# Supplementary material for: Research on computational propagation and identification of mine microseismic signals based on deep learning
Source: PLoS One. 2025 Oct 22;20(10):e0334641. doi: 10.1371/journal.pone.0334641 (PMC12543183; doi:10.1371/journal.pone.0334641)
Supplement: S5 Data — (ZIP) [file pone.0334641.s005.zip › 000100800001380.xlsx_0.txt_24.txt.txt]

5.16343139892562e-05
3.24640378365146e-05
6.87561043900851e-05
6.40641544083324e-05
2.54766338591261e-05
1.98594758011041e-05
4.40505273217739e-05
5.51851382475303e-05
3.76553295490561e-05
5.39080934061283e-05
3.62157909220352e-05
4.94214732956423e-05
5.25006865529273e-05
8.95085698205738e-05
8.37490936242659e-05
7.86651409150687e-05
9.0428755194545e-05
3.93445176156453e-05
3.06410881928139e-05
1.14423046405325e-05
5.54855706699191e-05
4.61604415635683e-05
2.64957690871346e-05
3.0069838437034e-05
4.53647042815451e-06
3.49047832297669e-05
5.12529946051313e-05
2.27997015784461e-05
5.03905220487628e-05
0.000112307819382665
7.41184512699266e-05
2.81155390872312e-05
5.69278765931715e-05
3.43233998725474e-05
5.54136035054106e-05
0.000108667434009068
2.64195705404501e-05
3.15343698720384e-05
9.7745572507579e-05
3.27238130643009e-05
3.34320692666211e-05
6.65582693136804e-05
1.78125934772712e-05
1.68885016560139e-05
9.68303636154361e-05
4.54120406303527e-05
-8.65415541958797e-06
0.000111605249641938
0.000126041305941781
5.98497734910142e-05
4.22986758055956e-05
9.6008440748279e-05
0.000129365810766503
8.50233812440743e-05
3.89564350467261e-05
7.9603960232933e-05
1.26102715761053e-05
8.25944091520838e-05
7.26377329640424e-05
6.93045241584525e-05
1.40104303260012e-05
5.08129308509927e-05
6.47663890854894e-05
7.86033146743617e-05
8.64522212942372e-05
2.95878581138522e-05
4.20240209700071e-05
7.79589365860609e-05
6.68513106046509e-06
3.36912233525407e-05
7.24521538196228e-05
7.74556481331331e-05
5.61953982488994e-05
6.95880373849569e-05
6.04468528636183e-05
-1.57509956448045e-05
1.91440494268743e-05
8.37874855614801e-05
7.66044478472835e-05
4.64879638768479e-05
6.55152564796821e-05
7.56555638438433e-06
0.000130973077740345
4.560023366596e-05
0.000100111970575771
5.30135330621195e-05
2.47178128742255e-05
9.7029835494652e-05
8.46595848961581e-05
7.01399737252873e-06
7.87169958220402e-05
8.80413745400273e-05
6.50600527133539e-05
4.02306229654273e-05
7.07801151346508e-05
3.93842171317068e-05
7.59923840193845e-05
6.17316852352069e-05
2.37570578431554e-05
9.93002602486633e-05
6.55280119816177e-05
0.000107594823297671
6.85175741116369e-05
4.62289442583294e-05
4.04075912689555e-05
-2.55508252865172e-07
7.08584440490049e-06
8.5387973791529e-05
7.13120760370602e-05
7.1891134932169e-05
9.6993510769488e-05
7.92593271065365e-05
8.11218618990428e-05
8.95801027633121e-05
4.82970911960781e-05
2.55978628555635e-05
6.3057716050307e-05
2.42290009475519e-05
0.000132353489243939
2.31094504760081e-05
6.92858806494454e-05
4.39446834532347e-05
2.48119171181145e-05
0.000129119245606837
3.99164229970553e-05
7.12792438393983e-05
5.56594014544583e-05
6.12460192881851e-05
7.1682885153988e-05
7.9159882104644e-05
6.19895255204709e-05
9.65094646195309e-05
0.000100474897905881
1.42550256601823e-05
3.95686602844296e-05
-1.5363011340434e-05
4.18728159313198e-05
9.29989452166801e-05
0.000129921655453345
4.80193825697406e-05
2.34407227705024e-05
9.12808016756899e-05
2.95144283389653e-05
4.8234387034758e-05
2.23849122625825e-05
9.93345875487165e-05
9.22334712136789e-05
6.25279636346086e-05
2.49503778409072e-05
8.82186292990584e-05
9.22133257682635e-05
8.12359596314222e-05
1.25380994670495e-05
5.79904646605741e-05
8.66645504626205e-05
5.74233746390015e-05
1.38047853123729e-05
4.61039600945991e-05
4.68634197128177e-05
5.54861865002686e-05
1.69606055998978e-05
7.01675368792622e-06
1.21560720928983e-05
0.000110020338796066
8.79114852309455e-05
5.17868887288949e-05
3.43332517186292e-05
5.88359242262256e-05
1.82808441830356e-05
8.0514885683712e-05
2.62507843321512e-05
4.83277210638027e-05
6.15501198096147e-05
4.10366548539428e-05
7.80828352159271e-05
5.27864990540553e-05
7.33851056504868e-05
5.72838735455444e-05
4.97389143287058e-05
6.08635079133123e-05
8.29018286736833e-05
2.65453127579696e-05
4.79658652750916e-05
6.21853982865181e-05
4.54288089270874e-05
3.48310770237775e-05
0.000109140521998018
7.17154352174694e-05
-7.86704828864241e-07
6.99431361249045e-05
8.06744935468601e-05
1.09622278525e-05
6.44052157245187e-05
-3.31478158423298e-05
2.47996110586773e-05
5.23719209420419e-05
4.28111850575867e-05
0.000102076948153026
7.49533568777948e-05
4.81323297958123e-05
6.60664080765157e-05
5.87905855588526e-05
9.12494354399225e-05
2.20281946940852e-05
8.97982977631282e-05
2.78969053053182e-05
8.96518265588092e-05
1.26486623594305e-05
8.04625199740324e-05
4.93908017830867e-05
0.000106200149074138
6.45676664287067e-05
7.12640206096257e-05
5.57898132171669e-05
8.1117448921914e-05
2.67124942380645e-05
5.3597773326598e-05
6.18288992883581e-05
-1.67215874612663e-05
2.45973852536363e-05
4.01898793120341e-05
7.34611795575427e-05
8.13012071462192e-05
3.71929652954131e-05
4.39134232233356e-05
3.83974590093444e-05
6.16535881050347e-05
3.39083513668263e-05
5.31815438381256e-05
-1.84832851663155e-05
4.29368180365871e-05
9.9077947703198e-05
6.80903350779379e-05
2.91236939463651e-05
-2.87883752610167e-05
6.86205467260376e-05
3.69882192267306e-05
5.28321955459968e-05
6.05454896730411e-05
6.6304505703039e-06
8.78119782209362e-05
3.27967331196505e-05
4.2545066217715e-05
2.52829092799293e-05
7.59669552953294e-05
8.00755350306837e-05
7.92217557108944e-06
0.000100604256008801
4.87783259484414e-05
9.10910030768514e-05
0.0001083657634485
8.20203372976423e-05
3.50547883248235e-05
7.89710824237678e-05
-2.67488952252196e-06
8.10679591724967e-05
9.47558018257615e-05
4.71958758459039e-05
4.82890160354702e-05
4.19853001378203e-05
9.86091233917271e-05
3.10342128166061e-05
4.14186721557213e-05
1.66718765374881e-05
5.00819579595071e-05
6.9625561557094e-05
0.000112301557437806
2.88905845661819e-05
9.33036874277139e-05
6.30072037152706e-05
8.40340112944225e-05
6.68819165687607e-05
4.43645052464957e-05
2.74517793603816e-05
5.08095060634776e-05
2.09575836570581e-05
7.0427605956685e-05
3.07139339782907e-05
7.86402900131292e-06
5.7957844995723e-05
2.48163557699898e-05
4.30595273682362e-05
0.00012452041946901
7.06839771912584e-05
5.42085817546661e-05
4.25195976635863e-05
7.84956953195788e-05
3.96004810045033e-05
5.98456217610806e-05
3.68590736136713e-05
1.61235733525627e-05
6.06114261084553e-05
5.32311219060079e-05
7.29800507160047e-05
9.79450935666244e-05
1.20766666560437e-05
5.55054497743491e-05
7.28502223463788e-05
6.83429537251749e-05
-9.24961554477904e-06
7.48171085198277e-05
-5.66242895594038e-06
4.74243618778685e-05
7.45956929986053e-05
4.70525092419261e-05
9.51236075381378e-05
6.39345774800028e-05
8.89489351078077e-05
0.0001221410549774
0.000174173005276468
4.03285427674985e-05
6.02063459294135e-05
6.53792014546249e-05
5.37003642655789e-05
5.09075277877593e-05
3.24377535031166e-05
5.19132236592384e-05
8.60807738186881e-05
6.36221701487599e-05
-1.30199360862299e-05
8.15945160321644e-05
0.000117668271767019
6.74410241735501e-05
3.34099394817846e-05
5.30067633072436e-05
6.3744310862455e-05
2.43103854748099e-05
0.000112155159723484
4.08597143109512e-05
4.18393827813602e-05
-1.74253652985489e-05
4.48035992624007e-05
4.56761083039386e-05
3.48755431953355e-05
6.31372573454541e-05
6.15249927112366e-05
7.96485769038817e-05
7.20514615893446e-05
4.41767419776545e-05
7.87253406809686e-05
7.48649078167825e-06
-3.58890154120191e-06
0.000118260920278055
8.41819578507409e-05
0.000108492074452739
7.86327994159582e-06
4.33298816680596e-06
3.77301456853775e-05
-1.0037133956309e-05
5.4668791365849e-05
6.08977258233515e-05
5.10759244799456e-05
4.24673337241266e-05
8.8478745017971e-05
1.91915880738256e-05
6.23947399513943e-06
7.77589350263091e-05
3.02836778155631e-05
7.94237272294785e-05
2.3095522427653e-05
7.86003646131018e-05
8.36031559961087e-05
3.60072695034653e-05
8.01340825218452e-05
8.4106313520761e-05
7.68766424164919e-05
3.63048929118733e-05
8.52267026195377e-06
-4.74746986275924e-06
8.5504017336201e-05
2.85932359529917e-05
7.02344249638095e-05
7.81394180856025e-05
5.58761122202667e-05
9.65204111089292e-05
-8.68877017969986e-06
9.16776300683241e-05
8.57692774420972e-05
2.79056092165095e-05
5.41260395489999e-05
8.40753983077333e-05
6.59198474038808e-05
6.76420468561061e-05
0.000116656463046433
2.83356477689662e-05
5.52786690570121e-05
6.1031351878078e-05
7.61429056966544e-05
0.000106218816509046
6.32300769131595e-05
3.87599687201926e-05
4.58570828954158e-05
-2.77368404106037e-05
0.000112058035234667
3.0134513329614e-05
6.94844850809537e-05
5.80577985661188e-05
4.33513261667533e-05
7.88161540490195e-05
4.620645604141e-05
0.00010228305901266
8.1887277950963e-05
8.59313439494154e-05
5.77642909889061e-05
9.65778767235604e-06
4.64610428157637e-05
2.17727337116675e-05
2.00592936239258e-05
3.1925705768111e-05
3.83324411764831e-05
7.26168807985026e-05
5.29596239058849e-05
5.6231551811417e-05
3.6322797173283e-05
8.62877518535081e-05
6.13652904016716e-05
6.41476518042115e-05
1.83976591070881e-05
-1.18982437274658e-05
5.44934536550012e-05
5.64873769913333e-05
6.2571676869828e-05
8.97090912829969e-05
9.42271199881978e-05
2.31939532355681e-05
4.2704660248081e-05
4.97501320022254e-05
1.80996250531484e-05
7.51922287071595e-05
8.59519194723033e-05
8.43038627492219e-05
5.24653267709278e-05
6.57666491110258e-05
8.77690983786756e-05
0.000156460625158742
9.39486935859799e-05
2.73592577282043e-05
8.39437663858335e-05
0.000132801386062704
-4.02838423935971e-07
0.000110507528988313
2.87442294943562e-05
3.51861326229448e-05
9.54754477112376e-05
1.38268489762069e-05
0.000108523003975319
1.77262241558871e-05
4.77957886379071e-05
4.49566407507338e-05
7.67211555820003e-05
7.12286635377111e-05
5.48975611926178e-05
8.57166913032386e-05
0.00011839022634286
9.04470113833506e-05
2.77192654688818e-06
9.92980527445984e-06
5.36911973177536e-05
0.000102593866850534
5.02367359579554e-05
0.000107025717294718
7.2942134512387e-05
1.84706443444023e-05
3.39716759888223e-05
4.41396426354054e-05
3.31592734537587e-05
0.000102039521167158
6.20217458394036e-05
-9.24457660761192e-06
-9.82965543467329e-06
9.14088840815517e-05
8.54972109749337e-05
6.82168331298258e-05
2.501118207858e-05
0.000109835586243684
0.000135369881726134
1.52987140479292e-05
7.41494280303569e-05
4.9234191373123e-05
6.40929726375206e-05
6.97089707529757e-05
4.90869652613243e-05
0.000106859082886903
9.00120143287059e-05
5.58817309835138e-06
7.6895360228361e-06
6.50004695262551e-06
2.57499977575102e-05
8.89840636997251e-05
5.31550669219194e-05
5.89133347980866e-05
6.89613061786436e-05
6.06860465576642e-05
6.07524984854838e-06
3.01182156537196e-05
7.06939171504274e-05
2.27343806422399e-05
7.51417296406992e-05
6.86910571625615e-05
5.09262337240733e-05
8.91078032928812e-05
7.89544505287928e-05
5.73819542290648e-05
1.62554321651413e-05
6.29820276212986e-05
6.92045041508767e-05
5.04108381607194e-05
7.45680261543404e-05
-3.05689486751593e-06
3.45365155032396e-05
7.37639029099447e-05
7.91535295028602e-05
3.75874041795699e-05
0.000101588622819094
8.6321098811923e-05
1.02254106949053e-05
8.76065652049548e-06
4.17478024866653e-05
7.16491339978871e-05
7.57299568662737e-05
6.42630294476706e-05
6.82593747354007e-05
6.0805954096562e-05
6.06907712147785e-05
2.09566480838085e-05
5.1741932060387e-05
8.16326216891683e-05
8.57786772027275e-05
2.69304694118719e-05
7.00097778682717e-05
5.78342649929022e-05
7.41419065471655e-05
9.05401507781336e-05
2.57784460603154e-05
3.31215974455046e-05
7.85995830094857e-05
7.3447675309644e-05
4.5759280472234e-05
4.05149851967551e-05
5.60987091102003e-05
6.88177514004687e-05
4.47876635126667e-05
6.49382490875127e-05
6.14515686158525e-05
2.98322989530784e-05
6.40401088490046e-05
4.66279636293849e-05
7.33491941173988e-05
3.00306895411081e-05
5.52786662519803e-05
5.66076768048616e-06
9.1191037422753e-05
2.6398967300682e-05
8.98146918279963e-05
6.40321843879978e-05
6.50021255212066e-05
-1.01615317610027e-07
7.11518954269879e-06
6.88419941288175e-05
3.79081339421716e-05
7.48876927922617e-05
0.000113360310597642
5.12784608053312e-05
4.58950632479859e-05
5.60095247316813e-05
-5.70311969092062e-06
0.000134515577678797
7.24602154348393e-05
7.46460985815137e-05
6.16355400801586e-05
6.94128744208361e-05
3.8359384490254e-05
6.24260747634453e-05
8.43686169407295e-05
1.91419101982889e-05
4.90055335023744e-05
5.53234227097465e-05
6.52089052959724e-05
0.000116105164989981
8.52319207476954e-06
0.000105497724773242
5.03032213276627e-05
5.89826634289745e-05
5.1062810313761e-05
9.87684602658315e-05
2.03801710928186e-05
7.71830935436894e-05
5.30972807077241e-05
4.53715712505965e-05
4.58797251435245e-05
8.95511960458873e-05
3.68143879799126e-05
-7.87139260421616e-06
3.6420949052694e-05
6.08886553259868e-05
6.17015831643141e-05
0.000101217584903178
6.74196930873599e-05
6.23274662839032e-05
3.28351775067644e-05
-7.56646486775641e-06
4.5376086534e-05
4.41938304199667e-05
7.03769141507777e-05
9.35116249490102e-05
7.20189973592542e-05
8.69279314441784e-05
3.87245967433247e-05
9.33978751748688e-05
4.13865737864556e-05
-3.23484884467027e-07
8.66442392565951e-05
5.00938025230209e-05
7.12656382932901e-05
9.66387233661894e-05
4.90819255776369e-05
9.14010659441599e-05
0.00010958490536102
4.58213033906266e-05
2.56505277139353e-06
4.68615462454417e-05
8.75106570920361e-06
5.45113616566961e-05
6.60492056779257e-05
2.84779551604326e-05
8.73009841718609e-05
0.000106394085915685
6.26964410422897e-05
8.68439818951706e-05
4.41917040787902e-05
-9.11162693458964e-07
1.70298541412098e-05
1.85108425073046e-05
3.70451834074379e-05
3.79089806695688e-05
6.25092261316088e-05
5.34638778197011e-05
5.78017491174607e-05
0.000110858962660951
9.55817992428326e-05
0.000107322533598862
7.74913810581261e-05
4.80918081990541e-05
5.95803708265186e-05
5.39989891520156e-05
6.09884465842655e-05
7.24075815209848e-05
2.4196888071313e-05
9.54762792429765e-05
3.28461841726979e-05
-1.19506028613319e-05
8.19557559980545e-05
1.17889212007133e-05
5.99736796913392e-05
0.000106148268297798
8.29699567429484e-05
3.08193873893502e-05
9.63084169029914e-05
7.10014423061537e-05
4.92482139507198e-05
4.85678672178635e-05
6.14537301107952e-05
-3.72331737594546e-06
1.54616180868034e-05
9.51208160662122e-06
2.38166761047581e-05
4.83824874448587e-05
4.69633563480712e-05
3.0228014735155e-05
5.68982340712372e-05
6.90198705994264e-05
8.04339753818981e-05
0.000115218113510123
1.57518240621127e-05
0.000110481663954659
6.74446813141623e-05
7.89608757264565e-05
-5.09023636728877e-06
6.69360776422617e-05
6.61878068327412e-05
3.95108529146986e-05
5.67482910944802e-05
5.75381037042443e-05
4.32651277419795e-05
9.51109924749044e-05
5.75368482840996e-05
3.65168781046422e-05
5.16299730564895e-05
6.36793624534538e-05
8.00419706908052e-05
3.65603395241573e-05
6.12486269661789e-05
8.22598562840792e-05
6.23539312891477e-05
6.71726727870299e-05
3.74826916944123e-05
5.24376196268208e-05
1.80172104344834e-05
9.81378399490658e-05
0.000105330118610229
9.11430326433364e-05
7.47018868306119e-05
8.74422857384047e-05
7.08158010255294e-05
3.04033966998369e-05
4.72275830201525e-05
5.27104045804485e-05
6.84099980865284e-05
8.75608379685825e-05
2.64956619283778e-05
6.8579297785793e-05
6.08191845798011e-05
5.85398577156722e-05
-5.89242881843927e-07
3.76925974116081e-05
4.25071457297093e-05
8.06778093990482e-06
8.48327904355435e-05
6.29328730370262e-05
8.40528668736258e-05
6.0848280411011e-05
9.45029379653391e-05
4.37286980490143e-05
4.05412341461763e-05
4.17792381296372e-05
1.74528519124786e-05
3.8284777888818e-05
2.33180106720459e-05
0.000105949409477113
3.03993421534179e-05
5.81909824921248e-05
3.29948595623561e-05
4.94964744434602e-05
7.48566763172954e-07
3.0680270447363e-05
6.32489234246926e-05
8.81188083103116e-05
5.33828492959371e-05
6.50902754239796e-05
8.00851787701788e-05
8.29543094883154e-05
3.00124817174067e-05
0.000115077511766213
0.000140519361474716
2.64862692466566e-05
3.2356129753162e-05
5.10532782429175e-05
8.86471113467449e-05
1.00439606820359e-05
8.2502111282272e-05
8.41179110919701e-05
5.89157473927376e-05
-2.22209560109915e-06
6.16495939238378e-05
8.17205715487129e-05
4.82687475354916e-05
7.31841982121151e-05
7.35675587513629e-05
2.56635704672916e-05
4.51496108461659e-05
-9.13576536295646e-06
5.67685538906875e-05
8.12963106122295e-05
0.000121657386474793
6.9845631811676e-05
4.0074717234967e-05
8.20541346745766e-05
3.48873895584112e-05
5.77247411878854e-05
5.73523643055735e-05
6.44777729709515e-05
0.000139982933233268
-3.85807791089768e-05
8.20927154624191e-05
4.09215680142441e-05
6.64526592075617e-05
1.41457217874456e-05
4.12389743278265e-05
8.08122630190692e-05
2.17914577009628e-05
2.87863564130706e-05
4.40874043829008e-05
8.47692583837233e-05
8.45741939832676e-05
3.8687351718914e-05
9.50499965597052e-05
1.33239198629552e-05
5.3395297401459e-05
0.00011142577549059
9.71823444647254e-05
4.87645062113926e-05
0.000102075844309478
5.82087648804106e-05
3.57091625971534e-05
7.29276767675374e-05
7.94129688300398e-05
4.4919620615846e-05
6.79806876627508e-05
7.23157245500388e-05
0.000107324206508222
5.63609484434733e-05
-5.91465660209282e-06
3.1841661825974e-05
0.000101645509596713
6.76184640464645e-05
1.10715173983928e-05
2.93327255172178e-05
2.55708748380928e-06
0.000110816396128962
8.11077104008169e-05
9.60449078006667e-05
4.2107001929297e-05
8.90813004648675e-05
7.6963217247279e-05
1.69172642071424e-05
4.61243967185636e-05
1.28323701570773e-05
-2.51406224585099e-05
0.000105265951616604
6.43497762853096e-05
5.30094683620078e-05
5.41348683019012e-05
3.94088162103109e-05
1.94057799654e-05
4.47751932869016e-05
6.59663219799903e-05
1.78577659552913e-05
4.48514181312882e-05
3.65769538855036e-05
1.26883610265003e-05
0.000117021144562222
2.49052001622491e-05
4.66730557006951e-05
1.71358428381458e-05
8.83915056452636e-05
0.000143892006174349
2.92363777500626e-05
-1.62222327969598e-05
0.000111397020804234
7.79354304034622e-05
6.38584003969516e-05
6.85450170146818e-05
0.000103364244737251
7.40058903018004e-05
0.000135267468975182
6.47107630257465e-05
-1.79239072137617e-05
7.44662037092917e-06
6.39452706154236e-05
1.68263592752662e-05
8.8876175353408e-05
8.59219900816318e-05
7.0421749945511e-05
6.07500640411517e-05
5.040197229726e-05
1.82348197132445e-05
7.86007449436236e-05
8.11679995240959e-05
9.27112133538095e-05
8.79804124803536e-05
9.48348715432893e-05
6.62806413647836e-05
2.22004698342594e-05
0.000132078648700049
5.04843649467656e-05
5.50901116053273e-05
5.23010928898425e-05
6.27195946646956e-05
7.60868859270667e-05
1.96557214589548e-05
0.000130212785300537
4.75509443136618e-05
5.16061637278307e-05
3.89857762230803e-05
7.5679488308286e-05
7.87414998809502e-05
2.6171978789006e-05
1.20394840746751e-05
9.00583704078363e-05
4.46008934960042e-05
7.83107744708332e-05
7.92992285950477e-05
9.75945909702547e-05
3.24043010823215e-05
5.72435809617323e-05
6.74490608913178e-05
6.7864369076091e-05
6.90611394272266e-05
8.30619083475073e-05
4.309415622989e-05
9.3649283559564e-05
8.41940618350929e-05
3.5866057024632e-05
6.9453800220697e-05
6.45551842825893e-05
8.53035068960777e-05
5.64609814849651e-05
7.41312767498534e-05
0.000127496485726231
6.89015745624886e-05
1.91803519325523e-05
4.7966318928884e-05
5.25191989217736e-05
9.1217948477948e-05
-4.69693519379934e-05
7.8595302615444e-05
4.69252858508593e-05
4.23094356341559e-05
9.79128624691795e-05
4.13732926863618e-05
8.150809008906e-05
9.54785547077955e-05
3.90473069240358e-05
6.51353368187913e-05
6.12852317151594e-05
-1.86240185704224e-05
6.16927724488713e-05
7.76341580567119e-05
5.32171062166343e-05
8.90001725166817e-05
6.50502545181408e-05
3.6452920790554e-05
8.75519283549216e-05
5.3954716093092e-05
9.62619990772686e-05
5.91855067862277e-05
6.21167058536351e-05
2.28851521939065e-05
6.37230133222896e-05
0.000101625496474004
3.89132211358447e-05
3.54849347980197e-05
6.57298891138193e-05
1.51162321174687e-05
5.02205211635421e-05
5.80697265415626e-05
3.20336461301053e-05
1.06221147627854e-05
0.00012215193848137
1.19752465078839e-05
9.01926131965716e-05
0.000138357198900047
5.9365633240392e-05
0.000111805180454193
7.02143779943224e-05
8.39703925712212e-05
8.76165141799325e-06
9.61692124134464e-05
1.88561713042485e-05
4.88921418929616e-05
4.03150867433092e-05
0.000119466285730667
6.37291744977949e-05
3.91924840192764e-05
8.05405208622601e-06
2.9689642539433e-05
0.000108741448960518
5.53182235089521e-05
7.55522996363959e-05
3.39774997678167e-05
5.81077761451403e-05
9.58285217156135e-06
8.88787312386076e-05
8.36847295617009e-05
6.94940556988373e-05
9.35748854861823e-05
3.90045437910344e-05
4.90310824938416e-05
4.39668213364461e-05
7.14361692339773e-05
5.16066596463265e-05
5.57673012422177e-05
3.73391949559521e-05
9.38720132195676e-05
5.78382775342832e-05
6.67970446137421e-05
4.99891179544212e-05
2.05568698450735e-05
6.36144324919662e-05
-3.77448205278327e-06
6.5532410540163e-05
6.9818184173217e-05
5.22088821609084e-05
7.32237568523129e-05
4.11712343453442e-05
6.26314504545634e-05
0.00010722399369864
6.46077247436412e-05
0.000104753030034366
0.000115169503344922
1.07916204146588e-05
8.84857605129234e-05
3.98088033673818e-05
5.28907503066695e-05
7.00141875282097e-05
6.91577696019216e-05
3.91725759462228e-05
-1.90873329442764e-05
-3.90480805964486e-05
5.58859197832776e-05
0.000117709872673078
8.65252674927947e-05
-8.64265885790361e-06
6.42882682578983e-05
3.19149748201601e-05
7.3680048879241e-05
3.37314310719864e-05
4.83962127769687e-05
5.95177828536369e-05
5.28765674436974e-05
1.75794425106773e-05
8.57607795765952e-05
1.38332753917575e-05
7.09290538544054e-05
6.66803635757117e-05
4.84845992980941e-05
3.33771481919959e-05
4.44150437193458e-05
4.97677472532695e-05
6.22822305295473e-05
1.30535356053553e-05
8.12866570898753e-06
5.68876897611541e-05
6.31954223477151e-05
6.10131485015587e-05
2.65466425690447e-05
4.14770172893577e-05
5.71185496831128e-05
2.29488546256106e-05
0.000134913630179577
9.90887877773714e-05
2.45661487166765e-05
3.92918826037415e-05
5.88347163955463e-05
7.28848019268164e-06
8.20554898619241e-05
3.12281486151683e-05
1.18060089306613e-05
0.000110978809836738
7.60189646812826e-05
5.96725083871677e-05
5.74202250525596e-05
1.22161648016881e-05
0.000117210222362584
3.56381070750549e-05
7.40426964094529e-05
7.26620800915111e-05
3.75659532898055e-05
8.95027417455508e-05
-1.13322061270792e-05
5.52572419330081e-05
7.23397996871984e-05
3.88321535637063e-05
5.43740798509783e-05
8.19760576571253e-05
4.92489296730772e-05
4.1226029110434e-05
3.36040245075534e-05
8.49900122143124e-05
0.000106755748388967
9.17726980728873e-05
3.80364627255332e-05
7.92136526048703e-05
4.21652399158277e-06
7.28191868970729e-05
8.25685077708174e-05
6.11195749972817e-05
9.45308166295085e-05
9.62368174621015e-05
6.16486830137618e-05
0.000106276231699579
1.36164593079498e-05
4.35810683001265e-05
8.192939924476e-05
4.79283475030696e-05
1.98093212299694e-05
3.32764321416016e-05
4.47302570230344e-05
7.61981927301178e-05
-1.74891869370648e-05
7.49771737906757e-05
3.88691494300225e-05
6.2455372441354e-05
7.37160361021546e-05
5.62845029672701e-05
8.93951838885154e-05
6.24603496120013e-05
2.3323592815653e-05
5.49791136574476e-05
1.83696947330831e-05
1.50467891636929e-05
0.000106595116934878
7.20525651922832e-05
6.72691928257347e-05
0.000103514355158922
6.95282929619196e-05
4.72811434552494e-05
7.40464006569658e-05
0.000109765732293579
4.62997595071443e-05
3.71787005822597e-05
1.92985247227813e-05
5.06936243003506e-05
9.16456064518359e-05
1.64173762590135e-06
-3.22038335612421e-05
2.6668588475889e-05
0.000118532411323453
2.26534616273545e-05
7.26462281577382e-05
6.30705942441516e-05
8.88451679377401e-05
3.47574399301785e-05
9.82951559871721e-06
6.04396206334198e-05
6.90584700108129e-05
0.000101062639222583
6.15551915247238e-05
7.63129065946354e-05
0.000102622146779597
8.20106007124517e-05
8.88037282461933e-05
0.000109613485848897
5.75354200704443e-05
6.96823228198488e-05
3.03973683711057e-05
-1.58287797523067e-05
5.54951292039157e-05
0.000124774583872767
6.21755266750145e-05
9.7438440034246e-05
8.51848385651228e-05
1.89729595438337e-05
7.75179604848608e-05
1.29756355800574e-05
-1.35948303200845e-05
5.80726426676732e-05
8.05958850395888e-05
7.91302386657356e-05
3.79580182178173e-05
2.28940217729047e-05
6.81073493779464e-05
8.8363150759281e-05
0.000126565370652142
6.8464251352734e-05
3.36156360789312e-05
9.73688298322368e-06
5.67774677844336e-05
1.86617707471493e-05
6.46892760031292e-05
8.12730496308227e-05
3.81511128424759e-05
7.58170065063836e-05
8.35555250142782e-05
0.000127042239002852
2.76413559284092e-05
2.38175842001912e-05
3.98387670506552e-05
8.87637931377731e-05
5.40476103979296e-05
5.51730010268932e-05
1.12506054521108e-06
-5.20452998870924e-06
5.22411150503049e-05
2.40020451136321e-05
5.4189130872365e-05
2.36553691145773e-05
8.53166468314907e-05
5.89396956163701e-05
7.13605409576181e-05
5.92877566668462e-05
4.28687048132236e-05
8.42114010070006e-05
7.04720406443273e-05
6.0464595166253e-05
8.15614081298374e-05
6.86453441651962e-06
0.000117880283989525
6.544028847557e-05
1.98559775968399e-05
5.41032566087737e-05
4.31356593497143e-05
1.40515757251187e-05
3.65932060844661e-05
2.81172761093128e-05
1.05950276873192e-06
0.000140208568964152
1.61897645458438e-05
-3.42132502011014e-06
1.74385071383306e-05
4.38456959463423e-05
7.44539821197211e-05
3.5532011544033e-05
9.08947764026287e-05
3.92905845192481e-05
6.94694396227405e-05
-3.90055834206012e-06
6.32865875684059e-05
5.16660912768212e-05
6.71745239151917e-05
2.5411059236703e-05
8.44687836261046e-05
2.04848971257125e-05
7.21433639540089e-05
6.24946855244356e-05
9.2410516936448e-05
7.91333437866567e-05
0.000109012796945218
6.60929506267839e-05
5.43374302062233e-05
6.60510414135921e-05
5.56025717648975e-05
9.82831842141006e-05
3.83609054076312e-05
3.82705810084399e-05
4.56134679789468e-05
3.49068520392705e-05
7.31630908290124e-05
1.10193974059086e-05
0.000108162609496802
5.16332410370006e-05
9.54189960661928e-06
1.12344739055715e-05
5.81933596528308e-05
8.57602877664867e-05
9.00972981790165e-05
8.24803462739614e-05
2.82733224055604e-07
7.72102307735703e-05
6.67465758125289e-05
2.42993916344487e-05
4.52085892883487e-05
6.27726851828909e-05
5.90764941329299e-05
4.38430792291643e-05
3.33082163500379e-05
0.000109780337580041
9.61155403090997e-05
8.35939093729753e-05
8.06702819581374e-05
0.000102820267393484
8.28420636040467e-05
6.74489991206471e-05
9.34058205352333e-05
7.90509129807179e-05
6.95507226562568e-05
9.16655650670972e-05
5.32117844057679e-05
7.00852879356753e-05
2.54197009111734e-05
4.6996579592279e-05
8.8756298972772e-05
2.8557044541704e-05
7.76303581978151e-05
6.60417939923938e-05
3.76273876843673e-05
5.59583616280219e-05
3.92646114812902e-05
6.59398889235698e-05
0.000126514375643975
5.85888192784844e-05
1.95161852302459e-05
6.27569388190458e-05
7.71366866123468e-05
5.90605405705143e-05
0.00011234338365074
2.1822625965015e-05
4.8896265549062e-05
4.53919644015674e-05
5.97143614153672e-05
8.96114453339944e-05
-9.12284167164732e-06
3.16863373808221e-05
6.91973204797064e-05
3.99918779163167e-05
4.19161531178171e-05
6.900562244107e-06
4.7851919483577e-05
3.16562995723478e-05
0.000104137083874779
7.55669110406419e-05
8.68601350256539e-05
2.22503395994693e-05
1.10653519217965e-05
7.35393396975491e-05
6.01780988623308e-05
1.1749046992274e-05
0.000100703344777285
9.19241709679686e-05
8.62609294893064e-05
6.27041986285528e-05
7.53007027954023e-05
6.13527676654423e-05
6.26732400789079e-05
1.5582364490882e-05
7.12151601426828e-05
4.57734926449534e-05
3.37136863108749e-05
4.68894156610396e-05
3.79692834628746e-05
0.000144508481308379
8.36068635123962e-05
2.55928515209466e-05
5.48124923164325e-05
1.76050068668863e-06
6.37056615420912e-05
7.57662358888515e-05
0.000110977907936021
7.11517636099408e-05
7.13524111457494e-05
2.79581338556513e-05
9.3483377619906e-05
1.71359191574542e-05
3.83750867791267e-05
6.72196584939239e-05
5.85374650471047e-05
5.33210434680359e-05
0.000124799723053871
3.11040921077377e-05
3.6442578458582e-05
0.000117930390471334
3.04511252223644e-05
4.62997861042023e-05
7.780111437765e-05
0.000110255760123933
5.52195740871052e-05
4.85528375112884e-05
0.000112383200026276
7.35519332642326e-05
8.41594865295053e-05
4.44655975044808e-05
0.000141625286896953
7.13091071483322e-05
3.55455251215275e-05
9.09111907298428e-05
0.00011360440010068
4.47700121721402e-05
4.92578540349627e-05
8.10122215906915e-05
2.65181357619841e-05
2.47612404143802e-05
4.67011409299347e-05
7.77548716353851e-05
6.21898088402588e-05
3.78303919640272e-05
5.22663033791735e-05
6.69660821268228e-05
9.17219594949938e-05
0.000107690097282047
0.000107202437690425
5.32236408259832e-05
4.27576987498217e-05
7.63131251792827e-05
5.05042985686421e-05
4.88893250822709e-05
8.86306450983762e-05
6.31545727577768e-05
2.53677089930704e-05
-4.80085990068848e-06
8.11584709897589e-05
-1.308820069291e-05
5.86823958964478e-05
4.6976934324177e-05
1.65834826200317e-05
6.35223125134091e-05
0.000118213000842173
8.41481331460534e-05
5.64999356955549e-05
0.000111322856434344
7.35664327235568e-05
8.48207562166885e-05
9.53041336944205e-05
5.42410676492268e-05
8.37173404795882e-05
9.41622747632634e-05
0.00013443304090505
4.25060782281713e-05
0.000108973805251498
4.22203900216966e-05
5.29690369082604e-05
8.38072096774353e-05
0.000112099095779113
8.45519054184989e-05
-3.83160652967186e-06
-4.25192380708077e-05
5.84595951412737e-05
0.000101275885604798
3.28545568651658e-05
2.59305382667234e-05
0.000109422032479857
2.18525930445579e-05
2.91875321810736e-05
2.17379138351878e-05
5.34687242236512e-05
6.31812151252006e-05
7.776589675432e-05
4.73833828067076e-05
9.0898961322108e-05
-1.98078656157115e-05
2.62998270171904e-05
6.66124574684005e-05
6.94602233087025e-05
1.50308133753728e-06
8.04797408518505e-05
3.32978094728317e-05
1.73367121431014e-05
4.60456084231763e-05
6.37412373191286e-05
3.31829139672391e-05
7.52167959576847e-05
6.58166218722276e-05
9.93722841552138e-06
1.27839641664953e-05
4.69391665943709e-05
4.38463266130221e-05
3.67507547404049e-05
9.9958995688651e-05
9.27668123277758e-05
5.03883021391423e-05
8.81426839044271e-05
7.16555815728334e-05
7.48949632329261e-05
5.41676090464814e-05
3.32251392170079e-05
7.29287144576557e-05
4.84644263239292e-05
4.28347631753928e-05
3.39928754761937e-05
4.77606453858656e-05
7.41315504346164e-05
1.5623381340347e-05
6.39980272836359e-05
7.61087796483661e-05
6.9740838979468e-05
3.87822513833066e-05
3.91810155934984e-05
8.62767191216992e-05
8.06186719384502e-05
4.90812569996449e-05
2.78492627770353e-05
6.16995986889982e-05
9.21590958583449e-05
4.29988134511437e-05
7.1959240516705e-05
1.92325280796781e-05
3.46195911204196e-05
6.00901325014718e-05
3.38377566655279e-05
0.000101928660486166
3.53871793154691e-05
2.31866578104479e-05
0.000113547433889032
8.30218400129905e-05
3.50197079018096e-05
9.17023116501037e-05
3.72906673153145e-05
0.000103142674473309
8.32183926777036e-05
8.18876873503159e-05
6.37163318183802e-05
0.000123529987652338
7.69021549812226e-05
1.99101171232174e-05
3.30221053702127e-05
6.3473037558426e-05
0.000132137707515017
6.40160487240976e-05
3.10053760558169e-05
6.8658285378775e-05
6.44381268516418e-05
5.7166591522378e-05
6.89929555620347e-05
8.81211763458322e-05
2.83536822808138e-05
3.61158292738055e-05
7.60730664128739e-05
5.31972542348368e-05
1.47267689389531e-05
4.00681608530002e-05
0.000106277412268324
5.69816274486815e-05
4.07380584262532e-05
7.72677803542033e-05
2.50542527223808e-05
6.88860415832627e-05
0.000119551916128524
3.85505993066804e-05
8.48492523181362e-05
8.18316436667705e-05
2.64280003948876e-05
5.38243170301983e-05
9.21978591889743e-05
5.14341354791348e-05
5.63480425338449e-05
6.74226300261372e-05
9.68560363968681e-05
8.34539290569275e-05
6.01259384038852e-05
4.35319621262594e-05
0.000127464470196276
4.47230018735703e-05
4.14212160293848e-05
6.28328369325614e-05
2.26088146331772e-05
2.6511398316006e-05
4.37312498447384e-05
0.000100986767675531
1.09251455204751e-05
9.48809479986363e-05
4.31140999360269e-05
8.72776284191093e-05
7.25227504579639e-05
5.55706431032983e-05
8.13022312580819e-05
8.91145919026236e-05
0.00014010326515757
7.1064117584489e-05
1.8675153221257e-05
2.10774903793075e-05
5.61665427778671e-05
8.10936527928224e-05
3.8596226460809e-05
5.12863360233265e-05
7.69569350929007e-05
1.399656514134e-05
7.69415713448894e-05
8.06671808585022e-05
2.57501865093352e-05
5.97943423904625e-05
3.10819043307517e-05
5.60645380498781e-05
2.4056879430022e-05
7.43910088674318e-05
2.96766259919736e-05
6.38185242940653e-05
7.63023705172569e-05
4.60191512219541e-05
-1.53065883755976e-05
3.31990486036079e-05
7.87442089763766e-05
9.59146126675443e-05
5.61014354630629e-05
4.50345517832959e-06
0.000100191188958605
8.9097171752833e-05
0.000139300196358288
0.000109544797015856
6.09934207055497e-05
6.91012078025043e-05
2.47883451374415e-05
6.00624487728878e-05
1.23531682905357e-05
4.06214871244995e-05
6.19406027373448e-05
5.39845164140917e-05
5.15068672460512e-05
2.435757588387e-05
7.2464248497052e-05
5.12841428858936e-05
0.000129202452589769
0.000128988215681349
7.75742167392497e-05
7.99100734193664e-05
0.000101343659487342
5.22532375113681e-05
3.44196705211207e-05
0.000110046415517818
0.000101836372411952
9.23109597681723e-05
8.58714353549935e-05
7.33972678541377e-05
8.33520150436442e-05
3.50750838625546e-05
6.56982352967203e-05
0.000104447676457676
0.000112927196110621
4.49549368036206e-05
2.26669249236107e-05
5.60783923551886e-05
9.96001979594153e-05
4.36907928201309e-05
1.6590238889276e-05
2.50648370640892e-05
5.32156100365606e-05
9.42087448539933e-05
5.88222455975989e-05
4.93811879316835e-05
4.8925574832754e-05
6.4553772959766e-05
9.09930440131009e-05
3.2148602010546e-05
7.41713929422133e-05
0.000103826520214
4.03622731563426e-05
7.12971143143245e-05
4.40987977214432e-05
1.73559311944766e-06
3.7988447453609e-05
3.60178426282876e-05
0.000108293481079306
9.17186506986614e-05
4.02583265297184e-05
2.46242437211789e-05
5.3026941346932e-05
7.59201517043675e-05
3.27704011279953e-05
6.95249779381599e-05
8.57119681764459e-05
3.57235460571457e-05
7.00287873150125e-05
1.24035053144847e-05
5.62641328061085e-05
8.08313109781586e-05
4.33438144160929e-05
8.40518130120952e-05
8.9537748170738e-05
7.30904288303831e-05
7.22691154824368e-05
0.000106934638827563
9.78789346359239e-05
1.96253739593305e-05
8.11068888541374e-05
9.22842086020087e-05
3.91736520082788e-05
4.7408092048809e-05
-2.01760708363354e-05
6.25274049462244e-05
5.60794688585498e-05
4.43984688541464e-05
7.81133207204365e-05
2.85620944676773e-05
6.32522239687183e-05
0.000165070836436073
5.71018236174503e-05
5.75138757641725e-05
4.50370830213497e-05
9.36019157002595e-05
8.95214801028116e-05
6.60407617406735e-05
6.92945253148821e-05
6.32824233014181e-05
8.73047817370104e-05
1.57808799893917e-05
3.31750535684846e-05
3.72934663467645e-05
8.47583116802396e-05
5.99197803858565e-05
0.000127178161642074
7.08641879660022e-05
1.51820460188359e-05
9.33948736669408e-05
0.000101367332124976
8.87424695821452e-05
7.00490641094667e-05
2.32162781370029e-05
7.29464715410991e-05
1.66479709899049e-05
7.80458108216049e-05
5.19159447777616e-05
4.65797587889341e-05
4.83811229326325e-05
1.09706975501848e-05
7.83727757684568e-05
9.49378161854351e-05
6.73518249064534e-05
6.82113858709243e-05
5.88733641658308e-05
3.22669186239113e-05
0.000112763859117012
2.59325852875697e-05
1.35495899526387e-05
7.28202815662443e-05
0.000107466596578531
8.81747884877957e-05
5.9864076330509e-05
3.92417005728523e-05
3.99113199843579e-05
8.29847362776918e-05
5.8728569380728e-05
6.61932022769428e-05
6.68695986515383e-05
6.29656945955847e-05
0.000101228998832658
0.000115417484692262
5.81155868286414e-05
-9.44266487611985e-06
1.65416009708822e-05
7.77373103214232e-05
0.00010928033188905
4.00890613773453e-05
1.31780472956384e-05
2.86896522650208e-05
2.18926515635677e-05
5.45748362118942e-05
2.11921591033425e-05
3.0528282492428e-05
1.84837427177236e-05
8.45929677130152e-05
4.92105657956056e-05
3.92505991557203e-05
2.95775346945427e-05
2.53022555590603e-05
8.18253392832776e-05
4.42137330325907e-05
9.09289519456521e-05
0.000108932876834859
6.19064627562807e-05
3.63397612595507e-05
8.06026229874158e-05
4.44276357307978e-05
4.31040896512753e-05
2.38959779428844e-05
4.69034357179442e-05
0.000116849578330536
0.000129510404997117
7.75516377102833e-05
0.000108086603971238
4.87674018586236e-05
4.70221746485372e-05
8.00705701003493e-05
0.000101436060369003
3.4785854194597e-05
8.79756412089606e-05
1.83879333546104e-05
9.37387060964614e-05
2.69650859705017e-05
7.86825656456963e-05
8.15238724624767e-05
7.6640804535671e-05
3.91980226484927e-06
8.57077162555415e-05
1.42385225471238e-05
6.37624187956588e-05
0.000165522769022749
7.36691698513142e-05
9.85258533940892e-05
0.000142446409681526
0.000117239738726376
8.32931728146449e-05
6.88879220536757e-05
4.28069457449441e-05
6.58810641857817e-05
6.31913464995189e-05
4.21191790012894e-05
0.000119808773708332
0.000100236528715802
7.90550519300829e-05
6.28084409829778e-05
8.05341442821649e-05
8.84302196288748e-05
7.18829504466068e-05
-1.65928770943713e-06
5.45168048062721e-06
9.2218026758562e-05
9.24143767204067e-05
3.66206348735537e-05
6.90356688461746e-05
3.27555981151561e-05
2.04368121829933e-05
7.80849829334697e-05
7.87228466908784e-06
3.92975373171733e-05
9.25198899521919e-05
5.35734860337131e-05
6.88846727944685e-05
7.14387390814095e-05
5.27109017945531e-05
7.10439099277146e-05
8.01455584704271e-05
6.53426715953545e-05
6.27500198654233e-05
6.76999542107888e-06
7.26399966909553e-05
2.07192000284402e-05
5.48946842599589e-05
8.21175358676343e-05
6.43663079679811e-05
1.21542401472105e-05
-1.45121355107279e-06
5.33639068023809e-05
6.34818658493226e-05
0.000115426268089611
0.000101274563125182
5.17124675970846e-05
9.15609805168533e-05
5.53328329725386e-05
0.000102502289617634
9.76952595016672e-05
0.00010582261753059
5.04328502337481e-05
-1.19717989350937e-05
6.73856137614612e-05
5.22543579597437e-05
3.5548182610579e-05
6.08151276676095e-05
4.18675464167589e-05
5.5512926857789e-05
4.26387407119583e-05
-2.42262343556201e-05
6.65964700477341e-05
-4.99450312739456e-06
4.71239135036291e-05
6.35267289169931e-05
6.6787647621672e-05
5.86192842031712e-05
7.86486649992618e-05
3.41182797317052e-05
0.00010465529118092
7.7639080356266e-05
6.26946610421529e-05
2.4239284689279e-05
7.31593409619258e-05
8.09100471904746e-05
5.63876377872449e-05
6.35883975864158e-05
4.44290864477095e-05
1.11768862597848e-05
-2.23219438726531e-06
6.85844432562161e-05
5.29653036876429e-05
0.000104349582062513
4.59875390681794e-05
6.50875605655814e-05
4.75560627433841e-05
7.53413772583068e-05
7.3686497939064e-05
8.38143291379497e-05
2.71736248347221e-05
5.60084640933949e-06
4.25339634483266e-06
8.89097957865187e-05
0.000106625517882597
7.95562425616577e-05
1.80155817352884e-05
8.57155750593494e-05
3.41541166252509e-05
3.97167993082103e-05
1.16626310459613e-05
8.35681608763559e-05
6.77716862484398e-05
8.11097220517897e-05
8.10882991785533e-05
4.22461219574826e-05
8.60149476117176e-05
8.42495639746699e-05
0.000100935774245846
8.71038176177382e-05
2.90607361318483e-05
3.83411532950717e-05
4.28968469187074e-05
1.58955424498949e-05
5.54086947734853e-05
1.94054719134734e-05
4.4178487972219e-05
6.58771237368954e-05
8.28543800399608e-05
1.65982529595543e-05
0.000118021186979
9.58728038539268e-05
6.5952506959763e-05
5.72845706818075e-05
7.53230588464462e-05
4.20474170269326e-05
9.63115965170034e-05
2.53780479255235e-05
8.82144249390565e-05
4.49494989677508e-05
4.58303048755662e-05
5.75605464025603e-05
8.64614191985133e-05
5.92047132030175e-05
5.02820136227566e-05
2.62005127615515e-05
5.34806489545469e-05
6.57283036637237e-05
6.57189965661859e-05
9.09053823945977e-05
2.25225647117191e-06
5.12975090475488e-05
2.44691719399024e-05
3.54610110491117e-05
0.000143191170248031
6.36120474011442e-05
7.05555179552772e-05
4.13059286045485e-05
4.78037050503793e-05
3.23499727818545e-05
1.29095842384045e-05
3.57558747237228e-05
1.87214773715065e-05
7.87856414343691e-05
9.40091005127709e-05
4.8743587702194e-05
2.7313754204067e-05
7.3339876189583e-05
2.09869295400795e-05
4.50522477425925e-06
8.45758267264633e-05
5.37654407857098e-05
8.09568629589382e-05
5.56934836345071e-05
-1.01382653458375e-05
4.2563860697392e-05
6.91419816694814e-05
3.34441990441812e-05
4.19383208285395e-05
6.57440241261969e-05
5.89074569904551e-05
5.44103258772249e-05
7.1077929056469e-05
7.93856625258695e-05
4.54068889474012e-05
9.73209390936209e-05
4.62368121723173e-05
5.95296663817301e-05
5.30648429265046e-05
8.5730261715382e-05
6.03795287588166e-05
7.85398676958364e-05
3.99723383605588e-05
6.66206747882472e-05
7.27999387740477e-05
-6.60442540266331e-06
4.2232909421183e-05
0.000111724035546896
-3.998629071075e-06
9.77479749240143e-05
7.58772885334752e-05
9.69085948228486e-05
-2.89330520416623e-06
2.57218679158614e-05
5.07641437501735e-05
3.15766523289615e-05
6.62877149164633e-05
0.000107865747013723
0.000111204866949533
-1.63312638432706e-05
0.000106807658395084
7.50012556313465e-05
2.60195642279812e-05
7.2692180120252e-05
6.56625743662921e-05
4.27972968020051e-05
5.55591314914039e-05
5.27148994880401e-05
7.22204057951842e-05
8.96888062201149e-05
0.000112854181208191
9.70389713816057e-05
-1.42079375932234e-05
7.41605691641309e-05
5.31643886230992e-05
7.59561404506415e-05
6.97262631270447e-05
4.44318800275192e-05
8.40499316343775e-05
9.04778379140004e-05
7.03920840136269e-05
5.76986116873554e-05
9.23501695989157e-06
1.18107050013443e-05
0.000123395233268801
1.68861156989989e-05
0.000146304882447554
6.03436525089206e-05
6.07057266101307e-05
-1.58083049662528e-05
8.54489604345998e-05
0.000113939401791197
9.53985763930203e-05
6.73272058007287e-05
8.8922778781307e-05
6.82893157086638e-05
1.44286284934926e-05
3.66386142394699e-05
9.46400169172893e-05
6.66108184629754e-05
6.45075403767794e-05
4.19157882761129e-05
4.37839236239291e-05
1.76393336262801e-05
7.57016455082811e-05
5.06354968228582e-05
6.24431584614542e-05
5.20949943937553e-05
5.95370143660094e-05
2.70557032898101e-05
6.07590819288688e-05
8.98249691493537e-05
9.18553591038715e-05
8.07083391050572e-05
6.00219534457445e-05
6.86343753213861e-05
5.59859776937466e-05
7.69148785161779e-05
3.94493458381048e-05
-1.78087689607213e-05
1.79629188017379e-05
0.000115661325793163
6.19987772288577e-05
5.07683790365961e-05
6.17894719569895e-05
3.89489887736342e-05
0.000116178072546183
4.70339185267159e-05
4.76376669486278e-05
2.52117310868218e-05
7.43407632211827e-05
-9.1825371606478e-07
0.000125161537726345
2.393874150619e-05
7.94734661886851e-05
6.36676434888471e-05
5.41633526282566e-05
4.74832651093477e-05
0.000115535694424689
4.10750702283075e-05
4.19988683542031e-05
4.82337020674381e-05
8.90169574250565e-05
7.56181935042105e-05
9.54114528730284e-05
0.00010493964683198
-3.82708001236944e-05
3.34356770873061e-05
2.5967488378766e-05
3.55180946798536e-05
4.68532287845627e-05
9.15215094897099e-05
8.29097050163719e-05
-1.11089904389275e-05
6.34267864006632e-05
7.46960988321355e-05
0.000110469897758791
9.70676664538543e-05
3.63479909447884e-05
5.24366397425154e-05
0.000109192303646792
8.73110042656921e-05
4.12289644554165e-05
7.2843870226765e-05
7.91914505443128e-05
7.80943598244548e-05
8.94915330645442e-05
1.39456948765518e-05
5.29274735390519e-05
1.66614812433098e-05
4.39909425923161e-06
9.30645456397604e-06
7.90854984936329e-06
9.17969854635083e-05
3.71141150823607e-05
5.84336378950162e-06
-2.63348724964984e-05
7.40283419977595e-05
7.07693928981794e-05
7.04432571538252e-05
7.24889989069888e-05
5.12367768235905e-05
6.68747218500742e-05
7.84089551609042e-05
3.0130849968639e-05
7.79775102029237e-05
2.48428502427105e-05
6.31355595845699e-05
7.00913119636427e-05
6.22002875727352e-05
2.16338280870684e-05
0.000111415166022244
0.000138447886532596
7.20367670335458e-05
8.44696634295456e-05
1.54687718266551e-05
6.67289268804852e-05
4.9856292982568e-05
3.48243508503531e-05
6.01216364504595e-05
6.87901334283072e-05
7.46362428340019e-05
8.66621779440686e-05
-1.04564565321785e-05
7.68958035567448e-05
2.50066115319324e-05
9.52546026616591e-06
5.37367756166388e-05
-1.47376392294504e-05
4.32329860865712e-05
5.95614875411163e-05
6.94465452846065e-05
4.99662284902374e-05
4.1882831307636e-05
6.86039464938336e-05
4.16024867366979e-05
0.000146929840222491
6.38656407407625e-05
6.72628195536323e-05
5.61016869646925e-05
7.24548020843086e-05
7.83379211017998e-05
0.00010431102188761
5.02347198380927e-05
7.45724745445225e-06
8.88410732373982e-05
7.04460811121697e-05
6.89196849883147e-05
-2.92481962337434e-05
7.10694241977164e-05
9.54007367074677e-05
0.000119314607100863
3.99574700842068e-05
6.00084665672839e-05
5.03213073115824e-05
4.36770341503053e-05
7.092944944412e-05
5.85935955438613e-05
2.62387005819442e-05
0.000113075947715067
0.000103359921062418
3.77826835847409e-05
6.45520188794077e-05
9.11909275539615e-05
5.58533970075206e-05
8.90318254755211e-05
1.50014974418992e-05
2.29962970648568e-05
5.88407546998133e-05
-7.69222042591495e-06
5.39139718416663e-05
8.65673958262828e-05
5.76095536762934e-05
0.000102354570140291
9.09512415540499e-05
4.35149133731582e-05
5.45840166906323e-05
6.25083098674543e-05
9.83878452022674e-05
8.7484681046496e-05
3.78204145343908e-05
2.6241499805824e-05
4.9836352469281e-05
4.92466011580062e-05
7.8524958061652e-05
6.20110803427978e-05
7.54399880241458e-05
3.19304002160271e-05
5.05298152441954e-05
7.56953036125444e-05
4.47899136811207e-05
0.00011371108716783
5.7444012943887e-06
7.91981082878219e-05
-3.64906618194464e-06
7.15731343669835e-05
2.20720903695465e-05
4.27815977659126e-05
0.000118207463973114
3.90650203334839e-06
-1.01585300416573e-05
1.4531463807044e-05
4.39533755589198e-05
8.66626005027182e-05
3.30625403608707e-05
5.06573869235053e-05
7.71239591894805e-05
6.95983647995336e-05
7.88887645327734e-06
3.13413937633721e-05
3.32406962780673e-05
5.94405356963808e-05
3.20595958608029e-05
9.82799428762992e-05
7.11173064207904e-05
4.90677799935696e-06
5.64870270138194e-05
5.72549589466512e-05
2.43051348780386e-05
8.69997052186225e-05
2.00755133019989e-05
6.85399684273191e-05
8.52450418008719e-05
-1.37726215096885e-05
4.61092607011554e-05
3.27061791577164e-05
6.78552317047615e-05
5.37398346072325e-05
0.000104642022908316
5.50037818721659e-05
9.25603619562278e-05
7.04542968714225e-05
-4.40750195348195e-06
-4.76565135988329e-06
3.97575573694446e-05
7.22314246107458e-05
6.95613932689509e-05
8.24534568254483e-05
3.34678210993825e-05
5.11334990482765e-05
2.17522439160556e-05
7.1221777169985e-05
3.94467812186705e-05
0.000127808924989305
4.67479225371252e-05
7.8069179985834e-05
1.30403784657906e-05
5.89983403275817e-05
3.31203669288282e-05
5.09525458141566e-05
0.000102463618532688
6.87328358426508e-05
9.02723352126055e-05
8.14903161109932e-05
3.25804046033674e-05
1.64060321568327e-05
4.53228189777021e-05
4.86101892623371e-05
5.92238397889735e-06
3.67331211224706e-05
7.02928549973521e-05
6.64875694512501e-05
7.13199751320689e-05
1.2966694841474e-05
5.5493705516143e-05
3.83613696398944e-05
8.8444540722863e-05
3.3925393530979e-05
6.06560636613424e-05
1.27809854851946e-05
5.01890441273424e-05
9.30127106690348e-05
7.41484818731006e-05
1.74346734437476e-05
0.000105357132383672
6.60272944894952e-05
3.21290948248655e-05
2.08818128915817e-05
7.44754418229125e-05
7.01377472772729e-05
9.75434743005429e-05
3.86303645750579e-05
6.45073036303457e-05
4.84569532437281e-05
5.19289471621478e-05
9.11253920174424e-05
8.26658911511781e-05
4.69978101650751e-05
1.36648344088161e-05
2.03252402692533e-05
5.73404593947912e-05
4.7278922807772e-05
9.86568371081349e-05
2.79269297037342e-05
3.04280866286447e-05
9.20376550831267e-05
-2.87615129293875e-07
4.4612607734101e-05
1.60364032747538e-05
7.53601149143798e-05
0.000108257695196337
7.29899120244277e-05
4.43318850163615e-05
4.57539778850487e-05
2.29900607527611e-05
0.000109705163994404
0.0001129426918135
7.06655279564123e-05
7.04566432394964e-05
2.16900318822491e-05
2.59831139428561e-05
0.000112790480049899
3.10594689374948e-05
3.91348845522673e-05
-1.61420249719983e-05
4.76823320862916e-05
6.37755878165247e-05
9.25343837401756e-05
5.82490001815929e-05
2.51482951677135e-05
5.35730701051506e-05
3.83773483007929e-05
7.79008366420153e-05
6.38538694715717e-05
6.37320288286549e-05
4.01488401249127e-05
5.05384898277086e-05
5.78313071345422e-05
4.81222607350829e-05
6.78493078784248e-05
7.89563858220685e-05
8.03442893321777e-05
1.38755288014257e-05
6.8436996486309e-05
2.01162591247303e-07
8.43201966343291e-05
3.58236805278134e-05
4.72013252620449e-05
9.57056213871288e-05
3.93703717578227e-05
5.26978266776888e-05
0.00014097113153971
6.43901867142686e-05
0.000135928596125387
7.53215699238818e-05
6.56661877037425e-05
6.28653110326062e-05
6.65299529262045e-05
8.98046275919173e-05
1.90609583676762e-05
3.24912512029118e-05
-1.18062580524642e-05
7.78051357979665e-05
6.22199122168919e-05
0.000108587969459563
6.06722595872439e-05
7.19346530826737e-05
6.49323511624259e-05
5.24711710633244e-05
4.5885820709058e-05
9.28841863126451e-05
6.95235837728243e-05
6.97053310376484e-05
7.6817831423997e-05
8.89660576906612e-05
3.92388694644469e-05
5.56965504905113e-05
5.03042166790748e-05
4.13918091496239e-05
7.99012107425942e-05
1.34403011576214e-05
6.15709860238717e-05
4.50879260468139e-05
2.12928652866659e-05
8.6728102282336e-05
4.49454912396269e-05
4.44414518679104e-05
7.74968407951948e-05
5.61928973543748e-05
3.89567831655396e-05
3.22305143163175e-05
4.3480692963767e-05
4.1724806727215e-05
3.42730396323529e-05
5.47617575094867e-05
7.47961036433588e-05
8.50737986470848e-05
4.35520299645181e-05
7.10324553406596e-05
8.59739229803281e-05
0.000120130710481586
2.16215987208588e-05
8.48546924443243e-05
9.14019913241788e-05
7.99939177043091e-05
4.98198178052037e-05
4.97571318882877e-05
6.86777576380258e-05
3.46628708708161e-05
8.47211999213098e-05
4.1306808694816e-05
8.77368093863312e-05
2.60752637155543e-05
8.44315087813464e-05
8.75001229096737e-06
8.1073891893587e-05
7.55908711954594e-05
7.65419152179835e-05
6.02991310814255e-05
4.65780189294473e-05
6.26611363758204e-05
7.70511500228377e-05
9.56885600138795e-05
9.37595811271644e-05
7.35728693791484e-05
3.27104152584703e-05
7.26598497173625e-05
0.000103106622188314
3.77353023728484e-05
9.03337826723445e-05
6.99284258432896e-05
8.00521428807278e-05
3.42873462276437e-05
7.24976038282047e-05
2.87184597623698e-06
6.45927570384048e-05
5.11957918459822e-05
6.51918567477804e-05
8.3246420303369e-05
3.73112128709625e-05
5.88231780868464e-05
7.32336610732384e-05
1.32485270318351e-05
9.36092869582757e-08
2.49460965133171e-05
2.06603322001893e-05
2.57954745137004e-05
4.6180040207838e-05
0.000106076465362901
1.07019532267039e-05
4.12188397374885e-06
1.65125818449051e-05
1.62923614307196e-05
0.00013441486258011
5.4082164157298e-05
9.17570601009396e-05
7.63590534632087e-05
5.89130315070952e-05
9.08190560036679e-05
9.61178981910186e-05
7.49271180467609e-05
4.62899881899337e-05
0.000121801957512931
5.88179905267914e-06
2.6506292497976e-05
6.69635674812034e-05
4.91886617252262e-05
3.71028448290285e-05
4.51434863103169e-05
8.1660046390548e-05
7.65120974696452e-05
2.25921143091212e-05
1.57043360816348e-05
1.51736987095525e-05
3.55283865639667e-05
7.46526536891225e-05
5.12682274923676e-05
2.03818849692e-05
3.50011499179987e-05
4.04982277612294e-05
4.25496247256483e-05
7.57896320649454e-05
8.88171088825973e-05
6.57321993554344e-05
1.38766071557123e-05
7.66261511338105e-05
5.52840692326899e-05
7.2854099082049e-05
2.22801163861537e-05
5.76636099484733e-05
8.17437224869871e-05
7.13970802359027e-05
9.74713238164546e-05
7.83358708628971e-05
0.000105416816551998
1.77209274630748e-05
2.26743015392567e-05
2.91137229657519e-05
4.34246123971914e-05
2.90460084388886e-05
9.54103146564403e-05
1.8426394691254e-06
4.58493560287416e-05
7.38986729430904e-05
5.61164906361837e-05
2.83383312697622e-05
2.11984914100502e-05
-3.73664214377115e-07
7.18945565803628e-05
2.88631987951655e-05
0.000107973453703088
5.57282631364965e-05
5.63258581448181e-05
6.12836328106844e-05
2.07892020375472e-05
1.50841434843757e-05
8.25628192297698e-05
1.97373346531275e-05
6.96661926971069e-05
4.94430944400748e-05
9.1773329894998e-05
2.39508185584753e-05
-1.42112066780727e-05
8.94090882479973e-05
6.77258286966654e-06
3.68944692081439e-05
5.38153037731875e-05
5.68892089806392e-05
6.18948866641569e-05
3.83791233007824e-05
5.2530923334421e-05
7.14254382562585e-05
8.10529104607731e-05
9.90374222641064e-05
0.000103078856086846
6.66332965372865e-05
6.8482209862487e-05
5.54202197286682e-05
4.49533127685485e-05
2.94914723433387e-05
3.63705391851186e-05
0.000105638927216861
3.57693996816841e-05
8.14262355277549e-05
5.11472471782305e-05
7.47715095908886e-05
8.51245567422285e-05
1.25203133643547e-05
6.30264020724943e-05
9.4406158302056e-05
3.34118238428945e-05
4.2762518581075e-05
6.25682899030286e-05
3.9280739367967e-05
1.4669779226391e-05
9.17205058496669e-05
3.47632711698853e-05
5.32800290221708e-05
4.83621436031291e-05
5.01060808116187e-05
5.33590643075281e-05
5.76990822506132e-05
4.78157636185573e-05
8.78850374420978e-06
3.5478399646718e-05
7.17848088514527e-05
7.66094761468319e-05
6.52456673618978e-05
5.31894398637164e-05
5.86861527650642e-05
9.52244594189867e-05
7.62105355643986e-05
9.80528252165715e-05
8.81254087127641e-05
-2.17817718412494e-05
3.18569832610354e-05
7.46159006511024e-05
9.55182862894358e-05
9.99725699985882e-05
6.37167316366903e-05
0.000106536608133097
2.85716037361532e-05
5.16888181958252e-05
6.06880327021216e-05
8.70146493795094e-05
2.65121936390773e-05
6.24279890822025e-05
6.48948030192714e-05
5.65199109444977e-05
7.10449614901429e-05
9.90022039676053e-05
7.06345554351303e-05
4.72296863345073e-05
1.47840971556849e-05
6.19640983363364e-05
3.1284314221924e-05
-5.89968104401343e-06
0.000136995881523096
6.05026948775138e-05
5.85034847427473e-05
8.30578869606593e-05
0.000107354744242285
6.0243933654074e-05
6.31018790930196e-05
4.89244657268202e-05
7.85628506391167e-05
6.41372179959875e-05
2.82921462620286e-05
7.51322541280567e-05
7.26692508608954e-05
6.40658713201498e-05
9.04899638297029e-05
8.75430565681234e-05
6.81874576919041e-05
5.71637167276614e-05
-2.11026233092205e-05
8.41140471178904e-05
6.37582063116519e-05
5.60838658541161e-05
4.966513942358e-05
2.76768017214247e-05
2.83761256226093e-05
4.9068262277809e-05
1.34108991936178e-06
7.74733649441315e-05
1.3013547957855e-05
7.35950774527051e-05
6.63695827176126e-05
1.56270494069828e-05
6.17272729244716e-05
5.82446498088602e-05
5.73845513055586e-05
0.000102414164726445
8.41613735299756e-06
4.47376098369849e-05
8.67101996602922e-05
4.9818157542169e-05
4.27099610353829e-05
3.23461160762183e-05
1.99340139841937e-05
0.000102949629951324
8.7777669786705e-05
0.000113353270752565
8.88071233129619e-05
7.01606231161231e-05
8.23206913137842e-05
8.26143753873044e-05
3.31847505985506e-05
7.25454251489929e-05
3.73046627467704e-05
4.05757239551413e-05
3.9789252332205e-05
2.36499682769899e-05
5.50768805373502e-05
9.09243369513625e-05
7.40976302371955e-05
3.37165293176698e-05
1.47519211262288e-05
2.26191916490653e-05
4.67756007632202e-05
3.62853904004309e-05
5.93865748332865e-05
3.6025267674059e-05
0.000116204812576139
7.1200705631375e-05
4.91266682802804e-05
6.49404022721849e-05
1.35077958888406e-05
7.42427569531314e-05
4.34858742960223e-05
1.84204878577845e-05
2.47066368382828e-05
4.38064817306272e-05
2.17131130747898e-05
6.12564326328754e-05
8.19147101158158e-05
5.21924238879196e-05
3.5575108369911e-05
9.0129236246409e-05
3.73291532632342e-05
3.89063877854654e-05
6.75440998305825e-05
6.23530269224903e-05
4.54356115403501e-05
5.59805779976121e-05
6.60503734264437e-05
7.9961454614455e-05
7.37650439758628e-05
-3.87046923917715e-06
4.0758444799287e-05
2.91039756819252e-05
6.97009477021026e-05
4.49496659119051e-05
6.49196088892172e-05
6.87951397195378e-05
4.36515792597123e-05
6.21378817583469e-05
9.87082443583839e-05
9.01543492093353e-05
8.78688601711837e-05
4.28540974097621e-05
0.000101456363906517
8.21560973934739e-05
9.42676737615386e-05
0.000100049222321602
3.1219438045928e-05
6.45627803357919e-05
4.71937322653878e-05
9.459080147581e-05
7.34965908209792e-05
8.03286744503048e-05
0.000104907005492345
9.88347366142128e-08
7.93284192109693e-05
3.62500912448102e-06
5.23753831086902e-05
1.05284845309464e-05
4.35443519441428e-05
-1.67752286435821e-05
3.50239292318045e-05
4.1671787093649e-05
6.33005760337923e-05
8.19646528681908e-05
3.37842420387369e-05
9.90041039076626e-05
5.72422341449194e-05
4.17587350063852e-05
9.74979455718422e-05
0.000139195349867098
7.10150285516479e-05
6.3208773733291e-05
7.60237782039412e-05
0.000100356751202122
6.31712426454014e-05
-1.0437855822025e-05
6.49049809374942e-05
7.74027130307664e-05
6.23927776630313e-05
3.34199981002239e-05
6.62952630975096e-05
4.38018881366042e-05
8.17804294266259e-05
3.97819909266831e-05
-1.38924971523364e-06
5.67496254997241e-05
7.57458657361735e-05
6.15112605418866e-05
8.00009418477019e-06
2.64177468119207e-05
5.21601729041821e-05
1.57500166752539e-05
3.11119598897443e-05
3.63836553254837e-05
5.13327601512069e-05
9.2362032532989e-05
2.50448644780024e-05
0.000112210831026831
1.20315320665407e-05
9.56567494552194e-05
6.85147400019954e-05
7.16973407753147e-05
1.76812329810358e-05
4.81851408899243e-05
6.71361650549766e-05
0.000118754465340909
5.90029738854609e-05
9.74580456174419e-05
5.08427658984757e-05
7.02677298131185e-05
5.41289702227484e-05
3.88367255716758e-05
7.91560936457171e-05
6.36463303360731e-05
5.82152263874975e-05
2.2391274535856e-05
4.99915980507345e-05
5.85080099408196e-05
9.9551369660905e-05
5.40772785558946e-05
4.60832915595286e-05
5.74683763834178e-05
8.82368117362356e-05
1.13736872029125e-05
9.27434809828619e-05
2.72085491105678e-05
4.50173263711867e-05
8.63446966033429e-05
5.08697776886406e-05
8.24315698437133e-05
2.75389721580505e-05
3.09366237461498e-05
-1.91834235403416e-05
5.5189095847052e-05
0.000138710565561317
0.000101566257831169
2.75514824416837e-05
3.85317011577222e-05
0.000141186816097538
6.76153268547855e-05
6.60644108031858e-05
6.54613085914573e-05
2.72541899755113e-05
3.27108099732225e-05
5.81811965122518e-05
9.06312565856182e-05
0.000106208602465771
8.53795813620304e-05
4.7335539567678e-05
9.99813444798731e-05
4.58314622949977e-05
5.27343469177534e-05
9.04706665430897e-05
9.90210041847806e-05
6.13776661860338e-05
6.46442626002527e-06
9.4543373285795e-05
7.45423351997592e-05
8.95151398539247e-05
4.27109156019121e-05
0.000128014255553096
2.28355379437707e-05
4.0622361343858e-05
4.11818897058033e-05
3.45420790592706e-05
2.06048780742792e-05
2.85373065518141e-05
1.00825718534523e-05
8.81433867685951e-05
2.52504729715985e-06
5.86375813613934e-05
6.04088483837474e-05
3.44888105429349e-05
7.80631804088298e-05
7.11570899453727e-05
2.40866695148321e-05
0.000113046457439832
1.18197054141834e-05
4.61401356427335e-05
4.01213827657816e-05
4.33503841617953e-05
8.19006328040536e-05
4.89768269352612e-05
6.6295329272747e-05
2.14056110547805e-05
7.02145765646622e-05
-1.54518270269268e-05
5.47166935847788e-05
-2.422368065171e-06
3.23356220882761e-05
5.84991717417977e-05
7.4763024768758e-05
4.96654947509711e-05
2.36471206580669e-05
7.27723360920296e-05
0.000100811564201058
0.000102533138925198
6.05300143758994e-05
6.12214970158756e-05
0.000130391568730531
6.36774447445587e-05
2.07034702996508e-05
9.08792970024638e-05
5.77891595371711e-05
6.27128165310787e-05
6.7402934829091e-05
0.000104865461259722
6.6936357231479e-05
1.29199189794668e-05
8.72715658045994e-05
5.44807383630948e-05
3.99998105905909e-05
9.05711983250306e-05
8.6732158810781e-05
1.98811324273781e-05
-1.58439955422606e-06
9.48692603627494e-05
4.3695761842853e-05
4.84696495936551e-05
4.32404232187148e-05
5.40573871814599e-05
8.03540557981456e-05
1.13698138997528e-05
7.8797533584181e-05
6.15747593616928e-05
3.10130204752741e-05
4.49406908089707e-05
7.65544349686443e-05
2.15641548637293e-05
2.82014291922583e-05
3.35377444376475e-05
4.08728855237734e-05
3.33580248803905e-06
6.20252383476862e-05
0.000108992791368657
7.90098612119682e-05
2.83939882852499e-05
5.94564635639791e-05
7.86600911326265e-05
4.39836004885232e-05
1.5359115513311e-05
8.29774832430715e-05
5.5845898683786e-05
3.50744305703248e-05
0.000147268473574846
4.23070300633888e-05
7.55231737010047e-05
4.70782940583783e-05
0.000111148016602804
8.63312795372987e-05
2.44649118818293e-05
2.20833810785362e-05
5.46218536888729e-05
6.58431076029504e-05
1.63949747090002e-05
7.33073681944339e-05
9.3391153707722e-05
5.94336711137084e-05
4.33723276773985e-05
7.00050365683186e-05
2.88733764044187e-05
4.80446453783872e-05
8.71567556430221e-05
7.24608500543806e-05
2.9015755070945e-05
3.51093913001458e-05
7.73803766811501e-05
5.15200943728436e-06
0.000124322682052627
4.28840798203439e-05
6.95943059650387e-05
5.87128359315428e-05
6.79831872530891e-05
7.10169901485329e-05
7.98243009972852e-05
9.60320378502289e-05
6.81602211129149e-05
3.90908390748147e-05
2.70590545091958e-05
9.05117669540275e-05
0.000111466731629216
6.31034203000479e-05
3.53096293317959e-05
2.36118013967839e-05
5.68480279105216e-05
3.35152456905293e-05
2.46409045008708e-05
7.41560009764296e-05
5.0088382192762e-05
3.15711426235964e-05
6.05489703519904e-05
5.51919992350984e-05
5.73363853965595e-06
0.000118181749449023
3.28795994967875e-05
5.04605045070791e-06
-3.81538847267761e-05
1.91870650592418e-05
3.23624800568097e-05
5.58951301941766e-05
5.61060172443934e-05
0.000108379782147111
6.49620956615457e-05
1.4710123289972e-05
8.10183418748461e-05
5.80280364856252e-05
5.55276315838479e-05
2.65417441973984e-05
6.91773274573394e-05
7.0410172334087e-05
6.11961850167092e-05
3.24266764816678e-05
6.17978403939022e-05
5.00463660358084e-05
0.000102066604608027
7.34302939320845e-05
2.23813130447753e-05
6.70414619836766e-05
6.03227200441658e-05
3.61553580534689e-05
3.99011548959957e-05
8.91771767482385e-05
6.16699288895152e-05
4.0352023178323e-05
4.52648407075038e-05
-8.61215821468534e-06
6.8288262070208e-05
3.23710508573226e-05
7.21143069012433e-05
7.5915877218715e-05
0.000114046251936101
7.86021707224005e-05
5.58572710920709e-05
1.60333129271977e-05
9.16329931179497e-05
8.3428075816635e-05
2.87646442288787e-05
1.11725609596564e-05
3.95367690920619e-05
3.01594743056986e-05
0.000104006238127501
3.90360404708617e-05
1.42513403674233e-05
4.22808552217879e-05
5.18598743685252e-05
0.000114988540951932
9.85797247186409e-05
3.61436523847028e-05
-1.02114207516518e-06
0.000105365409287856
7.85595015212852e-05
6.89354161442824e-05
0.00010053714769049
8.74054931787954e-05
9.84413306668885e-05
6.32598994809388e-05
5.22390758204723e-05
7.81862193603195e-05
1.42320138315454e-05
3.34633546147078e-05
8.39571439255584e-05
6.91156282581296e-05
0.000100524648027604
6.31024199638116e-05
4.2194476608383e-05
0.000101494265718826
0.000105115535702583
4.93193235270889e-05
6.14327342056393e-05
2.61022503537069e-05
7.78535165846815e-05
0.000108383603750815
0.000106502331926407
8.25019674076504e-05
4.48701490547122e-05
2.06475773635293e-05
5.55279268661056e-05
4.90847223983905e-05
1.69738158547332e-05
6.40997097023739e-05
8.51105367779685e-05
8.41491035970088e-05
6.83894238114778e-05
0.00010332333365519
1.92246750474548e-05
7.47550300497878e-05
4.60472805717561e-05
5.76080738521958e-05
8.85514052989553e-05
4.43997247597905e-05
1.77320237234674e-05
7.91338553834034e-05
9.35469433809874e-05
8.96289698103372e-05
4.59915642785344e-05
5.37371116644305e-05
9.53723363173601e-06
1.58731725490268e-05
4.86198180352252e-05
6.19127609052227e-05
2.4711811895646e-05
6.28418102721881e-05
8.5759583688986e-05
0.000119262074274504
6.5904584089308e-05
7.73420882557323e-05
1.02383640965224e-05
6.9964227085615e-05
-1.22948265491168e-05
0.000100253842104741
2.25765926137595e-05
6.1255691158504e-05
5.9977026669761e-05
1.33458786318416e-05
0.000107674109245496
8.02535245805171e-05
2.75948247504165e-05
6.96754348780932e-05
6.94992400345471e-05
6.2115448735464e-05
5.15255549418985e-05
7.74058645546511e-05
2.83655320837189e-05
0.000107939718632525
3.95439928605093e-05
2.5520573158354e-05
4.21852625752133e-05
2.44024296949681e-05
8.34627400632055e-05
-1.0461613620588e-05
7.63166093434383e-05
4.86473432849741e-05
2.37749919456298e-05
9.34598925252738e-05
7.6486402368981e-05
8.40197562087179e-05
-2.68545958436576e-05
6.98099246863808e-05
0.000103252620602472
5.46882018483041e-05
5.42467885398937e-05
6.57193417193414e-05
3.15579551736568e-05
0.000106094565918612
4.91100407382257e-05
2.50159581997349e-05
7.92229247758733e-05
5.3719813618347e-05
-1.51118121962544e-06
8.39929897862957e-05
-2.71618953933125e-05
1.81513989587117e-05
5.04228284732739e-05
2.77885240844208e-05
1.60907651372798e-05
4.28125417218754e-05
3.40231981943393e-05
5.16219869608014e-05
0.000101084975293842
2.48680049324268e-05
3.8523698555614e-05
0.000122993812696206
0.000101942026976056
1.07935486999304e-05
3.30139700854622e-05
2.26116017186445e-05
8.14511256383732e-05
3.7816758537174e-05
9.42201259797516e-05
9.20260409419877e-06
7.77601090536872e-05
4.27372724394304e-05
1.50744632126402e-05
3.07305603867089e-05
4.89388451921361e-05
4.84841778794009e-05
3.50710771470465e-05
3.15911113230262e-05
0.000115668330717116
7.2762408076072e-05
-4.91215270571133e-06
6.66443024099674e-05
2.17375829662008e-05
3.28220632927725e-05
6.73118924032981e-05
7.99884356367201e-05
4.76859817888559e-05
7.3771938984715e-05
8.66457004248544e-05
1.43156188010259e-05
9.82535877185413e-05
-2.44642166998631e-05
5.61154512569124e-05
5.89667130009216e-05
0.000112952405834621
5.29668064672411e-05
5.77745798870379e-05
9.92661547985608e-05
6.43808005283685e-05
6.17161934709545e-05
-3.30315577422646e-06
4.98607630289475e-05
2.40830745716009e-05
2.14815396772441e-05
8.25409715230955e-05
3.68332998803097e-05
5.32217809856499e-05
7.54851169703211e-05
5.12003100094369e-05
8.97259382211325e-05
3.22296926822881e-05
1.67317148867393e-05
8.0242972304316e-05
8.70585799659558e-05
0.000116917259412163
6.6501786384221e-05
7.65954985808136e-05
4.60996162516021e-05
2.625139413376e-05
8.39396773116047e-05
9.52318660793525e-05
4.2727519677194e-05
7.59888557664754e-05
4.38808758248122e-05
4.11653316227384e-05
6.136993444102e-05
8.88934598261256e-05
3.54487675986871e-05
8.57561772241682e-05
6.91464892667826e-05
5.24926352400522e-05
6.060647847552e-05
5.57944779756086e-05
4.95480346973817e-06
4.50361041716995e-05
5.45687346086474e-05
4.86889858463156e-05
4.16469423295393e-05
5.21957887682623e-05
7.43073447944355e-05
9.11880125128337e-05
1.04724906539264e-05
-3.90554603029551e-05
8.24588937165912e-05
8.27397305067676e-05
3.74679799844688e-05
4.5341962146818e-05
4.47027075272462e-05
4.51511468667965e-05
9.57204245488762e-05
4.53437370382174e-05
-4.49440921348699e-06
4.16550120429509e-05
8.34781821379767e-05
7.34027997108057e-05
3.64858212534672e-05
2.41872153516155e-05
4.37563186399036e-05
4.28758388411807e-05
5.5608287421864e-05
3.09598850641934e-05
8.35445704186071e-05
6.4030018315764e-05
3.15429062679916e-05
6.65299625349105e-05
9.52221490146552e-05
7.65987119903281e-05
4.88876716003146e-05
5.37412261797571e-05
2.36056908074707e-05
0.000102257445809738
5.79908559856663e-05
7.55075254429939e-05
6.2476308876274e-05
0.000111542014866876
5.35806698421888e-05
7.11680822471628e-05
6.40254767567222e-05
2.2123778288318e-05
6.3005544753448e-05
4.72856602715726e-05
5.59847871606133e-05
3.71743613726881e-05
-9.25327736378647e-06
7.00409138878164e-05
5.63083026916148e-05
5.88049299426028e-06
7.62308356458397e-05
-2.02087225555167e-05
4.11675610672577e-07
9.21810034364293e-05
9.02928244747324e-05
9.70113483939018e-05
0.000113347580405301
9.02183329813946e-05
5.0169550425223e-05
5.95135259935577e-05
6.88643989986979e-05
5.2306324466213e-05
2.77398999546523e-05
0.000114119142893816
7.61399585229062e-05
6.09570825635992e-05
7.13575826765972e-05
4.93229036763752e-05
3.34872218405169e-05
4.35807982975141e-05
3.69900336555188e-05
6.29900583561372e-05
9.59551658406314e-06
-6.43255217718192e-06
5.68718162670689e-05
0.000111654005993832
4.28215290580088e-05
6.78738232308916e-05
5.94281076033024e-05
6.07944030817631e-05
4.3507184759683e-05
0.000101323119131239
7.40393724538384e-05
3.3000314313017e-05
8.75820763941846e-05
4.82789159286115e-05
6.54662116794044e-05
4.84530452370996e-05
4.98646999242769e-05
5.75217844084138e-05
8.39890071947751e-05
5.92248231014982e-05
6.31200801156284e-05
3.42331959205983e-05
2.07943607810425e-05
5.97295317142985e-05
6.27464888295357e-05
5.47807049538981e-05
2.70892124166673e-05
3.75529230106909e-05
7.65979263036799e-05
7.44597734083336e-05
7.22636934229451e-05
3.23265845215934e-05
3.475897864145e-05
3.94076914447957e-05
1.6138360277188e-05
5.29587546422189e-05
7.1523131127244e-05
2.207389260419e-05
0.000110480237800141
2.9644595775405e-05
3.74279136950478e-05
7.71081043642712e-05
3.07912181987644e-05
3.61576272419722e-05
6.73248281103232e-05
5.19462243162487e-05
6.60365454000906e-05
9.63951668087883e-05
0.000109696053656032
3.80273143623759e-05
3.18718614650832e-05
5.08377190116443e-05
0.000109713435992228
5.79840805400914e-05
7.5091629190817e-05
5.33497301599207e-05
0.000108719091127839
8.77983714251528e-05
0.000133649540578259
6.81895828260268e-05
2.119723566008e-05
9.11805890305732e-05
4.26621358442804e-05
5.58692141770914e-05
6.28421126280663e-05
2.24401078686917e-05
3.10344805558936e-05
4.3024879868019e-05
8.2796356166649e-05
4.27884217217672e-05
2.43455910197874e-05
4.37592576704349e-05
8.89186069656866e-05
1.20544243185101e-05
5.51820178251099e-05
4.53624511358237e-05
7.02934469185442e-05
1.59259656493721e-05
3.57240241170062e-05
7.86273460874195e-05
0.00010420099608446
4.13204371025259e-05
8.8540423575258e-05
3.96291127928174e-05
0.00010044142529676
2.40580581252767e-05
1.46802139726618e-05
2.70132634786744e-05
5.26374547635487e-05
4.61744254524237e-05
9.83297825982549e-05
5.86725447275584e-05
8.55796549610102e-05
6.7487876003057e-05
8.65113107006926e-05
4.33391457528072e-05
-4.89919313567576e-06
2.78082296366086e-05
6.27313356912822e-06
3.73304088903529e-05
1.23979142170605e-05
2.45747349874299e-05
8.54551955446332e-05
0.000111518598929475
3.90236336887119e-05
7.28871873796276e-05
1.63777376376769e-05
0.000103969989076845
5.81970587144312e-05
5.5373978698092e-06
4.65222834858514e-05
7.25073994616334e-05
1.27732069007054e-05
4.09301789910404e-05
1.19378619150058e-05
6.57477785225873e-05
5.40528943363191e-05
6.60728870703722e-05
0.000117120436745214
7.32582244084843e-05
5.10842032563268e-05
7.84365492239477e-05
7.48356743747597e-05
0.000109157616252838
5.46432195930358e-05
1.92301275876842e-05
2.93956825821523e-05
7.92819201967791e-05
5.64890697246251e-05
8.39022614432236e-05
3.039766245763e-05
3.68260353152226e-05
8.12059664724376e-05
7.65756113686683e-05
5.44449067164131e-05
1.40417915258986e-05
0.000101242795825792
6.3091839866359e-05
4.78456120122865e-05
6.52663282077031e-05
9.16224045362968e-05
8.48945196352465e-05
8.22396392052229e-05
-8.09873318967275e-06
0.000121891777002176
3.50071420235327e-05
-3.16740362163451e-05
6.88556165153454e-05
1.69432383411108e-05
8.88125377878377e-05
6.96974526551366e-05
3.63751050609564e-05
1.46198974623428e-05
3.48809287091191e-05
8.60702996177796e-05
0.000104934640994973
0.00012106771764448
6.5851665647724e-05
7.84798259360981e-05
2.65012024223606e-05
4.30006588387683e-05
8.42393296174325e-05
3.51282419019257e-05
8.79970974089744e-05
6.09046770041252e-05
6.99371813210543e-05
7.39099626186135e-05
1.66089444665147e-05
3.38655357925503e-05
5.02401040030214e-05
5.00960708331543e-05
5.62357397807894e-07
4.06218465452814e-05
9.30119827041445e-06
4.77472578019604e-05
7.9874898476668e-05
6.4942520131431e-05
6.97478200502929e-07
7.39101214857436e-05
6.98468215771961e-05
3.27456912059106e-05
1.17964071410177e-05
7.92207667912906e-05
4.77876698984444e-05
2.8232037924717e-06
0.0001254916739271
6.50996363468214e-05
4.62036349274507e-05
8.33295096450925e-05
5.37245190154147e-05
7.04894781523247e-05
6.64006425366225e-05
7.74149556895828e-05
3.82711315437364e-05
2.89640739973852e-05
0.00011535357806622
7.33067664673415e-05
-7.24164617570436e-06
4.29878944589137e-05
8.27224135795044e-05
9.14063877927635e-06
4.25821659629764e-05
4.36821565273749e-05
3.2181260019343e-05
6.92640207524404e-05
0.000143151400596385
4.3088996998629e-05
5.7905110715457e-05
2.34635619584952e-05
5.68048535227014e-05
4.77873794206882e-05
4.28898593047974e-05
3.45813120974474e-05
2.23848809090587e-05
9.13111298025451e-05
7.72797896478178e-05
7.9461104795518e-05
0.000130274996966549
2.91341019280575e-05
9.25475688643226e-05
6.88240193322784e-05
3.70991779146345e-05
7.06346328521381e-05
8.51367100369738e-05
7.62160336760402e-05
3.23801392480779e-05
5.96286336304782e-05
5.99159636922145e-05
4.36970970791331e-05
2.64260824994812e-05
7.55272152549756e-05
6.80697410602468e-05
6.73895751805774e-06
4.49019611622582e-05
1.1743389836414e-05
4.31827273868296e-05
6.0100288521364e-05
6.93550081103118e-05
4.52938464671736e-05
3.51160050745485e-05
0.000106459151989191
1.42759368023885e-06
5.65537236912618e-05
7.53336746883173e-05
4.35207854272671e-05
2.091080331656e-05
8.06957771959265e-05
6.88834373287938e-05
2.16795368543184e-05
2.38815299313033e-05
3.04985687373627e-05
6.55808149985966e-06
4.45270033615808e-05
4.42421527364789e-05
9.00769533704529e-05
2.81894158865357e-05
4.29582907500848e-05
7.56749928812085e-05
7.74761381665238e-05
6.82279053215361e-05
4.59042410531044e-05
6.49256334052453e-05
8.61073858917599e-05
4.10430610651087e-05
3.14340033679528e-05
6.44837755166612e-05
9.00934778760272e-05
5.8106398749029e-05
3.04612037160962e-05
7.26681672809954e-05
6.43993495028185e-05
5.14704321478727e-05
5.29979815458609e-05
6.58586338447662e-06
5.92677373561832e-05
1.17085830894193e-05
0.000121177796429627
7.58622839805589e-06
2.22391246017179e-05
6.81220427887011e-05
8.77100403632362e-05
5.18334249171628e-05
0.000105410435432758
5.52613965950658e-05
2.88480145089867e-05
1.27900706150984e-05
3.46014253582763e-05
6.49046915376674e-05
7.25303027943074e-05
4.38636833282505e-05
2.07972986728722e-05
4.01689017095017e-05
8.89756718222627e-06
8.67645912657891e-05
5.90464286474241e-05
8.0111414555921e-05
0.000112038807469642
3.51924025720902e-05
7.96586585598888e-05
2.53454740017162e-05
7.58250840049835e-05
6.00146239407376e-05
6.75134521579101e-05
8.74137850840147e-05
2.82556300701291e-05
7.29282877072623e-05
6.06089153474697e-05
5.76506700648549e-05
3.88272234476134e-05
0.000137217241214115
7.60642047706021e-05
6.37573672529133e-05
3.28696538432912e-05
3.20546123319162e-05
5.81902757732166e-05
9.57022464152432e-05
5.6178518796066e-05
6.19593124474281e-05
7.56316766047832e-05
4.40325557524273e-05
1.65132802456118e-05
5.73997445378262e-05
0.000102931832137849
6.46607865670343e-05
7.59847688365122e-05
4.49055594188832e-05
9.84954279934084e-05
3.4530527377935e-05
3.16304977930637e-05
4.96337541225991e-05
4.78703795034957e-05
5.95122505876046e-05
5.7897578434324e-05
7.23925038585293e-05
4.14523382868466e-05
8.43643944199821e-05
3.63521052793651e-05
6.33944123609378e-05
7.40680266866041e-05
4.99119764693096e-05
-2.0436216544e-05
4.08617545661383e-05
9.76761754477089e-06
3.20605684822271e-05
8.41926909141693e-05
1.72381754100398e-05
3.36165248405127e-05
5.81267255131057e-05
8.25656618413899e-05
-3.04990637962215e-05
3.61858925255023e-07
4.38290817194826e-05
5.27664912138957e-05
3.37847674015527e-05
3.62608339749757e-05
3.17833137342566e-05
2.94345722498076e-05
2.69949445041355e-05
-1.6416743923661e-05
4.00244783607094e-05
3.88038948171135e-05
4.58319621352334e-05
5.93239080494015e-05
4.92414374351875e-05
3.05050355616479e-05
3.62390731378187e-05
6.59757112446395e-05
2.39496579221711e-05
7.81253894266281e-05
7.62970975742008e-05
3.41521830220729e-05
-1.44228886643556e-05
4.60682154351796e-05
3.68048138890589e-05
9.55691739387607e-05
3.70147459054879e-05
1.41150411345778e-05
0.000104403709378657
5.5631038986109e-05
6.86740086770891e-05
-4.26397452687061e-06
7.87819821821621e-05
6.26679385062797e-05
3.3318706511713e-05
8.76303165175689e-05
3.12231383596511e-05
9.27669421289565e-05
8.58605863931064e-05
0.000118529926318235
1.49220830996295e-05
6.61718930392276e-05
1.01503436305324e-05
3.52190468386729e-06
1.79812875167946e-05
1.50960709900595e-05
8.88233309461946e-05
6.24399225716642e-05
0.000118144121670889
4.74303480220094e-05
4.15419643220028e-05
8.05782361651103e-05
4.85931557979992e-05
0.000105508344819867
3.09723529433124e-05
8.31449191322253e-06
6.86210176495939e-05
9.9292325839101e-05
7.15032044270597e-05
8.40467972582264e-05
5.22924874987886e-05
4.84124237228701e-05
5.03565829961014e-05
4.74087694051654e-05
3.39164162791422e-05
4.36439296071273e-05
8.71410919221302e-06
3.40339656771777e-05
3.77926704310794e-05
3.75967132281094e-05
1.3674711274089e-05
5.87641772050675e-05
6.53684605951854e-05
4.55393358704434e-05
4.55918566869647e-05
7.06776422269507e-05
2.07984539533779e-05
5.32692154324948e-05
5.78197598073502e-05
5.32593991323196e-05
3.16959722534298e-05
9.945650390213e-05
4.48741374280596e-05
1.84028991453874e-05
3.10257212262131e-05
8.29495359699643e-05
0.000115447147870271
-3.22137544919912e-05
7.61087526127052e-05
5.96982875387243e-05
4.90750325752057e-05
4.09458934582549e-05
6.97918237892998e-05
1.68790304287946e-05
4.28763198339882e-05
-2.25734987233003e-05
0.000113958131572939
6.07052900391272e-05
7.462884628848e-05
2.49472999585981e-05
3.18395107985841e-05
-1.1467115152169e-05
0.000123494621249064
3.99437891900674e-05
3.81045765545191e-05
8.26943721970162e-05
7.50540952815233e-05
8.02276603671479e-05
-2.79939674123657e-05
2.24827073942812e-05
9.13041711731734e-05
0.000108798288551193
6.39479293158765e-05
5.45603432577756e-05
4.57240055586148e-05
5.85862361828815e-05
6.00042773620589e-05
3.92260810284721e-05
4.09400875202043e-05
3.35251454374086e-05
3.4782836424513e-05
4.4248304147271e-05
3.25193166637942e-05
5.58981369554386e-05
5.16626291207001e-05
2.53130214760418e-05
4.94864007022663e-06
1.96561146752941e-05
3.948176336264e-05
5.90485186883376e-05
4.5677945558042e-05
0.000106502798782267
4.66491154854669e-05
6.90649714040052e-05
3.59146493221912e-05
5.75647214035388e-05
2.58177857681918e-05
0.000105121262210756
4.75479392505306e-05
0.000106898052152829
6.3320833049773e-05
8.84397005509027e-05
2.594957557683e-05
3.70070231320763e-05
0.000112668045924868
8.55352516230031e-05
1.37609346665857e-05
0.000110830717262526
3.77893375983025e-05
8.71098133085674e-05
1.80121691422577e-05
4.90558136757608e-05
5.48925749284764e-05
4.64333412948902e-05
2.32234872568104e-05
5.05551944915586e-05
2.78042953234771e-05
2.1086366744313e-05
-1.92572468597143e-05
5.69607878713724e-05
4.57803721318469e-05
9.16292801576925e-05
2.58467977243455e-05
4.97719002198135e-05
8.40019647478793e-05
6.62858945081122e-05
7.4159480272877e-05
8.36768331802323e-05
4.09070580525347e-05
7.21197617338396e-05
0.000106974268671516
8.14608609606761e-05
3.09889137891102e-05
7.02965808048379e-05
9.05494972645212e-05
0.000100506323132146
4.71469843740529e-05
-1.6177646839986e-05
2.76649428333426e-05
8.55991812563921e-05
0.000105948742357117
6.53238897999454e-05
2.85187955064968e-05
5.4435671830787e-05
-3.58257466249936e-06
3.89977150616927e-05
8.08976480988313e-05
8.65620621478951e-05
0.000103434241356053
8.55099671559795e-05
2.86385737276338e-05
9.95398441180104e-05
3.72508664424812e-05
1.86028241268411e-05
3.68285412736301e-06
0.000109395936321132
-2.75322297237627e-06
2.95032183067716e-05
0.000118521733363484
-5.3008153076324e-06
2.00160045985241e-05
7.13620420198816e-05
5.85164304305088e-05
2.40066742633493e-05
5.15985842183742e-05
7.12182862561741e-05
6.25731306620964e-05
5.37382009733254e-05
9.71837170334965e-05
4.78344728715934e-05
8.64599911869737e-05
4.9717781830385e-05
6.37743581523919e-05
9.55931836060504e-05
3.20054418707635e-05
5.49859709995495e-05
2.02953989661009e-05
6.38486336790703e-05
0.000110959183453112
6.47505908175652e-05
6.94587165514881e-05
0.000112973296906561
3.22393443954255e-05
8.7999750564298e-05
8.76363656893228e-05
1.33985810279165e-05
9.51223684003989e-05
7.26836008325574e-05
2.75307063268143e-05
5.15078040981564e-05
6.86458915713221e-05
4.60113498209386e-05
1.62166589476379e-05
4.72978117264756e-05
7.76947890626775e-05
2.87754472169377e-05
5.9500482668714e-05
7.14267300081303e-05
9.06848459707378e-05
7.20652511090996e-05
-2.66986502872339e-06
2.79494396604935e-05
4.27278926443908e-05
1.34017113643136e-05
5.83395619136138e-05
8.80642372592905e-05
-9.38636274555223e-06
4.83328698488866e-05
2.14898964404422e-05
2.26855732570758e-05
2.90572575087502e-05
3.6068830868989e-05
5.65849969212101e-05
7.15410932091689e-05
0.000117615717402174
2.62346835652333e-05
5.51992471615228e-05
8.45434228434741e-05
8.96448337131917e-05
7.96708963089069e-05
8.93486472622133e-05
5.74046255790849e-08
6.22428928790242e-05
8.27550123917571e-05
8.5311501274123e-05
3.19538656129707e-05
6.82816458967849e-05
3.40517466181289e-05
5.13474899516257e-05
6.84919896461614e-05
8.01248071559574e-05
7.27141519156368e-05
7.30090237573321e-05
-3.37564397461857e-06
8.60575784800918e-05
4.82009158022412e-05
2.73507894277842e-05
2.26233204951052e-05
4.3597006828519e-05
9.38538898303684e-05
7.78649568134088e-05
9.57135337291694e-05
6.83432680734896e-05
2.52306004466766e-05
7.86910765218749e-05
3.11961086242969e-05
4.57792571607707e-05
2.65389203086549e-05
-4.24426387985378e-05
-6.29582650930773e-06
6.81298636925424e-05
4.30619901388235e-05
3.30064561482516e-05
5.18344116689624e-05
-8.05155011817681e-06
8.18707367485483e-05
7.0980200283155e-05
9.93296870212902e-05
3.61903844405142e-05
9.88107669947951e-05
3.70877382871662e-05
6.56612888753506e-05
6.71916203962477e-05
4.36910776515634e-05
9.43185346230697e-05
5.73251290583239e-05
8.40289728118076e-05
8.63020703094848e-05
3.93199233691304e-05
1.25652842795172e-05
4.95651115996856e-05
6.29602631993684e-05
9.59025663107586e-05
9.74984599433261e-05
2.06308582795287e-05
8.77862385091623e-05
5.01732784347459e-05
6.62527795485543e-05
5.0645377928485e-05
3.15807593396159e-05
9.21185185720495e-05
4.26781537191779e-05
8.48399426413656e-05
0.000122266578229941
8.12747402176426e-05
7.07252929422054e-05
5.97943483113215e-05
4.76288219659034e-05
3.3670688477848e-05
5.3703615492732e-05
-6.5173544818984e-07
2.0370171464491e-05
6.11742245630533e-05
8.67936986717924e-05
9.35447734013742e-05
4.36364441255249e-05
0.000108355132654529
2.45532925496143e-06
-9.46302516884601e-06
8.32792975391617e-05
3.54619012981037e-05
6.34444277825262e-05
5.91270512783968e-05
3.07117444137418e-05
6.26713194992385e-05
1.77795487152294e-05
2.8348466711261e-05
6.6463487333583e-05
8.72480408605153e-05
9.2035363539681e-05
3.72048388297606e-05
3.31692611623532e-05
2.98786269560758e-05
7.25404643048948e-05
4.08159866279586e-05
0.00012144659801334
5.41838069153626e-05
3.62413706570041e-05
9.66544222194049e-06
7.42217735492045e-05
8.72192423366866e-05
5.68947721986562e-05
9.72952512944188e-05
7.25493012371412e-05
5.65563630392085e-05
7.51798045335322e-05
2.56264790891445e-05
-9.38072479481312e-06
3.28393392731473e-05
6.64191703697148e-05
3.87309998207141e-05
9.44231696070928e-05
4.5455328855696e-05
3.49343168591203e-05
9.62711913947981e-05
-1.56212042520682e-05
3.24520597581567e-05
8.79243806593904e-05
0.000130073613775164
8.58447359781168e-05
6.9446807124895e-05
1.19554090674382e-05
6.6226567080913e-05
8.93968446821274e-05
1.1512172035096e-05
2.06984085287214e-06
5.28721218881e-05
4.27422227240194e-05
4.70250691835826e-05
4.5437308103017e-05
-2.52944008395854e-06
2.8884317980686e-05
5.25839002268195e-05
0.000103404477559779
-8.63061815323714e-06
7.07226536038755e-05
5.40461778582753e-05
7.06769102736348e-05
2.84656006022936e-05
2.75968013302083e-05
0.000113599162812966
1.6092256954205e-05
5.92405546985762e-05
5.69571332836979e-05
7.67271494034573e-05
9.22713278431616e-05
6.12436939626205e-05
5.49020813466274e-05
1.19151108972129e-05
9.40076816989019e-05
1.26948685281535e-05
5.88268750721294e-05
4.68487146121592e-05
4.89727245380876e-05
-3.47973821495231e-05
7.30993298758672e-05
5.28904207387829e-05
3.90455307069286e-05
1.24135214400164e-05
8.23335467966766e-05
6.7711330334861e-05
4.50783948956571e-05
3.89807096169965e-05
7.19341421195312e-05
5.53842802041844e-05
7.40442018266117e-05
7.54333820489017e-05
5.51473956995159e-05
8.55349419775177e-05
3.96602599894773e-05
5.19746720109088e-05
3.2765475014573e-05
7.34873716329834e-05
8.80775806101383e-05
7.33378326155901e-05
9.88796828538873e-05
7.57421394308255e-05
7.61697511600148e-05
9.2373367284002e-05
3.59892697391131e-05
2.82081385896681e-05
4.1635479664308e-05
4.3293363629774e-05
3.72942095908192e-05
1.71621868239845e-05
9.87791674351061e-05
7.09976612126414e-05
9.69803032265534e-05
7.41745359362956e-05
8.11952754565404e-05
6.33941777975792e-05
0.000105279798045728
1.88614203923986e-05
9.05007678130574e-05
2.75603562139801e-05
1.1020429483798e-05
5.03472378602099e-05
6.90680162853545e-05
6.89886972287463e-05
7.86618145433237e-05
3.4340354443516e-06
5.24419829757981e-06
9.33702796747355e-05
7.80100145828331e-05
8.24111567443266e-05
3.75389147226406e-05
6.65226269963097e-05
7.53062437234298e-05
6.27760697969064e-05
1.42004014378567e-05
6.20455903989852e-05
-6.56697082485106e-06
1.63998490030052e-05
0.000101963101623581
4.17508452383645e-05
5.49602749333057e-05
4.2467424660724e-05
2.44583693333385e-05
3.93487615491104e-05
4.29385003552192e-05
8.3852432224696e-05
6.6937121520519e-05
0.000118402732002215
7.35749644156263e-06
5.60711438786794e-05
7.87046441783816e-05
2.12581214366683e-05
4.57736211714731e-05
2.74086399601952e-05
2.88394814289566e-05
9.69439730168444e-05
0.000129936917890099
2.91057252499301e-05
4.33825535014059e-05
7.78002504016937e-07
0.000128441779526653
7.89123408670025e-05
8.29637086070089e-05
7.45566029796188e-05
8.41438640231711e-05
4.62205871903024e-05
2.44825281076927e-05
6.88185995017814e-05
-1.57161193830931e-06
5.04517671568136e-05
4.17053236336077e-05
5.70672920652357e-05
7.46962325481286e-05
8.73802290043844e-05
0.000102920138048751
0.000100629995484264
-2.28381933734327e-05
0.000100366710366651
2.46342192329165e-06
8.42755805968919e-05
1.85940270876557e-05
9.55729197179459e-05
4.42843328928222e-05
7.3881309693472e-05
4.92725055609015e-05
9.06323207621042e-05
5.4224412823695e-05
3.64641177331393e-05
5.29512477302996e-05
8.35575047932921e-05
5.74730974525017e-05
6.944078096037e-05
7.71409667288075e-05
5.94828480302355e-05
8.88471888542023e-05
0.000131928511668037
6.63117569597852e-05
5.38547355068196e-05
4.56229138990056e-06
2.14915067434055e-05
1.9591862875558e-05
5.71149151943106e-05
4.99745662234486e-05
4.1034081976998e-05
5.68596059295107e-05
7.90867556209975e-05
6.47840253222771e-05
6.05601334212661e-05
4.58215002775738e-05
5.04091976256825e-05
3.64500101962057e-05
5.37341751865531e-05
7.81164964305206e-06
7.96484853603861e-05
8.00867868415388e-05
3.72132230823155e-05
2.74034566897858e-05
3.40290720557911e-05
4.39757088084647e-05
-1.58449977839681e-06
8.38351935333135e-05
4.4574927179213e-05
2.41780697326837e-05
-3.17993752530726e-06
0.000102941408666785
8.77763007610394e-05
8.60426226481632e-05
7.55210681246809e-06
3.4841478436681e-05
5.67048593680941e-05
5.11631255055922e-05
8.94792543144577e-05
6.08735148948968e-05
0.000118665374658248
7.09288805363491e-05
9.28032074582651e-06
4.95359727053352e-05
4.25104910979977e-05
-3.99289819568458e-05
1.90702808678278e-05
1.21082776253007e-05
4.99035243857828e-05
2.13326000364885e-06
2.53208676880983e-05
0.000106477025165907
6.93836361118798e-05
7.06724237762934e-05
7.726881615096e-05
5.94413604409585e-05
6.25637212448782e-05
4.46935954577913e-05
3.02376046678851e-05
5.67645008029003e-05
8.4913073278714e-05
4.85662653915757e-05
7.51401819967894e-05
8.40883080804245e-05
4.03404563688706e-05
7.03510847132699e-05
3.00665970827704e-05
-4.34137328052918e-05
2.23375794226683e-05
3.56245301997663e-05
3.25195219471877e-05
6.07517814846456e-05
0.000117875366097442
1.62018877248186e-05
8.52866130989663e-05
8.16058295168599e-05
9.57844621674164e-05
3.24218248226287e-05
5.45775679145424e-05
4.5164126040654e-05
6.70557213543666e-05
1.02647161677026e-05
6.6571974611636e-05
7.58027948503858e-05
0.000108306523429974
6.98440641874281e-06
7.13538206398022e-05
7.721518015496e-05
-1.00137293657871e-05
8.07871057207514e-05
7.31310346049263e-05
3.76442187543937e-05
0.000122850913822402
5.85299180851109e-05
9.2496760204159e-05
6.08702517199217e-06
0.000127890765232228
9.81123445167384e-05
6.39859906075277e-06
3.35431425793654e-05
5.4733637334936e-05
0.000126911115670087
2.47972092257919e-05
2.56759444684586e-05
3.06351147309397e-05
5.72730185902133e-05
3.46385984001901e-05
0.000105276468649029
3.79392582185875e-05
-4.91450502095041e-06
2.55156217118055e-05
9.19694112070715e-05
5.90057544505188e-05
7.8376204419004e-05
9.24149836655332e-05
9.04675708700095e-05
4.8451383560319e-06
5.39752256928146e-05
5.07545198874367e-05
8.05670139628628e-05
9.4156972575372e-05
2.40669820855032e-05
4.45515949513898e-05
3.82529649684282e-05
9.00645119723225e-05
5.91968888171534e-05
3.86700065248409e-06
2.91327314878638e-06
5.58245793071038e-05
2.4427896547439e-05
-1.39043429798087e-05
8.87007291349726e-06
4.59819491146931e-05
4.17253976448323e-05
7.3430807907744e-05
2.30400532950865e-05
8.43944629052471e-05
0.000129896696014415
3.80040446033407e-05
7.2782231360472e-06
8.89838092740669e-05
7.57667116183534e-05
8.86721396085612e-05
0.000126089709999001
6.08719344938365e-05
4.25666718513424e-05
7.36945644498274e-05
3.95791777159763e-05
9.08749138541253e-05
4.94887045927661e-05
9.29484850619634e-06
-1.99967192019179e-07
0.000114599001312509
1.59188168410053e-05
7.74581548465018e-05
0.00010251708677208
9.27292524298212e-05
-6.11333419423093e-06
7.59587180023584e-05
8.98678409818425e-05
8.15879145996399e-05
3.14061751394573e-05
3.68569214067257e-05
5.99269652202613e-05
6.7875723324045e-05
6.98433407018284e-05
5.49609078891336e-05
2.9477067486309e-05
4.49094245211259e-05
8.57081818115105e-05
8.52564483542421e-05
3.06594724934056e-05
2.81132759691372e-05
4.50080389900719e-05
5.58318447947402e-05
-1.56496341557071e-05
4.05106068601891e-05
3.64133390727885e-05
3.05971779583949e-05
5.40988851129419e-05
0.000139673374818363
6.15891118021167e-05
3.13586367652759e-05
3.83743429262345e-05
4.96184604799891e-05
7.36568652586154e-06
2.93041892244028e-05
6.30681565560043e-05
7.55242141006372e-05
9.78050967785124e-06
4.15721338659146e-05
0.000109181216663513
2.71750039991885e-05
8.23146124291034e-05
4.68693197172657e-05
8.45877289671277e-05
9.68945235076978e-05
4.46425992173003e-05
7.5138527134468e-05
-4.7026397261577e-06
8.77354927983933e-05
6.69009162448571e-05
4.03974314217137e-05
0.000107859517898681
7.602173053089e-05
2.41270170425313e-05
4.35342170918773e-05
5.97852059794159e-05
0.00010115064618741
8.45712546356704e-06
-8.90035626746633e-06
8.37787093910822e-05
3.44712277329396e-05
2.64156173037646e-05
5.51539614946622e-05
9.29315646602846e-05
8.06170273613145e-05
-1.33532620333337e-06
8.79567822554675e-05
9.59063389526312e-05
7.56558923952255e-06
6.2038096641403e-05
0.000100479459153339
0.000105650692640875
4.36323020425191e-05
-3.2347731959985e-06
2.5231503834632e-05
5.17698030631421e-05
3.80764955368039e-05
9.42382909135179e-05
4.93512858493878e-05
4.07322044166117e-05
4.8701343866551e-05
3.01969320794273e-05
2.4741533292472e-05
-3.88724514383964e-05
-4.46462025772922e-06
8.08274032323058e-05
3.81045225611365e-05
6.95855439638293e-05
4.61025528392069e-05
6.01126618954776e-05
0.00011031601044438
3.4092949239029e-05
2.45350515654124e-05
-1.25063259993722e-05
8.35452511977667e-06
5.87807431477663e-05
6.711622258648e-05
1.84476674749106e-05
6.31292957612523e-05
4.24489531356742e-05
5.93432987328907e-05
6.96997980466829e-05
-2.98566537427757e-06
4.68904850168988e-05
-4.46149544890143e-05
7.57157285653912e-05
5.89460259428006e-05
5.33292979626302e-05
7.12125592058719e-05
4.34637700906171e-05
7.04955970064897e-05
8.96607556930427e-05
8.89081701365679e-05
-3.86020451396697e-05
-1.30892482692905e-05
9.28400813952812e-05
4.33959589712731e-05
3.96944811087359e-05
4.47838105156536e-05
1.71447210107217e-05
4.67085602022037e-05
5.07126347408982e-05
4.7666565383805e-05
5.02055914184965e-05
-1.08462547930129e-05
7.96509032129463e-05
2.93954829465036e-05
7.34633323439187e-05
2.4720298393911e-05
6.72610422667833e-05
7.25793687107016e-05
0.000113959873842591
4.34527211924534e-05
4.46564116438232e-05
2.58403822326799e-05
4.76948545172469e-05
4.63494400103456e-05
0.000148138773841082
8.87174429226093e-05
-2.85214902524561e-05
5.16317730765524e-05
3.37380246343325e-05
9.14498809106465e-05
5.11025737657071e-05
5.99468034915246e-05
5.98739613258185e-05
5.07182030679967e-05
4.30532204556537e-05
2.18282790005353e-05
4.33264479007775e-05
4.85743592475721e-05
8.16067487988845e-05
6.37047807106674e-05
6.92557252535513e-05
6.68117487646904e-05
3.53532550210796e-05
7.02980060401167e-05
0.000153682010884924
4.70445484047272e-05
6.31651725147087e-05
0.000133460165426684
6.39892423471048e-05
5.18652442024773e-05
0.000103554420815657
9.53030873949483e-05
3.12328994350245e-05
7.65916069747916e-05
8.46322033832863e-05
6.32420764592471e-05
3.01567938152694e-05
2.99246488849486e-05
3.31070267447145e-05
5.66696888669699e-05
4.29781304514126e-05
5.94254643434939e-05
4.46166747888399e-05
6.85891066748718e-05
4.16214783505908e-05
3.54531773298355e-05
8.46322316954797e-06
5.69452343893638e-05
9.42869559517022e-05
2.30650170726396e-05
2.50162918869026e-05
2.8876540140734e-06
1.82045055625297e-05
4.30274335325581e-05
8.44683983586607e-05
3.21774980572853e-05
6.24308886624545e-05
-2.24686944405832e-05
6.69757273905789e-05
2.27901942210448e-05
7.88596581297764e-05
3.4328411981539e-05
3.87064343369578e-05
3.1520053097771e-05
7.39173644533443e-05
8.93005228943086e-06
9.51660159093374e-05
8.74100007248347e-05
7.12225972133535e-05
4.10902289698511e-05
6.67893046368158e-05
1.99021276723937e-05
9.1485012347229e-05
6.59326239299204e-05
0.000134426006965582
7.69988300647132e-05
4.9877191688885e-05
3.2458595251286e-05
6.66054093643385e-05
8.75817991432746e-05
6.89892626412216e-05
5.27811176946583e-05
8.12176582700562e-05
8.69180851254505e-05
6.30829741515091e-05
0.000106075773802009
2.95609460915962e-05
6.71917543345487e-05
3.96772472977798e-05
3.14462405753095e-05
9.63804703569861e-06
5.3037150919364e-05
3.98770211260942e-05
1.13293936619244e-05
0.00010031184365538
2.20841151788649e-05
2.50843444033849e-05
5.18846202310276e-05
1.73943695343719e-05
5.28274240715985e-05
5.03677303639535e-05
-1.30663161719806e-05
5.46574183616937e-05
1.1430636758669e-05
6.84983211813788e-05
8.52512816996036e-05
5.37780543956235e-05
4.70822210698992e-05
4.82348514677212e-05
3.25345639017271e-05
4.42229123316939e-05
4.19524150272331e-05
0.000113884014863555
4.13929763201284e-05
5.89141512276431e-05
3.03777671800249e-05
6.01932699717845e-05
3.21494789783921e-05
4.23898915293909e-05
0.000135126689473317
4.67139982595008e-05
6.9385912634057e-05
2.61708618938675e-05
5.95085973749527e-05
5.98729273029406e-05
5.0370632818198e-05
2.00024808072697e-05
3.78054031999099e-05
0.00011802892280202
0.000102423905671177
5.35728678374091e-05
1.55748371644817e-05
-3.41889956628984e-05
5.83859841539721e-05
3.80841026720419e-05
3.71698837170657e-05
4.46315462482196e-05
1.78303909176129e-05
4.02272980102222e-05
1.91379054402764e-05
3.28546022754295e-05
3.82044715519495e-05
0.00014132756902851
5.52558283400337e-05
6.52119996666502e-05
5.69207341535258e-05
1.82585708343669e-05
6.32815462466995e-05
5.89693543713674e-05
5.94119155457729e-05
3.54045083403233e-05
1.22923019862306e-05
6.7100906772186e-05
-6.93659361024417e-06
2.14609395417067e-05
2.98617303213973e-05
4.86947954529388e-05
4.46405126965343e-05
2.07387900135293e-06
1.82185548200227e-05
5.44217164839507e-05
3.47076968876912e-05
0.000116504601883693
3.67876463519997e-05
5.18594684886633e-05
4.71141761678338e-05
5.10118044997084e-05
0.000100121910954674
7.00167033422069e-05
8.55369685486985e-05
-3.04941344543968e-05
6.16589716900595e-05
4.2796273870644e-05
4.1443147331072e-05
0.000109983132012621
0.000119065639700694
5.10174255278993e-05
4.71932721478362e-05
3.01464784627931e-05
4.06390743051459e-05
0.000116601871218841
8.97606300430216e-05
0.000149326778681828
7.59432526001406e-05
6.76103575124473e-05
7.56176097574986e-05
6.26147064558126e-05
8.98022029562213e-05
7.51525619936013e-05
1.9806844482814e-05
5.52551079985691e-05
8.9169768299077e-05
6.38468848683941e-05
1.75770442743757e-05
4.57744710749925e-05
4.18327026563238e-05
6.98902171783803e-05
3.55884150101193e-05
6.94292218101341e-05
-2.23217951515418e-05
6.78697935091997e-05
4.97987832581564e-05
3.78456658666137e-05
4.11670054913182e-05
5.19287408317855e-05
9.42583556733943e-05
0.00011256218973175
3.65115337086496e-06
8.26342308278677e-05
2.5588785826785e-05
4.63188617173345e-07
5.96772807608672e-05
0.000100601463979723
7.44548750981765e-05
6.38261646256251e-05
4.43236368514478e-05
9.55489072257763e-05
6.17199516480836e-05
5.96524021123372e-05
6.00020991507103e-05
3.1788427869683e-05
9.08731593317538e-05
3.60376997503048e-05
3.97568618004015e-05
6.91453106083912e-05
5.90806038408255e-05
1.67359653569324e-05
-3.58484269432319e-06
7.11380799129098e-05
6.89424616817447e-05
7.39849765371262e-05
8.64617366187589e-05
7.86704715830791e-05
6.12641350908859e-05
0.000136378907204382
7.7455816430888e-05
6.92970130080758e-05
0.000104299344985183
7.60491625689849e-05
7.10552025582779e-05
6.97773280397656e-05
2.44262752920813e-05
3.54103050038096e-05
5.21366332880805e-05
-1.20729903967171e-05
2.65319549461383e-05
6.51077087406211e-05
3.94899032641032e-05
7.22923615400237e-05
8.55264296741596e-05
5.03513507055773e-05
2.2632819325436e-05
0.000107724414350184
1.57244204521423e-05
6.32600088281588e-05
3.06432326767506e-05
9.16473928214098e-06
1.72910885564649e-05
1.76548001194145e-05
6.65846225203545e-05
3.20306475640303e-05
2.66563887443232e-05
6.04019759646412e-05
4.53756894351283e-05
7.67486279755666e-05
2.68707307122317e-05
5.81763643606389e-06
7.62190865201524e-05
4.37394031093898e-05
9.67687843863691e-05
8.8354691666815e-05
8.99602410227459e-05
0.000125921520712163
0.00011417516299647
9.33791040995547e-05
3.29590487222633e-05
-1.03184651476672e-05
6.40506966486043e-06
7.58861314747814e-05
4.96933546445805e-05
5.69917061298944e-05
5.90504358715198e-06
6.56336207339281e-05
3.79869140540925e-05
6.55779122472193e-05
9.14516789623335e-05
6.37412879508739e-05
7.80481852916784e-05
6.45187462094014e-05
3.86437685113074e-05
4.1611467804689e-05
4.09088052795649e-05
8.8251652752973e-05
9.35409168028152e-05
5.11228102306981e-06
8.01592823729692e-05
7.50777635567454e-05
1.36710592038467e-05
6.15921580910402e-05
5.2324772906552e-05
2.24355328389763e-05
6.02792934232803e-05
2.66232000112209e-05
-7.09032420281694e-06
2.93789241473706e-05
2.37360177455474e-05
3.6123507824136e-05
0.000108741595610241
5.05833722954019e-05
4.69207340715876e-05
6.59086334975776e-05
7.45494009211883e-05
9.29891398172487e-05
6.53444543771069e-05
2.14394806604328e-05
1.74150605542886e-05
5.92849181457836e-05
4.90226415055232e-05
-3.02199855343116e-07
2.18412027130431e-05
3.40525326602283e-05
8.25019545946007e-05
5.83718566375095e-05
5.67777739793095e-05
8.10496516406538e-05
0.000104384357621438
0.000124617778336324
4.9606294081381e-05
7.91728235270199e-05
7.85908881560732e-05
5.83658128718551e-05
7.92042813194821e-05
1.9300753212384e-05
8.87519681853449e-05
4.15682763015212e-05
5.7900555332438e-05
0.0001283229261067
8.74630496308681e-05
8.18412039054632e-05
8.11858100100901e-05
2.77769494259696e-05
6.15758434802286e-05
3.55413956666451e-05
6.29059357619324e-05
1.83768326022013e-06
2.65618975632233e-05
-9.12502754531371e-06
5.87740125961332e-05
6.08743076690554e-05
5.05608865233538e-05
2.70897624275507e-05
1.70123404310088e-06
0.000115237539716453
4.91845581568789e-05
3.33094540455196e-05
5.26874959046318e-05
4.03111069038361e-06
6.59283209218952e-05
7.89427607056644e-05
3.54714992349807e-05
8.77933066956363e-05
5.69042197724127e-05
2.89348123468646e-05
1.55578289681668e-05
-1.11540273790783e-06
8.38411735723076e-05
5.8203232967949e-05
8.85728221540694e-05
2.39172527687422e-05
9.20784873157903e-05
8.97933187771593e-05
7.88110608543428e-05
6.94691306242354e-05
7.99302954646397e-05
4.48196600979905e-05
-7.92329080366813e-07
7.83512205358861e-05
2.94776889726008e-05
8.7034887834998e-05
3.72064273835011e-05
7.46293267902089e-05
9.61570869640115e-05
8.15058005238022e-05
2.05253115526488e-05
4.52041587807134e-05
5.08478486588033e-05
6.2087035389851e-05
5.93825009138029e-05
0.000111582952104374
6.19474892479944e-05
3.94149035068243e-05
5.18968096756331e-05
4.55523062751134e-05
7.05081644774467e-05
6.30877904728885e-05
1.44591289253614e-05
5.47252693622694e-05
1.73695455228478e-05
1.21683356779415e-05
2.19948626573849e-05
3.04930256264942e-05
9.27579985181176e-05
6.22571744456338e-05
2.43220367384848e-05
7.6834498450983e-05
9.01356787643382e-05
5.75643187914824e-05
3.61460160454744e-05
7.67446481343937e-05
6.42042470793136e-05
4.995855919558e-05
0.00012302003907024
5.22209227475073e-05
0.000112367541463276
1.25879914048963e-05
3.1829383853021e-05
8.54901919834787e-05
3.96666947772979e-05
1.6286749836311e-05
6.2581576413114e-05
4.86155778723546e-05
3.20043879834176e-05
8.06026162338781e-06
4.73871986896148e-05
4.23879556062334e-05
2.90880017970358e-05
5.74657019570393e-05
5.54758110858974e-05
3.57499779992739e-05
3.0529777014987e-05
-8.76826592999757e-06
7.4947827299038e-05
5.61749515314146e-05
4.28650835011304e-06
5.27966778435667e-05
7.40565240637779e-05
8.40657134211966e-05
6.79823848580637e-05
6.79086356246985e-05
4.23334353967084e-05
1.37243302566913e-05
9.52350390374429e-06
8.24582646162674e-05
4.18942534656379e-05
0.000100386247197564
8.12434484072674e-05
6.8710765524983e-05
6.06675137781243e-05
5.46526506863725e-05
0.000113631475107535
4.89619075371421e-05
8.98523875137383e-05
2.31395967139574e-05
6.64507200677675e-05
4.94841809929981e-05
5.63048341781077e-05
4.91859263840742e-05
2.55714606553946e-06
2.84708863202532e-05
3.90414416227688e-05
4.80886700066785e-05
9.3597658803908e-06
4.60247346237152e-05
3.75012369759691e-05
7.12383779578249e-05
1.4449390513154e-05
5.3570993625962e-05
-1.15665205529038e-05
4.99078132667364e-05
0.000110080397041932
6.58472691594169e-05
8.61687245379616e-05
4.23716582337936e-05
2.51429794218491e-05
5.89677834395403e-05
3.00070671488268e-05
-1.15958849189243e-05
9.59788632957891e-05
3.96394764485663e-05
6.65325152016611e-05
3.36227950510424e-05
-1.69632936800645e-05
2.51772399283808e-05
9.4562701670812e-05
4.760398195801e-05
5.76804659818855e-05
0.00010149685258595
-5.91068485439862e-06
9.26418395461827e-06
-1.33533403356024e-05
6.11636404207609e-05
6.13680858969544e-05
3.59628151220877e-05
8.6818903276807e-05
7.89100014600371e-05
2.33604083753812e-05
7.69791314297227e-05
3.32871754913325e-05
3.93980687429266e-05
1.01150960387796e-05
9.66816579353093e-06
4.89881739491315e-05
3.80914704172571e-05
6.22294365485988e-05
2.22762856182488e-05
5.91235224654943e-05
3.57403989923322e-05
8.61518865832116e-05
1.82097022790148e-05
0.000131897239935485
9.81663773122366e-05
7.8168835694447e-05
5.17485784936525e-05
1.51189553955445e-05
6.50070475358765e-05
-4.12042938538821e-05
5.86111316296803e-05
6.44397533824727e-05
5.1551094166071e-05
1.50539861088858e-05
0.00010914038753793
0.00011882535734437
3.03624585522692e-05
0.000115432015727588
-1.18029983527423e-05
7.76894740802653e-05
5.14217971380091e-05
6.12899789336257e-05
4.9547749629533e-05
4.08157456064078e-05
3.73624331629138e-05
1.61984800923815e-05
8.35041480672525e-05
3.37312278815873e-05
4.76543481048648e-05
3.2551706210477e-05
8.13069444380847e-05
5.81423211571321e-05
4.13017714023773e-05
1.07222139297823e-05
5.03849934394977e-05
6.53744700479567e-05
3.84159173623872e-05
2.38357829370236e-05
4.74291306982939e-05
7.65890257105232e-05
7.83374488767783e-05
7.26401268960261e-05
5.31869198378064e-05
6.12572431538952e-05
2.77670154032549e-05
3.80528442246575e-05
5.33692806524518e-05
4.42252480728112e-05
4.11886609740236e-05
4.48179311815223e-05
8.45114400280109e-05
4.46606766008054e-05
8.32819092854422e-05
0.000104090777730904
6.22100157573758e-05
9.12801952994725e-05
5.09514789573776e-05
4.79896951276201e-05
2.12770567754415e-06
4.04048340539106e-05
3.57427392381887e-05
5.28426704377427e-05
6.73214398791487e-05
7.73638623328198e-05
3.45877246255597e-05
-5.72813222901383e-06
6.32606508029194e-05
3.57680082677808e-05
7.59797654235321e-05
0.000101211106230448
3.82204190975827e-05
7.70347430697593e-05
7.1638885604085e-05
9.32611677843997e-05
5.57710645314598e-05
6.62911527860788e-05
3.48203476791166e-05
5.68750043438191e-05
4.17160886899475e-05
1.23548730770992e-05
2.25569124501501e-05
7.54873886857026e-05
7.62374747403199e-05
2.10098318076838e-05
-1.17933066624381e-05
2.71582297411478e-06
7.76057884614868e-06
9.09554071269217e-05
7.72003628188673e-05
6.94689233125016e-05
5.72402248590518e-05
7.75863397204636e-05
3.23150940950551e-05
0.000123417693631008
6.08317832597344e-05
1.501687019834e-05
0.000105018640172273
1.52814471151885e-05
6.51777449605602e-05
3.86523539402985e-06
7.35557058232826e-05
7.67420474297228e-05
6.04928507169623e-05
0.000103797296773528
2.66578791979452e-05
8.5086971253058e-05
-5.42204314718446e-06
2.03884766069673e-05
7.52353672116322e-05
2.05919837531078e-06
3.78531565603815e-05
2.85619580303825e-05
1.57301899122541e-05
-2.8634459985429e-06
3.55990565264991e-05
1.66166296795464e-05
5.26723069293826e-05
