# Supplementary material for: Research on computational propagation and identification of mine microseismic signals based on deep learning
Source: PLoS One. 2025 Oct 22;20(10):e0334641. doi: 10.1371/journal.pone.0334641 (PMC12543183; doi:10.1371/journal.pone.0334641)
Supplement: S5 Data — (ZIP) [file pone.0334641.s005.zip › 000100800001381.xlsx_0.txt_24.txt.txt]

8.37180486414624e-05
4.91189300488497e-05
4.19604855188648e-05
6.15693851173612e-05
5.21585018622212e-05
0.000103681566278758
2.75416129819128e-05
6.00050199893152e-05
8.62964531541344e-05
7.6461474720431e-05
7.44925402595939e-05
1.6309778828805e-06
1.52409973862581e-06
4.41157319398287e-05
2.35099172969512e-05
7.6499781883222e-05
6.13310743502397e-05
6.00617106870767e-05
-2.05921110345154e-05
8.88260130259198e-05
5.73753959962848e-05
3.23991294304068e-05
4.49778707600862e-05
8.47764344591484e-05
4.69400542691796e-05
8.25829198346965e-06
0.000102917839940668
8.56408104158589e-05
5.79791520655377e-05
9.05928399954777e-05
5.95654201182905e-05
9.87193559070505e-05
5.84868165890689e-05
7.11386484987046e-05
1.72221669395455e-05
-1.84776927860261e-05
3.17063500228615e-05
8.31428812806964e-05
4.69150259344968e-05
8.25152433762088e-05
6.6716950577051e-05
6.3750427561433e-05
7.16190297148088e-05
5.47630180559791e-05
9.15013857201531e-05
1.69304143792518e-06
6.77079776251594e-05
6.20193490107113e-05
7.70559716951436e-05
1.08241851773813e-05
7.07173220791749e-05
9.33377782756353e-05
4.0407049501531e-05
8.57834080783416e-05
9.20344025178539e-05
4.79044521283824e-05
1.47513324330205e-05
1.00102962023687e-05
2.66270120594435e-05
-3.29560306845412e-06
2.53611870004781e-05
5.25564040316153e-06
4.81698103544723e-05
3.66517424207268e-06
6.91131185809154e-06
4.86673247155173e-05
3.33505795831396e-05
5.08144407866467e-05
1.72538344104145e-05
6.61063796332619e-05
4.48800073097472e-05
-1.60843948359366e-05
4.51292622913367e-05
4.68401558196887e-06
5.2487766773949e-05
1.72075688435595e-05
6.17268155603558e-05
1.97272097915207e-05
0.00011168692746454
2.99900749503349e-05
5.51440152565335e-05
5.9910651023048e-05
4.10507941044085e-05
8.83120159757576e-05
6.1685153465572e-05
2.30311418414015e-05
8.37838148709203e-06
7.87405503127153e-05
5.20590621034626e-05
8.98529439851536e-05
8.98032752965966e-05
0.0001178385310005
8.71713330156547e-05
7.94773871578299e-05
4.18340142778379e-05
7.63899184024945e-05
0.000135806792005963
6.09312506891857e-05
9.77011068762977e-05
1.36455035768156e-05
4.33373762563569e-05
4.10641881553327e-05
8.77683559885696e-06
1.89145635074923e-05
9.55768910140624e-05
3.80295429968902e-05
2.7703165508247e-05
5.00229115265164e-05
5.96608085527773e-05
6.83737904385985e-05
5.47229510372585e-05
5.67468596390124e-05
1.03970780543896e-05
5.37043273310988e-05
7.11777242528528e-05
1.19905991000786e-05
2.24366165890618e-05
2.08262187559782e-05
6.74075105457218e-05
5.12602896202364e-05
2.96998172283707e-05
1.99942971343462e-05
5.93987425283679e-05
4.14039776591154e-05
8.1956351540611e-05
6.64085831844226e-05
4.14495037112924e-05
4.42057780594235e-06
9.61649405007999e-05
5.25175436575369e-05
8.3649510271544e-05
3.57617020478037e-05
2.62244457108311e-05
1.18506263231178e-05
5.07118873557776e-05
1.98838906146948e-05
4.62494829129212e-05
6.02262926032883e-05
0.000149959743432168
2.17077045238923e-05
6.7400718318544e-05
0.000109935893786407
3.39905768464868e-05
2.53435083501684e-05
9.29510350906167e-05
7.14314916793346e-05
9.77711060265679e-05
7.90158218622606e-05
6.13127424024422e-05
0.000134845186270344
6.89053677414418e-05
3.25662343357075e-05
6.49981994230743e-05
9.66644169027807e-05
-8.36428800903873e-06
4.1122152902572e-05
3.95893152228239e-05
5.09387496752827e-05
8.7164576092416e-05
1.44595191383411e-05
2.77026092253234e-05
5.31370147644142e-05
3.39725132861015e-05
1.65996202587279e-05
5.69051541680131e-05
6.48869949498212e-05
4.20586345270975e-05
4.17943578105282e-06
3.58783706023632e-05
6.32712736958606e-05
-1.66738908644914e-05
9.66532571699937e-05
5.53005634401157e-05
2.1928831174594e-05
2.68397400101649e-05
5.11361581345224e-05
8.13830634638781e-05
4.96948261873199e-05
8.70442014543916e-06
4.78648731012308e-05
5.66803142427161e-06
8.79511317980276e-05
7.6847351535212e-05
4.97704233094074e-05
5.68518244961134e-05
-2.08464031166866e-05
2.20561516176433e-05
5.62351472547554e-06
1.81663335495802e-05
7.21894856218824e-05
3.85477873158676e-05
0.000111709135890436
8.61786422118258e-05
1.53678692938906e-05
5.68533435575645e-05
8.8199272792888e-05
6.82122726908843e-05
3.87558891463787e-05
5.57414941136235e-05
8.82701187045431e-05
8.8234909952468e-05
8.83466073693063e-05
0.000120185486238025
9.67428364706183e-05
9.42545526285343e-05
6.48530714814893e-05
2.99421837042382e-06
7.62231148537501e-05
9.12133149444337e-05
7.26012557291811e-05
8.62575834715497e-05
-8.10638843262504e-06
8.53478970639184e-05
3.34366368094186e-05
4.25219466525313e-05
4.42881992033385e-05
1.51062131159532e-05
7.9679753271695e-05
1.75256162090545e-05
6.22751580764859e-05
3.17716565597377e-05
9.37786410898204e-05
1.33760428781565e-05
5.47017576697947e-05
3.00827134264465e-05
3.18352454525748e-05
3.54381731721258e-05
1.35581354647524e-06
2.26206166315035e-05
4.50592253433751e-06
2.15208527207984e-06
0.000130082983566753
5.88101861635227e-05
0.000118794060790406
-1.29103858760945e-06
0.000112555601001951
3.48006377326438e-05
0.000100733971068144
0.000105801555540385
3.78341064588658e-05
3.22972886748358e-05
2.17113936075244e-05
4.78496076189965e-05
0.000101600318783925
6.13499174399448e-05
3.49168373908766e-05
6.60774853314624e-05
2.58369649327849e-05
5.29377716370465e-05
4.49994108248977e-05
8.48627156623636e-05
3.03894642808278e-05
2.40060121230286e-05
4.93005752437247e-05
4.1795891746218e-05
0.00011525291435925
3.96731246047088e-05
7.16543555199104e-05
8.48914573228096e-05
8.46142527697111e-05
6.29273051343346e-05
8.78505367561188e-05
8.93834481192035e-05
5.51171862015038e-05
5.87194032273848e-05
5.2988508647192e-05
4.96462872984432e-05
6.57681244322251e-05
6.33186967783071e-05
8.3783035741298e-05
1.17435674116066e-05
2.69680082073335e-05
9.36095965257647e-05
3.5606171814236e-05
3.83134249182074e-05
3.56413413518192e-05
5.73119637599986e-05
7.83726056595808e-05
3.50848458462651e-05
5.3972627509781e-05
2.48882095009529e-05
6.55751700181783e-05
3.54533582792314e-05
-9.48373659244932e-06
5.22536601792597e-05
5.35334544218829e-05
5.74459037268095e-05
4.8148223939836e-05
6.58603910199919e-05
4.95699343249129e-05
3.26622181684884e-05
1.63642275680429e-05
5.43853232728568e-05
5.86706709013467e-05
3.3507602184364e-05
0.000123581611394311
5.2448622564487e-05
4.19969476897775e-05
7.9815980018972e-05
7.26976673385925e-05
5.33856786880662e-05
1.23558591817004e-05
2.79758389611901e-05
3.77110786892013e-05
5.72562011004309e-05
7.3203831915007e-06
7.49624732836565e-05
4.46180417840615e-05
7.37987026975616e-05
4.47922779197566e-05
9.8711001452661e-05
6.08939957570995e-05
2.36402190749281e-05
-5.18475092299309e-06
2.80854371823828e-05
3.53984014989449e-05
3.41767238228926e-05
7.94600299464404e-05
5.29240215818332e-05
4.46051861798959e-05
2.64101885175457e-05
3.68463844658288e-05
-1.01177730558677e-05
3.44761520667008e-05
4.06952218961688e-06
5.75954559468885e-05
5.61559387570054e-05
8.25168908177403e-05
6.62344787068358e-05
1.10146462812756e-05
9.8618818775314e-05
7.21304557272171e-05
6.85757053973638e-05
4.25246493642614e-05
-6.45988579625417e-06
7.88701721485798e-05
3.56651990097664e-05
3.79691959997241e-05
4.29214567300148e-05
7.24296123028784e-05
0.00010978097121095
7.86112575642086e-05
3.12385510269831e-05
9.16573239326889e-05
8.00942792335647e-05
6.1007071132728e-05
8.96851227928603e-05
1.23918810816863e-05
6.89008277603299e-05
0.000114045591924645
7.41451037119693e-05
0.000103206051874617
4.36850513613839e-05
2.54845779455206e-05
3.06601610115537e-05
2.02192328814828e-05
8.04994650908535e-05
-3.58553634414944e-06
3.81982193539025e-05
0.000108610017438715
6.68785651585396e-05
6.32649406388377e-05
4.79446698215017e-05
6.46777896982653e-05
8.103183288042e-05
4.69496731248305e-05
5.40237332404333e-05
6.11952594604897e-05
7.84957344516439e-05
7.54577123987251e-05
6.85200029061693e-05
1.66219122519164e-05
4.61790650006821e-05
4.19889370362933e-05
4.04120581576443e-05
7.12021180273992e-05
1.71041352479014e-05
-3.71854288495225e-06
9.1831694499945e-05
7.12734444701178e-05
3.48874233841996e-05
7.78522408867242e-05
5.89668637046736e-05
8.83300779002603e-05
0.00010356962170751
4.22747761313359e-05
6.07292345753067e-05
1.81400155395106e-05
8.93485043437935e-05
4.69800261871697e-05
6.64519019761046e-05
6.25155438092043e-05
8.59569769908388e-05
7.17399037237638e-05
7.06005607851335e-05
4.39714250695372e-05
0.0001179029999949
4.37545667554848e-05
4.50280650618055e-05
9.37200736791505e-05
4.52466288659931e-05
2.26746079458779e-05
5.06152530378749e-05
1.68553139286497e-05
6.69842808743677e-05
-3.88479321012824e-06
5.36528047368186e-05
1.65041908418303e-05
7.97884213485388e-05
5.53791312480055e-05
1.46571753318938e-05
5.72487850510908e-05
5.93592056001551e-05
4.32381246701334e-05
0.000102245706358978
5.27480816964634e-05
0.000118835822172573
7.51065764682866e-05
1.86978725281221e-05
7.04837485062845e-05
6.62520817536817e-05
6.96532289724324e-05
8.20446781264541e-05
2.61337294651084e-05
-1.86082681561226e-06
1.47672844684376e-06
3.71173288410007e-05
0.000120089564638332
5.91671258106613e-05
7.79719295072821e-05
1.79103178785173e-05
8.36785061552626e-05
3.45196799432156e-05
3.28428297250832e-05
6.53681058648066e-05
6.3500282959281e-05
6.29151431446345e-05
5.85706406159853e-05
6.5017802031418e-05
3.38040611339367e-05
2.61724504213903e-05
6.74295260312345e-05
5.22547605281645e-05
7.75720318810754e-05
5.4366018654087e-05
5.54797387531354e-05
9.70991696635454e-06
3.27007564662939e-05
5.88542639924232e-05
0.000104696969805689
2.06928521935885e-05
8.72965239668359e-05
7.44689604786188e-05
7.73375024236164e-05
5.4738936380301e-05
4.0857955375866e-05
4.42876702035816e-05
1.6123122883681e-05
5.14380131497149e-05
1.79019277907303e-05
-7.69675071514669e-06
3.92257073756505e-05
1.34679237391677e-05
1.42469709755982e-05
3.90074329360214e-05
4.37907019249904e-05
7.26569306575515e-05
3.91202231633675e-05
4.03822099900285e-05
0.00010629852201887
7.43656448232579e-05
6.96566408772489e-05
7.08773253286019e-05
3.07104264076574e-05
6.05357673976897e-05
4.87264786639615e-05
2.56563506081613e-05
8.22807341522599e-05
1.52214085295768e-05
2.8339448081186e-05
5.77247202102223e-05
3.69489654005978e-05
7.76435087307224e-05
7.34743125665106e-05
-1.56528743109732e-05
2.25795943423507e-05
4.56946246481647e-05
4.6685988223215e-05
1.82856665740543e-05
7.44134483341954e-05
8.79751259025513e-05
7.55805798082615e-06
2.98231116044146e-05
5.74647897356987e-05
1.15478425146748e-05
2.36411981707181e-05
2.74884732993266e-05
4.75899472324268e-05
5.07417723812639e-05
3.10781876644907e-05
6.45637873751372e-05
3.69081121654258e-05
3.29884514748212e-05
9.03030557342608e-05
5.92411902414442e-05
3.24840405825242e-05
6.09251788155681e-05
4.11158565667229e-05
7.43239306521739e-05
4.78380900920758e-05
6.37667734138949e-05
0.00010811351213978
0.000134327616950384
6.51987053033057e-05
5.91478700308651e-06
1.25803718566916e-05
3.80542984790165e-05
8.51336365663015e-05
7.28287181658501e-05
4.74637099519847e-05
2.06279580216428e-05
5.30412837812768e-05
2.93453708543074e-05
7.27823133779741e-06
7.70185861551843e-05
4.26106558286042e-05
3.92249042911024e-05
2.94713871248214e-05
6.81872244428971e-05
4.46192636673557e-05
8.5967614414904e-05
2.71833709683309e-05
6.41541907624851e-05
3.30711186563846e-05
0.000118876772768169
1.92550863355243e-05
5.24846571915311e-05
3.67542250876302e-05
2.16157628811867e-05
0.000105015971435136
4.13429380429252e-05
6.03445306728515e-05
8.81548392883609e-05
6.84498565105438e-05
3.89117738764032e-05
6.60618615454803e-05
9.72857951020251e-05
3.35813880808856e-05
8.17775907662997e-05
6.58637194105998e-05
5.07687242511513e-05
3.07203884529687e-05
5.49243808431616e-05
8.70090006856918e-05
4.50988874999712e-05
1.59448464306858e-05
4.80735569673086e-05
3.83196269830808e-05
4.92387002464133e-05
5.96858289115276e-05
7.79300318059617e-05
2.60389644385024e-06
7.01961619259087e-05
-2.85615504738136e-05
5.65117111128472e-05
6.00095127814691e-05
5.98595908464504e-05
3.12780129753304e-05
9.48258698636549e-05
8.19504067495931e-05
2.96955279998391e-05
6.16247007906433e-05
9.40571044374861e-05
5.58677346896864e-05
0.000103674144758603
6.40183457794391e-05
0.000109924980840987
0.000148947793176145
6.4013976789795e-05
0.000102529150160726
5.14805399867436e-05
5.79490595429175e-05
9.03233464437223e-05
8.83316740422999e-05
-3.22465353735013e-05
6.92181179713099e-05
4.6663283181673e-05
2.59765598021442e-05
-3.80021507404306e-05
5.53354087719947e-06
4.4625094684613e-05
4.07386767940769e-05
5.62082234769336e-05
7.4354115804464e-05
5.85735133548641e-05
7.6906214533496e-05
4.38027436645443e-05
5.49553119535352e-05
3.76096651625185e-05
4.9554284211991e-05
-6.80288759062061e-06
3.18289842592113e-05
7.4402406830892e-05
6.25455900087189e-05
7.22735503852744e-05
9.22396921882371e-05
3.01434430786342e-05
-1.94668925528616e-05
3.74234403746395e-05
-6.49227156266267e-06
6.96732304922455e-06
5.32081575291632e-05
4.05514441949541e-05
7.34422383792126e-05
0.000109562864630621
7.54158132447938e-05
3.5749443786908e-05
3.16751644216431e-05
3.49358187325548e-05
3.2798678312615e-06
7.40525151809426e-05
3.08539364487956e-05
4.26090676710341e-05
6.91965792194063e-06
5.70097325124786e-05
2.4444769427621e-06
7.69254827936779e-05
1.59370226000488e-05
5.7680039746977e-05
3.24431489577516e-05
1.46805127641704e-05
5.37511333696637e-05
5.52075703346949e-05
5.18210940799917e-05
9.26946667264097e-05
4.42303338046652e-05
6.84029333910214e-05
1.76045155635756e-05
3.6866080732152e-05
5.04763383157758e-05
6.43659773843753e-05
5.62151581034492e-05
4.26648485619492e-05
5.21097547209418e-05
3.85323570553709e-05
9.10105880720198e-05
3.52110021077052e-05
2.47545044887418e-05
4.68270715546913e-05
4.4984345346266e-05
6.83520667251558e-05
9.14737651831433e-05
5.09790969072884e-05
0.000108306547990759
8.15892056274178e-05
3.80966811713554e-05
4.82822732273136e-05
1.77351226609812e-05
1.29383961428064e-05
3.36340433939255e-05
9.08546455146075e-05
7.65003485202301e-05
4.61274210159214e-05
3.42043053012678e-05
4.97700370214044e-05
3.06653873120313e-05
7.49231429545537e-05
4.36085885731945e-05
3.27437395017228e-05
0.000106119631253515
6.51876882358287e-05
4.71027009058968e-05
5.87659391996198e-05
0.000103721856598291
7.66336695353198e-05
4.03576545629884e-05
3.12890853191993e-05
1.8021272697778e-05
4.87979054856793e-05
3.52655314453739e-05
8.86900049748084e-05
6.08317350909226e-05
5.34854917114029e-05
3.93965400920052e-05
7.12271555920962e-05
7.93089378610194e-05
3.18290408024798e-05
-2.2888489467683e-05
5.83235487032817e-05
7.96520630609231e-05
6.9661956131364e-05
7.40267690037731e-05
4.47477996150291e-05
0.000118353942002392
3.59686954448999e-05
5.51597127014755e-05
8.7601100418372e-05
-4.5565421368994e-05
9.74345736800423e-05
0.000112567351804425
4.531987873225e-05
6.56633320050597e-05
2.72639086408148e-05
5.6098397385498e-05
3.76637140281784e-05
-1.20316691317949e-05
3.10504089209207e-05
2.64646883858724e-06
8.7364862897748e-05
6.86599480628195e-05
8.86710758797236e-05
4.38114633511648e-05
-1.80524362577764e-05
8.6214364239027e-05
3.52505660363307e-05
5.94588322864717e-05
7.04499380915538e-05
1.67269898514236e-05
5.12506750124092e-05
4.16767682660033e-05
2.98704420860706e-05
6.82613949268912e-05
5.52165665001423e-05
9.76851870872076e-05
9.13722034023275e-05
6.24448933225777e-05
3.9947681662058e-05
8.49381719823371e-05
5.90398274311426e-05
0.000104752970064317
4.88349082118494e-05
4.30732564902961e-05
0.000102794085954789
6.50274393290352e-05
3.93177427911643e-05
7.10178476301706e-05
4.94718320744e-05
1.7535896992822e-05
2.01620287764354e-05
9.78360453853274e-05
0.00010389615834428
3.58807714318856e-05
-2.82859314357948e-05
5.34993482072292e-05
4.84914704011018e-05
7.98124996309005e-05
5.14833797241131e-06
6.12876209506473e-05
1.70331820056502e-05
6.572376138393e-05
7.33769676639237e-05
3.20572349479673e-05
-4.64279937616373e-06
4.14618007886077e-05
4.62387968929936e-05
5.71439888380694e-05
4.49962410167671e-05
1.26296533890092e-05
3.179814651846e-05
0.000136473972535393
9.20535887191757e-05
1.38815658907276e-05
5.80722545421513e-05
7.96270491735989e-05
4.20882711823072e-05
6.71286249214235e-05
6.79876435032253e-05
8.65472316461624e-05
5.75685187249557e-05
0.000102838075019417
1.95287551922001e-05
7.33742634893916e-05
2.35475535642552e-05
4.99986135485347e-05
9.61029462524439e-05
2.00462780000476e-05
6.45837919418808e-05
8.28037815893358e-05
6.98462215766689e-05
7.90111128511618e-05
7.89473463744337e-06
5.25052851313647e-05
1.67503265919867e-05
6.69122767333747e-05
-1.32301735843492e-05
2.77651166044712e-05
5.03533797612855e-05
7.7198438578023e-05
2.88153021956357e-05
6.97603976555104e-05
4.62149999836006e-05
4.23836221944206e-05
5.41793407631135e-05
6.68590991694676e-05
3.958570269791e-05
8.17514634640208e-05
3.79666877933137e-05
6.50230344692137e-05
5.94659405348657e-05
8.51491345572114e-05
6.37222876378865e-05
4.91282439565686e-05
0.000104306256380953
5.91133564108736e-05
6.09506738514997e-05
4.34010689742026e-05
4.15531342391096e-05
5.21070676786836e-05
8.22270234179213e-05
3.15823286089361e-05
-1.75620040803723e-05
9.14903334850126e-05
8.13867147590025e-05
3.40322402351952e-05
4.99149467002974e-05
2.13612844326241e-05
7.07979929598483e-05
0.000106717089020216
1.31242284866794e-05
5.36000547954907e-05
6.80545569659455e-05
7.8182072280634e-05
3.09248964206547e-05
5.41331786062765e-05
5.09711412073229e-05
2.47715089630886e-05
3.28212243404024e-05
6.74242461093697e-05
1.91247085473619e-05
4.37769416370083e-05
4.14800771331919e-05
6.06905108783907e-05
7.524117972101e-05
0.000107821885840711
9.24790753655249e-05
7.0051955169201e-05
9.81540438245498e-05
6.20392743995191e-05
5.04002509126281e-05
2.0685080762499e-05
4.20173308220783e-05
1.87840148633558e-05
7.93739310497138e-06
2.91787891703141e-05
0.000101855687974734
8.62251074747418e-07
9.2612585192157e-06
5.81159040517406e-05
2.76337875606551e-05
1.21446505990643e-05
4.06924223139016e-05
9.13242002665256e-05
6.74231800772217e-05
3.80204242130172e-05
5.35035478574878e-05
4.62576712564914e-05
4.21375622612303e-05
8.92311690537485e-05
6.30492661422906e-05
3.55726256056062e-05
2.16930497393882e-05
4.75326585987572e-05
-3.05471548263291e-05
-2.16889619184077e-05
9.88840156876875e-05
4.69217867828237e-05
5.60700535475935e-05
6.32338832151588e-05
1.0147428872913e-05
3.72672075720931e-05
3.99887019309485e-05
7.26773524083364e-05
5.58905270908782e-05
9.91664330971945e-05
2.68981032267139e-05
5.60417593245192e-05
5.62008200656489e-05
4.5042377005808e-05
7.47780205908261e-05
3.24472489357531e-05
2.07990270602223e-05
8.36623969140822e-05
7.52194994638387e-05
6.41007932511976e-05
2.68382119039198e-05
-1.49316763270056e-05
2.38320532026364e-05
6.17116591174305e-05
4.7053225535015e-05
3.27415701724076e-05
3.50958655365331e-05
4.97040606451918e-05
8.74575730875673e-05
8.86753017728458e-05
5.30746675592683e-05
9.27120532082259e-05
7.67089914392311e-05
6.83657557287066e-05
-2.02892882361559e-05
-1.19600881123216e-05
7.92900988326264e-05
6.33211612098639e-05
2.09046997457286e-05
2.79179399681855e-05
5.77005517848505e-05
8.35180756624189e-05
7.69465708489824e-05
1.55411064679383e-05
3.49276130336697e-05
8.81591530637444e-05
6.98412297149703e-05
7.23902107440856e-05
-2.73271189984382e-05
2.66365868084475e-05
9.24083151037998e-05
8.60759560316873e-05
3.13127555422059e-05
0.000125212714297404
3.79031887450713e-05
8.19074042944772e-05
6.60747973861741e-05
4.69514156997493e-05
6.67900356558833e-05
-4.37661546705656e-06
2.06159340168016e-05
6.89650147470187e-05
6.0917099234993e-05
6.59631207358987e-05
9.65182496980847e-05
8.04450182329248e-05
6.33856900133792e-05
8.07616693444983e-05
5.0048303228658e-05
0.000126752548530665
8.01361408022803e-05
8.73037148759487e-05
-3.40922949525664e-05
2.40818464986881e-05
5.23841401662763e-05
6.18861443580533e-05
7.38210217311825e-05
6.81663234258507e-05
6.46590848601792e-05
3.98676210924742e-05
7.09724189915719e-05
9.71505668943861e-05
6.49603748358622e-05
6.40735005551871e-05
8.3612869344424e-05
7.1919702746772e-06
4.35579527052485e-05
8.72948191435877e-05
4.22207365670945e-05
4.62863586628098e-05
9.92584650491802e-05
4.43790660179873e-05
8.08854834930878e-05
-1.68826907736918e-05
3.78055533984121e-05
0.000102314217494862
4.86225326825299e-05
7.23172282676447e-05
1.70974185350144e-05
0.000109734331211523
3.8535742762013e-05
7.6970348810356e-05
6.92204331147228e-05
1.16251588757287e-05
4.70941196647814e-05
5.48377313715642e-05
1.79651577526096e-05
3.97007893368802e-05
0.000118374060945329
8.04736307661918e-05
8.8602448606131e-05
2.80999653455442e-05
9.08437104652059e-05
6.71200274281504e-05
5.41630094646689e-05
-1.01326031975584e-05
5.00570078412473e-05
6.66433190286039e-05
6.07198854064631e-05
3.97804187600918e-05
7.021707367676e-05
3.69520140805499e-05
6.90700628651546e-05
8.66719718300551e-05
7.2936073498207e-05
6.16049538598567e-05
1.41191900491906e-05
1.54969404699498e-05
5.50136717599386e-05
4.65451269851592e-05
8.03522105307137e-05
5.60344098251419e-05
0.00010651103910697
7.34836446881504e-05
6.89030425463695e-06
6.96042275598058e-05
9.24484936264658e-05
4.09912387538975e-05
7.92277589826749e-05
6.01596253130785e-05
4.40252930896174e-05
4.4210615113819e-05
6.31874553137649e-05
5.40944880065219e-05
7.54399907416383e-05
5.84147755412624e-05
6.51006433593069e-05
7.63984549585484e-05
3.28455314225578e-05
0.00010464618411122
5.73932815694435e-05
5.40113005913628e-05
2.59852808733357e-05
5.30034392322576e-05
8.41153804708284e-05
8.39835743406282e-05
2.12843118558891e-05
1.37487707084022e-05
-4.81497601103108e-07
4.38011525704206e-05
3.57454340366375e-05
6.28302000736129e-05
0.000122839040741825
8.66948548154546e-05
-3.34524929874199e-05
3.98227137478438e-05
5.74220019342283e-05
7.58550075978877e-06
5.11851891098876e-05
9.12911110182634e-06
5.68017358312688e-05
4.84095136275795e-05
3.91644771467298e-05
-2.30190829506364e-05
6.06976848826529e-05
9.48064248679933e-05
9.78277300918396e-05
5.07011415754432e-05
-2.20257925833652e-05
1.60703788782683e-05
3.68085985016834e-05
6.83827885903538e-05
7.19245607896087e-05
2.97799039864907e-05
7.38186872243976e-05
0.000131178775203617
6.92287437951712e-05
6.2733089241912e-05
5.08313484623926e-05
6.94788758987807e-05
1.90650676986423e-05
1.43503872534013e-05
0.000101590722184213
3.83167992067617e-05
6.29886845512702e-05
4.6377075358334e-05
4.60192978144399e-05
1.65920498048999e-05
2.6434911744416e-05
4.59196942981461e-05
8.2312009939448e-06
7.07763087349742e-05
3.86671873923163e-05
5.91370870007617e-05
5.01151812888954e-05
6.91981509237044e-05
3.05291232063933e-05
1.72994523435674e-05
1.96239303523448e-05
2.83195761515782e-05
9.37617650496534e-05
8.13635907552172e-05
6.32336563387565e-05
7.65890626593504e-05
3.50558303380653e-05
2.20462748497147e-05
9.6582293144306e-06
4.34229951466829e-05
8.83944100060531e-05
3.75806388410432e-05
1.79921318424968e-05
-2.56810714588566e-05
1.19541403191678e-05
3.23211259765394e-05
7.51220313911079e-05
5.68496444846541e-05
0.000106535198986777
-8.80240076082957e-06
5.98039016401965e-06
2.00172120207534e-05
5.45536315338849e-05
7.67839387069334e-05
0.00011374922200155
3.14390536317596e-05
4.27057451126556e-05
6.65494380462418e-05
0.000103865311115895
7.60196387648996e-05
0.000100777150957276
4.09833365191299e-05
-1.04948016970482e-05
4.36404792940005e-05
0.000115190936700947
6.11647319151062e-05
8.90159936573209e-05
7.09606028682719e-05
7.69748055731845e-05
4.46776318622935e-05
8.12780142071314e-05
4.8626525341166e-05
3.42280072278065e-05
6.36901345660386e-05
2.52847451200908e-05
6.68409965206578e-05
4.39954278536522e-05
9.02594933405375e-05
3.43000182122241e-05
1.64280223373628e-05
4.10957724662832e-05
3.25561304670366e-05
9.05075193827025e-05
0.000103612009408006
9.65449641948016e-05
9.53012444420835e-06
6.30949678918802e-05
6.0869380906599e-05
3.13674677752846e-05
4.36119433834383e-05
2.88847434200752e-05
2.34549933337151e-05
7.52192741613447e-05
7.81902821421144e-05
3.46206002010247e-05
7.19633601705185e-05
5.54061025715464e-05
5.36806093905575e-06
8.99662864341181e-05
6.61042749746661e-05
3.98391264634575e-05
8.72251273605066e-05
0.000123625941129531
2.49099744195256e-05
1.76829409215741e-05
5.09929820320687e-05
8.08000994027922e-05
6.71577643182092e-05
-1.77448063906258e-05
6.10373992414991e-05
9.84703307739751e-05
3.21032542066177e-05
1.77800260436161e-05
7.04618688851232e-05
4.25591159828903e-05
2.49298521593345e-05
7.77135313392877e-05
4.09983332821607e-06
8.41031069940491e-05
9.30625588109441e-05
7.14536649736111e-05
7.64893185129722e-05
4.73565967707118e-05
7.3343893948037e-05
6.30849172358758e-05
0.000111085815382506
7.86514876051405e-05
5.07320830430917e-05
-1.62392237289108e-05
8.87771601601615e-05
7.88043769086283e-05
0.000122536629134063
4.36192622040537e-05
8.56084905749187e-05
0.000103252225914454
8.36084086322521e-05
6.46147872220542e-05
3.72324950856075e-05
5.72425116972387e-05
3.35472945068911e-05
4.64931045726357e-05
0.000126078614890013
7.29096110823435e-05
8.93585003462012e-05
0.000112795843892039
7.83203158779561e-05
8.94652516937269e-05
2.58366176630052e-05
3.77609771517022e-05
5.6346307723618e-05
8.54118433748483e-05
2.71763198824099e-05
6.59146699780772e-05
2.13560296775759e-05
3.60379239141762e-06
1.38553903126819e-06
7.0029469854665e-05
5.02875173227081e-05
6.75514056983507e-05
1.77286628788536e-05
3.55560948268889e-05
2.92860127640523e-05
2.03697998058383e-05
1.05944503996448e-05
3.34173581272762e-05
6.3071499965808e-05
2.02792699242852e-05
-2.74028862592374e-06
5.82345329772274e-05
7.03144153083106e-05
2.31536114029948e-05
3.06295698009389e-05
6.04439381276262e-05
-1.59441158291944e-05
3.68996249433918e-05
5.33438298899634e-05
1.63789099915095e-05
7.69571452141344e-05
6.62138264920447e-05
6.2456922783636e-05
3.85107133959852e-05
9.41772346834135e-05
9.17528824114087e-05
2.33343090362764e-05
6.43961201694952e-05
4.15718234642177e-05
9.28015811762035e-05
6.80997700936281e-05
7.68535773763192e-05
4.37509882134275e-05
7.46300991405182e-05
1.57086004205379e-05
6.36205461945028e-05
8.63885614482496e-05
6.43746910411119e-05
4.97394440186653e-05
6.13667387985969e-05
2.01516932271309e-05
6.1759107824014e-05
6.04809207035582e-05
2.1445989600625e-05
5.2074340089868e-05
2.47629792684679e-05
0.000110233323152043
5.58349058806689e-05
8.01230345156108e-05
5.73992002289686e-05
0.00013547152383202
2.38312192650787e-06
8.32687868135667e-06
5.60117670569062e-05
3.53451636636992e-05
8.93832991474238e-05
7.06068056063421e-05
0.00012100342050837
5.43021616523898e-05
8.0274865655612e-05
-1.66510798299086e-05
3.761946951588e-05
4.78843146181252e-05
5.16609342417865e-05
2.79545401726327e-05
9.19369576253722e-05
4.69930106085165e-05
1.68689619648092e-05
2.13828215918733e-05
4.5572601465942e-05
4.42231634036506e-05
7.81928261704522e-05
6.02591526863221e-05
2.40946443453602e-05
6.61709251114478e-05
1.82095961565504e-05
-3.15365871239015e-05
4.72940132672298e-05
4.06219785947826e-05
2.48433114459699e-05
3.04887297762923e-05
6.75482643456423e-05
6.17602857489309e-05
2.9352846445151e-05
8.91247014436999e-05
6.41422474325196e-05
9.62991371360439e-05
8.26047582534347e-05
5.5277223530668e-05
5.99655941768711e-06
5.46381947539022e-05
5.51079227209229e-05
6.42533037811938e-05
5.83601009354607e-05
0.000108277978971696
8.85559608741082e-05
5.423484590061e-05
6.27284726884052e-05
4.058926761858e-05
6.82860809653357e-05
4.83512579077327e-05
2.87716555207727e-06
8.55634841289935e-05
2.44531866780571e-05
8.55776003104726e-05
4.19530657608808e-05
2.7172191183696e-05
1.41865675468506e-05
6.00876242657054e-05
-1.19686231758508e-05
5.84135881669796e-05
4.90724999389194e-05
7.43134429951808e-05
6.54259171307871e-05
7.92328441088665e-05
0.000122051613224677
-8.56587779875187e-07
1.09205819453749e-05
7.8856308695618e-05
7.83719475383656e-06
3.29503436796015e-05
5.16910023150018e-05
2.63843002152318e-05
1.30963234720665e-05
6.24761089858647e-05
0.000103950663986686
-7.08350895207124e-06
6.66152557396762e-05
0.000108335847271095
1.19451418884268e-05
4.4103066451754e-05
5.9834641871782e-05
-7.45875908380118e-06
6.38017705518865e-05
4.67730281837324e-05
4.94408151868775e-05
7.6850218600771e-05
5.25618703057074e-05
7.57485255960396e-05
-4.54413102327668e-06
5.4180925380627e-05
0.00010470072243949
4.17404363181774e-05
5.64561333725679e-05
4.70066186056778e-05
-1.34524462714692e-05
1.73959011943463e-05
5.78249820973176e-05
5.01658890499997e-05
8.83554063484012e-05
5.01774144857172e-05
1.08453630218194e-05
2.50618311491595e-05
5.09869760436057e-05
5.72307332554631e-05
4.83597098367548e-05
3.85179114175186e-05
5.97628289886343e-05
5.59784045279766e-05
2.3937246277716e-05
1.52301817263139e-05
9.95827065813907e-05
2.71571367704509e-05
5.47090001686714e-05
4.28614667867442e-05
0.000113780927607173
7.78007811096428e-05
5.40289581460606e-05
5.41194844218166e-05
5.56887201516019e-05
1.24597655919401e-05
2.63487150736739e-05
8.3330307322536e-05
2.07613436288715e-05
7.39064856394237e-05
3.57525562741191e-05
7.35666910189785e-05
9.42810880701404e-05
3.03036095642098e-05
7.71460255814424e-05
3.84177379087379e-05
2.22489988713676e-05
7.94897587169136e-05
7.51994599155497e-05
6.64054091612917e-05
1.30310006391729e-05
4.28828466118212e-05
1.79610943675544e-05
8.88843544999238e-05
4.30504580142322e-05
-3.55150960201688e-07
-2.56561973032028e-05
9.64723579244633e-05
7.02923748779432e-05
6.5170334757774e-05
5.77496874793278e-05
6.00603596143145e-05
4.26134365164191e-05
8.15793597596617e-06
-4.63982292572894e-05
8.69997374212634e-05
6.24452328014171e-05
9.92964288903491e-05
6.34463052265811e-05
-5.28800366987037e-06
4.23933478905422e-06
5.65256948568717e-05
2.44359975451865e-05
5.72975304579625e-05
7.09293833895244e-05
5.31386794712051e-05
5.73855795545789e-05
-3.85439230480283e-06
2.35864533345527e-07
5.1806742141631e-06
4.8413401468845e-05
0.000114283246097714
3.95641428538809e-05
7.02673459057454e-05
1.88479091013183e-05
3.92131693534948e-05
2.9724111993908e-05
6.77464964964085e-05
6.48837079406993e-05
2.86916138065541e-05
5.8326338238971e-05
2.3710787269224e-05
5.19561604828972e-05
7.2904025935387e-05
4.87025074943381e-05
4.14487217878693e-05
6.60823842412258e-05
3.85819592883969e-05
0.000110958932304309
3.72172023952919e-05
1.63857358168048e-05
1.95132990700748e-05
4.98925211692549e-05
5.32713057453609e-05
1.97235725595878e-05
1.24129389256166e-05
6.90784181034782e-05
-1.62834555058342e-05
9.90769853875416e-05
0.000100599074225373
5.51310873664069e-05
5.38750832076836e-05
3.53028121738784e-05
1.37069232251845e-05
2.94202355492089e-05
4.1364058623339e-05
3.9152231869375e-06
6.85563331983451e-05
3.41105616758558e-05
1.61270255657649e-05
7.31338462352969e-05
8.44355094342066e-05
2.57931106028451e-05
2.44238425118774e-05
8.24767576623987e-05
4.92070717453258e-05
2.06997308709862e-05
6.72085752602309e-05
6.00608482581335e-05
8.27677028823211e-05
6.55069173494996e-05
4.91033494055647e-05
3.28594151580048e-05
5.1489780033652e-05
4.99984583685226e-05
1.2115821343794e-05
3.51781129704899e-05
4.709110171395e-05
4.80769811717159e-05
5.76944541003048e-05
4.80556876186479e-05
7.0512378339609e-05
5.84905523194654e-05
6.48230007210674e-05
9.75700473595623e-05
3.17387745906737e-05
8.45013412266569e-05
6.21640228203462e-05
5.05480359043188e-05
1.52974103767213e-05
5.5771992966083e-05
6.82152443840745e-05
2.89581779705899e-05
1.23700782516765e-05
3.68592303611209e-05
4.67251451963788e-05
8.78530613062889e-05
4.96729989413509e-05
8.75469989036504e-05
1.4032342329763e-05
3.59620089647666e-05
0.000104859267575367
0.000103462069129998
4.23644808395713e-05
9.87880295753828e-05
2.69125675355939e-05
5.36433215681314e-05
2.44876440698228e-05
0.000104131703685298
8.17949192812897e-06
7.08172299005948e-05
6.60588580456354e-05
5.18523001022253e-05
1.42768543537455e-05
1.29943506614616e-05
8.56444997919826e-05
1.97303301531246e-05
3.71368033347671e-05
-1.42950907180696e-05
4.79169585864292e-05
3.41798335428093e-05
0.000101119126499125
9.48612100904176e-05
5.29427649927915e-05
4.19931058844537e-05
7.18571121509528e-05
6.4801672034545e-05
4.31898428748969e-05
2.78151808646988e-05
-5.27668050738299e-05
5.81597197303238e-05
5.57809794529383e-05
-1.20533643621255e-05
4.78776718188922e-05
-1.54001653225149e-05
3.50692192378367e-05
9.38748754864114e-05
6.27835610361982e-05
1.46768258555466e-05
7.08950845024421e-05
9.05300478342105e-05
5.08158677256028e-05
5.34795206719225e-05
7.73475207218638e-05
6.95882033551337e-05
9.95272288310945e-05
4.86869933240214e-05
7.75213386692407e-05
3.4191772686348e-05
9.25536833986336e-05
7.02650495681079e-05
6.98475597937966e-05
7.46612053596839e-05
8.44116135906225e-05
4.89484672744264e-05
8.18811740747478e-06
8.54881359234955e-05
3.26099292549254e-05
2.70324342418185e-05
5.26909755736357e-05
5.11907699077434e-05
1.41612411736413e-05
6.601600538802e-05
7.60644204148572e-05
6.87241572789834e-05
5.83195962752337e-05
8.77772113688748e-05
3.5734941626241e-05
8.77768487426781e-05
1.62463038724706e-05
0.000148547586292939
5.86153791979637e-05
1.77030682288653e-06
-1.6796904172967e-05
5.42595459821836e-05
5.64038330271042e-05
7.59693852054621e-05
9.33723211833735e-05
9.49090056452694e-05
5.0628076278001e-05
2.3343930984828e-05
8.35922060652833e-05
9.36353731204315e-05
6.94955430035298e-05
0.000101447251147341
3.3738913767889e-05
3.85222289274856e-05
8.46230400353456e-06
0.000102123409698906
7.16676222716853e-05
7.08824375156865e-05
3.13601626681088e-05
5.62636373629039e-05
5.56353950689728e-05
9.92137566351494e-05
9.38143485229835e-05
4.35636758433527e-05
8.78205555006086e-05
7.26398366351939e-05
4.73284727861173e-05
8.62535673600808e-05
4.05872393177185e-05
9.48886478113476e-05
2.60004758202266e-05
5.94291439022764e-05
2.03767762842203e-05
2.7895228572107e-05
4.02081992126981e-05
8.03953764299526e-05
2.76845736987906e-06
-8.9211406571283e-06
7.10857940551802e-05
5.85752717399847e-05
3.6213950633452e-05
4.24311629375331e-05
6.60930112736985e-05
5.69813889868745e-05
-1.60532963522453e-06
4.34698089260998e-05
3.27790633576349e-05
6.5115112369028e-05
2.82745892243016e-05
3.34013244735108e-05
6.01539419729403e-05
8.67484889203962e-05
5.2398420957757e-05
5.31544649217694e-05
6.3019753457462e-05
3.39973968629253e-05
6.75817630789113e-05
9.5214180869807e-05
2.52558382746299e-05
2.76723377231199e-05
5.41386061328092e-05
8.76657267964597e-05
9.62011488015229e-05
2.98423165982364e-05
0.000126151542301255
4.65281691487282e-05
5.45764912240419e-05
0.000126464261717219
0.000106175577778533
6.4270092750063e-05
4.73641798544933e-05
2.36861267415033e-05
5.13719869761401e-05
-8.6605530535783e-06
0.000102474402605122
4.8455677073182e-05
4.27027535625651e-05
3.57847983658615e-05
4.00578880964852e-05
2.37288746398084e-05
4.88940714707659e-05
0.000112191041067616
5.07979896704639e-05
3.62915754646481e-05
4.02425950896169e-05
4.24233782384226e-05
5.49391305820676e-05
3.49076755045457e-05
4.12655643102112e-05
5.48685712452684e-05
6.65352421099792e-05
2.23774805352917e-05
3.8285848141718e-05
7.07995774373063e-05
9.47032369153106e-05
3.18355968214879e-05
3.49318074045605e-05
6.26094634046269e-05
8.13928980190031e-05
2.38905486371155e-05
2.30397160295886e-05
6.30925069946527e-05
9.73675874972484e-05
4.42026175748071e-05
5.19431579541969e-05
7.76453038988221e-05
1.39700502287128e-05
3.73851665326767e-05
6.88980013483835e-05
4.40381482168478e-05
3.002821030399e-05
3.34583541215348e-05
9.18523701594988e-05
6.02520269668733e-05
6.65303948966288e-05
5.22221813228836e-05
1.22939529852991e-05
3.7008535334583e-05
7.41568197230321e-05
4.86141864664531e-05
-6.53934041014127e-06
4.99791115224342e-05
8.01680458951913e-05
1.53370851730075e-05
0.000104432572338596
4.2466859077994e-05
1.32182446482037e-05
4.90875451772178e-05
7.46823369494676e-05
6.1855059380608e-05
4.50205049145462e-05
9.1771683474683e-05
2.52467526067808e-05
-1.00256263800134e-06
4.81986880853933e-05
0.000105185424592812
8.84608229072438e-05
-6.68229854512937e-06
7.62958013871918e-05
4.86194577337031e-05
5.22099025002996e-05
7.18017211411501e-05
5.5298891257749e-05
3.76941610534885e-05
7.95889572651311e-05
3.65255409691137e-05
6.73777582096335e-05
5.47089426561302e-05
5.85523316388408e-05
-2.36308204901743e-05
5.32879674802664e-05
6.33771090562958e-05
0.000138159819584634
3.21417630132521e-05
1.41309795344454e-05
7.67237215205529e-05
8.99926151679888e-05
8.31210974371829e-05
5.7849869743392e-05
8.11347105707044e-05
6.84688220456912e-05
6.81092921250172e-05
6.89143985528492e-05
4.32375318926709e-05
0.000147673178047856
8.67764371510179e-05
2.51706271794777e-05
4.98781909801026e-05
5.70320479740792e-05
4.25465277327953e-05
3.62832225005965e-05
8.92550777643654e-05
2.07188397779616e-05
7.00925250973484e-05
2.43646277038302e-05
6.76629310281502e-05
2.83877427779836e-05
-2.45227565618027e-05
3.81883936340353e-05
-4.94390653072726e-06
1.07118545469743e-05
2.55541825890027e-05
7.45150987953742e-06
1.62139133921257e-05
7.95791598187765e-05
7.6932244077349e-05
3.68170404111544e-05
4.24966699801089e-05
7.95306263768485e-05
6.99817798336759e-05
1.39230788044832e-05
3.65669274621394e-05
6.99550555393754e-05
7.1600291254845e-05
3.11803970006109e-05
5.09079290200186e-05
0.000140099305543817
9.73358866785445e-05
8.94299933618881e-05
5.37584823282232e-05
3.73913746042154e-05
2.39211538900715e-05
9.56041278113888e-05
7.04963310901903e-05
6.72607176500412e-05
6.27722058306357e-05
7.84468442290064e-05
5.53546114532371e-05
-2.40031185343507e-05
0.000109533478413354
3.02734931683944e-05
3.50907201804102e-05
8.01136498790003e-05
1.45911475330966e-05
8.75230868606903e-05
5.79442816669397e-05
1.13960587632343e-05
4.7345644742714e-06
7.18258802942795e-05
7.21838051508794e-05
5.7042740423661e-05
1.64038318350037e-05
7.19757750976597e-05
0.000109589164465623
8.17236742913596e-06
5.70277286274755e-05
4.90436302827832e-05
5.27739181223579e-05
9.90340801886432e-05
4.31440686723171e-05
5.92600691311737e-05
3.84812700766513e-05
1.47042846696332e-05
7.13416121628372e-05
7.95162888608881e-05
6.10003176186552e-05
7.54376297631178e-05
3.71606574476508e-06
7.81364888624076e-05
0.00011759933849294
2.37787102512941e-05
3.64456680642989e-05
9.76367764009242e-05
4.2229635008611e-05
5.16209515554408e-05
-2.69983106512308e-05
4.20861993139572e-05
5.9101920540866e-05
5.31698104807566e-05
3.92029515576456e-05
4.81976760516904e-05
4.11515992390158e-05
2.364039024619e-05
1.51948920714058e-05
9.18770562310381e-05
6.65350855477732e-05
5.0336242126081e-05
5.90879501809808e-05
5.7296841959773e-05
2.86593155795977e-05
7.55413026682492e-05
5.9050067199375e-05
9.05484810523459e-05
9.68825271031541e-07
9.66495116629421e-05
6.0614439190625e-05
4.44934655313301e-05
5.75878241516188e-05
2.45488829692932e-05
5.13508935125036e-05
4.0983712455715e-05
5.94415109737177e-05
9.40873867826234e-05
4.99302679862693e-05
1.25580826941381e-06
3.10524517066624e-05
7.21408994600444e-05
5.01050396493105e-05
6.35896249543832e-05
8.25038474933773e-05
6.20251133380746e-05
6.34756719423504e-05
6.80831154167374e-05
2.95772304232836e-05
8.25073293031328e-05
8.11638510313578e-05
6.91838477729786e-05
9.46615949123209e-05
5.45166153060263e-05
6.32021583113019e-05
6.81431981857735e-05
3.17144848769648e-05
7.59169160882699e-05
0.000115536350484822
8.38932125131324e-05
4.36132830522733e-05
1.23219466351257e-05
2.32548526761527e-05
7.33613439457748e-05
3.57000342931522e-05
2.09448171110909e-05
4.83335662178478e-05
8.48260881324201e-05
2.69987488232883e-05
1.33564714358341e-05
5.64691843997328e-05
8.33067687300817e-05
9.3366800911519e-05
4.17573462672058e-05
4.30197831778213e-05
7.3713304836617e-05
4.23600187933151e-05
1.89784830726878e-05
7.56926916342428e-05
1.9051962401363e-05
4.22514810276115e-05
7.77389702043185e-05
2.68187501450958e-05
-1.65636496675757e-06
6.9472542416927e-05
8.35248534805558e-05
5.26263246463241e-05
8.15392734061825e-05
5.60719243261912e-05
0.000113553600331821
5.54858273918046e-05
9.44705658493461e-05
7.24380793345574e-05
6.45337680423411e-05
5.02816806226186e-05
3.21842198303316e-05
2.91093332329089e-05
3.12045560523124e-05
5.18769865831225e-05
7.59576053976247e-05
8.22504328122731e-05
3.28262318333417e-05
6.83420187121544e-05
8.47813796452977e-05
1.63390883231988e-05
6.08265605299882e-05
5.70511654132923e-05
0.0001098359524263
3.28118806609483e-05
7.06532954265785e-05
7.59775337526809e-05
5.60584284865462e-05
8.90900555757205e-05
7.98051534584561e-05
7.43004882762621e-05
6.15322683491749e-05
2.00901236116199e-05
2.79332586069189e-05
8.55018865167691e-06
6.59431607606727e-05
2.29464100829375e-05
3.02702344208266e-05
6.35817270964931e-05
0.000105767035543294
2.52994082639176e-05
1.03554734995502e-05
2.02594952763208e-05
6.46099670814755e-05
2.08635118059226e-05
1.2662665322005e-05
0.000104030904184476
3.93512640358192e-05
4.80600838885174e-05
2.56497283490071e-05
6.42259073965646e-05
4.93758490251794e-05
-1.31293036684429e-05
2.31160683679423e-05
2.6448259110197e-05
7.24819091777968e-05
4.435584426039e-05
0.000101717210969992
2.97904058522987e-05
5.57310317679995e-05
7.29792721472465e-05
7.11846146781199e-05
5.37414201581224e-05
1.43105233300163e-05
2.35315518102436e-05
8.06152359651474e-05
9.37960555424736e-05
3.47546496210563e-05
8.07440505463986e-05
8.09088337167302e-05
6.17829405426207e-05
6.25337113398791e-05
3.29152000349452e-05
6.77693910912997e-05
0.000101118476627574
5.13202547111231e-05
1.35455623682009e-05
6.46046869170497e-05
7.0755035967083e-05
3.42051023799079e-05
3.9542653823041e-05
6.98109825065969e-05
5.68613627510666e-05
3.20120044348557e-05
8.91918872564781e-05
7.13797889847463e-05
3.73979308244799e-05
5.07953036252732e-05
0.000103105996655182
9.81277737415835e-05
2.89231190156129e-06
2.1882875566778e-05
4.78124145668433e-05
5.49064829257053e-05
7.22544604646435e-05
6.46398628753309e-05
1.88613445229832e-05
-2.64229859946454e-05
9.47152104935897e-05
4.72455900074702e-05
-1.1344810634342e-05
5.01155709141901e-05
9.69552766176398e-05
-7.45329008813045e-06
7.53324153645029e-05
1.20320868354038e-05
6.91243612682586e-05
0.000113929113083237
5.79309495841563e-05
7.99931841415606e-05
-8.29465513699605e-06
6.51830473463309e-05
5.72406308463428e-05
5.49512218918984e-05
4.95121419034769e-05
5.58313727132814e-05
4.60061744703448e-05
7.77000640469152e-05
2.96554012553379e-05
9.73838755764155e-05
5.85396639419507e-05
5.4529538419802e-06
-2.26804157898646e-06
2.24646210930078e-05
6.59519065586265e-05
3.26377942553292e-05
7.86645003713361e-05
0.00011955357901281
5.3545222649149e-05
7.18939108923025e-05
7.46777089776863e-05
1.14014870175796e-05
5.10505903231759e-05
3.61054756816438e-05
4.56030181567838e-05
3.01085619698757e-05
4.02326565472648e-05
3.64516534844211e-05
5.03827054522731e-05
2.93436310306169e-05
1.19168581882151e-05
3.41001521263051e-05
7.05905542010703e-05
2.91233212171221e-05
5.10651714755465e-05
5.2125404182161e-05
4.40992099795191e-05
1.96926431818532e-05
2.28254166854369e-05
4.27369836030541e-05
6.26233347220238e-05
8.42931893831012e-05
1.19667925300352e-05
6.9760166463831e-05
5.22870306871343e-05
5.772390257048e-05
2.30771867064087e-05
9.92249939460728e-05
7.20114330900557e-05
0.000113152328287321
3.49425381129027e-05
6.32415440692751e-05
8.92861800863715e-05
5.51374547022669e-05
7.89164473019041e-05
6.68012680331582e-05
2.53281230705309e-05
9.34394252251379e-05
7.19527467392512e-05
4.80291927039211e-05
4.77372404641513e-05
6.93339454508826e-05
6.07940127378795e-05
2.82535745028984e-05
0.000116452567690379
7.55982706529383e-05
8.06386119083865e-05
4.23376050370405e-05
3.27838509130991e-05
7.66213580631857e-05
8.32489699600026e-05
3.32192575083763e-05
2.00322262688691e-05
4.09199600618536e-05
9.59998243267175e-05
-3.36010027638438e-05
6.07547259261299e-05
7.10532331396139e-05
3.67422483905327e-05
7.97776201492747e-05
2.59016191871638e-05
4.00258614146188e-05
1.73508921705301e-05
1.80031746028416e-05
0.000100447631616655
4.53805225904372e-05
0.000107048014952442
4.12628237604497e-05
6.04592548450405e-05
6.02918984595365e-05
5.31079025733026e-05
5.33639358460594e-05
4.59667318058804e-05
2.50901735411819e-05
7.82522006846829e-05
6.05377640190333e-05
4.01084362442354e-05
2.2346076614747e-05
0.000108152713335196
6.26745799316327e-05
5.26971478740222e-05
5.84015031290726e-05
2.09267216679134e-05
6.8008087892336e-05
4.57575904007211e-05
7.47915452148105e-05
9.22160685072931e-05
7.307478703913e-05
8.2350686104012e-05
9.14170193048308e-05
5.885810336761e-05
8.23153938010332e-05
7.11177320695335e-05
9.97283701285903e-06
7.52192279000942e-05
2.01523272205303e-05
1.21220097853252e-05
-2.21577598479427e-05
6.79852478118993e-05
9.03709832482028e-05
4.03174804564181e-05
8.46762879815445e-05
5.8838614396467e-05
5.08163011273863e-05
1.4538041340772e-06
4.24106646331472e-06
8.23294231036015e-05
3.38433150079604e-05
3.20007294917116e-06
0.000149567282059088
9.569599705593e-05
8.8465073539367e-05
7.9627101496896e-05
-1.33249390338076e-05
6.4713320168068e-05
0.000109247371416015
4.46885990665001e-05
5.05331809635711e-05
3.34238170007871e-05
6.31074439320234e-05
6.80357232434754e-05
0.000108686062151304
4.02508368799538e-05
1.8849361594429e-05
7.87001335515811e-06
5.63095543437847e-05
2.28946270769447e-05
1.67715908868061e-05
6.00338386907595e-05
5.06530714066313e-05
5.10727104262583e-05
5.71062574986654e-05
5.8150131866781e-05
4.97291236094119e-05
7.23517795509842e-05
7.91939313980269e-05
-2.04074615044046e-05
5.52574225558948e-05
6.75651442644403e-05
0.000118667178117251
5.50655993946128e-05
5.41408359346983e-05
7.20342228378941e-05
3.38419784806857e-05
3.47465556982628e-05
4.26122079381342e-05
7.59635449503938e-05
0.000102644666895315
7.6682290550381e-05
7.84001513498165e-06
7.53606608715702e-05
4.73425155376625e-05
9.26350225139337e-05
5.61847243735295e-05
-1.53325715706061e-05
6.64535001979969e-05
5.36440815655242e-05
7.0755501439441e-05
2.07271059571898e-05
3.94507816473163e-05
4.52335283317153e-05
3.8014035020919e-05
9.20096313586553e-05
1.68800938737503e-05
4.76418329904966e-05
7.31949969416078e-05
4.37808643743205e-05
4.69690114001693e-05
6.89479066200362e-05
5.64402986726774e-05
8.86651043799732e-05
4.70486200776947e-05
3.40890930315646e-05
3.95407780321033e-05
4.7413830283186e-05
9.08266105519174e-05
3.63053344798868e-05
0.000133567780429218
2.29265815218828e-05
0.000110720695976473
9.46752291476131e-05
5.92446212721255e-05
4.80982017923883e-05
6.98535219271189e-05
2.53450418112272e-05
3.20080785246252e-05
6.94026899510832e-05
4.44132578717329e-05
6.65506649134929e-05
0.000136509901821907
7.47797446366731e-05
3.2099207066317e-05
5.51743952485629e-05
3.74660693428505e-05
7.76155726733158e-05
8.4001041842871e-05
4.35500759552498e-05
6.68275310180999e-05
7.64118164887493e-05
8.07513394515227e-05
6.76507329308721e-05
6.76305086137637e-05
8.55718113060944e-05
6.24468573026091e-05
9.03682897309314e-05
3.9370719941115e-05
5.94813276057146e-05
5.93261324507667e-06
6.0550311534496e-05
9.59857874303024e-05
5.37812048800124e-05
6.07380913718119e-05
8.52395193876202e-05
3.9613213637203e-05
3.96283600285151e-05
0.000105240450649759
9.06987197795639e-05
4.87352472758993e-05
0.000100141329974475
7.01841259241275e-05
3.46954189686299e-05
6.41976247589678e-05
4.28414830541422e-05
4.11634830399824e-05
4.82156944518673e-05
3.64933625805784e-05
0.000144709143541124
7.52934705524064e-05
4.11921045967032e-05
-2.27021065659739e-05
4.75354373603318e-05
8.68925285293829e-05
2.98461596533525e-05
6.42811955790684e-05
5.98243215928232e-05
0.000120916767298304
9.37618786106204e-05
5.14416823321116e-05
9.74259529936929e-05
4.46529575748275e-05
3.70632853631999e-05
7.52022380044402e-05
4.97739709934899e-05
5.96312989054834e-05
6.42103717580349e-05
7.32281216231957e-05
5.48581172509789e-05
7.09149726169811e-05
9.27472556316734e-05
5.11253339028399e-05
6.00460591152339e-05
3.78935154457587e-05
3.47760850703185e-05
5.23268759136135e-05
8.81168478271338e-05
8.65926049815909e-05
4.12746188937842e-05
6.34808965469501e-05
2.34655529342745e-05
2.59113332572243e-05
4.89920288599804e-05
1.3937033233851e-05
3.50931101020472e-05
1.04381105275975e-05
3.03334051058544e-05
6.14383879318094e-05
5.60661863036009e-05
3.28503936638061e-05
7.43744159318099e-05
6.20964268605022e-05
7.42957954699911e-05
9.86108949752717e-05
3.30651966123844e-05
5.78232000608884e-05
7.05319890801226e-05
1.70197974609603e-06
9.68016776308793e-05
3.31376389338267e-05
8.47482960360979e-05
4.58094804273541e-05
4.75108717597737e-05
4.57706701111046e-05
5.42583211848978e-05
9.10446377532345e-05
7.68635631007836e-05
4.94222563417975e-05
7.37321023654841e-05
4.52310102512632e-05
4.03197579247141e-05
9.09990473326026e-06
4.8941754513097e-05
2.39000074938615e-05
8.77803733818646e-05
6.5128917340778e-05
4.69465020768959e-05
6.83976529312278e-05
0.000118993770137337
7.26798459376181e-05
2.14517738275771e-06
7.36064270607674e-05
2.38518230765954e-05
7.73779822802626e-05
4.9715355419524e-05
7.2055451694921e-05
5.44975050772664e-05
1.07389436471861e-05
1.50250062985826e-05
3.98606009257524e-05
3.55247270410737e-05
3.85613317980797e-06
4.94148895628919e-05
1.9482941099413e-05
4.71747174949926e-06
1.37241137273363e-05
6.95347519721842e-05
1.97225542210659e-05
3.60548136756034e-05
2.446142912416e-05
8.00266435682515e-05
4.55008001148474e-05
0.000110157079127648
2.68563085944913e-05
7.80636149934616e-05
3.4813130118526e-05
0.000172408516659993
0.000104315662467903
7.43369061581275e-05
9.2446441302554e-05
7.32535895595802e-05
7.36838584509908e-05
6.9518615626329e-05
0.000112802446974587
4.09617029772659e-05
4.79317800337144e-05
2.42194819906777e-05
7.14016445563142e-05
7.37934702010242e-05
5.86366232695794e-05
4.27312715758443e-05
8.9198498988054e-05
0.000113075865380143
6.24748198129097e-05
4.42955268717905e-05
8.54147977989047e-05
7.8200285106976e-05
6.46630365263852e-05
1.29053304374681e-05
4.70094171636007e-05
5.0382241528379e-05
1.01669610033903e-05
2.82522185463423e-05
6.24387252798567e-05
4.55655982564608e-05
8.60407521515705e-05
8.41222589026521e-05
4.37139881160668e-05
1.80306715448227e-05
4.72823158902878e-05
4.71959913694312e-05
5.70980398176172e-05
4.95153977494507e-05
2.21246567045867e-05
3.70102514765726e-05
4.34936459800581e-06
6.98473312007751e-05
4.91313235182971e-05
4.48241589252669e-05
4.99923357404709e-05
4.51250474766157e-05
5.65312333876432e-05
8.89367200203374e-05
9.22524750377944e-05
7.42852480735672e-05
2.35022608108108e-05
7.26522190990059e-05
5.42515637030531e-05
7.70880799070404e-05
3.70399390434204e-05
-9.1669547572042e-06
8.98742126870775e-05
0.000101966357634279
2.49734770358171e-05
2.84395440501168e-05
-3.34995354612843e-05
6.02478335807295e-05
6.89508446238047e-05
0.000100775478591643
6.4277507002506e-05
1.67250470200023e-05
7.68670913084746e-05
2.12396882263229e-06
5.18197185941483e-05
3.24550639075385e-05
3.25912267266343e-05
3.13823606954182e-05
0.000102544159600506
5.49426575433679e-05
5.77756296599368e-05
1.58364972584682e-05
8.47385902752204e-05
7.41337661443137e-05
4.05802954399008e-05
5.54213801187159e-05
2.08624175615249e-05
7.80580164834317e-06
8.89113700777958e-06
4.6287993921375e-05
2.64484582322472e-05
8.72758313142182e-05
3.9274520714987e-05
2.52460458282892e-05
8.38447449383561e-05
4.34263722769739e-05
2.49830322013888e-05
0.000115440840850506
3.13301597549089e-05
8.07855687853437e-05
7.14663357802673e-05
7.01007971284916e-05
7.14918063363359e-05
6.2268253906835e-05
8.9524641481157e-05
5.4063256521308e-05
6.90171391533433e-05
9.26886414194744e-05
4.78543570880054e-05
5.87741177004161e-05
1.2275794536878e-05
3.4338226349599e-05
4.23957078193317e-05
3.70201945042388e-05
4.57521057104621e-05
1.92835136597346e-05
2.0871498567862e-05
2.66937013989021e-05
8.44850259334045e-05
6.60490213534687e-05
8.34346394896566e-05
5.23684170309331e-05
5.93345347564755e-05
7.05013232305626e-05
0.000105032327662486
9.78683020184765e-05
3.77013257525674e-05
9.61627069189124e-05
6.08125500973787e-05
3.76951535679207e-05
5.54603821125134e-05
2.38497213131444e-05
5.31680224161068e-05
4.04988139703663e-05
8.34190701269109e-05
5.68518248501592e-05
8.87218521355133e-05
5.98718655354604e-05
4.17845278055745e-05
5.14010315636957e-05
2.28049910674183e-05
5.62041836039472e-05
5.11795125997743e-05
0.000113732017398988
1.86474088203858e-05
5.70061748673573e-05
2.28761064905058e-05
6.4423108710262e-05
3.46737720031626e-05
2.90624290955443e-05
2.27617686071765e-05
4.90644689088991e-05
2.20376092180949e-05
2.89052943026173e-05
3.97757507682429e-05
4.38097786763981e-05
7.89929730283153e-05
1.44257269709951e-05
5.85927725488657e-05
3.68245574843142e-05
0.000114652481788286
9.14968084197909e-05
6.57024818819736e-05
5.75985324724386e-05
1.07810789353685e-05
5.69349020682662e-05
0.000118323340844491
7.85047258782602e-05
2.30221777638872e-05
4.18863696535554e-05
-1.56277159736952e-05
8.92288844569277e-05
6.11850929218373e-05
0.000107411521723007
4.57826496853912e-05
2.88666265337098e-05
4.58515966150966e-05
4.33515439727299e-05
4.32764783749438e-06
-2.05557928134858e-06
3.22078985343425e-05
8.1535295694443e-05
-1.65773267072637e-05
2.12670462145899e-05
3.98718705911873e-05
6.24801242536621e-05
0.00012069508700063
8.31209430368214e-05
7.86257126025284e-05
8.86148150070513e-05
-1.35115338339582e-05
4.11158858619856e-05
0.000143829021292923
0.000107782905656891
6.06588291471425e-05
6.03627650962051e-05
4.61333055707412e-05
6.11417208431789e-06
3.24566188775469e-05
4.34949722756496e-05
0.000111862806229271
-2.24819316989079e-06
0.000112504736406295
0.000108985105058589
9.36088126658026e-05
6.42937992137495e-05
5.11347339018904e-05
8.66019767951086e-05
8.72488269263768e-05
6.03384265355905e-05
5.18045931378012e-05
6.48729000088726e-05
8.05529084967172e-05
8.2981620132973e-05
5.03209664323552e-05
6.45124796773107e-05
2.55419614506755e-05
7.25332633887916e-05
7.181510349504e-05
6.19775593980406e-05
7.85326420604528e-05
4.84205286738573e-05
3.64148205379366e-05
3.47970708064211e-05
1.56953455613043e-05
6.13460512087864e-05
7.34901688948787e-05
2.75274000706545e-05
8.19561318446336e-05
4.54511294237285e-06
-2.78306483726229e-05
5.96208258339169e-05
3.33693991390384e-05
7.48775252119036e-05
5.91022075979496e-05
5.45354663424164e-05
5.36239583938152e-05
0.000127677780020204
4.64714185149527e-05
3.41031082024055e-05
4.12841067661484e-05
9.63770937813297e-06
5.39441706385439e-05
7.48675579822393e-05
0.000102948976294403
3.1549311356118e-05
8.2963386291153e-05
1.71093861247313e-05
4.7457663489775e-05
5.66741233611407e-05
8.24791947860458e-05
4.73475734030651e-05
5.62858516300327e-05
5.63157298497026e-05
7.54086122523859e-05
3.77062521095475e-05
6.16991006379922e-05
4.71228119187793e-05
5.49415879891868e-05
4.8061353604263e-05
4.91299435935839e-06
4.6793757987452e-05
3.28368722281479e-05
6.87120471968391e-05
3.5007605993044e-05
7.80806030100456e-05
6.25576263015645e-05
4.58530813980999e-05
3.66430865936157e-05
0.000130796165286773
4.51877085561577e-05
4.40870411861305e-05
6.43950286757872e-05
4.61722991691201e-05
4.24426201805586e-05
9.02894041212373e-05
6.25650100705733e-05
-3.20763452941318e-07
3.93433628899749e-05
3.63629664639033e-05
3.56423244161265e-05
6.78892299987029e-05
5.77965405234763e-05
1.30376557855542e-05
5.695650113014e-05
4.77930927864343e-05
6.55865348201838e-05
7.05409742463611e-05
2.0574638446134e-05
9.8564807491386e-05
1.82964218817401e-05
7.78602864671871e-05
2.71001397113939e-05
7.53784087535827e-05
6.86446327029515e-05
2.81150104683251e-05
5.76294004409859e-05
3.81402385645061e-05
7.65123332144429e-05
4.36282364307993e-05
4.91134872915251e-05
2.46203868460211e-05
6.56618869165965e-05
7.0959926001091e-05
0.000112258453389491
2.10071539958799e-05
3.32213978576601e-05
3.73111763030414e-05
5.83016016732466e-05
3.67250692262453e-05
6.00150126796467e-05
1.225021918591e-05
6.01897395928665e-05
0.000116876772459091
6.40365320944675e-05
3.40930321732739e-05
2.64913004823942e-05
0.000129390786957724
6.30440315045909e-05
5.97754795598013e-05
1.07643218246603e-05
0.000117125925585791
0.000138133182228405
2.49606938565606e-05
7.2323802550913e-05
2.0846919185835e-05
5.05737136410617e-05
6.13214957779299e-05
6.81522116448761e-05
2.3572948554052e-05
3.93309031372795e-05
3.85739789283159e-05
5.88558452483137e-05
9.25105277854906e-05
3.67567758614046e-06
6.44997292759569e-05
6.85209045888759e-05
5.20471583463954e-05
4.49169879149509e-05
5.06504364003406e-05
6.22902080650705e-05
4.62372357991312e-05
8.79623853171492e-05
3.84559884603239e-05
7.85752810476884e-05
4.91031621893144e-05
6.69813188034149e-05
7.93360073023733e-05
9.69812390258527e-05
3.30284506924318e-05
-2.00720235876058e-06
8.67534379473183e-05
1.61349324863187e-05
7.75896034800553e-05
3.55079391848315e-05
1.23802865416608e-05
5.19504793435e-05
7.43021895306311e-05
2.91239555948641e-05
6.4122339791846e-06
4.36244059799225e-05
-9.6886422233708e-06
2.496972576711e-05
5.07644753243086e-05
5.55587709439214e-05
6.14236160948439e-05
3.71496509891445e-05
8.63975590620986e-05
6.46285046328426e-05
9.38949288593223e-05
2.16279233419962e-05
2.29991596703734e-05
-7.26801736389994e-06
1.4573445253369e-05
8.52352527117467e-05
9.84697319883456e-05
6.59559388645768e-05
5.24394623340434e-05
-3.23692036160035e-06
5.31075758054781e-05
6.75142334814685e-05
5.7040247022906e-05
7.69781993626063e-05
9.5483824042887e-05
3.65784629706888e-05
9.8778628119843e-05
6.99424996287046e-05
-3.65145245222658e-05
7.08996161075173e-05
5.04894111414748e-05
4.55745776518875e-05
6.98854672802859e-05
2.19729240949614e-05
3.44466431210451e-05
4.49328734851797e-05
2.68602813951033e-05
6.67841769464501e-05
6.40717585652693e-05
1.39952795257541e-06
1.0789135501671e-05
6.35809341046372e-06
-1.01986345842608e-05
4.68632546832302e-05
5.0660555088216e-05
8.23997409801318e-05
4.35341818323812e-05
5.57745187238023e-05
7.54387351595139e-05
1.93473328536337e-05
0.000103514855555543
7.58069802117865e-05
1.66386282672693e-05
4.41873134199473e-05
7.40575923051395e-05
5.06667837625665e-05
5.94320146929043e-05
2.80723458413142e-05
1.52804935613372e-05
7.96257858964472e-06
7.87824322778694e-05
4.04029239784162e-05
8.61277241957795e-05
4.83123781616386e-05
3.45423253490547e-05
2.50411470816827e-05
1.89350874285888e-05
3.17882056372975e-05
7.67428046991944e-05
8.68616018611299e-05
5.98247189658748e-05
-1.57950484577382e-07
5.01497572964076e-05
1.15305416724812e-06
2.22907490416347e-05
-1.90588371130735e-05
5.24401415584321e-05
9.71821287936326e-05
8.3479745310528e-05
1.13667300729245e-05
3.72749965336271e-05
2.53388559354592e-05
6.79734175525336e-05
0.000103332693527306
7.43885009606084e-05
6.88516724290609e-05
5.30812128561999e-05
0.000132028546943421
6.61465119281408e-05
5.70243638601693e-05
2.36261805929785e-05
6.05675423699447e-05
2.187118649379e-05
2.32813670686568e-05
3.27940342008996e-05
6.31473190762446e-05
6.68640895524162e-05
3.75706039742397e-05
0.000104078180512595
6.21983661247087e-05
7.17505124143403e-05
6.50216818301022e-05
5.83709920389691e-05
3.21763319656686e-05
4.81144299674707e-05
8.95589459246772e-05
7.61885347651456e-05
5.44678289095606e-05
5.39415686721549e-05
3.86118248128047e-05
6.54713646555952e-05
4.05697684446911e-05
0.000116709383136993
7.56037476798188e-05
2.3374473284977e-05
2.276594073392e-05
8.18356363626813e-05
8.09464265032257e-05
4.56258871911888e-05
8.23473942679332e-05
4.30756777997446e-05
3.59264825317751e-05
4.51541189522507e-05
7.82606413351167e-05
4.57910789776399e-05
9.38625441195701e-05
1.87256456817462e-05
0.000127267962191605
4.81806412446338e-05
8.28660336600797e-05
6.4203242295956e-05
7.79409095307631e-06
6.82209517030046e-05
0.000107133634381162
5.81017893303105e-05
4.18320096989197e-05
4.6025459349346e-05
3.18734552590317e-05
4.72857922904608e-05
0.000108877147933158
7.24139359241715e-05
2.50914261952659e-05
5.59859024690337e-05
0.000112495339952578
-2.94365363649668e-05
9.1368912180262e-05
8.15770400544585e-05
6.38664110414659e-05
4.59441548484783e-05
7.72665335636746e-05
5.61990614674231e-05
4.47898372882096e-05
3.15527970517437e-05
4.26192206534995e-05
7.43127387267014e-05
1.20976530995462e-05
8.10937294309907e-05
5.42171804255084e-05
6.39592120931306e-05
0.000104102339544059
2.76416568205486e-05
3.09675936067059e-05
8.54569815034691e-05
6.18283538387202e-05
7.42199171779759e-05
-4.27048715348888e-06
9.58000968914256e-05
6.36975536829007e-05
1.37605380590977e-05
1.92735587814355e-05
4.47164953811422e-05
5.11664132857348e-05
6.94528576826446e-05
5.31766029551909e-05
7.71709409868041e-05
2.29993709778004e-05
3.4498426532214e-06
7.49326770329639e-05
4.61864886194713e-05
2.4858327560286e-05
-3.9130577887155e-05
9.75150023260745e-05
5.17960678810318e-05
0.000109423170048236
3.32886769140644e-05
5.40596291864843e-05
7.3974084575376e-05
4.50867976086831e-05
0.000102864722557857
5.66955958447898e-05
3.41605724938095e-05
1.6662810761899e-05
5.21399638716911e-05
4.97219018333055e-05
7.7121904075013e-05
8.76035857403822e-05
5.65146809079731e-05
7.03135378281694e-05
5.44396532223167e-05
1.61254074647746e-05
7.48835031314233e-06
5.3488802150822e-05
6.99463515462454e-05
3.91142653587745e-05
6.16608139180134e-05
5.39559118151605e-05
4.04494836497481e-05
6.5459894281602e-05
1.34296213006857e-05
7.15168791708255e-05
-1.70237265164177e-05
1.56986689776059e-05
3.0645730549541e-05
8.09800396668878e-05
5.19113639873373e-05
2.38507190493515e-05
2.98614013650149e-05
6.10488124589461e-05
6.05199555984439e-05
6.00972295855176e-06
3.91844460180446e-05
4.63461632673852e-05
6.73848595272999e-05
4.58563876450526e-05
4.60364505274896e-05
3.8518150744441e-05
7.04484600227647e-05
1.39306723427441e-05
9.04283517746829e-05
3.46915609305623e-05
4.67857858515357e-05
4.8706596098688e-05
0.000110685604409425
6.80758140700946e-05
8.12079071015212e-05
4.21220727083569e-05
8.49886694797743e-05
4.87702129064815e-05
2.10666065044346e-05
8.84411781705587e-05
2.02212160901442e-05
2.48407789196833e-05
4.25505043238177e-05
4.02978097592553e-05
3.71398453373102e-05
1.14340470038616e-05
4.33877752527577e-05
1.81885654826198e-05
-2.50564840610492e-06
-2.53362448240326e-06
3.45119599629946e-06
7.97609153177191e-05
4.58763299423021e-05
4.9140550591287e-05
2.81487351708903e-05
2.91687513312918e-05
7.15487183710944e-05
-8.83939336899027e-06
5.72635836351113e-05
0.00010226568417631
1.22492740834007e-05
6.23299597015353e-05
-1.88411492846629e-05
7.37434029562917e-05
2.06324195804892e-05
9.15104009725456e-05
6.06225833636005e-05
4.49762232786844e-05
0.000138165844452531
7.32146344004852e-05
4.97403138786863e-05
6.41215643713599e-05
4.49972342431382e-05
9.2416102204811e-05
3.73199497047479e-05
5.85593979765955e-05
8.72638801409578e-05
0.000147490579751207
2.21332152032092e-05
6.84259150193654e-05
8.55512437815811e-05
5.54802503503943e-05
0.000120237438132488
3.97238304844915e-05
6.65210417927881e-05
4.75640842817717e-05
5.56935850078583e-05
3.78333254106571e-05
2.56879859801138e-05
2.48703783138704e-05
8.19922702827533e-05
4.54906128768694e-05
-1.5728385402463e-05
8.51246915390536e-05
4.73020404367513e-05
6.65787652847574e-05
6.27171913932693e-05
5.45010223655054e-05
4.47128786822069e-05
3.3813474955833e-05
7.2368494636415e-05
5.214480667609e-05
8.61398694186425e-05
-3.65625687967729e-06
4.97700876335196e-05
2.88560908159762e-05
4.68439226365781e-05
7.83034177546942e-05
-5.77883377554847e-06
7.52058117003773e-05
7.29406904655918e-05
7.24434006369074e-05
-1.03935311145523e-05
6.20752842914641e-05
5.0476701192554e-05
-5.88337163487033e-06
6.23860364010585e-05
4.76571654558329e-05
6.51305158675338e-05
4.42361024565615e-05
0.000103811883006911
1.81556497920586e-05
4.48441463865567e-05
3.83734277304341e-05
3.99094914302019e-05
7.01974268465614e-05
3.21859457970318e-05
3.34230050128353e-05
7.53824889626144e-06
5.48262648788142e-05
7.81493800560147e-05
4.49754896114769e-05
0.000116556019054422
2.36181559598722e-05
4.16119809306589e-05
3.96341867739322e-05
4.945154261873e-05
3.31289401718173e-06
2.27846294169894e-05
5.51158791138163e-05
7.46132666862296e-05
3.97434973953891e-05
8.91451454478883e-05
9.47365548414415e-05
5.10770324111313e-05
8.13411877902229e-05
1.21448678120095e-05
1.82409213126083e-05
3.36077530159017e-05
4.69613234017988e-05
2.14915818995145e-05
7.17242992542836e-05
0.000107312265457854
5.2614164409115e-05
5.51851284985071e-05
4.46890129876454e-06
2.29482839037995e-05
5.78975966356285e-05
9.7011459847407e-05
7.36152056183811e-05
1.96362644448892e-05
3.82795872723809e-05
6.91395017868725e-05
7.63083270192235e-05
5.75360532536791e-05
6.34600241810056e-05
1.15431489039686e-05
1.09773732421423e-05
2.69443983147536e-05
7.71250156845756e-05
9.3157253408919e-05
2.79670033769779e-05
9.15292940839823e-05
4.03415626870577e-05
2.45927892577109e-05
6.97719609626735e-05
3.27614220012134e-05
7.00095804718487e-05
9.46055024579495e-05
2.88136210165562e-05
4.11503209729081e-05
0.000104866162806717
8.76767569489904e-05
3.31542583891024e-05
3.43688303727841e-05
7.69254549492246e-05
9.37447079035246e-05
8.12702041436002e-05
6.23551671060122e-05
7.92863478813578e-05
4.695475347323e-05
5.47225233087417e-05
-6.23135301317365e-06
7.24599919646648e-05
3.72655442881507e-05
-1.54555458390348e-05
5.06239429744643e-05
2.64767032291276e-05
3.98658016871843e-05
4.32231351147611e-05
7.95787498011376e-05
5.18296754077594e-05
0.00011339045741843
3.93760469792476e-05
5.88806777589073e-05
1.64586172442004e-05
2.10740363372694e-05
4.03669318510294e-05
3.17193988740762e-05
2.62423007520589e-05
9.18083645699118e-05
1.03746706821307e-05
8.66199183338978e-05
7.91441833908564e-05
-4.99703227385742e-06
0.000102785343530512
6.32384264589228e-05
6.75484256845585e-05
4.9138027027504e-05
8.48830370482526e-06
6.30920019938898e-05
6.37497520744815e-05
4.70178701451913e-05
-3.16254715678931e-06
5.40231768021839e-05
7.01133361475946e-05
6.35940349110165e-05
1.72339965373147e-05
2.60878041869012e-06
4.8485977749119e-05
9.34796385460728e-05
4.34116675675892e-05
3.59888810923308e-05
3.47384162976487e-05
4.79392608237337e-05
0.000110431605150876
2.86276255835069e-05
0.000113306705504638
2.90797730339508e-05
3.37552299608464e-05
-1.26193107607568e-05
8.8245932469119e-05
5.54079336424337e-05
1.76157557468564e-05
4.4739385709738e-05
0.000102338536869874
4.99499358983735e-05
5.61652471136195e-05
3.81949557040171e-05
3.10193957384496e-05
7.26449682485007e-05
3.60170493338722e-05
6.43305456497561e-05
1.68142908799472e-05
5.26983622569805e-05
6.41993927539918e-05
3.85395823361804e-05
4.8364806653959e-05
3.69697225879915e-05
5.17584930204567e-05
0.000115540313911436
6.09527566778959e-05
4.97252128269609e-05
7.99690813793114e-05
5.85094211683716e-05
4.33414993751438e-05
6.37432338925194e-05
3.77594625388075e-05
4.23317630976702e-05
6.20713651882168e-05
9.27593714397224e-05
4.76814312563221e-05
4.8488899855199e-05
0.000106070764983091
3.89630134373832e-05
5.2754766670766e-05
5.06394415258716e-05
3.51515203422388e-05
1.33915964536049e-05
0.000100653661622237
5.68886164027399e-06
3.99476995810443e-05
1.71240363530137e-05
4.65014231593681e-05
3.5279357351335e-05
0.000112069260441316
2.57055934161642e-05
7.95299250433237e-05
3.99983572579982e-05
1.48903331747452e-05
4.37763942821346e-05
7.14267111273902e-05
7.18016560125338e-05
3.73456658849684e-05
2.53546311161384e-05
6.33045746732916e-05
2.33744145069487e-05
1.91341933096785e-05
8.3660555866501e-07
6.31492030945586e-05
6.02963039733754e-05
6.95597691268966e-05
8.79564109176715e-05
5.6471697579611e-05
0.000103170489144139
2.65244690685545e-05
4.64765628033917e-05
5.61218705257397e-05
1.84988164844484e-05
9.54217839072483e-05
3.3862378918188e-05
6.37927233653251e-05
6.53277389517648e-05
6.82543013086935e-05
7.44965060401375e-05
2.55752035717296e-05
3.36575816161262e-05
4.39664814616044e-05
3.7493097071195e-05
4.26911605646456e-05
2.10734049549668e-05
9.00400171655654e-05
8.54687169852147e-05
5.67423492523384e-05
4.35239730837051e-05
9.75098785625893e-05
6.44184385477893e-05
0.000116113298737372
3.64499201157946e-05
7.25130374676809e-05
4.02155902906907e-05
7.36167931641854e-06
0.000136837077805279
4.47470276421281e-05
3.32012871672781e-05
3.59516240740373e-05
3.06083015820004e-05
0.00013810819893346
6.0313607794865e-05
0.000108130314899787
5.60427387902036e-05
4.54160898669343e-05
8.14143268378687e-05
8.60234385332111e-05
9.63943433676653e-05
3.15132988686458e-05
5.2835804478445e-05
5.34921190046215e-05
6.30261009887883e-05
3.8869144107555e-05
-1.17678121231105e-05
6.4345955479093e-05
8.0785567130834e-05
5.05975206093341e-05
9.33348128882274e-06
0.000101617789643888
2.21044376678674e-05
1.49551321456026e-05
5.77588099377737e-05
7.05982786720151e-05
4.74409355117942e-05
5.3318817985568e-05
4.21884008529327e-05
5.00722073058113e-05
5.83625312092754e-05
8.79412415289686e-05
0.000126999544637971
-2.06891582209405e-05
2.1673544097225e-06
2.92944650427141e-05
2.5258786675311e-05
5.479714331752e-05
1.98801913669703e-05
5.18902421275445e-05
3.82023809223534e-05
5.61449156023324e-05
3.86575264137384e-05
6.28525717540787e-05
7.2666006579022e-05
9.36371484126222e-05
8.52360830862951e-05
3.86267832556941e-05
8.50355662123171e-05
4.52612898576442e-05
9.81900815614778e-06
6.27182938635594e-05
3.8588012369172e-05
5.66566372240311e-05
1.8202806331654e-05
3.89277873820882e-05
7.92480944453642e-05
0.000130789982464656
7.66456722185312e-05
1.81183486727431e-05
4.16428836279495e-05
3.71662317037419e-05
7.55803554685446e-05
6.09277197515007e-05
7.18307795341672e-05
3.14248332958337e-05
7.85525471444769e-05
6.35361107846746e-05
2.03683699873315e-05
0.000107879542001845
8.48430650330641e-05
4.93481123024691e-05
8.07949932169562e-05
3.76190651444336e-05
7.08108554234876e-05
6.12178283404048e-05
2.91647487560931e-05
8.42999725174563e-05
3.20706699808358e-05
5.08755085946136e-05
5.30236433751926e-05
7.47757224386924e-05
6.05307153135959e-05
9.97796110777135e-05
6.55472685115871e-05
5.19020284421631e-05
1.90185068699819e-05
8.26418989339027e-05
7.06416811809927e-05
3.29904079887354e-05
6.91759760505886e-05
5.95624436042753e-05
2.21980676806795e-05
5.88176609552381e-05
0.000105261889416526
2.11603899295446e-05
5.94057810554698e-05
5.04456932173387e-05
5.49853894067329e-05
6.16819453217334e-05
9.05102583463549e-05
4.6198902513351e-05
2.54319045991044e-05
9.93350617740333e-05
5.59358741484107e-05
5.62061757328299e-05
4.81902921162549e-05
5.93935151615329e-05
5.08782379186752e-05
8.52015019941719e-05
2.35312461405196e-05
0.000110630236891363
6.11953693622127e-05
1.83500604962145e-05
0.000109371706897093
8.17874416010246e-05
1.04214471411545e-05
8.62040540442848e-05
4.46919738610487e-05
9.98312212056624e-05
-3.75308103450687e-06
4.90087873991486e-05
-2.27207478301478e-06
1.14137536875187e-05
3.05716469803345e-05
5.1382671990573e-05
9.86283500350875e-05
7.50396132313778e-05
-5.19479451274403e-06
8.72815059788566e-05
0.000100958000008329
7.38994160088135e-05
6.704917519392e-05
7.33275599179058e-05
3.19415813634406e-05
6.57112147468108e-05
6.17492635943834e-05
3.9771682266647e-05
7.11237322459454e-05
8.5806937650751e-05
5.84789812338547e-05
2.72590714783798e-05
4.62258168782442e-05
5.28994177279352e-05
8.62017524409571e-05
-9.55656014371561e-06
5.75193605778202e-05
4.26988387639122e-05
5.22907899456998e-05
7.67184691008075e-05
7.02256097592078e-05
5.21698492065053e-05
4.7935620309538e-05
9.19402180470151e-05
5.28642543255968e-05
6.89078211192642e-05
6.39784913559011e-05
2.12204287655786e-05
6.2316349061804e-05
6.90267421096957e-05
5.7361509173492e-05
8.7057178476321e-06
3.3132849479378e-05
7.87102064771762e-05
0.000113031711039603
9.9234736062117e-05
7.88418694501204e-05
6.97443416298841e-05
0.000105418473890251
6.03172120567614e-05
9.72186096402717e-05
6.29243985910949e-05
5.70468629005356e-05
1.51461364181119e-05
3.60099522327777e-05
9.49640046561572e-05
6.64455638616161e-05
7.03367662018267e-05
3.082373271752e-05
5.72517058702477e-05
5.81540945628002e-05
6.67519456224609e-05
3.38536129866643e-05
6.34285948926361e-05
6.62699963662696e-05
4.23265857474665e-05
5.81858718782188e-05
5.42610522396814e-05
5.87984682446384e-05
5.44651135076936e-05
4.74772599788104e-05
1.63909475228392e-05
3.31653828091029e-05
4.79070938829819e-05
6.48422994311419e-05
2.71120742867856e-05
-6.13355451706272e-06
6.19447271587485e-05
1.57171199367473e-06
4.65632392643429e-05
7.89081162120651e-05
5.5532449909344e-05
2.75173599473765e-05
7.55738725614102e-06
6.97870068141403e-05
7.96775912190824e-05
7.37616779313601e-05
2.09509904228194e-05
8.58059763551724e-05
4.84693118388106e-05
6.60526787049612e-05
3.50917129309738e-05
5.99605921638377e-05
0.000101465799694984
3.82861987150727e-05
4.602195933496e-05
2.21497338788373e-05
9.52563960765627e-05
5.88511961510862e-05
7.53905875532874e-05
4.72811698299815e-05
3.4830569378211e-05
9.48786144299552e-05
4.69953398343215e-05
1.89564070876045e-05
7.63970691664704e-05
9.3423310599526e-05
5.05581030696598e-05
8.55715007744549e-05
5.76007718400246e-05
1.66378384864807e-05
5.80757637267528e-05
8.01002912305697e-05
6.99666442505549e-05
7.0450634160598e-05
4.99588959006264e-05
6.16797658977576e-05
4.75664658422356e-05
4.00239244172656e-05
7.38903672732253e-05
4.16217037394729e-05
2.26146949333242e-05
3.12817123175523e-05
3.55996728151671e-06
1.89025709991591e-05
1.90483527474914e-05
2.85644610373726e-05
2.66725891235812e-05
5.27553619179956e-05
5.55249297814331e-05
3.85722185215254e-06
3.68182463586241e-05
9.88033585821189e-05
9.34123133189638e-05
3.20298823168005e-05
4.3767049536569e-05
4.28589594195203e-05
0.000103045898154126
-5.93789808976605e-06
6.70061085661319e-05
6.53315270497348e-05
8.09390829512013e-05
0.000113795036150595
6.08420624315692e-05
4.59806995678611e-05
9.18905287338175e-06
3.65748575829389e-05
1.15206058460926e-05
7.8570391731896e-05
1.35732884554947e-05
5.98067331728611e-05
3.1620502933213e-05
2.21011326129663e-06
5.0241247977157e-05
4.22820958896185e-05
6.06809947263277e-05
5.85191986604853e-05
4.44300051327657e-05
3.96755546610082e-05
7.04282933493695e-05
5.86907375299295e-05
-2.82762823948792e-07
7.95227489037949e-05
9.34897879630562e-05
1.13079443719863e-05
8.87509785595305e-06
1.60896810644852e-05
5.34771858141063e-05
7.91286865643464e-05
9.27555673538657e-05
3.69265635961874e-05
5.85791172144438e-05
1.55345925301578e-05
0.000104936414946991
0.000128911528597725
1.65221169609961e-05
-2.51642970678215e-06
1.29605436976061e-05
6.81773692227321e-05
0.000114191317156563
1.94594531183854e-05
6.35677493531941e-05
6.38393719921812e-05
5.91762003570847e-05
1.49502073587928e-05
6.36850318709525e-05
6.45619117940138e-05
6.19390272138227e-05
7.8059784689918e-05
7.87323669309225e-05
2.5809124605277e-05
5.78938403477682e-05
-2.30329641007935e-05
5.19108024544853e-05
2.28697561944938e-05
8.00560570950905e-06
2.07800132391496e-05
9.19020553075033e-05
3.12637863994078e-05
4.1773339244783e-05
0.000114306605218292
2.92876875919579e-05
-3.05664110971897e-05
7.76628147723603e-05
5.28015207541552e-05
4.83892353946982e-05
1.04303790583329e-05
8.89844537386369e-05
3.37383944760578e-05
4.47044517326296e-05
8.31573723564189e-05
3.24140259774414e-05
3.59885268831867e-05
2.64535190837809e-05
5.08446007400311e-05
0.000100299523998738
6.99063901420667e-05
4.22944396386404e-05
3.07346764233711e-05
0.000135078514233781
0.000103968137081338
8.68861816725816e-05
7.96295191869226e-05
9.8626485700778e-05
0.000160321932483769
6.47052505376742e-05
7.61961266389688e-05
4.13351449217025e-05
8.54162197795892e-06
4.39813636039348e-05
7.6955594029282e-05
1.12599456236609e-05
6.22205074064272e-05
4.28515168196433e-05
6.24081135192108e-05
3.52336478770149e-05
6.16869207098812e-05
1.60596502245601e-05
4.73997413080142e-05
5.34645247863306e-06
7.77490858453058e-05
2.31753192223274e-05
5.17026779674404e-05
6.93427219597216e-05
7.55690502238733e-05
8.15725955081738e-05
9.28776596106417e-05
5.60582414487332e-05
3.19996176844041e-05
9.76996533988801e-05
0.000115216705729831
2.58928011755971e-05
4.61458864239069e-05
4.27624793330779e-05
3.80675289393546e-05
5.07725448013054e-05
6.79978296926207e-05
3.3473273027538e-05
8.80145663158245e-05
6.69006920551135e-05
7.24509698480423e-05
7.54477008876771e-05
7.85892408697475e-05
6.50644162641354e-05
3.55273891127053e-05
2.01058113093001e-05
3.75902730199073e-05
7.67745171262726e-05
3.43813506681307e-05
7.4745315005627e-05
1.84391273333233e-05
0.000107198945649703
3.73567918356325e-05
3.97902623733209e-05
9.04390634968832e-05
9.24695033806385e-05
6.02235506008459e-05
5.80053462795276e-05
5.70832340511732e-05
1.57278521806947e-05
5.81302083189695e-05
0.000111945991079569
7.18601573634421e-05
1.6866499730382e-05
4.63702631982915e-05
7.36939102411684e-05
7.8092463352055e-05
2.55497944756926e-05
9.48097785761699e-05
1.88122786349554e-05
5.76697567276182e-05
4.37360158099268e-05
5.91015591087371e-05
0.000106183445808205
3.44104335116509e-05
4.19371944160438e-05
5.7324955280226e-05
6.60934082028375e-05
6.85527067515401e-05
7.33055007339766e-05
-1.13231039837687e-05
9.37601658076181e-05
6.66135956934747e-05
0.000109623817185767
-9.66815670640494e-06
5.00667403648424e-05
9.54760196923738e-05
8.38794627033679e-05
9.99303373307821e-05
9.6878465011614e-05
4.41289205020723e-05
7.34318305785714e-05
6.58239771358913e-05
3.45617566595358e-05
5.46382189853927e-05
1.09172220336572e-05
4.22782108925838e-05
3.03515325706221e-05
4.08674570972973e-05
3.32028834108521e-05
-8.9235947559158e-06
2.22925196029104e-05
3.50259466866532e-05
7.197573441092e-05
3.58668611634318e-05
6.35488829675636e-05
6.69742736869387e-05
0.000106955441129107
4.15775274273853e-05
5.70682107294609e-05
6.37655675653462e-06
9.69185209149297e-05
0.00010115856423582
3.21677969503118e-05
1.69406096053511e-05
8.10574481511024e-05
6.50075351278358e-05
2.31350779087379e-05
5.48032212075143e-06
8.78291774922968e-05
6.83475361454919e-06
8.85612335821065e-05
2.68712880976712e-05
8.2068711227919e-05
1.16198620614989e-05
0.000142624584333804
4.65195983587263e-05
7.12014731445788e-05
-6.59070924565997e-06
5.33529067488846e-05
7.73816799862256e-05
2.71735229876241e-05
0.000106804143129598
7.03903838782636e-05
5.20561735816676e-05
4.69928920760498e-05
3.46703368094208e-05
6.28213179633683e-05
5.3087267002665e-05
4.57776654676145e-05
3.43953091383096e-05
0.000112685522035219
9.4551468343657e-05
4.50275349466526e-05
0.000118706022916347
6.99099539888283e-05
9.26067963142358e-05
5.65816095581057e-05
1.63557568158013e-05
5.28429105667277e-05
2.98189983374893e-05
3.58632891061349e-05
6.71263944356796e-05
4.45226051538665e-05
7.40518606981961e-05
-1.04204839757653e-05
7.75948418130316e-05
7.00539225263078e-05
6.04599590911612e-05
4.10381259782941e-05
-1.0789398104934e-05
4.72459016915179e-05
4.26995873703591e-05
4.7448693189795e-05
3.91708261869277e-05
6.20095453614488e-05
3.97642693882701e-05
5.42033011982259e-05
1.26485701430174e-05
2.97624664220011e-05
1.95040525318601e-05
5.51392117423224e-05
4.17420069585159e-05
2.17213553557102e-05
9.53851931438162e-06
4.31069071635285e-05
4.80980113741213e-06
4.97611976724556e-05
7.59521239705368e-05
2.3139139992635e-05
0.000100514029345467
5.38803424321079e-05
2.29490447278857e-05
4.44143007304766e-05
0.00013470516789684
2.91443620244475e-05
6.38428998614531e-05
3.40122425227374e-05
5.52565739542488e-05
7.99768477489466e-05
0.000115619724574739
9.58979627109044e-05
3.1329899866195e-05
8.52458907045441e-05
6.29584788167773e-05
4.83997106063078e-05
3.63905653729196e-05
-1.5302973089606e-05
3.6046034561834e-05
7.17129574066889e-05
-1.39027927158429e-05
-1.40046162837378e-05
3.360734584587e-06
2.06865375670875e-05
2.96903251112104e-05
1.2127724868943e-05
3.43814100422937e-05
5.74025233123028e-05
4.4459944648453e-05
5.91601597665228e-05
5.55736489375575e-05
5.97440162662437e-05
1.42408377642272e-05
2.16046082261385e-05
0.000104966458036111
4.62766018553878e-05
6.02559094941899e-05
2.78626135675206e-05
5.56421389645341e-05
7.52394555186571e-05
6.36059767604667e-05
9.13224462307322e-05
8.63474411126062e-05
8.7541147054933e-05
0.000115370590651556
3.75820466262262e-05
2.06881609782827e-05
2.83420866763373e-05
6.31913246813496e-05
8.63867584628382e-05
2.20064767483604e-05
6.50627464851081e-05
9.73255414384053e-05
0.000129174203010473
8.45447654974215e-06
5.42780631477529e-05
1.84431512929058e-05
3.38984730663484e-05
4.76892509581864e-05
2.92238720060423e-05
2.89685081406975e-05
9.06909189199144e-05
5.60657385225603e-05
1.97013557738342e-05
6.1711456750672e-05
1.68644226095312e-05
3.86204127336405e-05
5.88245475786933e-05
6.54077968927265e-05
5.0298115688337e-05
3.37431460204622e-05
3.29595967236697e-05
2.89485959836649e-05
3.78237321116167e-05
8.06374283309181e-05
5.11528650715111e-05
4.78260218385966e-05
5.02556734670988e-05
3.47857038154152e-05
4.28387291537378e-05
3.63018471194991e-05
6.68579470024476e-05
7.61156400328426e-05
6.19439711696755e-05
7.03058911433862e-05
8.84661737235133e-05
6.69808206472514e-05
-9.32236308942474e-06
5.6344782784772e-05
7.4217192513078e-05
4.39679632323076e-05
3.06019696989327e-05
0.000101466483741697
7.44061714140089e-05
5.215054841386e-05
9.87930494548056e-05
6.49718749897071e-05
9.38674642089597e-05
0.000110201571747613
4.30310221485857e-05
2.30508699186814e-05
4.15533961494303e-05
7.73169114024363e-05
7.11114240750444e-05
4.36760443949746e-05
7.33613390998934e-05
3.22024055566186e-05
8.52681690488111e-05
3.73922182536392e-05
3.44509623491509e-05
3.48999909686017e-05
5.2842946370301e-05
4.21813328383942e-05
9.32924043454331e-05
1.73662057351228e-05
8.01048872948894e-05
8.32434714102171e-05
0.000103840137388552
0.000103358367945555
5.24766333958555e-05
3.48544776725548e-05
6.49084399315509e-05
4.14558105890034e-05
2.86249854281857e-05
9.62309796021081e-05
3.23119969371639e-05
4.66377400287422e-05
1.49758166616804e-05
4.96750119251842e-05
8.81137420959259e-05
5.62368439685225e-05
3.57414568372654e-05
4.86062280200703e-05
8.58653656285751e-05
5.23701939201462e-05
0.000102122072798511
7.26975361618173e-05
3.67471762254652e-05
5.52286186433739e-05
1.10835163428425e-05
4.2488636949277e-05
6.86311572743266e-05
2.90430903262789e-05
7.88111334593237e-05
7.07486404483225e-05
1.39943216650993e-05
2.41392484023287e-05
5.97027024712367e-05
4.48398548801879e-05
8.80924197952604e-05
4.48631335749941e-05
8.19203032730603e-06
2.56935919551471e-05
2.43173024734645e-05
5.06381267476683e-05
6.1314435255625e-05
5.22799636675509e-05
3.04061589234747e-05
9.48250177344682e-05
5.43369991002089e-05
1.30153937837331e-05
6.31374600820956e-05
5.721110767249e-05
5.06895579656606e-05
-1.11718890668187e-05
7.58015549689194e-05
1.61441399725889e-06
1.30877299391824e-05
8.91365437108993e-05
5.30150382152632e-05
5.2392111346498e-05
6.6450042892388e-05
4.85536050718898e-05
0.00010428824478792
9.20204184661008e-05
5.34948026535165e-05
5.66690537173191e-05
7.35775102497605e-05
9.08372482695407e-05
4.058245084423e-05
-1.69677126319443e-06
7.29575704039371e-05
8.54427322403438e-05
2.02721648516034e-05
5.47959391286626e-05
3.94206759764551e-05
6.30745696345999e-05
0.00010061106667393
5.44924993967066e-05
6.67810744747544e-06
9.55538275236304e-05
4.52829316326145e-05
5.65709825088298e-05
3.52955109508539e-05
6.81978875545132e-05
6.79835473510499e-05
2.3363594304162e-05
2.6777555200241e-05
3.00965719077087e-05
7.51017145267315e-05
8.32929637392382e-05
2.70858320485117e-05
4.04894182985414e-05
1.2725260297613e-06
5.41980512926833e-05
6.17894200103867e-05
6.51401527343913e-05
8.7440402855163e-05
1.74738133976839e-05
-8.27994530308371e-06
4.56525375610457e-05
-8.26937061345824e-06
6.04193240029834e-06
2.67372722965998e-05
2.56026071850931e-05
8.96144456965866e-05
5.93515113795927e-05
5.61902564846758e-05
3.82022783590746e-06
8.76561730759419e-05
9.69686199426306e-05
0.000110589467725345
2.03531532456953e-05
9.17133967072392e-05
5.04398002211013e-05
8.45442171016942e-05
5.97613132655021e-05
7.60322082852716e-05
8.95352658235143e-05
8.19107635274542e-05
8.10599885659209e-05
5.58295655048347e-05
0.000110019884835063
6.37397582892436e-05
3.15284956401883e-05
0.000144713987674052
5.23914617224646e-05
7.34678593424976e-05
5.14360147402811e-05
5.67433076746737e-05
1.4170825899578e-05
2.50663558664814e-05
5.24911707296848e-05
-2.1824411940618e-05
1.73028941107873e-05
2.67919865092327e-05
1.12280993643075e-05
4.42632027909316e-05
5.77923187369351e-05
5.09165535512367e-05
8.22790738661657e-05
2.12398837794171e-05
3.41550532866235e-05
2.60683358110402e-05
6.77888300428787e-05
5.24197161831389e-05
5.44542046345395e-05
3.57765298037605e-05
6.45748429811847e-05
4.03978801011812e-05
6.26660400129407e-05
7.34935918094204e-05
7.14014147473158e-05
4.09985629724091e-05
4.99487456097374e-05
0.000134010830000213
5.77041436695545e-05
5.25766411526527e-05
2.36102549814752e-05
1.85381573030972e-06
2.15214014764284e-05
4.73586526728498e-05
1.29133195866187e-05
4.58380848854983e-05
6.60090572221162e-05
7.35108679600507e-06
5.11926135956959e-05
3.98913870287343e-05
3.7473706282728e-05
3.51415337066173e-05
5.75766344960122e-05
8.64027558545556e-05
3.96815273657322e-05
0.000133872231909352
5.17141419823618e-05
6.69511577121728e-05
4.15678821998722e-05
2.38156062434329e-05
-2.57369938296334e-06
5.32923027408816e-05
5.68496694375713e-05
5.82470395696532e-05
0.000105994168076218
1.06050061532302e-05
3.51238480736301e-05
5.85428432133151e-05
3.82377649182897e-06
9.81374272600109e-05
6.1232299802529e-05
9.8033338285179e-05
7.41888948558649e-05
6.20187344010306e-05
5.66336322641144e-05
4.36157937512124e-05
6.15265146625379e-05
3.12183290399034e-05
8.58773547595569e-05
2.54987009647398e-05
0.000111411854045847
9.60799410315342e-06
1.17001703601342e-05
5.10839730413117e-05
5.69150480009625e-05
3.55399917247122e-05
7.44990446160574e-05
1.27188318670745e-05
2.97591299446988e-05
1.65513187551275e-05
0.000113309241770152
3.51923714386875e-05
-1.27640635619334e-05
3.00584825175142e-05
2.75304836507378e-05
0.000118011725830662
4.83921096677819e-05
5.84633251743733e-05
0.000102642038102052
7.98143844842633e-05
7.56570981788598e-05
8.35167290161273e-05
4.76362038780496e-05
4.7329875703116e-05
5.04522253470715e-05
3.27177496796347e-05
3.09055514953468e-05
4.32352710381956e-05
-1.3348859243539e-05
7.11961771544655e-05
1.25231765438926e-05
6.97434296648016e-05
6.86671801700818e-05
7.51143893907458e-05
7.33876098467036e-05
7.12137138937989e-05
8.4443951459528e-05
4.24685450832023e-05
2.81003611338904e-05
5.55981086157986e-05
6.1847760258793e-05
3.05242937423529e-05
7.76150058964971e-05
5.50761911942024e-05
5.55805822065535e-05
7.22735821034402e-05
2.03023260279259e-05
4.0529743173948e-05
0.00010675322843991
5.59061219299526e-05
9.59683246610356e-05
9.44502778119111e-05
4.26346143231643e-05
5.27436688416079e-05
4.55572829251292e-05
6.4973948207325e-05
0.000117087678501322
6.3350181923494e-05
7.71986325588037e-05
9.24822732960247e-05
2.1441795978475e-05
4.77183576137452e-05
9.71142923553842e-05
6.93677449975229e-05
0.000110625439106246
3.85956031619691e-05
1.40415307371439e-05
7.06629380708688e-05
4.82200527624836e-05
5.98588749839932e-05
2.31779668001769e-05
3.89257720539797e-05
2.804488096585e-05
1.72597586232896e-05
0.000112584982349591
1.76315969101744e-05
4.51166677963534e-05
2.47354504355474e-06
0.00011173441584678
5.89767207689888e-05
7.34776458593371e-05
3.91332301126839e-05
3.09317062052786e-05
3.18703281247481e-05
6.79981290083769e-05
5.91809828671031e-05
6.80742204080539e-05
3.23740792330512e-05
3.88580494137449e-05
5.86784086829222e-05
9.52289248373702e-05
0.000136529737681193
9.39073346208282e-05
8.89056678046715e-05
5.85912359271602e-05
8.08735357074201e-05
2.74584081628131e-05
0.000103215004134471
6.43465401779651e-05
2.64037258169448e-05
0.000116510360255381
6.37303328366631e-05
-1.45407627576394e-05
0.000118727464449056
4.72342674677738e-05
7.96292032416709e-05
3.58079094812257e-05
6.53169062390632e-05
1.11040895023279e-05
7.22630006217387e-05
3.97115330566543e-05
3.55449710755664e-05
1.4408905807034e-05
-3.60067543009349e-07
4.36849805782905e-05
3.10924376996704e-05
5.19048187420664e-05
7.07496018317605e-05
3.12185031227352e-05
9.41335635421374e-05
8.58438249915757e-05
8.950558628716e-05
7.8788962834818e-05
6.26709147397288e-05
5.54045796592651e-05
5.41948097738176e-05
7.01224835973504e-05
4.18830389071375e-05
4.50824131446774e-05
7.63653542220872e-05
5.00311488709374e-06
6.93628057577599e-05
6.15288938222605e-05
3.98129654378501e-05
4.64002582637356e-05
0.000123078186926914
5.14252342956645e-05
6.11316877452244e-05
9.59891166918473e-05
9.64139287823797e-05
8.26955324545049e-05
5.95233532284222e-05
3.39438799617198e-05
5.07036442493814e-05
9.44052710243006e-05
7.74188088736101e-05
7.59198842768271e-05
6.8887659722732e-05
2.26992603343894e-05
3.92196475122995e-05
0.000110985647862276
8.10776027424426e-05
5.65122759684655e-05
1.18618078478598e-05
5.93114790917301e-05
1.5889654518868e-05
4.44852305524977e-05
8.60516692072902e-05
2.10284785004962e-05
9.64565759266295e-05
2.71062753261241e-05
1.37417786299689e-05
5.44996451563558e-05
3.48562268315236e-05
7.94600700720628e-06
-1.68113975918508e-06
7.34330770488793e-05
6.15901235037814e-05
3.71309364479321e-05
3.47776803689552e-05
7.59818864465194e-05
1.35209730561601e-05
1.19938299445513e-05
6.11465687226742e-05
9.35104856964997e-05
-1.01794832841068e-06
0.000100874901575442
9.93431828644967e-05
6.79800404382655e-05
4.18568102297594e-05
3.74601574700305e-05
6.82271771010146e-05
6.5272371202206e-05
6.48803144914004e-05
-5.9742625090342e-06
3.31563235215383e-05
4.70301885312457e-05
4.87307867439122e-05
6.89121897752452e-05
4.55948022412829e-05
7.31361763265167e-05
4.88545891793911e-05
5.05617680618692e-05
8.40777106591399e-06
9.44280018757309e-05
4.91992685146774e-05
0.000107117384027271
7.58993666086649e-05
7.19782911173197e-05
9.32842849955252e-06
9.11699872576065e-05
8.51218196550719e-05
4.94557330665428e-05
-2.04137499527089e-05
2.66074420166817e-05
2.80485112465804e-05
7.30275461656821e-05
1.94852653303946e-05
5.70785824526194e-05
4.34734411433682e-05
6.00516913103568e-05
2.82521909513919e-05
0.000122220755667627
9.88721278082779e-05
1.75535942810399e-05
6.58723206174044e-05
9.54958296824961e-05
5.9334675496203e-05
8.63553879724925e-05
3.1198708423828e-05
1.49978445803928e-05
7.0733780091675e-06
5.232845421118e-05
5.69226656211583e-05
6.05190840902998e-06
-2.66208951134153e-05
8.77133449433151e-05
-2.78670094624142e-05
6.72287277181997e-05
4.42536388489768e-05
6.40757321009155e-05
6.53543484410001e-05
6.128054621429e-05
3.24350057530984e-05
3.19966757335732e-05
3.97360855835014e-05
6.60218498483423e-05
3.86094623606844e-05
6.66205237275974e-05
6.59491951753319e-05
0.000103315545752544
8.24654582131293e-05
4.50103164461482e-05
5.33978953390374e-05
5.18560754089418e-05
4.32042739997788e-05
2.80512717094564e-05
7.16085361200922e-05
8.2495786783634e-05
6.01627289414613e-05
6.73739709354662e-05
1.46811271846712e-05
9.05414320188386e-05
3.90668764716658e-05
3.95506364531625e-05
2.77469264036838e-05
1.9277985364151e-05
9.07023322918863e-05
7.53923546408965e-05
3.05817147322714e-05
3.57123449882749e-05
2.8019435252034e-05
2.11105999889669e-05
9.00555641442006e-05
8.19450900158267e-05
1.81076309233314e-05
8.9571413444756e-05
9.3457078336434e-05
5.41823819636608e-05
4.69333639690821e-05
2.82719068120282e-05
4.2623023157123e-05
5.54851137410274e-05
1.53841448334005e-05
6.8753517357661e-05
0.000114917497532959
1.27469726011893e-05
0.000109517437611168
9.35136387554702e-05
5.42397846264986e-05
6.97395310298871e-05
3.81459771455895e-05
8.07166502146048e-05
6.63197758779874e-05
9.54353728152978e-05
3.46203661668615e-05
9.73460497165731e-05
8.21532132744607e-05
1.9466229106636e-05
2.13748921552128e-05
6.5002492818146e-05
1.8460950610645e-05
0.000116135177877005
8.55935894598903e-05
9.63613476854726e-05
4.94221043912319e-05
3.88435571776453e-05
5.88678525878326e-05
-3.53445866393754e-06
2.99404636889542e-05
6.56219020476957e-06
1.4331244547485e-05
2.92433890058357e-05
3.87502087521948e-05
3.44378695768334e-06
5.25802872942629e-05
7.93579412230755e-05
5.74515700351e-05
1.53988442462806e-05
2.40023772412709e-05
2.79528588615083e-05
4.6106760585965e-05
1.52239423884481e-06
5.4055280762656e-05
1.75154467355783e-05
7.45178408795031e-05
2.1981502679985e-05
2.38038303758333e-05
4.55774567878887e-05
2.47737994316721e-05
7.26021618343308e-05
9.17375167903373e-05
8.92795841267941e-05
8.33105741709262e-05
3.85747180479616e-05
8.09490278544368e-05
3.54894236407235e-05
7.60827150684481e-05
7.16959362833651e-05
5.24684049080244e-05
7.12995237966018e-05
2.14640842280587e-05
2.99736247704039e-05
7.29458569886463e-05
4.65852384171476e-05
7.17856342311548e-05
9.91404874184922e-05
3.02531989069967e-06
8.50002787779053e-05
5.78673847016238e-05
-2.90831740657551e-06
3.13251126254766e-05
3.42992770523716e-05
6.05608288969125e-05
-2.69723587123546e-06
3.5711142437619e-05
3.96528096607444e-05
5.72107210191151e-05
1.62423441607013e-05
6.49835927217644e-05
6.06959136784193e-05
8.56689717709588e-05
3.89299631365731e-05
2.46327516150154e-05
8.90647931305846e-05
7.52792670333463e-05
5.82602900989947e-05
3.51258668495918e-05
9.05849615320551e-05
1.82037583280167e-05
8.22534093253006e-05
3.3999264227785e-05
8.35885939351283e-05
2.61368877495618e-05
8.32565360949436e-06
3.95823560943486e-05
5.54228679228622e-05
5.20282857295607e-05
-8.62108035393456e-06
5.04875556988065e-05
6.52209223538313e-05
0.00011526251841541
5.84610306198984e-05
5.34668330024511e-06
4.00650888975503e-05
4.81209107811616e-05
4.08104184767371e-05
1.0553202888491e-05
4.63811727724033e-05
2.63630711099631e-05
6.69341545778548e-05
5.46074496314236e-05
6.84226096150938e-05
5.90846880931254e-05
-1.64579686619325e-06
1.8000215542017e-05
7.94595850277715e-06
7.56648220596271e-05
7.97110743406964e-05
7.60887313980244e-05
5.81925073928384e-05
7.39270221449768e-05
7.55776750431292e-05
5.35419987429198e-05
6.65309138169879e-05
4.61168522079767e-05
2.49146222125338e-05
8.4514151581223e-06
2.66704089574332e-05
4.11978599469618e-05
5.35602180470388e-05
4.20300771792821e-05
4.67355620763901e-05
7.63845233435131e-05
5.50527975324917e-05
6.43319976137796e-05
2.63099172340087e-05
0.000111863863843959
7.56619021582393e-05
6.07665383347194e-05
0.000109703313124822
5.36596891089883e-05
5.08144822721142e-05
0.000147159118752322
7.02640349344961e-05
7.26327411759517e-05
9.58400713585105e-05
6.21465328344567e-05
9.40692389707095e-05
5.5995132394462e-05
6.75894652647323e-05
3.8222457992378e-05
-1.91581171339511e-06
4.59372923779032e-05
3.19153367561787e-05
4.96031300222868e-05
4.21199300945728e-05
1.47810148816949e-05
4.07703175315952e-05
9.88607016148721e-05
1.25817251733103e-05
5.40050271856971e-05
4.39885844936637e-05
6.06096223240461e-05
7.6846141888352e-05
1.48719029587701e-05
5.63888630749925e-05
2.8978751877218e-06
4.8133560867685e-05
6.5241400848687e-05
2.63578592277332e-05
3.15847237342267e-05
6.32160304286719e-05
7.42837206551492e-05
7.33286531431839e-05
3.37317990764359e-05
6.02614375200496e-05
4.26980880404097e-05
4.5958026806271e-05
4.35948499870162e-05
2.56270243344686e-05
6.49998788752475e-06
5.06440495390338e-05
2.59629356351331e-05
7.04434365691029e-05
8.65219593781412e-05
6.99023236779885e-05
7.31931637665127e-05
2.94783418967859e-05
6.01327854906487e-05
4.80628800166057e-05
8.89778305487687e-05
6.67013269746732e-05
6.43702497921647e-05
7.61376885359863e-05
0.000135478193469497
1.05059929261176e-05
6.84421460200656e-05
7.36206235535652e-05
3.43794436604275e-05
3.18911563560674e-05
3.61063066684067e-05
0.000107877660037436
4.83478411637806e-05
7.84743650331965e-05
0.000114377284516138
7.09173679758199e-05
4.25636928727319e-05
0.000105853892879519
2.58258485570013e-05
3.06992784310869e-05
-9.69568918644975e-06
4.11769941487597e-06
8.52939447266458e-05
0.000102420767106095
7.79224843352265e-05
4.3959445883872e-05
9.9324210704998e-05
5.11241110044241e-05
4.05979789484948e-05
1.29260842502156e-05
2.22626487765088e-05
4.5215465539496e-05
5.81753977242029e-05
6.36035055453601e-05
5.74840710723709e-05
6.47411406114281e-05
8.09006341791621e-05
0.000100787471811006
5.14500929979497e-05
8.13989277228847e-05
5.50052581528978e-05
6.59927409292911e-05
4.65071163439341e-05
5.94354824146666e-05
7.2362752862691e-05
5.53836128648371e-05
5.95180724990881e-05
4.21756825512082e-05
4.93387014176162e-05
4.48580737589958e-05
6.03022829199625e-05
9.57987500397147e-05
4.93461361783904e-05
9.7021048037674e-05
7.39033859017615e-05
4.0963079877289e-05
6.9959764079064e-05
5.01025876538535e-05
6.18220134838713e-05
7.33799365198681e-05
7.63668843042346e-05
9.4818388674358e-05
4.24453675030506e-05
7.338509695221e-05
2.10412652695165e-05
6.54884551592045e-05
7.1569087105043e-05
4.59563496527183e-05
4.96641203599238e-05
6.87350219980488e-05
3.63309914040207e-05
8.83671983731564e-06
2.81782992752011e-05
5.07229703924195e-05
1.78108081436984e-05
5.20481251732097e-05
6.18441640228089e-05
6.80133953235759e-05
8.48219729981085e-05
4.43349066374308e-05
5.10568042129401e-05
6.79932112087031e-05
5.81358093077668e-05
2.8113278692558e-05
4.260973172631e-05
7.94265088167273e-05
0.000138740205556166
7.79328077692978e-05
-9.85118120158667e-06
1.77746840978389e-05
3.94770674508668e-05
4.96086050609565e-05
8.73425959276066e-05
5.60077268509771e-05
0.000126473380002886
5.38902665027809e-05
7.13998133216639e-05
8.07875863367984e-05
5.75272513414588e-05
3.85729549236255e-05
2.56509839428991e-05
8.88817107601914e-05
1.6276731772532e-05
8.25907814043184e-05
7.96656814262379e-05
3.69995193960492e-05
-3.65517266431729e-05
9.44772346696527e-05
4.96937182662807e-05
4.13517099936469e-06
4.24973834445749e-05
2.27883663757878e-05
4.87460099283284e-05
3.95567894708749e-05
5.08216180894344e-05
6.70147086680479e-05
3.00518027013104e-05
1.29084501459678e-05
2.0687614006661e-05
6.21794201526882e-05
6.36639183073337e-05
5.82458232110313e-05
8.7173482487666e-05
9.58426392094415e-05
4.21186294152098e-05
2.32055561940833e-05
9.21953813562438e-05
7.84841676412532e-06
5.41741396846446e-05
6.21785945100477e-05
6.50765933238949e-05
1.06438574766689e-05
2.16612340894307e-05
5.96078591607477e-05
0.000104770174763563
6.45099401210521e-05
3.01490555494508e-05
4.43066376703651e-05
1.7840379068677e-05
9.80009311250974e-05
0.000118705863492163
8.18675907647632e-05
6.81695136648158e-05
8.38315577871285e-05
4.6312621353523e-05
3.72257283037899e-05
4.49646943526569e-05
2.71730760385612e-05
6.55475245239245e-05
4.78878100295392e-05
6.8773869685332e-05
4.60491819711764e-05
2.40777799247133e-05
9.03453859722145e-06
0.000101609944584604
2.05489433401237e-05
4.60911071823591e-05
3.11227523549817e-05
7.75855452602023e-05
6.32731530643518e-05
9.90737476131723e-05
8.29521584645165e-05
0.000154125826779615
4.93933502884504e-05
5.62409958865327e-05
1.3604372831069e-05
1.25877032246335e-06
2.15772551076126e-05
9.29360271894942e-05
4.24951445479363e-05
0.000105365122333754
3.97386691436406e-05
9.26632478575918e-06
-5.80463901289187e-06
6.08965820382253e-05
6.44144853713591e-05
5.08792679224114e-05
0.000110885177822005
3.52082637407953e-05
3.95952116050369e-05
3.42628881437023e-05
1.58163620334892e-05
1.50303587968597e-05
-3.86396293011229e-05
1.26201650034328e-05
6.45134463391041e-05
3.69830614266611e-05
8.48087745907236e-05
7.22652446724814e-05
7.19661610544504e-05
5.59811766642103e-05
6.41320389091328e-05
6.23207455718092e-05
3.27325631882877e-05
7.32414508296135e-05
0.000130630395821883
5.39633146817719e-06
7.10389768993006e-05
5.94160377351894e-05
1.41032596067079e-05
9.19740699999227e-05
5.12865281786272e-05
9.95647386393911e-06
6.12896476826029e-05
6.245619988192e-05
6.60615702816786e-05
4.88760822873323e-05
5.11786304534272e-05
7.84564211949552e-05
6.52095401722388e-05
8.25093035905143e-05
3.98529687530852e-05
1.81372911186499e-05
1.6209067464385e-05
7.12616156025957e-05
8.17873903871237e-05
1.36248675176472e-05
7.39457951600408e-05
3.37246683585613e-05
1.41398322248544e-05
5.130888981145e-05
6.15688316735996e-05
2.71207976620902e-05
4.68358831959713e-06
9.10998805484858e-05
5.79607665904624e-05
9.41891449418351e-05
4.26455173922752e-05
7.90670122423488e-05
9.95915615369465e-05
7.85966586626267e-05
-8.26393501523648e-06
6.02610216109239e-05
3.1871595599012e-05
5.41790351108049e-05
7.24418817178707e-05
4.69195229640032e-05
3.04751826013181e-05
5.11596407361348e-05
4.68264198017227e-05
3.16800026781702e-05
8.99227721964088e-05
5.75598198362917e-05
4.7068218714842e-05
7.53060316418224e-05
5.14242682059252e-05
0.000100239280588688
7.85206215815285e-05
4.90429627538578e-05
5.82817785314077e-05
1.98397732277606e-05
4.31952208264343e-05
5.82651759624192e-05
3.38004677092825e-05
3.20613493986309e-05
6.98558654159542e-05
4.88154758807975e-05
8.63387352095269e-05
2.75921569429471e-05
5.55806187850618e-05
9.43880337346982e-05
8.0424076663631e-05
6.49140578258122e-05
5.83369727804574e-05
6.12428813280699e-05
3.15058817257541e-05
0.000116906279827459
4.71478167735531e-05
8.63000548910034e-05
4.80611719955201e-05
5.66042603134905e-05
8.73284771375127e-05
2.96323755194619e-05
2.81344042879041e-05
3.64230332201668e-05
1.39039315190279e-05
8.1755996988987e-05
4.60711433428132e-06
-2.86569328050753e-06
2.13972741747511e-05
-8.09576214200438e-06
3.46874526913611e-05
5.09859033741693e-05
4.03642095103198e-05
8.96932557534499e-05
5.82644369036302e-05
2.17910159074309e-05
8.68572213375842e-05
-5.78634248766512e-06
-5.15868608928912e-06
3.96875374579739e-05
7.44811511801974e-05
5.61120331078336e-05
-8.06544349158745e-07
8.47074529091803e-06
1.00745579323907e-05
8.13505842884803e-05
6.49042424416512e-05
3.92098563907782e-05
2.26781086015957e-05
3.45481909721663e-05
0.000103803333914629
4.79557344626109e-05
7.20932035599275e-05
9.61552454998522e-05
6.19724240330005e-05
1.16124546253447e-05
0.000105983892299174
4.37958592794258e-05
7.2221651941182e-05
7.08992997610782e-05
4.80411860310483e-05
6.59283144125925e-05
4.97271367767451e-05
5.12591570860927e-05
0.000127184946359042
7.81490271863288e-05
4.9474480596258e-05
3.19438572896949e-05
8.97081219816888e-05
6.85682079874573e-05
2.52057244818187e-05
4.01271885733997e-05
4.25783733764662e-05
0.000115283592945019
2.22586505119011e-05
5.42620184228217e-05
5.91197707176105e-05
7.21075321509105e-05
2.5302080216777e-05
1.47377219576657e-05
-2.46335806559292e-05
6.35991552794684e-05
1.15440150320189e-05
-5.45963061096699e-06
3.76902704645025e-05
9.17814480857656e-05
5.32435012575764e-05
6.80604537323402e-05
7.18601119651046e-05
7.13980894471915e-05
4.38498084589875e-05
7.82692062245273e-05
5.06797810307838e-05
8.97038916366991e-05
2.67430085992217e-05
2.3714999181268e-05
3.99306773984424e-05
0.000137660759431984
2.16933608757811e-05
2.70725881055998e-05
7.07612926339533e-05
3.4043310379065e-05
7.81287363966402e-05
6.40451776021847e-05
0.000119182255768331
1.8323389802195e-05
1.65261342419351e-05
6.66030617159988e-05
1.33391773925326e-05
7.7684830107496e-05
3.62537605241538e-05
4.92940495431002e-05
4.57878837167659e-05
5.34942157044005e-05
7.82424910106761e-05
8.32806420423341e-05
2.57940401856525e-05
-1.62143473733723e-06
6.60841683523778e-05
2.63702056224173e-05
5.55662058218469e-05
-1.87034826373907e-06
1.4362016132812e-05
3.91039549743091e-05
4.8616691753071e-05
2.87148736653482e-05
8.69353170689544e-05
5.70790989492218e-05
8.58548375728711e-05
3.84394346772833e-05
3.8101432774575e-05
5.25474033985743e-05
-1.30599183750804e-05
7.84956704179931e-05
5.73011191064034e-05
8.89139932937717e-05
2.42954731437929e-05
0.000112591036956761
0.000107566941633055
3.21157505950405e-05
4.60214635547763e-05
3.14273882008607e-05
0.000110145320150043
6.5843114107673e-05
3.64456733555475e-06
3.73563259010049e-05
9.51094996858547e-05
6.6043141158715e-06
0.000115424977725426
9.24560290329906e-05
1.00678839315557e-05
6.58601290793876e-05
4.917146150992e-05
6.37404038242583e-05
5.14379196427859e-05
0.000146839823570215
7.10852753867089e-05
4.69306437107806e-05
5.7847588208129e-05
-1.6274644808142e-06
9.82439263827771e-05
1.2864633422887e-05
6.19987413402324e-05
6.29864502268858e-05
-1.97963335509934e-05
0.000128611447489627
6.91672200998264e-05
3.62030084067518e-05
2.63801880630329e-05
3.79173296885808e-05
3.35321462243333e-05
1.07082061003738e-05
6.27048600078412e-05
6.6666292768709e-05
3.33304544735971e-05
0.000101279782234911
6.16580855569529e-05
3.77726229476235e-05
5.59299288139406e-05
4.06276844238687e-05
7.51741578400203e-05
3.28567787525523e-05
3.56390911713493e-05
7.69455001035557e-05
5.01092146214428e-05
2.67446858133657e-05
8.73251971734627e-05
0.000126754732065724
4.97805400553384e-05
4.3674620280777e-05
6.8470159524075e-06
5.90966258823387e-05
6.11200884220322e-05
9.35134047106938e-05
8.84749996836414e-05
6.90145390643767e-05
6.46850551208674e-05
3.76095023773154e-06
3.75037892293363e-05
0.000117610676790829
5.25106188791969e-05
6.69604601583646e-05
6.48040440465047e-05
3.89998983066684e-05
6.40978394083931e-05
4.34603017228259e-05
3.02560425805123e-05
-3.21881558596709e-05
6.49281467444102e-05
0.000117984059679019
7.14338765515143e-05
5.37413994212688e-05
5.33685252070365e-05
6.62008830632387e-05
-4.84061834198456e-06
2.3333326628032e-05
6.78623086238077e-05
8.65534426009332e-05
5.04484218131733e-05
4.67258429872274e-05
7.34401486991059e-05
2.61887470443342e-05
0.000112838143908983
3.50603047804249e-05
2.48273143802587e-05
7.09749724754889e-05
7.57454420400678e-05
0.000112285312984632
4.58209313342683e-05
2.02952517299934e-05
2.80713318140488e-05
3.79498607804906e-05
2.30253673702322e-05
6.47766584030451e-05
