# Supplementary material for: Research on computational propagation and identification of mine microseismic signals based on deep learning
Source: PLoS One. 2025 Oct 22;20(10):e0334641. doi: 10.1371/journal.pone.0334641 (PMC12543183; doi:10.1371/journal.pone.0334641)
Supplement: S5 Data — (ZIP) [file pone.0334641.s005.zip › 000100800001383.xlsx_0.txt_24.txt.txt]

6.67417296494315e-05
1.3681367056843e-05
5.26988747402371e-05
5.88362480971517e-05
4.0341392766302e-05
1.17645271034106e-05
1.46534419722067e-05
5.91585909433338e-05
6.25289588160516e-05
1.57549105956597e-05
3.89934570148489e-05
4.50277813315767e-05
3.1444151328679e-05
2.36097684233279e-05
5.80518663672763e-05
5.2946330119786e-05
4.63677579569083e-05
4.07337344350438e-05
4.66227558557257e-05
0.000126350063851339
-1.42618161410403e-06
8.15667385973808e-05
7.47100100041617e-05
0.00011168063174158
5.00180943719782e-05
-2.953573851213e-06
6.10052890143108e-05
4.29407878605597e-05
2.69585878996265e-05
6.32759265161766e-05
3.9864770445021e-05
5.18366727651674e-05
6.56523872301407e-05
0.000112127746495403
7.1867014617773e-05
3.0501389040461e-05
8.7159860493689e-05
3.86922933384684e-05
0.000107983916944438
4.69372967726314e-05
6.12878150500406e-05
2.50013882556293e-05
0.000102288102652133
8.46368286224552e-05
8.20617207763088e-05
8.27357451172341e-05
0.00011805170344813
8.00833210638339e-05
-1.07753070971292e-05
8.4461021022804e-05
4.6981430527279e-05
6.59399572014526e-05
4.12596816378107e-05
3.98938276668528e-05
3.12818632833112e-05
6.8062936855889e-05
3.36462829704706e-05
4.04783472293754e-06
8.70263085964007e-05
0.000101905403043459
2.99130934379854e-05
5.63691615813705e-05
0.000114711931117584
3.59598697402139e-05
5.90492930830423e-05
0.000105643084222386
9.10773549388783e-05
7.02256407479804e-05
4.62577902202935e-05
7.35718178790517e-05
1.97700420890221e-05
6.18322964366086e-05
8.07878177148615e-05
4.36069236331023e-05
3.87962772188844e-05
9.40163579446196e-05
0.000101308135403878
6.86262841742679e-05
5.10570759260877e-05
8.35920573024661e-05
5.66674868184852e-05
2.60162204122837e-05
1.67455285346262e-05
8.6219556451827e-05
7.22886281877903e-05
8.84343291523438e-05
6.46051629142325e-05
5.38831215704858e-05
7.02489816442787e-05
1.43967316685423e-05
0.000120806276745912
6.66376192994572e-05
4.51349707541141e-05
8.06983806253435e-05
6.23153134851111e-05
4.83635966282158e-05
5.42382576823613e-05
3.37462909794408e-05
5.3453157895343e-05
6.47957497173113e-05
0.00011233639573061
8.42039027709322e-05
6.74363078049269e-05
5.55216471738185e-05
6.07256808464634e-05
3.44321329892071e-05
7.42291062978825e-05
7.0148094943584e-05
9.24554352411753e-05
2.90829138908442e-05
8.97270801473275e-05
3.66367094388613e-05
6.93905829156082e-05
6.69695256216477e-05
0.000127719489164609
1.5744833538411e-05
3.93342472848202e-05
5.76220372891561e-05
4.06344135416532e-05
2.59826618761133e-05
6.10281962922858e-05
0.000101331219953651
9.50709438472862e-05
3.1821132623398e-05
-2.49833970199483e-06
4.66136737521119e-05
7.21680622441512e-05
1.01482797710671e-05
4.39583274012379e-05
8.23607982069976e-06
2.93466012084549e-05
7.54054062292089e-05
0.0001198578195304
6.44714464921674e-05
3.14034336752928e-05
4.0925815453981e-05
8.48660898938446e-05
6.03389149015458e-06
2.81822378568961e-05
9.2487528806229e-05
2.14485017562054e-05
3.21628890314305e-05
2.47270402236576e-05
4.4263802161334e-05
1.57342487872588e-05
8.18984661536257e-05
3.58805870586495e-05
4.72711795575957e-05
6.52045846865566e-05
4.13639650949e-05
7.0206133098546e-05
4.8722940853662e-06
3.13337206671792e-05
5.83141481490937e-05
3.51269494462449e-05
5.54398414178594e-05
8.41258181539645e-06
3.77834787034452e-05
7.85815837785243e-05
4.6774520936137e-05
5.72867470494372e-05
7.76492576089431e-05
4.66150594960092e-05
8.03172650620527e-05
5.04526874664638e-05
4.31269666215243e-05
7.9693300913379e-05
7.63598288509109e-05
4.53498242323489e-05
7.36136888303034e-05
2.86323087247162e-05
5.81810871441591e-05
6.81272246716359e-05
6.31469750945571e-05
0.00010316770816564
8.52190553303016e-05
0.000108306413220638
1.55915609761028e-05
2.54461930029617e-05
7.02144522298856e-05
7.60133243364099e-05
7.77517199968604e-05
7.46085263826489e-05
0.000111523559555345
4.71262691050872e-05
4.95190249110988e-05
4.28828617942838e-06
7.31355036897065e-05
4.00615368986488e-05
3.75721545262248e-05
6.36614683868481e-05
7.56736399617094e-06
4.88586098421882e-05
3.38153198944214e-05
5.10562568724782e-05
9.96689492008555e-05
5.91225007839341e-05
8.3808109799528e-05
5.66768572118367e-05
6.66733761124857e-05
3.92568644141767e-05
7.32964215431688e-05
4.49232001855348e-05
9.48453173274291e-05
6.7398166984588e-05
6.90977690873163e-05
4.2191045263571e-05
7.40880963478061e-05
5.85801862145146e-05
3.52625528930355e-05
7.88082224527804e-05
8.47076623960094e-05
5.59229476251208e-05
3.43110824411695e-05
7.77687373742085e-05
1.27041511995926e-05
5.72312346169678e-05
-1.822774814594e-05
6.88378194816573e-05
9.6639290046474e-05
9.07786812709406e-05
4.54313722707375e-05
0.000110616783706797
3.35653621259641e-05
2.6064251460813e-05
2.29837434412383e-06
3.18645116922821e-05
5.55901809558932e-05
5.05402715054478e-05
8.15977591293353e-05
4.55000219411427e-05
-3.60001021360988e-05
4.99522079167736e-05
8.26807284898055e-05
6.82781888216579e-05
1.51783509732888e-05
4.11330465446453e-05
3.7353781265339e-05
5.66470225304245e-05
8.4922895645811e-05
2.83059819375638e-05
4.62832369159006e-05
2.03219002543022e-05
2.24290490359919e-05
6.99562852903659e-05
6.79162654418534e-05
-1.36885712327696e-05
0.000100169332198006
5.88668958807361e-05
9.92215068550317e-05
4.49284859106593e-05
-5.77566674823942e-06
7.17112136555456e-05
1.30848628336495e-05
6.98603585773824e-05
4.51468728058397e-05
6.28660505752317e-05
9.0808602601101e-05
5.4434978770088e-05
5.54924006348315e-05
6.04430536951055e-05
-1.03023264425912e-05
8.66711729216923e-05
4.35902626451266e-05
7.42503906733957e-05
6.02262409823297e-05
4.88662013476537e-05
4.81478616224939e-05
5.78371880826985e-05
9.79533041303362e-05
7.44371488169268e-05
4.07550356968231e-05
8.4959254989132e-05
8.07040331113903e-05
9.08429644044666e-05
1.63824866098072e-05
5.63292601850266e-05
3.64054660919248e-05
4.65418652299777e-05
7.72205856889574e-05
0.000158400017741437
0.00011371546484618
-9.15104888370663e-06
5.16767116591706e-05
1.41845535759995e-05
9.87698227143266e-05
6.17517040140891e-05
5.94977845755199e-05
0.000107679450675762
4.31041844595085e-05
6.51234635646416e-06
5.42429985610535e-05
2.35994171193644e-05
5.50390175970127e-05
6.5269229133008e-05
-1.9824965740754e-05
2.31437191594667e-05
2.51656298856463e-05
4.20584349916541e-05
4.45951011801182e-05
5.87330181326724e-05
9.95686982078091e-05
-2.6063103963399e-06
5.04817559034326e-06
6.23894135182173e-05
9.01833261661875e-05
5.94172788190601e-05
1.53951903678647e-05
4.66831733486385e-05
4.59542636677396e-05
6.35142241164889e-05
6.50264373704947e-05
7.2925190823912e-05
4.92090956614226e-05
4.74430364854619e-05
1.48441916260435e-05
5.91856083721673e-05
5.99114820589279e-05
5.24255501506402e-05
5.35806171472282e-05
4.98420922589929e-05
6.43155112747192e-05
1.65186100937739e-05
7.44935693946727e-06
8.46104191836563e-05
9.81162873260396e-05
4.23566312578146e-05
0.00011122753469362
8.11755948796583e-05
9.67843627475949e-05
4.6618637660916e-05
9.37077446774001e-05
3.1233408937745e-05
3.07653270457395e-06
5.18939581457212e-05
9.73366101905101e-05
0.000115580165844437
4.74993700110413e-05
4.6220795047851e-05
4.40476129922948e-05
2.62954044178032e-05
5.14084317100972e-05
5.72121008210422e-05
5.38163786177916e-05
-1.13070846535731e-05
4.93860213419128e-05
8.48252202260513e-05
6.66826231105804e-05
2.34976303596069e-05
4.61056850181672e-05
5.21496514178388e-05
4.9089268232161e-05
5.51531912734998e-05
3.1798846839843e-05
7.22397658252834e-05
4.17131901561154e-05
2.9973246724243e-05
2.18373063826697e-05
7.85312525186622e-05
2.35363402457629e-05
1.72269707930589e-05
7.2782076371543e-05
8.82876697658628e-05
0.000103566388050855
2.974811545733e-05
-8.05012512666764e-06
8.87419091837675e-05
2.65341949899591e-05
4.6334978927329e-05
8.12443171499461e-05
1.1619074695715e-05
7.74432400453223e-05
3.86859305727687e-05
1.90669896134065e-05
8.36577599285487e-05
3.16875437512219e-05
9.19877889522413e-05
1.13107096285541e-05
3.79566922281837e-05
6.52305942740386e-05
3.98702293854999e-05
2.66275868226219e-05
6.27537270120868e-05
8.63450816649736e-05
3.46858590293071e-05
7.46132056644482e-05
7.8679397816402e-05
8.96008224886988e-05
8.25094506287249e-05
9.66714203986966e-05
2.81057750974382e-05
4.39343005050695e-05
8.39551706668915e-05
1.82900981873735e-05
4.6812341451969e-05
9.88243519430882e-05
3.62243065197527e-05
2.17574667924419e-05
6.75018580456706e-05
8.10112291873156e-05
2.7353371587762e-05
4.33045489718966e-05
9.21497587984481e-05
3.91566837417085e-05
2.91456259615681e-05
7.23971054883966e-05
6.89798128943312e-05
3.41474180926247e-05
2.3829005297115e-06
8.1637220874257e-05
6.18042047842345e-05
6.81602639787796e-06
2.00085906856043e-05
1.10463565738885e-05
3.55928676452747e-05
9.80191208066044e-05
4.08875909648138e-05
4.5725677711638e-05
4.58423142748803e-05
-1.89682372363911e-05
0.000100285361359169
7.10663050256311e-05
3.30048358490347e-05
2.78658476976468e-05
5.71989925866738e-05
3.76495979860663e-05
5.99539167830219e-05
-7.99301528469765e-06
5.81010540780763e-05
4.45471901165147e-05
0.000101148577321437
3.56908309338059e-05
4.06465910485317e-05
-2.7125680495853e-05
5.73837285744023e-05
3.49715143752738e-05
4.95714210989805e-06
4.07270614898296e-05
3.11472803707463e-05
7.05484115788734e-05
7.65900754523679e-05
9.66119402773057e-05
2.91342528637828e-05
7.86512287590171e-05
6.93407813720586e-07
7.33803443295316e-05
2.65353038430697e-05
8.72840272688144e-05
6.29409834534818e-05
4.65797402638818e-05
6.75838337433735e-05
7.24738196049619e-05
5.15635991129679e-05
5.04475379968713e-05
1.26523509633945e-05
-1.39022557732992e-06
6.51279135385913e-05
7.12366642297473e-05
9.64531704502491e-05
5.65918594107176e-05
0.000165114913322552
6.74559551195133e-05
5.21785119141757e-05
3.35554298313187e-05
7.1150079222562e-05
4.75033828944202e-05
5.30942074684584e-05
4.06114318994493e-05
3.16085959287841e-05
7.14783135969744e-05
5.57290926046359e-05
5.38407301203056e-05
5.77379166197858e-06
6.11939325987856e-05
5.54328742784011e-05
1.80540364690387e-05
1.67120875313952e-05
5.33162885714093e-05
3.83544180133044e-06
3.42369266486714e-05
1.60351548520086e-05
8.45306825539044e-06
4.89874632017354e-05
0.00011006145557885
5.22892823989377e-05
3.89851155970699e-05
2.2375060888678e-05
3.53091259626993e-05
4.93822087068085e-05
7.34302540431835e-05
6.91859543900812e-05
5.85425141588974e-05
-2.37603908347913e-05
5.64522496559808e-05
0.000102522941953497
7.67162074516128e-05
6.07458245163057e-05
9.94300186386397e-05
8.73755824125874e-05
8.62426644841861e-05
0.000114073685287233
2.91588970090888e-05
6.91169039801347e-05
9.81359449454871e-05
4.47449637835864e-05
9.88906633506805e-05
8.05986212905314e-05
5.59223937392625e-05
5.01251869835056e-05
9.22803946106139e-05
8.71515826171885e-05
3.97287375458713e-05
3.49623759615254e-05
2.36279336236615e-05
9.39668894365366e-05
2.91569999486539e-05
4.41861322124626e-05
3.24461383230112e-05
0.000102438520328297
8.62587828406353e-05
8.25585393349305e-05
4.60399878214258e-05
4.48382371477773e-05
8.89090706964016e-05
6.7640987946814e-07
3.82109862139977e-05
7.73060458091405e-05
-9.33917100242949e-06
7.52472961329204e-06
5.66398566280952e-05
5.14737488269777e-05
1.18327131568118e-05
6.4246797902378e-05
3.99353109638328e-05
2.65703873782618e-06
1.79161579516197e-05
9.46864304389587e-06
8.71686582167603e-05
5.37889169617458e-05
6.63831197959651e-05
4.53814261619511e-05
5.54966084620005e-05
3.21649093192523e-05
4.28958778972102e-05
-2.11446090492143e-07
4.56525870577798e-05
3.75249405739948e-05
3.12818178442951e-05
6.14698786615399e-05
7.25573208250108e-05
9.96425440224608e-05
7.8684169399918e-05
6.52148331562225e-05
8.36633671767211e-05
4.48518237383352e-05
5.38226815022189e-05
7.10923563987329e-05
7.92248276738264e-05
1.63125930997718e-05
0.000112673613555464
6.79654042948986e-05
3.09312322689129e-05
4.65593418197231e-05
4.82609519392972e-05
5.51388974733209e-05
1.18533262472114e-05
3.13177869558488e-05
7.00809782001762e-05
4.09192574239458e-05
5.46299736711479e-05
6.86184445930613e-05
5.35714012500497e-05
2.18190898207993e-05
6.89026579283397e-05
7.89074497317678e-05
6.74472392700135e-05
0.000104078725347968
4.06609257002424e-05
5.22040603132635e-05
6.00299089105901e-05
3.50856379878344e-05
6.99834985905979e-05
6.15983571875581e-05
-7.35804552526405e-06
3.55034210656851e-05
4.87392145346328e-05
5.9249101559512e-05
4.87411389428964e-05
5.73838553684691e-05
5.39970623063893e-05
2.04446482361124e-05
6.57310968575019e-05
7.03775493585242e-05
8.10170462619588e-05
4.95412605905042e-05
9.41369146317324e-05
3.69592942969326e-05
4.59552806630014e-05
4.82464015906336e-05
7.03504961094383e-05
7.96652119784789e-05
3.62179176667894e-05
1.28575061916306e-05
5.14106631404395e-05
3.94738334900397e-05
1.8769183054979e-05
6.04440149719102e-05
1.05613640231126e-05
2.82331652296205e-05
6.62924979043011e-05
5.50825240558476e-05
0.000101135990642119
0.000122997814654912
6.11401854933575e-05
4.66313438358571e-05
3.78811332951966e-05
-6.70054404937017e-06
1.19584351543635e-05
5.64631904235961e-06
1.6557685999906e-05
2.89182704688082e-05
4.10219328338852e-05
6.94052931646958e-05
5.48376756417191e-05
3.71458757633362e-05
8.27349870857328e-05
3.848643361763e-05
3.65543167490332e-05
8.99213389769946e-05
3.93751154440889e-05
5.54322031578126e-05
2.93722463070701e-05
6.35738484067925e-05
-8.49822543328341e-06
9.32765452690423e-05
1.48499272693422e-05
6.98414710735878e-05
5.26086756825259e-05
9.09356811926205e-05
7.40934628039033e-05
6.3705746463089e-05
5.57559601894519e-05
7.56170633571186e-05
3.25620933656207e-05
9.30526322520984e-05
8.21049846012371e-05
6.02704388536798e-05
4.28574114111073e-05
1.04128749550454e-05
8.62770504289698e-05
4.7974773495662e-05
7.19363363424303e-05
7.00009962865575e-06
8.85293531003208e-05
8.21249056037133e-05
9.07567931183709e-05
1.97159335671525e-05
6.2688845622552e-05
2.56159646116233e-05
8.30019899823743e-05
1.62234254601003e-05
4.17608744365523e-05
4.33109789125463e-05
5.18769158130614e-05
9.24068574922106e-05
4.34480226588911e-05
0.000155116832566966
-2.0457313522612e-05
9.3727864121763e-06
6.35168610148464e-05
0.000103465312098341
3.67334843466767e-05
6.85771851970671e-05
7.0449048460633e-05
5.19033523258797e-05
5.50587392717976e-05
5.42383048328755e-05
4.37566391471095e-05
7.45148993055302e-05
6.40781140062643e-05
6.1959234581935e-05
8.76330280661197e-05
6.03330767523479e-05
2.75695444113992e-05
7.69550129731332e-05
7.22859312349955e-05
8.68437811413663e-05
9.11813138428708e-05
6.40582774451319e-05
3.84020693589708e-05
0.000101743002608501
7.89282621975636e-05
3.51650145331101e-05
3.1532445137005e-05
4.86850967047202e-05
4.98929367655645e-05
3.33504897960141e-05
6.03349069302988e-05
1.8496090776847e-05
1.81422710339482e-05
5.99753322945025e-05
8.65243172386915e-05
-3.01053428255477e-05
6.53140599809728e-05
-1.69168310041609e-05
8.89829540595284e-05
8.82984831440535e-05
3.9769976193866e-05
4.92727929467164e-05
3.59636674701928e-05
6.97721682784492e-05
0.000112569458014948
2.82871843463317e-05
-3.06824411142836e-06
4.26400608196067e-05
5.70908183799483e-05
4.64313046719776e-05
1.60714418815092e-05
3.12406886567504e-05
6.00112500160254e-05
2.61273112539674e-05
2.22029811077434e-05
5.71947151301887e-05
4.42999614630644e-05
4.39501655827209e-05
9.5842202154322e-05
6.41083571662223e-05
8.20678170643016e-06
5.85578719392026e-05
3.58989652480034e-05
3.87467767048639e-05
2.97771517241091e-05
5.10467746654319e-05
1.41013206811985e-05
4.33108618265321e-05
1.98305875178638e-05
7.30563760226756e-05
7.576221514128e-05
6.23955196837581e-05
5.91474223437674e-05
8.39597456567056e-05
8.70257302533316e-06
6.7170720021959e-05
1.32212582152393e-05
5.50238409357149e-05
8.87469497910342e-05
4.22907126123634e-05
6.20399574171324e-05
5.32023653682573e-05
0.000129650251769624
1.22923366555196e-05
1.44848682735844e-05
5.49901889787219e-05
5.15677023322703e-05
5.94419076127621e-05
2.12854853818417e-05
8.93217942530698e-05
6.86828227097657e-05
0.000118155322873176
1.49427308249378e-05
3.75610447194304e-05
4.74053293371061e-05
9.30900157794541e-05
3.81345407539887e-05
5.20294179830601e-05
5.53839779534296e-05
2.52265508507571e-05
4.48063878379158e-05
4.34594566636427e-05
4.4378083990761e-05
2.80939781409619e-05
7.50414861591053e-05
6.58563620242221e-05
4.82691155005144e-05
8.023811401344e-05
8.46811884946796e-07
8.20496224768091e-05
-3.63579770914018e-06
2.8293383725905e-05
6.22474385922474e-05
5.43338788705678e-05
6.59493817124525e-05
5.14176749836515e-05
7.81947967138316e-06
0.000114532787836112
2.92892541096704e-05
7.88116162226222e-05
4.43363286641918e-05
2.3743692516219e-05
4.09315239233872e-05
6.47681463245604e-05
4.93686258822755e-05
4.67764754396909e-05
9.70581403678482e-05
4.28166147344936e-05
7.25657545380462e-05
4.55367185484525e-05
5.58758361032342e-05
8.40943803663779e-05
5.11879174564952e-05
1.33697729896967e-05
6.28259478334985e-05
3.55521099706146e-05
4.81449243148618e-05
4.60233395219709e-05
6.84809509728008e-05
1.22307246649592e-05
2.94596446699645e-05
1.45580135791776e-05
7.84907165311167e-05
-3.22726361871232e-06
6.99163513053993e-05
0.00013118624841896
5.02825066548178e-05
4.15434089751403e-05
3.30864936021316e-05
3.30316059181449e-05
4.91017416125024e-06
7.24015678164522e-05
9.10024292850983e-05
5.58078117220187e-05
6.41024972124592e-05
1.18375737938154e-05
4.14783343409796e-05
4.90759596104014e-05
4.81084624085986e-05
6.27215284411875e-05
8.92590720308027e-05
6.33473407482687e-05
1.61635885837157e-05
8.02723886212461e-05
4.20545561300267e-05
4.73564221935619e-05
6.35508075004329e-05
4.89196722865499e-05
1.10081093849833e-05
2.36513411806695e-05
5.05799350953425e-05
8.82120167338943e-05
4.43808579320435e-05
3.4101283161891e-05
4.02138263460797e-05
4.43711766881303e-05
5.74707083973983e-05
5.52618062751506e-05
8.21650342815042e-05
8.21328442357907e-05
6.53006309364351e-05
2.12823834495461e-05
7.19964418662462e-05
8.91437537305016e-06
3.80989809080468e-05
0.000108426770188923
2.57097856526272e-05
2.05876073104142e-05
0.000107472671192467
4.46043957025799e-05
8.36943076931913e-05
7.23468856395994e-05
9.72697945267556e-06
3.2024795565669e-05
6.69255609730814e-05
9.35448927091281e-05
6.03115387312777e-05
3.63567582322176e-05
-4.28901213426713e-06
4.59273331363431e-05
1.56479515285472e-05
6.86732138825269e-05
8.96467188670198e-06
-1.37298893975793e-05
3.34587230147291e-05
7.59447190212355e-05
6.94651514385157e-05
4.78828188559911e-05
4.36121715051236e-05
5.39423875276465e-05
4.72502996328747e-05
8.1621311432256e-05
5.17107711951732e-05
4.68139135082326e-05
3.97354965024459e-05
7.77416518657279e-05
-5.98590669620704e-06
4.13799777926662e-05
6.64755801011779e-05
4.18880219543557e-05
5.16608338797293e-05
0.000121998131038276
9.27496487458352e-05
5.56186023976386e-05
4.43953364046653e-05
2.60086443986352e-05
-9.43005880336296e-06
4.0929101659923e-05
0.0001060641865467
5.51047022973071e-05
2.82118025767028e-05
5.79148010176043e-05
3.72860986552612e-05
4.52319009637418e-05
1.67309996115072e-05
4.17001977095527e-05
6.12744086024319e-05
1.29161594564554e-05
1.89316011338871e-05
7.9090251577419e-05
8.92573544746796e-05
7.08658978016615e-05
3.18402965442984e-05
1.31902729639413e-05
8.85047325693329e-05
6.89593719272256e-05
4.45850483254033e-05
4.95445016015681e-05
8.09580167380394e-06
0.000102542333489823
5.65160194019778e-05
4.18611195901269e-05
6.06697255558867e-05
4.10852781357888e-05
1.55141197439718e-05
4.50052898234925e-05
-4.10212641015433e-06
8.74101472898525e-05
1.13023751590777e-05
6.78966341574823e-05
4.88112042224011e-05
-1.59354235786044e-05
7.81536800615574e-05
3.6478544059206e-05
8.15521094660469e-05
7.66472165082157e-05
3.90979910606647e-05
2.71797726049058e-05
4.1146082477689e-05
4.42155044372223e-05
2.74368283877152e-05
4.61569233473176e-05
1.65307092596469e-05
5.87964464745667e-05
-1.37006004585234e-05
4.87649569601626e-05
8.09135477392392e-05
4.93538560424808e-05
8.01972073958078e-05
7.89916548626457e-05
6.19027183343367e-05
4.60055700004897e-05
5.43108662030276e-05
3.814251156645e-05
6.70072543190176e-05
5.97067485301639e-05
7.53803727559217e-05
4.10168186548916e-05
7.18416445596958e-05
-3.85324470208452e-06
-3.02164265832962e-05
6.50371829764314e-05
6.48946950918248e-05
6.0392755373073e-05
2.1726671143691e-05
0.000100366101704054
6.47998199644172e-05
2.519090520818e-05
5.66277761429991e-05
7.56340184878787e-05
5.66442364754701e-05
6.53960210431648e-05
6.41629773205607e-06
3.73942745484612e-05
5.5214925039853e-05
9.4590049955209e-06
3.80617947457096e-05
8.23549252629441e-05
9.77972399595776e-05
4.809388542289e-05
8.81434392545761e-05
4.87085823982157e-05
4.29247120537009e-05
9.26341268320697e-05
3.69617326549386e-05
7.92642995170062e-05
6.84632599540684e-06
7.13915992119107e-05
-6.18514190183135e-06
6.11561151004794e-05
5.15257800262014e-05
8.7980244576787e-05
8.5136296376666e-05
1.51457749425198e-05
3.08968779005058e-05
8.98517577807219e-05
4.31716238682078e-05
6.14001745281529e-05
2.45073920860495e-05
9.24405597289702e-05
4.86242075733612e-05
5.78436843453057e-05
4.91770589727396e-05
1.18983337596119e-05
8.72164714806004e-05
4.32375594475901e-05
6.26618390870085e-06
9.69300757257964e-05
4.58849550353767e-05
6.65362559141144e-05
6.07902750280427e-05
1.90910822535223e-05
1.25495365445573e-05
0.000137735919224773
4.03464108151714e-05
4.53829473653059e-05
5.36946467794607e-05
7.76151615377858e-05
4.60482169669065e-05
7.48433280585512e-05
2.95166109586565e-05
8.13081377544066e-05
7.96565225965375e-05
4.53171644463126e-05
3.4971493391299e-05
8.16705986107183e-05
5.45737639707724e-05
5.57060243446827e-05
4.77613626088059e-05
2.61513202980946e-05
8.08255817846753e-05
5.43244007058047e-05
6.24231089418911e-05
0.000107243681234853
0.000113519635660535
1.52069823113649e-05
2.17866274225268e-05
4.77356834903979e-05
1.98045749263294e-05
5.66096147991344e-05
2.94630735141473e-05
2.47593064782958e-05
6.92664717251075e-05
4.433707711906e-05
3.02797195676136e-05
1.95963029080647e-05
4.36802689063047e-05
2.9111664963039e-05
8.38041130630018e-05
3.18088263353525e-05
7.32710736776184e-05
6.64524277899659e-05
3.0775454939372e-05
9.1082824913729e-05
5.99351522451228e-05
5.62168367641949e-05
4.89817014035346e-05
-4.59152483139602e-06
2.34809232609162e-05
4.89030401920398e-05
2.14964573297265e-05
7.72080600740977e-05
6.28422025947754e-05
0.000107549241737341
4.27743319299425e-05
2.45411584745745e-05
9.61329119082041e-05
0.00010015693972143
5.11545233701654e-05
6.41033716446804e-05
4.86519305638585e-05
6.38920609098585e-05
8.85665708073945e-05
8.14605626942083e-05
4.25018820452046e-05
6.52426770591157e-05
3.4435707692643e-05
7.81614944729183e-05
1.92816397454458e-06
6.26022913821691e-05
4.49347050769268e-05
3.57553619916359e-05
6.34800744472319e-05
4.40576378402725e-05
4.19443434110137e-05
3.25805684007832e-05
6.73230519577684e-05
2.34501238064276e-05
0.000104240535115133
0.000141024077311617
6.43995206039795e-05
8.32534626963153e-05
7.47965245591283e-05
3.74292564272165e-05
4.76387078408819e-05
7.58816124577632e-05
5.23555148287048e-05
7.06056842929051e-05
7.52754612783949e-05
6.78893475925804e-05
6.61976106183085e-05
5.17823732806508e-05
0.00010606115063508
4.97925726985601e-06
1.85718397559108e-05
4.03068059373292e-05
3.64480962153458e-05
0.000102866182810059
4.07084966908273e-05
7.17428503003195e-05
8.03343834317552e-05
-3.88333936390025e-06
6.40021988894904e-05
7.90738860444814e-05
3.4398861872473e-05
7.35209485848936e-05
5.57462944106361e-05
6.87526432674998e-05
4.04988401124135e-05
2.23449470944774e-05
5.75391214593209e-05
8.74412580467056e-05
8.2163446621384e-05
-2.3064367415689e-05
4.62792472281143e-06
0.000123612886345476
6.14847249509857e-05
5.24019016221458e-05
7.61238871394426e-05
0.000102197515226092
8.03749460848756e-05
5.47588296855329e-05
8.85865418251603e-05
5.19989732353848e-05
1.22659987362054e-05
5.34133981979364e-06
0.000119503311785496
5.61045241865268e-05
7.94244134572507e-05
3.8476863884088e-05
1.66019019411303e-05
2.51642751005143e-06
2.42679608047841e-06
4.84932837390865e-05
7.66011253170902e-05
8.35070089680805e-05
2.48722865998497e-05
1.44423439155815e-05
2.78428942003073e-05
1.37140333155422e-05
6.7649887192015e-05
6.71144904310134e-05
0.000106255154366112
6.30556866122569e-06
6.92991100559198e-05
6.68913303635642e-05
9.10681557326921e-05
4.22845265653337e-05
3.80109924886097e-05
3.70613638031907e-05
9.84122263880602e-05
7.5141203130433e-05
-3.029159754678e-06
9.81689285829442e-05
7.94249306563013e-05
6.1330071849944e-05
6.21201164360573e-05
4.71287801092775e-05
1.84289937599813e-05
7.63246773944144e-05
7.25834689877905e-05
4.41977566319516e-05
4.40044675469893e-05
6.31908981665379e-05
0.000107081701535392
4.21455874780183e-05
8.2409522104066e-05
7.94793627305928e-05
8.27600647377336e-05
7.40366087353503e-05
6.67254061129821e-05
7.4795161735132e-05
0.000106262323946768
4.79537038432684e-05
-2.05862395564988e-05
4.54345206975946e-05
7.93535480782198e-05
4.6650834190101e-05
5.10036087393601e-05
2.59703503563713e-05
2.9797052457008e-05
3.79037908979698e-05
6.60424850480861e-05
5.46083210951423e-06
6.85215602333038e-05
2.31819729760419e-05
6.65190991404435e-07
2.68999158905371e-05
5.0858329642637e-05
7.34304897377187e-05
6.4232302093297e-05
1.41916627568588e-05
5.31358993253683e-05
-7.09999152853156e-07
4.67382480145601e-05
0.000113146218434159
8.59134282495586e-05
3.95233487340886e-05
6.54884374113603e-05
1.26310825886093e-05
7.1669277544693e-05
3.45482864642099e-05
9.35813078702295e-05
8.07072722270237e-06
4.8936492559859e-05
2.42917950903374e-05
6.33183204687747e-05
6.8636680692104e-05
1.45859897117946e-05
8.45314972597931e-05
4.55341919489404e-05
3.00710350607483e-05
0.000103145067664825
2.69287691345459e-05
5.73867753984114e-05
3.50590240800389e-05
2.8815552261443e-05
4.79138583827135e-05
4.60645748388562e-05
3.34733535918028e-05
8.48002644605239e-05
0.000118526210119919
3.52706998419747e-05
3.57064786163753e-05
-1.92372902856131e-06
6.80739048928353e-05
4.20501494290749e-05
3.05367855174076e-05
5.00517882341978e-05
7.33068333512819e-05
5.4073059881339e-05
7.0285693626671e-05
4.41261364489732e-05
2.19454925572091e-05
7.36568807258969e-05
6.58484440442637e-05
5.85615300338154e-05
7.89857704540907e-05
5.91167207522221e-05
6.43916185306637e-05
4.25127688233634e-05
-7.01521277794927e-06
3.96101503383013e-05
7.86739894588289e-05
8.53299226876175e-05
4.81438087571125e-05
6.21378882486023e-05
8.00855366871647e-06
5.31478307009416e-05
1.35470750586382e-05
3.96216542788189e-05
6.30590218494012e-05
8.56165722708245e-05
0.000108101832955807
4.78073648676567e-05
2.77510441375482e-05
7.02623745732508e-05
4.05444137282305e-05
-1.81644704749284e-05
6.1892630296216e-05
1.44495468709395e-05
4.8515858760844e-05
8.85643169942582e-05
3.72474537773439e-05
1.76025777783652e-05
6.39471402781619e-05
8.20809391107029e-05
9.87768589363565e-06
5.48726507255325e-05
5.31570046221094e-05
8.75021428788023e-05
9.32569829271272e-05
-5.56963775098105e-06
2.56601271525821e-05
1.64030216090726e-05
2.71084322660631e-05
7.85244037606684e-05
9.5402525586743e-05
6.02622771191644e-05
5.85983403704765e-05
4.25618227762476e-05
8.9620427138399e-06
3.473680937841e-05
9.79638005450781e-06
5.20273348269058e-05
4.39687740925779e-05
3.25346742246709e-05
2.79858676424914e-05
6.64074609176011e-05
4.5936449388556e-05
5.5754038264403e-05
2.6868656386161e-05
2.44928553864107e-05
6.99374199867858e-05
4.0698785761879e-05
5.37749057562167e-05
1.91836519684526e-05
1.8402749948233e-05
0.000121026664634321
8.16372241402365e-05
8.50637891373132e-05
2.10476262030647e-05
7.76686078505491e-05
5.51508438137357e-06
3.57432393595911e-05
4.9704662055293e-05
1.45906189609843e-05
0.000111057901771459
1.11648921809716e-05
7.92285336856183e-05
4.14581880706323e-06
0.00011243115683425
7.01739715981152e-05
2.52142627830577e-05
6.73556376078238e-05
3.8793891072578e-05
5.64945189774669e-05
6.38518622904862e-05
1.18982427443279e-05
1.34830316773212e-05
0.000118777159573397
4.81383212793897e-05
2.88104214845392e-05
3.32717085655398e-05
5.00501422699903e-05
-2.06497207248717e-05
0.00010681799342761
4.58513746073621e-05
4.60279086627743e-05
4.58999223228023e-05
2.80795401792353e-05
2.49290232730423e-05
7.04404079666661e-05
1.5969111170712e-05
2.78171848122436e-05
6.14863137185505e-05
4.07858638763474e-05
2.23520014952258e-05
4.55905989228997e-05
7.34253249905083e-05
4.88922350248847e-05
6.02507616339776e-05
7.00611248838242e-05
4.80535589178322e-05
1.89310194785099e-05
3.84064726231741e-05
8.17134936442851e-05
0.000111664313385194
3.49485232554618e-05
6.27940643822838e-05
7.55922299786955e-05
3.97703455714548e-05
4.73276691831105e-05
9.85890090500728e-05
7.08934528459342e-05
3.00935557518189e-06
0.000124515616096734
-1.6209975388477e-05
6.47881640544206e-05
3.58561666286179e-05
3.31215955026228e-05
4.98220849257056e-05
0.000102041296031034
7.46593011795876e-05
4.88522197265527e-05
7.05254957311579e-05
3.59430445464952e-05
0.000100932999463746
4.15052905974558e-05
5.740209616e-05
8.50717945246367e-05
8.44838225483862e-05
5.59147142474197e-05
6.01305351869703e-05
1.66423660431282e-05
2.85199311725655e-05
2.52732090023613e-05
3.22214131500343e-05
0.000102548008127689
5.17539937768064e-05
7.31741069891636e-05
1.56974293534257e-05
0.000122263586426289
6.66678343609498e-05
3.13608155401786e-05
7.34717739576562e-05
7.30343174756898e-05
4.80191976343407e-05
4.66666782321906e-05
5.76830091681114e-05
5.98028178963759e-05
2.59166778079518e-06
8.64980625237334e-05
4.27496564491144e-05
5.29926322020354e-05
0.000103472558144705
6.37280626737039e-05
2.95738891311372e-05
2.9599736342683e-05
2.65805622016562e-05
9.01430874328175e-05
3.84503117963421e-05
7.79044318409241e-05
4.4072620628462e-05
8.90600526435827e-05
7.48909845355413e-05
9.03770939779861e-05
5.8970571751621e-05
6.81036780609888e-05
7.8826830893101e-05
3.22710236896307e-05
6.28584709636254e-05
5.25559484150317e-05
0.000106021058823018
4.24553479892041e-05
2.44679386637034e-05
2.74895569777457e-05
1.49052845307977e-05
0.000121687230614894
5.42676359845136e-05
1.34727599052081e-05
2.51008848463256e-05
7.80778510831118e-05
6.82240942343439e-05
0.000100893631495351
1.80468084626586e-05
3.61464402194825e-05
2.70724067324481e-05
-4.08030002540622e-05
5.17656095901714e-05
5.11725057245226e-05
5.93979883248321e-05
1.21231852194789e-05
5.43348230810207e-05
5.32923514543135e-05
1.58769058073166e-05
2.93607841286426e-05
1.29321587176897e-05
3.26957978923283e-05
0.000118299648428612
1.25966848645195e-05
6.51986516259134e-05
2.60368444147654e-05
5.36191482617096e-05
5.17612271953975e-05
5.90297426928944e-05
1.64702126828165e-05
3.45405920532802e-05
3.89034431677516e-05
1.86921398495241e-05
3.70138308923064e-05
5.80997278247669e-05
3.3519141919117e-05
3.15761946516505e-05
5.41013231908087e-05
0.000116197829950031
4.95246862253882e-05
3.18882935448225e-05
3.58854131650643e-05
0.000120885429477072
7.71484090740982e-05
0.000114193389059576
7.21642796574725e-05
8.34841919570977e-05
5.73567293487987e-05
2.85776011932932e-05
6.47009315740954e-06
9.1381332978116e-05
5.09106904190288e-05
7.67481429288453e-05
3.29388631382222e-05
3.07624193763362e-05
4.1884011666066e-05
5.14782163666313e-05
8.09685281548711e-05
4.98289604876704e-05
8.20960101706976e-05
7.52314722548664e-05
5.07963173939034e-05
8.50119624006603e-05
5.77086099101992e-05
5.11485403949282e-05
6.06027295377329e-05
2.48343131030686e-05
4.51119720826419e-05
8.77829026879143e-05
5.09678248848988e-05
4.56797138070828e-05
0.000101526994288722
-1.03196025742351e-05
4.47490297193938e-05
3.3976951889088e-05
3.16202654768446e-06
4.41741879157587e-05
0.000100531375676728
4.82190186157571e-05
4.87951688623472e-05
1.77137737278627e-05
3.67421732758856e-05
1.30912636520673e-05
2.8441604692155e-05
0.000114806507140334
7.13648239244504e-05
3.35533451328751e-05
3.97347414150454e-05
-2.46865546334277e-05
3.81828397933698e-05
3.70777428826812e-05
5.10119604094261e-05
5.06394169778467e-05
3.84618671488469e-05
8.08117479806429e-06
8.77627088179466e-05
1.48506336249175e-05
3.89259461547678e-05
3.02631963528519e-05
-1.22873400007415e-05
3.54832096392427e-05
-1.3166353354093e-05
6.55832036053802e-05
6.55341522843334e-05
2.49965871744786e-05
6.45406696399629e-05
6.12720663540093e-05
-1.53604530820666e-05
0.000111795227048266
3.49604175364408e-05
4.50285599085762e-05
9.59516545549155e-05
8.03220089996837e-05
6.83935131821916e-05
7.59367997093654e-05
7.59232142336506e-05
5.91353140362175e-05
3.7375176614107e-05
3.27956056760812e-05
8.94613242792733e-05
0.000101741565555258
8.32970617339366e-05
6.39852472010695e-05
5.3099042755206e-05
4.19043991314487e-05
5.93889240853164e-05
6.3446073725585e-05
5.88422090149494e-05
7.75281220128209e-05
8.84885728324329e-05
3.46780847968021e-05
5.24755902115497e-05
6.75064759268156e-05
6.01204937269531e-05
8.62979638330838e-05
2.22565483988617e-06
6.22571656870226e-05
6.70946403571627e-05
5.16634840964952e-05
1.96040078494676e-05
4.27667054681975e-05
4.88942339363687e-05
5.6161959749873e-05
5.55019427279236e-05
6.71282684767012e-05
7.09964933665611e-06
1.40094716970311e-05
7.48840912843791e-05
0.000111947135676888
4.69816806080831e-05
9.27731224166987e-05
4.45109428957394e-05
3.62576525706923e-07
6.32508126725302e-05
1.4141287021814e-05
1.89919587193635e-05
9.58411864822079e-05
3.47163213904485e-05
2.13368973929681e-05
8.62526695029029e-05
9.10195021495689e-05
6.91961941716018e-05
7.28551519297381e-05
0.000107611816667816
7.53301334062212e-05
5.98499525749848e-05
4.29685224644188e-05
0.000112447880133758
8.76982621197418e-05
6.19067974055936e-05
-1.59989665494109e-05
7.33329080437205e-05
3.48793749961406e-05
2.46694418704461e-05
4.33813230026245e-05
-1.66101158817521e-06
8.47216492363071e-05
4.0565861230554e-05
4.66249558071283e-05
3.72261704529504e-05
4.81314085570062e-05
0.000107773790235761
2.5952076622701e-05
7.95858839226814e-05
2.72972476627219e-05
4.4401972245186e-05
5.82657134167243e-05
6.32274504098078e-05
3.78907866164329e-05
7.26493445829091e-05
2.25517647399662e-05
5.00463367746128e-05
3.67822208763605e-05
5.71926622434725e-05
3.83153471237922e-05
7.47500315299048e-05
-6.30873518879176e-06
6.64734052760492e-05
7.23955583701744e-05
6.37917674991167e-05
3.9769209313676e-05
4.55053547188679e-05
4.83797619334301e-05
2.9641455072588e-05
5.40521399099474e-05
7.67490250122047e-05
2.47129840793698e-05
3.25207318731692e-05
4.6799956708005e-05
8.38702105830893e-05
2.34353082543393e-05
6.34982048554699e-05
1.83618494433538e-05
5.81985529838719e-05
1.77371353212421e-05
3.1447032190121e-05
2.07205092492572e-05
9.51080825271407e-06
-4.59559037194151e-05
5.05546453899803e-05
-7.4655521459001e-06
2.35746340595093e-05
2.04608630469908e-05
6.41040766931865e-05
-3.96323016725245e-06
4.26446279489203e-05
1.31095992077612e-05
0.00012828238577381
2.98403969350858e-05
5.22865662526908e-05
4.14356193910109e-05
7.01093066132394e-05
9.56356767977943e-05
1.94875595631319e-05
7.75527955419461e-05
8.23675191493287e-05
5.49460588296665e-05
4.99992728645068e-05
8.71899680184053e-05
7.95366878627389e-05
1.39294006046805e-06
6.2863037645053e-05
5.7338875745844e-05
5.80664008505325e-05
6.43390582543914e-05
5.75045303830384e-05
7.90085887895931e-05
9.77303416281926e-05
6.59023633254307e-05
3.20067321624625e-05
4.30006752205363e-05
0.000103478621583957
0.000101902818794421
7.45447233951861e-05
9.09273174486284e-05
9.12671841250009e-05
0.000155257581914692
5.14123597995829e-05
4.01364453446672e-05
4.96719400052958e-05
3.31968258571481e-05
6.08008590363094e-05
0.000100663455586824
3.16889469240159e-05
9.69154622983508e-05
0.000102990551392027
5.44454825966411e-05
6.06288065269961e-06
6.38022942712022e-05
-9.15105758663003e-06
-1.40456205635217e-06
5.16310393172227e-05
9.00831357352123e-05
4.75067442745644e-05
3.81239953497018e-05
6.68474304572895e-05
4.56673986132774e-05
0.000104342822009609
4.84694014087835e-05
6.83992777932977e-05
6.00790596069445e-05
8.98767041944908e-05
6.53786688926259e-05
4.4426662762801e-05
5.7793809471807e-05
7.39261425182408e-05
2.91104123354377e-05
7.75178207967302e-05
6.13714817950831e-05
6.93270881753509e-05
4.23903616952743e-05
4.8198432931379e-05
-1.15638839239792e-05
4.79360778719275e-05
5.10009895143293e-05
4.84940842538998e-05
5.86831307356771e-05
4.83265140885169e-05
6.71847952018954e-05
5.85799621945576e-05
4.06546337642166e-05
9.73154330235929e-05
8.52523725252066e-05
3.13102300224037e-05
5.85498678394486e-05
6.772900157271e-05
7.09678154690332e-05
5.34776914972079e-05
1.57599007605293e-05
7.83147109741219e-05
5.79343577280972e-05
5.54917105730253e-05
2.12129423310329e-05
1.01206533829382e-05
7.40479546736478e-05
5.26970794767047e-05
3.48832523661986e-05
-6.19728235746945e-06
3.98700533770796e-05
2.88270886319042e-05
1.64516802295091e-05
5.96605460315675e-05
4.61506397676248e-05
3.94347665015172e-05
1.5661473855845e-05
6.04036450128337e-05
7.61958546512528e-05
3.40112418591148e-05
5.78534469946191e-05
6.66630717159741e-05
4.27753183244189e-05
8.6361612969011e-05
1.26329497642336e-05
5.437107571703e-05
0.000109114495828759
2.84141884080413e-05
4.24595608978955e-05
6.78614083517691e-05
5.70480413014724e-05
4.05204732538166e-05
5.63789595572374e-05
4.20024534660212e-05
3.48312083174217e-05
1.22321343906638e-05
3.18382247870008e-05
7.15492214737699e-05
1.37344487168611e-05
-1.30837999269797e-05
0.000114454339185365
1.92878310977429e-05
1.21438951270565e-05
4.29833967992959e-05
6.0134301757894e-06
5.04318777877299e-05
3.76529794631524e-05
-1.23138359765566e-05
6.42244574936351e-05
7.49460045412623e-05
7.37346516696899e-05
4.77533511021431e-05
4.81973973844178e-05
3.26925604427408e-05
5.64231251449899e-05
5.91845978662411e-05
5.50005764790835e-05
0.000108969364720741
5.55716608792632e-05
3.67300021206166e-05
5.05610102959861e-05
4.09499236129792e-06
6.47210905528382e-05
3.78478971905176e-05
3.38211297609802e-05
4.9457310751716e-05
7.27152892157278e-05
0.000105482426286838
3.18195028034166e-05
7.87423241991924e-05
2.58966505505245e-05
3.52319060465426e-05
6.0741347966381e-05
4.82448295825912e-05
0.000109667112513287
8.51211581171426e-05
5.930624730002e-05
3.08513033244484e-05
9.74542660701105e-05
7.74749223705426e-05
4.60117134031567e-06
3.15752803440523e-05
7.56009056954132e-05
0.00010247598607123
8.8871772307561e-05
6.70867185520025e-05
4.49421447667773e-05
8.4390144800073e-05
6.20627067786e-05
6.24542576012622e-05
5.61407041923859e-05
2.26350222091366e-05
5.8698214272219e-05
7.12737941593119e-05
7.61237740743507e-05
4.44552137309118e-05
9.99878035322013e-06
7.30477081980224e-05
4.83798183074259e-05
4.24924961018683e-05
5.11467383727991e-05
8.0626891079646e-05
6.04486080178416e-05
9.59174520153273e-05
-1.53532756788539e-05
5.91292698687904e-05
7.0075203864152e-05
4.34268106323949e-05
6.40172055271315e-05
3.22783709245453e-05
2.87974767067698e-05
7.85928837774397e-05
5.66763153225571e-05
6.64319634961288e-05
4.58255076156445e-05
3.66822505190222e-05
8.93920980156205e-05
7.2119423167997e-05
4.7278308600696e-05
3.60346322407872e-05
6.3786311009067e-05
6.20012355845265e-05
2.99671460793509e-05
0.000106294577055922
9.58931059364714e-06
5.89906294221374e-05
3.62740112162643e-05
5.71769737470252e-05
8.82627910284497e-05
6.37378557914489e-05
9.82454325432268e-05
2.41725809008645e-05
3.18274260186854e-06
0.000105421728679229
6.32377519851204e-05
9.57197279428264e-05
5.18195067228867e-05
5.00941039052437e-05
4.76026473184242e-05
8.90692328124137e-06
8.95675563145141e-05
7.41929137796313e-05
4.93662810078236e-05
2.16386719723136e-06
9.93345235859172e-05
2.93602848748617e-05
8.589651868948e-05
2.65916521326245e-05
2.71189889233021e-05
1.66032383547801e-05
8.30185688012607e-05
3.19257098833181e-05
7.35232141840728e-05
7.3581672840436e-05
4.96492146809014e-05
1.81402651814556e-05
7.43060333350059e-05
8.15321253184754e-05
5.34768456890418e-05
6.67161644210938e-05
-9.29668204073352e-06
5.5193676914418e-05
-1.8419392803128e-05
6.74015757324293e-05
2.58459535290543e-05
4.34581812680258e-05
4.76435627919243e-05
2.68484581441795e-05
5.09383005411341e-05
4.13982396531542e-05
-1.23316746073843e-05
2.49784964596456e-05
5.13313247832008e-05
0.000111612269363217
5.3050662580136e-05
8.11566884498646e-05
6.03865410196408e-05
2.70406378872936e-05
9.16942816728145e-05
6.28891033200028e-05
0.000113786864925299
7.53892568312006e-05
7.16617011042454e-05
1.61943355573051e-05
5.76318012820325e-05
2.66845464142872e-05
4.03440875258892e-05
6.3439113270339e-05
2.17933223554516e-05
3.78079103875783e-05
5.93481917592491e-05
2.99785637010164e-05
9.59647221346546e-05
9.98080858044448e-05
3.9268539204372e-05
7.66452431766149e-05
0.00014662309459518
6.25612658165848e-05
1.57402671663473e-05
5.1800106967291e-05
0.000136102015200221
5.98721363580326e-05
0.00010448569608646
6.39013154530091e-05
5.47097609015712e-05
2.88747324606389e-05
3.25291627135826e-05
3.77757946133321e-05
2.3507812308399e-05
4.11502016640443e-05
4.41094891116101e-05
7.70553793492039e-05
4.09615222726279e-05
7.84380638797384e-05
5.59786943689604e-05
5.64046918608527e-05
8.92534600040057e-05
4.63897905625157e-05
5.8147740594391e-05
5.39523220185971e-06
9.12815824327918e-05
0.000100287836158841
7.6721312719998e-05
2.535807725246e-05
2.91674300171229e-05
9.02785178240675e-05
3.71895637128501e-05
7.48130263897703e-05
4.42891950791221e-05
3.1855530664972e-05
7.43593218754708e-05
-2.2159924769805e-08
3.8849719456796e-05
5.2704616048123e-05
8.1390125939314e-05
8.38454878077717e-05
0.000121842323102922
4.31812530043708e-05
-2.71485195196743e-05
3.26850457894255e-05
9.16482319623752e-05
3.05877763380263e-05
6.20413602109154e-05
3.89812717761331e-05
1.57262155568262e-05
4.60655348682166e-05
7.57847493955157e-05
5.40089363755405e-05
4.59309680108603e-05
2.77966290946052e-05
6.41918541580357e-06
2.08711259150896e-05
0.000115934558567129
4.2473241047176e-05
5.83927570242627e-05
4.98006126297393e-05
3.11931813188294e-05
6.9333787685233e-05
3.2146942124363e-05
8.6588227626371e-05
0.000102530521362983
0.000103633797751349
6.35624640536011e-05
6.46869783895907e-05
4.34267230278694e-05
7.07874402440835e-05
7.78041873650883e-05
2.42650485079853e-05
2.86558669676334e-05
4.7948000710038e-05
2.55643520209225e-05
5.31936890142975e-05
2.24748813466062e-05
6.04012455241085e-05
2.16827693166183e-05
3.72073092504296e-05
6.79499992197153e-05
7.99297939919818e-05
1.20543470356001e-05
2.94993620902965e-05
3.61708291409171e-05
9.14630017526957e-05
1.17814716161619e-05
2.87327950677396e-05
5.72571607589829e-05
4.58694642878579e-05
8.96399461549217e-05
5.13613900758799e-05
7.00997516090906e-05
9.5486830739478e-06
8.45344896187012e-05
8.18392349589466e-05
7.8088398795713e-05
4.81024687717787e-05
5.57361711562421e-05
0.000107495352373664
9.36898198896767e-06
4.23803124710273e-05
5.08622634486914e-05
3.5894247316463e-05
2.94049910309534e-05
-1.20916372477832e-06
3.50800472315707e-05
2.74811636533894e-05
8.8937205184313e-05
6.44951350501509e-05
6.38406346094696e-05
0.000108002533422411
0.00010351106552019
5.75458244241619e-05
7.18043363503026e-05
6.06402002751505e-05
3.46028394125422e-05
2.8940953695464e-05
8.47870981180821e-05
7.89405068901366e-05
1.88509922606225e-05
-4.78221360972688e-07
6.80721188655123e-05
4.76906513772614e-05
5.26060706347376e-05
7.22542594620675e-05
7.49522981685777e-05
0.000110049670978863
7.83207097969729e-05
7.57217485828973e-05
6.52171132714932e-05
6.32224592330839e-05
1.50214592457973e-05
1.31433301549232e-05
5.76109796609587e-05
5.60368471414356e-05
7.03247546541189e-05
5.10233234404275e-05
7.70570090104474e-05
8.11224316905141e-05
5.09032879715985e-05
3.85841867919353e-05
2.23259783785288e-05
7.72237543350041e-05
7.83938009590098e-05
4.61777881546681e-05
3.46023401516843e-05
1.15894796518138e-05
8.28137840530642e-05
2.36187535326296e-06
7.02956617534069e-05
0.000118519400943497
0.00010265822429459
4.08431075822824e-05
6.01890841961409e-05
1.62934840781463e-05
4.49158340183401e-05
3.46953691599891e-05
0.000113346388363127
8.92363833991164e-05
9.65166714371002e-05
2.51696246746317e-05
5.47163541191477e-05
3.79458199370097e-05
4.69790289806956e-05
0.0001077752159525
2.14455848738102e-05
-4.80036530721879e-05
7.38418326600024e-05
9.41566031893349e-05
7.84452709428132e-05
6.24469170340685e-05
5.41993167286742e-05
2.32427243486721e-05
2.90842867404326e-05
8.65533854702408e-05
5.00483818975228e-05
7.35473328819349e-05
6.3421328919952e-05
2.77975293823632e-05
4.86569019233723e-05
0.000124179957215138
9.20389922010148e-05
8.04069713000802e-05
5.92596240987704e-05
2.91017137326101e-05
3.98220408481163e-05
4.00401251002015e-05
8.69593158495798e-05
9.54123939315366e-05
0.00010330907325938
1.9691042676693e-05
8.78451543003686e-05
0.000128937670934397
9.07174532759187e-05
1.36657633302392e-06
0.000110836092085312
7.8986461929215e-05
5.07823305244272e-05
5.51442771923923e-05
4.58659079079496e-05
-2.47010954580269e-06
4.43083183955737e-05
4.04081931044201e-05
5.40205209377788e-05
5.18931527523267e-05
9.83224177345672e-05
1.56005965230112e-05
3.50082485630023e-05
2.43094025044192e-05
9.59769008673976e-05
1.80155941533052e-05
0.000111392158105551
1.63589613621364e-05
3.90128042362359e-05
5.57638317967751e-05
3.38051931549288e-06
8.30500459118213e-06
1.56945843642049e-05
3.0071952813364e-05
5.21512112326558e-05
0.000114454537122003
6.04820718707336e-05
5.86900720252881e-05
5.94482162450246e-05
5.64119845078231e-05
0.000114900684125806
2.20949775776207e-05
5.13694475253237e-05
6.16597671580811e-05
2.46484302627736e-05
3.03506276366669e-05
6.10280784277873e-05
2.69369845489492e-05
2.075014728141e-05
6.30625205505683e-05
5.922992382981e-05
4.64574170935743e-05
4.01273916885607e-05
7.88918322821112e-05
5.74933346269702e-05
5.84274254310535e-05
1.627008860563e-05
8.11389176414989e-05
6.46907485946015e-05
7.59306043561499e-05
5.47891709517832e-05
7.26218957260463e-05
0.000103364334263253
3.21123410037087e-05
5.77349925816881e-05
2.78793308358555e-05
4.83692531290686e-05
9.21743596739387e-05
2.45083099715365e-05
9.54616276801557e-05
6.54152834687945e-05
4.42850911845721e-05
6.16849379898225e-05
-1.91675119618822e-05
9.4119674094548e-05
4.59955620362312e-06
5.29014006347764e-05
0.000140717319855894
4.51083034941597e-05
-1.01372737629428e-05
0.000101993831682447
-8.27490566721471e-06
1.11482779469608e-05
1.36467404090207e-05
4.3387141676797e-05
0.000103577109549167
5.25410866610356e-05
2.13624294400252e-05
8.26407762680667e-05
8.68668546467732e-05
3.41063441314229e-05
3.98643978477328e-05
2.64342891150805e-05
4.32872193320862e-05
5.82598084396182e-05
2.58519205842339e-05
3.22652123092676e-05
7.53809645341698e-05
8.0843112406665e-05
9.53306838341737e-05
3.83780307745279e-05
3.78390793957061e-05
5.66297614600812e-05
1.70762326232725e-05
9.17903894227319e-05
0.00012000997055797
1.12481219324805e-05
7.54159038578594e-05
9.86081578041135e-05
-5.10237551004543e-07
1.25191603464746e-05
3.51531479552901e-05
4.3512329450062e-05
3.88187920005522e-05
8.25386866083891e-05
4.56259852874578e-05
8.00250204433887e-05
9.27397706602083e-05
4.92573255400771e-05
1.1508293466566e-05
4.97026166616968e-05
1.079213444653e-06
7.88764193251772e-05
4.53494294565007e-05
9.44612767179201e-05
4.54881177037411e-05
2.25542213864571e-05
4.87594652203503e-05
4.25782289191187e-05
6.31617969086235e-05
5.78620950842543e-05
5.9036457263267e-05
0.000103289894862831
4.2767627545881e-05
6.13659437992131e-05
5.49896102306643e-05
9.7206458138559e-05
5.02553300395676e-05
1.92530272730071e-06
5.6590712035284e-05
7.19115107069829e-05
6.84108099390545e-05
8.16725531925422e-05
2.46738667824286e-05
6.87071702891539e-05
8.52011133366299e-05
5.42315260737269e-05
7.13781853612123e-05
1.51501331265445e-05
9.67747606172297e-05
5.9899274539264e-05
0.000102325954307619
4.40659646232934e-05
3.48078879563304e-05
5.34527548610912e-05
4.15245287115218e-05
2.98483657040788e-05
5.8110899425776e-05
5.59372388174846e-05
7.19932249996552e-05
7.30515852875076e-05
5.94478715636398e-05
4.75531442825872e-05
8.4455372211503e-05
3.81733060445224e-05
5.00603974370899e-05
2.3278778865601e-05
6.23646318588289e-05
8.91232750591084e-05
8.28179283951738e-07
9.63406735834299e-05
2.08065651920196e-05
9.60435337134717e-05
7.65000005248495e-05
6.59749168838315e-05
4.46816434460806e-05
0.00010204203308976
5.8322037663968e-05
3.96433487696941e-05
4.07288316309351e-05
8.26653468349532e-05
6.28677725640058e-05
-8.87372153258975e-07
3.55544123483456e-05
6.06513288290749e-05
7.45541328135737e-05
4.9364430396639e-05
8.56290332428735e-05
5.49298461366112e-05
0.000108571757171963
7.66921561070182e-05
6.20342392025618e-05
6.18010210084658e-06
4.98048029102198e-05
4.03816996275364e-05
8.04378312342025e-05
2.96774222030324e-05
3.98855013538561e-05
0.000103119909530794
1.46801478714175e-05
3.29501996928748e-05
7.21668395459097e-05
1.29328136840924e-05
4.78392327347611e-05
7.68223904857919e-05
6.11973275272033e-05
7.59352407791811e-05
0.000110398111604083
5.33940914793994e-05
4.51778096436924e-05
7.6335018675827e-05
3.29861716527727e-05
6.83860413239063e-05
6.9605771170826e-05
5.34496883981354e-05
1.48559084419173e-05
2.21088255484326e-05
4.01852748693129e-05
5.23471813080146e-05
3.34372371966577e-05
3.58463075326642e-05
1.87205890069205e-05
6.09851852752344e-05
5.76355327692242e-05
3.22509209094788e-05
5.51233169016631e-05
8.00876647478677e-05
-1.77762949894336e-06
4.30066361460705e-05
3.67674882160241e-05
5.16785062533461e-05
6.1634751984719e-05
2.82462338144427e-05
6.03495193891237e-05
6.25029633138038e-05
2.95075786881775e-05
5.14213673028684e-05
3.94926382704574e-05
6.07449593560516e-05
5.39257793170952e-05
5.36035679316664e-05
0.00010855702433535
9.81364997725482e-05
4.0585780598469e-05
7.90118651786127e-05
6.25178788724163e-05
2.44417254235188e-05
4.60360019647895e-05
8.4286940278093e-05
4.64802607488824e-05
7.9845053162421e-05
-1.16899889543655e-05
7.09173566856879e-06
5.01526315627433e-05
7.07727011079796e-05
3.35068385212126e-05
2.59019443395495e-05
-2.37106209652734e-05
6.21870110806328e-05
7.88426062785232e-05
4.09056759577427e-05
6.38329569178886e-05
-1.64939993472192e-05
2.23565705181916e-05
5.35370406675843e-05
4.58805567551803e-06
4.319343137802e-05
-1.24762508560597e-06
5.50963620909498e-05
1.55876421203851e-05
9.77024288371295e-06
4.94890580453502e-05
7.80259512446015e-05
7.40127197597665e-05
6.0717781839652e-05
6.63163855177202e-05
9.72973190667913e-05
7.51593270498024e-05
7.00154673628635e-05
7.3508551830398e-05
7.01524105871665e-05
0.000115427176098104
3.30133675526946e-05
8.56243188625912e-05
3.4467606178358e-05
5.66297384801501e-05
4.26026725095934e-05
0.000137985524346273
3.01240211852203e-05
6.17529910779353e-05
4.69213305592337e-05
5.23589323379558e-05
-5.40124439433264e-07
8.91013335521218e-05
-4.21270564348671e-05
0.000124348039249788
5.60708541854275e-05
4.1006082305623e-05
7.54583278090515e-05
3.47852832112994e-05
1.55762721286478e-05
6.27143083820089e-05
4.5544171537323e-05
2.99172838455393e-05
3.8923127444849e-06
6.02407597332634e-05
9.33276679160365e-05
8.16029201792512e-05
7.39610437125198e-05
6.4066444967029e-05
1.7568489674009e-05
1.1174277948919e-05
4.3670515480649e-05
2.316182357374e-06
3.39375645023035e-05
-2.17147678366361e-05
6.2749504906585e-05
5.14561822184973e-05
9.12614652908675e-05
3.90520407006363e-05
2.88022305554725e-05
7.71753037547157e-05
5.21688691344002e-05
7.73248022725351e-05
5.15438024623406e-05
8.04275322808961e-05
4.97534671578443e-05
5.36429273459455e-05
7.06272130335185e-05
6.11340281897183e-05
7.13505777941742e-05
4.100561685186e-06
9.42821624372629e-05
4.67994538178871e-05
6.80469773068291e-05
6.10046314637032e-05
7.38650336149067e-05
6.56189782796801e-05
0.000117204284463074
7.1856341783804e-05
6.11478294722011e-05
4.47742657737032e-05
6.08428279832092e-06
0.000118724809087437
3.0475625097493e-05
6.27273256946946e-05
3.43935812650035e-05
4.64499209551313e-05
-4.28697773745844e-06
6.60202037681799e-05
4.46457558786627e-05
1.13530844902024e-05
5.39799958301281e-05
2.29967906197327e-05
3.09310815181585e-05
5.5165545829775e-05
4.03177841144666e-05
8.01856665085836e-05
4.49633359231263e-05
0.000108111729600121
6.0333429936353e-05
2.98640688603388e-05
5.97783170234924e-05
5.11185962709288e-05
3.29571185912612e-05
3.26989683077778e-05
6.81658763851461e-05
6.35529145241194e-05
2.10404832581341e-05
6.71082643592182e-05
5.2862105512684e-05
3.56741732805237e-05
4.45275208564974e-05
6.22847978843577e-05
1.87862496323205e-05
6.20326825232438e-05
3.23639765319438e-05
3.16968653771019e-05
4.79582295508549e-06
4.25996205877238e-05
6.68270069868371e-05
3.77205631065401e-05
3.91373022746695e-05
3.68107281487548e-05
0.00011123932611305
5.39892626647523e-05
7.10110859821983e-05
3.25057766682497e-05
2.29354414154538e-05
7.13977599949182e-05
8.9475815321993e-05
5.22330452361638e-05
5.33588886339741e-05
4.52098366472422e-05
7.10169175714856e-05
0.000100439716128472
4.25313952243038e-05
7.18330974667373e-05
5.99119142390866e-05
6.26039845461278e-05
5.65788845714044e-07
8.26846872496872e-05
8.47327660559427e-05
3.61701743089757e-05
1.84695465679709e-06
0.000104615542089736
4.5288779152212e-05
0.00010634425156688
4.12012895834542e-05
8.2824944217771e-05
6.27177932600057e-05
9.25604841811798e-05
7.94696478269734e-05
9.17432833783836e-05
5.16805294007345e-05
5.4381594041876e-05
6.74236261279386e-05
2.40964789126405e-05
6.97159277994809e-05
4.22806623524765e-05
0.000106977828196242
8.09242412640646e-05
7.51589381264661e-05
3.74066638617029e-05
0.000122934969495985
5.02337186492061e-05
4.82645867724773e-05
5.26774824144791e-05
6.56611662404524e-05
0.000101218532886963
4.7851439733919e-05
4.59266942398855e-05
3.82378582936561e-05
4.02452003775691e-05
4.69960216435538e-05
9.4264960290892e-06
6.55292609835487e-05
3.93390381216731e-05
2.99203666221109e-05
-5.43616853534416e-07
-4.58728885246749e-05
8.23657024408048e-05
4.36303429342885e-05
6.93555260619238e-05
5.84906300840678e-05
8.92916449220793e-05
8.33265711506763e-05
1.88750380724815e-05
6.1477611036326e-05
2.63123521798594e-05
-1.16141903237746e-05
2.58937978907627e-05
1.84521332226227e-06
6.8029213078441e-05
6.22372759659776e-05
3.61692831924949e-05
8.19234982648479e-05
5.5359368721458e-05
7.66127799679348e-05
7.5056489959202e-05
3.37555341928352e-05
5.8940485335774e-05
6.89538241962846e-05
6.95630419024889e-05
4.10843881853102e-05
9.98695985301026e-05
8.72560783647889e-05
4.35850460852161e-05
7.32422696712178e-05
3.60226484052104e-05
5.40598005775653e-05
2.87290561947133e-05
-2.47216540282953e-05
5.39145594492681e-05
7.19162321773316e-05
6.31905311008296e-05
1.61316290182625e-05
9.20539577635527e-05
2.66767971791136e-05
2.75835271278911e-05
9.67581043260331e-05
0.000105167199649791
7.35845616372531e-05
2.22001861801126e-06
2.97120912029718e-05
4.90954056911629e-05
5.94323078388726e-05
5.07069853531048e-05
5.28859813748113e-05
3.92284467663653e-05
7.14066536066648e-05
3.55934485302422e-05
6.33669563842182e-05
-3.55606537971335e-05
6.68688408189953e-05
7.11523531711011e-05
8.64378259694144e-05
4.31327149690215e-05
7.55015859479265e-05
0.000109738758172029
4.90221794653476e-05
5.33057424442931e-05
3.275249599217e-05
6.58321051311187e-05
5.72615803297084e-05
5.1088309363771e-05
7.40599753559565e-05
4.48141775657256e-05
5.1215562521293e-05
7.00014522636935e-05
-9.67467927532651e-06
7.38460681785124e-05
-3.39033545814499e-05
3.41440822050092e-05
5.34681367278676e-05
4.52052320399926e-05
6.42417108576876e-05
4.30808652143778e-05
4.49057290935726e-05
8.60772814830998e-05
3.10560538847072e-05
6.15226517207889e-05
4.95585249352367e-05
4.74394818653958e-05
5.32483566618023e-05
8.18136079733951e-05
2.26913687723302e-05
4.24906233689569e-05
4.97146408567126e-05
6.48234351312816e-05
4.86500428336894e-05
6.74670574851315e-05
8.46416072579278e-05
9.95594244021603e-05
2.91465469125145e-05
7.64020677306764e-05
6.55937633497273e-05
4.06372889828654e-05
1.48750599024979e-05
8.2289355792483e-05
3.09037357151435e-05
6.04870283734703e-05
2.65268857892051e-05
7.92651452184446e-05
5.46896823811868e-05
6.61065587318389e-05
6.89318655855857e-05
2.09336240173974e-05
6.03917537084442e-05
2.68708917128181e-05
6.92159708872261e-05
1.62026197437501e-05
8.0983432320127e-05
2.61873261959157e-05
1.40003023272059e-05
4.713659124335e-05
6.90631195756269e-05
6.17414167172873e-05
8.9656530978967e-06
1.68436719250646e-05
4.12949875491408e-05
8.80354824508525e-05
9.5291574298149e-06
-4.57576198496797e-06
8.72151861739826e-05
0.000127002680370366
8.12485143674637e-05
9.41408865659649e-05
7.80255902216972e-05
6.28432954643821e-05
8.49297798112432e-05
8.86949558287462e-05
5.63105161385767e-05
6.33917726102273e-05
7.77525086262745e-05
2.18330315479946e-06
2.96900497879821e-05
8.93781133763578e-05
6.60295924720831e-05
0.000106323281575204
4.46396411064579e-05
3.72341568720269e-05
4.99343324684941e-05
4.72349398247779e-05
3.66160301502425e-05
5.29800756189665e-05
4.67237274050451e-06
2.53565514647549e-05
7.05485012164172e-05
3.22808927896711e-05
0.000115300593748779
-3.53363736295736e-06
4.18588363166201e-05
0.00010088649020915
1.05978518578203e-05
2.65411755405015e-05
6.29195230715215e-05
2.14970984119366e-05
5.37418339492745e-05
3.42502354897532e-05
9.5106839735395e-05
2.29084373151645e-05
2.18214235443187e-05
7.41229540765049e-05
3.19810811408566e-05
6.35634632282062e-05
2.54040960675911e-05
7.30620445288966e-05
6.1667094177404e-05
8.60035275628911e-05
3.22428693165769e-05
4.5566359222661e-05
0.000115842654459386
9.1713603985413e-05
8.64714294602919e-06
4.75880573302166e-05
5.89900974415681e-05
4.3010493749987e-05
-6.10541398692008e-06
5.6865792403658e-05
5.25433296872663e-06
4.01206853943919e-05
5.07628294930044e-05
2.74332942275611e-05
4.2343145766716e-05
7.21956989933436e-06
2.91951762766723e-05
3.02995631230429e-05
1.37942362432244e-05
1.52818602775472e-05
-2.62308260642913e-05
2.19618453853505e-05
5.51979129886054e-05
2.99593987750399e-05
3.57369186983363e-05
5.20275856589857e-05
2.37605679448441e-05
-1.5727321091997e-05
5.65707775003859e-05
5.7903844526489e-05
2.53239264696288e-05
6.148223179793e-05
4.53320968025085e-05
6.16355495084585e-05
2.25920924937121e-05
5.50195013280448e-05
3.56190047675084e-05
4.75801073390945e-05
7.85319398830108e-05
3.58273479705687e-05
2.16932230244756e-05
3.98503313605097e-05
8.02042761881638e-05
8.92193328846095e-05
2.93176762496352e-05
6.32937366002493e-05
6.98980512412679e-05
0.000128414941057942
2.31250618041016e-05
3.84252764380029e-05
9.48956470464267e-05
3.01061699865113e-05
5.67867711511369e-05
3.62782573822256e-05
5.14194250613007e-05
9.43127047834996e-05
4.14568511934571e-05
4.14747798666704e-05
5.35694737886147e-05
2.3261635797798e-05
0.000105455654374619
2.52587073512796e-05
5.21943745579358e-05
2.52795991897912e-05
6.27425302347657e-05
0.000140215614351851
9.78384239383962e-05
5.92616437012852e-05
3.09053006165654e-05
7.04203054503883e-05
5.7977715902187e-05
2.65455628066341e-05
4.78136378539829e-05
5.65163580873108e-05
3.5359755970725e-05
7.69709274048765e-05
9.53723878290552e-05
1.31174836206931e-05
-3.06153258109881e-06
2.78381390721256e-05
0.000134080145584032
7.45317005823699e-05
1.84218766232148e-05
8.10671574513116e-05
6.26283115401398e-05
2.65209334269774e-05
0.000100699173059057
0.00013587517148421
7.67040548263367e-05
4.19485074386271e-05
6.61771013038458e-05
0.000104534734758329
9.99499342188567e-05
6.85560817260138e-05
0.000120141943983699
1.84374048376683e-05
2.07461254756246e-05
6.10677823695257e-05
4.70183634382739e-05
4.94963800850079e-05
4.13994357117326e-05
0.000100531175970375
1.47467629310582e-05
5.67696274728051e-05
3.00526489450665e-05
3.90612047353955e-05
5.34218730588539e-05
7.86953145008481e-05
8.18636698329372e-05
7.10154959056564e-05
2.43361714018456e-05
0.000109416907427153
4.10865372139786e-06
0.000101404245423037
1.97592933561223e-05
2.14960045760591e-05
7.65537114395302e-05
4.99011228105247e-05
5.83678543569926e-05
2.68909203663793e-05
5.20889223878964e-05
1.63408690293564e-05
6.43872176327849e-05
3.71439056614182e-05
9.21933453317304e-05
6.05650735827324e-05
2.10271480333043e-05
3.66503292842073e-06
4.42540858110402e-05
3.91768020802359e-05
7.93522218195254e-06
-1.00492657629448e-05
3.71769051858191e-05
0.000104451925744832
6.31680796277229e-05
3.00091098173193e-05
6.54482963049705e-05
-2.09356547150099e-05
6.49110483951776e-05
5.5008811853136e-05
5.56222636290001e-05
3.69306542603748e-05
2.2989674469676e-05
3.6571864529415e-05
2.47948888778354e-05
5.81168321507969e-05
1.36460518421258e-05
4.1195946969272e-05
5.75659911576109e-05
1.29469199132214e-05
9.75332622222921e-05
2.71457243896136e-05
9.54011377309449e-05
5.71223527056894e-05
3.15827416168789e-05
2.92666379257918e-05
5.54731918439544e-05
3.33150707482967e-05
4.84119294603408e-05
7.30888290762289e-06
6.56849280358901e-05
4.93660572214139e-05
2.42192439987716e-05
2.15530037453422e-05
7.08124559751075e-05
8.98490005370041e-05
8.39633873690722e-05
3.99206144349005e-05
4.86121391019936e-05
9.90667941435945e-05
4.76593586646412e-05
0.000104419140786794
2.5065917412009e-05
5.45717334462404e-05
7.09041647079655e-05
6.84030469421502e-05
2.11497104135936e-06
9.05483275749978e-05
7.54753372459676e-05
7.51991656859527e-06
4.51215848578851e-05
3.66447577087102e-05
4.58473727849115e-05
6.19047977402885e-05
7.98547052862559e-05
8.23132229539471e-05
0.00011084770490439
0.000117699815965866
3.48503725145823e-05
6.33463204146855e-05
7.65516512012874e-05
7.27897878167072e-05
3.67950908079495e-05
4.01511324026209e-05
7.03501390990056e-05
5.94262409363133e-05
8.87233249851392e-05
5.78411689928332e-05
2.85644058559656e-05
6.62692272206588e-05
7.70896907115258e-05
8.07329377510877e-05
-6.46386442158906e-07
5.88102625699949e-05
2.13724317595296e-05
5.93509751809163e-06
4.31242157386259e-05
8.73209249475647e-05
7.55650540042204e-05
5.40468841064053e-05
3.97573742121036e-05
0.000105510441552973
2.7942259705107e-05
6.49389107503492e-05
8.23413186846813e-05
5.18837697685195e-05
5.05039528031097e-06
0.000106935798406181
4.79879508382435e-05
6.44008169905768e-05
3.0015736213553e-05
4.05445246025489e-05
7.877103404336e-05
8.32382822680711e-05
6.44864655885654e-05
0.000104577550733439
1.46633739285282e-05
7.03335069204524e-05
5.58840081159612e-05
1.53966240698524e-05
7.57322915682396e-05
9.64616991581944e-05
0.000107128588263177
2.7922714684942e-05
4.83209346072719e-05
3.67727135804503e-05
6.19870383449358e-05
2.29152130908966e-05
6.640032514826e-05
1.74839917653967e-05
0.000103119515410928
7.35724724949035e-05
7.30607434873728e-05
7.3964211047987e-05
6.65166377192289e-05
3.12952877035881e-06
6.29972329394493e-05
6.06753676693829e-05
2.30769330364572e-05
2.98193037036811e-05
6.13088781409599e-05
3.08544979152559e-05
8.02773467188015e-05
-1.00052729068294e-05
5.38490141762972e-05
9.60803362208024e-05
5.83884416311343e-05
-1.52713883023176e-05
7.39196492662541e-05
8.85364238429844e-05
9.4111388549365e-05
4.44806045428332e-05
5.27132745884294e-05
4.73280270305348e-05
5.08038140216848e-05
4.22015126272381e-05
5.29235333347146e-05
3.49692085788005e-05
1.29882965218711e-05
4.87431761207084e-05
6.60878030532716e-06
3.94835791577311e-05
6.23181100874525e-05
3.97502990509025e-05
1.98498011206312e-05
5.61500679976218e-05
9.87656068492247e-05
3.27528044283321e-05
-7.09613365083615e-06
1.74488633693638e-05
7.60335468912692e-05
5.421138603399e-06
6.11367595947087e-05
4.93806478477906e-05
8.05162368061988e-05
4.08752146034106e-05
5.24795999717582e-05
-4.15936779910467e-07
5.15820205946627e-05
6.48341579665082e-05
6.82584538937943e-05
0.000118166402366778
3.97754125735888e-06
4.31409070571266e-05
7.27004793913638e-05
1.94420127796981e-05
4.35758419218096e-05
4.20315380298349e-05
6.47024119002556e-05
8.91379179836849e-05
4.16271528488378e-05
5.16959868793183e-05
5.645349960971e-06
5.69936012902245e-05
9.8879920797954e-05
6.24903355273821e-05
6.20259237962735e-05
6.24635189743141e-05
8.5660944637162e-05
6.90336776594568e-06
2.78703111906287e-05
4.19405916035282e-05
4.76649647170265e-05
3.37800920937747e-05
7.76065763975773e-05
8.00367999461904e-05
9.88829291977705e-05
4.62796658346006e-05
2.6436485931902e-05
9.01619906523223e-06
5.42641141345854e-05
1.61092862087441e-05
7.44186307941033e-05
2.62873104637457e-05
4.66593879658118e-05
8.55806685759273e-05
5.50920502063512e-05
7.39134686063375e-05
5.99550928664091e-05
1.62452443777278e-05
4.7619636879609e-05
2.74471339078345e-05
6.20331932187686e-05
5.63436314561751e-05
4.42477417060249e-05
5.62540898971024e-05
2.4401004155615e-05
5.0506481678694e-05
5.30644754912319e-05
2.99452238603923e-05
6.28613588464255e-05
7.79775581439122e-05
0.000114450320600408
9.67686240874881e-05
0.000101626598467527
2.2743406902115e-05
3.81022707756465e-05
4.96437149406577e-05
8.34352149435997e-05
7.45576698612099e-05
3.45082552769082e-05
-4.28754582301255e-06
0.000105175131736141
7.65743792191787e-05
4.55592719127383e-05
8.89213850958579e-05
4.33134912559953e-05
5.6842280263395e-05
1.94474530367357e-05
4.79606206889406e-05
9.56892733064211e-05
1.64132028540509e-05
2.06119039430028e-05
8.26319689780091e-05
8.45274872437261e-05
0.000111302352848289
3.99605319629044e-05
9.41788082634707e-05
6.40657352549298e-05
9.24859066379244e-05
5.07365658483689e-05
7.562328735519e-05
3.68942223588944e-05
2.00614872817392e-05
6.10305764177053e-05
1.45505243765355e-05
5.20477261813536e-05
7.48886703633352e-05
5.38148033246223e-05
8.66638153492197e-05
6.86186320646273e-05
-9.70370486056526e-06
4.17517921555457e-05
-1.07372942274469e-05
2.50361473778663e-05
2.11728839693928e-05
5.24334864388332e-05
7.39274658255663e-05
3.43321008737015e-05
0.000111336579963304
1.89832118929373e-06
7.21298439501696e-05
4.16316076878689e-05
5.19552310563213e-05
2.83974299467311e-05
6.08832955789065e-05
6.66188684713855e-05
4.54380126259764e-05
5.85926330690216e-05
4.22912160967043e-05
1.01133227759192e-05
-5.83642722195289e-06
5.78382331339162e-05
0.000116765102702427
2.55463414699528e-05
5.93896894156183e-05
6.88839300824973e-05
4.33168259039943e-05
7.04319798608052e-05
5.8001300934704e-05
5.0050815502078e-05
2.20542927631593e-05
1.188635210114e-05
4.89150963642432e-05
0.000104360591225862
1.56949601840873e-05
8.8449701076895e-06
4.41148417725152e-05
0.000115443890801444
2.98087846551256e-05
5.97128800242001e-05
8.770318405851e-05
8.6751566644326e-05
4.62487628498335e-05
6.96993727588367e-05
4.72766676490044e-05
7.45244427823697e-05
5.25971528073946e-05
0.000101767579510375
1.66335414293712e-05
2.39875040729783e-05
5.48371015584666e-05
4.00700871643149e-05
4.9805553799196e-05
5.31542553239066e-05
7.79779557578793e-05
1.93674154475718e-05
1.99427508516759e-05
1.49188969978787e-05
2.03674634656209e-05
4.92785260647691e-05
9.90162865817618e-05
2.5776285059601e-05
4.04427183196987e-05
4.39353723053505e-05
6.88441698669054e-05
2.00190682832276e-05
1.64759357341004e-05
7.65883316202137e-05
6.40300831373995e-05
5.58581895164417e-05
5.68873780305105e-05
5.39762962451235e-05
5.82878366539472e-05
9.57816131936593e-05
7.37051666616099e-05
0.000125895962468237
6.7130741706913e-05
2.21855284165945e-05
-1.91907115825153e-05
0.000100093643640394
8.49708152384557e-05
4.05386863371558e-05
2.28764247642982e-05
6.40099364274626e-05
3.10905717382078e-05
3.2788096263823e-05
3.71798840289599e-05
4.40355112121528e-05
9.90789603815801e-05
8.28545434723213e-05
2.57074977257781e-05
0.000104723939552379
1.51478233501191e-05
4.83163744403235e-05
4.12142265872526e-06
8.68767163896261e-05
7.30446706224098e-05
5.87583890179174e-05
5.73146834399692e-05
8.73328317029509e-05
7.63499655341418e-05
8.17367014568339e-05
4.22943952897264e-05
-4.73980960794118e-06
5.14730467699593e-05
-5.64262736050478e-06
7.51223638980072e-05
4.28676010473486e-05
5.43631877312122e-05
4.73114268715045e-05
2.31403335761093e-05
6.25215893790486e-05
5.69859365391537e-05
7.40202834113123e-05
4.13860402928946e-05
3.60682118933023e-05
3.66247077573861e-05
5.88666639665409e-05
6.4259201152531e-05
6.35486996716297e-05
3.2233447951399e-05
7.47656751034919e-05
6.13125620296397e-05
1.63292263759103e-05
5.9224969035818e-05
-1.86418850303344e-05
5.42983654184364e-05
9.09541978045075e-05
6.90781494876663e-05
8.89585693728872e-07
3.43726814445833e-05
3.6642570138938e-05
3.14230450624835e-05
3.49835130463155e-05
7.4083972645899e-05
7.30011259517329e-05
9.43941144923161e-05
7.14601032528211e-05
5.6058896811411e-05
0.000102171857179468
7.21542219693604e-05
5.87255688957891e-05
0.000110190798165242
8.38584209082496e-05
3.27879382100755e-05
5.77353604631248e-05
-1.70725071782793e-07
5.97732394807681e-05
7.64511219598237e-05
2.48744444967972e-05
0.000129167402329894
6.81114303111465e-05
6.22327620527364e-05
7.94491309345521e-05
5.00101525699036e-05
6.43794150092183e-05
0.000104147794533692
2.40812343094015e-05
5.14766191136672e-05
1.98689965596486e-05
-3.95970504402873e-06
5.53142478787071e-05
1.02175487829316e-05
2.94932512545643e-05
2.64858590435537e-05
3.09249491614524e-05
3.02199308883741e-05
9.51998690998933e-05
5.94168199083526e-05
4.02361765911578e-05
4.47874124691355e-05
2.37008540965979e-05
5.25333105084064e-05
0.000104696328294185
3.45158065277813e-05
8.94646678868627e-05
3.47705700988376e-05
2.68843269393623e-05
0.000102287358386992
7.66580144699927e-05
4.83063511017264e-05
7.92609614539504e-05
3.04132478514657e-05
2.48806286864444e-05
3.64792307437701e-05
-5.75903817377445e-06
7.23284519515364e-05
5.5363734865155e-05
2.56848409637645e-05
5.88733023428821e-05
2.52037534210872e-05
2.26979598707552e-05
7.96407376163053e-05
9.97873878432853e-05
4.72495013075972e-05
5.16662213947571e-05
7.70376669260982e-05
6.65085540466067e-05
3.6002592159188e-05
7.27316408352958e-05
4.46472418534449e-07
5.15992152923373e-05
9.48284358261291e-05
4.72791755033434e-05
3.65475767238794e-05
2.38824856198505e-05
1.55570464713662e-05
5.77903131240675e-05
7.55268974515975e-05
4.89478174003803e-05
8.88074347432544e-06
0.000108861133383882
3.06608694134067e-05
9.82449381640136e-05
-1.52147401562645e-06
6.31844584898644e-05
3.98300092900835e-05
-2.87043495868982e-06
6.35542296138813e-05
2.60196990901252e-05
5.22749298238375e-05
0.00010416142789821
6.3983601311313e-05
7.54806695683459e-05
8.31246181619026e-05
9.23172610343715e-05
-1.19250768863186e-05
2.4728404595649e-05
4.9754139708898e-05
9.62031657629561e-05
6.79072423551048e-05
5.79630623335863e-05
3.69282687069554e-06
3.47106241111826e-05
5.2985741697703e-05
3.34578162802549e-05
3.78848334001583e-05
4.51967400881278e-05
0.000110268991258908
9.21761071762656e-05
5.61093245661178e-05
2.69268435974517e-05
2.27350060755975e-05
5.58936901643137e-05
5.37711863589134e-05
4.74370109414782e-05
9.67372996654494e-05
5.14221969727423e-05
5.90828193124884e-05
1.91511215996995e-05
1.51040929276862e-05
4.93462750596345e-05
0.000111650393567531
6.19849657780551e-05
4.89912779777838e-05
5.39950064608876e-05
6.29669575508408e-05
7.80930606182244e-05
8.32752271895342e-05
8.29617115763842e-05
2.69527721561845e-05
5.92071958761424e-05
8.19484298523836e-05
2.33166506072463e-05
0.000103942590308405
4.80705369119705e-05
8.50032226533517e-05
3.36125801691971e-05
5.80062340585257e-05
1.23496680546312e-05
3.17817709919814e-05
8.44562510583273e-05
3.04857860759581e-05
8.58570453619172e-05
6.13615864439516e-05
1.44331292480593e-05
-4.75666890824011e-06
7.62999262911343e-05
3.52279690076923e-05
5.12677640412843e-05
9.01241146121076e-05
5.45292162126003e-05
8.36826644312103e-05
5.92606602731822e-05
5.65315418421414e-05
8.65269327889324e-06
1.08465511821745e-05
6.72356923991848e-05
6.64865938023937e-05
6.27871885693252e-05
7.74980640082615e-06
7.0622371063564e-05
5.26592299500971e-05
4.50342591705954e-05
6.02583865983914e-05
4.54334057246902e-05
9.21468929984255e-05
4.96688384809235e-05
3.80272351028592e-05
4.83033710780883e-05
5.08292126830019e-05
3.35922186002668e-05
7.69865391516866e-05
1.64887433243272e-05
2.85301701152406e-05
6.15069110615643e-05
2.56279149895257e-05
2.70197149181603e-05
3.74713947873492e-05
4.77271826830996e-05
3.1595167372186e-05
4.70832494107215e-05
6.03714966140486e-05
3.19200209079398e-05
8.99738206886461e-05
9.32013327946932e-05
3.02148365208539e-05
6.1113111538125e-05
2.89774925219998e-05
7.09372156126955e-05
6.79450144546417e-05
5.63169090905111e-05
5.62434852197493e-05
4.28519048673611e-05
3.97549408664223e-05
1.96201222292239e-05
5.3716344650324e-05
7.82046727745486e-05
7.09979148660896e-05
9.85591259366086e-06
1.33366290352749e-05
7.79724520114425e-05
8.93407376413274e-05
5.38227465364351e-05
7.68343498887923e-05
0.000105255769517571
6.0447951855318e-05
6.80245365039394e-05
2.47193741756219e-05
3.99113035120705e-05
6.46309707992176e-05
3.43324605237829e-05
0.000109257520742241
2.93562750741722e-05
4.91860010871501e-05
3.65852831552025e-05
3.39054085408688e-05
5.3219413673673e-05
5.91736649685237e-05
1.84361133365843e-05
5.34109567377093e-05
2.72732310104115e-05
3.0283255189e-05
9.97941537564421e-06
4.15804469739014e-05
4.25693345551806e-05
0.000108211519141052
3.29668794701512e-05
1.96921749844253e-05
-1.28818089232345e-05
2.83555166732343e-05
7.75182957971699e-05
7.71193647116254e-05
2.9499759794418e-05
7.39268037323884e-05
7.71764345970919e-05
4.49869101294051e-05
4.93096722774036e-05
2.64310727559113e-05
0.000104723664687535
1.80626753990233e-05
6.01805585623517e-05
9.13346852517822e-05
4.38300048523998e-05
4.45378030875083e-05
5.76668809313086e-05
6.81866585001015e-05
3.68196867963072e-05
3.99651221002199e-05
8.38019362722983e-05
5.29734819113848e-05
9.05805274988391e-05
5.99990017064511e-05
3.63538401436862e-05
1.06955393344667e-05
5.69169423251178e-05
4.69758143398249e-05
2.067484520715e-05
6.77005259191046e-05
5.09288421129497e-05
3.08295415199953e-05
-1.82323811969299e-06
3.94524837461567e-05
0.000116385551956312
3.57861891054876e-05
6.28977829082944e-05
8.75536155875858e-05
8.70298400278857e-05
3.92302537842667e-05
8.13039722200152e-05
5.11931823572249e-05
9.53795428411328e-05
2.18599820336549e-05
3.16005265150299e-05
7.85022182577042e-05
4.06758771492151e-05
4.50922085367185e-05
4.66328147468593e-05
6.3102021210398e-05
-3.01635342082627e-06
0.000116531041418409
4.8440148223666e-05
8.60520704568741e-05
-1.71107729955716e-05
5.07225581869553e-05
3.86887152003184e-05
4.13363401579857e-05
0.000107052455439489
4.48580448683503e-05
3.97204781098402e-05
0.000112789336599114
2.96970785606923e-05
4.00153516429483e-05
3.87472926889602e-06
5.61335072961032e-05
5.51029436613387e-05
4.13383464776179e-05
2.96753477532948e-05
4.40256527823713e-05
9.17308343085179e-05
6.01193431710469e-05
7.36956861583959e-05
9.28487294491612e-05
7.51707498089938e-05
3.50449710973331e-05
6.5384413834579e-05
4.00911442778989e-05
6.30110903141214e-05
2.30186146302867e-05
6.06236950989471e-05
8.61112182809686e-05
8.14139526991006e-05
5.51553361150997e-05
1.07066472766377e-05
2.98285241260169e-06
8.52140723110438e-05
0.00010942401026272
1.94502768425228e-05
1.49762840182317e-05
6.33617243855847e-06
7.7128385151308e-05
1.28054097728225e-05
8.92906277627332e-05
0.000107007143733298
1.36924882668027e-06
1.07599880216663e-05
7.37173901769155e-05
3.2342903380586e-05
6.95914223679797e-05
5.51924147634293e-05
2.634300246701e-05
1.92429888432912e-05
2.27077246854441e-05
8.22518137401006e-05
0.000122837624230534
4.88776589928424e-07
2.45417465248226e-05
3.07465702335784e-05
2.78790876094301e-05
3.0037398842853e-05
8.34169663558183e-05
5.79427642276829e-05
2.18145898091106e-05
6.16926134205223e-05
2.00141022943526e-05
7.39231228367444e-05
9.82868375963238e-05
8.03022475805923e-06
5.57675761562262e-05
4.67118519791327e-05
-9.58286060041136e-06
7.55232783992049e-05
5.45187545375474e-05
6.75133656792246e-05
3.00293047794193e-05
7.49182311931739e-05
6.29847068164172e-05
7.61892096977279e-05
0.000106354172402934
3.85696359714001e-05
5.5383053190527e-05
0.000136251410952079
4.77429394757982e-05
7.76055557026882e-05
4.535383644683e-05
2.60034977408771e-05
3.46416702886375e-05
8.83329977142724e-05
-6.21334821525035e-06
5.12495280763063e-05
7.34416717683571e-06
3.96712556676335e-05
3.03116398169118e-05
7.68215458566511e-05
7.16712882117259e-05
6.4655888882498e-05
4.80135136562059e-05
8.05443774540209e-05
6.64321986231408e-05
4.77191822470711e-05
0.000121243570644101
-1.31682437130763e-05
2.44244254640497e-05
6.16616833994538e-05
6.25164566081112e-05
3.80845975726346e-05
5.74472092428017e-05
5.5876017181681e-05
4.22017394661533e-05
9.4044167033948e-05
6.04539881114296e-05
6.95806001878058e-05
2.14132677421167e-05
1.55995160496448e-05
4.98856693233726e-05
2.61152473429886e-05
2.583432815484e-05
5.88167737958933e-05
8.73994561365276e-05
3.13910930441135e-05
8.89857562788014e-05
8.72542482542485e-05
8.62296572274293e-05
6.91964155202252e-06
0.000116220622395873
2.8996288881673e-05
4.51156151517143e-05
6.47552036450125e-05
4.71062281824817e-05
2.40332836993249e-05
0.000120554841676577
4.56148327666964e-05
-1.36832482291349e-05
9.42661400919628e-05
5.8092066682653e-05
4.05470126288255e-05
9.39611851856836e-05
2.29096681097573e-05
2.96515295242568e-05
2.54381247612247e-05
3.48539168230319e-05
4.86324937841855e-05
6.08081772706586e-05
3.62740784976543e-05
3.6970421713914e-06
8.94652160138368e-05
4.20934745312791e-05
4.59318814530809e-05
2.11400928807051e-05
9.52066911809397e-05
5.53487944368369e-05
1.06376063617848e-05
8.62796513792441e-05
4.55441345761197e-05
4.80135684640569e-05
2.10543723480711e-05
3.77859004338811e-06
4.44479818223994e-05
6.9971370649393e-05
6.82569599685882e-05
3.655507093983e-05
3.66927268941976e-05
7.19377992555066e-05
8.92955880501811e-05
5.59740419697329e-05
1.1939822197635e-05
5.34330390312766e-05
3.97751972278907e-05
6.28808783764565e-05
0.000109401080586521
6.05024500669139e-05
5.28945096041435e-05
1.68351044598885e-05
6.30746990253786e-05
6.83729479745618e-05
7.02156679312252e-05
3.95808498945025e-06
4.77511452643293e-05
3.49054353043952e-05
5.84206988425747e-05
7.00356169385876e-05
4.80859840317198e-05
6.41413197702376e-05
2.86371089609079e-05
3.29802199950295e-05
3.3016390047063e-05
2.57462957105056e-05
4.67144363028976e-05
8.32339759448152e-05
9.08297871879495e-05
7.96802200595008e-05
6.25073160689483e-05
6.96735476183731e-05
5.39184920447525e-05
6.46978399207068e-05
5.11068234238897e-05
0.000108784306437167
2.3621703224347e-05
9.37211923315624e-05
5.42369934725363e-05
0.000104292930741896
4.85536720010657e-05
0.000102867062138832
4.10344309728943e-05
1.67333892367741e-06
3.80128039580403e-05
2.6795201325556e-05
9.07580147320134e-05
0.000127607351038956
1.9979333766142e-05
9.80827322647602e-05
2.84023450316855e-05
7.05259508571545e-05
2.80827408508502e-05
2.70229685294347e-05
5.45194194322585e-05
4.35169485315796e-05
3.75205306513629e-05
2.33397982359033e-05
-4.68581936239225e-06
4.04727386866155e-05
6.50923828133029e-05
7.52807348205374e-05
0.000144646892409784
7.10521769282617e-05
1.62030829060872e-05
4.05788247293058e-05
4.98850922555716e-05
2.44968752785314e-05
3.48978490181907e-05
6.39275701285501e-05
6.31355014202957e-05
0.000141812578214894
4.636632560422e-05
2.0752769256126e-05
4.39332950069524e-05
5.78185957614367e-05
4.81704586036988e-05
4.87400992560864e-05
1.67644741544223e-05
5.195189381959e-05
4.73027447358094e-07
2.48257756625779e-05
6.93238664754618e-05
3.58357739663818e-05
5.31582506732478e-05
4.22724298811918e-06
7.2309513990437e-05
7.02429760451326e-05
5.34096731836382e-05
6.5138557649888e-05
-2.04897924893805e-06
5.9450151416078e-05
5.80311938692026e-05
9.85490003046805e-05
3.53811815474376e-05
4.97499784126652e-05
4.24953488276404e-05
6.76613952215615e-05
0.000112452069134351
5.5208291289993e-06
7.99612148427227e-05
4.13284917567326e-05
6.62380009532253e-05
7.82089751167121e-05
7.9826984408102e-05
5.99579735064364e-05
2.70269230244794e-05
8.08567795411338e-05
3.87737083738048e-05
5.12543761929352e-05
0.000115435912709371
5.85866685014026e-05
9.67427072230017e-05
4.47634889879045e-05
2.23984268441743e-05
7.0187478349912e-05
9.59665257610089e-06
7.82191927734363e-05
7.22316240509089e-05
8.64407837283357e-05
7.14906904650403e-05
7.62986570158961e-05
3.49426328672634e-05
8.17455940736528e-05
5.96380704389617e-05
6.67304208058317e-05
-5.86821095207756e-06
6.88346663349021e-05
5.17805402625729e-05
4.08777762710192e-05
5.07781008032132e-07
9.68088632300625e-05
-1.77752474281905e-05
7.83604194349241e-05
9.81008440600625e-05
4.75125090232049e-05
4.01420557738024e-05
6.88774419190806e-05
2.22967068047456e-05
2.95224856883513e-05
5.75662344076525e-05
2.68386197529059e-05
7.90419797205761e-05
6.12215403205236e-05
8.6087598826157e-05
4.68862915183283e-05
5.89820407638604e-06
4.83629077984224e-05
7.55078231088404e-05
5.71231808707646e-05
-1.61610065183853e-06
9.13756330297097e-05
-6.1234649107443e-06
8.05372353803006e-05
3.39626842508199e-05
6.89942403671502e-05
3.24827882631873e-05
9.3697575134176e-05
-1.98790494473979e-06
2.52532232186597e-06
6.16987300885182e-05
3.35260006592467e-05
4.23789855010258e-05
3.89469656726243e-05
4.74949183619043e-05
9.45249635241087e-05
7.31041222473688e-05
5.63421925240638e-05
8.51783425452454e-05
8.08701347002568e-05
6.12059136606161e-05
-2.73613372509909e-05
0.000107437957569197
8.08651002547469e-05
6.58015769453746e-05
7.79449853629904e-05
8.53489764419737e-05
0.000100019937510669
4.77322677496803e-05
0.000118259029314777
6.1533994049949e-05
6.01584317485328e-05
8.59657445123076e-05
2.29989270628501e-05
7.62524865794644e-05
6.3674837550645e-05
9.70681883633404e-05
0.000104727883024671
-1.40981288775791e-05
2.49494083529471e-06
7.51602499228535e-05
4.97608989016138e-05
3.4047705968087e-05
7.08253189504058e-05
0.000109055016467726
8.73119311216783e-05
3.86319279487443e-05
5.22872130601625e-06
7.31799894326002e-05
1.73654919342858e-05
4.05754034037085e-05
8.25440181909073e-05
4.58988640218739e-05
1.78363276780583e-05
3.53839980830463e-05
7.77126384367524e-05
4.57061445031275e-05
0.000150012812531603
7.39350869858849e-05
5.13177543136169e-05
2.23963761124119e-05
3.80142811242652e-05
7.11939953968249e-05
0.000112631205824783
2.12504701562515e-05
-8.00616388245315e-06
2.93948204377497e-05
0.000130660477076524
2.15850035484331e-05
2.50167991331669e-05
4.01782115407542e-05
8.72688781961408e-05
0.00016021297321228
0.000114017555123877
9.54289520097154e-06
1.05667881458069e-05
4.32792495014176e-05
3.21860969543476e-05
7.96459829325729e-05
6.56739124973473e-05
8.68669799067697e-05
5.92815265388617e-05
5.74211634413258e-05
2.38201172874764e-05
4.78089645393318e-05
1.94010000179198e-05
4.82056066261256e-05
2.91283748128895e-05
1.57630517207665e-05
4.88148290142878e-05
1.21276886161622e-05
1.6803844019169e-05
-1.40311408542461e-05
1.2382470775448e-05
6.43284400688468e-05
3.0763103376421e-05
4.86216843092218e-05
4.89724461979219e-05
9.19087818155549e-05
-1.78066656591922e-05
5.07684950328241e-05
8.09845756671432e-05
2.57170130615716e-05
-3.87032955968196e-05
2.48856197704577e-05
3.94147857359763e-05
3.44288787004754e-05
2.94525847844048e-05
-7.27053101827191e-06
5.64731507913273e-05
4.11371501857121e-05
1.89931987590583e-05
8.46601053675263e-05
8.65400414190054e-05
9.53144193700423e-05
5.33763750168096e-05
8.2202835567757e-05
2.58155495158312e-05
8.55048867733326e-05
6.9586730908067e-05
2.94429779974904e-05
-2.08149367356717e-05
0.000115755069160567
1.68198019270355e-05
4.85533703047247e-05
5.96026938446233e-05
4.13206484866155e-05
7.93667082474744e-05
5.45940977333193e-05
-1.16770184693515e-05
0.000100549321361195
7.76336790561865e-05
2.22810909637492e-05
1.84105847242749e-06
5.23079257022238e-05
9.95509458103448e-05
5.61494029836553e-06
0.000104509109873135
9.33115211774693e-05
-1.17585238496752e-05
4.79718758473277e-05
5.73166063978471e-05
5.44985444136179e-05
6.43430123812397e-05
6.62807025105741e-05
2.58789129866939e-05
6.82998655787747e-05
8.68362852935503e-05
2.97761458832953e-05
0.000113093661207885
5.63756440856538e-05
0.00011394620194367
1.4543479343157e-05
-6.21079920930483e-07
6.56080731178224e-05
2.5410776641716e-06
4.89498504001745e-05
5.0037426630422e-05
8.77423258930437e-05
9.40697020001252e-05
7.03050817577163e-05
3.76027864884414e-05
-1.58623099836485e-05
4.02058560186334e-05
9.69887159066496e-05
6.60300630587004e-05
1.1029257361961e-05
7.4068975509031e-05
5.30298120750649e-05
4.52189724544332e-05
2.88838698828963e-05
2.32716332730975e-05
3.43168387553507e-05
6.67268257594286e-05
6.1119778683149e-05
2.55881767917388e-05
7.07815421358322e-05
7.55457302744239e-05
4.15903517346309e-05
7.8544124725305e-05
6.3961005803426e-05
3.71766515512464e-05
-8.63942497248047e-06
1.85913398809188e-05
7.08910141476478e-06
1.10923548645933e-05
3.20168798332124e-05
1.32113810781568e-05
5.21603221906475e-05
5.33421643403186e-05
5.53382058939383e-05
5.81409038960822e-05
5.19177915574727e-05
5.23704156028631e-05
5.62393534308643e-06
6.83726303407734e-05
7.131246674787e-05
9.76436860103809e-05
2.99975067400208e-05
7.42913235091043e-05
6.995327559956e-05
1.83753619844316e-05
2.00068225496908e-05
7.92467853077639e-05
9.05616439512762e-05
8.13879175353878e-05
4.82658786389046e-05
7.26641502840915e-05
1.67304273819236e-05
4.92785449046924e-05
8.3121114824824e-05
6.86059261148867e-05
5.83987461769381e-05
5.50843043216913e-05
7.91526680975106e-05
4.19080412588027e-05
7.83177191275873e-05
9.84777976331209e-06
0.000110853263036952
6.86864067857512e-05
3.24844698906506e-05
-1.37544813216723e-05
6.19629935849818e-05
3.32990195094769e-05
7.4812471911092e-05
5.06859651329472e-05
8.92580845586432e-05
2.92349987569427e-05
6.32199397765763e-05
5.00018690924409e-05
7.29035433624215e-05
4.07303632273833e-05
7.00607791235501e-05
0.000128582211641834
2.95021352080253e-05
2.63333967101917e-05
3.48614802502111e-05
5.41468130998542e-05
4.7086415606425e-05
9.66896195898455e-05
4.26160615113959e-05
2.89506515991212e-05
9.86839133690666e-05
4.24415883720647e-05
2.16708468794054e-05
6.63174268972232e-05
5.14045892918432e-05
0.000106166969100537
3.5001372850438e-05
7.52724099357355e-05
2.93995282827311e-05
3.14107790044415e-05
8.29815929533724e-05
8.22945299674935e-05
4.95654692013579e-05
0.000126189754024094
2.41811622249364e-05
9.15907721935236e-05
9.51497244983214e-05
3.03537150259941e-05
8.50954616336874e-05
5.86241640291919e-05
4.81126132563907e-05
8.960435471493e-06
-1.22939390345896e-05
5.8851814982843e-05
8.89260493301748e-05
8.5358143557849e-05
8.55152907899279e-05
6.75626664577172e-05
0.000105368606091952
7.11002427886779e-05
3.34572851487603e-05
3.82519160093086e-05
3.6471914234516e-05
8.29414624610435e-05
6.97089503373868e-05
6.67312046377739e-05
-1.05351848106653e-05
4.35879254714461e-05
2.69803935623243e-05
8.13268743412129e-05
5.93902258900625e-05
4.49920413021557e-05
4.55462696387264e-05
7.90648042959631e-05
5.33247236894313e-05
8.22944466991089e-05
7.06503243145838e-05
7.04333201077568e-05
6.34500666082459e-05
6.79253212900447e-05
6.59376647277308e-05
7.9032794532112e-05
4.58809628482691e-05
9.01960182903164e-05
9.99733824929244e-05
7.99426390031988e-05
8.89772410378643e-06
1.94297440913254e-05
9.07646105213289e-05
7.55784964903052e-06
2.1955463031285e-05
7.11689226108306e-05
4.46298673425265e-05
2.08101087486408e-05
7.87058599084706e-05
4.03412216745145e-05
3.79996557429268e-05
9.01073890269734e-05
8.51226505765661e-05
3.49153802624174e-05
1.73836031670753e-05
0.00010938640469686
7.72315567116128e-05
7.94607646054272e-05
4.08445397924708e-05
1.05399580321375e-05
9.05374772238996e-05
6.02357783945437e-05
4.78059272770392e-05
3.03709697633613e-05
5.08686786295399e-05
5.79875537687713e-05
2.52221798776051e-05
6.95593544994456e-05
3.24306039702681e-05
3.25718888903596e-05
8.66909045134586e-05
5.53684910539997e-05
6.25029126665916e-05
1.63121632866432e-05
3.65574906149795e-05
7.66131621587421e-05
-1.71907609629479e-05
0.000116560548096607
6.32991580948818e-05
2.88866200522315e-05
3.97863984251815e-05
6.23854742249875e-05
6.91530321625938e-05
5.22970424174401e-05
5.8678104026501e-05
6.20699780059482e-05
6.66908112277174e-05
3.14775153128797e-05
6.7805992598934e-05
5.81163833756016e-05
9.70814209306821e-05
7.00291881599476e-05
7.03424635350179e-05
3.61537232584115e-05
-6.55562799708175e-06
9.37295649596218e-05
9.06933064305414e-05
6.72381070938343e-05
7.7889671475247e-05
4.74953145252803e-05
8.62851381521073e-05
9.59757798313468e-05
9.52854114361183e-06
3.5266542364189e-05
4.68789889960864e-06
6.36795989697601e-05
3.04696324180725e-05
7.28763557616292e-05
4.16267537095951e-05
4.12081967443233e-05
2.93721720425921e-05
6.26957622588835e-05
5.71726360229254e-05
7.23345270102389e-05
6.15751268848909e-05
7.0460533471932e-05
4.21248616396341e-05
-2.64369929409074e-05
5.7148033343037e-05
4.11854509297971e-05
6.35344471088942e-05
6.46131935500833e-05
7.36563785826077e-05
5.61797870579661e-05
3.00660527770782e-05
3.84502190095035e-05
2.42153853925437e-06
5.50270043409863e-05
8.33953747901976e-05
-3.96878864584084e-06
7.88019394257534e-05
6.43028344549555e-05
6.68840060673539e-05
5.4328472952256e-05
6.06141693465719e-05
6.92992475102856e-05
3.3525352041056e-05
9.68945889971204e-05
4.95734590370595e-05
6.29600341616316e-05
0.000102739689274094
5.78863350766928e-05
7.46698259362231e-05
5.21604706150688e-05
7.00682451219462e-05
8.880494540611e-05
4.52945389209457e-05
6.17238237214549e-05
8.43597829739748e-05
6.42231810098172e-05
6.13484810298452e-05
6.17866503449723e-05
1.99164861200074e-05
7.60470707854485e-05
8.66023252203821e-05
0.000139957879945342
5.51610645816814e-05
7.94506224357551e-05
9.39093946686168e-05
6.0135882322823e-05
3.73114443168754e-06
7.02951714507771e-06
8.91372486476822e-05
8.34463876930617e-05
-1.78702133778351e-05
6.14664443772069e-05
6.02421503930514e-05
8.71663514149815e-06
4.55702381813282e-05
2.78398508511221e-05
4.82149869294115e-05
0.00011015554754277
2.26771952446758e-05
8.89570234295872e-05
7.45448012732506e-05
5.27790963923258e-05
8.05353167480879e-05
5.45008526823814e-05
5.07122384501872e-05
0.000100649656627901
4.09734677955171e-05
4.75594956875238e-05
8.17949994910535e-05
0.000115205853888672
8.89795419226865e-05
2.56457582034066e-05
1.89356058744184e-05
9.22822216070657e-05
0.000115807765788207
8.14101867377475e-05
9.67976283284591e-05
4.40621175685306e-05
5.69961555624573e-05
4.76684903538624e-05
8.28215606990417e-05
6.43483007146666e-05
0.00010883515085146
7.85025538702493e-05
-1.39877604136244e-05
6.99204144582843e-05
6.92852601506863e-05
8.33629305272079e-06
3.01821896953776e-05
7.43095862951545e-05
5.0630898824304e-05
-7.13141339245076e-06
-6.82379036186504e-06
3.41633662344927e-05
6.16746170789495e-05
6.57842212864382e-05
4.16944662876014e-06
9.53824568425159e-05
4.76712499623868e-05
4.65452006051243e-05
2.77182010378913e-05
5.33142385350263e-05
7.03293155309595e-05
0.000102403254453464
5.9439062034362e-06
5.20864273370543e-05
5.80327203737728e-05
1.04510209212893e-05
8.16018376092898e-05
2.39915049722494e-05
5.41907173575369e-05
-8.9655971825957e-06
4.08780663796362e-05
4.50655714578095e-05
5.80525717437737e-05
3.88317751448359e-05
2.52487978605576e-05
6.15025221214892e-05
5.83497194338371e-05
3.76237273281561e-05
6.78374470228838e-05
8.14294913179697e-05
7.78351549438207e-05
8.79555227708518e-05
6.87612514196102e-05
9.72176774852521e-05
5.75671346925162e-05
9.63958153393922e-05
8.47958354036949e-05
2.96065647310532e-05
7.82589363794626e-05
3.02806574739891e-05
7.79462787426132e-05
-4.19677371321446e-06
-2.52640720585413e-06
5.58190160380482e-05
4.69916482314712e-05
8.0606772556394e-05
0.000124096938481038
5.85449580297768e-05
9.02226153642658e-05
9.43877061318918e-06
6.4972591852383e-05
4.44136815103831e-05
0.000103613131897234
4.81935283867641e-05
5.18972171181848e-05
3.58524345813509e-05
4.14590684487524e-05
8.28410047782173e-05
8.12048199558017e-05
4.46950718872536e-05
3.17793919023248e-05
3.83655646965273e-05
5.45527642517252e-05
8.01981882666223e-05
-1.15355214151253e-05
3.44087384441952e-05
-7.02172463454982e-06
7.08661269055309e-05
3.18607175367878e-05
2.74748469332584e-05
9.39631169259274e-05
3.3947323071813e-05
3.52778212290374e-05
-4.19751663259526e-06
5.72040741090775e-05
5.05396465017264e-05
2.26796532737786e-05
6.15220575640885e-05
6.91471704446245e-05
6.33411663954837e-05
5.21306333706557e-05
6.20731257661536e-05
8.01384603696559e-05
4.36300988297889e-05
5.82627681087029e-05
4.8571475753011e-05
7.72131069971778e-05
3.28288262205934e-05
-1.30726865140919e-05
4.43872997656678e-05
3.77360478077249e-05
3.50865617172762e-05
2.53260336309203e-05
8.05473508528116e-05
2.24140097979522e-05
9.05123571178515e-05
8.01039377380871e-05
5.35526211412834e-05
2.42692310973082e-05
2.77665427572623e-05
0.000110925553837929
-2.82640011281533e-06
2.93192685540061e-05
3.58829472407322e-05
7.6654618682502e-05
6.83865340125106e-05
7.11073317956122e-05
5.09309147194188e-05
9.55134845218547e-05
6.65711709575496e-05
3.81760731528202e-05
8.39006843481457e-05
8.18377135370534e-05
6.48731139596898e-05
8.84069194874332e-05
2.19480186252805e-05
7.9706491475604e-05
5.79476550856195e-05
5.47996736297652e-05
6.86659113580292e-06
0.000132491014477029
5.67114915386069e-05
7.55480889614702e-05
5.87591123868555e-05
-2.40409745004668e-07
5.44685062621148e-05
4.48352421466594e-05
0.000109795517395193
5.23195219874623e-05
1.41174987639401e-05
1.93408665331326e-05
9.90606931315108e-05
5.27632408774823e-05
3.14117135342903e-05
2.38672659387352e-05
2.7576263820085e-06
8.38425445436919e-05
6.59630920551462e-05
1.87219554512497e-05
6.36088316311687e-05
6.57152369502487e-06
7.48308609197211e-05
2.53460314826622e-06
7.72258404967518e-05
2.66320794615516e-05
2.30045332997063e-05
8.2905507033389e-06
2.58725650553753e-06
3.44475046116345e-05
6.97173275869223e-05
-2.29121585430646e-06
9.43966980297296e-05
2.61982708863747e-05
2.17810591804831e-05
6.88229863496628e-05
-1.28327196456387e-05
5.56677830532065e-05
9.73763144419481e-05
0.00010869305264496
-5.56135120417612e-06
8.51552590247213e-05
5.24739556378051e-05
-6.47277246551896e-06
5.96325139732043e-05
3.36908167655315e-05
1.85704670093564e-05
2.24930779452678e-05
3.51632948662252e-05
6.08945429152628e-05
2.02602650952178e-05
6.55121348217101e-05
7.51518689579747e-05
5.19219677465337e-05
7.10100157761658e-05
8.89559307175895e-05
4.9262493427534e-05
5.36044496316378e-05
5.69859352923097e-05
4.36280807426977e-05
3.71471471532234e-06
6.17405668162084e-05
8.00321828910723e-05
9.68910283781722e-05
4.01609783676418e-05
-1.65346032691312e-05
5.10939897105743e-05
-2.49202079669616e-06
5.45527977246752e-05
6.95399362936904e-05
2.55758834518778e-05
7.12264827924728e-05
9.56018077040947e-05
6.40953352743243e-05
9.78642353860477e-05
4.87333061681067e-05
9.00111745093667e-05
4.00848292599922e-05
2.04692183994248e-05
5.98708458177987e-05
5.86524407868843e-05
0.000103597666319087
6.81778606553233e-05
9.28718491058583e-05
8.7365996761598e-05
8.63007870809944e-05
3.542004516032e-05
6.29287332251358e-05
8.30631909342641e-05
1.59449516898756e-05
8.23901278434975e-05
4.64106554171391e-05
7.99138052892909e-05
6.03895359946694e-05
2.27191429732505e-05
5.97136397388353e-05
2.15369505733635e-05
7.34639187364859e-05
3.07850505720474e-05
5.94205841394186e-05
8.80726580811599e-05
3.76926488357251e-05
3.10541950129341e-05
5.68502631495444e-05
3.96840893019289e-05
7.92874491300776e-05
5.10477393112281e-05
2.05251519115663e-05
3.41102102871658e-05
3.36959466287209e-05
5.3947611383324e-05
4.10340762413891e-05
2.08831059027711e-05
6.96252301487886e-05
6.03331852051962e-05
5.01297210475961e-05
6.13054462638164e-05
1.91045761132834e-05
8.64737280241035e-05
1.67242437675076e-05
0.000127168864762897
5.41395581307298e-05
6.26333160139943e-05
2.97975140318726e-05
5.30975308003114e-06
7.18470820235264e-05
2.10112274594186e-05
1.99028673169641e-05
6.1802919885777e-05
8.21658349448581e-05
2.74663536009709e-05
5.79539891387158e-05
1.68930018580916e-05
6.33485088470494e-05
7.73143548884491e-05
9.09407080622922e-05
7.53476950117822e-05
6.86207807885636e-05
3.38834789924202e-05
8.39535851293035e-05
6.41986997706763e-05
6.75670730094018e-05
0.000108170325614637
5.80246010934702e-05
1.59188872172283e-05
4.57070784369473e-05
4.11748604133814e-05
0.000111088207670258
3.79930639560075e-05
9.12317354197533e-05
2.40243125149432e-05
4.55391935100786e-05
6.96560675332169e-05
6.21880540125607e-06
4.72992163086319e-05
4.89067885631507e-05
2.63208247022717e-05
3.19346559191802e-05
2.36919265732997e-05
4.05539245987393e-05
7.06011894696223e-05
6.84900640797772e-05
7.81157390905072e-05
3.81097967920803e-05
-1.66748360326438e-08
2.78754230058908e-05
5.9777622087116e-05
4.15932084983128e-05
6.25704637667016e-05
5.55432648741474e-05
5.38528563724357e-05
4.67147340532338e-05
3.44006015638146e-05
6.61310770005897e-05
6.93532317168095e-05
4.80566378840436e-05
4.18838963323968e-05
7.06915166318511e-05
2.65891985020522e-05
4.95930451153412e-05
4.56417213975308e-05
2.17452541415789e-05
1.91910532193357e-05
0.000123043385520479
6.14639211033592e-05
6.80635458880315e-05
1.97388500369539e-05
3.90247648454685e-05
2.6257668929211e-05
6.86438053844189e-05
5.00813749786043e-05
7.96418984754234e-05
4.7702064152205e-05
0.000102778389065501
8.56638647379427e-05
8.57656688324411e-05
8.3204031608435e-05
2.32090124884008e-05
5.92972921027861e-05
0.000117023277499614
2.9879885262659e-05
7.3623753684386e-06
4.29747926462693e-05
5.27301730746502e-05
6.28123843373196e-05
4.86835655139352e-05
7.14812348375645e-05
4.7680913125502e-05
6.59912860733509e-05
8.24188060022489e-05
0.000123804265036907
6.63401753068615e-05
3.81627974012979e-05
5.58518550866096e-05
4.20136031711644e-05
8.85106188962134e-05
4.54708943792306e-05
0.000108045160135817
7.64472110577894e-06
3.81575583645608e-05
2.12285489863222e-05
3.74360919019592e-05
3.03513757577009e-05
0.00012214217324395
1.81987896594802e-05
2.37232268879606e-06
3.01423883112666e-05
9.24665112869697e-05
6.17220801613485e-05
3.58544156042179e-05
9.7936191625492e-05
8.6242902065754e-05
4.64219577378798e-05
2.90651868299913e-05
5.01671057562063e-05
6.86889835085641e-05
0.000101878296555936
4.96790922810603e-05
1.39319178488333e-05
1.47537158400453e-05
8.92935213238149e-05
9.45484304567818e-05
9.25571487764625e-05
0.000104543001445318
1.4080527187238e-05
6.5644735236792e-05
3.44326969986638e-05
8.37241063046745e-05
0.000121352779989644
2.5856655502096e-05
5.66342910087148e-05
5.23859570289612e-05
5.62143409536874e-05
8.65455998261299e-05
1.45427082363769e-05
5.74321079508269e-05
4.03638289212475e-05
9.14064882838218e-05
3.8224739696004e-05
5.96619256695678e-05
0.000114934319971986
1.6058105264044e-05
-7.79726198314262e-06
7.31889469731135e-05
9.45240981914799e-05
4.08563283657561e-05
-2.34088671271384e-05
4.80813639509072e-05
2.66156848439748e-05
3.47410112482229e-05
7.85915612070303e-05
2.11337563534788e-05
5.81411462063843e-05
2.33456901465085e-05
2.30721352627343e-05
3.51042441208174e-05
2.70312914314042e-05
5.87136191372352e-05
3.33423600759047e-05
2.49506878787761e-05
8.79064540117232e-05
4.15671060312316e-05
5.72494199996484e-05
0.000105022485155426
7.06359894083792e-05
7.23453345328699e-05
5.35602023818116e-05
4.58107856236809e-05
-6.91423519863581e-06
2.86029759325068e-05
5.52686776122491e-05
-1.98943126307481e-05
3.97909384113982e-05
-6.47995300182338e-06
2.16350941396255e-05
4.58295191036246e-05
8.39576852082704e-05
8.20913404660994e-05
1.734282647457e-05
3.69862120602571e-05
4.52457713217259e-05
0.000101859901479849
9.04241158865939e-05
4.7237505144063e-05
6.74768660972561e-05
0.000117020827978236
0.000118382529150275
5.76862401986236e-05
7.03507438232771e-05
3.15658343560543e-05
2.96866889933507e-05
5.38767655913779e-05
2.1903533975174e-05
2.81079789021663e-05
8.53403052223046e-05
6.57650208767296e-05
6.96876786139719e-05
6.2799592804171e-05
1.71131840278742e-05
1.81440076601107e-05
4.45756654284907e-05
4.72604246311944e-05
6.40072504749548e-05
4.24157972565243e-05
7.11439832627888e-05
9.01757068535137e-05
1.61793524480816e-05
2.04663593212069e-05
5.90759694284805e-05
4.41532787204155e-05
5.36136336505674e-05
9.20562862530169e-05
5.0926644236389e-05
8.27282329348687e-06
2.89590402977126e-05
8.31888587078396e-05
3.49464042306354e-05
0.000105516240049679
-7.00530416463037e-06
4.64759520907506e-05
7.23893934122074e-05
5.98457948023747e-06
5.140389272252e-06
7.73050683116434e-05
6.98095231636313e-05
2.86583181541063e-05
5.09323743109856e-05
-6.83038173483055e-06
6.89201442506069e-05
8.28407808737389e-05
5.60955164136956e-05
4.92935728972805e-05
9.76767518332149e-05
0.000116359820774259
6.85594180088553e-05
7.51420889323972e-05
2.13288355110379e-05
2.31014090000027e-05
8.03726425630779e-05
6.53121249543905e-05
3.90773455681781e-06
9.10188087548946e-05
9.4705420649764e-05
2.05085785185462e-05
2.7612046886837e-05
7.28319848504352e-05
8.24208769096654e-05
0.000103930573007735
0.000121539959280696
5.44507818720293e-05
4.24774637052484e-05
0.000120363513464058
3.23640028274852e-05
6.83271112871802e-05
6.9307393933e-05
6.47973229226413e-05
4.73704539800898e-05
9.17967660109664e-06
6.71078338613763e-05
4.4334141117614e-05
2.45995619960281e-05
8.38699145754575e-05
3.81189027472811e-05
5.78739677716016e-05
3.65892365195703e-05
8.80139154321203e-05
4.06302121614521e-05
6.18207354940013e-05
7.22739021977977e-05
7.58361338614854e-05
5.39448628670004e-05
3.11029349022331e-05
2.7440214184472e-05
8.51587017452237e-05
3.92654274283381e-05
8.21521159262522e-05
0.000103085103685088
8.27633323853909e-05
3.47970252895147e-05
0.000104554926900455
7.3726425142868e-05
6.49812265685182e-05
6.35607550800372e-05
3.1623891805998e-05
6.04829837421188e-05
2.3435799798951e-05
7.61323886374297e-05
2.69686941951353e-05
6.95535680752982e-05
6.86085617129207e-06
7.84986756246813e-05
5.42168999874445e-05
7.8094807749489e-05
4.43075026490363e-05
6.6666496782754e-05
8.40879611808237e-05
6.80163770150241e-05
1.85373634350921e-05
8.3101517511077e-05
3.55762108720704e-05
-9.34058219213882e-07
8.10185080836028e-05
2.37972312227895e-06
1.74984281299435e-05
7.03063988646566e-05
5.61452037309685e-05
3.36726384043909e-05
5.74310016447156e-05
3.58700811176863e-05
5.07167532994926e-05
-2.53394542624698e-05
4.18572182112554e-05
4.98032797431788e-05
6.62295008344551e-05
8.17289188626874e-05
3.0061161745665e-05
5.94452129022908e-05
4.35539991785125e-05
6.98841288848122e-05
5.24617831823107e-05
0.000102093785202931
2.44998160760373e-05
5.53956013791431e-05
3.91712609016223e-05
1.17559010502314e-05
7.94177315392241e-05
3.09824304295591e-05
3.78903192535648e-05
2.23954601211026e-05
1.32787696960788e-05
8.86184620936081e-05
8.59733705855981e-06
1.86477142782428e-05
5.1674190417675e-05
8.13280054569578e-05
4.00717595696519e-05
2.84845266138352e-05
4.33689091734209e-05
0.000103360183522414
4.31598240467897e-05
3.41759362703072e-05
0.000107065589754962
6.52577154680752e-05
9.76097253503117e-06
6.52656383277e-05
3.07978578198768e-05
0.000114855877581877
5.84866979213947e-05
4.38788583614153e-05
8.01040260504782e-05
0.000114229891711665
0.000104826405722489
8.35059611724309e-05
4.05842163352675e-05
3.92192966305568e-05
5.95711880386111e-05
0.000100815489812112
2.72296360765165e-05
5.00977104325069e-05
0.000124600550028206
0.000116586882143754
-3.83893834237227e-05
1.34949636234937e-05
4.39922949853116e-05
2.97695976567342e-05
1.75411270965453e-05
7.16512758030252e-05
5.62263641095437e-05
3.31502493351947e-05
9.56387111831932e-05
8.38564907573615e-05
8.13885321772542e-05
6.76394216194155e-05
4.93660072750247e-05
0.000123041857866921
3.69307437937878e-05
3.2903545213158e-05
0.00010001656340953
9.55325409295648e-05
8.46916167758296e-06
9.51005090511732e-05
0.000109280191927649
7.8333810280813e-05
6.11306385891849e-05
4.8003288540469e-05
7.00881362799634e-05
2.23403667961185e-05
4.11473391724992e-05
3.3591727121535e-05
9.17460833067337e-05
5.21067872080334e-05
4.88770240768062e-05
1.03794088041316e-05
-1.50776146542182e-06
5.53079203670346e-05
3.01655892490779e-05
3.71203359429892e-05
3.95440683897092e-05
1.60485605638492e-05
1.92492234672829e-05
8.31391748045399e-05
3.9393269634112e-05
2.05443236737351e-05
3.25654056124868e-06
0.000103823000016661
5.2840800614644e-05
8.20204588614242e-05
8.03286410544992e-05
3.42126316890259e-05
3.62128917852488e-05
1.83807780021028e-05
8.17555165035968e-05
6.21450734379614e-05
8.11454561370377e-05
8.12239487042598e-05
-2.94799818624253e-05
8.57300189467338e-05
6.09504091274192e-05
9.78664076978827e-05
6.22064890717159e-05
0.000139991587515369
6.05096065282468e-05
3.79536904678183e-05
2.61372163645812e-05
6.47944897077475e-05
9.44443176013503e-05
5.44192717899826e-05
9.07172019949434e-05
6.09818901745837e-05
6.50889094269923e-05
7.58301849529307e-05
-2.99702748572214e-05
6.3747407496642e-05
1.24654614661971e-05
5.93249067769984e-05
4.35498864932281e-05
7.3564631292118e-05
6.44542817130952e-05
4.30417245304593e-05
-1.11240294737002e-05
6.53358951968145e-05
6.00433335959168e-05
7.10964543760668e-05
0.00010129242172777
1.02672897129531e-05
5.5444319477388e-05
8.98008388737042e-05
7.81566903214865e-05
2.80901100161479e-05
9.99050572253025e-06
0.000114009226486349
2.08397317738332e-05
9.07064977072433e-06
9.34943115760038e-05
6.61440077723082e-05
4.3742817451387e-05
7.75692988827273e-05
1.28851334514059e-05
6.37342642951749e-05
7.3145134014088e-05
6.84531409744848e-05
-2.03229177434082e-05
4.03498126715214e-05
5.86262157896101e-05
0.000100991947023882
9.7218349113952e-05
5.33082451690004e-05
4.93106968593633e-05
4.35300407015005e-05
7.18394111519601e-05
7.46067130092846e-05
