# Supplementary material for: Research on computational propagation and identification of mine microseismic signals based on deep learning
Source: PLoS One. 2025 Oct 22;20(10):e0334641. doi: 10.1371/journal.pone.0334641 (PMC12543183; doi:10.1371/journal.pone.0334641)
Supplement: S5 Data — (ZIP) [file pone.0334641.s005.zip › 000100800001384.xlsx_0.txt_24.txt.txt]

7.52943340314061e-05
5.69457329543521e-05
6.17876522074163e-05
1.57528047241048e-05
4.64600570676572e-05
5.79602710934233e-05
8.72426075821334e-05
4.61987816923335e-06
2.40060075373842e-05
4.52967482402021e-05
4.24433545200566e-05
5.77623895329932e-05
7.87565504161178e-05
0.000117019634365771
2.42681645871102e-06
4.73898390386258e-05
2.96543203459716e-05
5.90063335635139e-05
8.25457128352768e-05
7.70374812679357e-05
1.20782108706736e-05
8.05302977042154e-05
3.87279257564413e-05
4.02555475013337e-05
8.6483253625163e-06
7.94093194839015e-05
1.93133119776914e-05
5.65231409925048e-05
6.4197444468404e-05
7.75084062843979e-05
0.0001058018560674
7.72764176544057e-05
0.000100773065984535
4.88451338078795e-05
4.74059663095979e-05
4.67927030661533e-05
9.94016431614614e-05
6.7836747856895e-05
4.14428775553329e-05
3.45248850107148e-05
3.48622046248167e-05
9.4658351923555e-05
6.07429362903225e-05
7.02965677081691e-05
8.19903030320538e-05
0.000114796820148788
4.46674562675774e-05
2.28544578292503e-05
3.99874482258645e-05
6.52966149749921e-05
4.33147598876593e-05
6.90850782396527e-05
2.25251578094519e-05
6.18165088890507e-05
8.31636881785966e-05
9.298555126315e-06
6.06500435085851e-05
8.15411779841304e-05
2.28108596571902e-05
8.77669857267153e-05
4.30270493500744e-05
3.98061806714015e-07
9.64194710185068e-05
7.51646905022916e-05
3.22038462848091e-05
4.61657519027662e-05
9.94328717635361e-05
5.65093305503244e-05
7.86764517262371e-05
7.95211244898437e-05
9.56664542580855e-05
2.97070394589629e-05
8.8895857722643e-05
6.59411692924511e-05
6.86655805573023e-05
7.50470722533544e-05
8.4784444172544e-05
0.000136621254515756
7.41158266244386e-05
8.25668604997e-05
7.6640682966028e-05
8.05630212024778e-06
8.09550834035679e-05
2.65734577270859e-05
4.62149457180632e-05
4.48689325389253e-05
1.89082587875305e-05
1.97531492881866e-05
4.94233869341912e-05
9.68015631290332e-06
5.46037209672447e-05
2.12038845380288e-05
2.61416255889305e-07
-4.4110844370837e-06
4.42060328918986e-05
1.84835432455763e-05
9.79051019272321e-06
6.79488168360783e-05
4.44705333091688e-05
8.76159439136285e-05
-1.23371536994744e-05
2.29967742441335e-05
5.58186524939189e-05
4.69938421477854e-05
3.60765712166884e-05
4.15453189026911e-05
4.06390274057768e-05
9.59102529958291e-05
2.81009287399597e-05
7.93823490773544e-05
7.16134658753347e-05
6.72379953516235e-05
0.000148267553435877
4.25926186827907e-05
6.78956230480362e-05
7.98549836151632e-05
4.25048211734102e-05
4.86557375742973e-05
5.74122444629232e-06
9.51219748931889e-05
3.2277099755314e-05
2.20262785941473e-05
4.8670119739388e-05
3.1464183070176e-05
1.28035834228199e-05
6.04910766636813e-05
5.50338520773196e-05
8.77246835578461e-05
6.55464575555791e-05
4.27636226608143e-05
2.81525442807511e-05
9.96254255365321e-05
3.19568998672698e-05
3.34849654135201e-05
7.00177113207906e-06
8.78856191228545e-05
7.67005357245307e-06
9.97298188369389e-05
7.6333630162412e-05
1.58088010838867e-05
5.0495789854935e-05
7.20714670863324e-05
9.64201301535238e-05
2.84313044845056e-05
5.58227696017682e-05
3.02106260445261e-05
2.11093130214915e-05
2.39573420154713e-05
0.000100786957722737
2.36667251420006e-05
2.87667020869168e-06
2.34387428361876e-05
1.37512860399446e-05
0.000107922071675915
6.12719503835523e-05
4.36590030763521e-05
6.55103295679016e-05
5.97167009595543e-05
3.24192715342143e-05
6.24994862270277e-05
7.58428256805671e-05
2.30377706359981e-05
4.50497856006538e-05
4.19719652475391e-05
5.11649206828281e-05
1.19765084882772e-05
8.79193742540608e-05
8.3796730530787e-05
8.13593891240361e-05
2.58572457257838e-05
6.19976748782036e-05
1.00844421444117e-05
1.0628790265093e-05
7.53755234289194e-05
6.08542469313574e-05
-2.2276963147129e-05
8.39594067490369e-05
9.90998388559097e-05
0.000134767628215719
1.93776126009622e-05
5.6828668320169e-05
3.7101717219086e-05
-4.9284728982156e-06
5.26571706137612e-05
6.39029459667946e-05
4.61210867633176e-05
5.34192155137229e-05
7.55381590045119e-05
-4.97200750188273e-06
5.98844104126748e-06
4.090466876771e-05
4.19960106130273e-05
8.40315184236291e-05
4.83987510301417e-05
6.36920184884347e-05
4.72216077715452e-05
6.99602475733268e-05
4.71688814646961e-05
1.2832083250234e-05
7.20558240021913e-05
4.80563565697632e-05
3.30051031291729e-05
9.35435009420095e-05
4.32278068316401e-05
1.14506569534221e-05
5.30992946457224e-05
2.09688400064251e-05
7.4748369254382e-05
7.89417285154164e-06
1.77810667536684e-06
6.81388450533396e-05
2.86285414349199e-05
1.7206445750721e-05
6.40231502020218e-05
6.28636834085278e-05
3.20223363378435e-05
3.39894933691789e-05
-4.17096262402764e-06
2.63948880556386e-05
3.87377451973494e-05
4.94305067018724e-05
6.0216887823676e-05
1.13502794025933e-05
7.23165700432922e-05
0.000113207238418525
3.4103909273753e-05
6.98483719775102e-05
6.22773366995498e-05
7.26348067539184e-05
5.39885158022048e-05
7.05262919226385e-05
3.46069791752143e-05
5.96989462786344e-05
-2.93017547507926e-06
4.36797929505575e-05
0.000110875629559858
-1.06468395546512e-05
5.28803174479563e-05
4.85378820534115e-05
6.39689098889886e-06
7.01115962477344e-05
5.32290461191735e-05
6.64272055436948e-05
2.84622626192897e-05
4.44725399511142e-05
8.04535452518948e-05
0.000100497947330855
8.96258621481545e-05
3.38796164257228e-05
9.78318347791611e-05
3.5201071758764e-05
5.34596530086873e-05
0.000107239433452626
6.0504185796111e-05
0.000103638697742394
6.49668377343403e-05
9.05398494701114e-05
3.49470454653254e-05
8.97720850029545e-05
6.28896323231155e-05
3.14579330902199e-05
5.9598808512277e-05
3.02134112701928e-05
4.12822089130895e-05
7.70895736491285e-05
8.53638990858909e-06
2.78857342139584e-05
-2.30880256047156e-06
6.13378744135038e-05
6.10777977791342e-05
1.19384491328833e-05
-1.92570845711224e-06
-3.68402762844206e-05
2.34522111176942e-06
7.96037618860161e-05
4.67436982399806e-05
4.99534698665268e-05
3.62867665159006e-05
6.22151597517655e-05
3.16243755487393e-05
5.06233902070978e-05
5.44814579227787e-05
9.92401411272184e-05
3.24205289208615e-05
3.90050209510231e-05
2.97063065975443e-07
5.05924532483583e-05
1.15921981020233e-05
6.01578589297709e-05
4.93057386203555e-05
6.7138436564316e-05
3.59560829460866e-05
2.00612400357142e-05
3.31567298969348e-05
8.65697162963623e-05
8.13327408559331e-05
4.45402456744603e-05
7.43001142031681e-05
-1.83626888371175e-05
3.04803943151111e-05
5.80545442656551e-05
3.59241971425024e-05
6.58090866413776e-05
3.24062416390493e-05
5.88258573640972e-05
5.25994339786957e-05
3.31772453340074e-05
1.18822455224409e-05
5.52855287563917e-05
6.90539247505954e-05
-3.19946168862187e-05
0.000127101120120218
2.72426690171247e-05
5.56211117904152e-05
5.84217845429593e-05
7.17412204461997e-05
8.55988427458315e-05
6.78022475149416e-05
0.000107675443537304
8.85935163806678e-05
5.49692080506773e-05
2.28067559894527e-05
0.000102690237907188
0.000102583030665997
2.69774498978336e-05
1.02543438076233e-05
7.36285975382432e-05
8.92095391866531e-05
3.32750483304561e-05
7.8628217135304e-05
4.41398057155162e-05
8.89444074169168e-05
9.6037662365396e-05
1.08592836045702e-05
3.99940284081882e-05
0.000108283291525983
8.69073465632562e-05
5.08181379501674e-05
6.288647960369e-05
5.34729717106127e-05
1.01416901202423e-05
7.19855185261711e-05
4.48492905106675e-05
1.14024303926588e-06
1.8175914614849e-05
9.58367802239907e-05
3.7628842203916e-05
6.29647046768059e-05
6.02398537712392e-05
7.15200005768216e-05
3.89420949860507e-05
5.70507010735152e-05
3.87264024617758e-05
4.09851924070745e-05
5.02244728945321e-05
4.03178091063395e-05
2.21775985143071e-05
2.83928911499005e-05
7.05479817506028e-05
2.2603500452159e-05
6.44859117076495e-05
5.30556824171838e-05
4.49773060559979e-05
5.95380326466588e-05
8.62561730198054e-05
4.03808065819912e-05
6.96359725794053e-05
2.74801981480483e-05
4.62966170883599e-06
5.28491127165879e-05
4.59884438170689e-05
4.87553860255808e-05
-1.68896744460087e-05
6.56118055993522e-05
0.000125038060218989
4.94559623273312e-05
4.24657000454548e-05
7.26516522387172e-05
7.16101958100733e-06
6.4329660751901e-05
-4.90913480758548e-05
4.5811477320646e-05
8.80531824558626e-05
9.72434102043204e-05
0.000102015042637288
4.4103304914231e-05
2.57353755356725e-05
2.33066366368126e-07
4.7510025549844e-05
2.28282997168697e-05
2.29331105155384e-05
6.72511932098647e-05
8.33813686820423e-05
8.4212392772863e-05
3.54796902251039e-05
4.56620256069149e-05
2.8593659210897e-05
4.237256882099e-05
7.32560922597518e-05
0.000106325602324166
3.59026762461831e-05
1.1480852655123e-05
4.225068801652e-05
6.9239708451889e-05
3.07100711780522e-05
5.2180564619614e-05
2.1508383546278e-05
3.07253150663296e-05
4.63184402359069e-05
3.08392639066776e-05
9.97821549639802e-05
7.84752133556761e-05
3.83956646954828e-05
8.21130752790856e-05
1.47308130115231e-05
8.15487359819036e-05
3.71211836700984e-05
6.64271230164366e-05
4.86158556634937e-05
3.73739016077503e-05
5.8517931192943e-05
3.75857234235939e-05
2.7157258585367e-05
0.00012866083477244
4.72392555898889e-05
1.1379916816852e-05
3.80914622988502e-05
5.78260910885922e-05
6.53108683485535e-05
-2.11746470118026e-05
-3.89481348413503e-06
5.94185107887111e-05
8.10980483149656e-05
5.54061448786651e-05
5.42198531475657e-05
6.42704998838428e-05
5.72455993764078e-05
7.47144636096595e-05
5.06365955919402e-05
6.46551817029903e-05
-1.21689698703392e-05
3.98648432531895e-05
4.47058096781467e-05
0.000102166150867742
5.14245724077778e-05
3.424676032506e-06
2.2663181872955e-05
2.07268596078019e-05
1.67132118600458e-05
8.91842791123175e-05
2.41562990442892e-05
5.64190423090489e-05
5.78000775170235e-05
3.85952843743279e-05
6.12106386728155e-05
5.79604684768803e-05
2.91019143755455e-05
9.77389211426174e-05
3.19502316296954e-05
3.48585083200804e-05
6.23987670622549e-05
2.41221695606754e-05
4.36230526276096e-05
9.23327224578122e-05
3.41521912804485e-05
7.03616852639693e-05
0.000121482675581425
5.20945799622886e-05
0.000109726135356302
-9.69124354516845e-06
5.60659112769943e-05
1.8333572512124e-05
5.63010231127775e-05
6.8007674560733e-05
1.83040764267562e-05
1.84033266200281e-05
9.82713008531821e-05
8.92556700195167e-05
5.11308417079966e-05
7.4201985092112e-05
4.28253609282439e-05
3.69509691710154e-05
6.82878668054387e-05
9.93754589735044e-05
8.93540972496378e-06
4.11684139898686e-05
2.93541772315485e-07
0.000147636761222097
6.59843077857981e-05
5.55054338103409e-05
8.46389396257789e-05
8.64776183653936e-05
2.82700400317602e-05
5.76386116405324e-05
6.58857899889688e-05
2.79475736072022e-05
8.51818762693247e-05
6.26434835118318e-05
5.63646886876712e-05
2.8857430332174e-05
6.15827376910226e-05
5.97178305225446e-05
6.09188087090272e-05
3.70119820789169e-05
1.24482266041969e-05
9.49144625391485e-05
0.000105034542370851
2.88278522102649e-05
8.41784939940173e-06
7.07247845247679e-05
6.033472460862e-05
4.95017540727868e-05
5.76493525922713e-05
6.24602579553727e-05
5.87100566940871e-05
6.23627584237584e-05
-2.27101021928455e-05
8.7841722761225e-05
6.11847415141861e-05
5.19730064321231e-05
9.83122266782772e-05
-3.04113668239267e-05
1.59370285652855e-05
1.87583961113221e-05
7.09801942949026e-05
-1.8141519677134e-06
5.75852372449004e-05
6.08477650203516e-05
2.31624316156098e-05
5.96792489627204e-05
4.93078999627809e-05
7.06283210265049e-05
8.3087134892756e-05
5.52465458509044e-05
6.17847696971414e-05
8.05955261253452e-05
6.74134364118768e-05
-1.95009237460644e-05
4.23069625114753e-05
1.4450142942461e-05
3.25776200041642e-05
5.40465776212061e-05
8.65969406488023e-05
6.31469465314416e-05
4.21785458256367e-05
8.33481296597313e-05
3.4268590168682e-05
2.94716689638883e-05
4.84650223350042e-05
3.2602086882165e-05
3.01473166830215e-05
8.42915567590879e-05
1.02118526992799e-05
2.28802797296531e-05
-7.23686366809901e-06
1.33470167341773e-05
6.0324013252836e-05
6.27663826374063e-05
7.27394706158268e-05
-1.54194564344412e-06
7.10678600236524e-05
8.06155499556006e-05
5.17835495397284e-05
7.10993593087916e-05
1.62052697823339e-05
8.51581168460157e-06
4.86625512549788e-05
1.15398343451654e-05
6.80838477768199e-05
5.82421371353419e-05
3.68563917395387e-05
1.06831813954368e-05
6.91677310215551e-05
5.97650342859356e-05
2.02958532391898e-05
9.23544799501849e-05
-1.79735174705213e-05
7.85257179424897e-05
2.14834917531396e-05
4.1236827515494e-05
2.75073663131469e-05
6.66358438820526e-05
6.84867607000041e-05
2.55218016566796e-05
5.35266880484482e-05
4.31320575940021e-05
4.72348817091546e-05
7.90968608140766e-05
4.30620267150094e-05
5.59697918203471e-05
1.24188350352622e-06
9.13075448541021e-05
0.000122455807728757
5.44580596111873e-05
4.36757659504992e-05
7.69114947417731e-05
5.88614933776672e-05
3.3588235200444e-05
4.0599492266085e-05
7.13637476131593e-05
7.84376035798688e-05
4.4143014160395e-05
2.03658562809276e-05
5.60384357562329e-05
-1.63945963415274e-05
6.2047450862383e-05
6.8306064978783e-05
5.45712820461144e-05
7.86324259736725e-05
9.17052577973823e-05
6.93155699865884e-05
8.78302832570995e-05
9.64141956827733e-05
9.75880353283552e-05
1.76176269674498e-05
8.52155099151946e-05
0.00010303691287466
4.77475453418219e-05
8.96129901604445e-05
5.41452487139059e-05
7.31254401395438e-05
5.4338011671043e-05
7.7145540771681e-06
6.36055646528012e-05
-1.10742206232099e-05
5.36099716136727e-05
6.21914322911324e-05
6.31950354429715e-05
4.49520032064842e-05
5.9742441052975e-05
7.94489639636529e-05
7.00697987257824e-05
2.55924678510235e-05
5.62538243505208e-05
0.000113763172095664
0.000112588921533149
2.38868897092324e-05
2.33351966787867e-05
5.43230783052961e-05
3.8057647010043e-05
1.49198888318037e-05
4.81999715433765e-07
5.02356716020472e-05
4.04734516345829e-05
3.78299676399975e-05
4.75113296732452e-05
-4.69155743856904e-05
6.29384217276162e-05
4.42123302426996e-05
6.01295633690728e-05
6.71407782921943e-05
6.14516006233755e-05
6.94225122697678e-06
8.25345274415222e-05
3.00514498273425e-05
7.91219441567927e-05
0.000103044655533779
4.86679191497358e-05
3.1292344389488e-05
4.26299004228259e-05
8.19175715645913e-05
4.66828139488286e-05
6.5237708211436e-05
4.08209189356866e-05
6.01124257046843e-05
2.58867184142268e-05
7.94928896786682e-05
7.788052344118e-05
4.42868780827346e-05
3.93746136463878e-05
2.69427452368193e-05
8.13570777450828e-05
7.9335876266805e-05
5.6805198194742e-05
-3.17936230537445e-06
5.31671336653213e-05
6.63732447425241e-05
7.50454436891189e-05
-7.54389408151274e-06
1.25221396798861e-05
-1.29936654003755e-05
5.54584204889237e-05
1.01988143196934e-05
6.01219410088723e-05
6.12558528872897e-05
8.16035953162411e-05
5.09240403179324e-05
7.29770483048527e-05
8.70776791726362e-05
3.73021130415739e-05
4.8868697399374e-05
9.68476349608816e-05
1.50010859870211e-05
4.6586320888507e-05
2.88025067169095e-05
4.80580694713622e-05
3.57816760589937e-05
7.36619358003765e-05
2.37621877824256e-06
5.21263527223527e-05
0.000101528689945296
3.66211286367719e-05
-7.4608536506383e-06
4.85979401999327e-05
8.65741443109757e-05
6.74126135255121e-05
6.2721936877917e-05
4.6859815700909e-05
1.40686422211265e-05
0.000100869148730889
6.54419383323456e-05
3.27742979074214e-05
8.00944523690536e-05
3.07708699789695e-05
5.96120479548311e-05
4.11992007767698e-05
7.04057082277584e-05
5.85728812662551e-05
1.7327727785396e-05
7.09690533738053e-05
2.79053285739633e-05
3.99517804986757e-05
3.44295274382108e-05
-2.11584939253059e-05
6.32556623645662e-05
7.20854080601131e-05
4.94734136122301e-05
1.15406654914146e-05
6.49574259528924e-05
7.30609263461978e-06
8.18762335596073e-05
5.29758639769169e-05
2.81777175540306e-05
6.07469988567032e-05
9.53954995686658e-05
-7.8005566502285e-06
9.46022487532029e-05
1.66826419942877e-05
7.1480237037111e-05
6.64770248193445e-05
-2.2986130638773e-06
8.1072377694512e-05
2.60185646407956e-05
7.21033722491252e-05
6.53518437959196e-05
1.46749553472921e-05
1.95463018131455e-05
4.93133340200532e-05
4.4324057055885e-05
5.94598669944869e-05
8.89256106013634e-05
8.83896642357001e-05
8.86950739959228e-06
2.60127444459332e-05
5.70554565725371e-05
3.48367953346643e-05
4.95976175814579e-06
9.31913999361025e-05
6.69373822124453e-05
9.17386754215725e-06
6.49074647651472e-06
3.11921724746298e-05
8.84336484961402e-05
3.68203624720391e-05
3.19327058228752e-05
4.51043182319698e-05
3.89158042936054e-05
0.000101626047929072
6.75264975830681e-05
5.6386051732827e-05
3.1409907766324e-05
7.55681321165449e-05
8.07929411838434e-05
8.63636619827783e-05
3.48027601867318e-05
4.98778773352308e-05
3.34979976079221e-05
3.45610746939707e-05
0.00010182775621698
8.23974574986945e-05
8.9671298096308e-05
2.44587693781293e-05
7.11869430293655e-05
7.56272424807297e-05
5.13545802956004e-05
4.15751052551488e-05
0.000136281762835521
0.000106818998663903
4.82140959183588e-05
1.62561354864418e-05
2.89774657224685e-05
0.000101952227910943
3.69133336372346e-05
8.47849156723325e-05
2.33842486193485e-05
4.4751831209765e-05
0.000112988521356162
9.57197520162419e-05
8.57754033934161e-05
3.68984729323015e-05
0.000102673374331574
5.19071675531361e-05
5.84915354037577e-05
4.46072979029113e-05
0.000127396338152802
5.00946238361844e-05
9.23373264844364e-05
7.18112483917858e-05
4.07844385646057e-05
5.33324307050821e-05
6.39703605595669e-05
7.40983843789698e-05
6.96582605648463e-05
3.75656071894104e-05
8.86136237507158e-06
2.46105894472238e-05
6.62547853068881e-05
9.36319834507108e-05
2.84568022533039e-05
7.90988517447668e-05
8.57656470154927e-05
0.000110524743492463
7.07495242773819e-05
3.80621066798517e-06
0.000104464464098874
6.99541238085857e-05
3.08244645933027e-05
9.08575919965814e-05
0.000101121812243681
4.03343298388398e-05
7.57895821964349e-05
1.28683538041968e-05
-1.37542827119457e-06
3.76280247547871e-05
2.54494065851111e-05
4.59937814097304e-05
5.5518606615887e-05
6.45452374605269e-05
7.72397427160351e-05
0.000110403761886524
2.32797235747461e-05
7.16001846328296e-05
8.87943966608104e-05
4.05766693726489e-05
3.90246033779764e-05
1.75285754610889e-05
4.72516369138366e-05
4.35933048997177e-05
0.000148846906919224
5.81254999144523e-05
2.66034944555229e-05
1.64607946862479e-05
8.65833152941116e-05
1.20047620812246e-05
8.58857256264281e-05
8.57490885778198e-05
1.90771986003256e-05
8.22820098457621e-05
7.12813246502497e-05
3.47619726239976e-05
1.31441094501164e-05
4.03851031033308e-05
7.80996905608007e-08
3.07230161856638e-05
3.02137977937488e-05
3.61122458675042e-05
0.00010324638420198
9.54908334270325e-06
7.05727831099298e-05
2.58845122559237e-05
6.43289559243045e-05
6.4167312234193e-05
8.9525975695171e-05
8.04245558432511e-05
6.21722579602063e-05
1.75230391158879e-05
1.22975339226992e-05
1.33820902651137e-05
4.51180990676839e-05
8.11526438290688e-05
4.44660818726652e-05
0.000118512004730657
6.48771945339019e-05
1.82739700541133e-05
2.07973414766978e-05
-6.15977553645203e-07
7.12203013668264e-05
-9.8021404560532e-06
2.34962869149799e-05
6.49666149650252e-05
9.17915456070259e-05
0.000109832356302538
1.18882386535125e-05
3.98172742870708e-05
6.90776687819981e-05
8.41698878956838e-05
6.08953171578747e-05
6.80212108756555e-05
3.58555097347272e-05
0.000115654589406113
8.1819971751782e-05
3.37793518440089e-05
3.81321099543585e-05
3.91260609654342e-05
3.99742763964092e-05
7.42316922801482e-05
8.7785153920996e-05
0.000133946853837016
9.62271580089539e-05
6.10548767908811e-05
8.58505301021163e-05
3.0525397158292e-05
6.28472841800258e-05
3.69027284644251e-05
6.23723462174101e-05
7.55619209471317e-05
-3.22975512793217e-06
1.56924072341796e-05
5.60690315600409e-05
7.81347320086724e-05
1.41273560310799e-05
3.32864940774267e-05
7.77842251163637e-05
8.60628573856948e-05
5.54287452334638e-05
4.46308995018379e-05
5.4424540302784e-05
8.84793598616555e-05
8.29164312318653e-05
4.85578054678535e-05
2.55538758549109e-07
2.42171215240861e-05
-3.97884314097485e-05
5.22457806759136e-05
2.33035249279378e-05
5.68696133028517e-05
4.48032566871369e-05
5.56295154898745e-05
8.53581765168941e-05
8.00862037675796e-05
0.000115440959940352
4.63529315583043e-05
8.02039643747509e-05
6.29588617463719e-05
9.10416572431253e-05
6.34095393777405e-05
7.32078968665874e-05
4.96519279376767e-05
6.14951688799912e-05
1.02955248459594e-05
4.13252418561276e-05
2.68651913730752e-05
5.65040184318028e-05
5.14588543127367e-06
9.42746892001838e-05
8.28246532031441e-05
8.31139843073009e-05
4.24542761275417e-05
4.14373899344166e-05
2.62429094236972e-05
9.6699662084352e-05
4.35801767799594e-05
6.43503209755367e-05
6.92722941676799e-05
5.75933468722317e-05
4.63122294302016e-05
2.92039296762134e-05
3.9818859690835e-05
4.92670457433016e-05
0.000114923433881371
7.03368741145098e-07
6.05644856392151e-05
2.37352455897018e-05
3.29567861046565e-05
4.82750652638789e-05
8.10626078294306e-05
5.99831177650431e-05
9.94714794464013e-05
5.10136746883797e-05
3.26808423996753e-05
5.1256435099821e-05
-4.61398497219246e-05
9.17646111573224e-05
3.64859807499586e-05
8.4439204008322e-05
5.16889240040519e-05
5.2183211702012e-05
5.79937431242161e-05
7.55751691392338e-05
2.57059770794462e-05
3.4262449403009e-05
6.81071669016869e-05
5.80410064432291e-07
1.81772738650578e-05
3.08734240986209e-05
8.0019916297418e-05
3.51774542889112e-05
4.74777532721988e-05
0.000117750075391495
2.38756774965633e-05
3.92940489413244e-05
3.25952954190079e-05
8.27702564926315e-05
2.00835790902606e-05
2.42060378202824e-05
8.0998918987705e-05
6.09047464701966e-05
5.85676142524257e-05
6.08576066698153e-05
3.08447166140412e-05
4.73556114371476e-05
-5.59724915876769e-06
1.71878770733317e-05
-2.73399755143326e-06
2.59342284376159e-05
1.88616945580577e-05
8.98342656956785e-05
7.31427683346683e-05
1.09972491274345e-05
5.97930779582284e-05
2.4502906776076e-05
1.59077913828711e-05
9.01429758202223e-05
6.20105978835092e-05
2.77649201375878e-05
0.000116332049830974
2.16785059071241e-05
7.46755633106369e-05
5.28781171972216e-05
3.79826964841193e-05
4.35050437455239e-05
9.73383366811169e-05
6.16492543999199e-05
7.32484342175644e-05
2.7492740171967e-05
5.47637614290531e-05
0.000109887095801113
3.34923998169389e-05
8.7246525680912e-05
0.000121555674531137
3.85144651103029e-05
0.000143286107719496
4.1322056696704e-05
5.98614182902172e-05
8.73372088144227e-05
0.000113240171639168
5.22948019555294e-05
9.73803616371329e-05
5.79239088926292e-05
2.89222843737542e-05
7.64632535308527e-05
4.74720843901241e-05
2.00841103301312e-05
5.98754907956073e-05
3.74134835600543e-05
1.80636648523978e-05
5.36633377669921e-05
3.5176017759464e-05
8.98249066556454e-05
0.000102584144127109
4.72683859336142e-05
9.17158699759827e-05
6.83562556836746e-05
1.85733721351037e-05
4.58565050211235e-05
7.41481922051607e-05
5.0932641662275e-05
4.13647792374777e-05
6.88749852547379e-05
5.53832915927879e-05
2.51052859104026e-06
6.25111717969932e-05
6.9447437404102e-05
5.71092350856911e-05
8.11569707196192e-05
9.1762501483544e-05
5.9291350655279e-05
5.94180019882639e-05
6.24262280319136e-06
5.74542481487872e-05
4.76748857255954e-05
0.000109241453285135
9.32921731466902e-05
6.14529638278666e-05
5.35650496488007e-05
7.80669093224833e-05
5.3390321606486e-05
-3.63193990225064e-06
1.95325949055885e-05
1.99044546618276e-05
5.5876889779103e-05
7.05407266750019e-05
8.47411875712523e-05
4.81980492844759e-05
3.66875607037894e-05
5.14144165809009e-05
5.15500810055672e-05
0.00011415280204668
5.62996600234972e-05
5.57857176804938e-05
6.81940957204858e-05
6.13671614945265e-05
5.30835833572158e-05
-7.55261667362042e-06
6.81489125650437e-05
1.68552564173426e-05
8.24248053976132e-05
1.98752130870155e-05
4.32743166312228e-05
0.000127285398322434
2.62007338742555e-05
4.96972914226723e-05
3.42395604401459e-05
2.42383689018855e-05
7.92476045805618e-05
4.01448024660142e-07
0.000132210847540572
2.93058610247621e-05
-9.62901441738943e-06
1.15388910938664e-06
2.20963048477033e-05
6.02236961618248e-05
0.000115742581273369
7.73830484524192e-05
3.65663799783232e-05
8.84151644466e-05
3.03392144459118e-05
7.00804840362511e-05
6.76962378510744e-05
6.32763930834458e-05
2.56018691186119e-05
1.79571485153463e-05
-2.4628532800822e-06
6.02785551437655e-05
5.46608743196698e-05
1.11736354826795e-05
7.22895452719607e-05
3.60783494229755e-05
7.27604117060354e-05
8.009720350742e-05
7.39437871325864e-05
9.85459615061869e-05
7.3108468206356e-05
7.34992082769174e-05
0.000129916454064395
5.98510637790829e-05
5.02026288150852e-07
4.13939879639748e-05
2.8233258986493e-05
4.97631223646609e-05
4.3723651208185e-05
6.20888451476208e-05
5.43411192919883e-05
4.98080643271057e-05
0.000114606429585052
4.62299326214673e-05
5.82588502004881e-05
3.6223179279406e-05
5.34538917038609e-05
7.12527285708744e-05
0.00011226565906648
3.04673743966489e-05
6.95499812445187e-05
4.21891192301292e-05
3.22952802923831e-05
1.24807361534504e-05
2.18428549089228e-05
7.59649766971111e-05
2.24865305023605e-05
6.9806666191653e-05
9.95427065543681e-05
8.01395109921684e-05
3.25829161731114e-05
1.6695788890092e-05
4.58108310188568e-06
8.89262413539032e-05
9.3277293106138e-05
6.10081214304766e-05
6.49441548867456e-05
5.64343930025011e-05
2.58119967313213e-05
3.06778184765045e-05
9.16670192435688e-05
3.30631979078939e-05
8.7297384030238e-05
4.73284112989352e-05
9.90406321828179e-05
0.000109799774741731
4.88098253330913e-05
9.23179188826835e-06
2.07932431115362e-05
7.3200633315237e-05
5.18584075249711e-05
8.95666642822429e-05
-1.2108629657708e-05
2.97104711201651e-05
2.83271040632929e-05
8.8486766652987e-05
5.3358736300529e-05
9.27779338479637e-05
-9.01770203854715e-06
5.97047034470798e-05
-1.78291051170173e-06
0.000115328895104598
4.02683993264655e-05
9.42007759685611e-05
8.60115455982407e-05
1.20928060621452e-05
8.25536603600104e-05
3.09712879078108e-05
7.85747587834544e-05
5.05464070325328e-05
7.80428005238028e-05
3.28645019058452e-05
8.53644860286867e-05
4.18369278678931e-05
2.96341127533856e-05
9.24279618479598e-05
7.33056853103945e-05
9.97299080437807e-05
0.000100514985446021
3.18095641498124e-05
5.66188358924521e-05
5.17930108217462e-05
9.31250942357186e-05
2.11483004604765e-05
7.37214932793609e-05
2.53939039736319e-05
5.92054025240616e-05
-3.60765492815116e-06
5.41226921735673e-05
0.000127877979007745
8.08358161117303e-05
0.000155480508421169
9.68772313897398e-06
6.44293596149481e-05
0.000111153891376413
8.97828470124635e-05
1.09764125300064e-05
8.8900631973248e-06
3.12294179043767e-05
5.14256011364781e-05
3.16353844150367e-05
8.05754994495564e-05
7.45537378222389e-05
3.46839245717135e-05
5.74161504389529e-05
4.61066016352578e-05
1.11914714970479e-05
3.78594535482975e-05
7.19507921434917e-05
7.77143598283895e-05
-1.1517641207948e-05
5.21210697472636e-05
6.02633535014202e-05
4.07282221542467e-05
7.64416826351847e-05
-3.05585521968778e-05
6.48231179862314e-05
3.74766382357119e-05
6.35778792957214e-05
5.70541913965486e-05
4.0032240124793e-05
2.58507436314018e-05
6.27063174922792e-05
4.61880854574945e-05
1.35244091181794e-05
5.92066183959017e-05
2.98531766890317e-05
5.57054711463824e-05
6.77826038432924e-05
6.43055902365548e-05
5.13072160952029e-05
6.38056678432537e-05
5.62045335948006e-05
2.23466826530925e-05
6.64186625580112e-05
9.2437796268598e-05
6.05433933781216e-05
5.56914969364598e-05
5.38822149197862e-05
6.6356284918784e-05
4.96377591088413e-05
3.70281797863256e-05
0.000104619724682675
9.13120044713895e-05
2.08228994706291e-05
4.52612771585969e-05
0.000100714611831911
1.66934103669438e-06
2.62028010989485e-05
0.000152404759389413
-2.56078801181599e-06
4.98088324798757e-05
6.96632556180785e-05
2.54126012090806e-05
8.35695341271519e-05
7.5103166883465e-05
4.76531566315635e-05
1.80603710161401e-05
7.40988224601824e-05
6.64743324201001e-05
0.000120873950699735
2.47655682644347e-05
6.18824961062764e-05
7.021109301798e-05
0.000121749822623284
7.56539445249039e-05
8.05755251263524e-05
5.68504504815811e-05
4.94587355655588e-05
2.26598126936361e-05
6.59245078349519e-05
1.41739964618117e-05
4.07742225290586e-05
8.18473693377576e-05
7.80743655889878e-05
3.18153246295202e-05
5.97578287665569e-05
-1.00738358265078e-05
2.35215549837552e-05
-1.35060455742294e-06
8.142414797998e-05
6.01299251576667e-05
7.93752650487983e-05
9.00417939139923e-05
1.47452787091984e-05
2.63157832669933e-05
6.32011509613888e-05
6.58749072603111e-05
6.91142581699978e-05
5.05369351587334e-05
4.71836778996458e-05
9.62956897636263e-05
5.1702102332484e-05
4.29618467398085e-05
7.26473391607124e-05
5.17133065155978e-05
2.19626068658257e-05
2.00197639673832e-06
3.2354342235416e-05
8.11174661250034e-05
6.38487987989307e-05
3.45495928417059e-05
0.000110690144315759
6.74010751302343e-05
3.58406541958266e-05
9.58569495319137e-05
6.45799937997433e-05
7.13686420865536e-05
3.56856729936033e-05
4.72921821453969e-05
4.53950475575866e-05
5.93685733984481e-05
5.5707718660122e-05
0.000104526979729049
0.000109903296638265
8.59480577811841e-05
2.9397534795462e-05
5.1050666433268e-05
6.68307437009004e-05
2.29301066234041e-05
4.75498619851525e-05
3.77896402636932e-05
5.19646767455424e-06
9.67642062735867e-05
8.9423676264523e-05
5.78666684112809e-05
4.03394266317956e-05
5.2290837801824e-05
5.47513731295066e-05
3.82359822275281e-05
9.45940457792354e-05
7.84442930474929e-05
6.20150634310694e-05
7.16755717277744e-05
5.41218582448969e-05
5.73768174862737e-05
6.5224310411407e-05
1.72435006305364e-05
4.63666103467663e-05
8.32034127537329e-05
8.86386946823165e-05
1.43235646837466e-05
6.34927152127963e-05
2.84816141847068e-05
5.89883355228624e-05
6.24121939580572e-05
5.29586608114393e-05
4.88412993509915e-05
3.19858795958656e-05
5.81185413191985e-05
6.98195707741743e-05
3.77489498339834e-05
9.07365430887455e-05
6.13983508380848e-05
2.48718313410217e-05
4.28622054112827e-05
3.91089014080449e-05
4.86398170451598e-05
3.10435767142864e-05
0.000102940472738174
4.62980278686073e-06
3.89511069438671e-05
9.5168603955454e-05
2.61360967655724e-05
9.03636802839325e-05
7.91292527225392e-05
8.51776833272451e-05
2.99867084606924e-05
7.51459243039675e-05
1.42723367271597e-05
6.58833690166248e-05
0.000101722844613436
4.78894527104594e-05
8.4347513098264e-05
8.66537756342979e-05
1.55119408152422e-05
3.01606208990561e-05
2.66587366449169e-05
8.69734997686098e-05
3.58247923102818e-05
7.11990821340177e-05
6.87807279319227e-05
1.09060231279659e-05
4.82463643673453e-05
8.15280334406096e-05
6.58488469346828e-05
7.74812929133804e-05
7.19158862065914e-05
9.76044311077624e-05
8.2745482821376e-05
1.31495016944371e-05
7.86942246554729e-05
3.41953425765067e-05
1.85905083809972e-05
7.47834958587751e-05
7.263049926293e-05
2.03761462015164e-05
6.69254283141359e-05
8.37249670426241e-05
8.09468263371556e-05
5.37202096374848e-05
1.78877296554389e-05
3.61077032252112e-05
2.50006680962025e-05
3.70151033350412e-05
3.69991983240634e-05
0.000118182060895051
2.11302384654611e-05
8.02194257919761e-05
6.55743762868342e-05
2.35899345645694e-05
7.96586437728875e-05
8.07656870043066e-05
0.000110070861573672
2.86997267866045e-05
-4.05223299542028e-05
-2.25427287990055e-05
3.3484609252562e-05
6.89679758884863e-05
5.22196684769421e-05
8.31765233959974e-05
6.1300877746606e-05
6.10340118230596e-05
1.09215400940002e-05
4.80713485052701e-05
3.26981711067689e-05
7.12303165021418e-05
3.99254830489663e-05
1.84521430767934e-05
5.61438270674899e-05
7.14247725627248e-05
2.74423465709774e-06
2.25150886313412e-05
4.73405106024542e-05
1.70211828465972e-05
4.80068200991997e-05
5.00640464713373e-05
1.53563009282013e-05
9.25782981216418e-06
8.08968243704678e-05
7.84889410759113e-05
6.5083232874111e-05
9.12615951738232e-05
0.000110493361507099
4.5584524707699e-05
4.26863442089451e-05
3.03914423189446e-05
8.81868591106557e-05
7.5263159334125e-05
6.29384772117146e-05
8.00347228925851e-05
5.36594135375405e-05
4.39197995180485e-05
4.4767454642061e-05
3.66142720150619e-05
6.3580150215799e-06
1.96024667793101e-05
9.86913191914518e-05
2.10868910145458e-05
2.12542407037686e-05
2.44563933252039e-05
2.91297002987191e-05
-3.37311274139007e-06
6.40350980163071e-05
9.15516861737068e-05
5.53118341612836e-05
1.49770903585585e-05
4.55149195576193e-05
4.70750007895618e-05
4.82256544638696e-05
9.28981487501858e-05
7.87758055068895e-05
8.85562707078257e-05
7.57203841195839e-05
9.60240539652206e-07
6.43376580406396e-05
7.04023836922544e-05
2.14974726908619e-05
2.32628333453694e-05
-1.41207165849042e-05
3.63698153749768e-05
8.01324881530455e-05
1.87495173287428e-05
4.37130291052114e-05
9.16212517345009e-05
8.56906328609581e-05
-8.70139296200306e-06
2.76120945869445e-05
7.08005601974047e-05
8.98352512481728e-05
2.83836150076146e-05
1.85398061528896e-05
4.38241766151024e-05
7.98871114112481e-05
2.59370921311426e-06
3.98785031360677e-05
5.84992435088091e-05
4.55640569654232e-05
6.49505186327684e-05
9.28726203449815e-05
1.67735206995393e-05
7.82130683284532e-05
7.97612746255906e-05
-3.56757622930903e-05
4.10267674853145e-05
9.91504341278216e-05
5.93441439694728e-05
7.4095942467759e-05
0.000101691243267151
9.95705374416818e-06
4.55052955128919e-05
3.70948429399507e-05
6.37295888861489e-05
8.44787468526799e-05
7.72199186825946e-05
3.26944895429303e-05
1.52312989516811e-05
7.17132420359592e-05
1.21491430799781e-05
1.92455154290332e-05
7.46910345060615e-05
2.90574060541379e-05
0.000100485164895064
1.5831988332099e-05
4.2998557772626e-05
6.09635467366547e-05
8.80995739005283e-05
6.72624160378924e-05
1.81330754266729e-05
5.00130227174862e-05
1.04364063978923e-05
3.02699541452937e-05
3.1010583119163e-05
0.000109625130642932
3.13257204892944e-05
5.16053903374746e-05
2.00988829190414e-05
1.16898296565447e-05
0.000104222468376318
2.77055376614277e-05
4.0185209426843e-05
4.11862180401043e-05
8.04272000194763e-05
3.78019776072153e-05
3.93647477852685e-05
8.44103079347981e-05
5.55822425592566e-05
4.51128952607688e-05
3.46606914749951e-05
4.28772700452434e-05
0.000126474422420961
4.65836154000458e-05
9.40634312923643e-05
-5.66472272212469e-06
4.05266500527166e-05
7.1334856927975e-05
7.66266054523531e-05
-1.27230693060817e-05
6.57369599470631e-05
4.92607689601246e-05
4.85442416603716e-05
2.84777900442762e-05
7.61753486497167e-05
7.1527251087786e-05
4.1575592399329e-05
7.10827005431898e-05
4.84263693772381e-05
6.80573370679465e-05
0.000104851894307853
4.32040838688589e-05
3.20342100920884e-05
3.84123639259763e-05
7.74947969571839e-05
7.10466640135614e-06
9.45759172114041e-05
2.22643718817887e-05
2.7275211576594e-05
7.05553227457882e-05
7.16021256399564e-05
5.83373112884033e-05
3.32267150987936e-05
5.11136964007191e-05
1.90052324387059e-05
8.15556906731228e-05
3.66424232134885e-05
2.42421410495037e-06
0.000108973762003208
8.94283012637086e-05
0.000110475719445843
1.74525580571433e-05
9.9477492537606e-06
6.3534818488458e-05
5.91755161802793e-05
7.10447065126382e-05
6.33300313475368e-05
3.83138382965462e-05
7.3212028722409e-05
4.20662876521962e-05
8.54071596673838e-05
8.81368551352306e-05
7.58596089461851e-05
0.000105229422756304
5.03419808255182e-05
4.52127100924548e-05
4.79645002113362e-05
2.73080695232605e-05
8.75716781390534e-05
7.96318349768235e-05
7.07301897496153e-05
2.47090798641366e-05
5.45896176464957e-05
6.60507170138845e-05
1.66239492302511e-05
3.6674113768881e-05
5.98912396763357e-05
3.48833297335293e-05
6.67808181534679e-05
3.86831772220307e-05
9.47877769683695e-05
2.55722367050176e-05
6.31381868992119e-05
3.05031427716191e-05
1.80653045706528e-05
4.86884050279985e-05
5.88676639074545e-05
8.06226338745433e-06
8.04962802061044e-05
3.79253569265648e-05
9.42072294110208e-05
8.95285772874592e-06
6.53852521926999e-05
3.11468240509248e-05
6.55645075294917e-05
5.19614175014192e-05
5.43907294360221e-05
1.28923251287561e-05
6.20756899592099e-05
1.97705118163418e-05
2.73227689585026e-05
1.20003044400009e-05
0.000119182792664617
6.56156366162883e-05
0.000109651376118518
5.97571833330626e-05
2.80710798160408e-05
4.52729905121868e-05
4.58155209828938e-05
6.97209212193624e-05
3.2864745883742e-06
4.25258337461912e-05
2.69235337047951e-05
8.29255439833704e-05
7.21320924622019e-05
6.89488499483465e-05
3.20064295696581e-05
8.59700344093105e-05
3.15127514226848e-05
-7.91909475400939e-06
7.46494714067878e-05
-2.78879183783859e-06
9.15676607747094e-05
0.000123502853147928
5.88564035659201e-05
4.13422848347478e-06
4.13190201722002e-05
6.72277134138776e-05
0.000100896730568495
3.03311547012163e-05
1.92160370221822e-05
4.40243403894153e-05
7.76058987823869e-05
8.25709358336229e-05
3.47712525451463e-05
5.13538288890215e-05
8.02242154945458e-05
2.33891799634283e-05
7.43904517769028e-05
2.95650637393552e-05
9.62287070078389e-05
2.87616846796853e-05
2.53665041315347e-05
3.19570159174587e-05
5.52977736052881e-05
7.34217270856871e-05
5.50578845141258e-05
2.95961613956242e-06
1.99763424017105e-05
2.68515077544682e-05
2.9667890517734e-05
8.03125160253404e-05
5.80863128746213e-05
4.37625804833881e-05
7.77752987493807e-05
9.95329000217592e-05
3.8826775172608e-05
8.16428372684269e-05
7.9803731810373e-05
-1.07448910920778e-06
4.80166236948923e-05
8.99958882433992e-05
4.68733360426607e-05
3.86792217719286e-05
9.43843795152511e-05
4.42462950365055e-05
3.60353859671132e-05
-9.59109418045828e-06
3.48383960206087e-05
6.65977580460368e-05
1.9571841265074e-05
5.93591353991452e-05
-1.57131574664708e-05
3.61914632303015e-05
2.72728375871311e-05
4.04863749482776e-05
1.7653185641163e-05
2.85379346280621e-05
4.49374432684187e-05
4.63456968817338e-05
5.08325591936762e-05
1.86999481067606e-07
6.03272953853457e-05
5.81406105060313e-05
4.05933756742166e-05
4.80720643846017e-05
5.91032011131963e-05
5.25848198787819e-05
5.53815028293509e-05
2.64344157131768e-05
7.25811038165082e-05
-2.14717442537473e-05
6.23138636398408e-05
8.03991096184746e-05
4.17214416548266e-05
2.64094877033851e-05
5.2456755798266e-05
6.35581013369731e-05
8.21321801868971e-05
9.27466530687725e-05
8.10134692668894e-05
5.30757483534912e-05
4.89141178117259e-05
6.54931696710198e-05
7.05809085194715e-05
5.55521147335071e-05
6.42356947430265e-05
3.20308956511976e-05
-1.96358072907353e-06
4.292809532985e-05
-2.31865163752375e-05
3.95220641310034e-05
3.88809090211538e-05
6.19662605757254e-05
2.3014706434223e-05
9.74084960728215e-05
8.47660425658205e-05
9.57160125824017e-05
7.20536833817838e-05
4.34896043955635e-05
4.33904682584016e-05
8.30058661623671e-05
4.43284418893797e-05
0.0001004766302972
7.03577746707124e-05
1.73727099516236e-06
6.04630206146359e-05
-8.34432182669931e-06
1.38855854195936e-05
2.27720553498479e-05
8.80296682897786e-05
-4.96438218616761e-06
5.94671723303484e-05
1.28656464156163e-05
1.03708224890255e-05
7.03473987243694e-05
4.57367123309288e-05
6.29734317198238e-05
2.48183515434655e-05
8.2722888083553e-05
4.13977394421003e-05
4.09367198123783e-05
5.39307929107566e-05
-4.53262441598597e-05
4.94601525422592e-05
7.15249955978374e-05
0.000103317348361149
7.7876296531407e-05
0.000104059136592552
7.44013255248634e-05
5.50356464480399e-05
5.87906186189878e-05
4.8302467494548e-05
2.02616157411162e-05
2.26054977609967e-05
4.14071810740737e-05
6.26079113982258e-06
-3.26323157990714e-06
5.86798704066816e-05
4.15103356972184e-05
4.13512353637124e-05
8.54478594713806e-05
8.53073390473813e-05
4.47046496739999e-05
8.41455163932696e-05
6.40661351935251e-05
8.13512045179113e-05
3.13393491647411e-05
7.29576779301496e-05
2.99123118170106e-05
0.000100812037940734
6.24133599187179e-05
3.64580767291097e-05
3.79926071547567e-05
2.00994366588284e-05
3.78630423919265e-05
4.84561253567336e-05
-1.29335742087104e-05
6.57647112919874e-05
5.40154209897656e-05
7.70022669542092e-05
2.27021353878566e-05
6.84124729611981e-05
1.98018816434097e-05
-4.29378810846499e-06
8.33557119805083e-05
5.69986824596851e-05
3.28777428945641e-05
0.000114531576291855
6.19988553260462e-05
5.50653453262602e-05
-8.98145677141076e-06
8.16705176127071e-05
4.83861876281998e-05
2.8619401584079e-05
9.84902575558999e-05
6.32589714089311e-05
5.34029439359599e-05
5.73625326593031e-05
3.75792716329369e-05
7.85999380666679e-05
3.96955214498271e-05
1.42025729320451e-05
1.20160001548341e-05
2.28013562303365e-05
2.43483306689354e-05
1.20038865617846e-05
8.02116302738043e-05
7.09092880856949e-05
0.000111009548248465
7.02351902011252e-05
5.28887239059424e-05
2.43728059563251e-05
3.25865586721489e-05
1.45809995807321e-05
6.00106348891667e-05
3.06372244068666e-05
7.51514646969111e-05
7.56945793859275e-05
-1.5476311374215e-05
7.69441376090529e-05
3.86784227469548e-05
9.48124732143024e-05
7.29153701810137e-05
6.8825352299008e-05
9.64634294389809e-05
5.40597110253969e-05
5.95727683779032e-05
3.18366280399269e-05
8.68695847155692e-05
7.68293469147939e-05
-1.02806989842767e-05
4.18645622246523e-05
9.87559516056345e-05
8.83965349752083e-05
0.00012883418589951
9.28114523497363e-07
4.10407781322109e-05
6.32164319349716e-05
2.57433643125922e-05
4.93008262932799e-05
3.35521882565049e-05
0.000104574986921419
7.97628439868063e-05
5.51364270950848e-05
9.15785362656119e-05
6.24287941226248e-05
8.30732181621549e-05
2.8801884618833e-05
-2.59482722032875e-05
5.82186058909747e-05
3.40951633140741e-05
4.97026600208732e-05
7.08260091518289e-05
2.3892602547145e-05
4.80708441244388e-06
5.23157548292301e-05
2.93583478316477e-05
3.20599585240531e-05
5.61063341303509e-05
-2.58001084624716e-07
3.74286578435546e-05
7.4880087796118e-05
5.64142533339826e-05
2.696870579903e-05
8.29997239886125e-05
9.39760475664799e-05
3.36560623623495e-05
2.20567939709756e-05
1.86508185375513e-05
6.84308472126967e-05
7.62380979881744e-05
6.42773462846629e-05
8.87148832552196e-05
9.23490650487891e-06
-1.05097440810669e-05
0.000115980356673335
4.34143159914013e-05
0.000105561315898981
6.52157045808734e-05
4.74226045338476e-05
5.3333159624009e-05
4.93303256454119e-05
2.1177478516563e-05
7.8598161947504e-05
4.01170944569105e-05
-4.72417368289461e-06
2.78624558462591e-05
4.74811561602209e-05
-1.17901954301494e-05
-1.3804903151498e-05
2.616126809368e-05
1.21316759416013e-05
3.16401471902804e-06
6.37200175153614e-06
3.02611462438511e-05
6.75195444618128e-05
8.12993946797552e-05
5.29472567731343e-05
3.69772731470462e-05
6.75534900247504e-05
6.62171244793274e-05
9.60806057389041e-05
4.10663881996572e-05
7.45029017171399e-05
5.35669125479078e-05
5.7503293969006e-05
3.28029932574633e-05
5.32403038469916e-05
2.65751500944065e-05
1.32679198563845e-05
3.08647516593425e-05
9.079941399246e-05
0.000114330496921225
4.46535991007699e-05
3.75913336343177e-05
9.54113503186115e-06
6.73112203073828e-05
6.16053082017649e-05
2.01472970583979e-05
5.48682484165735e-05
5.67133368059625e-05
5.74317417937162e-05
6.43644198561062e-05
6.95928342646909e-05
5.574894047861e-05
4.08190270303525e-05
0.000107123993552764
5.76306412109904e-05
0.000126022885299016
5.29398301812694e-05
7.95094509774323e-05
3.60867680167572e-05
8.60007813876864e-05
0.000121788049853271
4.74673484444074e-05
4.81378490069402e-05
7.33743954831143e-05
-7.45067840155108e-06
2.92699713181204e-05
7.93782234178582e-05
2.08493296033357e-05
5.01871853637903e-05
8.82325082102761e-06
2.70308838244411e-05
2.66224253013202e-05
4.5991454768831e-05
5.47213781341817e-05
2.42692771316655e-05
6.18407720964799e-05
4.04177647827008e-05
1.71112091210126e-05
0.000103319734541891
6.34298595639678e-05
3.22575770827399e-05
3.79277469883455e-05
1.38512920337262e-05
0.000103909545193695
4.02705837698416e-05
-4.46162044154577e-06
4.42426654609998e-05
-7.70507643838732e-06
5.0683084071768e-05
3.53990780643269e-05
7.43507284212417e-05
5.38146604220404e-05
3.76844410258151e-05
9.6176667754274e-05
6.53596997196164e-05
3.71155531752762e-05
6.83149898896916e-05
4.09471598749629e-05
-1.56247270221322e-05
8.33582631846037e-05
7.46496352791281e-05
3.46048978144958e-05
1.00628825012867e-05
4.61584497301287e-05
3.03835784881254e-05
4.62389742226935e-05
9.66417092462546e-05
7.05501330696616e-05
-3.25125721317607e-05
7.97936890834407e-05
4.69165634933418e-05
1.75850339674913e-05
2.58952401721863e-05
4.39323083883084e-05
1.15995156614732e-05
6.64061538344052e-05
-1.40473850750526e-05
2.38758566089302e-05
3.36105399972737e-05
4.64534264156104e-05
6.26602146093206e-05
7.87195220225268e-06
0.000148466101589572
2.7853039452394e-05
5.61205879924932e-06
2.54092471625853e-05
6.24854342410707e-05
8.06633488559647e-05
5.91884568751301e-05
3.69575657318308e-05
5.77230977579472e-06
2.89791479781983e-05
1.26965005817496e-05
5.30785906066248e-05
4.19821660717053e-05
5.02515135502582e-05
4.57498115388614e-05
5.83348547220132e-05
-1.20228166088056e-05
8.40973642543378e-05
2.40272251296647e-05
6.68069895977145e-05
5.85042889177738e-05
0.000103919180749603
7.09843564409878e-05
8.15871215311152e-05
-2.50560190828035e-06
6.65678250134467e-05
4.57805162046961e-05
8.87534297580724e-05
5.26704439069513e-05
9.89166722713141e-05
3.54271480333449e-05
5.92659908571025e-05
0.000101268074148575
6.27847158774954e-05
9.23586453102245e-05
8.04320708670989e-05
9.8378894180888e-05
4.18053181002473e-05
0.000134096441909198
7.97339004608382e-05
1.16475400643116e-05
-1.51954257363519e-05
5.92934429565818e-05
8.16173451144559e-05
3.96855827678887e-05
5.9574642303713e-05
0.00010033531332238
5.55315165167211e-05
9.04621715798979e-05
9.95009783385223e-05
8.93417025057505e-05
4.30586913533023e-05
0.000106582578296551
0.000102515696696814
7.18495557249e-05
0.000105905881155385
3.0928716294478e-05
9.51512577971842e-05
4.29066876397288e-05
5.46746136871129e-05
9.03701048813436e-05
5.25173474272596e-05
4.9110983528598e-07
2.57454501193542e-05
4.14174217288547e-05
5.60126728021265e-05
5.40789816682921e-05
3.6002759164896e-05
6.47233254622163e-05
3.58230475569528e-05
7.01579079700375e-05
-2.66324011934091e-06
2.98311740367684e-05
4.25688883141743e-05
-3.8149445596664e-06
5.57532564431881e-05
7.05748193749524e-05
3.78420624437747e-05
1.1358698408096e-05
7.99482542935703e-05
6.01506209811378e-05
7.06518725313107e-05
3.03869337038794e-05
4.11834749575246e-05
0.000117836929818738
6.2397927644952e-05
8.10787159081256e-05
2.42001048008454e-05
9.57080177365989e-05
8.55372300444548e-05
5.54737812778977e-05
6.08368168904855e-05
3.48795215390325e-05
4.11769089414685e-05
4.98890232798525e-05
1.83329565941821e-05
7.81273924946842e-05
8.26427250246874e-05
3.17467140492297e-05
3.8900179360337e-05
7.56215822462216e-05
5.59679334819353e-05
6.86676018909014e-05
0.000108911811962278
4.59377704358094e-05
5.29021626840611e-05
8.06705310628435e-05
9.73235304717457e-05
7.9930948454154e-05
1.15545812710347e-05
7.47969576752126e-05
6.39980187743232e-05
8.43729506474316e-05
7.37546763062394e-05
4.09783914188827e-05
3.48326859623485e-05
6.06679220955067e-05
8.50341977633864e-05
2.41133607283026e-07
6.0554000886008e-05
5.82891963438591e-05
1.6850358536253e-06
8.58451212555206e-05
6.12371569238775e-05
6.7472009951764e-05
6.79396200172335e-05
0.000104498788092045
4.67537750423926e-05
2.37316876992085e-05
4.6939073147454e-05
4.91165721904331e-05
4.74097742491014e-05
7.81124712441319e-05
4.86545953320478e-05
9.25122133669414e-05
3.64093693265137e-05
7.12621549619891e-05
5.89369575802728e-05
2.59543272213056e-06
6.25274405457304e-05
-1.67102231384768e-05
7.25575888563633e-05
0.000107502983819274
0.000112963470989147
1.48371765608536e-05
0.000102031834017137
8.13033639526595e-05
9.4110930400783e-05
7.73427065547088e-05
8.71615650030893e-05
2.08336175049021e-05
1.75442620090134e-05
6.36038030268141e-05
5.61628112382801e-06
2.99305217677468e-05
8.29377234195967e-05
0.000103370409436989
6.4278497005442e-05
2.42230394483705e-05
7.41975850809511e-05
0.000126438249430759
6.42713438895049e-05
4.37639731618775e-05
4.31083915042623e-05
-8.59742388546029e-06
3.16118390558404e-05
-9.09643788044009e-06
5.73708889503581e-05
6.73365552506376e-05
7.30225981936044e-05
5.87804939185935e-05
1.99141598767435e-05
7.77238263691721e-05
8.82760855801012e-05
9.11888685942834e-05
5.16982790817867e-05
5.21174677802943e-05
3.22680952908031e-05
4.68046909619065e-05
6.05236521750757e-05
9.36874211124649e-05
3.85100714930197e-05
7.21290748475262e-05
6.16667111542787e-05
8.05153508226574e-05
6.29790560982104e-05
5.59118902601972e-05
9.95727032101089e-05
8.08275495479487e-05
8.62149170266507e-05
2.8930745168386e-05
3.63119856937103e-05
3.42387347878816e-05
4.46694331851633e-05
5.703139513495e-05
5.79904008640316e-05
5.24279168480314e-05
2.85774693734161e-05
6.02632226071726e-05
9.22201397845629e-05
8.40954323557258e-05
7.60201825218177e-05
4.40927776149922e-05
4.34781768520085e-05
3.0239777954475e-05
3.36238978654619e-05
7.43567665027694e-05
4.67651961376615e-05
2.70273991705103e-05
8.58051966277603e-05
5.71347799134053e-05
6.50190624707569e-05
5.63996199092612e-06
3.3558408940901e-05
3.04592308002474e-05
0.000109725634317312
4.27145507799292e-05
6.85508161436452e-05
5.5022668391567e-05
2.98440938550152e-06
3.07160477661506e-05
5.41749454177784e-05
5.08692230077703e-05
2.99136895638473e-05
5.62988320233248e-05
3.31529136294265e-05
3.43656902174725e-05
0.000111181942923877
9.13142429922878e-05
1.63817179369219e-05
9.88916593870215e-05
8.41564117256354e-05
5.25081693585076e-05
4.24508944237445e-05
5.22026941598907e-05
0.000103796529956203
0.000126945832838341
9.01541800596185e-05
2.15711350953374e-05
1.10119032657005e-05
8.07204591717032e-05
7.78717432251137e-05
4.67807588660573e-05
7.79275430623999e-05
6.43240444866795e-06
5.76708467171003e-05
6.76457727490899e-05
2.16210355069368e-05
0.000105462648884327
4.30995756419045e-05
7.79181967543726e-05
0.000118313404705822
7.33344832322687e-05
9.8015880778426e-06
5.63856711165594e-05
5.14892307899274e-05
4.16365448188985e-05
3.14544352564827e-05
7.24527981653589e-05
6.09899205505775e-05
4.87485890511347e-05
9.54942076464497e-05
0.000112218239257766
0.000102416476013306
5.56492557764362e-05
3.31786246202402e-05
7.66073696617563e-05
3.51218375845888e-05
6.34763322403049e-07
8.89128020114671e-05
8.77070173011724e-05
7.7561579746405e-05
2.22367982914395e-05
5.82371160260072e-05
1.52255788002263e-05
5.27173362917533e-05
-6.14113309225993e-07
5.99330852661511e-05
3.037324293398e-05
7.3983633308017e-05
0.000140915291665811
4.50600062918075e-06
9.11472507007345e-05
7.47654734111935e-05
6.4568078658761e-05
2.77514863151428e-05
8.64782201676864e-05
8.82668054933934e-05
6.83796734913823e-05
7.89571288719699e-05
8.13271775574841e-05
3.9762779701077e-05
7.45683130314633e-05
6.16957243017653e-05
7.07330544293136e-05
6.95249133563206e-05
4.87316196559832e-05
1.39400024762777e-05
5.50914819539847e-05
8.69869816898557e-06
7.65478461761958e-05
2.61900573029204e-06
4.01121112150172e-05
5.04066974408444e-05
6.36992752275004e-05
5.51992341799256e-05
7.77920476183655e-05
4.41707729837137e-05
2.85433387690117e-05
6.37027461255756e-05
6.27307579661569e-05
5.66820151989795e-05
3.59052614653875e-05
1.62032541561593e-05
2.77552082583022e-05
5.30603573783672e-05
4.31035407452051e-05
5.98745940583282e-05
-1.38969124405475e-05
0.000100477835599325
5.27858403552206e-05
7.60315666049663e-05
1.77905892823917e-05
7.70475043639381e-05
5.08523563903245e-05
7.73571194270294e-05
0.000115569902560073
0.000110452431389814
5.94916147938145e-05
5.9099460394696e-05
5.76740640377993e-05
4.20212821033928e-05
0.000147495175609113
4.03437664579182e-05
9.95840121344276e-05
8.43174361469578e-05
9.71728810896185e-05
6.85774296651878e-05
2.96424416546196e-05
6.33106640687863e-05
3.62327879955227e-05
-2.19932949905133e-05
2.56937484779854e-05
3.58017385449493e-05
5.20006741696962e-05
7.03805485261394e-05
3.07982987976834e-05
1.36272201794046e-05
5.34373113282359e-05
5.21109902793843e-05
5.06983260580884e-05
3.46983434066022e-05
5.71743319542789e-05
7.91723026930075e-05
8.63760263823792e-05
5.90637549205214e-05
3.36088128019409e-05
-8.11220035786111e-06
6.58264275098719e-05
7.14929305335077e-05
4.56984100066635e-05
9.10304900737048e-05
5.86851333398466e-05
4.40131900095772e-05
7.23561545706464e-05
4.45222445690288e-05
9.50039731361373e-05
7.11185302139625e-05
9.43079669624578e-05
8.71286155122642e-05
5.74093831001387e-05
3.77105675501738e-05
6.3355333428847e-05
1.5488957508966e-05
6.13809072859236e-06
8.04457041980841e-05
9.27130103619769e-05
3.03534391111419e-05
6.07565523562138e-05
6.46678794459988e-05
1.6821857874852e-05
5.60666432599142e-05
3.76709010928763e-05
5.49372172331594e-05
4.31278667443426e-05
3.35151375053863e-05
5.83538190766415e-05
4.08135656628992e-05
6.64618177220231e-05
2.18690058724733e-05
1.46358988095117e-05
6.3295316153662e-05
6.91084787455342e-05
4.99813382735562e-05
3.24113152876202e-05
2.13174789547753e-05
6.08173594401573e-05
8.81062135986988e-05
2.57423820877279e-05
-2.02857975633017e-05
2.40161325235308e-05
3.74089402228733e-05
6.43185051859668e-05
6.07654407766439e-05
7.78183707982861e-05
2.37749183154949e-05
8.33726167877154e-05
0.000132942030088997
9.60892356174731e-05
2.35897726759073e-06
1.53995161145462e-05
2.96394619019681e-05
6.44574966650412e-05
7.59135294931574e-05
7.26814900524469e-05
5.98198429670861e-05
4.86666704865119e-05
4.10998643910226e-05
7.45902696902839e-05
5.37382124666881e-05
1.63072904984805e-05
-2.30852495688952e-06
5.53994833558236e-05
9.43879574504942e-05
0.000118710699206803
3.48738354517792e-05
2.98555780012221e-05
5.04468204263319e-05
7.14164240220582e-05
1.09307115717169e-05
7.85867095367496e-05
6.06656122613045e-05
8.12499054411818e-05
8.67452235963194e-05
0.000109119152507789
4.81218708751606e-05
5.06307527284969e-05
7.45766958094364e-06
3.13902304959849e-05
9.5107886190985e-05
-8.76032207495571e-07
5.03403535202064e-05
6.36311948087402e-05
7.88169333510569e-05
7.21109073905018e-05
4.49365368636207e-05
5.66573936690956e-05
2.88335392464053e-05
6.08089369633956e-05
3.96050950015761e-05
4.06116259709012e-05
5.6241177432328e-05
2.57551440747229e-05
8.81403659451722e-05
5.28141536977864e-05
8.07566404061912e-05
0.000102527768600757
9.0522750385123e-05
4.2346525937487e-05
3.71296172362174e-05
7.17088480846132e-05
6.41708691304266e-05
3.82415163388884e-05
6.47186252657665e-05
7.89366290192267e-05
9.51909530071143e-08
0.000111709153080087
3.57410291872245e-05
2.41645485275778e-06
5.50173443958285e-05
8.80587200911631e-05
9.72381889079631e-05
4.23530374333796e-05
5.72911418059107e-05
8.64326953368514e-05
3.44521116578781e-05
7.09860126991755e-05
7.56439022486138e-05
6.45594895796548e-05
-7.56767222724597e-06
3.96488964262584e-05
-2.43560186021057e-05
8.49724097218186e-05
6.44961614961837e-05
5.21822796561971e-05
4.75159535143142e-05
5.87975522730954e-05
6.53772297358413e-05
7.55933006296796e-05
7.21101236688412e-05
7.19224122218596e-05
5.27961359635639e-05
8.16352026360073e-05
3.15135248877099e-05
-1.01711586495228e-05
1.31597096904539e-05
3.68798292374528e-05
2.97042155154003e-05
8.25270338115026e-05
-2.25407031356803e-06
9.11061556485259e-05
8.4590023637023e-05
3.83643146972548e-05
5.28215055370879e-05
4.90558895889826e-05
5.87824510274188e-05
3.11509141010313e-05
5.78617893197067e-05
4.40101633404209e-05
3.96567651864435e-05
8.83456763841704e-05
3.1118645446721e-05
7.36320989802332e-05
5.35602654940043e-05
5.4423247796896e-05
9.11696700668629e-05
1.18959215959025e-05
8.2011469131758e-05
8.78784404581936e-05
7.68184833225825e-05
8.8416476823367e-05
0.000124623719682696
3.30976518133299e-05
4.83316219649181e-05
6.21258461123832e-05
4.13166111939146e-06
5.81901214412102e-05
3.1824283189057e-05
5.65265985440193e-05
8.9332192036666e-05
7.27071477101006e-05
8.52498023062562e-05
7.90563368149586e-05
7.25349312353063e-05
3.07153785094613e-05
5.74031858293203e-05
8.74985995593675e-05
2.5639000962332e-05
2.9561664459465e-05
3.91710555168676e-05
6.64529773747234e-05
4.08162449587017e-05
6.28243555770765e-05
2.4247503291386e-05
5.67436696860568e-05
-5.61233025598136e-06
8.24647158937185e-05
3.12126433499664e-05
4.57108298762515e-05
1.91310922344544e-05
5.0257314856198e-05
5.48469187125374e-05
5.56877585109779e-05
2.95730859696527e-05
6.04838933117371e-05
2.52273171614042e-05
6.23335764550703e-05
6.44371610945048e-05
8.40715522615984e-05
3.22409554276146e-05
0.00010377524988321
6.35312402007463e-05
7.48715617490797e-05
7.35936444030436e-05
8.33084198712004e-05
1.61958824443506e-05
4.71793047186159e-05
1.87253211920598e-05
0.000113787253668638
3.17140269576727e-05
6.82940981741301e-05
3.78819066221011e-05
7.53001723058598e-05
3.90524210998242e-05
6.38097752391847e-05
2.99508463045921e-05
2.35416555157647e-05
2.74394662023267e-05
5.95116471128734e-05
0.000106751886582003
4.98944596960523e-05
6.13338873373249e-05
6.35550215810444e-05
5.67624715255744e-05
0.000104160575602953
8.59756508648491e-05
6.23789673143744e-05
3.56726415898291e-05
4.02552858834607e-05
9.12155735766336e-05
6.76740213080824e-05
5.97564124429113e-05
5.68056285258467e-05
9.20342338401237e-05
5.63583899778842e-05
0.000115506226653729
0.000105184346099662
4.72894191527575e-05
8.03879327050435e-06
9.84752584594973e-05
6.45874871741607e-05
3.98158166601203e-05
7.51167325518114e-05
5.44563316821952e-05
2.11993007685828e-05
6.91429953302933e-05
6.55312943978732e-05
3.80356167905485e-05
6.00999162898686e-05
5.89888570008114e-05
3.16482868417944e-05
4.68548976558793e-05
0.000131795538479963
0.000111844820327941
7.6512169105724e-05
7.29936683217483e-05
2.16360884157266e-05
5.59253416305915e-05
7.95076644605127e-05
3.48041363928902e-05
3.09747366488237e-05
6.98691441480042e-05
2.37861871391871e-05
7.00044790900379e-05
5.41367384739927e-05
0.000108670219890378
7.30600589221408e-05
0.000100137765528817
5.16397026174612e-05
8.34959737466601e-05
-2.23042676528784e-06
-6.54750766554995e-06
6.92375431980091e-05
9.47431942167474e-05
-1.84689380847539e-05
7.84318647417952e-05
1.33875811378799e-05
8.27622269656785e-05
8.16681494885208e-05
2.85980038805046e-05
3.08735748721091e-05
3.3959848206696e-05
8.76172648369376e-05
3.17950564332687e-05
3.95104664049637e-05
5.84806959618054e-05
5.37913147556213e-05
0.000100078308485625
7.36194534042779e-05
5.27523144438917e-05
3.32369255732178e-05
4.57271360120486e-06
7.71227126433646e-05
2.64046562832475e-05
4.56440755315709e-05
7.65567193824589e-06
7.28367704598049e-05
7.94610761512945e-06
0.000111059329307723
7.35559931397289e-05
3.68942032163401e-05
5.49506251009635e-05
6.66158158400451e-05
9.36564821282344e-05
-4.6120692118083e-05
1.22511138508292e-05
0.000118721989787646
6.46650323100942e-05
3.58520132270432e-05
9.1742753175596e-05
3.80327622120592e-05
9.38435143955193e-05
5.66669057547237e-05
9.27208985574883e-05
7.22257430986056e-05
3.67373208785571e-05
7.09185813133988e-05
0.000103726022536121
7.40377953246562e-05
1.67747775529569e-05
3.91530362427144e-05
4.48486347220759e-05
-1.07756724756363e-05
3.33798314461415e-05
2.58251071535357e-05
6.1305702188063e-05
9.57332261484293e-05
2.1905065114317e-05
7.93890810745812e-05
8.71899773744238e-05
4.06423415150644e-06
4.0625671842457e-05
2.3643258437372e-05
1.82858424316522e-06
6.50022934094906e-05
2.77345645955699e-05
6.07868880151009e-05
1.90788527041644e-05
-1.04039118424059e-05
5.66452508815545e-05
6.45389370639917e-05
9.30145061196034e-05
2.85812782265282e-05
9.80662549147082e-05
6.04477287150524e-05
5.4561424125365e-05
6.30807894790388e-05
3.0681788213027e-05
3.57521677617733e-05
2.44715451658969e-05
3.75796677484207e-05
3.52936846455475e-05
6.65681532064147e-05
2.30744142169479e-05
2.81217158336078e-05
1.84012207223045e-05
7.00008184420977e-05
2.39543084912868e-05
5.85566481963072e-05
1.67102438841452e-05
6.801774866187e-05
2.47590379145479e-05
5.70414969767709e-05
2.54818482933832e-05
4.38822284455191e-05
4.51372467655014e-05
0.000115428160095782
5.88731292195409e-05
5.40800661870314e-05
3.92271419142435e-05
7.82079904376431e-05
0.000101935538344132
4.38498869726263e-05
3.37837718212916e-05
-1.12330209935066e-05
5.30416742793767e-05
7.62413822632863e-06
5.99171806204233e-05
2.82844299722145e-05
3.9385457583978e-05
7.92346179176606e-05
8.30638573351203e-05
3.30627862860858e-05
4.12033828136136e-05
8.66398449375148e-05
6.55483241900751e-05
3.66177080134772e-05
8.1114335697154e-05
6.98147866999532e-05
6.85467432557313e-05
4.86301539687918e-05
3.43398694526744e-05
7.72334505230671e-05
4.69367066219945e-05
8.03241002374654e-05
5.57221672771873e-05
7.76838187443508e-05
5.95714668287454e-05
4.04166220608893e-05
3.07869881693694e-05
2.84746826561867e-05
5.93034122802974e-05
4.38648716537871e-05
8.00196179791328e-05
0.000114927008904199
2.13342663933289e-05
7.07683691177388e-06
1.03976818262359e-05
4.95508718630015e-05
5.80506471819874e-05
9.60205013603895e-05
-1.88118888045608e-06
6.73267274778767e-05
3.07876213776306e-05
8.98203764319001e-05
0.000110226079816156
3.41433401703005e-05
6.88923761617409e-05
9.23724530274301e-05
4.71079243463058e-05
5.6798987929569e-05
5.67832161290614e-05
7.384431099492e-05
3.81974605157424e-05
0.000103375826620462
7.20965765282192e-05
7.28119377422115e-05
7.66992947012686e-05
6.56730151250904e-05
5.69545653945041e-05
7.67305976939129e-05
6.39835522881101e-05
7.44909285866439e-05
5.75387061557895e-05
6.04167238922089e-05
7.09014801546259e-05
4.87715670211488e-05
3.92509882102755e-05
0.000100903220366016
5.81848023077997e-05
3.79683267281262e-05
0.000117990571170805
6.32809351948704e-05
5.78392374890659e-05
0.000116655588122227
5.68843321015046e-05
7.98106466867627e-05
2.6048778545602e-05
4.4879531769642e-05
1.70734596102294e-05
7.32428267345302e-05
6.1078850511104e-05
4.05719119050281e-05
1.8597063358103e-05
6.66829170722803e-05
1.70503584902296e-05
2.7243795334689e-05
3.94931779546058e-05
6.73023996719298e-05
9.5666722902278e-05
6.862955004283e-05
7.48974790488789e-05
7.3192688121584e-05
0.000111543466283057
1.84709834749371e-05
1.50634967844079e-05
7.04682535725523e-05
4.43392000319034e-05
7.84093670677267e-05
3.81834305627777e-05
7.99116792692345e-05
1.47840198586069e-05
0.000107041024136528
3.88440021249971e-05
6.34439657571586e-05
6.65309055184928e-05
0.000118724522696532
8.86475387193031e-05
8.4740686890506e-05
-7.93220541667477e-06
1.84971585049787e-05
2.11825662161748e-05
2.82604989036095e-05
4.14887891077674e-05
5.16907066007974e-05
2.17408067775376e-05
4.95697829204724e-05
7.5347177763748e-05
3.74382764749611e-05
6.27335476001158e-05
5.93920718110827e-05
7.00789157583864e-05
1.43096600302844e-05
3.62855945387483e-05
6.61316345008567e-05
3.95670471309855e-05
5.27293284153943e-05
8.61119777353791e-07
4.19910011143534e-05
-1.47201339739108e-05
0.000122830226725106
9.19561427957265e-05
9.59030717797935e-05
4.6876802762754e-05
-5.71577180382217e-06
7.75238452323298e-05
9.20119654150491e-05
8.18380991069497e-05
2.74097799602864e-05
2.45059923211504e-05
5.23256994385345e-05
2.41045504840943e-05
-6.5804321675451e-06
2.79274224600823e-05
7.29033723712038e-05
1.57356549435425e-05
6.37117895478583e-05
2.94644805905661e-05
2.74589224242712e-05
4.96989794657561e-05
4.9874595748484e-05
5.6919697461628e-05
5.93904789797551e-05
5.40229977292966e-06
5.05322094565148e-05
6.34177647317669e-05
8.67144223594632e-05
2.46433640549851e-05
6.42874525539939e-05
5.03022478944389e-05
6.73292287243675e-05
7.07062699682263e-05
5.74139266440297e-05
4.27299353214608e-05
8.25623163368546e-05
6.7484259184757e-05
1.97739009023067e-05
0.000112832408099892
3.27869725231637e-05
3.37426555940802e-05
1.59176938017667e-05
5.69745645730896e-05
4.41191997252807e-05
-4.75206993981225e-06
2.05639803269907e-05
7.72249308827008e-05
4.2379562107915e-05
-1.42940109269858e-05
5.16358716359056e-05
6.4604926395655e-05
6.46810018643221e-05
6.27795041166817e-05
5.78521237617329e-05
4.33733398622325e-05
4.48718379384093e-05
1.51694359415063e-05
7.42529939941916e-05
1.77481775751982e-05
3.60672148348425e-05
4.65601724707396e-05
6.42704180985346e-05
8.96221731234854e-05
8.46778667171489e-05
4.51317841536737e-05
8.07375026027103e-05
3.07049000157769e-05
6.10779179812616e-05
5.94683568575135e-05
5.94620040368663e-05
0.000115671269101087
4.07211702110304e-05
2.54134858677591e-05
9.22784282439905e-05
4.96458850276541e-05
5.98935737801029e-05
3.95779666854145e-05
7.96661422675704e-05
6.37503506391131e-05
8.89246454549111e-05
4.3076349356048e-05
6.02281815585876e-05
5.37710731210864e-05
5.97712138950457e-05
1.63353718258685e-05
3.84910942736071e-05
8.92982999472704e-05
6.60851329621819e-05
3.11674639823556e-05
6.27903502114291e-05
8.22847961492225e-05
5.53037193988148e-05
4.45356506110431e-05
2.66768831693459e-05
7.86733279239507e-05
8.17672203123858e-05
3.00662906792438e-05
4.58575505218328e-05
4.50439823403113e-05
5.64561536102893e-05
0.000102495702967695
2.58616004369794e-06
4.83016504403015e-05
6.19112500950653e-05
8.64307556290211e-05
5.04629471280328e-05
5.03452471230444e-05
1.27369588251894e-05
8.48212781030454e-05
9.12686327237459e-05
6.08504038347906e-05
5.44009047477946e-05
-1.02995586569496e-05
6.62743238483087e-05
7.58773677957046e-05
5.51509857212811e-05
0.000139332451489512
2.62386077002624e-05
1.23444720843752e-05
1.78753279451135e-05
6.45518341867021e-05
8.94291160185573e-06
7.65961037120872e-05
9.64959147465612e-05
4.92173316323383e-05
2.9460763602953e-05
4.57111200874593e-05
4.58249448764578e-05
1.29219108338537e-05
3.66935158558869e-05
5.02063994123633e-05
4.13083535313176e-05
2.28798808005789e-05
6.06807256842147e-05
2.38425390444292e-05
5.6494202709298e-05
7.07904224123881e-05
9.91437606865556e-05
-4.16316831228462e-06
5.49016613591571e-05
8.90997439297874e-05
8.75064959318062e-05
0.000103842944998827
4.24573418887022e-05
7.78625251395087e-05
3.77590073923536e-05
9.27841926182098e-05
8.33225601679183e-05
8.45710964507681e-05
5.30637457733911e-05
0.00012429576844078
9.81698745520074e-06
5.67590924242439e-05
8.39873259268544e-05
9.32387178513201e-05
5.98230217042381e-05
4.55510552134887e-05
6.55137154028075e-05
4.01138991345184e-05
-9.48511520922109e-06
7.2948928197713e-06
7.55436335746861e-05
1.58131181641551e-05
0.000104091320587296
5.08403323704464e-05
5.00412796927766e-05
5.83017691993084e-05
0.000122961768651897
9.76592090945604e-05
3.65571059231787e-05
4.79783170818746e-05
6.18619169405415e-05
0.000134450492638702
3.86325410927467e-05
3.55406227135423e-05
4.41228286106219e-05
8.55974026737903e-05
3.16637163539468e-05
6.48085312117942e-05
8.1677683098063e-05
6.67275005093507e-05
6.64281356939601e-05
6.52604237119095e-05
1.2423096855858e-05
7.06441675106561e-05
6.37149216405126e-05
7.83237923797679e-05
9.4005530120537e-05
3.57375497683404e-05
3.70322222227117e-05
5.3684341348253e-05
1.73955154775454e-05
7.40184600647558e-05
2.88929392475284e-05
5.6973594635005e-05
8.90008982599508e-05
8.90950273755515e-05
7.10158822978304e-05
2.41385322297068e-05
8.89251188780381e-05
7.50676095169861e-05
5.72804645770713e-05
6.64085942745008e-05
6.22874488249153e-05
8.00696091056476e-05
9.11973584703549e-05
7.33437473690778e-05
-2.15414618791316e-05
3.34661501307108e-05
-5.18676428785277e-06
2.30064393093385e-05
0.000121866465339092
3.97377794542293e-05
4.7153653046115e-05
7.21133611487712e-05
8.04149420327552e-05
4.03447180814784e-05
2.20842494113011e-05
6.34047702387487e-05
5.12151837803034e-05
8.17319578769954e-05
7.62231580511168e-05
3.54249856724981e-05
6.09291172715448e-05
4.1813461255504e-05
7.61035940655163e-05
3.8638523702428e-05
0.000110319333575134
5.46937763340561e-05
2.19997727117667e-05
3.95138105194655e-05
8.18689720053289e-05
4.65124299155795e-05
7.27118682451613e-05
8.68260991222792e-06
6.07590523052847e-05
7.10941163640714e-05
6.79003480404689e-05
9.92635007298334e-06
2.57525204728823e-05
3.83695754599414e-05
4.91159636678686e-05
7.62787332309995e-05
7.22183300684753e-05
8.10231739592636e-05
2.16837984031695e-05
3.68313646299798e-05
0.000108697302992382
2.92609257374686e-05
7.16271425676927e-05
5.01611992015877e-05
7.29752218984006e-05
7.65662103750798e-05
2.36589919452244e-05
3.13423468119944e-05
0.000108468226670779
3.9512103897803e-05
6.39804704448048e-05
-8.77888938877537e-06
4.03229030793875e-05
4.6423351387078e-05
0.000113507067205081
1.69898262101056e-05
-1.22989268195447e-05
-3.26979384701204e-06
3.63492787843914e-05
0.000117691433757259
5.68747862966829e-05
-1.82678463562906e-05
6.87575743291622e-05
5.4542915039092e-05
3.66759049081817e-05
5.9235244857087e-05
8.67734665466212e-05
3.53098432535845e-05
-1.89978488655219e-06
4.54712833971927e-05
6.40203446520591e-05
3.16328438255628e-05
4.6045176478107e-05
4.45250069429576e-05
6.2542336758564e-05
3.85292879702693e-05
6.31303005322215e-05
5.51972039779943e-05
9.75917297179631e-05
7.50222966382149e-05
8.32171265574932e-05
4.50068870647541e-05
4.17391801431421e-06
4.31756003224059e-05
6.77203473802546e-05
1.03058514077604e-05
8.31983254532847e-05
2.85139997753097e-05
0.00010755369729966
5.72880417766715e-05
1.30393903671963e-05
6.34788491769097e-05
5.66594366414968e-05
4.78730017771381e-05
7.06366285161735e-05
9.12124270686404e-05
1.87869771843173e-05
4.21432611205286e-05
9.2061256275172e-05
1.89956823107888e-05
2.82384755230462e-05
3.40080695270104e-05
-2.25922536399971e-05
4.19071973994275e-05
7.02568711122454e-05
5.67117435860329e-05
3.56627405006278e-05
8.22326418866099e-05
2.72174564892026e-05
9.65066923477959e-05
4.95211884555833e-05
5.97466713215076e-05
-2.82186685790485e-05
1.78850368234873e-06
7.7971777775838e-05
1.69617868427699e-05
3.42567661195913e-05
7.13353727910664e-05
6.95942840841181e-05
6.36538476652672e-05
6.93000068513526e-05
2.78306573613596e-05
5.11794203808427e-05
3.39135372071013e-05
6.68843417118463e-05
5.0111891995661e-05
3.09381383665908e-05
7.59925196089142e-05
3.10305438399865e-05
1.865158551175e-05
-4.16891856727796e-06
5.08058572476495e-05
2.60869321953596e-05
2.61481707456763e-05
4.36460276792208e-05
2.85374199756207e-05
-2.20133228446656e-05
0.000114596190559712
6.60954227407002e-05
6.92047013891291e-05
5.40058923401313e-06
5.89064436323517e-05
3.88771599742753e-05
8.08843818879953e-05
7.39542796759674e-05
4.36451985742887e-05
4.71062329024763e-05
4.43373810463532e-05
7.6466603024082e-05
0.000109094433341346
6.33201662244135e-05
4.6139905066536e-05
8.40868185338674e-05
6.66564449881996e-05
7.0689324526019e-05
3.2611474722092e-05
1.99117396176112e-05
9.51605171175328e-05
8.416553692534e-05
3.76467391675574e-05
6.63403253562029e-05
4.0502596296409e-05
8.01439466806367e-05
7.94115850709825e-05
4.37584332657861e-05
9.43399909805879e-05
4.05594027780823e-05
5.75628633802408e-05
3.29413479935592e-05
8.77886510076941e-05
5.1818780645542e-05
0.00011667384016949
7.83461709543768e-05
7.85431451410736e-05
5.16054918027391e-05
7.41810128858131e-05
5.98529382473569e-05
4.45793241817352e-05
6.02985000992623e-05
5.12595726596516e-05
6.42064897873345e-05
1.23863668120547e-05
7.47591937445749e-05
2.66971702515283e-05
6.0387813485084e-05
6.42005656535314e-05
6.0511476618464e-05
4.74530035850741e-05
8.0115523469651e-05
2.08850765798057e-05
0.000107317834470684
8.68581543632446e-05
6.40985111381745e-05
0.000124242060198281
9.28213778263521e-05
6.18385537461338e-05
6.13746625344631e-05
8.51848490499953e-05
-4.49912269573684e-06
2.39867760288034e-05
3.66528143714003e-05
1.73140210062012e-05
7.25206833390366e-05
1.61345947606808e-05
8.04678171035951e-06
6.92358988833099e-05
7.84111851643648e-05
-2.42962193589734e-05
0.000102060865326864
1.3798873193454e-05
7.18405945062884e-05
6.82191791962265e-05
2.64645999203536e-05
8.39054866810115e-06
3.17123958436442e-05
3.97737322303935e-05
4.85197350639992e-05
0.000103820561766968
2.73510680661005e-05
3.66853475724113e-05
4.14389520585334e-05
4.12603868825817e-05
3.76154608512076e-05
4.39537901979757e-05
9.77692886241212e-05
2.70278925653007e-06
3.94925464035164e-05
9.85617947752726e-05
8.10517795710623e-05
1.51244276946754e-05
3.05295548565525e-05
5.93597448442268e-05
6.54014139801694e-05
4.60581697554505e-05
4.20812780710098e-05
6.13059757282543e-05
7.91086856181526e-05
4.38946158994611e-05
2.89853106047869e-05
6.49337197086234e-05
6.87687127854512e-05
1.38742556619484e-05
2.49038341074714e-05
3.84635086189579e-05
3.19366244306778e-05
-8.17816813229026e-06
-1.06482545344998e-05
9.04184073575004e-05
1.33729623800689e-05
1.16627729361221e-05
4.03741394958811e-05
4.28422195479266e-05
8.05614323150109e-05
4.5558459239654e-05
6.4264246419167e-05
4.33727090521471e-05
3.90675931852002e-05
6.20664985196487e-05
4.02022963671068e-05
5.07747137134014e-05
2.60482395931846e-05
6.31772591744005e-05
4.18190048046284e-05
6.40141946155514e-05
3.7338800808034e-05
2.87692452272541e-05
6.52365074657519e-05
6.30371006892753e-05
5.03635251867229e-05
4.96473460601377e-05
-3.15719628297534e-06
4.40165427060214e-05
0.000110678513984941
3.45434246901746e-05
3.09048807893247e-05
6.64989508249654e-05
4.7058077700258e-05
-9.47505528423337e-06
4.01487124565496e-05
5.4427666109783e-05
4.37743847768966e-05
5.07188952923878e-05
7.14330759622091e-05
5.10871843975191e-05
0.000111136840947927
7.23934332165666e-05
4.80505574059519e-05
-1.70536991512807e-07
6.80236665933386e-05
9.88074450996597e-05
6.91847939592121e-05
6.45276063450787e-05
0.000103163021686666
9.31632712259594e-05
3.05943605115737e-05
7.84404703539132e-05
7.14777045277088e-05
4.20618881643348e-05
6.91666962132803e-05
3.02716024541759e-05
6.04863875776255e-05
3.20592409082075e-05
-1.61307626699923e-05
8.28015717653221e-05
7.12857775888533e-05
7.73214384805261e-05
7.03839226705667e-05
3.23178387931949e-05
3.18465053364516e-05
7.90386134085731e-05
4.49673517043354e-05
4.71557791326684e-05
5.64679090092532e-05
7.30968981164832e-05
4.60435991262879e-05
2.91005554727071e-05
5.46339920197509e-05
5.73408540055318e-05
9.10765057968868e-05
9.44113121996878e-05
0.00011095629126376
3.01833165092912e-05
8.4679584117369e-05
8.25113762373983e-05
4.15557959093968e-05
4.84579364735189e-05
9.64138649030135e-05
4.56910742193117e-05
7.57061161889003e-05
6.54719136675117e-05
5.77226422448517e-05
4.31637290558956e-05
6.33329853781537e-05
3.51348813865502e-05
8.51360917704584e-05
7.86384832720856e-05
9.31447062099441e-05
5.13647330912589e-05
6.70958307453289e-05
4.00779663686616e-05
9.05644957387937e-05
6.67614385329799e-05
8.83313289444423e-05
6.96970732232187e-05
9.52736559028301e-05
0.000103992887315132
3.99887796392392e-05
2.38187090735048e-05
4.14267120181769e-05
5.08353838634465e-05
5.28568791664377e-05
2.34408932588148e-05
7.66782477615875e-05
7.36515568427215e-05
7.34462253108222e-05
5.34804199439377e-05
2.07275569619701e-05
7.56720428391635e-05
6.61216556842327e-05
5.85514598359309e-05
3.01039005499935e-05
0.000127830951177136
2.87129321314005e-05
4.35379196705338e-05
6.84550580057237e-05
2.51355252537657e-05
7.73352100212718e-05
4.80888083732006e-05
4.06279595144626e-05
6.70276140614967e-05
1.20471597103492e-05
7.20051612314755e-05
3.61045646078117e-05
-1.23333326888706e-05
2.91784537328281e-05
7.62116742988833e-05
0.000106669846251442
5.43438847646069e-05
-6.65388832962826e-06
8.76013765881856e-05
7.13321512896843e-05
5.38785583618404e-05
2.31768438827035e-05
6.97014210282218e-05
0.000140685256134443
7.36105401551799e-05
8.0858092916776e-05
4.09906815398708e-05
6.62725497741931e-05
3.59129415243618e-05
4.3546370458874e-05
5.19840682912124e-05
4.32015738242876e-05
6.33612436068771e-05
7.92424720076356e-05
1.48393787175811e-05
8.67392955937255e-05
0.000103876401203743
3.55800908864206e-05
3.14525232176618e-05
6.84531344531244e-05
7.17193487616697e-05
3.70452986534688e-05
2.91831480763844e-05
8.27908512908071e-06
5.54916538105391e-05
8.29380599553659e-05
8.55169585062772e-05
2.24277035864028e-05
8.31059453753628e-05
5.75786573473488e-05
7.90812997367904e-06
1.16732495261133e-05
3.92130792515691e-05
-9.74423918428504e-06
4.8933681639674e-05
5.93958437133664e-05
4.9399367940747e-05
0.000126434914464932
-5.13343744467737e-06
4.56849930533197e-05
4.95768740537578e-06
9.6540089725101e-05
7.49124610250901e-05
4.61956423311622e-05
9.96122202968274e-05
7.14944808055513e-05
3.29653331859429e-05
2.36133886740485e-06
9.14170124980184e-05
4.94867578476156e-05
6.09246549546548e-05
-1.56150403525824e-05
7.6286757190917e-05
0.000103185882813224
6.30863680868811e-05
3.29857504723797e-05
0.000105213113810427
6.42829573195431e-05
8.9029130716346e-05
5.96659117559938e-05
4.62701746405832e-05
4.76968219131696e-05
2.10536921032831e-06
5.65136433581851e-06
6.62583307406474e-05
0.000132058230337882
-1.34808084915142e-06
5.25991583110342e-05
6.29399869536934e-05
1.71327247018832e-05
4.49076229269317e-05
5.43327956128048e-05
5.88117067134314e-05
7.38581912122918e-05
6.46736065551669e-06
7.1981880772626e-05
4.19904183087535e-05
2.56236879071796e-05
8.22945640746186e-05
2.70317471808677e-05
7.52831881847966e-05
2.34162031699777e-05
2.42818203208946e-05
4.41072410950707e-05
1.38341591162261e-05
5.9654092601099e-05
2.75892234352952e-05
7.02349294363264e-05
5.33368702499771e-05
2.9157564188046e-05
5.23604179110008e-05
6.46054917422261e-05
5.31641927477632e-05
2.01565886770144e-05
0.000107258801846043
8.95456154959601e-05
0.000112439425307363
0.000119945230276544
5.39599168017493e-05
8.76811585230806e-05
5.49086442156371e-05
5.24999997803819e-05
3.2625153399021e-05
6.83406560749666e-05
3.6810935648108e-05
3.71342053662137e-05
2.44734625927189e-05
5.74966375444521e-05
-1.9774797213059e-05
7.04662087960794e-05
5.53800655976296e-05
2.59797070253773e-05
7.02234719830343e-05
5.68890127986842e-05
2.95512831571932e-05
2.00567864826516e-05
7.78525834421841e-05
4.75710253719097e-05
7.30939941051911e-05
1.91596095046423e-06
0.000108388593739176
4.12341215803609e-05
5.15671011603153e-05
9.34287181968623e-05
6.90423304343112e-05
1.72458476233421e-05
6.49537160852947e-05
3.33374194918451e-05
4.6528860577679e-06
-8.87757819771078e-06
4.39134262551746e-05
5.1295256885144e-05
4.23030934686964e-06
2.06582466159339e-05
2.3696374555653e-05
7.84641945727888e-05
3.46887938915827e-05
8.31866213373402e-05
5.32270627596724e-06
2.55066526636934e-05
-1.3398584637025e-05
4.6975952618884e-05
3.32134662875917e-05
1.0128592895037e-05
1.89615626083462e-05
3.39391595717046e-05
6.3798013166881e-05
5.27967102900079e-05
3.43136849081488e-05
2.88555174944939e-05
7.2511581397685e-05
3.7581937215023e-05
7.78960456161637e-05
9.14222390592519e-05
3.61080168696421e-05
7.70145630616818e-05
4.61560160787617e-05
5.41549230249062e-05
-6.99322075822625e-06
3.89929798756424e-05
-4.79295607067356e-06
0.000124910338050918
7.84462431996004e-05
3.86240862075073e-05
7.04257639941744e-05
4.00706353169995e-05
5.4727656586499e-05
5.74244859964722e-05
8.11699443914107e-05
5.64771373730939e-05
9.33441752375523e-05
6.1187797467683e-05
8.83594952229246e-05
6.38251442326559e-05
5.49409612070205e-05
5.45041769202682e-05
6.55335493853053e-05
5.24180285749297e-05
9.82690688734111e-05
6.25632264378847e-06
1.76431258491067e-05
6.9443579247936e-05
-1.61203036790045e-06
6.30899255419819e-05
3.18404465285803e-05
4.70585325779776e-05
9.15223539566743e-05
3.19888423812256e-05
7.41503938110108e-05
4.01889929381514e-05
4.16032893813754e-05
2.22269585772864e-05
2.16863607418574e-05
3.90246296732986e-05
8.09796107776396e-05
7.31874826642149e-05
8.21316240660176e-05
7.80965962057246e-05
4.30255045513904e-05
2.75680085414655e-05
2.07345262039163e-05
7.30287153404999e-05
9.2482222921269e-05
4.99500084789822e-05
7.51451806439665e-05
7.21965510459856e-05
5.65100632265277e-05
4.89362938175343e-05
4.71092247046146e-05
7.52504795415802e-05
7.35262454680505e-05
7.60585068013869e-05
2.57743023046668e-05
5.06298943675422e-05
6.49846827273129e-05
3.4592427789367e-05
8.09264568310384e-05
1.13923307498924e-05
7.40509501608392e-05
4.81158099331414e-05
0.000105305853077548
6.58512558528509e-05
9.01975533173178e-05
7.02650980960146e-05
0.000114283915782441
7.88979856358154e-05
5.85201217702414e-05
8.45632821559316e-05
3.04964082107394e-05
4.66623400100513e-05
8.38581297976035e-05
4.28258414834349e-05
8.46988822889926e-05
3.43883056205927e-05
4.71845744408982e-05
5.60222712149863e-05
2.37767307275775e-05
9.38053956996303e-05
0.000101111805622702
9.06321147935415e-05
8.54529565087527e-06
5.69866740696536e-05
3.14518570315457e-05
9.85678815215988e-05
4.39694210960058e-05
8.27468597012746e-05
5.76965989065372e-05
5.20937895842304e-05
5.79965298624065e-05
7.55558447919728e-06
-7.65648296062404e-06
4.09100838814833e-06
4.36003876354888e-05
5.86742828913931e-05
5.47477873640618e-05
4.18864787799212e-05
7.39261661644044e-06
6.94085685705232e-05
7.36040826592636e-05
3.4307243571311e-05
5.42066688713438e-05
5.3173400806537e-05
5.70716229517092e-05
4.31402133429256e-05
6.84827364512886e-05
0.000140122964873357
8.06990511803161e-05
8.62796640887984e-05
8.29511242643122e-05
7.94249533255601e-05
7.8556593313065e-05
3.62630005654069e-05
9.69644354401319e-05
4.88483618084125e-05
5.48066448418714e-05
6.26587056087833e-05
0.000110263941902799
7.54261266595192e-05
5.01194161321499e-05
5.438116369629e-05
2.05063933987924e-05
5.66112998902792e-05
5.89108812566598e-05
5.86833496363846e-05
0.000115840315089904
4.99626875063826e-05
1.83102756467559e-05
3.152075102106e-05
4.903738547386e-05
3.82436382346415e-05
7.63654175695752e-05
1.46207823638903e-05
0.000131536050281722
8.982776985389e-05
3.54149680820975e-05
6.06969584179558e-05
8.18101679297379e-05
0.000117561897759148
6.18325352406501e-06
9.72412008044668e-06
1.73496361994198e-05
3.16169573714135e-05
6.46521071400604e-05
0.000113255505471306
5.51200323010445e-05
5.5563192449961e-05
1.71568102042668e-05
1.98732901619614e-05
7.82840289080446e-05
3.10838103980595e-05
3.44192417430123e-05
6.09362741534753e-05
7.15021661802104e-05
8.00967668152081e-05
1.9164818041992e-05
8.82994835846932e-05
2.83457546146115e-05
8.38171617289396e-05
5.29766199683797e-05
5.21512446154576e-05
1.81140579866108e-05
6.03538112611734e-05
8.49201552886638e-05
5.14061215605765e-05
4.86800004857182e-05
4.82232160594507e-05
6.98437125216662e-05
5.84016173613078e-05
2.9063736918137e-05
4.54394598513668e-05
5.07246384388196e-05
-1.02523761458562e-05
7.65371951642623e-05
5.06865580056431e-05
4.70111633782636e-05
5.03857691969565e-05
5.69085321334962e-05
0.000108208475653167
0.000101478956419144
4.9236075729132e-05
-2.42248432631555e-05
9.6120699715689e-06
5.69857295795899e-05
4.99577764182225e-05
6.97922216785348e-05
8.89585732392866e-05
2.88092202919644e-05
0.00010347731590665
5.8004787290904e-05
5.65997844018818e-05
3.14469876413095e-05
7.73390931002432e-05
-2.12599378124671e-05
3.33422231103797e-05
4.23273792013003e-05
5.81586081158694e-05
6.37832621305242e-05
5.21671153978773e-05
1.35931553392002e-05
0.000142931262729198
4.59552210598292e-05
0.000121258652906074
2.39814928034913e-05
3.63390776839453e-05
5.97470304707118e-05
3.06631911570937e-05
0.000102209220802259
6.60372462736751e-05
7.18482986338038e-05
8.14749701880699e-05
3.11883541879259e-05
8.18483452430127e-06
3.35676463230159e-05
5.752297908316e-05
2.31546681104321e-05
4.57463216924191e-05
5.42113833820086e-05
7.11077639722726e-05
8.99594639469697e-05
9.14611817403785e-05
0.000113353786936339
5.2142296507419e-05
7.26710105810918e-05
5.48263253782102e-05
5.77786879707429e-05
4.1149957486827e-05
0.000100735924572534
5.44084844485793e-05
6.77995204743113e-05
5.386366207069e-05
9.94559120734456e-05
4.74722480471444e-05
7.83443433356543e-05
7.67297245808364e-05
-6.50858198985274e-07
0.000102450369748833
2.14304220790597e-05
6.63894859891435e-05
4.4912470509334e-05
5.33471146875593e-05
5.11523124982192e-05
4.70650784172381e-06
4.70629498536693e-05
4.53428570790385e-05
3.44366232466737e-05
4.18457635686184e-05
5.43828067764158e-05
4.36107874172613e-05
5.03046872279963e-05
2.71372271894099e-05
3.69192653605624e-05
4.19422714447709e-05
0.000112282795991961
7.53182854256152e-05
2.64097314132081e-05
6.33876636843751e-05
1.87241049144183e-05
5.65349752730466e-05
2.63982368414803e-05
0.000102221480261191
4.77191077201036e-05
3.61795436855195e-05
0.000109946482152599
3.21399278244993e-05
2.53754164326645e-06
-1.03169987141659e-05
4.27239148310805e-05
9.74503398936457e-06
6.39178182436924e-05
6.96803626309031e-05
1.74518871451168e-05
7.94513665173007e-05
2.49106547910305e-05
0.000106618924086883
9.83096708299035e-05
4.67284054374012e-05
3.86057877422225e-05
5.27298926219236e-05
8.90305777173816e-06
7.472764989728e-05
6.08728381214395e-05
7.04161014162806e-05
7.29774478000166e-05
7.72140717526e-05
8.36644361444132e-05
7.50454142862902e-05
5.29374999205087e-05
8.05198309003119e-05
7.23262229855945e-05
1.76695691718659e-05
4.06799153278119e-05
1.77644331497333e-05
6.29884004724562e-05
9.3712805932419e-05
7.5281856504264e-05
7.40023592129668e-05
7.24639473038084e-05
1.77379396834578e-05
3.34102848718532e-05
7.14900941681347e-05
3.14373333928972e-05
0.000112136427946494
5.7794585297007e-05
4.26452540213517e-05
4.29904202189221e-05
8.74516300820275e-05
7.72059811144245e-05
2.45377577425661e-05
8.624471722088e-05
6.16659077895058e-05
7.82185225748793e-05
5.91396667307031e-05
7.20284981700587e-05
8.75119857299974e-05
2.51745945242525e-05
3.22747559212593e-05
5.93667941391527e-05
6.86796314040755e-05
4.34589147062397e-05
4.5453429713076e-05
3.95934259843883e-05
3.41121248466102e-05
5.62375099956331e-05
3.40199102196752e-05
6.38978803887916e-05
0.000117103929201184
-1.22580056581204e-06
4.89190963640035e-05
4.13160938926801e-05
4.857046763039e-05
6.28445630623139e-05
3.70153045083796e-05
7.3908619394756e-05
8.41882437732943e-05
9.70404647034678e-06
1.95390122388929e-05
1.29925855578707e-05
7.67566861774465e-05
3.19015669417338e-05
9.03822242345852e-05
0.000102188910706527
4.39033429183397e-05
5.09873538442898e-05
5.84186611694417e-05
5.92505610395796e-05
4.01494457366007e-05
8.90475888752896e-05
9.92165260610897e-05
3.18245742228462e-05
6.98951458431597e-05
9.81727417564404e-05
8.53610874853743e-05
2.95316556041653e-05
6.86880263824341e-05
3.78872958262924e-05
1.46251123141266e-05
9.63337629053825e-05
4.13927744258454e-05
5.0721457573172e-05
2.01506880871348e-05
-1.92122003081967e-05
6.06064076361057e-05
5.73892926783258e-05
7.23605777009169e-05
2.29267584915124e-05
5.6518039232232e-05
2.08114310656619e-05
9.50672934145792e-05
3.86858759420105e-05
2.89329939983863e-05
4.2265673246465e-05
5.06688704107844e-05
2.70482626293953e-05
2.69841960250438e-05
0.000104128850764978
8.18595941794517e-05
7.87347359833687e-05
7.43006800711145e-05
4.60682465511403e-05
5.30946466325844e-05
6.74637186638225e-05
9.6300492474726e-06
4.75793508132117e-05
5.29815212349378e-05
7.62852217954899e-05
0.000118513688880625
8.80630877464235e-05
6.4329872528412e-05
4.82928056966463e-05
1.39412503008232e-05
7.38081530186239e-05
8.97901888109218e-05
4.25548979025978e-05
2.40783454447934e-05
3.44656471395221e-05
3.32742853833612e-05
2.50297482462443e-05
3.855214291123e-05
-1.05035776827114e-05
4.70177785166785e-05
4.82873293090894e-05
8.33090555900874e-05
-9.48507095560144e-06
4.8822876390969e-05
2.27180746337491e-05
7.83764179321187e-05
4.38785589077936e-05
3.90023633320781e-05
3.81990762072155e-05
5.71842060147164e-05
4.96021474329864e-05
5.54152776678286e-05
2.65204807651631e-05
9.04778583286586e-05
0.000112848735403974
1.83362092626069e-05
7.9735806519374e-05
1.56574988146527e-06
3.26486523110164e-05
2.41858304815415e-05
2.34861255651229e-05
3.4266260857114e-05
5.26748887736922e-05
2.3690538092725e-05
1.85340394566782e-05
2.81949115187158e-05
5.75781699559157e-05
2.97239355046184e-05
8.67208084491915e-06
2.21449992341645e-05
6.1287620687802e-05
8.91497704992098e-05
4.26716152544484e-05
4.84001693806482e-05
5.08862487992135e-05
5.45136589714713e-05
9.73794482723111e-05
2.86680036190762e-05
4.91164085493406e-05
2.45536113832923e-05
5.32453671989414e-05
-1.53754413499052e-05
1.29554927685854e-05
5.90508581255183e-05
5.15230371866709e-05
6.52011020516629e-05
4.3374987311226e-05
4.79405239365899e-05
4.38280068944999e-05
8.20132100825487e-05
4.16676424101189e-05
1.45902832737411e-05
8.76712907536174e-05
5.64355592877827e-05
3.08180650662407e-05
3.18006906416877e-05
5.8736743255319e-05
0.000119777463722253
8.60677622782664e-06
8.55812937845321e-05
3.70995263991513e-05
2.91969551378767e-05
6.50550214390938e-05
5.33526001505224e-06
3.22966528561796e-06
6.75883335060981e-05
3.22281289035978e-05
5.08732671084237e-05
2.23588066903595e-06
9.34298154264686e-05
4.47233397520291e-05
7.57088784169963e-06
0.000105081254288791
0.000102697528910907
0.000131081861307947
7.50208134623286e-05
3.30043395195381e-05
6.76216614828283e-05
7.87456320875079e-05
0.000144649971608536
-1.13497795511723e-05
0.000133386533092048
7.22715585875479e-05
7.13008685059101e-05
5.95071098431834e-05
9.99283507850509e-05
1.99391616561641e-05
7.27096938295632e-05
8.4574460955815e-05
4.87471593018009e-05
8.5259993773248e-05
5.46857744660026e-05
5.66761385861304e-05
0.000115468397620571
8.72026138140909e-05
0.000145839180646615
4.78431726351937e-05
7.76712387617095e-05
5.29921401993668e-05
3.27986236891554e-05
4.65997632057979e-05
2.30307238309488e-05
5.41264504313814e-05
1.02586352243458e-06
1.36500798090722e-05
2.40603260163111e-05
6.67321211030977e-05
6.77445256639381e-05
1.50822222091134e-05
9.65731719614168e-05
8.26318851338204e-05
6.11189017611441e-05
5.32305811575251e-05
9.48244355779103e-05
3.32511196904359e-05
5.5769116818165e-05
1.95859866437813e-05
6.68418775925669e-05
4.32867724022783e-05
8.40052757909104e-05
2.66394342148118e-05
5.15001912417998e-05
0.00010576249737058
0.000102400561589604
1.45455932737765e-05
0.000104203465513094
5.47643784294381e-05
3.98182159846773e-05
6.42418845067432e-05
9.18108044044802e-05
-1.12436079617567e-06
9.38091998224516e-05
1.51337046940853e-05
6.31515349550193e-05
6.23477421127564e-05
9.59023099063273e-05
2.2080571809114e-05
4.5184282218225e-05
4.76332967656116e-05
7.72752177539275e-05
2.58385958404078e-05
2.09954034213249e-05
7.62457866592692e-05
2.78928463543556e-05
6.88389333391842e-05
5.81639402212378e-05
5.69692504304607e-05
2.98966465137463e-05
8.34405331853336e-05
9.00601275648897e-05
0.000106746307390735
6.25946010436762e-05
-2.52561361795251e-06
7.64833689392108e-05
7.04929580982922e-05
6.36343589321202e-05
3.69533085404055e-05
3.1140812399415e-06
0.00011431828284438
3.16304304979029e-05
3.14615304536582e-05
6.98455877817867e-05
6.6575501916548e-05
6.55519888755529e-05
4.11625423369921e-05
3.92136384484428e-05
9.28455668595207e-05
9.34701704879176e-05
0.000113900638197256
0.000121115746348536
9.18018529177216e-05
8.10451737700506e-05
8.21741205749755e-05
5.54170473512259e-05
8.65362509094571e-05
6.93740147581139e-05
6.51722190511569e-05
4.33578673292259e-05
3.88720648260992e-05
3.33399881723067e-05
7.53767891445497e-05
5.71149957332883e-05
2.71937232456383e-05
6.11987047014881e-05
8.747128053734e-05
4.69294837557415e-05
7.68790723825196e-05
3.19387394404198e-05
6.83474486624795e-05
7.02141108588977e-05
2.36463738946818e-05
6.44626750498918e-05
0.000103531935537836
4.39946600228575e-07
5.93032237132437e-05
7.21031817664956e-05
7.54370793408176e-05
5.55520463009298e-05
3.44342982842904e-05
8.68437343029445e-05
9.40429912351158e-05
5.30901273158029e-05
7.12398028129733e-05
2.56158008982479e-05
4.55125698608416e-05
6.15439922799712e-05
9.09075305605628e-05
9.1555515740478e-05
-1.06042851781562e-05
5.4925908307548e-05
5.71284489885706e-05
7.98495512089594e-05
0.000126669603269179
8.20065234987432e-06
3.49133273933481e-05
0.000103916197339161
3.09881530308743e-05
5.14832474864104e-05
7.24436901114735e-05
3.97656490510466e-05
7.38350128796334e-05
6.35917387156041e-05
6.20573566147435e-05
6.11850763709938e-05
2.34241846576153e-05
3.85695756705544e-05
4.72843980834777e-05
4.35741332303511e-05
9.03204472070119e-05
9.89737920187506e-05
9.17222040162431e-05
0.000101220615189989
7.04414747863528e-05
4.26108663844818e-05
7.66121140395108e-05
9.7244541203947e-05
5.82592611049037e-05
0.000116499146955473
6.3372639562427e-05
2.39993781410041e-05
4.84529171096774e-05
7.15831972799545e-05
5.20878965182248e-05
1.75424380636519e-05
0.000113574163318573
7.4094285487245e-05
3.85573611059456e-05
-1.41870440395289e-05
6.48494580309296e-05
8.42403536207598e-05
3.54545933916144e-05
7.95272733626344e-05
7.17388905338523e-06
8.46352929106413e-05
7.41314210395714e-05
-1.83438932552469e-05
2.93553672417558e-05
3.80507761258895e-05
4.41261959824589e-05
8.44938290501438e-05
4.81497812653372e-05
0.000111384925742326
2.77909950536615e-05
4.44176678145432e-05
3.31591047575954e-06
2.7857724697098e-05
9.30908821557026e-05
7.65860086248143e-05
1.59370982324233e-05
7.93176617718768e-05
4.10825306751276e-05
6.88506591926343e-05
2.60386827551876e-05
1.61420880136235e-05
6.57380644266232e-05
6.03267278238051e-05
7.73562259199791e-05
7.15436419827151e-05
2.81910631214939e-05
9.01290468140369e-05
4.03810656864743e-05
8.91760320953725e-05
3.50006104040849e-05
-1.99081343284155e-05
6.06621394959475e-05
4.23963097939807e-05
9.67603869847217e-05
5.90191777074563e-05
3.73855006598729e-05
3.46268687637613e-05
7.00259748941666e-05
2.71822263522952e-05
6.44911451091857e-05
1.44026668238947e-05
9.49324631208419e-05
8.65086982095005e-05
3.76102305241608e-05
-8.27630643613144e-06
0.000102562502681057
0.000150967147932431
3.49261356829564e-05
0.000106994439622117
8.09055937073009e-05
-1.550659262089e-06
9.34673055786368e-05
0.000109734443210234
5.88871277791069e-05
6.74690106020967e-05
1.96348071650464e-07
1.85805959784122e-05
2.36962575864959e-05
4.60612791245473e-05
0.000100077118445968
5.58500625771525e-05
5.1828391697982e-05
5.90440836397441e-05
7.51294516183092e-05
3.77081644492041e-05
4.79964025620174e-05
7.86424285283718e-05
2.7498632630122e-05
4.08151636456846e-05
4.91140357199834e-05
-3.52272089035233e-05
3.05483496754986e-05
6.03968635560551e-05
0.000115222592043104
-2.71013842216312e-05
4.43570942916911e-05
8.35314928827605e-05
7.02894580174107e-05
6.44419695899001e-05
4.35133067580118e-05
7.08466513293696e-05
4.80560183057064e-05
5.55615162586007e-05
0.000115966924105466
1.98010323948197e-05
6.4263097312804e-05
5.09164901364905e-05
4.52179004938848e-05
5.96748154905711e-05
7.3970995369582e-05
5.27112607010228e-05
1.37133860788881e-05
-8.20558662837352e-06
8.44516096205026e-05
3.62762286786287e-05
7.44150536791393e-05
9.21523424442962e-05
7.19009262959711e-05
8.14404421170326e-05
4.6907466927325e-05
8.62419809858346e-05
3.83886696902478e-05
3.24236766717868e-05
6.04296793205836e-05
9.42718282163547e-05
5.07505791480974e-05
4.06332833422239e-06
5.38588772569713e-05
4.58564780882551e-06
5.24926600996292e-05
0.000101722510276889
5.79229432040995e-05
5.77136987106606e-05
8.22360223901903e-05
2.44335620485785e-05
9.76018100353614e-05
7.65942616442817e-05
2.90902670979698e-05
3.16198032145804e-05
2.60342613573187e-05
5.38711713978613e-06
8.49325944845619e-05
5.69025062286857e-05
7.93299254984072e-05
8.57812215478692e-05
-1.20573934239185e-05
3.94474897277213e-05
2.25056294210719e-05
7.33575683775638e-05
0.000111514748943508
6.26696511270294e-05
9.7558745654322e-05
6.36488654940257e-05
6.2689827959195e-05
1.97462796441754e-05
3.57311078847726e-05
6.11368959802612e-05
8.13451738287284e-05
9.34850893273394e-05
5.27882201008212e-05
5.19327671542102e-05
9.56395777972949e-05
6.26151161679152e-05
7.45878423019282e-05
5.276003196208e-05
6.26135017274876e-05
9.24779175383124e-05
6.18828485545065e-05
0.000114523070410301
5.63574824552361e-05
7.4668599816918e-05
4.7908231278423e-05
0.000106263652302522
-5.647204791095e-06
7.73011552697205e-05
0.00011178522634408
5.65910915496918e-05
3.95538685699985e-05
2.79754074766867e-05
4.63155776096163e-05
6.58871377681581e-05
7.9095022923014e-05
4.09889301515263e-05
1.05014139407394e-06
5.44974036928304e-05
9.27293090007964e-05
9.76375202647948e-05
5.36445162197579e-05
6.08787465739975e-05
5.91177745388149e-05
5.92045163215682e-05
-1.4186871732199e-06
6.95170158577122e-05
6.12506756829653e-05
5.73060817851806e-05
2.3174289545899e-05
6.69985091805505e-05
3.05952440223235e-05
7.65296832432745e-05
4.65678143258346e-05
7.99735785368224e-05
7.95675829584133e-05
4.95679610919348e-05
6.81048156750797e-05
6.01940919820304e-05
3.36983161230887e-05
7.91973047395145e-05
3.84313851541309e-05
6.29761418633908e-05
8.24708895492824e-05
8.81910228543551e-05
6.41246245394559e-05
0.000120920291177048
7.54268624304238e-05
2.84446815950271e-05
8.88883023979386e-05
5.30506915674617e-05
1.76372500591463e-05
7.46975614015357e-05
8.23795986673775e-05
2.7821718836561e-05
2.80363356236147e-05
-2.39239072095181e-05
7.76197671854416e-05
4.14307258930848e-05
6.79484577647667e-05
5.23465135384004e-05
5.1098423817884e-05
7.7578380348452e-06
0.000120420023388605
8.35442944637471e-05
5.65172546427724e-05
3.72346723964856e-05
3.11588436842986e-05
8.91005854664682e-05
2.02970745425008e-05
2.2174218758994e-05
5.92479590789837e-05
6.64165431654883e-05
0.000104380805508308
8.80923410559368e-05
8.11158723360095e-05
3.94787599232111e-05
2.42266997923437e-05
1.9579060296628e-05
0.000116778008468914
4.98802049300513e-05
6.97947667305211e-05
5.56254866988169e-05
6.20562822775226e-05
4.19546148443648e-05
9.80531232282524e-05
8.69744382571047e-05
1.35454910842334e-05
9.22899684794729e-06
4.96413835763052e-05
2.89204750205687e-05
5.83376408399637e-05
4.33456856782662e-05
7.9062214363197e-05
-2.1005766603913e-05
4.05243262420165e-05
2.47269982148308e-05
3.17210735707172e-05
6.85684943990614e-05
5.4603436594571e-05
2.7455103154329e-05
1.49517355650919e-05
3.56673487238442e-05
5.05279638151526e-05
1.79387960227134e-05
6.27918432859852e-05
9.71003886147502e-05
-4.33389328282588e-06
-8.54078353860891e-07
4.83542082735834e-05
1.54191219880239e-05
6.3847049642168e-05
3.21248060996771e-05
7.59713520248069e-06
0.000108924797856831
9.69423617261002e-06
1.61656837599385e-05
7.46143358441389e-05
6.1393417711294e-05
6.5721603371983e-06
7.61917978564437e-05
-2.01131736997973e-06
5.61912424630772e-05
0.000101915010589728
5.96455587442017e-05
7.20848444384624e-05
6.78105925846052e-05
0.000117710703859907
4.91724516301778e-05
4.1220604433667e-05
8.90723261884663e-05
7.79950937055434e-05
7.29884528727387e-05
3.44092447655206e-05
7.09079805666468e-05
0.000134993238185452
1.95071370701423e-05
2.09146644019359e-05
5.39740038593717e-05
6.70900584513533e-05
6.51546582462966e-05
0.000100010635365739
0.000110471057408648
6.0274905880387e-05
6.56110844207393e-05
8.76118584260061e-05
9.64424849350918e-05
7.42561278428313e-05
6.42233691484468e-05
1.96085008539336e-05
8.04708606210737e-05
4.18908314840461e-05
2.45074476579733e-05
8.09326976609658e-05
0.000107793506966553
8.89766482216973e-05
-2.5846785061463e-06
7.68944140331438e-05
7.34900684023223e-05
2.98382061278384e-05
2.23549738133603e-05
3.26195575735781e-05
3.36253522119476e-05
9.2769028721902e-05
5.37748633191811e-05
-3.60890500362856e-05
8.29769455023655e-05
6.1683075156437e-05
6.03484793638054e-05
2.6452175152734e-05
4.89425384571443e-05
5.555404662451e-05
5.41267221316399e-05
2.84056556402112e-05
4.88173223493037e-05
6.57997400916063e-05
7.01721539200341e-05
0.000107901196852392
7.21320021357584e-05
4.5826116117045e-05
0.000114079633200535
7.6525355720755e-05
4.85109086971046e-05
8.04583270037759e-05
3.36898461904061e-05
8.57704437313848e-05
6.07144246932167e-05
6.49435541522741e-05
8.68365537379778e-05
9.35213168241101e-05
0.00010374339580965
5.37742929696316e-05
1.19386052337389e-05
3.4286511711156e-05
4.03119531223599e-05
9.46545095631949e-05
6.67062810724564e-05
0.000145825167661029
0.000111140040569375
4.26072619369345e-05
9.31994870090166e-05
7.6891550987785e-05
7.52712070649729e-05
5.10182174036553e-05
6.92970810748142e-07
5.42293855598934e-05
8.37967504759086e-05
3.28827005714067e-05
4.66385342828629e-05
4.73494035960528e-05
3.54187993585126e-05
7.50085434181869e-05
7.41045091236352e-05
6.98276191270202e-05
3.07797405284803e-05
7.31017586453053e-05
7.2698737405652e-05
6.60276066713638e-05
5.93839755456211e-05
0.000102672808685696
8.25447824198423e-05
5.86367352930169e-05
0.000100865751778924
9.07824770676101e-05
0.000128016829209398
8.37664938699052e-05
8.2645065026318e-05
6.992072309574e-05
0.000132011312774888
2.54584053083439e-05
6.7605655875135e-05
1.06603718912831e-05
6.47307151888094e-05
3.52687560376339e-05
7.0356818322262e-05
7.38748027628599e-05
1.72067098251212e-05
7.91111263487273e-05
6.66435710092821e-05
8.83792890098333e-05
8.2020304470581e-05
6.02754005178848e-05
0.000147597321881361
1.85258875933554e-05
0.000116638606965753
4.27446652978393e-05
7.72932968667507e-05
6.35696368416437e-05
1.91821100020892e-05
0.000102219756216003
6.33448719155854e-05
7.43850140304084e-05
5.47983946542001e-05
4.08643937234491e-05
7.1991719842985e-05
2.9093432069343e-05
9.39597582773482e-05
3.2190903406088e-05
3.17306553721294e-05
2.88196922016643e-05
5.77858260682192e-05
-9.35117890443504e-06
6.25725002912849e-06
6.18541694096784e-05
7.65155145738762e-05
8.6328841885461e-05
6.3675883095644e-05
4.81512481395956e-05
4.22947280495292e-05
3.39780315875675e-06
8.95853725030957e-05
3.05106642147997e-05
9.92014193272569e-05
6.51606737180403e-05
6.89630334660139e-05
1.04432503534863e-05
4.22997245086783e-05
2.29124530756672e-05
2.81869598655513e-05
-5.62971970649816e-06
2.1485240983648e-05
6.94863096183908e-06
7.50991448978388e-05
9.62918776277013e-05
9.46954661589559e-05
6.23083422741878e-05
5.70493547653327e-05
-6.82470300592998e-06
2.81915470960919e-05
6.75201910396859e-05
0.00010749035829624
0.000106506899231056
5.89916822634853e-05
7.0465926259355e-05
0.000113748448691923
2.71495985542332e-05
2.07581920900383e-05
4.45764890020255e-05
6.30489362116348e-05
3.42530715309071e-05
6.45159966428336e-05
4.77469602239918e-05
0.000105833303246973
3.67499363851654e-05
9.75310616596697e-05
4.12021611368889e-05
5.38336020309238e-05
4.12558572722078e-05
4.23144154321121e-05
2.19002778812859e-05
7.98061531849191e-05
0.000115564694048945
2.22957353810182e-05
4.11630568318412e-05
1.79564379921311e-05
9.02586934033564e-05
1.52374888131086e-05
3.20320249663591e-05
3.21959632719952e-05
0.000103794743181229
4.18705341650449e-05
6.77878478935686e-05
5.8639238937143e-05
5.85550434902984e-05
9.60893851405959e-05
1.54661856832276e-05
8.560641761698e-06
8.97580056166872e-05
5.84147537712957e-05
9.01624779832428e-06
9.44510616804139e-05
-2.75870856969102e-06
9.69527004266149e-05
9.87632627929737e-05
4.85557441409588e-05
4.59427798134437e-05
5.79830812710029e-05
6.87471129012819e-05
4.63128473888584e-05
0.000111748998380579
5.74169065549195e-05
5.33597150921866e-05
0.00010294002358748
2.89976887640596e-05
8.74929995724694e-05
-1.3910706942661e-05
7.82094197920164e-05
7.54738385167049e-05
5.11315733144859e-05
5.81252891059836e-05
4.80205018463941e-05
3.29485676834205e-05
5.40516840074178e-05
5.49057467272619e-05
4.89684230036921e-05
4.11502674765555e-05
3.59840060886466e-05
5.0426810542677e-05
6.60263541140787e-05
8.45515006733243e-05
6.07334638061212e-05
8.82862465657713e-05
8.08895567402056e-05
4.56219473556835e-05
7.46912023488081e-05
3.0528152788894e-05
6.59574911663749e-05
-9.25846162347299e-06
4.22609739340936e-05
8.97554702100171e-05
1.12044156425959e-05
8.30097455784405e-05
5.65718037253552e-06
7.43436007633148e-05
7.65503206251341e-05
4.70897952200425e-05
6.13542424469067e-05
-2.21098515924687e-05
6.346772905184e-05
8.67244235382109e-05
5.33573085144116e-05
2.6954754325773e-05
4.6054927569182e-05
2.20917682727504e-05
7.1541349681417e-05
8.99061910414357e-05
4.32105984166364e-05
1.23814718406076e-05
2.28650413468448e-05
0.000103027321856693
3.94981555448983e-05
7.83230532270424e-05
4.51957773116375e-05
9.22275291151004e-05
3.70031075200114e-05
6.53886192298698e-05
3.50335641016097e-05
3.7561595572334e-05
6.93632522651786e-05
4.91840099544084e-05
9.22766683735142e-06
6.2387637671664e-05
7.78752479278901e-05
6.92220602349486e-05
4.92410639192406e-05
0.000103244013449958
5.30137200649797e-05
7.69237968274949e-05
3.06779525872172e-05
1.79348969749542e-05
0.000108488938004537
8.99578781467773e-05
1.60319782074288e-05
7.21584934528547e-06
7.22062215739845e-05
8.11280326774149e-05
4.9924676376249e-05
2.12164884270259e-05
5.31543228962746e-05
3.52346495685579e-05
4.35415968083354e-05
5.54219381921396e-05
-1.03351981976598e-05
5.07346040978736e-07
3.76724629824334e-05
1.72738635917858e-05
5.23288268725023e-05
0.000107389674560965
7.06207247471475e-05
4.33674003371297e-05
8.2140519707913e-05
6.43650426731848e-05
0.000103048117223536
8.69168983804047e-05
7.18135582262129e-05
2.92658110352562e-05
5.49115642580373e-05
6.12690186681033e-05
-5.52521512251081e-06
1.58812641542451e-05
2.93606779223293e-05
-1.95572375327653e-05
5.52594565789131e-05
8.6026184535678e-05
1.03325912604659e-05
5.28600796365375e-05
0.000146403303642883
4.84836601292384e-05
8.00061346516658e-05
8.39124467247278e-05
8.89276430206904e-05
5.01299186670191e-05
1.850875166822e-05
5.78677284365035e-05
5.20529517032462e-05
4.42565281726662e-05
0.000107750220958367
3.56323733347447e-05
3.33806011783933e-05
9.45602994742285e-05
3.91416638019537e-05
5.69117882745279e-05
6.8468501505874e-05
3.57767566310181e-05
3.33827877548128e-06
8.56264952173716e-05
8.58125017670836e-05
8.35340960541655e-05
4.01686450296763e-05
3.71447719035784e-05
1.75140362189404e-05
3.44947909150991e-05
7.07056347059648e-05
3.05266910779485e-05
9.76175046164923e-05
2.54055553247215e-05
3.26072423116903e-05
7.26757776388884e-05
5.62828520311071e-05
2.72469234558513e-05
0.00011137358561307
7.282415768145e-05
6.52634861994067e-05
5.2410732958017e-05
3.18163826376378e-05
8.70651519082045e-05
7.23555484910832e-05
7.90184836609151e-06
4.69520298859017e-05
8.01798603991356e-05
7.39259854718353e-05
6.84131922940248e-05
0.000100788405131075
0.000115208987054503
5.76968642832778e-05
4.79601585031949e-05
0.000126517763481282
6.14596792989171e-05
6.78586004123427e-05
6.95102671599915e-05
2.17419872885667e-05
6.71463756031144e-05
4.47889123793495e-05
8.50796297559066e-05
2.73677851546433e-05
8.07185569249203e-05
-3.38558746867282e-06
5.22372891763962e-05
3.51035628812733e-05
1.54352183729394e-05
7.85537134524415e-05
3.61114572974411e-05
7.11986498296706e-05
6.79928991786746e-05
9.60062137283142e-05
2.74369252285456e-05
5.69164100316084e-05
7.98480470988331e-05
