# Supplementary material for: Research on computational propagation and identification of mine microseismic signals based on deep learning
Source: PLoS One. 2025 Oct 22;20(10):e0334641. doi: 10.1371/journal.pone.0334641 (PMC12543183; doi:10.1371/journal.pone.0334641)
Supplement: S5 Data — (ZIP) [file pone.0334641.s005.zip › 000100800001385.xlsx_0.txt_24.txt.txt]

8.67674419904884e-05
0.000102435620068283
1.57006138994166e-05
3.22258208071254e-05
-2.1522376697692e-05
9.55421739936038e-05
6.04059288964808e-05
5.23958143204719e-05
4.31276545833521e-05
3.99941525628878e-05
9.34300431680404e-05
6.65204241209986e-05
-2.81710942819131e-05
7.58936852356577e-05
-2.15178561576136e-05
5.15478331301785e-05
0.000100023454655664
5.13579278156429e-05
4.35588128694754e-05
6.06130941637916e-05
7.41915951898056e-05
6.52161826084013e-05
2.32025033058302e-05
4.8205354435892e-05
6.0920493765542e-05
4.57074119227373e-05
7.72269576072e-05
9.29087185703345e-05
0.000157188949159776
5.86736233880922e-05
8.55509605147531e-05
4.60016118494825e-05
5.34850890883725e-05
4.88493970921851e-05
7.75117081029516e-05
5.976673079539e-05
8.79592570698731e-05
-8.16021586417192e-06
4.69936322920188e-05
1.53355975214977e-05
5.51491697292651e-05
4.85186739202418e-06
1.75590487681898e-05
4.06334725210557e-05
6.49394758757673e-05
9.22988300740479e-05
6.7265732763486e-05
0.000105801935356763
6.07991832617535e-05
1.88928156910148e-05
8.52060090584249e-05
-1.8298523054039e-05
3.13431543486642e-05
6.70838989713218e-05
4.63484202507702e-05
5.09773393846581e-05
8.38827462955418e-05
2.89233050478591e-05
4.68327412534919e-06
5.46290161511254e-05
4.99773610870759e-05
0.000112531173244535
7.47470740434293e-05
6.19924981439941e-05
3.82522850475942e-05
5.98358667106648e-05
6.60029387488038e-05
0.000110032915111504
3.29769347847607e-05
7.96036428271236e-05
4.02580582917392e-05
4.71699324083579e-05
4.96123177019446e-05
6.84933089301908e-05
0.00010281862670937
0.000108050829530911
5.41322805186359e-05
4.7201388155596e-05
6.97455740450113e-05
8.76791225297198e-05
0.000114760699038892
1.35049612997754e-05
9.09402189544335e-05
5.04869058749897e-05
5.1155745965966e-05
8.81129274914863e-05
4.80306917353077e-05
3.01324732192533e-05
9.38061647644826e-05
6.06940303660455e-05
6.10598858965148e-05
0.000106815741429796
0.000121372067067025
7.77647172845145e-05
0.000116619514578855
4.6342867624266e-05
0.000119264134773098
4.76611009355468e-05
0.000116506550837271
4.22180709818717e-05
8.46239297579342e-05
5.85281041470957e-05
3.53395590703373e-05
2.44861223875479e-05
2.33704152901705e-05
6.67198069547896e-05
3.32133157493874e-05
5.93243214624515e-05
6.85603742286505e-05
9.23417740377958e-05
2.46378944987914e-05
5.40980815089058e-05
2.28370010657209e-05
4.27884133124815e-05
-1.74244918027995e-05
6.07220824118165e-05
7.2308706524394e-05
6.45153333957193e-05
5.48033100100357e-05
3.25903290100357e-05
0.000111173461420224
4.54232860233918e-05
3.09940191289937e-05
3.01503985869498e-05
0.00014101826770956
-6.83202853142758e-06
1.53447893224936e-05
7.53250267817543e-05
4.4340328733569e-05
5.90482664371061e-05
7.67179854027823e-05
3.90602857154669e-05
3.13204200955134e-05
4.39273902826207e-05
5.49063345388521e-05
7.20935469401572e-05
7.84395089541712e-05
3.53910498618671e-05
4.59497557025619e-05
8.11174323585117e-05
0.000100739973675511
5.3540478512806e-05
2.86555592417054e-05
7.85931604155664e-05
5.754813585617e-05
6.07806952322846e-05
8.4475200554499e-05
8.81712321235129e-05
5.11982498199481e-05
5.17766232964295e-05
4.88467994702991e-05
9.03205274685279e-05
6.26751388955501e-05
0.000103593479697535
0.000106365337286007
3.95060295337443e-05
6.5839431247327e-05
3.83329072895823e-05
8.2498936388891e-05
2.69449261478593e-05
8.20896166233683e-05
-7.64947044389401e-06
6.63111616924719e-05
7.70296895100388e-05
9.11817117488217e-05
3.70993065894201e-05
0.000110418614729368
5.33495954312039e-05
8.25182220081554e-05
5.76986238429604e-05
9.2256567601762e-05
3.797880516399e-05
6.04080119766372e-05
3.61819369391103e-05
5.21322600407125e-05
7.09862866870869e-05
0.000154095855319414
4.19362111575141e-05
6.51389320242866e-05
0.000123147479541682
4.38706783670609e-05
7.15639587409387e-05
7.07026051076367e-05
5.62583328437129e-05
6.39572162292863e-05
5.46136227433454e-05
-6.99170001092021e-06
5.32119580163107e-05
7.12129270586032e-05
3.21399582778099e-05
1.13327244067976e-05
1.49642690465208e-05
6.37245422823448e-05
3.80169636025222e-05
3.89829054750514e-05
5.5279305191205e-05
7.59996622792255e-05
4.65767076312342e-05
2.63754062185687e-05
8.37745416283966e-05
2.26120222187971e-05
6.85429248932987e-05
5.59919536762473e-05
-1.57420794691573e-05
3.69602791066731e-05
6.96761739980787e-05
8.56340720653813e-05
8.15273112887276e-05
0.00010767212820331
5.53840332596385e-05
7.17986587550926e-05
3.3621761688131e-05
2.90786772723873e-05
6.50231187207005e-05
0.000102463013804338
1.02660428589663e-05
6.60414040170792e-05
3.631867136448e-05
4.08732813121503e-05
-9.33369619322408e-06
5.47261929569727e-05
3.28248008174638e-05
2.42134010137291e-05
9.69831819630089e-05
9.83537015101469e-06
7.52183185282129e-05
-1.34977337325668e-06
0.000155684961795529
3.77753769284199e-05
-2.20563591439808e-06
4.0711862241329e-05
2.53379271910562e-05
5.30503697396739e-05
7.38927871705674e-05
0.000107466102003828
5.98573543255751e-05
3.49362267337474e-05
5.46893300529775e-05
6.62062603420631e-05
2.32443628386005e-05
8.82099509519254e-05
-5.87773063764916e-06
3.06335116596224e-05
3.77820257390136e-05
4.74516879073577e-05
8.9084134620118e-05
9.46850411561161e-05
0.000112358850427428
8.28665341104988e-05
0.000133553495683767
3.02822457977859e-05
8.93174112263884e-05
2.3104650913397e-05
2.0782480276702e-05
6.57146367999398e-05
7.15306378487307e-07
-1.86600466316511e-05
7.54154395856993e-05
3.9111341267247e-05
8.27808863824599e-06
8.76852909913388e-05
5.78855847591023e-05
9.54214603415642e-05
3.41257020634328e-05
5.07344560963574e-05
7.14655231123526e-05
5.88442496394331e-05
1.30441775714736e-05
7.21383884744479e-05
6.00650046960624e-05
0.000106003759007046
4.24085534605407e-05
7.16709906202122e-05
7.51380302614151e-05
4.33896900602249e-05
6.33750379064589e-05
2.94858050397445e-05
7.51620182838205e-05
9.4471070340598e-06
0.000114323169281437
9.71243431455915e-05
3.36017420717547e-05
4.4330417408391e-05
1.45119775356135e-05
8.23819794397502e-05
5.48363237568397e-05
6.46630821242778e-05
8.39073435797946e-05
5.81789494572246e-05
3.77142050235038e-05
6.21987752439935e-05
5.80698824352165e-05
1.7792131904914e-05
8.80560793656941e-05
2.02861641347461e-05
5.34974536770816e-05
7.14637079543895e-05
3.84322272176154e-05
6.29828760196674e-05
2.36274215563083e-05
7.06390349225782e-05
0.00011715359513225
6.38864231119496e-05
1.35333409542397e-05
4.87727358363275e-05
3.01721607544177e-06
3.0145331042929e-05
1.39445279287622e-05
2.31049063544234e-05
0.000102872974841335
2.61100581235076e-05
9.62774895986369e-06
8.18541455295265e-06
2.98150915640396e-05
4.40899193250276e-05
8.62669532694157e-05
5.7944102857524e-05
3.58843081245037e-05
6.15311612191681e-05
5.08151480414531e-05
6.62007756207094e-05
8.01504703287676e-05
8.90090296463246e-05
9.57068706908051e-05
4.82413269544277e-05
6.66665853538513e-05
8.64359303128707e-05
6.23560227654658e-05
5.15926144864706e-05
8.58889954004948e-05
5.40405026594121e-06
0.000111101574165388
4.04448181460214e-05
7.88265367536092e-05
9.54266420293895e-05
9.82489436719677e-06
0.000160356424500562
4.73370528309503e-05
4.27279257770844e-05
0.000132454266515545
0.000110846535521534
9.59210013118465e-05
6.92611953491008e-05
7.00561734566872e-05
4.9730526103082e-05
5.90232316314979e-05
7.51367563401266e-05
2.91181069390303e-05
9.24773990216192e-05
6.05757412268134e-05
8.63008700994307e-05
6.78647770423038e-05
8.07431274438418e-05
7.46666367215784e-05
3.19008006383713e-05
3.4938711359895e-05
9.69180211288575e-05
4.36344641685099e-05
8.83163643807595e-05
6.18186410598232e-05
8.38145678892042e-05
2.10128884576018e-06
3.80114025031567e-05
4.6124478182562e-05
3.40947645074792e-05
7.41711592111497e-05
7.74066942055739e-05
2.80997230746205e-05
8.82505573772217e-05
3.82125640269189e-05
3.56935284791001e-05
-1.80316101974165e-05
4.90670489240628e-05
0.000116998392409976
3.03103523526699e-05
5.31535394507228e-05
5.78323679565507e-05
4.24639329549954e-05
5.9631714103853e-05
7.95849997147182e-05
4.89736510704539e-05
9.72374264176397e-05
6.59391437709736e-05
0.000113246296979578
9.01939696541816e-05
6.34407137440853e-05
1.3807072868113e-05
6.13345787222728e-05
6.43155149782599e-05
9.51112666060908e-05
6.9676503936505e-05
6.3961258037031e-05
2.83489669102489e-05
8.20192350758886e-05
2.30702384392457e-05
3.74774313305524e-05
1.13536482035214e-05
7.77178512180393e-05
-1.41549990015512e-05
5.85359001528914e-06
-1.33583877304897e-05
1.47974238287092e-05
9.59755530771266e-05
4.50355514520225e-05
2.91936028760725e-05
3.07567365255077e-05
4.12288428390699e-05
5.55732595267806e-05
8.52194289219566e-06
1.37288515491238e-05
4.68424507505282e-05
1.2784638473688e-05
3.57547052997799e-05
2.40296165594333e-05
4.46017279576769e-05
7.26972538196974e-05
0.000107634050223783
1.79743929148459e-05
7.64957736687853e-05
6.96954083829699e-05
1.18352618896327e-05
8.97342067108171e-05
0.000126180449198096
3.63386005628313e-05
6.54404199526562e-05
5.78275453119884e-05
4.87317978937271e-05
5.65694251787959e-05
4.10960529649802e-05
0.000109911173591804
7.77015741996001e-05
-1.77620822944754e-05
6.56543639166322e-05
7.80279262079386e-05
5.57531007311501e-05
6.87327375905786e-05
9.07084371935797e-05
9.6667610195409e-05
4.62764829156207e-05
3.49236757470661e-05
2.74194935008124e-05
3.18016919001199e-05
2.03158817741952e-05
3.15825365999648e-05
3.22144201312426e-05
3.09382103373425e-05
8.73551039391506e-05
0.000105957554104389
5.39846316236324e-05
8.8469491096571e-05
3.2779145295081e-05
8.2309370521367e-06
7.2006514347226e-05
6.06488151358468e-05
5.90285926061228e-05
0.000113384148370205
2.63990560477999e-05
9.27521096725069e-05
6.86089450841468e-05
0.000116491694733276
2.99819200967986e-05
5.14526762356418e-05
0.000101496033633367
6.22323973292293e-05
3.74525128022956e-05
0.000117725045135497
7.16681432512877e-05
3.32188347600449e-05
6.46646273997012e-05
7.2451610376307e-05
0.000129777214253031
0.000104244846279682
2.70954187558817e-05
9.99673220696941e-05
5.87746160859569e-05
6.25712889569876e-05
2.85141030923778e-05
5.78714412558843e-05
8.06298841500313e-05
3.33860477267065e-05
4.02013806088306e-05
6.81299512011907e-05
7.7318362609594e-05
5.47653461341582e-05
7.64776486477084e-05
9.52995190583895e-05
8.1192093985148e-05
5.62121083101406e-05
4.51902288672717e-05
7.91011807460559e-05
4.78589562618679e-05
5.88134449186452e-05
1.78272546342069e-05
-4.6539265255172e-05
0.000108664844165796
-4.22979211939986e-05
3.42874921319935e-06
5.4315962611538e-05
3.61784611641793e-05
4.45327779809166e-05
9.3723466976203e-05
5.12910932146934e-05
3.22288243209121e-05
8.15881533927597e-05
9.5727053641969e-05
6.87450787060454e-05
8.21250381797689e-05
1.08386090858079e-05
-2.44802874958834e-05
2.78815555086117e-05
5.934900903492e-05
6.17050672823614e-05
8.08598396372339e-05
3.24661717115876e-05
7.2304416655365e-05
6.02124749138562e-05
5.73660947399092e-05
5.49528365881927e-05
4.63828174824668e-05
3.5195555448483e-05
3.78308435476257e-05
8.13766157962001e-05
7.96559064121376e-05
8.32855388930239e-05
5.61526663676113e-05
8.00728058795234e-05
6.39020196062707e-05
4.21198885847273e-05
5.26884317545001e-05
4.25164860928038e-05
3.66763658209929e-05
5.90531386718335e-05
9.73333582191238e-05
3.9201457935043e-05
9.88247113075282e-05
3.82296767653501e-05
6.03935310255983e-05
5.32282627359662e-05
8.43614388662478e-05
2.84836532232956e-05
5.39916670635735e-05
4.66656019034886e-05
3.07086296945002e-05
6.90931771417017e-05
1.83617279772282e-05
7.51306219115054e-05
6.79872170284124e-05
6.4312694961116e-05
6.72887576141547e-05
6.06688357000637e-05
4.0913935819503e-05
6.59580523436632e-05
4.65625663391007e-05
6.77010334034562e-05
5.96908396104003e-05
4.84569444525829e-05
9.89852215329571e-05
8.95903656948711e-05
4.04868177256704e-06
8.54085159614849e-05
6.17306478274576e-05
0.000103239406604566
0.000122188391281495
6.56943996770534e-05
4.2197147734663e-05
6.23592026488897e-05
9.84943634737994e-05
5.61429247665463e-05
6.18775308868779e-05
9.57747907560733e-05
-1.7156620638935e-05
5.95565689027096e-05
-7.57252612100141e-06
3.97392068487546e-05
1.97794938081678e-05
4.93200929751692e-05
7.42526665810663e-05
2.11783199164142e-05
4.4958175466696e-05
8.06020518681341e-05
6.29509552961575e-05
5.01745915783907e-05
6.68367259907525e-05
3.04519106671944e-05
8.84890211330597e-05
4.5369880484869e-05
6.59073115568924e-05
8.60723268996227e-05
5.9088644524257e-05
7.00434146646727e-05
3.97087025802482e-05
3.022577880025e-05
4.5166997077955e-05
5.43179308296844e-05
9.87896421906971e-05
1.50950798480342e-06
5.47909018259668e-05
0.000142303723912312
5.03740199618573e-05
2.05651948063839e-05
7.49112331929264e-05
7.94130729947976e-05
3.06687114159184e-05
6.81597231293095e-05
5.13659468306978e-05
7.085454761037e-05
8.31272005489799e-05
6.23767993158528e-05
5.93639136235063e-05
5.89756090123324e-05
3.77699368892379e-05
0.0001218426362036
0.00010158378803848
5.48349068630395e-05
0.00010043553897935
4.44972946679298e-05
4.81111537710476e-05
7.17747456970526e-05
3.86948766408651e-05
9.03780654121178e-05
6.01088066813074e-05
7.0592925776374e-05
0.000101542992130612
4.64179837414679e-05
6.51104917917457e-05
6.22162541002039e-05
6.11529442597058e-05
1.2238806406709e-05
5.56250248489317e-05
0.000118234186746759
8.15363072490729e-05
6.71382340398403e-05
5.1130606026004e-05
0.000109075025786937
6.36511343068853e-05
7.0272310942797e-05
5.48784828686555e-05
-3.82112254695535e-06
4.39755231275537e-05
9.88413013055965e-05
9.46267225217232e-05
5.21050391039891e-05
7.16899518085067e-05
9.4800368590085e-05
8.93067529070909e-06
6.45640086388337e-05
8.72634147604822e-05
2.68168545278169e-06
9.10680079221415e-05
8.35005358881076e-05
2.09506702357887e-05
2.58705705880771e-05
8.47852715085629e-05
5.56332779355942e-05
4.34037223934651e-05
5.49792081435038e-05
6.66119447175041e-05
3.27951730837043e-05
9.47072718696242e-05
8.20874339723373e-05
9.70378494288706e-05
6.61115077975368e-05
6.81658230273677e-05
-2.46034083386691e-05
4.36011295034472e-05
6.41020040276664e-05
0.000105994387743529
4.70801583814742e-05
1.1415954592474e-05
0.000117851911070038
2.60161922995623e-05
6.89958233310731e-05
7.15604445105341e-05
8.31406375190232e-05
7.02336754108456e-05
3.04062722203905e-05
6.36990711526992e-05
6.68129469716511e-05
9.87830825266483e-05
6.16878928050244e-05
2.7937167361209e-05
0.000100908117280809
6.62196807966852e-05
1.58080504281115e-05
6.29358258698634e-05
8.23973256161676e-05
6.62608491586624e-06
4.10477427690158e-05
0.000104302745031259
0.000124705252951604
8.89317988194621e-06
4.16272973792483e-05
6.68553547523968e-05
8.40177227207288e-05
8.33277008867818e-05
6.20470361016918e-05
7.67951299475158e-05
4.63106894162317e-05
0.000156795857027172
7.01913073679723e-05
-2.71335967672198e-05
0.000119647953388477
9.72028116548116e-05
5.31678240127851e-05
6.41819667565279e-05
2.50350523680814e-05
-4.27095742576174e-06
9.71544545886781e-05
1.81233936017409e-05
5.90411318279259e-05
1.02735639844096e-05
0.000105174826292128
0.000102012377604061
4.72021963553443e-05
8.51668334841344e-05
-1.59342272180768e-05
6.52622174724701e-05
5.18549923803451e-05
4.74508710498966e-05
4.66227282815713e-05
7.22441415059807e-05
3.96133789019116e-05
-2.69685087852525e-06
7.57450231886369e-05
2.48047934309398e-05
6.77070348630259e-05
7.52619164936562e-05
5.91029770318172e-05
6.9373723286462e-05
4.45264826524791e-05
5.45586791104272e-05
9.10605362971273e-05
4.30420842457083e-05
4.33062916422607e-05
4.9273517060738e-05
-1.11957273929419e-05
3.82905722511155e-05
0.000116476516007756
8.4462099203281e-05
7.59507984443429e-05
7.45039540131663e-05
4.9947038105537e-05
7.49263675801465e-05
0.00010385815825112
2.86493580260575e-05
8.99098287269122e-05
4.97144760565356e-05
9.14380198276226e-05
4.48000008812314e-05
6.54911699296581e-05
6.70395412644501e-05
3.5476085818043e-05
5.38924297407723e-05
9.33857128707548e-05
5.91127290769651e-05
0.000102444945336484
-3.25767884621904e-05
9.79769138976628e-05
5.5176968933828e-05
7.86749563335242e-05
5.18586383038256e-05
4.18584129116794e-05
2.52434205506578e-05
5.61262324763736e-05
4.25856635128421e-05
9.34821944870825e-05
6.69946179867057e-05
2.86846089828628e-05
2.36457958086726e-05
7.13952551054587e-05
7.13018009859063e-05
8.92711983284124e-05
3.79297237726454e-05
4.97615308132157e-05
3.13321611040193e-05
5.15489381190605e-05
3.94151267945501e-05
8.66490350514392e-05
8.07226109241645e-05
6.67904772757118e-05
9.47390418546339e-06
5.90165325706626e-05
9.62550963449864e-05
0.000110190052471044
4.31138104653362e-05
-2.58315718012986e-06
0.000110495206309402
0.000105934881449562
0.0001278982052466
8.47279840662929e-05
9.6332085058366e-05
-7.52863405648191e-06
1.11726885507706e-05
0.000119619349639245
1.64906572105045e-05
7.3588444867661e-05
0.000108351669963458
4.69618439555432e-05
7.40855491907174e-05
6.58644738543239e-05
5.8707903887188e-05
2.45187211709044e-05
4.49873260391833e-05
8.02827919915063e-05
4.24124858231327e-05
1.8781254570345e-05
5.49065701195969e-05
6.79909516032938e-05
5.45864764767715e-05
9.38985615928101e-06
6.26222100558784e-05
3.60360362730536e-05
6.36549740276735e-05
-5.56670203191588e-07
3.00210153025518e-05
8.06823463885784e-05
0.000114621342866792
5.92161661885808e-05
6.05680447337058e-05
6.32945226689546e-05
1.64930408012973e-06
6.45463416267794e-05
7.95542709260981e-05
5.99176295188082e-05
8.27086103340425e-05
6.76029210696704e-05
8.33458106132193e-05
-2.19927366757135e-05
9.21711307244426e-05
5.41870052199998e-05
3.92276424064697e-05
4.13881713466786e-05
5.57842982219866e-05
8.24890225255176e-05
7.94912017912198e-05
9.91876335619941e-05
4.93033462788997e-05
7.81912700650756e-05
7.12702108075206e-05
-9.48614853394039e-06
8.69928373427946e-05
4.16572936622257e-06
4.65040459126203e-05
1.90133450069499e-05
0.000102353772690896
6.51969778709056e-05
3.26960931283034e-05
-1.66437274349443e-05
7.03493528431559e-05
2.18461029744604e-05
4.30779124162914e-05
5.42586101576958e-06
0.000123117139451869
7.90835319695627e-05
3.6664857725054e-05
4.88377825298952e-05
2.93361039455271e-05
5.7031839789739e-05
4.85947077023674e-05
0.000134442856227902
8.16355172070534e-05
0.000107953915861707
4.6980264341992e-05
9.58343878434222e-05
5.68287617790159e-05
5.18979320119209e-05
0.000124251976223483
0.000127143364808881
7.23037450709225e-05
9.77818510687556e-05
-1.49858538229895e-05
3.41659075290731e-05
3.23869516124139e-05
4.12061713546375e-05
4.77769847709395e-05
8.48367356781412e-05
3.76930532662064e-05
7.9716378417755e-05
8.58433338798853e-05
6.11240525462001e-05
7.41402426756607e-05
1.9871698907767e-05
6.9888723226659e-05
1.17895229367104e-05
4.87938021283463e-05
8.81138849401221e-05
8.07583492481222e-05
5.2754577817052e-05
7.07574482612825e-05
9.69569264555586e-05
5.8525253115361e-05
0.000117097890778748
-1.79223252583982e-05
6.35538722180953e-05
5.06980398871984e-05
-1.74351492948977e-05
8.21416225090706e-05
-5.91700244102313e-06
9.57512041705681e-05
6.82700012866606e-05
2.47654138480121e-05
-9.00883988715346e-07
2.7345081660643e-05
-1.74813333353605e-05
9.52006784027997e-05
3.24502424752278e-05
4.14512925957842e-05
2.52463979199822e-05
4.40742228220086e-05
8.41421389744326e-05
3.81024550354093e-05
7.87363462328722e-05
3.19651298331889e-05
1.50500432610808e-05
2.99415584423556e-05
8.00555074841758e-05
6.4196153947961e-05
4.40055525839575e-05
5.35260997579934e-05
6.30835128486944e-05
9.75447004085345e-05
4.03313870146827e-05
0.000106737858106857
6.39632042956529e-05
5.80304187823854e-05
3.5562030128494e-05
4.00903975927813e-05
7.33473253413294e-05
6.12745495075552e-06
2.52386322840281e-05
6.31069497817896e-05
6.39138567363016e-05
3.42039749395791e-06
6.27327073698261e-05
8.03905766986157e-05
4.46159050233606e-05
5.80536636367059e-05
5.19898541615965e-05
0.00011310887625474
5.369617707454e-05
8.9414840198599e-05
4.43672866392615e-05
3.0196321845111e-05
1.40480286691522e-05
5.78210624726592e-05
4.25761820212936e-05
6.39119998651853e-05
6.76244839556278e-05
5.28698483446605e-05
4.81399563438136e-05
7.90096334768234e-05
7.04335063536835e-05
2.71006655925494e-05
-6.74833925985346e-06
3.21421812144063e-05
6.46782451815576e-05
5.76317046904404e-05
2.57225387960476e-05
4.05433791318589e-05
6.61056949391687e-05
3.70564848012916e-05
6.54018113953085e-05
3.58787368830937e-05
7.84181797595143e-05
0.000105823564670458
4.77614791792734e-05
5.55699700849402e-05
3.35854678823806e-05
7.65591136684712e-06
3.01397993429379e-05
4.27705211148096e-05
9.79744723533638e-05
0.000105483726605327
0.000107955058504944
1.87578167766289e-05
1.95571013179091e-05
6.86453674056864e-05
3.5709642925054e-05
5.43117260705156e-05
4.06048865983913e-05
0.000139650154601564
3.74215153142605e-05
6.01185744096901e-05
0.000116153702190372
7.40605068846067e-05
7.50315659523439e-05
-3.08868500717105e-05
6.1679533663642e-05
2.96160397124353e-05
6.75971512556287e-05
6.27779062527349e-05
8.8491939151374e-05
7.18393041572798e-05
3.22447667065867e-05
2.84507738471088e-05
1.93016353371038e-05
6.61184502979861e-05
8.28218173089422e-05
5.50226321351994e-05
3.45479906730126e-05
7.69118653652815e-05
4.40797404621553e-05
5.74806027884142e-05
4.74358738045853e-05
3.86276257014725e-05
8.79134547809872e-05
3.85848916032231e-05
6.20783913432776e-05
6.29804985009895e-05
6.08217890893538e-05
7.03047489706545e-05
-1.43852787953489e-07
8.61200809708428e-05
6.82142310946743e-05
1.83445845317958e-05
7.47567303241471e-05
2.32439089253961e-05
5.64626090508217e-05
-6.20338414543238e-06
3.90538881384815e-05
5.90331233432854e-05
7.8102039991858e-05
7.86107663482231e-05
7.14484769170377e-05
6.75374944964343e-05
5.50674597799376e-05
-5.52018205706761e-06
7.05778617671262e-05
2.5839632931219e-05
5.54597355057396e-05
7.70455404394481e-05
5.24709464970925e-05
1.23205581532872e-06
2.19508313630405e-05
9.98620285459592e-05
4.61480649383059e-05
4.21161052059155e-05
1.94572458899219e-05
0.00011681002123976
2.04401436258121e-05
4.88594164654313e-05
5.30575259010623e-05
3.37794039187551e-06
1.55895226906035e-05
6.08898321285459e-05
4.25300017688758e-05
2.17578951979245e-05
9.15858383464208e-05
7.2362475916436e-06
9.17346301179301e-05
7.08022989291371e-05
6.62071565612521e-05
2.91720065072131e-05
9.28978087337579e-05
9.69317067559021e-05
-2.18873840673674e-05
9.78363589754848e-05
4.161397426203e-05
5.14830107756416e-05
5.3079411252613e-05
4.08096121254347e-05
0.000138320237819857
7.92953263469629e-06
8.32789709197511e-05
5.56688457222493e-05
3.96533829640603e-05
1.11572024331566e-05
6.22431914296142e-05
4.09640705178036e-05
8.22648137069132e-05
5.99581387430745e-05
5.29248275473698e-05
7.8301250464005e-05
4.86535538595084e-05
7.45725391814504e-05
1.4897654174495e-05
3.04806463029409e-05
0.000101274055559924
9.62525781328205e-05
1.8090082371946e-05
0.00010740953713742
6.84739949967965e-05
4.10044191475488e-05
7.19578227781008e-05
-9.74492418926453e-06
6.30393724705788e-05
0.000136456313874335
1.81056390855487e-05
0.000119519325251633
2.86580617321079e-05
8.59134885510621e-05
6.47921196345637e-05
8.79000808848232e-06
2.65823791209728e-06
2.89145836953988e-06
9.82171649718956e-05
6.52387593525289e-05
0.000103079823650008
2.11683341102681e-05
7.27029153432014e-05
2.19551986230887e-05
4.77398029826002e-05
7.93145341638389e-05
1.97049783958039e-05
6.09789493388681e-05
8.30807404787299e-05
9.30490536476798e-05
7.31742466320158e-05
3.659263243766e-05
3.66797715659818e-05
6.56090738272557e-05
0.000110335361268269
5.92070928839799e-05
6.46679657078925e-05
3.12444799903736e-05
7.34731129628315e-05
0.000143316134471344
6.6466565547996e-05
1.26581876353041e-06
3.54415378350167e-05
2.73386288290378e-05
6.39650438026017e-06
6.03971452907573e-05
6.97035636761476e-05
4.95721027746819e-05
5.77244924473169e-05
1.57080109496757e-05
6.16315685855084e-05
2.09677624928908e-05
9.09945650762641e-05
9.80092501182587e-05
7.57271399381056e-05
5.38404669869418e-05
9.52612052832227e-05
0.000102647055980729
7.60118685896588e-05
6.86215563286876e-06
6.89802399817139e-05
9.6251630980989e-05
4.13041901120863e-05
0.000108043036186864
9.02769167009528e-05
3.49633914627288e-05
2.3792810151595e-05
3.05949994190845e-05
7.86442797243936e-05
3.89947002686135e-05
5.67645848429982e-05
5.71866134540693e-05
7.75732881447013e-05
1.43580899199612e-05
9.88098719755075e-05
7.92340227523044e-05
7.64823105444884e-05
3.24595917018432e-05
7.35697113884231e-05
4.04986230000205e-05
2.85539240440409e-06
-1.55566435013171e-05
5.62289936646917e-05
3.7706854029874e-05
6.23803075826801e-05
3.0846553092032e-05
4.7326511907648e-05
1.72254493580797e-05
9.39031834270293e-05
7.29211754402253e-05
5.78601585387553e-05
1.9842731078497e-05
5.85130991340621e-05
9.1791626478693e-05
3.29996460432113e-05
1.33085789296317e-05
0.000147600325546736
9.47339178814826e-05
4.76674232096121e-05
6.44691732860478e-05
6.35212012306056e-05
1.93574501746355e-05
6.9866294307025e-05
7.25010416460739e-05
6.57469526822008e-05
0.000102779016097961
7.61272280756401e-05
5.24020092799757e-05
6.91724202928737e-05
-7.35736029543872e-06
6.07188622699875e-05
8.38450602708131e-05
2.88249342483644e-05
6.75223179049926e-05
7.25203210302616e-05
5.07846702156326e-05
5.89937437624865e-05
6.51802025583368e-05
6.61786541336164e-05
1.07440389599412e-05
1.06673350884165e-05
7.06167890579106e-05
2.20985336285583e-06
0.000113701336730612
4.74137121310961e-05
-6.71014216803565e-06
5.23386440124493e-05
7.37583783383935e-05
2.06543726594579e-05
4.65306013090461e-05
6.47182267701462e-05
7.27175128972002e-05
7.10526877053261e-05
1.70880624549114e-05
1.90147877384939e-05
2.44782495189987e-05
5.86045010017766e-05
2.63601556175662e-05
8.77138355875742e-05
3.0877495488325e-05
8.33716229516359e-05
6.83250005279925e-05
0.000104787203245032
3.52919843849091e-05
6.63121454795883e-05
5.63267808836562e-05
7.35725310118169e-05
8.2456034121667e-05
1.58895136330308e-05
8.81184981085512e-06
4.63998933747345e-05
1.79988217203616e-05
9.33211261660091e-05
0.000104714235636205
8.70176100554887e-05
1.66959485232548e-05
4.3405441527209e-05
-1.89194831310041e-05
4.15681717249562e-05
2.34552394017091e-05
6.73467594413216e-05
4.13267875584157e-05
5.80866899124199e-05
6.75909636241308e-05
0.000105594706266264
7.7216234376367e-05
7.22601081103389e-05
3.36612033874286e-05
-2.59296381574611e-05
5.62985204978289e-05
3.91106857709345e-05
5.28500384936632e-05
4.17938980170169e-05
7.75210421317867e-05
6.49028712258691e-05
3.32952651274502e-05
-6.77798688242964e-06
-2.94779059262452e-06
7.13371881929285e-05
7.36183977783291e-05
2.08696024046804e-06
4.59816251258122e-05
7.13018439910588e-05
0.000106078993686124
0.000100733542468872
5.90524452162163e-05
5.78043483066759e-05
7.37891450195008e-05
4.68126096170848e-06
3.20737933537992e-05
7.30520446224382e-05
5.56561486582808e-05
1.06349913572035e-05
0.000106566779463071
4.88341103472357e-05
9.79749616070947e-05
3.9036919325232e-05
6.37429734092339e-05
3.50090350777495e-05
0.000112986451229554
1.2374528574768e-06
4.50195857555311e-05
7.20970460639702e-05
7.40491443057447e-05
6.16188408747688e-05
7.33230161605094e-05
8.48895614910834e-05
0.000103707718395265
5.13853108361663e-05
8.92456381207809e-05
4.09740168454617e-05
6.81895306304801e-05
1.99302434384384e-05
7.7464170820895e-05
8.63029214506561e-05
0.000131522695147331
1.99996107932872e-05
3.81340716795721e-05
6.22239540795207e-05
1.27200205160066e-05
3.10757733901443e-05
6.64805932684203e-05
3.55141472450057e-05
8.62100895654942e-05
4.53293412579258e-05
9.1755267552875e-05
6.20307589481899e-05
7.34591414774405e-05
6.27421164515134e-05
4.09880342585775e-05
2.44878925021937e-05
4.21513017180939e-05
6.18435376711535e-05
5.98739712521067e-05
4.77031159356441e-05
8.38655202597018e-05
4.52110721599238e-05
6.73466274858334e-05
9.53763806043945e-05
0.000103695881677012
3.28975382335794e-05
1.61834013823925e-05
4.60033092710773e-05
1.17839510473963e-05
2.25299050283866e-05
9.6781522762916e-05
-5.42723439793152e-05
9.51095734188861e-05
3.96672491959458e-05
4.31983988860613e-05
4.82034338207158e-05
5.75600074607321e-05
7.89354799456067e-05
5.85217371607248e-05
9.41848576954989e-05
0.00010076627494278
0.00011214232277796
8.5015443793928e-05
7.41445063950126e-05
2.29352835679131e-05
-7.69620226453074e-06
4.79102156610872e-05
-1.91761323313041e-05
6.4540834913605e-05
8.58526514607721e-05
5.25328688066528e-05
5.98798001817013e-05
5.51936909780942e-05
2.81306651613084e-05
4.15416261487265e-05
4.29929134786483e-07
9.00941705736228e-05
0.00011396679085197
6.52382776617134e-05
9.09406751199467e-05
4.18606444770084e-05
6.58931925279828e-05
5.03331836421435e-05
5.56179261882109e-05
6.89157696039379e-05
2.72893666607705e-05
7.92102503692913e-05
0.000110457785131783
3.50866205718109e-05
6.84895645463664e-05
3.57557745679761e-05
1.19457039322406e-05
9.62266775173103e-05
5.24836507139503e-06
2.40715878417583e-05
0.000100733361396629
4.83060635710349e-07
7.16478442464017e-05
0.000135128882062228
4.26217932383212e-05
7.66625798803052e-05
3.83238353075578e-05
4.8011675601103e-05
6.34817842167469e-05
1.43036953432564e-05
5.93559635724403e-05
3.41417153152367e-05
-1.61268973051416e-05
9.96885769160959e-05
7.62162352024508e-05
0.000102326436313303
6.04531914984255e-05
8.72693459205145e-05
5.64950741755916e-05
6.4793616318823e-05
5.34919374306361e-05
4.83507707900972e-05
4.63183693706994e-05
-1.74723223148686e-05
5.74371536328961e-05
3.26369745766025e-05
4.96349430665813e-05
0.000101663422853089
4.0955699775992e-05
-3.84436552084788e-06
1.0518266013681e-06
9.36476550450166e-05
5.46145774813787e-05
7.20287710344234e-05
5.729354809664e-05
6.57159857676556e-05
1.67043619191967e-05
3.77207336425183e-05
4.94645045434548e-05
8.2287499608537e-05
4.03225971785205e-05
1.77663326827167e-05
4.36094301056459e-05
8.61547024121863e-05
6.33764294164012e-05
0.00011393671931729
5.21508345074705e-05
0.000125197356698137
3.17837446069472e-05
3.20205799430488e-05
6.29945992726429e-05
4.59234477691223e-05
3.66904163222159e-05
0.000103197852277031
5.54323528109014e-05
5.16612980998566e-05
7.20078174775997e-05
7.38115545579759e-05
5.16347344154962e-05
9.53027161019703e-05
5.32075470568711e-05
0.000101272601341249
0.000128087947960093
2.15838970812175e-05
4.67825886653157e-05
8.65226858124098e-05
0.000105095162865844
4.82918307214979e-05
7.91455762203684e-05
0.000134864314570909
4.51675280855358e-05
1.48464845292277e-05
7.96774400538934e-05
1.41251285712498e-05
7.11945150886729e-06
8.5581003889368e-05
6.76766881391033e-05
6.17184799080398e-05
4.11967262925018e-05
6.58495862638504e-05
5.42968749245559e-05
0.000108715227583934
6.32676375212868e-05
2.86572052726507e-05
1.16088955772504e-06
4.35057244396972e-05
8.23367270485357e-05
2.12654777516366e-05
6.97770112311655e-05
4.92526249913695e-05
6.27626473001897e-05
9.04354911148691e-05
0.00011982904553134
7.09122125604827e-05
3.77544189161328e-05
9.70377542682508e-06
2.6497777995687e-05
6.46727918774236e-05
5.61319462548946e-05
0.000113625848459292
3.7321635764394e-05
5.86509553761774e-05
6.76452247367731e-05
0.00010464807164798
5.86360567562196e-05
0.00010246749485207
7.31404606014763e-05
3.82027937039807e-05
8.72913229842601e-05
5.60506171581801e-05
4.45189158281475e-05
6.53277333166669e-05
3.39527190875145e-05
1.10078531104993e-05
4.33108683209937e-05
0.000122471227813167
6.50946389244748e-05
8.8833515534904e-06
6.63425949283838e-05
1.87706853843623e-05
8.56487513320137e-05
7.30732793677284e-05
5.10885414116099e-05
6.32337375810207e-05
7.31946925588092e-05
5.67826977500018e-05
6.05009843080483e-05
6.66262669140307e-05
8.96683495635993e-05
0.000110054154993076
6.14248736972074e-05
8.81620740917577e-05
5.74530366191916e-05
1.51612779691152e-05
6.42386173237615e-05
3.14837316222926e-06
9.03648707124641e-05
8.19370668438069e-05
8.29090220652274e-05
2.79357308515187e-05
7.3797813219018e-05
8.05103424278444e-05
0.000103528305010267
9.70375208096909e-05
4.88565459976527e-05
5.53982790650506e-05
7.2276123478279e-05
5.17165520074297e-05
7.00740009113413e-05
1.67510589431182e-05
7.28681247936441e-05
9.92462051610896e-05
5.50296357146432e-05
3.10376763807749e-05
-2.01645541021857e-05
3.33211127398346e-05
6.01463120807858e-05
7.18233399295339e-05
4.50210280692797e-05
2.63867555118774e-05
8.18896976668593e-06
4.55049858393417e-05
9.63133482829437e-05
5.14084897256706e-05
8.37265602343096e-05
1.54082002040364e-05
7.70143375347585e-05
5.36486467087076e-05
7.02984134543808e-05
4.50911260079688e-05
7.04659374804951e-05
4.64961910562542e-05
1.57383234400244e-05
2.17962072786337e-05
6.13106551645741e-05
6.29786054144404e-05
3.48927333344259e-05
3.28112272280015e-05
8.74564950007247e-05
1.76929230229254e-05
-2.89340380494589e-05
5.69874227987164e-05
4.35348390838717e-05
0.000102711261779355
2.46795761376388e-05
0.000104038857991452
9.43558925971484e-05
7.29718793495946e-05
4.85234863208809e-05
8.96503053135067e-05
6.02762794407222e-05
5.45943339117114e-05
3.09425528024227e-05
4.56774848383999e-05
8.48883132481847e-05
2.82838210342279e-06
3.76673165265003e-05
7.5390244569891e-05
5.41182603685542e-05
6.22667732364281e-05
6.31587277693328e-05
5.75926963986911e-05
6.34550450944041e-05
7.0024091478006e-05
3.07672926994564e-05
9.91730631788552e-05
0.000158946162315853
0.000102280583928513
9.11200450469093e-05
6.17251965456437e-05
4.26492615881831e-05
4.28676107062123e-05
8.34052419187241e-05
7.30618661113871e-05
6.75773290669512e-05
1.52205166771308e-05
7.33689149603698e-05
6.00907099361064e-05
8.19112857825195e-05
0.000119595115453337
4.89203337996523e-05
2.53915276591162e-05
1.98872586748931e-05
8.32043338011619e-05
3.82167498487484e-05
0.000102385600899423
0.000102164536055937
7.35928458278596e-05
3.20094666953367e-05
1.09097608846685e-05
6.04444108210572e-05
7.21501791402948e-05
5.56142771143281e-05
0.000130252828152863
-3.03333067832774e-06
-2.82611367341027e-05
2.25420645914272e-05
3.45753558390036e-05
5.15432416572116e-05
7.98353345426326e-05
7.05587336339475e-05
5.08541064514933e-05
5.62555792033668e-05
9.05114362306061e-05
7.24317115241508e-05
2.8192122576338e-05
9.58545707815689e-05
5.78691757906831e-05
0.000106414657814598
7.29101456588636e-05
8.45572993099347e-05
7.33109940897782e-05
5.316333809237e-05
2.3909176336601e-06
3.29862711093861e-05
0.000131110254329385
2.13657711608709e-05
7.31612835931651e-05
2.99637608938896e-05
6.03718221383204e-05
3.30316540761358e-05
9.81551646065931e-05
5.60150852121831e-05
4.08478798872959e-05
0.000101888914248254
-1.94110381738949e-06
6.33923385450301e-05
7.54440703588664e-05
0.000109082888166482
7.44715445163589e-05
7.16807853639799e-05
2.26653415973725e-05
2.49764043747023e-05
8.64611338755109e-05
6.40729377209366e-05
3.4366620671891e-05
2.21905810446132e-05
3.13862001216216e-05
5.08855932686759e-05
2.28005465467158e-05
5.33940209614754e-05
0.000111874355977045
6.72399645522376e-05
-2.7039349299939e-06
4.27184209837853e-05
8.61174882113208e-05
0.000102701019700845
1.01369057671313e-05
6.82889948873429e-05
3.66377532141201e-05
8.84494452343578e-05
0.000115778880976665
5.6623586094981e-05
1.41238186905495e-05
1.88351601946538e-05
5.62053918960846e-05
5.00425056653017e-06
-5.15020076750532e-06
4.9287346190731e-05
3.93299562975484e-05
6.88890009795016e-05
1.16667264728981e-06
4.61028952071804e-05
4.10241676589355e-05
6.29642594548706e-05
6.65459486531815e-05
8.02934329190487e-05
6.6635581030687e-05
3.09369740230597e-05
8.01100072709866e-05
5.37298909720268e-05
8.94296672736386e-06
7.16759809368322e-05
6.32483788520419e-05
0.000104178989434372
8.75473712349341e-05
6.00639392839941e-05
8.19265175100943e-05
7.84958273658981e-05
9.80235469642485e-05
9.8460113455415e-05
-2.726517580939e-06
6.67159879306472e-05
4.74659536102111e-05
6.37239984975359e-05
5.74740400363119e-05
6.37866018573192e-05
0.00010070893445161
5.68110232353785e-05
6.6426247105204e-05
4.60429946880811e-05
8.89300533575154e-05
2.28323040541407e-05
4.70710004779665e-05
-1.67123587882002e-05
6.93887495928854e-05
0.000109594552374003
6.62681168783106e-05
6.00142974292087e-05
3.97838587795455e-05
2.82651677652672e-05
3.99933825344555e-05
7.34609809497515e-05
3.43985127375147e-05
5.17252339773461e-05
-3.9024775988092e-05
7.08023601015236e-05
4.47241502900154e-05
3.96638118133897e-05
8.4402088462189e-05
1.26660811233192e-05
0.00012521209169106
2.89540955209465e-05
2.7908233165096e-05
1.58860532454795e-05
1.18588101930402e-05
7.37200133793308e-05
8.01234571138888e-05
6.37714792866717e-05
3.31284825174556e-05
4.17166878551224e-05
7.69789931336626e-05
9.15669788453396e-05
1.43862774475617e-05
8.93359667071595e-05
0.000120321854776233
1.0919180354906e-05
0.000108725182322474
8.95333332270803e-05
5.77498118849813e-05
8.20769555524824e-05
6.03599928723177e-06
4.11406228105476e-05
7.38780785810144e-05
2.9640271670162e-05
7.01750429350386e-05
-2.16933468228208e-06
6.56570841255299e-05
5.23476196689084e-05
7.33511800821225e-05
2.20291757008559e-05
7.80891696697877e-05
1.85895346078324e-05
4.70226768451787e-05
5.67258934582576e-05
3.67111416477569e-05
8.77344952962262e-05
-2.77278108751688e-05
6.99478943746731e-05
5.59447395959344e-05
4.92620120828786e-05
7.72740079852063e-05
1.19821561616526e-05
0.000118183882197588
6.09247613247314e-05
8.36252537376108e-05
3.87623519849447e-05
4.47221456666182e-05
1.97823576538197e-05
9.64133515789624e-05
-2.74298082240035e-05
7.3596873378757e-05
-8.88037778235857e-08
0.00011080750870972
8.7298100655505e-05
0.000120120318267671
0.00011949092321352
8.41564036959622e-05
0.00010553930219704
8.85012852453736e-05
0.000127948750845858
0.000132197384102091
5.31590548705059e-05
0.000129660567851848
3.63677851048858e-05
0.00010810666546068
5.02051500445951e-06
6.14536087014449e-05
4.76376781625741e-05
-1.73554142719793e-06
1.24327093417537e-05
5.31384347706963e-05
0.000103543537472322
3.89672862189769e-05
5.65685080260131e-05
1.80051154497244e-05
4.68580329820162e-05
3.12175943989461e-05
5.94345007341822e-05
3.08455284472517e-05
4.63062739985391e-05
5.45936914084327e-05
2.92860455568405e-05
4.7789803126329e-05
1.33539091548392e-05
-1.79544176609464e-05
8.86468042751033e-05
7.71219040126908e-05
5.95649005822965e-05
3.24516892596992e-05
3.98901590354191e-05
7.05003007828673e-05
2.89649875536611e-05
6.80669570273914e-05
7.50536895592201e-05
4.36317357576644e-05
6.06702554973526e-05
3.14355861239878e-06
5.4414286010488e-05
0.000104880883740762
-1.89833129084234e-05
2.52940360267998e-05
5.24900595642121e-05
4.14876123086794e-05
7.95877192810262e-05
1.88010767618872e-05
3.48289582884885e-05
5.88926208771957e-05
5.79357235978568e-05
3.95038385459808e-05
5.01030374006834e-05
3.88162011791803e-05
8.93995493636126e-05
1.0198511074694e-05
8.28368168116839e-05
9.80929618011095e-05
7.18020430152523e-05
5.35309746204035e-05
2.27271599561748e-05
3.6966216905872e-05
7.81518487349099e-05
7.94150186696083e-05
8.68368203721696e-05
2.4112728825071e-05
-4.23062720271661e-06
6.5808441697718e-05
5.57082075892861e-05
6.8767414642927e-05
2.72125561867018e-05
8.46770874589826e-05
0.000172041287131813
9.90152777881319e-05
5.32350470986326e-05
0.000100029724685406
7.18829260224531e-05
-4.71455232519178e-06
2.86751034707909e-05
2.97236713430967e-05
7.74396508697308e-05
8.02551655854513e-05
7.61913836434579e-05
6.83420582318062e-05
9.47952852012156e-05
4.08323269558892e-05
1.36205722839873e-05
0.000124256767870521
3.92140574357348e-05
3.29764087145355e-05
6.2722902073161e-05
7.88256989937453e-05
7.19303166404761e-05
6.06801957267097e-05
6.8917933576024e-05
9.23497921468921e-05
3.47491474892028e-05
9.22902089392807e-05
3.13009328341415e-06
5.11880541704905e-05
7.22822627731414e-05
2.50312799049776e-05
5.14259050365129e-05
0.000102388785633443
5.2121288480224e-05
6.79468810996792e-05
6.58813574810229e-05
6.98780169242596e-05
5.98618671834539e-05
4.82478394477957e-05
4.69715543311947e-05
8.76767341298237e-05
8.47953055716083e-05
5.77859778480869e-05
4.59503891707198e-05
7.92527917198989e-05
4.84051958355748e-05
-1.83732370402878e-05
7.16380008868795e-05
8.44327599694874e-05
7.06243339214155e-05
2.78072457782931e-05
7.30430257708033e-05
2.37222850603958e-05
4.61079963850279e-05
8.15688100431832e-05
7.52784520417557e-05
2.62327913924114e-05
4.74795129963577e-05
6.21352711893322e-05
4.84789019968381e-05
3.99932644289376e-05
7.34299060507608e-05
7.3393367066698e-05
4.58385994638448e-05
8.67000790143539e-05
9.5990461658002e-05
6.22367804829328e-05
1.76968299060835e-05
2.74567068591573e-05
-1.37081626632848e-05
6.19335865375025e-06
-4.4433807001141e-06
-5.41433039363501e-06
5.99247755525912e-05
0.000102084422835164
8.38302191984603e-05
9.20977348417447e-05
2.81704738107658e-05
7.43156247332728e-05
4.79095214889948e-05
5.1238042658309e-05
9.44925764480145e-05
2.63046256358817e-05
0.000107478799647791
3.81501946730981e-05
-5.6796461311814e-06
3.09229167481971e-05
0.000100507169730781
4.69800689418435e-05
2.55218980471453e-05
8.08762021190853e-05
-7.57911783818315e-06
1.89524352549274e-05
2.47809004590512e-05
3.99145322271467e-05
7.20460531039892e-05
6.41840041211097e-05
5.82384367464063e-05
9.82905702026005e-05
6.87825514064996e-05
5.06804115692615e-05
1.03213803298119e-06
9.05198634509501e-06
2.73804347541001e-05
1.79147682038826e-05
4.1100311745184e-05
0.000102091524077145
2.72933578286989e-05
-6.89567298366112e-06
4.7583121716449e-05
6.4252952773952e-05
9.05498476524281e-05
8.20204597969746e-05
9.54791038562639e-05
7.58693472249414e-05
8.36114312139263e-05
7.57243474518708e-05
0.000114538205224003
6.59572507383225e-05
9.35276584749797e-05
5.32641958983345e-05
9.23255675452847e-05
6.35707697636302e-05
5.57499319155542e-05
5.25468505986639e-05
0.000112341972639682
7.81092562421523e-05
1.38669465190939e-05
4.1504630742049e-05
5.82504711826411e-05
6.44022390373825e-05
9.33033278047531e-05
7.34548675968654e-05
7.59920749333801e-05
3.08104813137638e-05
3.13461348954055e-05
5.19945233649794e-05
2.05446895403684e-05
3.30467326192685e-05
6.24215571178314e-06
5.60688444947684e-05
-7.84504411400982e-06
3.95413133535798e-05
8.95554137788202e-05
1.16905233251192e-06
7.11974774393878e-05
6.3819787226729e-05
7.20762993401358e-05
3.06008428598993e-05
-1.88636668872228e-06
6.55343366779121e-05
6.65093381178667e-05
0.000113629132465726
5.59286344352263e-05
2.76815193179176e-05
5.1676110877726e-07
3.08774932800714e-05
5.75597959685719e-05
3.76750580203129e-05
5.37711519168984e-05
7.36896102718198e-05
3.7711649819328e-05
5.96687042717582e-05
5.43357202441508e-05
7.7645518661201e-05
0.000118597793556802
4.01185089198885e-05
-2.34672541841855e-05
3.77585646955756e-05
2.96753675398831e-05
9.54464617425071e-05
8.65342262630455e-05
-7.86352438724808e-06
2.48407799678479e-05
0.000121221880245423
5.10427920421414e-05
2.4537099457221e-05
5.36922677188584e-05
5.08167598191336e-05
1.62904960835814e-05
7.83766484184584e-05
5.17738987654117e-05
6.39575914360516e-05
3.139530942421e-05
6.41604547158539e-05
0.000132513853036302
1.70951993293619e-05
6.2088650968921e-05
6.59523995348093e-05
2.31680976960991e-05
7.59287821600487e-05
2.10847028030065e-05
6.01165512749058e-05
3.90917120164047e-05
1.98376311092535e-05
7.7249335239652e-05
9.74212861217294e-05
4.23211495128212e-05
9.55508416939158e-05
4.72764309908086e-05
5.08021969106887e-05
0.000113163406913641
0.00010182467256824
8.32771935284127e-05
2.77636046245637e-05
1.58544897630845e-05
3.6429428493258e-05
0.000118786356881401
5.01212661414105e-05
0.000103159266458231
7.78171238042109e-05
1.53513724529476e-05
6.47928671077986e-05
5.89140438132481e-05
4.55857646668498e-05
0.000121429224615029
-1.67376621308928e-05
7.23382129947205e-05
5.1860306328425e-05
6.27211554791266e-05
3.72793247202012e-05
0.000100950054604007
2.21020281240317e-05
7.77677829017277e-05
2.53498393906605e-05
3.13134472946794e-05
9.05097635804147e-05
-4.84330605241125e-06
0.000121236310750246
4.14315189900067e-05
5.70875815828872e-05
6.82557875215935e-05
1.71405574004618e-05
8.81433603585694e-05
0.000105490272153318
8.91703443139942e-05
6.94871779314642e-05
5.47043061886141e-05
4.14665576128356e-05
1.51891799239889e-05
-7.01713318994113e-06
4.29663614390008e-05
1.17312479511024e-05
5.35190250690344e-05
5.55680578588431e-05
1.20057695655331e-05
5.38661857940057e-05
3.98401854124629e-05
4.67103459667524e-05
-2.2784421488244e-05
5.21992116380242e-05
8.37853995819935e-05
3.60092024816931e-05
7.73830051728043e-05
3.41441248946208e-05
5.50460339247956e-05
3.86713389956602e-05
0.00012319343225892
5.88052337894161e-05
9.63170365693051e-05
8.18489855645331e-05
7.30978449218706e-05
4.63206782324802e-05
5.76940577418975e-05
7.2492830877449e-05
4.90193799285824e-05
5.40018915422019e-05
2.26095953696173e-05
-4.24185766117802e-05
5.49731679500263e-05
-6.2430631744815e-06
0.00013305681341402
5.68476889895817e-05
8.50609186124192e-05
4.61475392719772e-06
1.82038943291784e-05
4.74755327233229e-05
6.28466942461234e-05
0.000102641699528252
6.19505418337527e-05
0.000111610911573471
6.02850696278384e-05
4.03909162167414e-05
6.12241375569068e-05
4.55127846613202e-05
3.00718514012737e-05
8.07432053503922e-05
0.00011140734129064
5.78396917448729e-05
9.89455438198292e-05
1.18899326601872e-05
6.91689515743637e-05
3.57780028118035e-05
0.000110482488729826
5.17505085212229e-06
8.29157733338533e-05
2.67456067809324e-05
6.79012713134962e-05
7.11820489314469e-05
6.84753348394127e-05
4.96223332569765e-05
0.000107929889026047
4.82894648930245e-05
0.000100478694062589
8.12087637328445e-05
4.66960461764731e-05
2.88078210203643e-05
6.48650183642277e-05
4.11329168500345e-05
8.297337386492e-05
3.2166066094764e-05
5.42648076413851e-05
2.34788757187194e-05
0.000131509634105797
5.45678176924093e-05
-2.01201087044365e-05
6.89505172554395e-05
9.46733013926297e-05
6.17405270468191e-05
4.04827686095863e-05
8.26865464670708e-05
0.000116891108963069
6.38296785604663e-05
5.78743905475201e-05
1.27135998042869e-05
0.000109733776456012
8.10626988724608e-05
7.47076286617408e-05
0.00012474174421664
2.58477588262157e-05
8.42435284065304e-05
3.40804262092329e-05
2.15888504327299e-05
6.93918167134442e-05
0.000104035673588796
9.45729447341043e-05
5.47255423131037e-05
7.54048758963371e-05
3.64394707488178e-05
8.53842814631212e-05
1.62848826477372e-05
5.54267040205084e-05
3.9930588425245e-05
2.03781426598702e-06
8.17351003601724e-05
2.30578898374882e-05
7.13194648368404e-05
4.32215033489172e-05
6.22990706542149e-05
5.49879328957798e-05
3.14529689873132e-05
1.59707649811896e-05
5.47287361973877e-05
5.14747998242217e-05
3.4692373363595e-05
0.000107779492663311
2.35867152314556e-05
5.36420535818482e-05
8.90111514775848e-05
3.49948677520349e-05
4.34045500219491e-05
6.21065687502243e-05
7.03271398433077e-05
5.93247832155156e-05
7.81669245498502e-05
3.42119025008675e-05
6.92475881456499e-05
0.000120134331221513
0.000104490609462779
6.85319855595721e-05
7.52454094161562e-05
3.31690370981641e-05
3.34099531148257e-05
5.78580193356627e-05
1.68868555391409e-05
1.17904997570825e-05
7.87359697282359e-05
7.33677020535589e-07
4.23895842544693e-05
5.35602017058925e-05
5.82267076265253e-05
0.000101222529802554
0.000112059525293789
-2.11368683826212e-05
0.00012563122052313
0.0001090397517907
3.60378021093877e-05
0.000103721257696626
2.03093138454253e-05
8.68678384475319e-05
7.35552988197603e-05
4.0972500847042e-06
6.70115031984962e-05
6.20796386742113e-05
6.10060829082644e-05
4.72229639701833e-05
3.439582039949e-05
9.08233098014134e-05
3.58254175490861e-05
7.19381605244911e-05
0.000129664548262642
4.34860307053858e-05
7.09294825238516e-05
5.09543129826942e-05
8.33514930802794e-05
6.80753514981779e-05
3.59252183521243e-05
9.93271453463232e-05
9.17352873061796e-05
7.28971622514518e-05
5.56729856616977e-05
5.81870711489183e-05
7.00160145281757e-05
7.53981553110112e-05
6.48963247423643e-05
3.7241143193201e-05
4.20343078636501e-05
6.86366181593599e-05
1.18151059278966e-05
0.000109671321756259
6.74994817687779e-05
4.83158169841877e-05
-1.70711279017967e-05
6.97133374998749e-05
2.52696528832575e-05
0.000110951537090577
4.83895444267521e-05
6.97789680802609e-05
7.77691955692386e-05
9.95678616346275e-05
5.6539740835972e-05
6.06721559330928e-05
9.61765740734468e-05
7.60071482704144e-05
0.000100955253432894
4.27620760221201e-05
4.58534955941614e-05
5.2287193971673e-05
8.26144120334908e-05
3.52056231801531e-05
1.79877543908747e-05
3.29810472139874e-06
5.69856064091727e-05
4.7442713362284e-05
7.8583306802734e-05
5.57855731481038e-05
0.000118788240079789
6.1575094952093e-05
7.62046337200397e-05
4.68837577783213e-05
6.95302895722328e-05
5.03388467912992e-05
3.52392341234535e-05
7.64402916240238e-05
6.01135644661464e-05
3.57349540425036e-05
6.99407353331318e-05
7.63022842677066e-06
7.9975116396919e-05
6.78058319335923e-05
5.20337910648903e-05
0.000102275351885016
5.98236415261859e-05
3.14118159311863e-05
6.64631937546927e-05
8.75258358053775e-05
0.000103079242287056
2.60424579344009e-05
4.65794377118712e-05
5.20288048127115e-05
4.30201849850669e-05
5.12355568795736e-05
1.86245062134149e-06
6.97662559537569e-05
3.830660057058e-05
3.59036437876163e-05
8.85025255594838e-05
9.5270500993387e-06
6.04153848065939e-05
2.15123528733355e-08
6.15727775871634e-05
0.000110955833362179
5.23460480593709e-05
8.86472278790727e-05
8.79974640937688e-05
6.01073960842587e-05
5.83293813801193e-05
6.05704898422053e-05
8.83498837135777e-05
5.45534666865513e-05
0.000105374577969024
3.90082375289977e-05
8.20471856371591e-05
7.42299776509736e-05
3.61081544807858e-05
-1.82858406967338e-05
4.6299616091098e-05
3.23871801231477e-05
9.0945212066415e-05
-8.11132480008959e-06
0.00011591618455884
5.66586770569981e-05
9.77975857881559e-05
4.46705916131973e-05
2.98449182190281e-05
8.67213970592606e-05
2.32094851879325e-05
5.14817512438442e-05
8.36758643844323e-05
8.74395586796846e-05
5.35084309651251e-05
1.14896780155467e-05
2.14049287616906e-05
1.7516489611601e-05
8.33788809700605e-05
3.21448097290581e-05
4.84685976814757e-05
2.95369232554102e-05
9.897825119047e-05
5.5754427692884e-05
2.83530957158977e-05
6.68995142130854e-05
1.51666460018092e-05
2.05260051820017e-05
9.46738064931358e-05
1.24637151856833e-05
5.76227615009702e-05
5.86617131424003e-05
6.81442449532749e-05
5.59522018335698e-05
5.15935525237666e-05
7.72096893909174e-05
3.76701926210581e-05
6.36343678515906e-05
8.00315205294491e-05
5.10944242364821e-05
2.56042806516743e-05
2.63872522896239e-05
0.000132879359859172
8.44719214984498e-05
6.88423266491627e-05
4.23713903584929e-05
5.51770640677002e-05
7.3891610682841e-05
0.000117970630077828
3.74793232032774e-05
-3.30660550144901e-05
1.6049405567575e-05
6.1762164571539e-05
6.10066726520088e-05
7.39248625756365e-05
4.02315729556783e-05
6.9845969297943e-05
3.85035412435255e-05
0.000115543719187407
9.19929360097407e-05
0.000101903815114863
8.50808195625537e-05
4.87531018440614e-05
0.000100059241858015
2.01148832052215e-05
8.73151696940421e-05
5.49485234604284e-05
2.24864321174213e-05
7.42821270787078e-05
6.6808588124609e-05
2.22917145213002e-05
4.12645286940559e-05
7.90429588271073e-05
7.22425413273291e-05
7.42443002359221e-05
7.31983350694015e-05
5.44811102895425e-05
6.78473437884036e-05
2.81756327428331e-05
3.2981783882583e-05
-2.7007184529557e-06
6.46135340349438e-05
0.00012667725526587
7.80947413247468e-05
1.45108330820976e-05
-2.50104457719662e-05
9.84221036497961e-05
6.89562890661281e-05
9.83049378381015e-05
3.48090950659063e-05
9.68152492536803e-05
4.07465145707956e-05
1.76577651732047e-05
6.24255872307273e-05
7.22928517839635e-05
4.56927285372563e-05
-7.70817983233422e-06
9.08031659423572e-05
9.57205021146045e-05
5.77501474021104e-05
5.61626888004192e-05
3.19906520291076e-05
-4.10489861230263e-06
0.000135567564837595
0.000100185652452367
4.20008513604949e-05
0.000108547868233818
5.42048836635911e-05
8.44879179069933e-05
2.14048319913418e-05
3.55705803223891e-05
4.37258784797209e-05
0.000100043035668463
9.63167380697957e-05
4.61177452568149e-05
6.68972037015822e-05
4.56645710056976e-05
8.3561378130883e-05
9.7315266077783e-05
9.97894378076371e-06
3.74752387364055e-05
6.24330896006871e-05
2.81949885665022e-05
8.2608937354765e-05
3.24838974546576e-05
4.51334056725968e-05
6.17670637662143e-05
-3.02691299487544e-06
4.2831516882527e-05
2.59403970854403e-05
5.31488206945361e-05
0.000119754300049379
0.000104215494399036
8.34509758715411e-05
7.33938729750336e-05
-2.94467496221201e-05
3.43226457731713e-05
0.000113288128843977
2.5711332147e-05
5.54288593463742e-05
3.08279887555131e-05
4.37570057923814e-05
6.18990204839551e-05
7.69903465953003e-05
2.40958230512092e-05
7.4527940528868e-05
1.33332865159687e-05
7.88377623601325e-05
1.28417703612352e-05
8.5390406071315e-05
6.475812910665e-05
4.6923079157179e-05
1.1500766779123e-05
5.3735149468982e-05
7.8344206830232e-05
9.20977314610387e-05
6.87931178656605e-05
0.000107008779029208
0.000135124345815546
-9.44324607413046e-06
7.20231376757951e-05
3.39454536052488e-05
2.76559394788884e-05
2.79618770725325e-05
4.11696041032024e-05
6.06783923835317e-05
-4.93079173448613e-06
-4.88574835292038e-06
2.89760576242727e-05
6.86473160811626e-06
9.66046126871289e-05
3.54901431912054e-05
9.90746404498697e-05
7.39531041016332e-05
5.7011863391045e-06
3.94170677301656e-05
6.03357237989445e-05
4.97699595817342e-05
2.94677017477092e-05
5.96620414683828e-05
3.61222531183511e-05
8.69748155543116e-05
6.40613439910124e-05
8.63208558358065e-05
3.88667057584367e-05
7.9893947030487e-05
4.43890090251887e-05
0.000131498731452664
5.43082615320078e-05
8.39490120876547e-05
7.68420785519586e-05
3.79963008500733e-05
3.44730093720256e-05
5.745389483281e-05
6.18632225866036e-05
7.80741669341838e-05
6.44093456191387e-05
5.30498399892115e-05
7.71371982806521e-05
8.53989838880822e-05
9.66825692692679e-05
8.39458060852829e-05
0.000103171480941343
7.72007937965996e-05
8.5112008321761e-05
0.000116708335786214
8.09986666566939e-05
0.000104983376760033
5.31408032732563e-05
7.69594275867948e-05
7.37032884784003e-05
0.000110490556079194
4.14769292731341e-05
5.64168373514809e-05
9.39370917911858e-05
7.05377240704764e-05
1.17585652749344e-05
1.45579363933445e-05
7.2728270716917e-05
-8.46608916518692e-06
-2.6186492261642e-06
2.02144901944225e-06
9.49629794817346e-05
5.84766718321499e-05
3.88212253105651e-05
4.52387974855555e-05
3.89677396649208e-05
7.33006122765714e-05
0.000124596968335154
9.57908454213926e-05
5.35611933605473e-05
2.26940315558345e-05
2.71193620254144e-05
5.7498213307202e-05
7.83666138159013e-05
5.25059449577769e-05
7.84809529282985e-05
6.17136698247603e-05
7.94057792149265e-05
5.36008247864704e-05
-2.52688232347215e-05
3.11308199700983e-05
5.9640048454433e-05
8.53246452860417e-05
6.93691986307236e-05
6.37208152938436e-05
0.000107780585658859
7.30265018428738e-05
8.32187653566227e-05
7.17325312212813e-05
-1.40267094640169e-05
7.76939784804206e-05
1.87150371485659e-06
4.84341489468021e-05
5.01342571444512e-05
4.10595850637305e-05
1.77033139631583e-05
8.49087303804714e-05
9.73848874839232e-05
3.63611959652043e-05
6.0319547294695e-06
2.35076161995586e-05
1.06550816568943e-06
8.98772751879739e-05
1.81380362865559e-05
5.30164730534415e-05
0.000107501058244051
5.12989837466371e-05
7.51475810927337e-05
7.87928548860956e-05
6.94489604616476e-05
7.67558108621627e-05
2.30974481609476e-05
7.70595630224157e-05
4.8059690497344e-05
2.98478340633922e-05
1.77573233647087e-05
0.000110683495368789
5.7137991553737e-05
8.87121002451465e-05
0.000144333546264934
5.46085698088432e-05
3.82142362015387e-05
4.39464397964297e-05
8.53139339082834e-06
1.66511150217922e-05
3.4338962948771e-05
6.20992743298124e-05
0.000109195235280408
-1.26243522129371e-05
1.89962789575083e-05
0.000105081688031085
0.000115511747875176
4.53058670615467e-05
7.23818203971237e-05
6.4582062699948e-05
8.29960251971745e-06
1.89954342492193e-05
9.43901241626517e-05
2.80492935401464e-05
1.80573433717871e-05
8.91208626819224e-05
2.11118549126985e-05
5.67110686120862e-05
6.45481740047165e-05
1.2842001377365e-05
3.37477270477885e-05
6.44272565857026e-05
4.74196168183435e-05
9.50191140882615e-05
6.4380781289304e-05
1.85990215658625e-05
9.65988973642973e-05
7.4871891270894e-05
7.49214042383635e-05
3.38703161824152e-05
7.54438209830683e-05
4.83363714235049e-05
4.18000139961545e-05
3.13247447959436e-05
8.99537856848146e-05
5.66092870099684e-05
3.20476596461327e-05
5.84805716065925e-05
9.66785603937763e-05
6.03774871896941e-05
-8.56147353460728e-06
7.28867271939347e-05
5.05437660204928e-05
4.64832895402608e-05
0.00010444952705557
9.19225883415339e-06
4.91907134894991e-05
6.25343543550404e-05
4.30409394030023e-05
3.71844992003846e-05
3.41725018157453e-05
4.94509715344971e-05
1.07472079356803e-05
0.00011683032912695
3.27219639186367e-05
7.7532697486298e-05
6.55945179833116e-05
5.38598678213597e-05
-3.41791414291912e-07
1.60284664217631e-05
2.47406967396103e-05
7.59822795264884e-05
6.06112584324442e-05
4.1566647115038e-05
3.69843520687768e-05
0.000115370094541986
-6.01839894779739e-07
3.21290434412395e-05
0.000106959021779826
4.66894650832494e-05
3.95011462597856e-05
8.23706887977879e-05
7.5645743859027e-05
4.85821644927118e-05
2.44925709002915e-05
7.83277472743968e-05
4.98154585051411e-05
0.000103123028238547
2.20305929871635e-05
0.000135519107453533
6.45881122934815e-05
3.79172366722735e-05
5.44455098279937e-05
4.80561248006258e-05
3.19214317302271e-05
6.66250608182535e-05
1.82560719547157e-05
8.44882846595722e-05
3.83826966999267e-05
7.27159208788934e-05
8.11560727881848e-05
7.80838168275497e-05
0.000130502592928808
7.34118282289256e-06
9.19537907464282e-05
3.78012417304751e-05
3.2238990311841e-05
9.15240568878765e-05
0.00010867177957901
8.58136384409264e-05
7.45100796445415e-05
8.17780053348225e-05
-5.34444965049419e-06
3.23943887055298e-05
5.04016890060267e-05
7.75257574671945e-05
6.8045805473635e-05
3.86336616742147e-05
0.000104173119120743
4.98141457510913e-05
3.93134602507641e-05
6.45034840636812e-05
3.35087042251083e-05
6.91585734849729e-05
5.83587538961601e-05
3.60408019681968e-05
8.72672077213396e-05
8.57458482914434e-05
5.96928306457352e-05
4.99071130900105e-06
6.30884135323998e-05
4.64055818720134e-05
9.05561211544294e-05
9.68301029028035e-05
6.71971722518335e-05
4.14616540750835e-05
7.57564465534243e-05
5.573431748998e-05
4.73280946096183e-05
8.33184564799128e-05
1.72241249529036e-05
8.60609369151542e-05
4.65551555064969e-05
9.16131846012882e-05
5.04511231315929e-05
5.33816699248376e-05
4.44839808015568e-05
6.42089167345632e-05
0.000103255549929128
5.24156493455781e-05
6.32942068638202e-05
2.86083423128095e-05
2.84157303224043e-05
8.3028033789633e-05
0.000110044123992643
3.27816615146317e-05
1.93012428653669e-05
4.32727812230324e-05
1.8964800513381e-05
8.2626277512217e-05
-1.14679306643548e-05
9.5674583759418e-05
5.14939153042e-06
1.89780087857315e-06
5.35028412840934e-05
8.01837750303388e-05
8.23455850237525e-05
0.000112767283458518
1.30401061494281e-06
8.19899517365251e-05
3.81295909239539e-05
5.52907536658625e-05
3.89799894702648e-05
9.87946669276727e-05
9.6192417462984e-05
3.88758827528167e-05
2.80891305205577e-05
0.000121605535092256
5.77528912418095e-05
9.21870317437318e-05
5.08904198310405e-05
3.21779408317029e-05
3.5956277858864e-05
6.2492608853464e-05
7.00451717076343e-05
6.31485146927651e-05
0.000120634319735426
7.31834088439859e-05
7.61566662474582e-05
7.92250390110387e-05
4.65342218905733e-05
0.000113327626510192
2.38566082553544e-05
2.63318111920465e-05
9.02083821923723e-05
5.16742209777979e-05
8.09509335815772e-05
3.32205547982477e-05
6.90410279954577e-05
2.34593074204158e-05
1.49249446821624e-05
2.4505972155971e-05
8.19425848620449e-05
6.56519400450184e-05
7.53885033720166e-05
-5.75826664475588e-07
7.73657178082618e-05
0.000114015184736878
7.78668864602696e-05
5.0762192410412e-05
0.000117626514862572
3.15897065148859e-05
4.16040055891893e-05
0.000136595160737028
5.84600704433601e-05
8.67262844608119e-05
7.10404797843847e-05
4.97477618204394e-05
4.50875256040896e-05
-1.49501730114456e-05
6.25202800954143e-06
8.91953071105011e-05
4.90185115483074e-05
5.75590203221881e-05
6.61587757756857e-05
1.58343506859023e-05
1.02142721103097e-05
4.75561910111278e-05
4.91357919181185e-05
0.000134269368038516
0.000111252498572828
5.08228607798294e-05
8.32766478979258e-05
6.23775669915941e-05
3.95530234415619e-05
2.79607305294665e-07
2.01524173238342e-05
0.000111768793133462
6.96725408845116e-05
7.12111876164595e-05
4.76567291612549e-05
4.9492542862821e-05
7.20384742294345e-05
5.74132008540229e-05
5.07876115442257e-05
6.84703821886932e-05
7.09673508586135e-05
2.77088285339588e-05
3.54914760486133e-05
2.86289633850729e-05
8.45479342554867e-05
6.32551625188168e-05
2.6427760027489e-05
8.09492017795777e-05
5.12562225205955e-05
4.63829429598964e-05
2.4831470075341e-05
2.04571144401341e-05
6.24107763113413e-05
3.53424496740547e-05
6.81506131789481e-05
9.47109033073483e-05
6.40835740967263e-05
0.000117642516375155
6.66231675397659e-05
0.000109345425371546
1.97138524455624e-05
7.97884781438365e-05
2.38685293435809e-06
2.36543838811046e-05
6.39113323819509e-05
0.000148415098204016
0.000111168476580961
3.62222916358487e-05
7.50355145340982e-05
8.13860141771506e-05
5.50713595243757e-05
3.58798434993347e-05
8.83303282287014e-05
7.76610268254293e-05
6.0443863498522e-05
4.74498402462063e-05
-7.36843850258942e-06
0.000101420096557684
4.25338808063594e-05
4.32092933829487e-05
4.65652389405321e-06
5.08939828856321e-05
7.41040748382172e-05
1.27000710394126e-05
6.2063229968133e-05
5.7709945745178e-05
2.54545085464157e-05
1.0813803421828e-06
7.02916908548744e-05
5.41942291952911e-05
2.91894702067455e-05
4.84752784308553e-05
0.00011171040337669
6.73032279687241e-05
8.02294527130385e-05
7.19623756361041e-05
7.08918795318825e-05
6.78739292405116e-05
4.90030126849139e-05
6.92360046737705e-05
5.94706256908999e-05
8.09486187589997e-05
8.15859357375615e-05
7.0233082113526e-05
5.18179190127739e-05
2.93248881535801e-05
3.50384244725236e-06
5.16711185784939e-05
7.0778924937546e-05
7.5837426783021e-05
3.5978693032981e-05
5.42336314652897e-05
4.58532072738749e-05
7.73111188805891e-05
0.000106584518966332
3.19268139115132e-05
7.50772777257217e-05
3.36760329649381e-05
6.29820042104034e-05
6.72957043794305e-05
8.51059141312964e-05
4.04339333866362e-05
0.000122876867773925
8.3641255637279e-05
3.96457400919584e-05
7.6777384619135e-05
8.02432323995905e-05
6.08925901546626e-05
3.43206592731367e-05
1.90372504230955e-05
1.33161815608914e-05
6.46948940381813e-05
7.79081798838752e-05
1.8710991352593e-05
9.17397271274308e-05
6.90613910394371e-05
5.0893874406709e-05
-4.75935422638394e-06
6.66093041635948e-05
4.94485694647487e-05
5.99824014796131e-05
0.000117060642736713
6.77857267723056e-05
3.13469752011393e-05
9.11252792881433e-05
9.77408920627536e-05
7.35355922157714e-05
8.46511919977676e-05
1.72577793441942e-05
9.87660021451153e-05
0.000108037639051942
5.92845606114545e-05
5.68385103654138e-05
6.24635004028478e-05
1.68316966360285e-05
6.66067297706078e-05
3.71627247701417e-05
6.27604480819776e-05
6.00546933452586e-05
8.68490349724277e-05
0.000127926499929135
6.07069971343058e-05
7.39826422904757e-05
7.74257363980869e-05
2.67961725086264e-05
4.75166674176213e-05
8.51201331608755e-05
8.17325151754855e-05
2.7782168423505e-05
5.26652162949711e-05
2.78620070739426e-05
-9.92713542999694e-06
5.66029100260019e-05
8.86500042192557e-05
2.46612388465321e-06
2.39956702952721e-05
2.62821045608541e-05
5.39901870639727e-05
4.61544158961773e-05
5.63010507044051e-05
5.13342816459149e-05
3.72351594450856e-05
7.78654874410598e-05
1.16825222645819e-05
7.11803492879145e-05
8.75813350817454e-05
-3.26809875352007e-05
6.75387657242391e-05
9.74556726593383e-06
-2.55296275796302e-05
3.47963908765474e-05
9.36367291252873e-05
2.98269039829065e-05
2.64602292809824e-05
0.000107717822958849
4.98724013340436e-05
1.23588689085061e-05
4.10367190095676e-05
9.07912992850552e-05
3.91595676445182e-05
4.70826008534213e-05
5.55062767055854e-05
6.03655405115439e-05
0.000118496294466821
0.000110812013624055
3.33390496789941e-05
7.0636061748257e-05
7.85905378022384e-05
6.96299308351939e-05
7.1637592127144e-05
5.58005844898592e-05
3.33370298550532e-05
4.94800396869408e-05
5.10404653967477e-05
3.06264659085344e-05
-3.09987386326324e-05
9.14540517700824e-05
-5.65391383126901e-06
8.74637926018674e-06
3.76427339025415e-05
7.49511693477382e-05
3.29157371529521e-05
6.75219147351637e-05
2.46900177002855e-05
9.09194499458599e-05
4.03460242001982e-05
2.16896174246099e-05
6.33072878564861e-05
4.71895011187592e-05
2.57225917098879e-05
3.21598358157347e-05
3.9414306614574e-05
4.02201710644453e-05
7.30163965961165e-05
9.52514110024804e-05
1.03156693522861e-05
3.14457270893372e-05
9.1109625053479e-05
0.000109610004381818
2.79114044619397e-05
5.63581378309495e-05
6.80643616231608e-05
9.16714303132686e-05
1.53489782494543e-05
6.75046664345642e-05
6.93091448884551e-05
1.12214234329092e-05
5.28514496917456e-05
0.00011746250154103
3.29439946081351e-05
0.000144047447293607
1.04596620619913e-05
4.3707541162798e-05
0.000112982045942757
4.28011676317412e-05
7.18103513756887e-05
8.32289343756656e-05
1.19684826655515e-05
7.27456184505709e-05
6.20723569406681e-05
3.37383567622828e-05
6.19274314864134e-05
4.27081136843307e-05
7.58094579339009e-05
3.77541717489115e-05
7.13052427248879e-05
6.65893760477456e-05
3.63620237352489e-05
7.45722134213743e-05
5.18671147852834e-05
2.39399190753134e-05
2.61817170301175e-05
6.40689682621886e-05
-6.85768901798423e-06
9.41540967968072e-05
3.7879637288452e-05
6.69935904415563e-05
4.3005915725916e-05
5.71053518267599e-05
5.20924679413494e-05
1.47770689589681e-05
9.93626157295324e-05
6.01767842345864e-05
2.78897992836994e-05
9.23169987200702e-05
8.87907984812853e-05
6.14234539165978e-05
4.08784197720605e-05
0.000112868878949602
9.89226426924735e-05
0.000104153977032385
0.000115759891324943
5.58995009978836e-05
1.3874423227018e-05
5.73460410430333e-06
5.37161620636872e-05
1.2295606439865e-05
7.60917407227487e-05
3.28870977785558e-05
1.57336838078433e-05
3.8279503630008e-05
4.06991645681135e-05
8.23725315051241e-05
6.45145418389361e-05
1.73267842158827e-05
0.000100795520168459
0.000102021063427702
8.91519270207631e-05
1.85216966797046e-05
0.000113304438555481
5.35928556204894e-05
2.32075132231992e-06
3.84187925079254e-05
6.02308314671682e-05
4.27299830459718e-05
8.41121117978943e-05
9.04507564851376e-05
5.5958314319217e-05
2.53333825119045e-05
8.29298197400408e-05
4.2788674571191e-05
6.00029636802273e-06
4.84138489989564e-05
3.65235929769563e-05
0.00010738634415601
3.67275106328165e-05
2.32175093409064e-05
7.04588864946074e-05
5.21600824249214e-05
7.87963379199946e-05
6.22827453158736e-05
5.7106958459605e-05
8.53687965389709e-05
0.000119549599792179
0.00010193370165188
7.94551353324272e-05
0.000108954849261286
0.000115336894878999
6.13106914150508e-05
2.41674527741519e-05
8.39528284113975e-05
7.83582316801174e-05
2.33373929751557e-05
1.24302747396771e-06
8.88833976186819e-05
0.000106150722680501
6.89838854225955e-05
6.13872849978958e-05
9.57722292143715e-05
4.07608049726619e-05
5.53504348220362e-05
1.54595994341314e-05
4.38527161782339e-05
2.83817640090266e-05
8.7397348529593e-05
9.06917486942354e-05
6.09636832182937e-06
0.000112697289161518
6.95457313487289e-05
8.02607288239274e-05
6.82255151133789e-05
9.17070229985572e-06
1.33827726081706e-05
3.87289087578338e-05
9.21883041643251e-05
3.16426272818178e-05
4.52774736842576e-05
3.46625311261381e-05
9.04929417700816e-05
3.09098823249234e-05
9.19318632418183e-05
3.18515156369797e-05
8.48767620663766e-05
7.80583243435491e-05
5.47600555758642e-05
9.31817820018572e-05
0.000106153153068165
5.09049583667131e-05
0.000111330490164121
3.90970798714806e-05
1.35639400735883e-05
2.72081431546141e-05
1.6312950696508e-05
7.51324765546906e-06
5.74128398282371e-05
5.56681009925263e-05
3.08474025655871e-05
6.93758939638222e-05
8.28097322637405e-05
3.58119032411428e-05
3.19435809220566e-05
4.90390463863566e-05
5.82653356294827e-05
7.49882816072909e-05
6.04353391963924e-05
5.82708177459441e-05
3.44146187572391e-05
6.13240581459847e-05
3.30839969014017e-05
2.66734595756942e-05
0.000128318051109097
0.000107408470288301
6.81929838456033e-05
5.64989494213724e-05
1.90635183532649e-05
5.7102012667876e-05
8.31573065385846e-05
7.8653875299639e-05
6.76037871895424e-05
4.2749015401599e-05
5.04940944898578e-05
5.01643160526554e-05
5.52799351615431e-05
3.6074837620844e-05
6.2994109277652e-05
6.71579020433066e-05
2.85241069389267e-05
7.17020980392758e-05
7.61152351264296e-05
0.00010167956056839
2.22808665111271e-05
6.22883553447771e-06
5.58679409747088e-05
3.13778374654179e-06
2.30295533391457e-05
6.68063083415455e-05
2.10036683223724e-05
4.85547755097806e-05
-1.40124776242293e-06
2.46012337549601e-05
4.48516984257793e-05
3.43001570500673e-05
7.96660049153802e-05
7.64156530160925e-05
4.59916721235464e-05
5.75015511577966e-05
-4.45099308428931e-05
8.93162782264247e-05
0.00010562358822932
3.59509416730537e-05
6.70843587690499e-05
0.00011815332332983
7.48147375788575e-05
3.73250841402991e-05
8.64057065932201e-05
5.53291384648194e-05
7.87746183672951e-05
4.69573980098676e-05
4.83012812333161e-05
4.16951224449335e-05
1.40824317388115e-05
2.29228531939289e-05
0.000122860958255311
3.27216279043864e-05
2.64824513429969e-05
5.05831060434796e-05
6.89579876024179e-05
-7.85484293767656e-06
6.52020394160179e-05
7.23201069163642e-05
5.42736783030838e-05
4.24714910432177e-05
2.54386259883606e-05
-1.12660715125499e-05
0.000135086616463285
3.81208013480139e-05
1.85998516290039e-05
0.000100634612530378
-4.90325976455055e-05
6.61102997854696e-05
4.18460218942826e-05
8.47138072008345e-05
6.06713402648402e-05
0.000100858010996753
4.56313442879185e-05
-2.11907758639069e-05
4.74150789836547e-05
5.98709220851222e-05
9.72403856847796e-05
7.77045388045097e-05
6.81106957083358e-05
7.12142274697201e-05
5.26932116987273e-05
2.8423171567757e-05
7.84379233337869e-05
1.65505380727222e-05
3.86589056802329e-05
5.25972850517057e-05
7.96888370948597e-05
0.000102263613233464
7.96386135764476e-05
8.16077455904748e-05
5.1402459899553e-05
3.08223504405974e-06
1.21801191078065e-05
6.51469499283499e-05
4.21917698102214e-05
0.000106364362832268
-4.43232898460425e-06
7.38060470155296e-05
1.23791295656457e-05
9.91495568970357e-05
0.000106874994166476
0.000100341274219629
1.65967958880295e-05
4.5601298810656e-05
6.39338440074327e-05
8.82421812030236e-05
8.9314033925864e-05
7.59645943910874e-05
4.61732485540888e-05
1.71785841809922e-05
6.3673557899241e-05
4.11057709854095e-05
2.9978961959406e-05
3.07854461447012e-05
4.09861143777277e-05
4.09589261136665e-05
-1.61765631449935e-05
6.69191985393527e-05
7.03836355631809e-05
4.01573204939743e-05
6.40366806663337e-05
5.6594904594425e-05
-1.11074489827003e-05
4.88357578552136e-05
6.51034759215784e-05
8.98654665028948e-05
7.65978351311282e-05
-2.90549653658341e-05
6.91898837760949e-05
3.11636714324899e-05
3.56487027178741e-05
9.78056039986308e-05
5.50190105404505e-06
3.0891114784925e-05
4.82248147159403e-06
8.16798719561424e-05
-3.33192880145347e-06
4.48278716606044e-05
8.68414953259272e-05
4.24157303869452e-05
5.88806571435566e-05
6.2584472116423e-05
1.00543633541631e-05
5.37338688457657e-05
6.62246581670759e-05
0.000120865792410441
-3.39903477503509e-06
6.78889412594977e-05
8.5374423625393e-05
0.000119000210610908
5.52317815652109e-05
0.000100636241631103
9.07069398786025e-05
6.70768151783246e-05
4.55812988545931e-05
4.58319646334091e-05
7.79748445125677e-05
0.00011070754902973
5.28148747631526e-05
5.35144459472589e-05
4.98061934522793e-05
2.62841376204662e-05
5.39764468254062e-05
2.47505430658913e-05
3.23225229969152e-05
0.000101823220911377
0.000100636593746565
8.29774117064903e-05
8.72792708152812e-05
0.000113233613270239
3.94213869640267e-05
4.18198213091052e-06
6.32502085264965e-05
8.00450443215488e-05
1.98618912146398e-05
8.17942842530752e-05
5.28268596774911e-05
4.76347376474524e-05
3.83611978659737e-05
7.04611740685793e-05
6.93263960553138e-05
6.46670861259848e-05
4.15154155728594e-05
7.385199259581e-05
8.3380187002013e-05
4.51456406150049e-05
0.000119299591483365
3.07388556711657e-05
4.80483208092456e-05
6.75343890586667e-05
0.000122340057267991
0.000121889747172359
5.84976143583374e-05
7.55868693319509e-05
9.65061737664959e-05
6.85685220153203e-05
5.13215443646894e-05
5.2273855871537e-05
9.92191269716741e-05
1.29641582240378e-05
1.01912562376597e-05
7.97734496202954e-05
7.74255001990739e-05
5.83793283232815e-05
7.58729362914207e-05
6.37387629528975e-05
4.43240137822811e-05
3.42973072000207e-05
3.4749094663885e-05
1.000074553246e-05
4.05367556845958e-05
6.04144508492928e-05
1.74295871142299e-05
6.61503171630919e-05
4.21678093331229e-05
8.657427417012e-05
5.65300695278167e-05
7.17092556348072e-05
2.26862937614666e-05
7.22296677321136e-05
9.52056725625577e-05
8.90848623372206e-05
8.41077792750644e-05
0.00011411126443503
7.23264032391509e-05
3.38090587387874e-05
2.74193757274596e-05
5.50410167792626e-05
8.74408758826171e-05
4.24153250788899e-05
7.166487691995e-05
6.07569633187916e-05
0.000100768950855386
5.98486333272539e-05
6.39627639757539e-05
0.000109984097766448
8.96589352270438e-05
2.50092111101945e-06
0.000106172629925739
1.03173335952471e-05
4.85015049765182e-05
6.54049245490562e-05
8.44361515478741e-05
6.71809132976288e-05
5.37688607263227e-05
0.000108642665952059
8.66992355508293e-05
8.01349008810991e-05
0.000136535622198973
6.33470601826443e-05
6.06628872968518e-05
4.56805628408249e-05
3.5053507907192e-06
4.86906229978654e-05
5.96596764139298e-05
3.15118245692171e-05
5.59038476463626e-05
4.61270694357871e-05
5.33629421214572e-05
3.75588898262032e-05
6.11055489888163e-05
2.98785804818009e-05
5.56963745046529e-05
1.30239461443504e-05
0.000114529112730911
5.77600368012229e-05
3.13256337615015e-05
4.79120290677595e-05
-1.0326390938384e-06
7.08045327898863e-05
3.63180896583623e-05
4.19600437247555e-05
0.000114731403332788
2.9458410521295e-05
3.16912257569636e-05
9.09323235638802e-05
3.24836502709785e-05
3.27521426522021e-05
8.91154246598392e-05
2.8674637114965e-05
3.59644991485062e-05
5.15718357306535e-05
7.59696112596912e-05
9.08123735719137e-05
1.7900541407444e-05
4.06375493954847e-05
7.67229575296539e-05
6.55276891724318e-05
7.62252811237936e-05
2.98895031470924e-05
5.61663723674253e-05
5.849914492691e-05
8.3698876242975e-05
5.07186190300665e-05
3.03473349999972e-05
5.91918629387429e-05
5.46413316456166e-05
0.000122352357085125
8.68856382274056e-05
6.08416091188615e-05
0.000106289840393136
4.73713156050645e-05
3.6738132198225e-05
5.06873952035492e-05
3.05894178215145e-05
0.000104113768334342
3.57839044182676e-05
0.000115382002446159
2.70495297387515e-05
6.22236970113598e-05
1.1403222125204e-05
0.000106142472020929
5.79929163891571e-05
0.000126116251293049
4.95219010394492e-05
-1.56180094201959e-05
6.50256777164858e-05
2.23938071257628e-05
7.32276458179834e-05
4.35680108621987e-05
7.06648845717084e-05
7.25955249197129e-05
0.000110822157877952
2.83654095736023e-05
5.88875059371539e-05
0.000113883602691173
3.37275250895928e-05
0.000106011279855225
3.42832730236464e-05
2.41544770372546e-05
-1.09959762112686e-05
9.65882717471471e-05
-5.26796211515561e-05
5.1449394423754e-05
8.67369481376449e-05
0.000105054623456281
6.73467709057274e-05
9.11143996691067e-05
2.00890300869556e-05
6.296332318533e-05
6.16529283836926e-05
3.96666167328357e-05
0.000129549020771055
1.23613309225469e-05
7.96348142169583e-05
5.54082701700589e-05
8.12806769695199e-05
6.44217691132726e-05
2.99825932942655e-05
6.96794415460138e-05
6.77685635568708e-05
2.0620638063537e-05
9.24161063654323e-05
5.71911263113658e-05
2.52106189004154e-05
7.7569399111182e-05
7.61131615919034e-05
5.41780139915616e-05
5.05017402756158e-05
3.62288546301717e-05
0.000105636768464955
9.35110353506283e-05
4.35887809288935e-05
6.41301970004516e-05
5.97918550873725e-05
3.70892634239081e-05
4.4751756277943e-05
2.77738863041488e-05
6.5899450152438e-05
2.12862866473104e-05
7.93982578212425e-05
3.71280546405294e-05
5.93658269770464e-05
1.60552821202001e-05
9.18617532651107e-05
4.31268856257256e-05
9.24067867243446e-05
6.87557160548429e-05
0.000124304469872993
8.24349298656888e-05
7.57742700512312e-05
5.64716133224129e-05
4.8482637686902e-05
2.90653516177548e-05
1.67350855704785e-05
0.000128852778859131
1.1213173011968e-05
0.000116077635741421
2.69451814779471e-05
0.000126458656951131
0.000102700997815252
0.000101099875908233
0.000101218025288728
7.2937432033825e-05
5.72022867352774e-05
3.4220176802198e-05
6.95268989958354e-05
7.05931406510566e-05
3.62695326067279e-05
5.50219386012567e-05
3.23906352182965e-05
5.82819075017957e-05
5.27806673784738e-05
8.7234272624163e-05
3.04737052106585e-05
7.71450226416648e-05
7.34527956389654e-05
5.61498144125484e-06
6.63475346365505e-05
4.28725174206889e-05
6.07963337085304e-05
4.10954791970408e-05
-3.10530309128552e-06
-9.32469532508562e-06
1.01425181519027e-05
2.46375418237641e-05
7.88224866570836e-05
-1.52286622945113e-07
6.91005906939694e-05
1.40238956172826e-05
7.83798154985931e-05
4.94579844686946e-05
6.08583876751706e-05
4.67116626586526e-05
9.91172558515021e-05
4.31188611686375e-05
6.37476374698856e-05
9.06182550760712e-05
7.68117254818186e-05
6.35752314385957e-05
7.3792475881374e-05
1.0543617379056e-05
5.47766517707365e-05
4.02422828943548e-05
8.0359660985319e-05
7.57564234460572e-05
0.000104359727381737
1.22887118952352e-05
3.86189321546431e-05
3.81352995183077e-05
5.92673289701104e-05
4.38877500345077e-05
5.72761656240368e-05
7.37511532112085e-05
5.25313427722147e-05
5.75787534697342e-05
3.42634820479503e-05
7.50458477929272e-05
9.73064519139526e-05
2.98036451127402e-05
0.000118029964478093
7.22942132262729e-05
9.47296768069108e-05
3.65506142594526e-05
8.21649688502689e-05
3.64186500380362e-05
5.66893853644403e-05
7.05153545711982e-05
6.27121203201867e-05
9.7890336635911e-05
2.49961543797541e-05
2.90908751441631e-05
7.85223430009156e-05
6.69413281867287e-05
4.94922098727916e-05
0.000117141787467957
3.71597198566469e-05
8.33844606050244e-05
3.65588208301082e-05
7.76538127984055e-05
4.89746691500288e-05
9.03685277023911e-05
5.8897883729832e-05
6.07759536971098e-05
5.59439792076825e-06
0.000109438468907811
8.15225950886017e-05
9.61075533978415e-05
7.38688200801183e-05
9.45193946092866e-05
5.62003405006308e-05
3.3036350907125e-05
8.18870108655193e-05
7.13575975420377e-05
4.80480687044554e-05
0.00010395006761666
7.2878321601607e-05
6.12728616674522e-05
7.36557153935643e-05
3.48387217880509e-05
1.29245267699993e-05
3.79148469471285e-05
1.59810728090747e-06
4.2794847423134e-05
2.49991054826351e-05
9.47536935524823e-05
7.72693859047837e-05
5.99080607226367e-05
6.57148977712134e-05
7.15621864894678e-05
4.84295780931984e-05
-4.57931806703287e-05
5.24374288032222e-06
0.00010308713340877
2.63559285849637e-05
6.28097159984648e-05
0.000118233686198995
2.95731122803158e-05
0.000121530941445245
6.51922830624371e-05
6.34178434138291e-05
9.99210401758711e-05
4.07154989445696e-05
7.21072186115001e-05
5.66768309879534e-05
2.73503411691193e-05
9.23561196405245e-06
4.79293464560805e-05
8.94971523227946e-05
6.09905019490236e-05
4.13747503402268e-05
4.10368399156076e-05
5.80965055158024e-05
7.1647022421913e-05
5.62920550894443e-05
4.19805817464343e-05
7.99897572306431e-05
2.55759976826189e-05
2.49697882482191e-05
7.48691901360104e-05
3.92125523133026e-05
2.53818794655842e-05
-2.63884631973462e-05
4.83678384682573e-05
3.66944888874911e-05
3.4349820538021e-05
7.81206304557255e-05
9.16748652109937e-05
-6.44505433428322e-07
3.83639330961057e-05
5.35487336266849e-05
5.32400065616192e-05
0.000101276652961978
0.000113549300652005
9.79968772323355e-05
6.49680502592571e-05
8.55201920333935e-05
5.31862281070583e-05
6.59552252653645e-05
3.82364040432298e-05
6.77187457057982e-05
3.31557754831209e-05
5.51025251029749e-05
0.000108901339048462
6.97740719648416e-05
0.000102400708010373
3.60150051736515e-05
1.78835661706512e-05
8.68862730643133e-05
5.80036257660461e-05
6.33840599086418e-05
0.000104475270536001
1.2035892830904e-05
4.20336870197482e-05
2.18077267808818e-05
3.3139083750017e-05
8.48335525901176e-06
7.98382468073474e-05
4.3824149366392e-05
5.54220222255879e-05
3.77829066739778e-05
3.87993072769742e-05
4.12533315626778e-05
1.83818781221536e-05
3.640280835136e-05
3.7151502444431e-05
7.34922689141431e-05
8.04541936922462e-05
1.25778035129418e-05
2.37091612790707e-05
7.17289472813663e-05
5.69282248006083e-05
2.68620013633572e-05
6.47871019325824e-05
5.95446875522942e-05
9.11222309180567e-05
8.74144950316094e-05
1.55243601176162e-05
0.000101407385430136
8.03845072462946e-05
4.34989605947344e-05
2.07316752326675e-05
3.86254499022627e-05
6.06289259070663e-05
1.29939683568016e-05
0.00010183759293313
8.34178951100697e-05
3.31280837733816e-05
6.41134197493415e-05
4.03824947644744e-05
7.10992890840224e-05
4.41247587513133e-05
0.000122957040111717
7.51509463758008e-05
8.09856621112022e-05
5.80119546960414e-05
6.72162529052283e-05
5.55666870477202e-06
4.8292896041839e-05
7.66624426103225e-05
9.00425386256204e-05
4.8111284385108e-05
8.05768325332884e-05
2.04410356668412e-05
2.96712273617476e-05
5.79751264779086e-05
5.66395695118646e-05
5.4274015232108e-05
4.6682114370701e-05
3.07188584655874e-05
9.01698950030912e-05
3.68231422364377e-05
5.71209522923552e-05
-2.49846625844929e-05
5.0083525099063e-05
8.7508336155524e-05
4.72216410198643e-05
5.74689975076574e-05
2.53398649404596e-05
6.25077685561191e-05
5.18953542051109e-05
4.37887491214806e-05
8.5009896170159e-05
7.3746980182463e-05
4.62382198692877e-05
0.000113934904589489
2.53344046293398e-05
5.3928902495375e-05
5.70512958215533e-05
6.40152400072136e-05
9.38632096021688e-05
1.28314690937752e-05
8.77690186371095e-05
4.19356654366315e-05
0.000116631001834199
5.67690675461679e-05
7.77433765168716e-05
8.84724958360022e-05
1.46692502783738e-05
0.000101676433293599
9.97602255024971e-05
8.9690559601894e-05
1.48321332814592e-05
6.7813478916789e-05
0.000101345401776884
8.97265614322638e-05
5.05817130355843e-05
6.45277514349942e-05
4.13769672564634e-05
0.00012764538026563
8.11367607218555e-06
9.9387241247512e-05
0.000129144237469345
5.49569158310681e-05
2.30461225488023e-05
3.07686919088959e-05
4.80545417075774e-05
3.26865090936347e-05
3.01625659145526e-05
1.18409027676409e-05
2.94752368216489e-05
5.35902495448732e-05
1.20453650019084e-05
3.14934887937667e-05
2.61479068920041e-05
8.84826081501748e-05
3.67267599480181e-05
3.71733273556674e-05
5.32290609755085e-05
7.24205730053164e-05
3.41399300705852e-05
6.95237209247045e-05
0.000105546022720663
0.000105946729347832
1.56719437600319e-05
8.48773276781014e-05
7.10666595608804e-05
8.32459049154219e-05
9.9956063368165e-05
4.58429345209761e-05
6.31090487896256e-05
0.000108414203414669
9.56403828773069e-05
5.64697099698338e-05
7.07171765802719e-05
8.9970021747674e-05
2.68222640510078e-05
-4.7611605259474e-08
7.6581278671887e-05
1.9539392411439e-05
-7.1154513004409e-06
-2.38392592264644e-05
6.6511179153173e-05
6.19734784593319e-06
5.11892166170811e-06
5.98358668283204e-05
5.02995071938778e-05
6.04861930379118e-05
0.00012078145415034
0.000122523112826717
0.00011406504556789
5.55584295162245e-05
4.69141023406277e-05
4.39889082871347e-05
5.05960567044092e-05
5.33105092391251e-05
0.000117874668627898
6.74573765969186e-05
4.91149224027697e-05
4.63610494232686e-05
4.25603010172927e-05
1.35451541305817e-05
-4.60802669423231e-06
8.49025408276717e-05
6.32586527148197e-05
1.06465770006828e-05
-2.34326204468099e-05
6.25548849959665e-05
8.7664634879462e-05
3.41254021851984e-05
8.11527006097117e-05
4.74598985008511e-05
3.76151817585531e-05
6.11685450756099e-05
6.85713141129062e-05
2.79033665038634e-05
8.72036947267295e-07
0.000124624895724379
0.00012037673164811
2.28399881520198e-05
9.08658447967611e-05
6.98853530600331e-05
2.14120737469954e-05
7.10424086294749e-05
9.88459438826873e-05
9.72176086856851e-05
3.8402846470939e-05
3.17449406654817e-05
9.60328997361023e-05
-1.20093097280869e-06
8.22533764325807e-05
3.14295786037337e-05
5.10447307167657e-05
7.574992925312e-06
5.56237053016482e-05
0.000110412326531519
5.48888172121355e-05
7.15202994156539e-05
3.314309363209e-05
7.85974508087025e-05
7.2318846647588e-05
-5.85026511645923e-06
5.24954049790569e-05
1.72342786559858e-05
3.06845761489903e-05
3.60155839232159e-05
4.85046255572574e-05
8.70619624194877e-05
9.28157572377714e-05
4.80659110043469e-05
7.09394496474737e-05
5.98564630910137e-05
4.6895637172117e-05
2.40957531172138e-05
3.50451741980961e-05
0.000112311225385622
6.85150695746114e-05
3.06276801855269e-05
9.55418807715047e-05
6.43837252759746e-05
1.85553430163422e-06
4.01405268002084e-05
3.25945393034594e-05
7.16238607124235e-05
5.01845162081316e-05
8.29539651674537e-05
2.5200907903903e-05
3.84152564678444e-05
0.000110999481345091
5.00564674345134e-05
4.94161021469668e-05
5.48672546211219e-05
9.01485440852142e-05
5.79575163847662e-05
1.73621099023301e-05
8.33422583475522e-05
-3.53212097533453e-06
6.72040773947776e-05
-1.19341856688754e-06
3.50966386863453e-05
6.85610852752248e-05
9.81052872379838e-05
2.43333880607663e-05
2.45149449766675e-05
6.82350469153907e-05
0.000118059752568419
8.58003959586758e-05
-4.33501042237758e-05
8.77852403951323e-05
7.32843854557974e-05
3.95741944024656e-05
3.19514066947826e-05
-3.05068402581035e-06
9.12303565727953e-05
5.5282430381859e-05
7.52333903087453e-05
6.41508875906417e-05
1.80007468610976e-05
4.58562822116276e-05
9.26247201245139e-05
6.78313781181101e-05
6.21416587937912e-05
0.000109317751067612
9.71099744763063e-05
8.03136449285601e-05
3.39998301874073e-05
2.97454831728162e-05
0.000104689902992475
9.15889216546552e-05
4.96568813832736e-05
6.97536548147224e-05
5.15900027608214e-05
5.80203181697806e-05
6.92315594054816e-05
6.09620625412438e-05
5.27197250360346e-05
9.648323470118e-05
1.64910469992877e-05
8.33074354462291e-05
0.000125247799937658
5.27850044707422e-05
3.43945545736231e-05
2.80698007136792e-05
0.000112509828304292
8.93540066866411e-05
3.65345664223935e-05
5.01286120354755e-05
0.000103362664042845
2.93252149995926e-05
3.4891057533958e-05
4.58230833324304e-05
0.00011953306760674
0.000107290844420529
5.60101654429126e-05
6.30088700291593e-05
7.85313017746967e-05
7.13523746045645e-05
3.13016661758384e-05
0.000108880256837056
7.80158040382151e-05
9.6558810315024e-05
-4.55411491033136e-06
6.96507822867664e-05
1.76311613185267e-05
5.492929215728e-05
9.90639899408693e-05
0.000117543286437619
-2.92051800066445e-05
3.38754019308119e-05
2.98453743460455e-05
8.27891334337368e-05
3.89291450104163e-05
7.45385559167783e-05
4.30475119748415e-05
5.08905450447887e-05
4.27329641535482e-05
5.57601815729284e-05
9.670566930618e-05
8.63377671443571e-05
0.000121254747910174
0.000103498118341477
0.000107681955443889
4.77203176637439e-05
7.53467190581709e-05
1.58606802322075e-05
-1.69543879216007e-05
6.79551826580672e-05
4.41145413177497e-05
3.86286820177517e-05
4.7291521792467e-06
8.37784731643139e-05
5.62326748106438e-05
4.79607663444747e-05
7.17461215190836e-05
3.58557185563079e-05
2.58341523004645e-05
7.16816919330111e-05
4.99177124427809e-05
3.49899935592644e-05
7.8468410031621e-05
1.8603658744286e-05
6.79967635823019e-06
6.08577665961243e-05
2.50659747588829e-05
5.83347613494114e-05
3.98101577799288e-05
3.27381161783403e-05
4.10747813159065e-05
1.68670578707859e-05
0.000105382604826118
5.2763710768426e-05
8.81552253397464e-05
6.70565962613802e-05
6.10730146274239e-05
7.35367470567006e-05
4.53069088632221e-05
7.12886173485875e-05
6.19438849170633e-05
8.44789156830022e-05
6.12326182440606e-05
0.000117879983312701
8.48834221762422e-05
4.74912889358512e-05
3.05596964498206e-05
-5.83140278040246e-07
6.44172539790045e-05
5.46760058618468e-05
4.91841261379045e-05
7.32487539691885e-05
9.93178675899381e-05
3.32398240084659e-05
0.00012513237568637
8.35320240229327e-05
6.27993029023168e-05
5.2131664549629e-05
-3.72481212652483e-06
5.58339311325186e-05
9.24282926945414e-05
0.000102523725690559
9.25508696280684e-05
2.42246362645372e-05
5.17672477944679e-05
6.74228513876592e-05
-1.39343458769332e-05
5.03066745909459e-05
6.95707741857065e-05
-1.48283824037209e-05
4.37076997613106e-05
6.89377420130708e-05
5.17847949184498e-05
3.8246800673551e-05
7.7174080893995e-05
2.79648229669767e-05
5.83865979305873e-05
0.00010819743402337
8.29810893050866e-05
7.90281810662838e-05
4.0311413602816e-05
8.14771299484268e-05
0.000100483826429113
2.77418375483571e-05
2.17260468725298e-05
7.23517162701758e-05
7.35051193850862e-05
1.22636343360813e-05
3.25849820017564e-05
9.2217377231466e-05
7.07889137692732e-05
2.49180556655727e-05
4.4180646008807e-05
3.54827962258662e-05
8.06207873361142e-05
5.96139223054563e-05
1.89688487985094e-05
0.000158208154898116
2.99975582450505e-05
8.86567923399257e-05
5.76754518055074e-05
8.26491565054729e-05
6.57159866339831e-05
7.17389647241633e-05
0.000117431293515613
2.28408802115602e-05
0.000114230504410432
9.82193230249186e-05
5.31806044647781e-05
2.60022097176918e-05
6.48891875876595e-05
3.28403836367527e-05
7.96410496233906e-05
7.16092768468735e-05
7.15962224388326e-05
1.68441068116868e-05
7.07689320921858e-05
1.71504500018756e-05
7.33513236645484e-05
7.22314222497363e-06
7.43274473901191e-07
7.52289256910603e-05
9.56397395330441e-05
1.00857224406245e-05
7.76782291924469e-05
4.0254132313527e-05
2.52935487003099e-05
4.70975755140505e-05
3.85282034303014e-06
6.26842798690704e-05
8.18443527562841e-05
5.07187157105227e-05
7.67753640921331e-05
6.2588129587502e-05
0.00011339914407037
9.77462955249092e-05
6.50832193053097e-05
0.000101840011393069
6.33931138436023e-06
1.44525943823423e-05
8.02333786081259e-05
7.67592127604831e-05
6.97680154298926e-05
7.34086343435898e-05
5.51748663680975e-05
6.36403136426789e-05
9.71549144668946e-05
6.10096814275581e-05
2.74306453023498e-05
9.14499159768695e-05
6.81239262049003e-05
6.4121344413434e-05
3.40937703159561e-05
5.069748345656e-05
3.44414373752558e-05
5.98702605915e-07
0.000107589417576244
4.80447151992737e-05
6.09874078247114e-05
6.54989613927863e-05
5.5102754711944e-05
1.0041021900303e-05
2.01432827196869e-05
2.34699527675488e-05
8.02808920152383e-05
-3.11353977639544e-06
4.1217637664703e-05
4.19043465921918e-05
5.66784783204017e-05
6.22857627250722e-05
5.49032693165982e-05
9.92666901700894e-05
9.09919775961956e-05
-7.10055075268415e-06
4.1325290568817e-05
8.77686565721101e-05
4.21491544341085e-05
2.54509582981668e-05
5.4813900173829e-05
5.01760002092813e-05
2.98742029107492e-05
6.54760874856872e-05
1.35429583318844e-05
8.15916096342932e-05
2.96559383013404e-05
3.75712806888206e-05
2.43143801673646e-06
5.33102598373489e-05
0.000101224267142539
3.9670833252747e-05
5.49946386630293e-05
3.03489378229471e-05
5.64582341101561e-05
8.30553812257576e-05
7.0967303608353e-05
4.61320267621845e-05
3.14000940244345e-05
5.76135636287388e-05
-6.18012234850286e-06
8.58825131530992e-05
6.92318919326954e-05
0.000100688573366026
6.40410043318694e-05
2.04747154333096e-05
2.64236084820648e-05
6.14960819344404e-05
0.000117986962614737
6.5073144836425e-05
2.5450959887296e-05
7.04262824359281e-05
6.22700278851951e-06
7.58467821138455e-05
7.47621736977049e-05
7.60342931096332e-05
1.02133243454766e-05
6.97707509318258e-05
2.23832961257708e-05
9.93975648283792e-05
9.3504693808412e-06
9.99802232946133e-06
8.35558348565415e-05
9.7238040110259e-05
2.9370450120522e-05
0.000109658856720906
3.47594374325923e-05
3.73794260136853e-05
4.15086963911078e-05
3.87034077427899e-05
7.469352759135e-05
8.50642412827754e-05
6.82381381857191e-05
8.15803958520372e-05
-8.94783741334664e-07
3.35295428457356e-05
5.95897745212806e-05
5.31824456095734e-05
5.36978547677098e-05
8.69472778058232e-05
7.4788724785368e-05
2.93424998836496e-05
7.63046222780897e-05
0.000109923950742573
6.98563633802107e-05
5.71041421198039e-05
7.43865324939523e-05
4.15985776521513e-05
4.18763448661459e-05
1.59698864956989e-05
6.6237596907862e-05
6.69685396157772e-05
4.20414346958122e-05
-2.51441839185966e-05
4.03157411395052e-05
0.0001385799988648
4.86159146414688e-05
7.38587994418267e-05
4.56954008899984e-05
9.86015983792725e-05
9.19633113031766e-05
3.78612749355443e-05
9.60550663381174e-05
9.22964721719749e-05
3.5398196954162e-05
7.82156962326199e-05
0.000101064849746415
8.22918869706094e-05
3.25119681081401e-05
2.25540059482667e-05
0.000110852545058214
4.64356268830323e-05
1.59219680759044e-05
4.29022120161516e-05
4.91155930332415e-05
6.63697779596898e-05
6.19367897436115e-05
5.42401747666829e-05
5.30566628168636e-05
5.7928049088798e-05
8.19605046145582e-05
4.71518729396952e-05
9.282400319548e-05
2.92553212430275e-05
5.16572849389481e-05
-3.61240881736643e-06
-1.15632842704375e-05
7.41846742949364e-05
8.73202556905044e-05
9.36427907484161e-05
2.15004122711804e-05
4.31678576605962e-05
6.01855184217017e-05
9.92647994105702e-05
4.86175825718765e-05
7.80845672841875e-06
5.64649859081238e-05
4.02658341313821e-05
2.27875170825075e-05
6.81967559568796e-05
4.8671149072492e-05
6.02338505161704e-05
3.61614251949042e-05
-1.43759438487507e-05
5.77126595046284e-05
7.42183469291855e-05
6.67038920348787e-05
7.95022031361873e-05
7.19052877305927e-05
-2.76787533572175e-05
9.05010575314461e-05
5.74585343562375e-05
1.23970955044506e-06
6.54375743322484e-05
-1.67394376144498e-05
9.26770039713094e-05
0.00010059468556708
4.71021431338726e-05
1.87582547761757e-06
6.5235005717737e-05
9.693671377754e-05
9.12498450792446e-05
4.19890148231374e-05
2.64904166273369e-05
5.96022104292514e-05
-2.16014111479763e-05
0.000105173458881927
7.28831009063256e-05
4.36763294796895e-05
5.82455021118276e-05
3.77116328410327e-05
9.8506017161129e-05
6.08440257647074e-05
4.47723618351239e-05
2.61351662140298e-05
3.49094486979976e-05
1.7668076698413e-06
2.95089152270926e-05
-4.11917399194337e-05
8.22317591005932e-05
3.14254953998804e-05
9.05034190781006e-05
2.9929341920888e-05
6.02259730834245e-05
4.19092896541591e-05
-6.40720365792343e-06
4.55587901399955e-05
4.55062930363397e-05
6.12549426264798e-05
5.70480051958771e-05
7.24216900364488e-05
2.62653614340774e-05
6.51441409882785e-05
2.45170307305744e-05
4.3309498622291e-05
3.54649865296355e-05
6.37028483636152e-05
3.09813376026712e-05
9.99999334393746e-05
4.40358710598724e-05
9.69266340928669e-05
5.07111312497764e-05
1.87571155144515e-05
5.84112324415885e-05
6.18598172637901e-05
5.04589111815197e-05
4.20893302462706e-05
6.90869967206672e-05
2.9678658000057e-05
6.39980439842135e-05
-2.61970796612992e-05
1.93484140006564e-05
8.11517146878595e-05
4.15317441040447e-05
8.1271427642429e-05
5.27858967050222e-05
5.42180511380095e-05
5.32523258432542e-05
-5.02167380456571e-06
-7.23042453930444e-06
5.31085830192653e-05
6.86835456941972e-06
5.03177716542069e-05
4.94818634220077e-05
5.22514919397797e-05
9.46369821414676e-05
4.10221599301336e-05
7.53025982848547e-05
3.49925574109347e-05
8.01657199743131e-05
0.000116747244786073
0.00016209927045823
7.56748918223058e-05
6.09314406841142e-05
7.66428059748104e-05
-2.14851060370588e-06
7.55182559190305e-05
7.82694150218886e-05
3.92756950674982e-05
3.84417661670553e-05
9.60705616700655e-05
3.34811446282516e-05
9.52081285337462e-05
3.20959670733118e-05
3.26332005277836e-05
4.23295787233038e-05
5.68611476572823e-05
9.32540906422313e-05
8.19349836714124e-05
6.09344769985022e-05
8.03529261666092e-05
0.000119076685048212
3.05195870881913e-05
5.07768257921106e-05
9.3404214144162e-06
0.000113279770379923
6.88142575853828e-05
8.40976896079439e-05
8.48414106678991e-06
0.000104388213515118
8.33645188410817e-05
8.29860549661874e-05
6.53325316728014e-05
8.08948206028716e-05
9.17418280330461e-05
2.58819727381118e-05
2.36708875123907e-05
4.99127718284307e-05
8.01483654124662e-05
3.92509808500489e-05
5.63514379936688e-05
6.338574711533e-05
7.84055386669404e-05
5.95032149963543e-05
7.19359157998503e-05
1.18023874913032e-05
-5.25004262795416e-06
4.5191769645138e-05
3.15370068771595e-05
5.16246487916224e-05
7.8073674326894e-05
9.15188853648999e-05
1.97174173543692e-05
6.99734258490601e-05
7.91970823454524e-05
7.87765423486213e-05
3.42407491250143e-05
8.74706571581949e-05
9.17090387190892e-05
5.288777644947e-05
0.000121729682226798
1.10062737458038e-05
3.21645678585315e-05
6.51823827959065e-05
6.33836128663267e-05
3.2676633071107e-07
7.21058405397685e-06
-1.69893692962338e-05
3.41351308258502e-05
0.000107987232488798
3.08605279058968e-05
7.48291617362639e-05
1.86376030287287e-05
0.000101783954839183
9.16958860662369e-05
7.62659914718679e-05
3.89944634632151e-05
9.59152945162156e-05
5.76772079457499e-05
6.25822387920858e-05
2.31139824034189e-05
4.56995854329147e-05
1.18063246168457e-05
-1.68253256081668e-05
5.76936522574371e-05
1.88840776740005e-05
9.61597970686873e-05
5.71981170889276e-05
5.37458486212256e-05
1.46968357999509e-05
3.04911340521035e-05
6.0794061871236e-05
5.21063889179026e-05
8.16474779645775e-05
7.56192126332999e-05
3.9065909452381e-05
8.81842486543443e-05
0.00011029705031049
6.22860705138151e-05
0.000102065368176024
0.000155791543386507
3.70787971619008e-05
2.17961598519134e-05
2.89504468733835e-05
5.5733808203041e-05
7.57511559134462e-05
0.000110141134527269
5.55981178935071e-05
7.73699175986501e-05
7.71498484032891e-05
8.16693032399182e-05
1.4915830955689e-05
1.94195598257612e-05
1.09550893396058e-05
5.65019764167157e-05
0.000102857547063792
7.15156931886938e-05
9.52428762431361e-05
8.19891397991344e-05
4.1203345774325e-05
3.91128467991281e-05
5.85139893640917e-05
4.90212638005821e-05
0.000120811160026723
5.9709113405452e-05
8.72939956923672e-05
5.37431942227305e-05
2.86096924799556e-05
1.52513762860218e-05
5.72085385763747e-05
5.8827343252488e-05
5.92510525754467e-05
3.26292864272466e-05
7.82708878277842e-05
7.74725467068053e-05
7.05487617132086e-05
8.59158423328502e-05
0.000115105914813457
3.40629127400431e-05
5.41204229982191e-05
9.35466309798931e-05
9.84325959341536e-05
2.08846339187627e-05
0.000107707598321111
6.17263913863512e-05
6.13792394609383e-05
5.14249729394654e-05
6.08153446807963e-05
2.904684649049e-05
3.39829256871966e-05
7.25190350988468e-05
8.37775717271608e-05
3.63441886397122e-05
5.55626570696277e-05
1.46149379910263e-05
8.58761994973044e-05
9.11536271232555e-05
2.54297848081724e-05
9.15206042038358e-05
5.2002821433991e-05
9.12622954642082e-05
5.89339342136072e-05
7.14435558869742e-05
6.07459172791951e-05
9.13549319734208e-05
9.3051851282569e-05
4.17689523836698e-05
6.858232661426e-05
2.87858014027578e-05
5.24385474543543e-05
6.10548324312658e-05
9.52445689382289e-05
1.19768880371185e-05
1.17589607521756e-05
5.17988654280345e-05
7.43696097024478e-05
3.1875338490086e-05
5.85370051847511e-05
7.31920041516904e-05
8.88813143866261e-05
5.31046121882983e-05
0.000102490941322773
1.75900592078614e-05
3.29022178960555e-05
-1.00462855748002e-06
5.71898667336494e-05
0.000137988246978907
3.18430806416076e-05
2.63995448997223e-05
3.54702844554111e-05
5.34438308640936e-05
8.64261273272515e-05
4.48310694617222e-05
7.39131555302925e-05
3.44002650540235e-05
7.96898952209412e-05
1.00456538903061e-05
9.19116905527068e-05
0.000128737791239289
2.75378387394491e-06
1.26361873734513e-05
4.87254608004509e-05
3.23561065129558e-05
8.39206187747223e-05
3.63130900819233e-05
6.87606568401838e-06
5.76145428964344e-05
0.000122946562298855
3.77690208956403e-05
0.000136582438847853
4.6729581327937e-05
3.38041506045322e-05
3.89711317582708e-05
3.74847006883751e-05
6.16925053192594e-05
7.92631610355654e-05
8.06135373890388e-05
2.34140800886441e-05
3.19362412951616e-05
9.70883028984536e-05
4.10081730660189e-05
4.0389066482773e-05
6.54311059221594e-05
3.3335391227616e-05
1.80257791316149e-05
2.55860093141279e-05
1.68018564890338e-05
3.44700076907879e-05
0.000122501103572144
4.51323296528109e-05
4.67214069705752e-05
9.48899802320334e-05
5.23300319938591e-05
1.71712059046261e-05
-1.53560337462181e-06
7.92234133790422e-05
9.25425800854523e-06
4.8799774877209e-05
2.97981844945079e-05
6.27249386038721e-05
5.48833423199343e-05
0.000109986923864153
7.177940830913e-05
0.000115729796847686
0.000115239211202286
9.80603385289354e-05
9.64439088469067e-05
7.34715958665725e-05
1.13008368085513e-05
2.68467797116914e-05
8.12007810392663e-05
9.6645388322936e-05
5.05696670975588e-05
5.11274610882033e-05
8.91743506546236e-05
8.75957148436741e-05
6.26770318589412e-05
2.63308779662791e-05
0.000130348172639931
7.65319790472673e-05
3.58969189229201e-05
7.28144618991211e-05
-1.24303833853168e-05
0.000112925874858386
0.000104630445091897
6.21386930272059e-05
8.17097825907354e-06
6.12147747910277e-05
0.00011046934229127
7.82718023977237e-05
4.59070576369332e-05
8.03432970236753e-05
8.91485905306857e-05
2.8454042270638e-05
-3.05748750119936e-06
1.48060547375515e-05
6.23950893107914e-05
0.000130892697878523
4.75589030640069e-05
7.76009123871217e-05
0.000102474304277216
2.0871016549603e-05
9.51272963352799e-05
5.04178054697152e-05
4.24223408348458e-05
6.9337046510215e-05
6.54416556398629e-05
5.3984080194755e-05
1.77068644767435e-05
4.53421677343844e-05
5.28104430632424e-05
0.000108992959381107
5.81435125940282e-05
3.15012132059082e-06
5.64723783624378e-05
2.49858570224562e-05
6.44440057418523e-05
0.000108925453527412
7.06743449330303e-05
9.31558481864469e-05
8.94488966667262e-05
3.29083093024969e-05
2.54316427266128e-05
6.2746953469719e-05
8.20377229042976e-05
4.46796821551296e-06
5.1052632042722e-05
1.65089595779942e-05
0.000106402099713991
2.79160995880591e-05
3.89908479328607e-05
5.21072566621349e-05
-3.31159356645427e-07
4.38855228697726e-05
8.69825539372024e-05
1.33072179909686e-05
5.68882857967519e-05
4.99199195859113e-05
9.02080857846023e-05
0.000123610744770933
1.56774871402015e-05
4.33290333886193e-05
4.92823821635756e-05
7.15210584543803e-05
4.44625502995745e-05
6.98737228599572e-06
7.49599736878843e-05
5.70161645426563e-05
5.19335435344703e-05
7.89391594527629e-05
5.00492049390557e-05
7.89021129122157e-05
9.4225283354441e-05
5.92937588609628e-05
2.94764244400216e-05
3.88648964647282e-05
0.000161134251114501
7.11193586986232e-05
8.09626182542968e-05
3.47754223489255e-05
6.068346986447e-05
7.72694107111752e-05
4.88050681805506e-05
7.64039249973698e-05
2.5666239144956e-05
-4.66867262646615e-06
5.55009381821472e-05
9.66093185563236e-05
6.51528432396844e-05
5.56410045829068e-06
5.76173903415138e-06
4.66468862716259e-05
1.92807944887815e-05
7.91362660120603e-05
5.25386534400191e-05
4.11463461656031e-05
6.783474653798e-06
-1.40687290322903e-05
1.58471281870484e-05
4.12725975825753e-05
5.37695324261643e-05
4.23021690093271e-05
2.69155541463238e-05
9.78450714126815e-05
9.0085818979623e-05
0.000107135560310915
4.93377163340588e-05
2.55217515348787e-05
2.69212558529467e-05
2.7970695709901e-05
0.000104503131934396
-1.335437374089e-05
0.000100233946373444
7.53509117068025e-05
0.000148969793723338
4.35582963797938e-05
4.73355702152338e-05
6.80613029882538e-05
8.28310155578074e-05
9.26879383466123e-05
8.9130129321999e-05
5.16200004795064e-05
7.25604278229602e-05
0.000111603050577826
4.91102436911e-06
2.40534166222924e-05
0.000107759174298229
9.58516055236086e-05
3.64611191131702e-05
5.99698538381545e-05
6.73321868033941e-05
1.92388253424918e-05
5.09533027916347e-05
7.80186197869559e-05
3.03222216017783e-05
7.55816561905073e-05
6.15310765976938e-05
3.34830648621312e-05
4.83225363078032e-05
1.85849225038088e-05
6.96743691568338e-05
5.42986099685528e-05
0.000107901044079921
4.31120988056286e-05
5.67920916032097e-05
6.22952673598501e-05
8.82749514192543e-05
8.15643378973677e-05
1.2822467162931e-05
6.93718932253668e-05
6.66434629819332e-05
0.000107571566474274
2.60116941793843e-05
5.46469225115761e-05
4.46644861251003e-05
1.12288548236822e-06
9.09017768899034e-05
3.76376091102364e-05
3.31816098537863e-06
8.49982332826792e-05
2.56412394002918e-05
5.65336466283023e-05
6.07332088025248e-05
7.39548119084218e-05
7.25586330604445e-05
2.40404796994519e-05
8.71189596968259e-05
6.49072398437223e-05
3.84056880762561e-05
1.84387224732046e-05
3.62873567587421e-05
4.02372776155633e-05
3.47182334762237e-05
6.35270013812409e-05
8.25965208071643e-05
0.000104655779754795
4.24584179782879e-05
8.63669159473759e-05
6.81797072428298e-05
3.91555333924115e-05
0.000124060514169775
8.83868102505694e-05
8.48228066582725e-05
8.88256546299235e-05
7.07627427033544e-05
6.52510611689742e-05
9.28890515914661e-05
6.76639845729938e-05
8.75548718161245e-05
6.28076290901724e-05
4.72903405492079e-05
7.00657368949762e-05
4.74449928516548e-05
0.000106377999722736
9.21273850399969e-05
7.30236519584767e-05
2.99938118124798e-05
2.46468414206122e-05
4.45819109547816e-05
2.0129334112294e-05
5.17843144482369e-05
-5.76738072782163e-06
1.04050967804735e-05
6.08014467597514e-05
3.54945829052453e-05
5.4196233633638e-05
3.23010223664832e-05
5.42821895959622e-05
5.97102943664739e-05
5.83490350701029e-05
7.26896181894443e-05
2.60650806003744e-05
5.72231191152447e-05
0.000102750533498414
7.14433543123721e-05
-1.14034641447924e-05
6.53958622641209e-06
4.64209265076303e-05
7.89611214926231e-05
5.9544589564659e-05
7.03223095811485e-05
0.000102658767313628
5.40121678758271e-05
3.11724325442166e-05
4.25414713157439e-05
4.20421506649014e-05
-3.77786071493779e-06
4.08954745356266e-05
8.28612433120683e-05
6.7453370757114e-05
7.73531970377185e-05
2.83798312599858e-05
4.21952885779553e-05
4.23725840245738e-05
5.49352497154808e-05
3.31845577595863e-05
5.37043522856345e-05
2.53642287869962e-05
1.8131982897942e-05
6.25386827458571e-05
4.31855356882807e-05
9.26497205530498e-05
1.44441845698258e-05
7.6603020864886e-05
5.4006597474969e-05
3.16156219658672e-05
2.94599472577441e-05
3.5646160752307e-05
5.13509064323161e-05
