# Supplementary material for: Research on computational propagation and identification of mine microseismic signals based on deep learning
Source: PLoS One. 2025 Oct 22;20(10):e0334641. doi: 10.1371/journal.pone.0334641 (PMC12543183; doi:10.1371/journal.pone.0334641)
Supplement: S5 Data — (ZIP) [file pone.0334641.s005.zip › 000100800001388.xlsx_0.txt_24.txt.txt]

1.24317526572084e-05
4.92636829369202e-05
2.95338003518416e-05
4.69165920359988e-05
8.06717394501361e-06
5.27408280676906e-05
6.41952060876824e-05
9.04678003050948e-05
2.60317554656031e-05
2.39696900012741e-05
4.11747029233055e-05
2.08115130329398e-05
9.81992699815645e-05
5.85914422234041e-05
4.43950719940319e-05
2.97837314570797e-05
5.15288754326222e-05
3.01445734485701e-05
2.8180830685234e-05
8.17721672533663e-05
7.37894592298208e-05
8.35677407256575e-05
7.92634186352684e-05
2.65913002385624e-05
9.08621927041305e-06
0.000118937759751935
9.23294051900689e-05
5.47518561299555e-05
8.93097955113209e-05
6.5779238024365e-05
2.43115752541837e-05
7.73918182580476e-05
0.000110178565327136
4.57874611371763e-05
0.000110803384473253
4.88138079304372e-05
0.000103606205369095
3.88400430506123e-05
1.96616024375702e-05
2.96600208136937e-05
2.31885983442849e-05
7.16252509603157e-05
2.77873028295471e-05
3.98271604525508e-05
0.000114234497741876
7.84617002313842e-05
0.000117346175565231
6.02907990252675e-05
3.0880560338663e-05
9.39505872431035e-05
4.57505224961916e-05
1.52194289963716e-05
3.64299257880037e-05
4.02003320213272e-06
1.7291254779788e-05
5.33940312757413e-05
2.62891534020816e-05
8.45265374889883e-05
6.85666632257566e-05
5.00005241072618e-05
6.16422774550615e-05
4.56729405089466e-05
3.5447056240897e-05
6.96427726103325e-05
6.94420503569206e-05
7.52759283218223e-05
8.32393354057422e-05
6.92336271547462e-05
6.52268213601314e-05
0.000100632888131922
2.56796142628971e-05
9.61494144776418e-05
6.38596787991606e-05
5.69928919724957e-05
8.28562021454558e-05
2.6250042898367e-05
4.66417830437778e-05
7.52581897169417e-05
9.36107987947197e-05
2.19041731690461e-05
5.65030723211805e-05
3.86107980945007e-05
7.3349729119793e-05
6.74394524823492e-05
1.9893326791729e-05
9.3075351265468e-05
1.38755844520556e-05
6.96128209945667e-05
3.1089508402535e-05
5.65082113048262e-05
9.21674471614459e-05
9.43013258897032e-05
4.53353882703955e-05
7.28068379406311e-05
3.9079155039649e-05
8.86571473670678e-05
9.0147930718116e-05
2.46369492673397e-05
7.46697267093979e-05
6.49287500921892e-05
3.87632115573534e-05
4.53855155289319e-05
5.30855185620825e-05
5.21942236063616e-05
5.58951920145839e-05
6.68022314508495e-05
3.6585438629487e-05
6.2872587183769e-05
5.69716232207822e-05
2.50295694259355e-05
4.49918079444475e-05
2.93620932558507e-05
5.93523148072163e-05
2.3383756837396e-05
6.84807446090567e-05
7.14433091772968e-05
9.1111618704456e-05
-1.51962578988496e-05
3.96281262821647e-05
6.02276040957671e-05
9.49420086980466e-05
4.42748010939047e-05
5.50387047527252e-05
4.95467828811921e-05
6.33758960225118e-05
0.000128786258331287
-1.93856022315004e-05
5.752956232284e-05
0.000114422408874519
5.19382459515837e-05
0.000118898623707286
4.96852850415874e-05
5.28786884420283e-05
2.52754527413642e-05
4.95843468798115e-05
4.9777213448168e-05
9.32486188255629e-05
7.42663879901333e-05
2.9355998567492e-05
1.22117928176296e-05
-8.68932147198169e-06
5.01321227526619e-05
0.000105723762731457
4.09559197678206e-05
6.36110288920715e-06
8.84281500618813e-05
3.66459421138528e-05
3.75141776819163e-05
2.27836046663744e-05
3.42248977304265e-05
1.60020287771568e-06
2.4466872234452e-05
7.93981380415923e-05
3.87703214977323e-05
0.000114786282013891
4.69943019893105e-05
7.62475644666339e-05
8.39240975709636e-05
1.19970581334715e-05
2.58114805331662e-05
1.751459962816e-05
3.49256015821037e-05
8.5279959406552e-05
0.000123364278907445
0.000131932960098482
4.86275400045914e-05
5.75351262743802e-05
6.5783439059926e-05
3.79067464946065e-05
1.00496547352919e-05
5.76370303574237e-05
7.13134731344731e-05
3.97455356135062e-05
9.18947069324741e-05
7.95635831256022e-07
7.27281349294137e-05
6.44116028225932e-05
3.94510147372168e-05
1.98820307997895e-05
6.6715538647577e-05
9.61758176397277e-05
6.02927239750485e-05
9.37094827030767e-05
1.64337894154599e-05
0.000109842277875891
4.70768325582783e-05
6.01490839578879e-05
0.000120078641698422
0.00012646295006212
0.000103966195748894
2.75168945737944e-05
4.53343345917236e-05
4.63090978791422e-05
1.9423116544618e-05
6.14622300473561e-05
5.95354372094673e-05
9.2280132630103e-05
3.12340607881992e-05
7.24245388849593e-05
7.4333040769143e-07
7.34474410394611e-05
8.08862374299908e-05
5.18934853987695e-05
7.09537655879855e-05
8.66845212460631e-05
2.25298907901628e-05
2.28929907757226e-05
5.41401040130593e-05
8.62169401987265e-05
6.35982703638176e-05
0.000129590860998288
6.69317108112958e-05
0.000103841436161816
5.76370266524645e-05
8.40591311593391e-05
3.24655818315191e-05
4.92784046085659e-05
0.000125612288658095
5.42045499752708e-05
6.73763732791735e-05
2.94621626085214e-05
2.82674072707873e-05
0.000136160752044759
5.82360726934124e-05
6.41616795687289e-05
5.47000561968474e-05
4.82624846654465e-05
4.99387490518138e-05
0.000104898355468998
5.48550975494487e-05
2.31577722299337e-05
3.69895751411419e-05
3.77607886040462e-05
7.46075719694519e-05
8.51488697355232e-05
5.10068513039076e-05
-6.78742398339206e-06
3.23808465375968e-05
7.72727922291424e-05
0.000102622523295529
6.03304329347117e-05
5.6028112339193e-06
2.87944122277696e-05
1.28272092875368e-05
1.9960252972772e-06
8.41886287127482e-05
7.59678031586186e-05
9.81205333168718e-05
2.43919043483836e-06
0.000129889978851351
7.72237280664784e-05
6.37893375636818e-05
8.21574297309769e-05
-6.39522112738654e-06
0.000144617513224132
3.70070236019967e-05
5.55748009080841e-05
6.93710515920286e-05
1.9375588832884e-05
0.000106522636439658
5.89940615140866e-05
5.20305522939282e-05
8.89166340874265e-05
-5.16366862128135e-06
5.95987813575318e-05
1.46863118387876e-05
8.16510210206947e-05
3.6399522527822e-05
3.80014314364243e-05
8.26478506726054e-05
6.45186661209357e-05
5.5648696742365e-05
2.09958638728872e-05
3.8009164226029e-05
3.66429045996136e-05
7.60650137540844e-05
5.62056064198627e-05
0.00010751721842901
4.12389753377254e-05
8.23575570160738e-05
1.25606667710258e-05
0.0001120947939588
6.56457111407453e-05
4.2214280384122e-05
4.53379449960252e-05
8.47465777907481e-05
4.55604618681841e-05
3.10975262937813e-05
4.89914929414269e-05
8.37411000498217e-05
4.54474366362376e-05
4.04375019670006e-05
8.80852733451883e-05
0.000100757533073582
3.05915167348495e-05
4.70880913016966e-05
9.86887516349912e-05
1.71730682715771e-05
0.000118195497487774
1.9572236267098e-05
4.75008512137825e-05
7.06156990302145e-05
4.23765145858806e-05
8.26749926573665e-05
3.26877828609125e-05
2.12462353537124e-05
3.50731696587897e-05
8.11408265115609e-05
8.8457271917943e-05
5.17418961012545e-05
5.95777737705773e-05
9.71670864786455e-05
6.05029856743272e-05
2.66231924535814e-05
6.29602753289242e-05
8.4806309620316e-05
1.45811641936384e-05
2.5979860780748e-05
3.83281231147448e-05
2.66584150926201e-05
6.27748175821148e-05
-1.36063585905956e-05
0.000101557262123716
3.6395343126878e-05
-6.4029545670082e-06
2.898746577703e-05
8.9517285129357e-05
6.28515285377582e-05
2.66164711431761e-05
9.15288814519775e-05
9.29270089785626e-06
3.18740828938833e-05
5.87816929598564e-05
1.64384956069986e-06
5.31537362738386e-05
0.000120500494752497
5.01737278208516e-05
7.09164032602991e-05
4.92386143103291e-05
5.60807054592843e-05
6.20184648697656e-05
6.82217452367484e-05
8.32866907964913e-05
4.17369032070861e-05
0.00010536297222437
2.39382294735699e-05
3.83090531076021e-05
9.90239301464318e-05
0.000118222610526085
7.88376309658056e-05
5.43695593859755e-05
8.29143361798985e-05
3.76612951779712e-05
9.95069381471151e-05
1.69254212682648e-05
7.44469473330302e-05
3.15923557336192e-05
6.30386555043674e-05
7.61101257395155e-05
9.02982267923238e-05
6.77397844611333e-05
0.000138840530865366
1.91635578601474e-06
5.2033358480158e-05
4.57512633066296e-05
8.14112501788859e-05
4.41745017039669e-05
0.000110097675712869
9.2215032705971e-05
8.68752295591322e-06
6.0972502261183e-05
7.07762877281637e-05
5.42352044450048e-05
3.68063902558928e-05
-4.40533684423976e-06
4.06667234073184e-05
5.23329845049084e-05
4.36342455938365e-05
6.91160205131517e-05
7.25504875353243e-05
6.28190524644169e-05
4.78227482136833e-05
7.2393275297546e-05
1.79315972012454e-06
6.89913607018975e-05
5.09727576073094e-05
6.17380091291425e-05
4.91760935894878e-05
4.65562112374774e-05
8.52563707287091e-05
8.10230583059765e-05
7.39248342319699e-05
5.63243861978855e-05
7.24107634191545e-05
6.00503912226734e-05
2.40910931657076e-05
1.3984758938592e-05
0.000113075108642797
7.10721218865984e-05
2.56219912160499e-05
8.42107621913282e-05
3.60278768902716e-05
0.000137073498808877
5.55636296003121e-05
8.36402466339798e-05
7.00498432077821e-05
9.49596309346818e-05
3.49252013844886e-05
7.86615545719137e-05
0.000115725704560818
0.000101952742672014
9.54453641464553e-05
2.4277934802202e-05
2.69404933077742e-05
0.000132422405795729
4.44735325431398e-05
1.27930021659191e-05
4.78832516744594e-05
2.58415505414797e-06
1.43735201712469e-05
5.9811901278448e-05
5.50032415833867e-05
4.80859337284124e-05
2.85549339105572e-05
0.000126127956346844
1.99651802345203e-05
2.64013390782091e-05
4.67050640799588e-05
5.47613673069365e-05
0.000117365795488157
9.92346879268919e-06
8.42130600333243e-05
3.74430440711154e-05
3.57190998092404e-05
4.07441692289046e-05
2.39258094247119e-05
3.31047426480584e-05
0.0001309396933821
0.000128921655686497
2.4008637091852e-05
5.22552087311741e-05
1.74905642409168e-05
3.55338042887146e-05
3.3871417064501e-05
9.56021180868014e-05
7.5334799402161e-06
6.61873521907053e-05
7.45091730785742e-05
-1.58321840708657e-05
4.23194740098524e-05
4.68156411495775e-05
5.89677314804296e-05
6.95361589182621e-06
4.1069944487024e-05
0.000112771394955949
1.95684757726419e-05
4.93750877878421e-05
0.00010849158029968
2.65111973014587e-05
5.83534902790127e-05
9.35737504981915e-05
4.55649092977417e-05
9.74079368356069e-06
9.44665229341693e-05
1.98098162026671e-05
3.44667641568075e-05
7.12509541496885e-05
6.96865837068029e-05
4.51393559897378e-05
5.0098168137088e-05
6.09833129471821e-05
4.75678400345304e-05
3.79317690499067e-06
3.9945898414408e-05
3.72624647256014e-05
4.13477827015733e-05
8.7985599922939e-05
4.56185851894868e-05
7.56343941728703e-05
7.30345979038693e-05
4.32255014582196e-05
2.5909801221125e-05
6.87889715439231e-05
2.21646485151197e-05
5.84493379971589e-06
0.000121089048506422
6.0040721380992e-05
4.59491550859395e-05
4.15926574146954e-05
4.57660984508692e-05
7.57117849901705e-05
5.33251158257739e-05
3.86739301215659e-05
6.78076554731245e-05
3.60859290584964e-05
9.69420154044957e-05
7.57053507555489e-05
6.43950492495437e-05
4.70768845077277e-05
0.000131179131091152
8.45445663225628e-05
4.26070947206255e-05
2.43540057938309e-05
6.5887120688668e-05
1.72280285826839e-05
0.000113998091077682
1.97068589392769e-05
1.25685804088943e-05
5.0079702883819e-05
0.000157605765003346
7.29537765455919e-05
8.8146947109999e-05
2.82712779666493e-05
4.83587261364594e-05
6.79383360051478e-05
9.6788719433779e-05
0.000129517591582724
2.93080000455742e-05
8.33671697243246e-05
4.5560708264914e-05
7.31040092324537e-05
0.000115786694800959
2.16470592345279e-05
7.58782247752338e-05
4.15324444821083e-05
3.03911345715926e-05
4.11232916134516e-05
0.000108415056596965
7.41978839862737e-05
5.40988564922979e-05
2.50120284330278e-05
5.65606685156227e-05
4.85520699025915e-05
0.000100088935708446
7.51756482359523e-05
4.30115841721819e-05
9.26353704650535e-06
3.52381284321396e-05
6.05797980038848e-05
6.90819607855346e-05
-1.36052857874713e-05
3.48021000098831e-05
0.000152594968788342
4.94808703221603e-05
4.64463394029812e-05
6.21352889729179e-05
0.000111487364070967
0.000119163272098192
4.99481896306109e-05
5.07833393148799e-05
8.14613524072301e-05
8.4706476104996e-05
4.36175418987867e-05
-2.95800062799891e-05
0.000121446465545248
1.89245683392476e-05
8.01288932948114e-05
6.53026852304869e-05
1.6319322490502e-05
5.79049192526986e-05
3.70043025828308e-05
7.40062883792617e-05
7.70828250317255e-05
6.7453929493713e-05
6.09351622332189e-05
0.000141248148768336
9.1671895097462e-05
8.7279761907758e-05
6.88043527686827e-05
4.49619143286572e-05
0.000124228610045181
5.66435130968884e-05
6.04409477775007e-05
5.06955265100639e-05
8.97123320861726e-05
4.90810558627931e-05
1.38402058742173e-05
6.50514346183193e-05
4.60706964751298e-05
7.54281103913691e-05
0.000103946639471749
4.26942068467907e-05
5.68649379781472e-05
9.85322724828575e-05
2.21708581508122e-05
4.97558708015598e-05
0.000104680997820667
1.64501633566261e-05
1.83813072285119e-06
8.3854649070546e-05
8.90678752732094e-05
6.47540503929634e-05
0.000101212493803495
7.57273883779172e-05
3.20748625781505e-05
1.44095827703865e-05
4.18860091247804e-05
9.880655824171e-05
0.000128404117570475
9.57751752684488e-05
8.90751093920028e-05
6.56921641653009e-05
5.25643526434765e-06
3.27644002858303e-05
8.15915085530488e-05
2.80105598948372e-05
1.26513452954891e-05
8.19453520826698e-05
7.18008714892797e-05
7.66764809876738e-05
0.000101615416628132
4.59184135633064e-05
8.60813771879528e-05
1.05881092645414e-05
8.43222857053149e-05
8.95025399921316e-05
6.02674876366975e-05
-9.06702476727491e-06
8.10548385262851e-05
7.05177354733607e-05
4.99876037686353e-05
8.30895468207855e-05
6.94145522327686e-05
0.000113162027294381
1.77780965407933e-05
3.09769242038441e-05
3.81357792040374e-05
4.95098944424282e-05
5.53412692488708e-05
5.58232209514321e-05
2.01006675311659e-05
0.000100894577609507
8.69532054331228e-05
7.00384232696213e-05
1.87059477386429e-05
0.000104004383291947
3.74567774262477e-05
4.34619716514646e-06
9.0612856635819e-05
4.46418296547175e-05
0.000112844188705535
4.00253914952608e-05
2.70090920051364e-05
3.60050734739615e-05
0.000106653174469127
5.00306550537152e-05
7.06932075298955e-05
9.55185405586403e-06
5.7570441362033e-05
6.78451816572284e-05
5.6883396274983e-05
6.66111814411269e-05
-4.69631449409607e-06
5.36122991428908e-05
9.37368856461446e-05
4.42952457372673e-05
6.59762694764971e-07
1.43643076113603e-05
5.01103861641426e-05
5.01702702891007e-05
2.39473597285661e-05
0.000112103559534374
5.41888043798992e-05
9.06678126359089e-05
8.77081230235246e-05
1.78142494296707e-05
2.0486114771575e-05
2.31632637343272e-05
5.20361210232479e-05
5.37069577710234e-05
6.81202089800924e-05
0.000117801921993379
6.95205197881687e-05
5.66895012175245e-05
4.70381921456511e-05
3.25490335304406e-05
3.75999414605271e-05
6.95340276431983e-05
8.55517645575262e-05
7.05702896609246e-05
8.87612029522094e-05
5.15619640425763e-05
4.67314733537013e-05
4.9574059172943e-05
2.65973214892927e-05
3.40271524912124e-05
-3.58111519610889e-06
1.5666971992208e-05
8.31092862258918e-05
5.55542070761809e-05
9.60952565411368e-05
0.000119948049299863
9.92215456557122e-05
3.88400957772454e-05
4.36455765652277e-05
3.0031353999911e-05
9.27071242369761e-05
5.2080754049707e-05
8.34482387290869e-05
7.29379930468021e-05
4.57316549604286e-05
6.52366169200857e-05
4.75120311424843e-05
2.51630294703034e-05
2.36166498990537e-05
6.71217276384505e-05
8.97158839769222e-05
6.34627307410627e-05
5.0568765479799e-05
0.000114794938507711
6.683605861963e-05
6.21030001602185e-05
1.37375403736813e-05
5.01516699691891e-05
4.95976442719532e-05
6.28274830635978e-05
9.53059297545154e-06
4.62483079334937e-06
7.37215551582431e-05
0.000106238554582119
2.99408755235678e-05
6.38968664734606e-05
9.98084308555045e-05
-2.58032013297572e-06
7.66738328072549e-05
7.72682915897586e-05
7.00677461871517e-05
6.78435594375419e-05
6.07423369912847e-05
0.00010651777813556
5.11487767072317e-05
5.63392812624083e-05
-1.05531741414443e-05
5.46647142846632e-05
0.000111208484777497
5.45978022326818e-05
3.72879748469445e-05
2.26034537025786e-05
3.51529007025579e-05
4.13942849003165e-05
9.68236979191415e-05
4.03540773555735e-05
4.76949958800025e-05
5.55324603752464e-05
3.40185336534733e-05
8.06348483179392e-05
9.68879400798995e-05
3.0391470186688e-06
5.56394912178354e-05
0.000124677753480751
1.25304697399523e-05
5.88963760163825e-05
0.000102200993598953
5.4158103161425e-05
3.8155018255891e-05
0.00011824035042011
7.58383757762164e-05
9.2438917680517e-05
0.000117451508089436
5.82842272082194e-05
5.80437498593327e-05
4.14504064996215e-05
1.56036739394693e-05
6.97763621790105e-05
5.76369299719711e-05
3.69979543094514e-05
8.57999424076715e-05
4.3256023569078e-05
5.68213332253646e-05
5.74075050386665e-05
8.43360467338309e-06
7.92118653313462e-05
8.81143450275116e-05
5.80584174510921e-05
3.01395592192401e-05
1.81002989869682e-05
0.000106129595539172
6.30149137271983e-05
-3.9002631401616e-07
3.58110717601809e-05
5.15811065688532e-05
2.39427816055824e-05
9.11613035815229e-05
8.82620572485516e-05
4.32831135832682e-05
8.76162636829547e-06
7.35894957009223e-05
6.25671609621715e-05
0.000101671646832904
-7.49203416585241e-07
8.79707302247889e-05
0.000137353526685791
0.000107509801019303
4.41757434390422e-05
3.0525402846421e-05
3.87087389697758e-05
2.29767071811786e-05
6.0615031365331e-05
3.87829413638095e-06
4.33577252287194e-05
7.91086866561849e-05
6.50323809763673e-05
8.25604496082223e-05
8.74434178320415e-05
4.73326605204124e-05
3.35483812021533e-05
4.04893508642773e-05
1.42057324584838e-05
5.68980805391693e-05
4.71741479137001e-05
0.000118511037407059
5.58571965640494e-05
1.925904634059e-05
5.64995305724232e-05
9.00487562730258e-05
6.63837584247908e-05
1.96917319613378e-06
8.57891891356348e-05
7.50664794328071e-05
9.4092975639473e-05
8.6491067713985e-05
6.63358817777608e-05
4.75342414579513e-05
5.50075988750016e-05
0.000100308396307956
2.45496684801496e-05
5.03871769853645e-05
4.12749314960406e-05
9.20383054179495e-05
0.000112458378310182
9.38773497318563e-05
5.38441058084707e-05
7.66427068938487e-05
7.32806476698675e-05
2.8265148243192e-05
9.83378266132139e-05
9.86954650902675e-05
6.3980683321215e-05
9.54980067433902e-05
6.06699217544086e-05
7.00924820270051e-05
5.02471632218013e-05
2.69336109199559e-05
5.25688985845752e-05
7.69314469424836e-05
4.46898930276764e-05
9.02346175967317e-05
4.70262331590725e-05
5.69066885239685e-05
2.55205916536299e-05
6.08465408057683e-05
3.94910742510095e-05
6.4753668930576e-05
8.6474759627539e-05
7.70537453717613e-05
7.42455631862744e-05
9.07467639683634e-05
6.53643612460096e-05
3.96620805700972e-05
4.95147764259753e-05
9.94308462816424e-06
7.09485310990523e-05
4.54160253096542e-05
2.64679291063221e-05
5.23594699278009e-05
4.99507290335343e-05
6.33808673713142e-05
5.28030915609409e-05
3.34410612801936e-05
3.03657220275426e-05
9.39907185865639e-05
5.31108710140717e-05
7.37017887233152e-05
8.02234471846745e-05
6.15898850577404e-05
5.96112108739891e-05
9.06929355522756e-05
6.74425688583178e-05
1.34761385946328e-05
3.24209714827802e-05
7.25814360045041e-05
2.57242627203658e-05
6.36524785051214e-05
3.56313210236165e-05
0.000104406555201392
3.65697167727776e-05
3.48873739106914e-05
-8.63475838464539e-07
9.51167211400054e-05
7.58983512808415e-05
9.42566027084574e-05
4.50435381415799e-05
7.44345439575747e-05
8.11524976338855e-05
6.91236527490321e-05
5.2115110995307e-05
4.92887021068519e-05
0.000112364909606964
8.37851884070991e-05
5.88598153221895e-05
4.3269740248639e-05
6.83416217163976e-05
0.000102494899086074
6.61450707956187e-05
0.00012842329581691
5.3247118924197e-05
7.66783462932071e-05
8.05808377442558e-05
3.96435012346573e-05
4.93960304218005e-05
8.86904686960922e-05
1.03156891041797e-05
0.000135115735361545
3.77570537943612e-05
7.68139574141629e-05
5.49643973208249e-05
8.83801264721504e-05
2.06877381155134e-05
3.02239196910915e-05
9.2000631177387e-05
-7.04298549968449e-06
9.37085564287692e-05
2.48557495941571e-05
0.000124825492586054
9.41787722030498e-05
4.21594293230464e-05
9.13836857572492e-05
5.8400612552255e-05
4.02072293743957e-05
4.22197333672378e-05
4.42878750862197e-05
5.29988910350491e-05
8.40374470311239e-05
3.20097415921632e-05
9.65699477059599e-05
6.62211944254801e-05
7.36344572779825e-05
0.000111938920871887
6.25919968029215e-05
2.36801408818092e-05
8.16864945415933e-05
9.29680130374519e-05
4.6807721829462e-05
-1.77388709948541e-05
4.08804613350621e-05
9.50081780986763e-05
8.91957186800076e-05
2.41829374313707e-05
0.000130295655705607
5.99024458892105e-05
7.08320552054262e-05
0.000107693437970613
0.000106951324399995
8.89040862196376e-05
0.000102145299818622
8.91599011147468e-05
9.14521413294604e-05
8.68065419274371e-05
5.73263137668823e-05
0.000114747134136545
1.9505878078729e-05
1.4959490415619e-05
7.57445284910722e-05
6.68790065942696e-05
2.84679894804242e-05
3.42647545221481e-05
7.92065992860589e-06
7.21568052857701e-05
6.68136829919884e-05
9.40828863917987e-05
6.60217395672389e-05
5.24152491138396e-05
9.01865091126406e-05
6.36610717574838e-07
8.28919890344653e-05
4.44616392817429e-05
4.13608979153813e-05
0.000122700154721292
7.82705001234463e-05
5.62004327148055e-05
0.000100249510202919
7.30854477780701e-05
2.70877909970756e-05
8.9884734873667e-05
6.97506390855736e-05
4.29768111623437e-05
8.36381905494652e-05
8.43036150086013e-05
2.73339789450608e-05
7.45611966965581e-05
-1.41911197981562e-05
6.61966733718953e-05
1.79291782955255e-05
5.49175918859195e-05
8.60967241124068e-05
6.3213548082577e-05
0.000109252382424891
9.90277425176587e-05
5.53542378396504e-05
2.7748054046069e-05
3.31680924624777e-05
5.07153076549979e-05
9.45402238125453e-05
-6.69880737525951e-06
1.85837095669944e-05
1.37378387040662e-05
0.000109346491478162
3.58883381703205e-05
5.87182779496134e-05
3.83419045541254e-05
0.000104763421251373
-5.22056955117592e-06
4.53812343526488e-05
2.27013514726763e-05
5.89993790451449e-05
-7.83986001962181e-06
7.2627486901412e-05
7.57276845297842e-05
7.49875330473608e-05
5.79082387996928e-05
6.05529053110894e-05
9.33342854709679e-05
4.01196652788713e-05
9.33638439708936e-06
6.05170246239639e-05
8.82581328206674e-05
8.19879982056602e-05
6.00561269951205e-05
7.46482942546179e-05
8.51601530298765e-05
7.06312478632629e-05
2.83098997164991e-05
6.21371408178908e-05
3.35111252051026e-05
4.52354710598058e-05
6.34565321249954e-05
0.000101550213455416
2.85795568667769e-05
6.65626506360456e-05
6.04296353633157e-05
8.53863887557674e-05
3.67330141153696e-05
3.15605515356955e-05
6.05955556769866e-05
3.6083875095017e-05
1.06692177870171e-05
3.78698176993713e-05
6.35255588698479e-05
0.000102280561838118
3.55747567586967e-05
7.48616725903225e-05
4.6088749190208e-05
3.58536018566705e-06
2.57176403847258e-05
6.71433128806747e-05
3.26335198976887e-05
5.00588059485308e-05
3.47167561429271e-05
5.33814517300952e-05
3.29952014611595e-05
4.23767300125279e-05
3.43985628278904e-05
0.000126803795214707
8.57268900821359e-05
9.10049631200886e-05
0.000134987848222633
3.2951116172519e-05
3.78239585214449e-05
6.11028541745648e-05
4.53500680036556e-05
0.000128594215209428
6.58469249318173e-05
4.33061081303988e-05
2.70553248111985e-05
0.000110789809409737
0.000125729203195623
6.7885682267105e-05
5.04478713383541e-05
2.11294574259423e-05
5.7521380201596e-05
2.77853409285717e-05
6.38026467597737e-05
1.92921803951092e-05
8.39532634983301e-05
5.06751444424099e-05
6.24957299498512e-05
6.42410196843051e-05
0.00010765135883674
3.70438606851807e-05
1.39009888977134e-06
1.5212510494845e-05
2.31370682835164e-05
6.32475493026274e-05
3.02513245921241e-05
4.2593057123523e-05
1.89673862693764e-05
3.47153331996753e-05
-3.41895307254092e-05
3.21745440408516e-05
5.35224792287164e-05
5.13183273652985e-05
2.73940880119042e-05
2.38301906384173e-05
3.52766795072088e-05
3.5447618150955e-05
6.77270244954855e-05
-1.24192331415448e-05
6.88488191499875e-05
5.96540993823803e-05
5.42785838061522e-05
0.000112785083413047
2.98633078781001e-05
-2.60132732248198e-05
6.73994434315674e-05
-3.06645434310917e-06
9.61442614456292e-05
4.96243131195628e-05
0.000105360416973756
7.66976013807159e-05
1.23998255043602e-05
5.23464912232234e-05
7.79473995471424e-05
1.01583010090853e-05
8.83956789744502e-05
5.52431466412698e-05
4.57108627260915e-05
6.82739898597921e-05
-3.17950814564552e-05
3.6413462404072e-05
7.28749882483221e-05
4.35840512491144e-05
1.01519648012123e-05
0.00010330836296252
6.40457440327822e-05
1.74246820224903e-05
7.23004465011995e-05
6.95804180703271e-05
5.86331084660139e-05
6.96103187151255e-05
7.87710038998102e-05
6.01409612151426e-05
7.19802351275369e-05
3.73858758727361e-05
8.31499931079281e-05
3.0795455861912e-05
7.8918140242989e-05
1.38866901166767e-06
9.35705000536036e-05
-1.06932944457392e-05
4.62533247598661e-05
2.26740558760405e-05
6.92705134066615e-05
4.54493728099951e-05
6.16678926549526e-05
6.1817272604375e-05
-2.15710511311358e-05
2.97842749715093e-05
4.90889820702089e-05
0.000101631188294114
7.09490753071842e-05
2.19315648644577e-05
0.000114537720415491
5.72803531414362e-05
7.70236207758941e-05
1.64860754880852e-05
4.95655812392823e-05
6.74299900241235e-05
2.9470496757252e-05
2.5244507305279e-05
7.80319728134128e-05
0.000105347175934095
5.86574475688284e-05
0.000105933514039852
6.57022936833917e-05
2.8635445141545e-06
5.41709165026497e-05
6.92403213290178e-05
5.50296993621498e-05
6.08602870818411e-05
9.44942048938815e-05
5.89703773816738e-05
4.22367935549792e-05
3.97620400696679e-05
2.85973857811449e-05
5.4293798686133e-05
9.39152103286618e-05
8.0628996192566e-05
6.46368178147593e-05
3.99816574021335e-05
1.19279228773826e-05
6.20345099532214e-05
9.22003198109143e-05
5.00129706346176e-05
9.65958524318584e-05
7.64750445118951e-05
5.54419978598785e-05
0.000124960714204993
4.87008873609547e-05
1.64969459093522e-05
4.98566443536138e-05
0.000119593216190722
3.54900853937208e-05
0.000102345813098207
0.000110553196767882
7.84365658237057e-05
7.89868156453998e-05
7.32030693583675e-05
4.72722587096798e-06
4.51702243386325e-05
1.85986277348988e-05
2.92919681701547e-05
7.31632883179198e-05
0.000111343624591888
0.000103806045205745
9.73719106260926e-05
9.52193482588961e-05
5.64405834552023e-05
1.70407041957051e-05
6.6364299763734e-05
5.69881583329316e-05
1.4076063477291e-05
8.81401063926987e-05
0.000113213966132053
5.76837992162345e-05
1.95530489136324e-05
0.000101071849290681
0.000131912180275878
8.95951749861582e-05
0.000116495092617027
7.96753486157473e-05
5.8784913716184e-05
7.16708990051963e-05
8.80477202742749e-05
0.000100180351447193
8.50575290006475e-05
6.35605040410342e-05
4.03508243331346e-05
5.81985700818816e-05
3.72653714558116e-05
4.67286618855591e-05
6.18273719345597e-05
3.23045124110144e-05
7.25204583874352e-05
6.71450626236312e-05
9.57309239823567e-05
7.5672706691224e-05
2.33113713300816e-05
2.24998461717111e-05
5.46572635347201e-05
8.19026155015618e-05
8.52292629676049e-05
8.35839968655372e-05
4.57186767919858e-05
9.1299837912037e-05
9.03446048730447e-05
7.18409060412295e-05
7.96337680160309e-05
-3.78209353303376e-06
7.04537527779904e-05
1.00557574369203e-05
0.000120717921005056
8.02366286048842e-05
6.0130786217116e-05
4.44296464990235e-05
-3.28954657709609e-05
7.56498584332103e-05
5.24385633820858e-05
8.1019083267255e-05
4.08648408310966e-05
2.544656997156e-05
7.22024565565944e-05
5.98415657341628e-05
4.62845573558317e-05
4.78078347933281e-06
5.35900318106261e-05
-1.439007776972e-05
4.14795729435707e-05
4.87780740242701e-05
5.02227996186096e-05
7.58414430948366e-05
5.07972890296454e-05
0.000102584383561302
7.02371984911855e-05
7.47446832860486e-05
7.60892963417949e-05
8.86205594232319e-05
0.000125321660792366
2.30655345886478e-05
3.10491424909379e-05
9.77194879856179e-05
2.69972347293521e-05
6.96223743490092e-05
4.83213939648671e-05
6.10365429172625e-05
4.86048608036174e-05
7.7737265220143e-05
6.97157323376774e-05
8.93423798848457e-05
2.72934811389613e-05
4.36567806430746e-05
-8.96948783078282e-06
6.96396397867784e-05
1.82367522999555e-05
0.000107838583004273
6.61147663020868e-05
6.09800254901599e-05
7.12342917287099e-05
1.54095883694129e-05
2.9257388170199e-05
2.93658532002784e-05
7.86710376894338e-05
9.05836831995726e-05
5.70672446517249e-05
3.91802565056546e-05
-2.37919321982652e-06
1.35940426559777e-05
3.54081208008515e-05
3.11224842507616e-05
3.44139205702707e-05
5.26460177068232e-05
5.80259814749953e-05
4.43017860025546e-05
9.5732623664751e-05
5.86839253484846e-05
2.0462803372576e-05
5.88267985800515e-05
5.66025008398473e-05
8.08704266358439e-05
6.84608339362538e-05
6.91651324178799e-05
2.5139802219128e-05
6.27421709010643e-05
3.43467784368049e-05
5.81631548661297e-05
9.30084138992607e-05
4.98125624394849e-05
6.17404814719278e-05
9.00871008361783e-05
6.95146773242955e-05
5.84944695930547e-05
7.64303118953224e-05
1.05486371190384e-05
2.95894748760711e-05
7.46660726600973e-05
7.85596605383305e-05
5.36222571801982e-05
9.09638963316857e-05
9.18001024840268e-05
8.52934739110599e-05
3.75829360262912e-05
3.27761025559819e-05
9.37998143581211e-05
4.48236447958937e-05
0.000104596982959918
5.57135166766409e-05
0.000103619059933362
8.5334697633752e-05
2.41342329806819e-05
7.46874605745916e-05
9.35098107512439e-05
9.26465047698497e-05
8.91517259756891e-05
3.75434121556375e-05
2.56706184727522e-06
6.87113268756275e-05
7.7356672891176e-05
6.8323755579419e-05
4.66212081732228e-05
6.13521737876603e-05
1.95256606149258e-05
1.80498338564551e-05
5.36833198408846e-05
0.000114596299780058
2.61788534846314e-05
4.60009169216908e-05
6.43216078552377e-05
3.04462627585977e-05
7.29580282306439e-05
5.22030769649708e-05
7.07013216442013e-05
5.72919798353755e-05
2.80942579929647e-05
6.4017539040825e-06
2.73418885267369e-05
4.92678401931124e-05
4.62618779712558e-05
5.60254869998656e-05
3.96499042340672e-05
1.18129907540952e-05
5.62322352881752e-05
5.97557227683568e-05
6.15576134483595e-05
8.44662130641389e-05
6.51836611004634e-05
5.40454957411742e-05
7.91951869716197e-05
4.60941889069859e-05
8.90641017996861e-06
9.51591087572338e-05
8.42246631338885e-05
5.80283221515963e-05
2.69910804800124e-05
9.91932256086264e-05
2.88626306587134e-05
-1.3233001358889e-05
3.98373613872269e-05
5.18406155738603e-05
4.23421056136791e-05
3.78857206095652e-05
8.31708440705143e-05
6.06560642442765e-05
4.48344791512956e-05
5.48305812542406e-05
9.69493398663127e-05
0.000121586144335336
0.000107500999434846
-1.83711393983811e-05
4.45686911248703e-05
3.17762605490935e-05
4.37162038752077e-05
7.84093576937432e-05
6.87527050287197e-05
-2.3968396524878e-05
6.97153488348128e-05
4.99789910968853e-05
4.4223539934857e-05
0.000116829915405704
6.50179553618438e-05
0.000125077663142842
8.70335366413067e-05
-2.88740291685702e-05
4.90800529183402e-05
6.02935544763207e-05
4.0535801174278e-05
3.50056605823469e-05
2.13629809795074e-05
6.76282062046711e-05
3.80440027171195e-05
8.36948762592437e-05
0.000105774664057751
4.477922553482e-05
7.16933159585993e-05
4.0513277877054e-05
4.80041079240725e-05
5.62744664106075e-05
6.16973629456788e-05
6.87617036468097e-05
4.06059122748107e-05
2.93616713361439e-05
6.48042367594399e-05
1.6094104630227e-05
3.12940353347299e-05
9.02722102166524e-05
6.61372679755223e-05
1.73976768287922e-05
2.21804190822622e-05
8.3228571643736e-05
1.38609114657941e-05
4.12853787672394e-05
4.87653594731225e-05
6.90992370001699e-05
8.76213138998152e-05
4.91321947041565e-05
2.83016874981482e-05
0.000112829489791761
2.18417861271253e-05
3.61423366106208e-05
3.53166116371111e-05
5.05551705951663e-05
5.41782804271903e-05
7.02430310516652e-05
3.40373630024628e-05
4.94042934047308e-05
9.17529757433198e-05
4.85475379113926e-05
5.54853079224731e-05
5.62021970751173e-05
4.73214502473943e-05
8.24499129319907e-05
4.69119421110305e-05
4.88826376259481e-05
0.000122959293230217
6.84232454099016e-05
4.32320779405762e-05
8.62581735141319e-05
0.000105188751215318
3.06529598153333e-05
8.27417262307783e-05
4.91296180005614e-05
8.16237324349356e-05
7.52886261235283e-05
2.01869364988736e-05
-7.25928856846367e-06
7.30743067221461e-05
4.21263802458257e-05
2.87925936219424e-05
2.56226244715059e-05
6.66980789848967e-05
3.83061860963483e-05
5.33380858481514e-05
7.55006117570279e-05
-1.17870648704659e-05
2.73191354354371e-05
-1.8672388019203e-05
4.87947862544603e-05
5.45589854157166e-05
3.6188126328507e-05
1.01709510892124e-05
6.79186383747994e-05
3.492869687814e-05
-1.19579192633356e-05
8.16613947511216e-05
0.000100484197328529
3.56154484878854e-05
7.84563903606893e-05
4.38177367398928e-05
7.38732556877709e-05
1.18121432529898e-05
7.00882165492009e-05
0.000104701192861414
0.000142421253818579
7.90441155267501e-05
3.48382182384101e-05
0.000125836683528162
5.26297176003764e-05
5.6410734556351e-05
7.07856742364188e-05
5.02838963440628e-05
4.32714198800774e-05
4.63260636661322e-05
4.56818440773937e-05
3.20161267726591e-05
9.78102501823857e-05
0.000107700927323924
2.89398614503935e-05
2.28244464139599e-05
4.10419203112822e-05
4.89652993278519e-05
1.7533312132124e-06
-1.83395963620581e-05
0.000127184263574237
2.6989984156638e-05
8.17271655860804e-05
5.05612895142059e-05
5.33076580087135e-05
0.000121131581854393
4.95572823084382e-05
2.94351314506595e-05
6.79198366971866e-05
-1.73463203003614e-05
4.83382545843543e-05
6.14267914716532e-05
7.15718692869913e-05
3.03064966450877e-05
8.28445874412042e-05
6.23245517308323e-05
0.000135967034339289
7.32150095294058e-05
8.42812198146125e-05
1.50322411810608e-05
4.58369699030705e-05
5.14232630730471e-05
4.58754544647666e-05
8.91240951158012e-05
9.90903897248958e-05
2.45074316909302e-05
3.23218431218181e-05
7.23384332019288e-05
2.86703135199481e-05
0.000109957877467355
5.90848098601809e-06
0.000108942427728575
0.000105874858409089
5.83078285774694e-05
5.31179983626575e-05
3.83673934928417e-05
0.00014884371163283
6.03305346405138e-05
3.8930693775408e-05
0.000103260065286412
9.46590046870411e-05
7.54862815104902e-05
9.17679442238729e-05
0.000109740588437107
2.55516910867327e-05
2.4464066968749e-05
8.9696801494403e-05
0.000111963074478928
7.69622809573817e-06
5.60345385376808e-05
1.2966090173881e-05
3.52692082676696e-05
3.86767325342524e-05
6.49485083256468e-05
6.50639470951849e-05
0.000144839926462441
3.77481525648719e-05
4.28459949481049e-05
0.000116579490078273
7.36446333633448e-05
6.746257358125e-05
0.000127525389467348
5.30894332014961e-05
5.85328979833997e-05
6.52501736727383e-05
-2.49032050572242e-05
2.78204354954573e-05
9.58522283870719e-05
8.41175759800762e-05
6.5583834661874e-05
3.22683768551499e-05
6.57655711349639e-05
5.94155553336147e-05
3.15271190735371e-05
9.94772648075674e-05
3.20763296090077e-05
-1.256334375291e-05
3.87577825384591e-05
6.36741912543885e-05
1.00758561727879e-05
7.91209346702208e-05
0.000120057805568366
2.66987019311167e-05
-2.97708820716628e-06
4.95775836860715e-05
5.25740376054056e-05
6.31647059713432e-05
6.97410423570915e-05
3.79387665249338e-05
2.30260240164185e-05
5.06153496884749e-05
6.45089475046878e-05
1.37067907556964e-06
4.02016053643345e-05
6.6514798610025e-05
6.79318183227764e-05
6.72095800124822e-05
2.40096485754238e-05
1.27502736954678e-05
6.81689135514548e-05
3.77949198990577e-05
4.03538283015963e-05
2.50309297111208e-05
1.93323594636654e-05
0.000115239034198603
2.58350888877978e-05
6.6082780595569e-05
9.74850610911113e-05
-2.42683350839305e-06
8.67927432033924e-05
5.76893966283991e-05
4.51410896151596e-05
-1.08755133371762e-06
3.3752818583506e-05
6.10066106124918e-05
7.38172190341489e-05
4.92598807756583e-05
0.000128624884026571
0.00010026841506795
3.10088240937678e-05
6.43445057099886e-05
4.93287215253326e-05
1.64500608210745e-05
5.11675204981596e-05
1.65516315734704e-05
8.96254318728406e-05
1.34870997681357e-05
2.91063195023979e-05
2.28652410870244e-05
6.79080021000027e-05
3.54737539617699e-05
5.28990638458351e-06
7.30306039382523e-05
1.69436979469045e-05
8.93813569115187e-05
7.92473293705691e-05
3.186200911476e-05
1.12626737010583e-05
4.97265918118208e-05
0.000102787806169518
8.33448041163546e-05
9.17621982661782e-05
8.02976217197613e-05
4.02625469508507e-05
8.44529879062698e-05
6.34894159658757e-05
7.55256421469149e-05
5.49539776021233e-05
4.48796106738357e-05
3.72884471254585e-05
3.61177588687064e-05
7.63956723122202e-05
6.45723178896638e-05
4.31627257817856e-05
9.02256248405792e-05
5.67242860398763e-05
1.76985340003762e-05
7.70033304573047e-05
6.12431431071535e-05
5.37493574152495e-05
-4.16395839162271e-06
2.64716959050833e-05
1.12870765052582e-05
7.07229075400088e-05
2.5240819641059e-05
7.34153322858551e-05
7.26731098096174e-05
8.88546974568751e-05
3.06448120105888e-05
5.16919425240576e-05
2.55436757482957e-05
6.04665842470267e-05
-2.22229668524577e-05
1.28343222039184e-05
9.40920267325523e-05
0.000107358555803885
4.05613264971614e-05
5.00787358639409e-05
8.58382587808244e-05
7.45524935247887e-05
2.14063407074934e-05
4.78971117468428e-05
8.63946142998851e-05
2.78512728989049e-05
2.82227027367584e-05
0.000111661526673796
3.01954294447512e-05
5.64702176772731e-05
5.00758910822246e-05
4.57502733393982e-05
8.08131128697878e-05
0.000123788930474795
5.83676530876911e-05
5.86535552265141e-05
8.23682168793531e-05
0.000108459375737012
4.07171392766493e-05
0.00010832344494018
7.00149621052353e-05
4.26310466270924e-05
8.9895049575773e-05
0.000103244902067283
7.16611867625218e-05
7.80195297946927e-05
1.65405145254967e-05
0.000101968583031234
7.45343978986605e-05
2.39729229453702e-05
1.77522124618388e-05
9.63400216761377e-05
3.80398997311746e-05
4.0023757537864e-06
0.00011929880544911
7.58627836298539e-05
1.76901211476615e-05
9.73983431792988e-05
9.031081863401e-05
8.7157834152135e-05
3.9477794992046e-05
0.000142992201019058
1.81778675132678e-05
6.57697951498306e-05
0.000112672635393688
2.5576744734478e-05
3.35013011614454e-05
6.16190389256604e-05
6.32125023260921e-05
0.00010029893218135
7.7639474869035e-06
0.000116892597836165
8.31178088999605e-05
2.98657991787967e-05
2.87765378981963e-05
7.74408820667707e-05
4.10384211832858e-05
5.78859777565996e-06
6.46164104403553e-05
1.52820892578595e-05
6.02820373820915e-05
5.46328561695067e-05
3.73498154840466e-05
3.19417457415748e-05
2.61855781179116e-06
7.43206390350424e-05
9.18702815251772e-05
7.18280780895174e-05
3.77608598200978e-05
0.000100083289993534
8.09711046321163e-05
0.000114860567548104
4.09516305111394e-05
5.48857925118818e-05
-2.69874379139679e-06
3.75748421895933e-05
6.10736132002678e-05
3.06309927923031e-05
3.76483397546516e-05
0.00010184569792335
6.36323327999342e-05
8.04226609847713e-05
1.95962693767501e-05
4.39529499077499e-05
1.77134595471297e-05
4.54153194629598e-05
3.22157350551229e-05
2.07261847799896e-05
6.02086878808362e-05
6.18190180015634e-05
9.37988541979967e-05
2.07637308566764e-06
5.9949755251965e-05
8.4545320819703e-05
3.92567909393891e-05
1.26808460050953e-05
0.000150262469454022
7.11296444814217e-05
4.21177593170538e-05
6.62415116070426e-05
0.000121802249596311
5.35802865457406e-05
2.64345580670993e-05
3.60773434367375e-05
5.35144478636335e-05
6.17722274553093e-05
6.7856559026666e-05
2.53488165319468e-05
9.90670469613217e-05
7.01491987346556e-05
1.67914571531368e-06
7.55693889160658e-05
8.3272278549318e-05
-1.90716238793383e-05
5.6030705512776e-05
8.41102895346932e-05
4.00670738671003e-05
7.523549071658e-05
2.85644896108076e-05
0.000121540333577106
3.31155225142608e-05
8.05490125080455e-05
6.68646359482549e-05
7.99933410294911e-05
0.000111509024620634
3.79288968456207e-05
6.05678106322177e-05
5.41061802486374e-05
-3.68258631336463e-05
7.37066113473932e-05
0.000128658402996393
3.94886170208712e-05
6.00608315822416e-05
6.55011601094623e-05
5.29384678229464e-05
0.000131772788410577
7.28592620395623e-05
8.19866213310687e-05
1.01003535261008e-05
6.19173380319098e-05
6.63032018300285e-05
2.12711954026526e-05
3.04990602996179e-05
3.02887777771925e-05
8.63455965545458e-06
5.06152378563142e-05
5.33702932787168e-05
5.71487885439693e-05
3.49839105054499e-05
3.75960836082193e-05
5.78155256147617e-05
0.000108038177130842
6.09354287352499e-05
-1.2083741656502e-05
1.38816742356212e-05
6.97889993341564e-05
6.0691172000899e-05
9.18617420039555e-05
0.000122406203188031
2.19897660467572e-05
4.08752018079465e-05
-2.9416459957111e-05
7.18307018609745e-05
2.89870059200812e-05
3.11911455783823e-05
4.60338688257095e-06
4.27164927798293e-05
5.22874952704172e-05
3.93292143915687e-05
6.6673054002282e-05
5.17951201488924e-05
9.35762324076494e-05
5.77993208492576e-05
3.97646111352611e-05
0.00011096573461251
1.68832350560895e-05
2.26975080376449e-05
1.35202891215093e-05
8.03008276817535e-05
0.000122478237879797
3.08383140678635e-05
3.42756006120119e-05
8.01397255757155e-05
7.4864300120201e-05
3.08940812066111e-05
7.00001770321956e-05
2.00578947340247e-05
2.61202213580904e-05
2.94107927357191e-05
8.54064411649512e-05
9.18555882162204e-05
3.98997342001023e-05
2.77457810317863e-05
4.56263025868643e-05
3.92350922489724e-05
6.98388985708445e-05
7.72877496677511e-05
8.17561408293679e-05
3.87932840901461e-05
6.92545846533905e-05
5.86902006904439e-05
4.48920641914888e-05
3.72599411158145e-05
6.5671055403848e-05
5.16728167610413e-05
6.12463517986093e-05
8.4253246889331e-05
6.5829124815799e-05
1.40725534081037e-05
-6.80849521167046e-06
8.41421467080524e-05
8.5539812384846e-05
4.09466864337394e-05
9.78558791935817e-05
2.48740829391582e-05
5.9450365494384e-05
1.99182061184219e-05
5.0067516849158e-05
2.00700682355794e-05
3.97695229597479e-05
4.78139127208178e-05
8.18421712393661e-05
6.39056796541201e-05
5.81266138058989e-05
2.08175400163648e-05
0.000125816857982101
7.57171544575478e-06
2.47002641908569e-05
2.64274256604196e-05
3.63978389041234e-05
1.48433016080684e-05
0.000103865351930454
3.32652507311821e-05
0.000107354609062154
9.6014080017102e-05
6.61792378054321e-05
2.57086752611903e-05
4.36617485252577e-05
5.09931401231892e-05
0.000144446881180219
0.000101128505071606
1.92928441662654e-05
7.44866643742897e-05
8.68809056675142e-05
5.44557421205788e-05
6.07069704432773e-05
8.02303073608721e-05
7.68459424347529e-05
7.23211120107849e-05
4.65051500557537e-05
2.91314093408312e-05
8.44383961090836e-05
5.59732177484781e-05
2.03420438206058e-05
3.44581212454665e-05
6.10555196990707e-05
6.41018689605019e-05
7.66263197403342e-05
-7.17753844662248e-06
6.65221354299083e-05
2.09588062617711e-05
5.9307008441488e-05
3.93895693962416e-05
5.22378107262295e-05
2.51663553770577e-05
2.32191887701838e-05
9.43518964000021e-05
5.01200435751476e-05
7.92785511788019e-05
6.9540345777242e-05
2.50395005103638e-05
9.46689457364189e-05
7.60106454346775e-05
2.10361755527617e-05
9.11785816529742e-05
2.3396952354005e-05
2.82506788418083e-05
8.3910928550771e-05
5.9266585260655e-05
7.82309657029689e-05
7.77269189084219e-05
6.75804083463744e-05
4.02295131897014e-05
1.09425315206243e-05
5.46552038620167e-05
0.000105213463522708
5.1505895992769e-05
3.40479079385357e-05
7.5720079571814e-05
7.82737048399195e-05
2.32323516562285e-05
6.71462281570284e-05
4.82612774581305e-05
3.155298284853e-05
3.51230583389949e-05
6.18826966727925e-05
3.83212921821099e-05
1.44514157444127e-05
7.18478720370442e-05
5.5108484747134e-05
8.46558620183181e-05
6.09927079024096e-06
6.95386175762058e-05
2.71856426761844e-05
5.07812358435275e-05
6.77688202922529e-05
5.73806464016305e-05
1.93886428483201e-05
6.61954948802124e-05
9.9370995399363e-05
4.02811469799731e-05
-9.85190340837472e-06
0.000127673252011095
8.52212813950179e-05
0.000101927397990331
9.43667643024251e-05
4.40728083676841e-05
-4.21956442094004e-05
9.01293870474832e-05
1.16535309586612e-05
4.78987086072241e-05
4.85897770829133e-05
3.33659719877563e-05
1.73332795471025e-05
6.63471165222623e-06
7.21374527961263e-05
5.17940624892213e-05
0.000107183676688539
0.00012275772893544
8.78337758816981e-05
0.00015082761426529
4.72473192603395e-05
5.55329707826052e-05
5.50118936370747e-05
9.18460572537116e-05
3.23493461117257e-05
8.35734669677162e-05
6.45703455129187e-05
0.000138737013947382
2.15440025616724e-05
9.1486665966371e-05
6.39537350918595e-06
9.80532379799641e-05
5.1061919586304e-05
2.14251475849902e-05
5.48441640613182e-07
0.000105569451147502
7.59446998259486e-05
9.11634382205933e-05
8.19006353251553e-05
1.65029994469562e-05
2.44282574776194e-05
4.2511763946984e-05
7.31734787491553e-05
0.000122399606494722
4.16471426910821e-05
4.30448781228212e-05
4.29810849389318e-05
8.24383438138694e-07
4.41400285379875e-05
2.47873855875623e-05
5.69438048916107e-05
4.93631425676647e-05
1.26737640783023e-05
2.75172290930014e-05
4.34194728822348e-05
5.15183252449489e-05
8.82584271033686e-05
7.85162309699225e-05
7.21509946678613e-05
1.15756090010416e-05
3.98284475221284e-05
8.92168980527953e-05
3.39787958314746e-05
3.65991601748239e-05
4.99143081060175e-05
7.94450120609672e-05
2.41036730436489e-05
6.61101448932896e-05
2.48848117711662e-05
2.75038179348688e-05
9.58624902423396e-05
4.89412341880068e-05
8.49954606567376e-05
8.63504631808752e-05
2.87246314297235e-05
2.81880572393814e-05
5.29412544159264e-05
1.57051907194726e-05
7.58041984758459e-05
7.33231682074939e-05
1.77240575125673e-05
5.03428703168911e-05
5.96083791357904e-05
4.8067244615741e-05
6.8298451073736e-05
5.93686365822831e-05
6.032717662427e-05
6.52382201923587e-06
2.11118684382184e-05
0.000107757776138401
4.57140727607294e-05
3.85952526185025e-05
4.60237725214024e-05
3.00801967962817e-05
2.58558559348882e-05
4.46641850535985e-05
4.98433943343164e-05
-9.98387282432356e-06
5.00603804343091e-05
6.48570137009546e-05
1.6551475857843e-05
6.79557034756434e-05
-2.6270492271259e-05
2.77313245907422e-05
4.12016558612771e-05
8.97918486722603e-05
2.12897786005783e-05
6.78088391104362e-05
3.09283762556102e-05
-2.84966865851522e-06
6.03558420800173e-05
0.000111683227818882
0.000113706663450704
9.081540067237e-05
0.000104743266609814
4.57285089721238e-05
2.81545341920156e-05
5.96707316714134e-05
0.000104382373481286
1.85589191166155e-05
4.51535583663035e-05
8.92759351075254e-05
5.73808612443925e-05
7.61244567122194e-05
1.63663298824076e-05
3.26900513158965e-05
7.42757303815634e-05
8.79028936376396e-06
1.44961172293409e-05
2.90240623573574e-05
2.74260931136677e-05
8.52770291904174e-05
-2.61616516654286e-05
8.04505973980908e-05
4.91575115851102e-05
3.90592585866825e-05
6.24591909791017e-05
5.34882520063315e-05
8.58111506719382e-05
4.51442891745597e-06
7.40002197603037e-05
7.19774461098813e-05
8.90717980431224e-05
5.38828728898892e-05
2.33914380437371e-05
6.18234760711886e-05
7.43712719925055e-05
7.92228062508564e-05
-5.62292499171886e-06
8.57545282528544e-05
8.91550035523286e-06
3.69900225700767e-05
0.000106590339745994
7.79714270525187e-05
9.81190517073929e-06
4.25957440382195e-05
8.00399699041292e-05
7.83749866714084e-05
7.1798158756089e-05
6.84745323692077e-05
1.60874974722152e-05
-1.53548666513061e-06
6.02094816166464e-05
7.07976389672361e-05
7.30247838985053e-05
8.45811483100446e-05
2.03288199069371e-05
3.93394228965532e-05
4.68344911067551e-05
4.14115360816939e-05
0.000104455443777467
6.92877948094668e-05
6.25199299558385e-05
2.81473875076969e-05
8.74282746343133e-05
6.64002550503355e-05
3.70519167042913e-05
9.45852267980021e-05
7.43701888582379e-05
8.73829187768284e-05
6.4980283084467e-05
9.24068767033838e-05
5.11865842960102e-05
8.30008073299193e-05
-1.63314010889303e-06
3.85907787935411e-05
-1.11358203473074e-05
6.66316005106651e-05
9.35593341654218e-05
8.16285329118864e-05
1.95503632657322e-05
-7.33411321773138e-06
2.36089294039473e-05
1.34008645565251e-05
4.11303979559348e-05
4.42398487820432e-05
6.13611412478708e-05
5.65212078711509e-06
3.75963717589493e-06
4.92532433715463e-05
5.49081607289229e-05
6.25111524944599e-05
5.04593237202859e-05
7.61419927815975e-05
7.00200394516452e-05
7.41340382368007e-05
5.12969321856747e-05
5.62230988927085e-05
6.30782501010753e-05
0.000113260736136437
-7.56868563737073e-06
7.02677355235188e-05
0.00011423666846961
5.62962726474002e-05
0.000113289686204676
5.70892683923792e-05
7.6036482834071e-05
-1.10495936575758e-05
0.000102159727313363
0.000126436971371002
7.43086705496839e-05
1.44626735972799e-05
5.06982851598268e-05
8.54204946450851e-05
7.5853447440864e-05
4.58144394376552e-05
3.3485253524949e-05
5.92728776671901e-05
9.19051232348604e-05
7.0001754186386e-05
7.90352481264455e-05
1.2468317562591e-05
9.65898003878351e-05
7.73302154140938e-05
1.85533176717622e-05
4.63411808608139e-05
8.57363915965471e-05
5.25577409010145e-05
0.000105392144141327
5.21250375485856e-05
4.57570780575325e-05
2.82478496725314e-05
6.84572448539634e-05
2.76896748536278e-05
1.64134241392137e-05
8.57737966888446e-05
7.3862429474007e-05
0.000124961736728555
-5.46950555076836e-06
6.72465803418824e-05
2.12033813298111e-05
0.000101985425383607
9.06618577905456e-05
6.41437461778696e-05
-1.09729898421801e-05
4.45872838333728e-05
8.65443355303909e-05
7.1323362211596e-05
4.94026131725762e-05
4.60421836857349e-05
2.46279494618194e-05
7.39416726692751e-05
-2.32502884726909e-06
4.90441192575015e-05
5.9679079848112e-05
3.11147709380385e-05
5.58123523348251e-05
9.08987398849311e-05
6.52804127894559e-05
5.80472969230348e-05
3.29602643159632e-05
4.68748016347531e-05
6.82933419075223e-05
8.23036005838323e-05
5.8760835730832e-05
4.38466683012015e-05
1.46992793829743e-05
2.52273614479185e-05
3.80755643158996e-05
4.65488399898359e-05
5.94884606298465e-05
3.73577882987552e-05
3.66094425080691e-05
5.74345605085384e-05
3.8205426947166e-05
0.000113110698376618
7.07452194299966e-05
8.17957910126804e-05
4.88182460212862e-05
5.52053348482164e-05
8.7691662650384e-05
5.6972436994821e-05
9.61625200126196e-05
4.36576233234162e-05
8.02128667430894e-05
5.04488157648838e-05
5.67212615704169e-05
9.53791259351473e-05
6.60988373515115e-05
0.000118932367352677
5.54569461557378e-05
8.46719250411069e-05
5.89521216896658e-05
5.20313060208676e-05
2.29363878398636e-05
5.82922854596283e-05
6.4534309122095e-05
2.30796007404347e-05
1.9748644111092e-05
4.94415810117034e-05
9.22091190671271e-05
2.510544530299e-05
9.40604870177165e-05
0.000101069011364674
3.56474967281327e-05
4.46969652420631e-05
1.21538181220649e-05
4.90440094449792e-05
0.000131782843755992
7.26717366648254e-05
0.000111805459685576
8.6296330707619e-05
4.59378289549438e-05
1.88838491266944e-05
6.32924880583732e-06
8.92765325153658e-05
4.52565523409623e-05
0.000112496288212959
5.71899192800143e-05
5.97267670326913e-05
9.92137359280319e-05
6.25207805282297e-05
3.11738085493969e-05
7.69543528703526e-05
2.02868854109457e-07
1.83131286278277e-05
4.43905725041315e-05
7.69163187137969e-05
2.53539487630164e-06
4.12038598106777e-05
7.79021083150518e-05
7.13098309913258e-05
3.61549884430506e-05
8.18407412890112e-05
8.64079844522122e-05
4.8384364850605e-05
3.87784830830898e-05
8.84878176166295e-05
8.66434101681939e-05
6.20254418063021e-05
2.55658660004102e-05
5.28860881564714e-05
3.52857481588125e-05
4.5482981832094e-05
4.5548034462585e-05
0.000133450455332294
6.82020434704501e-05
2.41222448612539e-05
5.76724092512275e-05
5.78583578651831e-05
2.11284623669562e-05
6.48897506590111e-05
8.48765117350256e-06
3.82532778755503e-05
9.29995838555723e-05
6.80136953731869e-05
3.61508256067172e-05
8.72542183234157e-06
7.73830286706744e-05
4.22753018188113e-05
0.000139929665540745
7.14207167001569e-05
7.86415163449628e-05
4.25294428752456e-05
5.6190859446554e-05
7.2665589087555e-05
3.30529350254588e-05
4.57620652638112e-05
8.46305737807707e-06
6.6845103331e-05
6.29432043311711e-05
6.80469451877694e-05
6.61555225045985e-05
9.3406949259547e-05
3.77676746521747e-05
5.10662489744761e-05
9.34538953680352e-05
5.99131864953244e-05
0.000141459124444212
9.49927157754322e-05
3.86150067405027e-05
6.95034530514039e-05
4.30603113288252e-05
5.38888290388439e-06
9.81308404536616e-05
2.65396147009323e-05
7.37508812632919e-05
5.64813485874806e-05
0.00010536580495808
9.98756688185296e-05
9.76408850514056e-05
1.40480798256812e-05
0.000113039749997495
6.24960803529398e-05
9.60796823077406e-05
5.92422036763793e-05
6.6986968572436e-06
6.54928593801444e-05
9.01174063733801e-05
5.30572815264333e-05
6.3859342870593e-05
3.45202890456898e-05
6.70684333849643e-05
8.02790195894204e-05
0.000115596824838732
-1.73534654122836e-05
2.52394017227276e-05
0.000136806086430645
9.86750505123244e-05
9.37228645717698e-05
7.03618227294903e-05
4.31665850559989e-05
7.25701076162943e-05
4.43353044022558e-05
4.27388042210002e-05
7.37453565582572e-05
0.000107748870608688
4.79202408245755e-05
4.17509397132796e-05
7.09729346461081e-05
6.74007102755869e-05
0.000102478854060364
4.85419534521751e-05
7.44976830531435e-05
7.95329150107412e-05
0.000122611584270505
5.04348569078696e-05
2.57733087558498e-05
0.000109779281816262
9.19602595752575e-05
0.000127662784336009
8.0202523668397e-05
4.64486262762952e-05
4.55283564287972e-05
2.6164409005866e-05
8.150546518074e-05
5.74131307643014e-05
6.50694534725839e-05
6.00135024999013e-05
8.17900204685877e-05
7.77501689536019e-05
4.28442360932825e-05
1.03901099135063e-05
8.77750292700908e-05
8.36881692526103e-05
2.86725438434343e-05
-9.63522410375103e-06
3.61197649408003e-05
4.63222104276022e-06
1.5507040564208e-05
2.15565216620346e-05
7.3458372344222e-05
4.5728856199805e-05
8.99689069815727e-05
2.13017608197342e-05
4.21188279052111e-05
4.6296717214126e-05
7.17176422929476e-05
2.73418789106515e-05
8.71920543370368e-05
9.43807268114194e-05
2.89052820292026e-05
5.86282507221175e-05
6.221561261073e-05
2.57231633215082e-05
3.12020534950501e-05
6.07943769354354e-05
6.97473914994477e-05
0.000111355167631931
0.00010873746823863
6.00901174958122e-05
4.92738309789294e-05
2.53361797857498e-05
-4.39762463092568e-06
3.40701739902586e-05
2.35084333784938e-05
8.92776545527751e-05
3.93170732050355e-06
2.57692349855477e-05
5.73595996367754e-05
5.06868617681325e-05
7.17439670228896e-05
5.45873177811158e-05
5.6488073942055e-05
4.62955162366326e-05
3.6049196932084e-05
3.1491732131511e-05
6.66599610954673e-05
1.82656981477868e-05
6.7158673073431e-05
4.2001137288697e-05
8.4714171645605e-05
8.60142098984066e-05
3.72673159693785e-05
8.47193507782075e-05
7.64335061231857e-05
-3.58423148934834e-05
1.89284539028826e-05
6.64297217941378e-05
9.36905916299418e-05
-1.34494785911515e-05
7.34038621158552e-05
9.51444832620418e-05
0.000101979840496379
4.76659225760379e-05
3.13384370486113e-05
3.67830542625915e-05
9.5229764633911e-06
1.38297637442855e-05
3.90260633292367e-05
8.03824688193138e-05
2.28881596600387e-05
9.10902386190247e-05
8.60223529831694e-05
7.46624423795211e-05
2.50036571472984e-05
4.4329315705567e-05
9.14982313879405e-05
-1.5939942782036e-05
6.01370963486866e-05
6.03860647086629e-05
7.04281691048523e-05
5.9527930776678e-05
3.70370023003929e-05
5.60867979295289e-05
0.000116112763251991
7.94203389604654e-05
0.000105617948124928
-2.71150238842045e-05
5.74744940889026e-05
5.00089522973486e-05
2.8786783408584e-05
4.83122053153954e-05
0.000102877543029201
6.63870398290964e-05
7.95516547302068e-05
7.16688991175771e-05
7.80607884511268e-05
8.48232414020376e-05
3.40227448821752e-05
2.43686080242211e-05
8.11819927213097e-05
1.44054050502108e-06
2.59135766031437e-05
8.31769306683747e-05
7.97799330409573e-05
7.08116689177524e-05
7.50342968836788e-05
0.000113752113872098
4.60790735348606e-05
3.33070978010184e-05
5.80919792712504e-05
5.71718735560856e-05
4.88413589915429e-05
9.75228224034366e-06
6.44970303077897e-05
4.38772560941583e-05
3.78635426680833e-05
3.45086180336073e-05
4.1044253705383e-05
8.37382312804448e-05
1.81589613559936e-05
9.47077656395358e-05
6.26282891921392e-05
6.83033758095623e-05
6.74885427560157e-05
-5.89782742948004e-06
0.000105172030470431
0.000100796734995209
5.9377513717342e-05
1.90582331888464e-05
1.87440439237218e-05
6.34938284571405e-05
2.51588011394714e-05
1.6467197373152e-05
6.48124581674948e-05
7.76656814110795e-05
-1.10743398298251e-05
6.34536089674751e-05
5.7872508704089e-05
6.43725128328303e-05
4.85524061908749e-05
8.2279104748743e-05
4.95598817730163e-05
5.9561952232975e-05
6.42889877148901e-05
8.35567719901744e-05
2.31235004046921e-05
3.83032452562744e-05
4.06110337824066e-05
8.86301596571619e-05
7.11536556843985e-05
5.9541976465817e-05
5.26075199045658e-05
4.74576474673342e-05
9.53699744525384e-05
0.000107524979068747
3.28943473514697e-05
6.09009552409002e-05
7.82097024567635e-05
6.69123543990597e-05
5.56706086729575e-05
6.90788995872125e-05
3.45418914203514e-05
4.20335626687199e-05
5.0116171220215e-05
-1.32020095750147e-05
1.77997222439067e-05
7.22824250404146e-05
0.000111324271229266
8.87031820329111e-05
2.20061599634167e-05
0.000120886294600293
7.12404670317754e-05
4.33245500476832e-06
5.79552158695814e-05
9.47991975205108e-05
8.73212177968419e-05
9.70371101321708e-05
5.10767873592166e-05
5.44399212707243e-05
5.19203564347338e-05
6.37260717648015e-05
-3.26192366557728e-05
8.21964829136487e-05
2.2999616989545e-05
6.94335627428402e-05
6.85187133384224e-05
8.04653238737097e-05
7.37114286976182e-05
2.25700688663292e-05
7.86339315999686e-05
6.25509977053446e-05
5.79656034788185e-05
8.00415258023291e-05
9.16487115109185e-05
5.34940108671902e-05
6.31707659018865e-05
6.80211698601737e-05
2.42732036902086e-05
3.95103690331707e-05
7.38158727939926e-05
2.06568970643279e-05
2.55346566556369e-05
9.87764440229775e-05
3.28208967695779e-05
3.01425141053855e-05
9.60038612420442e-05
8.06451539267236e-05
8.38523202906728e-05
1.22671829676625e-06
0.000100160946910353
7.29537902857903e-05
3.55321876088769e-05
6.24666623335006e-05
6.11387064839542e-05
5.45368179088333e-05
4.93954125108618e-05
6.56688634470199e-05
1.17369346757259e-05
5.66316057830623e-05
7.30799739433708e-05
7.71031521639296e-05
6.91524938304262e-05
4.217544032253e-05
6.4271258720443e-05
6.47797146472506e-05
8.74725966368503e-05
7.76838807398327e-05
2.99605002659625e-05
0.000123539750002393
0.000113144389950501
3.72307596725691e-05
3.7442676893066e-06
8.85868562678127e-05
3.16618624189527e-05
1.77249258247512e-05
2.9594869003693e-05
3.32717569211895e-05
2.10739465425582e-05
6.96232750723226e-05
3.40086349626676e-05
2.10003132888346e-05
8.16743232004925e-05
5.93679550237222e-05
0.000118839016934426
3.26772067895361e-05
4.21227221193327e-05
5.70269273771122e-05
9.68269635991103e-05
3.65407178698735e-05
5.38317850173131e-05
0.000108123086252354
3.78365325446176e-05
6.8858488237334e-05
2.71098938138243e-05
3.94521523002135e-05
1.84512107489481e-05
8.64897863156056e-05
0.000116630065348927
8.13709583746895e-05
4.67708897198175e-05
9.46547944241874e-05
5.06248883294144e-05
1.61170206756064e-05
3.84631395803606e-05
0.000108303174782244
9.45034011599671e-05
2.95227098964427e-05
1.93049839085749e-05
8.93756398847307e-05
6.12155645255344e-05
8.7160430528206e-05
-1.9995248648099e-05
0.000119095399138935
3.10554180560243e-05
4.30992532608416e-05
-1.19620257219768e-05
4.77200909336276e-05
5.33435101869806e-05
-1.43616124534531e-05
1.81714395072079e-05
5.46856571533965e-05
6.1228546953992e-05
6.72118004758703e-05
4.32063008010917e-05
9.44447199743711e-05
5.40375841434065e-05
3.50796696207753e-05
8.79152370835833e-05
0.00011150866807081
1.34023984084343e-05
6.87830791642397e-05
9.39783272299012e-05
4.60222178288284e-05
1.80230503459093e-05
-5.43845304485567e-06
4.29782125734365e-05
8.55459302167434e-05
0.000107947726739488
8.0287317976267e-05
6.12159254967897e-05
7.37929415009297e-05
9.57985540216344e-05
7.13824833784969e-05
3.3733788236303e-05
2.1273911997911e-05
5.17173821632531e-05
6.61272262166398e-05
6.83262761852928e-05
5.0687492318311e-05
-2.32366597586408e-05
5.31712668062964e-05
2.71938865335312e-05
0.000102079077975132
6.50766237545674e-05
2.51369711620431e-05
6.07311089917272e-05
8.55295444328838e-05
0.0001025135792897
5.6836312982061e-05
3.99299343742522e-05
-1.00212291758774e-05
7.84467882659657e-05
4.71347122013704e-05
5.57766039184153e-05
3.7008222915816e-05
2.3815754764877e-05
6.19542650181836e-06
4.73484894515484e-05
2.18930474633155e-05
3.84976390920712e-05
8.52341070907506e-05
4.83701293176298e-05
3.60653654752722e-05
6.45905523909294e-05
6.87546180285766e-05
1.16946285605233e-05
0.00010209198622923
0.000108841093466548
0.000103856307137768
1.07102746014857e-05
5.36914907622371e-05
3.06119995795915e-05
5.15037477556091e-05
8.69147272328647e-05
0.000137303228331239
6.20873662026182e-05
6.25789198421062e-05
0.000101601945680052
9.05037620501915e-05
6.74302566512672e-05
8.87243399118677e-05
5.80001511156561e-05
4.07323029697345e-05
-1.19187659126595e-05
2.61263244720882e-06
0.000100373121931781
4.67240278873192e-05
6.34661740210705e-05
6.17887744423078e-05
0.000110823137096233
0.00011077585176171
5.43033152267608e-05
3.51847143449492e-05
5.23251894006515e-05
1.62032657318327e-07
3.36737197683677e-05
-1.3317875761785e-05
1.38326198902488e-05
5.25886709997136e-05
9.67409944671031e-05
3.89051587412359e-05
5.36080153383582e-05
7.82647640009919e-05
3.23689643148939e-05
6.95174672425966e-05
7.30185658499396e-05
2.87626354898449e-06
3.47805911424049e-05
2.58086218824944e-05
6.81935136135776e-05
4.04709466961434e-05
5.76875678966523e-05
8.37567718619247e-05
9.46860972131739e-05
3.548447269083e-05
8.0297763297899e-05
5.84178070815585e-05
6.22214931159076e-05
5.73136698178312e-05
0.000108780560448511
9.87458625916646e-05
6.37139875567572e-05
5.0191654885962e-05
7.3357694077103e-05
3.64981925117117e-05
2.41373227292157e-05
0.000121843222589764
6.56913040005864e-05
0.000143628222527703
6.63552739651556e-05
6.98319355843835e-05
7.13726978420998e-05
8.30964137675647e-05
6.80759816577383e-05
7.2690343648716e-05
8.39807120607588e-05
7.71314541243647e-05
2.08946096539826e-05
0.000100512046126148
5.44664832529825e-05
7.96000158432601e-05
7.14902517449997e-05
4.88705900618326e-05
2.02256445859528e-05
7.25613651624806e-05
3.84199335850143e-05
2.35051893544684e-05
1.74518585935999e-05
3.80772826409842e-05
8.79903093770079e-05
5.06803830580824e-05
-5.21412114741214e-05
2.30375375389353e-05
2.02659694574498e-05
7.2439417898308e-06
7.20459450956482e-05
4.59615245640318e-05
7.1914085328057e-05
6.69083468877469e-05
5.66554547569776e-05
2.82027896702644e-05
2.20704237103925e-05
4.37095606429479e-05
7.73685467105224e-05
9.23047197512097e-05
0.000138332894907298
3.56468053167007e-05
1.94630921861154e-05
8.62652707945329e-05
-1.28041426588259e-05
2.47971477686984e-05
4.23488361315526e-05
1.65130594588759e-05
8.78904516251126e-05
0.000115232223977979
5.91160924819857e-05
0.000105714934756854
6.16427352744347e-05
4.14729812675595e-05
3.0214280132965e-05
2.65182593629047e-05
4.06660185816718e-05
4.69632085544796e-05
0.000122228257937463
4.94933837770287e-05
5.35050842951313e-05
-1.4399893938697e-05
8.20243027521962e-05
6.77833496665805e-05
-5.90389246467065e-06
1.33173293398403e-07
2.30367632812499e-05
2.75463684171531e-05
4.30114977932462e-05
4.92179987342038e-05
8.80333979311888e-05
0.000100077991349956
5.14722122173685e-05
8.27483603321734e-05
2.50213053122693e-05
7.53342452050717e-05
0.000112700875997152
2.24371773200819e-05
4.68747331097372e-05
7.41438930414807e-05
0.000110604646306223
4.52805231675052e-05
7.63858211022361e-05
4.81110014146778e-05
8.63191821032653e-05
9.86694332230342e-05
3.44709981062094e-05
-4.95217456123984e-06
7.38836743924967e-05
7.74327196779141e-05
7.6573095664516e-05
4.48370325299708e-05
3.43112105434078e-05
8.69144899032303e-05
6.99982823673248e-05
0.000115616061268159
1.05820371656326e-05
4.15447860646545e-05
9.02088036725723e-05
4.40165610798146e-05
8.85146145470394e-05
4.76092304451113e-05
5.57091184558411e-06
6.30814122572296e-05
2.61956248617145e-05
9.38144658387794e-05
3.13811184581284e-05
5.01471082504046e-05
0.000121596314140262
3.41325797744366e-05
-4.11156606864626e-05
9.28330324898985e-05
6.67445550509588e-05
7.86880113785347e-07
6.88846042812504e-05
9.79290933385884e-05
4.16824882599157e-05
0.000124866088354377
8.03101287189554e-05
5.25650996726868e-05
0.000119515712460228
-3.51863612939188e-08
6.66880763784619e-05
5.56047491377818e-06
9.16166008387515e-05
5.00440761270476e-05
2.01449443808398e-05
5.04237077711428e-05
3.8556527115844e-05
4.27073960403361e-05
3.3614164332795e-05
9.4887539576541e-05
2.4994228502196e-05
9.83679249975426e-05
1.45917202600758e-05
1.82556685319268e-05
5.9319586181571e-05
1.31859381537545e-05
5.93162109107155e-05
2.79584703822278e-05
4.43228135116797e-05
3.38705103392202e-06
8.14217269634087e-05
5.90108353209824e-05
-8.32743685439577e-06
2.15439356127129e-05
0.000105573915957429
9.03232410925475e-05
-1.60925013677162e-06
7.37223574472113e-05
8.23889077576378e-05
5.59622109829045e-05
0.000100061805181368
9.5809245082598e-05
3.99891648045919e-05
1.60431575033977e-05
1.62633888722688e-05
6.10926387394707e-05
8.36567567946346e-05
7.94439789670177e-05
9.26274619840004e-05
7.06850879166183e-05
4.77070579035272e-05
8.04097502587499e-05
6.83128403143655e-05
8.29847586671471e-05
4.56009656974185e-05
3.96016009740132e-05
4.50072966357392e-05
3.44914383651486e-05
7.3156222764969e-05
9.95953039402225e-05
5.06751442914111e-05
3.24381809746348e-05
4.34365038658692e-05
7.78630884118046e-05
6.84566980164932e-05
4.50882977709749e-05
8.29011806676727e-05
9.37537386923815e-05
3.4913845793285e-05
4.98380280716707e-05
5.73723933560397e-05
8.98600032150451e-05
5.91269739344779e-05
8.46706082906072e-05
6.95617796587559e-05
2.90122508985671e-05
3.29341294336102e-05
9.36228771135285e-05
6.28591534943406e-05
8.34519070904259e-05
6.95624432517189e-05
4.65878940497923e-05
2.83529231767184e-05
1.0250104685952e-05
6.2819863289289e-05
8.52649672631288e-05
1.85307405846887e-05
5.32312209356119e-06
-7.37396806718224e-06
2.66152875946911e-05
6.44772438792548e-05
5.30981113893132e-05
5.34868100367602e-05
6.83417244060984e-05
7.46846384648018e-05
6.05790167176369e-05
8.17327922068541e-05
3.07156444780912e-05
9.27570463629618e-05
3.44441900152162e-05
9.2396719394791e-05
4.0498017525907e-05
4.72629521672692e-05
5.69987046023474e-05
3.74561862667354e-05
4.95031889603429e-05
5.47349115754524e-05
8.17507125521438e-05
3.79495980465551e-05
2.52714280768877e-05
8.03506203338031e-05
1.79696134170192e-05
4.47657440216048e-05
7.27957464165773e-05
0.000115534264620293
0.000122665287760988
7.74801763842602e-05
3.89748120058441e-05
6.18015577388349e-05
4.92007248014216e-05
5.97577956061658e-05
2.93301549084501e-05
3.4522386837776e-05
5.37684813144053e-06
9.00548142945448e-05
6.60439280844285e-05
1.38893568318389e-05
4.76198618740215e-05
0.000102097898221548
3.37289667591119e-05
8.84313773849669e-05
5.13880363438638e-05
7.10157600053942e-05
6.92069237841832e-05
7.71696856273563e-05
1.5483084583348e-05
5.99878233056229e-05
7.88180035452308e-05
6.87003196586216e-05
9.97538070165116e-05
3.25213049281149e-05
4.28398586726762e-05
0.00013874676517141
7.81765776784543e-05
2.49567807960028e-05
3.59375553726603e-05
6.21738835405667e-05
6.04835074547692e-05
8.34228298452689e-05
6.74255925941905e-05
6.75892862343562e-05
7.13990417444662e-05
3.08414294700006e-05
4.95419167633296e-05
4.76611913960427e-07
9.86273715244473e-05
7.30884855186003e-05
3.74314698613445e-05
5.09859120912692e-05
7.39071733153096e-05
9.30112390489615e-05
-2.67299491198974e-06
2.71133413143888e-05
2.88653042754888e-05
3.38826487607723e-05
5.17050708936517e-05
0.000101610616919701
6.15207050186271e-05
7.38114406788155e-05
5.63037655994088e-05
4.34058847950789e-05
9.58217315679336e-05
6.04918671967794e-05
4.33284709051472e-05
7.78523330130073e-05
9.07157846447238e-05
4.43553950620837e-05
8.07024197612929e-05
5.34477302158746e-05
7.34160142394321e-05
7.21855672568005e-05
4.89522852702112e-06
4.30785492198874e-05
8.39061949105057e-05
-1.42569674822478e-05
5.79641465771268e-05
8.51630647603885e-05
5.2174135595895e-06
9.59615701536692e-05
1.97501243025815e-05
2.8771386931986e-05
5.72317470242968e-05
1.37918883667249e-05
7.67052464000636e-05
5.00313784815207e-05
1.68130732031793e-05
9.50351646920094e-05
2.78895046939503e-05
7.17787385979839e-05
0.0001306284626534
5.38176842188834e-05
5.31343723081476e-05
6.99832726021202e-06
3.74528337558507e-05
6.80866900848045e-05
5.95942254981494e-05
5.46372809249401e-05
6.06662196224984e-05
5.70514390916699e-07
6.32608700173566e-05
4.41974794735778e-05
2.65969186151973e-05
6.02162992586224e-05
3.37070803833061e-05
0.000155531309035627
8.5194368027632e-05
9.76100284604132e-05
2.36607289375512e-05
2.55302848125664e-05
3.25154590824369e-06
3.25467378733655e-06
0.000102364159930842
5.54409767179986e-05
9.82306730705012e-05
8.4239123215664e-05
9.89050124207567e-05
0.000119401787313446
3.91225651701824e-05
4.11275112198157e-05
3.68477377352456e-05
0.00012001110286187
5.29368014289029e-05
7.89674328693483e-05
3.70718473853341e-05
4.00648323983448e-05
6.36048782713804e-05
8.76615529912789e-05
-2.31202521037314e-05
6.66015315554731e-05
8.64078924907042e-05
5.89580178707328e-05
8.71605648326451e-05
0.000101758630327994
-3.45202082602216e-06
3.39269513454845e-05
1.42617466065248e-05
9.94800342667017e-05
6.78100750222097e-05
1.67922030323381e-05
6.20617560030561e-05
2.63074698211514e-05
-1.62221114495979e-05
5.39923399026387e-06
5.89655044580776e-05
6.96187815192315e-05
3.12853291601867e-05
5.55891416796501e-05
2.68865451375827e-06
2.74582286553453e-05
8.6210736448393e-05
3.19555657410148e-05
3.76290428155838e-05
9.80403003652306e-05
1.88222038823674e-05
6.08384197388295e-05
5.91854781416447e-05
2.77188253209023e-05
4.44459677570425e-05
6.17017649618622e-05
2.27047964860436e-05
2.01994971033356e-05
8.30951167981156e-06
4.18295988779981e-05
3.3326068102138e-05
5.65513148032806e-05
4.06585555861913e-05
3.88993006007074e-05
9.36532865964491e-05
2.08074347827791e-05
8.63936322769709e-05
8.15746111854251e-05
6.51293244418492e-05
8.9588630422992e-05
8.7096781231527e-05
5.10224599089062e-05
9.31943814292985e-05
0.000109964234690377
6.65713797295787e-05
3.56996330009506e-05
9.32669346983388e-06
7.90852984612007e-06
3.70642504617628e-05
5.37002979444864e-06
5.80240272134325e-05
-1.09762418871535e-05
4.96676918329631e-05
3.68448899398017e-05
7.44957955106162e-05
7.89620323782102e-05
2.42656441268951e-05
1.94097192557184e-05
5.99434565213492e-05
7.90719293909307e-05
5.79820954207355e-05
6.64442368641066e-06
6.73654126604736e-05
7.00808733502348e-05
3.76513313129604e-05
5.35040329715063e-05
3.99169682001443e-05
8.6139494067129e-05
6.90781333495948e-05
-1.7642167705284e-05
0.000111695288864638
-2.11538911982844e-07
5.60090795258053e-05
7.10143055124802e-05
7.60027641005203e-05
9.00157319627635e-05
6.80724279370136e-05
7.3582228739489e-06
5.30097387914179e-05
0.000102452686994733
2.83198284660255e-05
5.58837747985976e-05
2.97336174163514e-05
5.52547862068885e-05
0.000132834174637307
5.99804234928387e-05
9.34604035385074e-05
3.40573439546105e-05
7.36777074250396e-05
7.86571074349216e-05
7.09483096753852e-05
6.63070938449075e-05
0.000123248792413079
2.58799541743278e-05
5.83042023490475e-05
8.86375803151745e-05
-5.18133583432267e-06
1.73861270541611e-05
0.000124789849646752
9.07960488174123e-05
6.05731171180696e-05
8.04710773366934e-05
0.000129892837693567
5.27754191948491e-05
7.00859004924496e-05
-9.38329662606984e-06
0.000106666108644578
4.77305696804493e-05
8.44936381783396e-05
5.71937197250087e-05
4.13260661618743e-05
4.89653937604434e-05
1.15218688471982e-05
3.06334091806884e-05
2.0494433355193e-05
2.05850163015762e-05
-9.01612208434094e-06
4.92622820316547e-05
7.74296132370007e-05
3.17166050967314e-05
6.58611104932657e-05
8.48512150190126e-06
1.77686022255401e-05
6.17626586882538e-05
4.62829852341719e-05
3.41446016903541e-05
4.05277675972999e-05
4.90362523044537e-05
3.33253319738151e-05
7.93960988627746e-05
0.000101396110987022
8.30771865261348e-05
6.36202408853876e-05
7.19906786628165e-05
6.98956451710086e-05
8.67772063468828e-05
9.30287710020186e-05
4.75111698846465e-05
5.44057334817957e-05
4.35460769529266e-05
7.11063768955531e-05
4.46408548874428e-05
0.000111215235286255
4.0103025134285e-05
8.96772125244443e-05
7.83434717387852e-05
2.2279206747357e-05
9.1086881178777e-05
4.56097261937696e-05
8.83121096488744e-05
1.52602746508377e-05
-1.62655315003984e-05
2.12611254679974e-05
7.17437692196027e-05
3.90007630672027e-05
7.47932854230134e-05
3.97256829465731e-05
5.33340605129951e-05
5.12980497202573e-05
6.52531645090064e-05
6.07401435966008e-05
-2.75530551421066e-05
9.02018729699989e-05
4.81148104341219e-05
3.23093735134211e-05
7.78668511253216e-05
1.44722274097536e-05
4.06299928717328e-05
4.62549148906919e-05
5.57195056394236e-05
3.03223442255396e-05
4.44442430419358e-05
6.62113669933327e-05
1.02200390058122e-05
6.42903165791435e-05
0.000109163205372927
1.70812928792578e-05
2.28179170184727e-05
2.35425400037569e-05
0.000118706743941506
5.73156241345164e-05
3.52819531880072e-05
3.20966859082429e-05
5.44358575033016e-05
1.95323311058685e-05
4.47428837652574e-05
0.000109617533930385
6.49855962292447e-05
2.48533553661486e-05
7.60122794453195e-05
6.39845007762019e-05
9.01396526469331e-05
4.38375318905574e-05
6.33588977567476e-05
6.30041461579528e-05
7.96208317013721e-06
2.42855404458389e-07
8.76091457897988e-06
2.72970508181135e-05
-2.52250180953198e-05
5.11520292470199e-05
4.95461508919512e-05
3.10509876520463e-05
0.000119216431565792
5.54435659963434e-05
2.13412472064395e-05
8.3825586351023e-05
3.6089673291894e-05
9.03302276894181e-05
7.85508364332234e-05
9.39732836520894e-05
5.00735036520294e-05
4.78524520853252e-05
7.48762338139178e-05
-4.57111206065568e-06
2.47734678217176e-05
9.19197038932052e-05
8.4265677164379e-05
3.69520477862653e-05
0.000118461795058807
6.28544635198474e-05
3.49805516916837e-05
1.74319407375389e-05
3.59913123543766e-05
5.72963070812143e-05
6.39809012704453e-05
3.31072422248355e-05
1.02129656756724e-05
4.38439691637167e-05
6.26454598354614e-05
9.52200184579499e-05
2.18208374671799e-05
5.31465229481405e-05
6.80886315576731e-06
3.28487317205317e-06
6.87380028390594e-05
3.16464583111933e-05
1.88905193343285e-05
3.83774948157026e-05
2.1323477871086e-05
8.21729496431776e-05
2.07392439038844e-05
9.87226866094606e-05
3.60196014929355e-05
6.97388972607403e-05
8.48681555619261e-05
1.15469259283596e-05
6.41276552426354e-05
6.82190630052359e-05
6.20436845097409e-05
6.11566021870355e-05
4.98579438151711e-05
-2.45546744018897e-06
0.000122075195834595
7.86895007230995e-05
5.35481935277686e-05
4.74115234922623e-05
4.23313930309628e-05
5.5034526406499e-05
4.60226925775418e-05
2.12564799294933e-05
3.91659817209539e-05
0.000123419600809357
9.93831183938263e-05
0.000133884669212812
3.99847045411482e-05
6.29557915779574e-05
0.000114126385604525
6.32332686649981e-05
3.43291438950636e-05
3.42632542921543e-05
2.77155094593924e-05
7.09303817466825e-05
5.9083861237473e-05
6.97546140921841e-05
6.98065256041219e-05
7.90240342704669e-06
3.26774333279982e-05
5.91760321803292e-05
4.26968130601773e-05
8.43515447366215e-05
5.89180585488244e-05
6.52746700206298e-05
4.812485492747e-05
4.02369510635204e-05
9.03499849252501e-05
2.17829025202473e-05
9.19502094259636e-05
4.86428144065577e-05
7.21047795253086e-05
0.000100863073310387
4.49582793256818e-05
6.55735205651252e-05
4.214048232615e-05
7.0183506001167e-05
3.58644923607285e-05
0.000119583726389531
7.14139030884621e-05
9.76084909680342e-06
7.27763421080856e-05
7.66487710389638e-05
3.76516962034913e-05
0.000100975609626977
0.000120512548808232
1.97031889869731e-05
7.53384457166543e-05
8.17494562768184e-05
4.92904963650888e-05
1.42623610783612e-05
4.49400757209016e-05
3.54831621142804e-05
7.90603716397826e-05
-1.2412000927083e-06
3.54029503943506e-05
2.63068958156447e-05
4.86816572980915e-05
8.75417512476156e-05
5.86072423084714e-06
2.49337614361304e-05
8.36979897753957e-05
1.9861897239874e-05
0.000101030344345402
4.68020735171525e-05
9.71940529549521e-05
0.000117203481546295
4.57486804090092e-05
9.86044623022661e-05
7.88759829928329e-05
9.84106702744129e-05
5.74629277682202e-05
0.000104959277873083
4.5926012059959e-05
5.98129418546922e-05
3.57688756983935e-05
1.31003253295715e-05
5.47516218478527e-05
5.80493154097183e-05
4.04856922918354e-05
5.01030450394151e-05
1.42169094803017e-05
-1.21476151305146e-05
2.65062979092246e-05
0.00010421207300551
0.000102651827592372
5.83190272473936e-05
8.53799286452014e-05
-2.12527790164827e-05
1.48998926982964e-05
-3.15030004831375e-06
7.42137147675865e-05
9.84928187621506e-05
3.92945011630794e-05
8.54938198646015e-05
2.9128630742507e-05
2.44191548257338e-05
8.85686917678711e-05
3.3857416898063e-05
6.02268731485714e-05
7.96017340581561e-05
2.90727947715154e-05
6.1259219619187e-05
4.19233874626959e-05
6.83785908672267e-05
4.82919510196117e-05
8.65482151977984e-05
9.24300506638803e-05
6.79449486903394e-05
-5.81170946590401e-06
4.26219139145144e-05
6.31593342543377e-05
5.30825385492079e-05
3.45921847787368e-05
4.61616476592844e-05
6.81884857733381e-05
4.67037458519611e-05
1.80767442474213e-05
5.95359818242566e-05
5.73025078639378e-05
2.07449017626392e-05
1.75676239475161e-06
2.1863460557046e-05
0.000117853022158597
6.76977402380896e-05
5.00442123858317e-05
2.35296251382947e-05
7.23486139842631e-05
4.53358196344531e-05
8.35569321714916e-05
8.73047389339886e-05
0.000107361297808583
5.2703357211205e-05
7.0278526295649e-05
4.31911192366407e-05
1.45873796907158e-06
5.18250803050464e-05
7.27261023407621e-05
3.20918340606494e-05
4.30737635845333e-05
4.69714269424817e-05
8.76892302118423e-05
1.4636218167076e-05
4.91995134164085e-05
2.20341490201866e-05
-4.79047112392834e-06
9.51833596138345e-05
4.28251322495433e-05
0.000118573059725887
1.95370760183671e-05
6.06909728009604e-05
5.66881386249066e-05
6.66627041511934e-05
6.11412052441711e-05
8.51196257431904e-05
8.04844028467667e-05
6.80999637392053e-05
7.30597810363745e-05
-3.04762720824636e-05
9.11194759076574e-05
2.21943849153676e-05
5.44017751868332e-05
6.39139096956005e-06
-2.57452083774946e-05
3.17947891708959e-05
5.99492283894969e-05
7.45930051839257e-05
7.50966985765712e-05
2.48526156587271e-05
7.81660201644397e-05
6.26416327591944e-05
5.01402345438295e-05
4.58677045064326e-05
4.86844876899248e-05
0.000109945993868519
3.71370050050385e-05
1.82261885353808e-06
3.17745362740505e-05
4.07617494686351e-05
4.09099242932406e-06
6.99834447851585e-05
1.11706440951447e-05
0.000122244627395357
2.29085507231321e-05
6.58754050654169e-05
0.000101805582740989
7.68531574800079e-05
5.05330297759079e-05
6.56795543785755e-05
3.47768101097681e-05
6.09024467810455e-05
4.81011910598059e-05
6.48905951262496e-05
9.32078810082217e-05
3.29469913671922e-05
4.14364163488574e-05
3.62203544364813e-05
3.40901218483923e-05
4.25089985350786e-05
5.31736830758403e-05
8.34149628452976e-05
6.82590528738617e-05
-1.17860325809232e-05
4.93888402114268e-05
9.13943406897356e-05
2.96482823025691e-05
6.41929160725679e-05
6.94939920475567e-05
0.000104604206893534
7.55201773363689e-05
5.2330353699752e-05
6.87601522909816e-05
0.000110167919037841
2.60661421426376e-05
3.36761509206188e-05
9.10597727335241e-05
7.34252821638942e-05
3.86406864674694e-05
4.93851925803234e-05
5.07943390695873e-05
7.70660597869513e-05
3.92532500312226e-05
7.27009158091151e-05
2.70054284338881e-05
7.23249550278746e-05
3.89818584383271e-05
6.16590355551786e-05
4.6406046277826e-05
3.91777099010728e-05
2.8585515248656e-05
-1.09263975459739e-05
5.15790018082356e-05
3.46201736226662e-05
9.48525858839219e-05
8.57403162755934e-05
9.81228887899213e-05
3.45969919321483e-05
2.44920662451978e-05
1.4846609526779e-05
0.000108751762010138
1.6136611232428e-05
7.92084129460921e-05
6.26787625417683e-05
4.97500800272383e-05
8.13882330142595e-05
0.000146906152464008
6.07569934559914e-05
-9.85322802674895e-06
4.28987083178979e-05
6.19844930659405e-05
7.10529298070129e-05
1.53844295582326e-06
0.000119699581393008
8.57454164439441e-05
6.42913650436247e-05
1.63941346932126e-05
2.22351898307552e-05
9.69335349880386e-05
0.000112353839750683
7.17958461419112e-05
5.38371780234618e-05
9.65112202858406e-05
6.28448958971696e-05
7.26663793696786e-05
8.73912829251659e-05
4.98406328847947e-05
5.15939173516486e-05
5.81128038725967e-05
6.35594969695337e-05
5.2363576384613e-05
1.80293444929848e-06
3.96781452921544e-05
2.38762096345222e-05
2.259155154709e-05
7.93805606289132e-05
9.64939492368098e-05
5.29783637826823e-05
6.38038119353007e-05
2.17669412249508e-05
7.92862884570539e-05
8.75680027437578e-05
9.75073606950538e-05
9.6492385193567e-05
6.17853726510653e-05
8.00408450760828e-05
9.59366780462968e-05
6.52589647690946e-05
3.41026910254075e-05
7.58633219536521e-05
7.14621012287222e-05
4.94273944445644e-06
0.000101791650895218
5.9581968849344e-05
5.56187044338869e-05
3.768559986853e-05
0.000106102982912182
1.38793862098483e-05
8.55261649375224e-05
7.12752643059592e-05
1.36803388705926e-05
9.11754515665892e-05
9.73590325030273e-05
6.29699117398712e-05
-6.55003135094933e-06
4.9708397542519e-05
8.38603844461722e-05
6.13213109580687e-05
7.21455540975336e-05
7.87178111140899e-05
9.45077771470555e-05
9.76797643116283e-05
3.12028215918062e-05
3.99646796750306e-05
1.6571983529357e-05
6.99332475554303e-05
1.67987425990781e-05
2.45808106074693e-05
9.41316956720268e-05
5.65382255371464e-05
2.12771197436089e-05
3.20564469116589e-05
6.56778945828317e-05
3.02062954138142e-05
0.000100113228298114
6.0901816274583e-05
6.58489330278027e-05
7.52841704198944e-05
6.69078586278277e-05
5.52133035347943e-05
6.60686518983764e-06
3.50009759938186e-05
9.38059277673387e-05
9.37465604525344e-05
2.79976186488534e-05
2.26077979483664e-06
3.65219609085421e-05
1.58987346217249e-05
4.12431708878222e-05
7.75166332649978e-05
8.06338512841833e-06
4.85237275242965e-05
2.68042961559555e-05
3.16522564094047e-05
1.93405314114913e-05
9.01395054524854e-05
0.000115202886584288
1.88452676750286e-05
7.07340065623218e-05
3.32254060595772e-05
7.0449689718389e-05
5.12591651671561e-05
4.65371270081791e-05
8.19873145296342e-05
6.26353671613618e-05
0.000100280116960109
5.89879417884358e-05
6.51339551323544e-05
0.000159540283259803
4.10551759598835e-05
4.19975979781571e-05
8.1947650502142e-05
3.48647513562458e-05
5.0634357673708e-05
7.25922832943262e-05
1.98488246391748e-05
9.99261356657636e-05
8.11347090091046e-05
8.54291278757016e-05
4.40822406807224e-05
6.33982129438614e-05
0.000125230478977486
4.99358447308915e-05
6.62462347806779e-05
0.000106476429475102
7.54453508781525e-05
5.86551531237375e-05
7.5251315138841e-05
0.000124458246822498
3.40436996328125e-05
5.05317325199484e-05
6.83962763191361e-05
7.13135247871966e-05
1.72352963855277e-05
0.000108977831324475
7.04817223880189e-05
3.13353492368594e-05
5.31635815934506e-05
4.12957111854906e-05
2.62764537053682e-05
3.22264648292986e-05
0.000100449542853915
5.00845008704882e-05
3.22799893378771e-05
0.000116844439215756
5.25326117496363e-05
1.70531457143335e-05
5.12768875878504e-05
5.08112109282704e-05
0.00011544681341502
6.81916628011313e-05
7.63456560897605e-05
-3.21111923139334e-05
5.14278222180776e-05
3.36891325814162e-05
4.68784109639177e-05
9.63599906030899e-05
9.64376734519091e-05
5.78563325873877e-05
3.51851882138035e-05
9.93784342943939e-05
5.86319324661157e-05
4.11087837021792e-05
4.94681973195957e-05
7.29405030838483e-05
6.7965164783752e-05
3.73759508621728e-05
0.000123759382318569
2.61274775684109e-05
2.99382893961012e-05
5.48002176229384e-05
9.27769749130497e-06
8.4261402813325e-05
8.49406586120937e-05
3.9303083120161e-05
5.44960871418559e-05
7.57489639060866e-05
4.46617660053212e-05
4.15431029925183e-05
0.000108827382398628
5.1998087427287e-05
1.03461505492389e-05
-1.12456341236627e-06
2.72142461189434e-05
7.55278406783884e-05
1.36968708144446e-05
7.60423808735341e-05
-2.13745944638785e-05
6.43721094965012e-05
5.33681838494006e-05
3.59808708638856e-05
6.75267121208312e-05
-1.16666225365427e-06
9.89487987036806e-05
-1.63498501098545e-06
7.32445197390084e-05
6.39690387200504e-05
7.74960729356435e-05
5.9752420707966e-06
8.22849288522989e-05
7.0010810427751e-05
3.75336275763455e-05
7.08454738897097e-05
0.000105362409896355
6.11448804701587e-05
2.44772102973876e-05
5.25184529977797e-05
7.86317395760262e-05
7.92831228562079e-05
9.33897649132772e-05
8.09808409435808e-05
4.31351452136322e-05
7.20701240162514e-05
7.56802975533741e-05
3.33286948997192e-05
7.11573465580862e-05
7.81690979104852e-06
9.66155276173453e-05
4.97977711134833e-05
0.000102840438274074
-2.5404370366551e-05
9.14165411946627e-05
3.96266947014459e-05
5.89086494523611e-05
5.00954757205559e-05
6.02516008753195e-05
3.26539188667455e-05
5.19018275051426e-05
7.52755087175723e-05
8.38685034416464e-05
6.61156149193491e-05
7.97745304728666e-05
4.10649198095828e-05
5.92524969352807e-05
9.01666561072026e-05
3.33297926897017e-05
5.22616921984387e-05
7.45394224627582e-05
5.97162207575755e-06
2.70897941579981e-05
6.64650193076009e-05
1.78706542845369e-05
6.53806667807907e-05
6.08632392285096e-05
3.62813150737645e-05
-1.12162195810404e-05
-1.28788196720118e-05
2.47178488896035e-05
4.77855760690612e-05
3.26094347691215e-05
9.1208215530968e-05
6.89132417786556e-05
7.82229566492045e-05
-1.93065646959805e-06
9.80714476776638e-05
7.72272204579164e-05
2.57472752116174e-05
6.73469869895168e-05
8.92989044245775e-05
9.19456854433299e-05
7.13718104760418e-05
6.88766992508435e-05
7.3983648065211e-05
9.60051724613976e-06
1.84031071135907e-05
6.16774864294474e-05
6.02040254289213e-05
7.84658061972621e-05
5.14532296303165e-05
8.82890795414121e-05
6.03803983171421e-05
8.02449856459563e-05
5.98948967589232e-05
1.60658046970179e-05
0.000103361058732706
6.28621371175932e-05
3.24016690755891e-05
0.000137542389461733
0.000130609101741256
2.09127303462801e-05
5.92772019829755e-05
5.458563008644e-05
0.00010298345880888
5.09714211421256e-06
9.24166501445927e-06
2.28755364061412e-05
6.63015609558789e-05
2.7503283560616e-05
8.29502241748245e-05
9.67315517444685e-05
0.000101332094421473
8.48802776801533e-05
4.27245856167035e-05
5.17776487895336e-05
8.82121420386342e-05
5.12652296898558e-05
6.1876902144651e-05
3.17181985198062e-05
7.63587331216028e-05
5.47333789921553e-05
5.63410689082532e-05
3.94942586225866e-05
9.03582620773987e-05
5.53815799617612e-05
4.02175365089561e-05
8.6236021318729e-05
5.74160177090205e-05
2.33860780650652e-05
7.25842389722493e-05
3.45610908015534e-05
8.38662538044006e-05
4.65346248080045e-05
9.79595200050659e-05
4.89027289342682e-05
1.31187778449636e-05
7.01906767419614e-05
3.43476590862949e-05
0.000127860442707507
4.5578998158698e-05
5.73273636718889e-05
4.3073195575579e-05
0.000127080360023471
5.19236413103394e-05
1.27074852102318e-05
5.69129650230136e-05
4.75772077122215e-05
9.81854940209553e-05
9.62648091998792e-05
2.45941032113065e-05
1.95895294747023e-05
3.1123894945856e-05
8.45018040926862e-05
5.93279367149506e-05
0.000124435125318408
2.90279908034966e-05
5.01942691218678e-05
3.85862729698766e-05
2.62095768312534e-05
5.03224805335685e-05
3.88794265606995e-05
4.05584949210899e-05
7.92964451307371e-05
5.86528411811652e-05
7.10052738135943e-06
5.6737512542888e-05
5.43742423371877e-05
7.45372645532317e-05
5.74393567677943e-05
8.13025181664112e-05
0.000109692584819955
8.21738960031943e-05
9.46812523004041e-05
6.82951208747842e-05
3.92611720869656e-05
9.80406214237296e-05
6.46464105755046e-05
8.47833541791391e-05
0.000118191320512322
-3.68880232974736e-05
5.56432094344641e-05
4.29823014542204e-05
5.14528437741982e-05
-8.88956360578632e-06
5.34916282335303e-05
1.90138515278504e-05
2.19284201949847e-05
6.73376684584492e-05
2.49160912145181e-05
4.3164240671942e-05
1.10796420630741e-05
3.78892365420242e-05
5.85514772979024e-05
8.60836043850914e-05
8.18701885173678e-06
2.58429297974779e-05
3.3866995337292e-05
7.1459907546169e-05
0.000119403055901658
8.3931550341525e-05
7.12954692952376e-05
6.16877771321195e-05
5.47985169064332e-05
0.000144676654067354
3.62474921919803e-05
-7.18803065559293e-06
8.01969996372184e-05
0.000103776690448326
9.43401284954916e-05
6.10829001698835e-05
8.35818370299379e-05
6.44350208570806e-05
9.75592429112357e-05
8.36025683446104e-05
6.57393834899776e-05
1.94792044847505e-05
8.30104467277084e-05
4.34642338409871e-05
8.32682798483818e-05
9.08469041093574e-05
4.3305247554301e-05
6.540391084577e-05
8.28416054316738e-05
7.82517379771425e-05
0.00010639473871334
2.11502315766145e-05
5.27498133934566e-05
0.000101985386947574
6.01218349451404e-05
-2.66296305554133e-05
1.0179329023616e-05
4.28582466944751e-05
2.76241711524307e-05
0.000102421736424613
2.67027368592784e-05
5.28072500462815e-05
8.43476497411546e-05
0.000142908216561705
7.86026789538516e-05
5.11339961134631e-05
5.57321981452093e-05
4.7884904243524e-05
3.18072152503691e-05
2.26636665085162e-05
6.20668445358765e-05
9.18333734607643e-05
6.72268806307038e-05
4.4101087712218e-05
4.43209752957851e-05
0.000110313484102947
6.20054265384216e-05
0.000102522937232016
0.000104102692828842
1.39811002998457e-05
3.03737779342429e-05
7.17821788134027e-05
4.3457136804528e-07
5.62341636663021e-05
0.000116549435646686
4.56079792010058e-05
-4.64890362391311e-06
9.60509973940926e-05
5.97475096374866e-05
6.36803323006146e-05
9.1280541791681e-05
3.56488581904915e-05
7.5568874859578e-06
7.938893960111e-05
0.000113692042417014
6.99791017669346e-05
4.23259006393054e-05
7.03461950565274e-05
4.83008102274176e-06
2.58717628432495e-05
7.59671083942299e-05
0.000148873103790411
6.72725460337395e-05
6.45849232293963e-05
7.12023270751836e-05
1.18974653553529e-05
5.73536994398142e-05
5.29875333790053e-05
5.00445849967565e-05
5.32143492458083e-05
-9.3458506251711e-06
4.56755659363817e-05
5.08682859458424e-05
-3.0360440981188e-07
3.73710656459243e-05
6.74100878801033e-05
7.70038217540828e-05
6.53623906191079e-05
7.17992663360652e-05
-8.58386981710088e-06
7.24895446508466e-05
3.86765705306342e-05
-2.15118796202386e-06
6.79380578839792e-05
4.16208524235505e-05
7.97550634761944e-05
1.74185880665988e-05
5.61100606787641e-05
1.68539123218701e-05
8.52380569724843e-05
7.52110929036753e-05
-1.98523617432822e-06
8.57168613295931e-05
9.84216520515315e-05
3.93575653690018e-05
8.89101982192977e-06
7.57541506748912e-05
3.30885782825324e-05
3.78450869693566e-05
5.52572894566908e-05
1.80603469233635e-06
9.95689592940171e-05
1.31296566631875e-05
7.09229620779887e-05
6.90631724437895e-05
2.17722664475932e-05
0.000154013605282768
6.72604681570429e-05
6.96299703786464e-05
8.708780240415e-05
6.86654859713018e-05
1.72166730510126e-05
1.75164720484244e-05
2.0431087714008e-05
1.44651570009048e-05
6.95953205937051e-05
7.43102992924064e-05
2.96244795614956e-05
7.00015740071807e-05
5.26517389067042e-05
3.53622876512085e-05
6.59224991418854e-05
4.51900288820771e-05
8.31817339547476e-05
5.1318815404423e-05
5.42022635587642e-05
2.91490477415807e-05
8.55170850124736e-05
2.75624356843267e-05
5.08226813224747e-05
5.29413729009534e-05
4.45139085526352e-05
4.89248030511405e-05
-9.75663864297429e-06
6.88583131832999e-05
8.64288856594187e-05
6.01270581869396e-05
0.000100337662139878
8.50828088456007e-05
1.6955547573374e-05
3.66037228637838e-06
5.34274652395593e-05
3.3933334464643e-05
3.64397573390502e-05
0.000111032038501043
7.92017706535354e-05
2.05976413460029e-05
2.99003544363627e-05
6.98561191078581e-05
0.000114577511485806
8.46386450060201e-05
7.63634435955199e-05
7.3740989201306e-05
5.98689857932643e-05
5.66660720168382e-05
3.00904169437864e-05
7.36548441623143e-05
7.11777668472166e-05
2.42994330710214e-05
7.36004448311844e-05
8.03202531990941e-05
5.3915251513366e-05
1.83541143646592e-05
7.77213955981667e-05
7.68862010051331e-05
4.63423190494046e-05
1.80748854462729e-05
4.85348412440823e-05
5.50865419837673e-05
0.000130701924473141
5.27862240487565e-05
8.96004853384495e-05
0.000106721090947181
8.33554398951367e-05
2.66436173286239e-05
0.000122023240122958
7.74234521225296e-05
5.72714279967146e-05
6.74125986042467e-05
0.000110033214971988
4.38077783450605e-05
4.37355751207454e-06
7.04343419949629e-05
4.54172022322479e-05
9.50229247288945e-05
7.8732108863143e-07
3.35589484688267e-05
3.19949338590348e-05
8.66978979821437e-05
7.05737423833463e-05
-9.85222609046396e-06
6.75355467292833e-05
3.9454167738049e-05
3.0233377593239e-05
1.78575442446736e-05
4.88340932533076e-05
2.91878726936576e-05
7.93321464120553e-05
4.92262660093433e-05
5.8665297664195e-05
6.30185177730168e-05
4.80989078371328e-05
6.49285533425811e-05
8.60801820120006e-05
8.96472943802925e-05
7.82969221461595e-05
6.88972541050901e-05
4.29046193221264e-05
-7.60297010830543e-06
6.53289172894799e-05
9.25571912754455e-06
3.25024550045162e-05
2.10135926097131e-05
3.52554309550845e-05
6.30695416835823e-05
8.37763216851665e-05
7.58847855042655e-05
6.17080762606126e-05
9.14175525443694e-05
4.42338186405401e-05
3.32162541220783e-05
1.19036384657745e-05
2.96744336378695e-05
1.41066996991024e-05
2.97531191774314e-05
5.04085583737072e-05
6.65906670053818e-05
6.30815639978965e-05
5.96372386640883e-05
2.9831040271579e-05
7.14225973967182e-05
6.10763570524521e-05
6.99049239748415e-05
8.86627010619964e-05
7.36588920502349e-05
1.27551452800497e-05
7.75855797889504e-05
4.79178222015547e-05
-1.57046150078859e-05
9.81227108036549e-05
2.90222387465538e-05
2.38340990617343e-05
9.04797145099336e-05
-2.70771497197686e-05
3.32978709652757e-05
0.000126218143705505
1.62348673503225e-05
4.94709422588621e-05
-4.09706055166401e-05
-4.26441763775672e-06
3.19032591553096e-05
4.55926141880289e-05
0.000101856628921064
4.66771372686766e-05
-4.45204757858239e-06
5.85454587841152e-05
6.26740923640967e-05
4.69052136153e-05
8.88586599079327e-05
5.40581803311528e-05
5.29406430207856e-05
2.91847660215688e-05
2.25096709234626e-05
6.7262729727284e-05
6.19346273050713e-05
6.43744650342835e-05
6.55702771317236e-05
7.31757472359742e-05
7.86454313894068e-05
2.06022963141879e-05
3.89223238150898e-05
5.70807607611545e-05
6.00692450610118e-05
8.69935463132684e-05
6.79705331938926e-05
3.26842850113805e-06
0.000110105647767571
6.6919504905265e-05
5.75684300929221e-05
7.6210975838557e-05
5.82015957065267e-05
9.86168212637967e-05
2.18586741647506e-05
6.45002625042997e-05
1.77960360216812e-05
2.56332946873816e-05
4.4929386159559e-05
4.93865767556313e-05
7.07465542301084e-05
9.25962561957173e-05
6.78251029628313e-05
4.43549073914019e-05
-2.61590463177003e-05
3.14235839057884e-05
6.74920447398431e-05
7.87320197503067e-05
1.78118637108875e-05
8.17254044707405e-05
5.06905881149973e-05
5.56308735681358e-05
6.43081396344581e-05
5.29627477606427e-05
3.81358470003629e-05
2.22346740069177e-05
3.71246339583019e-05
3.96067520583419e-05
2.70773892738151e-05
2.47070813398268e-05
9.47538523572722e-05
4.67060461238752e-05
4.48735652844813e-05
8.23477693368383e-05
3.72338452262866e-05
4.16486445178728e-05
0.000112931595663446
2.80357844167527e-05
9.90263149251002e-05
3.91082243064401e-05
3.28653904208838e-05
2.96302659664679e-05
3.09866235138531e-05
5.11375029702636e-05
2.25758401728779e-05
4.82374883037113e-05
3.13327276503461e-05
1.67547258085791e-05
3.41687676122448e-05
7.23934004008102e-05
5.29825473660283e-05
1.4776956424629e-05
3.33600292955537e-05
0.000100832311127476
7.40952096544078e-05
7.50087473790529e-05
6.02202445928236e-05
6.85471136884079e-05
6.52419060788877e-05
4.3934004665265e-05
6.32322523272949e-05
3.33532197280462e-05
6.42846559431381e-05
4.86408788152445e-05
6.99588172362949e-05
4.17734156219519e-05
8.2737671205952e-05
5.93940561507576e-05
2.51588263502647e-05
8.37633592789787e-05
4.99238779073837e-05
8.1521792324988e-05
7.93683281930446e-05
0.000101909663161852
8.01707609092493e-05
2.9635021847011e-05
0.000107404266166661
3.78707849793758e-05
4.03794878587848e-05
8.19440423942805e-05
0.000116409148149827
7.88423112262917e-05
2.36700424713954e-05
3.89561455533907e-05
9.30669873507445e-05
4.48899304925791e-05
7.48460436629119e-05
4.29165697894338e-05
7.49210710093071e-05
5.13934510672592e-05
5.11887431785629e-05
6.78382457795364e-05
8.44732108378612e-05
5.27200817043449e-05
6.86656504575856e-05
8.62193693306902e-05
3.6028376639533e-05
7.85874668888236e-05
5.76885622458965e-05
4.25600477377423e-05
6.74774631297501e-05
-2.27680341414842e-05
6.97462028621344e-05
-1.37983093338836e-05
2.37257005486404e-05
2.41506090024174e-05
2.60762437346787e-05
4.09571039997341e-05
8.47408453633109e-05
3.45948982337925e-06
5.56830222951722e-05
0.000115014968078473
2.62123877680087e-05
5.47703689394555e-05
5.02809300646995e-05
5.61335346027822e-05
3.62981378069011e-05
9.421208072858e-05
9.08774162699348e-05
7.57803265036479e-05
7.17855922708888e-05
7.2940904134135e-05
0.00012192486227446
8.46032009643131e-05
4.74049595506542e-05
4.79644799324779e-05
0.000118531738931825
3.00765144478678e-05
6.13834412458214e-05
3.88919559825569e-05
1.99837537824579e-05
3.72775767850382e-05
0.000107926865844644
0.000103289619690668
5.87624951484038e-05
8.3936232047228e-06
3.805673153871e-05
0.00010930206349064
2.9134745321175e-05
3.95777034535228e-06
6.11795998840638e-05
7.75181164612308e-05
8.82096797332382e-05
9.75265257248169e-06
8.58106959847547e-05
-9.41177170410662e-06
7.42218076788831e-05
7.79734351050371e-05
6.10423495895021e-05
7.98506524653375e-05
5.03900446089467e-05
4.50503837330075e-05
7.37602994588824e-05
9.954387175257e-05
8.58175571060677e-06
4.20073941482959e-05
1.75733728987984e-05
0.000102920287403959
2.60922134651861e-05
5.91931699161441e-05
7.30677477298836e-05
0.000117988110964852
8.18755416837864e-05
4.09838318805981e-05
8.16039932390207e-05
2.5226176693209e-05
3.48206718667112e-05
3.86967243623629e-05
7.31283353867043e-05
4.1186007815279e-05
1.71365624553043e-05
9.61014955629587e-06
6.24969170921856e-05
0.000110104744396122
6.12350005129633e-05
6.3546283811904e-05
8.9522529058974e-05
7.49753177209021e-05
0.000125966613707752
1.80168862864154e-05
0.000103576974508304
3.15516246069068e-05
6.54326018061675e-05
5.05373142328487e-05
5.71180843317677e-05
6.77161272623663e-05
-9.13661785500352e-07
3.07537733371207e-06
4.6209090790908e-05
-4.00823436765365e-06
4.79733642447494e-05
-3.6056122738119e-05
3.79002503541978e-05
4.97741861077706e-05
7.74904865268451e-05
8.9990294931455e-05
1.25531352571017e-05
8.22013415247436e-05
4.2017021293011e-05
8.46356468230306e-05
5.69049257020704e-05
9.88612171573858e-05
7.42923597300162e-05
0.000104799707812827
6.78300109484662e-05
3.69451785021231e-05
4.74504671267152e-05
5.86953955906616e-05
-6.04771130543952e-06
9.51169306323674e-05
9.18092957629243e-05
2.50368426235383e-05
6.53834912856813e-05
7.96255906228437e-05
0.000140997534455486
4.70378726347158e-05
4.82359376399234e-05
9.381252966376e-05
4.84355856972702e-05
2.80999343576664e-05
4.93382051936357e-05
2.80807536921223e-05
8.360683275727e-05
8.72409139941316e-05
5.73561759877375e-05
8.37096921948415e-05
5.63797681297843e-05
8.04696398562191e-05
8.54029321858225e-05
-5.62423342094495e-06
3.72127182838781e-06
0.000105537268557053
6.98525976388749e-05
4.78301009557838e-05
1.99451599539014e-05
5.4474266048722e-05
4.3232311728219e-05
2.48966819403586e-05
2.83838836470674e-05
0.000101988154325828
9.29725865112671e-05
7.98635506511407e-05
1.59866637910686e-05
3.72557132372456e-05
5.78195297451517e-05
3.80695707156107e-05
-3.93451114571243e-06
7.24945406341551e-05
6.28659998993194e-05
5.15860626922173e-05
0.000102665589986605
7.57809121276869e-05
3.99794416613187e-05
7.97891253335627e-05
6.60611589651494e-05
7.5055783741435e-06
5.56268379191504e-06
6.43814431251189e-05
9.58752337689035e-05
6.78495779438111e-05
4.99907034541558e-05
3.50962214430697e-05
0.00011505375321773
6.60064832140657e-05
5.05624812196247e-05
9.98719534251367e-06
7.36707325718639e-05
4.1865837970641e-05
4.51203623319643e-05
0.000117103962530384
2.81049791629556e-05
8.43488874153036e-05
7.07841487657049e-05
7.43405598076382e-05
0.000130446315510333
1.38524065282586e-06
2.71283422872241e-05
4.75826493321683e-05
4.09515627513265e-05
5.02214343536176e-05
0.000101947297062879
3.0773302935966e-05
4.40829556466106e-05
3.73402838919459e-05
9.20540015782776e-05
-1.55743204033238e-05
4.60570012116816e-05
1.61966119174833e-05
3.71065140268224e-05
7.33248153806776e-05
2.21183494039222e-05
9.52321995971007e-05
0.000108363473228446
8.96932906525852e-05
9.33264931278141e-05
3.25160679252569e-05
7.81505362886059e-05
0.000108222327246315
2.10125357839525e-05
3.51191003720908e-05
2.69133641436132e-05
6.12692196667529e-05
8.40368428842271e-05
2.22488050837186e-05
4.36159066407556e-05
8.94894088595677e-05
1.27610037491234e-05
-2.45295252122868e-05
7.06400300997412e-05
2.25807728762544e-05
5.26692580232522e-05
0.00011409289142622
2.42355532146178e-05
4.54833861419501e-05
3.95533375609323e-05
0.000128860625635159
8.31356110991424e-05
9.29350683151565e-05
8.26970292002794e-05
2.82449867621633e-05
5.82518002335974e-05
1.42582387952872e-05
1.40298776804485e-05
4.5240031530318e-05
7.34117046668825e-05
8.99465183322282e-05
-9.15373213772898e-06
9.32451677184276e-05
6.61577633342143e-05
3.7963959614743e-05
5.01314954011136e-05
4.27830316179299e-05
6.07895898492314e-05
2.18063103951106e-05
3.86837416518819e-05
2.66772582097692e-05
-8.33014529989981e-07
9.73182118721792e-05
3.01447853439388e-05
7.88058084767872e-05
3.06206831036029e-05
6.77377756338092e-05
4.0757386666915e-05
6.59167454105213e-05
3.74647454240342e-05
7.73856536829919e-05
9.15508391445799e-05
0.000104813967398336
6.75954219565119e-05
2.65390588191262e-05
3.4834089450344e-05
9.24331264243155e-05
6.18266438422123e-05
0.000109212607431817
1.51409143940948e-06
0.000111345843060327
5.53974566446834e-05
4.98154149540604e-05
6.81013123587874e-05
5.51463282594684e-05
2.23562895714195e-05
5.15858811618566e-05
1.6354861214334e-05
6.499237390753e-05
7.42726188491181e-05
6.32035431327172e-05
5.30637064968451e-05
-1.03714161702266e-05
6.48137199087633e-05
6.90272095317842e-05
6.42519614870809e-05
4.39115806474912e-05
4.32384904688019e-05
1.95484410083117e-05
4.07946591101048e-05
5.32730824619384e-05
-1.27892002128929e-05
9.65324016048731e-05
0.000119435742322315
3.58741238882801e-05
5.56285916598264e-05
5.21507562839398e-05
8.28890850753431e-05
6.84673282678725e-05
6.99556565007474e-05
2.40390867917888e-06
5.15984090751253e-05
6.21019566148014e-05
9.43195955451829e-05
7.54903290999771e-05
3.05325595153845e-05
6.67421902876235e-05
5.92346354187989e-05
9.34477560144272e-05
6.90591701756356e-05
5.88115075074506e-05
6.67939257091701e-05
6.79660359284965e-05
6.53084950166925e-05
0.000105211877072301
3.81712321759458e-06
6.68929976219078e-05
0.000150892539366768
5.16982760834936e-05
2.89806650409907e-05
5.13838840210686e-05
-1.74506703003882e-05
8.70869500519693e-05
8.91588944911626e-05
3.04717360909825e-05
2.09662269542545e-05
2.79019240330548e-05
3.58548636644641e-05
1.22555156904804e-05
7.1028961276256e-05
3.87057975641386e-05
9.32500414761623e-05
8.07881223664901e-05
1.05818324844299e-05
9.17728352084359e-06
5.04943703512886e-05
0.000101184107679127
6.23504562724656e-05
9.30524621757707e-05
0.000128506340087194
0.000104774280845787
4.87004720320074e-05
-6.52154362630839e-06
-1.39369676656759e-05
2.81870783134548e-05
5.52458550372335e-05
1.61282309366181e-05
8.92800176425972e-05
8.88490491994529e-05
3.37773541836261e-05
4.36394344308908e-05
2.24596547885969e-05
8.31100493612645e-05
6.40899962247892e-05
6.20229401017919e-05
6.58650580728843e-05
0.000129963236356236
5.49982551080392e-05
6.04737539734031e-05
7.96979801356626e-05
8.7416363451758e-05
0.000100916243670148
-4.76171731913431e-06
4.59732197256114e-05
9.47179580135144e-05
8.14547384994975e-05
5.74817572413859e-05
7.09548264457879e-05
4.07684472205848e-05
2.60022255545057e-05
5.24470809013801e-05
-3.2790312935841e-06
6.82737350431734e-05
5.31447596303168e-05
2.35484152184538e-05
0.000123859655407331
2.25123803471991e-05
-1.70209448754919e-05
5.09787934103432e-05
8.00529824409084e-05
6.16850501819207e-05
5.23451837124026e-05
7.2400317030859e-06
4.64370388810333e-05
9.21686459653373e-05
4.49773187472492e-05
-3.90838774363256e-06
0.00010781187337667
5.75997134640405e-05
6.32557746947074e-05
3.12757204132726e-05
7.38762308406093e-05
8.09962337785535e-05
6.90227366964773e-05
8.26005464921369e-05
7.39697245923393e-05
7.25781502593894e-05
5.57870131890797e-05
3.79353084917057e-05
4.29976633519042e-05
6.85479693279499e-05
5.83574402868374e-05
2.20788332707602e-05
8.43004940468342e-05
8.05337712447361e-05
5.55946945447843e-05
7.60733542567784e-05
0.000121332708702488
7.4033220654194e-05
8.1853070353404e-05
0.000115309360145974
6.96158515556539e-05
8.91049804029828e-05
7.91647967333648e-05
2.61722328370688e-05
8.2737171631634e-05
6.68747218623739e-05
4.5012591905727e-05
4.44225459841981e-05
6.33792541228554e-05
0.000110020631810988
6.24471315291947e-05
3.33903602275142e-05
4.06091615759526e-05
4.26301391546319e-05
2.77248543455503e-05
4.50256763481866e-05
0.000120593112422834
6.30758033359778e-05
5.82091323619224e-05
8.13492632332034e-05
8.73786008450834e-05
1.54209346897287e-05
4.56443561040317e-05
5.75183732875502e-06
4.84123571485758e-05
4.13697655456153e-05
6.93553625544283e-05
6.17727707458068e-05
8.16348639385092e-05
3.85281969942832e-05
8.90687895336523e-05
7.36295794898809e-05
5.1228770503814e-05
3.60560645555902e-05
0.00010093681544799
1.44072482745435e-05
8.03865633742176e-05
2.26322484779063e-05
0.000118004748212811
8.84823463485254e-05
8.22800678402541e-05
6.84708258029806e-05
2.62730051311912e-05
6.05216377832791e-05
6.40180370462812e-05
5.1260677505346e-05
7.21323219341307e-05
0.000110962610045316
8.45560791969831e-05
6.2258034529919e-05
7.97335763475466e-05
2.52310959107598e-05
6.97113482544249e-05
7.3974707689117e-05
3.27641565132699e-05
5.31013224062884e-05
1.57117000325437e-05
6.79684353479218e-05
5.0946079441013e-05
5.7346389746513e-05
7.0832736248587e-05
3.67007322603869e-05
3.46428767152473e-05
6.67118929097953e-05
7.19691711645799e-05
6.21182725556959e-05
8.75045640389664e-05
3.18405644614202e-05
5.27194859158193e-05
-7.25373395498112e-07
4.31232991280013e-05
4.30692272093929e-05
6.50485272356688e-05
-1.99146498788015e-05
6.55358885290685e-05
5.82716864773388e-05
1.13012026407283e-05
-2.146675571108e-06
2.53760468430288e-05
5.69268604463552e-05
4.52019429897032e-05
-1.36151294847933e-05
5.87722751568903e-05
5.78936044216743e-05
5.42175771453543e-05
4.58954348327032e-05
3.71021389990429e-05
9.91422537695907e-05
5.25075465283137e-05
5.10555511897927e-05
0.000133645374144021
5.29087998740808e-05
8.05444093098254e-05
9.72552400350717e-05
6.26818348493164e-05
