# Supplementary material for: Research on computational propagation and identification of mine microseismic signals based on deep learning
Source: PLoS One. 2025 Oct 22;20(10):e0334641. doi: 10.1371/journal.pone.0334641 (PMC12543183; doi:10.1371/journal.pone.0334641)
Supplement: S5 Data — (ZIP) [file pone.0334641.s005.zip › 000100800001389.xlsx_0.txt_24.txt.txt]

3.70986661338597e-05
0.000128892958386821
3.48402757633993e-05
5.89743114030349e-05
4.97193051314336e-05
9.75199040525414e-05
3.68079859094438e-05
9.15671004023717e-05
-3.68050387252636e-05
3.08677718727318e-05
1.45821126439483e-05
7.80163850925424e-05
1.49844973562104e-05
2.27532091322596e-05
8.9357443604113e-05
3.40761111970324e-05
5.38548536989431e-05
5.86427797299331e-05
-1.21731827977482e-05
2.52153940534991e-05
8.61984077254171e-05
0.00010232476396049
6.63682629059786e-05
4.00847831853827e-05
3.22776152799448e-05
1.8576725634879e-05
2.74085386526944e-05
0.000127495888471119
3.88626549472087e-05
0.000101668760217186
7.98216933411313e-05
3.66551130732892e-05
9.09511433922224e-05
6.8798294588243e-05
6.44095784022848e-06
5.2432047425145e-05
6.97634559012907e-05
2.04925856043605e-05
-4.88078348623082e-06
6.02192457738007e-05
9.17505024293127e-05
8.30788385628187e-05
5.7610798154984e-05
9.00447898006198e-05
0.000104596995851741
9.78060897228712e-05
0.000113031903578019
3.30843446593962e-05
8.08070915040807e-05
4.1096778665319e-05
9.69152375643315e-05
-1.19668158374758e-05
8.04871888720293e-05
6.49335028610064e-05
5.02529371994409e-05
9.22066452792162e-05
8.47804863240714e-05
1.8120144119816e-05
7.04517006976375e-05
4.05067572955104e-05
6.69489446116917e-05
5.36810357881824e-05
-2.06393304147688e-05
6.90106387985203e-05
8.67034867505662e-05
9.51391984138772e-05
5.7416255114392e-05
-2.36422342929579e-05
2.43770336451117e-05
4.69023590044731e-05
8.78389976517389e-05
5.08587655984838e-05
6.71188055952709e-06
9.80434533072837e-05
1.6321498861453e-05
1.14956459955821e-05
2.48426815856682e-05
6.28957016756964e-05
5.6470915363376e-05
4.21740224554718e-05
7.66312533920308e-05
2.09193001298414e-05
7.90491770879586e-06
4.43850550853479e-05
9.2771553476312e-05
6.24892993897234e-05
7.78922713489133e-05
8.07289497524953e-05
1.16557161383733e-05
4.84590776493509e-05
6.71492243037993e-05
6.37379027139953e-05
5.26443574898581e-05
7.94610890609789e-05
4.75572304392722e-05
7.33479637878784e-05
9.23400403452123e-05
7.38426377238017e-05
1.00751092734282e-07
8.7435047436919e-05
1.84624651571381e-05
4.96824457293035e-05
8.14977442904608e-05
5.62573281628577e-05
1.09059694633171e-05
3.60548894385633e-05
5.35475689554203e-05
5.23234381348154e-05
9.48125622951184e-05
4.17723541946102e-05
7.92610346114486e-05
2.10273109555901e-05
6.44017707046064e-05
8.7738396920246e-05
-1.90796920145935e-05
2.61311643771693e-05
3.31122730032403e-05
1.51235116451306e-05
9.78283177428012e-06
2.37925558358065e-05
0.000103437675313896
1.74869211672011e-05
9.82553324515484e-07
0.000102787925326281
3.14539368894847e-05
7.7557142116106e-06
8.38392458488593e-05
3.48586770795172e-05
4.92726003733806e-05
4.76221851103546e-05
5.23243999254891e-05
9.63637006623213e-05
5.34234764385755e-05
2.41748517783685e-05
8.17322704071287e-05
8.35449265408043e-05
4.83085637733473e-05
3.36131488997699e-05
1.77149908456262e-05
0.000131773299799159
3.23958419198135e-05
3.28712689620578e-05
0.000102504186295469
9.40928464839963e-05
3.90023426865417e-05
2.54520873954903e-05
8.21999743068779e-05
6.64516880828931e-05
5.17912410779913e-05
5.99551491668733e-05
1.75719809386344e-05
1.54806042528127e-05
4.54644213846312e-05
2.66760776041667e-05
6.03410356175892e-05
0.000108813341905218
9.87482306228188e-05
4.80845190921797e-05
6.55018999200064e-05
9.31132292878402e-05
4.75601632604221e-05
-1.99376888840271e-05
4.43854936628289e-05
5.34821755153348e-05
8.99981352846043e-05
7.36528051563121e-05
5.86458537970989e-05
7.19636258581732e-05
-2.04973585099577e-05
8.63925670946896e-05
3.5450975226303e-05
4.55707920558601e-05
1.45030508935104e-05
6.75797523442705e-05
4.00267403125471e-05
7.83781670952307e-05
3.79552262564182e-05
8.74068387174979e-05
3.7505240334977e-05
6.24784440959048e-05
3.56060491529561e-05
3.27117004877561e-05
7.91455406060443e-05
7.44992185759315e-05
3.89873301514779e-05
5.43443049291067e-05
-7.0954644038904e-06
2.18054832098579e-05
1.40505042668629e-05
2.90541810286536e-05
7.41726463675031e-05
2.60328905035134e-05
3.34515084880836e-05
-3.88744802770192e-05
1.97270425398652e-05
0.000100489140460263
2.69696243637127e-05
0.000122492002801656
5.78098580222941e-05
4.04518556552197e-05
5.57589714984924e-05
7.59196576778747e-05
9.88427517435303e-05
2.98194887751783e-05
-3.71285050208455e-05
6.68077157642285e-05
4.88715362038471e-05
6.18799551938818e-06
5.52929834135994e-05
7.093821778452e-05
4.00652761468994e-05
6.03338581231859e-05
2.25453834245211e-05
9.54724117756106e-05
3.49855076720941e-05
7.53391688889479e-05
0.000100490487482036
2.58652518318703e-05
1.63686681405568e-05
0.00011109319819362
2.98840005823799e-05
8.53262538177645e-05
0.000106040586107559
5.23934058380212e-05
2.63276871675307e-05
-2.03522766103275e-05
4.25557674762747e-06
6.66478416747084e-05
3.03379516184366e-05
-1.55184060727076e-05
4.74186211293292e-05
2.49978860859438e-05
1.43451402544958e-05
5.51301844902569e-05
3.99656216532132e-05
-1.70156023551929e-05
-1.5589288913041e-05
2.309157788267e-05
8.16194667939589e-05
0.00010853135376487
0.000124091641432983
9.66843752306852e-05
2.95983700576326e-05
5.85568799292455e-05
2.02884883919966e-05
6.52564627759575e-05
6.02525644824538e-05
5.48358206762736e-05
7.11713940391223e-05
3.42597164306745e-05
0.000103226196143418
6.38657849840991e-05
6.4374034317083e-05
7.56155229237799e-05
5.37008712360217e-05
2.51047704688313e-05
5.30211238263652e-05
-2.88609180414412e-05
2.10341372468432e-05
6.98801591678312e-05
0.000125776293344977
5.67697643977468e-05
4.56793737906076e-05
2.95267386869433e-05
3.48287715820615e-05
-3.42660809361119e-05
3.0884842300743e-05
5.60817068068835e-05
7.02192885454355e-06
8.26460120486998e-05
7.2517395303514e-05
5.2546902510806e-05
2.2375743778115e-05
6.20964839328639e-05
2.0010254095607e-05
4.60205063157613e-05
9.69731632913675e-06
4.11621756449209e-05
7.67893639754625e-05
3.04854344165691e-05
6.99460067061312e-05
5.03746073707324e-05
8.62773179533711e-05
5.92757708354382e-05
7.2992372299692e-05
6.22001805368489e-05
6.5056510383389e-05
4.89299404451384e-05
8.74216461069897e-05
6.00604006087041e-05
0.000115740338451878
7.4467436372948e-06
2.65875488121506e-05
8.66997276801088e-05
6.84334847877779e-05
7.51432236969303e-05
5.09748867119209e-05
7.64306892143711e-05
5.40562968655401e-05
0.000127222013530069
4.92706804956288e-05
1.83826170480612e-05
2.46893307397147e-05
6.48742465825161e-05
2.76811938600765e-05
5.98424977120216e-05
8.32971903077329e-05
6.24819462474974e-05
5.65911236907878e-05
-3.03010436331302e-06
4.9534439287392e-05
6.99611865108265e-05
5.97249841715824e-05
8.19762013002367e-05
7.69240407636753e-05
6.2032897103851e-05
9.00470811125112e-05
6.34103437493586e-05
7.08362205404937e-05
7.28976397474737e-05
6.65075320804933e-05
4.10168914253741e-06
-3.57683105282828e-06
4.20737414325566e-05
-3.14735949924495e-06
1.29812580378832e-05
-6.16652563024491e-06
5.39872334205124e-05
3.79673748238223e-05
0.000104104075519112
6.64296816377599e-05
9.15551679611228e-06
8.65150064062374e-05
4.19249003716734e-05
5.80854031973829e-05
7.85557751837632e-05
0.00010154083618489
9.00677177516387e-05
3.90334248293138e-05
0.000102566598552763
3.40521406102471e-05
1.19067160827084e-05
2.73623846509729e-05
7.27391280065928e-05
9.46190099262463e-05
-6.67431989248746e-06
-2.8862533588125e-05
2.01330675217788e-05
-2.25238454662582e-06
7.49368741468893e-05
3.24599475648748e-05
9.53518497761107e-05
6.49493088577743e-05
1.62796210294498e-05
9.40280078601774e-05
9.34639311827655e-05
3.53828944949283e-05
4.36141436752949e-05
6.35003381098613e-05
4.20357073759004e-05
4.30415268119626e-05
8.04186551397808e-05
3.44035078422381e-05
5.88180111546364e-05
2.30201367115089e-05
3.87701353885205e-05
0.000107270573871669
9.66973010050849e-05
9.60070001877415e-05
9.0226423238091e-05
3.33116385237847e-05
8.17400190188614e-05
5.98020782704003e-05
4.3852648229956e-05
6.21935918813899e-05
5.86241919408652e-05
6.20051772296215e-05
7.34639599404179e-05
0.000110030626582787
7.90843139561267e-05
8.22809322658369e-05
6.15450716288959e-05
-5.01683784526311e-06
9.13389247997423e-05
3.86679659937854e-05
5.64027689159243e-05
2.58766052122935e-05
0.000136705943173869
3.54790713499698e-05
3.12653621838325e-05
9.2497974921884e-05
6.50679217358379e-05
4.56042953468985e-05
-1.36619671866276e-05
8.66615147246437e-05
7.96871848734833e-05
0.000119568700020942
6.60468060585377e-05
2.03320911943415e-05
3.24287370914451e-05
6.73025083391211e-05
5.77530630733916e-05
4.85978329086742e-05
5.54427577913425e-05
4.18479399794937e-05
-9.96824804092718e-06
6.02373612354504e-05
4.34674034525024e-05
9.14080185891063e-06
7.68176178823849e-05
5.4459718742774e-05
5.3974388867504e-05
4.29659232831288e-05
6.79562770662229e-05
7.59884024124417e-05
4.49469551306787e-06
6.04532813997428e-05
3.78935030421456e-05
5.01157059652044e-05
5.5988217056704e-05
7.44132713475247e-05
2.60427921876453e-05
-2.12849592582177e-06
5.91289473832244e-05
7.09734302646801e-05
0.00011999157037058
9.32653572460023e-06
7.65145634042328e-05
3.15746492520009e-05
4.79461430277421e-05
-1.38444169021374e-06
1.08307131047171e-05
5.91359590560017e-05
5.47258261638447e-05
7.01558776232908e-05
8.56199695004682e-05
6.9304479068223e-05
3.61458143098873e-05
7.3854421331374e-05
5.95895158434982e-05
7.45626241829728e-05
5.72918130121606e-05
1.81503316692427e-05
6.92670330869264e-05
4.01164459117483e-05
8.23585491303183e-05
2.18166860518201e-05
0.000137655894416723
2.72202713443119e-05
8.22721596335921e-05
4.72315876025031e-05
2.02282080136304e-05
1.12649356989065e-05
3.11882011783056e-05
9.14507508889124e-05
-4.84648303231797e-06
5.12648636150506e-05
3.93190586582488e-05
6.89463253029614e-05
4.05824243809546e-06
5.2789582781699e-05
5.82591649106126e-05
3.36261138544131e-06
5.00592465011481e-06
0.000119371114538775
7.39412695027902e-05
6.69147012096722e-05
7.60326738783083e-05
2.86920368123277e-05
5.5456333481535e-05
5.36603542117895e-05
5.7973415697912e-05
7.28125049256728e-05
3.56218252515664e-05
6.43054530421003e-05
8.5244325201203e-05
5.07337468544927e-05
8.00168906571243e-05
1.35907784481951e-05
6.69550725774322e-05
9.5192227641384e-05
5.80880429420949e-05
6.89125850379351e-05
9.35509133096939e-05
9.15862634024856e-05
7.03080333761411e-05
5.93156864493379e-05
4.38892861359718e-05
4.8087914188526e-05
2.44126813919024e-05
1.76948051179222e-05
1.05639832433546e-05
8.82794224033725e-05
9.88538065299327e-05
-2.31868186055581e-05
5.32019807461675e-05
7.34162494073473e-05
9.14194110974332e-05
4.5101497003588e-05
8.62429788047498e-05
8.74770228154187e-05
6.04432722221645e-05
2.32606791360481e-05
7.05337110504364e-05
7.63535286113343e-05
7.73607781865092e-05
9.56244373636523e-05
0.000102897685711059
4.69994655405822e-05
2.90351731332565e-05
8.59982463516971e-05
3.03609106163579e-05
4.54113749884546e-05
4.80078910322753e-05
9.79931801508291e-05
7.96183189151755e-05
4.79642749521601e-05
6.75851822151667e-05
4.16281093229926e-05
8.71279883960824e-05
9.87387463236536e-05
9.58730770641682e-05
0.000109837100314073
6.13682318061984e-05
2.66616366317113e-05
6.29910468383711e-05
7.04502584145963e-05
3.56968961621833e-05
4.13340144801417e-05
8.34963851441621e-05
5.49417881389769e-05
6.07937472401742e-05
-3.03753521927454e-06
3.6471768937089e-05
2.38514492308841e-05
4.67295937739831e-05
6.60145549067775e-05
5.69907862310488e-05
5.10861632805659e-05
9.2375616613844e-05
3.03118324363159e-05
0.000100709194765714
3.7235685707455e-05
7.19423718893299e-05
9.83042557242072e-05
5.39493790908054e-05
3.33939881826853e-05
3.9721008667554e-05
4.69827478715599e-05
6.19536773416345e-05
8.7875877615737e-05
4.28556773623363e-05
5.77671943372766e-05
5.33182797563223e-05
3.91927623187127e-05
0.000111757109983158
1.65760220316833e-05
0.000102361675681512
9.28776545942535e-05
2.76409747319029e-05
9.00281120897478e-05
0.00011203170314946
3.33593939946374e-05
5.12180716347943e-05
7.76316458542863e-05
5.19977635332482e-05
5.544831197304e-05
6.75597594998174e-05
7.00918142013883e-05
9.89246439417212e-05
9.73992011398791e-05
5.2418057194631e-05
2.5035972040629e-05
6.52510140072659e-05
9.00029218797044e-05
5.37328264764019e-05
7.60156785768373e-05
0.000104933943593513
6.70687043751829e-06
9.79939172857117e-06
5.12685485381807e-05
8.16465898018553e-05
1.54287366572316e-05
7.10206831751947e-05
8.03427216062991e-05
8.94084564441168e-05
8.4100766164251e-05
6.61875460188657e-05
6.12535495270627e-05
6.98609062954427e-05
2.39451848800616e-05
8.41381052443325e-05
7.29756494969841e-05
0.000103355384180945
6.20746209627131e-05
3.11699486550146e-05
2.87808593450021e-05
5.59195902757692e-05
6.81428253558591e-05
8.90629628071034e-05
2.47477215061747e-05
8.71345789034263e-05
5.33439388789388e-05
3.49980011262669e-05
3.78043184403265e-05
3.6652189098745e-05
8.27883593303472e-05
3.67044317889462e-05
4.8212509617892e-05
1.044294533609e-05
4.32624976037062e-05
1.12214960644173e-05
8.63763257398925e-05
5.69693239407002e-05
3.10141417057423e-05
6.40505487001977e-05
0.000104793927526921
-2.9024653254425e-05
6.39502673425468e-05
7.49411838408832e-05
7.32666545779492e-05
0.000102886590796234
2.04118193618446e-05
3.93376133955284e-05
3.30346856946539e-05
9.88232033766059e-06
8.89936382286199e-05
8.00051194302699e-05
-3.30353193439733e-05
2.75670503105069e-05
5.17456895558911e-05
-1.26706999510976e-05
6.49429526468708e-05
0.000115989824463303
-2.54612489071622e-05
2.23934688672784e-05
3.44631074358541e-06
1.71983454288659e-05
4.47220244841066e-05
5.94717060090198e-05
1.51144529397202e-05
6.21066881682553e-05
3.83775992460097e-05
6.02348455844691e-05
6.74319846369183e-05
5.13810396579972e-05
9.5262517535242e-05
-4.49330470747973e-06
6.83212341256229e-05
3.43911420041633e-05
7.42125641217703e-05
8.79658878537414e-05
4.17118096173029e-05
5.90205257398573e-05
8.25790053226655e-05
2.49001169862269e-05
8.45988750737395e-05
8.95111203157802e-05
2.53298113184243e-05
6.45625666129985e-05
-4.51645638201408e-05
4.80054542568365e-05
6.33023111412248e-05
6.20260059974076e-05
4.31294376735978e-05
4.79352282245164e-05
7.54783945018028e-05
8.05714182945057e-05
1.56970521161213e-05
5.41089177767928e-05
1.11885908847219e-05
6.25427045797707e-05
4.56787775100142e-05
5.66153880683105e-05
7.28571227078514e-07
8.99725895553433e-05
5.15657530056923e-05
1.61608518050336e-05
6.00550662496541e-05
2.98731894497203e-05
2.35252166184632e-05
7.55323748260416e-05
9.20081187459369e-05
8.77589387570968e-05
4.44994335403553e-05
5.60441546424129e-05
3.42373443275692e-05
3.67494236967157e-05
7.62254134543178e-05
9.84974501514708e-05
9.64019577229039e-05
6.55010430051446e-05
2.08574239125514e-05
5.10352419651938e-05
6.83537292818144e-05
0.000101810979274737
6.85679358414434e-05
7.13447337483746e-05
4.07876416120889e-05
3.21113272438384e-05
7.91937141798735e-05
8.19424980849043e-05
3.79399595839079e-05
-6.66650655166314e-06
3.15988360321674e-05
8.29779077793348e-05
6.78973813189047e-05
4.91807126162397e-05
3.29584242077708e-05
8.39369295059569e-05
0.000105160161841825
2.22017393448422e-05
8.85237600950063e-05
9.22076391174335e-06
6.97983871216012e-05
5.48870421257755e-05
0.000111044304263027
5.23649483461434e-05
6.66197433834499e-05
5.74426360040429e-05
4.12733025690608e-05
8.27948645552525e-05
7.68593414288994e-05
0.000112501148720414
6.06664190328142e-05
4.51038446388587e-05
7.9402999452834e-05
3.36862502878312e-05
5.18097631933862e-05
9.80723562741325e-05
1.89605670859642e-05
8.3358525247418e-06
8.41130892792519e-05
1.91631414701595e-05
5.26488316236475e-05
7.1368651208811e-05
7.61558842792692e-05
4.01315902949371e-05
4.04944164251897e-05
9.4823007418381e-05
6.70446917238191e-05
0.000109474541265509
4.74383804720132e-06
9.34059403470682e-05
9.97729953896069e-05
0.000110623396479505
6.56855118316772e-05
1.62036927490624e-05
4.71902106600335e-05
8.62349753906363e-05
5.98969036296722e-05
1.49519766973525e-05
8.54820398012077e-05
6.52023380635954e-05
8.13839236920935e-05
3.55254648643743e-05
5.93320656807687e-05
5.14291343519767e-05
0.000107431219631474
3.09393683624686e-05
9.54917207183857e-05
4.76365869682732e-05
8.66657375282692e-05
2.9204976458778e-05
4.68509817801311e-05
2.41030418245707e-05
2.31272701082784e-05
4.95682343622674e-05
0.000126798739550072
4.14420095705395e-05
2.95637047989769e-06
6.46656043343267e-05
5.42165398680034e-05
9.07011878645255e-05
7.11231315029796e-05
6.52996363931385e-05
2.19851503602638e-05
6.22991930166889e-05
8.01993516681981e-05
9.60544322917329e-05
3.69577631232151e-05
6.43840693020901e-05
7.70245663137485e-05
9.43817637345108e-05
5.88174622490919e-05
5.46388440339325e-05
5.25711854413377e-05
5.63469184254385e-05
9.37401172792802e-05
2.81227070450116e-05
-6.04437326474165e-06
8.27356915549083e-05
2.5119844949653e-05
0.000100546006829692
-8.55511143937491e-06
6.74209146670471e-05
3.57761662466018e-05
4.06476902944207e-05
5.89233848379394e-05
5.59277344543343e-05
8.08620797981437e-05
9.20354687989265e-05
1.93103631962737e-05
3.95353767235622e-05
4.9030437506495e-05
6.00835954517602e-05
5.0226701791797e-05
4.49145483840837e-05
6.65626044858104e-05
6.91087157924466e-05
3.97012897765544e-05
7.92681029102819e-05
5.33963527727552e-05
5.74402959363396e-05
3.6649192042148e-05
3.20281984407989e-05
0.000105138289465693
1.10602530438693e-05
5.03868544296893e-05
6.89517294366304e-05
4.33682394210961e-05
4.25669597224462e-05
6.54423753057847e-05
0.000114997091667665
9.71203475818784e-05
7.47359852998516e-05
5.81842399686547e-05
0.000127035131725626
0.000128432702065845
3.30245538565447e-05
8.00473293428049e-05
0.000102282173005275
5.66576584233707e-05
7.29284713632015e-05
0.000121640121642503
6.68569473821102e-05
7.49129893674829e-05
7.29246469904917e-05
4.70925059644753e-05
5.59250548010293e-05
-1.44587839806766e-05
5.58444845605614e-05
6.17804730199255e-05
4.55058083751515e-05
6.01624886908017e-05
5.62356616476612e-05
5.44787133346471e-05
4.17782424094727e-05
4.23107539689485e-05
4.81070273198825e-05
5.05365138107669e-05
8.72385070266224e-05
6.29118085821528e-05
9.20887471397585e-05
5.24367221101831e-05
4.46609481239444e-05
6.05458620270413e-05
6.57526243873398e-05
4.40613923556865e-05
4.94048803247711e-05
8.18299628786708e-05
5.5186558080296e-05
3.39811421990897e-05
4.98327046910305e-06
5.18450030571843e-05
0.000102551071026696
0.000106272468902989
6.83698923953846e-05
2.1641345008998e-05
2.53107597422692e-05
4.97865449935867e-05
8.10101861687088e-05
4.31966625717552e-05
4.4010232462271e-05
1.25490886473446e-05
4.97576656696063e-05
5.36238951791167e-05
6.17772012342317e-05
5.01102749647188e-05
4.78987155613706e-07
0.000101360319214659
3.13705374161166e-05
7.67130979793742e-05
0.000104696338639287
7.27502559125617e-05
0.000114919180780949
6.26902055967941e-05
9.21785498411136e-05
7.45211450335324e-05
-1.17944299022749e-05
9.65755052341963e-05
1.34512421556947e-05
2.55958192085026e-05
-6.42813742849498e-06
9.14128573323459e-05
4.73698434977135e-05
-3.37047576673432e-05
2.35352367389005e-05
9.90750963864548e-05
8.40832138782793e-05
0.000102348852490252
3.52225664870545e-05
4.35256577986538e-05
-1.40662235499045e-05
5.45741078858475e-05
-7.96270474749935e-07
3.52996936193679e-05
4.08159548933546e-05
4.42048698666914e-05
4.35613139446504e-05
4.57258568719075e-05
2.10995729804141e-05
0.000107129067513761
6.38698863531873e-05
8.18892905302561e-05
4.2885406847747e-05
6.0322753237706e-05
6.98564225278647e-05
1.69113019281765e-05
6.26687632875119e-05
7.2412860400161e-05
8.53992675921999e-05
2.97036723183838e-05
6.10901764749933e-05
-2.50850413732988e-05
5.37067367996895e-05
7.43154060205431e-05
7.96550509530967e-05
9.02575886304442e-05
2.37437883256441e-06
6.37454358788437e-05
1.01337426394705e-05
6.1630557184197e-05
5.36678553897273e-05
7.90993137148059e-05
4.08673497838821e-05
0.000103640722950997
0.000104450376476808
6.62949327919557e-05
2.50038540325709e-05
3.7268202502702e-05
4.97559535261547e-05
4.48591444127438e-05
7.53284856406003e-05
8.07733764778844e-05
9.13950165221025e-05
0.000118506250241101
4.48747640401797e-05
1.43845465858458e-05
8.79624846018586e-05
1.71780413971648e-05
6.22912407921243e-05
8.04392854514067e-05
1.70982938737084e-05
4.24463576376068e-05
8.12800898608398e-05
5.65693817172487e-05
8.11826109703791e-05
6.3806110270165e-05
3.36975687441838e-05
8.54988774771758e-05
6.03756988218258e-05
1.79678740987363e-05
4.72981485168041e-05
4.63474270773528e-05
4.87713222908734e-05
1.35589601902957e-05
5.37331374652932e-05
2.87641268777412e-05
2.02673823311086e-05
9.65984978230838e-05
6.80476792491151e-05
6.73744103105746e-05
4.30774170301616e-05
5.45512253377404e-05
4.09578405499075e-05
5.42296255716475e-05
2.5141405421726e-05
4.70576082382393e-05
7.75121301453282e-05
5.65604651717806e-05
3.2422864721415e-05
4.66150312185178e-05
7.96792101151209e-05
0.000119406951033434
-3.59553384060944e-06
6.06712306009213e-05
5.30392339219617e-05
0.000117291696209267
6.9441887410984e-05
4.00940216187651e-05
3.21278679116714e-05
5.51291402415138e-05
0.000125461899298169
3.05800951976336e-05
4.63565452649818e-05
6.46084722456669e-05
6.46586165284304e-05
-2.58678179065975e-07
2.67125452180759e-05
3.71488848684293e-05
4.5993761940064e-05
5.91362137065785e-05
1.72441218458001e-05
5.13994967756294e-05
4.32148206735683e-05
4.68367038576088e-05
1.98440228177638e-05
0.000106469204285379
8.91348962775092e-05
6.47071899264879e-05
5.18530397344201e-05
3.4371665652235e-05
5.57445492743427e-05
6.8534642790201e-05
-2.3356337103586e-05
5.24778222123956e-05
5.41133131639116e-05
5.13648428024582e-05
0.000105149603537954
5.60165190570557e-05
2.36558572078348e-05
2.77915427242681e-05
1.72844605337741e-05
4.23184364890594e-05
3.95353382794034e-05
5.71481990988685e-05
5.34303853379786e-05
7.2637098038734e-05
8.41705826463397e-05
4.50175217567348e-05
7.49629245097255e-05
3.5296447794432e-05
3.80527648764154e-05
1.81411600710029e-05
3.54545064155984e-06
4.38686897613498e-05
1.36757296303966e-05
6.22279394681898e-07
0.000108352377753883
3.96763059608365e-05
5.08993543673895e-05
7.617711921019e-05
4.49233845318533e-05
8.36762658688733e-06
8.28706074101226e-05
6.83538944770405e-05
3.53012993068589e-05
8.48383039609902e-05
7.94191655467378e-06
8.37570554202593e-05
0.000123399172075148
5.73463245673065e-05
3.53520681401617e-05
6.11351997127413e-05
0.00012978293184999
5.10175816496011e-05
-1.26971635646249e-05
-2.01404910642915e-05
2.43227426792282e-06
4.36888048286542e-05
1.80969789118177e-05
3.52437781235386e-05
3.83476521875383e-05
4.80880440870789e-06
6.25157325428595e-05
4.69596627453825e-05
5.4702674082466e-05
4.80937190449641e-05
8.5236610948121e-05
0.000119831174800804
7.03159924349174e-05
2.75761847326555e-05
9.9978161112946e-05
5.21569981175964e-05
1.51432326514479e-05
0.000101333137412509
0.000107178511097332
8.06102339248721e-05
5.55744506182725e-05
-3.0901954629322e-05
0.000144598993379859
4.39894976958389e-05
8.40831170977078e-05
4.21634664299049e-05
5.3020482394503e-05
9.77510478313687e-06
4.21094219740668e-05
8.36292185500714e-05
0.00011371217049839
9.3609086926575e-05
4.51261907311623e-06
3.00392646600946e-05
4.24532264063537e-05
5.85044483674032e-05
0.000112961624431246
3.08164582697632e-05
3.10189626320682e-05
8.54418881082985e-05
4.98681442068243e-05
-2.46521873554505e-05
3.34507771290823e-05
4.69798482768036e-05
4.77205838351112e-05
1.34682563070721e-05
4.2263080240969e-05
-8.61503814584396e-07
-6.31250996305105e-06
5.69802466344402e-05
7.98324019920888e-05
7.69152437131669e-05
8.95567439769843e-05
1.67816398342803e-05
0.000124990440674526
2.10812229548498e-05
2.57887364590606e-05
7.64651664132846e-05
4.75550330491877e-05
0.000114015035549875
-1.33117081392629e-06
4.09684957909919e-05
9.87102424917895e-05
5.79635238399414e-05
5.07379753170924e-05
0.000119917345516568
3.09868497145768e-05
9.99124263715596e-05
5.21423915547765e-05
8.6244398620299e-05
5.33046631102093e-05
5.87790073870584e-05
7.37226719368274e-05
4.07618764369671e-05
8.4070188744266e-05
8.56937489934364e-05
-3.54623276498338e-06
5.90543858340616e-05
-1.12707152469403e-05
8.08232085591464e-05
4.19344041635667e-05
5.2209947104142e-05
8.36163954767157e-05
3.39533268552582e-05
1.94132673362693e-05
4.08446249827498e-05
3.39209716904691e-05
6.18880170768868e-05
6.2687788424603e-05
5.2888955436433e-05
4.45651162802521e-05
8.79295272201633e-05
8.76952231579987e-05
0.00010055934151419
4.36249462409351e-05
5.33395108921537e-05
1.67784232869021e-05
5.42008468032455e-06
1.11166450469779e-05
6.66813819407396e-05
0.000119909010452336
3.58036331960062e-05
1.68381078363772e-05
0.000106558391536091
4.93623919511256e-05
1.09683488170391e-05
9.24186068789159e-05
4.56450358783139e-05
-1.63742992646751e-06
5.69148428107155e-05
6.82275164945969e-05
-6.11718596469243e-06
5.52508186728608e-05
8.59592669495338e-05
2.24260489965861e-05
4.60962633844673e-05
0.000103216678719072
4.80608668060404e-05
0.000101971912549829
3.86915416874801e-05
3.04928444686579e-05
5.75289473599103e-05
1.62203070924439e-05
5.87134086068558e-05
8.76403635405032e-05
7.47384063143187e-05
-5.84821935621202e-07
4.69375718275808e-05
-1.91636404674578e-05
7.82939073294803e-05
2.99832689825745e-05
7.81727640768911e-05
1.11889363967663e-05
1.39097635711227e-05
4.28701703414128e-05
2.14926574769694e-05
4.37893810575061e-05
9.20163750475412e-05
3.465114591161e-05
0.000101243700790463
6.87088924161845e-05
0.000101390162006426
3.73862866676042e-05
3.65222863228976e-05
7.38777173608471e-05
4.92592198753868e-06
4.83433167254822e-05
1.25237586556089e-05
5.26358522707427e-05
0.000113902361242362
4.6938755907107e-05
3.67338307907843e-05
2.93112230695347e-05
4.56648826022131e-05
1.46266189279744e-05
9.6802817532409e-05
1.47089622740801e-05
3.92697768709972e-05
0.000111817050098273
8.22948051811663e-05
4.62886505254717e-05
8.10593075410164e-05
-3.17499836078601e-05
8.26039552458686e-05
3.44013373158864e-05
9.30379561889276e-05
5.77730725174257e-05
8.40478131296628e-05
1.60452052024618e-05
8.57132384608911e-05
8.2767202618572e-05
5.56533511671886e-05
9.23318385154319e-05
6.79568896644554e-05
4.77957998212097e-05
0.000115665961898603
7.92741414464618e-05
9.63557193721009e-05
6.30110539756118e-05
-9.69807683529437e-06
4.05640102384134e-05
7.15027469030735e-05
1.10393206785284e-05
5.56221964351177e-05
3.37634474154151e-05
3.40923648353402e-05
8.33662145698529e-05
4.25111428160055e-05
1.78166829516415e-05
5.39258541181368e-05
-9.86942902758756e-06
4.31140247972511e-05
3.75787336105754e-05
8.25962456579924e-05
7.20426569854403e-05
4.53724536716954e-05
7.25040138376219e-05
7.71862931973522e-05
6.90297445230973e-05
2.65808349738243e-05
7.804350371861e-05
5.36527881570547e-05
4.16650198211299e-05
6.80658750421133e-05
6.685168262792e-05
1.07131039208764e-05
4.52105517460181e-05
9.50562007914926e-05
0.000107501058836681
8.39447937985408e-05
0.000103730715756951
4.33067110374584e-05
4.90437964824132e-05
1.9688271653604e-05
1.96949759072965e-05
0.000127274946123859
6.00317131033984e-05
6.72776430547262e-05
2.76835674631763e-05
5.56275219544404e-05
1.68636517343749e-05
0.000114745530390914
4.45962326029084e-05
4.65672380759717e-05
6.971826333059e-05
9.13231562718815e-05
5.0018221216336e-05
8.71689840319772e-05
1.62189343624295e-05
6.88292827932992e-05
7.84436021768979e-05
1.48633478732548e-05
7.77298340071139e-05
5.99739283143177e-05
8.59226011007766e-05
7.33178621432092e-05
8.30926245327895e-05
9.40153522898644e-05
5.58731002321852e-05
5.4251067125532e-05
4.76873752275466e-05
6.67039578322139e-05
2.91204307244912e-05
4.68095805785871e-05
3.03238110600927e-05
9.15397135270239e-05
7.13832247371932e-05
8.80211585175419e-05
8.69283644754177e-05
1.78760973117094e-05
9.40451659748636e-05
4.11508628453127e-05
4.06519516000552e-05
4.40404107442402e-05
5.81324136113971e-05
5.09300446922087e-05
8.221037427518e-05
8.72607944275813e-05
4.38020438424239e-05
4.12936261412512e-05
0.00010020255853058
2.50837869019932e-05
8.80707665505406e-05
3.12351685661742e-05
7.26984798786018e-05
2.47780999720068e-05
7.39762104406383e-05
1.60758849477911e-06
1.09096979358131e-05
2.14777913814376e-05
4.7273277434593e-05
7.11804640762999e-05
0.000101507085975686
4.7551360596927e-05
6.14789884381058e-05
1.826744082847e-05
4.48484107316563e-05
6.58349656164787e-05
8.09596962805527e-05
7.78209950655966e-05
7.1131428071971e-05
0.000102844726267432
6.10848592006522e-05
8.50778855557816e-05
2.35677672574708e-05
3.2573551438652e-05
2.90186537583968e-05
7.86633757973089e-05
7.57766766209901e-05
3.93908014645319e-05
8.72679364372004e-05
6.26478478839692e-05
2.99147305280041e-05
9.36201084286903e-05
2.55943645651469e-05
7.43901694232805e-05
0.000119813760738322
3.59899219054142e-05
2.54921463636434e-05
0.000123643353839089
8.40479679009056e-05
1.8684570555355e-05
3.94361144805418e-05
-9.17987732558855e-07
4.3406974776463e-05
1.89301625123135e-05
3.37191723947829e-05
9.00575335026508e-05
8.24917747893635e-05
0.000111794981335417
9.42231933072975e-05
4.90016522402774e-05
7.57859961639048e-05
0.000102861494467292
8.82456831259114e-05
5.19652064165703e-05
9.95202969547486e-06
9.58772632342391e-05
9.04266525569829e-05
7.10004537254223e-05
8.59679403673779e-05
6.19358345278114e-05
0.000150773567349427
7.23984657074372e-05
5.82646113069988e-05
2.82358658508843e-05
0.000117883520881813
0.000105745010584745
5.7621117389055e-05
0.000136515004993337
5.43542962532321e-05
7.48685033494135e-05
8.78982958773738e-05
0.000135802586303169
4.10137064508277e-05
8.19701923370957e-06
2.76909881237198e-05
8.99722639823258e-05
3.11269398580646e-05
2.14466359897233e-05
3.62001128419568e-05
6.55040458051836e-06
2.80228707887177e-05
0.000116113698338225
1.22002070561082e-05
5.70873142479692e-05
7.03296601511283e-05
5.09937773780509e-05
7.69715290330631e-05
6.11849992081633e-06
0.000104646929188339
0.000113865615732843
9.43315621918842e-05
5.33090367779758e-05
6.9963302581975e-05
6.02925920339911e-05
8.51731906871946e-05
2.4746612242494e-05
8.48350060879323e-05
7.16691717595968e-05
5.60429804887352e-05
9.36447258366505e-05
3.10038448641377e-05
9.02808231466643e-07
1.89236511179367e-05
8.24063355011772e-05
0.000115240202423166
0.000104359580003231
6.14908803485779e-05
0.000149868937041547
6.80148824053453e-05
-2.86048829632037e-06
-4.76895539610326e-06
9.06675550877262e-05
5.90204186105777e-05
0.000126497662197096
3.69371301983534e-05
1.90456579310228e-06
6.34237154836152e-05
3.37919422640962e-05
0.000115065476171303
5.60912552429564e-05
9.24600497401118e-05
9.21273212674826e-05
3.23430398466917e-05
4.42470937251342e-05
0.000105385381780106
8.87401047333714e-05
5.82069823002695e-05
1.83772892652462e-05
5.62925602625469e-05
0.000108848612459107
8.02497582814917e-05
6.27871232124424e-05
1.26190964776746e-05
3.28474899026383e-05
0.000137147282168795
2.87742835001187e-05
-1.83264588677123e-05
6.94748821037576e-05
3.97302633033599e-05
4.35785442878492e-05
4.13127464970781e-05
5.81543280111774e-05
-3.01507504559594e-05
5.09331447228352e-05
4.80913213141347e-05
0.000100534544676412
6.95401791608403e-05
0.000101614125149634
0.000152059167649552
5.04950522756582e-05
4.40609651819534e-05
7.48923034344327e-05
1.36015297482093e-05
7.37710651731528e-05
8.27810228718684e-05
3.21280685454948e-05
2.95183577778557e-05
8.23256425218288e-05
6.67369178697759e-05
3.95585021237074e-05
1.7274347907337e-05
0.000117965611796608
2.9014834397794e-05
5.45195300412422e-05
2.86473627785954e-05
0.00011923645534928
6.95140749644937e-05
8.30326307527947e-05
8.77023207127296e-05
2.99952071284625e-05
3.78418851053867e-05
2.36952068965315e-05
4.13473288193976e-05
0.000137733861051412
-1.06138577841138e-05
6.84834044636807e-05
5.06792361973497e-05
1.2933031655833e-05
5.8760117348166e-05
3.71177651692486e-05
3.05425692980675e-05
2.46884050320062e-05
2.0865471254789e-05
8.8198547518832e-05
5.66569375284211e-05
0.000105589501932502
7.78924499711933e-05
0.000117608038794674
1.62788168110538e-05
3.79913632785514e-05
7.77030800136028e-06
9.58737289569002e-05
2.33980081907392e-05
4.99341494596048e-05
7.64987818950812e-05
6.37955585505294e-05
2.55997966545388e-05
4.43613756149683e-05
0.000121189842281806
2.98035354574336e-05
2.12611458638173e-05
8.88093931396937e-06
6.30675885648341e-05
2.39130756195532e-05
9.72257050023686e-05
4.09665588985938e-05
3.76597538348338e-05
1.07690854556657e-05
7.12660119008535e-05
6.39439926095503e-05
4.08772729347853e-05
3.4353894408569e-05
7.18923323306619e-05
5.90542517634433e-06
-2.34838017070681e-05
8.25238815980659e-05
7.66989994298178e-05
1.49489943433144e-05
6.48067390225722e-05
9.76141633910596e-06
5.35662594210491e-05
5.62158142432873e-05
0.00012152820064042
5.13903938423194e-05
6.75424968303654e-05
7.93534564746333e-05
4.10056416158718e-05
-1.33285586465824e-05
4.84401045864377e-05
6.31898712868493e-05
0.000104193865046392
6.15702317405856e-05
7.56213082572937e-05
-1.12658766492758e-05
4.3686680289512e-05
2.98130012057603e-05
4.35657307948368e-05
2.97656564640021e-05
4.73527547275636e-05
0.000106921494427868
1.75337791570765e-05
6.34576152983733e-05
3.24142491153695e-05
7.55050948721695e-05
7.78538381676843e-05
6.48963288113664e-06
8.90922844593138e-05
5.60938174860175e-05
0.000103119690215593
6.3346296612873e-05
1.83438237597508e-05
-4.3174137248831e-06
6.78067036118318e-05
6.00755772443179e-05
6.75002486120967e-05
5.35221986894309e-05
8.75762279130182e-06
3.23460115622596e-05
3.87692445059565e-05
7.25195842367094e-05
5.86039037448869e-05
3.48630071901979e-05
2.03212565886062e-05
6.24655119039166e-05
1.67966230146418e-05
5.48723886298157e-05
5.68099371403215e-05
5.93258074386544e-05
9.35148894675838e-05
0.000125121503453294
5.53357463555264e-05
7.01667567530147e-05
1.66463721612131e-05
4.4870869646828e-05
8.75528806503305e-05
5.5043631632928e-05
0.00011640017188537
1.5430932668071e-05
8.01646843305767e-05
-9.09369005542689e-06
3.81580561238541e-05
0.000104457779471089
4.06431353576704e-05
0.000142350536869876
4.4084934226296e-05
2.42488285787444e-05
3.71100247516429e-05
1.84300009848689e-06
8.2052287621926e-05
9.60660139866288e-05
4.09467350098122e-05
8.27890437656523e-05
5.89404069214203e-05
1.35660332740875e-05
0.000106355842852595
6.91354558244533e-05
5.29509707237081e-05
4.06441906321768e-05
4.46647051216822e-05
2.81913825267509e-05
6.29071556030525e-05
4.79718333441e-05
5.22411459430657e-05
4.76988817858755e-05
3.98193299331683e-05
0.000127639713825743
6.79496400498497e-05
3.83661701188012e-05
7.87937858811527e-05
1.8892700909363e-05
2.30291146192464e-05
-3.9884039856168e-06
8.93727025956571e-05
8.03135673417163e-05
5.54120489608722e-05
4.80517199348941e-05
7.99425639121875e-05
9.46718449727679e-05
2.46346799718468e-05
4.78857586220313e-05
6.34117021499532e-05
1.62338569996455e-05
4.27236611846718e-05
5.25954145048383e-05
4.95619425761503e-05
4.51211774931182e-05
2.00553405062834e-05
7.93482402290135e-05
6.85712746836086e-05
1.71892495930685e-05
0.00010314537729305
9.03112205758582e-05
1.16360121828751e-06
6.08032210883419e-05
8.29772762557699e-05
5.13859233418373e-05
2.91808084744036e-05
0.000117527323303144
4.34041065732406e-05
-4.15318888027963e-06
5.74492345129091e-05
8.16011819118411e-05
0.000128341633295309
5.83941918885616e-05
5.11354153709576e-05
7.3893964854431e-05
8.95685491102572e-05
8.47460220130194e-05
5.89406115988762e-05
6.09925108375125e-05
0.000157961534809504
7.21267812501844e-05
2.97596320597556e-05
4.04892957057852e-05
3.83604660541919e-05
7.14286098099589e-05
7.60057284145773e-05
0.000100014693553954
1.81670414772546e-05
2.9489309077134e-05
7.941010172858e-05
6.75043907111764e-05
-3.62902932326775e-05
2.51338939475346e-05
2.95934916246023e-05
4.53385181374364e-05
8.30803597401683e-05
9.66838762380665e-05
4.76991603318131e-05
0.000130425875724591
2.52395032542626e-05
5.63893969195868e-05
5.72402213224836e-05
1.92969505887705e-05
9.75556321187999e-05
-9.08645512079003e-07
-1.7040086706334e-05
2.80084224283773e-05
0.000103948643757657
7.70016988413424e-05
7.98574680752496e-05
0.000122121239933197
4.32240956085043e-05
0.000111325948225595
7.69060085546819e-05
-4.17422538725955e-06
7.73050405155555e-05
0.000108305954553199
5.02949551183038e-05
3.53709650295486e-05
2.85124410349956e-05
4.036829547886e-05
6.71935253615302e-05
5.25374233710028e-05
8.62185971028341e-05
1.75127750458248e-05
3.78228531388328e-05
9.65585388055776e-05
7.58963675963933e-05
4.82225447124394e-05
3.59161660816565e-05
2.37878426371505e-05
6.90677083706981e-05
2.09399608891907e-05
6.84149952782114e-05
9.84218779357393e-05
6.36164988409407e-05
0.000115943540126067
1.76155552947672e-05
3.92250705136172e-05
6.51188350472832e-06
2.76516905294639e-05
6.6550118034653e-05
5.77118931361385e-05
3.94894466502516e-05
7.06704423380662e-05
7.93150365464179e-05
2.32690357799542e-05
9.78605038942249e-05
4.58873035455529e-05
6.58651205290221e-05
6.61921765006392e-05
7.06369225762501e-05
7.49821713142664e-05
8.61197602891493e-05
6.23558435382477e-05
2.64916032764593e-05
0.000121990946850393
5.0210189525695e-05
4.7905728708666e-05
1.17261750904565e-05
6.87445827116819e-05
7.12157669745373e-05
4.71855960682278e-05
4.34683281145449e-05
4.56302430078709e-05
9.36243279756906e-05
2.77042793218389e-05
9.6556311290127e-05
4.55192629768996e-09
4.92205571461691e-05
9.83270512803963e-05
-2.30545054082573e-05
5.1009925055069e-05
2.05722789380852e-05
3.60350958886443e-05
7.17450666046247e-05
1.06052007618555e-05
7.89568708567443e-05
2.7026133468902e-05
5.29221346031435e-05
8.29761074213451e-05
6.21773511301836e-05
3.43299179655203e-05
6.86696644976443e-05
7.8699672341127e-05
6.15188269193198e-05
4.08514658926109e-05
4.10968763241332e-05
6.00297191224464e-05
1.57194293546084e-05
0.000113538020667464
9.85225927223971e-05
9.44582964077529e-05
7.40618531823761e-05
5.42529142550117e-05
-3.76904356871215e-06
0.000106208350890553
9.76271680755977e-05
2.77892328962252e-05
4.74150409687062e-05
0.000119056747605332
3.80664628936275e-05
4.59721893576895e-05
6.94191233966345e-05
5.83455841207256e-05
0.000101243053379884
8.5061207270297e-05
2.27096948973187e-05
3.29949873006139e-06
3.5214134159274e-05
2.8330563134776e-05
4.6033186797749e-05
4.47463876729987e-05
3.91788800302327e-05
5.769325797773e-05
6.58007078087233e-05
0.000124881516153512
1.90497944872539e-05
5.39492499891547e-05
6.38768293266321e-05
8.13529041658793e-05
4.46454652484246e-05
6.77791370537328e-05
9.66985279579211e-05
8.62013099324396e-05
5.00033485124213e-05
6.56123376187656e-05
9.12682965155856e-05
0.000109436872915727
0.000161683223795004
-1.71426324700042e-05
3.21785238659665e-05
9.55650627533989e-05
4.19854220165817e-05
6.02544929110757e-05
7.62970314794917e-05
0.00014707161280555
6.286135075441e-05
1.9586246688468e-05
-1.78423225822977e-05
6.27689691739061e-05
2.61102764838731e-05
0.000136975761608018
-8.3641482222574e-07
7.12151026072348e-05
5.33324829767527e-05
0.00010492317418836
9.4347732483995e-05
5.31482494849497e-05
4.91124560566138e-05
7.78588903192855e-05
2.12636278335274e-05
3.83396126927436e-05
0.000115154008656584
8.78472398430182e-05
9.29436611867665e-05
8.64566216558035e-05
7.3335405828853e-05
7.61675213887677e-05
4.73266250284747e-05
4.70583021706431e-05
5.75552795379038e-05
3.92810967229976e-05
4.58703552302365e-05
1.31136657805739e-05
8.76580666736632e-05
4.95686318320355e-05
1.96395609211757e-06
5.21660129491106e-05
-7.65377108078895e-06
7.3309467356413e-05
4.41528743807314e-05
8.31562204387667e-05
7.12755657458265e-05
5.43059614484583e-06
3.23579937463149e-05
8.22429789848427e-05
1.88469767297444e-05
3.68741829865625e-06
5.13074841465187e-05
0.000115515343277531
7.78003008058301e-05
9.45566476109858e-05
0.000105984814445412
0.000102394978004543
9.72820597812357e-05
9.33166800398457e-05
7.81718945536162e-05
2.88044491828989e-05
6.06761240261195e-05
6.29065816718287e-05
3.56263316412442e-05
6.31226835912556e-05
3.61399713979037e-05
6.77209705381064e-05
2.69680881618078e-05
5.51291208849607e-05
6.03658283311896e-05
7.39757693799067e-05
5.92495005939276e-05
8.41462850605953e-05
6.67431556854525e-05
2.63771705480707e-05
4.93246725711055e-05
6.13020009793458e-05
1.31687034882053e-05
8.61122186640431e-05
5.55201251655612e-05
4.19579875629199e-05
8.10075103217516e-05
9.08163233594353e-05
0.00010937900892162
4.91874314164477e-05
6.62748785895147e-05
7.64190782428734e-05
3.85289991840735e-05
6.24113318482149e-05
6.65927255031994e-05
9.67767573371665e-05
0.000105437209326865
3.69335998566975e-05
3.85476616009223e-05
3.42037737569521e-05
8.28819026736493e-05
4.59137512054681e-05
4.32586847365539e-05
8.15279191096728e-05
6.84438632733527e-05
7.29560087681867e-05
9.51730075405309e-05
4.80503267849294e-05
0.000102358539010405
2.20715953752775e-05
7.50885882956171e-05
0.00012826813350944
0.000125917743331254
2.94653841476071e-05
6.85499245398656e-05
0.000118040663408672
1.78771274345546e-05
5.57666669810353e-05
8.2431865008045e-05
8.24396977952682e-05
0.000131252257684195
8.93513050110196e-05
3.92011282127996e-05
3.82817325645697e-05
7.32166920951814e-05
4.86919769399173e-06
4.46239005521973e-05
8.77363942917893e-05
4.96980570178958e-05
5.22119996668968e-05
2.78659868552241e-05
6.91480281860432e-05
7.93616371774924e-05
5.51276930033206e-05
5.21223322931915e-05
4.23276448405751e-05
2.17357887287016e-05
3.19238488716774e-05
3.8392476155351e-05
7.46840375893275e-05
3.92670155083276e-05
7.22016071103813e-06
7.19432694459149e-05
7.67105739620188e-05
4.06892245316009e-05
4.33494285215439e-05
9.21705446914919e-05
0.000143080433014117
6.11373187025405e-05
3.10263376367092e-05
2.24628999971806e-05
8.30731856192054e-07
3.3406714207347e-05
7.72164517330567e-05
2.51418980175265e-05
5.72861034114123e-05
4.42395425467297e-05
8.73000562903369e-05
0.0001192263972727
-2.33544121387006e-06
5.92281773882934e-05
5.71187285380155e-05
4.87185728789455e-05
9.28583943393002e-05
0.000104968659248205
3.55197236778063e-05
4.67219307122022e-06
5.81925489088662e-05
5.3218933464902e-05
2.32276020586258e-05
5.81300170804031e-05
7.93316834718998e-05
5.20181374441731e-05
-2.18000849348145e-06
1.04855199848218e-05
2.4537004794259e-05
4.2025123467015e-05
5.89682921048528e-05
4.05347337757579e-05
2.22856891696876e-05
7.08323885528967e-05
3.63969564931651e-05
2.74670797638505e-05
9.53123864844802e-05
2.97581028904556e-05
7.86418539676237e-05
3.51862577341585e-05
5.95257891016955e-05
0.000138581496733767
9.82286920957893e-05
2.2557890149157e-05
3.22868602252577e-05
7.659235368838e-05
9.03469199146917e-05
4.24175347676642e-05
4.41721989770774e-05
1.08460063095057e-05
5.4233458889162e-05
5.16615183963622e-05
3.95029707278161e-05
8.59042076115533e-05
7.70630124884703e-05
4.82434647195049e-05
9.4095382669443e-05
5.07860743357776e-05
8.9374240202808e-05
7.27908686526483e-05
7.33174073301933e-05
7.52697505558327e-05
0.000122988274949902
7.48464633799836e-05
1.68870842178829e-05
4.98120335076634e-05
3.9668286514859e-05
6.53535972687656e-05
1.22391526451207e-05
1.17893788786012e-05
2.99004681819638e-05
5.62783762406885e-05
5.78536054728571e-05
0.000100216072605031
0.000114311203905355
7.09646934257566e-05
6.39161000377412e-05
0.000109252518040047
4.01084162907856e-07
7.2792847963798e-05
6.02283212962068e-05
5.15729106278357e-05
7.97265573260037e-05
7.89852457201228e-06
2.80033301458626e-05
3.25579829554951e-05
8.65886212454695e-05
2.95393226095675e-05
1.46896070827843e-05
0.000107071352995756
3.24826873557122e-05
7.83000710395592e-05
5.45714216592878e-05
9.75783736192587e-05
6.42027400263237e-05
2.95797688937414e-05
2.38599834833602e-05
9.55745465778794e-05
6.86817012891322e-05
0.000123320266475445
6.69952867327076e-05
0.000121149979918221
7.3902947560741e-05
6.36366353759947e-06
8.54336865716156e-05
6.97290015517296e-05
8.36717783883535e-05
7.85244386391182e-05
3.11594421505881e-05
5.65663055659483e-05
6.13655240835349e-05
6.63129678568258e-05
8.95991542923055e-05
8.48903264003503e-05
6.27830514649397e-05
0.000106449218947219
1.66456367576476e-05
2.00310195812554e-06
0.000105695098380489
4.04621560819914e-05
3.26459231034348e-05
6.16715055337725e-05
3.24633223492699e-05
5.20678572721659e-05
9.84606293697299e-05
0.00011417628478828
0.000100487591425141
6.04729339845162e-05
5.98888907066044e-05
4.692047415433e-05
7.6411272824167e-05
8.52784303638397e-05
4.90185008851004e-05
9.79625203876684e-05
5.63817383580671e-05
0.000110686147437365
5.56813129787252e-05
6.52822803552749e-05
0.000108649656361732
1.17193836638864e-07
1.17163687609531e-05
8.60718072212381e-05
0.000131550187861266
0.000120104217581194
3.55404109174544e-05
3.28453167459589e-05
9.88429724799405e-05
4.84856573369222e-05
7.41569185548025e-05
5.62962572126588e-05
2.54303713692672e-05
-2.48282681094444e-05
6.48015293713586e-05
9.78681740495625e-05
6.77837841528326e-05
5.11527593466985e-05
9.29548694366785e-05
2.22276422481542e-05
7.06560946202405e-05
8.77614660663536e-05
4.24571020511653e-05
7.13011472036293e-05
7.0905434560104e-05
6.57680624786861e-05
7.2380991629067e-05
4.87976441204283e-05
4.99199460450698e-05
9.88459607526172e-05
9.41733941567002e-05
5.19807063130998e-05
1.57450276279548e-05
2.84988241611565e-06
6.74156897306606e-05
5.6682323789649e-05
0.00010408229632997
6.19662722930831e-05
5.93130007675519e-05
7.06101064990606e-05
7.81456029354094e-05
5.52637172305054e-05
4.68485813700785e-05
7.95076476116528e-05
7.94153778598998e-05
6.56409557578596e-05
9.18971624181264e-05
7.6378151414517e-05
1.65563959412107e-05
4.58434048471706e-05
8.57950251001665e-05
7.37432916747043e-05
9.17923052794119e-06
7.68069585701628e-05
2.43152479243953e-05
3.14011978433448e-05
7.92627246600632e-05
6.02873003405572e-05
5.81794402956982e-05
4.73083934022578e-05
2.72934665067009e-05
3.11831180127195e-05
2.56739822349847e-05
-1.34294119093399e-05
7.66871203626067e-05
2.30701608550606e-05
8.03169294952647e-05
6.7683162493814e-05
4.34290919531477e-05
7.05363788463233e-05
3.39564604899586e-05
8.96229592484416e-05
5.22086198063155e-05
8.30234047540001e-05
5.58466603604925e-05
3.91068271595515e-05
5.81960060682392e-05
1.57650000117198e-05
1.84998436347149e-05
8.14236005993481e-05
2.43324648305005e-05
3.09516309955553e-05
2.41833799362271e-05
4.56357292588474e-05
6.20634524057285e-05
8.52969639587085e-05
6.54690873198554e-05
8.50007031883056e-05
0.000109343575411603
8.65022045956453e-05
-9.76294018732982e-06
6.69088159470638e-05
3.9943438230095e-05
2.93791946416061e-05
4.03336378944359e-05
2.04293399528469e-05
5.00791635625659e-05
1.4741030595473e-05
7.72381360643977e-05
8.51163047294825e-05
2.13064026169262e-06
4.83439713634455e-05
2.34741672435552e-05
9.82202663357364e-05
1.67268392497972e-05
7.80872438528192e-05
4.01570885276103e-05
5.62640713262389e-05
2.74608752615691e-05
6.54856377441239e-05
4.49755241632576e-05
5.9362343395793e-05
5.5846766010115e-05
3.65039928168321e-05
8.33186077614487e-05
2.28696221905616e-05
7.65095810214197e-05
6.15230142844969e-05
-3.09039166031797e-05
6.65081337842253e-05
0.000119072010401683
3.12738583008923e-05
5.15916322328529e-05
0.00010175004679747
6.51829672606541e-05
9.81257185262851e-05
5.27418278882052e-05
5.74499749598113e-05
0.000113093801339519
6.14831032578415e-05
3.28074369235177e-05
5.31845914081212e-05
5.5731863528365e-05
8.2820204143578e-05
3.71051091451719e-05
2.84872985233154e-05
5.46208359215814e-05
9.81901122663606e-05
6.13982436747607e-05
4.94914059427226e-05
9.3369507999583e-05
4.22771121701065e-05
9.5715536374271e-05
9.31247351302774e-05
0.000117707710973105
8.05904901509519e-05
0.000114478844641066
6.32084618967152e-05
5.33682960718124e-05
9.59637819023982e-05
1.25747993847982e-05
8.31043796645964e-05
7.54430162812199e-05
7.59858421790619e-05
3.95599067651815e-05
0.00010929237988585
5.58436046218607e-05
4.21250602918481e-05
4.17618579349529e-05
1.93665953264638e-05
5.91658642781708e-05
9.23494917204026e-05
0.000123499269165522
5.8151889855155e-05
6.15383395637907e-05
7.91729512236436e-05
1.11495562096818e-05
7.14502178238422e-05
2.28138329078005e-05
2.32925382400681e-05
-3.89879951101915e-05
5.46877618526371e-05
2.59529514921538e-05
1.21155643466866e-05
6.81612849485215e-05
8.76849339161721e-05
5.68425129215078e-05
0.000103173786634805
0.000104147402723888
5.17817774547494e-05
5.09303872875576e-05
3.56431833905913e-05
3.44946860886685e-05
0.000102337406999762
2.17251797607172e-05
4.16205428401635e-05
5.00113553278796e-05
1.21678990007967e-05
4.50230941333079e-05
2.52322153160525e-05
4.05405470749812e-05
6.84463651077345e-05
6.16617580408688e-05
0.000107801677005484
5.17463910934583e-05
6.43284239509443e-05
1.3067008601458e-05
2.28312111375744e-05
1.16218482732162e-05
5.92002647498735e-05
4.13267921120166e-05
-1.79491419666905e-05
8.13534628744091e-05
3.97503196329e-05
0.000104057388525849
5.63623700251174e-05
3.55490691436879e-05
6.95295830794736e-05
7.54179334298012e-05
2.34655440934591e-05
0.0001086586298368
8.49628518864869e-05
0.000132245500270131
5.02323416720231e-05
7.3846053465941e-05
7.01772223301966e-05
2.47601962527113e-05
3.14198722031797e-05
7.47807437415481e-05
0.000110518796923008
6.89702808392249e-05
0.000137665704109889
3.16145362065055e-05
5.02704526078691e-05
4.07761303953143e-05
6.92510815717948e-05
7.85643493862164e-05
6.90305174120249e-05
5.1731953859926e-05
8.90599012960453e-05
5.88646150849105e-05
5.01753925447118e-05
4.30212640259695e-05
5.38982501951685e-05
2.16376338183772e-05
3.92036735615789e-05
0.000109189401288058
6.45203060203276e-05
8.6627337799059e-05
9.17776567013682e-05
3.17311974368661e-05
8.54360866207796e-05
3.55978422485037e-05
4.99107765949098e-05
-1.07451412361472e-05
5.17223913060011e-05
4.10000635527774e-05
6.21311131363699e-05
5.92259324606245e-05
5.41098390774588e-05
0.000126406406052205
9.78372835441812e-05
7.94767898145073e-05
4.85709357140201e-05
3.16915156031312e-05
2.83872336960634e-05
0.000100314962219598
9.56464361253796e-05
3.12811460535683e-05
8.41549276022672e-05
9.0241430270949e-06
6.51652411276803e-05
4.23116232092382e-05
5.50856239656231e-05
-7.26491254043311e-06
0.000133083733598741
6.58849211603015e-05
8.25703349262411e-05
0.00012595167423789
7.95452774303696e-05
3.59120561517919e-05
9.8314218448134e-05
5.8694738159791e-05
4.11453132875921e-05
7.06415750960914e-05
5.82287019587168e-05
9.2276064201847e-05
6.94878816230512e-06
5.61602618192902e-05
1.85656035860984e-05
-1.56534410886095e-05
5.61667288264655e-05
5.31175431094602e-05
7.02881791233749e-05
4.8770214093383e-05
2.51996352162433e-05
0.000102115767423153
0.00013034621514374
2.46802215251082e-05
5.6751057845416e-05
3.94338943197355e-06
3.45944410940995e-05
3.45709614769213e-05
4.85597103930402e-05
1.52978698275347e-05
7.57672393999103e-05
1.34493114677055e-05
0.000103296876055631
4.33683388812264e-05
1.16217892983662e-05
7.32451724082062e-05
6.30151710334e-05
3.97976318968017e-05
3.32209528086088e-05
5.61637132753784e-05
5.64920765832707e-05
5.35653504542768e-05
5.07771058668007e-05
2.85695961439127e-05
2.79663076924696e-05
2.92577469578989e-05
8.30092823005525e-05
5.90737119716854e-05
8.51756642904427e-05
8.74367244084545e-05
0.000102044835489723
0.000110267590118392
8.13397277566327e-05
3.45439194950947e-05
2.80050480273564e-05
8.87845518911133e-05
-6.15204167252625e-06
2.93836531118993e-05
7.18840023256559e-05
7.5831617505137e-05
7.19780121137897e-05
7.96151628929639e-05
4.6228634754295e-05
8.77041254065108e-05
-2.99027567950044e-06
2.46643400800272e-05
6.99372770872667e-05
-2.33405792813102e-06
6.37515260680858e-05
5.95278278721432e-05
9.76774576455792e-05
4.19348235564183e-05
3.92577272867853e-05
5.13241868626405e-05
8.31559883194982e-05
7.58510473248451e-05
9.29569943648198e-05
9.0907122006245e-05
8.08965299478354e-05
7.80665511833642e-05
4.49758000591587e-05
5.89019744012213e-05
9.10518548549117e-05
4.43834045349413e-05
9.52139908010296e-05
2.67639268789318e-05
7.80519650950835e-05
5.47979150949286e-05
3.02431277253777e-05
8.84837835656356e-05
2.42983205643704e-05
6.34816378284399e-05
8.59132810363431e-05
8.05117191375989e-05
0.000111786005461007
1.57785596625476e-05
7.61038752221073e-05
5.48939430434636e-05
3.83361310443362e-05
5.06153786127373e-05
0.000102774020197327
3.78444485955653e-05
7.56955011756789e-05
2.51822337299388e-05
7.67401445414684e-05
9.25515450505556e-08
3.67312839295044e-05
-5.14088604158539e-06
2.05460271052614e-05
8.34009316162166e-05
1.37243823034243e-05
0.000100154705116835
7.05755106613822e-05
9.94234450773017e-06
2.90809670237634e-05
3.32290183787415e-05
5.95814530625697e-05
5.17472412811821e-05
5.63031118408419e-05
8.60226765972101e-05
8.59305479131569e-05
0.000103667723588322
7.05814097993269e-05
6.91256242651748e-05
3.41491136785981e-05
4.25228965373866e-05
7.48836648483994e-05
2.00092760222662e-05
0.000112058793037322
9.26994285205423e-05
3.82183074443815e-05
3.11816668797322e-05
3.64511896410394e-05
4.97417971734561e-05
3.33591954847045e-05
5.9391128480258e-05
4.54440831421575e-05
-1.41433716180326e-05
2.92025135235736e-06
5.01608996027511e-05
3.42920162266608e-05
6.89104454746754e-05
5.85134776318367e-05
6.41899417079964e-05
9.36115048715453e-05
9.40912795531811e-05
6.76201852755694e-05
0.000116665039565989
2.2627348131801e-05
7.51830901675735e-05
7.11473970228429e-05
8.20344667766686e-05
6.84414523647507e-05
4.17921447382157e-05
9.16333738424795e-05
9.08617458973484e-05
4.02942233924541e-06
5.89718491375005e-05
1.45850205329379e-05
4.58309431475564e-06
1.7893773823544e-05
2.23371208675541e-05
8.33204051761944e-05
5.55593096929308e-05
6.74331654578454e-05
2.97133801989131e-05
2.59786031628639e-05
0.00010536757945753
0.000114935190636781
0.000110884030456381
-1.27302923695443e-05
4.17283235574895e-05
4.86933136656423e-05
-1.74691349359456e-05
4.78722454083899e-05
0.000107032960756519
9.67754159713241e-05
8.02138444597091e-05
5.91339128820938e-05
-2.30202128512246e-05
0.000104223287631385
0.000141839278282398
5.23608299180937e-05
2.32508480185278e-05
9.08229183404309e-05
9.66683540233127e-05
2.7717730494669e-05
9.52789747601936e-05
2.76915534173732e-05
8.2973601979884e-05
3.41445538050399e-05
2.51817124078486e-05
5.70582949331732e-05
4.70836419495955e-05
2.89006241844433e-05
3.58587405615166e-05
0.000108327674493011
3.14163994045476e-05
3.42360533564617e-05
6.90336148079905e-05
8.40127951689073e-05
6.10723542832786e-05
6.50644830670463e-05
3.61738996525568e-05
8.40449627767856e-05
7.62601332260182e-05
8.62816140029974e-05
2.21961725596976e-05
1.11432047286525e-05
6.66106895330294e-05
1.50090100674935e-05
3.78194533416913e-05
5.03067061072347e-05
7.30374174968565e-05
4.08138424219717e-05
7.56211346047566e-05
0.000107709107570982
6.75040250608316e-05
2.32965101616423e-05
5.82243873464784e-05
5.60719292060605e-05
7.27322715318942e-05
7.19040802975542e-05
3.09813549595632e-05
9.90612827018736e-05
0.000156028020353073
4.23639887111974e-05
5.89816878876491e-05
2.81949916082756e-05
6.15950075552949e-05
2.03580287640192e-05
7.82468844825924e-05
7.73411455327002e-05
4.07098449846635e-05
7.01662576411184e-05
1.53174405106637e-05
3.02574911299649e-05
7.45949285452922e-05
9.16427639911481e-06
0.000111986019567214
5.47792776517302e-05
5.92230832475202e-05
2.20567467839251e-05
6.60277074754419e-05
8.88640629844869e-05
6.05206158396379e-05
6.37440024324112e-05
9.44084717563074e-05
-2.88051795042711e-05
6.82872962317745e-05
-2.22227408374086e-05
4.63397067466944e-05
2.9180003434778e-05
8.58511106650863e-05
4.63575379481297e-05
5.46444409609084e-05
7.96079493501849e-05
3.78213571894162e-05
7.23337976590489e-05
2.67681670548928e-05
5.92506502692244e-05
2.87342160191873e-05
6.95761503710323e-05
1.22033956492116e-05
6.87062475355648e-05
1.11101718018825e-05
6.02193952013891e-05
-3.08647608452549e-05
5.02879125948569e-05
3.34562016640449e-05
2.25916111785723e-05
7.85981015820915e-05
9.90073758763974e-05
5.85106718248134e-05
7.37651931847019e-05
8.68339775337833e-05
8.85965042311305e-05
4.16640759003287e-05
7.6958289235668e-05
0.000120518250682651
3.06770942473313e-05
3.78237190872585e-05
5.71870166560034e-05
0.000107914403273254
8.86519980770524e-05
6.11680852999701e-05
2.82525738614895e-05
3.64950179438176e-05
4.61420338535651e-05
9.14229376348442e-05
5.05772702103297e-05
4.95128992442217e-05
9.04250786083472e-06
1.37274568613897e-05
2.16238608404045e-05
5.74645280242936e-05
2.71577567388702e-05
7.48108122865695e-05
5.1800860090308e-05
3.01391624763717e-05
2.15259226660339e-05
4.58325979805013e-05
4.51776046360787e-05
0.000103501973029939
6.41350011438252e-05
9.70068301720477e-05
1.52630720782963e-05
5.03401605437652e-05
4.25846554829175e-05
7.00906986353574e-05
3.64221957499742e-05
0.000123222029723788
3.11014814800649e-05
6.17815467969267e-05
1.94566479338194e-05
6.61315410297309e-05
8.00747621969094e-05
5.15122550134484e-05
5.82751149847207e-05
0.000113860289501087
6.24609585399346e-05
3.40262537675926e-05
1.87708120870038e-06
4.68663940842158e-05
8.76078759135238e-05
5.5690515255185e-05
6.25009389268291e-05
8.37077461861401e-05
0.00010794894729188
2.92118728203512e-05
9.05931022435787e-05
2.58181429245484e-05
3.47008900276216e-05
5.73140618623797e-06
2.42583693264548e-05
0.000118127945224937
6.42479558979535e-05
-2.0356511306596e-05
7.16690608925326e-05
5.74401757320463e-05
4.26081422628811e-05
6.89468487252784e-05
4.9842479334192e-05
0.000116466260213522
5.67532311523034e-05
5.68715392579564e-05
6.63238438893949e-05
2.95698191438932e-05
2.78230346660224e-05
4.98210165117889e-05
5.56370459028629e-05
6.04834657842342e-05
2.63753417765886e-07
2.70870781872309e-05
5.13028077560972e-05
6.73165915319206e-05
7.24613069808545e-05
1.72511349405578e-05
7.74746107096511e-05
0.000105476235859874
1.66739223008898e-05
2.36907831832319e-05
6.39271985421202e-05
6.85505001452296e-05
9.19894480500176e-05
0.000115895339480982
5.28223885037167e-05
2.45619939357569e-05
8.35039021365485e-05
4.69368597659909e-05
5.88808586227214e-05
8.62570231550978e-05
9.28036717037748e-05
-2.37310169776617e-05
7.05296560054288e-05
3.38054161168691e-06
3.59970748596398e-05
9.10062216473537e-05
-2.37346072265707e-05
3.88514145053537e-05
3.33538780732497e-05
4.68983293312412e-05
5.95899392681591e-05
5.30293354188237e-05
1.70325990632158e-05
4.55183893661936e-05
6.88711608662553e-05
5.50739061323099e-05
7.73565781740332e-05
3.15524931072006e-05
8.79638172584618e-05
7.95852123053301e-05
6.44499184978677e-05
3.72610338291321e-05
5.04280877782539e-05
8.4610281689312e-05
5.97479912562425e-05
8.89816678244023e-06
6.37487512293186e-05
8.66894975159892e-05
6.25507304748805e-05
4.47885766636274e-05
6.10209898640524e-05
0.000151563905641842
6.2374078276495e-05
3.16745848856976e-05
8.12405670297298e-05
4.57306762636455e-05
9.84736436241027e-05
0.000104327564781933
6.82311837703828e-05
4.83328742816367e-05
7.92859958782779e-05
0.000102556866277627
3.7660081956481e-05
0.000100133949355399
6.99637530508232e-05
6.51000583771923e-05
2.22593992969762e-05
5.11073133669013e-05
8.56399284673939e-05
0.000122176034674798
8.32357218170405e-05
0.000128912266883842
9.36953324477225e-05
5.60620255922666e-05
7.68958163866055e-05
7.91508417485799e-05
8.58580420034666e-05
8.62337727090941e-06
6.5812089113654e-05
3.73038919559436e-05
8.61248998942751e-05
5.46480811669353e-05
4.31321848844159e-05
3.27078134880221e-05
4.93256115725186e-05
0.000110440503651644
7.13790924122475e-06
2.40571215155424e-05
5.64879820395307e-07
4.69657855910917e-05
2.75313140529207e-05
5.35140667243313e-05
8.33756887204829e-05
4.25678587053961e-05
3.55212820677447e-05
8.10111463119491e-05
-1.71044041980449e-06
8.85009821314206e-05
6.39045257123839e-05
7.71748719116994e-05
-2.79224354554209e-06
-3.01603946433434e-05
1.61432895518025e-05
7.89021997378568e-05
5.14360580291234e-05
6.89733919892547e-05
0.000106009315207161
8.45618561423146e-05
8.65233185462471e-05
5.50324138632843e-05
5.25721668807857e-05
5.95651554590659e-05
1.22694259447069e-06
4.85130808719891e-05
8.6697949706482e-06
7.30510515927899e-05
7.45895819603318e-05
6.65713716758581e-05
1.21236935969691e-05
8.64940789929936e-05
3.36975530428213e-05
0.000125096423722647
0.000122367692608318
5.68705401865388e-05
3.39869607843405e-05
4.67594671789575e-05
4.37158438723556e-05
2.62092235363392e-05
3.97488599062855e-05
4.73716494283748e-05
0.000109519376412031
8.79780244006233e-05
1.96673831799228e-05
8.54728555921693e-05
8.84589767849239e-05
2.14548105610476e-05
1.47745175290479e-05
6.88182894480678e-05
9.60720495124174e-06
7.54812800222526e-05
4.12898768341404e-05
4.79493204980308e-05
0.000101586038514602
1.16109756623191e-05
0.000101661825605308
5.830074490194e-05
8.01734453650259e-05
5.66607342229263e-05
3.00005940837569e-05
0.000108623892315309
7.54851699776505e-05
6.91367736821708e-05
0.00010986437753909
0.000104767776652275
3.27467007889522e-05
8.33951732927665e-05
-9.62435434339012e-07
6.1404940010466e-05
8.74788212577662e-05
5.30702810906172e-05
9.17252450692288e-05
3.99928199610258e-05
5.75120815180908e-05
0.000147386276253325
5.42616979561645e-05
6.14614878941395e-05
9.61310129601191e-05
7.25453024536328e-05
8.69485894353743e-05
5.90140301582946e-05
6.63361186556562e-05
6.94898113987581e-06
0.000102647090683039
6.73547570893845e-05
8.0100543799242e-05
2.75163416807012e-05
0.000121735707128257
1.11273554129355e-05
6.14255280047195e-05
-5.62769623038859e-06
0.000163487983522633
2.01899802131536e-05
4.54352845427712e-05
1.27854594373935e-05
7.1823834937141e-06
8.46047424148223e-05
7.72326807035467e-05
4.6843117344426e-05
7.37022685976776e-05
0.000105084328243238
1.53304565811431e-05
8.88043998625181e-05
8.09505055276201e-05
6.89749027443565e-05
5.94963350430939e-05
6.16163639852963e-06
1.32077935251101e-05
1.98763823438149e-05
4.02287710433507e-05
7.0873594043125e-05
4.33545573988309e-05
5.75556511848767e-05
2.03530911729631e-05
8.25669816614931e-05
3.10088993889715e-05
4.86449181800608e-05
3.4615268139428e-05
3.52486192624451e-05
1.88716535427916e-05
6.83436671319495e-05
2.71374071030424e-05
9.73633353009937e-05
3.79624540460301e-06
5.43685746951062e-05
9.58432495492944e-05
8.91354797315385e-05
8.61455195835673e-05
8.5545160499621e-05
3.58392870990294e-05
5.11497214698731e-05
2.95085373111918e-05
9.28446694971184e-05
6.94753740873066e-05
9.27454110362728e-05
-9.30963990992016e-06
8.83020984594717e-05
6.59552800576028e-05
5.89081561342029e-05
3.72458158086759e-05
0.00012483898688184
4.16730177292539e-05
9.01359644795869e-05
8.28221088971685e-05
5.0850118935761e-05
4.72678863332506e-05
6.4842906213586e-05
8.62803330693857e-05
4.17629619339487e-05
9.35718639499797e-05
5.20590669523734e-05
8.91227811551533e-05
6.43011358148542e-05
5.30513553144948e-05
9.92357857878158e-05
-5.03474406792814e-05
3.67636485737718e-05
7.67492706333793e-05
0.000104316187016175
6.99491467301511e-05
8.28770755053832e-05
7.73040553324717e-05
5.64244279194708e-05
1.91766114345333e-05
0.000112438021292358
4.78954601861419e-05
6.61622590713942e-05
5.99170880489881e-05
6.28164162298867e-05
8.73344397406191e-05
0.000122124774166319
0.000105462030597425
0.000107212408184847
8.51744867212294e-05
2.69192401448671e-05
2.05884667426064e-05
4.56493699907303e-05
0.000127474014043265
3.70237671787041e-05
6.30054598056639e-05
3.40922717456014e-05
6.51028206389231e-05
3.63713494935629e-05
1.45547165812274e-05
6.5541379106382e-05
4.86998208476082e-05
7.38422175490144e-05
8.54706663137056e-05
3.61309137848193e-05
2.52586108524906e-05
2.95258364648088e-06
9.06759751688568e-05
6.2452161567036e-05
7.98705128747963e-05
3.56374793344086e-05
6.82743653939618e-05
2.96375107277823e-05
3.77309001094871e-05
5.19412395800913e-05
2.78814258003615e-05
5.06049514613967e-05
2.59511104953314e-05
0.000100946076997818
5.19248318186271e-05
3.70765725114945e-05
5.54369799296769e-05
9.53583929739301e-05
3.94133655938441e-05
3.94077846687769e-05
9.27220186328979e-05
6.18835207051351e-05
4.10352098105915e-05
0.000122661190652285
5.35378110365463e-05
4.58924487894993e-05
7.22441920395837e-05
3.00010568236386e-05
6.32579586694212e-05
9.72194083795361e-05
9.50010489589881e-05
8.10964868816452e-05
3.67171242404247e-05
4.84665602906165e-05
0.000111840626492587
3.90953080049632e-05
8.22799536762928e-06
4.19013498391839e-05
3.35588659063237e-05
7.0506871884908e-05
0.000120459692516139
7.51494700464565e-05
1.94659320356383e-05
7.14407918116942e-05
6.160985385846e-05
4.51203596305212e-05
6.54539854139877e-05
0.000127078052483515
7.38147346389223e-05
4.36852031740518e-05
3.64083151581736e-05
6.53383280896466e-05
5.73019593037287e-05
3.77036133822535e-05
6.00495106843412e-05
5.31410576078579e-05
7.26560676958994e-05
1.38966043728451e-05
6.77292136092415e-05
6.02551265455707e-05
-3.29832525458803e-06
8.85290774014154e-05
4.34189264209782e-05
7.21581544897618e-05
6.68119314429264e-05
0.000105275264918117
7.50964795971061e-05
7.24391097847921e-05
0.000110175856163937
7.99168899080182e-05
3.40533129537268e-05
5.41561798061859e-05
0.000121931588939701
3.37563155192351e-05
3.88868455053436e-05
7.82102824461081e-05
6.55783593239881e-05
9.84632818503107e-05
5.03728461003425e-05
0.000112764443552713
2.09918746516931e-05
2.15963760329872e-05
3.82545038746457e-05
5.15151965643506e-05
6.99658681796283e-05
4.39420224691591e-05
1.1728588510938e-06
8.28811828148327e-05
1.2056444003476e-05
3.36454754060829e-05
5.64122163340355e-05
4.71081314307055e-05
5.30393991300882e-05
3.27808704331254e-05
2.88002000563021e-05
5.03616356224811e-05
2.62810417538191e-05
2.58572494111686e-05
6.67990669218173e-05
0.000157462673273049
4.55021978542818e-05
0.000124695954454416
1.36439933498733e-05
7.55359627079081e-05
5.90701390831764e-05
4.59455400216099e-05
9.37036466992972e-05
4.60981730789946e-05
0.000116574715922011
9.36375900110348e-05
6.23835589677766e-05
4.75645025776724e-05
2.57208503963705e-05
6.48691725510413e-05
7.19168769169467e-05
0.000105180038465761
9.26979551547685e-05
3.45394477595729e-05
8.33880089005821e-05
5.9895329446404e-05
2.85260302539465e-05
7.67754116735377e-05
0.000122500320300897
6.37116045047508e-05
7.16610670244744e-05
0.000100719874014427
2.44925963524944e-05
7.15436171700562e-05
6.96162717724106e-05
3.94289580229496e-05
6.12949076319988e-05
2.77446435544828e-05
9.53459150497039e-05
9.49639366292412e-05
2.79235419268677e-05
8.60388568597133e-05
4.69885166397935e-05
4.0427906763465e-05
9.86916487321423e-06
0.000140751062338447
8.87418195757191e-05
7.0797968632931e-05
7.57150275679295e-05
3.98857537037778e-05
6.33858279267096e-05
8.10499165948662e-05
5.57964877898705e-05
8.87506001699617e-05
7.45525729697856e-05
4.33957582943055e-06
6.03693983234551e-05
3.2681767957444e-05
1.93259234355249e-05
1.59615500224377e-05
6.76923288814351e-05
4.50991882550025e-05
4.56848657626471e-05
-4.66446813703267e-06
8.03238320665068e-05
0.000116406672096253
4.01717763347153e-05
-6.0144755234212e-06
5.60917644255601e-05
4.3419557446992e-05
6.36324448588371e-05
9.68231694731792e-05
8.33446966266561e-05
7.4043380433168e-05
3.47685587808771e-05
2.03471805237109e-05
7.5197630950045e-05
5.79895570996761e-06
7.66426595181989e-05
8.18533682535699e-05
-7.21191625937501e-06
3.42193070238725e-05
8.94845547062985e-05
8.18251059169526e-05
6.24936783272486e-05
5.57334333133918e-05
5.85317474953469e-05
9.50308108505968e-05
1.65765058906546e-05
6.61108197082276e-05
8.96592452672742e-05
4.42792791288106e-05
0.000120264813448572
4.2950954275299e-05
8.0000637048062e-05
5.075037813095e-05
9.17893740163085e-05
8.89348649886036e-05
0.000103811171548452
5.0097362494496e-05
7.6089630996174e-05
5.47090804486518e-05
2.02822970600593e-05
0.000142011652472777
3.58954917382226e-05
5.98482822001401e-05
1.8685899675854e-05
5.79607560824117e-06
4.93099465789205e-05
2.17340355100902e-05
9.83733382957597e-05
0.000116300237331137
4.58183956145562e-05
9.43400999228652e-05
7.30498322868954e-05
2.09181180127694e-05
-2.54683987783981e-05
8.08306755138187e-05
9.34443715432524e-05
4.63246296631126e-05
-6.20809326156861e-06
-7.82179605681591e-06
1.55446709623227e-05
4.3026216358105e-05
8.66953218227544e-05
7.49765977656067e-05
7.85497979136253e-05
8.64221003648185e-05
5.67445352741771e-05
8.60949819438691e-05
6.17882386378274e-05
7.4663807167505e-05
7.57339856321219e-05
5.22006003735024e-05
9.11042590675879e-05
1.65726469133029e-05
4.79141327311192e-05
4.01293572340409e-05
5.01410523360379e-05
8.58918585638146e-05
9.29789362220151e-05
7.76603722321911e-05
5.91756089879132e-05
9.28247419685023e-05
3.14718803593128e-05
1.66969673763946e-05
8.58591237055695e-05
9.6562597860651e-05
3.87000782670731e-05
3.2865698217152e-05
9.50470655104007e-05
6.33079165585814e-05
6.37890303799932e-05
6.00288023260936e-05
9.82570527528144e-05
4.58698384596899e-05
3.15977422402942e-05
5.37955027527375e-05
-1.99460143990914e-06
1.50304242078275e-05
-9.79868495995619e-06
5.33865302805165e-05
-1.10950307522196e-05
7.97908250861224e-05
0.000101906342562851
8.16519843129031e-05
2.52811689289905e-05
3.85125175311797e-05
0.000106968198514732
7.56161929658809e-05
5.15775140927259e-05
6.20583399137066e-05
5.79337294232927e-05
9.23833652254976e-05
7.5271571834397e-05
8.38629334454773e-05
6.83034430026188e-05
8.10951958820415e-05
3.47372131139675e-05
3.95936653317509e-05
8.49837906740507e-05
3.52307995378033e-05
5.61870929945264e-06
-3.4019261923462e-06
0.000104751082989311
1.30479937651047e-05
4.88656211473217e-05
3.18800716553548e-05
6.91752771441481e-05
1.56007761695109e-05
-1.99554265090343e-06
3.2454601083761e-05
7.83501972691897e-05
9.45392748827025e-05
8.34223044244872e-05
4.91103457710288e-05
5.21152526568664e-05
7.25607939976728e-05
5.50176876753114e-05
3.21606750668381e-05
6.15158792748936e-05
5.53848947665765e-05
2.53656734547609e-05
5.25816279231488e-05
5.15966246919993e-05
-2.15514162297439e-05
5.18124046245006e-05
6.56491607858868e-05
5.1174172649272e-05
6.67007515660953e-05
1.9168366211101e-05
7.49841047985515e-05
9.82870196859371e-05
6.88298321273274e-05
-8.94976090581339e-06
1.3110941821339e-05
6.27183123816089e-05
8.06789318645323e-05
4.68572629916877e-05
6.07305627224832e-05
9.70669648281978e-05
8.57975412515151e-05
3.05679701384176e-05
0.000108325491835768
9.40114434150281e-05
5.80116948600062e-05
4.76245108286794e-05
0.000104640335748495
5.96928043198714e-05
6.71174060732794e-05
6.08101658956236e-05
0.000104966188164244
6.45163250551658e-05
3.38627426816587e-05
3.19753599559123e-05
7.03504033385143e-05
1.43385468452149e-05
6.96772436341422e-05
6.75909058063326e-05
6.93812604606353e-05
8.75003761115722e-05
7.14111744820365e-05
7.08053482088798e-05
6.94906079095087e-05
5.10377199358767e-05
7.21399293043083e-05
9.24819595587441e-05
-1.86634407423158e-06
7.52423887862185e-05
6.25977317591195e-05
2.68692963194902e-05
3.14327949181613e-05
-1.93449052930183e-05
2.62398940421668e-05
2.52897871128936e-05
6.38965079403303e-05
2.60298759442244e-05
3.74759780635119e-05
6.26930080519742e-05
4.62198034983862e-05
2.93607014967433e-05
5.30705942639916e-05
3.61457206675402e-05
5.78561966319973e-05
5.63670635593679e-05
7.23055676786189e-05
6.39861800035152e-05
-8.30942925573457e-06
8.04659308496793e-06
7.51408290615656e-05
5.34078162448389e-05
6.05310099244901e-05
3.61073329375112e-05
4.02142171378489e-05
3.98286139658186e-05
8.49766183892524e-05
5.86275854183574e-05
7.17769845163143e-05
5.98449903410658e-05
6.68047486015516e-05
5.86705439347834e-05
7.15194379415745e-05
8.0247226489205e-05
9.99111593064042e-05
8.0546586111046e-05
3.9172088394843e-05
6.11256748076471e-05
2.07583574090043e-05
9.78185589944997e-05
2.56277289258541e-05
-1.38861535785135e-05
4.29575386944516e-05
6.37048506161389e-05
4.3516928347421e-05
0.000104517096241404
0.000123381612072101
4.60999221596286e-05
2.96692911344753e-05
7.28128649920327e-05
7.8617310269636e-05
9.04109895570327e-06
0.000114420319838858
4.71172829532112e-05
5.06233191511504e-05
3.17380383743135e-05
6.89824799713686e-05
8.20190646924719e-05
3.89440012957762e-05
1.87567114868673e-05
8.45883635732029e-06
5.50091771730217e-05
-1.06772164918538e-05
3.35823981289748e-05
5.39999637307584e-05
4.35946037057039e-05
0.000122391957268077
8.39524306433473e-05
1.99371328026054e-05
7.48336651534622e-05
0.000129408980747447
3.58570212862211e-05
1.74912899873494e-05
5.54540093809255e-05
4.50589482644898e-05
2.7754010364619e-05
5.90477857476866e-05
0.000106493399628965
6.21331308423628e-05
6.37090674467351e-05
4.94699057904856e-05
9.50227371335382e-05
2.64948053418209e-05
4.52660106304328e-05
4.27666312278201e-05
3.70297893220462e-05
6.85825800602454e-05
1.16723545229862e-05
0.00011157046253033
1.02298600576856e-05
3.36595579287443e-05
7.24434497722692e-05
3.98524663159056e-05
0.000126911095540696
5.80868266373321e-05
3.87000281276709e-05
6.24831837269298e-05
0.000125076218940194
0.000124244636882877
0.000115471505710153
1.51715093723601e-05
2.83018795031876e-05
0.000113341554201223
8.35082019256838e-05
-3.0815798509065e-05
4.97106527298655e-05
6.44468642814595e-05
1.74999706458873e-05
5.14224591528578e-05
6.68276863415044e-05
4.02425029738782e-05
0.000111025049570012
1.33333617205586e-05
1.03432923117563e-05
3.24258027135675e-05
-4.8852821651802e-06
4.15974234638555e-05
5.41769831299376e-05
1.83765243397e-05
8.43563174026749e-05
3.91451116536622e-05
3.58031378255595e-05
-2.37747411572942e-06
3.03041005228877e-05
8.29165603696326e-07
2.23767034653219e-05
8.08877661907566e-05
7.60945495605213e-05
4.57814072910617e-05
8.35365366480814e-05
3.01499822626738e-05
0.000103140595038989
5.03371464275722e-05
7.49038514064743e-05
7.50906030380531e-05
0.000141464483307128
6.12598347185488e-05
6.34042457739852e-05
4.12515631399362e-05
5.39082373140327e-05
3.42433694171324e-05
2.92240117502841e-05
2.52862726315023e-05
5.3252739964925e-05
0.000103331902188232
8.39525290739966e-05
6.34754704106125e-05
5.96009329209879e-05
8.04690221837421e-05
4.09955073509841e-05
6.0648507853115e-06
9.01835821710148e-05
7.24131519119612e-05
6.99210195049885e-05
7.31077609939315e-05
6.34423529578418e-05
9.93979686690612e-05
6.48688849351161e-05
2.78552115339066e-05
5.20917480903289e-05
-6.77071338985671e-06
6.40201870577237e-05
6.67552748925179e-05
6.34752490423613e-05
7.08055865072628e-05
5.99708529643909e-05
5.66657594961147e-05
6.70774045039404e-05
2.45305099914172e-05
5.19732713776917e-05
-2.59767072301159e-05
2.25619557929596e-05
6.78871441220759e-06
2.48522959578145e-05
4.09061807348041e-05
0.000104024974318142
-2.32232187532846e-05
4.38647373735908e-05
8.038599159316e-05
5.59280400598613e-05
0.000118158868099255
2.96969738427824e-05
5.65806197484952e-05
7.85765523211075e-05
4.27798848127667e-05
5.0400127859358e-05
1.993877387772e-05
5.14683873302749e-05
8.71944413627476e-05
6.33878752394113e-05
8.41041427106628e-05
4.69392794239123e-05
8.07617809811821e-05
6.99553483429987e-05
1.53115228230181e-05
9.2726783001312e-05
6.25100746498669e-05
3.98301136952047e-05
4.55803226220415e-05
8.29193198378221e-05
3.8810123223925e-05
6.9627334726122e-05
3.52408649129676e-05
7.36892135087813e-05
3.76645047976403e-05
3.4841295999001e-05
5.08716319281084e-05
2.26817786871857e-05
1.02061236433471e-05
3.80803044079301e-05
4.58171335832934e-05
1.3470293045859e-05
7.88605867159357e-05
6.11722674931516e-05
8.89221910077216e-05
0.000105164477063402
3.64636172676697e-05
7.45987527567768e-05
7.19009772423167e-05
0.000140478500776757
0.000132631764307359
5.41211829882394e-05
6.08531471760775e-05
4.46835309667776e-05
3.37810959932361e-05
0.000115104283573917
5.45235016979053e-05
4.6400484915637e-05
0.000113068386453173
8.57585168959496e-05
0.000137903069205935
6.93039554348857e-05
3.61009544379615e-05
8.17495825374092e-05
5.57660361433199e-05
6.25805548861529e-05
9.27707969009833e-05
5.5245622219052e-05
5.2772408730859e-05
5.29922998632076e-05
5.4059605192808e-05
9.74406066870183e-05
9.14852556822374e-05
7.48066512121211e-05
5.43622755579536e-05
5.29981178017193e-05
5.10320638417523e-05
9.16067428145368e-05
7.9419830051552e-05
1.68616660587841e-05
0.000104543546151392
3.03430769877268e-05
6.62098475212941e-05
5.12219251419004e-05
2.45755170382829e-06
5.53274548300559e-05
7.82632806879627e-05
0.000158320153054956
4.80592408093966e-05
2.81109966001459e-05
5.56780339953975e-05
7.38016281563282e-05
5.96097304717452e-05
1.83900081556198e-05
6.11282201880118e-05
3.82849369211417e-05
6.80478267814112e-05
5.774991080958e-05
5.3247648407256e-05
6.66553461982347e-05
0.000121097137522288
8.47870026398162e-05
3.63113506747849e-05
1.64458892755e-05
1.15509708525716e-05
-2.75364060256231e-05
4.20746579511783e-05
6.28737643951788e-05
5.62800154648884e-05
5.21623927506443e-05
2.04478769559379e-05
7.75083123082553e-05
2.93281280768637e-05
3.66870304307389e-05
5.72744187771027e-05
7.06195362029161e-05
5.96171083140035e-05
7.87106387580901e-06
9.13567929629489e-05
2.81889947069451e-05
3.07881081645218e-05
4.79407674098911e-05
4.79806502888744e-05
2.92834293368865e-05
0.00011445562933992
8.65454653007761e-05
7.72681811598603e-05
9.04584373006383e-05
5.05225925943476e-05
0.000131267099747943
7.24136029552137e-05
9.41805471846216e-05
6.2794978465898e-05
7.39609028398807e-05
2.49063351087755e-05
4.4628507111246e-05
4.22374121494139e-05
1.17825674412973e-05
7.64575457499777e-05
6.81502383076983e-05
2.6125244758693e-05
4.32303431510471e-05
2.98312234940861e-06
6.63534416024281e-05
0.000109099248830306
0.000101326414772034
0.000127792026440197
6.21430750861828e-05
3.18843487360614e-05
-9.47257544186793e-06
7.10074088203261e-05
7.66345406750138e-05
9.07096955206384e-05
1.07013210634665e-05
7.12697900135973e-05
4.9052169418979e-05
9.68093939741006e-05
2.70399468464423e-05
1.68219204082623e-05
0.000145003811430231
6.40236915448561e-05
4.64263596947205e-05
5.8525562053982e-05
7.23881142788209e-05
2.49264338299231e-05
2.21986561011322e-05
0.000109959488326226
-5.10107752331144e-06
1.47965212239471e-05
5.40345520771426e-05
6.02848683562281e-05
5.64235424576912e-05
6.74593980472361e-05
8.14628873294854e-05
9.97239565787467e-05
4.42495217495068e-05
7.12812509884711e-05
5.85113466168507e-05
4.20750398639085e-05
9.69868755828023e-05
0.000113464054046226
8.01201378063771e-05
0.000117963018250563
7.40623694629879e-05
5.83100558300708e-05
0.000117377331358867
1.56471115125901e-05
3.77623247764482e-05
5.82340254432069e-05
5.8735968411929e-05
1.67167088850971e-05
7.63912546040053e-05
9.48489565651869e-05
3.95500816483549e-05
7.00783850808226e-05
9.33451381844563e-05
4.00656787318838e-05
-5.24003944883068e-06
0.000122712870070215
8.11080162706483e-05
9.45438946428323e-05
3.45495715184531e-05
9.00595006332839e-05
3.59482093821447e-05
2.56768119354194e-05
2.67173607420069e-05
2.51038657488976e-06
3.49369881044428e-05
0.000116153241004599
9.08347757209295e-05
5.57563025003744e-05
9.43133362586434e-05
1.97456596138915e-05
8.11190948768604e-05
5.19886836006014e-05
8.81016409761584e-05
4.95475905719911e-05
5.70752433481766e-05
8.22654607167299e-05
4.20610984839507e-05
9.7536990793423e-05
6.16803017641471e-05
7.31645178917277e-05
2.1340241539768e-05
4.46841188641195e-05
9.79764193770054e-05
4.28949589102577e-05
9.68537302091022e-05
9.92725256830499e-05
3.92399279595241e-05
6.39879680381369e-05
8.37188661394701e-05
5.53849208494621e-05
4.38443763835233e-05
-4.79959078715025e-06
3.07776311317228e-05
4.93159983494851e-05
0.000103182397820565
1.0061012327221e-05
2.43018805241971e-05
7.81481634017887e-05
0.000106456516035278
2.17844577842984e-05
7.44164614374031e-05
4.83505063943442e-05
3.31571560741563e-05
0.000100579215143269
-2.33146608945521e-06
8.88176998531866e-05
8.75357156253716e-05
7.82305314029e-05
2.3623729731745e-05
2.64001707317891e-05
9.79531602362677e-05
0.000134000026374134
2.17147856823635e-05
8.78856213724282e-05
3.60377953571116e-05
-8.32773066963643e-06
4.45560442283604e-05
5.16928140775457e-05
5.38944085282563e-05
5.66471002397561e-05
7.98358726893753e-05
7.0671825352105e-05
0.000107554561924161
3.97981834616161e-05
2.69207672878532e-05
4.033611991897e-05
5.33849175225275e-05
1.71856405671647e-05
5.42934900292915e-06
4.87825835389191e-05
5.33055054797284e-05
1.36574922036957e-05
7.16654531989318e-05
7.6201816391642e-05
5.14616724930109e-05
7.07432213010088e-05
4.32893898975038e-05
-1.95833548655302e-06
8.35476202857573e-05
4.67930870070617e-05
6.8669364608597e-05
2.62534040293687e-05
3.5820217542691e-05
1.32279397817087e-05
5.68012414762975e-05
4.82998120880436e-05
4.24657378771191e-05
5.56819038777352e-06
5.37440139740343e-05
8.37001909553195e-05
3.09253267810803e-05
3.99071104699369e-05
9.09144981543753e-05
2.6005729459192e-05
7.51159280501682e-05
-1.19972672916394e-05
2.81158319189387e-05
-3.26854830938333e-06
7.08256305097782e-05
7.10160620414505e-05
-5.81269014947681e-07
4.81179604332839e-05
3.76135502740669e-05
1.89624794897889e-05
5.4126289302555e-05
9.28718650042521e-05
5.77297325743899e-05
3.59708824054959e-05
6.09218293289268e-05
2.96021980829985e-05
1.50557506645869e-06
8.0195446020172e-05
2.70780771913534e-05
7.78875756526547e-05
1.57732529505956e-05
5.67814775080539e-05
2.97695531992851e-05
6.90196553685821e-05
5.60556718114606e-05
5.74223115279508e-05
6.2901725191638e-05
3.26687719613299e-06
-7.21037012206758e-07
8.63315966593058e-05
3.88804561466625e-05
5.32896792614314e-06
3.90491138795522e-05
1.25729542548844e-05
1.8078476009297e-05
0.000111075946402017
1.39022039246475e-05
4.78521440055156e-05
0.000133885524137432
0.000101467847408137
6.8594035262946e-05
8.5211096904815e-05
6.52204285942348e-05
4.90365225830322e-05
6.24975531729158e-05
4.96541011703009e-05
6.54240896672326e-05
4.3069463584102e-05
3.19442577660112e-05
9.09691451286352e-05
3.56579490285195e-05
4.71783116985892e-05
4.47950175107093e-05
5.12132182720751e-05
5.61469062035921e-05
4.39132216130908e-05
5.30343306631313e-05
7.67709955103113e-05
5.31919861719126e-05
5.91535549349928e-05
4.24896559941609e-05
6.60148500136398e-05
0.000112586234786648
4.65471532840142e-05
8.56138737976785e-05
5.38563691490519e-05
2.48390211738587e-05
5.51040160005439e-05
3.38023615708116e-05
3.11429406735835e-05
5.10756535465896e-05
4.72882115927188e-05
5.53314885208743e-05
8.55403096479535e-05
6.2930782595505e-05
-8.17602401124303e-06
6.68496606879952e-05
6.81444396880579e-05
4.42779851153267e-05
1.2658844150974e-05
5.04650549807973e-05
9.38238833245112e-05
7.93126880959967e-05
0.000126323502196536
7.03781964853313e-05
6.682774171652e-05
2.40248291328233e-05
4.64561284997045e-05
8.97934068221749e-05
1.39104980029403e-05
2.78381766812711e-05
0.000126560896418813
8.23844979768186e-05
0.000108047094442116
5.27938328154408e-05
7.36023345667025e-05
7.18537557750475e-05
7.05932940045267e-05
7.01580227970635e-05
6.03067118443101e-05
1.7573292627618e-05
5.08834123282231e-05
3.16189221836115e-05
4.64572832234663e-05
7.72674740216302e-05
-1.46110714245519e-05
-2.46060999809444e-06
5.55180517805013e-05
3.91875173450081e-05
0.000100901323295919
1.26880249477582e-05
5.63124507987607e-06
7.79211268771755e-05
4.43263803531265e-05
7.80570476757653e-05
6.74976537682046e-05
4.9747483464265e-05
6.45040292753542e-05
2.59742276839813e-05
8.47595439774267e-05
0.000106396854724289
0.000114201078133058
8.04095143911461e-05
5.82779872914813e-05
9.75335101002019e-05
3.5021749506308e-05
7.88227601776161e-05
4.96214451785707e-05
-1.6161534061838e-05
2.75530640855039e-05
7.17270724759739e-05
8.40054360703847e-05
4.44523852126211e-05
2.235114092909e-05
7.5597674560814e-05
8.21608912585822e-05
0.000123805331397242
5.71758865931756e-05
8.98970231615867e-05
3.56882363999076e-05
3.50982679371782e-05
4.88929694698346e-05
4.67043264517323e-05
2.77104196724326e-05
7.59084148249611e-05
7.22246194352469e-05
7.52104161459835e-05
9.38909826977079e-05
5.33259593109935e-05
0.000111238806730417
8.72700060999102e-05
0.000113214760672112
8.3502306012978e-05
7.36498736723589e-05
7.3627466357882e-05
3.18097213146783e-05
4.76788708782144e-05
3.72220322234706e-05
3.60567293190921e-05
6.59537825971894e-06
0.000108702807073439
7.95402833463163e-05
4.69483647332876e-05
7.77749415054813e-05
5.0511431842318e-05
6.60228728495733e-05
3.59600893970397e-05
3.79870155320133e-05
0.000131932632094892
0.000112589782316667
1.37480510247825e-05
5.17102764503362e-05
6.38994186390556e-05
6.64608383000211e-05
7.57398176917856e-05
5.09970309460579e-05
8.34887637735665e-06
-2.54886406194231e-06
5.63221118640231e-05
8.88563764395096e-05
0.000102429070299323
1.70312876286178e-05
3.80579650480656e-05
8.4029312039965e-05
6.15786264781039e-06
3.17635587064376e-05
4.91268040503046e-05
9.00120629251747e-05
5.75369328026177e-05
6.19317096663759e-05
5.58083164914197e-05
8.6738369126412e-05
6.87191522339454e-05
6.20596773947347e-05
2.84652744665447e-05
5.26319973681511e-05
6.47472207703468e-05
8.73547369046193e-05
8.69472517172452e-05
5.1820601018194e-05
3.34410972583625e-05
1.04027685945367e-06
6.78769552099183e-05
7.00557226570155e-05
5.85072330477347e-05
3.84924687127494e-05
6.47350062894306e-05
5.75693693181175e-05
1.88514252263448e-05
1.36878115648843e-05
6.97991664528413e-05
5.09160483644142e-05
6.52742298206807e-05
-2.53657998220098e-06
8.56711994013772e-05
1.48497162674982e-06
2.87549777530757e-05
0.000136015445427413
6.2931704228183e-05
6.09788834533533e-05
3.0954259477763e-05
5.01403812598296e-05
4.21007151491762e-05
2.71423725417416e-05
2.76257511675218e-05
3.65280622137446e-05
8.01315193786857e-05
1.30112837174184e-06
3.34104371579273e-05
5.69151854776096e-05
6.05140928762505e-05
5.38699798535806e-05
4.96270301612855e-05
0.000119391187312242
7.46203704128738e-05
8.37662665616878e-05
-1.08517608855284e-05
5.92593954447027e-05
7.40986557670477e-05
6.68864133963762e-05
5.08012621459294e-05
7.52592534383234e-05
4.05384475592376e-05
4.07081909711917e-05
-2.66424132725279e-05
4.11663357445283e-05
5.32272238172901e-05
6.40819361001001e-05
0.000101711171027933
2.99785050964452e-05
4.92022970747946e-05
2.31993736063322e-05
5.88261635141406e-05
6.73182355087569e-05
0.000103611458066407
0.000122456519489164
7.09240005029775e-05
4.15511046313859e-05
6.23631406300853e-05
8.75192699214921e-05
4.88713479370771e-05
2.61272646366636e-05
0.000108947500124265
8.82103293308033e-05
8.45372087965529e-05
0.000113091512702444
7.90449451661959e-05
9.44324028278585e-05
7.34481526949374e-05
3.95129209615912e-05
3.04073474592619e-05
5.14395360717786e-05
5.87723868038493e-05
8.17544261860665e-05
8.38710146754525e-05
0.000109383846982859
0.00010477798901169
5.51229306919079e-05
6.51503001180466e-05
6.34592048617471e-05
0.00011832978771103
-1.31849136009709e-05
5.19026609764814e-05
0.000116813620308493
5.23549896314349e-05
6.86898537020305e-05
8.7631545003654e-05
1.25757747267161e-05
9.93732594663275e-05
6.59823294660102e-05
6.88869929128636e-05
5.9799274332229e-05
5.68450634039365e-05
4.09820369840142e-05
8.71120651381482e-05
7.11976836337053e-05
3.57443685289801e-05
6.405625131048e-05
0.000122651120037905
2.05293252181097e-05
2.89193903334781e-05
4.21066483749237e-05
6.91421884652547e-05
4.04205941015392e-05
7.46471140528099e-05
6.37978892194698e-05
6.86716867011976e-05
2.58484764345285e-05
4.86370867726611e-06
6.61254878713344e-05
5.65897177806523e-05
3.5368313356059e-05
3.41792287069059e-05
5.7057707404002e-06
9.0585738211993e-05
0.000139916795397272
2.88099181812201e-05
7.26310733997563e-05
3.71747827045994e-05
9.91749654555009e-05
7.54704985240686e-05
9.95359830628845e-05
4.22800336024408e-05
8.20282529851399e-05
7.38612503636738e-05
7.14310663268941e-05
3.311637087001e-06
5.80038673833204e-05
3.57550291894526e-05
3.83670079581754e-05
4.68430474263659e-05
4.73630871179843e-05
1.83016563964552e-05
4.03117258024026e-05
9.30782106118562e-05
4.27927757737742e-05
0.000102499214724863
0.000110328974354887
6.10474473467377e-05
3.54076790033668e-05
7.03084004711389e-05
0.000102601910432976
0.000117095625979197
8.53011015791751e-05
5.69060017776567e-05
3.56255931645314e-05
6.75410183853197e-06
5.44840970384206e-05
3.74614504810901e-05
0.000116580053881552
4.82195411737572e-05
7.67388146756749e-05
7.56000504012804e-05
8.39356105853839e-05
3.71162923638451e-05
3.62056226939046e-05
4.67567512761259e-05
4.9449537531585e-05
4.69023067021241e-05
4.28515603066086e-05
9.73594955617736e-05
5.91454883185606e-05
0.000154291866612166
6.99246273617093e-05
6.68187546694427e-05
8.7909582574271e-05
3.93722375023721e-05
7.70548510345216e-05
3.3442056342157e-05
9.42851713528987e-05
3.55689297520434e-05
2.05004980424986e-05
3.75014298743953e-05
9.72216106216642e-05
8.737203914828e-05
1.55624117520623e-05
5.6172995945407e-05
3.17938282204556e-05
1.94673820117161e-06
4.86794729595704e-05
0.000109829215773778
1.54304975020814e-05
7.07204444916936e-05
0.000106709469931149
4.0579242498123e-05
6.30410675183949e-05
4.95647658929407e-05
5.05929308775073e-05
6.15709584336826e-05
0.000118303853622127
3.88758343921648e-05
2.85337914382531e-05
6.3580974110251e-05
1.78836718878952e-05
4.65116415420948e-05
5.92594432812706e-05
4.16421000558867e-05
7.70082620125883e-05
3.77024614372491e-05
4.48214442367834e-05
4.04700763207663e-05
5.7668493138374e-05
7.68333670627032e-05
4.91642664169919e-05
-4.241844298223e-07
5.76026069781533e-05
2.49893823811332e-05
7.78528839631159e-05
4.84414539527273e-05
2.69206830717881e-05
4.47588536609391e-05
1.7331059990838e-05
4.1531813493196e-05
4.83535519782593e-05
0.000100335102162672
8.86661220631001e-05
3.40363653563908e-05
2.72172375995521e-05
5.64529476480888e-05
2.46158284338807e-05
6.82656418096774e-06
4.81667165039138e-05
1.90602222218592e-05
4.17007784806712e-05
6.8989301738377e-05
7.29076403788173e-05
0.00010603044923399
0.000138062679681954
5.5716370218602e-05
3.6080336770661e-05
4.64543442911357e-05
6.72784005661402e-05
6.87820585651252e-05
7.96819680194601e-05
6.91712045701359e-05
2.87776430800415e-05
7.41798581232939e-05
2.02833315523425e-05
9.37357314039182e-05
4.63597306420395e-05
7.15763343683262e-05
5.26633848256496e-05
3.98243934996648e-05
3.68668970803403e-05
0.00012717087137793
-1.35514863565815e-05
0.000102344975808835
8.67500549430973e-05
2.95608694733098e-05
0.000116140017440117
-8.58120762737964e-06
4.29851359048152e-05
3.17814640707028e-05
5.32906460298497e-05
4.65719182886352e-05
8.02531464671987e-05
5.44667422001946e-05
4.65449929452695e-05
8.09079706232974e-05
2.95801819338255e-05
6.37238388856986e-05
7.00564046080459e-06
3.64894919452741e-05
0.000119040375226547
6.74087305401598e-05
2.71946388061174e-05
9.10411331363991e-05
-1.22729023131429e-05
2.86543407420144e-05
1.99441978634039e-05
4.59549959759039e-05
3.93786227519774e-05
2.67806211751326e-05
4.01188602277178e-05
0.000106613186489407
9.44072555646634e-05
4.90488014212043e-05
5.01069890889075e-05
6.1250824370644e-05
-1.13595204363996e-05
-2.79921910825102e-06
7.64328940820048e-05
1.17033331861665e-05
6.17943374066648e-05
4.0581146318194e-05
2.85957394098832e-05
5.59322363765947e-05
8.18194320216557e-05
8.84344196805495e-05
3.02511597524187e-05
5.12792992277243e-05
0.000104714549577389
6.63737993200229e-05
3.92421600053393e-05
0.000135492047291217
5.24393699649617e-05
2.47607519894614e-05
7.29612309821433e-05
0.000102189696916474
3.24411989608085e-05
3.60508609417686e-05
0.000108853027142701
1.94680169831541e-05
4.68938488851571e-05
7.48217055802851e-06
1.01587190657163e-05
5.12650021063517e-05
3.83533133810536e-06
9.63855566968556e-06
7.5028092459624e-05
6.92698279078869e-05
2.69301140810896e-05
-1.92985359278112e-06
6.25058949652661e-05
6.89552370139662e-05
4.02857446642936e-05
9.40199809210459e-05
2.83118337429729e-05
3.49772171157893e-05
6.49529249987554e-05
5.74553152793775e-05
0.000101932959168642
6.04847417593936e-05
0.00011503129567092
9.89563451390802e-05
7.13253061442269e-05
-1.36349641896784e-06
5.56351331615989e-05
4.24099594727365e-05
2.21356648353909e-05
6.35858952157325e-05
-2.37293539978752e-05
0.000111012986750588
8.71561215287991e-05
6.94058036492645e-05
5.02542613765111e-05
7.43771612922095e-05
-1.73080023819458e-05
9.04865360012193e-05
4.54411352002419e-05
9.28968237582527e-05
0.000118906672308629
5.06266187895361e-05
9.69508903479845e-05
1.79481381521736e-05
9.12584381990177e-05
8.7201985825505e-05
8.77165544432794e-05
8.96577971532135e-05
4.68651260141787e-05
6.1625281720975e-05
1.90935750855021e-05
6.2829473820144e-06
2.40451609939444e-05
8.85632093255961e-05
3.42593640127564e-05
5.17737644441572e-05
7.98576676796872e-05
6.08389230955811e-05
7.15459178403598e-05
0.000102857756818618
1.78218330567484e-05
2.25165534507888e-05
2.70006522479605e-05
7.80449193861635e-05
5.41577764419629e-05
-4.16768428249451e-05
4.01807102284642e-05
2.89489355477499e-05
2.75859408309714e-05
8.22287283026727e-07
2.85021237347891e-05
4.38205828361645e-05
9.09954781815954e-05
1.31678320173647e-07
0.000120651943677723
9.43140527657652e-05
2.14300116304027e-05
9.26428987442154e-05
6.14325692352979e-05
4.39206664679025e-05
6.46607196913159e-05
1.01754753644867e-05
0.000101130289362934
5.40680896213908e-05
6.64805994128699e-05
6.04504625450113e-05
0.000108269137487125
6.83553817832596e-05
0.000105636637249761
2.95964387783286e-05
-7.21163868457673e-06
7.88639545854323e-05
5.26164412353938e-05
6.58182872658838e-05
9.96410077360237e-05
4.55142703481156e-05
7.98074237237387e-05
0.000112651328473478
6.80507183733804e-05
2.6269843261079e-05
2.4384247113282e-05
6.97038369501202e-05
4.16028106597968e-05
8.65294581287847e-05
3.07136219000754e-05
3.96007476819647e-05
3.61409436627921e-05
1.1003940525984e-05
4.87321496561856e-05
3.73271354314725e-05
5.80769490590906e-05
2.82742089534943e-05
6.05027951950873e-05
6.02235147873654e-05
5.4282011463224e-05
0.000125709530046017
6.55004810717602e-05
4.95681375784476e-05
5.65085595827922e-05
2.81742179564163e-05
5.02384933509158e-05
2.38187593126178e-05
8.36597062512734e-05
3.6961611742512e-05
8.30806928009296e-05
7.66675509301821e-05
8.63708210281604e-05
7.32046560109931e-05
4.4989221388031e-05
6.35747404439959e-05
5.15362484291707e-05
3.51146743169202e-05
4.72909731022342e-05
4.73968959991154e-05
6.08610151007966e-05
0.000110957330030351
7.93474976373606e-05
4.12237247287487e-05
7.53702322984715e-05
6.36345926350315e-05
0.000104606551815886
2.92229162522835e-05
3.23120953204135e-05
5.5726095280828e-05
9.18815988072403e-05
3.21289492819175e-06
2.042098486849e-05
1.70550833661532e-05
5.470524067769e-05
5.60160363223115e-05
0.000122420633473063
3.29358977175442e-05
8.89838357169546e-05
4.84109220767156e-05
3.51722832481358e-05
2.15683062119441e-05
8.57714280944868e-05
5.10995784229313e-05
2.34976657470557e-05
6.21446384204585e-05
4.80352728066059e-05
2.7249196947031e-05
6.30646775220053e-05
-3.18499691657323e-06
5.10549009899259e-05
5.49038940433517e-05
4.80829910423023e-05
5.6224581696475e-05
2.35491470419876e-05
-3.49864214896097e-07
6.29477879751485e-05
0.00011328857748134
8.47947074517953e-05
0.00013270397716139
2.06705222108255e-05
4.99557146757303e-05
4.32501188695274e-05
6.52386918520447e-05
2.81831801273922e-05
9.56680908377824e-05
4.47506145082632e-06
7.16525239757507e-05
5.17782413106572e-05
9.14979506770644e-05
4.03830607216634e-05
6.79131201370224e-05
4.50326409793095e-05
-1.37453530572836e-05
3.56924706195932e-05
5.0429047868895e-05
7.29200463679404e-05
8.47042270608173e-05
7.81375558672159e-05
3.32288254923874e-05
6.42490361622144e-05
4.65977564101625e-05
8.8629969288182e-05
0.000101088093024881
5.18451670794582e-05
3.59791164711087e-05
7.68366802526416e-05
2.59102659850256e-05
4.45890235755939e-05
8.91640459434473e-05
8.23418531962654e-05
1.66866340439203e-05
4.82416286232011e-05
5.72454595411697e-05
8.16434848529877e-05
3.20352151845545e-05
9.42750988877557e-05
3.57626211688163e-05
4.66813978910857e-05
2.3389533846929e-05
7.13838321813552e-05
3.20418233961991e-05
6.90765753197975e-05
1.70790238191886e-05
5.48940984360797e-05
2.20211707421264e-05
5.64196298965039e-05
8.80539962908001e-05
3.51276705950974e-05
4.79210787868799e-05
7.1195928323355e-05
-2.88325735106441e-06
4.6584816550814e-05
6.16717042383796e-05
6.34458431472671e-05
9.11244493093925e-05
7.98497675286117e-05
6.65963887486493e-05
5.89579992439714e-05
4.96280392036374e-05
1.89475436755234e-05
-4.39364073174476e-06
5.76734572653829e-05
7.86646793793067e-05
8.23396248748969e-05
0.000110032700089292
5.78896928398531e-05
6.27164124850693e-05
5.02232127342539e-05
2.48952704132082e-05
4.23700182039489e-05
4.65114074641515e-05
7.73305440399675e-05
4.59253934217554e-05
4.90135477290887e-05
8.54443964035562e-05
5.68674002100246e-05
-2.04647631867356e-05
8.96259122245016e-05
8.37926670552458e-05
3.81603438341286e-05
4.40864965267987e-05
5.60271819857402e-05
3.96340477492459e-05
7.09654896516739e-05
0.000105255458742017
2.13887275104006e-05
4.09467036731684e-05
6.88806862323639e-05
8.30485949194988e-05
5.81487782526524e-05
7.88016821575295e-05
8.65543374886052e-05
0.00010634941295135
8.60355230250101e-05
1.04246590714058e-05
4.77365497616005e-05
7.76043704841138e-05
9.07449070085781e-05
3.17790757536563e-05
6.16106684085399e-05
4.2628553675084e-05
4.79726208389899e-05
0.000133473384304711
6.30039030665977e-05
2.99265842554028e-05
4.46013023335398e-05
0.000144530077967511
5.80062208414311e-05
9.92594239865641e-05
7.22200037178603e-05
4.00643665520262e-05
1.81799037771992e-05
0.000107437698423701
4.58193469189195e-05
2.60576906844553e-05
4.08497808928583e-05
2.42589412351631e-05
6.53693862252922e-05
2.5526707342087e-05
8.75574264747963e-05
2.18420818061906e-05
4.30558696670688e-05
4.77228387165455e-05
3.63132968437702e-05
9.07736408999179e-05
6.02011863267383e-05
6.92745761098672e-05
8.20500862179508e-05
7.55206712300181e-05
5.87037459704868e-05
8.21403991614945e-05
1.74998911316659e-05
9.80743669373567e-06
7.96868084187358e-05
2.59075909810426e-05
8.17079608259704e-05
9.59153070376354e-05
4.52391777200638e-05
3.5665892612384e-05
7.06636908543886e-05
9.39578650264355e-05
5.08689211250487e-05
4.04639134914665e-05
9.28883237503832e-05
6.63803020463754e-05
3.1687378697183e-05
6.4001042419306e-05
7.16584380287648e-05
2.52621233263713e-05
7.1930134984872e-05
3.0700374317714e-05
5.93161786749912e-05
6.46047944469202e-05
3.1202395460126e-05
3.43640208349606e-05
4.88445513571762e-05
-8.3924011848208e-06
3.52711532971118e-05
9.85605549064519e-05
4.08558114635176e-05
7.07252317595562e-05
6.75108728258842e-05
5.594634786597e-05
8.36633857494128e-05
3.12658935628332e-05
5.13724093728996e-05
8.86958066251639e-05
0.000102798582686496
6.10021041926725e-05
7.29498553300927e-05
0.000103396041952475
9.30426328695494e-05
2.65261958433378e-05
8.14232273688153e-05
3.76721550186829e-05
3.66364994973616e-05
2.83277264725013e-05
6.79682325054143e-05
2.01493311670276e-05
2.59173402282563e-05
1.72764645458356e-05
0.000120115807967669
5.15338778977598e-05
0.000139362948136404
5.84824671507784e-05
4.90112268953216e-05
5.38568646068732e-05
5.47215866126891e-05
-2.10285413612394e-05
0.000111583142035512
8.71030003558376e-05
6.42203203125607e-05
1.55338410867292e-05
4.66132870480553e-05
9.19325035459114e-05
5.6857007160665e-05
8.81339460720353e-05
9.82560155866429e-05
5.09105405744174e-05
2.09857119842934e-05
9.8849659624589e-05
6.96474510125998e-05
3.4949185700948e-06
7.95266153905234e-05
4.39480430119289e-05
9.62609226405802e-05
7.13378280069509e-05
0.000102509051795347
9.81501272829011e-05
3.41282195226721e-05
-1.7574150658858e-05
6.87130168511819e-05
8.41962904845805e-05
3.13669398144525e-05
8.42027482814999e-05
6.22734967430391e-05
3.84256385706926e-05
7.791187987665e-05
4.12011811226471e-05
8.89337344946355e-05
4.13931348183381e-05
7.46266128089918e-05
6.75139662821684e-05
2.5406273168289e-05
2.48123001890406e-05
2.18742708393308e-05
6.10883419304559e-05
9.45674200358262e-05
6.51088433927634e-05
9.34330238218478e-05
4.3774193766835e-05
5.36034951395278e-05
5.8209999912901e-05
5.2820348983775e-05
3.03901204348214e-05
6.8198040290934e-06
8.26862927896165e-05
4.65235188343332e-05
2.50173015362642e-05
0.000113852806624449
6.30710284278869e-05
1.96276990208403e-05
5.30120880339406e-05
3.01821594570026e-05
-5.41187351629888e-06
9.46743999061844e-05
0.00010648279048359
0.000117834733395779
3.00009893855368e-05
7.63002723357415e-05
9.73165921583093e-05
6.88082965339702e-05
3.84498912486572e-05
6.03541735913771e-05
6.10950342321886e-05
4.50705840505602e-05
6.19624474576169e-05
0.000111796971459763
1.60373109731647e-05
9.76317278261355e-05
6.64886109921214e-05
5.56517498037299e-05
7.59251716667408e-05
0.000117581989771585
6.13821011576839e-05
4.20437783522824e-05
3.6370410270285e-05
4.16912608892785e-05
8.7249422217643e-05
9.52773035319047e-05
3.05153842846042e-05
6.39202432609706e-05
4.07117061480702e-05
3.41755904469126e-05
4.36515936218843e-05
8.48538379716015e-05
8.58702793268594e-05
8.31109291760097e-05
3.88555330409583e-05
6.61607686317598e-05
5.36040691499332e-05
4.6398836678924e-05
-3.40017770854785e-05
9.26781451336475e-05
2.99845682701674e-05
3.64973068089605e-05
5.73358896278529e-05
4.17195425448334e-05
9.66159240934977e-05
6.70196344432491e-05
4.98932394019674e-05
9.14914726318795e-05
7.91833968599505e-05
2.4697522856072e-05
0.000121336261987804
5.4865794830006e-05
7.22729471793781e-05
8.79296692399656e-05
-6.39621276395705e-06
1.63023275452816e-05
4.09381306066613e-05
2.17818543448785e-05
6.24829316980852e-05
6.6459176709047e-06
-8.84318475020308e-06
1.84561796426392e-05
4.95997598938996e-05
7.58270110142231e-05
0.000118249230725486
2.50826992543629e-05
4.09104571877872e-05
4.30707195571619e-05
9.96730087636436e-05
0.000111512334955203
8.37194774959282e-05
7.456597670959e-05
0.000106063055807917
9.35832131821465e-05
2.81375613108336e-05
5.6043736239872e-05
4.49684336098159e-05
3.63678742972096e-05
5.13585272024092e-05
9.63982983924392e-05
6.79889189836952e-05
6.39791753745966e-05
-5.07856369234193e-06
0.000108179519249578
6.40121853754496e-05
2.53686447402826e-05
3.51370302439196e-05
4.93781887525456e-05
8.52946776879741e-05
9.30449652859685e-05
0.000126546491333745
4.09338958458261e-05
9.68909568715362e-05
0.000135211931699523
4.57982041333003e-05
8.44200922338205e-05
9.25049652123039e-06
8.75442995833576e-05
-5.79264487257374e-06
3.86847443666184e-05
6.23226333661861e-05
4.99975000492533e-05
8.35675023135366e-05
9.96180822506471e-05
1.89137703811983e-05
5.05198185693052e-05
4.10266678545475e-05
3.68281214348333e-05
9.37559361169489e-05
7.25619112509122e-05
2.61123226117629e-05
5.40466523674686e-05
6.62153050513158e-05
6.52318530890373e-05
5.56664010740311e-05
4.80617170236946e-05
2.97340834269788e-05
6.35699743109848e-05
6.20860978431515e-05
8.76301929158458e-05
-2.41614328243976e-05
6.38591230984472e-05
2.50177501354437e-05
3.73444061842362e-05
7.55307309478381e-05
5.29970785334493e-05
3.37821517761672e-05
7.72509999097366e-05
5.66765634084036e-05
9.62563121245705e-05
5.94229198647157e-05
3.75045749423985e-05
9.96611990423782e-05
3.91392097154459e-06
5.59162709184246e-05
1.48984808861414e-05
9.68951923895449e-05
4.28281883142095e-05
6.09203230818358e-05
8.56478134711088e-05
5.29925929337954e-05
5.78963389532388e-05
8.64089688420621e-05
7.09713577015016e-05
0.000106198882591109
5.60144399244861e-05
7.4366314690106e-05
6.84474454851093e-06
6.93687244301414e-05
9.08662211474746e-05
6.05568919329675e-05
7.100420295699e-05
6.38367922148446e-05
5.02548345719277e-05
5.9169577122134e-05
7.52972752706063e-05
6.51445571232053e-05
7.61986432168619e-05
6.43083320897578e-05
4.25113459632747e-05
7.23742326227767e-06
5.41493720223981e-05
3.12133118497723e-05
8.98442012747306e-05
8.12201793089264e-05
8.68091353520176e-05
1.19108523008578e-05
5.53392806498335e-05
6.91029480264249e-05
4.26095452211307e-05
-5.2396864734403e-06
9.59412807265355e-05
5.05350149456801e-05
9.72184536395765e-05
7.29112239691489e-05
5.87705059898323e-05
3.57187430827541e-05
5.85921749152897e-05
0.000125325027676865
3.29310535475664e-05
3.41489892325811e-05
3.03386647574239e-05
5.76125596101265e-05
3.71789293376691e-05
9.63672125433941e-05
4.89864218586883e-05
7.49436941675842e-05
4.56054335565993e-05
1.42953442125478e-05
5.75069189285874e-05
-1.03804830130899e-05
5.18095726328587e-05
2.57132181030989e-05
5.31269560397688e-05
6.72111444080977e-05
6.99295794076261e-06
2.2570800354192e-05
9.18002303615015e-05
6.55849315800044e-05
9.16691024182077e-05
9.36751394674881e-05
3.61793900847303e-05
8.54439545736654e-05
9.08390801575815e-05
3.83496149448216e-05
2.01621332850592e-05
1.11222876461729e-05
3.31773607744874e-05
2.06313153311441e-05
7.12691185513057e-05
5.26231022868389e-05
4.5486619251497e-05
5.52047768462553e-05
6.19153323495201e-05
2.73493523576734e-05
-6.82775435733726e-06
2.85232448468057e-05
1.25273298956082e-05
4.23820741804157e-05
2.25810950927303e-05
0.000113964800552342
6.84523671703895e-05
-2.05990295135573e-05
7.72746164979132e-05
2.66252332005281e-05
8.98008048806067e-06
6.46642203106003e-05
7.36763982191258e-05
0.000111929628867891
5.21388720944182e-05
4.79059833441395e-05
5.96321468050904e-05
7.17302906828866e-05
7.47248737598268e-05
3.69797033346561e-05
5.48524124380161e-05
7.29530363887647e-05
0.000100357578826047
7.53068280727721e-05
0.00011288932462877
-1.53623055695584e-05
2.18567556327585e-05
6.97027066532036e-05
5.13334905014541e-05
3.57271456475681e-05
1.00713358933677e-05
6.14425569887296e-05
4.55009613725964e-05
4.33716620718407e-05
0.000113251304908268
4.22263574798726e-05
6.08373453661765e-05
4.56440595550242e-05
6.63697139954206e-05
4.96688388110777e-05
8.35821568519708e-05
-6.09923224719147e-06
1.49712363971527e-05
6.15894291337963e-05
7.27877936832633e-05
3.69058626109452e-05
6.23409216714344e-05
7.24581824462459e-05
8.57976733524548e-05
2.34191588078272e-05
4.0111470484495e-05
8.54461394731886e-05
7.47498892954627e-05
2.58057337141391e-05
2.61404315589569e-05
6.84434356692305e-05
5.59763703116642e-05
0.000103355793456556
1.58583460427477e-05
3.73191391118046e-05
