# Supplementary material for: Research on computational propagation and identification of mine microseismic signals based on deep learning
Source: PLoS One. 2025 Oct 22;20(10):e0334641. doi: 10.1371/journal.pone.0334641 (PMC12543183; doi:10.1371/journal.pone.0334641)
Supplement: S5 Data — (ZIP) [file pone.0334641.s005.zip › 000100800001390.xlsx_0.txt_24.txt.txt]

8.75655025374893e-05
3.20489411960124e-05
6.9768829193255e-05
0.000108003670607148
6.61306928042448e-05
7.69714271925433e-05
6.65457300429653e-05
6.45763708388538e-05
1.35882390945355e-05
8.4763851301402e-05
1.03002670656374e-05
6.82131010956196e-05
5.93743935989112e-05
7.75453894928072e-05
4.62988632922251e-05
5.05810159121716e-05
8.7352669036591e-05
2.62132256464585e-05
6.83429332723984e-05
8.97489543176143e-05
4.16376689679315e-05
8.6634898314982e-05
2.28673503174785e-05
5.67242038670148e-05
1.17275285778299e-05
7.96593089436133e-05
6.64603467549546e-05
8.84456600174095e-05
5.91013615730305e-06
8.45451059724502e-05
6.71194909834284e-05
4.32200563890188e-05
5.64202915157915e-05
4.90158743682282e-05
8.15826334919551e-05
1.05029805300205e-05
0.000108651409575401
0.000113056628858626
3.04028601357656e-05
-6.48016851803623e-06
4.89498801751143e-05
9.45100895314652e-05
7.56857485467822e-05
-2.21278028312877e-05
3.28873382626174e-05
1.61004430341429e-05
7.84462195854101e-05
1.47662995940005e-05
9.18115733589815e-05
4.06315579445808e-05
2.19904452375391e-05
6.22428367527239e-06
8.69015508278851e-05
8.49040147778903e-05
7.89403312648125e-05
5.24546223081853e-05
0.000106523725708883
1.93654581787701e-05
5.64111348038515e-05
1.54690547583187e-05
9.34391575612081e-05
5.99015438089518e-05
6.5649455776222e-05
5.56976575511175e-05
-2.49395004876526e-05
4.59500508375985e-05
1.45713151011602e-05
7.9511801702513e-05
6.55008958172867e-05
2.93442101166473e-06
4.37817900265484e-05
1.21407237121537e-05
2.61352006222201e-05
9.51810778128551e-05
5.64510289926021e-05
9.83719241665305e-05
0.000103816844274687
2.73696043718186e-05
1.22750885539855e-05
4.63256607841333e-05
5.01567390734862e-05
6.6367657637183e-05
2.41348740072384e-05
3.39994756624499e-05
6.45386056738529e-05
7.29290514570233e-05
0.000117325877500012
4.49159895383784e-05
5.09399442365922e-05
4.52251318644492e-05
3.90427085132242e-05
5.62667498015965e-05
8.84753762432987e-05
5.90309281979583e-05
3.05485215156399e-05
7.84316835517405e-05
4.78648897231517e-05
7.5443848568817e-05
3.61753800334399e-05
-3.68389768590023e-05
0.000112738513427294
8.30599827256943e-05
5.09213069969361e-05
7.78026565016098e-05
7.47276152468868e-05
7.90425845218933e-05
5.68378160480868e-05
2.60798859053389e-05
5.09984706512966e-05
7.15150591949883e-05
0.000111426217392908
5.20513702128902e-05
6.85868360330786e-05
4.97739801797427e-05
2.66531105897392e-05
-2.4395398970852e-05
8.04681015454466e-05
7.55967824342383e-05
9.45926385568996e-05
5.87993337874978e-05
4.47805438944835e-06
7.61481208921899e-05
8.4604538173326e-05
1.71383494211573e-05
7.87241335725479e-05
2.69936879918947e-05
0.000123665476892576
4.10456815162841e-05
8.62890534564512e-05
1.99735158448197e-05
9.84435556141711e-05
7.58622050238305e-05
4.69989019300474e-05
2.18499410474905e-06
3.89402506459021e-05
1.61358401662335e-05
4.31792893793042e-05
7.51661692271129e-05
9.20960360464847e-06
7.42730328152557e-05
3.43661897073942e-05
6.20018656557107e-05
0.000117247932440553
8.11585670581329e-05
3.96153197519822e-05
5.98295339163435e-05
9.31859494321159e-05
6.35143932145392e-05
0.000116425799089726
6.69129342754145e-05
5.79383739457861e-05
5.08069122665621e-05
5.81029615413834e-05
3.91163348780711e-05
4.9139177997566e-05
4.93823361676222e-06
1.56434866046097e-05
1.56808572724892e-05
4.09923281768861e-05
7.01733395231665e-05
0.000128174445176956
0.000132440216587704
7.33556636717085e-05
9.34205485083287e-05
3.6575727555469e-05
0.00012443621762314
9.56146524678552e-05
5.89358620313457e-05
9.20288424622414e-05
0.000108179723281907
8.37612001688029e-05
2.07694520078518e-05
7.65445293599794e-05
2.28498080219443e-06
6.0223215157184e-05
5.82823658319513e-05
6.75279988818814e-05
5.9827736601226e-05
6.197352357333e-05
7.73804866307003e-05
5.76858321955735e-05
1.80355631911084e-05
-1.18017215238747e-06
7.63873795615099e-05
1.8911941807372e-05
6.11094802715886e-05
6.44039045051828e-07
7.46987644682906e-05
5.4843445851519e-05
0.000103167002716832
9.54019069138896e-05
5.43181380400234e-05
6.99694534934283e-05
-3.4411007450208e-05
3.3512694405882e-05
5.4486253194322e-05
4.7653542542704e-05
3.73735093261113e-05
6.01162002379558e-05
-9.12183037976161e-06
1.95239374404754e-05
7.02965672895281e-05
8.76017783310335e-05
5.2292819545239e-05
0.000101009172165001
4.41248091616895e-05
3.01673579997482e-05
3.80438143307105e-05
6.42695598072823e-05
9.46187402074933e-05
7.0930516624778e-05
4.65649524159064e-05
8.38941777088463e-05
3.46807453031944e-05
7.47865207355454e-05
5.85309118407363e-05
5.93589963672757e-05
4.32164341106596e-05
0.000100357646477383
5.27850480740901e-05
7.69506740548661e-05
0.000103474797139862
4.87071891673873e-05
3.98961950059806e-05
0.000116589756233515
9.89592982067218e-05
4.53737847963247e-05
6.35210829635811e-05
7.1148781379931e-05
5.95790984910957e-05
7.23364028395172e-05
6.96763503618229e-05
8.74467192333579e-05
4.77934865616342e-05
9.33977948698695e-05
6.7071712216447e-05
9.13793249939314e-05
3.74928264729226e-05
1.14069892136973e-05
7.39965751415415e-05
5.86872651448213e-05
4.66464004895395e-05
9.69243259030866e-06
3.76657101994533e-05
7.29437051981284e-05
1.50027073603684e-05
6.09100059242337e-05
6.60869920407526e-05
9.26749106793714e-05
9.8835263793079e-06
2.49323679783796e-05
7.12932453809791e-05
7.04459605830866e-05
0.000116182123176279
3.4004923828529e-05
1.24585662305195e-05
6.1518895863423e-05
3.20590540987058e-05
0.00010756610893424
3.16889417271421e-05
3.76713642126516e-05
-1.7841285760151e-05
3.92386651816132e-05
7.26137358528564e-05
8.95193883462374e-05
6.18032183867697e-05
1.42726911690927e-05
9.57811265208006e-05
3.95031704185274e-05
5.59022033268741e-05
8.89592686162367e-05
1.45270509104827e-05
8.97036840316319e-05
4.09767082933628e-05
2.11503562160654e-05
1.24316552598092e-05
-4.80006368904572e-06
0.000117249439762105
2.74166939252259e-05
8.14562424534482e-06
2.74623875444933e-05
6.4735222289753e-05
6.02359417521064e-05
1.39963304894522e-05
4.92111563804333e-05
0.000108238616281565
7.86203076822387e-06
3.002767709421e-05
2.95321197061476e-05
7.15786350459347e-05
6.83627966911831e-05
9.83289433956701e-06
9.48623406378057e-05
8.14624081673037e-05
0.00012716458857402
6.34412421084005e-05
2.22962616856132e-05
6.09110604416302e-05
4.3889301561696e-05
0.000105765028527871
0.000111152452287106
6.96319256566554e-05
1.78237461241231e-05
3.07605645134585e-05
8.75058020120767e-05
2.04529400523428e-05
6.26998836099737e-05
4.82672733709939e-05
7.19293313051314e-05
6.16210394367595e-06
2.53069629091972e-05
0.000104864863990364
4.80212143146241e-05
1.74739240883872e-06
6.14103949701089e-05
6.96818936614339e-05
5.5421590444506e-05
7.71653937856591e-05
7.73019114846147e-05
3.15222905329283e-05
4.76396800371232e-05
3.56091261958347e-05
1.57616446347153e-05
6.10853130658859e-05
5.7736329923327e-05
5.12629801397341e-05
5.92435408058489e-05
6.36760820153196e-05
2.27610183615664e-05
4.54101865211725e-05
4.07609013116552e-05
2.28018412774602e-05
8.53485040947011e-05
3.8707950814072e-05
3.76576477833757e-05
4.50062256014854e-05
6.87616536932659e-05
9.04738829149957e-05
0.000136674682803974
9.49995701105934e-05
5.32757644896215e-05
7.6002542565061e-05
3.81760885959518e-05
0.00010461936789896
7.89815944545641e-05
0.000142276312833517
9.65380488337664e-05
2.21665325110337e-05
2.51969179229925e-05
4.91043690403938e-05
6.95043763793017e-05
3.95394236789225e-05
2.97889951520238e-05
1.48927987973666e-05
2.03632107908131e-05
7.36240658765213e-05
4.1060110889146e-05
8.32517354964958e-05
0.000102351709925268
-4.1305282825829e-05
8.2912637011477e-05
8.53075447515656e-05
4.68617425747424e-05
4.19842643591088e-05
0.000125314839944441
6.5616396109133e-05
7.18215418469985e-05
6.74257248263715e-05
7.40403356206953e-05
1.81324969227625e-07
3.94223773464786e-05
5.36509806911745e-05
6.41428117871146e-05
6.13350646218381e-05
6.03069500923843e-05
3.49621551722268e-05
6.46113756192011e-05
4.53903778562752e-05
7.64168133573002e-05
2.20419535208866e-05
7.82607293297295e-05
9.49934164790587e-06
7.0981928930043e-05
8.39726941806881e-05
4.03126569034618e-05
0.000112606533963201
5.32043599751754e-05
6.18389071754234e-05
5.93055644677059e-05
5.86270628193145e-05
0.00012480867776752
0.00011879897866624
3.81313787724788e-06
2.33024699156598e-05
6.47631109024891e-05
4.57065216969677e-05
-1.92276140393794e-05
4.59702170160958e-05
8.1175911427181e-05
3.38994703437738e-05
9.67046572570075e-05
2.86419500287159e-05
0.000120960580608983
2.92919079319104e-05
5.20596563863028e-05
5.73736205556759e-05
1.96499396526013e-05
6.19317256511466e-05
9.37947734062093e-05
7.42457793274231e-05
9.15792490522528e-05
4.37686054121247e-05
0.000105288744208858
2.15131295047318e-05
6.9028651623781e-05
6.56294501614532e-05
8.11248174513812e-05
3.817467495959e-05
8.10342834842414e-05
-6.12676193429469e-06
6.2911430915021e-05
4.77437231671781e-05
5.49968791925542e-05
4.65782416177359e-05
2.05168719352245e-05
-1.16241919831063e-05
2.70930616517428e-05
4.15566444985696e-05
5.38304246001723e-05
4.05594592072051e-05
6.34474001284145e-05
6.69381908393402e-05
4.47803409658845e-05
0.000135948787919224
3.60308253232447e-05
2.81850988816137e-05
4.52941195745826e-05
6.55369643169315e-05
6.54160821322547e-05
2.66694165680826e-05
9.68321340080291e-05
1.31562926615442e-05
0.000131179918323436
7.77476679148708e-05
8.44034840137276e-05
7.95702658095846e-05
8.01169125466138e-05
3.48773042973349e-05
9.09567047015614e-05
8.07442521990725e-06
5.69670654967517e-05
9.83673356751046e-05
3.97500136893308e-05
6.05197023961892e-05
4.08897433766232e-05
-2.89750641805625e-06
4.0308383698828e-05
2.05067023249873e-05
6.78222045988019e-05
5.43113504300314e-05
1.31675611289514e-05
4.56712370728474e-05
2.33606536367916e-05
8.13290607130991e-05
6.16649800908253e-05
4.95060453050884e-05
5.58553301974492e-05
9.04026892067866e-05
7.08794860885454e-05
6.57557882315704e-05
3.6794137443109e-05
5.28836481527657e-05
7.11825772442009e-05
6.90296937706039e-05
0.000113749839951966
3.50619969873882e-05
0.000115152121279885
0.000126624339527096
7.57192848316077e-05
4.33540804731608e-05
4.14213440322935e-05
7.92184121476907e-06
8.71173315322472e-05
4.05136037020421e-05
5.6247280839637e-05
9.33364810766243e-06
7.91775763346294e-06
6.6450926503948e-05
3.13126551090373e-05
2.42441528236556e-05
6.5427508377225e-05
9.39838960173138e-05
5.0519318079081e-05
5.26067326172244e-05
0.000102103116624421
3.06987580531326e-05
0.000108839572027797
7.1284411580345e-05
7.60907522122589e-05
-6.36545255338407e-06
2.86891112321604e-05
8.54233352165024e-05
5.19265462677696e-05
-2.17215644001429e-05
3.93369947404923e-05
2.50641126561146e-05
1.36137311430521e-05
3.16623937829261e-05
8.74129223195219e-05
2.39085508685506e-05
5.01347292500051e-05
8.03800472863438e-05
6.80181309454821e-05
3.16353081812858e-05
5.61412091208606e-05
3.6104498299231e-05
5.87511991197073e-05
6.6927943523971e-05
4.20937739282969e-05
7.07413201453623e-05
7.13217906772691e-05
7.20068645863323e-05
3.66376353742736e-05
0.000138588700487037
0.000119285576551332
8.16375963871099e-05
3.21074073490724e-05
4.15835193216417e-05
8.02088075191173e-05
5.89171062714513e-05
3.77014191915085e-05
9.32759642038855e-05
6.18714457982517e-05
9.50128362496249e-05
3.61464572979122e-05
7.50714072882803e-05
3.71081649744512e-05
5.21386629363798e-05
7.1019385409404e-05
7.91141635679997e-05
9.51683838442507e-05
0.000127854170274362
7.07206342209624e-05
5.53180472305191e-05
5.05090214550702e-05
5.50658875351038e-05
2.56138042307655e-05
6.95236432561966e-05
7.39431966698567e-05
4.20690808186642e-06
6.54948248969352e-05
-5.82276412668819e-06
6.1881998475306e-05
1.60057764098862e-05
3.5723500130733e-05
9.02289510178162e-05
0.00013033361080605
7.80181447275276e-05
9.22324062367059e-05
8.29672215839453e-05
7.53720436530914e-05
7.36870016561141e-05
7.38734140847767e-05
7.40321441081519e-05
7.42138723288753e-05
7.36237645151227e-05
6.29653093263715e-05
4.28126074048694e-05
7.90549668933387e-05
4.12272951733028e-05
7.39601249953077e-05
4.74168384880377e-05
3.51377061359162e-05
0.000101305743448872
3.09903473845924e-05
6.01433923131204e-05
5.15675917834927e-05
4.688800700545e-05
0.000122530414140638
2.31444413974827e-05
5.29105981441562e-05
5.75936587008135e-05
9.48782097203364e-05
0.000101273170004039
7.26168483059871e-05
1.27569529673032e-05
6.37570896494885e-05
1.93140488498561e-05
5.3383009660099e-05
4.71964534468041e-05
1.19928885891205e-05
5.81285911176038e-05
7.68628452813495e-05
0.000104712236458083
9.29667950749663e-05
6.89780614729711e-05
5.90940364299361e-05
9.28019759242571e-05
5.2784997480024e-05
-1.55250208476569e-06
2.73049033373887e-05
3.15346497596985e-05
5.97822823819461e-05
5.09143498494898e-05
8.44008078354209e-05
9.54777064419627e-05
5.73141455309171e-05
6.29325707440425e-06
0.000144092383874743
3.66540984625268e-05
6.38717662196397e-05
5.96007201970472e-05
5.96653615687809e-05
6.80031978287642e-05
4.92109905941311e-05
6.92724216656713e-05
4.42630450735465e-05
8.97586017780964e-05
7.80385830515599e-05
9.33360363417543e-05
8.96478446202969e-05
9.04615599992647e-05
1.14096902257752e-05
2.57853014197151e-05
4.82304453088555e-05
3.09523644252417e-05
-1.44798882927938e-05
1.10935295471111e-05
6.12460238990661e-05
6.04015927918913e-05
3.39070694455196e-05
5.46253225307257e-05
9.68483528343069e-05
3.61558448240148e-05
5.11244226933183e-05
3.19936180447354e-05
6.43904589848643e-05
5.69398149615243e-05
3.50314817332894e-05
3.50887970743162e-05
-4.57207751755884e-06
-1.33948260417634e-05
0.000109086999436673
1.77793622826022e-05
6.05860320994068e-05
5.24707436600447e-05
-2.47059278517746e-05
6.15300762405367e-05
5.34612708437611e-05
7.08230957700265e-05
4.52377997662511e-05
0.00011489340327535
0.000121714232953009
-1.95072739810236e-05
4.20416187726329e-05
7.16748412657801e-05
0.000120013009581032
4.38947576287093e-05
6.88261646985763e-05
6.50988507242413e-05
1.84883565814346e-05
2.23892266975022e-06
4.42560519255715e-05
2.15633233880253e-05
4.23152307101016e-05
6.42007494163595e-05
7.37034058389706e-05
5.91498060553459e-05
5.15182320161897e-05
-8.84965560219338e-06
4.54581244031605e-06
1.77501766283508e-05
7.31406568117445e-05
-3.69323782075608e-06
6.8864518836956e-05
8.1581527383571e-05
6.63095467953429e-05
0.000123570935961292
4.4776415897692e-05
3.03170385273632e-05
6.9228447677684e-05
2.71733343923969e-05
0.000117342921228958
3.66283614866575e-05
1.32843480062008e-05
2.13891346930295e-05
1.42112344430945e-05
8.52937786549243e-05
8.85188802134739e-05
7.5670207449446e-05
1.13169249909e-05
7.43277078463224e-05
5.98980000180268e-05
4.91561106130876e-05
1.42041994050916e-05
6.44201688148233e-05
7.49503908463732e-05
7.7311501027235e-05
1.10698150392775e-05
4.10689950455892e-05
5.85689651487454e-05
6.62894876260472e-05
6.13995872338255e-05
6.56704885353035e-05
4.25498345963766e-05
1.9682974296635e-05
4.7011070874904e-05
7.11228571572778e-05
0.000113152327797158
7.18893773131621e-05
3.80540955149936e-05
5.83104912828263e-05
5.8877559266089e-05
0.000111016309446638
9.13353528731606e-05
3.62198560175928e-05
5.32502041691799e-05
3.14391176626864e-05
1.66625912758907e-05
6.34164763507327e-05
7.56534458414634e-05
3.88121127387613e-05
4.67332835648558e-05
7.94834232347292e-05
6.52113312375006e-05
2.10421952556852e-05
9.76514636153217e-05
8.26039736511423e-05
0.000135590854953173
1.99941896698823e-05
9.98903596112409e-05
6.64237127301327e-05
4.53570170506111e-05
0.000102786738726215
3.68915113968103e-05
-3.7225797013114e-07
8.85571147991837e-05
5.64073860477138e-05
0.000107192271319923
6.27893990377596e-05
8.5911460429659e-05
5.00986240298358e-05
3.54896974364233e-06
7.99046889094028e-06
6.21781082740237e-05
9.79688072078801e-05
3.8818662763666e-05
2.71921703459443e-05
0.000119363708954238
4.73260830901016e-05
5.78497687807952e-05
9.33231321845572e-05
2.48817499046845e-05
8.31060101880138e-05
9.99468467056936e-05
9.89627689874956e-05
9.31148861082209e-05
-8.72707968803217e-06
2.04356270992397e-05
0.000115267431708745
2.5376058333066e-05
0.000125275000191653
9.77662413077993e-05
-4.80575869427448e-06
7.66185106920431e-05
3.65693939697371e-05
8.38873588683876e-05
8.30712613198945e-05
3.52840039838184e-05
4.04781760259403e-05
9.51998837419632e-05
9.07220315775698e-05
6.26840588249459e-05
5.02317662549944e-05
8.87238542452642e-05
0.000100413534748247
3.84639659880398e-05
5.64185207343021e-05
4.46882531853123e-05
4.0279685302606e-05
6.03410105385082e-05
0.000104321770635267
3.13891101622035e-05
9.15671468453745e-05
5.64759257882727e-05
0.000127287848170692
0.000111110023422576
0.000126491852865579
6.4135860014224e-05
4.44105479338941e-05
5.75182312933767e-05
1.85868192482811e-05
8.3705436542615e-05
1.5306247999665e-05
3.67082187864352e-05
9.40766305425702e-05
7.48693025050279e-05
8.92708250903602e-05
3.119850304418e-05
0.000104176170306568
5.36414036098095e-05
0.000108849092914554
0.000116692527232715
7.46472240482725e-05
5.90434971499748e-05
6.56617265698316e-05
5.5053449212257e-05
5.18338595298754e-05
8.47160606165391e-05
5.42630861512343e-05
6.84779231993966e-05
0.000107897293203669
2.2328128908561e-05
0.000108363213868237
6.24013616202231e-05
1.89669090674098e-05
0.000108631363283987
4.26038232259337e-05
4.81621169830088e-05
5.18646275972855e-05
8.1093575477495e-05
1.47886193855013e-05
5.08563210119485e-05
8.85122684927136e-05
7.08566663227602e-05
0.000101659846377713
7.95979886096077e-05
7.37426183441844e-05
3.04625475717905e-05
9.65684589431238e-05
9.36652438699045e-05
9.49364732948946e-05
6.38214749438278e-05
-6.44340545501076e-06
8.810741031438e-05
2.76633197329498e-05
0.000103151082374512
6.91881595034525e-05
7.52483359264444e-05
9.14301057247603e-06
1.00405155364089e-06
5.98087836841915e-05
4.05837468638969e-05
4.07775561993303e-05
1.87305896510435e-05
8.2527845659657e-06
4.90524733599646e-05
8.20998941511819e-05
6.42703469110377e-05
0.000147974721393699
6.45942087602061e-05
-3.44296063424981e-05
5.83891571054001e-05
-2.60585079196841e-05
0.000126787727626561
0.00011179846031383
8.66229083095679e-05
9.91958741845601e-05
0.000107149329843937
1.44285801470099e-05
3.15297632621059e-05
5.76658260039029e-05
5.244124379377e-05
1.92771650852958e-05
7.883070965494e-05
7.77113553531705e-05
5.41671589093925e-05
0.000144027137695802
8.40841480835891e-05
1.87164469812481e-05
2.43980561795248e-05
4.33764350913599e-05
5.31545760695944e-05
8.7416786480901e-05
4.55154601555567e-05
4.1083924550817e-05
9.58985209085665e-05
0.000116278461196687
2.688422121714e-05
6.13899688979574e-05
5.81976489056855e-05
6.80989758058373e-05
-1.34030057119617e-05
3.82987213251777e-05
4.42845511886142e-05
7.52649960459747e-05
5.99271353648028e-05
5.09449038627366e-05
7.93850209566356e-05
1.80706005119457e-05
5.64327495198998e-05
8.17577745847705e-06
6.53228076645842e-05
-1.39263717742617e-05
1.28320713831222e-05
6.84151160042139e-05
5.98242566587934e-05
6.38292537059289e-05
9.56887626839582e-05
2.43564194380273e-05
1.55752361785757e-05
9.39968195188434e-05
6.39940892111017e-05
4.63875033814732e-05
6.64219630515275e-05
2.78537806908971e-05
3.96222286775724e-05
7.29837659739911e-05
0.000103411767832243
5.04312551581298e-05
-4.76205773282885e-06
-7.16723502730719e-06
7.23573628102271e-05
6.32990334876023e-05
8.28452555512828e-05
2.3001012822816e-05
7.09054914573635e-05
-3.26251475136792e-05
4.19135378968715e-05
4.82751854431351e-05
0.000114193088742703
1.98069803115193e-05
6.60743557366657e-05
0.000119602426266006
5.03520538283952e-05
6.79701829908882e-05
6.59050944955209e-05
9.44601778040404e-05
7.5523509150542e-05
9.46871914597772e-05
2.88629102045386e-05
4.69608896386662e-05
8.14556616618507e-06
-1.05871243591604e-05
3.30642941214893e-05
6.17112409476536e-05
2.60529112262496e-05
5.41458946921132e-05
4.83352831504562e-05
4.87364921795429e-05
0.000109570983929965
0.000110284679703731
8.81377073105601e-05
0.00011374088132515
4.51816378662341e-05
2.8885961848092e-05
2.75590300073313e-05
2.41966632043305e-05
2.3115419918115e-05
6.33734753295453e-05
6.21653458916462e-05
6.72756973599922e-05
0.000121925103981174
0.000117529063111595
7.96396546498376e-05
4.24229319339118e-05
0.000120186204787918
2.36019630041394e-05
4.55726707995735e-05
2.065549820153e-05
8.16574275324868e-05
0.000104961838519503
0.000104449483769724
1.7942463262819e-05
0.00013969992602878
5.47126779310813e-05
9.56883438692999e-05
8.58321411170103e-05
2.48603588249254e-06
8.58608796368424e-05
3.87465463189719e-05
7.50600755133464e-05
3.729072722917e-05
4.03594324922644e-05
4.7172034655273e-05
9.41135855159797e-06
8.15737030367116e-05
6.45222079145579e-05
5.1409669249153e-05
5.48651160107064e-05
0.000100697629174811
0.000103413272736371
4.52888994735837e-05
6.54026900842483e-05
7.70000032659371e-05
3.93254147562104e-05
4.47099945243964e-05
8.95654797943443e-06
8.00668069167711e-05
2.13146581660139e-05
8.67255260008175e-05
4.46583174697585e-05
3.53919440289935e-05
9.77059647613165e-06
1.49175626196834e-05
8.81300774834182e-05
0.000103382233274699
2.66759421114348e-05
7.29150442800945e-05
6.04629866107159e-05
3.4324415066843e-05
3.44604277703835e-05
6.13902800288131e-05
5.26831277706034e-05
3.11733644660231e-05
3.57910995896641e-05
7.16559498076645e-05
4.82964126695425e-05
5.3658505403578e-05
5.29586316812673e-05
1.02284993897104e-05
8.29258879451303e-05
4.21505325150446e-05
5.89192557837177e-05
5.47560887598713e-05
5.04040556617268e-05
7.0359997172407e-05
1.53258243877207e-05
4.81727133131557e-05
8.4271828207198e-05
6.78862615472827e-05
5.91247087160732e-05
4.39371849153746e-05
2.11419193805751e-05
6.31270131884087e-05
8.27847500070716e-05
9.7278995072424e-05
6.35215588019514e-05
3.56366098598234e-05
9.45996914202881e-05
4.2156922887223e-05
0.000106956209080433
5.39821568029769e-05
6.05159662453058e-05
2.942525768394e-05
0.000104947066532317
5.27889072212654e-05
4.92901552588982e-05
0.000106812233381313
2.31425283057922e-05
0.00010619788402531
7.74400362970845e-05
1.37325754886104e-05
7.2209530256318e-05
6.99149893994933e-05
0.000124375085662343
5.44979750607354e-05
5.83843555080363e-05
2.86790314201948e-05
1.15929562179636e-05
4.26069258187298e-05
0.00010804182623214
4.77410532333751e-05
0.000121761141066453
5.2737007451953e-05
3.83601092018128e-05
2.02415275217657e-05
4.96614487276029e-05
-5.71958525461669e-06
8.18280787704144e-05
7.0282867847161e-05
8.91846085452778e-06
7.13555265813297e-05
4.44103945154213e-05
0.000118430396788539
4.27907203015672e-05
5.33670232060272e-05
5.35907797749982e-05
2.89523452570722e-05
4.29700676433184e-05
9.09091150908258e-05
0.000106143540262326
6.98632574317847e-05
5.64687280425548e-05
6.25395608475548e-05
7.03854678995747e-05
0.000102609389325781
9.88393139054334e-05
4.79994872853937e-05
4.5381907208057e-05
5.59888695677278e-05
8.32652157411877e-05
5.33755987321429e-05
6.22188585361303e-05
7.55547165780882e-05
7.70891187620823e-05
5.57505660744329e-05
1.03071243000709e-06
2.79749141770761e-05
4.22395756723104e-05
7.83691948685729e-05
4.59071489883387e-05
0.000108417670444202
0.000111137498251186
7.76413623363422e-05
4.84228022407436e-05
6.21503463045313e-05
4.54994031630622e-05
4.36215696024389e-05
9.41036337575426e-05
6.22560868355018e-06
5.64855866516452e-05
7.65115805287479e-05
7.33563623552174e-05
4.52796152391299e-05
8.42751272502011e-05
0.000101757996590288
1.80968373711355e-05
5.89508594373406e-05
5.57614659970612e-05
2.13799285599243e-05
0.000102326483153803
6.18763535354531e-05
9.34960898323562e-05
-3.29066790050143e-06
4.11110128287185e-05
6.72131809027676e-05
5.92552120853675e-05
8.99019973507978e-05
8.84466421607505e-06
3.67536284988921e-05
0.000113290485625223
3.01201613218028e-05
3.30821677854222e-05
5.39444143352064e-05
3.83412850943289e-05
0.000121416955590407
4.88231589143817e-06
6.78372147160561e-05
2.7527619329385e-05
5.2134701274695e-05
1.99907963270374e-05
6.87305124221405e-05
4.56834009222932e-05
3.30587355796373e-05
0.000108624738474599
-1.5341614159031e-05
2.45451477400812e-05
4.28208226694775e-05
1.0157875494107e-05
7.64211573600004e-05
6.51724543882975e-05
3.41478098706923e-05
8.72042636672037e-05
5.86356932691159e-05
9.76279425738616e-05
0.000134571501512274
7.54239462042456e-05
3.58494410607815e-05
0.000124747364193963
9.22236513323473e-05
-4.86795517296108e-06
7.28063819479886e-05
3.56303391479032e-05
7.55664816516095e-05
5.44690228856723e-05
0.000107557970332118
5.43384685280707e-05
4.40448060491632e-05
0.000118431653448731
5.18726948106281e-06
3.66181257443953e-05
8.16869732448967e-05
8.04409589956211e-05
4.01453574955847e-05
7.89162718293978e-05
6.24882249921513e-05
8.45231433973124e-05
4.56621662180956e-05
5.00504148927875e-05
7.80547000239091e-05
6.92864777844271e-05
7.67266330242167e-05
0.00010076267475209
-4.12562304033274e-05
9.06456911918276e-05
2.53349591520767e-06
1.70379751162132e-05
0.000116184851440151
1.99421700485018e-05
2.06146721437903e-06
8.01090242346126e-05
0.000168009761307206
0.000105978501702171
0.000134828259257464
4.60096048750009e-05
0.000107914900996607
5.86246180019098e-05
2.39798913904252e-05
1.69728868541031e-06
7.79665020398145e-05
6.91670031746517e-05
9.13333019349455e-05
6.32126982924372e-05
0.00010186687419225
4.06641905269849e-05
6.26357460840428e-05
5.29718891072495e-05
5.5662318084847e-05
0.000101883845490141
9.37483930674086e-05
3.76326906783804e-05
9.39090609640277e-05
0.000116622995618401
4.65828941554987e-05
1.48473583429522e-05
3.39831068328601e-05
9.15927344180236e-05
5.4051495212052e-05
0.000111118734939634
0.000122518862938124
6.8622488363606e-05
5.26089637376555e-05
3.11660275344344e-05
2.42201121114299e-05
6.72084533391602e-05
0.000125371102913722
1.80100253515489e-05
1.32092941991194e-05
2.81689895751032e-05
1.54722597972707e-05
4.54813830689583e-05
4.26818949624657e-05
1.89418232524766e-05
6.52302395883534e-05
9.79683981379805e-05
4.09862470086813e-05
4.52621799661489e-05
3.61684950677336e-05
0.000124303017314595
8.8354357858114e-05
8.99748258225083e-05
5.41808623830919e-05
3.86454797964773e-05
1.72355164655885e-05
4.64948698732142e-05
0.000110138015894004
0.000102082845721539
1.25186672248593e-05
6.03647528673545e-05
-3.49697203362593e-05
4.5943991692679e-05
1.90738930277024e-05
9.19997882040119e-05
9.43670677313377e-05
3.63900952722251e-05
7.40760932024621e-07
5.96192092797494e-05
4.41452727593213e-05
7.22283368498407e-05
4.11896927870619e-05
7.61538587984843e-05
4.27579307383999e-05
4.50710801136543e-06
5.83129724702149e-05
5.69843534074053e-05
7.07644889391652e-06
7.09127112634653e-05
8.13405028065709e-05
7.4292051595628e-05
-1.22423020205e-05
0.000107819492105668
6.61542782510759e-05
5.37466176550171e-05
2.54473951039333e-05
0.000138999261266063
4.52759177378049e-05
5.87823930113737e-05
6.95429490953677e-05
6.75012282279951e-05
4.05576092406995e-05
0.000121386756752485
5.63045075208017e-05
1.05592299645684e-05
8.53086135236207e-05
2.69558927155795e-05
1.17843124502636e-05
3.71554440233624e-05
2.9967304774754e-05
-1.15465956114348e-05
0.000102442051888995
0.000108331948479085
0.00011327811073583
3.76070070215027e-05
8.1857153556359e-05
8.9925702448092e-05
5.0530975482787e-05
2.75673371894949e-05
4.3969849329204e-05
-1.70377918432174e-05
4.52953204018098e-05
0.000111229681366258
7.187416617068e-05
8.58147588202684e-05
8.07230131439643e-05
3.32776403578614e-05
6.76642924629844e-05
4.19416861405235e-05
9.05971063578653e-05
-6.22377691348434e-06
7.56768267685791e-05
6.99959065287527e-05
6.80332935435276e-05
8.74874530727599e-05
9.95398563780887e-05
4.28618069483347e-05
9.89735456367546e-05
5.99087427039494e-05
8.76179697954113e-06
3.30015073749215e-05
5.69335286578968e-05
6.35985125594499e-05
7.26967699895094e-05
4.52315330704022e-05
3.68823888027709e-05
0.000100535571690959
7.99968094884771e-05
-3.03339148587698e-06
9.32165325525936e-05
3.93301756950346e-05
6.92553241999907e-05
-1.327906868449e-05
7.83328679594818e-05
6.55058851189822e-05
3.06003094538126e-05
9.7448039133067e-05
4.26491822259751e-05
3.82716952134558e-05
4.07310394411116e-05
-2.84543477114114e-06
7.47933579429933e-05
9.7933794881139e-05
8.56908542277902e-05
5.8687282649023e-05
9.54273087069182e-05
6.66552179548002e-05
5.97478510542781e-05
0.000116875919320243
1.88575684842872e-05
7.51813031144121e-05
7.52432531552144e-05
5.45830116262603e-05
6.43691271979596e-05
4.51878852979538e-05
8.8908609614833e-05
5.98467195975431e-05
7.17866797738167e-05
8.97162447383445e-05
6.552048607834e-05
4.31848119418481e-05
2.89758672895718e-06
7.938170876946e-05
9.71729510534293e-05
3.39862287104635e-05
5.9344163765177e-05
6.86109883063698e-05
2.322997471235e-05
4.87587293254919e-06
7.67824699615925e-05
0.000113341446213586
7.96788292088015e-05
4.37394034642193e-05
7.45739248292873e-05
5.29006496797483e-05
3.66725068536751e-05
3.53648614073955e-05
8.14054344223562e-05
7.39513004302546e-05
5.57999142357745e-05
1.48878559522713e-05
9.27089377646096e-05
0.000147127369102366
4.31522333609209e-05
2.30875997346135e-05
2.44294359927362e-05
6.42447307932645e-05
8.0056771627138e-05
7.20696372174004e-05
3.53166516063399e-05
5.51482182957222e-05
7.49499087481e-05
9.32977742698157e-05
4.60844625653039e-05
5.36017695132553e-05
7.47746380645399e-06
5.43094945802807e-05
3.29644058552402e-05
2.59160791625667e-05
4.78073535318417e-05
8.51828286099907e-05
0.000112994170263576
5.58392800084059e-05
5.92979823900935e-05
1.04598096819672e-05
5.52754890262808e-05
6.68045552541226e-05
3.09392834357072e-05
7.2007699567171e-05
3.31485302663985e-05
0.000114357979757896
-7.39977718152615e-06
3.2698426657721e-05
4.06760481663277e-05
2.3858929373187e-05
6.16222972448403e-05
-4.08253555781619e-05
8.0333366952526e-05
3.89856426254616e-05
6.2120686577387e-05
7.74257262635188e-05
8.26848877222885e-05
5.52399158911649e-05
9.30967640893935e-05
6.95072178380407e-05
2.07171843857856e-05
2.77963227037913e-05
3.97362193262667e-05
1.08867399377182e-05
4.81843110886001e-05
8.2381999357718e-05
8.02430114084271e-05
5.343859536873e-05
2.97251678723429e-05
6.22336875451565e-05
7.57388955239755e-05
7.66559946428196e-05
5.61822541842476e-07
9.11745836152316e-05
6.53882946606413e-05
7.87451875006922e-05
2.15571023338858e-05
0.000136533313117121
7.6817126504213e-05
4.85476085886786e-05
7.97195927201784e-05
1.99038915777696e-05
1.15301956089411e-05
1.09255142607672e-05
2.79901394848628e-05
7.94921933616978e-05
4.34929480642284e-05
3.34544800137259e-05
0.000111788474013408
7.68150006771331e-05
3.72898891310027e-05
3.7164062454556e-05
6.90663200601481e-05
4.64470442941493e-05
4.4740215567396e-05
6.09028104998235e-05
8.15365746051469e-05
5.19406867424324e-05
8.37233790101423e-05
4.64734380434905e-05
-2.8568890517767e-05
5.93302991977473e-05
8.33473466409319e-05
4.95831471902147e-05
4.71199423110153e-05
0.000116820389071196
5.46267810590825e-05
4.75143248521841e-05
4.58797436069078e-05
6.31119821372243e-05
3.63697062357247e-05
3.83914929651142e-05
3.48594087193595e-05
6.35974057851438e-05
2.74964848186421e-05
2.99566567610982e-05
2.51572829759507e-05
4.19554631448269e-05
3.50270454774312e-05
1.52610068476723e-05
4.95457610640094e-05
0.000109670037425242
4.6663736156518e-05
4.3595123694316e-05
4.68970630838153e-05
8.41024857477583e-05
0.000112879866276133
4.7470890850928e-05
4.85326622824772e-05
0.000123012032001592
9.26721324556177e-05
7.98753292628078e-05
0.000104496631732162
5.43733932632663e-05
3.64213348010134e-05
4.3473304465111e-05
9.22462932434475e-05
0.000135938559465719
4.91271795277649e-05
8.59088743254754e-05
8.92858866824102e-06
2.06102566787438e-05
8.11542944935483e-05
0.000101487318629056
5.37755538406029e-05
6.80968870715609e-05
8.28616958820617e-05
4.1181347007435e-05
5.30350163151306e-05
6.0597150400274e-05
9.80802231090124e-05
-1.77428902923885e-06
9.75331055770139e-05
5.83896181274356e-05
2.7333552925735e-05
0.000107298088439508
9.5249795306986e-05
2.19616153547002e-05
8.42479606244201e-05
7.6841689898322e-05
3.96878932997838e-05
4.62769380697531e-05
6.6380906752512e-05
2.13489148660068e-05
2.51404740886648e-05
-2.99910639537407e-05
2.67936410442273e-05
7.16720863098017e-05
0.000113337739957094
3.45149943786691e-05
5.78388771884949e-05
-1.34188126178713e-06
5.80946573066271e-05
2.94403105502112e-05
1.31081159576026e-05
3.61788628386706e-05
2.81431092491461e-05
5.71851495367074e-05
3.33796513389647e-05
4.84033001434399e-05
5.46767571038221e-05
7.05355782616213e-05
5.68643935119158e-05
5.58424029102807e-05
4.74440889880047e-05
7.82187059481491e-05
6.97140708856116e-05
5.88237616956355e-05
2.16617228296568e-05
2.39538605680745e-05
6.47568269613476e-05
7.29669108745618e-05
1.59953379212798e-05
3.72570472200587e-05
7.55212656316625e-05
5.43732952031029e-05
4.61892732145663e-05
5.25644446023175e-05
6.40097948123903e-05
7.49980200395363e-05
7.57893236746657e-05
3.9711357539507e-05
9.02673227464635e-05
7.86484290671314e-05
4.72619997603332e-05
8.43482290172811e-05
0.000108245007842768
5.39403602071139e-05
3.40996289201936e-05
2.76930405476217e-05
0.000108135039195205
5.11722636699166e-05
1.20756995247084e-05
5.26770178957283e-05
7.19317887140379e-06
4.64259204614025e-05
3.5000194185029e-05
-3.33446102351706e-06
5.00845720819923e-05
9.38525003434002e-05
9.27276963155963e-05
5.43930954767344e-06
-2.55728929048987e-06
6.66656554341136e-05
4.07392921751522e-05
7.57289177876104e-05
5.75035602317544e-05
3.72788948223082e-05
9.5995416887213e-05
2.06921115335461e-05
6.41059863995645e-05
0.000107322179906779
5.00453610900759e-05
2.08005164344011e-05
4.69922809720766e-05
5.09336896966736e-06
5.68361004727907e-05
1.74541161375828e-05
6.71189994159242e-05
4.44299863803036e-05
7.77391570182203e-05
3.99765827910099e-05
9.16195011364155e-05
6.40332689175103e-05
7.38264040633942e-05
3.02493518055231e-05
9.72895530089501e-05
1.72127038173805e-05
7.58907745109737e-05
4.00632123969534e-05
2.81231703429347e-05
3.96912045341383e-05
5.41020001240446e-05
4.33907797219324e-05
7.10611829547002e-05
5.72358365869066e-05
8.85301341833929e-05
5.1354130346777e-05
3.63243243914475e-05
8.47448287855135e-05
9.66045659272443e-05
8.59514447099124e-05
8.79064647956281e-05
7.85312959594885e-05
4.41723106885317e-05
3.01369527296428e-05
4.24504164651901e-05
1.45749487638225e-05
7.48636788056861e-05
7.40993303669456e-05
3.67977828306363e-05
7.64937851043433e-05
7.40327807576467e-05
9.81024254727937e-05
4.78963441465225e-05
-2.24972760381572e-05
4.78249424746529e-05
4.00000842670362e-05
4.68979936912788e-05
3.13713046437822e-05
4.19141015275762e-05
7.78342694349669e-05
5.40914015804965e-05
6.10891029520852e-05
0.000141315325490011
7.32223748618052e-05
3.98729488213831e-06
3.35157204129511e-06
5.90634114308121e-05
7.4609945341779e-05
3.12293071103393e-05
0.000118457578313949
-6.91169459931561e-06
1.85043043105433e-05
0.00010662788908299
5.07811812643688e-05
2.17597424090333e-05
0.000102364281068589
7.28437185141275e-05
0.00010156252160911
9.4566398074351e-05
5.65035240597156e-05
6.63609234769495e-05
3.1422781974498e-05
9.16434135501696e-05
0.000136201649236123
3.40139157194288e-05
3.72067121972263e-05
1.99753258409051e-05
7.43343489878528e-05
9.91927896519554e-05
0.000127946444364271
2.18964615887559e-05
9.96124883462441e-05
2.70924509995711e-05
0.000107989290558612
3.32631191196551e-05
1.85448404089948e-05
9.62523744591031e-06
2.5093416929093e-05
-4.42632706935434e-06
8.66277559068193e-05
5.79362332091174e-05
3.15802922115534e-05
3.03514146357724e-05
8.80782199599469e-05
0.000110497147472161
2.39920530259206e-05
4.89131392745652e-05
5.60915251281117e-05
8.11888930649387e-05
4.83522163075967e-05
5.43286559556481e-05
2.96283986250046e-05
4.40817259938894e-05
2.57747647741705e-05
8.05556792223177e-07
0.000125890179776127
0.000109270982242249
6.0083102423999e-06
0.000110092669619898
3.68994755912905e-05
7.95642254332804e-05
9.05919790064033e-05
3.31235192100477e-05
7.62675337191172e-05
0.000100603812113032
4.85747803564624e-05
-1.20114393953367e-05
0.00010312286690224
0.000106448841835868
9.35587173754961e-05
-1.50940867316355e-05
5.90894247847362e-05
0.000126508331247551
7.68382526217768e-05
3.60558968799452e-05
5.42704241902974e-05
5.75352283680626e-05
9.70275224931585e-05
-3.140717370253e-06
9.32879413859443e-05
5.02911557467088e-05
8.82531037215192e-05
2.7688757816296e-05
0.000122041221397587
0.000103396949697054
3.01568228388317e-05
6.40728082535728e-05
7.02368804269718e-05
4.44743539041373e-05
3.77746139978842e-05
6.89205638775352e-05
5.17600965739297e-05
9.23499847963278e-05
8.86843245064694e-05
4.00125320075249e-05
4.29191818034224e-05
4.56118108868143e-06
6.60623167736045e-05
4.9999254139278e-05
9.10874353894655e-06
2.28670603391095e-05
7.8270699372262e-05
4.40711723413175e-05
5.466692078496e-05
7.77349950972518e-05
5.28841176033943e-05
0.000124340038149482
9.65923740294695e-05
4.83383282847995e-06
0.000103352359849899
5.04459532244606e-05
3.52681224138795e-05
4.19694691410383e-05
2.11497226314584e-05
-4.31159557846183e-06
4.45918619990718e-05
4.24257483332608e-05
5.69349738649563e-05
4.96802425290629e-05
7.38290539620005e-05
2.89015399468975e-05
0.000100829642723111
2.51383422375888e-05
1.45029413933096e-05
7.61201912093926e-05
4.08067009913035e-05
8.87049928941531e-05
5.44716284112553e-05
9.63130322430616e-05
0.000101399152773908
5.80561316043698e-05
8.53068469840977e-05
2.47342221205629e-05
1.93269936151268e-05
5.84063775358097e-05
4.00835544636464e-05
1.03584994529166e-05
2.09415521080263e-05
2.39924592396072e-05
4.92822978400509e-05
4.37168753291914e-05
2.81937942513547e-05
8.26710737238987e-05
6.17312133810884e-05
8.7347887262589e-05
6.4622367815579e-05
6.1340702836773e-05
4.67179524594229e-05
0.000137599801926617
0.000100156047380175
5.6036597783491e-05
6.78984864537734e-05
7.69958262359047e-05
4.55634932553109e-05
8.27897083607012e-05
6.08646891189103e-05
5.84022598152722e-05
7.90892041314412e-05
6.62897632771503e-05
3.58784195046125e-07
6.96889423283971e-05
2.41402755621642e-05
5.47475322780532e-05
5.5855103237185e-05
8.30916061370543e-05
6.20739413917316e-05
6.58153371014379e-05
5.8420208477371e-05
8.6292053573481e-05
6.56709556868167e-05
5.60381572547354e-05
5.95310130979541e-05
9.35216503833722e-05
4.43921716718327e-05
2.70585390400356e-05
7.10746839498607e-05
1.13177574836483e-05
3.75199918209263e-05
3.49943234622756e-05
-1.64885009849887e-06
7.35358460022547e-05
8.32656883032224e-05
1.39866731885553e-05
5.54809328885498e-05
3.66232363205475e-05
7.0451424224994e-05
8.51494622709194e-05
-4.78237128344906e-05
6.78164955481663e-05
2.90368795135709e-05
9.63980258460418e-06
6.33069525693219e-05
3.34238995040285e-05
8.90826116912672e-05
8.28839254081039e-05
6.18927255258634e-05
0.000122962588601538
6.35285244726825e-05
7.87334734247323e-05
9.02070358050393e-05
0.000121743034824538
2.79143753734084e-05
6.63885081120178e-05
8.81764712000179e-05
7.18346714438364e-05
7.43440626558497e-05
6.92770878991109e-05
0.000107426880423545
1.27079628975235e-05
5.31926249134841e-05
7.4571380890503e-05
2.4080174087684e-05
8.84506235805898e-05
1.22745529162829e-05
3.55645442988624e-05
4.08891792244411e-05
0.000101412420415768
5.57785687463649e-05
8.13077896013345e-05
4.89125004289554e-05
4.66348853617274e-05
4.43728457442305e-05
1.77516928462039e-05
6.69299922772475e-05
1.90221272714524e-05
6.17424323097152e-05
5.57183639359217e-05
4.96765186871817e-05
9.29999569665033e-05
0.000121079696948763
2.35960836254997e-05
8.55098008327927e-05
6.08881339125944e-05
4.93251451119335e-05
2.50463588008228e-05
4.85146699751667e-05
3.80018869766442e-05
6.00190023617021e-05
7.00895295690859e-05
-5.49732077740487e-07
5.03335678212383e-05
4.37438040551673e-05
0.000110783044089541
8.48604973369417e-06
6.43321227338171e-05
9.52205874489009e-05
5.22140719388492e-05
3.14507853016826e-05
0.000102640906518778
2.68250092565746e-05
2.82981286209336e-05
7.60576430001288e-05
7.0341325146108e-05
0.00012157777486549
0.000106076605714457
6.18297373912275e-05
8.19774081583853e-05
1.62952469836322e-05
6.42413706349887e-05
6.82607902616044e-05
8.16172937244501e-05
7.6958630006484e-05
6.9937434501456e-05
9.36521661568095e-05
5.06721836944188e-05
7.36859718665692e-05
4.35428421586906e-05
3.35664533007704e-05
1.50334335813125e-05
9.98391619415741e-05
2.31655700196014e-05
0.00010176957769031
9.4335481400431e-06
4.23561723673156e-05
8.77210744608679e-05
0.000118552998667895
-2.45938683684551e-05
2.31695877266432e-05
5.2255666311148e-05
7.21682250896159e-05
6.8293144090953e-05
8.88948548255619e-05
7.95546498139318e-05
0.000115404428950741
6.81148298348118e-05
5.66958628551488e-05
0.000108329360925676
2.11913353768122e-05
0.000110896637709551
2.31061340135805e-05
8.34386670636808e-05
2.12154930786246e-05
4.50355850246798e-05
5.3465045187281e-05
6.96338258980555e-05
7.11225146662806e-05
8.61697100162487e-05
0.000109950925717262
7.07329978169262e-05
3.27085396825184e-05
4.39306324922511e-05
0.000102356208741735
3.0351298515483e-05
4.77177426556153e-05
4.21641077783391e-05
7.35021683097797e-05
8.03869945164922e-05
4.92094797366432e-05
5.22421198350552e-05
2.49279474935338e-05
8.70034844698121e-05
4.72840620807453e-05
7.75571668680014e-05
1.47727043192901e-05
4.05833405521102e-05
-1.96336093419741e-05
4.35214280096807e-05
6.2356214859055e-05
5.01451563274625e-05
1.11128591943139e-05
-1.68928754159359e-06
1.12536865271535e-05
8.36475200110621e-06
2.59024826265825e-05
5.75370261436108e-05
8.0134923087594e-05
0.000111044216371535
3.6421826144304e-05
3.28858239045904e-05
-1.42037676008379e-05
8.38398557289519e-06
8.63912030228671e-05
-1.64174699670373e-07
0.000128021107939828
2.61776247572616e-05
5.12010478929723e-05
7.05340730660092e-05
5.43866407331239e-05
3.48295008248289e-05
5.07815672217946e-05
3.05830418559193e-05
7.24097080958589e-05
6.74716382005639e-05
4.30189115483005e-05
4.57975162913746e-05
5.94119758634052e-05
1.80015935650511e-05
0.000119062968606777
8.94499489776458e-05
9.28690167111083e-05
6.42797784217218e-05
0.000128489158043439
3.81772178932288e-05
6.87332821033525e-05
4.46160495568534e-05
1.65556488861438e-05
5.16403615773332e-05
9.24711022528749e-05
6.72217749024014e-05
4.58074824118789e-05
3.39266565344815e-05
4.53434926526894e-05
9.05119727899824e-05
9.36728447707525e-05
1.41935080071672e-05
3.70563276148057e-05
2.13235197151371e-05
4.09011970472016e-05
5.21690791642341e-05
6.37184215406329e-05
6.99895730600516e-05
0.000106402646440715
8.58952318745408e-05
5.45983227271962e-05
3.0569713519698e-05
5.22220526431566e-05
4.50040856931126e-05
2.58007302552655e-05
-2.71557011595055e-06
2.01337850233636e-05
4.84904177705128e-05
0.000103144082731603
9.92582761711491e-05
8.16142406908977e-05
7.66268643543025e-05
3.51293956155542e-05
4.18248483714304e-05
9.84493049615361e-05
9.53689801921054e-05
3.46255382113588e-05
6.60621870966192e-06
0.000103649382960977
8.51993270004485e-05
4.15249244877836e-05
4.29911580525305e-05
0.00011251985849517
7.24102531083868e-05
8.30759697420634e-05
8.89552275985956e-05
5.73795057057945e-05
6.40227677082335e-05
3.46026091180244e-05
9.20714411298106e-05
2.84030327200802e-05
4.94044442248282e-05
9.45249029860357e-05
5.05942107757972e-05
8.93594454876658e-06
6.95262841528622e-05
7.69710791174612e-05
7.57095990739256e-05
8.07945975256437e-05
7.15203474010805e-05
0.00016284797798474
9.0164598513249e-05
0.000104182163234127
4.79399644701352e-05
9.23790483624124e-05
5.49442029478036e-05
9.4088226016397e-05
5.03105559398564e-05
9.12183937247986e-05
5.55602975055229e-05
3.60576325943082e-05
2.399231745722e-05
1.79481540607143e-05
0.000105142217210599
9.75364301742318e-05
6.10808851641646e-05
0.000120754833788544
6.17998457983266e-05
4.15022278279051e-05
4.8604562933931e-06
5.86775260311087e-05
5.74714032828516e-05
1.15511088722191e-05
4.60911868048316e-05
5.37839587281332e-05
6.12193153397076e-05
3.64596701954549e-05
1.89649520712721e-05
4.34701498197583e-05
3.61830463592722e-06
9.90229512496935e-06
9.20438322681691e-05
4.12792973162251e-05
3.61654007985454e-05
6.268967815494e-05
5.06136059767577e-05
6.36517405925472e-06
9.30754525172152e-05
4.07133362550502e-05
6.08014414564148e-05
5.76399281371284e-05
4.96513195653753e-05
4.23705689291796e-05
8.96840473371914e-05
9.13061245854211e-05
7.24178570890901e-05
4.36123285338891e-05
4.23924233725358e-05
4.08247970298002e-05
0.000106131910626557
0.000118697330063475
0.000104361355946189
1.86192609945079e-06
8.35680802204974e-05
5.46404383031815e-05
2.09211857839654e-05
3.59548222663764e-06
4.07461797598059e-05
4.59566786672044e-05
5.56868451531138e-05
6.05910425413407e-05
4.82615992791304e-05
6.65383512864153e-05
2.98624355721178e-05
6.05460312545764e-05
6.0638387335849e-05
5.38068989955696e-05
0.000102406806797601
6.91291681675511e-05
4.76396523003507e-05
3.58765928499211e-05
-3.07221083613218e-05
6.20229138327543e-05
3.61804311691544e-05
2.98239198995731e-05
2.42570981765732e-05
-4.20312559108306e-05
8.14189397249468e-05
2.03644576905427e-05
4.85367915694766e-05
1.47705720282947e-06
0.000110651913262739
9.13465726858603e-05
1.21969329466098e-05
2.70616602499276e-05
3.44439124439586e-05
0.000116684404942925
3.43180374491977e-05
3.00161562096365e-05
5.32743495336907e-05
8.97484778303102e-05
8.61443590439504e-05
8.33845685139521e-05
4.6023695316572e-05
0.000108357266605413
3.55145074890472e-05
0.000122224130518138
4.23015511691642e-05
8.03781919807904e-05
2.58330069489354e-05
6.71876205841232e-05
5.27595359885428e-05
6.33363386268237e-05
6.28193898222179e-05
5.24977066370214e-05
6.1153828312582e-05
4.45114267224846e-05
3.20073868531486e-05
0.000111634760332035
4.8091919807454e-05
4.75816586176402e-05
0.000108036572951134
4.85307977404352e-05
4.57198714087041e-05
3.68784420429595e-05
6.20077212648841e-05
3.35023183547762e-05
4.95159091644423e-05
0.000120537246948631
7.98749429160953e-05
2.81386746396947e-05
0.000115796291519965
9.64837646357604e-05
5.57168592856039e-05
3.57775354565208e-05
4.08928068937056e-05
7.48367798220727e-05
-1.05193720578042e-06
6.05573693354941e-05
3.51893291622882e-05
3.89365277775473e-05
5.39763056991504e-05
0.000112186963567249
0.000122467860190405
4.31703017185726e-05
2.1420350844627e-05
6.35438674683607e-05
2.6488049832029e-05
5.8404233618216e-05
8.83123792155237e-05
5.17158785559672e-05
2.87904302760167e-05
8.87505470281568e-05
6.17907386050107e-05
9.70218501060422e-05
0.000127890587396882
3.23749895373168e-05
4.8843451882547e-05
4.71783425584077e-05
9.05753032860676e-05
9.63129600601096e-05
-9.1374392895469e-06
5.13594531918415e-05
3.95396289805981e-05
1.05345860694726e-05
4.87912329024586e-05
3.94525453601039e-05
2.85815192294228e-05
3.78927179343786e-05
5.60185558632133e-05
4.98168608251609e-05
4.10694554405507e-05
9.54049362999926e-05
6.8555401490152e-05
5.30154151280292e-05
6.27172350286244e-05
8.61376930059438e-05
2.93194210623519e-05
9.00957338907188e-05
8.66253323590403e-05
7.39552665407169e-05
2.83654219679136e-05
-6.16352675331759e-06
8.45953189915823e-05
6.46847161094955e-05
5.84313132186928e-07
4.43903224765995e-05
8.77860079214746e-05
-1.05118473709701e-05
5.23631052456864e-05
5.97222004350207e-05
2.97933983130458e-05
7.35725026545676e-05
8.29061594036769e-05
0.000120457735056666
3.48540182554649e-05
6.14292328800654e-05
5.74289099226683e-05
3.49541173486016e-05
4.1493805085664e-05
2.96049124785598e-07
8.91369455384154e-05
0.000111203630228616
5.07740867448963e-05
7.94466880239944e-05
4.7804360283396e-05
5.04228183490177e-05
4.02192052249796e-05
6.65558675106991e-05
4.58071368324931e-05
5.50108294978527e-06
8.65002844088832e-05
4.53525307361933e-05
-4.20489424112212e-06
6.37473233244493e-05
6.6592181218029e-05
7.09140390272519e-05
6.79935889032443e-05
1.01265384556168e-05
4.33428605204062e-05
0.000105419164857669
5.87733257650704e-05
7.11795551757188e-05
0.000118926815057456
7.460073037597e-05
5.18895946376989e-05
6.68610228055773e-05
5.52548213000709e-05
3.09580785933392e-05
8.28955310499736e-05
4.88986306343595e-05
8.60809691545534e-05
1.69872939490455e-05
9.1443015669796e-05
2.43880599440947e-05
8.20847950744219e-05
5.90388121912145e-05
0.000108052816536514
4.26200413060298e-05
2.37601512797214e-05
7.18015870652909e-05
4.09716905892332e-05
3.46904445000315e-05
3.44229241872688e-05
0.00010229994850866
6.89275058286095e-05
2.66335046707865e-05
7.49021034144584e-05
7.46251725121228e-05
6.90001188958981e-05
4.44582053953186e-05
2.37094640203177e-05
8.50545173264951e-05
5.82509676396326e-05
6.23043957584556e-05
5.18855522639983e-05
-5.76423233780324e-06
1.85574490521668e-05
8.56407664411601e-05
3.90962884983448e-05
8.50796789971736e-06
-3.954939092268e-06
4.18083828765757e-05
9.79609376724296e-05
6.32083838912243e-05
3.25252897819364e-05
6.27166755121328e-05
7.53507376475132e-05
3.18406960452408e-05
5.70072338892969e-05
5.6718701963859e-06
5.01671499192306e-05
3.09950995042355e-05
8.80937767228083e-05
5.37716810335265e-05
6.69222629170745e-05
1.16867679817182e-06
5.61515977446768e-05
9.65284876012098e-05
7.98618437986282e-05
7.18315501416359e-05
5.31727174089004e-05
6.27668100674738e-05
9.51591098914585e-07
3.2174328103225e-05
7.36708559475703e-06
3.44788549368977e-05
3.92848353283735e-05
6.11577030062125e-05
8.70386734811119e-05
2.52170943553976e-05
3.1049670668876e-05
7.29558576965254e-06
8.86989684161423e-05
5.91911966118986e-05
4.27208815648799e-05
7.28560614582309e-06
6.19331231965139e-05
1.22351179111361e-05
6.67440650638521e-05
7.16627277637375e-05
3.71547540959596e-05
5.44624577518267e-05
3.64257313552889e-05
5.16148010161054e-05
7.05133747082274e-05
2.83189266669179e-05
4.6162668554733e-05
3.59641412440486e-05
6.11584906974572e-05
7.61408559687844e-05
4.60379750877877e-05
9.11776815930346e-05
4.74973312326414e-05
3.64304909709573e-05
8.93805541980067e-05
9.65793351600347e-05
7.66082518249914e-05
9.32345240017191e-05
5.75890068082559e-05
4.7294712057352e-05
0.000117906338827429
1.86713542134888e-05
1.0051907400728e-05
8.787808155162e-06
5.10073217096305e-05
7.61571084297728e-06
7.36314759108824e-05
7.12073378479548e-05
-8.12387756042797e-06
5.21842083142742e-05
6.40018791129288e-05
5.40995443364408e-05
3.57320839243193e-05
9.26496243502297e-05
8.08157169547854e-05
3.29858009103244e-05
8.44707131658689e-05
3.55883428449813e-05
7.49860597972571e-05
6.19130445894282e-05
3.81925990154049e-05
7.25339253640366e-05
-2.8553908329751e-05
8.78543414879763e-05
4.29595905037256e-05
0.000100449199371173
5.32232627973335e-05
1.97084226430469e-05
8.09972991329128e-05
2.28194703506925e-05
7.71881132713146e-05
2.61652800419175e-05
4.75687082515068e-05
5.80648564651358e-05
1.26577416184602e-05
8.78990070466345e-05
0.000110458648446894
4.72193203360332e-05
4.67631991024747e-05
1.55565449601855e-05
6.51165216755762e-05
5.82243433802988e-05
8.98502524943676e-05
-6.75761694404509e-06
3.47456706059615e-05
6.32629347492841e-05
2.25790030612615e-05
7.77135386967758e-05
1.81481171279069e-06
0.000111058863658482
5.52578629166611e-05
6.76272869171387e-05
5.89521318146965e-05
5.72421300206444e-05
2.37970925261927e-05
8.81854382983872e-05
2.09747444513894e-05
2.23939358207343e-05
2.96495243077553e-05
5.52046690931805e-05
1.04765407712954e-05
5.58062308414953e-05
9.13136626039871e-05
7.45821994757706e-05
9.45848273385272e-05
0.000115190422761161
0.000112499446290747
0.000101112605185872
9.01238212646955e-05
2.53365618324923e-05
7.48128871944947e-05
5.84160172557566e-05
4.82614025284668e-05
0.000106791462032493
5.2075716560113e-05
1.89002114980265e-05
7.43370476180989e-05
7.75117378959233e-05
8.71941669872862e-05
0.00011146102624354
9.36702674247264e-05
7.63916885423282e-05
8.73668094381544e-05
4.48612348272773e-05
3.54030962034267e-05
3.88006366031199e-05
9.90997134244973e-05
4.54723067991772e-05
5.71115459911046e-05
-2.24106607721773e-05
3.73144870005754e-05
5.7954661303454e-05
4.31054662229517e-05
7.64187548035149e-05
0.000101063493561004
5.45573656141291e-05
5.40955807539917e-05
4.77198182597746e-05
3.36243702159285e-05
4.21558010334869e-05
-6.9974779487904e-08
-3.22653326654124e-05
0.000121893055995671
2.52229525019464e-05
6.73617002332318e-05
2.52606688042386e-05
9.24919448124682e-05
9.31615782054052e-05
2.36738203583785e-06
7.36251652575435e-05
3.61072098720476e-05
9.01306762944006e-05
4.72955046981314e-05
3.62105322607884e-05
7.09592678752308e-05
9.88783503333691e-05
5.06184944151456e-05
5.53029499042021e-05
2.22909562713986e-05
6.00304318442249e-05
1.49401288677493e-05
8.66324955222948e-06
8.66983568355942e-05
8.66448894593685e-05
7.56733214950468e-05
6.5367357364001e-05
1.29450023254621e-05
6.67860042257278e-05
8.29159870392938e-05
5.61440259942897e-05
4.47222717979396e-05
2.67592371282118e-05
7.10620246648226e-05
0.000136177544734386
3.37962893442515e-05
9.32226269207665e-05
7.84500615104397e-05
4.75726258833103e-05
6.30641811021423e-05
5.03268542994404e-05
9.50211150881141e-05
5.69655435482143e-05
6.38745347478907e-05
6.91038837097912e-05
6.30769413829187e-05
2.22720145082582e-05
7.310929961848e-05
3.02278756594415e-05
3.90005177326642e-05
1.5041684705178e-05
9.38079603279082e-05
7.37529433512457e-05
4.02561331063923e-05
6.97674235161024e-05
0.000106376622460983
3.63061373943434e-05
4.21193746059445e-05
1.43400409671776e-05
7.02109094742964e-05
3.75388557025001e-05
7.81451690493889e-05
-2.28145606828835e-05
5.42103142290379e-05
5.54328726467331e-05
7.74616266553402e-05
0.0001088980508547
3.64731214342412e-05
-1.71014401617614e-05
6.82736089855337e-05
3.52124673276514e-05
1.86457852231039e-05
7.49316916596772e-05
4.70552240308416e-05
6.51319303721296e-05
6.33690210902882e-05
2.53358102678834e-05
5.80586992939404e-05
9.21958243361267e-06
6.74777667235623e-05
5.93505449170732e-05
7.02756384872707e-05
9.32033480658698e-05
5.83927868995567e-05
4.54068821666559e-05
3.427134698381e-05
5.32327239822702e-05
9.58390755593807e-05
3.4768488659432e-05
7.92845940859694e-05
6.86441110824596e-05
8.05572036637287e-05
7.25517446334145e-05
9.20485439486866e-05
7.92778428093221e-05
4.18897524203428e-05
4.99416963216168e-05
6.88019412504789e-05
3.21733208916477e-05
2.92264818037585e-05
6.173739945115e-05
3.7943425580749e-05
0.000135482115253871
8.69672250982726e-05
7.62424495630718e-05
7.25640159518366e-05
1.29594043864443e-05
4.64621434390228e-05
0.000102584799975184
6.53358563580882e-05
2.46183364523887e-05
3.86940719841314e-05
6.11355317301524e-05
4.46582852677502e-05
-1.78360838416081e-05
3.75454115402127e-05
7.32975528663555e-05
9.50948402600624e-05
6.12367805260483e-05
5.69544479575147e-05
1.30893597879138e-05
6.14858384474623e-05
5.71338661296008e-05
8.37457425391592e-05
2.87769115912099e-05
4.02538964929933e-05
0.00010688409311456
-1.23664337538087e-05
9.43603403401627e-05
8.37509029867747e-05
-2.16633102475173e-05
3.45923467767669e-05
6.38455589736959e-05
5.86878359294427e-05
5.73129625576543e-05
5.30314370473565e-05
4.05374485947872e-05
9.15866152483259e-05
4.59159306998037e-05
3.69038674677847e-05
0.000162302270010754
6.70425483186941e-05
6.32240877608975e-05
4.53205920336604e-05
2.90820890463559e-05
7.35593556818602e-05
5.02063848777257e-05
1.07837555724828e-06
9.45180275479134e-05
3.86612073828439e-05
1.67436148523564e-06
5.28564776123304e-05
7.94595510496302e-05
6.42782497026129e-05
6.64253712398509e-05
2.58664287886729e-05
8.79511569682125e-05
0.000120753572125204
3.98395050576445e-05
4.1757981640753e-05
4.50631922669761e-05
2.82559251518885e-05
0.000125023069616191
6.9729065661147e-05
7.10982425143002e-05
4.19763317275758e-05
4.03911139742639e-05
2.27968871430585e-05
5.71568685393782e-05
6.99057991368716e-05
2.94463772849434e-05
3.8418241160024e-05
6.69021157816566e-05
6.98289257440734e-05
8.33152798830624e-05
3.63782558968378e-05
8.79662174463006e-05
2.38304112778511e-05
4.78249254454144e-05
1.9111515027187e-05
6.38717086239536e-05
9.88888716999467e-05
3.6652250192362e-05
2.86129250424239e-05
8.48524168916761e-05
5.02275972503633e-05
5.14957191503196e-05
0.000128484846434404
8.17106067791753e-05
2.49524643942779e-05
9.54805813322595e-05
-4.96300095559482e-06
3.76138953026008e-05
8.80353823835728e-05
5.56361798801974e-05
6.12999836008582e-05
2.88379788828027e-05
7.24929758699008e-05
8.48978740118444e-06
5.3956361385953e-05
3.02265215063308e-05
8.95894676520028e-05
9.52290855870767e-05
5.30294361765345e-05
1.7951330858227e-05
-2.69139921137762e-05
7.19969722495507e-05
6.62516979526519e-05
0.00011406919909195
2.65227902550523e-05
8.83262196770435e-05
0.000125479433769736
5.97667784058201e-05
7.528215516878e-05
4.31517471300823e-05
6.15487802871374e-05
4.78756384562067e-05
8.97790292902238e-06
9.23598550290449e-05
0.000104908550360639
4.32015854263234e-05
3.36942279920473e-05
9.80498191216164e-05
7.15759775498716e-05
4.69269454503981e-05
2.68089153012456e-05
-3.1184536455436e-06
6.12048274075604e-05
8.94227928722002e-05
0.00010186771336056
4.58018678407679e-05
3.5518812797709e-05
4.41021138742129e-05
7.03295535468175e-05
7.76555916598945e-05
6.073527134852e-05
8.03018796207314e-05
0.000105334605284556
5.45737424589987e-05
-3.78340605773443e-05
7.28717728136259e-05
5.95298220756736e-05
3.50361994923064e-05
5.50619435289032e-05
0.000131466705975538
6.96834805347337e-05
0.00010129125504394
9.35126301798129e-05
4.04796824665188e-05
5.60203188468895e-05
5.70344688946073e-05
9.47458423868507e-05
8.58226558824001e-05
8.8124889961356e-05
3.76183884653918e-06
3.23601759564193e-05
4.5334817768871e-05
3.98435813430326e-05
7.9003157407469e-05
9.17105724236156e-05
2.58643638500864e-05
9.75230023235356e-05
7.21817945202677e-05
6.83111130884993e-05
4.58995462273764e-05
-2.56993962298516e-05
6.72808422569805e-05
-1.57460205088811e-05
5.06849109161533e-05
3.86211845733564e-05
3.14858404950834e-05
4.59783921837783e-06
9.9696328060582e-05
5.92514202438918e-05
5.11065733954111e-05
1.76822229872284e-05
5.28222618751592e-05
5.49500558717187e-05
2.58154587986715e-05
6.01306439245568e-05
6.94589169010458e-05
-1.44323707274497e-05
0.000100991161895901
6.15142967346438e-05
6.64848275862e-05
4.87460551039685e-05
3.71868984331688e-05
4.45971653657508e-05
2.09117845903217e-05
9.95025975279907e-05
9.55325679724383e-05
4.29640513669476e-05
4.79517762638181e-05
3.51745495273732e-05
6.69132270485581e-05
2.61504465519191e-05
2.60119688539618e-05
0.000128487777836358
3.39228588706139e-05
0.000101184650438168
2.5502070657362e-05
0.000104172199498741
5.9235926287481e-05
6.25551784098858e-05
-3.52370039257895e-05
8.15028595100988e-05
9.98038406367631e-05
0.000121309511049399
5.19649948077764e-05
5.50008487653474e-05
0.000102206984231988
6.10384612045701e-05
3.12357324363507e-05
0.000101191563078572
0.000106788858751089
3.70615467464931e-05
7.26899066753009e-05
1.35565320470296e-05
2.62687509252855e-05
4.5361147057865e-05
8.31722863880856e-05
9.34416305905528e-05
6.70498447787405e-05
5.43100844634824e-05
6.08877381349478e-05
3.17661001011157e-05
3.7136110394615e-05
2.1505926439729e-05
0.000137281655729881
9.65905985754605e-05
0.000112095548867236
5.44790458047015e-05
1.54913076892828e-05
7.89590233314899e-05
3.9630258553724e-05
8.72459364347086e-05
5.06841651480896e-05
3.81733659560976e-05
8.03203215940712e-05
7.14049648981199e-05
6.57548101227757e-05
9.58583097275396e-05
8.38851166030895e-05
3.31185591638715e-05
9.75571321331662e-05
6.29673891519167e-05
4.04169578877994e-05
1.94140381517318e-06
0.00012372140239926
9.08527299879156e-05
3.69809954658747e-05
9.2914897774613e-05
6.09743293678936e-05
6.45170808261188e-05
1.58890068850699e-05
8.30899326947811e-05
5.32121659333279e-05
1.74187682659408e-05
0.000134744662445501
5.7007915039335e-05
6.99481855118831e-05
2.59141222174313e-05
7.08879157958466e-05
1.2642628606873e-05
9.834503379536e-05
3.35636681469775e-05
5.35237713597014e-05
2.75823471699839e-06
4.59798811798807e-05
6.41812412976256e-05
7.51867559334848e-05
5.9123319079952e-06
5.26954737140871e-05
6.39798697163366e-05
5.37296747854528e-05
6.40941804211548e-05
2.72178352603423e-05
4.81438491513407e-05
6.44371535646522e-05
2.1482738666245e-05
1.39715081532081e-05
4.54102476807509e-05
-1.65584179776655e-05
0.000139844460738143
7.46342806623963e-05
6.51057147211338e-05
4.73775748323614e-05
1.80200021910271e-05
2.49141406447973e-05
-6.56367259475255e-06
2.97375878688156e-05
4.55046649036148e-05
2.17043381261925e-05
5.50435258129038e-05
-1.50548421054452e-06
1.26133664281119e-05
5.00488714933739e-05
3.9356857482398e-05
7.2599901833042e-05
7.31334398160819e-05
7.05819451100932e-05
3.96726569802097e-05
5.61417169281489e-05
0.000109133347951267
6.04389736711094e-07
6.75153361147428e-05
0.000120499470351336
4.72886553831523e-05
4.01189859993055e-05
7.23346840485109e-05
6.45812855490251e-05
6.49272322707982e-05
6.10949210820619e-05
2.18504857380957e-05
5.55644085429783e-05
9.91702556015609e-05
9.2026371201921e-05
0.000119998628302987
3.33446545011551e-05
-1.67306422177883e-05
8.48328409345118e-05
3.36748850244938e-05
5.95236430313581e-05
4.27760564584527e-05
0.000115932810513008
0.000124819025721923
0.000115469865182698
7.8891929525085e-05
6.23447842452493e-05
6.06471173332972e-05
0.000109249794465812
3.71174314328363e-05
3.66791255675255e-05
6.91735034030069e-05
5.83894181123502e-05
7.66190798188244e-05
3.16704252062227e-05
5.95205388510768e-05
5.27259731208052e-05
4.22748339758984e-05
9.1559752974582e-05
-3.55494335862633e-06
2.52330394610337e-05
3.80336643941404e-05
8.94406954802241e-05
3.7653022124721e-05
7.47016671980325e-05
0.000121547008109782
6.16906411776377e-05
2.57363121908854e-06
4.54998984102781e-05
4.61662463419817e-05
3.59939262581573e-05
1.48582369435757e-05
5.22845871745048e-05
4.51267285203396e-05
6.73857317110337e-05
3.20467645951059e-05
-2.30434785874639e-06
7.10872861805794e-05
3.18754229924909e-05
0.000101856424282883
7.6857804744902e-05
7.03821756828658e-05
4.25694075347581e-05
2.57691280794823e-05
8.82833878163282e-05
7.67155952154291e-05
8.48480110215116e-05
8.04516235062549e-05
0.000111138269838944
2.38531944847977e-05
1.57285220802154e-05
2.98114443104028e-05
4.22755394280235e-05
4.5287579612719e-05
0.000126005315827317
5.96501912551619e-05
5.33628447953591e-05
5.14568717079207e-05
3.71328862487771e-05
8.48641127981558e-05
7.6957303069661e-05
7.87846010981351e-05
2.27423475944561e-05
7.83385553978281e-05
0.000104508981043273
4.45929563739317e-05
9.7621988434e-05
4.40582247450836e-05
1.4489858924432e-05
8.6859724645301e-05
3.31788330477996e-05
2.28304042862449e-05
6.59748952736694e-05
6.18199459594496e-05
5.26205397217888e-05
8.26866088638865e-05
7.14903586354689e-05
3.55816720991711e-05
5.96755730411555e-05
4.62458235650976e-05
0.000109964982815045
5.09316457067012e-05
0.000102443997450623
3.56425730697668e-05
-3.49288034590711e-05
9.62652895059878e-05
6.68057721393401e-05
5.08506805735745e-05
3.47169736919081e-05
4.82466450947719e-05
5.10854054197735e-05
5.87377171673815e-05
8.53660792482892e-05
6.73792346932072e-05
6.84811950575387e-05
5.6839250467976e-05
2.78345859787434e-05
8.14744436084405e-06
9.85915740837821e-05
4.07923755519989e-05
5.47787258351862e-05
8.82736249866601e-05
6.95463149572651e-05
4.01735066573541e-05
2.46411206686455e-05
6.66784482440053e-05
6.03136719240514e-05
7.42976256927118e-05
2.8088414854142e-05
2.19803835900743e-05
6.68605885569878e-05
1.35430492644573e-05
4.08569331279204e-05
2.72513716447943e-05
2.42592208476968e-05
3.69186323850765e-05
3.40009364692772e-05
0.000105515877788717
4.97905843516785e-05
4.54480658805276e-05
1.9523521515854e-05
3.78119727195178e-05
1.97043746566272e-05
9.813944783571e-05
9.42590267894689e-05
5.51585858373467e-05
0.000107348597121722
-2.67422915173002e-05
7.80304402403941e-05
3.69388202107363e-05
0.000105000835496419
4.75878955121945e-05
5.81467456977306e-05
8.65333472403454e-05
1.57651018445383e-05
7.86886378112624e-05
3.68983415413135e-05
1.94188682135899e-05
4.75571080389995e-05
2.25545836633218e-05
-6.72908996967972e-06
6.85360012674779e-05
6.7799869901041e-05
3.60288373325189e-05
4.55633426145287e-05
7.15159910079038e-05
9.62226501954431e-05
3.76384636632384e-05
1.9472489891176e-05
2.28378403604254e-06
3.22711466153322e-05
4.24904084470241e-05
2.4409324023186e-05
7.52058788322928e-05
5.85714057927816e-05
7.29585800885346e-05
4.83282167734816e-05
5.4373266137319e-05
9.76017539775089e-05
6.24323027605743e-05
2.59332265312114e-05
7.7696788416244e-05
4.9850951192265e-05
8.81814200013552e-05
8.70762435733202e-05
0.000113196766096294
-5.34565380000812e-06
8.35164466125044e-05
3.1098021111071e-05
7.1801746748556e-05
3.16188157580699e-05
5.58722391730759e-05
6.28167903875183e-05
6.7441108009986e-05
0.000102699896870894
-1.4091349711514e-05
3.37974067102559e-05
7.76070233232784e-05
2.13441948014467e-05
8.17270434821981e-06
4.50775363726772e-05
3.82092914399844e-05
3.44463020442162e-05
5.17253953467753e-05
3.24368062623171e-05
5.86524921381314e-05
7.0608172854261e-05
7.20804418330698e-05
6.69161757955992e-05
4.99844313806332e-05
3.86016613228855e-05
0.000126063655990098
2.35738771865474e-05
5.09239916341164e-05
4.18864984787853e-05
1.40995433668971e-05
1.33848264724982e-05
3.92254997544851e-05
9.46350429615641e-05
5.09694743659562e-05
3.93443336499988e-05
8.92296242048307e-05
7.59630628122221e-05
7.51687606208347e-05
5.18037067260668e-05
0.000126722662477608
7.6856646442286e-05
4.27629703149048e-05
3.02182510590157e-05
9.93820942426511e-06
6.9312107207333e-05
2.03581383901191e-05
9.92536304851397e-05
7.3057113756004e-05
9.41742491548592e-05
8.14140954691577e-05
5.83466304502813e-05
5.48829404445409e-05
1.91540453012951e-05
0.000102603984602406
0.000120048420985571
3.52189291836854e-05
6.53649663298758e-05
-1.69212632794466e-05
5.88533606800816e-05
4.04766048456189e-05
7.39609980476988e-05
5.14806730486251e-05
3.49137562634035e-05
1.61147999003635e-05
9.3670959406287e-05
3.52241033826533e-05
0.000107021056792961
7.46581754050085e-05
5.864352984614e-05
0.000111416981787502
5.08576229877436e-05
0.000124543576401597
0.000110471509076698
4.27180944141234e-05
4.9683040636018e-05
5.75099315134312e-05
6.48656697646393e-05
-3.82714006011107e-06
6.35657806048147e-05
5.90416504750194e-05
7.50036746396075e-05
7.66841603343038e-05
4.64568022525919e-06
4.87751160922416e-05
7.38004116895194e-05
2.08865754132207e-05
0.000144911284693092
1.35867952465523e-05
4.7725927882144e-05
6.74416127854791e-05
5.73960519390098e-05
4.09881858200125e-05
0.000138535433886339
2.49462342864821e-05
6.91881138967013e-05
7.58637319365313e-05
8.85431773655854e-05
5.71758242008848e-05
3.42624528468542e-05
3.8824063450582e-05
7.04996765713064e-05
3.81028164588635e-05
5.47630729303213e-05
1.5063173918896e-05
4.25521661006601e-05
6.63364438153796e-05
0.000107462667731201
7.05961566423095e-05
0.000132917324850006
5.35752588801005e-05
4.73487948527046e-05
2.77429509894973e-05
1.03204722075622e-05
5.81036115400677e-05
3.04021828548431e-05
5.91604190177746e-05
2.03797746544451e-05
4.87550232906967e-05
9.04875692223839e-05
4.84562263599235e-05
0.000134394342541407
7.95091933776214e-05
3.83001389111877e-05
4.84469284339368e-05
5.29607044516886e-05
6.89191048642453e-05
5.79708202743547e-05
5.65236559963129e-05
8.17916416584891e-05
0.000128541082114034
4.99020036369901e-05
6.40048812758252e-05
9.87934646162103e-05
2.6297256624268e-05
5.62916572709992e-05
7.65996414962572e-05
0.000106863853621343
9.20513967918967e-05
7.92905754264671e-05
5.46447381141319e-05
4.82998831302531e-05
5.05939317182673e-05
0.000104014267733572
1.11116286855467e-05
1.63800174020018e-05
8.26550544912762e-05
8.31162822367451e-05
4.5720003056059e-05
4.62936899553699e-05
8.57551845385828e-05
9.11460636983509e-06
3.88770193153079e-05
1.96475450275363e-05
3.63608766756631e-05
9.04847947276067e-05
6.76423387821629e-05
4.69081461093659e-05
9.24392828261534e-05
7.10554790820447e-05
1.51419840454957e-05
5.66297915914215e-05
7.80763719404164e-05
7.22390834075991e-05
6.33442933701136e-05
8.32783359409258e-05
4.35113668631324e-05
-1.31512913002007e-05
9.64860653703734e-05
7.16761247998559e-05
6.47246990070547e-05
9.60880376390128e-05
1.84343677576509e-05
6.02906331547128e-05
0.000105438408923
0.000131945184957224
7.10536131495892e-05
3.22575184957031e-05
4.64226330288017e-05
5.83706979943853e-05
-4.32017203648426e-05
3.51169012513639e-05
3.74033279912651e-05
1.87831822497575e-05
4.74890283305832e-05
3.34269736326403e-05
-3.38076344682123e-05
-1.22012966034125e-06
0.000105969701570918
3.18935532201802e-05
2.48071605178621e-05
3.62083093766054e-05
6.42797942639036e-05
7.44806730719732e-05
3.19037763791872e-05
9.94072674339125e-05
6.74423550622664e-05
7.73474659938454e-05
6.22832899161154e-05
2.39781584214003e-05
6.63599178348811e-06
7.49207940427462e-05
2.78761134799067e-05
3.41748575538475e-05
5.18319626410754e-05
6.06467266048622e-05
3.96015884745082e-05
1.87712959953177e-06
9.210521158285e-06
9.95884618138485e-05
6.11250138231335e-05
0.000101659675251295
0.000121009701223708
6.84139387596906e-05
4.02936699350538e-05
6.15333376228288e-05
7.84168638571886e-05
6.71519619094527e-05
1.2653784582834e-05
6.23316602501178e-05
7.70260187725887e-05
7.79489471539132e-05
7.41960701585784e-05
1.98063816620256e-05
7.37244967464196e-05
7.66453436711323e-06
4.40462572948135e-05
2.95330193176959e-05
7.08451831176248e-05
6.14910411742382e-05
6.26843784567036e-05
4.00102564667486e-05
5.93161859509916e-05
3.51490417274923e-05
6.49458953823242e-05
2.07253293134704e-05
4.2893766989054e-06
5.91338173155703e-05
8.82952678238952e-05
6.96989071612855e-05
0.000101484143890129
1.8409452566852e-05
7.55130915416101e-05
5.42921920719304e-05
9.33460433737226e-05
8.49597615389065e-05
4.09234975544462e-05
3.01665069653291e-05
3.97536908170164e-06
3.30253589664221e-05
6.34490932811166e-05
4.51168144584901e-05
0.00011301802419501
6.73243870961982e-05
8.17124631796449e-05
7.86931765755773e-05
7.81903366437034e-05
4.72932317252831e-05
3.18498617065352e-05
0.000116222979071818
1.70446947281331e-05
2.5802626162348e-05
9.51656243866982e-06
7.75818178807149e-05
5.91178387076656e-05
2.59792022745851e-05
3.94123465660244e-05
2.84018043111174e-05
5.94283474605927e-05
7.04672960310596e-05
8.30837125680232e-05
5.08249010527022e-05
0.000108361028213858
6.90519468349758e-05
6.48215826653728e-05
4.37679819278625e-05
2.1502642403685e-05
-2.11281016649786e-05
0.000107945131467911
3.0979721986193e-05
3.73930790574348e-05
0.000110497040789488
0.000128170806265214
9.32479986683876e-05
1.86795849936089e-05
8.02061128431382e-05
4.09108047827397e-05
1.67736684440989e-05
4.29012494943817e-05
8.60093354996912e-05
3.2074241976172e-05
4.68857289666421e-05
-4.60907943698979e-05
4.32661072697855e-05
0.000102150746152243
5.41349845615479e-05
2.5566023305363e-05
8.95218304427953e-05
5.5942781707897e-05
3.47264948613914e-05
4.67181115914135e-05
0.000125241957804405
7.08573803152079e-05
7.90263943455562e-05
5.71817022164216e-05
5.27558622067747e-05
3.4906534283409e-05
3.95824202796639e-05
4.66708609222251e-05
1.46852197668298e-05
7.77077815317126e-05
0.000107529004796269
1.89071931180959e-05
3.32276482435671e-05
7.38516732539432e-05
4.00408944285383e-05
7.44632229685669e-05
7.89243640483391e-05
3.99315795202138e-05
4.97626422502866e-05
5.11464728955569e-05
4.63397701169223e-05
1.76789265965308e-05
3.05869605315953e-05
5.03406687621325e-05
2.73036322870308e-05
7.48311305664109e-05
5.94143938204973e-05
9.76594601267061e-05
6.4067306883752e-06
-1.94994755097061e-05
3.29635844781101e-05
6.48910613625431e-05
4.02231340054532e-05
8.75756031466905e-05
5.66580834640146e-05
8.39854813081627e-05
9.69397760396187e-05
6.80563374725235e-05
9.74527418996434e-05
1.66812907825122e-05
5.47746792477606e-05
2.92926988434707e-05
3.943146420138e-05
8.18437884202496e-05
9.77295169157024e-05
3.07493727041525e-05
4.98617582935211e-05
4.08496933048969e-05
5.28474295660657e-05
4.1348497371068e-05
9.55647661704797e-05
0.000106126247414472
4.31728757055361e-05
6.29797592856752e-05
1.3191603149772e-05
-2.39415493135551e-05
3.24424788532852e-05
6.06742921672493e-05
6.87525693329396e-05
5.39124201417325e-05
7.58853521266151e-05
7.73066996362039e-05
0.000115922732614849
7.89819154962137e-05
7.89672507576794e-05
3.52749144574162e-05
5.532314407351e-05
5.92929077688536e-05
5.78449414059882e-05
0.0001243454464037
2.51246320805099e-05
5.96287269959693e-05
2.13045088029958e-05
3.19265649444966e-05
2.74675083006142e-05
5.67406788191579e-05
0.000128821877373359
8.1231575168188e-05
4.26813280713959e-05
4.27234107458644e-05
2.35459525571153e-05
5.32768040137583e-05
7.68786692164855e-05
0.000124843640779958
9.90573470192302e-08
3.4788754763097e-05
0.000115229891399993
3.03269472781337e-05
1.88586545888371e-05
4.42275122041616e-05
8.63546799858245e-06
7.05677688834957e-05
0.000112333262406619
1.48291011737361e-05
5.90229072717156e-05
7.38960679073436e-05
4.7485924551852e-05
4.86066107564313e-05
9.54693924355338e-05
6.79650637053602e-05
6.48311443721744e-05
2.62581544261919e-05
4.49192722914099e-05
6.85903010168244e-05
3.8639964793861e-05
0.000106013659840461
0.000106157650393742
8.34037707884816e-05
3.29538703130376e-05
3.2071660174327e-05
2.06608886027442e-05
-3.84289242517711e-05
6.55245337589894e-05
0.000131950435162226
4.65080693515513e-06
7.1052299426449e-05
6.97198907591214e-05
6.01373904873549e-05
4.15704710586893e-05
7.90709310110003e-05
6.29154458208479e-05
2.5998179768159e-05
2.90577003359066e-05
8.87953202059947e-05
2.30961901295829e-05
4.92558519053175e-05
8.95488061208737e-05
0.00010680978046336
4.72492689777991e-07
3.99933678626578e-05
4.43453607449878e-05
1.49449541267862e-05
5.36303730878871e-05
1.72334166955062e-05
1.99333543714954e-05
5.03263023298419e-05
2.75412723767405e-05
-5.49995206587825e-06
5.64333731509638e-05
4.05678576720032e-05
-2.47906473766015e-05
0.00011653885851559
4.69503487877822e-05
9.23810478393459e-06
8.79921535556431e-05
5.84856777518447e-05
4.85620403657717e-05
0.000133437074260499
6.05814546020791e-05
6.05459450808415e-05
9.50610765084887e-05
1.82054957407718e-05
3.52575867500795e-05
4.39269665240884e-05
2.63058405230876e-05
0.000103298065466274
9.88208847010738e-05
8.53168961667616e-05
8.5877088647262e-05
5.3485714898363e-05
5.46386983547479e-05
4.46914827568411e-05
6.67150176275173e-06
6.82681263448483e-05
2.35612912738369e-05
4.30176282518783e-05
4.08419281028933e-05
2.23265942879423e-05
4.1336200394603e-05
2.87921927273165e-05
5.23469233560971e-05
6.97698668459623e-05
2.44799226962762e-05
6.30007211267455e-05
9.78310599490687e-05
5.51528353621761e-05
4.37096417688261e-05
7.83944822832395e-05
0.000108648295427554
1.1598029240291e-06
5.62214266906684e-05
3.38533683275329e-05
4.80183685284493e-05
8.79602268810538e-05
6.10174265012887e-05
8.32724434706895e-05
3.9678217025393e-05
4.90289099493365e-05
6.11160763427313e-05
6.91238406451006e-05
0.000138843721564944
0.000124581647543549
8.13601015625931e-05
0.000103556758948252
6.87041838688035e-05
4.10725563180915e-05
3.7055259205965e-05
-5.07179151989486e-06
0.000113344323957883
5.78386054316461e-05
4.09738707731496e-05
1.97405524786081e-05
8.88657359214152e-05
6.30341146479593e-05
3.72767071048867e-05
8.60097349268742e-05
1.62340589637794e-05
4.86661875594009e-05
7.83471868453622e-05
2.5427162126373e-05
3.58056172717514e-05
5.29276748324009e-05
0.000121461266732068
4.70584583035978e-05
9.71982026583657e-05
0.000118384084088505
4.61887595657149e-06
4.20502543300636e-05
0.00010765203027204
4.89104914833171e-05
6.36328029379754e-05
3.87329401575543e-05
6.09531442338526e-05
4.35856876225586e-05
8.4554314015643e-05
3.87276538359341e-05
2.11005938148037e-05
2.00753098517873e-05
1.80779175003106e-05
5.35077593534826e-05
4.60364816445932e-05
7.73221499494194e-05
2.66773702667171e-05
2.00210728670603e-05
1.03552307104707e-05
4.59629847396537e-05
2.78989328729092e-05
-4.67641934361441e-06
3.01108727385964e-05
8.77228080885674e-05
9.58484896767543e-05
3.87968789667259e-05
0.000100901666198626
2.64180670490124e-05
5.44748216656124e-05
3.8051332292439e-05
4.33049694359784e-05
5.20333635464821e-05
7.71720728813318e-05
3.82148793996472e-05
7.14066500867157e-05
9.43278254076006e-06
5.64790667786668e-05
5.26083138274136e-05
6.62753131298506e-05
0.000112573923660307
4.08067498354117e-05
0.000110449863185077
1.88217842132234e-05
5.2723210683843e-05
-8.77919273969919e-06
5.87507239229455e-05
3.09254679078469e-05
2.27166342616479e-05
5.83254045422644e-05
0.000114135299240441
0.000142167846967661
2.95661892202337e-05
3.65760719392352e-05
2.45789244934505e-05
8.31526045267777e-05
6.15421269619642e-05
4.4995425382461e-05
3.98115065176993e-05
3.32767527810013e-05
7.08921453205954e-05
0.000120639451755123
4.15465564920138e-05
5.03923124954233e-05
8.91728071224857e-05
8.54002384758052e-05
9.14359425316924e-05
5.68966517883287e-05
2.68833175057474e-05
4.69906685239462e-05
-1.44136736065631e-06
3.81742432730549e-05
8.29547062232578e-05
6.42988323154446e-05
9.35709795707808e-05
4.74834174617503e-05
6.85573650534949e-05
0.000115922016392289
0.000105443405157684
0.000104122189868665
8.01373257098022e-05
7.13671906596717e-05
6.1726764390447e-05
6.18833751087784e-05
7.14117054490691e-05
3.1696077749302e-05
4.07560922205989e-05
6.19644000660854e-05
0.000104681194203449
2.10822238458249e-05
1.77874842449322e-05
5.74989825028402e-05
1.50140031180311e-05
9.32475628550631e-05
3.84012227522409e-07
8.78029271009094e-05
0.000103334419605569
4.07624565789954e-05
2.69716930625001e-05
1.06774320519557e-05
4.97324792065375e-05
8.35962833039128e-05
9.17905029125729e-05
6.17104573272953e-05
7.97976493655088e-05
9.12043211744829e-05
7.24841380144006e-05
7.71596248047995e-05
2.94522465637576e-05
6.7471674127093e-05
4.4067102521261e-05
5.8778923358487e-05
2.73182045220991e-05
0.000102775232226342
5.81404762956535e-05
5.59769648002231e-05
1.9123152641331e-05
1.24381293895674e-05
4.94182708396079e-05
7.3577181327174e-05
5.78090481454933e-05
6.54299517409409e-05
4.59019797735611e-05
8.98078201337758e-05
9.24062257144335e-05
4.87466922563077e-05
3.75069225861722e-05
2.84546618486314e-05
7.80428268148669e-05
4.73751823027164e-05
2.48859194722871e-05
4.81675618374235e-05
7.06614455820274e-05
7.29564300467859e-05
7.31958576804277e-05
1.93987852911039e-05
5.25651702930524e-05
7.70123636617337e-05
3.42525743660457e-05
0.000104829360661354
7.76519643512249e-05
8.96056761820699e-05
7.85819098005463e-05
6.2164699941948e-05
2.66156427340104e-05
7.97207337385792e-05
5.78034317471486e-05
0.000126955327455948
4.87592986598361e-05
8.20663008850995e-05
6.08648313146769e-05
7.83574792698113e-05
7.91163737279463e-05
1.2090576251483e-05
6.977284868122e-05
3.10471496213631e-05
6.69518740858607e-05
-6.31649430080296e-06
6.67650104152135e-05
4.76728658547897e-05
5.88103707841991e-05
5.55731391859742e-05
4.02545798255715e-05
6.57303971062609e-05
6.71534859691244e-05
8.01317145176691e-05
5.66299092568703e-05
6.64453473595157e-05
5.27486462640772e-05
3.8775882155045e-05
6.27506090065733e-05
6.39452375445721e-05
1.94138646708838e-05
5.89431902409135e-05
6.13342117655367e-05
8.0334389535149e-05
3.24978580718967e-05
2.47613121015405e-05
7.15028003314312e-05
8.95098396248506e-05
1.19493265456264e-05
6.73563992233183e-05
3.67927857836748e-05
4.70586674250458e-05
8.10053875419377e-05
9.81701833946339e-05
0.000105785864605884
0.000127865171421282
8.38266148434426e-05
6.49601022917002e-05
0.00010098927336984
7.55958549563208e-05
3.56287176921474e-05
6.94417643806938e-05
8.5294983091521e-05
2.79198209260633e-05
1.62476152455868e-05
6.94105164501938e-05
9.79017125178014e-05
8.00823569777165e-05
4.85406735637674e-05
4.35792346514035e-05
5.38767786237683e-05
5.53106786165271e-05
5.55904770767301e-05
9.41848078606256e-05
3.93928335058897e-05
5.84834870864727e-05
5.3286150408812e-05
5.60263584076529e-05
6.03138748463438e-05
2.70595570671213e-05
7.92471063924603e-05
6.06332931862008e-05
7.18476280049111e-05
6.04119852579054e-05
7.00507654441776e-05
2.19304906933338e-05
6.84942433660728e-05
1.55744686959054e-05
3.69413327066974e-06
6.49066728691763e-05
4.46451844253036e-05
2.99745155247269e-05
7.07781851028158e-05
5.26505679506289e-05
5.35995604072241e-05
9.19652212288759e-05
6.42652110841404e-05
8.8207227693009e-06
-2.29337975249221e-05
1.69190724135505e-06
6.5677509751348e-05
4.50248944170797e-05
9.10934291391172e-05
6.87684734971654e-05
1.25688347681321e-05
6.53354021239999e-05
3.17550609528596e-05
4.97635451537814e-05
6.45491973005421e-05
5.61543561209752e-05
4.00162151495046e-05
-5.82453398323208e-05
5.99992357364245e-05
9.03016929836797e-05
3.81544118666433e-06
3.07484703389329e-05
2.44012193273677e-05
8.95816026548884e-05
6.40231187273108e-05
4.85710444740582e-05
7.91042764821916e-05
7.12175950219659e-06
1.71220806846824e-05
5.02047205778093e-05
1.7707351076264e-05
6.80555823851852e-05
4.91296123718408e-05
2.71515365042087e-06
9.3387446386617e-05
5.13069529395041e-05
0.000110996453596224
0.00011608407859601
4.84561356741234e-05
7.10575253790671e-05
2.3015401444744e-05
6.02519358981197e-05
3.16021861376245e-05
7.4003852457722e-05
3.49939787632887e-05
5.85961335544815e-05
-6.3677477908263e-06
-1.29463484421508e-05
5.74738039912126e-05
8.84890208262752e-05
8.02378311036998e-05
6.02254267617367e-05
3.54145012668117e-05
6.58312169164803e-05
4.90043725724198e-05
1.11131060544254e-05
5.51286228216303e-05
6.9569576729815e-05
5.73367831513618e-05
3.35296381489461e-05
4.56708352599842e-05
3.77820583103449e-05
9.12485403381152e-05
0.000103848666863318
9.25351991750895e-05
6.48245340637771e-06
6.50029628030804e-05
8.56477031234369e-05
6.9400010249822e-05
3.60363007675416e-05
3.95241535903603e-05
4.23744466991562e-05
7.16086661146863e-05
-1.91719007176735e-05
2.81676531000041e-05
4.44720709245949e-05
6.76302213356064e-05
9.70319388388362e-05
3.94840080032431e-05
3.05554575740825e-05
7.87854651377791e-05
8.02104790796589e-05
8.74217113958287e-07
8.70483718000558e-05
5.16674494266045e-05
3.16965094376135e-06
1.31143786291896e-05
4.05662530228176e-05
8.50117619367608e-06
4.40931369527489e-05
3.47544988935404e-05
3.4684332250476e-05
3.29025441065164e-05
0.000118583060385163
4.96820065346494e-05
7.02830427302628e-08
2.83028284587225e-05
6.11723136393055e-05
1.76942230883631e-05
7.13911365677499e-05
8.48314527147338e-05
3.79411016620953e-05
8.12801987060978e-05
6.4412449483957e-05
2.27384043188834e-05
3.56183760565111e-05
5.78856770443323e-05
-3.34606294612691e-06
6.20912034604857e-05
9.52066628858548e-05
5.64516351390795e-05
5.16417143214982e-05
8.64079361509791e-05
5.97332511026875e-05
0.000102738140790982
3.55646548076918e-06
5.61695365254154e-05
0.000119891748307914
3.04191986461188e-05
7.29535342282109e-05
6.22872175949504e-05
9.59977430669988e-05
4.57400117066826e-05
7.39697103863021e-05
7.59646410078384e-05
6.90024781450005e-05
0.000128276593961397
9.3871948639363e-05
4.27321632002015e-05
3.8422424809169e-05
2.06099450169938e-05
5.06214769679848e-05
8.8190944254004e-05
0.000114323428800083
9.32838763709139e-05
4.13863113085713e-05
8.05491010144345e-05
4.78635128918464e-05
-2.90846935049833e-05
8.76193048560977e-05
7.49160315907976e-05
2.47725677859971e-05
7.047723188725e-05
5.24632272306685e-05
5.36590171407861e-05
6.56769670935262e-05
2.61698472062603e-05
7.80726211176573e-05
8.67009144772033e-06
4.04147068465835e-05
5.54541456948888e-05
-3.22591537233725e-06
5.00192257720527e-05
7.46288117459078e-05
3.68892752462025e-05
9.25549333339005e-05
5.38554591580191e-05
8.29821789403822e-05
2.52398570875405e-05
4.9504890192633e-05
6.9529682653905e-05
4.17252240914589e-05
4.9323728861042e-05
4.87613970528692e-05
3.52700321502786e-05
7.89857713906526e-05
8.62321333847301e-05
9.35038784369005e-05
3.45804334978205e-05
6.22014027169333e-05
1.59815923070291e-05
4.69064504464098e-05
7.93110318507268e-05
5.80256685160192e-05
4.13694668385378e-05
4.22713370162531e-05
3.80242080102289e-06
3.83576196919153e-05
0.000111481040967126
4.43151682027602e-05
7.06397917823925e-05
5.22459533045963e-05
9.19361329934131e-05
5.12684002192191e-05
6.28961085811844e-05
5.25109294279109e-05
3.51945379040654e-05
4.46976362282628e-05
5.02570034524251e-05
1.20420631859654e-05
3.84362143355618e-05
5.82436003152286e-06
6.1268943127478e-05
4.07296423836515e-05
6.99207367225282e-05
7.83691472785218e-05
4.82752246993046e-05
5.03107470448373e-05
5.03284378557901e-05
4.22876121568472e-05
3.20659974287341e-05
-1.51824290184324e-05
9.59448460756753e-05
7.37830950359802e-05
5.47598891032273e-05
6.20402860908432e-05
3.61625249617177e-05
5.8197657181872e-05
1.77026037460412e-05
3.76459399752552e-05
0.000108968691200036
0.000100344924640681
1.5484805761742e-05
-5.82167301512106e-06
4.20053041413521e-05
4.16550134629163e-05
1.99309722852602e-05
0.000121309499923869
9.20625431638521e-05
9.97167155341009e-05
0.000116321890848791
6.12888458866423e-05
6.01481081454451e-05
5.06544655554113e-05
4.74732939796457e-05
0.00010820382103133
7.17161311904624e-06
7.79166149895714e-05
1.62120586264167e-05
5.53577119735613e-05
9.95963607377984e-05
0.000117348664514724
5.57722315975391e-05
0.000102512230433306
7.93064820578324e-05
4.61334051481625e-05
6.35532856917432e-05
6.60771982003792e-05
7.31420462667571e-05
1.77966031637698e-05
2.59175897797619e-05
1.45056850712868e-05
6.09831133322128e-05
5.31956019457356e-05
2.17649008444068e-05
2.62535466627845e-05
6.4689119627243e-05
-3.50680632518543e-05
6.66687228627093e-05
8.04952514347431e-05
5.37228470596917e-05
5.14561579955088e-05
-3.98359154844407e-05
8.37299679489208e-05
7.8245202268261e-05
4.25505630262703e-05
1.52052574951288e-05
5.40241310314332e-05
3.00281968843469e-05
3.36085769630677e-05
2.84140220890165e-05
6.88789805428097e-05
5.86996960358089e-05
6.1287305276357e-05
3.61816263559758e-05
7.38408490250578e-05
9.34411273089217e-05
6.66442475298433e-05
5.43650502978117e-05
5.27615247629289e-05
9.31280671192626e-05
6.15490843790774e-05
3.26812249952369e-05
0.000120852641750352
0.000102555445943492
4.14492745060061e-05
-2.23806506063476e-05
0.000115023626074716
0.000104547979883886
5.70894986126495e-05
7.64150391781395e-05
8.49950195150835e-05
6.04023233912791e-05
4.55394259017862e-05
0.000110295510935592
3.06776583004961e-05
9.46608196549074e-05
3.91036342367648e-05
8.94945170700476e-05
6.91377516069903e-05
3.35487274554173e-05
2.34204108968965e-05
6.51895932845847e-05
5.49396158161843e-05
2.62726060592929e-05
7.27297545202373e-05
-8.95252877246286e-06
2.69731901206335e-05
-7.15187196057301e-06
3.15550908990934e-05
2.63163459968784e-05
0.000105341123899091
1.04969014555523e-05
6.60055313190525e-05
6.01112579340356e-05
5.7974774316774e-07
9.00990758892859e-05
0.000103194270908006
5.30472765284181e-05
-6.42462284864934e-06
-6.39794946332929e-06
5.87762581328192e-05
6.29938487015403e-05
8.89892297029906e-05
5.40060629229939e-05
1.30721461940846e-05
6.38014169878105e-05
7.8361791900085e-05
3.19864308315407e-05
5.49896549854392e-05
3.42606215907424e-05
5.89831163982442e-05
3.4257727340646e-05
5.00688231836638e-05
8.41440754311945e-05
6.56595816919495e-05
3.00440718908003e-05
2.40348406362774e-05
6.10185524091693e-05
6.30513436524268e-05
4.4155218244571e-05
3.00991014542451e-05
8.08333150023934e-05
3.23036601752063e-05
5.10835723654991e-05
3.94363516838276e-05
2.42244075801515e-05
8.08643600371101e-05
0.0001276482065299
1.78005964642542e-05
5.92888021409099e-05
3.57129440521484e-05
6.28944951939767e-05
8.61509282452299e-05
2.10582407627529e-05
2.50560475919297e-05
3.53938048515842e-05
3.09973577125549e-05
3.10022288624699e-05
-4.76218762734869e-06
4.52154094336723e-05
-1.53630000155778e-05
8.44842901699148e-05
4.88518170366239e-05
6.90199784069607e-05
3.44944290892858e-05
8.14430939733755e-05
2.87243109411689e-05
4.37518402607104e-05
0.000111633791630223
8.76985113738267e-05
0.000142689638072135
2.98443161119203e-05
9.84501771156391e-05
7.06159335314541e-05
0.000130593870273608
6.6934756170292e-05
8.94359381567692e-05
9.094733449462e-05
5.03088233089102e-05
2.78050336104122e-05
2.78463134959346e-05
3.25021206917261e-05
3.62692622122302e-05
1.43627553955043e-05
2.79679268912926e-05
1.55297862784373e-05
5.01346899903196e-05
6.43640232620171e-05
8.41923360597173e-05
1.48594741896547e-05
5.29776215141802e-05
2.89977204664131e-05
6.559403265434e-05
7.1403849812628e-05
0.000123775488731794
4.84349162756307e-05
2.89761654384156e-05
4.70573375855193e-05
1.29551691750628e-05
7.19280546770346e-05
4.98487557085223e-05
2.56203560710829e-05
0.000110261643882493
8.80608955420992e-05
5.66249584906047e-05
9.54112800862577e-05
5.48375248633813e-05
5.59090069670065e-05
3.15157285119807e-05
4.89792754865811e-05
0.000131129477586204
0.000106928294946575
6.74345390356856e-05
7.65427506133581e-06
3.372440623761e-05
4.51976111801973e-05
2.4413920106336e-05
1.39726737015308e-05
0.0001359862350523
6.17518456783442e-05
9.6618469238984e-05
9.58647272140395e-05
7.56025114198502e-05
5.5577497000709e-05
7.28271946520815e-05
7.34621753882019e-05
0.000137624246388961
5.98359662749415e-05
6.28437537160407e-05
8.23212453926121e-05
1.11662448692936e-05
6.65580556196576e-05
1.69391457255523e-05
8.53155187920161e-05
8.93712771400026e-05
7.49185093374626e-06
7.63310677916977e-05
1.42244745216271e-05
5.04448941910324e-05
3.84630475819457e-05
0.000106101509559026
6.91067180428587e-05
7.75919030365347e-05
9.18427992799183e-05
3.86793868238051e-05
7.65461695272966e-05
3.2178064106152e-05
8.56055882931773e-05
6.26684845626035e-05
1.2699193033111e-05
7.22660951254931e-05
0.000105461533327291
4.95892752668854e-05
8.5069855376658e-05
8.04809292319799e-05
6.56927891682839e-05
5.3660982465187e-05
2.72227087434491e-05
5.36392021675446e-05
8.30934591709805e-05
7.91453659147813e-05
4.82684490534074e-05
-8.32886944991066e-06
8.30333390155736e-05
3.04721689199951e-05
3.36106805274601e-05
3.78470305759951e-05
8.30176451989128e-05
7.16797519106957e-05
2.17523303531538e-05
7.07758741610874e-05
7.62949153048153e-05
3.26126791534321e-05
4.91210188886667e-05
2.06035569296065e-05
2.18655480402823e-05
5.30892157696248e-05
5.39315157483441e-05
6.84011028786554e-05
3.74466876012634e-05
7.58899812055351e-05
6.5883827657129e-05
6.36818760867366e-05
4.8739033577649e-05
8.41748698504425e-05
7.69839745483467e-05
-1.63123909965203e-06
3.99713599582079e-05
5.32084834548545e-05
3.79641203694045e-05
4.54102276222243e-05
7.64363881226325e-05
1.36731063876135e-05
8.87000546443088e-05
0.000131210560831969
8.2709893351155e-05
4.44356608895007e-05
1.60086602856562e-05
3.3169437076462e-05
4.93945450874918e-05
8.14558177252035e-05
4.5216275801372e-05
-3.16213475689864e-06
9.85642858140153e-05
1.49040530278443e-05
3.14366570132798e-05
1.72360800341347e-05
5.7113406463083e-05
6.27631080967766e-05
3.99208921608443e-06
4.19291280978062e-05
9.58388387862172e-05
0.00013582099874199
6.67584102614196e-05
9.37698241604404e-05
4.2048303373559e-05
9.63721066278585e-05
8.59923412689441e-05
6.25722016515587e-05
7.94542198166673e-05
5.16402029984755e-05
4.70581343265252e-05
6.90503474843258e-05
9.08782214763066e-05
4.95634732707116e-05
9.10915292779403e-05
8.87828917172189e-06
3.1742122189034e-05
9.17743040393213e-05
8.31594076399331e-05
1.82663641697174e-05
3.26465279759558e-05
0.00010589448117061
1.45617000732744e-05
2.44606204133917e-05
6.84154420317961e-05
1.68770054154662e-05
5.56682967083066e-05
1.88137210742276e-05
-6.49075277818911e-07
7.63717998827963e-05
8.18654372126845e-05
9.78138112601874e-05
-1.94238859870305e-05
5.30817386225311e-05
5.70603726580088e-05
5.4622251607354e-05
1.2719315618779e-05
6.90414654935508e-05
6.72544305180365e-05
-1.34951445659085e-05
4.3441562566632e-05
0.000116726386463898
9.57214837014507e-05
7.27911095149353e-05
5.08215776420954e-05
5.94880206160305e-05
4.52016666531402e-05
8.26178826057497e-05
9.54995341801142e-06
5.69000238806648e-05
5.07964636093018e-05
4.88301069321135e-05
9.18674995677933e-05
7.33063068286278e-06
5.69239131119619e-05
4.43909534052447e-05
8.84994716798865e-05
3.97395360015483e-05
8.2684243279189e-05
7.15471538767014e-05
8.1885131120444e-05
7.01210284046193e-05
8.30998012105947e-06
6.99996041495118e-05
3.88575073577041e-05
3.36267958097015e-05
0.000121997164916915
1.53967760071234e-05
8.62487655771105e-05
0.000114179179968293
0.000101136994909711
1.9870673742563e-05
3.90528243423185e-05
3.43855316555094e-05
9.10437523537901e-05
6.76161692426318e-05
3.90938937763872e-05
4.67529081607171e-05
5.44786925348599e-05
6.6655368755551e-05
9.10126824243017e-05
4.77325016742887e-05
0.000116637881062526
7.52941248693848e-05
0.000101746931317811
-1.67516473116628e-05
2.20940884860571e-05
6.85613458008508e-05
6.88180326728867e-05
5.71007315789406e-05
7.87974929075906e-05
6.37129099379441e-05
5.08192434748484e-05
6.74936805730394e-05
1.69635062803923e-05
7.65723903030998e-05
4.13656017546783e-05
9.01365468631772e-05
3.7332862906205e-05
8.03011764633317e-05
-1.59073388173706e-05
6.48436492560222e-05
7.32431595174157e-05
3.14192067806125e-05
0.000102246220473279
3.17560414609654e-05
4.61466310445108e-05
4.55859796970083e-05
7.80567300418166e-05
0.000129670753985966
-3.42406078449053e-06
2.26331927083276e-05
4.1182479231542e-05
4.71553535027455e-05
0.000102917871435371
3.57551619441498e-05
6.71545967860796e-05
-6.07113418439765e-06
4.53070557428511e-05
7.5302443884317e-05
-2.51057059772895e-06
0.000102010698380789
7.8351704710982e-05
2.98669530581955e-05
5.80538348648789e-05
3.74924256958512e-05
0.000141921763939012
3.84874717197562e-05
5.263570913609e-05
3.016230482753e-05
6.83201293013713e-05
7.46447479069049e-05
4.93102623948884e-05
3.01990618072374e-05
4.31441641380966e-05
6.32667387001786e-05
5.08047347789545e-05
3.22550110800504e-05
5.03749464318659e-05
4.17118239595455e-05
5.04483928231457e-05
7.90643501175848e-05
7.71991557804781e-05
6.48876121658031e-05
8.26827155874188e-05
-5.92778196469115e-06
5.65852163024447e-05
5.38816482841558e-05
-4.1521632699762e-06
3.32177128717858e-05
7.63839486424413e-05
0.000110540747749644
7.66905518395682e-05
4.01591151582997e-05
-3.16624577038128e-05
4.23118418994408e-05
0.000120648597110249
4.61936150145397e-05
1.87436882611524e-05
3.13958479008033e-05
-1.1747164421666e-05
7.58776787507476e-05
3.15855605197633e-05
5.55943651264335e-06
7.22666385164225e-05
3.18507822940426e-05
8.38878998765996e-05
-1.09177496915823e-05
1.8796371025733e-05
5.53532329039822e-06
7.11342720154903e-05
9.71733345849773e-05
5.22063811450603e-05
2.02098495596248e-05
1.54907070985729e-05
5.15834712285929e-05
4.78651996526383e-05
1.82936792037973e-05
6.97522974592508e-05
8.38889519994187e-05
6.67705724358316e-05
4.2348219796635e-05
7.84872720809528e-05
6.48943209667241e-05
5.92159935674311e-05
2.63334857614796e-05
7.10810956080286e-05
5.07405057771624e-05
4.25385362641002e-05
1.80080674957532e-05
0.000101030510566149
9.39409644956361e-05
4.36268799093164e-05
5.85805391746587e-05
2.70695415268347e-05
0.000123359715412027
4.58976129540511e-05
9.18420510093628e-05
4.92939722942715e-05
4.70075813893258e-05
7.42307614106092e-05
5.55065667171776e-05
8.85534375867986e-05
2.71453567019062e-05
8.63564980492027e-06
7.85204585207454e-05
2.09880938624635e-05
2.33458412006496e-05
8.57056831353843e-05
5.28778612025331e-05
6.87821896964039e-05
0.000111111803699271
6.04635288432375e-05
8.13542282308669e-05
3.6205363315521e-05
3.43259614995724e-05
4.15873011574781e-05
6.02483716225605e-05
7.17766302685901e-05
8.01220556982416e-05
0.000105930700820846
7.15417210284194e-05
9.97818517716742e-05
2.87045275026274e-05
4.27651650092919e-05
8.53576898669128e-05
8.84610512184053e-05
8.12869567894396e-05
9.58854410324334e-05
4.55960163398669e-05
7.28765569201039e-05
-1.13866692076171e-05
5.22934724209795e-05
6.8142084861872e-05
5.92864629393644e-05
2.07202621819465e-05
8.18119962266639e-05
7.24799382829315e-05
0.000138766038372436
9.0431279644776e-05
9.94005269401025e-05
9.23439120795578e-05
5.1511300908219e-05
4.36637193070303e-06
3.94664445678306e-05
7.99779390615693e-05
3.74579175150569e-05
5.45889826134365e-05
0.000122381484249067
5.21848028626463e-05
4.42256291857529e-05
6.10035199474071e-05
5.34805579187456e-05
3.82854578421781e-05
7.22308901965357e-05
5.54388586583705e-05
7.33070678091097e-05
8.79479333507042e-05
6.86844238386523e-05
0.000108640426384372
0.000121409203864866
7.02263181435472e-05
7.78335239519453e-05
4.25956221651307e-05
0.000104585436829892
6.27171295898244e-05
7.83713463365689e-05
6.22802112047757e-05
5.15190728866211e-05
4.22513254043901e-05
4.09396405971489e-05
1.83077624532568e-05
6.86964294498134e-05
6.00572767878284e-05
0.000105791258493286
5.3821025931377e-05
-1.54327349399576e-05
4.51158201738964e-05
7.37336717628227e-05
7.43513670017995e-05
0.000105122166785883
7.57202708209518e-05
7.76369330089395e-05
0.000147370049523612
4.61608964327016e-05
9.35301869284897e-05
5.98091635941317e-05
8.00958028193252e-05
-1.66950980003031e-05
9.13842631186745e-05
8.20280851578629e-05
0.000119187173885941
0.000100509291303057
5.89373025609744e-05
2.13499468893675e-05
1.58851480087777e-06
6.76824210821316e-05
5.84060731382995e-05
0.000108345211942133
6.34786998782977e-05
8.45054866144939e-05
7.47605432881984e-05
7.19377102722847e-05
4.10888298493237e-05
4.17111105390283e-05
2.40123122270044e-05
8.9594533992134e-05
9.91443043604776e-05
3.68498339158094e-05
8.98856031735373e-05
4.50539416733128e-05
6.04792973084092e-05
8.60724744428327e-05
8.36338265814979e-05
3.56257806455269e-05
0.000135237606143916
0.000101330668206689
3.31908161490635e-05
4.10348762347656e-05
9.24246666169497e-05
6.56271337643853e-05
-7.72256129600579e-06
6.97993066082974e-05
1.42608213892524e-05
4.77007803121902e-05
3.63788079298124e-05
8.0218355701861e-05
6.60982775616452e-05
9.14983776453227e-05
-3.76539865554043e-06
6.22360594709266e-05
0.000106706410599655
6.50116645357854e-05
3.67842858456094e-05
4.66420846626414e-05
3.50161402377454e-05
6.29964011047513e-05
6.29635162038286e-05
5.39739022475066e-05
6.02608963363349e-05
6.36450500838378e-05
6.795946093352e-05
5.92435208691323e-05
5.56100820331907e-05
4.30673934059747e-06
9.0315119014024e-05
9.15653726276298e-05
2.49006736766368e-05
1.25771887027362e-05
9.10011763397094e-05
6.57089470280337e-05
6.85546039863316e-05
1.00119245053552e-05
0.000116678419327925
5.35338590502698e-05
8.90991297369006e-05
7.58592568039515e-05
2.24315114450909e-05
0.000110959916691381
4.96783597129304e-05
-4.77153796351653e-06
-1.88114392722852e-06
1.02682370423844e-05
1.08065958015519e-05
2.54848313134942e-05
-1.04616900991159e-06
5.35562294078296e-05
5.47501819004424e-05
-1.24477469509248e-05
7.0983470823413e-05
8.63837267040791e-05
0.000107794792089868
8.67104277783522e-05
3.90171856647603e-05
8.8734719497814e-05
3.37515067493032e-05
1.84827596976749e-05
3.64843925894601e-05
6.6484760886048e-05
8.57672036564446e-05
9.32481591378235e-05
8.62970739926245e-05
0.000101255084852656
1.59448343138466e-05
3.00831557739038e-05
6.70894656799356e-05
6.18207086330822e-05
4.36463890779631e-05
1.10375490700182e-05
1.69687406838181e-05
4.61720856784347e-05
3.24472340536315e-05
1.80231749787761e-05
9.74425690688232e-05
6.26328996260384e-05
3.78026002160522e-05
6.7168127378961e-06
3.52031706874034e-05
6.6168391554857e-05
7.15318678148125e-05
7.17139862704917e-05
7.39297380337291e-05
6.04522616685989e-05
6.65897386607196e-05
8.67175189000434e-05
2.40810500706873e-05
7.71590723945245e-05
6.12238587513958e-05
9.09868219459027e-05
6.80558590546129e-05
4.16258598436181e-05
3.61264623428602e-05
7.07367666547833e-05
-6.32564152501327e-06
8.82241261109445e-05
7.94108526040552e-05
6.52930543088245e-05
3.22652910426483e-05
7.9162788599761e-05
7.98430249411859e-05
7.87079748400887e-05
7.14178231056877e-05
6.9134169634053e-05
9.16269941833582e-05
0.000103633709045436
7.28270440230397e-05
3.44920946002246e-05
4.44152075179551e-05
3.91474848395623e-06
5.1764302640434e-05
7.0055944972016e-05
0.000127810528856972
0.000112362775705928
4.50101904926193e-05
8.93272809994046e-05
0.000102424453160797
5.3059513029936e-05
4.20540602475211e-05
7.56673785521534e-05
4.42899250884791e-05
9.21481595737642e-06
6.4680392174837e-05
7.08209865380521e-05
4.94072660107888e-05
8.57394946417501e-05
7.64607361544582e-05
1.97267251208464e-05
7.09519754717363e-05
0.000115492488371323
7.2801615335242e-05
5.65648755621055e-05
2.8917785933274e-05
5.20430051532676e-05
4.6801339458207e-05
2.68771570660928e-05
2.68680158301845e-05
6.54534526719466e-05
0.000109449672077855
0.00013771045117119
6.68643871839584e-05
3.25673447727863e-05
4.36642361116574e-05
5.00197152489831e-05
4.24195098698163e-05
5.71700561393906e-05
8.6262457694862e-05
8.24500051540796e-05
0.000134401945984196
1.63103076288461e-05
9.64336440117967e-05
0.000146589331606454
5.80643369589481e-05
3.83800542546917e-05
0.000111503110826738
5.67891391469631e-05
5.2006768609408e-05
5.79471371025047e-05
2.97931201685108e-05
5.13475487276467e-05
3.38037256720245e-05
4.36733509547689e-05
2.2942627896835e-05
7.56951217412691e-05
5.94903221417646e-05
7.1503818468959e-05
7.57343794426828e-05
6.17871042210155e-05
6.36678018245798e-06
2.72488020459965e-05
6.45796551024719e-05
5.45661107330256e-05
1.45308377671075e-05
9.48032944684883e-05
5.20258789598638e-05
0.000103601991856159
-2.11177845286988e-05
9.38334205949329e-05
6.07826855000919e-05
5.17287762454608e-05
7.76361475784494e-05
4.04038358059156e-05
0.000102912986113776
0.0001255466185029
5.95031364981258e-05
4.98554742221433e-05
8.81562291201138e-05
1.32983783387983e-05
2.29414705637041e-05
4.76794447692436e-05
4.07515271611429e-05
7.32060137214138e-05
6.49921209228847e-05
-3.27832683504192e-06
-4.91529628116971e-06
6.60423003348242e-05
5.90717798678792e-05
3.70829199551917e-05
5.1460652228037e-05
6.79573377438838e-05
5.52091004994629e-05
4.81288802615285e-05
0.000120230983779723
7.31835921645513e-05
0.000108394932924059
7.68122783867318e-05
8.63052923782672e-06
4.55220896052383e-05
3.27812535785399e-05
2.20835016677289e-05
6.74479809752429e-05
6.98483009382463e-05
6.04002936093124e-05
5.81036200451422e-05
6.26307227510253e-05
5.29388333968719e-05
5.83146602371065e-05
3.65032061300511e-05
9.44210206396336e-05
6.95872680818641e-05
9.44086833446474e-05
4.96509089275204e-05
0.00011027613673404
6.51135732774236e-05
5.04632961600896e-05
4.3897507405798e-05
6.12007081124972e-05
0.000112777652030235
2.51227713941458e-05
6.60311336407881e-05
7.10402985086626e-05
0.00011713210381634
9.54128048673087e-05
8.55963286196787e-05
5.303874443974e-05
5.05723611532541e-06
3.7547597559295e-05
5.87880694404726e-05
1.35458715731196e-06
5.60570509103499e-05
5.50154114654096e-05
0.000104053572867574
7.26994290712848e-05
6.43625674673476e-05
6.25520127949727e-05
4.91948082337585e-05
4.63931542636835e-05
3.29992783672825e-05
7.48325719063376e-05
6.84733439167495e-05
9.34474409674237e-05
6.00084809481722e-05
7.00540476856335e-05
8.29475892946131e-05
5.91278216766693e-05
5.4459709277753e-05
9.94134311410736e-05
6.71230947756461e-05
4.03818172516953e-05
5.50693585936048e-05
4.90838341955813e-05
3.67805014851511e-05
7.99802217348461e-06
6.85653259864142e-05
9.42706761855848e-05
5.54259629607943e-05
7.10912417259218e-05
5.15800432399885e-05
5.82795165348942e-05
2.68266256246495e-05
0.000111554160637943
1.19838186083212e-05
9.45067665780784e-06
7.39968052145448e-05
8.45213511956384e-05
9.48742107286288e-05
5.46021781439005e-05
9.60208690319072e-05
3.22742625711506e-05
9.04773646483132e-05
1.79297452700926e-05
3.97454141520355e-05
8.46373093959087e-06
9.12103788029182e-05
2.3036002357953e-05
7.842219775442e-05
9.13281111885993e-05
8.08415519272402e-05
5.94679603484797e-05
4.11870963186067e-05
1.93826723828616e-05
6.5213814784358e-05
8.30411103141421e-05
4.48883753080369e-05
6.74520233501264e-05
3.48264611994587e-05
5.34592237858772e-05
0.000142683351143714
8.1932511938837e-05
4.6360836574006e-05
4.43309596521131e-05
-8.92552847429348e-06
4.57727124958627e-05
7.06077693296665e-05
5.01609854029858e-05
9.07820910727916e-05
3.67131908566659e-05
5.90530495856787e-05
6.43670208303993e-05
8.8315162265249e-05
5.8307913602186e-05
8.27531355030245e-05
0.000106996303113699
4.95894143720071e-05
2.70550685981327e-05
5.99415754145031e-05
6.99643583101465e-05
6.11063806203133e-05
1.05064060862645e-05
8.1226517223889e-05
1.44058595056273e-05
7.29688105133097e-05
2.55398162060505e-05
9.45958014976505e-05
5.64065891490855e-05
1.23543316034192e-05
5.34897239787171e-05
2.39423739052595e-05
8.84341673989826e-05
4.88347108201911e-05
6.80300885347203e-05
4.29592975535976e-05
5.75979298287394e-06
4.79353858754853e-05
4.78310902150799e-05
1.33085077996323e-05
5.61461361267605e-05
6.72334013966045e-05
8.56679143796933e-05
8.88593167099673e-05
7.87164208740847e-05
9.83325535285118e-05
1.18135575078004e-05
9.35251383711587e-05
4.87360375331081e-05
5.4516541618326e-05
5.30577391453093e-05
4.15160019355952e-05
2.48354207931198e-05
8.07439899157235e-05
1.27002055148119e-05
1.93450368398405e-05
8.02107753716835e-05
8.17513066296063e-05
5.098511194369e-05
4.38649973912168e-05
5.37484118176201e-05
5.28015256435075e-05
8.90133887472761e-05
8.27265086353956e-05
9.68038763443661e-05
7.04884045329621e-05
1.2692789493319e-05
2.57958535724458e-05
1.6995022105491e-05
5.03091830300325e-05
9.83561199974933e-05
9.89581897078852e-05
1.46330157569162e-05
6.1196765444742e-05
9.98108466382889e-05
6.82157033253201e-05
8.11896136045764e-05
7.4272653038356e-05
4.25135717773974e-05
4.72136784339247e-05
0.000100135919840684
1.63421456928072e-05
2.97358232377763e-06
5.79666853136769e-05
5.41937716801565e-05
0.000128393107394252
3.37889100610327e-05
3.59966798634276e-05
6.98624271309339e-05
9.43891277050813e-05
1.7557044223151e-05
6.60866086343951e-05
3.55794154559256e-06
1.93579865940023e-05
0.000104879246486961
