# Supplementary material for: Research on computational propagation and identification of mine microseismic signals based on deep learning
Source: PLoS One. 2025 Oct 22;20(10):e0334641. doi: 10.1371/journal.pone.0334641 (PMC12543183; doi:10.1371/journal.pone.0334641)
Supplement: S5 Data — (ZIP) [file pone.0334641.s005.zip › 000100800001391.xlsx_0.txt_24.txt.txt]

8.72625541777242e-05
-1.27821182882367e-05
3.08155593695336e-05
6.15783159213089e-05
4.40924437407814e-05
1.64594717693053e-05
5.64758522813588e-05
3.78284145453851e-05
7.68531485742665e-05
4.23391953505975e-05
5.47476861070171e-05
6.44630115816461e-05
5.39155711023998e-05
7.10820836950264e-05
1.09249071029449e-05
5.17619038578284e-05
8.13217750117031e-05
6.8348435906386e-05
4.5309374920042e-05
0.000118943027284409
1.09308340802521e-05
2.15357543615178e-05
3.19507117190004e-05
2.69788217703013e-05
0.000120102748085297
7.04612094052482e-05
0.000131669192748585
3.81981275045421e-05
6.29854107317895e-05
3.7000752020237e-05
-2.00806348072224e-06
7.87830331458775e-05
8.5353731307336e-05
1.66198561894494e-05
4.2751294408785e-05
4.29859549694015e-05
0.000119242631482062
6.58914754810236e-05
2.41712610940239e-05
3.70624677054006e-05
9.13398525463394e-05
3.36580930172293e-05
7.12825709318993e-05
3.77490974426772e-05
6.72703854949017e-05
6.79206829880132e-05
5.78066600523726e-05
8.38012821500439e-05
1.81996200851541e-06
0.000114034281511854
6.08037339349814e-05
3.72081832434402e-05
4.26266113826835e-05
3.73099240384784e-05
6.14191995159487e-05
0.000103104407262468
9.61045390900295e-05
1.7005387273597e-05
4.88391877918697e-05
6.79450221108161e-05
5.98869769693181e-05
0.000109288710516853
6.54699642961885e-05
2.86598013269525e-05
3.21872056298916e-05
2.33208397450147e-05
3.43251685016801e-05
1.00328764313237e-05
6.62714335295822e-05
-1.35552146794302e-05
4.52435666556399e-05
7.47544577488595e-05
1.12029695193455e-05
5.1446411281234e-05
9.12562051200546e-05
6.42667041296919e-05
9.09950455578754e-05
-1.26381658763534e-06
7.10061915251446e-05
5.60247917116399e-05
4.16500671879655e-05
7.92565311271876e-05
3.43414346015695e-05
5.88497525313606e-05
7.66231049660261e-05
3.20675949771354e-05
8.71119365222566e-05
4.93953550724334e-05
7.97421446515144e-05
5.45149853711435e-05
0.000110423031733974
8.01786406908458e-05
7.86005978655899e-05
8.32310666157935e-05
3.36242961311851e-05
2.96734878435299e-05
-1.23974860052576e-05
4.85649425607648e-05
6.45269117322817e-05
5.7758456399862e-05
4.53948553084917e-05
6.62368816772162e-05
3.70327023234901e-05
3.91329364164429e-05
6.02145643829071e-05
9.97204791956077e-06
3.13226321145224e-05
3.5246211423339e-05
3.88332473820461e-05
5.17022082840233e-05
2.65719084879528e-05
4.72357342258914e-05
3.42673664975455e-05
6.59630792687487e-05
8.49523171897638e-05
6.55928920552512e-05
6.21851609408523e-05
6.99669017957877e-05
3.39604121258811e-05
9.99410740790307e-05
0.000117150172414115
0.000113059223923402
6.15353483748252e-05
1.60499690729894e-05
4.77308750901088e-05
9.3604927791247e-05
4.51606489164585e-05
6.13958034416952e-05
9.29961822961724e-05
2.59392145142317e-05
3.87221125965239e-05
0.000124140363863764
3.85881152630546e-05
4.61924247174545e-05
0.000114346776848691
5.32215089896445e-05
6.27214955276203e-05
5.7938136819193e-06
3.39784133364352e-05
0.000110901636249722
5.55522689566395e-05
5.88446339592347e-05
5.90993803986143e-05
7.56441082718994e-05
0.000104439392352606
8.71945192379881e-05
6.35241308147439e-05
2.72397914539095e-05
1.08384725615297e-05
3.82970946820037e-05
6.17819701153159e-05
6.11829949425786e-06
6.2902217739094e-05
4.65275590069985e-05
5.30501350639635e-05
4.46257567836225e-05
5.95008301462383e-05
3.71498559941694e-05
2.56481133599238e-05
1.30264532580764e-05
8.13569063295473e-05
7.7704429053018e-05
5.71986104220817e-05
6.83648581891896e-05
5.94412201548999e-05
3.72241345665959e-05
2.34236421528605e-05
8.64776613217919e-06
1.73617443483784e-05
7.75383319158436e-05
4.78732300752384e-05
0.00010454922568534
2.80872419797395e-05
4.58363258675844e-05
1.45652699200517e-05
6.14620584875248e-05
5.28657303836223e-05
4.71159480834502e-05
5.23747264696888e-05
2.39018540534448e-05
5.18607140077958e-05
1.63640150835929e-05
7.8105978404147e-05
6.69383583091932e-05
4.43723835967993e-05
0.000112003961279707
-2.81150486492328e-06
5.04224148321969e-05
8.30304764124578e-06
4.20883609529635e-05
4.59844606056718e-06
8.4823346417647e-05
8.31397172935526e-05
2.57710864818205e-05
7.90400990606808e-05
7.54119763289483e-05
5.82444263834324e-05
-1.22003909778975e-05
7.47575148031412e-05
7.18035523031074e-05
7.86185392133775e-05
5.09710572896003e-05
5.21500172747837e-05
2.09933115689483e-05
1.37504771853631e-05
8.00065733350281e-05
3.79852786981559e-05
6.02827374826798e-05
8.03795415109162e-05
5.04353433206438e-05
7.6428531117668e-05
0.000110836372231657
3.59032456332328e-05
9.176064806025e-05
5.49977081383274e-05
5.41195634300418e-05
-3.50908834713154e-06
4.13040169641412e-05
6.17214611251124e-05
5.31780919102595e-05
6.35874504824833e-05
2.5787897332654e-05
8.16305570742698e-05
7.64683012345714e-05
4.05441465826658e-05
6.57703313593266e-05
4.42585531972004e-05
9.78985993292723e-05
3.02843987279798e-05
6.65827202024122e-05
3.49337942648826e-05
5.5227090694766e-05
1.78268349539439e-05
6.71715147944779e-05
3.16412937355777e-05
3.37036236053878e-05
6.74371672564376e-05
2.662888695243e-05
7.01790380066211e-05
1.7706459460348e-05
7.2293082697969e-05
5.92442413305085e-05
5.27382381776647e-05
6.72203337505862e-05
9.05821834944385e-05
5.19787549959614e-05
5.50127953511282e-05
0.000102565571726662
1.04742931111497e-05
8.11315111620368e-05
2.85841526460237e-05
6.21190248051676e-05
6.94321313800391e-05
2.21646784668257e-05
9.35573780762111e-05
6.87528190904722e-05
6.76611521725542e-06
2.68048875813752e-05
8.32894432384569e-05
4.07159414694583e-05
4.75833500086776e-05
4.2709685864797e-05
8.27744575386096e-05
4.18925539732352e-05
0.00011679331009564
5.58165811302956e-05
4.79424520846001e-05
4.45998243114842e-05
1.5806511057177e-05
3.05237645136641e-05
6.04681965080683e-05
0.00011515395713022
2.96105334702699e-05
0.000107241542196296
4.18165025934609e-05
7.05029208822535e-05
4.78757410519937e-05
7.08117760978063e-05
4.72295896402153e-05
7.07702115166274e-05
7.87866448782841e-05
2.90023957836087e-06
-1.83622629633816e-06
4.88891485428487e-05
5.71407356335696e-05
5.51147757208625e-05
5.67866944073652e-05
-5.53216585309482e-06
2.85011718919566e-05
2.06744931822268e-06
7.66565537456515e-05
2.43823349865226e-05
7.8082589554367e-05
1.70209472803911e-05
4.08039444831503e-05
4.28885057028039e-05
7.13788194024531e-05
3.1433866350757e-05
4.54061936464277e-05
3.66605652532416e-05
6.6522474790072e-05
7.67984099919457e-05
0.000118320093474333
1.43518778750153e-05
5.69359152654771e-05
3.11823710297542e-05
4.56352571364209e-05
2.61734789320478e-05
7.35289735317644e-05
6.69673850498153e-05
9.04755435334196e-05
3.47414119745107e-05
0.000113286932315989
0.000101026496981767
7.8245644353052e-05
7.60050073771886e-05
8.55366997634947e-05
2.94252235487708e-05
2.15151900456094e-05
3.06983434176411e-05
2.82248309779977e-06
4.16419270386683e-05
4.48112008194492e-05
3.6795229857085e-05
7.04155047143421e-05
0.00010908718501119
8.94853818449692e-05
6.81005646753973e-05
9.48358605273102e-05
3.30187564910255e-05
3.98419883657281e-05
7.39342322663511e-05
3.85492826777928e-05
4.27360003896612e-05
6.12457212231212e-05
5.63226500104603e-05
0.000126449576572142
8.81204740096432e-05
9.46044339326228e-05
-2.92457202687979e-06
5.38035038448071e-05
4.61605899577913e-05
4.36685283224684e-05
3.06835563827259e-05
-2.99146509370028e-05
4.93400581983365e-05
4.26524491106806e-05
1.53162743660648e-06
3.62626719414868e-05
4.40002433170977e-05
5.59986695575779e-06
3.87019636481326e-05
7.13543757472695e-05
4.42963375725434e-05
7.50848279481627e-05
4.62647148059569e-05
6.28003741793817e-05
4.81914092237659e-05
2.90953693963095e-05
0.000129754839396632
5.0971836679658e-06
6.62856221117567e-05
7.30122131900503e-05
8.54410547134721e-05
7.55193521031486e-05
0.000121503472091269
5.95056315682149e-05
3.56412437879704e-05
1.50617281587742e-05
6.56018215102648e-05
3.75203023488346e-05
1.57392611700585e-05
0.00013396624741772
7.03681743072728e-05
9.09785451279167e-05
9.23907826874305e-05
8.61181866564708e-05
-1.02727732749801e-06
0.000110644309311857
0.000112536151845756
9.52918606481003e-05
7.74059676481914e-06
5.63914454510304e-05
6.67066189163977e-06
-1.96185305288503e-05
5.64351560536062e-05
9.61173899268075e-05
1.30472142672185e-05
6.29733499198036e-05
2.63118833270158e-05
6.6060136996452e-05
7.22464755674637e-05
3.64614882994e-05
1.10613648605776e-05
6.37811364114217e-05
4.05326887917998e-05
4.46346097927067e-05
6.56675544320147e-05
5.2853538462032e-05
3.98212314274977e-05
0.000119648846484674
3.98405172653527e-05
6.93856301211715e-05
1.94176420610667e-05
8.7996698516495e-05
5.05194358074113e-05
0.000108958613758988
2.39358507448837e-05
8.84280574120769e-05
4.34817837610903e-05
8.36377690409358e-05
6.35969291627753e-05
6.31942095389938e-05
5.54416355306393e-05
5.72880347902029e-05
9.41438724299497e-05
0.00011998997150173
6.18363398536508e-05
5.90668236002447e-05
6.92455659161207e-05
9.07650819835154e-05
7.16080281670243e-05
1.6716956788103e-05
9.39285398891076e-05
8.68534738611705e-05
7.58805599805663e-05
5.36013004313003e-05
9.02756521728467e-05
7.01484532891147e-05
8.0204306006568e-06
0.00011242159407413
-7.10783469831017e-06
4.3820173566459e-05
3.68334047029627e-05
-1.13006251517003e-05
0.000115775615896692
5.83889319472104e-05
6.3542106380907e-05
6.71481325408492e-05
5.28015090501557e-05
1.86355278631387e-05
4.90595245827206e-05
9.2168984223337e-05
9.89341176122367e-06
8.8376465098414e-05
4.75795241679734e-05
8.95449200141233e-05
4.58275026091201e-05
0.000141490030551513
7.25948987417731e-05
7.34855006858141e-05
3.16310113292555e-05
9.22385215569582e-05
6.532545764044e-05
1.34668887950146e-06
5.75814144841897e-05
6.39591658153918e-05
7.82739264797142e-05
1.29733542515074e-05
2.08581258200095e-05
-5.86920042446615e-06
7.75933548493019e-05
9.09674469916074e-05
3.79861881833175e-05
0.000106083566447728
6.65407007238623e-07
2.91986141843871e-05
7.92397020339943e-05
6.11622344462675e-05
3.35524538335588e-05
9.28965533199514e-05
4.80595594194829e-05
1.21178133120037e-05
3.2078686435152e-05
2.75524554633162e-05
6.65141560117296e-05
0.000119649745765892
5.89581261040201e-05
4.81440316139479e-05
1.74907376987024e-05
8.34731544691914e-05
6.48237315802624e-05
9.99340648665326e-05
9.40334279776859e-05
8.5350042969967e-05
7.73821478260834e-05
3.21987240232569e-05
8.91851491949124e-05
0.000102405992486642
6.30463371038851e-05
2.50253522613333e-05
7.2182338463011e-05
4.34027934641533e-05
7.53003755285368e-05
2.91703965813217e-05
3.20413434319245e-05
7.12458685728775e-05
2.84063976660272e-05
0.000106009139836706
9.25875267214981e-05
-2.50741214029067e-05
6.95615023667719e-05
8.04866202465552e-05
6.45358954514912e-05
8.10420517309951e-05
3.16498691297401e-05
-3.90467879471263e-06
3.94221338972617e-05
8.56924771095864e-05
2.51412260672777e-05
5.61091681528382e-05
5.01703406286314e-05
6.03867839487994e-05
2.82202938463363e-05
9.29873768467793e-05
6.99736255051443e-05
8.63521583448258e-05
4.29056738089155e-05
4.26758699852407e-05
5.35412915663028e-05
3.19492063126096e-05
1.19853793741276e-05
3.52968158013041e-05
2.54239584388377e-05
8.9934409802611e-05
7.06735101714106e-05
6.45660404145764e-05
0.000100356391810008
7.72688950348508e-05
9.90293728233242e-05
0.000119867715098287
5.56080400256522e-06
6.53103286506294e-06
3.33359173935025e-05
4.20300662031191e-05
0.000112082816579635
7.92916760109012e-05
0.000129133963973128
7.05488580656557e-05
3.01473962313782e-05
3.88002657060962e-05
2.64922856265385e-05
4.24988329470339e-05
5.15417412315102e-05
4.02105470577385e-05
0.000122664964803225
2.67198178892048e-05
5.73767485283766e-05
8.96868737250797e-05
8.84921128604677e-05
7.31229526129501e-05
7.38628637223348e-05
4.56749093238298e-05
-9.49640391437833e-06
7.02587119416963e-05
3.25612598904575e-05
7.09061929515967e-05
7.54662061696139e-05
7.07374006303846e-05
2.96819640219097e-05
1.23353563737374e-05
4.63100654468771e-05
4.75836053967032e-05
0.000123008634570863
7.55205948876229e-05
5.65170435323136e-05
3.54331206318128e-05
6.43877790053518e-05
6.21585971094392e-05
2.41742978879655e-05
4.30674875989439e-05
5.39857500173673e-05
-8.29736319376395e-06
9.1792765399611e-05
2.38505209882806e-05
0.000112365756705388
1.63171165797139e-05
2.45425346379618e-05
9.99716542048482e-05
4.5016407083048e-05
1.68875096559764e-05
7.42738268758086e-05
3.55347321103813e-05
0.000105264024547835
9.04840736387977e-05
6.8021252157905e-05
0.000101224998659966
8.84034679972081e-05
4.50107592410905e-05
5.37242016893661e-05
2.39981958473766e-05
7.33966445472559e-05
5.68336672750149e-05
1.34358313226449e-05
0.000116858832649011
0.000104719670069782
6.89951546863348e-05
4.64030807484082e-05
4.90949620514801e-05
6.63978369207357e-05
7.4804591992544e-05
8.24296843472792e-05
5.711390262284e-05
5.61252885982884e-05
1.93523415487626e-05
-3.83108478161514e-05
5.22221637296974e-05
7.53577271411003e-05
7.69108511175676e-05
2.12760169423186e-05
2.70144649536258e-05
3.52316851399118e-05
5.54401684893835e-05
2.55647809121344e-05
5.08362048402733e-05
1.94830969207088e-05
2.82374387379779e-05
2.84605119741001e-06
6.70147488658348e-05
1.6073774512632e-05
7.73854254859423e-05
6.1628560811109e-05
0.00014765508229407
5.88950849313282e-05
6.88971086360698e-05
0.000106125822214504
8.07075489121665e-05
8.00413704752022e-05
8.45432182983594e-05
0.000104296293074285
5.95628382760852e-05
7.21606439402654e-05
7.17962997080339e-05
6.60255255487582e-05
7.15040770932379e-05
3.9495198260223e-05
5.59167450170952e-05
7.21880422885396e-05
9.0490944350841e-05
4.04453798648038e-05
4.56017002876507e-05
0.000135077465925756
4.78485128567821e-05
8.49887772258695e-05
5.41968529358085e-05
5.81172549084178e-05
0.000109442087583632
3.16370652249377e-05
3.99286556606777e-05
9.35427247853944e-05
2.28736069677198e-05
4.48747177229463e-05
0.000106278234344028
3.45325611036157e-06
0.00010340164143227
2.15571561347366e-05
0.000127462530857024
3.90189820848565e-05
3.4605797020037e-05
4.76850349779345e-05
-1.0920982052348e-05
5.45213810525535e-05
1.08493764528995e-05
2.19962459941899e-05
6.60554423801346e-06
5.13963818989827e-05
7.34326181192235e-05
3.50204264565493e-06
0.000117639219221384
9.03712179493252e-05
8.59672288161719e-05
5.53309036490934e-05
8.08485419487824e-05
2.68585808308411e-06
0.000120891756062439
5.26001014240844e-05
8.73644709609432e-05
1.83470709484777e-05
5.68161296891757e-05
2.73111410474495e-05
6.08340203536562e-05
2.07513426305434e-06
3.87528853874543e-05
3.44598463828394e-05
4.19424988149627e-05
6.16623174207223e-05
4.65473627586453e-05
3.13803050123831e-05
-7.38017221242641e-06
3.20048438222045e-05
0.000125382551076228
4.99882780091202e-05
5.14620164772821e-05
4.32510207054856e-05
5.89570325431918e-05
7.81547008750948e-05
4.88861743858025e-05
4.55813927489903e-06
3.4188095631858e-05
3.2260330540684e-05
0.000106446723379167
3.21311552161603e-05
6.82482083558257e-05
9.84713720943945e-05
6.78440807756637e-05
2.05993742404401e-06
3.90436845828276e-05
4.45600838443659e-05
4.92745686456663e-06
4.43518030566986e-05
6.18819566854876e-05
5.86339461719558e-05
7.55880328828221e-05
7.02538027389027e-05
2.57777951926025e-05
9.06137905183307e-05
4.61675259544117e-05
5.38877880099401e-05
4.69551132425124e-05
5.08501408134887e-05
8.39998956293092e-05
1.02228725899283e-05
0.000108852952806913
8.89877075660097e-05
-1.26772710914142e-05
3.52487505943564e-06
9.61586575688466e-05
6.47561762821577e-05
4.63262969593507e-05
4.57162960001712e-05
0.000115231258782617
0.000104283484495911
7.2064460296529e-05
6.99303012756854e-05
5.74317825603881e-05
7.9626534622593e-05
4.12686363471093e-05
5.48105575811629e-05
8.30791462883977e-05
6.59790167793585e-05
6.37130209933136e-05
3.04984944953392e-05
2.12504777020515e-05
7.46562687773973e-05
2.89610751196315e-05
6.9786311261478e-05
6.03159269919043e-05
7.26963967422402e-05
3.75198897642067e-05
4.11087454031128e-05
2.70122091863173e-05
6.71914068762232e-05
0.000111740462893285
5.71914714550471e-05
5.44758974292601e-05
2.5804777170203e-05
-6.84322589800842e-06
1.16013575163824e-05
9.48914722945001e-05
4.18341761351514e-05
2.76483532682897e-05
8.53869126682389e-05
8.07634532781576e-05
0.000100878444184039
0.000108326139599527
7.13063166487771e-05
1.06492451471356e-05
3.97525281551264e-05
3.44849610893423e-05
6.32628165499067e-05
9.86140000612139e-05
6.94302974670374e-05
6.15840579608337e-05
5.13292138268408e-05
9.01764514655476e-05
5.07461912189901e-05
3.58538601390713e-05
4.51125259078512e-05
1.04831653940304e-05
6.24136996837803e-05
5.15192135195875e-05
7.6809173235667e-05
8.46096607888585e-05
4.13840511475489e-05
4.56723531187287e-05
2.61707648881555e-05
6.47783465303392e-05
1.88060681712743e-05
7.41717330978515e-05
6.52267450369034e-05
8.79743447734925e-05
5.84649774568152e-05
3.37010022777026e-05
5.57551086032809e-05
7.40858753931504e-05
9.1865799493576e-05
-1.52635142463185e-06
6.73478635764019e-05
4.73838522324254e-05
2.00836002188619e-05
5.43923641539295e-05
6.54500666810629e-05
0.000102615353617815
3.12839585720773e-05
4.30603868677638e-05
4.20215866679601e-05
0.000112967545565826
0.000118558032346256
2.46826155308009e-05
4.6361481270995e-05
5.14925153593029e-05
0.000107000655992756
9.85615273668726e-05
7.57357055061087e-05
6.47798605993748e-06
-6.82483666572114e-06
0.000100431558956096
5.20973873284747e-05
7.58283102372284e-05
4.00678729790209e-05
9.31209835246546e-05
0.000115465034090744
6.8563125603899e-05
0.000103973741821559
9.35826020012079e-05
5.52126515563466e-05
3.75326342840008e-05
8.34997450798246e-05
6.99412805111931e-05
2.35964340510301e-05
5.38841883339073e-05
8.60784763019742e-05
6.4958824572043e-05
0.000118272166775328
5.93240897319121e-05
7.18980019456468e-05
5.75229816904633e-05
4.20176027248145e-05
8.69075581763804e-05
3.47173442857618e-05
0.000107200358497148
5.7680128134738e-05
6.53333974627639e-05
7.42848921587573e-05
2.91425137483575e-05
5.3812090567616e-05
8.17372986480433e-05
1.07711048860449e-05
4.77478041940654e-05
4.41374216276626e-05
5.54567263159365e-05
3.03030457599041e-05
5.88926075430166e-05
5.86782714003156e-05
3.58350900484329e-05
5.47795415992652e-05
-1.07155838186466e-06
8.45224829663298e-05
2.93606125592455e-05
6.06803678620854e-05
7.50349002519177e-05
5.93852364348164e-05
7.79549607709909e-05
7.1305307540055e-05
3.47997725216948e-05
3.23908047539127e-05
1.01123716078908e-05
6.53700150830224e-05
6.47688754354834e-06
6.99905787679152e-05
0.000111027765029332
2.7407365788395e-05
8.36755888249699e-05
8.09625085313455e-05
1.18382525281765e-05
8.88922828938225e-05
1.33182881168353e-05
7.96933304903273e-05
0.0001115871300407
2.59766490550666e-05
7.61792556566796e-05
4.25732645917225e-05
9.04330819438199e-05
5.07076190253131e-05
4.07429757054311e-05
5.0130297126503e-06
5.98447097673257e-05
3.44907907873968e-05
1.10096192733619e-06
3.0087053105268e-05
6.93251621351046e-05
8.62434311446438e-05
1.37594820192788e-05
5.15153803480692e-05
0.000112852166201329
5.21751443905052e-05
4.57584763159511e-05
4.4200031373338e-05
5.76445503510009e-05
2.89090288063248e-05
9.93868852102484e-05
6.09366283349713e-05
5.33687811629383e-05
4.17809097663732e-05
8.15727293215505e-05
2.58009420967265e-05
4.91657681231311e-05
4.77215920910231e-05
8.2356537326904e-05
7.79684436729614e-05
8.26891923755918e-05
5.32238623773612e-05
3.40629625348215e-05
3.68069123869335e-05
5.32780084615935e-05
5.01968607748753e-05
4.95129034434386e-05
9.96305495756975e-05
8.6145799382073e-05
2.17321319767256e-05
4.17422586549905e-05
0.000103236680352555
3.21508846306548e-05
5.03523949088028e-05
6.61815673471469e-05
1.95368548238207e-05
0.000111858308338076
7.68299345422345e-05
6.87669744009402e-05
3.65287131430017e-05
3.96256943366543e-05
1.29801075664287e-05
6.79102022191652e-05
0.000118109573740363
0.000109949273645307
3.70699782475685e-05
2.1431951396861e-05
5.39783634691897e-05
5.44387815625755e-05
3.78019828903104e-05
4.36703966905695e-05
4.87175654385132e-05
0.00012135540530135
3.97718722480434e-05
5.29956318012696e-05
8.44274339952699e-05
8.68913765962693e-06
5.53253078889415e-05
7.68105191150679e-05
6.18839954612243e-05
6.91125573565388e-05
0.000103423878283212
2.39805578301806e-05
9.03464100589446e-05
6.7768115921897e-05
8.56230890811301e-05
0.000103348571684789
0.00010233088675621
9.68287050461451e-05
9.7873127711976e-05
8.16577140903712e-05
9.70270199043373e-05
6.66734039982628e-05
0.000104729277957852
0.000109891647290199
1.76317106249382e-05
5.53620305102921e-05
2.06244185984414e-05
5.72864850137101e-06
2.85484278802e-05
9.26337665704356e-05
-1.9965239031233e-06
5.5944137413871e-05
0.000134411582753985
4.80315749069739e-05
3.06123960242965e-05
-1.14603402396769e-05
9.56758176795097e-05
9.58365126484661e-05
6.57174804686125e-05
0.000110188785882808
1.92570644336849e-05
0.000102879821831756
8.4142759703672e-05
8.35990041003212e-05
4.20451750674612e-05
5.32620641348317e-05
2.23797186912264e-05
0.000110483483188525
4.53498118869001e-05
4.74776749602211e-05
3.07517085440732e-05
4.35914072987004e-05
4.71500002733074e-05
3.25125204582155e-05
0.000144367527374218
6.99854478538141e-05
3.46162657631544e-05
8.70457605527903e-05
5.77355231806433e-06
5.1065266573317e-05
7.24435095039109e-05
7.29874673746278e-05
6.16826991260518e-05
0.000117261862222291
5.64313526555369e-05
5.44557309174077e-05
-4.62312179232345e-06
9.49159405943475e-06
-2.34511062174493e-05
8.78251654283857e-05
8.48104355509075e-05
3.52259176242768e-05
7.67876395979825e-05
5.39359271311118e-05
6.63991629350657e-05
7.91162904752491e-05
6.00568766161644e-05
0.000106708288991648
6.17200627595838e-05
9.25579402032071e-05
2.35509782489735e-05
2.64492342284021e-05
6.29949939955626e-05
7.10161155709097e-05
0.000133369082573455
7.6779706642174e-05
7.21661906541399e-05
7.28264340693665e-05
4.65282197356059e-05
2.55738845952208e-05
6.49791280441289e-05
7.22817366135391e-06
4.4269365337502e-05
6.61604276445286e-06
3.37153365562531e-05
4.66818461384152e-05
3.51265316653703e-05
4.67624372720458e-05
4.30187205623506e-05
2.74830140931399e-05
4.49048467486831e-05
7.55984597371575e-05
0.000113064855052346
0.000101982243039707
6.45705339730124e-05
4.59218135407879e-05
4.99807650970521e-05
8.18782889052445e-05
3.48744082772571e-05
0.000111272415160753
6.09087196549205e-05
4.63398156506587e-05
6.05587864060861e-05
3.11639171888585e-05
6.51475273854811e-05
5.45118209226335e-05
1.5860807173872e-05
7.0928270337856e-05
7.2039568029797e-05
-1.65041272260752e-05
7.16102527225462e-05
9.95123885678626e-05
6.43451623467084e-05
8.98349427586559e-05
5.33793690264337e-05
1.90738372361816e-05
5.96571430791953e-05
3.51377065164997e-05
1.99336356689367e-05
3.85004867182521e-05
7.68212956978324e-05
5.73336093569698e-05
7.38796365864245e-05
4.01426367242585e-05
0.00013731899307635
6.22686803867705e-05
6.50350941442395e-05
0.000124415783068609
7.56272610925328e-05
6.58930608979299e-05
5.12656405073863e-05
3.4390218181696e-05
3.83270460349705e-05
2.94648032091372e-05
8.29879191918208e-05
8.62891999532369e-05
4.98388898579627e-06
6.8675177705825e-05
5.51255313695103e-05
7.5836142099915e-05
6.78142182163676e-05
-1.67990005062671e-05
4.30109486563942e-05
7.67953409422952e-05
9.25513802863807e-06
5.85536312951745e-05
0.000134865105845586
4.27336825332212e-05
9.85948927676758e-05
4.46681969098042e-05
3.76877989217431e-05
2.51663920509822e-05
5.05404375603175e-05
4.17762188414196e-05
7.23765021401822e-05
5.11836146372305e-05
9.99254885688252e-05
5.48016607616023e-05
9.00536532824067e-05
7.81920305920941e-05
2.4596276026227e-05
6.84163010554573e-05
5.64445870306587e-05
6.58660803454738e-05
8.35274273226666e-05
3.41076949412334e-05
8.44216311050468e-05
6.52495620138796e-05
-2.05787007050966e-06
4.8846310477067e-05
6.86407116900759e-05
9.38320951358465e-05
2.50960704027048e-05
2.643602497597e-05
6.05425758396103e-05
5.81820013518541e-05
7.91372835935501e-05
9.22827661894864e-05
5.78594136296253e-06
0.000114458191713161
9.56805155125621e-05
8.40463269006608e-05
3.44051003837121e-05
0.000121358015176636
4.21299274688376e-05
-1.91757343861486e-05
7.09416369303691e-05
7.16466871369627e-05
-2.24309018927684e-05
2.17428223085851e-05
4.16441102204536e-05
6.06052498130653e-05
2.44248255269383e-05
3.75888472887317e-05
6.03968143326441e-05
3.84641875059814e-05
2.46293407072963e-05
5.93196584593739e-05
5.60857236748206e-05
5.09289964730405e-05
5.94228681235815e-05
0.000122402803189919
6.47792154362865e-05
4.56416762779515e-05
5.95456078089075e-05
8.45451500795001e-05
2.24892662160696e-05
6.44145542043491e-05
5.12294552576624e-05
5.24545433361493e-05
1.15106652200238e-06
3.9435335477803e-05
7.39678065704289e-05
3.7690261939635e-05
8.15093933554544e-05
3.65965482008349e-05
2.03961786120897e-05
7.34006225300053e-05
7.84526267511142e-05
4.52263973367457e-05
3.91986921287987e-05
8.73180529614809e-05
6.54701920660006e-06
7.26808865908913e-05
7.00945393398148e-05
9.54030640180273e-05
5.96943805978401e-05
1.88169306424993e-05
7.95981386769365e-05
4.01065852534116e-05
3.89547381539433e-05
1.35104155586616e-06
8.66171217355599e-05
6.40898135888028e-05
8.60796266711433e-05
3.51927520350959e-05
4.2752547902602e-05
0.000119112037776497
4.48552667928594e-05
3.75279546826663e-05
1.42580156386844e-05
5.96213809758617e-05
4.61983869202165e-05
8.41038105970071e-05
5.16273786681311e-05
3.20868797782797e-05
3.85052473095744e-05
6.69108647950621e-05
8.66366857671605e-05
1.80111878585046e-05
8.8418464660284e-05
6.34786294997053e-05
1.13513361036327e-05
8.96011492748944e-05
5.00351509693677e-05
6.12802869967536e-05
3.07855220162118e-05
6.9951893283305e-05
0.000110815109545766
7.09126971848116e-05
8.64222869690443e-05
3.5481106094413e-05
1.4383989044745e-05
2.61599667517311e-05
0.000115940347796176
2.7765928370634e-05
1.9350506274829e-05
2.82090585068151e-05
1.30139697800044e-05
7.49574585409854e-05
-1.7147315889631e-05
1.03451928514135e-05
6.72338900454299e-05
6.03333444455895e-05
3.41955487815956e-05
9.98693532810995e-05
4.60352899831269e-05
5.99757817481768e-05
6.77489070055305e-05
4.88386664062005e-05
3.43534899281684e-05
7.88342075269208e-05
8.33680913675284e-05
5.98487502609105e-05
1.34692457858775e-05
3.31504919332344e-05
3.24981127560243e-05
5.37160371349198e-05
9.04828311638589e-05
6.32446545317609e-05
1.80014965392809e-05
7.08607688651221e-05
8.06374256185649e-05
1.77522023623717e-06
6.43508763214255e-05
4.57599678872515e-05
5.85962068490811e-05
0.000100118327830936
5.47729002988976e-05
6.69465143842495e-05
7.3762046643743e-05
2.46821954143163e-05
5.22725712105248e-05
3.93381032630884e-05
2.89105744631163e-05
0.000112534328117999
3.34039318394652e-05
2.11945750020109e-05
9.81657984730541e-05
6.33787389431632e-05
9.22523930770541e-05
1.85107780290111e-05
5.50777544099276e-05
5.57476277755852e-05
6.17749334861153e-05
-1.84498075841165e-05
9.13221280000708e-05
5.96523993757517e-05
6.2053613306838e-05
3.89853831078665e-05
2.62227474596338e-05
7.27563695320995e-05
2.21723923821086e-05
2.36699555859308e-05
2.25543684828093e-05
6.21986686424818e-05
2.96253302872815e-05
7.47594697630604e-05
6.37492438872387e-05
8.63001452103647e-05
6.72715609042552e-05
7.92160470747452e-05
1.4085254562979e-05
5.45802489699033e-05
-1.74116744324322e-05
6.16540952397148e-05
7.22425630025869e-05
9.60952091368282e-06
6.5163614582065e-05
2.00002885762102e-05
1.81573574987627e-06
3.59790061323789e-05
3.06638046830592e-06
1.28347058179222e-05
9.40357924284292e-05
3.51032691591528e-05
8.20093713846141e-05
0.000110182557104881
9.17941970925598e-05
2.82649083129819e-05
2.03715284424071e-05
8.35223466332877e-05
1.93665635266297e-05
6.6665360120815e-05
-1.00349128331959e-05
9.9516360607198e-05
-6.81548224064901e-06
0.000109702490354213
7.33866553386963e-05
5.6731774054884e-05
0.000110138052500652
0.00011709035995496
6.68091691903636e-05
4.68981400929501e-05
7.60695099482705e-05
5.45720492122601e-05
9.90456668577306e-05
2.73279105498787e-05
1.23597346625236e-05
-1.96422495146734e-06
9.26801410523148e-05
3.35677570835498e-05
6.08030609250008e-05
3.05914927001851e-05
5.89762668999958e-05
5.27345261525201e-05
6.12356604874923e-05
0.000102618627909609
6.77025117164616e-05
6.92947260907664e-05
6.07837362191415e-05
1.19805393348678e-05
4.46987812393065e-05
5.63192462784586e-05
9.26029758375815e-05
8.94561864519694e-05
6.52390505882704e-05
-5.677218084349e-06
9.05761821013699e-05
2.80660740880857e-05
2.89613931776805e-05
0.000109416547580225
8.5633017886073e-05
3.13092458303809e-05
8.07178599979091e-05
5.90820115217902e-05
1.96897454572554e-05
6.09516473464494e-05
1.4986934262095e-05
5.36960099032611e-05
2.37424630038721e-05
7.18220290323256e-05
8.31734569516929e-05
4.76592040019499e-05
1.70599342927146e-05
5.9455810837269e-05
8.32275356363462e-06
7.88905019789645e-05
9.17894171894533e-05
-1.48622275800041e-05
4.65504724846561e-05
8.22432919974645e-05
9.66029705300211e-05
2.01871553935423e-05
7.66900765968e-05
8.23373060694502e-05
6.63228154689578e-05
9.69599937562455e-05
4.98596907663096e-05
7.96111937806868e-05
1.5689727996127e-05
5.95208163059217e-05
6.67238668334743e-05
4.67464233944628e-05
6.98018325967221e-05
6.95118902013645e-05
8.32996208795363e-05
6.0306898523105e-05
9.56297893376099e-05
3.92189179676392e-06
6.85323686496459e-05
7.27582994093151e-05
7.15806278340182e-05
5.29582101762994e-05
2.24787978208867e-05
6.72915696217872e-05
7.4898306371579e-05
2.20264687902876e-05
6.93886152395162e-05
0.000102415833653152
6.93089180152914e-05
5.73636833013295e-05
3.13967188831367e-05
6.5360537750269e-05
5.35383532413244e-05
4.96479770914629e-05
0.000108485616442126
0.00010217495809825
3.7653484971941e-05
6.08158880082843e-05
9.38288933941199e-05
3.74654140686964e-05
3.12979946677762e-05
5.88588194901603e-05
7.6681392825177e-05
0.000115459461374685
8.41270277882915e-05
8.18166659638864e-05
3.83867957263733e-05
2.9702890860783e-05
-9.83903885557072e-06
-2.0594315328323e-05
3.40338562102993e-05
4.811509765762e-05
3.4591501090385e-05
6.98334018019425e-05
5.51114270398292e-05
-3.42686020000431e-05
6.14448333345023e-05
6.4928680068849e-05
0.000102304973262302
5.04285350096198e-05
1.74989298023351e-05
7.42828869381647e-05
4.26158820735358e-05
3.96812591623421e-05
4.68631110805716e-05
9.83556006861856e-05
5.4600622204302e-07
2.39457918006028e-05
2.39669463184254e-05
5.36977209267205e-05
8.52113565109761e-05
-1.87165827625815e-05
1.61515220046197e-05
0.0001139320626555
8.09138735525131e-05
7.40823662595685e-05
-1.04109097678066e-05
0.000117622325276596
4.7298122888587e-05
3.12515255446196e-06
2.83050486444943e-05
7.49102533769985e-05
0.00014712046391072
0.000108263828115629
5.91176165586682e-05
3.1562276624811e-05
0.000107770388268088
5.93718206887993e-05
7.26094969143835e-05
1.94536186671368e-05
8.73107457067751e-05
6.50393523462501e-05
8.51063080537736e-06
6.25495394358389e-05
9.01686411229742e-05
8.12651367640696e-05
6.41448872498992e-05
-3.67150914476505e-06
5.38502041962714e-05
0.000102270336124921
9.66756907034383e-06
6.9193132379452e-05
5.90153985211402e-05
0.000151167998859482
4.77688097987381e-05
7.4899763027849e-05
9.88559455842514e-05
0.000149841715103258
2.26941552856292e-07
6.08431412076597e-05
4.31099954743586e-05
2.99095169542567e-05
9.29451250857157e-05
4.56457268674666e-05
2.1438459315656e-06
1.01830350635817e-05
5.05427457927244e-05
3.76781602963154e-05
5.80882524597312e-05
0.000140198928715378
6.60468134107129e-05
1.20930951864817e-07
5.4947000611736e-05
1.0011959110803e-05
6.1604870098624e-05
4.99317782128887e-05
8.0991450378917e-05
4.81818156043008e-05
3.75159536828345e-05
6.52452611955369e-05
5.01789368228558e-05
4.84073511804615e-05
3.78323180513931e-05
8.16960880913764e-05
0.000128194669261182
9.18265729508907e-05
6.58891777693369e-05
2.92864359526648e-05
4.53811252692709e-05
3.29906951878894e-05
0.000103407147498875
9.30517264481192e-05
7.06042268848388e-05
5.1372148331899e-05
4.79094936536992e-05
6.05338283530439e-05
3.0366500751022e-06
8.04029810941436e-05
3.15650414255633e-05
0.000108143977508649
9.51067757175344e-05
0.000105833527694946
3.59964898247065e-05
6.62263016054151e-05
3.22130594618516e-05
6.13309693117019e-05
2.5644034639011e-05
2.05612244394344e-05
5.31671249534197e-05
5.44733614039403e-05
2.80651160605002e-05
7.60892952497832e-05
9.9738215568459e-05
2.80333925020012e-05
4.10881154811342e-05
9.2776741750534e-05
6.63892482831429e-05
0.000113295504634754
5.08924950280341e-05
2.95142634447913e-05
8.64241062741095e-05
5.9443717712501e-05
9.74324846287036e-05
-3.73323620852271e-05
5.22619195972087e-05
2.96707102541983e-05
1.94213022333747e-05
2.76669801703336e-05
4.24158992600839e-05
3.69435500341355e-05
9.9633301936399e-05
1.11839909855687e-05
5.11568087460037e-05
3.4765873453447e-05
-1.07658159618521e-05
0.000124049260010722
9.35537139866357e-05
2.33462902852197e-05
4.53887449493605e-05
8.58376496248473e-05
2.43243655420991e-05
2.02948620782707e-05
0.000112135733361439
-1.01969678113688e-05
5.58581329749056e-05
6.29093825859432e-05
4.87139928761938e-05
7.30201172711385e-05
5.28764045373384e-05
6.51142731561575e-05
5.76249642246579e-05
9.62805481666859e-05
8.96997023724479e-05
5.79390663506881e-05
4.99547651485504e-05
8.88480586826541e-05
0.000101524356335375
2.53309312814791e-05
1.77033894838471e-05
8.18021763228073e-05
-1.1669970080844e-05
6.99197826659875e-05
8.22284129255451e-05
6.96169656487996e-05
7.10816545102484e-05
6.1925631935365e-05
3.91851950439756e-05
0.000127059654836524
4.48717289420484e-05
3.62263087646158e-05
0.000121011305780742
3.97346388803177e-05
8.59471227718455e-05
1.04134215239768e-05
5.31528443737943e-05
5.14370613423443e-05
6.06456318414508e-05
7.88536749914478e-05
5.84483862525233e-05
6.20096791926861e-05
4.92719458329224e-05
2.70754518986171e-05
5.80464849811227e-05
4.15946253543172e-06
9.42015245405411e-05
3.76107914370016e-05
7.00887415926252e-05
4.63330118901601e-05
0.000101741149764642
4.66374054758978e-05
3.17466353162028e-05
8.72200293173553e-05
4.19776787823547e-05
3.067764770365e-05
8.00737827314978e-05
8.71579105062755e-05
0.000101099452201319
6.57524350463237e-05
2.29579283446804e-05
3.74626390762267e-05
4.29475425006944e-05
9.03358827738816e-06
0.000121783861015437
9.60830968702201e-05
8.22918441949942e-05
5.7960174334118e-05
4.48136632161753e-05
9.76534232913386e-05
5.51219869241426e-05
9.40419717762341e-05
8.04939770881489e-05
4.5372233459128e-05
4.40618429458938e-05
6.78010793578443e-05
3.26875160153063e-05
5.55442662770899e-05
6.09079944199115e-05
4.91991727620248e-05
5.34413958997942e-05
4.09048529806684e-05
9.78244342455525e-05
8.59435873204609e-05
8.73187742683469e-05
0.000100277995470315
6.18966721538193e-05
7.72640882550899e-05
3.46615366710833e-05
7.55991738511783e-05
-5.59511145612056e-06
1.30171277346919e-05
8.36898895735967e-05
3.04395824889169e-05
7.28894894727878e-05
6.38659547964301e-05
8.0138229530313e-05
0.000134079671674187
8.83508334469965e-05
3.13416238608309e-05
5.85253227760484e-05
9.68755985004603e-05
5.80121230778296e-07
7.01642871704911e-05
5.1319092483249e-05
0.000104346605934687
9.88388469818795e-05
8.37807420112504e-05
0.000116454401660607
-2.77025742109058e-05
6.50326711590915e-05
7.25854596504775e-05
7.05693096514147e-05
8.61703404168159e-05
5.09766242140378e-05
4.2367602764829e-05
5.5723597523613e-05
2.52218345800194e-05
0.000136619406119018
2.3671867637881e-05
3.35708600281295e-06
5.09091097434637e-06
5.41908466840218e-05
5.78950086919126e-05
7.16266798590143e-05
9.39215782479132e-05
6.97698451781319e-05
4.44653515464606e-05
8.04085219593782e-05
-1.08688063552486e-05
2.43672949981009e-05
6.12641954383214e-05
7.33175428625519e-05
5.89140664515724e-05
4.91943752026459e-05
0.000118437745536312
6.9799127638898e-05
9.18975576291825e-05
1.96107644984412e-05
0.000123431028309905
4.16750502983564e-05
0.000102419680540152
3.20642551039495e-05
1.71765830275778e-05
8.92391522354301e-05
6.22861517999126e-05
4.73839827123196e-05
8.1144897261428e-05
0.000148135845052569
8.17365200308102e-05
4.71217914279076e-05
-3.85643253743566e-05
6.80996333798509e-05
8.42057492665059e-05
7.373731521271e-05
-3.41594168700507e-05
4.73173012488705e-05
2.38241442306822e-05
3.84968047878593e-05
0.000104766842575028
4.03296720720788e-05
7.70954640685204e-05
7.46542312526316e-05
3.86416913689652e-05
8.76706954739373e-05
3.66374795675341e-05
6.32646267662015e-05
4.8161048179467e-05
6.01673366337134e-05
2.00103141000574e-06
5.15755380294097e-05
4.63392416453903e-05
0.000134113842102949
8.83600006278593e-05
3.90002501801914e-05
5.65607575152113e-05
8.40906420458919e-05
0.000103288034718515
6.82343282435251e-05
5.88880319825298e-05
0.000119166861604406
3.42868549660177e-07
9.56622148841107e-05
0.000132126479450725
0.000107006394269894
7.72198919551403e-05
3.30189261242299e-05
6.48009544761746e-05
5.72563270782186e-05
2.76641957877126e-05
7.25467941407599e-05
4.73184372161054e-05
0.000101727308287813
0.000119952590520667
4.71931706941024e-05
5.09214721222227e-05
0.000125363859223118
3.7552033996715e-05
0.000127747184245844
2.67478394868258e-05
2.84800490248962e-05
5.67087965395573e-06
1.88686538502045e-05
-8.03326855969118e-06
5.5498217875423e-05
6.38415571893945e-05
1.50675048058608e-05
1.89580620036162e-05
6.28941667112043e-05
2.53582965777329e-05
2.47023128779351e-05
2.77970231435226e-05
3.24491281017765e-05
1.24351355513644e-05
4.3169145343249e-05
7.63928554662642e-05
0.000124735308799409
6.17924415574062e-05
8.93693263235519e-05
1.2008969500087e-05
6.24577672607256e-05
6.35402851536418e-05
4.561192138352e-05
-1.50272417601578e-05
3.01846027685883e-05
0.00011935319616789
2.07772412759404e-07
0.000118474949290883
0.000110620981725049
7.72274364413174e-05
5.20879216060094e-05
6.93334347127793e-05
3.45599017035301e-05
8.87569139870141e-05
0.000141259488450842
4.46149555259834e-05
9.2183599331768e-05
7.41990832405584e-05
8.68430712530439e-05
0.000125112289259333
8.30613013961186e-05
8.67408731561565e-05
0.000111376694908997
6.52915567182552e-05
5.3131065630206e-05
3.96582322378724e-05
7.39155104363777e-05
8.7713198174096e-05
3.98563546385755e-05
5.47153581548259e-05
8.71144277507199e-05
3.31079311160716e-05
0.000104026520662225
5.65217552513861e-06
2.23302856016451e-05
3.56399463152052e-05
4.55934932941065e-05
0.000112795301800771
7.70435115070646e-05
8.45958376841713e-05
9.7591079049768e-05
0.000101724348652679
0.000107460646168249
5.38540923791807e-05
2.29631589438184e-05
0.000115866618035246
5.64229933432816e-05
9.14682104180735e-05
9.78203901908923e-05
4.14369730801519e-05
4.08425767472582e-05
8.66820486924357e-05
3.55655662706659e-05
7.15390542291539e-05
5.03970093291025e-05
6.55155835099488e-05
5.36619191706245e-05
4.7130076638518e-06
3.7487110749925e-05
3.4707125197512e-05
6.46869378560032e-05
1.43043755330565e-05
1.13088020093468e-05
0.000120091588089369
6.99520026282599e-05
6.28039783071003e-05
0.000105391849857466
4.73044211078114e-05
3.1249387660219e-05
6.47159367049275e-05
4.27824956874394e-05
9.16554123931186e-05
1.06728146151972e-05
0.000116529672697258
3.73977743127382e-05
6.41753565758098e-05
4.97837412726878e-05
7.55821531544522e-05
4.94023954960723e-05
5.70974352850943e-05
8.52920394253874e-05
8.74746668682595e-06
7.45103698915935e-05
0.000125330907603956
-4.65963115979909e-05
7.24346606551891e-05
4.86218707388399e-05
2.61056158033478e-05
7.05948623443927e-05
3.74443159478021e-05
3.07263911149801e-05
6.49593142872216e-05
6.77818479491029e-05
0.000112001449068239
6.70514604061606e-05
4.78097352748479e-05
6.52236084229719e-05
4.8175329874767e-05
8.66631674540793e-05
1.38067336655993e-05
4.44185356475961e-05
3.86406878565473e-05
0.000116031150578748
4.43768123207982e-05
5.01083088630236e-05
5.96698847505406e-05
5.57999547407518e-05
2.49459207581253e-05
1.40425413374222e-05
8.85859959353171e-05
5.22486034017561e-05
9.6658983469349e-05
8.51392519159585e-05
7.92175856907075e-05
5.8831122812606e-05
5.862113896901e-05
3.48062072791076e-05
3.20825096093553e-05
8.97221835011427e-05
-1.07744785501335e-05
5.08274422274875e-05
4.25603009942349e-05
7.88241368165163e-05
2.89093158195015e-05
0.00010710890742914
9.81238978333131e-05
6.99069171500589e-05
-5.06823158188091e-05
4.28513237092172e-05
6.38964400019249e-05
6.29577782510432e-05
1.51718103518888e-05
1.07312601573776e-05
4.92966250138827e-05
5.98449421949481e-05
6.51518544256598e-05
4.21763375693641e-05
4.34377126650362e-05
0.000106487061525672
5.39556199444512e-05
3.96468400896277e-05
4.46413374696375e-05
2.04435039557997e-05
6.12636312195929e-05
5.12135428712815e-05
6.92823588756641e-05
3.06573732291047e-05
7.54499361090569e-05
7.54037328626415e-05
3.35189735251669e-05
3.14448199806269e-05
0.000115694050465508
3.13719570795644e-05
6.36505298238534e-05
6.0858419959892e-05
7.28781068183444e-06
7.15623695661054e-05
4.80267846335302e-05
0.00010389323350224
0.0001239967644808
0.000110171976873285
2.72155347408343e-05
2.7425754933479e-05
8.38368705099603e-05
0.000105322325351201
8.72230840928423e-06
3.74032061255359e-05
4.70224817664286e-05
0.000105449731718446
6.17280122242993e-05
1.45134504017185e-05
3.5959893087419e-05
7.39367292522749e-05
8.00776462249975e-05
7.23717691827281e-05
7.05119815174214e-05
3.52157586016697e-05
6.98830541267372e-05
0.000113290695638165
1.93688180980295e-05
7.72458509725259e-05
3.62989851067923e-05
3.87562122150543e-05
5.71003701686429e-05
9.98085476408255e-05
2.28163357568138e-05
6.53430817747119e-06
2.31502958627446e-05
4.14694858800769e-05
3.58913398949908e-05
4.14332223738001e-05
2.25238677362096e-05
4.22977795943529e-05
2.70493638026394e-06
8.96222241947733e-05
-1.42219770467856e-07
6.36511704589772e-05
0.00010394560150002
3.62510632775516e-05
4.09760409241644e-05
5.29313826463087e-05
9.10738501077351e-05
0.000114169549631079
5.23168128766441e-05
6.55658630541987e-05
3.85087176715523e-05
0.000105107838575847
3.25668014587002e-05
3.38828413606109e-05
5.99564847283331e-05
4.03745357294572e-05
0.000111044936734501
7.79862537699693e-05
4.31130035760059e-05
5.0487444783246e-05
6.54407075910671e-05
4.69547348749813e-05
5.34736605888208e-05
1.54992939539427e-05
1.87076482539802e-05
4.46328497927324e-05
7.24154442614681e-05
2.59104216234393e-05
1.09355009467816e-05
4.66688372569123e-05
9.95615693668893e-05
1.52166307311728e-05
6.22551189673955e-05
7.31825855377302e-05
6.02959855311925e-05
5.5615747247859e-05
1.85627523492143e-05
5.05650085037469e-05
7.68478506239306e-05
4.8693512555669e-05
9.19571657262437e-05
2.97385734617261e-05
9.98663173160852e-05
0.000110896748464465
5.71864291718958e-05
0.000120629126195376
3.31481354342133e-05
1.41877382418263e-05
1.91042765310868e-05
0.000114926228317091
2.54239343972289e-05
6.33582938290344e-05
8.10112995507605e-05
0.00010405288762362
1.86974676381675e-05
5.74937538164873e-05
5.25088523941045e-05
5.3458646445173e-05
5.13334786753102e-05
6.50334807370002e-05
8.80865336428034e-05
7.52263646484581e-05
1.80928854614909e-05
1.15869079236569e-06
4.58477211583563e-05
5.67929928540497e-05
1.36473036370177e-05
4.44323435824211e-05
4.87016635075453e-05
7.71076045052245e-05
0.00014225860050844
1.76092269272292e-05
8.39340948302891e-05
7.54044952076329e-05
7.12962229113298e-05
9.74844631789438e-05
9.07745756507186e-06
-6.89501212286274e-07
6.36204042418999e-05
5.78483153627557e-05
5.01690885444553e-05
2.54603533707655e-05
5.34698602702767e-05
9.23387151280246e-05
7.85745101986061e-05
0.000100023966990655
0.000110673178961158
7.18776278045917e-05
3.47883946794423e-05
2.15436811623043e-05
5.31646261083686e-05
5.69619726326416e-05
0.00011931882610329
-6.21648763043521e-06
6.61772245755663e-05
1.52863101902646e-05
8.37622492593499e-05
2.61434214462084e-05
7.01050726386065e-05
1.13843696373192e-05
2.94745736687395e-05
9.72518400920587e-05
6.8144466527883e-05
6.83383092052553e-05
5.09360840334484e-05
0.00011667080023379
8.0012966301526e-05
3.83865077604013e-06
5.43139691209283e-05
5.73165112588651e-05
4.47644476880094e-05
4.14945534277251e-05
5.85297013905887e-05
1.62344550214661e-05
5.89678417106663e-05
9.46123784364095e-05
5.91136983380975e-05
6.44878126456358e-05
4.8511679517257e-05
0.000104712100849333
9.64085683703161e-05
3.93936564040919e-05
5.43636156021766e-05
9.4513301480832e-05
2.95084174555065e-05
9.05041705250904e-05
7.32271751649694e-05
4.31269754836883e-05
0.000105362764799188
4.54104373071459e-05
4.9747514829294e-05
4.92617428790176e-05
5.59926709275794e-05
5.21450034651764e-05
4.23096674576075e-05
-2.74053518187643e-05
0.000102834507450953
1.97235361680411e-05
4.96515910422383e-05
8.66830981743276e-05
7.29283090904597e-05
2.63746981159064e-05
5.744788558376e-05
0.000101650521475908
8.4724255721432e-06
7.06638779166741e-05
6.68526031114113e-05
9.44592303753357e-05
5.39388828077047e-05
2.7099416648835e-05
1.85338436376415e-05
9.02612248736581e-05
8.67356172063456e-05
5.70070082591434e-05
6.96406914158119e-05
1.84232736126099e-05
7.72374741616703e-05
5.19651744355869e-05
2.33789386545368e-05
6.99478781712995e-05
5.51706826973429e-05
7.7344936498363e-05
3.87434316544653e-05
9.44280927974667e-05
5.15414044312712e-05
7.93850055208359e-05
7.69537736261103e-05
9.56951177862588e-05
5.75357135965527e-05
5.15814737532578e-05
1.66983679050505e-05
3.41703736000454e-05
7.27510539099363e-06
5.2542640120811e-05
0.000124334433907072
4.60000883875163e-05
6.14035130750552e-05
6.18056122579871e-05
6.36811254009737e-05
2.67371243515822e-05
2.35154781343501e-05
7.53898424376624e-05
4.81293807362789e-05
2.81145058175499e-05
5.88292513446581e-05
9.3724290960995e-05
4.17942138771332e-05
5.89259776374602e-05
7.44182825359487e-05
7.25442411320311e-05
5.84448034180877e-05
9.60851023766843e-05
6.66801262912591e-05
0.000107724094092274
7.01811955375042e-05
3.72196825909718e-05
4.03940294689345e-05
5.47259012912633e-05
0.00014290961250692
2.99020795332229e-05
3.53190766164234e-05
4.7448383322622e-05
2.7401612233216e-05
3.56291482383581e-05
5.87965907983464e-05
4.3019750182134e-06
3.4268182125793e-05
0.000100255748398541
0.000106726352852816
6.29504025128116e-05
8.34856453611007e-05
1.93494529926374e-05
4.03885829480793e-05
3.4173914621258e-05
9.43330173523364e-05
2.7159257227749e-05
4.34705093647285e-05
4.17035024865044e-05
2.56299540668404e-05
5.04907611274054e-05
0.000128784959223165
5.76364312234983e-05
-1.07599328234235e-05
9.77518527340106e-05
0.000105686171534615
6.83853758235993e-05
3.82319976812421e-05
4.19804739625306e-05
8.36542171845304e-05
0.000119066496507249
5.38020560249188e-05
2.44477459519496e-05
8.30010780443814e-05
1.09761349573597e-05
9.73264451624489e-06
5.07977647186601e-05
5.62254634091353e-05
1.96445239670138e-06
6.98963076321994e-05
4.23588981994442e-05
0.000106159181649248
4.76685800434367e-05
3.05243519003502e-05
7.00214253637831e-05
-2.37538578221572e-05
2.55356119993097e-05
0.000103320200121181
-1.05643302647866e-05
0.000157986871812817
4.55880598871846e-05
5.74741156489993e-05
7.48590195800146e-05
0.000110710364577201
0.000115877274891186
8.42743539217796e-05
4.18041738284581e-05
3.65329188371574e-05
4.85381808754372e-05
4.84323161972433e-05
3.18735854033353e-05
6.75980029663776e-05
7.62846895615535e-05
1.37255608774648e-05
2.41584358744239e-05
7.48714813775297e-05
5.64538555642696e-05
5.56242665741751e-05
5.35573404434268e-05
6.70019173333894e-05
4.27084039307074e-05
5.15288845685531e-05
3.96429825392487e-05
-3.75851597418229e-06
0.00013650088108419
-2.48256030848911e-06
5.9192027262317e-05
5.26858649327405e-05
4.83994752685558e-05
3.73379442390569e-05
0.000119347540486761
8.3618889775784e-05
3.68494373042708e-05
9.63621179227205e-05
6.60661136075373e-05
4.02493175429025e-05
8.41802814695917e-05
7.15543484946823e-05
9.0466511624017e-05
9.54259931909296e-05
1.95082307176679e-05
3.94578875215582e-05
5.85987204769915e-05
2.57638088962669e-05
8.55593874627917e-05
9.14026428329493e-05
5.1340460579754e-05
9.78770368787745e-05
7.92712010822977e-05
1.27962290431436e-05
3.06590361208567e-05
4.37486078029885e-05
3.69784060613515e-05
6.36993229035353e-05
9.97218841227861e-05
6.6415896069983e-05
3.4127825314503e-05
2.22619216474059e-05
5.54637063638276e-05
8.97017224739938e-05
7.4993457467355e-05
5.11691783787919e-05
8.65612318637064e-05
5.81388522597552e-05
8.16681103476774e-05
7.08996093246266e-05
4.7890941350084e-05
5.68346186633087e-05
6.79137782272012e-05
8.7591800292176e-05
6.8357193022568e-05
0.000107066606017466
7.49992947715728e-05
2.29354583458157e-05
3.67850324061686e-05
8.11870506696346e-05
0.000104029725769584
6.15579187650379e-05
3.70965821730109e-05
8.67934528417295e-05
6.40892043981761e-05
9.38457811765916e-05
5.14547709491129e-05
1.38417809815561e-05
7.20442408002209e-05
3.87687184069131e-05
0.000105076655289075
9.66449546602649e-05
4.14439239505031e-05
3.7899485048906e-05
5.05347364524951e-05
8.63087712398899e-05
0.000112513029223271
0.000103886200537457
6.8273560356221e-05
6.70131188025872e-05
9.81167629393489e-05
9.76240443382273e-05
6.32819799284411e-05
7.9660825157208e-05
3.50161749706206e-05
8.87947751566604e-05
2.7598536661228e-05
0.000114523378315791
6.80573742270551e-05
3.49991077106335e-05
0.000111000138653611
4.07706722739557e-05
3.89286933746295e-05
5.21731003691138e-05
1.28058811160453e-05
8.24402018537623e-05
4.22079549845794e-05
5.28470145818928e-05
9.63125588589832e-05
9.04005628244779e-05
0.000149385282110426
9.42407229283988e-05
2.58403428487366e-05
3.92749255620384e-05
6.32545099012047e-05
5.9621352881184e-05
0.000100832663210895
7.68267786830217e-05
2.91597309866021e-05
-6.09509220243671e-05
6.13622856002242e-05
8.56954321153093e-05
7.14631648551264e-05
-1.0163800554726e-05
1.39859231333688e-05
9.36909373537616e-05
3.85012763189716e-05
8.3004927875077e-06
2.4869389626711e-05
7.44491436388054e-05
5.07728296107284e-05
8.2253715317578e-05
6.25815126139703e-05
-3.5240200323737e-05
8.34097205011684e-05
3.63144911215165e-06
1.34485329719757e-05
3.8349084712275e-05
4.3496679916288e-05
5.20367169777777e-06
7.3214840190327e-05
6.87087147376404e-05
3.12379612000432e-05
6.55193240559151e-05
4.50554440483093e-05
3.78669083977183e-05
3.6790518326476e-05
8.05026669961858e-05
9.03119535298333e-05
8.38714117679821e-05
5.75094376120407e-05
3.97708975237627e-05
6.98978332671062e-05
6.2534254475585e-05
2.01050376658636e-05
8.07643812202884e-05
1.32657306253833e-05
7.1365473271885e-05
5.05560014298036e-05
3.77394298471794e-05
7.95744395783212e-05
1.72205159520958e-05
8.43696694826269e-05
0.000126513402591314
3.03232049741747e-05
0.000107822969681672
8.98097385944856e-05
3.19100294790051e-05
1.27379575095723e-05
3.50868254698638e-05
7.9452531309844e-05
6.61398383999854e-05
9.66063249331056e-05
3.23166435383799e-05
8.23005602969978e-05
4.71501857876575e-05
5.96642536855534e-05
1.48879692895145e-05
-3.49642446632744e-06
5.88998539309435e-05
3.98760969393527e-05
1.11513402102873e-05
8.1563929775362e-05
7.25745998678977e-05
0.000154421973130363
1.25733841643748e-05
2.07587686267226e-05
1.91856538575242e-05
4.92766664582386e-05
4.93452506507016e-05
6.79523272803735e-05
4.60749506994705e-05
5.47936540725266e-05
8.96916551769472e-05
5.82857061798903e-05
2.33836702782042e-05
6.70879553364558e-05
0.000101039308857653
4.66338080041816e-05
5.75221157453447e-05
4.05804477090793e-05
2.07900763991419e-05
7.34126183004709e-05
1.10810938744741e-06
6.45233728516557e-05
7.43556851316782e-05
7.4218984507596e-05
9.22020504628061e-05
0.000106478657407255
3.84197662195914e-05
5.095705485404e-05
3.58264976467776e-05
9.92719216992264e-05
6.17524931862738e-05
9.65224959026235e-05
6.28504598304112e-05
0.000104465647648519
3.06747524598258e-05
1.32475571889569e-06
5.88028536386281e-05
7.63131962525276e-05
5.58642571799419e-05
0.000123238174068622
8.01750959679913e-05
8.59930403111384e-05
6.16809067001662e-05
4.99044314447028e-05
5.54395982068231e-05
3.83915371065913e-05
5.37721630811956e-05
-3.88747379863288e-06
6.38365205909344e-05
5.2517691618889e-05
7.14627162103812e-05
7.34411944783389e-05
2.66414661638525e-05
0.000100769091549381
9.15630594654911e-05
-6.87898958568562e-06
6.28551123931626e-05
4.21947553813842e-05
5.49983971867964e-06
9.45063754080297e-05
1.10181507926191e-05
0.000101645620513188
6.27043789582384e-05
6.3345370857151e-05
3.26048660208904e-05
5.79114361556735e-05
2.43758795629444e-05
6.70356455786501e-05
9.03844653792511e-05
6.43700330010078e-05
9.44347028151397e-05
3.37543695303667e-05
8.89132506134182e-05
5.84597691383665e-05
9.07588765850233e-05
5.07253298239702e-05
8.03680153181781e-05
2.81938904410067e-05
1.80333139360884e-05
7.1622853175967e-05
4.74218265466875e-05
1.45469566614814e-05
6.70258321624527e-05
7.08653027735669e-05
8.28483441617378e-05
0.000120927702757779
4.94774259325413e-05
0.000119749045462955
2.12179827899404e-05
5.2581114360599e-05
4.75479395889536e-06
0.000106629292871298
7.23474876034335e-05
5.50953055607633e-05
4.13841832830459e-05
-1.43265709286038e-05
5.35064923431165e-05
1.26763213104445e-05
9.55412538452568e-05
6.50097938301238e-05
4.10193314376982e-05
7.44212209469921e-05
7.46919253504753e-05
9.75364093529991e-05
6.95326543635437e-05
3.57637239454841e-05
0.000112844140423584
5.92114042389965e-05
3.73742656029157e-05
6.5641828741452e-06
5.81816434211689e-05
6.83140338965715e-05
9.17588403046521e-05
-4.11827386639384e-06
9.41044162240778e-05
-4.31138745375236e-06
5.48862537460791e-05
7.23172013239355e-05
0.000100905266091381
0.000118967747253693
3.89525287643733e-05
2.13465745278507e-05
0.000103337515382832
1.95383218987187e-05
3.67014328868397e-05
0.000123045816205887
9.32159961735473e-05
6.69657830480161e-05
6.82592025876422e-05
4.53287242232984e-06
9.9941602534805e-05
6.27994494093846e-05
2.25272675205294e-05
0.000105949776319522
0.000107788905319029
8.12423151274315e-05
6.47512373100142e-05
3.41227404846294e-05
4.37091397383377e-05
4.84520414455949e-05
3.69011028250165e-05
5.31182060467471e-05
-6.57463271449165e-06
5.03401802158903e-05
-1.84319209776475e-05
6.35640762984529e-05
7.91042993626783e-05
2.04552457241625e-05
-1.74107520966445e-06
5.15033794888349e-05
8.40028991983185e-05
3.8876845311924e-05
4.46298921890597e-05
8.32465859666987e-05
4.97838778038883e-05
4.94019285754277e-05
6.08057795230765e-05
8.28706012876384e-05
6.40498628045339e-05
9.83640435033847e-05
7.16156779737913e-05
4.08379481416892e-05
8.10627139710605e-05
9.23945486472115e-05
2.79968861001693e-05
4.53876505227538e-05
4.97254070622471e-05
9.05854589575579e-05
7.05787779738329e-05
0.000105894103221238
8.22879186188118e-05
3.52312853972578e-05
2.57358322082791e-05
3.79878327737497e-05
9.24226032999712e-05
6.15027868546398e-05
5.87639073355999e-05
8.77876896673204e-05
7.56816271174539e-05
6.8477279085536e-05
3.59165263915381e-05
5.25717898250045e-05
3.79484042159769e-05
3.12905229225827e-05
3.06179407657386e-05
-7.53852315320159e-06
4.81200894492571e-05
3.05359113704214e-05
3.25934035991883e-05
5.90002055119429e-05
8.67552060724788e-05
5.0565034169111e-05
7.37259391363734e-05
5.14255641079545e-05
8.18078573118427e-06
5.67839729716452e-05
8.04681345303546e-05
5.00810706656421e-05
0.000104285700427771
4.73652134149274e-05
0.000116603937834327
9.16438426636658e-05
1.02722740301249e-05
9.43041074981078e-05
7.71111286101651e-05
5.19979592105256e-05
6.37212229852823e-05
4.6421950987651e-05
5.75030857769697e-05
5.61540001942823e-05
0.000107356137205114
6.51432691159236e-05
4.94554452454861e-05
4.1837468085563e-05
8.78740477856178e-05
3.83143413727699e-05
4.38236800870173e-05
9.82375460539739e-05
0.000101489014641261
2.90689256495407e-05
3.02929760445626e-05
8.43387708163199e-05
0.000111575718313346
-7.24969163113703e-06
-1.73216242805562e-05
3.95725255810267e-05
-1.64097803323055e-05
6.92600967151225e-05
5.92183643273172e-05
6.3736136665467e-05
5.75349284282684e-05
0.000100728074164284
5.94688557271501e-05
3.6689294447601e-05
-4.97483554500768e-08
0.000153060628683655
5.36318206762758e-05
3.90771975463963e-05
3.02018132006074e-05
8.41557277771941e-06
2.23080086862829e-05
6.01166930682024e-05
5.3018614237881e-06
5.59586561926886e-05
3.75621028773473e-05
0.000102933422169283
4.37420686784457e-05
3.39122704667743e-05
0.000112420719636808
7.50436580577169e-05
9.4903682444308e-05
3.16334582332769e-05
8.00584723432292e-05
7.1883055841072e-05
7.84390082292962e-05
3.18534219301061e-05
0.000100265141822526
2.47166180974129e-05
7.35471019591892e-05
7.20815043298444e-05
9.5383748404401e-05
5.23778409457436e-05
3.48464320609517e-05
7.9150510341557e-05
3.43058439235179e-05
1.151362368974e-05
9.98384831185705e-05
4.65575548505724e-05
5.56964743763484e-05
-3.03887701264235e-06
4.67983511004079e-05
2.11628816557622e-05
9.35257830683392e-05
6.55644851343507e-05
6.38463551699521e-05
9.62789649574541e-05
4.92248216675948e-05
-4.69850922272003e-06
3.77898493401509e-05
5.83195297615875e-05
-2.51873476974899e-05
-1.44195240698536e-05
4.49908187440263e-05
3.62814269603812e-06
-4.76063786519899e-06
9.40716990592233e-05
4.96219313445701e-05
5.03592000406877e-05
8.548517903944e-05
8.29771421696442e-05
8.28954596909511e-05
-2.17961147609948e-05
1.83554564107871e-05
6.30278030947281e-05
6.8720119962797e-06
5.74835054859611e-05
5.39947332885222e-05
7.77469983966949e-05
1.69425930999503e-05
2.21272656540045e-05
0.000104733940533518
0.000118180591183619
2.74177823102185e-05
4.13948176470104e-05
7.14668713637022e-05
6.15709343513445e-05
6.51237299003332e-05
6.73706376000532e-05
2.92497913007026e-05
5.06002545986018e-05
3.80362612139772e-05
5.53374529217313e-05
4.0064532161525e-05
5.71538273322863e-05
4.68367798958308e-05
0.000110648071141994
5.78467410228487e-05
1.65696508832174e-05
4.4714977972559e-05
2.93166980209776e-05
5.70775144400145e-05
1.67177012685659e-05
6.87385832289103e-05
7.31245233059767e-05
6.92437924867797e-05
5.98793110695953e-05
2.56512489605459e-05
7.88988758283627e-06
5.57670314815381e-07
6.53609742362794e-05
8.97133001643723e-05
9.1613662711271e-05
7.68529198970916e-06
8.05937895287548e-05
4.21647084765972e-05
3.8210877665537e-05
8.52521943933173e-05
2.84464746086816e-05
1.77694792607176e-05
1.72735798128145e-05
1.32328214635348e-05
3.96218023544869e-05
6.39133249423355e-05
5.994459192715e-05
0.000118526637788112
6.84694038858528e-05
9.04060363895955e-05
6.85897820627632e-05
4.88711231959275e-05
5.17884107935574e-06
9.41296692342424e-05
4.84943655581163e-05
6.72282774639537e-05
8.46089054861991e-05
6.81767300420262e-05
5.30274793074284e-05
2.58556628579243e-05
0.000117065005248953
3.58045579632023e-05
0.000120814671500976
1.64534033703015e-07
4.97424177604016e-05
5.08068900299458e-05
4.45072412831946e-05
-3.69041496302849e-05
5.59693301623632e-05
7.2365681415846e-05
4.65055772281405e-05
9.41734936987162e-05
9.19544627665118e-05
7.36162974293711e-05
0.000108903751797321
-1.03421184188023e-05
-6.33117621793067e-06
5.04433766492784e-05
9.66822450202045e-06
5.18526873085484e-05
7.91801666765487e-05
3.72173422178169e-05
0.000117562030170682
2.82181510670564e-05
6.26787705111882e-05
2.35566113728285e-05
5.30425321711544e-05
7.24947688478693e-05
0.000102022276689746
6.74674284338425e-05
7.1991967593789e-05
6.50558203709025e-05
9.49185638075013e-05
0.000125541072250778
2.40543741607324e-05
9.54781490699769e-05
5.46522907819808e-05
1.68052349466256e-05
6.95466106272258e-05
7.21163412596961e-05
6.32448796720657e-05
4.76189461455604e-05
5.94368147847727e-05
6.19758339199686e-05
5.74452759067383e-05
4.19703513148955e-05
6.30327978298504e-05
2.49282547134665e-05
2.72639163636967e-05
5.48634597790495e-05
-1.71277196609961e-06
0.00010724884878916
2.26190572013319e-05
2.28070775069099e-07
0.000112428438083368
7.82558111369994e-06
4.80496596806867e-06
5.93057336556565e-05
3.62843194761979e-05
4.78681582748827e-05
6.062706387973e-05
8.71246036615398e-05
1.54183091481333e-05
5.96570448490457e-05
5.14888369566156e-05
7.41524802021381e-06
4.01564648669012e-05
-1.95179419684533e-06
0.000108737677726331
0.000103250090152645
5.38053739587737e-05
0.000107867497482652
4.27184089881267e-05
5.19931625400694e-05
0.000104760607237294
6.0080203922109e-05
6.85916455580347e-05
8.15463314958875e-05
9.59414067165298e-05
5.96430122007354e-05
0.000102929636635247
1.2728608788326e-05
1.00185038140427e-05
5.96981028686957e-05
4.81889919917007e-06
7.02296677000559e-05
2.39940004566941e-05
5.61837280244002e-05
6.01863126010515e-05
-3.58394989761789e-05
5.63907934466919e-06
3.459887990448e-05
5.05321119858691e-05
7.47463792497687e-05
6.00889295554388e-05
-1.9323448291501e-05
4.15865891234572e-05
7.08111879107055e-05
2.63163942078038e-05
0.000115374552328542
1.30291849239779e-05
4.65404362346494e-05
4.77983879338473e-05
8.02888560186928e-05
5.10089503164997e-05
0.000119854118304538
0.000117572581741622
0.000119426606352913
4.21788744987858e-05
5.43402882751581e-05
6.97790287993053e-05
-1.61754622553227e-05
4.28283386968712e-05
8.44282654044369e-05
7.51786053898891e-05
0.00013496663814542
0.000112360832577857
-1.10731854911777e-05
5.70208975135431e-05
5.55107094873215e-05
3.4113000432404e-05
2.02030721660616e-05
4.65334177520144e-05
1.89767555751747e-05
6.78209197019198e-05
6.46313168258721e-05
6.43445622996283e-05
7.4397350148184e-05
7.06374277599109e-06
9.13410604189414e-05
7.04189930147719e-05
3.0679713483239e-05
7.19070401140729e-05
4.61297129659791e-05
0.000118922824570818
7.46610670414274e-05
6.33941740355139e-05
8.79767943207493e-05
6.62263148140922e-05
5.33562010093556e-05
5.84538247971065e-05
0.000118311904647519
4.5812773344407e-05
9.59479424721758e-05
6.92324717781564e-05
8.47263434982584e-05
9.16970736306723e-05
5.62314628973831e-05
7.2469159029345e-05
1.59068471217437e-05
7.7999934652533e-05
8.5141112695881e-05
3.12887171485401e-05
5.08750292540564e-05
3.35921079900786e-05
4.62206484098586e-05
9.49364795960473e-05
5.26776777404606e-05
9.34342965471134e-05
1.56197375754829e-05
6.39222745998941e-05
4.65597013049661e-05
6.08919294923032e-05
6.15144371288516e-05
7.33689983173965e-06
6.33008198690452e-05
3.20822986063202e-05
5.63696743516532e-05
0.000126209311118553
6.76539905634031e-05
5.5139483217768e-05
9.76534138013026e-05
7.80496548670197e-05
9.44064677184725e-05
6.01782604429362e-05
-2.07398332924737e-06
8.250935870634e-06
3.64514577248894e-05
4.75221678042725e-05
5.73070270240564e-05
1.5738233227055e-05
6.70230116370982e-05
0.000119230163151831
3.47097127868858e-05
8.88878384593828e-05
7.95681736815513e-05
4.6900192971012e-05
7.2991310948427e-05
6.23299164806869e-05
8.04207927474318e-05
5.59328957313281e-05
3.80648710669383e-05
2.26326905725622e-05
2.58936444584641e-05
9.63890440429992e-05
7.71898573250714e-05
5.36762901426418e-05
7.81125382583689e-05
4.61757678303071e-05
1.68423897562153e-05
6.21476666204952e-05
5.74667142263489e-05
5.27636749650639e-05
1.70786173222381e-05
-7.91380469920136e-07
4.16699796642485e-05
9.06423772854628e-05
5.97506727278285e-05
5.28080937746997e-05
0.000131567704457736
7.49837301123361e-05
9.25085109893111e-05
6.53251838450833e-05
8.08655720132008e-05
7.46058605422468e-05
6.40260251015518e-05
3.04930653130665e-05
-3.03688615656441e-05
1.15875720621936e-05
7.78968781712831e-05
-1.86104744068102e-06
6.26405425683194e-05
5.42037509456199e-05
3.40122405942164e-05
3.72901144022891e-05
5.1373795321556e-05
4.33753824020831e-05
9.28448137989912e-05
2.69659290643492e-05
1.28489468891372e-05
7.76724811565496e-05
5.8209070721638e-05
-6.05827053353364e-06
4.08540201087422e-05
7.49517324507311e-05
7.31440447068041e-05
4.63713682295962e-05
2.83223408285599e-05
2.90337177484092e-05
6.59954654239825e-05
6.48384758875216e-05
7.73710927973293e-05
6.27395272064678e-05
5.43709511146298e-05
2.83010703070232e-05
1.69402844610893e-05
6.16688433766508e-05
2.63973699698568e-05
6.23433497484757e-05
4.15825665195573e-05
2.2459149973223e-05
5.73500761905143e-05
3.55415395968606e-05
3.30764963903753e-05
5.56552950908776e-05
8.6889227301417e-05
6.01720195027601e-05
8.31928499121383e-05
7.46320518234627e-05
2.71553671342376e-05
5.87997082733618e-05
6.52157236182696e-05
8.14787748868449e-05
8.33687497651098e-05
7.32756273083385e-05
4.72833120579462e-05
7.37648592238655e-05
6.69395400983183e-05
4.52467896604453e-05
2.78122286231081e-05
7.35028586973198e-05
6.76942712358737e-05
7.09792771076622e-05
9.69099374612329e-05
4.98851755050312e-05
3.17978422244641e-05
5.75600253235408e-05
5.08149705719261e-05
0.000112629563040852
6.25119920100587e-05
2.95745576905848e-05
7.74921249621088e-05
0.000112418525078365
5.16671801094274e-05
5.68852534888361e-05
3.95340124401087e-06
1.84789995351959e-05
5.88082143284744e-05
8.81004334902595e-05
1.74272028750059e-05
0.000110350886420678
3.9015404425112e-05
2.04600330159075e-05
4.41921143491421e-05
8.86527357403924e-05
9.58454311380627e-05
3.42863644652054e-05
1.96159538163828e-05
3.60730830263728e-05
-6.58049010700908e-06
7.89070972966237e-05
6.78086241741805e-05
0.000108738541411729
6.25438154485388e-05
5.93498208755549e-05
7.68631273142946e-05
7.40675706199237e-05
5.46826962243121e-05
3.88493419525564e-05
1.06386601899687e-05
-5.96466666039802e-06
6.49196041294102e-05
1.75331706462198e-05
3.30311753494382e-05
0.000144971505117856
8.94141300785928e-05
3.94617356787362e-05
9.60141386040141e-05
5.71456540879323e-05
2.76922274100948e-05
1.47127186460372e-05
2.2553897545099e-05
4.59873645488201e-05
0.000143468310391048
7.28584453653762e-05
0.000139697311608552
0.000126203013739587
2.85287963026503e-06
6.55057788551109e-05
3.37240687031052e-05
2.36814417454429e-05
7.97406547914517e-05
1.55446188709015e-05
2.91218590130122e-05
3.63269766085489e-05
2.64946563198901e-05
-9.81695963583364e-06
4.93482029552766e-05
6.15021589596325e-05
2.28345460584741e-05
-9.1170537665587e-06
1.75182514961533e-05
5.3539999108661e-05
-2.27203578867679e-05
6.86356781581719e-05
3.19284360629407e-05
4.63587930458734e-05
3.49156745782569e-05
4.68090020715359e-05
5.96660592259899e-05
4.58868603512653e-06
-1.64689286042431e-05
4.36925986880391e-05
1.6207984073903e-05
2.51940666919891e-05
4.7018894703757e-05
1.56389747553877e-05
-1.35651246607258e-05
9.57486280737254e-05
6.43906511334657e-05
7.32883439630022e-05
3.83367155157947e-05
0.000115122331918946
7.52309269594658e-05
8.60947991582828e-05
3.50926873749413e-05
8.5674101801955e-05
-3.77462341220815e-05
4.2684022797859e-05
2.28644253185478e-05
4.54208815906651e-05
4.35644419817119e-05
0.00010924402201471
6.10012732477565e-05
6.46732478712596e-05
-2.88756394498632e-05
5.5350308351567e-05
-1.20197580056321e-05
0.000108075747602083
3.12326575819166e-05
4.07078339966314e-05
4.34792296270368e-05
6.05886098211726e-05
6.84281923128713e-05
4.00385077824699e-05
0.000101699010702519
4.68741522922786e-05
-5.57847643803751e-06
5.62478750461454e-05
7.05853582896449e-05
4.1261020406693e-05
8.35963651270449e-05
6.33138317708512e-05
5.93168840871498e-05
3.54785719997032e-05
6.00365933262335e-05
6.25419024454144e-05
4.64755215886376e-05
7.04532556104521e-05
0.000100147962340349
1.01550052282042e-05
2.85944342953917e-05
3.72511268602006e-05
7.97461654826483e-06
5.09351826833955e-05
8.16931556985014e-05
2.61696874035979e-05
0.000118544375679866
2.39321300977993e-05
5.85934439638705e-05
9.49601450593524e-05
6.30297185756795e-05
4.75354781593385e-05
3.11466352570709e-05
7.48618825882544e-05
5.30114372116957e-05
6.3554569003973e-05
7.39144294791647e-05
-3.03571930502423e-05
4.87848673819866e-05
5.9256975583038e-05
3.2759658947003e-05
9.69299528480779e-05
0.000107021667442867
8.66976204253861e-05
6.11350078857397e-05
2.46614582212797e-05
4.95800299116256e-05
3.86059075316663e-05
8.25917709017282e-05
7.89152817090477e-05
4.5830271664695e-05
0.000106911607927549
5.73759990362865e-05
3.26271123055407e-05
7.79810524922883e-05
-4.21133053474301e-06
6.17619809718186e-05
5.92603754271877e-05
3.90100198427125e-05
4.71984526233744e-05
0.000126281722445169
5.92347691820021e-05
5.54122130935648e-05
9.77395069876729e-05
5.14865266220862e-05
4.52477889961465e-05
7.58600524545389e-05
1.46395952823234e-05
4.28106856120865e-05
3.89173163553507e-05
0.000113959790012724
4.6772042703124e-05
0.000106205260564723
1.65801941525452e-05
5.29328658420603e-05
7.6759965530813e-07
7.54602012800526e-05
7.1409754880497e-05
2.15565712106574e-05
5.20227988164988e-05
3.09541651130474e-05
3.77843993754328e-05
6.4405396813058e-05
3.40180224911933e-05
7.43577488039708e-05
9.48709770259591e-05
8.51653052998586e-05
1.61826154583462e-05
8.79208699999951e-05
0.000139651879378257
3.84955584937633e-05
1.69547714661986e-05
2.9702913451329e-05
4.66653860476741e-05
4.62796816033965e-05
9.52832103587316e-05
0.000139808234422874
7.38177251672703e-05
4.71559549479257e-05
7.69372362571307e-05
5.6153652588702e-05
9.97639332358755e-05
9.95264197964781e-05
6.05689856051701e-05
1.66655687968859e-05
6.5385365615575e-05
4.82218366130904e-05
5.94118856597447e-05
6.04803109775142e-05
0.00010751367751292
5.93815840857678e-05
2.84265652487023e-05
1.71046201944744e-05
5.70159164787888e-05
1.75424425479138e-05
2.1217047759351e-05
7.86620670984521e-05
4.32318228307827e-05
2.50621611035984e-05
2.26081474771973e-05
4.74925691074484e-05
6.27507909874989e-05
6.7235634330747e-05
9.74084465582078e-05
2.63224370466755e-05
6.10715307345169e-05
4.42743265009607e-05
3.19496133226727e-05
7.25439555457929e-05
5.35449249579722e-05
3.37843098531197e-05
7.66488954769807e-05
7.03706959277307e-05
5.04070480667765e-05
2.06342410704396e-05
-1.31721848177016e-05
4.67289716086996e-05
2.06072524762767e-05
6.84083796569741e-05
7.64937243095081e-05
0.000128902915845551
6.81151340651867e-05
6.20981975609073e-05
4.41008414397275e-05
6.26884399295323e-05
4.49461080509285e-05
6.68940613287814e-05
6.04409050427626e-05
7.63555369152237e-05
3.53922439139099e-05
8.9303623076077e-05
1.71117946729852e-05
5.57057329227471e-05
8.36522629847556e-05
7.19876945540264e-05
0.000100791718502734
7.17554893029947e-06
3.03501980836497e-05
2.67465132939191e-05
7.34029026765089e-05
2.93526079042492e-05
0.000102664087978345
-3.75519527369481e-06
4.41979944556427e-05
8.21731410216261e-05
-1.4416455556401e-05
4.09486673575473e-05
-6.30868392157297e-06
2.41360373582152e-05
7.89713016105195e-05
3.1202750252606e-05
6.79296318952085e-05
9.87732232783544e-05
5.31898489753964e-05
6.6560520510863e-05
3.14941224241582e-05
5.7379342497668e-05
1.7658222916278e-05
0.000104674653974541
-1.05385153138279e-05
8.66207632756925e-05
3.74147149418052e-05
8.87564234643635e-05
6.67833926314145e-05
8.10256405961142e-05
4.61898302025928e-05
9.04679247956963e-05
4.31806950532087e-05
2.67106513303087e-05
4.75636652591994e-05
6.71306696316383e-05
4.9586162671391e-05
3.92541587824088e-05
4.37928610824023e-05
6.79440918702643e-05
1.37769543450765e-06
6.65515002169357e-05
2.79316867607172e-05
7.59823083234619e-05
3.42984082362959e-05
4.82392678625386e-05
7.9247908925156e-05
4.02804562829906e-05
7.53472383745725e-05
3.08641241257247e-05
5.38268809458982e-05
5.9767520427778e-05
8.40169354386545e-05
6.66783799440684e-05
5.94823700972851e-05
7.21825416331141e-05
5.39957897176521e-05
6.2433163326259e-05
3.18910635058378e-05
8.65820701763428e-05
2.2744230268869e-05
5.71003433188243e-05
6.14059814706458e-05
1.10774028473099e-05
5.88091475840935e-05
9.63103815633647e-06
2.27044761617761e-05
6.36330842883977e-05
4.47679652440683e-05
4.05438528539558e-05
1.55529338682169e-05
8.70725671856194e-05
7.71015103101701e-05
6.01012126785485e-05
3.12143160460375e-05
6.52114883991526e-05
5.884388209097e-05
9.39899871942045e-05
8.32577882482922e-05
6.2724701144525e-05
6.39073242188952e-06
5.63290170707524e-05
0.000113928669975232
6.50557163668748e-05
4.04300071917725e-05
6.12360765957556e-05
9.19416327273722e-05
2.71157009751846e-05
7.5434817825801e-05
4.22417166702489e-05
6.14769136883568e-05
4.49958220792502e-05
8.33781812690389e-05
8.26934791558167e-05
8.00502195011285e-05
7.15135154247102e-06
6.95595668705172e-05
8.73660097240016e-05
2.59564962148915e-05
6.00548667146326e-05
6.66605475874838e-05
3.92349102492813e-05
1.72333776069829e-05
1.67480620203342e-05
4.41606873125446e-05
9.77465103895377e-05
7.4999431109731e-06
7.32887056348575e-05
3.90292064131144e-05
6.06936901522661e-05
6.20389780465925e-05
2.65302327790798e-05
4.32939744948769e-05
5.11982403207107e-05
6.78500605328651e-05
0.000107914833274595
0.00012714822025894
3.20192305361933e-05
4.22852721043052e-05
2.89339722886918e-05
7.99060283280729e-05
7.98131837728116e-05
6.76134203142444e-05
9.81304047681639e-05
3.76252296370138e-05
5.67820760455516e-05
4.59489033774313e-05
7.32273220609146e-05
4.88180577489536e-05
3.09215629310517e-05
4.40867218466329e-05
0.000123838877058239
3.86613937397684e-05
0.0001122528948307
7.80172520366384e-05
5.01020272211962e-05
5.66348269272705e-05
9.57185993147767e-05
4.99754722569106e-05
4.84907095985674e-05
-1.22336863360304e-05
4.84219021563587e-05
7.24065891265513e-05
-1.31613567318376e-05
8.171738890912e-05
2.16638076248281e-05
1.2206377572286e-05
8.38406370462208e-05
3.73145227743287e-05
3.3669749405809e-05
3.80585078101972e-05
9.55045951415194e-05
7.67168078156065e-05
0.00010339837328712
7.83159656402911e-05
2.00454819847441e-05
4.93798006107557e-05
3.86877294010866e-06
6.13530618261917e-05
5.4739871223393e-05
9.17001821252765e-05
2.45791135584042e-05
4.3545854540554e-05
6.08154536388874e-05
1.92237156643553e-05
2.28331978521603e-05
7.60518774668381e-05
0.000141542826916303
6.49947476842142e-05
7.77156451956897e-05
7.25971002980795e-05
7.65913689034975e-05
9.9592562182409e-05
9.05736212723121e-05
2.12575668613615e-05
4.46383126775457e-05
9.2136655154938e-05
3.77026024751174e-05
1.19264289747777e-05
-2.08463260109563e-05
4.23595970448867e-05
8.30959053488923e-05
7.42008511558646e-05
5.2972347661413e-05
5.90738738571601e-05
4.35885067843839e-06
7.55870924576476e-05
7.30570789976839e-05
-5.71773068516264e-06
6.9970234763852e-05
7.71395256887327e-05
1.46818499854606e-05
5.95959369567456e-05
4.51137541000253e-05
6.67580846993839e-05
-3.43402440227989e-06
1.262754972507e-05
4.67582935207949e-05
4.36036442356886e-05
8.86171702593231e-05
7.2766906723637e-05
7.50492578133246e-05
4.85062285524553e-05
8.35186567999149e-05
8.00772394598648e-05
1.26206255869158e-05
9.72559061117019e-05
6.62785923036005e-05
5.01100470414039e-05
2.41515207985063e-05
2.36021240150796e-05
5.14786317381182e-05
3.94689542100244e-05
0.000106295199813866
8.79096025891275e-05
3.38309515596843e-05
6.26031364602057e-05
4.0375139537935e-05
0.00010057755330324
2.1900998380408e-05
8.15865867996621e-05
3.11470606881004e-05
2.87123206704795e-05
8.91361180478009e-05
5.06645290859956e-05
7.36553421866968e-05
0.000108122486729369
1.27293600901269e-05
2.76912969642682e-05
4.63391873278793e-05
4.95194507115576e-05
4.20474463280942e-05
6.62464680012028e-05
4.11888867264402e-05
6.72474469706951e-05
9.01278054631946e-05
8.87917071643975e-05
5.35791788889045e-05
4.36491635961325e-05
7.19040903692811e-05
5.37948330937521e-05
0.000102341709458276
4.627156705504e-05
9.7496126664052e-05
6.14956857042129e-05
3.22434747628261e-05
4.66153104497856e-05
7.27092106329509e-05
8.91124669814973e-05
9.02113452047413e-05
8.90171975460373e-05
-5.87658448754838e-06
2.96592274016135e-05
6.8020055004677e-05
6.33643106090154e-05
3.2238613620965e-05
7.07015080096041e-05
4.63288939402103e-05
5.93466883318098e-05
7.30387766174034e-05
9.88664409305694e-05
-2.22490444478927e-05
5.53394133107468e-05
3.13849634838026e-06
6.53828232798686e-05
7.04355578407916e-05
9.68756239033854e-05
5.91104821117441e-05
5.9983861971458e-05
2.11384262365948e-05
3.302002990291e-05
2.14979897083977e-05
7.14638976142054e-05
8.36944445353526e-05
2.80750595510568e-05
5.38888731670606e-05
3.02826940577378e-05
6.17462558814264e-05
6.22029818730281e-05
6.48072898542321e-05
-1.5846188465722e-05
4.55828253603751e-05
1.97686747994686e-05
3.02958642211826e-05
7.85793921177919e-05
3.07914903549028e-05
5.1455161848273e-05
4.83870306927495e-05
-2.99140714755022e-05
8.98376383890312e-05
4.36919643648185e-05
3.91053352755675e-05
3.73106509346839e-05
-2.43601436237727e-05
5.12227353139562e-05
5.76505630319748e-05
3.39266845309937e-05
5.81211329956105e-05
4.97141260441474e-05
3.48101277084436e-06
9.69289257406138e-05
6.19932312871227e-05
8.2437126337565e-05
8.71894506005838e-05
3.45128027573524e-05
5.84031005787096e-05
8.49539186944917e-05
2.0715924596924e-05
2.61353863586875e-05
6.24237971574678e-05
5.29136785139523e-05
7.46263482322643e-05
9.07306709692883e-05
0.000108186211680766
7.86910080749275e-05
1.1328467547774e-05
6.91815351209228e-05
5.8506810392547e-05
4.51872925464996e-05
3.89059571227986e-05
4.41258766508122e-05
6.34559640756239e-05
3.65876276931078e-05
5.89879420666506e-05
4.84631006715426e-05
6.34866989992213e-05
6.41593194009721e-05
6.46393210637096e-05
9.60430370586389e-05
9.75393793113088e-05
4.34933512683444e-05
1.01020588752445e-05
7.91616699423917e-05
4.98279999749341e-05
1.14851251514248e-05
8.9758713839221e-05
6.13659412609685e-05
3.76469647279936e-05
3.60324392465529e-05
0.000107868134805622
7.12433048608864e-05
6.89440698144683e-05
5.19085578266997e-05
3.13911412070152e-05
5.69080715171402e-05
6.84683583958836e-05
7.30824811835002e-05
0.000114534269862674
6.37646470756972e-05
3.14313739610646e-05
7.37460300797956e-05
8.2275464739893e-05
3.73060613237699e-05
1.32020524385762e-05
2.26546007428526e-05
5.19273994153501e-05
6.50584557342356e-05
5.96636582213409e-05
0.000120780489517688
4.03542256594638e-05
2.75412685920818e-05
9.14626664757525e-06
3.40636086269988e-05
2.93810742939565e-05
4.76778456891375e-05
3.95201066724776e-05
1.17329425320157e-06
0.000103697136900457
3.30332990371068e-05
6.09644659506248e-05
2.87628048149737e-05
0.000112977892031382
0.000109379449112424
7.65590057224321e-05
6.72152311576175e-05
5.18041131150839e-05
9.07315660885663e-05
2.27577969274929e-05
3.40092049933326e-05
9.68630521248657e-05
3.40096572295699e-05
3.34089488277254e-05
5.06838933572752e-05
2.704340662547e-05
4.61160013617696e-05
6.28979195009716e-05
4.25750145531448e-05
8.42128241580983e-05
8.81953804365616e-05
0.000103683417886834
6.2230972023214e-05
9.10282904860246e-05
3.41423303632278e-05
7.1572360247999e-05
8.19623661365197e-05
1.57796117697457e-05
4.35900975603568e-05
6.57468574205955e-05
5.98009277501325e-05
4.41221390929628e-05
-2.96493276367117e-06
1.39770657825393e-05
8.16305482963157e-05
5.00378684165301e-05
2.10596632584694e-05
9.19123799140402e-05
8.75253272271213e-05
2.12720498672118e-05
9.52716346683942e-05
0.000121010716627401
5.95633496573687e-05
4.50479914054709e-06
6.70754711506723e-05
4.87342924070536e-05
1.86840869029869e-05
6.64392916475165e-05
0.000116394744019736
3.79371476224805e-05
2.85050334797466e-05
0.000113151183371785
2.08850091641253e-05
3.16780518790825e-05
6.68986973295721e-05
4.91806471336954e-05
3.21462864480686e-06
6.00020574363203e-05
7.09583114722761e-05
4.3115165838988e-05
7.69603906298124e-05
0.000132583938263539
7.03187878229056e-05
3.42788345651057e-05
0.000100466325058801
1.46779938905866e-05
5.46599888201378e-05
5.06037392271993e-05
5.44758611767384e-05
9.97249601371781e-05
7.96890959045089e-05
9.8021067152834e-05
2.86677820291367e-05
6.16150859083358e-05
3.85140125609421e-05
9.08243213430634e-05
3.67604894482764e-05
9.7484358296089e-05
7.29617983609872e-05
0.000111936830244538
0.000124543282917988
9.84310856295623e-05
2.47228970847378e-05
9.92539851344928e-05
4.73805500935867e-05
1.00710745238396e-05
3.62987324994279e-05
-2.33884430378694e-06
6.83127240259651e-05
0.000114286956356218
4.26434941170425e-05
2.2140681269761e-05
4.7049711303328e-06
3.58854725777695e-05
4.26395758898264e-05
6.42465230776849e-05
8.50559217703289e-05
3.03571569422422e-05
7.2433072179495e-05
4.37890876011597e-05
-1.69250928416649e-06
5.6725884143331e-05
9.66635638930489e-05
2.13721336197609e-05
7.40764758039332e-05
0.000132120780010265
3.54528849034357e-05
-6.63734515461968e-06
5.70193856729358e-05
4.39470469521781e-05
7.73149048616404e-05
8.33853582378138e-05
9.49426816042743e-05
3.09804479146425e-05
7.29569558458111e-05
7.55149155810727e-05
5.41787856943328e-05
-6.62656725277209e-06
8.63829844975409e-05
7.39311622488172e-05
6.17700931157727e-05
4.65234409241135e-05
4.88319231484251e-05
2.19333049360306e-05
6.6226526069108e-05
7.63360087201867e-05
5.60115407698207e-05
9.13701338160502e-05
9.35098273567496e-05
8.45463889310899e-05
6.41795436091769e-05
8.89785492032782e-05
-1.41356941244399e-05
5.30877816436211e-05
-4.82518522276966e-05
2.91397046427943e-05
-1.49374066296912e-05
7.43280019480851e-05
1.03237803550676e-05
6.3569171093689e-05
5.9272577637053e-05
9.59062470865159e-05
7.93400555077265e-05
7.29162541148767e-05
2.98852735629869e-05
8.46440895166325e-05
5.19027455896421e-05
6.62540494195552e-05
3.12467033500733e-05
7.63495338097528e-05
6.9562516843735e-05
5.61186017173786e-05
2.61965282757672e-06
1.34570600058432e-05
4.55054993287017e-05
7.24994690701864e-05
6.65291778890759e-05
6.66910385886827e-05
6.24772805650789e-05
4.12499797245972e-05
9.034167300046e-05
8.07052025954127e-05
6.69033475523079e-05
8.24333532617743e-05
7.20612214202379e-05
9.22364588580618e-05
6.51456166244236e-05
7.49413196594674e-05
1.44928633889062e-05
0.000103429701388532
7.47451767105014e-05
6.36716013031998e-06
4.00099932974602e-05
6.80072785265245e-05
7.24263630266537e-05
5.15990326117077e-05
4.24067361385101e-05
4.00904377808985e-05
8.97399086201318e-05
9.57780229874237e-05
4.10442421299529e-05
4.95918968620786e-05
7.70641920913021e-05
3.4008779520569e-05
6.1152488035548e-05
4.30310342704563e-05
7.89733748822366e-05
7.27741986847501e-05
3.77927677642099e-05
7.03214069044266e-05
4.33343722118414e-05
2.91999106455923e-05
-3.78554925186828e-05
3.32055714575076e-05
4.03282515465785e-05
0.000101876007859191
6.78348994272126e-05
3.19974770621235e-05
2.45258827108848e-05
5.18663302416904e-05
9.00713143071002e-05
5.60683152145404e-05
0.000154594821165458
-1.13449046723606e-05
2.55715914282044e-05
1.86995688499498e-05
6.82779505246137e-05
7.20953950272869e-05
2.75262653843617e-05
9.16140936277364e-05
2.80965955993058e-05
6.5799114727076e-05
5.31682410302189e-05
5.85584985576453e-05
-5.23268609088686e-06
3.86390826423168e-05
7.47104761169683e-05
0.000109411557214029
2.73984445576542e-05
7.75706963389592e-05
4.22570612377926e-05
3.08192031932204e-05
1.91317299384964e-05
8.28327477578888e-05
8.32856565620334e-05
4.90956824483779e-05
7.37651027553845e-05
3.22202972054161e-05
0.000100231257236462
0.000103407151461453
6.74762547293188e-05
4.86049857141736e-05
4.52755955537881e-05
5.67616046150127e-05
9.84243136896322e-05
4.92940660911536e-05
7.36714321375812e-05
8.0637352907438e-05
5.22609811663786e-05
3.25033034701392e-05
6.30407592781486e-05
5.2410659757369e-05
7.2299205015176e-05
7.62671578754076e-05
5.30827379031226e-05
8.98717600988118e-05
5.82744239350219e-05
7.98691239519605e-05
1.0605563962179e-05
0.000117598569977824
6.35452081791786e-05
7.83990102243801e-05
8.83436369644346e-05
9.15610056185823e-05
5.8791740186533e-05
4.45145712292513e-05
9.09237528305966e-06
6.70460770200861e-05
7.08459656396011e-05
8.34767045532141e-05
1.53267917235217e-05
8.67577635705983e-05
4.20958278827337e-05
4.30879150469372e-05
2.21481801875194e-05
1.4657175264358e-05
8.43675624182121e-05
-6.20907695266215e-06
2.96156702578595e-05
3.08616485818645e-05
6.01039680747536e-05
4.96904630231156e-05
5.12983999712056e-05
7.20450145704918e-05
3.01927810798346e-05
3.37933506703336e-05
4.29392031345126e-05
5.03313348789055e-05
6.08153419088993e-05
5.52565208593584e-05
0.000115353674056324
8.02954007191589e-05
6.46010555515849e-05
-1.04355006207672e-05
1.59791695260696e-05
6.20597672569717e-05
5.92581814239318e-05
7.5236546946984e-05
2.06338829070256e-05
6.53458727939829e-05
3.56749155949701e-05
3.1803397038866e-05
9.96563416752254e-05
5.60216321212633e-05
6.78480830604875e-05
-1.51207831304249e-05
0.000108942031420102
0.000106948872033843
1.84767195497301e-05
6.87175310937318e-05
3.71615090436639e-05
6.93103219990531e-05
3.97437154715306e-05
7.05795350332343e-05
6.57582463945785e-05
8.6043878707677e-05
-8.60238981475664e-06
4.73479299591546e-05
9.16949989114324e-05
8.48198002326013e-05
0.000109703783307522
-1.93926937180758e-05
7.91711730033702e-05
8.68680866574149e-05
9.17336565085163e-05
6.00190436358177e-05
7.4311871392395e-05
7.43599939114706e-05
4.56933242693409e-05
5.84943142921951e-05
6.14076884989557e-05
1.55190605841527e-05
6.454175617073e-05
8.09867771527529e-05
6.63664353874872e-05
1.56235482989504e-05
6.7185940431642e-05
7.07132967131395e-05
-2.11886113121144e-05
8.91369167648523e-05
0.000131482761843527
-3.00800190549205e-06
8.36185159924026e-05
3.91534739913525e-05
5.489042811012e-05
3.07157524076077e-05
4.3854986430355e-05
8.03660423480944e-05
1.193159966472e-05
0.000136268285306923
7.52332816971867e-05
3.39257289767216e-06
6.38062389940907e-05
8.5696360350001e-05
0.000134466270652603
3.45222245059361e-05
6.35125950050741e-05
7.62162468989917e-05
6.92106861925286e-05
1.52642870539472e-05
7.34878202118493e-05
-7.90232585048867e-07
5.63419844920748e-05
7.41754810645939e-05
5.98017563216173e-05
8.88675389563084e-05
9.33300116310204e-06
4.12591121350115e-05
6.13938504959052e-05
3.83959057827488e-05
5.41133721130416e-05
1.16210054225273e-05
8.58179345696248e-05
7.86215358816085e-05
2.89993325529186e-05
6.73290399351897e-05
9.8121373813149e-05
7.17583223087473e-05
0.000130208749238027
1.76549937386672e-05
7.79413209959027e-05
0.000109749833619579
7.29313515611141e-06
-1.03621195290185e-05
6.03148367858885e-05
3.35372407038051e-05
5.27434213369517e-05
7.24138132319367e-05
7.94249798306016e-05
6.12095154520518e-05
3.13780716323264e-05
4.07721095720906e-05
9.25142676029435e-05
5.71305403837522e-05
0.000128742655808618
6.26532124241388e-05
5.01857036948516e-06
8.92310829090186e-05
6.02533415137338e-05
2.1803146515136e-05
7.21972315655597e-05
0.000126580787035815
3.69788765168343e-05
5.24848527668474e-05
6.21586807034849e-05
9.32333345595642e-05
5.08635911718622e-05
1.02767718253564e-05
3.37379665796586e-05
1.60580503193021e-06
3.7131386308196e-05
8.90187194983481e-05
2.74039269696462e-05
3.50552069529754e-05
5.94022771403933e-05
7.99043083677e-05
8.02723502206425e-05
5.69322914012994e-05
0.000106785120871001
4.20776991450907e-05
8.71738214855775e-05
6.81770696113031e-05
5.76589761772839e-05
2.6742020128621e-05
4.9132459079847e-05
5.80911639315435e-05
6.99957162864875e-05
0.000126665357351655
-5.79813383944638e-06
4.38237601708521e-05
6.24989001184866e-05
5.98259874967687e-05
8.07115204669685e-05
0.000126310590555995
4.29719409258288e-05
1.26860788977292e-05
4.20625201615903e-05
4.95679378729879e-05
5.44770856495417e-05
6.82813994955473e-05
5.86682562640738e-05
9.57818153844396e-05
4.27448786039516e-05
5.51843970752389e-05
7.49336139756671e-05
4.21113800533167e-05
3.1031491450272e-05
8.0843747296867e-05
8.27439678923087e-05
3.55528989865299e-05
9.52602137633582e-05
6.43040059861058e-05
8.70258862514832e-05
7.81379976435757e-05
3.83296578043705e-05
4.84988517114766e-05
7.0256447927012e-05
9.74824643905473e-05
5.67128219357899e-05
9.35433667191995e-05
9.09981703083755e-06
8.72190798838637e-05
2.38098700169346e-05
4.93234835563519e-05
2.97154068060153e-05
5.08385036541825e-05
3.11582625130679e-05
2.32405375327451e-05
3.77935840369633e-05
8.16425054884456e-05
-4.28738737573998e-06
0.000100430214865323
3.39285335696251e-05
8.22174491987574e-05
4.02850674329416e-05
0.000103013326705503
8.80099124369433e-05
6.99309908730981e-06
5.72135709282398e-05
2.35307239715467e-05
9.34098958636105e-05
4.63061817198943e-05
7.77004632612764e-05
0.000101671427378099
9.93389930497317e-05
9.06629189500485e-05
0.000110257422514572
6.9456403656887e-05
3.12536828162749e-05
3.16883428833974e-05
7.79216302721957e-05
8.28654647266672e-05
2.80544899759044e-05
6.38702501152137e-05
2.21399029558366e-05
9.18844771819048e-05
-4.2568144516399e-06
8.31237434223354e-05
5.71037805304606e-05
4.82371496357609e-05
1.0442993815768e-05
2.78946343517556e-05
7.56675409218806e-05
0.000102111898285839
1.4749783410697e-05
3.87305893187586e-05
6.15119622021447e-05
7.9843935474344e-06
5.53731259991074e-05
-1.09446161305199e-05
-4.23715512562699e-05
6.76000159602079e-05
6.96930806155169e-05
4.65663846370203e-05
7.58110385849842e-05
1.58938677641366e-05
1.30318690589512e-05
7.57631449913812e-05
5.11980920237962e-05
9.17973275843066e-05
5.60395766038819e-05
1.28972604329876e-05
5.93807199236172e-05
8.65561245316321e-05
6.23753745717033e-05
6.59275769373214e-05
7.55426638174906e-05
3.07594358120769e-05
0.000103273813909414
9.05720402379065e-05
2.08823479548238e-05
4.60208841519051e-05
4.13665007669184e-05
5.39112761104474e-05
2.48244976503377e-05
3.2781551813757e-05
3.60087794042723e-05
6.27547213230477e-05
7.27430953780766e-06
6.96013832036611e-05
0.000117584684498037
0.000119540583492671
9.77055824618348e-05
8.31404437580769e-05
7.13389187974836e-05
8.25426170737774e-05
0.000128755180301531
1.7307804704694e-05
5.89941604427694e-05
7.24128884438292e-05
1.86477088084677e-05
3.54912782858381e-05
7.07537043932547e-05
3.13070483465249e-05
6.46242754297498e-05
9.66543289758276e-05
7.48069249641716e-05
4.9432620728776e-05
2.20325505775769e-05
5.50581143721651e-05
7.71647583513438e-05
5.71732129672493e-05
9.32572384399566e-05
1.98007134914163e-05
3.0546582582801e-05
6.9066406646758e-05
5.7157040983278e-05
2.18308301975993e-05
1.41482027800969e-05
7.9350032387164e-05
8.18240190458079e-05
1.3816181983571e-05
7.51294037506675e-05
7.25216159443011e-05
2.0466329528442e-05
5.61625681874236e-05
5.04247802887662e-05
3.33101442591411e-05
7.62177209375167e-05
6.51336567164475e-05
7.76329867675317e-05
8.42753140273205e-05
8.08832702043147e-05
9.94863750217755e-05
9.24842647473681e-05
9.25922080002318e-05
7.32054229752197e-05
8.60159278652954e-05
0.000103520492126758
4.46001662708751e-05
2.43745989731576e-05
1.80828605826381e-05
4.11496607635139e-05
2.93409305244934e-05
9.29453999768431e-05
2.66608277681191e-05
2.29150030209255e-05
6.02469600588508e-05
9.53023025390915e-05
3.67279456138307e-05
9.07988847067479e-05
7.70007093822958e-05
1.29339619792649e-05
9.85487006409149e-05
2.04225792324984e-05
6.38331815241029e-05
8.33693691052524e-05
4.43052842620521e-05
4.71239436102146e-05
2.21360913568467e-05
0.00011091295630869
4.78607525968628e-05
7.20730267258444e-05
7.32298452285753e-05
6.13968679229293e-05
2.70636071416081e-05
2.82253631540413e-05
7.17501968551697e-05
2.03920936732919e-05
0.000107954460115482
7.95249534227888e-05
6.32764051480584e-05
4.62943396594606e-05
5.42155874216658e-05
0.00011620287180321
3.11729047638099e-05
9.84240298952356e-05
3.34096409114709e-05
3.7872132353245e-05
4.98166174288964e-05
7.06876353248035e-05
7.36112105060628e-05
8.8400796647131e-05
-1.23880512888096e-05
6.98629147672872e-05
5.41730959318151e-05
3.23559026556905e-05
8.64226764139746e-05
6.73807585952679e-05
3.0125731488826e-05
8.38860687589595e-05
5.60163426948437e-05
0.000103274385285145
1.25030370251395e-05
0.000114711955744813
4.77397287405272e-05
4.35830309035156e-05
9.9447568921434e-05
7.52597639536728e-05
4.33081271804006e-05
5.46848726850544e-05
8.68258530192035e-05
6.34583744021996e-05
8.472677923234e-05
-1.99465397381815e-05
7.16272682384022e-05
9.92253404300727e-05
6.80186508671991e-05
4.3550840544697e-05
2.14693005536296e-05
2.61305169485857e-05
3.48628394165203e-05
3.47452558104554e-05
7.12973060224545e-05
5.67653566616754e-05
5.58816817493699e-05
4.09204289613976e-05
6.01368463512905e-05
7.69238110484683e-05
4.14900044348644e-05
5.05338274706176e-05
-9.17864001394155e-06
3.39431541119522e-05
9.48282052025614e-05
7.71346174891009e-06
5.54588847383101e-05
6.32629107594104e-05
8.63939793327003e-05
3.01902265927001e-05
8.1168276451314e-05
6.46884599725164e-05
4.80275729521276e-05
8.13027451830357e-05
1.38766546734632e-05
6.09654198448901e-05
0.000130885749870177
4.2005310548434e-05
2.96598438263372e-05
-9.91540053397507e-06
4.2288405353259e-05
2.25975566796843e-05
2.24626250967789e-05
-3.34097777172122e-07
2.22455352235668e-05
9.43989439420302e-05
1.54542925879727e-05
5.7616829181117e-05
7.24726161785335e-05
9.59546148269817e-05
4.30423049284165e-05
5.30699959440487e-05
-1.15232118439292e-05
4.9331360794808e-05
6.30858561212792e-05
9.33928801187226e-05
9.22000263405841e-05
4.90464602945126e-05
6.93133398597027e-05
6.64959854513107e-05
0.000131900372117138
-3.1758316844145e-05
1.25327526007461e-05
0.000103652447223155
5.64266023608356e-05
6.02459973208658e-05
1.73344272484222e-05
0.000103908190040184
5.97364105182302e-05
7.00017317227675e-05
4.08516871199291e-05
7.94234045525534e-05
8.75040724306761e-05
6.38981563439263e-05
3.70592492224818e-05
6.72015246959404e-05
6.0095552067375e-05
8.86166041875865e-05
7.54734049477571e-05
5.97067038466577e-05
7.79153260181429e-05
3.49941160640921e-05
2.21120681308234e-05
9.13428982436673e-05
0.000124022023077201
3.1306476126606e-05
5.88898992264874e-05
8.49080061997571e-05
7.08860589285602e-05
5.92086896110355e-05
7.5044006570935e-05
3.80285874053349e-05
8.75676673859639e-05
4.57997344230782e-05
9.34321224312294e-05
3.20758332265327e-05
5.31233495301926e-05
7.12119748423588e-05
5.10446000363805e-05
-8.04518528715259e-06
1.28137298994787e-05
0.000102358647652649
6.41625208355484e-05
4.77850936999631e-05
7.64285526064188e-05
6.08006862095205e-05
9.98057564120888e-05
9.22301709331345e-05
2.99590539808411e-05
5.56774988209576e-05
6.83399575388618e-05
5.08943593026259e-05
3.96384773668304e-05
0.000114029974279659
0.000101409042957541
-1.2500032453161e-06
3.06751299275226e-05
4.48875590219921e-05
5.2934383508241e-05
4.20173009446291e-05
0.000118520631989463
3.62954996546244e-05
0.000104734874131503
2.29465145965974e-05
4.47191098212294e-05
1.0709781775159e-05
6.44530046315903e-05
9.83712335886021e-05
2.02382220632631e-05
1.53217326385973e-05
5.59353882287258e-05
6.93608262044056e-05
5.68714844061516e-05
0.000166862395015245
9.69824580598098e-05
3.07680564276366e-05
5.80125399033711e-05
4.5994794846561e-05
7.89992176239853e-05
6.24245533218682e-05
6.78995447827372e-05
8.67750082537383e-05
7.06863023741536e-05
9.5059847428918e-05
6.4366393272485e-05
4.99533034326973e-05
2.88490058696909e-05
5.9128622617597e-05
6.32350825442832e-05
7.51190798410797e-05
4.87852238029956e-05
6.99606889627966e-05
3.20742567781808e-05
3.74407227646725e-05
2.60292052633248e-05
6.22149786181571e-05
6.25178885728897e-05
6.50257387047247e-05
-1.81303270729622e-05
6.83864026545024e-05
7.4349225191047e-05
7.29208308237944e-05
5.24254314061887e-05
1.26965834134054e-05
2.35256243225839e-05
0.000121408557241317
5.19919140594312e-05
5.64907518606394e-05
5.76024294085042e-05
5.48545474038504e-05
5.33011012619541e-05
1.60887930947711e-05
0.000113019799957361
9.65189508473278e-05
0.000123928347896626
1.82966638528367e-05
9.5762230426164e-05
7.59428392590061e-05
3.31025712279775e-05
6.66027419792867e-05
0.000108866062206657
2.5329969254387e-05
9.81708589212973e-05
0.000124712283709407
2.15987561335335e-05
5.44798159452689e-05
3.06500823542588e-05
5.73713914284931e-05
5.87734957701892e-05
0.000128650231879073
7.41455481236543e-05
6.75298648404124e-05
2.4130380582141e-05
5.96646697198106e-05
9.43991908303875e-05
6.71727773814631e-05
1.63052336241951e-05
7.33321849976468e-05
1.59746749312938e-05
0.00012194787974807
0.00010098144708143
0.000120422935800754
2.63909073990684e-05
6.35552673829631e-05
6.37325785855921e-05
4.46188989144642e-05
6.81424502808361e-05
3.81455175699014e-05
4.9011609674655e-05
4.926661910768e-05
0.000123284827733531
7.38200942399115e-06
5.37228765272952e-07
1.71094590533297e-05
6.85185757169908e-06
4.44692838172302e-05
9.27242670002619e-05
4.0376835427141e-05
6.18961783845697e-05
-1.88157168891471e-05
5.24275348466569e-05
9.99937380766679e-05
7.99675403107479e-05
6.27887597862874e-05
8.43638756853177e-05
2.35134057011125e-05
7.37731408352311e-05
8.36356715436977e-05
2.2738665067629e-05
3.79745224047501e-05
6.19520220649915e-05
9.00902905454301e-06
8.82803780905498e-05
6.38507231031155e-05
3.89029609807256e-05
8.1079580872714e-05
-2.04457373926284e-05
4.68479991969649e-05
7.73586517300883e-05
9.40170354901558e-05
0.000133329595578126
5.13459178371533e-05
9.45460055144362e-05
0.000123642176294106
9.16864623764037e-05
2.7584918237844e-05
0.000101721873417299
3.88658975164814e-05
0.000123546895223989
8.9102473422069e-05
7.39521024916593e-05
8.99928307691426e-05
2.80100156882756e-05
7.95751952444914e-05
4.86242756745336e-05
9.05852371471252e-05
0.000106751691336559
6.86651120682936e-05
3.53631964304243e-05
6.96126317726384e-05
2.87663712623944e-05
2.38589154978598e-05
6.08317686498377e-05
7.40218905251348e-05
6.14110958338701e-05
7.96555019650639e-05
4.40880922583235e-05
2.86341972586762e-05
6.46906759197699e-05
4.4913864434519e-05
4.66379109023746e-05
2.49597040545914e-05
3.48989910432802e-05
3.60033723720803e-05
4.49781106548586e-05
2.87569357191656e-05
7.11211330850674e-05
3.7901979765924e-05
5.40938623553386e-05
3.16266105778244e-05
0.000107134734303086
7.53242373052467e-05
5.74068920122824e-05
4.45847887176971e-05
6.61868184099265e-05
2.45896218590315e-05
5.55578108071902e-05
4.58838691114057e-05
5.70386089752845e-05
-1.02592280317739e-05
8.17192666992773e-05
6.43915227977206e-06
4.59780363472168e-05
7.33832458372667e-05
0.000102222148745826
5.14553976340683e-05
7.25975664921655e-05
0.000123221869195387
0.000127245792112158
2.49304005524906e-05
0.000122403769179937
3.75034007366321e-05
5.43903207979738e-05
7.87963035267754e-05
8.80026381080591e-05
9.21029554822875e-05
5.51905913571687e-05
6.63072650644072e-05
7.17140549539229e-05
7.83832499766904e-05
8.8617366385199e-05
4.95302706678488e-05
7.82809584447707e-05
1.56076864073673e-05
3.32548467617256e-05
0.000106594669059901
9.49559488304998e-05
6.38575644250881e-05
8.95646832048141e-05
3.34295252712342e-05
3.99674461506827e-05
2.02598011622835e-05
5.79925211608383e-05
3.61822746378213e-05
1.38205693486342e-05
1.28473938003598e-05
3.97765260176413e-05
4.41939415158161e-06
9.01844851720093e-05
9.92724570905892e-05
4.2311817634125e-05
5.12824121669416e-05
8.42256598316168e-05
7.22089088873921e-05
6.74429012611249e-05
0.000120967016745394
2.88445416233952e-05
6.69101524988317e-05
6.08615353037653e-05
4.11160645909069e-05
7.30452499677062e-05
4.96319078178982e-05
6.25208114951134e-05
4.83665862318141e-05
7.82602069987608e-05
3.65752630400032e-05
4.56854966891148e-05
1.78784308135434e-05
5.06683285943805e-05
5.75719684979557e-05
8.59039232823169e-05
3.56193423526042e-05
4.86475438947308e-05
9.00791743666584e-05
1.07403589395472e-05
9.56393102289154e-05
1.067568655154e-05
6.52986427823151e-05
2.8965196126141e-05
1.71134405994988e-05
1.32566106604966e-05
7.23578529554348e-05
3.15240898969021e-05
6.11203037917782e-05
6.67323448759664e-05
3.31439453331203e-05
5.46798556579309e-05
1.5461250740387e-05
4.27025988134986e-05
6.60677610707222e-05
7.04559825856425e-05
1.82340906984466e-05
4.13296860165458e-05
6.45169166167188e-05
0.00013915117244701
5.0642372607551e-05
5.34051052048625e-05
3.98712062326377e-05
8.37771301291468e-05
1.3858206592136e-05
2.35947686748509e-05
7.76257621836022e-05
0.000102280694898558
8.1133201450537e-05
2.85189525233129e-05
9.65078150532693e-05
5.60088785612174e-05
0.000104582508670766
8.03622917785926e-05
5.37982454946642e-05
6.56303752420566e-05
8.20949397190274e-05
-3.63089485859378e-05
7.89282047010989e-05
4.22575740733795e-05
7.01992303338987e-05
-1.66458444115965e-05
5.31659308806113e-05
3.87437673836241e-05
1.2669300079236e-05
5.30598929473193e-06
5.37352681663042e-05
4.49079763063828e-05
4.29857300833155e-05
5.46278567882352e-05
4.36692770637971e-05
0.000103261850217598
6.3678111475783e-06
8.00353193286861e-06
4.83300051840712e-05
9.76259475776626e-05
8.02918798299824e-05
1.81271607152662e-05
5.63447932892724e-05
1.33233955419777e-05
2.44409875619083e-05
4.25108146208488e-05
8.51882541935867e-05
4.95230232780075e-05
5.64310074248947e-05
3.18105556022411e-05
6.74961634383891e-05
6.97253339913538e-05
5.26264516168321e-05
3.62822053320893e-05
4.97899867064077e-05
2.66718918629627e-05
5.4799805052755e-05
5.66295446298676e-05
9.53403359671088e-05
1.27888260332485e-05
-4.96630766391382e-06
0.0001027518792204
8.48434076694467e-05
0.000105515599418675
3.88940632900707e-05
0.000102598899153515
7.0864143680056e-05
3.35704862932832e-05
9.48262177809224e-05
5.16825754112581e-05
4.4260505655167e-05
3.68867431403033e-05
1.59054113661569e-05
4.30838762349414e-05
9.87891249608151e-05
8.18759286406221e-05
1.23400161033553e-05
4.18695181871405e-05
7.12691518863339e-05
6.17188830417765e-05
5.13424682112612e-05
7.04717101231601e-05
8.54385261892928e-05
0.000114887393967064
7.85509702857673e-05
2.78411346628513e-05
7.89990566052757e-05
4.70390594498307e-05
0.000119186695814381
3.35536898078575e-05
6.20871020477591e-05
8.64608789303642e-05
2.96590236064454e-05
8.29448976920477e-05
4.43694362112444e-05
4.09943747419392e-05
5.44188441543548e-05
6.45340485620786e-05
3.1130921173816e-05
2.24559289378299e-06
1.15803782142751e-05
7.92061986676596e-05
6.45084040684485e-05
1.49517141167743e-05
9.5736341259294e-05
6.25196512603311e-05
7.60101780893715e-05
5.6260545840992e-05
4.74498087467506e-05
0.000103098055062485
5.86893317532002e-05
3.16352156658025e-05
6.46750490938441e-05
8.03864906185366e-05
5.40054908469593e-05
1.07280774540803e-05
6.46349521552739e-05
9.35572154135103e-05
2.99571538494672e-05
8.44708603478916e-05
3.85010873980755e-05
5.25239998842838e-05
8.95637594843701e-05
3.3829276132716e-05
2.13219697097784e-05
5.47948331083226e-05
6.22204238324229e-05
8.26774380855276e-05
4.34722919211274e-05
3.4038050772804e-06
0.00012818449969044
7.04244176870999e-05
7.32256943985563e-05
7.49872414291449e-05
3.39097897288615e-05
3.27683061609006e-05
0.000105215542047955
3.91691903047874e-05
7.94280408595636e-05
2.79905986333836e-05
3.00144394546119e-05
6.85857122777659e-05
5.76211958578988e-05
8.30425733180928e-06
7.17175008215297e-05
2.06411777245796e-05
5.88605956582317e-05
8.9325394687683e-05
2.50408468754296e-05
1.50980233449324e-05
4.99795843683002e-05
5.81649909023137e-05
0.000106225063788488
4.63839399102406e-05
5.13137794987428e-06
9.32536333312161e-05
4.6666857959026e-05
7.33514455101805e-05
5.81543791159106e-05
2.47340961635468e-05
5.35256815234956e-05
8.78387671973356e-05
2.26232162502845e-05
7.20413189132268e-05
0.000115406579845266
2.73694911574573e-05
8.33260206001905e-05
8.07017371283876e-07
-3.11280389156764e-05
8.07070608462968e-05
0.000113207270042083
7.34994226126314e-05
4.28651707982695e-05
0.000107600020464932
8.37922767512087e-05
8.16644895035651e-05
2.11383312716562e-05
6.41470996078148e-05
9.58000341292313e-05
6.96417815836754e-05
8.25310934617022e-05
2.94344484898165e-05
5.09020991505678e-06
2.00896655163847e-05
0.000114720022898335
4.82882482744048e-05
5.45729006774494e-05
5.44449928254679e-05
3.5846917138626e-05
7.42460601854993e-05
0.000125706537499508
7.51047078383219e-05
6.23087250773685e-05
8.16015619532379e-05
7.37939831284089e-05
8.47059908738348e-05
7.15209434515142e-05
2.92508548887711e-05
7.83203135786348e-05
4.52474778240855e-06
5.69702442664617e-05
4.70861988297915e-05
7.32978507628855e-05
3.39643619227747e-05
4.49139526459428e-05
7.38954287657215e-05
7.97201137534828e-05
3.19895801996914e-05
-9.96412050808948e-07
7.72598907542689e-05
6.05928991518048e-05
3.81271079314614e-05
-1.23555138320687e-05
8.57438860477952e-05
-5.48688836063666e-05
5.21483240354189e-05
3.9197326590512e-05
6.80124718212636e-05
5.3685528263419e-05
4.84609198697096e-05
3.33430245873596e-05
3.12893478277774e-05
7.08393331222487e-05
5.3111184780277e-05
0.000116846469396395
3.90400195662678e-05
2.87776677123437e-05
2.56406320174093e-05
2.72319212758987e-05
4.93646127338154e-05
8.8669001936279e-05
6.88977447796452e-05
0.000111720821154889
4.83772586772455e-05
8.74272449269176e-05
8.31051828454971e-05
5.32759007204863e-05
2.31064604638682e-05
6.82685180230126e-05
2.72990481400675e-05
1.67996293243168e-06
4.73117656952414e-05
2.96674308007595e-05
7.20323022447655e-05
3.59817769980058e-05
8.32546875796349e-05
7.2738494640495e-05
4.66029139000584e-05
4.89609923119912e-06
4.25269073795443e-05
6.4138796559876e-05
1.09256630463729e-05
4.28895722988943e-05
2.89842771685705e-05
5.4957677187682e-05
8.30161008070722e-05
-1.17109832305517e-05
3.65222608922377e-05
3.75969408518972e-05
2.30791601657014e-05
6.90295412032568e-05
7.55764895133092e-05
4.12743970861966e-05
-2.67597047417327e-05
2.99006290923544e-05
8.53309353210572e-06
7.56111098765841e-05
3.42178977036145e-05
6.24445840898954e-05
2.16932030338744e-05
8.69165515142411e-05
-3.13617022898756e-06
6.00461456079229e-05
4.65192213445359e-05
5.89256797186503e-05
9.29694213343743e-05
3.24409584454986e-05
1.30620316360541e-05
3.52263134938059e-05
2.75489515457984e-05
9.03769172416925e-05
7.4649868715308e-05
9.05219876353212e-05
8.50723075085079e-05
3.9876474397606e-05
8.64291734011349e-05
0.000121679585452292
-7.81587177527069e-06
7.06213690284248e-05
8.65600326571585e-05
8.90176128185893e-05
6.85717926461346e-05
5.07394372567553e-05
7.95045877389643e-05
5.68556663734464e-05
7.11567110142068e-05
8.96040113847628e-05
3.52697567508751e-05
1.72311126973053e-05
9.08946660717508e-05
8.95953096032781e-05
5.91121338090328e-05
3.1130663664669e-05
5.23559689811411e-05
2.3073561165419e-05
6.03025214351306e-05
7.65724900316347e-05
3.18750306932052e-05
0.000107307047285873
3.57315999371082e-05
2.58628387492641e-05
4.72147841825336e-05
1.36353219949975e-05
5.77041298257203e-05
3.09417773216779e-05
3.75347589653291e-05
0.00010414556030788
1.09902048316931e-05
3.81881424092895e-05
6.95608095083909e-05
6.85411980036562e-05
6.47271802996586e-06
6.32951910652615e-05
2.23921422717503e-05
4.46612234169457e-05
