# Supplementary material for: Research on computational propagation and identification of mine microseismic signals based on deep learning
Source: PLoS One. 2025 Oct 22;20(10):e0334641. doi: 10.1371/journal.pone.0334641 (PMC12543183; doi:10.1371/journal.pone.0334641)
Supplement: S5 Data — (ZIP) [file pone.0334641.s005.zip › 000100800001393.xlsx_0.txt_24.txt.txt]

-2.31395673387516e-05
0.000140034462338394
5.69382562618873e-05
6.6066841589647e-05
9.45254741802789e-05
9.37712573416319e-05
3.92283185021127e-05
8.6783652576999e-05
3.37352294679593e-05
2.75265587820907e-05
7.77223503463671e-05
7.81997922115911e-05
4.27485334805128e-05
3.77519222184789e-05
8.95657482292747e-05
0.000106014865034476
1.09130515606394e-05
4.63111526228978e-05
4.93488545334476e-05
2.10920449849249e-05
2.42716115488091e-05
1.45332453929753e-05
6.06504106486081e-05
6.67646180195626e-05
3.63424815935037e-05
5.11549571233006e-05
2.16461524290514e-05
1.23038727847974e-05
6.83598435350135e-05
6.12096783794942e-05
0.000103390069620602
6.60545486117705e-05
0.000102556874192046
5.65653667146094e-05
8.08895199698289e-05
4.92108330228174e-05
0.000113452126886621
-1.28381666714098e-05
7.11889323932989e-05
5.4088308643174e-05
6.20697548873661e-06
4.31599097194825e-05
5.01210552951127e-05
4.18343859562317e-05
0.000134617122325988
8.57332613141887e-05
1.91256082749274e-05
2.9274994910165e-05
5.28119425412876e-05
6.63590603538439e-05
5.55486957601938e-05
0.000107721472688487
0.000103854133738504
7.38483987518366e-05
3.79272539587709e-06
5.56423299608192e-05
1.85725629268216e-05
5.80354022956877e-05
9.03456921110986e-05
0.000117461750615876
0.000136126906675181
4.54593763133781e-05
2.33999059065504e-05
7.33768684970851e-05
1.870530240939e-05
0.00010839771075909
2.18492281050453e-06
9.35833992719721e-05
8.16000619792972e-05
2.21442532016785e-05
4.42708299572109e-05
4.78466580555334e-05
4.03837746156232e-05
3.1151615071529e-05
-6.77208442442039e-06
9.49886837878899e-05
3.56625459125268e-05
6.23827157705793e-05
7.33161717259829e-05
0.000122838066331479
6.47961106584671e-05
8.62570189267295e-05
8.48916894282976e-05
9.23539441644401e-05
7.52359634538839e-05
8.93234437018659e-05
3.65611314438235e-05
4.6196158639501e-05
2.58200323313643e-05
9.57044415323872e-05
1.50438783219681e-05
6.16250606551178e-05
5.57947388842076e-05
4.29331555360878e-06
4.82666439317803e-05
5.33000397574769e-05
6.71004386917175e-05
3.34914997075899e-05
6.87456979237293e-05
3.18027062954488e-05
6.02784358734605e-05
5.715934412614e-05
3.09783336200011e-05
8.90023961340278e-06
5.69795471887727e-05
2.63518474197427e-05
3.06628342813142e-05
0.000119319860954984
6.25641212396598e-05
5.18065498150824e-05
6.53015532783523e-05
-4.16632408263668e-06
1.22404701053809e-05
5.57587154612495e-05
1.60475176495645e-05
3.91266210303357e-05
5.50691246522644e-05
8.47828818360695e-05
4.79438484188627e-05
4.52363583487623e-05
5.95304155282344e-05
0.000122081237778865
6.71030010940886e-05
3.69318861645106e-05
8.42164707194412e-05
7.69761393823491e-05
4.33828608478557e-05
3.73979000305248e-05
4.86371420688786e-05
3.00559136012785e-05
7.94778927078311e-05
7.42198488918707e-05
5.57124497643081e-05
7.2173635922318e-05
2.68323315444669e-05
8.46735282005355e-05
4.53546158867098e-05
5.86286931837075e-05
7.74743002316994e-05
7.5833674044113e-05
6.99019796299144e-05
6.53534785934337e-05
1.91220957406427e-05
5.01904238093173e-05
1.92019119447119e-05
3.72079808690833e-05
7.29602911937707e-05
6.78622586916e-06
4.09160120909118e-05
6.12792278427026e-05
8.95709977856452e-05
1.62967622624278e-05
4.56591169483121e-05
4.64993138467609e-05
4.93654077612814e-05
6.08926148030884e-05
6.50400946397698e-05
3.50524215381444e-05
1.08519334374122e-05
9.75764819060763e-05
4.39610544120116e-05
7.19222424917325e-05
5.95478856750788e-05
2.09560169094575e-05
1.35042677299024e-05
1.90911818639964e-05
1.20802507596585e-05
6.78045944219027e-05
4.36493975780658e-05
3.57845627332442e-05
7.31300601564753e-05
9.49163537372138e-05
7.73447101358778e-05
4.0801974158102e-05
5.32596564734219e-05
4.98507966869193e-05
3.35732155176105e-05
4.27050293412954e-05
5.54395019521062e-05
1.88681455136786e-05
7.50072189740451e-05
4.37527974805391e-05
6.5424081845828e-05
3.43879962316705e-05
8.55734012507985e-05
7.01457819322618e-05
4.42614121552877e-05
9.47782141332387e-05
4.63738864031764e-05
3.75793280118335e-05
7.31957660075127e-05
1.47292447391526e-05
4.20020890429396e-05
7.00197953221284e-05
2.37261292556528e-05
2.09843411677689e-05
7.32288277392596e-05
0.000130474605075699
0.000111163925935992
0.000107625475853491
1.3765301870245e-05
4.81432441431113e-05
4.80098990176652e-05
4.10276761837002e-05
-7.06058842254291e-06
6.73043381797976e-05
6.60593887722022e-05
6.99355791194334e-05
-2.86053882481377e-06
4.07400948865205e-05
0.00010138219052823
5.94570594896815e-05
2.00765782537997e-05
8.1352325741832e-05
3.29030223635122e-06
2.23932933602802e-05
6.08865465959967e-05
2.38688991488308e-05
1.16100209178289e-05
9.39470366211732e-05
-1.6529111375551e-05
5.21030263473418e-05
2.95217381530979e-05
2.6438053597286e-05
0.000105197696290033
7.23271699002266e-05
9.1884260816985e-05
8.39758000965945e-05
-2.15046003383854e-05
3.3279142010792e-05
5.78326302692532e-05
-1.99789867151692e-06
1.80274448978175e-05
7.19110470386459e-05
5.57232301909479e-05
0.00010142519952099
5.2224194058173e-05
9.03256526789759e-05
8.28634527608165e-05
8.60907472626877e-05
0.000120400726141568
0.000121435825793894
0.000112622012719621
-1.62226006481169e-06
0.000112119853177447
8.24870680233488e-05
0.000110845337673173
3.91694803793225e-05
1.58764960446423e-05
6.78553840768814e-05
7.79487402890695e-05
0.000101069219868602
8.71591792015723e-05
5.82783878729271e-05
4.59518923124278e-05
1.77919700269298e-05
2.90693627368003e-05
6.48233231390257e-05
2.62305667546815e-05
3.274354465105e-05
1.75721393799291e-05
4.63910778879451e-05
4.88449438597047e-05
6.97853668469552e-06
3.62594996454888e-05
4.18110386483735e-05
6.0895724087038e-05
5.20901011033117e-05
9.77197923425815e-05
0.000128508914790263
1.9385593079319e-05
-1.84356285084624e-05
2.08115581939177e-05
2.00204966505059e-05
3.19847731058493e-05
2.4772699067512e-05
2.86149180472756e-05
8.94858192674637e-05
6.5396393731869e-05
4.99391037235671e-05
1.36346027601274e-05
2.9794492669199e-05
0.00011315671556867
3.52611743171155e-05
2.62490815646301e-05
7.69084147973392e-05
5.22319291041726e-05
2.53842601065997e-05
5.97404228222319e-05
6.25599174702571e-05
3.8268684744915e-05
1.41948856688033e-05
3.8354012525293e-05
8.87652928520792e-05
5.18878146903069e-05
6.97512650462014e-05
-1.18612633418266e-05
3.40999431430578e-05
5.64500771543424e-05
7.69799102912689e-05
-1.82690179624862e-05
8.31430438161822e-05
0.000112430622210416
2.75513011042128e-05
1.34218271473294e-05
4.0320109476119e-05
5.2431734657601e-05
8.09211191598177e-05
8.28789051072818e-05
1.91745397205103e-05
2.0075657176047e-05
5.78470032315098e-05
0.000132981244399293
7.61691308733634e-05
5.67303436259314e-05
-1.36719868913652e-06
5.97367642558292e-05
4.6521592168565e-05
3.26690444928356e-05
3.59974982620322e-05
2.4265421225691e-05
3.6123792270256e-05
3.63930343378474e-05
7.97025421978896e-05
9.59915534465454e-05
3.13686432542815e-05
3.68776554248852e-05
4.64346305532427e-05
0.000103698491187083
5.494648637737e-05
2.8115352877813e-05
6.87351013975125e-05
6.87725909504138e-05
2.97316065910024e-05
2.7987810929636e-05
4.77092704001276e-05
8.21062208920695e-05
7.49658039283541e-05
0.000105883674727986
2.65233331008361e-05
9.46718206318922e-05
5.76248985316408e-05
8.38934701513256e-05
9.58027220442281e-05
8.80431924108513e-05
6.4662923503504e-05
2.9847248488484e-05
6.97687241061895e-05
4.45330149708662e-05
4.4983244405614e-05
5.5644716307051e-05
0.000104707752192127
7.75905350837841e-05
6.48096105822483e-05
5.96720829450512e-05
7.14078320313659e-06
6.91741436154194e-05
9.64044995733578e-05
8.52804777580947e-05
2.96254214021299e-05
5.59566744768137e-05
4.56961143709668e-05
5.94926348005104e-05
6.98802167598735e-05
6.46854209712943e-05
8.02546106013429e-05
8.31807107673142e-05
5.72385914556792e-05
4.50832781344505e-05
-2.07689038372709e-05
2.1430742936724e-05
4.03782569889055e-05
8.08528408956876e-05
4.77722090741917e-05
7.46620318372023e-05
0.000118161785620965
4.89132416246009e-05
0.000105495149328356
5.31864898921736e-05
0.000123492160740308
0.000119361070142828
6.64114907166571e-05
7.46667043155461e-05
1.47343951289194e-05
4.64266062224131e-05
0.000106125642911549
4.32051107069445e-05
8.57127738882928e-05
-2.26679109528675e-05
4.41528343945014e-05
5.79357431182674e-05
7.74067048847212e-06
6.15887750666938e-05
9.56439634462527e-05
6.77757358849003e-05
4.44787606722146e-05
5.61601434534653e-05
0.000111132021132208
-2.73442343495335e-05
1.45593035498769e-06
3.73414276450677e-05
7.60194330006069e-05
5.42782511763507e-05
3.52879809059093e-06
5.90172233686011e-05
-4.04152295668327e-06
0.000136945081686626
5.33516952816861e-05
1.06343283906151e-05
2.67494273310691e-05
3.09579455030589e-05
-1.92596332594504e-05
9.21050946557957e-05
4.51544210080932e-05
6.45598079413837e-05
6.96399694166469e-05
4.03794085727744e-05
4.48910256667941e-05
7.75693490076612e-05
3.79400752376172e-05
4.30399919206138e-05
5.99735410219117e-05
8.88809663351032e-05
5.55456288544163e-05
2.42331317198243e-05
5.55725670193787e-05
9.81086901483772e-06
0.000126835589493288
8.89101024914884e-05
8.19502999468389e-05
0.000118725622784997
5.53387544183353e-05
0.00012082311025566
7.92262536616273e-05
7.72563831296096e-05
9.53451147777093e-05
0.000113869987377944
2.35237637833788e-05
1.9059139265744e-05
3.54691628378509e-05
7.28628511540711e-05
6.87816246517788e-05
1.66397444213956e-05
3.27654014922169e-05
5.26137672646325e-05
1.1667981940594e-05
7.22638084606884e-05
-2.16942959278645e-05
2.31170878138951e-05
7.66289472046545e-05
5.76174881944761e-05
8.63389793708244e-05
2.76779164142944e-05
8.09728340824113e-05
6.6894465953411e-06
0.000115153982519692
5.02684488563634e-05
-5.31090954972849e-05
5.50863268979356e-05
0.000114157507007541
9.47007961520345e-05
1.54642651076659e-05
0.000130532353200027
3.82263562718119e-05
6.16034845668247e-05
4.64192053329184e-05
9.22949769170687e-05
6.5009979168961e-05
4.72992406383104e-05
1.03406310675234e-05
3.89754544629608e-05
3.32099022852886e-05
3.51884631289364e-05
6.03332129603889e-05
3.97398672508537e-05
7.0121050432562e-05
9.69615792253509e-05
2.39368986320071e-05
8.73032301960352e-05
8.42777222546254e-05
0.000111779553396542
7.88743749947865e-05
5.20798434385787e-05
2.79587574510117e-05
5.92946839497199e-05
8.01693535535505e-05
4.1226595975142e-05
6.72940377301022e-05
3.92884289284312e-05
-1.38039676806648e-06
4.53073661320264e-05
4.70606168539544e-05
5.33143344133032e-05
6.70846856489233e-05
9.14720596767116e-05
4.4776091554211e-05
2.46375088746903e-05
5.80013580807612e-05
1.62379547771785e-05
7.85875263291009e-05
5.3973619343259e-05
4.77926037641662e-05
5.83057817921697e-05
6.43987008247066e-05
3.71093647676142e-05
8.200859146797e-05
0.000124911025668231
2.27528309787825e-05
7.92615302303706e-05
4.01477703433773e-05
7.43757423405421e-05
6.9350678570191e-05
9.60904730282847e-05
2.92862015680066e-05
4.14838843665932e-05
0.000102236366907677
4.47872463773413e-05
7.6282080498961e-05
6.96218087020007e-05
1.42798493544601e-05
2.19063973384117e-05
0.000117902787897756
3.10504877161813e-05
9.98523927032722e-05
1.90678659755486e-05
1.61808406942202e-05
4.44795566269785e-05
2.77964646047237e-05
8.27870337713368e-05
9.70639730363914e-05
9.79378152759491e-07
7.29080296781824e-05
9.12014619314438e-05
2.32476136422897e-05
3.01526411514898e-05
6.78646827607573e-05
3.05758781858322e-06
7.93184219951927e-05
-1.94423197408802e-05
2.96206493424871e-05
7.99630405400228e-05
5.81060445885771e-05
6.37682001116867e-05
3.7580944028603e-05
6.73375601320262e-05
5.63218812930825e-05
3.76899083690817e-05
0.000130082660119532
8.78685265169139e-05
0.000100617626452357
5.67787445952612e-05
3.92753378799168e-05
6.30633309566938e-05
5.56028671072089e-05
7.97024816537806e-05
4.40773626693668e-05
0.000129079263235919
5.07468778762314e-06
0.000136727763611131
5.70295509518182e-05
0.000107272820320173
7.44687604809025e-05
0.000105465631503728
5.51103008361975e-05
0.00010176264578905
8.23290610161011e-05
7.76561166282157e-05
3.25370681161094e-05
7.84643123995177e-05
3.9063294002263e-05
0.000135095857818841
1.23983490584808e-05
2.89535273305039e-06
0.000108571837919442
0.000137013919524938
7.89755993617613e-05
0.000110409395613664
1.71577172978346e-05
7.57832767976088e-05
4.72253627601197e-05
6.56304370260027e-05
7.61722242971593e-05
5.33310761953782e-05
4.64639858667394e-05
5.72341102701536e-05
3.13975660696089e-05
2.42100608235593e-05
5.22730846055329e-05
6.26270766613846e-05
7.24089512789503e-05
1.56995941890065e-05
4.7742798199044e-05
1.3375753932522e-05
-1.25632027663236e-05
3.42309002105193e-05
6.43857291255525e-06
1.61947346039884e-05
3.89968927337337e-05
7.07118271456425e-05
0.000111953301866554
6.19216929292095e-05
3.6636493510689e-05
-1.21754751967738e-05
2.15605168632897e-05
6.03371629024162e-05
5.70554533424943e-05
6.20612677453417e-05
7.3750911137383e-05
3.83693468810543e-05
3.12645937248029e-05
0.000102931860153014
6.6154887789651e-05
6.85556716813405e-06
8.91971942788378e-05
6.59862879886119e-05
7.42375317459119e-05
7.35941058549856e-05
6.69458069677435e-05
3.77058247702411e-05
4.98876772048465e-05
0.00013541368295984
6.6709084395436e-05
3.98593043029941e-05
4.21834711688943e-05
4.21089229326279e-05
1.5012243384378e-05
8.50026493534824e-05
7.30204684464891e-05
4.621190035222e-05
4.64299568786394e-05
-2.90208233668049e-05
5.86975918893788e-05
6.50250968203484e-05
7.71248823649595e-05
6.04343842660556e-05
2.04109253386736e-05
2.76064795276715e-05
6.68751932302661e-05
6.57752140384501e-05
-3.98955433244324e-06
4.72533131863058e-05
4.6180584989354e-05
7.24148684360241e-05
-1.41117287839047e-05
1.39524958209953e-05
8.15286059389475e-05
6.84050138759211e-05
5.70784609548972e-05
8.74498922860002e-05
2.31555479251513e-05
-1.04896916779835e-05
9.49483215693665e-05
5.0516764738588e-05
5.3405778264881e-05
9.55138416623643e-05
2.59016994836345e-05
4.20825872049407e-05
7.72355551920341e-05
0.000145812223428059
0.000108787254852508
3.53346444130936e-05
4.60802503136693e-05
7.70666407156318e-05
0.000103436256219611
4.68044583144935e-05
5.8316505716857e-05
7.42838716525256e-05
5.68315967459781e-05
1.41995516190248e-05
5.6895055934361e-05
3.90745965745039e-05
5.8379821491443e-05
8.44758933059007e-05
7.79888981404762e-05
0.00010166511118327
0.000133299625655689
-6.36579645712709e-06
2.57619651627232e-05
5.96317118200238e-05
0.000106952205287607
2.41024412234639e-05
6.73358542521864e-05
0.000100456510754799
5.12135856680309e-05
2.32457270815132e-06
6.61355930681762e-05
3.02915607488039e-05
7.76340640385325e-05
7.08909313344831e-05
8.99879527901912e-05
6.76206359107003e-05
5.66905018623801e-05
3.54980038857018e-05
3.40528872764098e-05
6.90870880894199e-05
0.000101586984247189
6.2257313473456e-05
1.19562042455745e-05
4.62843772616618e-05
0.000114819988354813
4.78255905461695e-05
7.62774532291055e-05
8.04432599679356e-05
5.08932893663044e-05
6.07967687972059e-05
6.46546319909774e-05
6.18497804388172e-05
6.4588763236188e-05
6.09639868374399e-05
0.000167410466139946
2.56948007315666e-05
6.76336910800405e-05
5.97092457546322e-05
0.00014192349900845
7.38906761153611e-05
3.29094953978152e-05
8.75033157424292e-05
3.99316082562341e-05
9.47606813980928e-05
7.70264320111117e-05
3.72122864192285e-05
5.19689333311519e-05
7.14545836537525e-05
0.000147066396597673
7.26641381086546e-05
0.000103299207758975
6.41294620620847e-05
9.07205983399153e-06
4.3817392499619e-05
1.28340525599066e-05
-1.92186526314475e-05
6.1419784544371e-05
1.53052179723865e-05
-3.35997312234876e-06
1.7884644256235e-05
5.16799527086425e-05
2.48775467924153e-05
2.43478270734532e-05
7.15131031113133e-05
-9.16268429668632e-06
3.16200312835051e-05
4.29886286118393e-05
0.000109288976352042
4.68496732885196e-05
8.68337679796844e-05
4.77349091674467e-05
6.30018495454478e-05
5.25804118713039e-05
8.39864240050153e-05
8.74878132355307e-05
8.66756661106755e-05
6.90501254234932e-05
4.99661584097119e-05
6.43869919373438e-05
3.95772702184888e-05
5.30573093166754e-05
4.06348019293192e-05
9.80976106593267e-05
8.51899664741096e-05
9.76487251395363e-06
3.69570464911735e-06
5.12789452592475e-05
3.44134218680593e-06
6.60949555799556e-05
1.18343523046255e-05
0.000103779143173708
3.39731874170861e-05
6.10090624898906e-05
4.24199095511246e-05
5.76369255979193e-05
7.75428146009354e-05
7.98761042648536e-05
5.92311985881013e-05
8.49515639784268e-05
4.38654230027368e-05
8.71806711558655e-05
6.43250703598277e-05
0.000119201057924346
6.99131724346129e-05
2.77248554370391e-05
7.99093916699273e-05
6.39230858977563e-05
6.93030411323162e-05
6.22491284300744e-05
8.99145889675198e-05
5.24634297991211e-05
6.48212668516005e-05
6.29354928170955e-05
6.57526514900539e-05
6.7345415792413e-05
7.85019229049252e-05
6.68799303364375e-05
0.000110605019177823
5.86149112834246e-05
5.62813784194229e-05
5.52687872802747e-05
9.19425729467212e-05
7.34035964148417e-05
1.92746987084362e-05
-2.07540653423731e-05
3.94768537488676e-05
9.69435106415919e-05
8.99117246027414e-05
-3.24633776951926e-05
5.86870601011758e-05
9.47769017945164e-05
7.25416217633767e-05
0.000103312011451026
-2.65432341778295e-05
9.37059708204732e-06
4.68169543813661e-05
-2.8447376848571e-05
3.99504650943423e-05
4.33269550617674e-05
9.39035846232239e-05
6.09488502215819e-05
7.59319220497622e-05
4.36301068802191e-05
3.15956136866404e-05
0.000113809767920379
0.000162692423191645
3.75196106944029e-05
0.000102078181406466
6.02869481020855e-05
1.78393739926822e-05
3.79005058672381e-05
4.29482437038902e-05
5.29071182903777e-05
4.93425171846555e-05
8.38705556781754e-05
9.99522408246885e-05
5.94068401838395e-05
8.50349419300345e-05
4.27980918881013e-05
1.54701119732514e-05
8.64719739645784e-05
5.13810450621256e-05
8.41489315573666e-05
0.000107803182830626
1.667295064256e-05
6.29844326791039e-05
6.06821349388215e-05
4.16341222040178e-05
9.46548840971372e-05
6.67368373737351e-05
9.44319727881798e-05
6.47704055506466e-05
8.94101161485477e-05
9.54166995017307e-05
4.31744382222231e-05
0.000109446484313928
2.92204257425474e-05
6.7751547154036e-05
4.0682546779106e-05
1.49919701374697e-05
1.60934469881199e-06
6.2943352082265e-05
2.1819877940732e-06
7.89610095583713e-05
0.000101917960075644
8.25920252653998e-05
9.7497955520334e-05
4.47955632621943e-05
3.55658931609263e-05
3.99820827732397e-05
3.09256950004934e-05
7.83912537586554e-06
4.39284579394873e-05
4.91828030226481e-05
8.39889947092199e-05
6.87222902008763e-05
3.03348589257142e-05
9.79982527507042e-05
9.14096016149858e-05
5.48954998455962e-05
8.06859776391521e-05
4.04262556661432e-05
5.08896531364458e-05
7.83165596509692e-05
2.31339669862994e-05
-3.4669063787935e-05
9.74477601842233e-05
5.74828082181898e-05
7.22564575342677e-05
6.29132590179165e-05
1.40806626685725e-05
0.000100014408387673
3.64011647453578e-05
3.29824289771073e-05
5.41211570088433e-05
6.29585788045754e-05
0.000124838584164765
9.0847094345718e-05
8.14405613582982e-05
6.49760263991314e-05
7.41629691063562e-05
4.68028803386233e-05
4.61277767305687e-05
7.78808158680166e-05
6.75470729575135e-05
7.1843937334976e-05
6.31353883112276e-05
4.63774660863289e-05
9.48984712526417e-05
3.48005229795598e-05
6.35019622417285e-05
4.00028962197926e-05
4.95608047836323e-05
3.196858350568e-05
5.01965617122849e-05
5.91837313567139e-05
6.91626648679571e-05
7.58100832550345e-05
3.19233944565383e-05
4.44907029468672e-05
6.84294705276559e-05
5.31706384163672e-05
5.66631101288904e-05
3.33135461722571e-06
9.25762145736523e-05
9.15188493557869e-05
5.63590511530923e-05
7.42350485053911e-05
5.47150984573174e-05
4.91917450678559e-05
0.00012120614496549
9.64448813268906e-05
9.07297263050975e-05
1.7769507888687e-05
3.39092723496376e-05
5.00093959317445e-05
5.31698646763963e-05
5.67902479514332e-05
7.12202025705031e-05
3.23968931299154e-05
3.47166435584867e-05
7.42518512333837e-05
7.42878056990607e-05
9.57801114606499e-05
7.97911112183996e-05
2.023282847549e-06
6.002423345025e-05
2.34599181617029e-05
1.71278481603541e-05
7.99236821442852e-06
6.88226523207881e-05
4.60939468033031e-05
9.94038950168287e-05
4.60418406335491e-05
3.28196224991161e-05
8.30551278682386e-05
1.18830151966268e-05
1.35295131013774e-05
8.31640213805804e-05
3.59735315079813e-05
6.7397453855399e-05
4.35647375175415e-06
7.50521500837785e-05
4.02318619002244e-05
6.904874354756e-05
9.35575773777806e-05
8.87707955613904e-05
8.75697012231176e-05
3.21675455004943e-05
4.87936731157958e-05
6.14785918465428e-05
3.46893757235929e-05
1.92344102365988e-05
5.07338436395001e-05
6.46130135034104e-05
4.22322592540422e-05
0.000105832391555322
9.25886127942216e-05
6.39039811349402e-05
6.71124934005072e-05
0.00012997337316785
6.11251285456946e-05
7.44315315783931e-05
7.67721699899852e-05
4.03445326946572e-05
5.3081865515129e-05
5.11988297442492e-05
1.36204917891081e-05
2.60290983436734e-05
5.54479441184018e-05
5.30398803175321e-05
2.94259097016253e-05
2.59161956571876e-05
0.000104655841301778
7.45200332942895e-05
5.73690694955059e-05
2.62633487301445e-05
6.34370036907548e-05
-1.45921402229126e-05
4.62827919219555e-05
1.30676750040309e-05
-5.27046049891257e-06
9.35645136266202e-05
0.000107620283582132
9.30583267340758e-05
2.6111236888428e-05
6.77767603286419e-05
7.21174141086019e-05
0.000121265070212626
7.67022420017066e-05
0.000131781465292185
1.42511790031024e-05
7.13219501789113e-05
7.35028647786696e-05
4.76429306612506e-05
8.64704780291736e-05
0.000103204024768488
7.34948598209401e-05
4.15200820029227e-05
4.95547392619156e-05
6.85461646639534e-05
1.60213968689619e-06
5.06064016392389e-05
1.84814328919572e-05
6.25326975164449e-05
8.0832543988034e-05
6.9292843839756e-05
2.04645952058626e-06
0.00011535036505127
6.61837069505185e-05
7.21483890954099e-05
4.932583562759e-05
7.21328034602653e-05
6.69599595974036e-05
7.52053085085867e-05
4.75190117252316e-05
7.64696392179496e-05
4.00454553781999e-05
1.46660589561236e-05
3.30079046627319e-05
6.26427145049467e-05
8.21479175574121e-05
8.46065512637597e-05
9.87200678396782e-06
9.46455492188695e-05
5.49316306952777e-05
7.24123810626876e-05
5.52752964713512e-05
0.000133860048272179
3.3476292328523e-05
8.5077636765854e-05
-3.96867542726884e-05
1.36635937385999e-05
1.45641646648103e-05
1.92424912635358e-05
8.20978293709843e-05
8.65919793877475e-05
7.85060400174408e-05
6.54330520896397e-05
6.29239948235925e-05
6.34336384912047e-05
5.56316635529219e-05
6.06270119927469e-05
7.6999992225388e-05
4.23417233385923e-05
5.60787703163958e-05
7.01608332542702e-05
5.71327039557842e-06
9.19991267695986e-05
0.000104001219428648
2.42054272173725e-05
0.000137957017300526
5.20368270959909e-05
9.22768502570532e-05
8.52233268588563e-05
5.19281631698345e-05
4.89649857113301e-05
0.000101186529231043
6.58574674637091e-05
8.61764846850988e-05
6.30435098640058e-05
8.19306429157112e-06
5.14519922471791e-05
4.53687435508204e-05
6.81820517695763e-05
-1.49445759611521e-05
1.20062043255025e-05
8.57179530138506e-05
2.67685055621132e-05
2.14492048443898e-05
5.71568887376391e-05
3.88571068586709e-05
6.18447671906957e-05
8.27616662542046e-05
2.22151625014194e-05
0.000112230231909595
2.14912700838862e-05
8.26921810199247e-05
6.87929364698086e-05
7.68760955850421e-05
4.6669353880312e-06
3.48941499255564e-05
6.75763088758715e-06
9.44657993622866e-05
0.000124979206040817
6.42515178155692e-05
0.000140569967518069
7.97187278774822e-05
7.10362732173226e-05
8.9874017275292e-05
3.77969729865619e-05
3.9132064323999e-05
4.00232137142575e-05
5.15195222005901e-05
6.95274278996409e-05
2.98077234733771e-06
6.81490472297902e-05
6.94946544646559e-05
4.54469284960276e-05
5.99990949790046e-05
-8.92563997108393e-06
2.78963967241419e-05
6.43738228610522e-05
3.5026172747808e-05
5.81522583282825e-05
1.53678662299975e-05
5.94096086537933e-05
5.64098137593972e-05
7.1209769339063e-05
6.96967212291213e-05
0.000115642438700497
4.23084289764813e-06
6.10705859749551e-05
3.95475562254736e-07
7.0031754794807e-05
6.11827609670257e-05
5.93602602882963e-05
7.43528258940267e-05
2.47204451717622e-05
6.83272884781148e-05
5.08839310260339e-05
8.65901991293935e-05
6.1340226461114e-05
8.31568374726649e-05
9.91913031813262e-05
8.81871457696979e-05
8.91219088221934e-05
0.000106022822223599
1.6261941839147e-05
4.37767361190462e-05
5.16841303470721e-05
7.62983131100785e-05
5.78726309810347e-05
4.82070931850683e-05
6.31394148041858e-05
3.25964393380248e-05
7.13457056207108e-05
5.9155695796043e-05
7.04572909508097e-05
4.17747295201455e-05
4.39390481186681e-05
2.05276199302601e-05
2.245237236233e-05
6.79243494415624e-05
4.59080999043605e-05
1.19581669519818e-05
8.01508355038661e-05
4.04798917463206e-05
2.17245354757028e-05
4.58192849982951e-05
6.56546277217785e-05
1.41142540419924e-05
3.18770526363795e-05
7.47427717602297e-05
4.88090675812444e-05
1.48039144106241e-05
8.10311738444179e-05
8.6320495480025e-06
0.000100184863190031
4.73739081905236e-05
9.98456939654156e-05
2.27656687891977e-05
6.83858497397121e-05
3.16299101850654e-05
7.98159130903789e-05
0.00012651198966974
5.86927616659e-05
6.03686485386975e-05
5.15440289503362e-05
2.43189053809454e-05
7.12668678736851e-05
8.99867196519425e-05
3.25449243303745e-05
7.96149467651187e-05
4.16854662340914e-05
9.53568027447192e-05
8.10508320266412e-05
9.67417774784438e-05
3.30433410773358e-05
0.000126619811530592
0.000104536374938276
6.73096639332913e-05
4.3381405865162e-05
6.62606879077166e-05
2.71815138389859e-05
3.1174501319918e-05
6.17555931033353e-05
-1.0284328535964e-05
6.33539904209009e-05
1.38756527419839e-05
9.56890616468641e-05
3.50084507965946e-05
5.03165419938009e-05
5.76237659218389e-05
1.58229971502855e-05
7.43479153957064e-05
7.29262743147951e-05
0.000104220967365055
2.96143367155904e-05
-2.7111069135043e-06
6.19570437991716e-05
6.05429190833762e-05
9.38684229330439e-05
-1.78151750543033e-06
6.01296440060395e-05
4.65766343025437e-05
4.38059077741824e-05
6.17212857759108e-05
6.81973718228266e-05
4.36942556957606e-05
6.59659399873474e-05
6.39347425802278e-05
1.26801109751267e-05
5.13470581179968e-05
9.2456477808197e-05
9.01176339914632e-05
7.02986889722881e-05
8.53417349969864e-05
9.38258141449741e-06
8.76405819570689e-05
5.65006591574317e-05
3.95785771643503e-05
9.81136373312798e-05
6.74245584628826e-05
6.01394723156018e-05
5.1090054245087e-05
7.4907423208336e-05
8.54966328765194e-05
9.01550531937388e-05
4.79689705139512e-05
-7.20695228865487e-06
4.70629135795435e-05
6.34474554698759e-05
7.23055615980474e-05
3.74410544530804e-05
7.34938033005893e-05
7.99981502658224e-05
8.53259486278663e-05
6.12075052470739e-06
1.67686688027432e-05
8.03954103038171e-05
0.000105605273852064
1.7428426220193e-05
6.51071768289645e-05
0.000107905734950263
7.12891561601247e-05
2.87606246540871e-05
5.1137538968635e-05
4.84853360896043e-05
1.87471693679602e-05
6.18118408431743e-05
5.53081976028453e-05
4.24875401228366e-05
1.85977805380462e-05
6.54801264947495e-05
2.68469623734743e-05
6.53489736804524e-05
8.62921506812457e-06
0.000104799053566492
8.97066737530104e-05
9.94490990964724e-05
7.5086950788449e-05
7.9624448107419e-05
2.55497077192229e-05
2.11128099121734e-05
6.66541435609232e-05
5.1371830578064e-05
-5.57196357629796e-06
2.85119500738676e-05
5.80297181553621e-05
4.46948892707732e-05
5.25926482529162e-05
9.25483530533648e-05
5.92043103783384e-05
0.000117032235989008
5.11541985125865e-05
8.50914594163674e-05
0.000119867736738409
7.4231062042351e-05
2.54669431551994e-05
5.01487480867959e-05
1.46369094725838e-05
4.02484942612547e-05
5.41992096624559e-05
5.79713822088129e-05
4.02630527427352e-05
3.90644654269868e-05
4.39759368342359e-05
4.42797084715603e-05
0.000108899503053793
4.22395654859853e-05
6.78340468386767e-05
-1.26966410061254e-05
1.78780203388177e-05
3.50908777189288e-05
3.80669030957527e-05
7.19363416242034e-05
3.96225652841409e-05
2.03975079617481e-05
2.40097530444356e-05
2.78982515882348e-05
7.45328452411343e-05
6.88477003190123e-05
6.73900510875864e-05
9.80353262356069e-05
0.000121503732469133
6.58508124242553e-05
-1.426168290464e-05
5.93321272203711e-05
7.66056989414762e-05
9.15412377674041e-05
0.000109607301416026
6.75915859836622e-05
5.75590354586711e-05
0.000103067624985494
5.49020269430295e-05
5.01552163676154e-05
9.45273960736152e-05
8.05675685138512e-06
6.25024382025882e-05
8.78665012424597e-05
6.87753529682303e-05
5.1344382200216e-05
7.56662798707212e-05
3.55971140394187e-05
3.9139723961085e-05
5.62152343782702e-05
4.30714375644109e-05
7.57657959231077e-05
3.26171540094625e-05
-4.77905918462219e-06
0.00010720811199379
0.000105836638111068
5.16193879358383e-05
7.80566607712006e-05
3.54194282878883e-05
1.46861972680867e-05
8.07206251169177e-05
8.11719573562679e-05
5.27805164138805e-05
6.05580665549197e-05
5.89841245466683e-07
2.70127009386578e-05
5.12467977716158e-05
7.33938800914058e-05
2.64233374331971e-05
5.37646500929226e-05
1.95121724702768e-05
1.40621582841598e-06
-1.54457977715155e-05
3.42722933486416e-05
7.34396003627648e-05
7.01429457868297e-05
3.99308228743591e-05
9.13396580069534e-05
0.00010245195097384
9.99936638370886e-05
0.000110180309479255
9.44241988865384e-05
6.71030600824589e-05
8.57158099704366e-06
5.22902807123157e-05
8.9527710368977e-05
8.00475725942598e-05
5.44437479647896e-05
8.27952756979294e-05
0.000112171323726462
0.000134763593821194
6.49210869701594e-05
8.42605476215808e-05
0.000117683846291727
-5.22555951662155e-06
5.45107075310457e-05
6.9241854814744e-05
3.48279852875343e-05
7.7595060471166e-05
4.98941293326412e-05
3.25378328387936e-05
7.95983823893588e-05
9.10980343676545e-05
4.20337580346188e-05
7.5832625378525e-05
0.0001142411863091
2.95621895972875e-05
1.54219075130726e-05
6.38761606530642e-05
6.56545485007688e-05
8.46768033505214e-05
6.52509586088218e-05
6.37773715198779e-05
5.80433062047579e-05
9.11588243440587e-05
6.98520039001301e-05
9.64011785762633e-05
4.45735163303745e-05
-2.35636085823144e-05
0.000105472173284831
5.9901512871307e-05
3.44808736244171e-05
4.55602821507313e-05
7.15043447128097e-05
5.8128053392301e-05
9.74585051787515e-05
5.92899491833655e-05
3.50156629687774e-05
7.70248944809081e-05
4.45778708668567e-05
8.80442436569048e-05
5.93666441895547e-05
7.31352009589691e-05
4.49248170362553e-05
0.000101178567796862
6.65625698542159e-05
4.31400041436546e-05
7.51880725872097e-05
3.9723712426752e-06
3.26856471634362e-05
0.000110514577630952
7.63007996984953e-05
4.6320614118876e-05
7.17443599078228e-05
6.48094453922214e-05
2.46380247983051e-05
2.66131317288059e-05
3.51820789568796e-05
2.04461373578412e-05
0.000101210113949887
1.95880598802359e-05
9.64416370912723e-05
3.34788508808797e-05
4.5298207468398e-05
6.3854813358607e-05
8.50279415038577e-05
6.41694515788085e-05
8.73667474044539e-05
6.28268900629954e-05
0.000151435280932452
7.08709786482503e-05
6.91521002685886e-05
0.000152538968057036
1.11450346657168e-05
7.64919554275248e-05
0.000128122538075063
2.02314606300461e-05
1.7285632463871e-05
7.43715274084178e-05
5.59204626784354e-05
8.10980377527979e-05
9.09459312561854e-05
4.44100724195497e-05
5.94988585534747e-05
3.3284099413188e-05
7.2678221444068e-05
6.06867518834103e-05
5.6865184273668e-05
4.2297963129164e-05
5.91759117756212e-05
7.24428561426573e-05
2.26189964632442e-05
3.75367369910278e-05
3.82290479292451e-05
4.5169907781901e-05
7.21953036924855e-05
-3.57599389983942e-05
-6.29306950370459e-07
3.35758394746664e-05
2.27376565608183e-05
7.10286880813084e-05
9.98366887461106e-05
5.5251166922101e-05
8.61934670100138e-05
6.90058768297452e-05
5.9941218493581e-05
9.52410561214207e-05
9.3110470584643e-05
7.25560962964928e-05
5.97762341231505e-05
4.7366390324291e-05
9.10185305460956e-05
1.16072714027152e-05
0.000123321233706452
2.38831099162204e-05
9.90449378145396e-05
4.70556976526528e-05
8.24940401442059e-05
0.000106020997495605
7.17016917496267e-06
0.000107012744910081
3.51712884481462e-05
8.29790436537164e-05
2.00699740959909e-05
7.55001147749445e-05
8.09575524116244e-05
3.36832063542461e-05
2.63258302343402e-05
8.24109359299866e-05
9.7006149783616e-05
-1.60221188810391e-06
7.53333929223114e-05
0.000129153615186123
2.90943003547838e-05
9.65290432317074e-05
-7.79350962451545e-07
8.00124061670022e-05
3.27221838634753e-05
1.80915345126322e-05
3.01276715876584e-05
8.21169065404569e-05
1.83546172865648e-05
7.21162049265234e-05
3.87971585540441e-05
2.48963336991239e-05
7.84028784868575e-05
5.33707269720219e-05
7.85767428884356e-05
5.45464513483442e-05
3.64090790482362e-05
6.91043794494996e-05
7.98470807453907e-05
-3.63759469323757e-07
0.000124403975951943
4.12220105075675e-05
0.000109942600760665
3.60805977492297e-05
1.1384431824806e-05
8.17977854895359e-05
7.12362785895672e-05
0.000112642554600825
0.000102692448026156
6.33491394712736e-05
5.8294297304966e-05
4.58663109415093e-05
7.06415533521189e-05
3.87889688296229e-07
6.63122652603927e-05
0.000113591573281262
8.98891795648868e-05
5.56930899420607e-05
7.93812508274485e-05
8.17946629419697e-05
1.06418844164654e-06
8.3223981686932e-05
5.34162818345631e-05
6.38759067815402e-06
5.56711490407726e-05
6.18889052404869e-05
7.33267832267176e-05
6.27366232685739e-05
1.69706786043557e-05
8.0480487138587e-05
6.21245579205822e-05
1.29863292939899e-05
4.80644723004245e-05
2.8871724774092e-05
1.9193852814746e-05
5.55866891212354e-05
1.92625106590517e-05
4.54357274083739e-05
3.42960720817684e-05
6.69883530352979e-05
6.96153524462587e-05
9.34996964720198e-05
7.959281865919e-06
9.67329649634625e-05
7.43510877988464e-05
6.89423907398184e-05
4.94308536262451e-05
7.17242426422327e-05
0.000110816390232304
8.36742655728378e-05
0.000106883218427492
0.000117437700859409
7.9645195664596e-05
5.8493156879629e-05
9.89230227689698e-05
4.96596832083297e-05
1.72608860227078e-05
2.7348321673424e-05
4.31706342785916e-05
0.00012476453193378
4.76230677260503e-05
4.53783934913559e-05
8.77453004282927e-05
0.000106027504682442
9.40008867362263e-05
1.98377558792312e-05
6.89530335993101e-05
7.35855528294682e-05
5.65112310569899e-05
2.94814004836841e-05
1.30872513034881e-05
4.08850783031552e-05
3.13875730063166e-05
-3.72127238700861e-05
8.46084117262046e-05
9.21500898675077e-05
6.23682060681525e-05
8.10347113485137e-05
4.39880710406725e-05
1.5774164949721e-05
7.05868922904268e-05
-1.90732624862154e-06
1.46754482446075e-05
2.80615910447865e-05
3.7328558855786e-05
8.51403606389022e-05
1.7880158888169e-05
3.10152325001395e-05
1.22415305710107e-05
9.30968503705028e-05
3.15632991868811e-05
5.90018044984347e-05
5.54172247737886e-05
9.12811715273979e-05
8.96449977078464e-05
8.32426135929542e-05
8.15773109698724e-05
0.000114806023917775
-1.77429509437682e-05
4.12054264528553e-05
-1.24327555425405e-05
7.28093227621856e-05
0.00013720757178428
3.09542451628535e-05
7.14685654027267e-05
4.6890533447101e-05
2.60820655083132e-05
5.32434133092591e-05
2.48651252924971e-05
8.05409840087789e-05
8.90443571027876e-05
6.15191403049473e-05
9.3642043494954e-05
5.96250651669205e-05
5.77349829595417e-05
6.27218764209555e-05
7.76578704578613e-05
-4.31857709422742e-07
6.4043100274274e-05
2.56343048295111e-05
8.61674030277044e-05
0.000107167265163639
-3.14727295726382e-06
3.93597768846034e-05
6.726988965134e-05
3.31122156850051e-05
1.44418879921458e-05
5.42980063455306e-05
6.15218142816035e-05
6.269066353077e-05
5.07890624191784e-05
1.76004605779298e-05
4.41705518132735e-05
4.30078247138799e-05
0.000108470553152077
6.74274149790934e-05
6.75691408060024e-05
0.000105575156710296
0.000116417204276685
7.84074228576084e-05
0.000102583402508778
6.47111064607346e-05
6.31786297156329e-05
8.60622912842757e-05
6.95562342389285e-05
3.59061735046664e-05
3.76721705747361e-05
2.20019394726478e-06
8.02255061849474e-05
6.99098269882765e-05
4.19061169739855e-05
1.07473248156854e-05
2.62784994365161e-05
8.50133097104222e-05
3.4714684161421e-05
0.000111842899135674
1.78873058799582e-05
4.13666753424884e-05
2.97449487131878e-05
3.97097880919797e-05
2.08292049306647e-05
3.9031995205012e-05
2.19949704947188e-05
2.22926163750981e-05
3.57081395678617e-05
5.12767579725538e-05
2.94219926269216e-05
4.93827121301579e-05
5.1563063326645e-05
7.03707226539334e-05
2.84802855742777e-05
7.94877661550298e-05
2.32002291545026e-05
4.48323928363436e-05
8.24301130353658e-05
2.6577517909588e-05
6.28808795975075e-05
7.32816467541034e-05
7.26083474320985e-05
7.19529829004497e-05
2.81174620441161e-05
7.9194687621346e-05
4.25886178054509e-05
0.000106011755358822
2.20470386646679e-05
1.06087364323455e-05
1.56620100455073e-05
5.73029477790322e-05
0.00010689918273307
4.83266749532119e-05
0.000100325619525088
7.86879076951816e-05
6.02606866079054e-05
0.000103791107179185
2.59065002719725e-05
5.73605683465554e-05
7.88208783060151e-06
4.78629035386903e-05
0.000116633967426523
4.07507880592152e-05
5.20351306395018e-05
3.02267943002687e-05
6.40489585217926e-05
2.73046699313548e-05
5.54033123004513e-05
1.61429099967487e-05
4.10852461724818e-05
2.69209410963322e-05
5.28086449438001e-05
-2.91428037938351e-06
6.10370552959271e-05
3.32496515345006e-05
0.00011747087936435
4.88376140502995e-05
4.60137169159924e-05
4.3798774721362e-05
0.000146796822748487
6.42729218569273e-05
6.84810476635762e-05
8.6758908546237e-05
5.46476366708689e-05
5.67692375786692e-05
7.52162797122744e-05
4.58545271981377e-05
5.74749401937585e-05
5.28096210415121e-05
-2.32961821374904e-06
2.66615421236513e-05
4.36091490583707e-05
7.44301812244913e-05
2.49930783898681e-05
0.00010799253480638
0.000113498951071539
9.66547425947042e-05
7.69469306816719e-05
3.98486058564439e-05
9.3902761825345e-05
7.6819586420341e-05
9.50036653883629e-05
-2.92798340834242e-05
7.22491993755885e-05
5.58575698348729e-05
2.42963924483563e-05
2.70448308554644e-05
4.06019309777386e-05
9.10055697102923e-05
9.00286656310817e-05
0.000120876308670366
6.98479338509272e-05
2.85058829699123e-05
2.81445094634037e-05
2.8828416640276e-05
5.32691399834991e-05
8.62448768794682e-05
7.87727041758671e-05
5.81957511981118e-05
6.19857487161439e-05
3.78041812020067e-06
3.61480541324638e-05
1.50260627956902e-06
7.21315016796603e-05
6.01340781002134e-05
7.48931486253279e-05
0.000126541550666068
1.03916470073667e-05
4.74475324291915e-05
6.97155428178028e-05
7.5642736243998e-05
0.000100689822262617
1.42917939677622e-05
8.28652478607832e-05
-3.57272634967108e-06
4.80711068743252e-05
9.1473660474515e-05
8.1539055778783e-05
5.81981066715867e-05
5.82378053759299e-05
4.98132102157489e-05
7.20899842707652e-05
5.74567538604373e-05
9.00419763623442e-05
4.78887855421321e-05
-6.22939845057518e-06
9.74693825289229e-05
7.83799428999157e-05
3.14291799480881e-06
7.79711314069218e-05
8.09951358557413e-05
6.41394308635728e-05
5.80325225448504e-05
0.00010805809242896
6.69702080585534e-05
4.14920915013107e-05
0.000106423966405314
3.55330520372208e-06
7.01156901225647e-05
9.56740863802638e-05
0.000102082803024492
2.54709094046814e-05
3.83885494024069e-05
6.30637889481645e-05
1.58113196744177e-05
3.83849956028315e-05
8.79198768525831e-05
8.08713542506412e-05
5.05655054712127e-05
0.000138923772660362
5.51684780988773e-05
7.67858166431219e-05
8.42648482181692e-05
5.2629638096061e-05
0.000103308764079183
6.60413269248666e-05
2.36524222079458e-07
1.23107415815692e-05
9.83844681155667e-05
1.65590499263445e-05
7.58906174520426e-05
7.82714353123295e-05
5.37608895319024e-05
0.000140592094399193
1.88473016422943e-05
4.93385065332673e-05
4.53785581246077e-05
3.63914038740802e-05
-7.93970181067576e-06
7.65214084255497e-05
3.42076654515722e-05
6.19167183656068e-05
8.34381337053539e-05
4.74151525740646e-05
3.07554749020695e-05
7.61517707421252e-05
7.44833577352387e-05
4.3427093400299e-05
3.7041680790737e-05
3.72384979094448e-05
5.04532703040213e-05
5.81603795396308e-05
2.95602855713926e-05
7.65850387302428e-05
0.000102747261015877
6.8584860874238e-05
5.11447082073962e-05
5.77821049217509e-05
5.79005251408397e-05
0.000107574616422959
5.24751901877074e-05
3.67936796879315e-05
9.08812795750196e-05
0.000106404711111207
1.40547388427756e-05
5.84086437963747e-06
5.53044831379547e-05
6.04390438466793e-05
8.88698566497039e-05
3.83036394999576e-05
1.46901071780806e-05
7.73250970030912e-05
4.62127186719929e-05
6.10002828457987e-05
5.91709243773955e-05
4.76379180208203e-05
3.62952110293514e-05
4.32610535503433e-05
4.68097398687195e-05
4.62901799015286e-05
5.04597154656582e-06
7.91093590104026e-05
3.04193845211412e-05
7.15809760683845e-05
7.68227984967623e-05
4.57805494410444e-05
6.88152311537593e-05
1.71121649089777e-05
7.46128004465185e-05
8.62005857864252e-05
3.25397371312539e-05
3.64965847323656e-05
0.000116331887294497
4.67762025422846e-05
5.20879941771342e-05
4.72723507833616e-05
0.000100005369385702
4.35413121653268e-05
1.47832658578709e-05
3.18184027867754e-05
3.5070989212965e-05
2.49265842395445e-05
4.8546654672883e-05
8.44991896753565e-05
7.08551323276467e-05
3.90577735110012e-05
4.31068480689076e-05
9.67496620226735e-05
4.78893431203769e-05
7.02104420977172e-05
3.4903429158055e-05
6.44063510981825e-05
8.45638575048226e-05
4.441367792481e-05
6.66866814154844e-05
8.91427875884819e-05
0.000101678318095331
9.74953740734938e-05
1.69056946019122e-05
7.97504114076463e-05
6.47682881189726e-05
6.34186454132633e-05
4.48143344130672e-05
3.19356110024487e-05
6.16439117095519e-05
0.000122614179043321
3.67123091175404e-05
8.78524776540441e-05
5.56185958842088e-05
9.58975255391373e-05
2.56488676498627e-05
8.15369014505165e-05
3.91143926028409e-05
0.000128912234024568
9.19318245483036e-05
3.99906984705329e-05
6.85270859438451e-05
1.18491146685832e-05
0.000113551195655064
7.20066930375235e-05
5.69920856505975e-05
6.37683334175208e-05
3.89387397663063e-05
-4.51270100501426e-06
2.3194503888764e-05
-7.41144408592205e-06
4.18563973952429e-05
4.32497580541553e-05
-1.42750822453527e-05
3.74665073107973e-05
9.39193080761167e-05
0.000120913817798991
1.90869080553552e-06
0.000103499858345843
8.61164055064041e-05
8.73740659938123e-05
8.65205807711415e-05
5.65439368545431e-05
6.19420268653937e-05
0.000106303839644136
7.02682446024483e-05
6.28091203877042e-05
2.91171059319206e-05
7.14450628403813e-05
4.82441827512117e-05
5.86833556337982e-05
2.25264722489222e-05
9.81855500803264e-05
-1.90667759107547e-05
8.35341793014223e-05
-4.01532172554706e-07
4.70665697865157e-05
9.45412323813584e-05
7.45084781403577e-05
4.25904533376074e-05
2.78075658922657e-05
8.03407724155713e-05
6.34463665284991e-05
3.71136853595549e-06
9.45714307069506e-05
4.64914906083393e-05
3.89246451200783e-05
6.54660714868147e-05
2.0242495727958e-05
5.94465736119563e-05
1.93339473500809e-05
6.95547706194019e-05
9.46369703715473e-05
5.95138365892267e-05
0.000108774488388552
5.6100277965753e-05
8.89158671813332e-05
6.53130168015216e-05
3.53738709020886e-05
3.66306544909746e-06
8.78338972043646e-05
4.54767040587087e-05
0.00011680651133406
5.43408387001332e-05
8.00966438413776e-05
0.000108336826608943
5.6178401191231e-05
3.30368538755691e-05
5.70414931884385e-05
7.33802924889874e-05
4.66300950813821e-05
-2.46703367218472e-05
0.000113099005696763
3.38071652593637e-05
6.33056439079354e-05
4.44789086987308e-05
7.2828490857343e-05
8.02287898756046e-05
-1.28697357629527e-05
9.79722254398218e-05
2.9847553418577e-05
2.42002011025741e-05
4.53878817868866e-05
7.19430054877099e-06
7.07818669363532e-05
6.90995785987543e-05
-2.13888241289867e-06
5.98011206954552e-05
5.92506322060842e-05
-1.43162309538231e-05
5.29841254098565e-05
4.61861075399728e-05
3.30835116264743e-05
5.79225277582782e-05
3.05311771004548e-05
-2.3240451863199e-05
7.01961806562093e-05
7.07176867023397e-05
8.91352272389915e-05
3.55619317368789e-05
3.83645126117204e-05
2.91324131465332e-05
2.40619257531224e-05
2.86746900317087e-05
3.60568800299422e-05
0.000138421622023797
8.35581806159636e-05
3.43661225924661e-05
1.52983834274738e-06
9.39243191244655e-05
5.45259441572998e-05
8.17069855151684e-05
4.94860928984339e-05
3.14174349536834e-05
5.65066052681554e-05
5.66036752290497e-05
8.87315733774546e-05
9.92290867611829e-06
3.14739353703406e-05
4.40609492506757e-05
6.04621863246999e-05
3.8144563782355e-05
5.09081188233344e-05
6.84080525018221e-05
3.22393439126333e-05
6.52478239147302e-05
0.000106013701912271
1.2512978756543e-05
0.000107604011514638
6.47025461643004e-05
3.0052100196531e-05
6.93814040950751e-05
9.4907990308768e-05
7.88088886973944e-05
7.85168934781495e-05
9.41696566938206e-05
-9.85065675579283e-06
6.92239107614085e-05
4.29411780185383e-05
0.000116860883472496
5.15149586589067e-05
0.000124959464802527
5.74416937700473e-05
4.75502304697056e-05
4.67022606731672e-05
5.24770003165386e-05
5.46767709718083e-05
4.83520278268506e-05
6.10693783630496e-05
6.1353717406582e-05
8.14109463535868e-05
0.000112991254906323
7.14574889345144e-05
2.10335542909311e-05
7.53961904232767e-05
5.31374838821948e-05
0.000100751574757184
0.000102750205511969
5.75646562795063e-05
4.04455942091498e-05
3.31258404530207e-05
6.9915138949526e-05
5.17394938319349e-05
3.81666960852944e-05
-1.47023464231694e-05
1.58835615976764e-05
8.08402773884406e-05
7.09367688653988e-05
6.76380800229789e-05
1.70328651168782e-05
8.21522750631028e-05
1.26363780995464e-05
5.44042269908361e-05
8.21198008194721e-05
3.86781706785097e-05
9.96232431972709e-06
3.63289887768184e-05
4.72994472863568e-05
6.73172549961177e-05
2.43147111456089e-05
9.04984423990285e-05
-2.80390156582102e-07
5.37853638555872e-05
9.20818877669573e-05
4.1212445459725e-05
4.12736204900966e-05
9.25585161617689e-05
0.000100342085343646
7.84991392790977e-05
8.6724666493815e-05
0.000109364491551771
9.16267472109768e-05
-5.10366151717889e-06
4.760362164905e-05
0.000133036562087745
7.97095543806694e-05
0.000103042657600933
8.73706640894369e-05
8.45445894728388e-05
2.56947034402655e-05
3.50110049658146e-05
4.27382229059607e-05
8.61987085531551e-05
6.09648509831318e-05
3.75159492502895e-05
4.71569619118876e-05
2.01036504278325e-05
2.1012027795222e-05
1.13349898448097e-05
0.000112924252451099
4.39477676541384e-05
2.1097557229059e-05
9.73699445940115e-05
4.22522029699258e-05
9.73480537532156e-05
-2.96148425910748e-08
8.35691191157652e-05
-1.49439672070449e-05
1.82405990432861e-05
2.78517478814952e-05
3.30659181202905e-05
3.25136980112652e-05
4.75648399623116e-05
-1.18613965042134e-05
9.22278530739129e-05
5.44575050604509e-05
6.75556000435451e-05
3.92244627620068e-05
9.45027685224894e-06
3.81643368736794e-05
0.000127099261129845
0.000101512226391355
6.52897342298838e-05
5.94942966213894e-05
6.4546856387948e-05
3.36451517846352e-05
0.000108532090823922
8.66399716159131e-05
3.2559930065246e-05
5.6163474594326e-05
6.68903815975296e-05
9.45143872383836e-05
1.28113141143259e-05
0.000116224798400353
9.40761370457298e-05
8.87699817351862e-05
4.07807464952693e-05
2.43107359603633e-05
0.000107842061507128
8.43740000944129e-05
9.08651962337931e-05
5.40797213068057e-05
4.78060051964249e-05
7.8533742590507e-05
1.8185964635727e-05
4.300478519375e-05
3.45517648035168e-05
3.03974479615412e-05
5.33693215697912e-05
6.81466151606753e-05
9.55616950689742e-05
2.72035947015033e-05
5.66398475337249e-05
5.92362329734903e-05
4.82803415735278e-05
5.20549342451582e-05
1.81216640350723e-05
7.6650386582165e-05
7.56477173616616e-05
0.000111142114920934
8.96929452196637e-05
2.53880353203618e-05
5.01605059243731e-05
4.99887528793022e-05
5.85453809870883e-05
1.04731917670192e-05
6.33129400058606e-07
9.92052479200174e-05
0.00010313410588458
8.76825903066948e-07
2.62175651162649e-05
8.57919791881823e-05
7.71723884127434e-05
2.07125003818858e-05
3.74342698630469e-05
5.36133988345248e-05
4.14820261666917e-05
4.43311721483343e-05
5.085359025162e-05
3.8963774431664e-05
5.33918551825988e-05
7.14581034341196e-06
6.95238916633777e-05
9.09171342670563e-05
7.42390889739786e-05
7.91084710414747e-05
2.48822409854652e-05
5.54531073688185e-05
5.47979276922757e-05
7.81813978877694e-05
-3.10386374388537e-05
7.89165727421107e-05
3.50869263295695e-05
9.13599845519343e-05
6.54933815948011e-05
4.79114430104235e-05
7.93563770429443e-05
5.9917910725769e-05
0.000125309898804069
1.11270143919715e-05
7.8316507817905e-05
5.02275029488884e-05
2.39716569339779e-05
7.15241162211258e-05
0.000117406155155859
7.21246509532817e-05
8.94343095892234e-05
3.3685491590899e-05
8.79586075399235e-05
0.000149992881639061
8.18121671643734e-05
5.18663494804375e-05
3.70455259964618e-05
8.97480935941899e-05
3.82004520466756e-05
1.06090725560434e-05
9.6107799455738e-05
7.33693012690997e-05
6.40004894471547e-05
5.87867515899218e-05
7.17463481522438e-05
3.86655785392928e-05
0.000100354243225931
0.000141808497487652
6.02882534711066e-05
3.16908764132408e-05
6.31706952855347e-05
4.00445210142989e-05
2.9523492893505e-05
4.80936680103732e-05
0.000137835789328004
5.726333554048e-05
0.000111657164205049
7.45215268021917e-05
5.66617589402922e-05
4.69607311675381e-05
-3.87040200701003e-06
4.70582179378605e-05
8.1727946855762e-05
7.57157841755697e-05
8.87878887995792e-05
4.22701222785922e-05
4.05790200710525e-05
4.72735120381342e-05
7.08455831672189e-05
-9.60109846515254e-06
3.22264155557016e-05
6.64180985463255e-05
2.34889807688913e-05
0.000120191332181452
0.000101900390318926
1.79188972108901e-05
6.01254620785954e-05
3.99122162794415e-05
2.61746828665412e-05
2.40719022597659e-05
4.06786540839539e-05
2.48770328312842e-05
7.43742545019686e-06
-1.34764421292252e-06
6.74387171313829e-05
0.000104743030852289
1.68167743723263e-05
0.00012189353464635
4.09043375219255e-05
3.06942991024018e-05
2.21393140581801e-05
7.98782254297591e-05
-8.86169435169221e-06
6.76789296837359e-05
5.35894097915955e-05
-2.09646022686483e-05
3.76193277373907e-05
0.000136573740408438
2.77813176102662e-06
5.02215979248098e-05
8.48502428796127e-05
-1.47378128331287e-06
3.4894506359972e-05
3.1502400339331e-05
8.0029792134901e-05
4.26806779973052e-06
0.000152194230231824
5.14374686194949e-05
9.85691838871081e-05
4.66723649433137e-05
2.73607590413173e-05
6.1715829042093e-05
6.83963015122474e-05
5.11384064205533e-05
0.000102356992176152
6.54219274276313e-05
2.62908583532903e-05
7.75731157051846e-05
8.01999073048608e-05
8.62929647625989e-05
3.62251276250764e-07
4.36694735310589e-05
3.65497811073723e-05
0.00012739257440957
3.16816736542697e-05
5.02122024722684e-05
4.82977712648494e-05
2.81362386726371e-05
4.75513296480666e-05
8.97569837423777e-05
-2.63788073118381e-06
5.52941391542205e-05
4.496058854522e-05
-3.38859502160825e-06
5.04055808409303e-05
1.21116727878961e-06
5.05691038065694e-05
2.2789690156897e-05
4.60271738413174e-05
3.16458146416607e-05
1.43071993424741e-05
9.4407709927176e-05
4.11530421101813e-05
0.000110496449829227
7.3324453906401e-05
3.81637635446106e-05
6.91997280319533e-05
4.24051210241524e-05
9.82380704925367e-05
-2.71406315373201e-06
2.81916629982989e-05
6.45459070325209e-05
0.000100739049491887
9.63166339368905e-05
1.89292633351217e-05
0.000104415693993834
4.71409456325969e-05
-3.25079808573054e-07
9.52245803354204e-05
0.000117277514913992
8.21469056611387e-05
5.2235769700159e-05
6.47199434035273e-05
6.88748372738369e-05
6.76202760632914e-05
-2.65900876416863e-05
5.2512303801111e-05
9.86664769438125e-05
8.89215175554477e-05
3.11387819367763e-05
8.18283959490069e-05
7.13961196666604e-05
5.40904179213105e-05
4.28651846818771e-05
4.18000810850703e-05
8.47829071264731e-05
0.000119528760040778
4.28772593730974e-05
6.44947605756723e-05
7.84124095140953e-06
5.4749203840963e-05
4.01072913505691e-05
3.98360683408794e-05
7.9948013627758e-05
-3.13357459723042e-05
5.39176929349437e-05
4.33951528940856e-05
6.50657711366033e-05
6.54274999863067e-05
4.6783386128429e-05
5.6987618007059e-05
1.57672472056715e-05
6.44618601637853e-05
8.42561454838936e-05
3.93564356645704e-05
7.91222049193702e-07
2.68846009627128e-05
1.73758375799104e-05
4.41850836218177e-05
3.56609324072238e-05
5.640252363436e-05
5.31443004365155e-05
8.53873211855631e-05
4.02478775987924e-05
2.07455812025389e-05
7.11442440453154e-05
7.39499509175096e-05
-1.0682502550826e-05
0.000147795456621658
4.12198633723201e-05
7.06419799745672e-05
6.21949417280001e-05
7.13057893849122e-05
7.55583444106991e-05
-3.15509963666713e-05
8.74866993243682e-05
6.19719357531056e-05
9.73390697873872e-05
8.29911661865769e-05
9.42468176032771e-05
7.14850835370843e-05
9.07953763747552e-05
5.31517354432009e-05
3.42908330550428e-05
7.19379145430944e-05
4.07688167168529e-05
2.73478845921677e-05
1.76374002402907e-05
0.000129263862469756
1.25853458381336e-05
4.15509207708555e-05
4.85090745784817e-05
1.97119415425995e-05
2.29033768650685e-05
4.6127064713384e-05
6.53968052285304e-05
6.52889928604334e-05
9.69941262221169e-05
4.29641266694003e-05
3.19068140357959e-05
6.53582667529988e-05
8.09173276647398e-05
4.38972450458409e-05
-2.03008948260384e-05
1.46566150776293e-05
6.43248449111788e-05
3.06671605124524e-05
4.69589903793605e-05
7.92385407533129e-05
7.70270031333303e-05
8.15076133397661e-05
6.23172214470172e-05
2.3918093031283e-05
3.17909356561664e-05
3.78923753243749e-05
0.000112785922255647
7.82793140267858e-05
8.77964365892079e-05
3.83119733488917e-05
7.64561750439014e-05
6.36716384663298e-05
9.60404930901755e-05
5.54001398873073e-05
2.71763559984783e-05
8.89582974891232e-05
9.49732099807626e-05
7.37942518022022e-05
6.42821078852954e-05
9.42332703695927e-05
4.39218237659085e-05
1.28399086887446e-05
4.68093693700149e-05
3.48750325818489e-05
2.64452851949649e-05
0.000123177510957827
1.76258279098168e-06
8.99951856721143e-05
6.9632700513333e-05
4.50246985585854e-05
9.89317647648733e-05
5.70709415469104e-05
4.06046548046309e-05
3.19991149026855e-05
5.64355613864841e-05
6.03239937940724e-05
1.60523156905251e-05
4.24728620007233e-05
8.7848874407395e-06
2.265416665784e-05
6.26874232951868e-05
5.36515724690599e-06
4.20851702395348e-05
9.36868112529368e-05
-1.32189534769372e-05
3.15982490269456e-05
5.18499690669536e-05
4.143832050674e-05
9.82943085436404e-05
9.82522527028034e-05
5.29896874130852e-05
1.37719832102646e-05
-6.6059709394273e-06
4.02922829922803e-05
8.95998193410563e-05
2.70685876877108e-05
9.94754587486826e-05
6.82654906323558e-05
3.68609633599286e-05
8.54250237554444e-05
7.36300783983533e-05
0.000124178953449948
3.76867796280693e-05
7.48275613506821e-05
4.97007837025122e-05
4.76474914223035e-05
1.08978345863054e-05
8.9847882644016e-05
5.59935147448879e-05
6.43728533913701e-05
6.98915157405887e-05
0.000119179145789051
8.44060482547885e-05
5.65235278470931e-05
6.74448229432941e-05
9.02813613311284e-05
-1.3197833566552e-05
2.95936396241414e-05
8.92386199407639e-05
2.10059081784473e-05
2.53609435902303e-05
0.00010471275095383
6.18940596075869e-05
5.44512709101627e-05
-8.27342153418157e-06
6.47803734029369e-05
1.92462688980219e-05
6.24902225515933e-05
1.81894343551414e-05
-3.10068551791912e-06
0.000130282585923905
7.57806417398926e-05
5.02530743807422e-05
7.36806245985981e-05
4.85939635700542e-05
6.58756874464176e-05
7.25141153576881e-05
5.01575341249299e-05
0.000111005581017061
6.72978193153753e-05
8.86878437546394e-05
5.0226493714879e-05
2.9007015409502e-05
6.70610870055281e-05
2.71880722344995e-05
2.40585950315842e-05
6.29285900123639e-05
4.65048807241806e-05
4.49842716232787e-05
4.21884375256722e-05
8.09472151186848e-05
6.84724244221927e-05
5.67407881302513e-05
5.4608862288298e-05
6.93950786531181e-05
7.01734559329024e-05
9.17611933984443e-05
2.48300520857e-05
9.14847308995082e-05
8.42666105958977e-05
3.87324816795488e-05
7.08276767753458e-05
9.2057389560587e-05
4.81384761370706e-05
6.53046829109592e-05
0.000103671569395588
5.89175237212234e-05
0.000111727433314374
7.72940060456119e-05
7.88530426828658e-05
5.21727074949023e-05
8.84720634148661e-05
4.96916039974905e-05
5.90727644020985e-05
1.44996672712757e-05
9.75193085716884e-05
7.08842027107653e-05
5.09206995998323e-06
6.71814252836084e-05
-1.06826444205828e-05
6.67003591010205e-05
7.01409109659614e-05
3.66974181435074e-05
2.52027845014132e-05
5.70253918059973e-05
0.000109624015415351
5.8783668564298e-05
2.99044965811416e-05
4.40584698115417e-05
2.8389124426224e-05
7.82096492486629e-05
5.91724914695025e-05
9.9520480496449e-05
0.000106843426047042
9.87598340860129e-05
6.17019212075418e-05
5.04511141101111e-05
8.43823561077465e-05
2.94550854243765e-05
3.27568786628192e-05
0.000112649926486819
-1.23097659158192e-05
4.0890022259742e-05
8.2278326696957e-05
2.95022591971725e-05
4.88623816991409e-05
-4.00229361885847e-05
3.64289077793039e-05
0.000108069680385909
0.00010166194182009
5.8574753299787e-05
9.1680821374596e-05
4.4411994804057e-05
-6.55579961126059e-06
3.84377183707904e-05
-1.30703178305468e-05
5.41285360590516e-05
8.12039589359621e-05
5.92181695060219e-05
7.96010508200895e-05
6.39271892469319e-05
-3.20328083844972e-06
0.000116553012608514
-4.19254410224776e-05
4.74771069225224e-05
7.69648223087639e-05
3.89171135220227e-05
8.5366470504971e-05
7.27126136163707e-05
8.74427408942193e-05
5.79145483216691e-05
3.09580270045577e-05
4.38363613124313e-05
4.78217100277766e-05
4.03267131131468e-05
6.12155005092844e-05
8.51064938985383e-05
8.87692074047705e-05
2.69093229221944e-05
6.2237285430116e-05
2.27097342924204e-05
3.26116919318874e-05
6.78565065162797e-05
8.02823233614739e-05
7.24072726288664e-05
4.35968050037377e-05
6.6988061514999e-05
2.72217499548453e-05
2.45158927730003e-05
2.36740763153489e-05
2.97679082899644e-05
3.6144633996707e-05
5.71713474516523e-05
3.3190436618045e-06
-1.47429807417016e-05
3.06122902124578e-05
5.99559297278659e-05
5.39931402089194e-06
3.71882334570276e-05
6.79826006561202e-05
6.19556490480171e-05
5.22431027078251e-05
6.19164990814773e-05
5.20664320758207e-05
8.71215350051929e-05
8.00739684227386e-05
3.19796534716335e-05
6.53104256899763e-05
4.58112498265068e-05
4.72236014245697e-05
2.4150814130223e-05
7.10109351825142e-05
2.38480811415099e-05
0.000103905937230111
1.21603857027491e-05
0.000105742565320744
4.81500391516936e-05
3.70245967627644e-05
0.00011156796338705
3.55773729025183e-05
0.000126247136129265
6.97464888252736e-05
4.64335065236441e-05
4.68508554190855e-05
3.16897152259224e-05
4.7530942933679e-05
4.46487465161967e-05
6.81725516295132e-05
1.71935375619584e-05
6.11084155870061e-05
3.71510688702257e-05
7.44053464725666e-05
1.53503545895715e-05
1.58162901596431e-05
8.96695048984915e-05
-4.359321587128e-07
3.65674131868702e-05
5.61286573972768e-05
2.4653041498282e-05
9.74810527716274e-05
4.30363243601329e-05
6.8137803022744e-05
9.50881182179094e-05
5.91636551110513e-05
7.10242833611737e-05
5.79080461743656e-05
6.02186266257131e-05
5.67543006710938e-05
2.36951655378981e-05
1.37896167185948e-05
3.74786571672195e-06
4.58554134391146e-05
0.000107578756029894
8.71294323604064e-05
5.01009130783097e-05
-1.61207066481994e-05
6.36706859331159e-05
3.07794211118342e-05
4.33971159644394e-05
6.39585957331467e-05
9.49935927824552e-05
7.28341604428013e-05
5.1115911663345e-05
3.25469636076347e-05
4.70071589256809e-05
7.79980178692897e-05
9.402595431122e-05
3.53042390375459e-05
6.47543442324979e-05
2.86589341328718e-05
4.62727751711424e-05
9.82616042796192e-05
4.99616849645752e-06
0.000101077872775448
8.74829636911394e-05
2.21432518607012e-05
9.42393377523936e-05
0.000110426254380566
5.84414880807915e-05
9.60897678204619e-05
8.1334142505701e-05
4.61205762402863e-05
8.71557580410263e-05
5.61153489483437e-05
2.17949226393254e-05
9.28631774181623e-05
7.80824028740076e-05
9.28829505255937e-06
0.00012822096224156
4.13984361103685e-05
6.35887678343777e-05
7.19025563893605e-05
0.000106348669255456
6.64809984392637e-05
-2.70536372286054e-05
4.83907393473939e-05
1.30673663078225e-05
2.40810471636557e-05
4.8285126388366e-05
9.53490389042671e-06
4.06875299184313e-05
2.85630599360045e-05
3.13798859356486e-05
4.77165768749482e-05
1.24205226933564e-05
5.61788811833928e-05
5.2782968989162e-05
5.44993264811048e-05
3.74861951441753e-05
0.00011839478050581
-4.60872620215887e-06
2.35039915934225e-05
2.91256350899776e-05
3.7812322959623e-05
4.49495921636415e-05
5.64093067690364e-05
7.50742633052884e-05
8.84499343917094e-05
-1.83505255383733e-06
5.30980933334803e-05
0.000147352642410929
0.000117569871406376
0.000128482204483945
8.89928765020471e-05
3.035080179065e-05
3.2408597709013e-05
4.15859998561152e-05
9.82903218389277e-05
8.99326829506581e-06
9.9342022462668e-06
4.29509871355358e-05
8.01802715525881e-05
6.91470524609748e-05
2.46473101987026e-05
0.000101750834525055
0.000104017037968557
4.9224225570237e-05
4.90427952680118e-05
5.32891195139516e-05
5.66131818260865e-05
3.83101473868224e-05
4.23126751353186e-05
2.56264535805231e-05
-1.94980434237662e-05
6.36730268469672e-05
7.55077106799624e-05
6.62193637312071e-05
3.63626800506372e-05
7.21604180181309e-05
6.95663186833173e-05
8.43807640196547e-05
4.70702991892307e-05
-3.63215206609617e-06
4.28628253482532e-05
7.0942073705527e-05
0.00010345674978487
8.82161313541123e-05
3.43131645471447e-05
5.42937427765246e-05
6.88250054676783e-05
3.39693426524628e-05
2.11519277672076e-05
0.000109787089415304
6.46772298045836e-05
5.0985376736298e-05
4.77179684947578e-05
6.87306890649671e-05
5.61190584428206e-05
8.8066668109125e-05
5.14875182183047e-05
8.19293973053205e-06
6.93429095634021e-05
3.1861019864555e-05
9.41302823818313e-05
2.38389679847518e-05
6.44794798597783e-05
7.03671501041474e-05
6.88199532408471e-05
3.61680899585419e-05
8.71122537986615e-05
8.7816558047363e-05
5.20638202977299e-05
6.74108223162858e-05
8.37177444400456e-05
0.000103633966132134
6.99266884934063e-05
5.96401385370447e-05
4.83590936592821e-05
0.000100216902492848
1.87862526114799e-05
5.0301989562249e-05
8.3236996774848e-05
3.93255964843728e-05
3.51823305968643e-05
4.35987846388609e-05
4.41104971413436e-05
2.00587381962111e-05
4.63647871262712e-05
4.20621144614118e-05
2.86692655644508e-05
3.55246413036795e-05
6.61894577918625e-05
7.3440583115507e-05
7.47590582751559e-05
4.38701550560631e-05
2.8924585435737e-05
4.70293160441889e-05
8.24695888748761e-05
-1.76292639241589e-05
3.53488030501412e-05
2.62264638827745e-06
5.4772280582933e-05
5.97364582541345e-05
9.43868377367444e-05
6.71064680208388e-05
-4.58307388797403e-06
7.41669065551267e-05
5.9949033644931e-05
7.88789928228307e-05
3.56495089616334e-05
8.24445354633908e-05
8.96410689706251e-05
6.82158743044358e-05
6.44020499940844e-05
6.06135121058205e-05
6.21099833869081e-05
7.65953895785424e-05
1.20304583648277e-05
6.08931467532658e-05
0.000105919767223839
0.000117565462529463
2.70888994734548e-05
0.000108980194103763
7.93818493490666e-05
7.05477430510606e-05
3.45854325098591e-05
0.000137462128942302
0.000114281119910672
5.51310230304119e-05
9.61652402292068e-05
7.20888946509483e-05
6.08500424651673e-05
4.58750240948235e-05
3.68909302109629e-05
-4.4178477822536e-08
3.95334778336912e-05
9.59646959103163e-05
5.0459449808551e-05
2.80763558590688e-05
2.10936390489005e-05
2.43032533254143e-05
8.9222219630783e-06
9.21351142237636e-05
4.40653330939575e-05
8.29028433094125e-05
4.49229734399048e-06
4.77173227688781e-05
1.28983013899951e-06
-8.82332808489418e-06
6.93471064777244e-05
6.79796684171995e-05
7.07063614345952e-05
5.96346569842901e-05
3.08265637291857e-05
3.43053338587509e-05
9.55967707209532e-05
2.19725564321693e-05
9.70252865248026e-05
4.62396454892973e-07
1.24629620211487e-05
0.00013724744206584
-1.08887584085775e-06
0.000149628093636068
-2.12872871876072e-05
9.13764078976919e-05
0.000110355297930917
5.3331463066679e-05
7.26837211700733e-05
5.86221371210431e-05
7.08774621165869e-05
7.64371827927418e-05
5.76552082645756e-05
0.000106828425130582
0.000128366615615735
7.38230926840356e-05
7.46225029116245e-05
9.13676483004867e-05
5.83596013712911e-05
8.13239651256817e-05
6.44803998459303e-05
7.781655881998e-05
3.11434359558132e-05
3.53841938865389e-05
9.58065478464243e-05
-1.32739887059192e-05
3.58587938020762e-05
4.47556914563027e-05
7.71067601857872e-06
4.82977824340074e-05
2.13951000889261e-05
3.83499632562696e-05
7.30086762700929e-05
2.86760647689719e-05
-1.99894299170497e-05
5.2958055059896e-05
5.6318266484494e-05
-9.9423034247964e-06
8.42889897553444e-05
3.79145555947887e-05
2.00953079755836e-05
3.18468632281692e-05
6.23429403477193e-05
9.62197761192797e-05
6.24528218901513e-05
0.00011592679134404
2.97661156346803e-05
7.30129809927284e-05
5.14564027834873e-05
6.0550598325399e-05
8.45542440042e-05
0.000111996063615309
3.89939128899944e-05
5.49650779449993e-05
8.81133477832804e-05
0.000164896001036114
5.2141954240813e-05
0.000129915891570863
3.92095378550215e-05
5.20775854783075e-05
2.0068786407398e-05
6.83194208782195e-05
2.47282732420384e-05
0.000146945902806421
3.38860392768277e-05
3.78261646044958e-05
1.45095108265865e-05
4.92726973580362e-05
8.67477707069927e-05
5.63571620379543e-05
2.34183339807262e-05
4.93152780346576e-05
4.16359862418886e-05
0.000119616514980493
5.99556082951163e-05
4.74124055224084e-05
3.28362799207324e-06
9.70958488789753e-05
6.17494548918543e-05
3.0737580402338e-05
6.98199460661706e-05
5.42315346989367e-05
-4.82551286575201e-05
3.69988400987352e-05
2.67183420056097e-05
3.1337579749302e-05
2.69774247504902e-05
8.77228236254004e-06
2.85654375691654e-05
6.377111500033e-05
1.12442732113599e-05
1.55768801626843e-05
1.03713234639849e-05
5.52228294210711e-05
-4.58469387270379e-06
6.79996499634505e-05
5.7822685639772e-05
7.22843580917808e-05
7.72439499563903e-05
-3.2020913991314e-05
0.000104909064529174
4.08440165772997e-05
0.000106466306356273
0.000129164373767954
7.3707661288733e-05
5.44877328158769e-05
9.04802731882885e-05
9.21081486877574e-05
8.90415444322083e-05
2.0516651648394e-05
4.42103385706378e-05
0.000119119584715627
0.000127752638968954
0.000108173565764987
8.64792844276901e-05
0.000124876963562912
8.55524114586446e-05
5.31520196984922e-05
5.14439442270263e-06
-3.30468292560325e-05
1.23183224839524e-05
6.2166479767771e-05
0.000109544346435155
7.68053040853745e-05
2.95068941522589e-05
7.96404319441047e-06
2.02992276799145e-05
8.91946068507338e-05
2.64680953250613e-05
2.88622994064175e-06
1.82430557364361e-05
-1.79575196358699e-05
8.53322569130243e-05
3.90011123716699e-05
9.54218288779136e-05
2.68023107364171e-05
3.8756590374543e-05
9.25776947340269e-05
6.62183771057685e-05
7.86566484944823e-05
4.81934500987059e-05
7.07784685448897e-05
3.59209771150104e-05
2.49019891669322e-05
8.81683397954294e-05
-5.99567588923983e-06
2.83176175841047e-05
5.89490103791148e-05
6.32647748405532e-05
9.11084881633643e-05
6.9491471271884e-05
5.8521638307345e-05
7.95469235329583e-05
0.000104483478590897
6.21046022440777e-05
5.16152176207981e-05
7.89809647826063e-05
5.47691471030777e-05
7.1544987436284e-05
6.01161157264206e-05
8.40030399977245e-05
4.71152774423258e-05
7.06278479459905e-05
7.8542525485649e-05
-4.31676804716495e-06
4.58231202783209e-05
1.09020393935494e-05
1.87743992855191e-05
6.52099293536677e-05
5.67683068251085e-05
0.000116812115259838
4.34995791457463e-05
3.87742678852873e-05
1.85139091964079e-05
8.05353074197175e-05
4.81920015938759e-05
3.06170806573081e-05
5.6587837198502e-05
2.41214850628594e-05
3.62312605867592e-06
8.18092169558114e-05
3.91819272955555e-05
5.32790720982885e-05
3.12603497110541e-05
0.000112164443081246
6.84722292127896e-05
1.21959095966618e-05
0.000134569938112411
7.8027736531998e-05
2.42971844588692e-05
3.29544624067885e-05
0.000100188077797865
9.92162775512758e-05
5.44089953795702e-05
2.62110815099109e-05
2.85416474918601e-05
7.40768294375988e-05
2.72737688630043e-05
4.01562730440846e-05
4.36766763961707e-05
8.22582465293598e-05
2.90966199498453e-05
2.05892208363693e-05
5.93912990637754e-05
9.46278848535258e-05
4.48446921774995e-05
9.47607972260902e-05
4.50688628664976e-05
5.89539806459574e-05
9.16050549240581e-05
5.00177712634504e-05
6.26231876573482e-05
0.000171910519513262
0.00013110801654127
4.80483009058763e-05
3.97705054594566e-05
7.87137736277042e-06
4.06680719245566e-05
5.86828815820046e-05
6.84023231817953e-05
3.78795147815659e-06
4.22387653296552e-05
5.81921434542299e-05
4.20768084141202e-05
2.04935938706327e-05
2.35811050674507e-05
7.28483484463634e-05
1.27279365235806e-05
3.9404933742094e-05
4.67992893045172e-05
1.82054700027483e-05
6.76254581759755e-05
2.452718190521e-05
3.23051250519001e-05
1.62154799542181e-05
5.23002448370649e-05
6.68370161726303e-05
1.28528611973202e-05
0.00010311856832149
4.48311822858497e-05
5.0145774102293e-05
4.93388688992581e-05
3.1506658139758e-05
6.96100499187629e-05
8.84799483625854e-05
0.000137282104403411
5.62623374632373e-05
4.16350396426122e-05
8.06535713041695e-07
4.67525017928712e-06
7.28565378089003e-05
4.7464622001665e-05
4.91418961623315e-05
0.00010116337158662
5.0233384695185e-05
6.36304703326418e-05
6.30507850560152e-05
3.0881393302992e-05
0.000111567123957081
2.03889361635601e-05
3.67111731675683e-05
7.15058313179013e-05
5.57717965631308e-05
6.56809206642489e-05
0.000118141834286179
0.000123273524522335
3.7926450930558e-05
7.53050289292133e-05
6.38601914245274e-05
3.98698683993844e-05
7.63082867537149e-05
2.91928476317041e-05
1.65521590638396e-05
2.92919040458041e-05
6.31639016003004e-05
2.78219822758177e-05
7.41922184414803e-05
9.50402815098448e-06
6.66064970662725e-05
0.000103105595254615
7.35850883090258e-05
4.57356445712629e-05
5.27927551332203e-05
0.000106527002157264
1.24453854639616e-05
8.72931954437338e-05
3.5733063608044e-05
7.29551819858852e-05
6.42157441851914e-05
8.31058210636053e-05
2.82082583316511e-05
4.07197225684945e-05
4.9619811884201e-05
7.26665092177653e-05
1.95516991098614e-05
8.19087112713783e-05
6.56300943610324e-05
5.51375721579263e-05
4.74375500932712e-05
6.40651193953712e-05
3.90267127161038e-05
4.12167358289843e-05
2.59499073856581e-05
3.0584547540584e-05
1.63237107897927e-05
3.57944344452059e-05
9.26217619707667e-05
6.70011701899707e-05
5.9517899112673e-05
4.00491241394432e-05
1.85130870696743e-05
5.9861716442881e-05
9.97725083235671e-05
4.43060684111885e-05
1.50453199498939e-05
4.53058637201225e-05
6.24283898585976e-05
1.02444339346344e-05
1.67675083296854e-05
2.56317160719567e-05
4.1049104376843e-05
0.000100073141213934
9.50278007010818e-05
5.55475663977056e-05
3.75932048362889e-05
9.64405203089545e-05
-1.91439760418284e-05
1.80967660459186e-05
5.90147106652326e-05
4.97696667445597e-05
0.000102884866780037
0.000103684273444575
4.33827588143659e-05
4.29591920942771e-05
0.000109339441301866
0.000105222379964403
7.8830817490317e-05
0.000141593672200501
6.03741915453344e-05
6.89049090697403e-05
7.21558005166969e-05
9.66785200093768e-05
6.43356139693894e-05
8.46903775403511e-05
5.63304787475849e-05
6.67370257533618e-05
5.46255863980525e-05
4.13169391189608e-05
7.48049656257091e-05
9.20939246869158e-05
5.22718206122651e-05
6.97195652778502e-05
0.000106449072788964
4.87962440884338e-05
1.24649717752073e-05
5.26367274002587e-05
4.55056761602779e-05
4.51409714972271e-05
3.92181051671662e-06
4.3704054869304e-05
4.98248152287396e-05
9.95315724328553e-05
4.44701828005306e-05
3.56404256550976e-06
1.78007548670393e-05
9.62296981602111e-05
0.000108349073286984
6.43935536871098e-05
3.58056020761456e-05
2.41309058681334e-05
7.54898925310942e-05
7.74683106399824e-05
3.66845991671423e-05
9.58691764242967e-06
0.000104178615413877
7.13491597883193e-05
8.25648900525875e-05
0.000115432256262262
1.47377259901512e-05
7.92654479521687e-05
4.43692181861989e-05
5.12608097439519e-05
6.54638256030772e-05
0.000138331219370753
9.43673492788251e-05
7.02927719814031e-05
9.80546441547124e-06
7.32120690800333e-05
9.39060808365389e-05
0.000103659333379199
8.62762050010188e-05
9.84503004429177e-05
2.51165297827767e-05
6.03522755299902e-05
3.40880508034359e-05
7.56426421615115e-05
7.58833509155421e-05
6.76863323216878e-05
3.68081661628311e-05
4.01090652870218e-05
9.29736032639947e-05
7.68383358554716e-05
4.49082425766454e-05
5.47317218824507e-05
2.26834941175187e-05
5.29730009200075e-05
5.3831103468054e-05
8.14078653282602e-05
5.55891564673942e-05
6.04494889598025e-05
-5.09418010868284e-05
0.000104403034146959
1.64878203308333e-05
9.06038666282781e-05
3.11920335502137e-05
7.05427825074776e-06
9.77454232680932e-05
0.000107676633240645
3.19415646497982e-05
8.90057217174047e-05
4.75918053801383e-05
0.000100180979538043
9.24769614183829e-05
8.81685548656704e-05
5.61929004008068e-05
1.44005082544015e-05
7.9098232993935e-05
7.2340198951569e-05
1.57893973061986e-05
8.38603300887639e-05
4.32404643284478e-05
0.000106570209443857
8.65500669127209e-05
9.06800041850473e-05
4.22428738131695e-05
6.89206490442094e-05
4.98723128231422e-05
5.62516082822155e-05
0.000118549727379659
9.8889667552703e-05
4.2456617469584e-05
5.003609760225e-05
6.65129061330149e-05
9.8502538539766e-07
0.000122929678726508
0.000107458706607349
3.64850782707978e-05
0.000118287121857527
1.81875666685787e-05
2.7712232989903e-05
5.94008362247254e-05
2.90078696624708e-05
5.49452657179089e-05
6.52968627018272e-05
3.37355023627798e-05
4.45240189597727e-05
0.000103019941717234
8.89155980856463e-06
1.30321567280583e-05
1.44433725823778e-05
2.90514115687276e-05
3.51453582608986e-05
3.63502051834291e-06
6.21107255331023e-06
9.24800766532169e-05
6.0859576777025e-05
2.95914879059739e-05
7.48458316386139e-05
7.2013661019749e-05
4.67685688600024e-05
5.47248531115539e-05
6.57351412011752e-05
7.61403800388675e-05
4.16463118289415e-05
8.85502464875904e-05
0.000112671046169855
0.000111264880685379
7.61309855482746e-05
5.51712111412891e-05
4.88821930756839e-05
7.83131927874768e-05
4.29638001105546e-05
1.75704448553735e-05
4.16890200962264e-05
0.000130566204739935
5.3472158101539e-05
0.000101266046153463
3.29045975196302e-05
3.6169113351535e-05
7.10083547134194e-06
8.80657714280456e-05
0.000107451854300642
7.1507315618747e-05
1.95975737234895e-06
1.86904432892923e-05
6.76288672451063e-05
-2.56950514554471e-05
5.50820741487663e-05
4.34738009055728e-05
4.84729438644617e-05
1.03509485217899e-05
7.9591713068022e-05
4.56381708954154e-05
9.55057646053631e-05
4.32583058137304e-06
5.88991692238078e-05
2.72919484030982e-05
0.000132729518451337
0.000126484263771006
1.04598172580417e-05
6.00054870393938e-05
3.18018648134249e-05
6.19959907254257e-05
0.000117738477576151
3.99139821217411e-05
3.2967053800299e-05
8.86081729761776e-05
7.19879004692007e-05
4.02425021359163e-05
5.02362680192048e-05
4.04012295210417e-05
2.64807725012322e-05
4.24595357728307e-05
2.43637034203216e-05
0.000101760582884603
5.02497229357432e-05
5.08009064580275e-05
9.34031070448039e-05
2.15800419791206e-05
-9.85781660747174e-07
-1.27784805409513e-05
6.01944424983229e-05
5.84733522803121e-05
8.65968068846331e-05
5.24091868389136e-05
2.68342861453834e-05
1.81262955518699e-05
7.88324183213995e-05
6.60103650749831e-05
1.3826066931268e-05
5.45852115463214e-05
2.86901992499951e-05
6.63849999116367e-05
7.12043761462038e-05
3.31265549901287e-05
6.16744937906707e-05
2.91649970699311e-05
4.66631992779964e-05
3.81434416193068e-05
4.54643775182325e-05
7.26290938675508e-05
8.98589862750753e-05
9.20071589567048e-05
3.3187485050601e-05
7.10885728076401e-05
0.000117621933574372
7.7806937600916e-05
3.05365125532902e-05
5.69550590853484e-05
8.99605104142082e-05
4.97207358225158e-05
5.45016347237532e-05
6.74458435980193e-05
4.96873819447234e-06
6.46486335127169e-05
6.0963147514994e-05
7.37531480039553e-05
1.56760995843946e-05
3.6298765116978e-05
7.67234057663171e-05
-1.47057367617767e-05
5.56607405990558e-05
5.52283978304022e-05
3.90156703116791e-05
7.00903832759599e-05
4.17140932897743e-05
2.35799700047815e-05
5.35853765778211e-05
4.28159284063792e-05
3.44368297241637e-05
-2.06166935139539e-05
1.77093384203626e-05
8.08524209452633e-05
1.5417679954346e-05
9.61808821082326e-05
9.50293696489478e-05
7.03676715217677e-05
3.34368202480104e-05
2.9611909090923e-05
7.02168580737255e-05
6.776479844632e-05
3.51298933834009e-05
7.01628560428213e-05
0.000123078121562548
5.50686536171571e-05
-5.48849406883989e-06
5.26444165681983e-05
7.61051167614881e-05
5.3901829733664e-05
2.86130004897164e-05
0.000107143901575557
4.00896750680347e-05
3.36012487245453e-05
6.03448097141405e-05
8.242646101748e-05
7.87233934826664e-05
6.16034945337962e-05
6.89344086046726e-05
4.51531619788238e-05
2.64034949522218e-05
-3.78539301516963e-05
4.10720094131822e-05
1.42689646374595e-05
1.82371632017604e-05
4.86874022758633e-05
8.6055059999271e-05
2.5081320280727e-05
8.18554335067633e-05
6.49874713489035e-05
1.27143700942632e-05
0.000108406720869596
2.30916442121062e-05
0.000141211904293494
5.75721622499594e-05
2.60260325600886e-05
1.86435281218876e-05
0.000114047409462326
6.31549072141973e-05
3.74968371868085e-05
6.34242839331886e-05
3.68689502679432e-05
6.04451113026759e-05
4.23926907590837e-05
8.25995004516201e-05
4.5111992476789e-05
6.90324028274462e-05
1.77576540474086e-05
3.85721196436713e-05
9.83658880967257e-05
9.96555895064343e-05
6.37220700835669e-05
0.000101764655256157
4.8192326859349e-05
9.53509086279367e-05
7.28534640907855e-05
7.3916045813527e-05
2.31938508658731e-05
2.53683454784391e-05
-2.92183105198948e-05
6.25508593002078e-05
0.000107473908152472
6.22056582584527e-05
8.66985026261319e-05
-8.24538754703556e-06
3.79250382640286e-05
5.02128664390906e-05
5.44548745098316e-05
5.96750491443238e-05
5.73226316687403e-05
9.09818139969914e-05
3.62634697601001e-05
6.75161863684979e-05
6.00533811572519e-05
7.27323995252127e-05
3.12669239512469e-05
5.53541298110472e-05
0.000104152939082558
5.1921830544783e-05
4.79568794769866e-05
8.00552009698504e-05
5.12599609102331e-05
1.2340716023053e-05
5.15447017045138e-05
7.64587221941135e-05
5.3251204114053e-05
7.58536030804522e-05
3.70299255854578e-05
3.14593741269338e-05
1.8229176927235e-05
6.08669571391134e-05
6.29400850199772e-05
8.54132071544403e-05
2.56777159570233e-05
5.75554148951078e-05
6.33751395405402e-05
2.36168076887524e-05
2.80375322844648e-05
-3.44675136941509e-05
6.96722150229192e-05
9.21934516905927e-05
4.20452823066592e-05
6.98634697137427e-05
3.69226672753917e-05
5.11682453033229e-05
0.000109102693989547
6.32808274069102e-05
6.80593270562235e-05
1.50446883232717e-05
1.37780945487694e-05
8.05795044966202e-05
3.96032163047613e-05
5.88316170804886e-05
0.000119137164502076
8.30797754225954e-05
5.24856005547432e-05
5.36161589528995e-05
5.6753564306826e-05
2.80935926656364e-05
4.20807315900574e-05
8.71046175409085e-05
7.45983751032213e-05
6.60242149264723e-05
-6.72036329920113e-06
0.000101262557917009
0.000103314247917854
0.000108268137378905
-1.90791836247226e-06
3.54827015861213e-05
8.10240854023729e-05
8.63417587146793e-05
2.88428329904818e-05
0.000137386929357002
2.34747567326355e-05
1.21358883412268e-05
2.58910712451196e-05
7.76384550456675e-05
0.000115709817508521
8.08207599641309e-05
3.04824164906584e-05
0.000111138848068606
7.69813505980316e-05
6.78171201496592e-05
8.54729763128728e-05
9.01570064797782e-05
5.5518501689942e-05
8.91843300655686e-05
2.90318691326714e-05
7.43636985656859e-05
4.25568376896196e-05
6.67074057144788e-05
5.40877045265126e-05
8.99675940329972e-05
5.38791773772428e-05
3.13752197017141e-05
6.37892462059142e-05
8.63486445605637e-05
4.46171750168194e-05
3.50610727587667e-05
4.85966944439189e-05
8.63665928070576e-05
6.98996214894691e-05
4.54118220110522e-05
4.14212236839929e-05
4.13065531956503e-05
9.58834101001615e-05
6.38638167893481e-05
5.25734523732341e-05
9.33779758681103e-05
1.90791671327407e-05
5.65169048670394e-05
5.44895248805255e-05
8.70137434787666e-05
0.000117850763868503
3.66894070228067e-05
0.000102061119458008
4.64517607974639e-05
6.19982468702507e-05
-5.12857701477627e-06
6.29485459217318e-05
3.71504429488622e-05
9.58520847478857e-05
5.07175449977162e-05
7.41041123857276e-05
6.8713488446988e-05
6.45694347480884e-05
6.81646858860463e-05
6.24600480203497e-05
2.55190092544891e-05
8.14581388251185e-05
1.95400237938284e-05
4.02142478553906e-05
5.10485682191437e-05
8.43085659542835e-05
8.29259576456139e-05
6.81940789990784e-05
7.62476312943066e-05
8.57589981798951e-05
4.42349712968508e-05
6.69546562655438e-05
9.73588797354885e-05
6.24635478897315e-05
9.94853347548458e-05
7.50256337295759e-05
6.36803843800191e-06
0.000135340371441598
-5.25930012485533e-07
0.000112839853307648
7.151460154213e-05
4.99866291813028e-05
8.33101904785945e-05
7.51548781866464e-05
5.26367272053451e-05
-1.26327068931283e-06
6.05785752807181e-05
4.78209719089522e-05
3.14544508946765e-05
5.27114007527519e-05
0.000108765105503844
2.57104089157582e-05
1.93039264476843e-05
7.80906205464972e-05
7.38504786718693e-05
9.82399037517316e-05
7.79726409437403e-05
5.4921137187008e-05
5.687489005444e-05
3.82674747555178e-05
8.95780294338583e-05
-5.28375042114383e-06
5.32543068721137e-05
5.03272236297135e-05
3.7086123036328e-05
0.000104388661405607
-2.9849206454306e-06
4.10495796099952e-05
6.90226673115428e-05
4.92416284080729e-05
8.89103708681051e-05
1.86681673554813e-05
3.30919118884662e-05
5.3471506564302e-05
8.52419974675814e-05
6.02711865716091e-05
3.74450843128973e-05
3.09058938749722e-05
7.20248059638215e-05
7.12027172079584e-05
8.68484154003583e-05
7.33041911779352e-05
2.68915017961288e-05
4.90107603178229e-05
3.7300369246172e-05
3.07311540206397e-05
7.31868545448901e-05
7.31518953288275e-05
4.67963637529674e-05
1.35665798588968e-05
7.46999667448391e-05
2.16409349990502e-05
3.67442582553545e-05
7.6436529336761e-05
5.71131248941784e-05
8.25062274151996e-05
0.000100219280152447
7.20476981607813e-05
6.67445524055806e-05
7.20777888784871e-05
4.45539335402525e-05
9.65493622725853e-08
5.53515000426625e-05
5.76918682040877e-05
3.34340422980711e-05
-4.13837510978576e-06
-2.27055328055893e-05
1.26823915156263e-06
3.81957019956978e-05
9.69748788300634e-05
-5.79372859816951e-07
8.56469302025083e-05
0.000109769000521624
7.18932088102936e-06
5.21444742995967e-05
5.6105425835684e-05
4.06334916401887e-05
4.25990345612692e-05
5.40495942309863e-05
5.21410521084108e-05
8.80812218625267e-05
9.49938496124224e-05
9.89894132388294e-05
8.78016533931061e-06
5.30126238033129e-05
7.32726017363774e-05
7.69477417973746e-05
6.47971053879431e-05
8.26288010039109e-05
4.82812346256177e-05
7.77924266325102e-05
2.35429360145277e-05
4.42265952768993e-05
7.43310840761609e-05
-7.19616949158274e-06
-1.37284975250348e-05
7.62308639884591e-05
0.00011477360686853
8.12264148105992e-05
3.17499162651082e-05
5.33574190656933e-05
3.97751156234732e-05
-3.30429386014977e-06
5.59738220298856e-05
1.98982867334487e-05
2.06886805386678e-05
7.00409916247625e-05
4.28035460397052e-05
2.42609272590662e-05
4.42131208412176e-05
4.82275985427093e-05
3.40642383080052e-05
4.52875600446102e-05
-7.4117605000176e-06
6.39270168759788e-05
3.75252670518642e-05
4.4264326419945e-05
4.7875004161201e-05
7.82375800953854e-05
4.60948691294043e-05
5.32042835556021e-05
5.3474015887405e-05
0.000105693412578719
8.17321160912549e-05
1.27686916163987e-05
0.000122936117614574
7.05348701676338e-05
3.65419798922955e-05
2.71570280188596e-05
1.13577849397358e-05
6.41307891094627e-05
9.9343651348174e-05
8.12182013896874e-05
2.28135181152089e-05
7.02580543416427e-05
2.31655129917319e-05
5.7248977582047e-05
7.48641180960988e-05
6.85669789447116e-05
8.05113241451617e-05
2.82446503120081e-05
5.25997104849402e-05
5.09845685375132e-05
6.1867584944335e-05
7.67847816684021e-05
5.79212918199726e-05
3.04959158786303e-05
2.41784493416448e-05
5.8437647967601e-05
7.79138262754041e-05
7.9928227918187e-05
0.000101918017273832
7.48484908033206e-05
7.14925998651269e-05
8.9539594792175e-05
0.000105663182115728
6.94106745089711e-05
5.61631410881491e-05
6.45387520963045e-05
0.000100278268504536
9.13032461798567e-05
4.59639865270767e-05
3.3240357593845e-05
6.31608886608336e-05
4.1480379142381e-05
2.88581287850386e-05
-3.17974360639325e-05
0.000105992146489558
2.58386995243577e-05
3.92890315090959e-05
6.39992568312642e-05
6.37644632907955e-05
7.83507525493155e-05
-1.14295301701661e-05
5.63920589342322e-05
4.30363182057085e-05
7.0551896794906e-05
7.83047935353898e-05
7.55737544648282e-05
6.37277420028078e-05
8.08207442357938e-06
7.37241237558567e-05
0.000127695969788587
7.28335953254719e-05
4.94471408255683e-05
8.61685908591553e-05
8.83194710436113e-05
-2.17346406199127e-05
8.26550184468665e-05
5.01141378661667e-06
9.06111617421578e-05
3.6694523858885e-05
8.04357925021837e-05
4.15124531759969e-06
1.94734788082311e-05
7.93257550828651e-06
1.31579627077046e-05
5.12186486752158e-05
6.094679260362e-05
4.5837541349128e-05
7.47413778364016e-05
6.9866383646488e-05
3.59530331856415e-06
5.44905528290698e-05
-4.2689053580915e-06
6.45365326951063e-05
8.41580148864815e-06
8.16705535472512e-05
4.89928948610635e-06
4.7918595693897e-05
9.84373222423087e-05
3.69718298855436e-05
0.00011616567761782
0.000113658670144204
2.82589942544572e-05
7.05498257129591e-05
2.84904026860056e-05
5.47638933197448e-05
9.90317195403516e-05
4.22882199127411e-05
5.0163633037203e-05
4.61151346880083e-05
8.52731954229802e-05
7.44776694715428e-05
5.12672616537952e-05
2.75167350189983e-05
0.000106342844872882
9.13070110400456e-05
3.129670431513e-05
5.47558441289883e-05
9.12568389325529e-05
5.92041946523349e-05
5.90364235031586e-05
0.000112368122401248
8.01424900685397e-05
2.53993320653428e-05
5.99853560791529e-05
7.20130430067754e-05
4.82989781813547e-05
3.04645038327679e-05
7.18851368259534e-05
2.21157721110318e-06
2.45152518109731e-05
2.71610691912064e-06
2.7748139663364e-05
4.55669925925414e-06
5.86763670718303e-05
4.55021890571453e-05
4.3732736679999e-05
8.93207636076808e-05
6.37167306119627e-05
7.75208104416871e-05
4.42396954078177e-05
1.22690898989882e-05
2.82945650535165e-05
3.05671515758707e-05
9.76275410663718e-05
7.54943670157579e-05
5.26004982628188e-05
6.80272222079863e-05
5.56205281164023e-05
6.79566227848592e-05
7.03429377324355e-05
9.71430243314601e-05
-2.2993484818857e-05
6.54232093866393e-05
9.78412289399818e-05
7.94189675705978e-05
8.15310062787404e-05
4.7213095835463e-05
3.21515127788056e-05
7.05603828758506e-05
-4.34945360555112e-05
2.69783674234827e-05
5.39715116565991e-05
7.01296549045366e-05
7.25160246910623e-05
4.66672627774091e-05
2.5979365367954e-05
7.94135775049125e-05
-6.32191655893607e-06
6.22617879727463e-05
4.26741785944041e-05
1.10407102784073e-05
7.97218303830136e-05
9.83845030820751e-05
1.7646121294236e-05
0.000103491446185015
-2.51488930957305e-06
0.000101408317314456
0.000108788396859749
2.94521173831211e-05
7.10785139587774e-05
8.86890008780419e-05
5.92071618480843e-05
4.25778087027312e-05
6.40502163165669e-05
6.48215519956104e-05
3.41731529383013e-05
5.90663687823364e-05
-3.84682226277122e-05
8.0710605206085e-05
8.18440536095802e-05
1.39249167020694e-06
6.63983275812543e-05
8.09347026916464e-05
6.96927894576533e-05
0.000106500907946854
6.72859473159436e-05
7.49617485765205e-05
9.53709555416531e-05
2.85703448517781e-05
0.000110288389906418
5.21585291824022e-05
3.4565024613729e-05
0.000109794661087956
9.10181646886123e-05
8.37104887181423e-05
4.46688574710392e-05
3.50703819508552e-05
7.60296016887118e-05
8.55987522048393e-05
0.000101393658520631
9.22579344318388e-05
7.362717444364e-05
-4.07908454251672e-05
0.000105844128668758
7.92607100329344e-05
3.21073433585475e-05
4.94785442414452e-05
-7.58357374676665e-06
9.02890541338188e-05
7.11765190334429e-06
1.798695040908e-05
5.07364617097333e-05
7.224472093993e-05
6.27610622570923e-05
4.68143720919647e-05
2.23783504680779e-05
5.41802403174014e-06
3.22219537958747e-05
6.23988739239931e-05
8.48043449589459e-05
8.13546353613172e-05
8.26534634211116e-05
7.40922340987251e-05
7.10506462771706e-05
7.0453692281621e-05
2.11521677481e-05
9.1715060407272e-05
7.72415164408504e-05
5.23892005098075e-05
7.1980258381183e-05
2.73441733290125e-05
2.34407279366673e-05
3.773641419029e-05
2.94162976296884e-05
7.58184990402829e-05
6.66460640548811e-05
2.65431172175068e-05
9.87687670292824e-05
5.47397586498318e-05
9.98766427288677e-05
3.68356981282228e-05
1.08750237899415e-05
2.51148475363282e-05
7.32225325560242e-05
7.00787777824091e-05
0.000117654224334593
1.85044130524402e-05
8.37749259408997e-05
9.16204411959981e-05
5.10079186768985e-05
4.46629767032145e-05
3.04361713282685e-05
5.47586070372926e-05
7.78631468483578e-05
5.3885973610449e-05
5.39218136725798e-05
8.59834234943053e-05
0.000108183528298649
5.51939958311903e-05
6.54352231858373e-05
5.83388128517792e-05
9.70607500988551e-05
5.24537465130495e-05
7.79797433916325e-05
4.25828402504161e-05
6.90316485783824e-05
7.74688638309107e-05
3.32863024545284e-05
6.10920187634671e-05
5.14977532341539e-05
6.22475644488814e-05
5.8248943919985e-05
7.05078283659074e-05
2.32779451382392e-05
6.15281623163882e-05
4.79416679925486e-05
6.76972695999368e-05
4.48763176714792e-05
9.85181188827701e-05
5.15986504452236e-05
4.96042582388303e-05
2.41503422948665e-05
8.80281639981003e-05
7.84482531279896e-05
2.77953420672051e-06
8.98366243920428e-05
2.29400125288787e-05
6.15911376646114e-05
2.7090831055538e-05
1.91181433384737e-05
4.32976144136536e-05
9.99070096771063e-05
2.01214519477812e-05
3.41590341708767e-05
1.07699634432867e-05
7.18756943475992e-05
6.67872431497574e-05
5.05506661768258e-05
4.02071974819292e-05
2.03627294721341e-05
1.6709696550026e-05
4.69994424471924e-05
-1.00869532471626e-05
8.15528555554789e-05
9.50401658571544e-05
2.2550507402064e-05
6.30726930104844e-05
7.78494110667844e-05
0.000104491512171277
-1.01484364847728e-07
6.33947976743429e-05
5.21911468475569e-05
3.05363004087872e-05
3.68921864001189e-05
5.13969973474787e-05
3.73933123662108e-05
5.72749639746607e-05
2.20479767648444e-05
0.000120119974383761
6.49917823369677e-05
4.65090959467494e-05
5.133944285857e-05
5.38830421751558e-05
9.27381153612044e-05
6.29060748281123e-05
2.6126413443655e-05
8.18470252271488e-05
4.92134382894425e-05
3.88648299251812e-05
8.74964226884396e-05
0.000109685657475181
1.33267884153935e-05
3.18056832973563e-05
6.77135687545176e-05
4.81363337369471e-05
8.28909504295704e-05
8.44789204515523e-05
4.70049111179041e-05
6.01288323160693e-05
4.2168129848026e-05
7.38657916006354e-05
-1.90023426752607e-05
3.53026609430504e-05
0.000104842325288055
3.36823647541168e-05
8.11616429189277e-05
-4.89965946288042e-06
7.88240113807793e-05
6.64888549519841e-05
5.11813003018646e-05
6.47312970713852e-05
-3.79559545176713e-06
3.89385736248971e-05
-6.78553422612496e-06
8.84106311769157e-05
8.28050302284576e-05
7.35074918352247e-05
3.93508552412902e-05
4.95073739492113e-05
6.18898551199905e-05
2.83053434253145e-05
5.95687923417792e-05
5.42578025074284e-05
0.000105085201685251
2.20456531193409e-05
6.7246255787512e-05
3.28794277408423e-05
8.52410924614731e-05
3.61156445125774e-05
1.41240393889975e-05
7.79187292087371e-05
7.41147134488527e-05
4.62851556215045e-05
4.30697086691169e-05
5.0990101746121e-05
4.52546448919493e-05
6.658395133314e-05
8.46879322848456e-05
3.88796592588587e-05
4.57376214443436e-05
4.48673267665112e-05
4.46519979536523e-05
4.03158510308804e-05
7.29171230407669e-05
2.04334250327611e-05
6.20404672243606e-05
5.2262426440738e-05
9.19163098154438e-05
4.01688213280666e-06
2.96048674263964e-05
8.37607532184331e-05
2.45688754091833e-05
5.33631805033106e-05
5.61298011497898e-05
4.38168573646327e-05
1.99516248554097e-05
7.15351220337652e-05
9.60539851613438e-05
-1.58273349970273e-06
0.000104954303143562
4.78306477021104e-05
7.25726426105985e-05
0.00012278194343056
5.45684177380215e-05
3.73498655562193e-05
5.95549673387279e-05
2.77699767238932e-05
3.03411721952448e-05
6.0114620192392e-05
8.04108709864563e-05
4.66302348637203e-05
8.90653857323165e-05
9.26386028442232e-05
4.85974592431988e-05
3.5768519694375e-05
-4.22849168757508e-06
9.61180970316761e-05
3.69002894017047e-05
5.93348870611071e-05
3.86289546170158e-05
7.1829902676183e-05
2.4209537593358e-05
4.31941345728837e-05
9.52487264366253e-06
7.01489281502204e-05
1.35223639767401e-05
0.000134241703840806
4.0704734626289e-05
3.61443671201092e-05
5.91574572567667e-05
8.65830191475502e-05
6.18355852282074e-05
6.83550129782518e-05
0.000111671509983572
4.54120803827021e-05
9.95193807512415e-05
5.14583434141635e-05
6.37811123530652e-05
4.14698129258681e-05
0.000137953856859694
-7.16978579059363e-08
3.83090594336993e-05
5.9621992765958e-05
4.17198457996926e-05
0.000101714601029293
7.73766284751169e-05
4.52467779396142e-05
0.000111790217947624
0.000101225155501111
8.73650137639322e-05
5.81475341932856e-06
2.27873851586338e-05
8.29586842661047e-05
7.06272749454916e-05
0.000121372778425423
7.52378328310061e-05
6.43163694854003e-05
2.8806329886816e-05
2.73123688644658e-05
9.74752325517994e-05
3.16942875392038e-05
5.99498271922352e-05
4.987822169858e-05
3.55050400586117e-06
7.94407457413451e-05
4.04217263488882e-05
0.00010347044633718
5.26367940795984e-05
7.2645490478833e-05
7.72692278820313e-05
2.55508823857515e-05
2.40468126524023e-05
6.73676415100465e-05
6.44048822120991e-05
3.60762083484945e-05
2.83210718006006e-05
8.74582663627095e-05
7.93023428956289e-05
3.94891178650931e-05
2.81006947796306e-05
8.48461611692041e-05
2.85601642103199e-05
2.20294182222171e-05
6.35713642239506e-05
6.02425156854696e-05
8.57601656270948e-05
9.28434935458842e-05
-3.42497370607115e-06
1.4502435501256e-05
9.80011150697206e-05
4.18620531870247e-05
2.4991388166976e-05
3.26774649302757e-05
4.29671457242267e-05
7.88792022752237e-05
-1.7418895513759e-05
7.70995296195707e-05
5.08107656087773e-05
8.73557866500427e-06
1.03701848810119e-05
2.85401952316209e-05
8.4811776661506e-05
9.26916798939148e-05
7.26969559508762e-05
5.2122578203361e-05
6.38079718311587e-05
5.41109131701156e-05
5.12403142018861e-05
0.000100389347265012
6.68078066318388e-06
2.24528688994466e-05
6.61497830354457e-05
4.868234583791e-05
6.33836632428394e-05
1.39946424080271e-05
8.67489659957297e-05
8.07717143684338e-05
6.43904200509339e-05
8.08215950958814e-05
7.22758406376885e-05
3.47986530016977e-05
9.59959746706777e-05
0.000102628070584054
8.64998652437591e-05
1.98341130984925e-05
0.000110448455437845
4.12285321547738e-05
2.90727062713161e-05
1.9066622277658e-05
4.60407891281546e-05
6.19834330090271e-05
7.77172693504544e-05
3.36338112128328e-05
2.19948244300898e-05
4.6039015825215e-05
8.10412335549232e-05
3.55501809220596e-05
7.69647515605189e-05
1.11597615850836e-05
3.18243270770907e-05
5.71800926641052e-05
1.95756371282453e-05
2.67319938231619e-05
-2.10525950119911e-05
3.03708272700286e-05
6.66397771911507e-05
7.82520436470528e-05
3.53066630921664e-05
4.06280291983027e-06
4.39464827087488e-05
6.41034940398462e-05
3.52216634600201e-05
2.62253745671094e-05
3.33375200625202e-05
6.82174137403273e-05
6.53723611948504e-05
4.89816533202019e-05
7.39330221336948e-05
6.3328721821169e-05
4.00746438096187e-05
5.60731045722535e-05
6.39637733753262e-05
4.40294973896273e-05
-2.86063810505822e-06
8.447690426664e-05
5.11560093387193e-05
7.6947891699201e-05
6.82315732145426e-05
0.000128032263118912
5.37082997616209e-06
4.58488883309662e-05
6.01735789250117e-05
7.3989444460529e-05
5.92819425036046e-05
7.96325993591136e-05
8.64056020082181e-05
0.000103552198310562
0.000106954680782578
2.04332915221567e-05
3.67698116691122e-05
7.21688415689117e-05
6.76404319768544e-05
2.29455198372051e-05
1.33723346203778e-05
0.000100652955109477
0.000134519592012754
-1.57077696968542e-05
5.10237498180306e-05
4.71840052102991e-05
0.000110228839523485
9.01900263959567e-05
8.3790575318857e-05
2.39989458194038e-05
3.64779296820413e-05
2.49146474685559e-05
8.19398291970041e-05
4.13591261801544e-05
8.68114682197415e-05
3.58006110080672e-05
5.59819605980738e-05
5.19157448796704e-05
8.56260914809556e-05
2.43897460019767e-05
3.24298138224665e-05
0.000101452837254387
4.70512932316644e-06
5.90584223386789e-05
8.9647119101655e-05
4.50094588418674e-05
5.8664970503962e-05
5.51160347384453e-05
3.193787519808e-05
-3.38371652787377e-06
0.000123329827542394
5.50520090541628e-05
4.76789876391682e-05
8.95373697872177e-05
7.64850020549215e-05
9.49713569900464e-05
5.94890557623591e-05
0.000101229491500361
5.37016754902303e-05
2.57105856051379e-06
-1.07902953195171e-06
5.44823010305644e-05
6.21971760623645e-05
3.47757227971018e-05
0.000101195716048651
4.50391330700167e-05
5.7836694392683e-05
6.7318688169203e-05
1.61819814963634e-05
9.53367541004199e-05
6.43247579648606e-05
8.48816404332262e-05
6.883516908892e-05
2.04487099153953e-06
3.89575317275292e-05
3.84008522439594e-05
4.60109902302441e-05
6.5904572101821e-05
6.86962133601898e-05
4.29055535143255e-05
9.12030777265724e-05
9.43294977105703e-05
8.48732876443568e-05
8.49628095670613e-05
5.94534888633016e-05
4.68415824249069e-05
1.9150847466318e-05
6.55754148719976e-05
7.74726519922755e-05
4.17604584388445e-05
3.26814500298106e-05
5.52322519409665e-05
7.87503184038178e-05
3.91681608866391e-06
0.00012964503339249
3.17205318067739e-05
8.28170572430818e-05
5.29553851108347e-05
0.000106679821034397
1.84466263202081e-05
3.82717123116317e-05
0.00011514815462907
8.4939636433922e-05
1.10519407547802e-05
7.54052985043497e-05
4.78267096745106e-05
4.94846900193292e-05
3.50579129894918e-05
3.09116627343855e-05
2.06152763409028e-05
4.02672095160183e-05
7.31947955894705e-05
8.82323518123727e-05
5.83657931143077e-05
1.39141041968725e-05
6.2931867672296e-05
6.93029023397172e-05
0.000130029625547052
3.90188165941127e-05
5.89483033502564e-05
-1.02976693439685e-05
7.21528140972415e-05
2.33109641603654e-05
7.00878604001909e-05
4.50886096869475e-05
0.000114592986478059
7.36726788687393e-05
2.53076667002875e-05
4.31302074824204e-05
5.8805059159391e-05
0.000104235354843649
8.38089615820201e-05
6.57907271655016e-05
0.000125674723053733
5.09889100228632e-05
5.67235461895701e-05
3.94993473268383e-05
7.75876525832407e-05
9.17139099744085e-05
7.60152309382964e-05
6.82865715730157e-05
4.24331616578831e-05
-2.6235857572864e-05
6.83240284741255e-05
6.76427957155655e-05
3.44168405719262e-05
9.66196487505663e-05
5.97105943869759e-05
6.4358696966908e-06
3.95466363156859e-05
4.1122902087651e-05
5.75077073460507e-05
8.4201537397219e-05
7.12822953062182e-05
6.51659591208459e-06
3.77585149206039e-05
1.35753057243532e-05
9.93777633518055e-05
9.77735806057109e-05
2.48265704671541e-05
0.000104159266046587
7.92031054756909e-05
2.11245724427501e-05
8.84170451625786e-05
3.89235436987072e-05
4.58403000288519e-05
4.64580685829377e-05
9.34224663231932e-05
4.71015023409457e-05
4.10632056316817e-05
4.48250737119826e-05
-2.98694798523992e-06
6.78794732942772e-05
4.87738444383216e-05
8.72561081098139e-05
5.56400468218702e-05
6.86508193825142e-05
3.04465784626663e-05
5.94443698906026e-05
5.48112890369747e-05
0.000105574222066077
6.28534648811354e-05
2.88059339880337e-05
4.14607208774933e-05
4.14450202071028e-05
0.000123729936285026
6.88457663841909e-05
3.80756429176131e-05
7.13894969942726e-05
7.95196777559621e-05
8.24610813170626e-05
8.00559178223801e-05
5.77721720647876e-05
7.38945988771661e-05
2.77510705091785e-05
5.12262046993499e-05
5.13523890334818e-05
4.46524371962319e-05
6.25027128699002e-06
3.13084261208529e-05
3.02219581726711e-05
3.7681343098205e-05
9.07684613959975e-05
2.9044150523118e-05
0.00012305360373796
5.70715065455821e-05
6.68770492294174e-05
9.30690855604718e-05
8.9132455585544e-05
4.52738354151409e-05
8.7715861288559e-05
5.90326837039633e-05
3.15910670666776e-05
2.83333042599602e-05
7.40233687635022e-05
5.94875642824589e-05
5.21942793419918e-05
5.63729556173275e-05
0.000101345056950278
5.69574270776013e-05
9.22004508931428e-05
5.6702258633726e-05
7.01093542915566e-05
4.36859885432244e-05
-1.73173906189331e-05
4.47456159072288e-05
4.03453181309508e-05
4.38433964898622e-05
3.64734978900087e-05
0.000101451654322644
4.71231577995504e-05
7.60729915200997e-05
8.872157827529e-05
2.7815103324701e-05
6.46029864602258e-05
7.30888323959549e-05
-8.01075670611983e-06
8.1361871322872e-05
2.91673184914306e-05
5.60298114966623e-05
6.88832999925067e-05
9.02733193553131e-05
3.5358447281351e-05
3.94523241857173e-05
4.3218724695338e-05
9.41477559644325e-05
9.69626038310987e-05
6.16863710636651e-05
5.63885494265953e-05
6.85420536143988e-05
2.22187910064341e-05
5.27207898356436e-05
-3.80818224824531e-08
7.34589422454701e-05
2.58723703254452e-05
8.73856158295677e-05
5.88166168464079e-05
5.73636852073233e-05
6.98509871220779e-05
3.37783778346703e-05
3.23986560500824e-05
5.93536933984711e-05
7.54977917335329e-05
5.4718161601775e-06
5.06261615608612e-05
8.80343336339714e-05
9.4930670447877e-05
6.24146529165953e-05
6.75050731419475e-05
-2.51812642618379e-05
8.04033212711635e-05
2.21599304581156e-05
8.83159940298141e-05
7.53116806670619e-05
8.17809523599566e-05
0.000110923997128562
1.17957201686198e-05
6.91379536040892e-05
5.8292428946883e-05
6.28918393629173e-06
5.14041622485276e-05
3.99862776524433e-05
3.02834836692674e-05
6.51977379945005e-05
0.000111893312454968
8.03775506240158e-06
6.74565771748087e-06
8.0719553042524e-05
3.51737770409827e-05
2.31349884697082e-05
6.42908618776388e-05
7.40316313495912e-05
3.64464754400761e-05
8.88901774235904e-05
4.95341695213988e-05
6.50710106907151e-05
6.24011399830829e-05
-2.42572901745048e-05
2.94464568070449e-05
6.51155427537052e-05
2.25571339936161e-05
4.34899899678137e-05
4.04133268275698e-05
1.47952693352561e-05
3.02690447523134e-05
-4.475240152575e-05
8.01283937219671e-05
5.04468496106182e-06
6.47484872500708e-05
8.74522101199979e-05
-1.03065065356547e-05
4.17793895491892e-05
0.000106472241177571
-3.41739509438605e-06
4.42934473439237e-05
6.04105530154135e-05
5.68232003463554e-05
6.69815835483976e-05
6.5949106545247e-05
2.08705584360729e-05
9.09680316895859e-05
7.25140507725316e-05
7.80710042933313e-05
0.000119876725278375
2.19860030565486e-05
3.49852394008679e-05
5.69655573338955e-05
4.48925211419483e-05
2.9755737581948e-05
2.46287267968772e-05
0.000100953636840104
9.34117665363936e-05
2.47412252095558e-05
2.19419557759821e-05
0.00010170578441819
7.04957163634369e-05
4.205131556281e-05
4.95231876879816e-05
4.01998518062832e-05
6.4564631918102e-05
5.33575055984407e-05
3.28108184322037e-05
3.00786460787449e-05
5.86655810093959e-05
5.79669707610909e-05
4.8316575255859e-05
1.70204302033857e-05
5.07629765546121e-05
-1.94584519386668e-05
4.21329156597713e-05
4.3616956750477e-05
6.75479554199135e-05
4.28761346903213e-05
5.36197413870594e-05
5.46830698182733e-05
7.84700501112203e-05
6.01119892626632e-05
4.85322128564448e-05
7.81366303027837e-05
7.16692480005606e-05
5.86941001664968e-05
5.80324601113968e-05
3.95585664836698e-05
5.67257397765838e-05
1.40945734897186e-05
8.89685579220574e-05
2.20306104632773e-05
4.38857385879898e-05
0.000130320385875418
4.35938997975941e-05
3.07943787220229e-05
8.017066622572e-05
7.09148447896702e-05
9.82707123330396e-05
9.00068332801166e-05
0.000107943448899921
2.08816567912773e-05
8.54463675541749e-05
7.24287680636482e-05
2.26092136482794e-05
2.56100269218485e-05
0.000121325413683595
-1.4491639360535e-06
7.14702799633971e-05
1.71985648067553e-05
7.02520800882887e-05
8.01614351109275e-05
5.52190367021329e-05
6.03573346244152e-05
6.11153795027867e-06
2.64548966036368e-05
6.60898184087879e-06
-8.73785852478479e-07
6.66008409357674e-05
3.7622420878468e-05
7.44094715796405e-05
0.000120083473052962
4.36539519203181e-05
-2.09825553523778e-05
4.43110278787676e-05
6.18430561622719e-05
5.87968266049502e-05
4.28008932707221e-06
6.75804714953099e-05
7.77627249484719e-05
7.70262396016968e-05
2.11178260644914e-05
6.36743400631047e-06
5.22391783292541e-05
1.74851302279665e-05
9.02782761632486e-05
2.09780979590522e-05
3.43543116478771e-05
6.65153383638386e-05
-8.61757766660655e-07
1.64677893157678e-05
0.000118202128543344
8.83187250602015e-05
3.92288666734687e-05
5.10234607477783e-05
7.94327438480725e-05
-3.89205091736616e-05
7.00384943227225e-05
6.37515110976761e-05
6.68858775092706e-05
7.10253929849897e-05
5.09201576200409e-05
-4.14686465811707e-06
5.7991593604061e-05
7.4733186363471e-05
4.26615835805224e-05
3.5561676107046e-05
2.17003892971579e-05
5.81814237272975e-05
7.01180706593797e-05
0.000130535174243163
7.10299315053211e-05
7.10980244621467e-05
5.19540526345986e-05
5.74496814576764e-05
3.40698845375096e-05
3.30243294253276e-05
8.37804789292239e-05
-1.06368901463602e-06
7.55985625249197e-05
2.87207492905698e-05
2.95733221958386e-05
9.64999203305448e-05
8.66052642093744e-05
7.55796705089427e-05
4.33141809253666e-05
0.000100964729067427
4.4388215250895e-05
9.84649695964235e-06
5.3734495837606e-05
8.6286406314875e-05
7.56270721868819e-05
2.90054656244087e-05
3.39521176563094e-05
3.70993789188349e-05
4.27487336488291e-05
4.70653054638258e-05
5.61247342731203e-05
0.000102493704275836
0.000118856339188614
8.84786153300077e-05
3.89209438116414e-05
4.171264211621e-05
0.000113600323989688
4.08474700420723e-05
2.40555128560621e-05
3.9796769563739e-05
6.36558560926087e-05
5.64570840034017e-05
5.95070010206137e-05
8.11694729282903e-06
6.57054275789801e-05
9.84995309030002e-05
3.41768986955264e-05
9.07568559882938e-05
0.000129802425621591
2.70318593186509e-06
5.70478650313066e-05
0.000101066562464613
9.07415690094076e-05
2.21414566394528e-05
3.56082199534916e-05
7.20880859632655e-05
8.22251465919821e-05
-2.38139764572454e-05
-8.40800923741136e-06
6.67245999046124e-05
5.9872373251748e-05
6.38517203642571e-05
3.92587702639864e-05
6.57921337173898e-05
5.45408609272713e-06
2.45223942854662e-05
9.29893967818796e-05
5.13953342180118e-05
3.48141567688572e-05
1.77074513824099e-05
5.33895443345703e-05
4.63185222833586e-05
5.85120672493317e-05
6.58215507641456e-05
5.36851914555292e-05
5.54354039460781e-05
9.32399745412433e-05
7.65262741098911e-05
3.18540040655639e-05
0.0001535437888422
8.42711421726957e-05
1.87756366232339e-05
7.85138625849909e-05
9.65546343067858e-05
0.000102632282240244
3.31056509258149e-05
7.47448366357475e-06
9.9556474319886e-05
0.000107151394830414
1.58363496211598e-05
9.10728250283884e-05
8.01656447418317e-06
6.50933419629324e-05
1.24699641016236e-05
2.97602675819285e-05
6.18968172022972e-05
7.4244328823674e-05
2.36856883285577e-05
9.73783331603117e-05
3.748175137531e-05
3.26554803069968e-05
6.08359630844769e-05
0.000108742364429521
8.56177035505143e-05
