# Supplementary material for: Research on computational propagation and identification of mine microseismic signals based on deep learning
Source: PLoS One. 2025 Oct 22;20(10):e0334641. doi: 10.1371/journal.pone.0334641 (PMC12543183; doi:10.1371/journal.pone.0334641)
Supplement: S5 Data — (ZIP) [file pone.0334641.s005.zip › 000100800001394.xlsx_0.txt_24.txt.txt]

0.000124650887852451
-2.40327007880736e-05
2.56402579977229e-05
8.34079394125469e-05
3.20144290192513e-05
8.06528584620742e-05
2.3452572744767e-05
0.000122927094874695
5.03393661544e-05
3.5499276615174e-05
3.19911709320866e-05
3.41103346653064e-05
9.10609226366961e-05
8.09191506016822e-05
7.17515883791384e-05
0.000121388342750616
0.000104045691020465
3.03125106947374e-05
5.25875754624128e-05
6.02435601421313e-06
5.16283494608111e-05
0.00012211951118148
8.06568405532591e-05
3.14355594891745e-05
5.62003443730792e-05
0.000127467824989948
4.88242689693068e-05
0.000101113892047484
0.000104558499447869
3.69081952240902e-05
8.39227847071614e-05
9.6626805272609e-05
0.00010023655929388
7.94977589669071e-05
5.42003885458736e-05
2.35352656675216e-06
3.91353039688506e-05
0.000104567906161953
1.59815639558339e-05
3.72442532376102e-05
8.01907503093179e-05
8.17820558524366e-06
3.58300865829998e-05
4.14575355954007e-05
8.70391418021143e-05
0.000120547515648273
6.21713506123257e-05
-3.41898836071444e-06
7.66326083979906e-05
5.41698693822656e-05
2.22590469679265e-05
6.60243476533222e-05
7.64049043128829e-05
1.97133028252723e-05
7.78564817375973e-05
5.37192477171891e-05
2.69224169478314e-05
2.72654805470868e-05
8.52093538221074e-05
5.92750075292747e-05
8.53537229500932e-05
5.26028704124567e-05
2.82596206482712e-05
6.09177615546777e-05
4.82630577061094e-05
0.000144206017449751
-3.45938169154718e-06
3.48787983300383e-05
0.000107226705177453
0.000125667723360391
6.84324856355933e-05
2.49897358231241e-05
3.17676531436969e-05
3.7504756706106e-05
4.06778835550247e-05
6.03898117938952e-05
5.61315354429214e-05
5.32636362358086e-05
4.23606659411453e-05
5.99006947258163e-05
7.02044949778641e-05
3.11627207648595e-05
6.16056646333963e-05
4.75752617545982e-05
3.91495097433185e-05
2.340926583442e-05
3.18724965318993e-05
2.31381254915729e-05
6.55979139551904e-05
7.66529528771203e-05
7.95923893559147e-05
5.15143503923446e-05
2.00821980162664e-05
6.14639845047077e-05
7.84939668205145e-05
2.95406015677657e-05
5.66506588153163e-05
3.39686078625778e-05
2.8833600615102e-05
6.95550041424233e-05
0.000139283006436252
6.17982958672254e-05
2.64996983380921e-05
5.73178759013095e-05
4.98226720042789e-05
8.64228568954864e-05
5.58809829185663e-05
6.82244847456933e-05
0.000138497298682334
1.57153874141684e-05
7.09516674350075e-05
3.76854738491434e-05
6.67302649927916e-06
2.55652678669846e-05
0.000102892731096449
9.89347071749816e-05
3.30875785908565e-05
6.59540852170648e-05
0.000111672349020598
3.65321841335721e-05
8.90433769330475e-05
3.59669796366959e-05
-4.62280332802102e-05
6.6525778572739e-05
6.3731964701416e-05
5.14719374607713e-05
5.2515476116363e-05
5.46303308718987e-05
7.62587930342471e-05
-3.73712127224997e-05
1.63063198042106e-05
4.69598494427688e-05
4.91085699231085e-06
5.45325671865339e-05
0.000142606653885689
8.15904557719327e-05
0.00010020758220303
8.65466761852356e-05
7.46844042221713e-05
6.05296621524374e-05
-2.63169735127518e-06
7.28078861269078e-05
3.8589345573387e-05
3.62822015473201e-05
9.96345298128301e-05
2.48363295105196e-05
5.87925441879692e-05
3.38715594729571e-05
6.96730751133016e-05
3.2022279790986e-05
9.06408963500122e-05
2.1669269311335e-05
5.19630859831505e-05
6.5172853697382e-05
9.54844043582074e-05
9.74376340213876e-07
8.49128730299454e-05
3.59324638320917e-05
7.06789336535936e-05
3.96773073822611e-05
5.93960783352127e-05
-5.51676796286377e-06
6.64178650499706e-05
-7.62913584915014e-06
1.98037974366952e-05
6.23349794321016e-05
5.73121366858218e-05
7.1609174108044e-05
3.69825143567116e-05
7.72440105853173e-05
5.52803002821847e-05
-9.55655143062089e-06
8.24075608486733e-05
3.9356988202239e-05
6.44141161203305e-05
8.22047420982236e-05
0.00011604122194703
5.28631329128454e-05
2.19731756038951e-05
5.66719995790664e-05
5.15572687085575e-05
1.43700731624143e-05
2.72910866579927e-05
8.36824037981335e-05
9.16924546577261e-05
5.3229124166491e-05
4.64383642175179e-05
8.28838360359265e-05
1.07641295482863e-05
6.32045328327332e-05
3.11538532775429e-05
4.88217038351119e-05
3.43882020827382e-05
1.81229507117793e-05
-9.84600445408993e-07
3.99639805802369e-05
4.46319441053415e-06
4.60836450717397e-05
4.72009313218515e-05
3.83741852430691e-05
4.84587761173172e-05
4.44476954880893e-05
5.02227889136792e-05
4.22598725914457e-05
7.91696157497292e-05
8.83110219769048e-06
7.06620606203779e-05
8.01628121176453e-05
8.01062461349189e-05
9.18869324673927e-05
2.08612019609326e-05
6.38403171173221e-05
8.75942658432497e-05
4.82941949582465e-05
7.82487026810597e-05
9.68745581784782e-05
7.58379279055451e-05
4.60361331559604e-05
0.000123827385707538
9.30629779095957e-05
4.1816017087104e-05
2.91993289352887e-05
6.97276065417196e-05
1.09649740464508e-05
4.24047883866335e-05
8.79137961330693e-05
0.000108384254097644
0.000120737729054483
3.53839193341427e-05
8.00691472648033e-05
7.07445353105359e-05
7.6305834371226e-05
4.87195117043176e-05
6.20762835040418e-05
-2.55257664182108e-05
7.81357360378398e-05
5.97841983913349e-05
0.000118930075767013
2.4005748741712e-05
5.00919063318144e-05
2.68441210084094e-05
1.42621941117335e-05
1.15875400929288e-06
8.25431504621464e-05
6.23437178544345e-05
2.49733867335117e-05
9.66786354788911e-05
7.34180312702326e-05
1.57419557076097e-05
6.1764017806612e-05
9.55716580191779e-05
8.14431792648843e-05
3.55694648015347e-06
5.06916934008154e-05
3.31694129838794e-05
2.4221985476608e-05
5.52140924546982e-05
7.12976760473986e-05
2.35218473420913e-05
5.65289127114532e-05
7.67371247082987e-05
-6.56657731800149e-06
8.75891923074678e-05
4.7970760661331e-05
6.05592651666546e-05
5.55316822212677e-05
0.000126848955846016
9.08973579228968e-05
9.07163486759756e-05
7.26743487524317e-05
2.15342064108101e-05
0.000109859782309117
9.50140359132503e-05
5.34038569689464e-05
6.75468556734869e-05
3.00065579825339e-05
4.98846768918812e-05
0.000161495423213396
7.17202081211647e-05
9.86992589235582e-05
6.01995512786725e-05
7.019942223142e-05
3.1509053978767e-05
5.17826453207905e-05
6.75247783974155e-05
1.94361390274639e-05
4.01377447423101e-05
2.87295458198796e-05
2.10935796117363e-05
5.39507861877084e-05
4.75229503133526e-05
6.50611929409812e-05
2.6102007718703e-05
3.48458905191281e-05
-1.56783334395634e-06
2.84257585622074e-05
2.40766065988317e-05
2.47772462646675e-05
0.000125184884631353
-3.01936893558663e-05
7.78424309599659e-05
8.353356311442e-05
-1.8400935298817e-05
-9.8127853769021e-06
9.23367398454732e-05
7.99905918090093e-05
9.73524982500475e-05
3.13417073015229e-05
-2.01472011851894e-05
7.46198367899019e-05
2.96171312303925e-05
6.93091811114459e-05
9.02819682379719e-05
8.5903304249132e-05
0.000112915236547463
9.72544862305052e-06
9.73769755377812e-06
1.01156134572165e-05
4.02918173581215e-05
4.20789057989844e-05
6.83927841958075e-05
6.930643037713e-05
7.33024735976454e-05
7.87416353942936e-05
1.42872403786285e-05
9.6376751133559e-05
4.66660727487249e-05
9.10750822292e-05
7.08605817342657e-05
6.56956426731247e-05
3.64698502387691e-05
-1.89430407893749e-05
5.2391524072068e-05
6.02526649435193e-05
9.85956170230766e-05
7.37995054676267e-05
3.92495708639976e-05
3.08233930695976e-05
6.39363555163624e-05
7.32224076050088e-05
5.49886263509793e-05
4.41433112089217e-05
5.3625328248131e-05
8.67289396705685e-05
8.02172065969115e-05
8.53937973632418e-05
8.3985501867288e-05
3.55705848983838e-05
7.19808052855215e-05
4.21673112299448e-05
6.97609487888809e-05
5.96982395090016e-05
4.20849236369607e-05
5.34370834405315e-05
3.78924598157081e-06
0.000108763622556313
6.54373801074772e-05
4.75579883232057e-05
0.000124964835848875
5.57257704662031e-05
8.07510426618816e-05
4.96167807901731e-05
6.45694429591997e-05
1.66458955614273e-05
3.03833067597632e-05
4.96889703761358e-05
3.89554694747937e-05
5.36486130230362e-05
6.29052553838408e-05
3.9920155742481e-05
0.000117865819801875
6.7297511356886e-05
7.24357693191215e-05
6.75262014899452e-05
1.04305864698034e-06
6.87771337122785e-05
3.00351337373848e-05
4.53563818119153e-05
1.22978149664176e-05
5.24016643372177e-05
7.89489100427199e-05
-7.55652838668598e-06
7.30116675400602e-05
0.000119928504214659
0.000117716863356599
0.000121473737918768
7.14976532412487e-05
4.45351792455712e-05
7.62998256894422e-05
4.10028697945295e-05
6.52104925152211e-05
-5.34852909338678e-06
2.91639732775198e-05
2.92122300233264e-05
6.06994613824673e-05
6.64721593686027e-05
5.48270323756885e-05
7.06079324956734e-05
8.0578950434425e-05
3.00980319258414e-05
9.5860051531696e-05
2.58497738193519e-05
7.18653183650069e-05
4.76456658200635e-05
5.91284302467878e-05
5.43828947792251e-05
7.0510929153455e-05
4.52379881634082e-05
3.45161089761949e-05
0.000134079573891889
7.56385882662051e-05
7.62695647974877e-05
0.000101702532228831
5.71826966288374e-05
1.34700037914185e-05
5.56310191926813e-05
6.09110908109093e-05
4.44250448701728e-05
-8.75583931157345e-06
6.32063164255025e-05
8.73773682387497e-05
4.81739916222298e-05
7.09701177709533e-05
4.54011107917353e-05
0.000112824796015224
3.61601483998292e-05
-1.19025941731375e-05
3.66109361479551e-05
7.29424021953753e-05
9.40210929356435e-05
5.08463616817073e-05
6.01380216737899e-06
5.37537686259174e-05
7.40607892609113e-05
7.00756467657418e-06
9.30461285798444e-05
9.26833479100224e-05
9.18300930636665e-05
7.10208862708019e-05
3.52795034120459e-05
7.2374562043238e-05
9.4682951335525e-05
6.16123911041772e-05
6.35805210635266e-05
-3.01130448843847e-05
7.46077331668809e-05
3.36011564410387e-05
9.14384997414679e-05
1.53370394043749e-05
6.44315503763017e-05
7.66836133217007e-05
1.11806908110838e-05
5.71316057396613e-05
4.50892666285903e-05
6.4766201919283e-05
5.35680573628502e-05
8.48270363100453e-05
1.94224258924464e-05
7.13468710868881e-05
0.000102693697201031
7.81294569386725e-05
8.0820992090177e-05
3.95203214279012e-05
6.59577123173919e-05
7.11617495549997e-05
1.44271147671744e-05
5.69486567890273e-05
6.32272479404638e-05
6.52328898692646e-05
3.37264656239151e-05
2.97717293098063e-05
7.77759831025237e-05
3.86052324798841e-05
4.64539414133739e-05
3.23390749408732e-05
7.7600100115288e-05
1.45360544879028e-05
1.46827166077366e-05
3.20549226199215e-05
2.46139972133003e-05
4.10608916842321e-05
7.13400154660038e-05
7.84183157649626e-05
4.59235882888045e-06
8.21712117363461e-05
8.64798971126523e-05
7.21845539929974e-05
0.000128083559866021
3.66112601122728e-05
2.75905927463664e-05
8.26110437846555e-05
2.0503237781459e-05
5.45553967630502e-05
3.78997306029997e-05
0.000111274025567462
6.12798706061636e-05
1.81542563120919e-05
5.87314441137172e-05
5.96959411791731e-05
6.92294467895599e-05
5.68587191586981e-05
8.77608204786174e-05
2.39282902592979e-05
7.98303933141008e-05
6.35524471330848e-05
6.97703945778253e-05
0.000102218591098222
4.00668807958873e-05
0.000108324953083605
7.63984327657e-05
0.000137924414691664
4.70162116026061e-05
9.96243113555161e-05
4.53817967245448e-05
0.000109959828145965
4.85298423520006e-05
9.26736253394618e-05
7.04701303314191e-05
4.01119595737392e-05
2.23603208738484e-05
0.000154021708279928
3.87844853953467e-05
7.80294221477495e-05
0.000107072164340888
3.66985379138295e-05
6.39506985758627e-05
7.42729914638942e-05
3.8224725464413e-05
3.25171515383891e-05
7.89098052542124e-05
6.69089320135095e-05
6.64281062459282e-05
0.000109214468766083
1.58824121785171e-05
5.43697293503557e-05
1.85392494430734e-05
2.61188351314271e-05
0.000121188872150185
2.70116517646628e-05
9.3531872913061e-05
4.2831206200289e-05
2.32353083038838e-05
-8.69020313753179e-06
6.20061154695815e-05
7.53182689968865e-05
4.14198886053881e-05
0.000125696565867967
6.63828464335715e-05
6.86768495251943e-05
5.21089623792766e-05
5.39419862923533e-05
5.46283521609442e-05
8.98062993077413e-05
-9.66186310147786e-06
3.96935165692851e-05
-1.14581310237261e-05
6.04378079593975e-05
9.98764272364493e-05
4.38364597870628e-05
7.86779885778447e-05
6.09968352573319e-05
3.7795172261681e-05
4.46513893775618e-05
1.00946907925231e-05
4.77298866133763e-05
4.97983064596861e-05
0.00013206199222417
7.10215027524334e-05
1.00192217682165e-05
5.15857643890812e-05
3.73517425130002e-05
6.2937587848677e-05
6.40658698586664e-05
0.000120877471285186
2.81029463921656e-05
3.87835932676377e-05
3.01793765709336e-05
5.28249202675485e-05
7.81700723985312e-05
4.20636320443432e-05
9.80622222397734e-05
0.000109807478105426
1.09598768979923e-05
0.000108009845027011
6.66162977524418e-05
4.42549234665472e-05
3.05850783163035e-05
4.19712910761514e-05
2.58338904313988e-05
5.20065757748944e-05
6.60140493606569e-05
5.35243573631307e-05
5.62071242083455e-05
0.000107796025610647
4.30738290976483e-05
7.92426412475317e-05
5.69570555519844e-05
6.89443652614308e-05
5.06971164134179e-05
9.55913965845575e-05
0.000107441542291377
8.14354829415609e-05
2.22395226529737e-05
3.49717678227912e-05
8.20531935193477e-05
0.000100488358569004
3.13365248058394e-05
2.3849156628875e-05
8.30015469668435e-06
5.51826471813088e-05
-1.45188659021885e-06
5.1442144456589e-05
4.45898754268758e-05
2.41777241311564e-05
4.58982394341016e-05
2.24965332828416e-05
9.60653125764797e-05
2.51563724032022e-05
4.42482127630859e-05
0.000102331365313255
1.55030878948796e-05
9.93772483572311e-05
8.05923424967847e-05
6.86604863004863e-05
0.000121897556332782
8.75825460604703e-05
6.07730513033899e-06
6.9180796814696e-05
7.27975898143328e-05
6.53370250883924e-05
5.43139197446724e-05
-8.33353184231135e-06
7.30244214152476e-05
6.68838705877212e-05
2.63940654655712e-05
6.01343442198511e-05
6.19456741618392e-05
7.19242490683204e-05
3.45418450482779e-05
8.72471084400918e-06
3.1931659845613e-05
5.7994129023019e-05
0.000122913430710691
9.63326844503757e-05
4.26752284094722e-05
5.42454146704001e-05
4.03371399084026e-05
6.59423124183582e-05
9.86447358665462e-05
5.25602946721403e-05
8.11895933759169e-05
3.41980970956981e-05
6.76851664211507e-05
3.33140342089649e-05
1.43679911357152e-05
3.20925222253606e-07
3.18262292105402e-05
5.24216168550409e-05
4.42515326214049e-05
0.000121732428196889
4.42249579752484e-05
8.91432408305255e-05
7.36275581446307e-05
5.94387457788124e-06
1.64725064196219e-05
0.000123875309598997
8.28426907215626e-05
2.91961049519308e-05
6.1643522173781e-05
7.46870274668873e-05
5.23375296294088e-05
4.6269702224818e-05
5.19317488230277e-05
0.000122238238492111
3.88956254957663e-05
6.11022243811735e-05
2.85597286898079e-05
8.03921425554252e-05
6.30292609291e-05
7.4928287530209e-05
5.87529272260337e-07
6.26681610517433e-05
5.30868977382648e-05
2.07389967449232e-05
8.13705996134744e-05
-6.46035422252961e-06
7.80604045474246e-05
1.02330589042604e-06
3.37247732757102e-05
4.96459719618587e-05
3.30596316939493e-05
6.6781450359442e-05
1.49946604794967e-05
6.56149441595688e-05
5.82140150776652e-05
8.51197480309749e-05
2.48693417462703e-05
4.13092620840066e-05
4.42739792627736e-05
2.80177412926248e-05
0.000113386513686739
4.63554767073655e-05
7.39175117586193e-05
5.46575299093241e-05
5.62631137150006e-05
4.51978101581491e-05
3.7752126561186e-05
7.66459559656134e-05
4.48737529735844e-05
7.03398325850273e-06
3.23681035241584e-05
7.76633765632875e-05
6.2472751280111e-05
1.50173530733682e-05
6.23952726013598e-05
6.33681973040796e-05
9.27727649055826e-05
-6.30359564385319e-06
0.000106834395363593
3.38192594060833e-05
4.55764090003082e-05
6.75286760428345e-05
1.02116444631702e-05
0.000109784108494892
5.86371571731695e-05
7.31608931881494e-05
2.84136851980754e-05
9.19859214726865e-05
6.34625808726795e-05
6.58706724546948e-05
0.000104047171420092
1.42388548307546e-05
8.28384557090703e-05
5.7936647074043e-05
2.67844985882058e-05
5.00191016878362e-05
0.000126847478073993
5.50541325486029e-05
0.000113049538372465
7.87616766748696e-05
9.35733814359522e-05
3.38524716684962e-05
4.62012038510826e-05
9.04524418001467e-05
7.80786007504384e-05
9.25310408195391e-05
-1.03589606701589e-05
7.71816807792076e-05
5.59256900356836e-05
8.93333993933874e-05
7.23077656710757e-05
-2.03234309215978e-05
8.99261877374677e-05
5.38147871460183e-05
3.20164495523266e-05
0.000107212709116103
5.27473342592039e-05
5.34715475563031e-05
5.12605475696565e-05
2.08143062044314e-05
8.63859079328921e-05
4.76104497411394e-05
5.19757977694709e-05
6.24249214468432e-05
5.46753656330456e-05
0.000126883965721229
0.000104209741443471
2.97867978767974e-05
5.14463841280709e-05
6.04564180724843e-05
2.33171408396901e-05
9.57193696740572e-05
-1.12446413070941e-05
2.43944994652499e-05
2.68379465748418e-05
0.000128594792250818
1.07990020748621e-05
7.09551583203765e-05
2.64029969324219e-05
1.90984672586972e-05
5.05410227943186e-05
9.0138187734193e-05
1.27577933994567e-05
4.76055976193269e-05
6.00842795283172e-05
6.0026771567354e-05
7.11055173072017e-05
1.01937330748318e-05
6.33487095627814e-05
5.9434412012793e-05
8.458808564563e-05
2.74126569186002e-06
7.34620254588044e-05
8.2389103914532e-05
6.8705593331805e-05
7.56443120956641e-05
4.74916997368321e-05
9.99153570315295e-05
4.69581878464495e-05
4.20769443028301e-05
5.01099432876012e-05
2.86413831722402e-05
5.80267749158119e-05
4.224713199415e-05
4.73550959078242e-05
-8.60236785651383e-06
5.82780749930221e-05
9.59110505841045e-05
6.8523457651871e-06
8.45863935047634e-05
4.91759046889058e-05
4.47839512886864e-05
0.000151695228857639
6.87244330568915e-05
5.76127179040876e-05
1.92179173421995e-05
5.33977336018294e-05
0.000100484838497428
6.53018403054349e-05
8.74952995377196e-05
4.36934895049547e-05
4.1344366881514e-05
0.000102216138148637
6.9730308111333e-05
3.79374392581925e-05
4.60926288419042e-05
6.86396775884678e-05
5.94623057474169e-05
3.70433467649415e-05
3.60104138079079e-05
7.57953620105328e-05
4.03053349745661e-05
2.79092970076742e-05
7.58544240037392e-05
4.95366156023904e-05
2.85339744690077e-05
1.32222600100581e-05
5.43906759633532e-05
6.22505083866586e-06
2.2836771213415e-05
4.18653481872787e-05
6.45702994948493e-05
4.8073811570759e-05
6.46956287614985e-05
5.24758126008721e-05
3.73227389798418e-05
6.31947441154912e-05
6.94089615873517e-05
4.0059597939456e-05
1.66678458854385e-05
6.38816674036202e-05
7.00177379177926e-06
6.9106848735769e-05
2.73855464334658e-05
6.96692621113304e-05
8.55558237936107e-05
4.38224777783522e-05
6.50796848386444e-05
7.34862250670554e-05
9.27675038673454e-05
5.56670158446436e-05
2.87022345223609e-05
4.45056535016588e-05
-2.08096065517554e-05
6.65791799949203e-05
5.10468049165832e-05
8.58677288780163e-05
7.64805773074896e-05
9.11777761464362e-05
7.62301093378334e-05
2.70010906970678e-05
3.51396159540125e-05
0.000115156718157482
5.29008877363287e-05
5.04365436443825e-06
3.15124740575124e-05
3.74442104845719e-05
4.8035731768179e-05
7.86368885611881e-05
-9.09217960088469e-06
4.58517926265129e-05
5.67060901947238e-05
8.53115765541126e-05
7.25691844169885e-06
4.00645313798172e-05
5.09742656648852e-05
3.81529195923642e-05
5.08905000427329e-05
0.000105761253801587
6.95911950427853e-05
6.69412170635944e-05
4.78566041951291e-05
2.60246984890584e-05
7.3294905167907e-05
8.54496309665761e-06
1.80041084872945e-05
7.82060145083764e-05
-1.74965278244635e-05
7.76460709919113e-05
5.43013344138238e-05
6.55799929880034e-05
5.23990693629038e-05
4.09148133450459e-05
8.71773798025176e-06
6.65858389188123e-05
9.7721039736832e-05
0.00010918363344377
1.67668937314691e-05
7.20866435503187e-05
8.98473756299576e-05
7.79837165213209e-05
6.14251173517345e-05
4.62693014211194e-05
3.68510873187116e-05
6.9962194990637e-05
6.28329813219945e-05
4.87220973084884e-05
4.57123241338785e-05
1.88443091998082e-05
1.36251603988616e-05
3.12868933806884e-05
0.00010986116875267
6.13065918116076e-05
6.44770136774474e-05
8.29339274905605e-05
2.84758086956309e-05
4.47294610969114e-05
1.41026407157458e-05
5.18432580386724e-05
1.5696994107979e-05
7.03661436746932e-05
4.97035160799963e-05
4.01464530852559e-05
5.91174061127106e-05
6.35045829614671e-05
4.76813721341763e-05
4.16512865717409e-05
7.35368259988437e-05
1.66026607199307e-06
3.34031592870727e-05
9.5028207400328e-05
6.06008198165871e-05
7.06245340753964e-05
6.59823136861774e-05
4.81832189615405e-05
7.46811479647281e-05
7.76376377738707e-05
6.22633290112128e-05
1.9503068878412e-05
5.07194068485949e-05
3.67973976481299e-05
4.2337947359248e-05
4.71891093996783e-05
0.000105466907890242
7.47180354916715e-05
7.87203688371224e-05
0.000112465060986732
7.69077491263918e-05
0.000103815598957761
3.6546223111857e-05
4.84537648027067e-05
2.70702551093095e-05
0.000141973454693343
4.56889326873369e-05
4.29281735541357e-05
5.81400335540758e-05
8.49222746033608e-05
2.21835700565902e-05
6.87712268798922e-06
3.33872890824172e-05
6.87006240604009e-05
7.93124733544762e-05
2.83356694949006e-05
3.91302999339835e-05
0.000171991426564925
5.42291682325185e-05
0.000106683137544965
3.77261744741601e-05
5.82068506950539e-05
6.05952216666697e-05
6.68358513701279e-05
3.99784258292468e-05
5.89775629020132e-05
4.10242971090492e-05
-1.4781081302993e-05
7.97711405570566e-05
7.78195204360929e-05
1.02522190125775e-05
4.06555072576723e-05
2.48387086039485e-05
3.68302406546303e-05
7.99307913397898e-05
0.000123228242812514
2.72325504893281e-05
7.78664146784868e-05
9.41693993403974e-05
6.44110103780241e-05
9.51459015150463e-05
1.69908243289439e-05
7.65341481607875e-05
6.26811304274085e-05
3.12140288200413e-05
0.000101868415493192
8.77532696809802e-05
5.35140134349226e-05
0.000123602509504811
4.78156583941762e-05
5.12797036057507e-05
3.88747762462314e-05
0.000110663451206417
2.97934382846743e-05
1.57258178356729e-05
3.64577148974384e-05
2.25998102100759e-05
8.88528399231976e-05
5.79004092421782e-05
2.48203261574713e-05
1.99691081205404e-05
3.71177510057987e-05
3.64893391041101e-05
8.5095503693895e-05
6.10231285153617e-05
7.89235679825276e-05
6.59307513372576e-05
1.35437941479897e-05
2.01037240849652e-05
0.000113819476037659
7.07825651005083e-05
0.000122292906854011
5.82315618645613e-05
6.38657047189507e-05
5.70643865584636e-05
2.57063087301403e-05
5.41860933617536e-05
8.72640737871322e-05
6.0695822411128e-05
7.81830682293753e-05
0.000109637035492693
9.79985453348163e-05
0.000105573988055565
3.62339971939671e-05
6.93501036012878e-05
3.7340169069107e-05
7.76652780504988e-06
4.63821264849901e-05
0.000101958000399351
6.43095893375628e-05
3.86364663670922e-05
0.000102104591052287
5.35371234266937e-05
8.33300211983893e-05
1.79607920230811e-05
3.28913252088944e-05
3.67152414019433e-05
6.60761995340189e-05
4.20038490079403e-05
-1.0027696300164e-06
0.000115415404998055
0.000116348910516268
6.96043431319909e-05
4.1290365973597e-05
1.31521559793253e-05
3.94009010984707e-05
-1.27530412723676e-05
3.25870284689033e-05
4.33661854750144e-05
8.69330497933207e-05
7.83424722992644e-05
5.81386358669002e-05
7.37874302535884e-05
6.55127543392822e-05
3.61202422432314e-05
6.15075605915572e-05
7.23610825040037e-05
8.17892417989775e-05
8.77388598739808e-05
7.7286350573431e-05
7.03883008363045e-05
5.76060571592054e-05
8.72424174556039e-05
1.82055850225144e-05
7.07569494864562e-05
4.44520450883548e-05
6.12850930754955e-05
2.67500040870327e-05
5.1616320520619e-05
0.000101433898874297
1.36820303422932e-05
2.92485332475974e-05
1.71572853586938e-05
5.18248811367517e-05
8.01814167525785e-05
5.24511709588302e-05
8.89212735602112e-05
6.49705092015262e-05
3.92594737792939e-05
7.18281313798399e-05
0.000126655848585787
8.94437869710937e-05
2.10264171316863e-05
5.52603066307443e-05
1.20189408872463e-05
1.41516563811831e-05
5.93785050274865e-05
5.02065330661383e-05
3.39057900650653e-05
6.85288504084627e-05
0.000100245692782698
7.78172102102018e-06
6.80461435952829e-05
5.52071524514064e-05
7.05982330543974e-05
6.07093228012348e-05
7.53277456351339e-05
3.46338141422174e-05
4.07815380132996e-05
3.86232274240846e-05
4.45048994756933e-05
6.60273120765365e-05
4.87665533459957e-05
2.9708129253259e-05
6.83064744589297e-05
5.23455670745082e-05
-2.7483105481638e-06
-2.11797866755486e-05
7.45346485153447e-05
4.25046403144886e-05
4.86266852686514e-05
9.68560438063786e-05
2.10475827530769e-05
3.9435777489422e-05
6.2771473787812e-05
8.50932796026181e-05
6.39744715785705e-05
2.64641251331159e-05
2.43856195046156e-05
6.95413021888014e-05
5.94833319101188e-05
3.5400946221091e-05
9.79452522205823e-05
8.20716464180836e-05
0.00011368272188333
5.76089661386682e-05
7.36589883614946e-05
0.000105805146945109
5.20668913004988e-06
5.43838666370648e-05
5.57612880651305e-05
5.82431093564635e-05
9.27406709017331e-05
7.44529638471049e-05
1.69152071216155e-05
8.36235192211253e-05
6.06180674240158e-06
6.57675427526117e-05
8.03277279224381e-05
3.64316201457376e-05
8.35903707116914e-05
5.54267411713605e-05
4.85291383245357e-05
5.60303325372091e-05
0.000103343620580937
6.35410647304084e-05
8.00044690897489e-05
7.39813154871432e-05
5.39961346868816e-05
9.03929868650335e-05
8.02244972575674e-05
1.57565098747592e-05
1.7196639498935e-05
4.78906611065303e-05
0.00011581290343649
7.61098903389946e-05
1.61876489583334e-05
4.28139461444934e-05
4.26543601352282e-05
3.54191149898216e-05
4.95864732306566e-05
5.31253691860228e-05
5.70922848830542e-05
6.12580156705487e-05
5.23184805320751e-05
8.45911398241122e-05
6.26628660029004e-05
5.29794744901894e-05
7.51115503179749e-05
5.13942724257871e-05
8.93948531334077e-05
7.65939088017976e-05
2.07556606669892e-05
0.000127894783069625
7.84250937253901e-05
9.26929003558917e-05
6.21205328125227e-05
9.0659128811546e-05
4.66512425160937e-05
5.62793569595982e-05
0.000114284094303136
0.000114406060352308
2.83998781502502e-05
0.000127226179406685
5.35682404867941e-05
4.22143603097069e-05
6.24382587922509e-05
5.64631798582493e-05
0.000100759321429246
6.99487425270667e-05
5.170826641039e-05
2.80664896822872e-05
3.71423060084447e-05
0.00011280750949935
9.27644708891976e-06
8.00345875017894e-05
7.52839614856505e-05
7.51063206774195e-05
8.50822806617463e-05
4.26820057165213e-05
6.82295325017748e-05
-1.0605693750862e-06
2.31766867827566e-05
0.000114628778915236
7.1244155073368e-05
7.06217674596362e-05
4.93132572824721e-05
5.53654248114022e-05
0.000133328671748562
8.80502522256172e-05
6.76561117394121e-05
8.85406167996168e-05
5.27642712693883e-05
5.29120300441036e-05
7.55486014543877e-05
7.18406931578271e-05
4.55533888277827e-05
1.48195908082057e-05
0.000126086260805703
4.17621540448278e-05
6.96564420582915e-05
3.04296002116131e-05
2.26849386521992e-05
5.18014602795915e-05
5.30815376843654e-05
5.95852272914498e-05
1.96876136915549e-05
-2.79528411135366e-05
1.00778493780102e-05
5.85163221390157e-05
9.70040132252462e-05
8.43059301223227e-05
3.97850683103439e-05
3.48793770527855e-05
7.18074406332786e-05
5.53810626841566e-05
1.74279322451083e-05
0.000112680715228748
8.80618459512032e-05
6.68137189567844e-05
2.60371546629635e-05
9.11649635633921e-05
6.55492828124005e-05
4.74633455540671e-05
8.99253104178959e-05
0.000103963526533947
6.00159241575938e-05
8.12313558071802e-05
6.18309558258023e-05
0.000134234626223868
0.000100448827773021
1.09295544127676e-05
5.46538481709182e-05
3.4689492361693e-05
7.29443518029112e-05
9.00119892600441e-05
4.31560695686709e-05
7.96265620398147e-05
7.3577170741258e-05
4.03103519433721e-05
9.65278630351285e-05
9.91313218797139e-05
8.3075270023426e-05
1.19120747206019e-05
3.74343597897925e-05
4.7598170440772e-05
3.59332506984276e-05
9.35325878597726e-05
7.58123985937242e-05
3.2345074969603e-05
1.95495853034522e-05
6.73752943505859e-05
4.35623409875721e-05
8.21473369635728e-05
8.31904410846293e-05
6.30733733802684e-05
4.89128619849616e-05
4.93899455434366e-06
9.52143958416919e-05
7.30380130911699e-05
5.80453222150116e-05
7.85763399166702e-05
7.54810680757892e-05
6.66108767105315e-05
4.45233028494456e-05
7.73772371278044e-05
5.31303868360031e-05
7.13229232932162e-05
8.15353302767358e-05
4.86553563181421e-05
6.49374268916698e-05
6.82851890550476e-05
3.87901179269709e-05
7.24697681414431e-05
6.33404377779134e-05
7.23368515958879e-05
0.000102816527304489
6.11110619171834e-05
3.29865406240649e-05
9.93324140987664e-05
-1.73665642492569e-06
1.93425960666524e-05
7.09990131838404e-05
4.01577569165158e-05
7.89543069461161e-05
6.77449041524718e-05
2.19600475295229e-05
7.95837566628456e-05
0.000110164819309749
6.88998399351555e-05
6.96549613145688e-05
6.51589959054272e-05
3.08829193821691e-05
5.78451332711804e-05
-2.64089729324277e-05
7.12815307026537e-05
3.50487966801892e-06
4.24106658844027e-05
3.0664353501837e-05
6.16128347996497e-05
6.87315779583039e-05
5.09722434875529e-05
7.65405243941126e-05
0.000116728069695206
3.14656601595177e-05
3.74076709356744e-05
1.9834871220886e-05
3.49548728303128e-05
5.78233705353844e-05
4.37000370879672e-05
5.76065879364992e-05
3.32257845942543e-05
8.46082796307113e-05
7.42572889595581e-05
4.19078032192437e-05
9.64471788418084e-05
4.29187994463456e-05
8.19770842720239e-05
6.13670464135684e-05
9.6605681849663e-05
3.0761328989185e-05
5.95736044742081e-05
9.52278233869826e-05
6.70067589469257e-05
0.000117308544528233
9.86760028841857e-05
1.77456890666596e-05
8.2563935428347e-05
4.56497231828014e-05
1.67480635875139e-05
0.000101601039093091
-2.57350337661791e-05
1.51031293481608e-05
4.1411608283179e-05
9.48091646989869e-05
5.54510196687913e-05
7.91361021400392e-05
7.02146117649276e-05
7.29392848155295e-05
7.28656867223914e-07
1.81787593566509e-05
7.31454123021904e-05
4.9707521976168e-05
5.91939594482186e-05
8.02083437806258e-05
4.38713818627958e-05
3.75984063007907e-05
6.20047341457181e-05
4.16177609423399e-05
5.14661838102982e-05
4.85406102240591e-05
7.63410748724788e-05
2.10427747679765e-05
4.68068725893784e-05
-1.13607745474424e-05
-6.13012179617704e-06
8.10725857688754e-07
5.14840015365035e-05
9.28399738293796e-06
8.34883694835937e-05
1.6292333159329e-05
1.82706353622729e-05
8.13435799859577e-05
4.25510718539538e-05
8.25289094967023e-05
2.19612117086985e-05
9.08716959154721e-05
8.12188672984927e-06
1.30293569521776e-05
4.05818632319415e-05
3.02652619779831e-05
0.000113608483504187
4.47047834961914e-05
5.57516146592293e-05
-5.80729984444901e-06
7.1213766781627e-05
5.15199667955595e-05
9.08003679625713e-05
1.55619939163093e-05
1.54338863799847e-05
8.27261633148633e-05
3.50845350204469e-05
4.80643560848081e-05
7.9217812532234e-05
1.47209441148902e-06
7.19561687772232e-05
7.22752658877338e-05
8.86862178621255e-05
6.9456591918456e-05
8.27339974812058e-05
3.42646607464348e-05
6.75872416683494e-05
0.000116069277020598
2.13601554103865e-05
4.04501183875454e-05
4.54980841014631e-05
9.06572906562974e-06
2.3731367317212e-05
9.11825742382748e-05
6.22483391912575e-05
4.46747709847491e-05
-2.71684405091235e-05
5.15675125343108e-05
3.22950785397289e-06
7.21970285755494e-05
6.75887626592453e-05
0.000105583731712864
6.50105122352695e-05
5.30381715901193e-05
5.48291074618369e-05
6.04771076488504e-07
-3.51537900245622e-05
7.35710297455309e-05
0.00010345070301273
3.87870068687342e-05
2.53166489995808e-05
-3.92325430360732e-06
9.32421274619594e-05
5.4303591287134e-05
6.46036185531284e-05
4.68795929502558e-05
3.51983694163218e-05
4.52898166657757e-05
9.08419574702224e-05
1.34229736391501e-05
5.87699283810568e-05
4.92732803889842e-05
3.84161033911453e-05
6.61372668809901e-05
1.97655053990418e-05
8.1656801966823e-05
4.31596185971078e-05
3.3837038181888e-05
6.25126509899526e-05
8.47372307990687e-05
6.31731038695769e-05
7.27692257505462e-05
1.50321713824055e-05
5.93681780905851e-05
8.46937592240285e-05
5.68908828982522e-05
5.2642684869785e-05
4.29583579126672e-05
1.17726652950371e-05
4.09225989253737e-05
0.000125651299497474
7.73793312500894e-05
-1.09906455997686e-05
1.49794048965755e-05
8.42551367678925e-05
4.83612884017223e-05
6.40558261486165e-05
3.60411180903329e-05
4.09586588872372e-05
5.82764565466583e-05
5.28232374213522e-05
8.19854415695184e-05
2.11394871493693e-05
9.23530148800096e-05
9.91173605026493e-05
5.16974830257681e-05
4.66038085587911e-05
6.18552347578796e-05
7.39222236093661e-05
9.85622873989384e-05
0.000118962013446509
5.4620560418268e-05
0.000106650972347092
4.03376856516903e-05
6.45023327301791e-05
4.89498320903964e-05
6.37794536937308e-05
3.52076395957147e-05
6.01657046076413e-05
8.3089544784638e-05
5.87426487527849e-05
4.10712352950174e-05
6.76078762735979e-06
7.3681365200269e-05
4.59498190685274e-05
2.52494783247135e-05
5.01886400392988e-06
4.95539403428533e-06
3.56245447039546e-05
1.52086862484025e-05
3.40657765605191e-05
5.79665327870873e-05
2.66875849168945e-05
1.14699471695774e-05
9.68165951295565e-06
6.93610353370131e-05
9.7622516441752e-05
3.52316629158902e-05
4.28547868471579e-05
0.000101255305062732
0.000107986329921814
8.08881018451302e-05
5.47491359103924e-05
-1.31099666724814e-05
7.68508662417289e-05
7.06580011464374e-05
6.21331192473212e-05
4.62993034067959e-05
5.3120932365132e-05
8.33481242002594e-06
3.48119176444478e-05
8.19147648525569e-05
2.9237123329859e-05
0.000114304291292256
4.41877231796787e-05
3.60377395400006e-06
5.62001407346535e-05
4.15507165969972e-05
4.2240319462232e-05
8.85980278364136e-05
-1.49901760630546e-05
-2.77123457312323e-06
6.00688460714382e-05
5.0246967081435e-05
-5.8443538871639e-06
4.24703063603022e-05
2.14380919422639e-05
5.87488665050584e-05
4.39407474110564e-05
-9.03006010928144e-06
4.25475768367416e-05
0.000107508109533395
9.29929063983007e-05
8.45979994894449e-05
6.09270052120703e-05
4.97453901152957e-05
6.96329469170417e-05
9.48835676196528e-05
0.000111161560893362
8.73324039457555e-05
5.69779841251665e-05
5.91697438134177e-05
0.000101722116145857
1.10360473330015e-05
7.66009675343164e-05
6.6263078708011e-05
-1.12406035718703e-05
8.50525476699133e-05
4.87528733113137e-05
7.90218403775115e-05
9.09517711792288e-05
7.29931882791427e-05
0.000128206523144636
4.65079013613091e-05
6.37882399008488e-05
2.9505460895249e-05
8.20055729895868e-05
5.33712482140988e-05
3.00417926413382e-05
6.69055967384478e-05
3.5474749428602e-05
6.46593905065469e-05
3.02903082130154e-05
0.000102204368049132
7.33530160835967e-05
3.66875398070911e-05
2.17472145678785e-05
8.95376217756934e-05
2.06493840783489e-05
2.22234429181082e-05
3.53613252121813e-05
6.24091489594257e-05
5.87185127966411e-05
5.08740604044664e-06
1.53507081714414e-05
5.28399876009309e-05
2.06678371410348e-05
4.62157096532211e-05
5.79096008936582e-05
7.46376127996717e-05
7.33574786002346e-05
4.54260993359725e-05
0.000135393307603778
6.78422210994742e-05
6.94919345525881e-05
8.31609791903765e-05
2.21255883567362e-05
1.93873340000226e-05
4.61394797623353e-05
7.945989519432e-05
5.30754066568335e-05
2.13673127320648e-05
4.59490149755291e-05
1.83716842793588e-05
9.34017947560753e-05
4.82384034534107e-05
8.92646054925556e-05
8.20364623901925e-05
5.35098326788365e-05
4.96995976386615e-05
8.48085143524355e-05
-5.53744577975488e-07
3.70426808124042e-05
2.65874555863695e-05
9.11680960799033e-05
2.78639376141511e-05
6.31901541904312e-05
7.85616541198184e-05
5.00422494518111e-05
6.69787272575598e-05
3.48544094162331e-05
3.56163982314447e-05
4.9560117802488e-05
2.40525457491314e-05
2.19979964709626e-05
1.94128632360806e-05
5.72154403349138e-05
0.000120099275626367
5.94564524146033e-05
4.66259777330582e-05
3.52638615236299e-05
6.71257940573508e-05
1.12417148902845e-05
6.86590385951786e-05
5.46587447054232e-05
0.000121491655445847
6.85163866378835e-05
2.95799093144604e-05
6.38987573527428e-05
3.63356629229225e-05
5.13686934284817e-05
4.58233085979535e-05
5.12023786496712e-05
8.46336626565197e-05
5.22243071081772e-05
6.01456979845607e-05
3.16896013935255e-05
5.81126211414673e-05
6.42162114613512e-05
0.000109772756649203
3.60741286973355e-05
3.94993394817617e-05
9.52834900581621e-05
-1.47330481282372e-05
6.96527799943396e-05
6.16103588859912e-05
6.13814226887084e-05
4.37018460109086e-05
5.92886230066892e-05
5.7701026124896e-05
6.77179586599399e-05
3.39348654567763e-05
9.41550657551606e-05
4.60269772228899e-05
9.70139051099553e-05
6.64968934591356e-05
1.86650190814445e-05
8.37939367488188e-05
5.49670482180954e-05
2.58907308154055e-05
4.03948615810489e-05
8.38410399771479e-05
0.000113736085425905
4.9363322615713e-05
2.75067003989276e-05
7.54511056284071e-05
2.57272129201303e-05
0.000101704814731293
7.90598359350847e-05
8.42597013106526e-05
6.54318218457908e-05
5.11304361414528e-05
8.60585747734376e-05
9.45846934292254e-05
4.4910241665228e-05
6.90449771119975e-05
7.20860685625492e-05
2.19500818101708e-05
2.95383017873263e-05
4.8719288754562e-05
4.53364010355813e-05
5.22419942528377e-05
0.00011148807056968
-2.474675318556e-05
4.42263675024227e-05
9.59360635655725e-05
3.78608956416542e-05
6.77493501067838e-05
0.000103918252606045
5.98746006470877e-05
4.00922076834279e-05
5.96506435453751e-05
2.41121748681951e-05
7.9287652779398e-05
1.50033164402944e-05
0.00011761696784376
5.66148611500295e-05
8.46230556997782e-05
0.000119697946520069
9.37908343105416e-05
9.63536079825131e-05
4.24996025377496e-05
0.000160360416214546
8.08936424181077e-05
2.06433192695291e-05
7.17283430580652e-05
2.86405758994062e-05
0.000106833597928377
6.40769462998568e-05
2.68067555684428e-05
2.36487637623551e-05
4.15111366781031e-05
6.19066461125549e-05
-4.04543555712398e-05
6.29404548736631e-05
2.68881381271234e-05
8.45233024588712e-05
2.85575559840807e-05
5.59627425166959e-05
1.29070515992429e-05
3.06232278876862e-05
2.2996959802916e-05
1.13611565003585e-05
5.59590448386843e-05
0.000101773952788921
2.60527139913673e-05
4.9762767516231e-05
2.87435067358563e-05
-8.82744873290672e-06
2.95058142738415e-05
8.9388057747298e-05
3.90859807207327e-05
8.87793675230682e-05
3.04860706006315e-05
3.66185554357093e-05
9.71270161324992e-05
6.68008419367052e-05
3.21656876806047e-05
2.078755780964e-05
6.06954539826211e-05
6.69878883326391e-06
8.69721032640721e-05
4.30760710076112e-05
7.66694418529506e-05
6.15118235143889e-05
4.42704735965106e-05
5.94539559484066e-05
6.20464005747055e-05
0.000105193152920423
6.38339829182572e-05
4.17870602695646e-05
2.67338350069996e-06
3.806513714257e-05
9.22126315848536e-05
4.31003088342822e-05
5.48259942104087e-05
0.000119836875185748
3.01267071433762e-05
3.65050305095973e-05
8.42445677859748e-05
8.90995276402713e-05
9.38167655365936e-05
5.4232394332232e-05
0.000108753304447978
3.68746637109285e-05
9.89771851051812e-05
3.61873704758679e-05
4.56727596408669e-05
4.16861366747636e-05
2.16970702059055e-05
8.65690012668342e-05
8.12797849306916e-05
1.09211635827758e-05
6.64634627100483e-05
7.34799731771168e-05
6.48916578341215e-05
3.72567222160491e-05
4.11070803657127e-05
3.31668515562045e-05
1.03128936613368e-05
6.77037319033543e-05
2.99985027019116e-05
7.12189046049683e-05
9.5033232778077e-05
3.31114901095452e-05
6.72657018814182e-05
1.45074886677487e-05
3.50827115771812e-05
7.47627027141416e-05
3.42330605928673e-05
1.89764265618916e-05
6.50813262384528e-05
6.71583423014185e-05
4.80709876526234e-05
6.21532295063302e-05
4.92108852257344e-05
4.57652369015501e-05
7.9060919371664e-05
7.86401695588803e-05
9.67554997311932e-05
7.25477484142641e-05
1.63772323677001e-05
7.33681883929144e-05
1.59337029333657e-05
9.63000281125764e-06
6.7791616397679e-05
8.16846897192164e-05
4.80695062342475e-05
7.38159886535211e-05
6.24021548571528e-05
8.95348198000338e-05
4.31133757436936e-05
5.15676527917448e-05
6.17162741063412e-05
5.10262719891296e-05
0.000106522808657191
0.00017869177570319
0.000110965233956164
0.000100202566442473
8.76347171801487e-05
4.16602577616105e-05
3.59749571941395e-05
4.8719383781927e-05
7.20238651323854e-05
6.02099999314083e-05
9.00746937075899e-05
8.0423891350087e-05
8.46684446941872e-05
4.05440243121316e-05
6.61697241681341e-05
5.37083149233654e-05
8.37759871384293e-05
-5.4270708582952e-07
6.39450321529757e-05
4.26205568412934e-05
1.59852564535794e-05
2.34795200333678e-05
6.14583361538428e-05
4.06068239645366e-05
6.56362140718848e-05
1.25090663670316e-05
5.8297267082832e-05
8.31603665308588e-05
4.57313172204006e-05
7.68966222742426e-05
5.69778638413248e-05
2.71479049141827e-05
5.94903193008265e-05
8.97248488257788e-05
2.72056290480886e-05
0.000101787506144786
5.37804967319554e-05
6.16227236411208e-05
6.92600182610458e-07
-6.81197514823519e-06
1.55357184517287e-05
3.78974311599344e-05
9.58789810710585e-05
8.90238837057248e-05
3.36819159634253e-05
3.28551567791025e-05
7.19460735233313e-05
7.73044155930226e-05
0.000137914914125861
5.94248050882843e-05
2.58521449701744e-05
2.30121640620334e-05
2.65315967980687e-05
7.73937445754461e-05
8.61733633058885e-05
2.89094618830499e-06
0.000109507777502468
7.98161101753057e-05
3.81863426148345e-05
4.39029481684154e-05
4.75329607506822e-05
0.000104768061658266
9.09619527516575e-05
-2.53252146908139e-06
3.9088853798493e-05
9.03439814408428e-05
9.25656890528095e-05
3.52115394049938e-05
8.38798073076023e-05
9.13566354641366e-05
6.02231857246439e-05
1.89539993756363e-05
3.40639367670607e-05
-3.08762380716001e-06
5.0375674718418e-05
-4.83272472534626e-06
7.27603089135841e-05
1.92869016305026e-05
8.46682157449904e-05
4.03074781527725e-05
4.94480485907514e-05
6.54871269662017e-05
4.86279981384608e-05
4.97306454734339e-05
6.64897987918096e-05
7.7483756110651e-05
7.34447506403055e-05
4.12259341020676e-05
2.07620344922169e-05
6.31886399606217e-05
4.74665176086895e-05
6.99904156893624e-05
5.93682301384669e-05
3.05211045064876e-05
4.112362403227e-05
0.000109272528289524
3.17154756640023e-05
2.15684651936124e-05
6.64478150946341e-05
4.25922655602769e-05
4.31591696778739e-05
6.16647020921085e-05
3.76412225409994e-05
5.75692559391618e-05
6.04055137375965e-05
5.4683068909372e-05
6.36091547118456e-05
3.67903980323843e-05
3.63379863711914e-05
3.82764223098807e-05
8.96554329058652e-06
8.91607690376581e-05
6.47875441292767e-05
2.62090670206648e-05
1.75518204330859e-05
4.89189345770575e-05
1.54563056960147e-05
0.000115268910189005
5.07875395408922e-05
6.751268992982e-05
-2.80566262851616e-05
7.14635796567649e-05
5.44364878392091e-05
8.75424604705332e-06
5.12713013069401e-05
7.28111329397727e-05
3.67130947733436e-05
6.91286803390617e-05
8.63545873593161e-06
7.45400922046246e-05
9.16015928491974e-05
-3.43353258010336e-06
2.27858355670073e-05
6.62263048964239e-05
8.03582253298017e-05
0.00012097892638782
8.11299351188165e-05
-3.83194231408133e-05
2.86213984621189e-05
3.13980880648546e-05
2.82378200387053e-05
5.83032245056552e-05
6.0474007617634e-05
9.46059184678109e-05
6.40979948881526e-05
1.22311511278674e-05
2.15319694378559e-05
4.05050539000863e-05
3.26029698564933e-05
2.62269119882806e-05
8.06857224295545e-05
4.22016695476868e-05
4.64580374472919e-05
0.000105414202273528
4.93956087471309e-05
6.34188380827719e-05
2.1773496796552e-05
9.15647267597225e-05
8.62967792061322e-05
6.08738478722349e-05
4.66542391798923e-05
4.39284437474304e-05
1.14458060822761e-06
0.000119310605524273
1.83447251677112e-05
0.00013970525772175
5.23103364395037e-05
7.99962231015733e-05
2.97096618593494e-05
2.6230295584148e-05
7.46229189052406e-05
7.04900602069397e-05
3.74490803716533e-05
3.80965042249589e-05
4.59983389992794e-05
8.14494730750215e-05
3.23894950389764e-05
7.05642389258231e-05
7.43337811898627e-05
3.87370516405933e-05
6.63303045178609e-05
6.18244293569249e-05
8.96251953737155e-05
5.33172649258248e-05
1.45348121920935e-05
0.000113490155225866
8.77368446343475e-05
3.69283748107073e-05
-1.19213148256968e-06
4.12403922472416e-05
5.3315682273124e-05
7.2907772235247e-05
-9.44982497817678e-08
9.87504501007971e-05
0.000108555408023337
3.67663995231816e-07
7.77113031299289e-05
9.66386779181461e-05
5.42092835792904e-05
-1.66061248138309e-05
7.81447966489788e-05
7.18838624874393e-05
2.17572815881325e-05
3.86384440403158e-05
8.74770018024122e-05
0.000100314015728144
0.00012250422905387
9.14318614278797e-05
9.93556351116086e-05
2.96170025176093e-05
5.81855777009156e-06
6.22025546023604e-05
5.8524761924288e-05
3.08630704302321e-05
5.1320139669035e-05
5.40302100381609e-05
-1.8674466946046e-05
5.57387971802377e-05
6.04206460540771e-05
5.64243917922769e-05
1.94477816970381e-05
5.70744068693289e-05
6.06096875098846e-05
6.3991590342564e-05
5.53759109899242e-05
-1.61261889265856e-05
7.83656132967674e-05
3.36698647553829e-05
0.000115380512183823
5.65501728476423e-05
5.82495311546691e-05
3.98664318928071e-06
5.01630293226578e-05
6.87711113062045e-05
9.32677040566606e-05
1.91255321781563e-05
7.2520123179663e-05
2.15116927106945e-05
8.36657390334076e-05
5.45194192062063e-05
-1.43347686577303e-05
7.39188776269182e-05
4.09681694642307e-05
2.03409598174722e-05
-2.09447805546725e-05
1.64033554678093e-05
3.09835919525638e-05
0.000100476029718599
7.67012641572356e-05
1.23034654674695e-05
3.15002474883041e-05
3.13620904183944e-05
7.97040305724293e-05
5.91989321846096e-05
5.29796620672728e-06
5.75820170345346e-05
9.14615026065964e-05
5.68214858872881e-05
2.97325304365063e-05
5.89534322538442e-05
6.5823535792223e-05
3.3802916147673e-05
4.29090669501583e-05
6.74985465556373e-05
5.26219121416682e-05
0.000114158162261906
7.41976377400197e-05
6.78436667485889e-05
6.89460105699237e-05
0.000108048873650672
0.000124515598155549
2.93726154739129e-05
8.62937029023568e-06
5.40242443892136e-05
3.1838508648039e-05
4.51112410579804e-05
7.34779700467792e-05
2.49064435480681e-05
6.81275810390686e-05
2.89984087641649e-05
4.22075015215595e-05
-6.09975984100396e-06
5.96822297720825e-05
0.00010343809363585
8.79887659424551e-05
5.15294415259125e-05
6.36916962415691e-05
2.5563792553624e-05
4.91203359280905e-05
5.40746349225993e-05
1.39936728527721e-05
4.99649035726262e-05
6.86017191512885e-05
7.76929228545673e-05
0.000113319348149078
0.000106246661630791
8.00006709097274e-05
0.000153597595274973
5.72660037339026e-05
9.6738979545569e-05
1.11634587765783e-05
9.98637294489085e-05
4.24099892366475e-05
4.95760747953288e-05
1.37488601262413e-05
5.66124611752118e-05
6.35656376799826e-05
6.70923028760027e-06
0.000112432804842555
6.19226537723294e-05
7.79659259172558e-05
4.15232638444763e-05
3.66308197859726e-05
7.86321999083447e-05
4.6647759888261e-05
4.00183475086609e-05
9.70402838673789e-05
5.47039587758878e-05
0.000116103113312842
7.90210271737876e-05
3.36178987756753e-05
7.4807183186338e-05
4.23357777209221e-05
4.58666471174486e-05
5.64417217565076e-05
0.000112742123311773
1.80596231468529e-05
3.87591123389307e-05
0.000112551479413906
3.79799460650498e-05
4.73291311704602e-05
7.22161731575055e-05
6.67745601990267e-05
-5.69215622028317e-07
5.88312428111616e-05
-1.46817808605598e-05
4.08959792941839e-05
4.0193516179946e-05
2.78459198575116e-05
4.64718483729564e-05
5.52097559709192e-05
5.89073185435254e-05
6.02173302682485e-05
3.15350176851259e-05
3.00471227786176e-05
0.00010583285556026
2.0290364922254e-05
1.63309215810282e-05
9.19507030166818e-05
5.93656460486936e-05
2.03404950620092e-05
8.5165210042415e-05
9.69191777750506e-05
7.49427154135579e-05
3.56155873145751e-05
7.02702392431038e-05
3.87867152391922e-05
8.01123873962642e-05
3.98273605500818e-05
7.91061513147278e-05
9.87111361045482e-05
-5.47688432767601e-06
5.74311217036697e-05
-5.01466492538869e-06
6.02827650931545e-05
8.01107376523595e-05
-8.96013145503195e-06
7.70274035454578e-05
5.19484012872443e-05
5.97275347535163e-05
3.87344122781759e-05
9.47570719827623e-05
5.10289972624255e-05
3.62900059262826e-06
4.63996422017188e-05
3.97547432463203e-05
4.47402432596732e-05
7.01135793329452e-05
4.24232294554776e-05
8.80497130039626e-05
0.00012442653810921
8.79082658441959e-05
3.98171132137391e-05
2.73071158949941e-05
3.71227335558917e-05
2.89071537349597e-05
2.13916969351197e-05
6.47534146270027e-05
9.44679094687258e-06
4.18610849210637e-05
6.5188265716447e-05
8.07551235676215e-05
9.67030207079556e-06
7.0220322497875e-05
3.4384563234579e-05
0.000106916260843754
0.000147112801373552
7.8767755300217e-05
5.40566472138555e-05
3.37182447070651e-05
-8.58407849762281e-07
3.71287344836408e-05
4.27468073486649e-05
2.5322891010667e-05
3.48005259185183e-05
2.55325718288762e-05
0.000109867242475378
0.000107939975164065
6.13762958412545e-05
3.7071576408419e-05
7.05869187082047e-05
8.6287707176459e-06
5.24495095703953e-05
7.4546439381556e-05
6.23242440442571e-05
9.51763309835847e-05
7.22049413668539e-05
5.82940151497852e-05
8.27777242990215e-05
4.10838712553411e-05
0.000100275491214892
7.89871707072032e-05
3.78426207552774e-05
3.55112188828937e-05
4.82222646653557e-05
3.11326651901296e-05
6.08869922449211e-05
8.03704722097934e-05
4.64425362402625e-05
6.35689839380884e-05
6.57806727599031e-05
3.65992407707034e-05
2.77416832299202e-05
1.65843573156897e-06
1.84920375127978e-05
5.77355737013433e-05
9.34467693841178e-05
0.000111238058111894
2.68997634256333e-05
8.20814675321129e-05
6.22491385734282e-05
4.24236218848458e-05
6.73100156465839e-06
1.79732230592307e-05
7.08934979670502e-05
1.06580843921806e-05
5.04504423095716e-05
4.29994219391116e-05
7.92700036786486e-05
4.74431436483474e-05
8.40771549819889e-05
5.77989780025428e-05
2.10200504759357e-05
6.91619913397692e-05
9.05165130356707e-05
8.99536850911074e-05
8.93643995259086e-05
6.52100816737009e-05
7.056505250524e-05
3.67827686632423e-05
7.5115486170262e-05
7.26684841132991e-05
6.41131396412831e-05
0.000100384332438138
5.48315378383236e-05
7.30582731996969e-05
8.75184142758807e-05
7.78640235814167e-06
8.16733242747792e-05
7.80650532687444e-05
1.23255561971725e-05
8.36649059587762e-06
3.78548261935401e-05
4.49177640263137e-05
6.45993872934297e-05
1.85347217024379e-05
5.75474223634278e-05
0.00010097743532663
7.21728122248784e-05
0.000101179787995172
6.57867977593385e-05
9.43393056845889e-05
3.67809363554691e-05
5.87267610578218e-05
7.63306511183528e-05
2.7525418679691e-05
6.12239495540058e-05
0.000116587037283341
3.36981112186473e-05
4.07484754225458e-05
5.68190851654541e-05
6.38587762028606e-05
5.16850059536226e-05
8.17515369102633e-05
8.78589205767044e-05
0.000108330805355808
4.92977353323797e-05
7.53853078318649e-05
9.06071550792765e-05
3.1038242084626e-05
4.95129615078948e-05
0.000104465926963198
9.7873584241389e-05
6.92663190202642e-05
0.000120596089407419
1.67332115463832e-05
6.99362608123303e-05
5.66044480455012e-05
7.66032833357826e-05
3.12041084303973e-05
6.40504052895475e-05
-3.79758793397064e-05
7.65967004542615e-05
5.9551688123529e-05
8.96731240533073e-06
6.55917122069284e-05
-2.18074811820145e-05
-2.60573026870286e-06
3.37182469877591e-05
-2.74768176666367e-05
2.04676459458257e-05
4.88981450616309e-05
5.65906921268038e-05
5.22166036886188e-05
1.16401266053694e-05
9.94485119046459e-05
9.07513658204701e-05
-2.44806940566607e-05
5.45040550766556e-05
3.19316219784395e-05
2.86810207016773e-05
5.19114727800379e-05
1.2801919718023e-05
2.02325186711697e-05
2.85609595757667e-05
6.99577405791266e-05
-8.51964853840847e-06
1.68603977708724e-06
8.53088066651009e-05
5.49950032282553e-05
-1.38797999817721e-05
6.51277715555039e-05
7.41994495121026e-05
0.000118310126384567
6.78400157196015e-05
8.9434117506643e-05
1.52341520574226e-05
6.57875923146545e-05
1.14672105940269e-05
9.00970384740412e-05
4.61657859471168e-05
1.57820160626113e-05
3.14137943362328e-05
6.68662034453172e-05
5.07336983450337e-05
8.40531814760507e-05
6.69057705670698e-05
2.85261562495778e-05
4.93768233097018e-05
-6.27557964808539e-06
0.000104642904217276
5.04024307657314e-05
8.97999079277408e-05
8.1565117573207e-05
3.59645429978992e-05
2.95906515528786e-05
0.000102648277856453
3.12356510900531e-05
4.96501059370227e-05
5.57583938046959e-05
3.35026912382683e-05
7.43825857755358e-05
-1.89036278087151e-05
6.23803299348287e-05
7.58908764518826e-05
4.20856907154605e-05
2.27341376770144e-05
5.60931293648903e-05
5.70823504265695e-05
1.70050617149098e-05
7.08988267048698e-05
6.16827864115662e-07
4.62839300983939e-05
3.28409815536493e-05
5.95219600161375e-05
8.74668596809944e-05
8.46031482098869e-05
3.56305370411793e-05
2.92623338791477e-05
9.72728259008056e-05
8.16233526270948e-05
0.000138979881428604
6.16132442688242e-05
0.000136406776572886
1.77679383070241e-05
5.92845862929815e-05
-8.42390244172252e-06
3.07190282594759e-05
9.2726239925771e-05
3.59517232021503e-07
7.97031793682504e-05
7.40282291066332e-05
9.80702784556607e-05
0.000102491879350721
6.03396724360964e-05
2.31471102348801e-05
8.07104743231964e-05
7.42935212068073e-05
5.76442911094674e-05
6.21440054382475e-05
3.62922400822751e-05
6.02783106739407e-05
7.58740646258632e-05
0.000103871674306765
3.66805635375582e-05
7.05768341950038e-05
3.03787179478275e-05
3.57527550446533e-05
7.56525538736603e-05
4.1498995438873e-05
9.45747675611733e-06
9.44452671851152e-05
5.54184101864839e-05
0.00010353711603554
2.17842526071053e-05
6.87677422459642e-05
3.53076392737499e-05
4.98087004622298e-05
6.18504004082207e-05
5.93222927189555e-05
4.4025750002613e-05
0.000107895005870829
-7.39928923365818e-06
4.02999107529521e-06
1.38702871996452e-05
4.32709751144426e-05
2.78735408140889e-05
2.13032091142489e-05
7.97486878079652e-05
-1.30937239994106e-05
6.38664797347387e-05
9.28470578114586e-05
5.61686210129272e-05
6.02163509654069e-05
5.49012390008427e-05
5.19617159332231e-05
7.88695585629903e-05
2.61408079952923e-05
5.71367843263736e-05
4.89897634122735e-05
6.96437203254286e-05
1.48309066759037e-06
3.31104009834516e-06
1.27631165504875e-05
3.68503953272016e-05
8.73708058558866e-05
5.81628812845667e-05
-1.00985122923488e-05
1.79610086338354e-05
2.12856963182758e-05
6.38415665438877e-05
-3.17655544754456e-05
0.000104887619405793
4.10317111814608e-05
8.5345780100871e-05
4.8327486177363e-05
5.17332656134489e-05
3.52590170312426e-05
6.34982721586703e-05
2.79617765464655e-05
0.000101274156538716
7.47014493398991e-05
0.000127479456840571
3.57100339748895e-05
-2.24130120087805e-05
8.92179773144037e-05
3.34613654229061e-05
5.88467480383419e-05
4.94536484096716e-05
6.93356539887394e-05
2.47528019837312e-05
0.000138954225222315
9.22424262933893e-05
9.09768162441438e-05
9.49011928591506e-05
7.6489980934992e-05
8.85346878703333e-05
9.7269842557027e-05
1.30248789849839e-05
0.000113124183281337
8.79139871134352e-05
8.35387964917178e-05
7.16778416408712e-05
8.56834118437757e-05
7.78220918470004e-05
-5.91383099684831e-06
8.06117569888148e-05
7.84709432369978e-05
5.68271438844816e-05
8.77906040974511e-07
0.000124792630339432
2.49565664886286e-05
6.58866863849494e-05
4.15827161317144e-05
8.52643291711115e-05
2.53299420848455e-05
5.61305709869917e-05
1.68759648928507e-05
3.31131966740137e-05
5.92948564387523e-05
7.97070447766646e-05
-2.22812870418492e-05
0.000100108240847201
3.52484633804829e-05
-2.47341970037854e-05
6.05819937477374e-05
6.73224652944099e-05
7.31569143338146e-05
4.55258363935591e-05
2.68090393910644e-05
7.26088149214669e-05
7.96767921148574e-05
9.10819568679079e-05
8.09518505740548e-05
5.88179668034235e-05
-1.93869513068731e-05
4.60134781718518e-05
7.58441700127867e-05
8.68345900543069e-05
-1.6190573904868e-05
4.99476738730257e-05
9.56206915390873e-05
0.000106420970306587
4.38675389797896e-05
5.00653714804807e-05
9.6334073147225e-05
2.49482536881693e-05
1.35886244301661e-05
5.9598393043606e-05
6.58903857962212e-05
2.90720266235713e-05
3.22281400659084e-05
7.24500914079124e-05
8.6273539011691e-05
3.14090516069518e-05
5.85379797245281e-05
3.99141745977952e-05
7.97264291462985e-05
6.78392220122503e-05
5.17945534485929e-05
7.73887394333825e-05
3.82946827812622e-05
0.000128774668751169
4.31605565548631e-05
9.41833355105308e-05
5.62086983303409e-05
1.5599896177923e-05
6.73334455443657e-05
6.97405203058083e-05
8.77054604720496e-05
4.95013279347928e-05
5.23535024287757e-05
3.84914370781762e-05
6.0273837994975e-05
2.11812562221769e-05
-3.59344817025398e-06
5.97140061511657e-05
6.10010326520153e-05
1.47683056084442e-05
3.31348071797302e-05
4.18792037873407e-05
7.84920335087635e-05
5.32312808927964e-05
8.1392654112239e-05
6.01634161725149e-05
8.33867563560529e-05
6.48292863304652e-05
2.45260468122091e-05
2.23391513904573e-05
5.02269098040793e-05
0.000156421321526147
3.06773241000326e-05
3.68991715418465e-05
4.44575505077264e-05
3.87438923479729e-05
5.16785045486883e-05
1.32911999750912e-05
1.19455192310633e-05
8.52592040066067e-05
0.000132660256771956
2.49719707913854e-05
4.44806853141024e-05
-7.87440463540507e-06
4.76841014553414e-05
5.95546568090221e-05
3.32565661927659e-05
0.000126855547124347
6.39945846463291e-05
4.75574914917085e-05
5.42196081409484e-05
5.38783794552393e-05
-2.74397251348834e-06
2.99088792766133e-05
2.22851026665693e-05
-2.76191720609657e-05
3.88571575807419e-06
3.82041522377779e-05
6.19902999889954e-05
5.60666614392989e-05
0.00014540780026964
0.000132068711807368
6.73732142063576e-05
9.33624893777843e-05
2.78278945462328e-05
7.06666621241625e-05
0.000102252807533647
4.98571826397117e-05
8.75114578053798e-05
5.69581470888288e-05
7.27741274756978e-05
4.80035521686258e-05
0.000127865936183928
1.52818068720744e-06
3.32884298011979e-05
1.37481287089815e-05
4.52588186253254e-05
8.02667438155208e-05
9.62470888288038e-05
5.69447489117878e-05
3.81821334594936e-05
2.29159575193636e-05
4.41314912699263e-05
7.78012237450542e-05
5.9034414372443e-05
5.09915046812291e-05
9.71836375103242e-05
3.56918027827733e-05
9.05198484654253e-05
9.6005704736592e-05
8.26749842204659e-05
8.30385654594443e-05
3.37375659685487e-05
-1.34954654070382e-05
-1.17274186473034e-05
4.80757098374596e-05
5.44961990735229e-05
0.000110930859810617
6.55629349091371e-05
-8.83019113703102e-06
8.89071015854502e-05
2.95519640820317e-05
0.000122498620760056
3.69252394954962e-05
8.83866023284539e-05
8.04545817932005e-05
2.59777243606882e-05
7.24635250631366e-05
4.33715265802383e-05
5.20328028486101e-05
7.98958512811787e-05
6.04372142810544e-05
0.000108454227497911
0.00014886378577522
0.000100414198966716
0.000103220626094347
4.07341969412007e-05
9.3519108111021e-05
7.88980942543548e-05
9.99109165154446e-05
0.00010689517915466
7.06107179334265e-05
7.39246911392221e-05
5.9846962037848e-05
-1.81167958516143e-06
2.66701301587727e-05
7.36204207987551e-05
4.95812617765795e-05
9.88577010253797e-05
5.61084242732843e-05
2.18244332054568e-05
0.000122503302581839
0.000108266905135663
9.68596963589257e-05
8.3084269884101e-05
7.64674168288279e-05
0.000100017936818259
1.24474216754883e-05
9.93905490370815e-05
2.71994921036742e-05
6.4493200412743e-05
5.65743760296978e-05
6.23760383189079e-05
-1.38226022928704e-06
2.13880673028676e-05
2.56213998036917e-05
4.58521516745994e-05
3.80550609740557e-05
8.38833330699134e-05
3.91068165941757e-05
8.33396896355803e-05
4.86438357507101e-05
2.90916239215927e-05
6.90651407737376e-05
6.2009261937796e-05
9.40984446704494e-05
8.02234884671115e-05
3.21860499783747e-05
4.80356200904779e-05
8.66708781347789e-05
6.40818652861445e-05
6.13437962200191e-05
2.45167140579019e-05
6.94679061933012e-05
4.09259694582757e-05
5.7925206996796e-05
7.73269787994384e-05
6.17711837112754e-05
3.17022912547137e-05
2.03604609465486e-05
7.78720735962487e-05
9.16323574026295e-05
5.44311612951596e-05
0.000118591852628663
5.56950290984637e-05
5.55993394416668e-05
1.24749146427318e-05
0.000112288660965308
9.20264970940676e-05
3.79799426831472e-05
3.55814768803363e-05
-2.03153093038345e-05
2.42345098512852e-05
2.56740025778946e-05
8.9769598702892e-05
1.24766212091327e-05
5.70026717848467e-05
2.05190816199716e-05
5.25629150993125e-05
-1.29359141632222e-05
3.50552055572478e-05
7.18801177357267e-05
4.23282024605232e-05
1.8540602428102e-05
0.000103897353594294
0.000114458255086964
4.51695744631008e-05
7.87097623831839e-05
0.00010941794236362
3.0388329199542e-05
6.2854963808207e-05
5.63684693666138e-05
-4.81692926352709e-06
8.10956244545431e-05
7.06246255672571e-05
9.06185962418458e-05
2.60575699837428e-05
8.64610315323258e-05
4.26328811145085e-05
8.28334526684869e-05
9.73566375184255e-05
5.37705839282328e-05
4.00647167963844e-05
0.000114278076037164
0.000121907588305298
3.01740254691498e-05
3.0740439821345e-05
3.22146415174203e-05
8.6452026384285e-05
6.20866857921815e-05
5.97650716471286e-05
0.000105073913097889
7.68423766196671e-05
8.24880107594359e-05
6.85436535059612e-05
7.22830546409759e-05
5.56416045829556e-05
0.000104303296601701
8.01316387591504e-05
3.60735693812807e-05
-2.39408712915138e-06
0.000117971544928126
9.18208929786532e-05
7.50682387452784e-05
0.000111535024047591
5.50911624843426e-05
5.65213564292504e-05
8.54609099426641e-05
2.56010335124505e-06
9.16733813256878e-05
6.70818448365106e-05
5.82518096039669e-05
4.41915125480151e-05
6.52650247354031e-05
6.53116315894743e-05
5.17635098438104e-05
3.75120163646223e-05
9.41849230968117e-05
4.90959824613686e-05
9.90993273812366e-05
4.56576798084976e-05
6.54217894299185e-05
8.59554672416179e-05
9.61316055424501e-05
-3.51381825552705e-06
6.12341172028032e-05
1.99045102140984e-05
4.26907089517745e-05
5.50199668018363e-05
4.16765650186464e-05
4.14489420538735e-05
0.000130185892002565
8.44341367401026e-05
-5.61935617562747e-06
4.95103654617931e-05
2.68214622080041e-05
5.34485720462915e-05
3.86937544216246e-05
2.64164535050835e-05
9.10001485778317e-05
8.1821319217362e-05
2.68837899011049e-05
4.87982714102836e-05
9.36603587802422e-05
8.86244035523927e-05
7.73437360745426e-05
0.000112132528812835
9.29322058741199e-05
7.24484569897802e-05
7.12582451168196e-05
4.91414162509394e-05
7.99864579912494e-05
3.18792863370092e-05
9.96900636439375e-05
5.25159204762413e-05
5.96584505053592e-05
5.33133350687733e-05
6.49556548841659e-05
5.30525995381836e-05
6.09016436340147e-05
4.69695683054474e-05
6.96166251854149e-05
3.85279668611e-06
6.95128347605678e-05
2.41318914462847e-05
4.75933719061285e-06
1.55671991945728e-05
2.95241853900487e-05
2.42275779938568e-05
0.00010364850436964
0.000101684023358449
7.5067814800475e-05
5.51477708333389e-05
2.44209868300451e-05
7.96952371956485e-05
5.4350415939357e-05
8.57622613441623e-05
9.02770957130091e-05
3.54805015583703e-05
6.03070958281145e-05
8.25773251880797e-05
0.000110490447058049
8.10079269967102e-05
9.32770576817153e-05
4.85527372847799e-05
8.13313913896806e-05
4.60115170792553e-05
2.25488333933915e-05
1.15915910993007e-05
6.85811202585905e-05
0.000108397891962224
4.55581519797665e-05
9.60482627794057e-05
0.00011954388898635
6.34384051793777e-05
1.34166336980838e-05
7.19769972609624e-05
4.92163095428549e-05
3.662878678559e-05
9.0076039529295e-05
3.20577344078273e-05
0.000125570122652227
2.80143699089427e-05
7.81737842833344e-05
5.29193768862715e-05
2.08012011413467e-05
1.51447920717227e-05
5.15612749334366e-05
6.98864976053532e-05
8.84336999816397e-05
8.23643005267177e-05
3.50247659454376e-05
3.17535128340464e-05
1.81192102244024e-05
8.51862111493093e-05
1.78300028656119e-05
3.94635736031046e-05
1.35126572096879e-05
0.000128861457484537
9.92120790997003e-05
-7.74073493043909e-07
0.000104456380316952
6.43079736067937e-05
4.38363747225225e-05
0.000113259665785326
0.000114004521143638
-1.1989107983113e-05
2.6491199072923e-05
3.57787173904227e-05
8.9743039753533e-05
2.33336705263908e-05
6.16939087898039e-05
6.23221349420247e-05
6.80253720820654e-05
7.51909476183217e-05
8.60470165958869e-05
4.48984989345438e-06
0.000114329735538536
7.15980753141397e-05
8.64895005681548e-05
8.22563665220589e-05
4.68956224790007e-06
5.32105729112597e-05
8.73326479442183e-05
8.93373252546487e-05
5.08302745355292e-05
7.79831498792521e-05
9.38445059895575e-05
4.61441682288193e-05
2.43897966743863e-05
3.64338094094426e-05
6.97373447336883e-05
4.26644292851686e-05
7.08683243661358e-05
7.96876527443745e-06
8.97706209581448e-05
6.76007753240069e-05
5.72341364242601e-05
6.83229681520393e-05
2.48156265543051e-05
5.7227522514795e-05
3.25894041933281e-05
2.6585278239228e-05
8.31434593008863e-05
1.45078559323403e-05
2.18576947317797e-05
2.75091435166896e-05
2.71449903889915e-05
9.08663604628857e-06
9.62770832204289e-05
4.52416676446554e-05
4.93637272314971e-05
6.80472976736715e-05
8.95079838096699e-05
0.000101330472051977
3.72277692087459e-05
4.72429482409852e-05
4.26630691449466e-05
2.34485749025235e-05
1.64221422729201e-05
1.91284227638827e-05
4.18710124734996e-05
8.49880403348057e-05
4.07097865854524e-05
-2.37532875279988e-05
-8.53588224452338e-06
4.04654785361855e-05
3.48992190286898e-05
3.02801933686444e-05
2.80690415040968e-05
8.24706673928484e-05
6.09867445807193e-05
9.36086900269497e-05
0.000104233083705071
0.000102562312101434
7.63073847599099e-05
6.04603371739811e-05
7.97864711310308e-05
8.81157243893851e-05
9.92384290820837e-05
4.71872775313737e-05
0.000100159768233159
0.000111374856203968
2.39790523000301e-05
6.57942841597925e-05
0.000110640405192084
8.90265391155871e-05
8.39959875940363e-05
2.64531332467915e-06
7.41725556894151e-05
5.48020866755675e-05
6.42343330187022e-05
6.89538236203814e-05
3.60637616862713e-05
7.59981312425641e-05
8.64471520305519e-05
9.76483188538993e-05
6.01646760863004e-05
2.67691773207661e-05
5.4148130307537e-05
4.97886660051701e-05
8.93673781837987e-06
3.1280883836004e-05
5.38696659606784e-05
-7.02728887759626e-06
3.34105077710941e-06
4.44488841847631e-05
-1.0187486639455e-05
2.99072533615098e-05
6.34107379849783e-05
2.22142969582364e-05
3.30360716902694e-05
6.21017514265511e-05
2.44269561177167e-05
2.63722114305065e-05
7.52826389718355e-05
2.17484723702564e-05
2.37721262599607e-05
0.000101043849233492
4.52452382042791e-05
3.22565228915278e-05
6.78743633765833e-05
9.79982504084834e-06
-9.28103361466247e-06
0.000114246887136944
0.000110625531042302
2.72556068572144e-05
9.40980973245191e-05
5.55811574701707e-05
1.78746537866538e-05
7.52648122446355e-05
7.74593271832114e-05
3.88058522237543e-05
2.44969794136763e-05
9.34187874497529e-05
4.30874345901777e-05
5.08858423586884e-05
0.000122534072212549
8.34027528299357e-05
3.03096713107558e-05
2.80907187955691e-05
5.48264667025349e-05
1.27385818026103e-05
0.00010544034933544
4.00812753852031e-05
1.28929030772911e-05
1.91183226461242e-05
6.55165442529927e-05
5.68380111100544e-05
8.84852623921146e-07
5.38083071414338e-05
6.23094680996418e-05
1.02563319581713e-05
8.58108466806357e-05
-4.26576249239107e-05
1.1534449643273e-05
8.00635243842713e-05
4.20096970972478e-05
6.81890493459864e-05
6.43119323919855e-05
6.26959203886655e-05
2.42972395373735e-06
6.52756442757652e-06
5.64416574665855e-05
9.88830005412609e-05
1.2748452252704e-05
8.97707739276489e-05
1.31234677656767e-05
2.2173329850772e-05
7.20018332249064e-05
4.25654613214349e-05
4.75231301484698e-05
3.67993125632238e-05
8.09294416530864e-05
6.93143196126349e-05
7.73669024662448e-05
2.7875545706642e-06
5.65333125325104e-05
0.000107806647760909
0.000108824188036202
0.000127259914390439
8.72879314479538e-05
6.31722270760079e-05
6.84633554278968e-05
6.8291048911148e-05
1.92755061064065e-05
5.75424072380725e-05
5.93494160246164e-05
0.000171840838063468
3.60927563022376e-05
0.000111376650249465
6.27109021473959e-05
2.92549618179478e-05
0.000109737066764035
3.59560262576828e-05
5.67298233347801e-05
4.21055600615199e-05
5.00930252807896e-05
0.000129829157961639
2.08616643566368e-05
5.41075893207522e-05
6.17108453733939e-05
9.41296017983351e-05
3.2751131220308e-05
2.4247546094936e-05
2.49397548409803e-06
-4.47933613656872e-06
2.96378863988667e-05
2.04478727842977e-05
8.05494680650046e-05
5.8204241864217e-05
9.09490106120027e-05
6.50274247795559e-05
7.3239088832638e-05
8.14383365424673e-06
0.000103876389296688
7.41566650400105e-05
6.10492191260031e-05
3.16147765748262e-05
4.96325653065176e-05
6.44337184943217e-05
7.4791892416737e-05
4.32309195340729e-05
6.93538427215447e-05
4.7819658202403e-05
3.47693632953591e-05
4.52858860210451e-05
5.42557464799167e-05
5.15996044583155e-05
-1.14306096492905e-05
4.50037201324274e-05
0.000100732514866174
4.3006029627127e-05
7.51581370602359e-05
8.4536137557789e-05
8.07536796225683e-05
3.16518599814106e-05
4.50567127285001e-05
9.52644702520641e-05
7.00943104120596e-05
9.4223552402529e-05
7.86880714813701e-05
8.22434546554565e-05
2.82092756072913e-05
1.55081810092164e-06
5.42601658593044e-05
0.000116775360038397
3.69923395498115e-05
3.52715094624249e-05
0.000124924057240643
4.80424570951111e-05
2.94441204586141e-05
7.91648363876723e-05
-1.64795913751107e-05
3.95066380322178e-05
2.03496021384124e-05
3.40486875470819e-05
5.79297958270768e-05
8.97085977023475e-05
4.14300410602493e-05
0.000109661175980104
9.17373902164722e-05
5.71032753958083e-05
0.000114696406905775
7.30759370510399e-05
5.91668433480803e-05
4.90556835090886e-05
7.85092803788697e-05
6.24622688212037e-05
7.70798241692862e-05
3.29923247641428e-05
6.72294170486861e-05
5.94650946116039e-05
3.20253930656816e-05
3.33762687805992e-05
7.28585860487187e-05
9.83273951811647e-05
8.78147680500314e-05
5.54165779814284e-05
4.54325941730314e-05
6.50044904886549e-05
2.98967213744664e-05
9.81446252420642e-06
9.57669600346278e-05
5.74074227535301e-05
6.24086346031038e-05
6.01854384016752e-06
-3.59517485328758e-06
6.97534842927823e-05
3.919224346507e-05
6.38253420875774e-05
8.29073700689334e-05
2.75241116418584e-05
5.31364086490269e-05
5.9795386623812e-05
3.75267281737658e-05
0.000111880390683033
2.64031070476205e-05
3.62602416026093e-05
5.89964813529842e-05
4.5222252215098e-05
8.68214753443094e-05
0.00010217417858284
5.75886356575326e-05
1.46200406068501e-05
1.39278578776299e-05
4.91178372147281e-05
4.84842657876157e-05
4.26642280584713e-05
5.73451803677821e-05
6.05117634252975e-05
3.76945452206909e-05
7.30400954348222e-05
8.82895056110974e-05
3.48777984215249e-05
6.51879373525796e-05
3.88263380100475e-05
4.61381720451954e-05
2.62848451814038e-05
6.97558843357024e-05
9.97716248052366e-05
3.32785327248708e-05
2.85590281985304e-05
3.86848256431262e-05
2.91861059215352e-05
3.77098383913492e-05
3.56138241577243e-05
6.31057840778884e-05
1.35460052646077e-05
3.25839192808287e-05
3.97222333088467e-05
5.00694280748982e-05
0.000136705171386382
6.0289950025328e-05
6.06943791481149e-05
6.50009751905979e-05
3.57179160395573e-05
6.14687606045219e-05
0.000121630642040366
5.60621690811985e-05
6.88363436452871e-05
6.15952355569938e-05
6.6432415047463e-05
5.60016054224955e-05
6.25566096745231e-05
4.70767129261817e-05
1.05239102939578e-05
8.832562905044e-05
6.03054041457806e-05
5.74663382224406e-05
3.80123659658245e-05
7.35025443227684e-05
6.11962018982143e-05
4.23146869214532e-05
5.40146625216856e-05
3.69982284539684e-05
2.67410103998152e-05
6.37720701019929e-05
4.56757246443266e-05
4.59937875564166e-05
4.35070894658692e-05
7.55797793530164e-05
7.04728885377668e-05
0.000116191290011164
2.29725797995343e-05
9.48848736584948e-05
4.93025212113168e-05
0.000111812388079055
4.22783384733795e-06
0.000127976691049
2.91823936930053e-05
-1.19524563547965e-05
6.23464002878906e-05
5.96071683683236e-05
1.86933825972034e-05
7.66029692291822e-05
7.70081014812688e-05
3.85132476393986e-05
3.27909529035031e-05
5.51693558042073e-05
7.76127235507963e-05
6.3070775915882e-05
2.2859510231942e-05
4.00190067057033e-05
9.2109213399862e-06
0.00010863030359782
0.000109436216384073
6.60727847911239e-05
8.02775731275339e-05
6.56326759911034e-05
6.48219892876073e-05
5.04111488953751e-05
3.58893288213019e-05
0.000127909316285041
6.18240793395268e-05
4.68381627454854e-05
2.63409309534648e-05
1.39272251851425e-05
7.00078251007785e-05
8.11103078502659e-05
6.91000047808502e-05
1.6276315940748e-05
4.71052900346252e-05
3.312490398245e-05
4.35520662148596e-05
5.4886953937914e-05
5.23654218035365e-05
0.000105544239176371
7.43520547789253e-05
5.4950470901393e-05
4.23119817828258e-05
4.19987051283682e-05
4.318892067213e-05
4.51983118194994e-05
3.36358063092695e-05
2.78226423276373e-05
5.32878424326854e-05
6.93163608865758e-05
6.36026308140607e-05
7.84271110080753e-05
7.01764748324393e-05
-2.08425538556198e-05
5.06255978152143e-05
1.68184393476416e-06
3.53813577499919e-05
3.96635073965583e-05
7.38824415227929e-05
6.40653597604637e-05
0.000106508478246157
7.51172642239185e-05
5.92840128536935e-05
5.0525858961924e-05
0.000133578651405183
6.69228856204948e-05
8.68661816223107e-05
7.75999508705496e-05
8.95700595633915e-05
5.05293416081149e-05
4.31071941779592e-05
3.02955130413419e-06
-2.01035981148282e-06
-3.0437338331906e-06
7.29668189730719e-05
6.62359932463363e-05
7.64261619630163e-05
4.77612937290961e-05
5.05907169028614e-05
8.95187408462865e-06
7.34381411547675e-05
7.74285066649257e-05
2.28571584037308e-05
9.09998017495476e-05
7.72919913921533e-05
7.04086358907253e-05
6.40497505383533e-05
5.71240639271366e-05
5.03567917570089e-05
1.06255609583802e-05
7.57831760664967e-05
5.37145423119024e-05
2.79535399228041e-05
3.73853474707191e-05
0.000115975633084771
8.67245894411298e-05
0.000122492943181706
1.43940783139878e-06
0.000104685331680654
1.17356381778724e-05
9.238397598467e-06
0.000102741014051135
4.01631206562175e-05
5.75028895908948e-05
0.000106502250735954
5.77472107761566e-06
-1.71658711396176e-05
6.06284071205046e-05
0.000101735177944932
4.75823518579005e-05
4.23625550007276e-05
6.17756190796259e-05
6.00648308968862e-05
6.23307490531153e-05
9.79944703521884e-05
6.19585601225739e-05
8.95305644945009e-05
5.92526758280155e-05
7.1483157984932e-05
4.94957520453838e-05
0.000114439783335404
4.11612527656475e-05
3.93986727499156e-05
6.51513978670966e-05
-2.58493952595728e-06
8.09048134406941e-05
3.31287294049509e-05
5.45873125286266e-05
8.53907457049178e-05
2.16643765401238e-05
5.7870643903633e-05
8.88537757801332e-05
3.62635500910192e-05
4.62804748555877e-05
5.96057991896237e-06
1.91502922066462e-05
5.3818648489103e-05
4.52610582499994e-05
9.01331320270851e-05
6.56723511373831e-05
7.9116936528783e-05
6.37828344797892e-05
4.95764051661156e-05
7.95484219448175e-05
3.8088072715258e-05
6.94522805872766e-05
0.000122150358758912
4.49363107467738e-05
4.19548146184586e-05
2.92428151109371e-05
5.70474460780028e-05
4.61282742328011e-05
3.15152605031169e-05
3.96292716846306e-05
7.17498340976502e-05
4.22156118855346e-05
3.2308535742113e-05
1.6241784815468e-05
5.43348764026361e-05
4.93502152492417e-05
3.96822152849089e-05
5.24784573922582e-05
2.7085157822198e-05
5.62390411220026e-05
2.75441095853089e-05
0.000106986202974036
6.43083335493962e-05
6.92583640746758e-06
3.50999211859652e-05
-1.9570820396564e-05
3.4064245552194e-05
1.79172709121667e-06
3.83321286840684e-06
3.8383026749769e-05
5.76585595014174e-05
7.45209744376358e-05
3.87120308024362e-05
5.13469131185208e-05
2.05463345437379e-05
6.90025801840736e-05
8.21867168106414e-05
8.78584229663688e-05
4.37925734562278e-05
0.000107204729086371
2.01488348564902e-05
8.40920544003453e-05
5.42704240477419e-05
7.10708265779438e-05
7.20005811483426e-05
7.64682792830015e-05
9.92374484576797e-05
2.06921325921367e-05
7.23610239970854e-05
5.93099309973581e-05
5.85271284831789e-05
5.30485452176952e-05
8.91484324637798e-05
9.37173469665441e-05
9.91237940316128e-05
5.48990744147841e-05
2.24722966849687e-05
0.000109935450526569
3.67218919264606e-05
0.000150051131582686
0.000129959630317274
6.7160773040964e-05
6.94705122145363e-05
4.83447001343046e-05
2.22327067915361e-05
4.52771774839052e-05
4.56110726212788e-05
3.16345290647875e-05
5.83460724331196e-05
0.000109437928508522
0.000158734310522814
3.97891716517006e-05
5.30746769366295e-05
7.26668965419153e-05
2.8690616676374e-05
5.70908376611114e-05
6.1381891216653e-05
5.530064245127e-05
6.82207015497562e-05
6.88622178650712e-06
0.000102830516018928
5.18137626942128e-05
7.62634691469147e-05
8.04264819822706e-05
6.0221398741392e-05
0.000105503331095804
2.03361110041774e-05
3.72206266309546e-05
5.22359753397452e-05
9.31409604223943e-05
8.54366919698589e-05
8.97169506344317e-05
8.32567010517855e-05
0.000112997607972496
9.32984967529934e-05
8.07055001940286e-05
6.07017280524437e-05
9.79277695367022e-05
0.000117244017105384
4.5340463330544e-05
6.93812359762611e-06
0.000134241187971913
4.76233504427652e-05
-1.16842763310307e-05
7.16477247082639e-05
9.9339303918346e-05
1.79208257532445e-05
2.93804424854864e-05
5.42813868384814e-05
6.3246192191956e-05
7.28162423755307e-05
6.49439312170742e-05
5.73663034443696e-05
6.92284070178209e-05
6.06649258275191e-05
5.6168483965165e-05
4.57979353056862e-05
1.31527755505977e-06
7.22911447335447e-05
7.31492675745023e-05
1.9865277739415e-05
7.98948605604525e-05
3.42907677193036e-05
8.12454046265899e-05
6.77091087746047e-05
2.76363120161446e-05
5.9133555922601e-05
0.000107457529974988
2.90277735937941e-05
3.07113169789975e-05
5.39405245450756e-05
2.00426082094408e-05
4.48903952743871e-05
-1.91231616282191e-05
5.47400316246308e-05
7.07954575312284e-05
4.02194733021346e-05
1.71383745059745e-06
4.46685414445744e-05
0.000109674484899821
3.48351407953588e-05
9.01797480138046e-05
3.38936203175031e-05
7.51336878030437e-05
6.93073878000317e-05
5.96298290629166e-05
1.05119589113541e-05
0.000132024488930376
6.95090283905452e-05
0.000107812425986287
6.27734554203938e-05
0.000115789152586522
8.42037198038819e-05
5.90810168583273e-05
-9.66470297983517e-06
4.9435177543974e-06
3.59617970712538e-05
2.39986563949806e-05
6.25746257181123e-05
5.48704315818004e-05
6.70201578703823e-05
-4.03208893047185e-06
5.41210305180019e-05
9.55606595460271e-05
-5.54645744629234e-06
0.00012307792672338
7.29068529799173e-05
5.73269247154341e-06
6.28527830278393e-05
6.72342510661587e-05
5.53773872061975e-05
4.84771969714381e-05
6.48101037709803e-05
5.3943537192128e-05
4.51495680153521e-05
6.37535872113438e-05
6.34136109168695e-05
5.28809048971151e-05
5.3715708111883e-05
6.35814370815608e-05
4.52935393779612e-05
5.64293528670305e-05
6.84705748267956e-05
2.37467526634149e-05
6.98544146220296e-05
0.000117142370525332
9.33586628567836e-05
5.79204355275052e-05
9.14425176695656e-05
4.18163731634818e-05
3.35561087733992e-05
8.74451816970536e-05
8.00967729214291e-05
0.000120964835952938
9.5446300482063e-05
6.45593446871473e-05
3.07536682875246e-05
6.00439824264936e-05
6.82094541226606e-05
4.87289072257334e-05
7.1109885378795e-05
9.19963758125051e-05
6.62171042616391e-05
1.63879302212467e-05
7.76691673986173e-05
5.47133536727823e-05
2.10078222739995e-05
8.6786001018455e-05
8.75629908443408e-05
4.01085157997581e-05
3.32606225185249e-05
3.21313110237e-05
0.000119597336195944
5.09964084608646e-05
5.25232189930738e-05
2.49212951704229e-05
1.84982004729068e-05
2.76134993008265e-06
2.956691070358e-05
2.71868423011675e-05
2.07218754780186e-05
2.9851006143409e-05
8.12089977418239e-05
5.42252717641171e-05
3.88530125474555e-05
5.84946548058838e-05
3.85873988814254e-05
7.1061800328816e-05
5.20523772662318e-05
7.76992535787159e-05
0.000100104367086822
7.47985532176931e-05
0.000104994156347188
4.08878991858907e-05
5.67279070972039e-05
9.08783069374446e-05
8.19261426555003e-05
5.65906057932036e-05
-3.23541961691547e-06
8.16140201943718e-05
8.35912401541037e-05
6.1199130129254e-05
5.62426661192206e-05
3.36152500565543e-05
0.000106663465795277
5.98160152281373e-05
6.86700334001838e-05
0.000109073086459412
2.74589074416772e-05
1.91433485386436e-05
5.01967801431986e-05
9.85448206839753e-05
2.42846977596039e-05
8.12948678277119e-05
2.90614193528736e-05
0.000114074036084456
8.20559919061017e-05
9.0381137152922e-05
4.66565873310128e-05
6.55750909960657e-05
4.3867092710253e-05
5.33695998954202e-05
7.92614312076926e-05
6.45963669395815e-05
7.0217305780239e-05
1.70016904066847e-05
5.51813474596332e-05
9.18168088400535e-05
7.49458679247186e-05
3.72834589258548e-05
2.46992037583393e-05
5.77234713530279e-05
5.85555489101861e-05
7.66054601027855e-05
0.000103245460192045
0.000125896487133877
3.8596462756303e-05
4.68694078677789e-05
2.71652857460537e-05
2.62643333796951e-05
4.34356642451685e-05
7.52815529371949e-05
8.48670672734919e-05
0.000116004964799345
6.90231449475244e-05
8.77587935021375e-05
3.1776254919494e-05
1.69688996282425e-05
4.45330379677467e-05
3.52857088556435e-05
7.97618655916911e-05
4.83024449463788e-05
5.76529326476271e-05
3.46959824182201e-05
2.64688577490774e-05
0.000129009182748927
6.12739673728371e-05
4.14037095672644e-05
3.73018085173758e-05
7.80931573082525e-05
7.33885862648679e-05
8.9077527475199e-05
3.52789949755266e-05
2.8601349848507e-05
-2.05890716409675e-05
4.31003146863119e-06
9.41745359550785e-06
5.11889048763103e-05
5.42187472890577e-05
5.80661911846522e-05
9.20997442551853e-05
3.92957945011372e-05
7.04882401573145e-05
2.11633623911437e-05
5.91780971353204e-05
0.000119147004879268
8.41844410465594e-05
3.81301309301339e-05
0.000116798506752478
7.35735680091298e-05
9.88085659277584e-05
2.1169143453639e-05
7.99212171519169e-05
2.14806675794351e-05
3.90874990149614e-05
9.2094596039129e-05
2.45693221086251e-05
4.88692083131115e-05
5.31521905133687e-05
4.02996722893817e-05
1.07597242222806e-05
9.61464956291222e-05
6.7412478428827e-05
0.000116197533847267
6.24473346553526e-05
6.54605989146995e-05
0.000108122828161538
6.29046423822802e-05
0.000140305607704017
9.00170747122058e-05
-2.9507833017619e-06
7.51076370444872e-05
9.67767902616274e-05
4.21434372292263e-05
5.64623211361704e-05
4.41090034589959e-05
5.96983353793248e-05
3.17314294216994e-05
5.74278315284696e-05
5.26447994194808e-06
5.45238044156314e-05
1.03998570073877e-05
6.84918318990451e-05
2.25796757763664e-05
6.06194110708245e-05
8.03120736013622e-05
7.27456882101039e-05
1.94104361759623e-05
7.15934303959124e-05
4.21940639260803e-05
0.000102707687768958
6.14007725763803e-05
8.5704394232039e-05
0.000115368761224463
4.33671141164984e-05
6.12095947103157e-05
3.50897370626421e-05
6.39927391207859e-05
3.50468371176879e-05
0.000131321596945604
7.1020350344933e-05
6.21593593701099e-05
7.64598073837744e-05
7.04473207310412e-05
7.11649019767238e-05
3.15306740606537e-05
9.25012662196364e-05
9.64020683660415e-05
4.84702608976202e-05
5.29098007199977e-05
2.50483988600176e-05
5.34950696764206e-05
2.56714224002129e-05
5.86783305475995e-05
2.54748209240294e-05
9.74248146359258e-05
0.000100256991768429
2.41820633419056e-05
5.63585406587046e-05
4.32278541503205e-05
-1.26975881126433e-05
3.35503451947737e-05
0.000116332436359624
-4.56859641505303e-06
-9.75892370093041e-06
-3.56579279953868e-06
-1.23463076852582e-05
3.8068706394134e-05
9.18883452785453e-05
3.67310327700045e-05
-1.94464930850311e-06
7.70750364272014e-05
9.39144228550678e-05
5.89791160957894e-05
3.71894736280895e-05
4.82962073617513e-05
8.2269940079524e-05
2.81046358866161e-05
1.83847714925566e-05
3.19660355386832e-05
6.66684441902007e-05
2.09000876528542e-05
9.33174420814324e-05
6.62878947599364e-06
3.24496799040724e-05
4.07082187631601e-05
3.40296004985324e-05
7.74969800639768e-05
7.21708992666085e-05
5.15640820845603e-05
0.000108497980334854
6.4209398049355e-05
7.43146324779023e-05
7.23602159909504e-05
3.65891390860022e-05
9.78070097025036e-05
5.90570132235335e-05
4.78074604519467e-05
6.97814231671008e-05
1.82534980848626e-05
6.01391451908456e-05
3.10796728980539e-05
8.42717023939972e-05
9.65883313269492e-05
1.66302372210158e-05
-1.05312233805917e-05
7.52345629105811e-05
6.65056405316923e-05
2.48394972421945e-05
4.2452355082933e-05
1.19387212283772e-05
5.50339726409662e-05
5.39161052242308e-05
2.17904131913469e-05
0.000103642469228627
7.02740671375849e-05
7.74738775358767e-05
2.39832330693117e-05
9.07749009299562e-05
6.905501404015e-05
-3.3992170080721e-06
2.05338692281223e-05
5.67356149044469e-05
6.84158602214822e-05
-6.77382365231014e-06
7.30135854896606e-05
2.39124613653139e-05
7.81911714413378e-05
5.25649549329393e-05
8.97267065730951e-05
6.39060480768099e-05
2.40451532491717e-05
5.15996296303057e-05
4.81162005596005e-05
5.54503057017056e-05
0.000109015483142668
6.93850314962501e-05
0.000109818990001403
6.83747854657997e-05
6.35565226701314e-05
-3.19671605174039e-05
4.67870921390919e-05
2.96272424521783e-05
7.4960122281107e-05
9.41042001527906e-05
3.27877594064105e-05
4.92907192995522e-05
6.64768007478581e-05
7.34775490826995e-05
8.71911844468683e-05
4.42522299735452e-05
1.92518840595572e-05
8.48826428641927e-05
8.41368469506336e-06
4.88596052875564e-05
6.12365120705195e-05
7.18791431973885e-06
-2.95522419871574e-05
7.19160125793496e-05
-1.88536229350635e-05
5.26530717045524e-05
3.23798507739675e-05
8.55039260145887e-05
9.47664443785128e-05
6.5687529389384e-05
5.81600160034801e-05
8.70070723282792e-05
4.77926847241209e-05
0.000124826665851578
8.69001198969076e-05
9.60021290760568e-05
5.41340615483951e-05
4.96898837901733e-05
2.21835620122263e-05
7.93820215822832e-05
4.6824204821451e-05
7.30262112828042e-05
0.000104152577044009
2.19715061416615e-05
8.95583444760544e-05
3.36849270336778e-05
8.51110087150544e-05
9.57613733158644e-05
3.53101308063157e-05
4.95210504213869e-05
3.12992845658635e-05
6.94815796305397e-05
5.38607806774967e-05
9.34098043249283e-05
4.89036760712959e-05
7.40757161006785e-05
5.26544043423015e-05
3.09467647941104e-05
2.28338910828248e-05
9.84167959639513e-06
5.51173197500441e-05
2.45715633650038e-05
5.42429981849039e-05
5.73727250494307e-05
7.64679716127681e-05
5.57321040997564e-05
0.000122339462198154
5.81686349733531e-05
7.9305813174971e-05
3.26910755439018e-05
7.98232679086393e-05
1.99632993811046e-05
5.0416080540045e-05
4.51737053720456e-05
6.11023614464977e-05
-3.62747571548987e-05
6.28224512548914e-05
7.15748245252569e-05
7.96713530980966e-05
9.68636977217358e-05
-9.67170476856685e-06
1.38005642589094e-05
1.56909066572651e-05
5.48921671938519e-05
5.25958174197201e-05
8.04335298500055e-05
-4.9158414172981e-06
3.55225087983465e-05
1.7897000417106e-05
8.15711836364174e-05
0.000112286433451996
3.58818336689282e-05
7.80287137723156e-05
4.30102956780672e-05
7.34874798926746e-05
4.83973277954834e-05
8.57090060722712e-05
5.52546456016892e-05
0.000116773111999671
5.95788070705894e-05
4.61076895776846e-05
5.52434073599272e-05
7.0276561583053e-05
8.16666023639541e-05
7.15202396870436e-05
5.18432699461828e-05
6.27268764211304e-05
6.0417262712942e-05
6.07314361147905e-05
7.56898814844334e-05
0.000101511810107434
5.9208107689301e-05
1.19434261778458e-05
3.03435957633266e-05
8.35641786183715e-05
9.36908197702045e-05
4.18786756189355e-05
6.49131353089702e-05
8.90591368996427e-05
4.99687603341623e-05
9.79435591272238e-06
5.22877010741095e-05
5.03078923147132e-05
4.75319230237476e-05
4.66834155269021e-05
7.49822296225567e-05
6.52232896646648e-05
9.36883634387461e-05
7.65907850766629e-05
6.83147556406569e-05
8.16923123166888e-05
1.12349668687132e-05
4.95605094427144e-05
4.43520184021263e-05
4.12810723409439e-05
0.000100733068783199
4.23981568451542e-05
1.96485945584671e-05
2.40222937789853e-05
0.000112019814272609
8.84076675477092e-05
4.95162621089197e-05
7.35418343256118e-05
1.83129553486926e-05
8.22865961017552e-05
-1.92168587813403e-05
2.25042664458754e-05
7.55260927801342e-05
-1.0121089777427e-05
6.72222752385257e-05
4.59789690945785e-05
7.08209578316188e-05
2.44637454085383e-05
5.46560060324711e-05
0.000102209206948344
0.000122219868596955
5.23328005906913e-05
4.11588157613242e-05
4.93076674378826e-05
4.27083810675513e-05
4.32854676936706e-05
6.74773021074806e-05
2.6082330856689e-05
5.66616318729751e-05
0.000118895210570571
9.70524459930528e-06
7.21559266310656e-05
3.22409454484162e-05
3.85896729938785e-05
7.92235000572325e-05
1.37595900675862e-05
8.37484792535822e-05
3.52761423987882e-05
6.01455563494992e-05
0.000114911812125445
7.20213901490588e-05
4.88113270856217e-05
1.4355451137489e-05
5.21885229726025e-05
8.92346575294983e-05
6.0923325927632e-05
9.37488622376358e-05
-1.85502817303989e-05
6.04882434317243e-05
0.000125921122975469
4.20632803304072e-05
0.000107148221623046
6.14613846625338e-05
0.00011624588977337
0.000130213307124919
6.22563182611773e-05
9.21524252633563e-05
5.73663893637292e-05
9.83028011629324e-05
3.92724349049534e-05
-1.76684383662333e-05
5.32609179488356e-05
7.76642211737683e-05
4.54828949869335e-05
9.15096369684516e-05
9.52388324134028e-05
7.53185866016786e-05
5.86013357637193e-05
5.91027364983029e-05
0.000103686517061144
5.29067159115384e-05
2.23586150984309e-05
2.24396465828149e-05
7.20701159237467e-05
5.71316139184205e-05
3.50863200508931e-05
1.65404027739231e-05
5.51605179570971e-05
9.70424430840942e-05
3.06939789429032e-05
8.51244540186712e-05
3.43240828162154e-05
7.58113118992888e-05
9.62697072664151e-05
0.000128432812523917
4.25482558578179e-05
2.60555881526214e-05
4.56938141060969e-05
8.18896272539972e-05
4.42116194922526e-05
5.37952802281163e-05
0.000100288858501549
0.00010021280104091
8.28004133096066e-05
8.11976362359235e-05
8.022316855752e-06
5.97343956544821e-05
3.99657640994369e-05
5.41959575131497e-05
2.56526181331251e-05
8.00383211038263e-05
8.56494103670482e-05
6.04903067670312e-05
1.36633773596643e-05
8.78579378374939e-05
5.82257623314082e-05
2.86987408635354e-06
0.000103162076604171
4.64756991471386e-05
4.10867885115617e-05
6.6377188312913e-05
2.23063760684745e-05
6.43558742699435e-05
0.000134475606264995
5.59338118351909e-05
6.14327068796727e-05
4.62296483576088e-05
6.78178075323396e-05
6.66673282327931e-05
3.21618304156735e-05
8.01754263121557e-05
6.16240871071513e-05
6.33867156049613e-05
3.90530457045908e-05
4.55678034190528e-06
9.00119188390854e-05
7.90949379393209e-05
9.26790261551036e-05
4.38000004536043e-05
4.59823035817081e-05
7.47704077315792e-05
3.77240383058444e-05
3.335380795627e-05
0.000109756188438887
5.14417183137181e-05
8.10508070000902e-05
6.32702791063315e-05
4.77099626288348e-05
-1.22143961911629e-05
2.05041846521268e-05
-1.5630128394274e-05
0.000117290481037408
5.23025404259931e-05
3.96786170675109e-05
5.20765448322768e-05
5.15614823779947e-05
3.88084793093015e-05
1.23847603990426e-05
0.000107376502059197
6.61784241060151e-05
5.0389159727213e-05
6.95679096919394e-05
0.000140736872268205
-1.49530206505984e-06
4.95066244218142e-05
6.88500566014357e-05
6.16950044101221e-05
2.30658646061941e-05
9.32044004851886e-05
5.30674839402705e-05
5.10762190361479e-05
4.80300720477778e-05
6.61938083440091e-05
4.35212515052494e-05
5.08594047924101e-05
2.73716245838736e-05
6.04561364808576e-05
4.20705224776754e-05
-3.87591843865871e-05
8.09901550764045e-05
7.05136085381756e-05
3.85819979629658e-05
3.97435463216419e-05
7.61397470347948e-05
8.79797955692018e-05
6.49509835146146e-05
4.79103685182037e-05
0.000138497915236398
8.16500990619598e-05
4.00166858706224e-05
0.000104793933109861
2.53917593021998e-05
6.00072232480231e-05
4.82686843315418e-05
6.65508030571594e-05
9.60599901094855e-05
2.23551761432923e-05
6.8646894571426e-05
7.11931655216003e-05
3.04413935792196e-05
7.34737634792209e-05
2.66743185956076e-05
3.58417559751056e-05
3.24434082418571e-05
0.000117108587944499
5.53058360232424e-05
4.22230244287372e-05
3.04202108756456e-05
5.17518306614912e-05
7.23608909939398e-06
3.63159520226643e-05
2.92571616165074e-05
-7.54818521699555e-06
8.30191320281093e-05
4.26842717800426e-05
0.000110120973283147
8.70103665745582e-05
9.29831424632977e-05
7.12777582135426e-05
8.52433548808201e-05
8.24215142398143e-05
0.000115696158230936
6.07899652955302e-05
4.50314762811212e-05
8.87177657260671e-05
-1.09308476679177e-05
4.5044570926591e-05
2.12489147899336e-05
2.76252050625381e-05
6.90231993995463e-05
0.0001053146153273
0.000140257943180145
1.7872392330128e-05
4.8777215066559e-05
9.57857248174116e-05
6.03186700838625e-05
6.11837429149463e-05
5.55897803542893e-05
5.89030238680079e-05
1.81504688078344e-05
9.4668995177764e-05
2.46733437208691e-05
4.21062751358371e-05
7.23347316952349e-05
4.13147016315784e-05
1.81790770471706e-05
1.87408654855456e-05
1.32191666015294e-05
7.31741407556209e-05
8.40352012381133e-05
8.42372154607016e-05
2.18172039132269e-06
4.00978987728525e-05
3.62702152524384e-05
4.06804350244817e-05
3.27064731529296e-05
6.12900847058061e-05
6.31480343771643e-05
8.45214859901138e-05
6.53225728456116e-05
3.9320717712587e-05
3.62400514280958e-05
8.68643243222572e-05
7.35081707501323e-05
6.42576273973005e-05
8.55136111462142e-05
7.47453723182991e-05
4.95581949390254e-05
3.1554197264133e-05
5.11183069431563e-05
0.000107820276337721
3.50334000426396e-05
7.92072870471032e-05
8.92903576800853e-05
1.04351448383451e-05
5.74688019377057e-05
7.09146899031956e-05
6.92219110384074e-05
3.66041721892213e-05
-1.3862374943985e-06
5.08969172640029e-06
6.59764984093505e-05
5.07443589413662e-05
4.91590077143777e-05
1.47819120777872e-05
0.000108208461557337
9.01585359510451e-05
0.000150503868457582
6.29483905032841e-05
8.17315792949742e-05
2.90470797469358e-05
1.24757023800273e-05
6.30707526077197e-05
7.31922264152608e-05
6.86541577961114e-05
8.47273151089001e-05
6.12674540350762e-05
-2.3737977855617e-05
8.68306353814894e-05
3.91500800650471e-05
3.97821653293545e-06
3.31909121740897e-05
5.73104215715277e-05
5.62712543297666e-05
3.15442557781483e-05
7.39658992111806e-05
7.85131883778905e-05
1.35747227503783e-05
4.85444062830608e-05
0.000108391163989675
5.08504295403173e-05
4.90049881819549e-05
0.000102498910255519
8.26549589999408e-05
4.39490755057586e-05
8.44781809572662e-05
5.88972364382865e-06
9.05324163807803e-05
2.12515720072688e-05
5.04470755262647e-05
-1.26508930486623e-06
5.6846863773581e-05
4.0990041362506e-05
7.95528902133846e-05
1.97851213673515e-05
5.58570747519654e-06
3.32631932790223e-05
6.92938607730817e-05
6.53020739420099e-05
3.51964702771948e-05
4.67842982259765e-05
5.81038755524883e-05
9.15771768509797e-05
-2.48768347179621e-06
3.22999897213957e-05
3.46010311879595e-05
2.02448172774739e-05
9.00156804249107e-05
6.22939190664529e-05
2.20280441622458e-05
2.54088511032714e-05
7.4366571275217e-05
9.53572384402236e-05
2.60518669789205e-05
5.4607609632275e-05
6.31964539663158e-05
3.82922913408147e-05
0.00014570998765283
7.86969839114784e-05
7.19541627574429e-05
8.10252791767158e-05
0.000141429006682275
9.74643014220162e-05
8.6711434895714e-05
4.44047848784414e-06
3.29138702514392e-05
5.31259631109432e-05
5.55192117077099e-05
9.81422954145114e-05
6.68011527793931e-05
2.48157800418676e-05
4.23375012481692e-05
0.000113950415975409
8.32400693943854e-05
1.37234224415136e-05
3.33787064192259e-05
4.5745807919499e-05
3.92259647575232e-05
5.94173676213784e-05
7.15901015883817e-05
7.62595150434908e-05
8.08050995010692e-05
6.35659615195354e-05
0.000110020963734864
7.42570109141721e-05
9.77096385980656e-05
3.70696939612511e-05
7.19162211598729e-05
9.36943080032353e-06
5.3892058626662e-05
0.000123812648829186
5.65280237662356e-05
5.3437260269517e-05
2.25235335563553e-05
8.82452780829609e-05
0.000105382384261285
8.32024423763722e-05
3.01270311062213e-05
9.52253599497032e-06
6.71889294600756e-05
7.79617995186359e-06
9.73899872311896e-05
8.04577279997257e-05
6.61421983319008e-05
6.53330226025838e-05
6.36335930869277e-05
1.49465174038905e-05
7.99936714563262e-05
8.43427317851984e-05
8.16251108397072e-05
7.81959488926083e-05
6.69452791137632e-05
6.60955808973358e-05
8.88591391949792e-05
8.17058117138633e-05
4.78340405626121e-05
7.99297885967026e-05
8.03417086838851e-05
3.99695931963005e-05
5.72728243765022e-05
5.16444671789167e-05
6.65331058303882e-05
7.10438616749975e-05
3.72527647558344e-05
3.02480620171087e-05
2.88644551355634e-05
9.6242142865398e-05
4.07857610134075e-05
2.52706343399668e-05
7.12832737164854e-05
-1.89640913738339e-06
7.13813295405102e-05
8.58659791826663e-05
7.13347101001786e-05
0.000123280047221168
5.1569895033176e-05
4.46189420747396e-05
6.73511478950309e-05
4.61614629610723e-05
0.000105678084369644
5.22213046971525e-05
6.01161201153328e-05
3.57532232957975e-05
6.55957738610749e-05
8.65349529158476e-05
1.21740797499508e-05
3.43141585713526e-05
1.30869312364506e-05
6.03731513478924e-05
1.75253589083556e-05
2.71978874156152e-05
6.06217977855632e-05
8.66847012758314e-05
0.000118458997677996
4.67286903502061e-05
5.87472268349446e-05
5.91648353044505e-05
1.09627354669303e-05
7.52967987706626e-05
1.39880933804338e-05
2.62096021261728e-05
6.25660067130863e-05
8.87471614095345e-05
4.01268828619415e-05
5.56101987685069e-05
6.66952141653404e-05
6.77836361886817e-05
4.63258089852103e-05
7.46777623968018e-05
4.61303845553885e-05
0.000161358121947405
8.35690795045985e-05
6.92301121733925e-05
6.66517314485942e-05
3.46050687340186e-05
2.51418984171994e-05
0.000105963699815803
1.19186052540806e-05
-6.88807211522993e-05
5.19363796640483e-05
5.42944373758203e-05
1.61410213330669e-05
0.000114731729560821
6.01463704969319e-05
2.01570681364788e-05
7.96560726592532e-05
5.63206052231603e-05
4.37690550328652e-05
5.74362639862781e-05
5.80713303812375e-05
5.28538839369382e-05
5.35827163757055e-05
3.02190708413672e-05
6.57658785310505e-05
3.05600806327987e-05
6.54029339478845e-05
2.06971412842297e-05
5.2669202522936e-05
5.96102347446104e-05
5.09873024602787e-05
4.51760989825291e-05
8.50818853047605e-05
2.27276154261451e-05
0.000126729164129832
8.9943767411346e-05
6.94349436267138e-05
5.2056775367146e-05
4.92735550162768e-05
4.7714355670934e-05
-7.50749519899234e-06
6.84766476859958e-05
5.15820191435947e-05
3.77312208382348e-05
7.69528706023361e-05
7.58667495240842e-05
7.96096519583017e-05
8.11101443343063e-05
7.92664517555918e-05
5.83787883291352e-05
2.06224631823705e-05
0.00011928144662479
6.79878402371147e-05
6.00284364943576e-05
4.40203722569865e-05
6.61990931187275e-05
3.14872041844097e-05
3.79836171843225e-05
1.49898810466267e-05
6.39136383462037e-05
5.84625156831873e-05
8.21094780122712e-05
5.11388209839751e-05
1.40271729656762e-05
5.71273012457882e-05
-1.76781562689859e-06
8.80883881202287e-05
7.3715841385903e-05
6.79641285554085e-05
3.46870954026159e-05
6.55287702491863e-05
2.68054457263574e-05
3.93171950402937e-05
2.91320128651413e-05
1.18034537393248e-05
1.70683425263036e-05
0.000103630460825193
4.06038137288392e-05
9.96191855286036e-05
9.59994772597665e-05
7.40482393643001e-05
9.42269050063991e-05
6.87304963473677e-05
3.55314674900539e-05
4.15554010845536e-05
6.561000752445e-05
-7.42531942817649e-07
2.1365012767924e-05
3.77755822264434e-05
8.97830133666082e-05
4.64679529454895e-05
-5.96236497960334e-06
6.69200388235292e-05
6.67669957296802e-05
1.4371529008678e-05
2.6927925382623e-05
7.8882599033461e-05
-7.87660669257276e-07
5.10462689270537e-05
1.34663443425396e-05
2.60436838673311e-05
8.79303599849187e-05
4.90044580525838e-05
8.30746385117629e-05
7.4043975116739e-05
4.88507552015383e-05
4.63450772454159e-05
8.1881635804353e-05
4.87871608765075e-05
8.74464933242014e-05
8.21700310144044e-05
3.091820955976e-05
5.85822945189506e-05
6.37118735394577e-05
7.49701358460084e-05
7.14352774770396e-05
2.734998889073e-05
5.39796683996453e-05
5.27512499425559e-05
-7.22818708312039e-06
1.18581760155793e-05
0.000100487063521838
2.2194928837506e-05
5.09692994833676e-05
6.4629887599392e-05
0.000101143054115554
8.29729696668306e-05
6.70799550048194e-05
5.45773213477491e-05
2.5557648596014e-05
3.74560985046274e-05
9.07164177900924e-05
7.84138314920184e-05
9.9923067908355e-05
6.9043679466691e-05
1.58471253882368e-06
0.000134384349893114
7.03068066864885e-05
3.94075188062567e-05
1.89430571093637e-05
5.744048092076e-05
8.84228350871709e-05
8.01944435131308e-05
5.00725227909691e-05
7.8474517679117e-05
-1.1362768945988e-05
3.61652870423302e-05
2.40592001398428e-05
2.45106894981462e-05
6.93558138626922e-05
7.78019626693071e-05
0.000110824198878618
4.76927692674973e-05
7.87553071878181e-06
7.47072442226835e-05
4.92809548021174e-05
4.37702911624251e-05
6.68442762323794e-05
1.10061413539731e-05
5.28355685744305e-05
7.11103623587929e-05
5.69398360173895e-05
7.86645545224195e-05
4.17389048083137e-05
7.97486682296368e-05
0.000111695543007761
2.73700633920833e-05
6.32913688271815e-05
5.52064362131818e-05
0.000103102351268155
9.94810728554865e-06
4.59323118045034e-05
6.76174365587854e-05
5.30180549967759e-05
5.9306556043233e-05
3.85579579913213e-05
8.94531066973346e-05
0.000109434055164002
4.10088825806577e-05
2.35314597117697e-05
8.40049873961075e-05
7.01056515964469e-05
5.48947872376687e-05
7.3100362083954e-05
7.73893912382394e-05
2.23591980433465e-05
8.52201517661471e-05
5.39482408980839e-05
7.25553985517231e-05
4.09775452054708e-05
4.57235721728013e-05
5.7865872235256e-05
-1.03291800657421e-06
3.33051524203373e-06
3.66455428181463e-05
7.91790926079488e-05
7.64098735218583e-05
0.000125599808461939
0.000125464586425233
5.46698399871485e-05
4.95121846789821e-05
1.19519313275124e-05
1.5777979463638e-05
5.4565053694309e-05
7.68796420005003e-05
6.15205291980934e-05
4.75101237407203e-05
0.000108607472482785
5.91358727825706e-05
6.96521279738977e-05
0.000105559569635598
2.83897545724672e-05
7.52687739730876e-05
5.85368605644374e-05
6.13159920665587e-05
7.21086947163958e-05
3.53187214575751e-05
6.58585204589699e-05
6.22612415459722e-05
8.00838424297886e-05
5.20280539659999e-05
1.31155294845916e-05
5.41663481842272e-05
1.20688583514992e-05
4.86402440242643e-05
6.88790104642568e-05
3.46126260393339e-05
7.52952617886989e-05
3.27263550448932e-05
3.01060078266449e-05
9.39912348061906e-05
9.45424346312237e-05
7.64222289951665e-05
7.75083430085129e-05
9.44796378866667e-05
4.9522317960198e-05
9.26020463296271e-05
7.98407104517505e-05
1.19277197306542e-05
3.56423953233922e-05
4.88401330099643e-05
3.50329937739743e-05
7.11144412873832e-05
6.03215680568614e-05
3.56971343431318e-05
4.35713446244447e-05
6.91702498821013e-05
7.7421441555815e-05
7.88269523290277e-05
9.30416823216157e-05
6.25400464661489e-05
4.45444712823963e-05
0.000103584073496407
2.02010479606889e-05
7.96182020381896e-05
7.87918146122192e-06
7.43577415754569e-05
6.95758021486287e-05
0.000111376374234952
4.45491626666136e-05
0.000110613140383707
7.77902505565124e-05
5.10806449357095e-05
3.45229505119238e-05
9.59663140930827e-05
1.00475355757301e-05
2.98685318634127e-05
4.52578552586919e-05
1.90464601610885e-05
0.000123602162800375
1.19386144452897e-05
3.18323197541639e-05
7.11754930923903e-05
6.87442940493172e-05
3.41194082540284e-05
9.82744691994285e-05
4.15791049287165e-05
5.37291728666228e-05
5.08594721432614e-05
2.16460083963444e-05
2.59844504133503e-05
3.26127477142541e-05
3.19004830787785e-05
0.00012172595790149
8.07790581648271e-05
8.68372536816381e-05
4.30643763110352e-05
8.45516123290721e-06
6.40428433866158e-05
5.40211038726889e-05
1.88625517693589e-05
6.85737511305391e-05
-5.57582729536005e-06
7.4180232900936e-06
3.09328104136189e-05
6.51656026199437e-05
3.31524371804867e-05
0.000125961060500102
6.1367716336831e-05
3.54157646838291e-05
4.58156963090149e-05
2.06236609795297e-05
8.22694222817948e-05
-1.39469955825833e-05
0.000114264488334832
3.76974327462406e-05
0.000115860870894934
1.7844294044045e-05
3.76778569471737e-05
3.88656534545987e-05
6.84370755258937e-05
0.000106087899393946
2.55429335711316e-05
0.000117863157666113
7.08667451574889e-05
5.06855560464106e-05
0.000105935966460777
4.43667481470465e-05
-2.29138904900004e-05
7.86766877371811e-05
5.73589793910853e-05
4.70960105028875e-05
8.94717485414198e-05
3.32515112345539e-05
7.70991456671574e-05
7.29446765912578e-05
3.99699274387791e-05
7.67513917684705e-05
1.47269682582498e-05
6.9806602610547e-05
3.97917532024989e-05
0.000135473245313667
5.39458796877385e-05
9.39836329689614e-05
6.57000988147947e-06
7.14414403910607e-05
8.44769915396216e-05
6.12627342737932e-05
3.50190124063486e-05
1.57884978283399e-05
7.0720967729531e-05
7.08775361883597e-05
8.47032681818452e-05
8.542407651705e-06
4.70295883594513e-05
-1.32237715332052e-05
6.56842709164261e-05
7.04709437235949e-05
6.58884225374764e-05
2.41159493149196e-05
8.30172170609863e-05
0.000106735275541248
1.20450724077804e-05
7.48602421216756e-05
6.25817368227148e-05
7.31419499431788e-05
4.08636579455238e-05
4.58453707499176e-05
7.49312200585096e-05
0.000102137522619046
2.91454175185655e-05
5.50792853749009e-05
6.67379645308129e-05
4.79153537462941e-05
8.19471636610601e-05
4.17730887814194e-05
9.80732638200317e-05
9.6573191282056e-05
5.78789509952187e-05
3.7182278212029e-05
-2.62864689198271e-05
3.37541303185155e-05
3.40711774242894e-05
0.000128936298434256
0.000112397399340975
3.42408517330125e-05
4.61468374901164e-05
5.99121969539828e-05
6.15475686300256e-05
0.000115178307972583
3.80653588867108e-05
4.12535160700567e-05
0.000161036271464546
4.91071740917675e-05
2.66042180082548e-05
9.09071622300909e-05
0.000130951039918091
4.0099996222173e-05
-1.19829687425539e-06
3.21589312378636e-05
4.23127011623993e-05
4.29809200128069e-05
7.91675221190772e-05
9.07058038273753e-05
3.82185699305071e-05
6.40830763597508e-05
1.875015573083e-05
2.86952635182763e-05
2.36963241162166e-05
-1.40434264445268e-05
4.38867273964521e-05
9.05686103159757e-05
9.22754630369884e-05
7.06421061960035e-05
4.06163586029499e-05
4.04292365791505e-05
1.76463824090303e-05
2.36635396770209e-05
5.23723974323071e-05
8.91806709305389e-05
0.000107239487498912
0.000124131153135962
0.000104423985023836
8.03243146006573e-05
9.04975051948071e-05
8.4917476163547e-05
4.1862324636984e-05
9.72524315394536e-05
6.98875685660581e-05
1.1342878068304e-05
2.96446624454549e-05
-6.61224696521026e-06
8.11795606460862e-05
5.64585970953116e-05
4.49010033902683e-05
0.000101075151274955
6.22236973373202e-05
8.42547869839389e-05
7.78717542474001e-06
4.51578481440942e-05
6.58561453101658e-05
4.9399433934753e-05
2.30984034315753e-05
5.38486325074138e-05
7.9473706124713e-05
7.52480202519143e-05
3.13066603735399e-05
-1.11975895610858e-05
5.21033672596684e-05
1.0564565312664e-05
5.56499622002567e-05
1.32973467091531e-05
2.38152410342627e-05
9.07221651842071e-05
3.22269197918328e-05
9.75725088671728e-05
9.98481779798042e-07
4.80443395701016e-05
4.5200734474591e-05
1.34742852432456e-05
7.23997542039185e-05
6.83326893927985e-05
5.99496143255776e-05
2.38969892517256e-05
8.82996271301632e-05
8.72689996355578e-05
4.38575538965321e-07
2.13844613630389e-05
9.27007368891355e-05
5.32822832341007e-05
5.47629483379416e-05
7.87025455620709e-05
8.17124016181138e-05
0.00012585092842684
0.000102202414077724
6.67232045974507e-05
4.69696865835266e-05
4.40601747952349e-05
6.34157260764846e-05
-9.45249723572973e-06
3.59547432954572e-05
0.00010954785941116
0.000134125093370349
0.000128536271309776
6.09345076046204e-05
5.79291193904221e-05
4.30137782514815e-05
8.70587357762385e-06
7.70176576920789e-05
8.32356898108038e-05
6.74568343870307e-05
4.83195170487977e-05
4.59956718091401e-05
4.71028449071852e-05
3.69078691395131e-05
3.77874970063825e-05
2.80870486291364e-05
5.97013055099701e-05
2.11893347270991e-05
7.24838375221629e-05
3.3979689732475e-05
7.1556539243278e-05
0.000111094975345473
