# Supplementary material for: Research on computational propagation and identification of mine microseismic signals based on deep learning
Source: PLoS One. 2025 Oct 22;20(10):e0334641. doi: 10.1371/journal.pone.0334641 (PMC12543183; doi:10.1371/journal.pone.0334641)
Supplement: S5 Data — (ZIP) [file pone.0334641.s005.zip › 000100800001395.xlsx_0.txt_24.txt.txt]

0.00010361725731994
4.77430044649545e-05
7.69979019786587e-05
4.50069032426791e-05
9.3634377046412e-05
6.27779972907015e-05
7.71728762548576e-05
0.00012733100623153
4.72682530508794e-05
2.24558192477932e-05
5.60466414420429e-05
6.16396939785587e-05
8.87185855907969e-05
7.67537442427031e-05
2.68334568462561e-05
6.06052620062544e-05
8.44725487326447e-05
3.28459417301751e-05
7.25940395835059e-05
0.000118942491070478
5.9345224367876e-05
8.77840608541214e-05
8.82358897796544e-05
0.000107697928828627
3.53281845811437e-05
-9.92182420471591e-06
1.74480531437626e-05
4.92417194219086e-05
5.32729154255151e-06
6.26232939381538e-05
3.28707734026396e-05
3.05399176267204e-05
3.1488130050477e-05
4.2796770641701e-05
4.82224080512905e-05
2.43807878530259e-05
1.49136470802668e-05
6.47071341752843e-05
9.70824325377522e-05
5.47516479274237e-05
7.2736911930585e-05
8.06244061429743e-05
7.23847868446513e-05
6.7371218691138e-05
8.95346585327932e-05
5.32518373404271e-05
2.02969993564058e-05
4.25550078248197e-05
2.0497189960355e-05
3.06333530172534e-06
5.34681281600625e-05
0.00012605929747176
8.95820858572938e-05
3.32055162173752e-05
7.58566720352659e-05
6.22704819311152e-05
9.83616003989635e-05
5.80361548263401e-05
8.21154521536363e-05
6.29341614607869e-05
9.19498474749368e-05
8.60399335720047e-05
6.7436298912042e-05
3.99512939134028e-06
0.000103723966696518
8.18458001684054e-05
5.58988773125142e-05
9.0297952935027e-05
5.60059718170101e-05
5.3287605214162e-05
5.95651757700546e-05
9.12647829076566e-05
1.59955090737604e-05
2.76114140811768e-05
3.32346366356832e-05
5.49402216663008e-05
4.36571081251104e-05
0.000126952756728599
7.6276629695189e-05
4.10913714789921e-05
4.33501098936799e-05
0.000109797763048633
-2.10410064611743e-05
1.84533643279627e-05
0.000115964702008861
8.49671711382853e-05
4.23927997833973e-05
8.18778329235646e-05
8.42696332599926e-05
0.000148888884415243
9.46950875038925e-06
4.38092843921211e-05
6.32702761658183e-05
7.84741427003434e-05
6.36918057908032e-05
5.38655593495786e-06
7.22039844876532e-05
0.000105447507003689
3.66844947131025e-05
3.61835040535471e-05
4.44933632720241e-05
3.64951343967476e-05
8.68130152235504e-06
0.00010435512340317
3.43822398535241e-05
6.11532225612337e-05
2.42067711479419e-05
5.55573219718248e-05
5.98432238060773e-05
7.1278379373462e-05
7.64743279588215e-05
7.11981507962352e-05
2.23338578990693e-05
1.00987426205324e-05
6.75951460582092e-05
6.64704590739096e-05
4.90430579020631e-05
4.36134831046091e-05
3.22953608565953e-05
4.59024801235312e-05
0.000123208080501518
4.24744175913242e-05
6.89482300577452e-05
9.12760846364169e-05
4.17990045175422e-05
5.11087767155318e-05
7.07795115414068e-05
2.14942558457325e-05
9.27883101738603e-06
9.2344424975989e-05
4.73750703797899e-05
4.61187453021659e-05
7.27215011616507e-05
3.26832328199949e-05
5.29936316206983e-05
6.26305639459843e-05
4.33972769900046e-05
4.22120070050007e-05
4.38561832200189e-05
4.41178988626094e-05
3.12217890420996e-05
0.000130345080284575
2.98781903790267e-05
0.000152367277441671
4.46932976973814e-05
8.24959662201587e-05
7.52072592860003e-05
3.60536473563954e-05
9.90298792079436e-05
6.20063146437909e-05
7.33748428657341e-05
2.73157614330762e-05
4.99830406086052e-05
-1.8201519978435e-05
1.45196084781131e-05
0.000107095017764879
7.62086623896761e-06
4.54424617485818e-05
-1.74475656573572e-05
0.000131215309863483
3.60707058304666e-05
6.43618821845761e-05
7.54793360065257e-05
0.000107797764183886
5.2367503462388e-05
6.31734384396568e-05
4.31777049044925e-05
4.80290879597029e-05
3.66331012466645e-05
7.01311685669156e-05
9.81608014583088e-05
6.39134683809987e-05
6.48850008771807e-05
0.000100774143621336
6.97378443124802e-05
8.64229004945429e-05
6.40554027848815e-05
2.42353161910005e-05
6.33375894040107e-05
8.63803387922398e-05
6.21624529479699e-05
4.69998105240026e-05
6.81432150465076e-05
4.46903655567698e-05
7.55010607054978e-05
3.97947801763036e-05
0.000108979372999182
0.000124062102564522
3.29017652790785e-05
5.64328340214924e-05
4.49087911977776e-05
4.20616396105176e-05
9.00082933800906e-05
9.72833555693838e-05
7.18180870275487e-05
4.62378730641703e-05
7.09538652093136e-05
5.44510203939323e-05
7.54301040224749e-05
3.82159302099831e-05
5.26697054542627e-05
8.34705130709974e-05
4.52163359915158e-05
3.6044277258166e-05
3.99231955050601e-05
9.10615086575491e-05
7.97750944928035e-05
8.26247393891443e-05
7.08107640426182e-05
5.43222301345111e-05
6.44309126612767e-05
1.9293720311681e-05
6.27148087422821e-05
3.22036991043067e-05
6.81361969663753e-05
3.83330957738161e-05
8.80371889849508e-05
4.8278874565957e-05
1.8158486202308e-05
9.34823625395035e-05
1.24173850552562e-05
-4.10201045767499e-06
2.35181804927447e-05
2.61856543175972e-05
7.31367285541652e-05
9.60492632710376e-05
3.12173450787839e-05
4.9368975904596e-05
0.000107149794694004
4.88001515093717e-05
0.000112196050794266
0.000105303770973519
6.67863619078786e-05
5.2890631294891e-05
6.48901320032616e-05
6.89434909235368e-05
5.12224207335733e-05
6.6770136465829e-05
0.000124206790742017
6.23527815932755e-05
7.73183752569752e-05
5.08456691696298e-05
2.00026321108774e-05
8.49447795012961e-05
5.07507223348711e-05
3.14371969251103e-05
7.40025768354375e-05
2.32002178758921e-05
8.31567832278462e-05
8.69349443925919e-05
5.22095249348926e-05
8.99199506473503e-05
4.41348341971881e-05
5.9836409634281e-05
6.3728865334611e-05
6.18485511774164e-05
2.87052382009019e-05
3.53278262082088e-05
4.35402842844232e-05
4.9399360318199e-05
9.45995446304512e-05
3.79375141418534e-05
5.64386340422146e-05
8.64281019863619e-05
0.000128582265553161
1.4909843962205e-05
8.77998927384845e-05
3.99366079288742e-05
2.09594505110651e-05
2.63072992285509e-05
1.34249928931182e-05
9.17873529169696e-05
5.65324449110823e-05
1.09509896130702e-05
2.96538329557318e-05
5.80409709279481e-05
2.66740129465377e-05
3.34294234971791e-05
4.73089493878085e-05
7.22460089802141e-05
9.92515160318808e-05
9.10488192094759e-05
8.09417405646484e-05
0.000105268524670028
7.71016340390395e-05
5.60790989227652e-05
7.26391994496476e-05
7.20126267889575e-05
3.5648878160897e-05
0.000106608710010547
9.54213636254728e-05
7.07687363045936e-05
5.63891398075417e-05
5.99232802815211e-05
5.15518181419197e-06
9.05557741181895e-05
-2.41454329405837e-05
7.5630063021319e-05
7.85403751221861e-05
4.21669701131775e-05
0.000107686184988532
0.000112741612636275
0.000105682158109749
6.37800449083957e-05
5.40977030043352e-05
-2.02345617812527e-06
5.5541928242892e-05
-8.22350489723536e-06
8.3299525525195e-05
4.21097972930811e-05
2.81806556218427e-06
0.000112579082740306
4.24486311953328e-05
6.85635607824559e-05
6.18079752950622e-05
7.95602761620164e-05
7.22589415098457e-05
0.000105356304614039
2.06491697556622e-05
3.16948856037749e-05
6.36670015140946e-05
1.80191175113097e-05
2.95607837945338e-05
5.41787853273293e-05
3.13959764899708e-05
4.32022676846357e-05
2.7038712551382e-05
6.96031724857198e-05
6.52439185058889e-05
0.000123360122155489
4.27460980897277e-06
7.71548820461278e-05
9.4850957053758e-05
2.66066593441891e-05
-1.85788927544306e-05
6.82122347041418e-05
1.15915366530944e-05
0.000103503943300199
2.68125714106632e-05
4.87711635781157e-05
7.59065187353325e-05
0.000105972866451155
1.53540914339689e-05
5.06195793951641e-05
-3.00553006654038e-05
0.000132893595049982
3.89324473188815e-05
3.21101962152949e-05
5.04568842591882e-05
1.34559496727984e-05
5.21856499787643e-05
7.45313854915184e-05
1.36336071241055e-05
9.3790985970003e-05
2.32592469611086e-05
5.33499326689143e-05
7.52030133880177e-05
9.98527995723905e-05
6.88916408244184e-05
7.82166135566505e-05
0.000128415408752883
0.000102569618384301
6.53616029127515e-05
4.92668666360028e-05
8.77473373487978e-05
8.30880151588494e-05
4.28362536169569e-05
9.85730217659621e-05
2.43793100950792e-05
9.99783057628291e-05
7.47915136611123e-05
6.87188293016396e-05
6.323318945842e-05
3.96151185418432e-05
2.04323920075113e-05
6.76723624405763e-05
7.5376257533002e-05
7.76849895809389e-05
6.27943021953851e-05
7.95833047336366e-05
4.47774401440358e-05
8.83001604589636e-05
0.000100736336540853
3.18569820591406e-05
4.89107024923553e-05
6.83013202961016e-05
8.14409522965377e-06
0.000109628581162837
3.72977902797348e-05
0.000113548238166305
6.84865943688605e-05
5.98063590203241e-05
5.06812194865272e-05
6.67813635106339e-05
8.60658202031147e-05
6.06944022942298e-05
6.25079589836444e-05
6.12889628362689e-05
2.30889103285026e-05
4.07756436694806e-05
-1.51565883247138e-05
8.17414633630655e-05
7.69019319344369e-05
0.000113526987455032
6.06316140632787e-05
7.71184916933966e-05
4.06003061019699e-05
6.6874282310199e-05
0.000106291908618613
0.000111457758975385
1.09764149187247e-05
4.9715636710252e-05
4.61229994001007e-05
5.6010628174072e-05
5.02452214589239e-05
0.000121074139872665
4.42251630675338e-05
5.5415175239703e-05
0.000154832172625975
4.06560747486104e-06
5.65947573821211e-05
1.98391636882918e-07
8.73803148490537e-05
2.81290236315073e-05
8.39318887677742e-05
2.2050047195839e-05
-3.0626780316649e-05
2.87528306200035e-05
4.70476896555841e-05
8.30888977951225e-05
2.93003788332987e-05
4.9860474827274e-05
5.14039790637711e-05
1.707606042834e-05
4.62551117799382e-05
6.1893512919816e-05
9.43776741984867e-05
2.59092381751396e-05
5.65962120670671e-05
4.49507108392179e-05
0.000101222465206886
-2.62281455594418e-05
6.58464184520237e-05
5.43682284949491e-05
3.77072242591968e-05
9.77144391324455e-05
6.66897214933341e-05
1.6945927544676e-05
4.33765438326794e-05
5.51300192999882e-05
6.85055757902432e-05
7.05102076198649e-05
7.37906005092261e-05
8.87670912649819e-05
1.93377009083376e-05
2.55615765098357e-05
1.00782175878678e-05
8.49274379393016e-05
9.74563037871397e-05
-2.43199602661492e-06
7.22169534181106e-05
5.40727036976059e-05
6.73880291450847e-05
3.2442943910916e-05
0.00011588125320514
4.19896047422925e-05
6.75003151745493e-05
5.72513749580728e-05
1.49767797059432e-05
7.66517872676286e-05
2.49991253513611e-05
4.60045579604051e-05
8.91689249007633e-05
0.000103111977615714
3.0542758097828e-05
0.000102397930296633
6.6702950079391e-05
8.78250955195429e-05
6.01220645277205e-05
8.25195568780857e-05
-7.49164059573653e-06
2.88280304245726e-05
1.82078026529661e-05
1.52954028676774e-05
1.94917071294383e-05
4.72298144360493e-05
2.24868364555906e-05
6.18104056791042e-05
7.96399632694618e-06
2.70177388151405e-05
4.45987531478175e-05
8.36447221696897e-05
8.471656790089e-05
7.25977259588914e-05
8.23631218321473e-05
5.38954243620568e-06
6.43691650300998e-05
9.39781016121131e-05
8.369980839924e-05
2.18616523476377e-05
4.0490514618942e-05
3.6684721591116e-05
9.55591538046675e-05
7.44107079725008e-05
9.7997833624048e-05
6.4631506118669e-05
2.95306731968059e-05
7.74018024007171e-05
0.000133088311366059
5.48020704204517e-05
5.89064172599921e-05
8.17501369384622e-05
5.00419575365881e-05
6.52447752351051e-05
0.000122114299265526
7.92590864859801e-05
0.000106833360214643
5.1166098985493e-05
2.82707450152892e-05
1.8296593181541e-05
5.32518103825589e-05
4.52465488728737e-05
5.59823713825793e-05
4.61214140241296e-05
6.98500454281387e-05
6.39631815051422e-05
7.07867976991714e-05
-3.81292423439356e-06
4.14609745281901e-05
8.29330637683719e-05
5.85521936895069e-05
7.77486621908084e-05
2.86740946211675e-05
6.16413213832936e-05
8.66022269720528e-05
5.17876367849662e-05
0.000132901566389833
0.000105316055502109
4.43432985877044e-05
0.000113557849947309
5.15522044264115e-05
3.10353611838332e-05
1.96083178440242e-05
1.5519898518976e-05
4.5419137072165e-05
6.99830625457778e-05
6.1825301824587e-05
4.80299234491531e-05
4.71759637248416e-05
7.55479227009891e-05
0.000114793536544728
2.92614028640234e-05
5.31305210624771e-05
5.67175119795806e-05
1.28114328489093e-05
7.14106503137266e-05
2.48514913478936e-05
7.39695022165727e-05
3.76377861708301e-05
3.48924006739762e-05
9.51528525052648e-05
5.22459485804094e-05
9.18604900405345e-05
0.000124575010308858
6.37837790243218e-05
7.67710338931883e-05
8.44047232298249e-05
4.27904009915078e-05
5.19267024456842e-05
8.25699293496796e-05
9.77390527406385e-05
2.83436812917624e-06
-5.07393224868124e-06
3.13108015045716e-05
5.31197785109441e-05
4.2408307427422e-05
1.20250835101495e-05
-8.04636128019402e-07
5.92955596257983e-05
6.60362639245423e-06
3.71607311512183e-05
2.90363218241341e-05
5.58783086149173e-05
9.16763576942832e-05
8.65613097136689e-05
6.19253667269537e-05
6.2379507859183e-05
7.73743272238102e-05
9.24239492393699e-05
6.9258240913479e-05
4.70060974633085e-05
-8.378391629476e-06
0.000101221383192059
4.8081733009982e-05
2.4864492976574e-05
8.32010132716968e-05
6.91395003508738e-05
2.9019164254384e-05
5.09056383878239e-05
0.000114679599278076
7.34727662492755e-05
5.05520929629658e-05
4.92568664810104e-05
8.85328665659926e-05
0.000111180622768066
5.63651843451928e-05
5.46198566095659e-05
4.82173403947024e-05
3.95791743512658e-05
5.79218710633472e-05
3.58866638331277e-05
1.4934583609286e-05
7.06659593367895e-05
4.53962979387951e-05
5.05359185261991e-05
0.000101022205027354
7.48443082538864e-05
1.31432424536512e-05
8.61874196543154e-05
7.25418408856931e-05
2.7141751239622e-05
3.61812594557917e-05
5.58666095507723e-05
5.57271951085187e-05
-1.77956243333403e-05
2.74842151961666e-05
5.7846237476537e-05
3.4260955770072e-05
4.93105059167854e-05
5.34837964763069e-05
6.05193634335386e-05
7.29786534297889e-05
5.78034349882102e-05
4.31232372844579e-05
4.25923012842999e-05
6.28914284706762e-05
5.78812664590108e-05
4.22989280141313e-05
7.9051941279883e-06
1.97066962335898e-05
9.46409821937385e-05
5.5373840722728e-05
0.000116366170850366
9.16235844243052e-05
9.17341819870805e-05
3.3795209190409e-05
-1.89150545984221e-06
2.95541913728835e-05
4.31625040197568e-05
5.46392203053533e-05
6.7976745184565e-05
6.62374981409928e-05
5.08745875304755e-05
7.08173307463938e-05
3.42463443618918e-05
3.44003445943752e-05
2.7665739754924e-05
-1.69586129766278e-05
9.24796287221297e-05
3.44927857876031e-05
8.36797127011726e-05
8.29333170318052e-05
5.97033959402956e-05
3.54010791391397e-05
6.12416561940001e-05
8.87197256715711e-05
-3.92384068805106e-06
5.21746577586531e-05
9.86173660256114e-05
0.000101370481453611
6.34971240160668e-05
3.29428353264504e-05
3.60431639615314e-05
7.2229384506826e-05
0.000113519161337664
6.37438692403266e-05
3.57145600013417e-05
4.71077836738244e-05
7.81911504142125e-05
6.48494050771276e-05
6.6108018868254e-05
5.67432419238152e-06
4.76240257280089e-05
3.34451226848501e-05
4.12129563630308e-05
3.97353918040189e-05
5.15917872099465e-05
2.82932963529261e-05
7.10499476189221e-05
8.32248177047939e-05
4.91630017712517e-05
9.74650098960658e-05
0.000100522738311515
-1.3629069452546e-05
8.24956207997374e-05
6.99149796879293e-05
5.61779039081971e-05
2.14485099276122e-05
4.04046784556319e-05
5.12034503268467e-05
4.28693234860358e-05
2.20411661756395e-05
3.01226973725488e-05
-3.77686373529829e-05
8.53104847965944e-05
2.20269363202873e-05
8.10094347100834e-05
1.94326673577752e-05
4.653107950623e-05
2.4643651392292e-05
3.3093986163575e-05
6.78723268372053e-06
5.15039613090211e-05
1.86450912468834e-05
7.21324174703579e-05
5.30914730438012e-05
5.71954134302701e-05
9.15019794459759e-05
5.87301390180803e-05
7.86198091308965e-05
5.66223823944616e-05
2.20791453996411e-05
4.56431861027008e-05
9.59698230241294e-05
6.39454620827581e-05
9.4612349128295e-05
1.17777326276815e-05
4.10539779815494e-05
8.29716697904415e-05
0.000105654205485484
7.09686593714047e-05
2.21629561069724e-05
3.320152756877e-05
0.00011578055329911
0.000126588479745796
0.000108564227564436
3.5529853552132e-06
3.60359875254411e-05
2.66094884851357e-05
3.19501202249016e-05
8.14277828592358e-05
5.85683517109268e-05
3.91019503498345e-05
3.49487097092533e-05
-8.07861861969827e-07
9.74438196045495e-05
6.42815946500474e-05
-3.00756652153053e-05
6.17819880521667e-05
9.7366706548603e-05
1.02548381814403e-05
6.92754775702704e-05
6.92246078013002e-05
-4.02847674524255e-05
8.64760330023809e-05
5.15409586858831e-05
6.73550430495219e-05
6.74156569812071e-05
2.39570204207642e-05
3.18491814494982e-05
8.85812181156169e-05
-8.89888854681984e-06
4.23149068402918e-05
5.15084386831078e-05
5.63198552961479e-05
4.05179287811617e-05
5.79121386661818e-05
3.52845124418272e-05
-4.77692859163599e-06
7.20658751244886e-05
2.08044935575081e-05
6.40097146804809e-05
0.000108703180445527
3.36647462314327e-05
2.32811684682522e-05
7.89535613052462e-05
0.000114932770389134
5.29192122623643e-05
7.3045386051635e-05
0.000104576384019983
9.63489303767726e-05
3.5530545941807e-05
6.96598026895674e-05
5.46797098053572e-05
6.29815139480924e-05
6.01148734884256e-05
4.93619794549764e-05
7.32103584449199e-05
0.000114959307296716
2.49677651916866e-05
-3.10467805237958e-05
6.88035606981526e-05
3.03690599384984e-05
5.65126001518586e-05
7.81063252739185e-05
6.76170817315431e-05
1.97459021212929e-05
3.96883624508863e-05
5.57542434159558e-05
4.12016602710457e-05
8.40652240745408e-05
3.34697162118725e-05
1.01942103614736e-05
1.82124803392853e-05
2.52157021260908e-05
6.71101701747056e-05
3.40838488862196e-06
2.78409064034384e-05
7.58122385537394e-06
9.33606025570457e-05
9.23495313255e-05
7.95501134984138e-05
4.23956379181241e-05
9.07547918750349e-05
4.52857146112567e-05
1.34116281400669e-05
7.03561118199299e-05
9.87782673194247e-05
0.000100070661830631
9.91860017401394e-05
5.22404352337232e-05
5.70659222001144e-06
7.40036341100234e-05
4.71710387399249e-05
6.26996132798374e-05
1.64987994104894e-05
7.90573255170184e-05
3.33819191506129e-05
2.13769030004624e-05
9.1543197420083e-05
9.0500322677913e-05
4.53617424555353e-06
3.85886270640403e-05
3.66043073636363e-05
7.10919278594929e-05
6.04550399291896e-05
4.52276365768507e-06
4.36525668067267e-05
4.90570026735093e-05
-3.64976452904193e-06
0.000104906708062871
4.10119901357424e-05
4.25842008970632e-05
6.02205995430506e-05
4.01654302548486e-05
0.000103634632536686
2.52996334765761e-05
5.71117570542854e-05
0.00010648375456756
1.97048436272244e-05
-9.32819342668525e-06
8.15811003836147e-05
4.82584152607718e-05
5.59972148180666e-05
4.68054626922644e-05
-2.78667418412253e-06
0.000119050686540783
7.85981607226669e-05
7.84272746337849e-05
0.000104728646506117
6.26004312771284e-05
3.97980703045303e-05
4.9082865895031e-05
9.41239333328988e-05
7.98196521827735e-05
5.71771549746747e-05
0.000101049819583253
-1.6554481072909e-05
-3.09462092572444e-05
9.6202203121967e-06
6.63352405802777e-05
7.55851319055716e-05
2.85769779459742e-05
1.24306598342674e-05
2.75430304576441e-05
8.40991316994571e-05
4.47384834908041e-05
7.29252054170919e-05
3.69125285631992e-05
0.000106379725523383
7.61231192823521e-05
7.09723331926305e-05
4.08512281782738e-05
4.58381403766646e-06
7.56140518555162e-05
8.15493652684061e-05
3.65446108542948e-05
4.79774241145648e-05
4.11269481481389e-05
7.38258700888235e-05
6.40563477328261e-05
0.000140551548186951
3.66368423944016e-05
7.02958049384907e-05
6.56953419212162e-06
6.01992697119607e-05
4.90891068942922e-05
8.13836432359993e-05
6.05571052241857e-05
6.10015660484226e-05
-1.2995679485822e-05
3.75955528972407e-05
0.00010369949603433
8.53285603678122e-05
8.99486094395512e-05
2.44112929504885e-05
7.3380205542498e-05
2.1460070318193e-05
1.32038897641511e-05
9.66096213108845e-05
5.394152366303e-05
6.66136858603547e-06
8.10866854097718e-05
6.93126876641641e-05
0.000108155680653741
9.84621189310808e-05
-4.4132978998973e-06
6.58581659185214e-05
1.28606978539872e-05
4.27329564991548e-05
6.39106046553852e-05
5.6885369049206e-05
4.96875436947528e-05
5.6567176524385e-05
5.09812513512534e-05
8.61745273412016e-05
7.52299456677523e-05
7.62259631113014e-05
1.94871734904413e-05
6.93490104026432e-05
9.09562712248118e-05
-1.81087606031694e-06
9.01884594482146e-05
2.63807270636845e-05
2.00902790452956e-05
7.09027637284165e-05
3.52652034963798e-05
1.69614013184173e-05
4.20472391507318e-05
4.16957528251247e-05
8.16263116496592e-05
0.000106366157762292
7.10538869562568e-05
2.81079329507478e-05
3.49591706286074e-05
3.10069803182341e-05
4.61347904317031e-05
3.37224748335181e-05
5.82164812824368e-05
8.43703422337826e-05
6.55077033723762e-05
0.000106338316741334
9.40918918587524e-05
6.56249869302177e-05
2.96261691976945e-05
3.13921733933988e-06
9.5030315981416e-06
3.78590607916339e-05
2.96929198591052e-05
0.000104431619809905
2.80076351555588e-05
0.000111618434410361
9.60962996437085e-06
-2.46844793506562e-06
8.47363567921145e-05
8.39780703650484e-05
6.26507743359253e-05
7.63313906571938e-05
4.3210661704064e-06
0.000122986854230234
7.05635552991169e-05
4.22592396469427e-05
6.83728495398342e-05
8.1212850464439e-05
3.46364007265523e-05
6.09807677188516e-05
4.14084595818202e-05
8.29727308513937e-05
5.63734080824002e-05
4.2888860679769e-05
4.29029709013851e-05
3.73404541402271e-05
7.66785883516543e-05
-3.86153295521185e-06
7.44059965176478e-05
8.70450387465503e-05
2.11341897703954e-05
5.83976722865866e-05
7.88509815423351e-05
2.11450763435674e-05
-2.85387199946334e-05
3.14601402310106e-05
9.66654833250115e-06
2.38210138966591e-05
1.03771369288246e-05
7.88961999693285e-05
2.66546737153561e-05
5.61376338388894e-05
4.72560151987668e-05
0.000114669782644478
9.79772871083626e-05
4.01149903903054e-05
9.03023045429587e-05
5.99308720216743e-05
0.000108388977713277
8.87816938294128e-05
8.03998052500946e-05
7.6067773522337e-05
3.50377390391366e-05
4.02953954304812e-05
0.00011799653001391
6.86543841171091e-05
4.29513073373227e-05
6.43930825103749e-05
6.33881656829054e-05
5.34712205930523e-05
4.67330070117741e-05
7.83814707561051e-05
6.48999468467748e-06
-2.03308279913437e-05
4.13513334864484e-05
7.46511554019276e-05
0.00010732369256916
6.08005828751691e-05
8.04306521756317e-05
0.000101248943730473
4.35981134699227e-05
2.52316003138793e-05
7.06408504698147e-05
6.90964197871342e-05
8.65857615760539e-06
9.50181260977806e-05
7.39355037124357e-05
5.70455524956775e-05
6.68768175113228e-05
5.24970717936815e-05
9.05030632913117e-05
8.23467252241841e-05
5.54357426424615e-05
5.04030024594785e-05
2.14421395362852e-05
4.17198948563265e-05
1.11170942223379e-05
9.5647815881149e-05
4.24035746628085e-05
5.66356953494029e-05
9.5897576216201e-05
9.3114749777705e-05
5.52830446717875e-05
9.40567770742937e-05
0.000109127438381272
0.000123158108409849
7.62913052571302e-05
4.32490167460212e-05
7.016933212939e-05
2.33864081836444e-05
5.82525237252826e-05
4.48055819742129e-05
4.18609703677025e-05
0.000109190767227891
8.6284513706775e-05
6.66963019682325e-05
6.54111458514224e-05
3.88851417771081e-05
7.40336156256383e-05
8.42697406963632e-05
7.78413962409297e-05
2.17550930371744e-05
7.26567709801064e-05
5.42526825216161e-05
6.12004212895688e-05
8.91842978547703e-05
9.54194865295745e-05
9.12653877552196e-05
7.50591491676504e-05
5.43941191247837e-05
3.95518057024107e-05
2.58425353674078e-05
1.08986183389957e-05
2.35291214092465e-05
2.94213563514076e-05
0.000121330227150918
7.35735907037205e-05
4.21950315935212e-05
8.0684462686799e-05
2.25545607063419e-05
6.66444442373975e-05
6.36811896400508e-05
6.38671405984001e-05
4.80276811055558e-05
1.75920603092426e-05
0.000132475624508637
1.38518563745328e-05
0.00011352545314073
4.10225082427997e-05
7.26488808073851e-05
0.000111718444773239
7.78973125361256e-05
4.36757472003373e-05
4.15158651782216e-05
8.29686935980643e-05
0.000121333931887854
9.70757571939715e-05
2.95209532341798e-05
4.00857227255018e-05
6.67983243814754e-05
8.39154920717786e-05
7.36638017188996e-05
5.07080870707349e-05
5.66328658971403e-05
1.11684604561062e-05
4.1137030917925e-05
1.64636760533931e-05
3.02472607798319e-05
0.000105599564138311
4.4375113495382e-05
8.46868130673872e-05
0.000100889242727866
1.14909280689487e-05
4.97637835591881e-05
3.24256410480653e-05
5.34786052025258e-05
4.06746270791847e-05
3.87766104461703e-05
3.75040518849458e-05
9.3260680571321e-05
6.78363417958485e-05
4.84119653792074e-05
0.000114013363725743
1.93520267093812e-05
9.76071107947177e-05
5.21379048944254e-05
4.73967938493955e-05
6.12486704629896e-05
1.5078438509198e-05
2.80280188327505e-05
3.47555015638149e-05
3.77672118233018e-05
7.38090180486622e-05
3.45181768412034e-05
8.39208777663897e-05
9.04290880499308e-05
0.000103716983372316
1.73878539555069e-06
3.94163193082049e-05
2.66155698846929e-05
2.51559955014522e-05
7.36038432245324e-05
4.4098285928297e-05
2.27506078523684e-05
0.000133163442282389
5.48552505303546e-05
4.56946656658465e-05
4.42689165481685e-05
5.22562863994331e-05
7.36440079526583e-06
5.88343495684066e-05
5.30688675019139e-05
5.86469057857134e-05
5.38924947089148e-05
-8.45831050088993e-06
3.76018855833784e-05
3.46373585719575e-05
0.000105502110202597
1.34999800193892e-05
6.45976221770292e-05
8.476318372271e-06
6.34856724647913e-05
2.38576959110031e-05
3.03372341961352e-05
5.88425403302678e-05
6.71058922703467e-05
8.56718091073079e-05
7.55892263739447e-05
9.31094027516795e-05
2.62152103025499e-05
4.24973147047934e-05
0.000102402576625712
4.31221908789797e-05
4.25770624308437e-05
2.11127228839082e-05
6.88495762040864e-05
6.67292263030951e-05
2.14617152626252e-05
1.8726656987789e-05
8.3360042847937e-05
8.19721252090786e-05
2.59843683860263e-05
3.92614606308249e-05
7.57681585155433e-05
8.29347976309853e-05
1.28044790874933e-05
-7.41912656641554e-06
4.48391374018741e-05
4.75038429605393e-05
7.11793937136238e-05
5.68800141093876e-05
7.55772933818767e-05
3.25822563053103e-05
4.51069421671601e-05
1.92960365271119e-05
4.92490942308671e-05
2.07185805332104e-05
4.48749298588769e-05
2.94559374227326e-05
2.84886695715924e-05
7.02414011414012e-05
8.11513632491469e-05
4.74880916750683e-05
1.46531531514694e-05
6.26938666040923e-05
0.000111387023844816
3.01725789679749e-05
7.31038014456642e-05
2.71306300704721e-05
3.72395211744838e-05
0.000101444000848826
4.11826647946845e-05
5.13462541688323e-05
9.60019680695754e-05
8.24214912836707e-05
4.64071157299046e-05
4.16407277513863e-07
8.80096839952543e-05
5.95828795985762e-05
4.32448892606325e-05
5.25280978651176e-05
9.81410184192713e-05
4.94497088897379e-05
-2.00602699626233e-05
7.97595478002372e-05
7.61297202227026e-05
3.56222105955466e-05
0.000122029200274657
5.97418620208668e-05
6.72811845043698e-05
3.66527837640138e-05
9.14740964440919e-05
4.54669757498321e-05
2.03325576267028e-05
5.99828638654003e-05
8.47358257356266e-05
3.78330098802633e-05
4.86527513337516e-05
6.41005250972803e-05
0.000106467517618288
2.84657554783914e-05
4.91872342502811e-05
7.65635356481241e-05
0.00011132756256412
4.20102011448282e-05
4.7929458800694e-05
2.64471290384072e-05
5.31602081115111e-05
5.06601756930889e-05
2.14700397499614e-05
5.4881755278976e-05
3.86483983946888e-05
7.19254376444288e-05
4.03109779539108e-05
8.05352187673958e-05
6.65297506209249e-05
0.000116103916218594
2.93877282399566e-05
3.36880570638928e-05
6.24043958972346e-05
4.32649357985892e-05
2.06445367912052e-05
2.3142538995021e-05
5.32578708794402e-05
5.15026974741511e-05
5.32548266730465e-05
2.30674909223837e-05
8.72723353414352e-05
7.06986776548649e-05
6.22613610715176e-05
3.32702009307682e-05
4.89900997219197e-05
1.51108021455744e-05
3.67146461149388e-05
-1.96860385177882e-06
3.50841988053634e-05
6.36611337841335e-05
5.71450473130965e-05
7.2599936524808e-05
8.04404651160802e-05
9.11746015861337e-05
8.08651642623274e-05
3.0026694512952e-05
1.722539744757e-05
6.18798150826308e-05
9.09499949769005e-06
3.55227532621479e-05
-1.95785788783412e-06
9.33863291585894e-05
8.64566783597786e-05
8.49504927662947e-05
4.20539403234568e-05
1.01304683358907e-05
6.78940392956261e-05
6.29152179888158e-05
6.39596911689713e-05
5.68494778245639e-05
5.75748004065241e-05
8.66691390369469e-05
-6.05232866984218e-06
5.07193672249486e-05
5.08806774181882e-05
9.22632152881938e-05
9.1198523045574e-05
0.000116120729271077
6.71899861603592e-05
5.4346114956747e-05
1.55920562851236e-05
6.10024197542412e-05
7.48444677901963e-05
4.2172122364169e-05
9.12347417027918e-05
3.97607218562243e-05
4.30927903880263e-05
6.78549952259591e-05
9.22430716318603e-05
5.75385495752237e-05
1.94515384221671e-05
7.0635552893733e-05
8.51604490145671e-05
5.39798462160636e-05
0.000119132858930685
7.564449085429e-05
2.59924613474565e-05
3.79666084892802e-05
3.10475076534165e-05
5.7090030976979e-06
4.8160074325358e-05
1.41185449214429e-05
9.24595127595226e-05
5.3459898376746e-05
2.03385271243279e-05
6.71448563054948e-05
0.000104823448888531
1.77055280674526e-05
9.74853217593498e-05
4.57878490003954e-05
5.45948533640799e-05
1.16733563035258e-05
3.89588334063794e-05
0.000106494672249772
2.86818992574025e-05
4.74541216191924e-05
7.19159129087526e-05
4.59704030594279e-05
3.15715339447864e-05
0.000115076694119618
5.58567134141858e-07
6.82377752163865e-05
5.57824634923576e-05
9.39556934027108e-05
1.02174229910878e-05
0.000103809492279459
5.09808863224429e-05
7.89352683339612e-05
2.05684083363753e-05
5.59468806173103e-05
3.93875856772998e-05
3.02002296118417e-05
6.05775376854005e-05
5.60814038573432e-05
0.000110944187842369
5.76334752470232e-05
5.65366017426617e-05
9.59787725041669e-05
4.99560758145779e-05
5.56921860866391e-05
4.732428804314e-05
6.82486423101698e-05
5.16430562487439e-05
9.17802099575936e-05
4.21337903259288e-05
4.29535669183565e-05
5.18204285139013e-05
5.62405871119728e-05
6.1624037804975e-05
6.73763319198175e-05
2.81347846102827e-06
3.36761533013383e-05
6.37847291058433e-05
9.74189406670055e-05
9.7253869096026e-06
3.19678272211814e-05
4.05835267873313e-05
5.7737942215593e-05
6.4178938325255e-05
1.55099820990306e-05
-3.18426144326412e-05
8.19127022652718e-05
8.00037480867602e-05
1.84124154991116e-05
0.000135064096803059
7.49824868264725e-05
6.01024066235136e-05
6.77144084261195e-05
8.02777280942508e-05
2.61733180630763e-05
0.000126358424895234
6.51320857249401e-05
4.28761772794346e-05
2.6040354508864e-05
3.50059009929999e-05
5.12864399758202e-05
1.44915857155226e-05
2.51190626920419e-05
5.92130572369723e-05
6.82284218668933e-05
4.87553213591051e-05
1.9065179576833e-05
0.000109786351586821
5.87030316112258e-05
4.26188883570963e-05
-1.34274722945318e-06
5.54392232772769e-05
6.99719144989725e-05
5.36374959012833e-05
6.63672720589051e-05
1.12225598849366e-05
8.29974340167756e-05
-1.44432910982348e-06
5.99371273515347e-05
2.56587382507443e-06
8.49199747459746e-05
4.93641429049463e-05
6.96711854124125e-05
5.92785941189644e-05
3.29905125549074e-05
3.61912004654534e-05
0.000106955615348364
7.56516597494973e-05
5.91500210847722e-05
8.26554164033365e-05
8.18316282020743e-05
5.11576184046232e-05
8.75316411501097e-05
2.01244934874142e-05
0.000113679806325847
4.12894358668185e-05
2.92831663336477e-05
6.45721145830186e-05
8.27202034767027e-05
5.67903317766488e-05
6.39560679726065e-05
0.000123613867537825
7.19404974954641e-05
7.98270282496922e-05
9.67408522797967e-05
0.000106003956038537
8.63313575631556e-05
0.000105809096100088
7.02887383850661e-05
7.13967317243473e-05
4.18710745228919e-05
3.31917785145024e-05
3.14790026897083e-05
4.20331316055696e-05
-2.84740997696139e-05
5.29226122789462e-05
9.85474357829462e-05
6.16502820659785e-05
1.71038032633464e-05
2.43219986865712e-05
8.84779478824988e-05
7.42174650127068e-05
7.93698074503108e-05
7.05472705445105e-05
6.99226954094534e-05
5.27426006596592e-05
3.87912468038828e-05
5.9609790989097e-05
4.28727488863e-05
2.80667233926145e-05
6.80074048930526e-05
4.08112999292926e-05
0.000106646587982207
4.60451079352247e-05
3.22891240217281e-05
1.34368781475726e-05
6.92087669883327e-05
2.53994142086868e-05
7.01362850075036e-05
8.33242660050303e-05
3.16237486473525e-05
3.46236697041758e-05
7.22462783749079e-05
7.86670295149643e-05
4.41122678449929e-05
5.38823994823398e-05
6.70071580168265e-05
7.33288589229904e-05
0.000113603595485169
2.88529728597741e-05
0.000115365901513984
6.74114880496791e-05
8.94561836759215e-05
6.70305789459765e-05
4.25525291517473e-05
9.13575068909139e-05
6.30854278940545e-05
5.6625660727052e-05
3.97670460579056e-05
7.5204581829636e-05
6.58649816793964e-05
-1.87513575090731e-06
1.67117858967586e-06
7.64154216686949e-05
3.84269771762941e-05
3.82757065877255e-05
4.51737419191367e-05
6.8610799732556e-05
7.50410778369764e-05
7.73224102885533e-05
9.40180343496935e-05
8.26302327870062e-05
0.000109310859788576
4.66282482782179e-05
3.06773273860984e-05
6.36160810124697e-05
5.89147920610013e-05
2.56229179314023e-05
6.49054276596405e-05
3.43642765516858e-05
7.35369346216775e-05
5.81294731631433e-05
6.25084751718401e-06
4.60693213981611e-05
8.04681996793127e-05
9.80051739858484e-05
9.16380554471715e-05
3.31230587232499e-05
6.00774592783584e-05
5.81287327111312e-05
5.19634206094547e-05
8.22945079074165e-05
7.64693331414819e-05
2.82552285093505e-05
4.13262085030342e-05
3.6148846752272e-05
4.61581356872347e-05
5.00254360063635e-05
0.00010928542458059
8.80338421983785e-05
4.30605996181941e-05
8.56247086788301e-05
6.15862026980547e-05
6.8889207558948e-05
9.20234695939436e-05
8.88682113332503e-05
5.96326526680756e-05
7.02760267030728e-05
5.17150044473559e-05
9.25113787847318e-05
3.3285536381e-05
8.68442716236889e-05
5.52756889058213e-05
5.03787358535533e-05
0.000107942549726495
6.20517653292744e-05
4.78893966247747e-05
8.92265583287066e-05
4.81673606181472e-05
1.25327067380661e-05
3.62271589960469e-05
-1.5043094864483e-05
4.27883407817116e-05
2.62911338591262e-05
7.08976946704832e-05
4.06367736003009e-05
4.81488018169154e-05
6.25071509921505e-05
3.87445487212534e-05
5.06917022158072e-05
2.79658028034909e-05
4.42426166387951e-05
4.71218380822687e-05
9.31727173440812e-05
6.02341201346608e-05
9.37931827035192e-06
7.50975974339134e-05
6.8246057451616e-05
8.34101312473338e-06
5.69680891055037e-05
5.52898058183617e-05
9.95008185840142e-05
5.20237781285651e-05
3.53274919581868e-05
5.98155024136662e-05
8.93397705970281e-05
3.9408848103173e-05
8.30785406754864e-05
2.99030201255121e-05
5.42790187861696e-05
5.24320197972123e-05
-9.09105014583938e-06
0.000100979746643139
1.09446851676133e-05
-5.40432312190679e-06
5.08703666198681e-05
-1.44164924807799e-05
4.62821083813294e-05
1.73284451150086e-05
1.51871792223192e-05
1.91829758112915e-05
8.37288125484275e-06
8.81614634600198e-05
8.46967623629051e-06
4.22797122033421e-05
8.42758665255167e-05
1.49133103193407e-05
6.86358490590875e-05
7.79608377368271e-05
7.81048821586963e-05
6.64131562587187e-05
3.43196420857453e-05
3.97435053695429e-05
9.95318633238839e-05
5.48047834202023e-05
5.19698370380805e-05
-4.46646807924335e-06
5.79021637945303e-05
2.15374823575635e-05
4.35366773793942e-05
4.75551725428398e-05
0.000116405624371146
4.6610914363729e-05
3.99196992679327e-05
3.63653893142719e-05
4.33239039723558e-05
7.48865567681154e-05
3.20147223010075e-05
6.63421899798721e-05
4.1444457829772e-05
2.3885298641625e-05
7.24298833215741e-05
3.65759684572549e-05
6.19515170899519e-05
4.96440232251944e-05
7.50963239810341e-05
5.98674214742591e-05
9.76630152063009e-05
1.65463080112722e-05
5.05943156296459e-05
3.99591563936338e-05
7.83607861273241e-05
6.41513533668279e-05
1.88019247615103e-05
7.82684976779627e-05
6.80643878642894e-05
9.26899943181871e-05
7.45559138958122e-05
-1.12152444671071e-07
9.33846859615955e-05
3.14495711739971e-05
1.76391015419255e-05
4.78430375270782e-05
8.80091147915407e-05
4.93811568592489e-05
5.83205667833721e-05
4.75144646023293e-05
-1.28690046075509e-05
6.72863576612142e-06
1.31706124675788e-05
3.14851348259884e-05
3.18656069103439e-05
5.29622428256096e-05
8.44620202633293e-05
5.6845833691166e-05
6.25776292849499e-05
0.000100436608442515
9.66962928213423e-05
2.29056134429428e-05
4.79391567905501e-05
5.63420707455667e-05
6.47687815216314e-05
2.33248151858155e-05
6.46426580486007e-05
9.01126406793849e-05
7.96913248278646e-05
7.96171166040267e-05
4.38607485779579e-05
3.60973150964986e-05
7.128421397157e-05
1.97876407116358e-05
2.7297547124425e-05
0.000142604822939457
6.62776429921369e-05
4.31849741863654e-05
7.60142844868086e-05
9.84441671682571e-05
7.80899137676646e-06
3.56786191829911e-05
3.88457619129445e-05
6.09488632046243e-05
8.80973391063786e-05
6.83016821767746e-06
2.64723579412594e-05
8.73805481997958e-05
9.10957091435111e-05
5.94121419640122e-05
2.79313145337357e-05
6.11830508455619e-05
2.4776680063131e-05
0.000101111003126247
2.28725226268003e-05
4.25945384614227e-05
9.63140495743267e-05
1.04724865643797e-05
2.82399420066944e-05
4.82038860379297e-05
9.20487633404416e-05
6.64685533159046e-05
5.58693347983744e-05
7.22790070810662e-05
5.60159010594941e-05
9.61226351789683e-05
7.71496773421576e-05
2.57733085863695e-05
0.000125048006473366
9.58080561343302e-05
9.26678946487854e-05
5.17195362937519e-05
8.90011477711282e-05
7.38646906010723e-05
-1.68818911548427e-06
7.42110258974462e-05
3.50807481732659e-05
0.000103367858770238
5.37923879594084e-06
3.55990234024759e-05
4.45620373491444e-05
8.65518350451248e-05
5.79063479961268e-05
2.88958302363916e-05
3.02986961771278e-05
4.45217635795204e-05
7.38377996672778e-05
4.05004444499132e-05
8.18445403263787e-05
6.68384569795431e-05
-4.69581547356912e-06
8.26636923904542e-05
4.35079709783613e-05
2.13015954728204e-05
3.37740053525109e-05
5.86102592981504e-05
8.19324876647233e-05
4.02599806452565e-05
0.000100543163300135
2.2837008797501e-05
1.77272181337841e-05
-1.9741078857439e-06
0.000104945331798264
4.22000029199333e-05
3.24691661829211e-05
7.05755250466531e-05
7.44164236030053e-05
5.81151223066754e-05
5.71509662760383e-05
6.71561923801817e-05
9.42144868883433e-05
6.14031929137706e-05
5.21492418893769e-05
4.59283057668255e-05
4.04776571640164e-05
3.97731698729727e-05
9.04976149748589e-05
6.66029037418084e-05
7.8204044834051e-05
9.16976789271091e-05
0.000113763255226298
7.97397739439421e-06
4.13712811446429e-05
4.39817191131856e-05
5.77025046833193e-05
4.63940021897476e-05
5.0963202107446e-05
4.30609645055845e-05
4.98819848239731e-05
3.86706759758862e-05
5.17214415384173e-05
-4.61393476515005e-05
6.19160093624271e-05
3.28062155484163e-05
3.22036510293382e-05
7.58701206759175e-05
8.16953271584964e-05
5.99410864466376e-05
8.24969061169555e-05
5.68656301846719e-05
4.75343636383183e-05
8.74030080840475e-05
6.71107545280556e-05
8.86023790517143e-05
2.59751994894389e-05
0.000116850385494962
3.19466123601402e-07
-2.47297374220038e-05
8.04409846774268e-05
-3.34651185609114e-05
5.73026911883296e-05
2.42255558058146e-05
2.71697402710776e-05
1.95261557722e-05
-2.92374794404046e-05
4.84425002570195e-05
5.02484894740782e-05
4.75878830194747e-05
2.22453285221359e-05
2.14675111671307e-05
3.19317360710057e-06
0.000103371393708129
5.02812894797129e-05
2.77409296253826e-05
8.29759916883856e-05
3.15551472256793e-05
4.76622177340911e-05
1.53704672627399e-05
-2.1419228617439e-05
2.26651688141133e-05
4.40723282015199e-06
5.22977516030473e-05
4.88266684101709e-05
8.78598928429932e-05
7.42524870641742e-05
5.41323313514086e-05
9.63289705928594e-05
2.87705057659997e-05
1.65035579306092e-05
3.63423194389654e-05
5.37563166414545e-05
5.69547030180037e-05
6.73620966400578e-05
0.000101846696577177
9.49108853198502e-05
6.25656928991189e-05
1.74630186317624e-05
5.51186936087097e-05
4.99319184813865e-05
5.84923697402778e-05
2.0842416714333e-05
8.51310706356475e-05
5.39814124291417e-05
4.25943273289044e-05
3.27651266456769e-05
6.17698902384211e-05
7.1745588995666e-05
9.92122160774541e-05
-1.90657369347383e-05
5.91003310938854e-05
1.44969742784055e-05
5.41096068264357e-05
9.60041587159415e-05
4.37386019172578e-05
4.58752757361165e-05
3.44034126743253e-05
8.02255346118879e-05
5.43580723800366e-05
9.49384375767749e-05
0.000118480737081987
8.48480592324728e-05
8.63842389328985e-05
7.3506673199208e-05
6.68457872508657e-05
7.83048635844114e-05
3.23367013438285e-05
5.39349785568492e-05
9.63991253454013e-05
5.25796079561138e-05
6.65446302271548e-05
7.94826341258159e-05
1.47387887097729e-05
6.92103825851783e-05
5.33813103973746e-05
7.01535935607996e-05
7.26231957355664e-05
8.75527886639346e-05
3.45593438434346e-05
5.40791707626929e-05
9.26140502192547e-05
5.74042497518931e-05
7.66266414399188e-05
1.1197598030473e-05
7.38253435565866e-05
6.72979147932093e-05
0.000104459566373754
5.3065870161499e-05
3.826876429045e-05
-1.79030053370127e-05
2.31248383501236e-05
5.04786970885059e-05
3.81106780795072e-06
4.55114276317959e-05
6.87159608884193e-05
4.66618524469584e-05
7.89751752977645e-05
3.88605893261334e-05
1.50887802776328e-05
3.16015325492911e-05
0.00011013766500373
2.79941350592705e-05
1.35739504006563e-05
3.31507728483535e-05
2.79794166910139e-05
4.01539977646457e-05
7.91925548832587e-05
0.000117141656690572
6.26027440893744e-05
1.83030520197158e-05
5.58047766284195e-05
-4.27214804174655e-06
3.19192760780889e-05
3.37322594082218e-05
7.14386536811698e-05
7.4986570549432e-05
7.72641762999629e-05
1.92439539123127e-05
4.20623249127289e-05
6.75085499321193e-05
5.70387778081631e-05
5.3458735306831e-05
2.58263386893556e-05
-3.16337237160153e-06
2.88779609225786e-05
8.99636691336868e-05
4.66102768023587e-05
5.08658596012473e-05
2.64065145169687e-05
0.000116707579692539
6.31110892273389e-05
5.88849482325464e-05
9.53061277414569e-05
5.49889263688695e-05
3.01464318132468e-05
5.26874868410973e-05
9.74503627963244e-05
2.36979419085826e-05
8.24594243143168e-05
5.7350226704871e-05
5.2265374941698e-05
6.72531460891535e-05
0.000148924267683822
6.08720481824244e-05
5.42650826343638e-05
9.19532575308956e-05
0.000113547551854533
5.53139766898669e-05
3.10355535314624e-05
4.9598570672988e-05
4.03104862853648e-05
5.22719212521212e-05
7.94536872907297e-05
7.04926217447196e-05
4.92904913049118e-05
3.71700142734733e-05
1.01192232095733e-06
2.16887273923534e-05
7.25514522623729e-05
8.19787355965133e-05
4.77386050966083e-05
6.82773065913253e-05
6.02464988699176e-05
9.29196924585463e-05
8.65257845616131e-05
6.61214321123247e-05
3.96067284278623e-05
2.89848500535956e-05
5.19795288674047e-05
1.7144348226311e-05
8.82622760952824e-05
5.90166973446523e-05
4.38121838105082e-05
4.63808505325599e-05
0.000115263629433666
-1.53859829297417e-05
6.40393229163729e-05
5.53697977835724e-05
6.5278242255793e-05
3.13377427219969e-05
3.60769410615937e-05
0.000133911824882335
7.10461746106656e-05
2.89806766948431e-05
5.35095246781371e-05
2.17213211754757e-05
8.10629676303107e-06
-1.61503472850167e-05
3.81837678429985e-05
0.000113254179210383
0.000116408174832298
0.000101476910972371
9.02378310604466e-05
9.83659688997864e-05
7.04321135030909e-05
2.88591744354289e-05
7.48898429440111e-05
3.41457702675752e-05
4.65859977941138e-05
4.97252111019101e-05
2.46020882923015e-05
6.32793310362412e-07
0.00011212040218597
6.84725009759794e-05
0.000132541772435615
9.31622091813533e-05
8.61570581432935e-05
5.92290730363515e-05
4.90460473115358e-05
4.00474296747411e-05
0.0001002487008195
0.000118827424922981
0.000105546045453012
6.98363709892592e-05
7.44354128363044e-05
4.4209574773844e-05
4.22698024605632e-05
8.55196832020054e-05
0.000106247047629202
8.78907885934715e-05
4.07464231066656e-05
0.000109880146016536
6.47500477147093e-05
9.68734900853256e-06
8.31527906328436e-05
-2.56563651500677e-05
0.000124056367689394
9.83303493843073e-05
-7.80907737813849e-06
6.82274905627744e-05
8.35756666407943e-05
0.000100959202645815
3.64546167905539e-05
1.32237204871913e-05
-1.00048706348629e-05
5.94772579818782e-05
5.94740248417861e-05
4.56308754728649e-05
6.32232346594385e-05
8.11640545803859e-05
7.7455375658401e-05
5.72804432584377e-05
0.000101964628759892
5.19110779619403e-05
6.18714480011657e-05
6.19231120855951e-05
6.50939571748818e-05
3.1159867248846e-05
7.31510132128624e-05
4.92408538287022e-05
7.41847262278957e-05
6.91642785715026e-05
8.78333141346612e-05
8.56197416725283e-05
5.65883419751958e-05
-2.58999326635808e-05
1.36304995417431e-05
7.83835822350393e-06
3.60248908630404e-05
6.0472879576729e-05
-4.42128759128936e-07
5.05120352394636e-05
3.64475938030999e-05
6.47080398751783e-05
9.40733872555189e-05
5.82723423802841e-05
8.51445418841637e-05
4.70819724312378e-05
5.06365043220677e-05
8.09631237931668e-05
2.89766817131443e-05
7.84564738209862e-05
1.50790141708043e-05
0.000106403664999777
7.01745327781498e-05
8.59007102890031e-05
1.72928806510271e-05
0.000103554365637414
0.000102119211378797
4.03696991703451e-05
6.3436568315134e-05
-6.82855886938556e-06
7.48885581176134e-05
3.03933965596023e-05
0.00010858003495845
3.90984261416311e-05
6.04272437973768e-05
1.47755470288608e-05
4.73636659942648e-05
9.70335706303812e-05
8.82147804448339e-05
4.50878428440984e-05
4.78290799311276e-05
2.46925703214311e-05
4.47314604573442e-05
7.45736751545272e-05
3.51194330323151e-05
-6.27800817477446e-06
6.43776932501731e-05
6.22083419687011e-05
3.73339210906221e-06
7.44178933052056e-05
3.82253669941447e-05
6.75669623681718e-05
4.33146281538671e-05
5.91168769039723e-05
6.71262448049657e-05
4.75571785993898e-05
6.35932711319522e-05
0.000138727371411485
7.59064306845333e-05
5.83735620299401e-05
8.65656926638357e-05
1.31115704739592e-05
3.50451688497324e-05
7.95403426994644e-05
8.06468691616772e-05
6.21397206842679e-05
7.72042851813931e-05
0.000125447829930217
8.09906602907544e-05
0.000111554713417279
5.83283296800376e-05
3.12438579390328e-05
5.8248326394139e-05
2.29594072620859e-05
6.32256129520958e-05
4.65871386705734e-05
5.01414240562116e-05
0.000102128721640814
3.49275521076088e-05
2.01159007085211e-05
5.25193750299904e-05
5.13327988274858e-06
3.45767095925736e-05
5.4545641890313e-05
0.000101663946252507
6.37252882348053e-05
6.73422115492492e-05
4.67051927490699e-05
3.5704608016183e-05
7.40248134221987e-05
3.08127399536391e-05
6.39051683877117e-05
3.84954906392936e-05
4.82702698282877e-05
6.03411548850818e-05
0.000108266532386478
4.85937335117546e-05
1.94435554085829e-05
9.9755002058998e-05
6.16850394322418e-05
-4.63372076095464e-07
2.3244413116556e-05
-2.17805689610477e-05
7.29822156440361e-05
5.01464355743218e-05
6.38659311412855e-05
7.19538653181049e-05
2.66721539971898e-05
9.09579212137225e-05
5.87870444876529e-05
7.46180176165798e-05
4.55500575414495e-05
1.99057077116922e-05
7.71513837114714e-05
3.99598148948727e-05
2.0037874721581e-05
6.7809260610634e-05
9.68976998959659e-05
4.78528482106685e-05
3.17557337736557e-05
5.38770340696409e-05
2.09905250613232e-05
5.13051593067437e-05
6.49504516719723e-05
2.39290599543883e-05
9.10740367892945e-05
3.42040016337224e-05
6.60761786787633e-07
8.69410925132676e-05
8.96473635096429e-05
0.000132900599371723
3.43037414878678e-05
9.04623777950142e-06
2.5214803664778e-05
3.70300398443032e-05
9.77777156880615e-05
2.2020706883487e-05
6.51358908273651e-05
6.22401824284087e-05
8.80695712907865e-06
5.60656482408772e-05
0.000124409584723513
0.000107018386982116
5.26327010746422e-06
6.32605866579549e-05
5.9832906195385e-06
4.2571378385881e-05
4.67646780102616e-05
1.18382381925802e-05
7.14253276674632e-05
5.46019315190366e-05
5.88024844333054e-06
5.42628386168869e-05
-3.26620011506064e-05
7.99484874959665e-05
6.41172837365489e-05
2.83181314357599e-05
7.11460378155397e-05
2.25267992779047e-05
4.16324980081817e-05
5.15240787331504e-05
3.20727936679123e-05
2.5252219087881e-05
-1.33100119905395e-07
6.66653432630918e-05
0.000103908477019697
6.47687978435175e-05
9.44679764609495e-05
0.000102944284575913
3.64452761945286e-05
8.91849508566647e-05
1.61375293792555e-05
1.03587920186101e-05
0.000104891928277664
3.89747452818603e-05
0.000115547654721971
4.24352304058088e-05
9.28789243101187e-05
0.00010361001167073
3.25393941550172e-05
9.38378760979547e-05
7.1894671781605e-05
1.37844070078927e-05
6.07569620915193e-05
3.68029528814326e-05
7.25961769905095e-05
6.3158444860847e-06
0.000123082453741991
5.74752768686487e-05
1.20105112861977e-05
4.7832135120425e-06
6.43180861659008e-05
6.23317606475433e-05
7.79561674448548e-05
9.16029304655598e-06
4.47661874160475e-05
6.67586765839858e-05
3.18576002328689e-05
2.2153442151273e-05
0.000122609935017885
3.09985907765702e-05
9.09793131875926e-05
7.94468213878214e-05
5.52014182410576e-05
6.38203605333899e-05
5.66519501510207e-05
5.34622138183357e-05
5.05516725207447e-05
0.000116001547173809
7.4141753369874e-05
5.25342697683024e-05
1.31560786587051e-05
5.70506878571999e-05
8.21458615940012e-05
8.50194014896316e-05
6.47550156323737e-05
9.16345759974694e-05
0.000106371210796219
4.41137825080976e-05
9.86623276677734e-05
9.08743920122474e-05
6.27793898309661e-05
8.06110782866348e-05
9.90766726914059e-05
4.23414009505752e-05
2.85215409128963e-05
3.96491415173908e-05
5.46403363876121e-05
5.50076715232644e-05
6.46250886873705e-05
5.06680643990241e-05
6.01865464667193e-05
5.38293127269145e-05
5.45577380167651e-05
1.41785263345806e-05
6.23728369041447e-05
9.79664557834547e-05
4.59955100041128e-05
4.68778133795342e-05
5.37313193985647e-05
4.06740655568146e-05
2.66531328795033e-05
7.70553732944233e-05
1.13209791707023e-05
9.03826227531353e-05
9.55828481238046e-05
6.40595430395062e-05
0.000110716115579206
1.76474418642532e-05
9.99778660227126e-05
3.63135306009852e-05
5.18901718482492e-05
7.82006714017965e-05
6.10898414238055e-05
5.50684472327012e-05
8.03982934302716e-05
5.86172715612961e-05
7.01451456789784e-05
7.20469476766335e-05
6.42629181327933e-05
4.36357446072535e-05
9.6998035194889e-06
1.88022581353776e-05
0.000121850158209869
6.02647681313571e-05
3.56297148112296e-05
6.42472224273801e-05
5.83057049289923e-05
4.42915593579971e-05
-9.60604758009332e-06
2.21514195659258e-05
4.74044876694446e-05
7.70632493844164e-05
4.57965973465453e-05
5.19492695887372e-05
-1.78817322926557e-05
4.48576788132736e-05
7.22640632666356e-05
6.04835348701551e-05
-2.54405246109785e-05
6.5687577066099e-05
8.62328446311695e-05
0.000117417970306467
7.98865563090985e-05
4.34697810527877e-05
-1.75323565273248e-06
3.7926307673775e-05
7.09617512504825e-05
6.9240344164937e-05
6.20175972957515e-05
0.000137247555417405
3.03801801748491e-05
3.28800851720064e-05
6.76341916282801e-05
5.14104892601791e-05
5.84600839095408e-05
2.85480603919837e-05
1.82551256027469e-06
0.000125325175718362
4.96539582365293e-05
4.12595578290508e-05
0.000118051340476513
8.03117771481397e-05
-4.62008721259982e-06
0.000101442340594242
8.57967632081583e-05
4.88703196448402e-05
8.09242406315201e-05
7.28479671576201e-05
6.29628040555239e-05
2.37900285528961e-05
4.04893442576421e-05
7.65643995617505e-05
4.38003488999899e-05
0.000127313256953361
3.05256373326181e-05
3.22932902902658e-06
7.32708039830855e-05
2.96322543052055e-05
6.44566101934658e-05
9.57553940737615e-05
5.53579743091605e-05
0.000104365014487682
0.000112262718255812
6.38508879981158e-05
9.01897577914328e-05
4.71523257467572e-05
0.000107209157011218
6.49030925030776e-05
9.02276043090674e-05
1.37031132960898e-05
5.28689679871699e-05
2.0828871791788e-05
3.56956528594797e-05
-2.32314853438444e-06
5.19023285331202e-05
0.000100500204683758
6.04366317611879e-05
7.52884366982055e-05
3.94185587158283e-05
8.45444291434452e-05
4.81815076450923e-05
2.90255508445352e-05
8.03518124571683e-05
1.49497635086421e-05
3.5555281362445e-05
7.78289281831242e-05
6.5186008674039e-05
5.02029968647763e-05
9.83615660049752e-06
9.24980458174543e-05
2.90892779867725e-06
2.52591285433697e-05
6.42864561894868e-05
8.53989994882968e-05
3.48299507845441e-05
6.52624491299684e-05
5.880814756291e-05
9.5404559012671e-05
8.6839020591251e-05
3.8220100858122e-05
8.71882095627703e-05
1.63635112308757e-05
6.08363905355841e-05
3.79402097433361e-05
7.28288305909064e-05
5.87763839133572e-05
4.40821926423282e-05
3.61614264457661e-05
6.78172005261886e-05
0.000109919314809107
8.65513838067774e-05
2.04812188455891e-05
6.07004531137513e-05
4.97023194150477e-05
3.42345949134279e-05
6.93520324603441e-05
3.20132195410914e-05
4.3346680861613e-05
4.03526700820975e-05
6.94080429028108e-05
3.21092103538788e-05
2.59471927370284e-05
6.2510127347747e-05
6.05169767265016e-05
0.000100532347191566
3.2739308563197e-05
2.43892113760733e-05
9.12396414811824e-05
9.11055174904734e-05
-6.9446157242907e-06
8.03125560777528e-05
9.02685507344076e-05
4.48443525514869e-05
7.58041972268982e-05
3.27633419758217e-05
8.92839970136941e-05
6.13620389110824e-06
6.7471114660206e-05
4.25627654469315e-05
7.94093946527547e-06
2.54600437990576e-05
7.4586908513947e-05
0.000105015886612993
0.000132813220743445
6.18904023099138e-05
0.000105147075733177
7.09426602614175e-05
6.68586809499203e-05
5.08461956527969e-05
3.54660389545553e-05
3.63067092633275e-05
4.67802448001829e-05
0.000109679727742766
9.06933639639891e-05
5.8969261713567e-05
7.16882517937648e-05
4.03253242909752e-05
4.83591973917023e-05
7.67708237374201e-05
6.03110089468513e-05
6.02601017685419e-05
9.16336370191559e-05
4.90264508425617e-05
3.73067462523406e-05
4.91805979030712e-05
4.50479249887925e-06
1.53927922808244e-05
0.000124475604853228
8.99332394792891e-06
5.28002867584551e-05
3.82171566537579e-05
-2.30844429120546e-05
7.48226042297699e-05
3.58412999155917e-05
5.78148161716602e-05
7.959777448062e-05
-2.01043874485325e-05
5.69203042885051e-05
4.08525949943521e-05
1.58594312776741e-05
6.70052672199018e-05
3.19604060810655e-05
2.79315569547493e-05
3.9098249142759e-05
-3.22876482390186e-05
8.84128118968008e-05
8.38845196156821e-05
6.4480833172275e-05
-5.08767219787358e-06
2.34763955508727e-05
1.29270789541722e-05
0.000148370444354754
0.000110041243826499
5.90281618972819e-05
0.000103564696242328
8.58889999391985e-08
2.62381862547558e-05
9.98030969606e-05
9.11665698055403e-05
8.91653008083102e-05
0.000150640453882274
9.90487477568089e-05
9.33418295174677e-05
7.28227282885264e-05
3.24019608065018e-05
2.15347877713221e-05
3.11340765345681e-05
-1.08451953392335e-05
8.40350014061984e-05
1.46060145063177e-05
1.99173365730087e-05
0.000111551257362657
7.22428110406729e-05
3.98339724488004e-05
4.236838058318e-05
6.29445596737694e-05
3.38020093469278e-05
5.81291048627626e-05
5.50959426203301e-05
3.86544887944125e-05
6.28357368846693e-05
1.99111409440524e-05
7.02579155299514e-05
8.53473417385046e-05
5.35909897392478e-06
6.25307126619806e-05
9.15606379446606e-05
1.61431906581585e-05
5.59920255073724e-05
1.65161055078723e-05
6.43223134360837e-05
1.77418729772273e-05
8.11592354086161e-05
2.29726483196608e-05
4.37955081050556e-05
9.67377532019209e-05
4.78615977589014e-05
5.32392945441156e-05
4.62029549351961e-05
6.80364753238287e-06
-3.44776810728273e-07
0.000111975496948736
4.26158442151039e-05
1.80794459224165e-05
5.90130389457009e-05
3.03276225434632e-05
8.67149972500855e-05
6.06616927545806e-08
0.000121705628087571
1.97664596580015e-05
4.17126939010308e-05
4.26595006587229e-05
0.000120667002883939
7.85748108223726e-05
4.17339973455526e-05
2.4595400045543e-05
7.9771323064218e-05
3.07168514918375e-05
-2.82549390575711e-06
2.71528562764509e-05
5.90603959810803e-05
2.27660186570115e-05
4.60452331200237e-05
8.05129434094342e-05
2.56297007633152e-05
7.80718329290086e-05
6.67197845671853e-05
7.97850412084271e-05
-5.73996895022962e-05
-1.01006805895509e-05
8.36520089036748e-05
8.19597371207477e-05
3.83670893835611e-05
7.65255428067287e-05
6.17377597975652e-06
6.36049151608369e-05
-2.15703448046286e-05
3.2222644672924e-05
3.52253940424334e-05
7.62200323714669e-05
0.000120440314531785
9.8717589085638e-06
0.000124794436808609
6.84147912687046e-05
5.15122110156803e-05
1.97738153209143e-05
6.29116604323789e-05
6.63243570415907e-05
1.55857630818457e-05
0.000119876657664993
6.7667367337977e-05
3.46469308337532e-05
3.14712720982226e-05
3.23901366789785e-05
7.57514331514971e-05
7.17994929877469e-06
5.00592807896836e-05
2.63332579508356e-05
0.000103850905704551
1.60467103267833e-05
8.04320681434798e-05
7.66311920739119e-05
0.000111808937464291
0.000111450413904378
8.50556845945252e-05
4.36540107668063e-05
5.79997383985955e-05
1.37708822581863e-05
3.30106590253568e-05
8.53134138923429e-05
1.28896707502656e-05
9.71176886583728e-05
7.74023616090282e-05
3.25317906860295e-07
3.72209295964888e-05
1.84211057250868e-05
0.000100998643750186
7.65278014384987e-05
8.06493993833894e-05
5.36373572780346e-05
7.87595513216235e-05
2.35410147601637e-05
5.37299662398705e-05
7.29072331228444e-05
7.28325590268469e-05
4.46620291502805e-05
9.50804996815533e-05
5.31558432440999e-05
1.19439010511518e-05
3.31213583488847e-05
7.38893148133679e-05
3.29620233616019e-05
8.44159784706048e-05
5.03794308288866e-05
4.00072373365031e-05
3.40928630475414e-05
6.9940677745837e-05
0.000100742071175614
4.99899728241363e-05
7.49600603060172e-05
8.2201292339038e-05
-1.22532895979157e-05
9.91984775940898e-05
4.37792318554283e-05
5.41508143221754e-05
0.000106266828942427
2.03794988546596e-05
9.31392519624094e-05
7.57884337859868e-05
6.46271574018308e-05
8.28353332900406e-05
6.99420656655012e-05
7.76740518691898e-05
5.3159042040821e-05
5.7329479652436e-05
9.97753103257341e-05
-1.48506855791144e-05
3.04213023546295e-05
3.21161269697984e-05
8.54800983679004e-05
7.74034629939908e-05
5.91642892868562e-05
9.20874254767848e-05
7.17100103432154e-05
6.38229304693682e-05
5.93045403653095e-05
0.000109885320988706
8.38952277511604e-05
3.98983936575163e-05
-3.49421329999313e-06
1.80398772528357e-05
5.28620870833771e-05
4.45192476465054e-05
8.3939100881081e-05
2.01023432396203e-05
4.26663323776613e-05
0.000109605313922592
3.17253367277596e-05
3.46805342244061e-05
5.80055833120573e-05
7.02401458427301e-05
2.83799507463325e-05
4.01472545592315e-05
6.79113036711823e-05
4.06804631320504e-05
4.77662588657374e-05
1.59504341584435e-05
3.92302154202282e-05
4.44481050214808e-05
3.39730739470997e-05
-4.69325575710859e-05
1.74047081080409e-05
7.14755126750772e-05
5.18705959231987e-05
1.58109679384345e-05
7.49388269809472e-05
8.73322073102587e-05
6.72879704769764e-05
4.91322585166217e-05
9.93341400185878e-05
3.58104973697182e-05
4.04225976112434e-05
5.6654771382492e-05
0.000103577439299008
5.60162574676183e-05
7.65383671021556e-05
-1.18946409403155e-06
8.25008247717011e-05
8.59436045877236e-05
9.58479606729919e-05
9.8790234826988e-05
6.62268614994498e-05
8.87671024725716e-05
3.5888780216521e-05
7.27839934063718e-05
6.36723788080983e-05
1.12276232101967e-05
5.08963885158603e-05
2.72555994042117e-06
6.4842233999147e-05
7.69292505964479e-05
7.0933100812902e-05
7.95273311644736e-05
5.70722845016647e-05
8.71081774487738e-05
2.22136800386454e-05
6.83929140889848e-05
4.6127645892883e-05
0.00010213683366295
8.39084222123958e-05
8.95090127504467e-05
2.96968633875374e-05
4.3240618317412e-05
8.71230897349593e-05
1.31410878082768e-05
0.000103507858071594
9.45793336964771e-05
5.33367074470288e-05
7.81512712303326e-05
8.2397886537355e-05
1.72269051748841e-07
6.36755829702438e-05
6.55785203871694e-05
9.41166566340514e-05
5.48490265863056e-05
6.80164475841208e-05
1.43036297479226e-05
4.11165138491772e-05
-1.77803938375736e-06
2.53081400805917e-05
4.97437980356761e-05
4.32825083385941e-05
6.85030433201965e-05
0.000110175471672072
2.45740004414366e-05
-1.72306815022406e-05
1.7878441268118e-05
6.48656504755802e-05
5.75268973681405e-05
3.19997613938956e-05
0.000109388364422649
5.87649258084417e-05
1.71950711753266e-05
9.15998654075167e-05
6.0772572043611e-05
2.27140876160943e-05
4.93339637147858e-05
2.73669103787582e-05
7.82333168705667e-05
2.52958653264429e-05
9.57041581625108e-05
5.26509661495749e-05
9.65984660920586e-05
1.52401177466121e-05
5.91634885564222e-05
6.98823169572911e-05
4.07360134003681e-05
5.60517324103335e-05
9.13779614954692e-05
6.10892106932572e-05
2.37616136218945e-05
3.77833841590366e-05
6.52466963952494e-05
3.49641488782408e-05
-1.12393943032857e-05
8.31353191678834e-05
7.66849759424276e-05
9.16182896235132e-05
4.01870225303329e-05
7.37968595638084e-05
0.00011843066165015
6.35440276839506e-05
3.22271962057519e-05
5.56245271646577e-05
6.26597076077579e-05
8.23782550672328e-05
5.41978174746111e-05
3.47812092722849e-05
0.000106985808355011
3.26985466268152e-05
5.79955417036381e-05
-4.78931528954084e-06
8.85794452979953e-06
0.0001133310294596
3.12818828223876e-05
6.61286863185947e-05
2.62176741980745e-05
5.16826762063166e-05
5.55866016117754e-05
4.84689909105203e-05
7.58247395157559e-05
3.66180825990614e-05
-7.75932976148458e-07
9.45975434258672e-05
9.00591125802893e-05
1.23090434378917e-05
5.56458304033199e-05
3.34988250332777e-05
3.39134236415362e-05
6.55585281158411e-05
3.56990470706589e-05
6.81200203295798e-05
7.46744896067753e-06
5.17742513362709e-05
7.24015982553368e-05
5.59464074217329e-05
4.58281702836728e-05
9.74737774255766e-05
7.33699154344856e-05
2.12993811330503e-05
4.8234355489733e-05
2.17898988473275e-05
8.63999623657199e-05
0.000108626481747806
9.84827990732985e-05
8.8205224654718e-05
8.9765438442317e-05
7.00876317006565e-06
7.69464561987522e-05
9.12055548552755e-05
6.14382201036519e-05
4.09328541340758e-05
5.44489467255409e-05
7.02962748789497e-05
5.01422135899174e-05
7.37914092925463e-05
5.52504072348753e-05
5.19065552496739e-06
3.62691399133834e-05
6.08693223407879e-05
3.37191814803264e-05
6.07618197737256e-05
5.64188696723525e-05
4.16871129511888e-05
8.89692767399876e-05
5.45550380891624e-05
2.44558808797902e-05
5.32647048608986e-05
3.96832567466363e-05
7.07640974972976e-05
3.78886959444072e-05
4.59504904662232e-05
3.91931794077244e-05
6.11068856836018e-05
0.000112849097234342
5.47965209383757e-05
3.42973221735556e-05
7.2023478980889e-05
9.61659978062981e-05
4.44608342492144e-05
6.25011275170278e-05
4.89894556092189e-05
0.000108464762936707
9.41324751134744e-05
1.28745855056898e-05
3.44004841115815e-05
4.84213329398144e-06
3.79110897295837e-05
3.10286536150595e-05
0.000108764178680377
4.68573301992567e-05
6.43642512152955e-05
3.97116632241517e-05
7.31949222108644e-05
6.59315003424712e-05
5.74324451400473e-05
0.000101727691892794
4.34393896555113e-05
0.000116397887678603
0.000112313796649833
2.5994406807168e-05
0.00012789208120724
2.82266865841757e-05
6.31290881138875e-05
6.35540942889965e-05
5.62863577636856e-05
6.09699730158593e-05
1.75527549457379e-05
1.1158069161447e-05
0.000155532642021689
9.47961890732558e-05
0.000102411512454549
5.05885352089093e-05
8.71790430956004e-05
2.07880210484744e-05
7.98107132650209e-06
9.82136965332842e-05
0.00014666367238732
4.12075019987662e-05
6.11849449800421e-05
7.57803286489706e-05
5.65575231878165e-05
7.54121555121158e-05
3.37886279471754e-05
4.10019665514773e-05
0.000111828108441875
4.28564732503131e-05
6.94425458895354e-05
7.44039841257362e-05
4.0600774380971e-05
3.93490007196623e-05
7.07792130272708e-05
0.000118765169492066
2.34452057090974e-05
4.30720625642673e-05
6.50390561844011e-05
8.17302951751421e-05
5.37002185062831e-05
4.30810011362624e-05
3.4600844547217e-05
8.86173160965168e-05
7.251677549055e-05
-3.64209355892289e-05
5.65054806162991e-05
3.52932485428102e-05
4.3152703163266e-05
2.16830652045026e-05
5.36516077633846e-05
3.52566726173399e-05
3.52173217077739e-05
7.3856935741377e-05
7.17372054459692e-05
4.03949101360896e-05
8.78527278124501e-05
7.94526583401417e-05
8.39913520757336e-05
5.36390191118529e-05
6.51344807054401e-05
4.11914103704734e-05
1.8247365643167e-05
8.60346525099023e-05
2.16257488310155e-05
3.5516225076093e-05
1.87208675048754e-05
5.77630769639119e-05
6.4662481647329e-05
5.83177869251062e-05
0.000112119905554678
5.37592015968282e-05
7.257032525577e-05
2.26918426333051e-05
1.35163550626847e-05
8.65765955280094e-05
8.28121395488297e-05
4.74322544952524e-05
-1.27490067510202e-05
1.85207497816689e-05
0.000117621033689264
3.69346842934633e-05
0.000112536239349518
1.55662339371068e-05
0.0001258480521237
9.66994965114053e-05
3.08673422575178e-05
9.5111160959241e-05
4.47573636367052e-05
6.31466666463272e-05
7.44176315135477e-05
6.74169378899191e-05
1.36271188288938e-05
-8.71184269152145e-06
6.79175306971508e-06
2.34889253052507e-05
0.000106372865872061
7.12382578001738e-05
6.49998880322149e-05
7.53402128202146e-05
1.87082547599306e-05
0.000115540200023167
3.85807897918805e-05
4.49253818063293e-05
6.6108963434938e-05
6.00495904235543e-05
9.94382668089232e-05
3.59633787182892e-05
3.1668380415962e-05
1.17731356520067e-05
-9.00367130587838e-06
3.17773751154517e-05
9.99604805306997e-05
1.29102988031725e-06
4.43032081393628e-05
5.85442584073341e-05
3.23711385689529e-05
7.14549394189084e-05
2.27021232991596e-05
6.09452956622599e-05
0.000108385090249326
7.64378489400041e-05
4.71443248085435e-05
1.82994615862545e-05
5.31383690735506e-05
2.04751419032327e-05
0.000108031580911243
0.000102661786357311
0.000128388804474088
6.68867248952923e-05
7.71103855693698e-05
9.24254039815949e-05
5.71395659782871e-05
5.35014428433496e-05
-7.31554363624525e-06
5.94552555590332e-05
7.72375767799694e-05
9.84932115817129e-05
4.69291665111713e-05
1.08881576172335e-05
6.59294071450087e-05
2.04044986004687e-05
-1.03335500609272e-05
7.06124693035814e-05
0.000132689311506972
9.37042274366638e-05
7.68018427392101e-05
5.76365981757364e-05
9.53292729991791e-06
5.88507771923882e-05
0.000110787732641693
0.000127412373859773
4.28992798848828e-05
2.9361022033292e-05
3.73782160379242e-05
6.34268940339044e-05
0.000104977014786196
5.71535867413941e-05
8.70197319051393e-05
4.31440446771948e-05
8.92211806613931e-05
1.76289524667348e-05
8.05819286469645e-05
0.000100252722720028
4.43493453842812e-05
7.13140651438832e-05
5.39690765678827e-05
2.63612318576933e-05
3.13765413682848e-05
1.45095046172249e-05
6.17745595070869e-05
7.26594149058622e-05
4.85418095782283e-05
0.000100633507390605
7.57042640667932e-05
7.06295600224263e-05
3.33687794572044e-05
7.74287255261761e-05
3.7724562282022e-05
7.56081913611526e-05
7.80502441726009e-05
1.95581627420899e-05
3.5065639356202e-05
1.89922950331225e-05
4.81080114651583e-05
7.48550179819866e-05
4.61067593806825e-05
5.25023646269652e-05
5.23232554604513e-05
8.65808052492202e-05
6.53288953996046e-05
2.30431378674491e-05
5.30678695135645e-05
6.58764668679099e-05
2.80238037277402e-05
0.000162498796596389
4.70036646642353e-05
5.19659250329434e-05
8.51619069756172e-05
8.60943138811947e-05
8.83503982854397e-05
1.89268795011466e-06
2.9840244222071e-05
5.95794986345982e-05
9.00090405901398e-05
5.2484278692849e-05
2.11342595564861e-05
5.02989117057167e-05
4.21377497584407e-05
2.7181964598756e-06
3.76554876987466e-05
4.85967491761906e-05
2.14674054580337e-05
2.21406232546709e-05
3.20085074874628e-05
7.36797819374825e-05
6.18583902936491e-05
2.57548877474031e-05
7.46826367858782e-05
4.27864330347638e-05
5.11563751769788e-05
3.62016269338399e-05
5.21843295506236e-05
0.000105460933417954
4.68081538314685e-05
8.73948490070151e-05
4.2129137052385e-05
0.000109223818314176
5.80557957018732e-05
6.13005733560818e-05
5.69342345195953e-05
7.86972631916047e-05
2.87567013425975e-05
0.000109395592698387
5.15787014092338e-05
3.60172070397869e-05
3.9520028039579e-05
8.0939477106711e-05
5.16845741827995e-05
5.89539335667097e-05
6.03363104978114e-05
1.16792024405243e-05
4.3559047216564e-05
3.5586140680012e-05
9.85125097018989e-05
2.94714106852474e-05
7.04101755953939e-05
4.39032579527679e-05
7.27024860956948e-05
1.93285591770653e-05
-1.06813776436521e-05
7.82171111385691e-05
6.19954389784724e-05
5.45556167923006e-05
7.10149042288571e-05
8.36398595902648e-05
6.48086237853852e-05
7.68241174718079e-05
4.2139107846611e-05
4.94665161348159e-05
5.99795590087463e-05
2.98356181529662e-05
0.00011011386449438
5.12181134063862e-06
4.85461603818712e-05
-1.90141770434978e-05
5.68668760775684e-05
5.11329385451332e-06
7.36354527394489e-06
0.00013454463461416
7.97347310378266e-05
6.92950128912419e-05
8.61049777947461e-05
0.0001122184716924
3.6793136858867e-05
4.51709759050759e-05
4.53079070233593e-05
5.08929715652543e-05
6.40197404560281e-05
6.16583151107326e-05
4.81752307369475e-05
3.01558462531415e-05
3.95784174725524e-05
0.000112115823777959
-1.73995010803477e-05
3.55485639271688e-05
7.32374657532784e-05
5.55391902356483e-05
0.00013424213045632
7.62984402991932e-05
9.49057793672779e-05
9.72755610176027e-05
3.25921088573745e-05
4.33331861330434e-05
8.75637351332323e-05
8.47783116752414e-05
3.00012414256033e-05
9.00224931575403e-05
2.10618813035105e-05
1.36074388418754e-05
9.44316178742123e-05
-3.1506177712233e-06
0.000107880086564672
5.81557513784152e-05
5.26297956291349e-05
2.2737930769712e-05
5.99151732648214e-05
0.000133636218063885
6.95421272712404e-05
3.43967296102086e-05
8.21961860364342e-05
8.20210601617345e-05
5.0245837921172e-05
6.55742506741281e-05
4.67121238146602e-05
8.18073559439406e-05
1.2211176399146e-05
9.36001258799708e-05
7.27595055769658e-05
2.31759524898479e-05
8.48510220184094e-05
5.66101244331591e-05
6.38033653460416e-05
6.95970707561499e-05
7.05343897827e-05
0.000110989617423588
0.000106872672342127
5.54810572359417e-05
2.27724351977554e-05
0.000126589716289142
6.30011917961429e-05
1.78907183259938e-05
3.9961565119251e-05
9.7146148974699e-05
8.9377210442997e-05
8.8237116852912e-05
6.56660897247497e-05
5.07702884307127e-05
1.37745002093957e-05
5.25381289044198e-05
0.000105271289235194
5.84037194787077e-05
7.56840006226205e-05
-1.76891229549695e-05
0.000104921871162597
0.000103513854930346
9.2313130887186e-06
0.000110311196800106
4.05448925104887e-05
-1.61819146983508e-05
3.05350234356396e-05
8.35659760192067e-05
2.23975378997171e-05
4.92245968447176e-05
3.45129859984566e-05
5.18179924523933e-05
8.06419141065404e-05
1.61929871391389e-05
5.78258322105378e-05
0.000110963850372936
9.08322206383022e-05
2.00737862163004e-05
0.000126243002297956
1.84618616506957e-05
5.50318833772951e-05
6.744917502404e-05
4.41608490405723e-05
0.000101996926751879
4.39067396181406e-05
5.62215991566655e-05
6.03845202193098e-05
3.71692516209119e-05
4.5468791164722e-05
5.40563445046064e-05
0.000114067608356613
7.60017562412346e-05
0.000101396911827932
2.70659362176781e-05
0.000100374338453469
5.41700114493034e-05
7.44257589028806e-05
3.23274825888667e-05
6.34409060927093e-05
4.12190973715093e-05
6.55737262550471e-05
1.75824103381639e-05
0.000112594272285228
8.66392593277789e-06
6.31733952131758e-05
3.15286505522706e-05
5.67755206881886e-05
5.2877337579925e-05
2.05720740015604e-05
4.54012351717723e-05
6.00491212366792e-05
0.000150765663960555
8.89451755913549e-05
5.99390373135505e-05
9.26693167063074e-05
6.99511829373519e-05
6.12869556945095e-05
0.000109747375790242
1.41858275586574e-05
6.58591707087058e-05
4.8772534965343e-05
4.9192730972252e-05
4.46951364665072e-05
3.0126852242923e-05
8.61356610431136e-05
5.0556133310335e-05
-1.13134722942321e-05
8.17769502402478e-05
7.75676905480603e-05
2.54679208384981e-05
-2.45030176708487e-05
3.50369706096957e-05
4.58461615761057e-05
5.48632479608081e-05
6.37270654362584e-05
4.24585781243236e-06
0.000102075719097997
5.00742524959026e-05
7.84756914612378e-05
0.000117709728673773
9.22289046404613e-05
2.900673067626e-05
8.98388116877149e-05
4.47398055133815e-05
4.78829889504267e-05
6.12275188205023e-05
2.98671917787775e-05
8.90778811921221e-05
6.82114332479216e-05
8.90169629554535e-05
4.10146878498521e-05
8.70024156308788e-05
4.50677798229471e-05
2.12385925583671e-06
7.77687708988291e-05
0.000138311392548945
4.83647919518406e-05
0.000105099827802716
3.94253932314569e-05
6.61658615778511e-05
2.00848299770443e-05
4.39840273664759e-06
0.000100578693789873
4.17182466903776e-05
4.30906762226511e-05
8.88930064961963e-05
0.000101390454681521
7.49684565727798e-05
6.45741526488344e-05
8.34960139100116e-05
5.59519369084844e-05
5.39475045323938e-05
8.50488804012319e-05
0.000109261391435524
6.24475343116098e-05
4.09378345765173e-05
6.72154219995973e-05
7.50210225518892e-05
1.95183016473296e-05
5.58510427493046e-05
1.98600295503269e-05
7.6015899945747e-05
5.3891042164484e-05
5.87729272570717e-05
3.32875753055408e-05
8.44432915264869e-05
9.34768842260505e-05
3.32419582425851e-05
7.39452102495097e-05
5.14422462841113e-05
0.000131957487335918
8.17401802671422e-05
0.000103853233224679
5.52623729724047e-05
5.3385459065477e-05
6.06232032195856e-05
4.9352721890144e-05
8.00989039023365e-05
2.32456108261939e-07
3.87281787219034e-05
0.000101809310325008
7.42326409720471e-05
9.15373032440611e-05
6.50012908479084e-05
3.46114991729485e-06
8.31409706135806e-05
7.2313074356892e-05
8.02414075173015e-05
6.12329306473145e-05
2.80292228633564e-05
5.46289131926283e-05
5.80547688735005e-05
5.83502904879394e-05
7.48000113951604e-05
2.11113572864921e-06
3.00241869071282e-05
5.84139790899029e-05
4.45632043025041e-05
3.07971409815426e-05
5.99275306677589e-05
0.00011123808930571
2.94711539726335e-05
6.10035051515574e-05
4.07499194040175e-05
9.24748612016726e-05
6.94424312685443e-05
4.33660151487703e-05
6.54402883658706e-05
3.31721225566237e-05
5.29628744399113e-05
1.37552145441849e-05
4.68414956840857e-05
8.39650907836175e-05
2.81575625249286e-05
4.27882747869062e-05
0.00011006213638173
0.000100316745818474
5.08463675513545e-05
4.58063141137509e-05
6.46582519228702e-05
4.38136424466265e-05
0.000117436837639874
0.00011141657880472
0.000109853490233381
2.05199068279755e-05
2.27940398446422e-05
7.22363949075721e-05
7.74994813582699e-05
7.67006456697096e-05
0.000118814253567605
3.8220005153644e-05
0.000111266038236333
3.6944087980924e-05
8.96825099998176e-05
6.07266103537972e-05
9.20961892683923e-05
6.24853658372254e-05
4.72983301496481e-05
6.01092410376763e-05
6.51634155397892e-05
6.51191950489758e-05
4.97108169769572e-05
8.59299318944663e-05
7.67386977149873e-05
-3.1955715138686e-06
4.33339810068447e-05
3.38685415361282e-05
4.37729755842161e-05
6.61398492040016e-06
2.27476241059577e-05
3.41844256184376e-05
5.465085119168e-05
5.15307744202026e-05
8.30321435076599e-05
6.66342190332749e-05
8.4992655882808e-05
4.50248262414426e-05
5.88154403801706e-05
5.99767628550538e-05
4.06313786349156e-05
1.6303498109083e-05
8.80225194566257e-05
9.70293261005768e-05
2.92097140381242e-05
7.51227016398314e-05
6.54473268615283e-05
4.32505993444589e-05
4.93687020083732e-05
3.73601778265399e-05
4.99591262020938e-05
8.62911333299173e-05
4.81292777619289e-05
-1.34028613099253e-05
6.61267933810775e-05
2.73199179063039e-05
9.08164606920419e-05
5.74343050091396e-05
7.79506527715415e-06
2.88971755893805e-05
-2.30748942143889e-05
2.64519528590191e-05
7.82981996314918e-05
1.12498255872731e-05
5.5108604799303e-05
5.37691886897313e-05
7.52429951026246e-05
8.99078487917951e-05
7.25679432584681e-05
1.01444003813604e-05
7.08928562037235e-05
4.08882324181484e-05
1.33997467934122e-05
5.13993522721182e-05
7.29147526208447e-05
6.41156638357976e-05
9.33973723815361e-05
4.07685255042252e-05
5.36783909559815e-05
7.83563949794943e-05
0.000139915792206177
6.70235449490962e-05
5.45684054379738e-05
4.71621071371558e-05
-1.87488468862437e-05
7.04204152250539e-05
4.49938503540184e-05
5.60217476115749e-05
3.42803805294838e-05
8.07536772089566e-05
2.22668526188661e-05
6.52301472255994e-05
6.72257689342483e-05
7.48086460523103e-05
0.000127789239984869
6.86840772675188e-05
8.33927577033949e-05
-1.7396028979589e-05
5.91008818544206e-05
1.20221835263769e-05
7.34849788313474e-05
4.91200289373411e-05
9.64202389725454e-05
0.00010393192778944
6.07719492240201e-05
8.05331312192598e-05
8.48461268379959e-05
2.7038259351022e-05
8.62952169465278e-05
6.65114292014192e-05
8.75050004811505e-06
5.89449539943973e-05
7.86607475697721e-05
8.59496375587081e-05
8.35830144090314e-05
1.37397768614996e-05
3.4101944809717e-05
8.66062084061447e-05
3.11812956846692e-05
5.33292958618743e-05
6.44421580349092e-05
2.19676234844629e-05
5.13422612177575e-05
-1.95765411091233e-06
6.5922136108661e-05
3.25204328705736e-05
8.05538347293949e-05
1.91859856893272e-05
9.12910700565534e-05
1.22733201419762e-05
4.58669502519578e-05
9.10113596623552e-05
1.59596262528098e-05
4.81690174889933e-05
4.95338153664124e-05
6.71782557670921e-06
4.53675435823324e-05
0.00011509648588238
1.96528598765267e-05
1.83935769440148e-05
0.000144783213531662
6.84593512007743e-05
0.000105741931269206
4.0789970558319e-05
9.85588363633681e-05
2.46888998237306e-05
6.19315247569606e-05
7.07801269214785e-05
4.33070421415659e-05
5.88299308139129e-05
3.12063282092828e-05
5.82922352640587e-05
4.82885616053754e-05
8.02267997924626e-05
-6.02668055673212e-06
8.00486716087875e-05
5.01925415999717e-05
1.08302207121936e-05
8.17098389757388e-05
4.82742885468735e-05
6.33032320200472e-05
7.65592227733813e-05
9.54489533072085e-05
4.91206746852623e-05
4.60558572563213e-05
3.7332617573674e-05
3.51891899367794e-05
9.87287446293983e-05
3.80194606052287e-05
2.75205550364614e-05
8.58751267158453e-05
4.20470359645397e-05
7.07487691043803e-05
6.55706103690968e-05
5.5583695381686e-05
6.06993841293889e-05
3.91322985315275e-05
3.80745217095263e-05
7.79371468194926e-05
8.26867263489295e-05
0.000105811699544945
0.000115053882371831
5.3124462566472e-05
-2.33687826732699e-05
8.06842487675684e-05
0.00013428313602295
5.78567791642657e-05
7.75028761646541e-05
7.45939611888619e-05
3.21785243610109e-05
3.95795424139847e-05
5.50696228554641e-05
7.05068307159459e-05
8.0353442998097e-05
6.22751453970776e-05
1.60364540252459e-05
5.39730273983554e-05
2.66425621685171e-05
7.21109041131168e-05
5.94207301601478e-05
3.69243400063976e-05
6.69832684021258e-05
6.67097755820019e-05
8.48635170810001e-05
5.61519994249156e-05
9.60003480750962e-05
0.000112286396106392
3.45502303746509e-05
3.14090948923382e-06
7.70862696086129e-05
3.59911842379235e-05
1.50538838017443e-05
3.78039510285072e-05
2.58119870974265e-05
3.20794664052344e-05
9.36657082272004e-05
3.81373742391395e-05
8.18409686137614e-05
5.39599947547472e-05
7.84600338149556e-05
9.11304409241454e-05
2.07317505200761e-05
5.89259083071028e-05
4.23771384651321e-05
0.000120384409428829
3.19782002362607e-05
6.1099905268511e-06
5.80510765868402e-05
-4.04613213168069e-06
9.2196598148753e-05
7.58601630264701e-05
7.95964162250943e-05
3.56636490681732e-05
4.00456840732861e-05
8.70693480940705e-05
0.000111104498708747
6.14016492353526e-05
8.2994693710362e-05
1.94340207762181e-05
7.71298629527824e-05
3.7003707392264e-05
2.14968397734379e-05
5.37275618222304e-05
-5.68674493972403e-06
5.71286967448124e-05
2.29280608711026e-05
4.49329632765443e-05
6.93432586033334e-05
2.14847442804934e-05
8.45753716408845e-05
5.66140091371252e-05
0.000133737070134884
5.53960722679662e-05
7.59337437756191e-05
0.000106223867340316
4.67390973707522e-05
8.8857898619058e-05
5.40606408384794e-05
3.98084533080963e-05
7.68473079166047e-05
5.21563578674088e-05
9.63826332583987e-05
6.62822988665121e-05
1.92125243981666e-05
4.56259059168554e-05
6.67574460011716e-05
0.000123848101979448
0.000133662874194599
9.58073251521126e-05
2.98238032199301e-05
2.15811615131897e-05
5.34273494211519e-05
9.77821043896035e-05
1.64515892391944e-05
9.74197731600052e-05
7.77283072519404e-05
4.85784183292149e-05
6.61043761861089e-05
4.58250840410566e-05
5.84869752881312e-05
7.24970211908797e-05
6.33981521518793e-05
9.26020187545589e-05
9.86808402322315e-05
6.62764855050331e-05
5.88092998953323e-05
4.45851686923528e-05
8.71757420916414e-05
8.23285223097624e-05
6.77920101899116e-05
0.000109204600802145
8.4907617409175e-05
5.89607424608007e-05
3.99123503836845e-05
0.000121869763912262
0.000101090733012623
2.83466132803991e-05
3.94602727825757e-06
6.19945489942943e-05
4.67859989016436e-05
2.88241143992539e-07
3.6445195947239e-05
3.01300234568197e-05
5.85932181664891e-05
8.38985776381951e-05
6.34407187625806e-05
0.000102720402699006
3.02070813128422e-05
0.000103258113065395
3.66621417620786e-05
4.13375033213072e-05
6.32352130867089e-05
6.38484631394023e-05
6.42162459425517e-05
9.53884776360881e-06
5.0413216121526e-05
5.6132422856544e-05
5.60191319708109e-05
-5.71103584518138e-07
6.41932893640371e-05
2.49540591856119e-05
5.75157167858611e-05
4.36652729830696e-05
6.31355820092968e-05
9.81966508626593e-05
6.94665788394413e-05
9.26447525505349e-05
3.40592126899956e-05
6.18336925013421e-05
6.50512228462011e-05
9.51900934991214e-05
1.7134207006403e-05
5.61362042437668e-05
2.53244547624458e-05
9.50834477335589e-05
3.7888089270498e-05
0.000103571923143284
1.80222367340956e-05
1.60245015148896e-05
1.06704003476294e-05
-1.90336710691002e-05
5.64585102857862e-05
1.06549056159533e-05
4.86591296570887e-05
0.000125105232292132
6.26153893878005e-05
4.66019909442593e-05
9.13732803045965e-05
5.75134985094005e-05
8.40648843878079e-05
0.000113967555997252
5.56608584777203e-05
3.53595118954667e-05
6.91118258072748e-05
7.8727893696098e-05
6.13845337533849e-05
3.12319510394506e-05
2.1286946502905e-05
4.56872202378686e-05
-6.29053084802209e-06
-1.84112103000981e-05
8.18644375984437e-05
6.011985867068e-05
4.17630723990451e-05
7.26012754269233e-05
-3.95587496162232e-05
6.49648586099026e-05
1.31161124682491e-05
6.96863823588412e-05
2.39697032857804e-05
-9.18059661510053e-07
7.80884042879074e-05
9.49624132252538e-05
7.13790016969801e-05
7.6654946261332e-05
0.000108974310711517
4.6851548311361e-05
3.96078376990796e-05
1.9825428761253e-05
5.5345021987538e-05
6.34517212845317e-05
6.07819249972061e-05
0.000100162220778579
6.30171384940376e-05
6.03465764866119e-05
8.07117209812779e-05
5.75081484636701e-05
0.000115895633450313
3.82874875821534e-05
3.65383365251514e-05
1.96917837245413e-05
5.24620769970945e-05
7.7958522131312e-05
1.1983302634725e-05
3.5612214302553e-05
2.97070467760175e-05
1.42607127925777e-05
7.02870412508097e-05
5.31249712690097e-05
6.68292639357101e-05
2.40519327194897e-05
-1.94014581115879e-06
3.94590872663609e-05
9.77234156676248e-05
2.22727229427125e-05
4.39783623277328e-05
0.000136268482290722
5.71026759048343e-05
6.20701614932238e-05
6.49129733081146e-05
8.08696194050477e-05
3.58882498489808e-05
8.88770004169968e-05
3.69813638459472e-05
1.94458666365102e-05
1.27404720099378e-05
6.50520548067022e-05
7.49455199345136e-05
0.000145058227438961
3.21352246895089e-05
8.59098391731004e-05
5.52370981781757e-05
3.72262744230252e-05
-2.28189619812938e-05
1.94966364815285e-05
3.08103346459312e-05
6.87682150089576e-05
7.5788943231905e-05
7.34421046465972e-05
1.59080610094928e-05
4.4252769354958e-05
2.34659902332847e-05
7.45397688171219e-05
2.6112312670015e-05
8.23135663890979e-05
1.07453647165267e-05
0.000101560551801099
3.31789749248368e-05
9.36904393505963e-05
4.24938073615247e-05
8.0411579609492e-05
2.90021251846937e-05
6.08616909638844e-05
3.59250080977005e-05
6.70559652549138e-05
1.7419734748947e-05
3.76909199531585e-05
8.48140475420644e-05
-2.81600358369212e-07
0.000129085321028885
3.00234126427427e-05
1.8732912118124e-05
7.0100322471658e-05
8.2756815124693e-05
6.81972954010414e-05
4.42443285150299e-05
8.54832186794436e-05
3.77998996645019e-05
6.79762991877321e-05
4.9104753110086e-05
3.63838194894641e-05
6.29127321770282e-05
7.38737017599186e-05
4.13761998471272e-05
9.92959815671613e-05
2.75741644049175e-05
0.000112722931144794
6.93418910789149e-05
5.82437378763931e-06
5.34339743662064e-05
5.03643729218571e-05
7.0751616537255e-05
-2.77244031103934e-05
1.45044287557751e-05
4.30473503755549e-05
7.56083356369335e-05
1.66557333725096e-05
0.000103586465914714
4.6920437421412e-06
9.64719819626288e-06
4.19597624473425e-05
9.02829880413035e-05
8.84242507537457e-05
3.9489974492361e-05
9.37210946196849e-05
8.04496513893021e-05
5.11284781258674e-05
6.95314583036375e-05
0.000112122589247828
5.33532032879249e-05
6.54073273031729e-05
3.74554129838958e-05
4.90450290142165e-05
9.86763745203972e-05
5.12167670262159e-05
8.97710312226404e-05
6.43552238463517e-05
3.7162516926566e-05
-1.02171455179996e-05
8.92666630020586e-06
8.15139463154323e-05
8.41307525376141e-05
0.000102017917687149
0.000107675970752528
8.791554674411e-05
8.7309945242992e-05
6.09468406097156e-05
5.40811823816033e-05
2.449341628305e-05
7.99917519625293e-05
5.72619970199811e-05
3.62245208014739e-05
6.35050283139975e-05
1.20283391641853e-05
3.52062768450621e-05
3.93467726893884e-05
4.07714903166435e-05
7.65913671979765e-05
0.000113965980201531
5.16013392245507e-05
5.8414910988707e-05
0.000109003664057196
6.51025166015511e-05
6.53481603126941e-05
5.72676965973761e-05
5.56640211174107e-05
3.76851630514333e-05
7.0993425264924e-05
6.05190825489938e-05
0.000116957521506863
5.00589386971293e-05
7.55698142331821e-05
4.17829974110921e-05
7.10589165897741e-05
3.11332147765313e-05
7.95338249823927e-05
5.89573569307356e-05
7.28634674514812e-05
8.51628131582398e-05
5.82131617016188e-05
0.000111187463463729
5.48203439614404e-05
7.43818286884376e-05
6.65576453622125e-05
8.42563839214227e-05
2.04330518627116e-05
9.7478978080433e-05
1.13882780054428e-05
-5.11334877107626e-06
2.05791168074084e-05
0.00011272987942402
9.88864209315384e-05
-1.29969342702394e-05
5.45982811714638e-05
9.93308945438178e-05
8.06560573367852e-05
6.0480590272131e-05
2.19623023395171e-05
7.80504563368031e-05
-3.26115393624159e-05
2.75273786308206e-05
4.95669197465307e-05
-1.15968601966231e-05
9.80490539006118e-05
1.86361337881382e-05
6.99401066475017e-05
1.6599495613628e-05
8.47100494748319e-05
4.42690768871928e-05
6.67057104677652e-05
0.00013668077740571
5.72233190782164e-05
0.000123492856417795
2.39834841842345e-05
8.2596316911391e-05
2.49434041675674e-05
6.78125804542976e-05
2.07828696784033e-05
9.28402401399286e-05
5.67365866107128e-07
8.01652515387423e-05
-7.33297718105742e-06
0.000125702368551008
7.19914739424501e-05
7.86058381039984e-05
8.55537745914192e-05
3.65394477927425e-05
1.45527737397569e-05
4.14518255794506e-05
-4.10258299871891e-05
0.000104416606301373
0.000106290659434475
8.33167986668487e-05
0.000137831971675364
-5.4062339963033e-07
6.51157382329754e-05
1.27424389950486e-05
6.72458584587801e-05
6.03281125701994e-05
8.59144996447883e-05
5.60637667853787e-05
5.90526172349244e-05
2.9600946017398e-05
9.34423064091301e-05
7.18495645544541e-05
3.6686728170479e-06
8.39456844301026e-05
4.88394364514423e-05
1.95402778311789e-05
5.07602994099078e-05
1.0479845558273e-05
5.90878683885904e-05
3.94036668060892e-05
-2.41846460026616e-06
5.88879397945816e-05
4.55720765390747e-05
7.64576501675456e-05
8.48376919515267e-05
0.000101760863196563
7.44979309256502e-05
7.38886967284228e-05
-2.28499624295763e-05
6.13351072234685e-05
1.77679127182471e-05
8.39733393736674e-05
5.02054278073531e-05
2.65443546038983e-05
0.000107345983763107
1.28321071787568e-06
4.01480464158202e-05
8.12245057236324e-05
7.51554907732138e-05
7.67228425198047e-05
1.7801767756535e-05
4.7670599465368e-05
6.84888318757294e-06
2.84553748782077e-05
8.23048689184431e-05
0.000120684552053955
2.61687333052704e-05
4.7851066654444e-05
5.80142998496125e-05
5.29678459477626e-05
3.85647718510092e-05
8.26437703976003e-05
8.82237093983974e-06
3.26310202558532e-05
5.45298860882211e-06
3.58029308302174e-05
5.76242454248174e-06
1.80740052810492e-05
8.15784431338652e-05
8.75592356646307e-05
1.94448000541871e-05
7.97974466712382e-05
4.69300620505074e-05
0.000117426718885413
8.92037393862252e-05
3.26135128262143e-05
9.35593136166686e-05
9.29193247130541e-05
0.000108631267650155
5.52658064965128e-05
8.47906646399825e-05
4.09089057602604e-05
8.34108014183085e-05
7.6784197254245e-05
2.70449138873571e-06
4.31017139838587e-05
8.29319466008842e-05
0.000107911346704982
5.36484843450641e-05
4.92181602918559e-05
8.89200418745351e-05
7.34748013164765e-05
6.21418241535068e-05
1.60026327734153e-06
1.07542654253056e-05
5.21472725074854e-05
5.64775083442516e-05
5.23950863380377e-05
5.05178268893626e-05
8.53793168640737e-05
6.64918951997033e-05
7.03884959348298e-05
5.44601185256345e-05
4.16575168414809e-05
-1.23352030152845e-05
2.36515233325266e-05
0.000144423138945066
4.91309085061584e-05
7.02906288823873e-05
8.23623545267285e-05
5.14966026803365e-05
1.49219004050686e-05
3.4539124606934e-05
8.43469204055904e-05
5.06827552410672e-05
6.54330632528009e-05
6.04234881606587e-05
3.13942429200456e-05
6.12939436463731e-05
5.6346802048789e-05
4.72154953135919e-05
4.69024584644262e-05
2.29770609982018e-05
6.63011976251467e-05
-1.57528941935338e-05
0.000100397333814158
0.000106643085073645
7.19144476553288e-05
0.000109615857751529
7.46357922972827e-05
4.03501856221574e-05
2.26743001785251e-05
3.36315979659702e-05
7.10657314390978e-05
5.36630894858645e-05
5.73072453925698e-05
9.50689554828729e-05
4.09138908351921e-05
4.91796085349317e-05
9.49609554693087e-05
8.94488933857693e-05
4.79145152877337e-05
0.000111659190604543
0.000100059154014392
6.01922909346152e-05
6.22357447937951e-05
2.92421964944607e-05
7.090520380242e-06
5.17387198056763e-05
0.00010029049550679
6.87393992347996e-05
2.75806051788298e-05
9.63293769450217e-05
7.91151114879019e-05
4.11139465295205e-05
2.14774365548007e-05
9.19005556375362e-05
7.95848424739167e-05
4.57818697004076e-05
5.51193533092722e-05
9.57052310210528e-05
4.84229718063194e-05
5.69472448714701e-05
8.95008580594262e-05
9.91710019155477e-05
8.27854932096261e-05
6.68405180685372e-05
5.49756784085457e-05
8.23168056199185e-05
3.6901171814476e-05
0.000105969886805465
2.3930234539923e-05
6.08359615556196e-05
4.32988532783229e-05
8.69633413221153e-05
9.18930871861733e-05
4.80399748447655e-05
7.03823329036286e-05
0.000106860726881821
1.96280703995975e-05
3.1443507022197e-05
7.05562889082733e-05
3.53202408596587e-05
7.06725244345871e-05
3.99623614222746e-05
2.12634042276638e-05
1.47419523556439e-05
4.09262184765541e-05
8.5282875034904e-05
4.23628053044006e-05
0.000128209031069858
7.16679566178674e-05
9.62265495416227e-05
9.84057979655368e-05
4.4840904982272e-05
9.97978302890924e-05
0.000106520055863387
7.200037482029e-05
4.24890585962245e-05
5.68198760018247e-05
5.071468211447e-05
9.09128831587876e-05
9.36139277795429e-06
0.000103025978868278
4.71547051777927e-05
6.75160784470781e-05
-2.62552449977285e-06
9.88942128810869e-05
5.68904621410093e-05
3.34249252019205e-05
4.98567356169621e-05
1.32164390437219e-05
3.42410577106796e-05
5.89712979008435e-05
0.000109834226924216
1.44587663515068e-05
5.74328295052057e-05
5.66307310928375e-05
7.4436347034793e-05
1.11078169141616e-05
7.52813036197093e-05
8.76838351738511e-05
3.95230942813747e-05
7.32090465728522e-05
8.77730675560957e-05
5.82155636070367e-05
7.44146470589327e-05
0.000122274453037357
-1.330681298058e-05
3.80243050143884e-05
7.0680428965151e-05
5.76344817016919e-05
1.23968356345494e-05
6.75911882851325e-05
3.95749245605269e-06
8.31183745070412e-05
-6.14149467049543e-05
2.76758862132446e-05
3.85170002447577e-05
9.93864684282693e-05
2.87729037598401e-05
-1.51464357100781e-05
7.43868149499067e-06
4.3473217610765e-05
2.54419353893321e-05
-1.12112711655338e-05
3.74622849910557e-05
2.64793018808959e-05
6.62372151632317e-05
-7.43409732615163e-06
6.97668962231607e-05
0.000103897634485482
5.59153984000095e-05
2.04218419195987e-05
8.82910136096753e-05
5.65235609598693e-05
-7.68104876371562e-06
0.000109688302858921
-1.73970196457996e-07
3.86618759760562e-05
9.83357338809416e-05
7.13838616112746e-05
7.84897567290612e-05
9.08690854526603e-05
2.12921396395129e-05
7.66713476443972e-05
8.88653614036088e-05
0.000122410189045409
3.58271977807914e-05
6.45026704914197e-05
5.50857607090528e-05
0.000111032682959322
5.04759335113895e-05
5.17682209370247e-05
0.000104688414037131
3.14378400423584e-05
7.63455820932989e-05
2.59055069484592e-05
3.44298083113771e-05
1.22790484364027e-05
2.66897589901134e-05
3.70163877487978e-05
1.13851406758527e-05
2.21561223234452e-05
2.79299570904368e-06
4.99702560550158e-05
2.91159228708906e-05
1.68259451473288e-05
9.10510674560736e-05
7.45972934815188e-05
6.09132811381752e-05
7.42271630610115e-05
6.41164575132367e-05
1.93825800587825e-05
4.87856860621927e-05
9.17784614944207e-05
1.65432054930254e-05
5.51159956791369e-05
0.000121779762159705
3.88635636553168e-05
1.73670480268181e-05
5.58328093122355e-05
4.70142854180999e-05
4.79632735858662e-05
1.85916605279087e-05
1.11231416743005e-05
0.000111003240554162
-1.00004389270947e-05
6.51853555280952e-05
0.000107007000640269
9.35135163406617e-05
0.000103407086631047
8.06463130048823e-05
4.58626268401573e-05
5.37400897528832e-05
5.41736451827074e-05
7.13662042727297e-05
8.84177015674774e-05
5.95083838285519e-05
5.75296912497675e-05
0.000118769924183625
8.84689314334181e-05
-2.53601438545301e-05
8.49675051617494e-05
-5.51123128925589e-06
4.7940117764747e-05
7.62032642894833e-05
8.04581735375209e-05
4.84508540100329e-05
8.01696357193303e-05
7.26117888674598e-05
3.63868248874556e-05
4.65066325275991e-05
7.01166679779918e-05
8.85847739065062e-05
3.82163908373655e-05
2.29754710214266e-05
9.60191277089981e-05
3.43332329598272e-05
-4.93567111120131e-06
3.15006833302159e-05
3.06888173937355e-05
8.72928967657669e-05
8.0201554770294e-05
8.09070887410542e-05
7.64028792328301e-05
7.84136020456708e-05
4.93961958879299e-05
5.71232143261905e-05
6.82729034307355e-05
4.37776042181466e-05
7.58888658943503e-05
5.27634746793949e-05
6.66915518956486e-05
7.73644075590957e-05
8.32245032768454e-05
7.91466715246073e-05
7.94488236870742e-05
5.01263604244275e-05
0.00010280636482992
4.99382158905861e-05
7.92978568957909e-05
0.000102796009023232
-5.82967859852887e-07
4.73634737872938e-05
9.32252313423616e-05
0.000112367852350892
6.68284191372081e-05
9.49021092075587e-05
4.16761365932065e-05
5.75022710079218e-05
8.66182565689778e-05
8.55511060866509e-05
6.41410299102425e-05
7.13709271045656e-05
2.43910950186159e-05
0.000108053660242332
2.48446370425549e-06
5.72909480454646e-05
8.11732820446909e-05
2.2044785303125e-05
8.1745142713248e-05
6.57664341935341e-05
8.71191861970207e-05
7.8902519789544e-05
6.14816570518992e-05
4.05211929174071e-05
4.03762936567954e-05
5.12392962686249e-05
3.10044347369277e-05
8.71186754389022e-05
6.93169417119794e-05
6.37043445915789e-05
8.33624926552085e-05
0.000127352441079251
7.29323257868583e-05
1.0183029764483e-05
5.94201159210897e-05
6.03033108934467e-05
0.000117440907206653
0.000143213863959972
8.70467452646118e-05
3.65676108366694e-05
5.43533425945856e-06
2.42247301673642e-05
4.02374671430249e-05
6.14072244973508e-05
1.89908385712103e-05
7.19462211955793e-05
0.000118601607171835
6.45238603502296e-05
4.10887603001094e-05
2.12058536361694e-05
4.41240244857727e-05
2.85493904528127e-05
5.08817827563492e-05
7.48163303927027e-05
2.23564515572829e-05
3.69518061740101e-05
5.10506356784172e-05
-1.88014124152028e-05
9.10735432076672e-06
7.44916335676786e-05
7.58490471075356e-06
3.41175128942552e-05
2.23481065474016e-05
2.5354363605362e-05
5.05080988715303e-05
6.68270736416674e-05
1.01070679132919e-05
-7.40262633729702e-07
1.91815729415628e-05
-1.61666715625372e-05
8.10470495154886e-05
4.96364480891174e-05
7.54432837557176e-05
7.64849898053434e-05
3.96115716671219e-05
6.33702857088726e-05
6.36912725464601e-05
3.85078503505388e-05
1.7562367247362e-05
6.15616333859516e-05
6.20597853693099e-05
0.000120376689070984
6.53706001347625e-05
6.62725058018035e-05
4.86910514585024e-05
2.75796887464985e-05
4.89365713180199e-05
6.14283551722726e-06
5.81658262369942e-05
8.97490265392046e-05
4.67136047868098e-05
8.9887674654615e-05
5.00121075664313e-05
6.36556712111038e-05
9.442180726014e-05
5.67188287998784e-05
4.86371649200029e-05
7.7617536632796e-05
2.47417472032082e-05
1.7780028003628e-05
4.72012364872557e-05
8.3191907699014e-05
8.99105141101757e-05
0.000104634912377776
3.97186171931303e-05
4.4231180212373e-05
6.19318643073698e-05
7.94207671095396e-05
6.77422659390126e-05
1.3532868367457e-05
7.95899206311171e-05
4.4216229599772e-08
0.000108736187996885
6.71878449440473e-05
6.36914542152011e-05
9.08851956670556e-05
6.15364791609137e-05
6.65607079350228e-05
9.23177822978342e-05
1.58053649207149e-05
7.16767644341071e-05
6.61488736287171e-05
1.50831030233202e-05
4.7405799014081e-05
0.000112316383073404
4.95691022273205e-05
6.16025467914667e-05
2.58399566048934e-05
4.49655532001188e-05
2.55958629278588e-05
0.000107035755092367
5.22585476076874e-05
8.55578178255499e-05
4.94944693529354e-05
0.00010107082383545
3.29742911849041e-05
6.90204508251702e-05
5.46147545822514e-05
2.99290754667403e-05
3.20807681905802e-05
7.06745633543989e-05
0.000126139222210717
4.58836727925406e-05
5.2540826177375e-05
-3.64277242197917e-06
6.87299034327163e-05
6.66065739842134e-06
7.65865438069411e-05
3.7180319950285e-05
7.7253322358763e-05
5.95104848897517e-05
3.94950705034533e-05
-1.91783595972532e-05
1.19296510960688e-05
4.18194170180023e-05
2.550305537612e-05
2.89254602068337e-05
0.000107720829463862
7.99169206669304e-05
8.70074909305857e-05
3.86618794500116e-05
4.1279422827295e-05
7.91337752172544e-05
-3.27871860994788e-05
8.14096015213255e-05
3.7298018051648e-05
7.19266372227419e-05
4.79365551715509e-05
3.31405180202673e-05
7.55900719701414e-05
3.57411573977158e-05
4.83708542742488e-05
7.01051794382466e-05
4.04347407447652e-05
5.74692812565252e-05
1.67338569101677e-05
6.37089658149677e-05
0.000115449341532551
3.99213853898115e-05
4.26933360301902e-05
3.95580271718699e-05
2.15475364113149e-05
4.36035019255893e-05
8.42164659930778e-05
2.91833719951575e-05
0.000120436616600216
5.03978750044744e-05
6.61045069453472e-05
5.84426522824096e-05
6.93209727213508e-05
0.000102115828677704
6.95086491565546e-05
-4.29233358663721e-06
3.32508032750012e-05
4.7926736565441e-05
6.72915945213013e-05
1.19212246350885e-05
3.6719192225628e-05
9.58745480936268e-05
3.95893428406287e-05
5.23820106473076e-06
6.07997732271089e-05
2.60175467132701e-05
5.62076885276096e-05
2.10309469298917e-05
0.000118490406909972
9.43977496935962e-05
8.3663667599369e-05
5.28883846449376e-05
8.23477319718018e-05
7.87959897473059e-05
4.33913341087417e-05
0.000115575815500622
6.75491588612342e-05
6.50792827900814e-05
3.22961283369643e-06
8.31907734197949e-05
2.38715254201253e-05
8.55832930627226e-05
8.28347574141016e-05
0.000120117397443957
1.40084866943705e-05
7.44141533519029e-05
2.80148695901733e-05
2.29079616439964e-05
6.67692432411195e-05
1.70643211903744e-05
5.68545450208388e-05
9.30814397873585e-05
4.0189310300545e-05
1.68453377264906e-05
7.91116051187844e-05
6.12295432481392e-05
7.38806339113978e-05
7.4040496706298e-05
4.20930775462228e-05
0.000133886778175022
5.83043109101842e-05
5.22167753412265e-05
0.000105132357065746
1.18613244178619e-05
6.71718843080237e-06
1.89349920025058e-05
0.00011036315374312
5.80710429531549e-05
0.000109701759397256
3.67628680454732e-05
6.22877618863833e-05
3.36831565311797e-05
6.31559774501719e-05
7.4647039516204e-05
0.000117414232484387
5.02936134563816e-05
-3.34692204194471e-05
0.00010006227334124
7.42738108773323e-05
-2.01964616136891e-06
7.08705320801966e-05
5.30324475030739e-05
0.000109643693576188
2.1077579313366e-05
5.78713546445161e-05
0.000101289057948529
8.17234050208669e-05
0.000109513802095834
3.4292902340007e-05
4.3636819641148e-05
9.82320305254127e-05
2.54072754077353e-05
9.35451449352042e-05
8.18300426333347e-05
3.94714221837577e-05
-5.47721980869981e-06
0.000107889024862504
6.53780157343768e-05
3.7437579554689e-05
3.11652466342867e-05
6.13742508276625e-06
0.000104749506922114
0.000130873371849781
-1.58482241317809e-08
6.82869995754098e-05
3.36346057063826e-05
-1.34273772421527e-05
0.000127627493712742
3.86074089122607e-05
6.94733485499175e-05
4.94429935298813e-05
7.14334981448125e-05
0.000101511320013428
2.6033369246663e-06
5.42531850665009e-05
4.95080633905924e-05
7.89539733104112e-05
6.24882256761651e-05
3.26671751170871e-05
7.5499168403357e-05
6.7322436225952e-05
4.15098215457009e-05
3.63316451662405e-05
6.03629877476336e-07
-3.92973307216205e-05
8.91830866180556e-05
7.37983719914091e-05
5.93228279141677e-05
7.0361468394377e-05
5.86047458741576e-05
5.01180650293218e-05
2.03367459542455e-05
3.20563573644412e-05
0.000130399584913655
3.51390439357844e-05
5.33021199974187e-05
3.21652593056019e-05
8.38043221462019e-05
7.45201643996719e-05
9.3609199890351e-05
8.69689409527472e-05
7.44955133940191e-05
3.96839859437795e-05
4.64364638236991e-05
8.09292243712035e-05
0.000152517965866431
9.04269050995186e-05
1.61147522563736e-05
4.6884348671014e-05
5.02129998030864e-05
4.57201411510666e-05
1.95983559629573e-05
8.33731534515271e-05
5.96198888785233e-05
5.6126189793434e-05
5.80874214475064e-05
8.12627679321386e-05
3.16696522025372e-05
6.37016578488574e-05
4.06024332417759e-05
7.3403169611341e-05
8.1269188135393e-05
2.99844893491315e-05
4.67323757164107e-05
0.00011790240524167
3.30822486993275e-05
4.18144871798874e-05
3.67085073764049e-05
9.34057437690439e-05
2.37195864363736e-05
9.77531226363444e-05
7.85577398554368e-05
1.84307949762957e-05
9.45421258624767e-05
5.14456235872249e-05
6.13720310332652e-05
5.86069156712135e-05
4.23460193791536e-05
7.15149040705606e-05
6.61819314810293e-05
-3.93450608223191e-06
6.63802906417053e-05
0.000109244471502369
8.07529354133113e-05
6.18895515495714e-05
3.93651627500928e-05
2.43991833581075e-05
2.85988119622742e-05
3.03712601123673e-05
8.7300886299321e-05
9.35938659914875e-05
7.33365089916768e-05
4.58823323499479e-05
3.29240877508513e-05
2.35968545734142e-05
0.000102564895105473
0.000111538072865775
6.32976575071262e-05
8.18230156470086e-05
7.98861134548311e-05
3.74060465864553e-05
1.25297082223269e-05
1.96734799987804e-05
0.000104624706186678
3.23958209000319e-06
2.73196954764282e-05
9.36025132437908e-05
5.41860468053351e-05
-1.66694572923466e-07
8.44746935399038e-05
2.70912332946369e-05
2.95806461353959e-05
-3.11077148812842e-07
5.13196244374239e-05
7.11789087017687e-05
5.14414087561097e-05
7.14969540153593e-05
7.31069132172704e-05
0.000106671478427478
3.5430184458799e-05
5.00986238825742e-05
0.000103872154454789
6.93249120996531e-05
4.85910783996342e-05
4.63352312189332e-05
7.89316645743742e-05
6.26258004318865e-05
1.97526241589972e-05
6.02871069004216e-05
2.81526912121848e-05
4.12149605656956e-05
3.49175255630096e-05
5.23093822712724e-05
4.84658775146202e-05
2.2766208148541e-05
3.75548167992009e-05
3.60099372309715e-05
1.97840070571618e-05
5.51032417224978e-05
7.13264079743606e-05
8.43771554719711e-05
2.65358831808578e-05
0.000105770220929815
-1.22886530537199e-05
1.64748182864353e-06
6.04168879790035e-06
6.01853310013208e-05
3.12432004228227e-05
5.6771173348119e-05
5.68653553361425e-05
0.000138392512908624
4.79167612262604e-05
9.87673390929063e-05
8.69797403985354e-05
2.06874171242027e-05
0.000131486957900817
8.08323844724284e-05
4.98201132298668e-05
5.14135785892902e-05
0.000118061955545043
8.5269841488075e-05
9.02833961242236e-05
2.79951338412301e-05
2.81739550068397e-05
4.69916446484625e-05
4.46607971085463e-05
6.85551807835923e-05
4.02536359804397e-05
3.61263908668658e-05
6.52883198227773e-05
0.000102522175384895
9.18084754180655e-05
9.02655736114722e-05
2.73750818377102e-05
4.51483902343888e-05
8.87673385695222e-05
0.000118045177764519
5.22054467496308e-05
6.63879751656557e-05
3.91844155488826e-05
3.45052427472921e-05
2.74400479362061e-05
3.86929131675995e-05
7.89496258552862e-05
6.7393271389391e-05
4.61335914899345e-05
4.72552718806136e-05
0.000107175508389889
9.05878687344299e-05
1.40897956187825e-05
3.14376795960993e-05
8.89510067652686e-05
7.4348916680068e-05
0.000104282761734904
6.05233282289596e-05
1.27092271553245e-05
2.62616166262075e-05
7.33808476725101e-05
-4.81002852484362e-06
8.47004399473579e-05
9.58580258100682e-05
4.94003492159519e-05
4.20022992353195e-05
9.82972162698844e-05
8.03633054188207e-05
2.21696986296006e-05
6.01921057236487e-05
-1.9754739390672e-06
8.57149346604012e-05
8.23829511408124e-05
4.14875590746937e-05
0.000109971225165102
6.17303383899946e-05
2.78847486719663e-05
7.98036412077748e-05
6.12160995860853e-05
6.21465960717525e-05
5.41703965241471e-05
6.96056310948897e-05
0.000114812698969172
2.82084886607224e-05
1.79248185219372e-05
6.4471840489643e-05
4.96744928234253e-05
9.11191073422613e-05
6.2856772379465e-05
0.000100060140395886
6.88888318380325e-05
8.03344122040749e-05
3.83004754502109e-05
4.87133916945515e-05
8.73024593306585e-05
-3.14084633694435e-06
2.19587713547246e-05
8.23576235487674e-05
4.7282649922174e-05
8.90855188656908e-05
0.000107967743095219
4.81657409519134e-05
6.77838706892375e-05
-4.86602183743946e-06
2.91339984955148e-05
4.80958842486999e-05
4.82758913965761e-05
6.03754199222519e-05
2.3745206535922e-05
3.62884221569164e-05
5.38049148212959e-05
9.00941889479067e-05
7.45508414475588e-05
6.56370440249303e-05
4.51695772997943e-05
5.59316601364147e-05
8.59156512597265e-05
5.09945629665612e-05
2.33674861913055e-05
4.6770801380506e-05
7.72045635472506e-05
0.000127406398178208
2.28616887409029e-05
0.000124502609899145
5.60061180092352e-05
4.75472485754108e-05
3.58578270260702e-05
1.81183472196667e-05
-1.6781220902933e-05
7.35247451276345e-05
3.54227712537194e-05
4.47595294263115e-05
3.14659520229678e-05
7.8990548725996e-05
0.000121332767354802
5.41152437908916e-05
-2.62031529944232e-06
6.62981692986845e-05
3.79561121224542e-05
2.40185453258261e-06
3.49643908156712e-05
5.0733524948051e-05
-1.67569078984423e-05
3.46263510699962e-05
4.31849383889107e-05
3.51931502407275e-05
5.76485756397262e-05
6.53432962412639e-06
3.79546323956127e-05
2.73859453075673e-05
4.40037702705239e-05
5.34384364598462e-05
3.71340839286231e-05
8.1166449088493e-05
1.79051671989346e-05
5.70769822903173e-05
6.23398336187393e-05
3.54917874842998e-05
8.4585935147726e-05
2.23955510246079e-06
2.71008806116109e-05
0.000103406254640346
9.30276469844027e-06
7.26632332889418e-05
0.000107630991717747
3.99718539974166e-05
6.63172138765412e-05
7.58817133269072e-05
6.46011936265922e-05
7.85966940339547e-05
6.34817471589613e-05
7.03451783603012e-06
-3.78191757026317e-05
-3.0185439486924e-05
6.33361534985681e-05
4.53451995452448e-05
4.62861233554664e-05
4.42621543904574e-05
5.77907494475341e-05
0.00010305771807761
4.61072337031392e-05
5.81951870325423e-05
4.8427609288582e-05
8.1538890625668e-05
8.14864570615961e-05
6.45503899300948e-06
5.63411440195577e-05
5.40842359667974e-05
3.58601026480188e-05
5.12217686876209e-05
-2.08874229224472e-06
5.62473828437733e-05
4.80003407771549e-05
8.65754034274111e-05
2.44667312943153e-05
2.3061577141361e-05
5.43185717493851e-05
-2.12902203684487e-05
8.47701542733183e-05
3.25073999723932e-05
9.60045291918774e-05
5.01952637885693e-05
6.75027236272388e-05
5.67983638948007e-05
9.12412887505527e-05
4.3176947396872e-05
1.89850202715578e-05
6.29235417696304e-05
6.98230656748786e-05
0.000101605394654207
5.9628417102405e-05
4.90229820811997e-05
4.37479940908263e-05
