# Supplementary material for: Research on computational propagation and identification of mine microseismic signals based on deep learning
Source: PLoS One. 2025 Oct 22;20(10):e0334641. doi: 10.1371/journal.pone.0334641 (PMC12543183; doi:10.1371/journal.pone.0334641)
Supplement: S5 Data — (ZIP) [file pone.0334641.s005.zip › 000100800001398.xlsx_0.txt_24.txt.txt]

5.92934821097581e-05
6.76252156664227e-06
9.36990472734122e-05
7.20325547371151e-06
0.000123043976462882
2.85120055277369e-05
5.04768688944673e-05
6.37377262999726e-05
8.26451415356061e-05
1.92437129316156e-05
2.19232098155936e-05
5.52344065280925e-05
5.72380763615875e-05
5.85826907073566e-05
5.70902746239151e-05
5.28174254591879e-05
7.37039029455141e-05
8.37595816810983e-05
5.70697537663708e-05
4.78124991743565e-05
5.90261347620458e-05
-2.98892488282649e-06
4.54195783477407e-05
7.01014780613985e-05
0.000116982391949792
2.94398356371492e-05
1.40060679054796e-05
2.95830202326082e-05
8.66431054148065e-05
4.63502147527584e-05
1.56668798343606e-05
9.30604025075073e-06
6.26890551225481e-05
5.31374050066923e-05
8.42019098528117e-05
7.07036757066062e-05
3.22588347562466e-05
5.29746916572203e-05
2.12930827178193e-05
6.56447143990964e-05
5.1776076760574e-05
6.91261842653995e-05
4.68915479919076e-05
9.14954428591272e-05
3.00708902653324e-05
3.40679969196252e-05
-2.0996753152546e-05
9.27524039470227e-05
5.24098483622812e-05
5.46128138892179e-05
2.93255957754691e-05
8.85360359401728e-05
8.00730525634483e-05
2.22455100213819e-05
7.34058731275646e-05
6.64072206614646e-05
6.75126955087281e-05
4.91047569234903e-05
0.000107711256861511
0.000100330281899494
6.14824473207218e-05
7.88961121792893e-05
7.78334268036412e-05
8.15312161996561e-05
5.12665896929881e-05
9.12059844368049e-05
7.10530083638936e-05
1.68648545523085e-05
4.67142574492384e-05
6.46269502023547e-05
3.19674654637434e-05
8.06586987955215e-05
9.27952180972654e-05
8.26793081045705e-05
9.43571837162766e-05
5.49846710467578e-05
5.64613532744817e-05
2.52747597994861e-05
0.000101445175901757
7.63505770059656e-05
7.02225842859698e-05
2.73870922492041e-05
4.92180892607644e-05
8.17658902263649e-05
5.22285511862382e-05
1.66904212559469e-05
-2.08602491499367e-05
7.9727246699996e-05
9.6190736883371e-05
9.27964353251016e-06
-9.64631473315295e-07
1.72112969094071e-05
4.14083653341935e-05
1.22218682969681e-05
2.44819562938076e-05
8.8118082999672e-05
1.4068993951129e-05
5.21451355887086e-05
9.85798579252538e-05
4.63397875009505e-05
3.47021344359708e-05
-7.14866302206127e-06
4.60080293597666e-05
5.58369316093557e-05
5.08915087789777e-05
7.51037647177375e-05
4.01381272961783e-05
0.000105486391257106
8.39689839087036e-05
2.48619380087139e-05
4.53451327483395e-05
3.08352248502741e-05
5.53003017707911e-06
5.81681430446993e-05
7.54127592894784e-05
1.49941783874958e-05
5.96667586144422e-05
2.48472003804658e-05
8.22713213969904e-05
9.31846199019094e-05
7.34207655870946e-05
-2.0259666065031e-05
0.00011362621447979
4.688229944508e-05
8.30439099267943e-05
9.06973069053821e-05
4.68894262859952e-05
9.69998233999897e-05
4.65893477537379e-05
2.03065371766707e-05
4.76080258137053e-05
8.07784568734619e-06
9.14248987195096e-05
3.94549090143721e-05
2.82376657749841e-05
9.13785025855405e-05
6.77233574292321e-05
8.24058910161959e-05
5.58724853993656e-05
3.39340507947835e-05
8.39388449940461e-05
5.90421728323656e-05
8.53348094529661e-05
4.66436488081647e-05
7.26657079860832e-05
7.61264467793171e-05
7.53980206248788e-05
5.5941166836327e-05
6.65839764090775e-05
2.83545260497239e-05
5.61859557322824e-05
3.27578425992441e-05
2.39678955830977e-05
3.98406713426319e-05
9.09459269276505e-05
0.000102894177127003
5.22187584125052e-05
6.29478200774013e-05
5.28375263966574e-05
5.74897607037843e-05
8.58412911312121e-05
5.45624064669508e-05
1.95105731176158e-05
0.000114180084471346
4.84472290754121e-05
8.83629070155167e-05
8.41351355218225e-05
4.30076500992559e-06
4.17129231107842e-05
-7.37418610839429e-07
8.1360300054941e-05
6.76379941665183e-05
7.30014945305484e-05
8.91299716699429e-05
0.000138616574137067
0.000120768631609456
5.75977523036316e-05
1.84764700556748e-05
0.000132704543265162
5.89231803051196e-05
4.39325566722629e-05
7.9180554822042e-05
0.000100689901582719
3.07948255301809e-05
2.61569645983956e-05
0.000159797681297383
3.68377545994412e-05
4.98845544541679e-07
3.07254133626072e-05
8.22072570946067e-05
0.000113740026011441
6.22262113938439e-05
6.19407434095968e-05
8.54033126304334e-05
1.13483019628521e-05
0.000110369785666262
2.68860773378422e-05
2.42248565845701e-05
6.01755047487695e-05
4.83372338956166e-05
-2.11957279596552e-05
0.000108375246752277
7.74300694573197e-05
0.000125474153682154
2.17514321609654e-05
5.39049270963117e-05
0.000147301924530353
3.67030333905282e-05
0.000143419750095154
9.03303778017277e-05
5.01237925476176e-05
4.79155462404391e-05
0.000100947073300779
3.70802511720065e-05
5.16444807046684e-05
4.42263874973103e-05
1.52024207902536e-05
3.40940298843721e-05
6.48738229549889e-05
7.60103805347793e-05
4.6742109152864e-05
5.07465415404211e-05
5.30176532161292e-05
-1.26415112401968e-05
9.22527491187468e-05
3.76421668199288e-05
6.06197235248978e-05
6.20805964891815e-05
8.5953798169118e-05
7.26452419990265e-06
7.10211315194293e-06
6.04598146368508e-05
8.3272697446296e-05
0.000135653165948296
3.92788479071397e-05
-1.82405475169614e-05
4.56270683006541e-05
6.95052394803691e-05
1.56889579310865e-05
9.1043002067672e-05
8.58744785654517e-05
0.0001253524257438
5.81736285127074e-05
5.12515610718738e-05
5.95499792407234e-05
3.32681810539251e-06
6.06761089240633e-05
6.15749469379037e-05
5.65939895249315e-05
3.17319530253471e-05
8.06198296697256e-05
5.73335203918019e-05
0.000130045890352403
5.24080405904446e-05
5.81959531120999e-06
5.53281780387986e-05
1.02697843951509e-05
8.90701103357832e-05
5.70745470159381e-05
4.82433284504684e-05
6.83168193837819e-05
8.41742418915386e-05
6.20507459316095e-05
-7.61107503650317e-06
2.59193264127662e-05
8.55681311611887e-05
8.72443080783916e-05
9.15108580453481e-05
1.79689475695423e-05
3.84526483346295e-05
4.03410965024758e-05
0.000103027247446562
3.10916902726729e-05
9.09626907756223e-05
5.6866550211202e-05
-1.80808703479128e-06
-2.13203368423363e-05
9.23238159188769e-05
6.06959415121181e-05
0.00011011484380353
8.60996776420404e-05
8.81008424773612e-05
5.69780589122612e-05
2.80144358900206e-05
7.19081378311012e-05
6.73237511955991e-05
6.06415193821768e-05
4.56781158645152e-05
5.18918050303717e-05
2.96521849706609e-05
6.28286954485657e-05
3.10597674589489e-05
4.21458482376089e-05
4.2906804429262e-05
1.85405972140377e-05
4.07510530704339e-05
5.9921943668889e-05
2.39862408909328e-05
4.98908954928419e-05
5.65354681022414e-05
-1.88911986880386e-05
5.343317237105e-05
-4.00901380087395e-07
3.54081345610394e-05
8.84645117232949e-05
5.11267583277407e-05
1.88792903442964e-05
7.45292788933704e-05
9.06522866992881e-06
8.73538611898281e-05
6.96716577082421e-05
2.18260601599336e-05
6.52968453087568e-05
6.56881157296416e-05
7.12014528400588e-05
1.05747001289174e-05
0.000104959199810718
5.42553484376689e-05
9.63421087763788e-05
8.81241710538132e-05
4.0044548104089e-05
8.94723716198656e-05
0.000101316595426937
3.2679246582424e-05
7.00453352950024e-05
1.74338153443721e-05
6.76502616976298e-05
5.31931752244975e-05
3.43223992760027e-05
5.20196175719023e-05
3.80355697596474e-05
9.84273309881998e-06
2.31706945675425e-06
8.48365736735811e-05
4.40417221886383e-05
5.21306358711917e-05
6.61484732521457e-05
4.55355007611428e-05
5.11787504182041e-05
1.5969247924122e-05
5.38141537886843e-05
5.40049969381053e-05
5.88964922706872e-06
5.0511929355741e-05
4.10042238914114e-05
7.21950314606315e-05
2.77852203269882e-05
8.97448724107468e-07
5.27884727351107e-05
4.77211613791424e-05
6.6183292803949e-05
3.74464429988893e-05
3.49686023795136e-05
1.0990836243566e-05
5.83564152215308e-05
5.72118364898492e-05
5.452366528762e-05
9.28254878525895e-05
6.34482143724507e-05
1.99339940051715e-05
6.28886890088746e-05
6.98766154674426e-05
8.83963300166135e-05
9.51432787278489e-05
7.99058912200336e-05
9.82548655710469e-05
8.43428898049158e-05
2.58199683983306e-05
3.55386385585584e-05
0.000159414848668493
9.47602775487646e-05
6.4738696853154e-05
5.14172669397615e-05
6.28445468433609e-05
4.90698534165496e-05
0.000127240934570501
1.37211893955706e-05
0.000107038518969938
5.24301358772806e-05
2.97611241019143e-05
6.63225494839579e-05
5.67230157945459e-05
0.000103809303616842
4.27804857057064e-05
6.74548027761664e-05
3.33827261123571e-05
2.94766630128509e-05
7.02170387601576e-05
4.23122740984117e-05
2.47548905871003e-05
4.88813192257454e-05
5.50032130519202e-05
1.07567486623693e-05
1.98560900564869e-05
0.000108582099844365
6.88743462067632e-05
8.45321286769114e-05
3.73985692819311e-05
-4.92143953867152e-07
2.00503831677561e-05
4.48446830624818e-05
6.76090656649616e-05
8.72311573856815e-05
7.37269106471864e-05
5.21980591595873e-05
6.83178048743873e-05
5.06259856223244e-05
6.1473025560584e-05
8.2018692351587e-05
0.000130344004951986
7.52178528803469e-05
7.88065230788566e-05
7.54385574583998e-05
7.93001272959218e-05
5.98049282504846e-05
6.37437130093607e-05
9.1859625560538e-05
3.92936642041278e-05
9.69354694504824e-05
4.32350729499377e-06
5.19740528461926e-05
5.58409854404736e-05
7.3704540039327e-06
9.75496033790124e-05
5.86203109999673e-05
7.00960253536352e-05
5.69833263371969e-05
6.44731717139336e-05
6.21992322240122e-05
-4.04358059361514e-05
0.00013982997902337
1.81117469036128e-05
6.41887758912527e-05
8.50828297116697e-05
2.5386445371815e-05
0.000115378721216307
3.21043946583083e-05
-1.37133253494014e-05
6.36437914175257e-05
-1.01256455703708e-05
4.49941745474467e-05
0.000101081114007893
7.12976379183851e-05
2.7737700594913e-05
-4.13149553471905e-06
5.39160205728938e-05
7.6082414554825e-05
7.33258281618247e-06
6.19208836133808e-06
4.1816095946227e-05
4.15815433667006e-05
8.09576497957599e-05
4.77323142091661e-05
7.80056603788384e-05
4.18773066414856e-05
3.41742911138209e-05
5.33393519085771e-05
5.90892285035563e-05
5.45646868279714e-05
7.95087416217439e-05
9.08815427381987e-05
0.000122665148640973
4.3409666200103e-05
4.99315341767693e-05
5.54126240696851e-05
7.80854288583056e-05
4.08363740652343e-05
4.86545651489349e-05
7.20261965733579e-05
4.11264834981021e-05
-1.39771118782665e-05
8.79584501002759e-05
5.03227950640892e-05
4.6826489345784e-05
9.26247442641685e-06
8.08719021942191e-05
4.94315616159923e-05
5.8418278085565e-06
6.09935642020145e-05
2.75525693580319e-05
8.09569226939472e-06
0.000156902916743851
6.55501619084481e-05
3.33320759172545e-05
9.48820345707236e-06
3.94299775827398e-05
9.96942878804576e-05
-1.24348186055599e-05
0.000105459579102739
4.3385053932166e-05
8.50707466270042e-05
6.05632220278188e-05
4.60176998854383e-05
3.00910955854191e-05
6.30820796115171e-05
0.000117960187425786
3.97249849367259e-08
6.88474958755886e-05
7.96647448615632e-05
6.75446338485332e-05
2.45392608464511e-05
2.22215702201463e-05
2.03081315905446e-05
0.000107252291767328
6.06486709268335e-05
3.83189040421085e-05
6.52566537763759e-05
5.28151013892414e-05
6.78449083898297e-05
3.57983322685992e-05
5.66518474087326e-05
4.03786173109403e-05
4.57557874508556e-05
3.64890536603899e-05
5.63495821438437e-05
2.59930177577242e-05
7.81538278329949e-05
-2.95551962740277e-06
5.46957728567211e-05
4.95943213818094e-05
6.59155217612799e-05
8.06482914556864e-05
0.00010381166324449
1.00826383594009e-05
4.01342447110617e-05
4.34999052886616e-05
0.000109741024877817
5.87484325095182e-05
4.05066226001745e-05
2.16060396148584e-05
7.91094074257877e-05
5.10285887752643e-05
6.18217923242245e-05
6.46902110215442e-05
6.23944178550087e-05
4.58678029163581e-05
7.13343297654178e-05
7.01546106330673e-05
4.00246745254144e-05
8.27027105246678e-05
6.99901768469124e-05
8.55099807189121e-05
3.5184942207845e-05
5.14253001214833e-05
6.58531341021266e-05
0.000110192700898523
9.37696247649609e-05
0.000109961863668569
3.39928095061632e-05
5.16783216945537e-05
4.51017138909806e-05
5.30645500362502e-05
3.90031591266737e-05
6.19999431332734e-05
3.6374088180537e-05
9.87870889511931e-06
3.85734560541296e-05
9.28948701027303e-05
7.27592989893435e-05
4.39768534987315e-05
6.49510107787197e-05
7.39343569565163e-05
4.66126461979508e-05
1.19197758451212e-05
5.59626256838759e-05
9.13844461719527e-05
7.55199157960127e-05
0.000119304258440506
1.74335168645594e-05
4.3974975185554e-05
2.36457035104173e-05
5.68111586497339e-05
0.000111028588855965
4.44676305317211e-05
5.05600984534383e-05
4.03113304885663e-05
2.97621665486729e-05
7.91300371768837e-06
5.53786149328083e-05
6.26027206530027e-05
2.3689165614245e-05
3.66273671780272e-05
8.97632277990165e-05
8.74830321309641e-05
4.94203069819263e-05
0.000105568797768193
9.98605143257383e-05
6.57859329914992e-05
1.55564955502819e-05
8.58640772576272e-05
7.28992430581128e-05
5.39095531845901e-05
0.000109009767473299
-1.14663223208668e-05
8.21968792968413e-05
0.000113253177802809
2.19323405590486e-06
5.58237693335737e-05
2.30546501733526e-05
8.10865863512254e-05
1.82728207349477e-05
4.256269802189e-05
8.04720308592735e-05
9.32977636295942e-05
4.99935740437655e-05
3.82741863844598e-05
6.23938341602123e-05
8.75461642699792e-06
5.71712126532668e-05
5.24237971399413e-05
5.11470651347862e-05
-8.91395967943863e-06
8.58922821868741e-06
1.88864968924054e-05
8.63884237307091e-05
5.21826073280594e-05
1.28429548079587e-05
7.66569187924075e-05
0.000100080245728004
-2.99247633323131e-05
3.04321789357801e-05
7.09342125525976e-05
8.67661572941133e-05
3.91385324018144e-05
5.29767067678023e-05
6.52649423803057e-05
7.45646462890476e-05
2.74441984362147e-05
3.25643589407834e-05
6.45466270409326e-05
5.29873278718256e-05
6.69215351692007e-06
6.15309182278517e-05
-3.49147885189712e-05
6.90530002965819e-05
7.02041683519756e-05
0.000100718961379788
7.47123983571743e-05
4.77513263563977e-05
0.000117218619742186
1.61891895073279e-05
8.14897943903774e-05
3.72065292852553e-05
5.40391183001292e-05
5.20970691186529e-05
7.2795359382805e-05
0.000141755829643171
2.88733947015492e-05
5.85133866918124e-05
9.80663038851793e-05
7.60510406192512e-05
1.26151407873233e-05
3.95984496157028e-05
2.6042866479661e-05
8.6069988284825e-05
0.0001178813696471
7.46390921031875e-05
6.74377145388044e-05
3.77716494101791e-05
6.61876536975287e-05
7.29984940804765e-05
-1.18968902019782e-05
7.77888441721853e-05
2.21350983355995e-05
4.34888570919231e-05
3.88491783075103e-05
5.72160281529932e-05
7.66069476273918e-05
6.61215317796396e-05
0.000110108792093159
4.83341170164375e-05
7.51385249331204e-05
0.000111188156940566
4.53713899960205e-05
4.4679787919248e-05
0.00013562652533057
2.75259786228643e-05
7.43266651622614e-05
9.33217462599977e-05
9.13174272457456e-05
5.97773053898824e-05
5.24369321297328e-05
7.38882284122815e-05
6.44307695678398e-06
5.19701333931319e-05
5.12176942074615e-05
5.40939145467968e-05
7.4302855156204e-05
0.000121637993058509
1.91994461946859e-05
1.91590418257381e-05
5.82756640112403e-05
6.85811895868434e-05
-3.22964119976345e-06
3.8758901596103e-05
7.71357772474072e-05
3.19843622807234e-05
0.000118380223228518
6.21267983797794e-05
0.000117986333292688
2.21296630853859e-05
1.73704860525472e-05
9.26355906261765e-05
6.58930637700085e-05
2.62888147971234e-05
7.44505300050492e-05
9.70610166749047e-05
5.77654238875255e-05
3.94122240430125e-05
6.63698352786483e-05
7.3979130105073e-05
5.63314956507561e-05
0.000108039850748863
5.62401226783358e-05
3.23298663582307e-05
8.09886481843853e-05
1.67134198532082e-05
8.5658374751326e-06
2.60511440463497e-05
0.000105469112378294
4.280199866942e-05
4.48156186767172e-05
5.54226830969293e-05
7.4405670531985e-05
3.51874760856064e-05
4.98647192695157e-05
0.000126331573126704
2.91964039910152e-05
6.50196221581053e-05
9.02198276098879e-05
6.12246179466021e-05
4.73427464663503e-05
3.22843284383641e-05
0.000111059507795976
5.17280188274547e-05
0.000100317493209419
5.82109984967249e-05
7.52694637150727e-05
3.97818032883467e-05
8.94992133386272e-05
7.95287030495182e-05
2.82753936184906e-05
2.12153079703004e-05
0.000126051677401208
8.25566074770335e-05
8.55052888042282e-05
9.66059275404958e-05
6.86857173590904e-05
0.000104511856236484
3.55055820426456e-05
2.49993945217115e-05
7.50516282149197e-05
3.29702548519222e-05
1.52229881835683e-05
4.51849624566037e-05
-2.35583626952701e-06
5.62489052226933e-05
6.7972913756691e-05
5.14388480677314e-05
4.53044769429643e-05
4.22675857761244e-05
3.97967724106331e-05
6.98145058659411e-05
3.45652722494225e-05
2.52456352382796e-05
0.000114528997503637
8.61704461675978e-05
6.23320434039068e-05
7.03459647437636e-05
3.98556700407493e-05
6.13226195396217e-05
0.000141651744874716
1.71797289650905e-05
1.03537195071252e-05
7.42044810715718e-05
8.21278511860295e-05
0.000104744540814242
6.20696776951066e-05
9.69934242064389e-05
8.75048174532317e-05
7.32878495095732e-05
4.75319972934091e-05
1.62367163925105e-06
5.46692903340526e-05
3.72170630337229e-05
5.65858813049092e-05
4.76648514259382e-05
1.7593315296323e-05
3.56230844394412e-06
5.98752972048832e-05
6.19412363836641e-06
0.000104951548495586
8.30557790702667e-05
7.01078209936751e-05
5.70849039545249e-05
0.000107685193488819
5.52673326056093e-05
-1.87642255617395e-05
7.79249177735058e-05
2.17573365272941e-05
3.16118024521723e-05
2.9076927155192e-05
9.69104871181813e-05
-7.75324165631839e-06
4.43874972581576e-05
1.89189455641425e-05
0.000125779186200751
0.000105548652852909
6.93381509770433e-05
5.81368819900503e-05
8.55395209528847e-05
3.95615547106234e-06
4.83448688284648e-05
6.55736195852566e-05
0.000130490763819015
1.0998499515212e-05
6.91258226340851e-05
4.56735948487078e-05
5.20580123439518e-05
8.16292385412234e-05
7.37085433221378e-05
4.65084600202108e-05
3.5251793102894e-05
0.000103859593488801
4.9510129459984e-05
3.84990885373477e-05
4.46461943875153e-05
6.04485749563473e-05
5.31712664381666e-05
2.22199463542863e-05
7.46863625076598e-05
6.73573062409921e-05
7.57070770136694e-05
6.35258840361475e-05
4.52258791714791e-05
-3.68304685316789e-06
-1.45881230266421e-06
7.58016506621457e-05
7.39403831805894e-05
7.63791600208434e-05
2.866117652837e-05
3.76606952163081e-05
6.7509197517353e-05
6.10335151341577e-05
6.58941945155449e-05
6.91503276443386e-05
9.80928077767955e-05
4.6433384785934e-05
6.43357252651258e-05
5.92482877828845e-05
3.73783247187866e-06
0.00010277775305815
-9.10742467959573e-06
6.86363754642461e-05
6.71612654361462e-05
5.05790172848212e-05
2.50781548848005e-05
3.19203860451767e-05
4.08634740156805e-05
3.28747755284955e-05
9.38522956307049e-05
4.2301785051429e-05
3.16413337641283e-05
5.9064567487929e-05
5.63156966623122e-05
8.69851226896499e-06
-9.18355660453861e-06
6.3684259205223e-05
2.10082667101695e-05
4.05788632274028e-05
0.000128173832718544
0.000105636757386749
8.08369438452265e-05
7.79614021876681e-05
7.17580251532817e-05
7.86004077326802e-05
1.12143072897859e-05
7.98959218715871e-05
8.2905631356344e-05
5.82703789210555e-05
7.97588968546502e-05
7.50568212132326e-05
3.92965188071129e-05
3.56117996442174e-05
6.97434305859901e-05
4.48075034250816e-05
6.83679768357002e-05
2.05933978861047e-05
4.01730131793512e-05
6.89283830378278e-05
7.53809415013694e-05
3.72673629148101e-05
6.40200350863099e-05
0.000106397767670783
0.000108053545704369
8.02094880831441e-05
1.19828480777258e-05
3.28912840048123e-05
7.48439065749268e-05
9.58145850013557e-05
7.39878624450866e-05
-1.51776470143379e-05
9.03848207488315e-05
3.51996976852235e-06
2.35105398785648e-05
4.63044938699891e-05
2.44159499707618e-05
7.6550660351601e-05
7.69204651177574e-05
5.36409625673592e-05
7.07606574104039e-05
0.000119797363999863
7.45947667404763e-05
7.54516801556719e-05
5.05580368983715e-05
5.15643818995086e-05
5.65486075949032e-05
5.82981302435815e-05
0.000126084590177857
5.90226630631022e-05
4.16207799852193e-05
4.3793724388518e-05
3.53528943746249e-05
1.58249201277753e-05
2.40751150766273e-05
8.26352516462487e-05
0.000109794815610675
0.000102440919761565
9.15547918624031e-05
4.25921200821831e-05
8.18676376181146e-05
0.000111585551648613
9.72668427463121e-05
6.06475653496589e-05
6.96396590142382e-05
2.96871294655871e-05
0.000108979001891178
7.08297954348244e-05
9.39596749959562e-05
-5.53572079090988e-07
5.11948899573508e-05
7.1123313579827e-05
6.06674725199735e-05
7.11613672865565e-05
4.92293558354206e-05
4.31755980253117e-05
1.23022516447919e-05
7.34352016356023e-05
4.19608467385924e-05
7.78697432382384e-05
5.76721809356078e-05
2.53594193647089e-05
6.70898603984433e-05
2.83265030257267e-05
5.75672242597994e-05
0.000113160641867352
5.10857463011992e-05
9.02639598565983e-05
3.56121323965745e-06
8.93466176529516e-06
2.27589789698959e-05
5.4391427014108e-05
3.13311429061835e-05
5.13160149877139e-05
4.7885092842255e-05
4.04274951179201e-05
4.51139440458876e-05
3.8382877801962e-05
1.54793765387314e-05
3.43116858645778e-05
1.16931303211565e-05
7.23825987826839e-05
4.33634562675559e-05
3.6442227605747e-05
7.45803757939431e-05
5.00468409327986e-05
0.000107916997586266
2.92278130037199e-05
6.8086535692101e-05
8.58605944049312e-05
9.86055032898125e-05
0.000154984136477964
7.44757105162101e-05
0.000142135919188647
7.29350655067992e-05
6.03255658123885e-05
4.2946279725453e-05
9.85291645975008e-05
2.73521922762589e-05
2.47732477565263e-05
0.00012244398026166
7.35654984093222e-05
3.29465584822561e-05
5.97538016926904e-05
1.67070893775953e-05
0.000108024815414623
6.77281759567686e-05
5.83535263403865e-05
0.000108864164944731
-1.59007109971392e-05
9.5578884430383e-05
3.14687310283342e-05
2.55559982927308e-05
9.32934618251179e-05
6.25644584385929e-05
1.15666277325363e-05
4.75476665898467e-05
5.78481618552865e-05
0.000112927241284648
4.39583360630261e-05
0.000126476210655783
9.54495120087176e-05
1.79955869061125e-05
4.95969399152513e-05
4.39722446239482e-05
7.45242846508255e-05
6.42598147949347e-05
4.06636250103693e-05
5.3973996501993e-05
0.000112852104479335
4.34628363808327e-05
9.40721016591998e-05
2.26346607177337e-05
3.91297068106202e-05
4.66651548192009e-05
1.73455772527668e-05
7.71268497380278e-05
4.15902133316682e-05
8.98864044563375e-05
5.64893523742432e-05
8.65894056323193e-05
7.11773160916155e-05
-4.75857842502162e-06
0.000108724132814869
-2.14754594135821e-05
7.95408569974417e-05
4.15441747092389e-05
-6.28715699922731e-06
0.000116141193991258
6.25256188100682e-05
4.8088779802418e-05
2.92959336292893e-05
8.81757203529348e-05
7.32407395996799e-07
0.000106652295699174
4.51114075303319e-05
9.05455570757828e-05
6.28900744553551e-05
1.0627452783289e-06
0.000161238413506742
8.75905778071698e-05
7.49959846399735e-05
2.24112774674702e-05
8.87673749986493e-05
6.91933141613263e-05
0.000111186601191914
0.000111191955753922
8.4335362581348e-05
9.32180231299783e-05
5.04657575603582e-05
-5.73635632573157e-06
4.40037522203057e-05
3.07445885810782e-05
2.28841732451801e-05
2.15493113610753e-05
5.25775778858064e-05
3.63989271918744e-05
7.5497285426498e-05
3.53444977843389e-05
5.58602034123108e-05
0.000108100513856737
5.31559820366613e-05
1.27019120598593e-05
7.90215061369947e-05
6.47767982619936e-05
2.68283314303768e-05
0.000110735704474566
5.4540291566766e-05
2.56653258068194e-05
4.15832298698736e-05
0.000105930721550704
6.51726181843684e-05
5.14229566314262e-05
4.3859261333059e-05
1.21725515513444e-05
-1.10307804008426e-05
3.64937915031867e-05
7.2318474400851e-06
8.07312974514685e-05
0.000108084265251824
5.59441727895872e-05
9.07362317576459e-05
5.69691228992e-05
7.3622352852905e-05
8.43681583366506e-05
8.37400207609465e-05
4.20648573108809e-05
4.20792963418537e-05
8.70896534979666e-05
7.33194370236106e-05
2.68525390087431e-05
3.77851501104003e-05
5.22111322653407e-05
4.21686961772482e-05
0.000118407674194388
-9.34053393486539e-06
1.81378710849377e-05
8.79786131981559e-05
4.63945066912221e-05
4.16327219692773e-05
2.60668230405071e-05
4.09327737975477e-05
0.000113422491089381
0.000113113315607345
8.61782921692615e-06
1.40302197507866e-05
3.80989063196434e-05
5.15841854933247e-05
5.96806595765035e-05
4.78460744427149e-05
6.93992043757944e-05
6.38968316978372e-05
3.52993776875194e-05
5.16646135479857e-05
5.74697977250664e-05
4.70688058740701e-06
4.85869907831485e-05
8.3291628824544e-05
-2.10933832239685e-05
9.66957651794795e-05
0.000105548484467332
1.22016111101987e-05
4.61636467038688e-05
4.93386027545672e-05
8.24127288082784e-05
2.02974082195798e-05
4.27964044122321e-05
5.59373320590894e-05
5.65244478050968e-05
0.000104789882015853
4.17238801647545e-05
0.000100877215060418
4.64391190693966e-05
5.50670064223673e-05
8.30273130957162e-06
6.70484617587805e-05
-2.2612225749837e-07
5.63578425126526e-05
4.65662536947419e-05
6.6811303786569e-05
8.14511029648111e-05
4.2781237831932e-05
4.06702419308327e-05
7.80438026310613e-05
8.52777032070926e-05
3.9118727914564e-05
8.72098369049744e-05
1.7968179443126e-05
7.10169357846572e-05
4.34378318878446e-05
0.000121566709336063
3.36250083902971e-05
4.31433772121097e-05
8.92726758258942e-05
6.5803918597192e-05
0.000115932990168617
0.00013301728395133
6.04577162466266e-05
7.86141439601998e-05
6.87990475401574e-05
5.40040277720604e-05
5.18096423199362e-05
5.86167807365319e-05
4.07937630905901e-05
5.41470562205399e-05
7.8989214677533e-05
5.17682702738365e-05
6.56531110940123e-05
9.47035367026091e-05
5.78717425927983e-05
4.86267039485014e-05
4.41998361713811e-05
5.83386331162513e-05
9.38894450825749e-05
5.62770679670096e-05
2.60905519325454e-06
2.92946587120033e-05
4.13171594934631e-05
7.76293669855745e-05
0.000105712568839521
5.22727265166679e-05
4.70642531184098e-05
5.92930513523518e-05
3.60038855987472e-05
9.64524070042441e-05
2.87789062993243e-05
2.63009323862404e-05
8.43994497182066e-05
0.000101567498654105
-1.43287096600208e-05
1.37553617964203e-05
8.637494837422e-05
0.000134365644836766
6.80381322436529e-05
3.57259870616911e-05
8.07771650438732e-05
0.000104533098059946
4.70895030557621e-05
5.40018602795917e-05
5.91590753624651e-05
5.31358405226837e-05
0.000115995633574595
0.000111019596540266
0.000131970951962667
2.46707159556724e-05
7.32893765025144e-05
7.14337428507887e-05
7.33669792433394e-05
4.08321162406165e-05
8.10128264403968e-05
0.000107788544223635
6.03475842954429e-05
4.36881373338177e-05
8.28877002190422e-06
5.20193023381997e-05
8.92902310055603e-05
8.19388836685962e-05
5.95582793403106e-05
7.83325547253686e-05
3.19117744006991e-05
4.18351186777021e-05
7.73660683630378e-05
4.46533464295283e-05
-4.10005786577361e-06
3.00679634918072e-05
1.08198010696609e-05
9.57834035374076e-06
4.40433978027947e-05
2.38763548432153e-05
3.35698217234148e-05
4.84996156357782e-05
8.45436767363437e-05
2.77767812782303e-05
4.54215175698112e-05
1.19899310505174e-05
1.56996983596511e-05
7.61556135932403e-05
0.000105546642236412
6.47218231783027e-05
2.44851674751442e-05
7.30767562506051e-05
6.43146201041097e-05
6.09999801792348e-05
7.23252984168327e-05
5.62558060068673e-05
7.61437248892242e-05
9.31506952515661e-05
6.05218068974216e-05
3.35893794956979e-05
8.08854305150792e-06
7.57997493157531e-05
6.29795318510668e-05
4.29056426793782e-05
5.90453927527914e-05
3.17029596653034e-05
0.00010247048541025
5.43564682537789e-05
3.9184742662326e-05
0.000105071426689305
-9.32319281694061e-06
8.33723858588236e-05
0.000107433719404288
2.95059954432343e-05
0.0001197611256579
0.000131921344510404
5.80691747122944e-05
3.13950463929229e-05
7.10988327350147e-05
6.57751093731876e-05
7.10490427262459e-05
4.65494242858141e-05
3.27788660979886e-05
7.64364108273216e-05
4.81563638514314e-05
3.17658452947618e-05
1.60376832382914e-05
4.19119359996837e-05
2.6366902746972e-05
1.14186718231059e-05
-4.00782226533918e-05
8.36935230716943e-05
2.00800129696975e-05
7.94097019508743e-05
0.000112148550224135
6.13708082359978e-05
7.98446827108112e-05
9.21199409160854e-05
5.68086045420991e-05
4.53579957804673e-05
7.53620515035174e-05
7.14319219275668e-05
4.22389004455543e-05
0.000106984057456402
1.04559030113282e-05
8.73824180636542e-05
5.0533147306034e-05
0.000101367506547046
3.86847198021563e-05
3.95165009648325e-05
6.28248608284024e-05
2.34075794106412e-05
7.84502431900982e-06
3.19303257320478e-05
9.55211610425803e-05
6.23289690583133e-05
2.92499795655293e-05
3.75779988977195e-05
7.86819366641612e-05
7.56666923877179e-05
9.04872141567272e-05
8.68736661045209e-05
3.68973756883512e-05
3.0947256765052e-05
7.9514439591339e-05
7.00579546497946e-05
4.90215844866753e-05
6.95986189994556e-05
9.66555776367046e-05
8.12001516752346e-05
0.000107672582712002
0.000106919788490559
6.71706174916095e-05
9.15036753570967e-05
6.77191691447123e-05
6.18602854023446e-05
2.85201431827993e-05
6.31734679543508e-05
3.55940254243831e-05
9.25435357509432e-05
3.08238763289682e-05
5.7182151649747e-05
3.59973072809617e-05
5.82906280383589e-05
5.79623249428206e-05
3.6587236044416e-05
1.46066421897545e-05
5.95638307388024e-06
1.37843541578962e-05
7.02202217790921e-05
5.67589161994346e-05
5.03828727604323e-05
0.000101140523996275
8.49262353937781e-06
7.65668756844017e-05
6.12018484994185e-05
5.62637841238973e-05
3.65570926557586e-05
3.78638178601918e-05
7.6297713340716e-05
4.80478480598554e-05
3.30220500348795e-05
7.61414033595986e-05
7.24629115110994e-05
4.3287165854646e-05
8.78060051705104e-05
9.10012532693547e-06
5.42310601708464e-05
0.000122855933717313
3.3514565835489e-05
5.01788011831089e-05
2.07549845221122e-05
8.47216508405973e-05
2.23386772584348e-05
8.11849313561604e-05
8.9492743864412e-05
0.000124601716098523
3.90842521159372e-05
9.3616464450518e-05
0.000127301504645258
4.6897962220952e-05
-3.53729199541673e-05
6.95664772604682e-05
0.000107798196710421
4.30891864868993e-05
7.65650892345684e-05
7.46838289274515e-05
6.19054358122391e-05
3.19020128280371e-05
9.9123926620334e-05
5.25509835530994e-05
3.54389704864796e-05
6.1892735774459e-05
0.000117099399737376
6.16210370133215e-06
1.8371101185695e-05
7.58576969335941e-05
9.14433162796938e-05
2.66913361880629e-05
-1.42840119260505e-05
4.26038651862677e-05
5.90472256380314e-05
4.24124701313627e-05
2.97834286370592e-05
0.000123530484820353
5.59084084449073e-05
2.49438283557887e-05
6.00822660675288e-05
8.59293210350348e-05
6.11530266259324e-05
6.27785544997782e-05
8.44431055848708e-05
6.59760788877266e-05
9.48684163010007e-05
8.63238961565737e-05
1.9963273575202e-05
2.92426046101564e-05
7.52612910001962e-05
2.76997419126015e-05
6.98396517278773e-05
2.04668828174853e-05
4.49365847436076e-05
5.31749177964211e-05
1.61601552362731e-05
7.93441304188412e-05
7.21230808410399e-05
0.000102971961806045
2.30857604934393e-05
3.26343892473076e-05
8.93258023910759e-05
8.65193485789587e-06
5.51786945190527e-05
8.82958244008568e-06
9.37479018223898e-05
2.36336389448357e-05
2.35662724129224e-05
8.50171528178397e-05
4.2648435824946e-05
0.0001534196482863
5.07800903757851e-05
0.000102247325304903
4.9875514112759e-05
2.83128639079283e-05
4.03868291619359e-05
8.5167364796061e-05
9.62550235572967e-05
6.56650454376954e-05
8.85159135877185e-05
5.09806498175166e-05
7.95088381129813e-05
3.31546270280908e-05
-4.95991659828629e-05
6.21116770199783e-05
6.20339440006841e-05
2.81030546600671e-05
5.44923968192269e-05
7.20297792616988e-05
1.63511762956683e-05
2.80580586506279e-05
4.96454254947441e-05
-1.37492140524686e-05
-1.62096755888596e-07
6.81754087641789e-05
4.263080821127e-05
2.52981881373707e-05
3.97451490178638e-05
2.0808533101152e-05
2.09337936021787e-05
5.31696074667132e-05
6.07912296199665e-05
0.000114939934194157
5.9788867609501e-05
5.06415352918673e-05
2.70420472854183e-05
4.20590465148213e-05
9.33550372546563e-05
0.000148221602373822
5.94279858822476e-05
9.42799022130313e-05
8.06139745267119e-05
0.000105927313773195
1.91523841317943e-05
7.72430494263557e-05
4.78331818772747e-05
9.58117209235564e-05
2.80287638497102e-05
0.000124875960015652
6.56270441131717e-05
1.01659990614708e-05
3.79893877625964e-05
4.7242138817671e-05
2.74766640657285e-05
2.60803250292268e-05
5.2435191777437e-05
8.70677558569581e-05
4.52085046415053e-05
9.85402988523971e-05
3.65984919211905e-05
9.68980897389347e-05
2.45515556788061e-05
7.49392820753323e-05
7.01313650719092e-05
8.16240583821591e-05
-1.16757561504088e-05
2.74135985620308e-05
9.31837669791005e-05
4.28804314905802e-05
3.2371352034981e-05
6.56356786121838e-05
5.69097628964171e-05
0.000106505342322696
2.92395177153209e-05
0.00010194979811498
0.000103991169305738
1.60636813015142e-05
4.46304024470585e-06
3.28756198256681e-05
9.76546430702268e-05
4.57162518628015e-05
6.22473213379065e-05
7.72379178333912e-05
6.25653635049442e-05
4.09623830712389e-05
8.74883833515962e-05
8.1242854347552e-05
3.20877603286419e-05
4.24423672825129e-05
7.70157999487781e-05
5.24157596962824e-05
0.000102563958138378
1.00599305502934e-05
7.03865484785982e-05
8.98820377454992e-05
5.24403948726008e-05
0.000112682773365035
5.90521537332713e-05
0.000106727044649544
5.06094439455167e-05
0.000113154780541072
8.38694524911989e-05
6.76155359559673e-05
7.52101795943492e-05
2.5022348324341e-05
8.46627060035444e-05
3.06433794455246e-05
3.85809621205461e-05
1.99046016161348e-05
5.92736256365273e-05
3.76805743890609e-05
7.38143029827894e-05
8.85746890871619e-05
1.41832274340491e-05
3.7614297044615e-05
4.20376943095509e-05
9.44945913437624e-05
2.90323867644587e-05
2.32360005478553e-06
8.0479439690215e-05
5.39231422813061e-05
2.06872564974116e-05
2.23457221455679e-05
6.9297057453142e-05
9.63783346100243e-05
7.85847857960694e-05
8.85068191814337e-05
0.000110157416018339
3.80521410384419e-05
0.00010858627260317
3.2370743036871e-05
8.46472943280589e-05
6.71332149023059e-05
5.20327969379025e-05
7.17103367066891e-05
1.8209857912676e-05
5.75976379143265e-05
4.75245923406193e-05
0.000141419414475813
2.05110688638502e-05
6.53454065185695e-05
0.000110522124274181
9.94526789763735e-05
5.76435893425884e-05
5.38878249878999e-05
3.59396002119116e-05
6.41844640181915e-05
6.58645532951914e-05
9.3466099754925e-05
2.44180562427536e-05
6.15491336208931e-05
4.69799388159747e-05
4.02810013374567e-05
5.01727800604257e-05
5.37740096331402e-05
5.25061498088934e-05
7.43033359702674e-05
5.30294426391038e-05
-8.30966819199419e-06
6.07818752047611e-05
7.00480233841086e-05
7.9255614864684e-05
2.51419712516894e-05
3.50375327860937e-05
2.42454278049413e-05
8.90512346968739e-05
0.000108558066030297
3.56856724467598e-05
5.6339399315407e-05
5.7231278344412e-05
8.33063042189401e-05
4.89689392288132e-05
5.52515032663301e-05
0.000121023462281398
0.000103542051266455
7.54945975671773e-05
3.45806978823551e-05
6.55516615947871e-05
6.26526287821814e-05
0.000117601222576674
3.02917534154012e-05
8.13158833488109e-05
0.00010431662769589
0.00010841871436728
8.07381161576288e-05
1.11135385046335e-05
8.14064768179751e-05
6.83208353974742e-05
1.62505043276315e-05
3.86183688016119e-05
9.9836686281803e-05
9.22360744344043e-05
2.65816269152655e-05
2.44114573802956e-05
3.96512815191073e-05
5.87868619412821e-05
-4.98185711631284e-06
6.02199164440974e-05
6.36624246956758e-05
3.95178779569107e-05
5.56078696086496e-05
4.17977378449432e-05
4.17338234015712e-05
4.06729137599025e-05
-4.41423581006469e-05
4.51539170374618e-05
4.95523148067547e-05
9.15714632129462e-05
5.48846995839957e-05
9.69506036785636e-05
3.60145969008113e-05
7.59247481029356e-05
3.13069297533313e-05
3.63822317613833e-05
9.4320992585113e-05
8.52015574962037e-05
9.01436984560779e-05
3.61358459828725e-05
4.98449950646783e-05
3.54574345495746e-05
5.16892284892988e-05
5.24620520696795e-05
8.83275339600282e-06
6.75631891675398e-05
5.57943367956165e-05
6.26155827546304e-05
6.68873209113854e-05
7.49958683330954e-05
6.03840722645584e-05
-1.81765956421209e-06
4.68226527392177e-05
5.09281973116668e-05
5.48841495284066e-05
2.36451722173376e-05
0.000103770690696022
5.67886938886791e-05
4.42470121431295e-05
-1.43295538998169e-05
9.97464697670612e-05
6.19999794250582e-05
5.39704710449588e-05
4.64007862697364e-05
4.64195455619305e-05
4.13519201116679e-05
2.3560728528948e-05
0.000100569622518889
2.72985488995806e-05
9.63723314936456e-05
3.71179200376586e-05
3.56587337521673e-05
9.30450416141302e-05
4.9062876763775e-05
5.70252557126536e-05
3.46081584638701e-05
0.000114583147367321
7.97977759622506e-05
4.49023123487125e-05
0.000126728462363549
0.000100349791895836
4.78767216296269e-05
5.49609967555693e-05
6.51278008536284e-05
7.69280288001429e-05
5.37345049500748e-05
1.95592899221608e-05
5.09027233475839e-05
3.7050641057639e-05
8.49798819878299e-05
0.000142364730333236
8.43664653295258e-05
3.57500735253517e-05
3.12536092618114e-05
9.79930985074226e-05
4.1913818005197e-05
1.59992119399552e-05
8.33456871243326e-05
0.000100828965376237
0.000126755397036518
0.0001330584638784
0.000105515514866791
3.33189884463557e-05
5.36643225070473e-05
4.92628339235566e-05
9.22498192490883e-05
5.01328450482839e-05
4.86485051974841e-06
7.7254346920678e-05
4.83051803978005e-05
3.25038244286345e-05
7.85155284272521e-05
6.00424786251598e-05
0.000104181336551669
9.1660764670693e-05
-3.78999213700119e-07
2.85376505990225e-05
0.000102314775190973
2.06917105330043e-05
1.675071140137e-05
9.95969149144276e-05
4.41802428659174e-05
8.04246989095269e-05
2.75488567900614e-05
7.89459379227963e-05
9.80245712350463e-05
4.00453463142462e-05
-4.228515285148e-06
1.71955886330563e-05
3.93648630467976e-06
1.2824608367347e-05
7.7311713102516e-05
1.87512184889606e-05
7.87199090453081e-05
7.64826589224069e-05
7.49244156255832e-05
0.000100661019305957
2.12331846219978e-05
4.90588617008044e-05
6.76046134197361e-05
5.21325747749267e-05
3.27457865554398e-05
6.04116942722376e-05
8.53549322058355e-05
5.2937121201905e-05
4.08153145852644e-05
2.31035036881911e-05
-3.84542559619452e-05
8.38049642881426e-05
5.63436578569419e-05
6.4811522684138e-05
0.000124901609291859
4.47113743214689e-05
9.21752126679902e-06
5.56511499628962e-05
9.15375690592396e-05
2.64652924469982e-06
5.65366461798116e-05
4.23123586128193e-05
8.29808860085889e-05
3.67108204684047e-05
1.21967109353796e-05
7.42780465427674e-05
6.13893109057735e-05
8.64503288514276e-05
4.89387359240461e-05
0.000104642556356622
-3.66206115345829e-07
7.43883310462304e-05
9.94478505043468e-05
7.97238200890181e-06
4.04188987907294e-05
7.11119928938619e-05
4.34251816960744e-05
7.10610021171665e-05
4.27538054080574e-05
4.95593469805627e-05
7.94322312764886e-05
1.04100724803278e-05
4.90413631586793e-05
3.15807851495534e-05
5.1962494661793e-05
5.2506903024756e-05
2.09518686598922e-05
5.48599765555875e-05
0.00010304646717069
5.35141477309434e-05
0.000101228708970124
9.86698602613791e-05
0.000107550307723206
8.90089773183739e-05
5.53077139614771e-05
6.18498398650054e-05
1.60631247020073e-05
8.36315003730603e-05
5.86658717160005e-05
6.46732919220037e-05
2.6026217059813e-05
6.03443259543813e-05
1.52790994227622e-05
7.72951000481463e-05
4.0480011562727e-05
7.89414133166088e-05
7.71163150191938e-05
2.75424515317189e-05
5.37577429719614e-05
0.000101596335976421
1.95509054872596e-05
5.7369233188324e-05
3.79827353180152e-05
6.53060286927635e-05
0.000103775925794034
6.98599653915065e-05
8.66483825203624e-05
8.7464641567875e-05
6.90021213186937e-05
2.44859765908002e-05
4.58943952135741e-05
5.30403586451339e-05
1.40483192532936e-05
7.00924749276724e-05
-1.0637409562985e-05
4.11622935589899e-05
0.000163417754440049
2.17294250127446e-05
1.62601925962936e-05
2.14849397449011e-05
6.32185352605782e-05
0.000103539871786392
4.81210393363194e-05
6.00398038091692e-05
8.89393023659279e-05
0.000115973298277595
7.85935215903012e-05
7.23515428691708e-05
9.34860156526749e-05
4.7767707620908e-05
2.54619731499739e-05
1.93744058459157e-05
-1.7083922734383e-05
0.000119626990475693
7.27001255123748e-05
4.53140134780287e-05
5.99399169709221e-05
7.88027732835867e-05
0.000100199243193532
5.27191039638928e-05
3.70505424816505e-05
7.69594394176227e-05
7.75816032700931e-05
1.00871923991625e-05
3.46159700124425e-05
7.42287639272447e-05
9.91491457794164e-05
4.72092908644067e-05
7.85435231164444e-05
6.07033933266633e-05
5.10062880495877e-05
2.64101946529996e-05
8.08860149395627e-05
4.36503162129842e-05
9.75925488839117e-05
5.96922340619558e-05
5.31733581892163e-05
4.57272335637884e-05
4.57878500298093e-05
9.5893375966209e-05
2.04938192825281e-05
7.81026739148635e-05
0.000132740330700771
1.95791171991448e-05
1.8255090164293e-05
5.05081445081111e-05
8.08612331326966e-05
0.000128783965105457
3.0110603672248e-05
6.51203096940928e-05
9.39409727142862e-05
1.63103734664721e-05
9.88360644041229e-05
3.51909396147207e-05
1.23612836066766e-06
3.4344126295553e-05
2.59175828047983e-05
7.04522043624772e-05
8.52416523611692e-05
0.000143509631444373
5.37047725661111e-05
1.35506807479022e-05
3.10770805419379e-05
8.19734777661296e-05
3.90142076110837e-05
3.54647054241348e-05
9.47109802882301e-05
7.77222906099664e-05
9.75988393458847e-05
9.39730114446921e-05
7.84087394862013e-05
2.44834003313494e-05
0.000111682410192543
2.53914165690919e-05
6.09819615672851e-05
4.1290847481373e-05
4.0177318515499e-05
5.95783552761701e-05
5.65015162102376e-05
3.84212745809991e-05
0.000124129128338758
3.75167748370317e-05
4.35686710609743e-05
6.05506500455162e-05
-2.23495487757585e-05
6.05590710301036e-05
0.000100628406022666
6.28860148088113e-05
5.66292545093654e-05
7.39806102273332e-06
6.15461824278991e-05
7.42350441047377e-05
5.0987809512712e-05
7.28946525228956e-05
2.84812785919495e-05
7.63904249003655e-05
8.36599092939715e-05
8.18848184055349e-05
5.55162068263377e-05
6.87260946041367e-05
5.02644836492567e-05
6.67918023848072e-05
5.53842360288585e-05
8.77067018184658e-05
2.23488099304492e-05
4.1902102804025e-05
4.29831020200842e-05
5.443038849504e-05
6.04009013505752e-05
4.21768771699793e-05
3.91566556163115e-05
8.62935614756897e-05
3.30189983290305e-05
-1.88022551359338e-06
7.54953277394939e-05
0.000110648193118209
9.91580243716525e-05
4.81449324021199e-05
5.07959579559664e-05
0.00010219286169139
5.37974940598859e-05
6.06574427618726e-05
3.37481728725644e-05
3.91374519364821e-05
9.59147941950948e-05
1.45147927316863e-05
9.22805872131987e-05
7.42521846902167e-05
3.7881118262629e-05
6.37184978879912e-05
2.33968434421173e-05
8.87174950423244e-05
7.10036858374823e-05
6.52679523890247e-05
4.47126953783376e-05
5.21590494005605e-05
8.56201659003554e-05
9.49902403653913e-05
5.22763817586074e-05
9.05826421153327e-05
3.97722379350752e-05
5.71209702947495e-05
8.00696270056286e-05
3.66471614806151e-05
2.52461341627299e-05
2.81685189810546e-05
3.68081186356125e-06
7.38011039915572e-05
2.68792496458258e-06
7.02004151515399e-05
5.41149975597302e-05
2.25246137982994e-05
2.18676704729236e-05
5.72828216695655e-05
3.61561454373978e-05
3.25604432725286e-05
0.000111406795992644
0.000100618249262843
7.74246227289143e-05
0.000104224863506309
5.77053694197069e-05
4.40288656501386e-05
3.70045028865146e-05
0.000100057517330233
5.25688165905788e-05
4.17634802742595e-05
4.17710616029618e-05
9.73889714827372e-05
0.000117420828090112
6.44479826656169e-05
1.72145349737871e-05
3.07639772663762e-05
6.3858097763708e-05
2.19721873180947e-07
7.21448751754407e-05
4.10025275131e-05
1.46286465456881e-05
3.86211020514181e-05
6.18293773011596e-05
7.74290193517391e-05
2.44215814685058e-05
4.16820362571279e-05
7.92658099991656e-05
-2.51175099517271e-07
6.7753164316935e-05
5.44333679624577e-05
8.1488240165435e-05
6.76102798522045e-05
2.73295579200677e-05
6.58939612507402e-05
7.70233717577219e-05
8.70841058958965e-05
7.625347218818e-05
7.4688291806684e-05
0.00011516662588465
6.49702502050236e-05
4.0129335856319e-05
8.00497933528607e-05
0.000115156107926943
0.000127397722976751
6.87427035290528e-05
6.50918317512037e-05
9.66651998780349e-05
1.84112466737806e-05
9.5853463368846e-05
4.69314513007366e-05
5.40534291767361e-05
6.20551552503709e-05
9.26779783289308e-05
4.25580643329855e-05
3.83003923629073e-05
4.300459631125e-05
-5.7109354109828e-06
4.36113791028267e-05
6.3818364212415e-05
8.4659982168416e-05
-5.99996606977474e-06
7.10373397257317e-05
2.9807805922089e-05
3.84152499853373e-05
4.62218920679423e-05
5.44610684752968e-05
4.25323539648908e-05
8.50394173713444e-05
9.08704945087415e-05
1.83954804551805e-05
6.31840186913037e-05
5.10183468449043e-05
2.29658335710837e-05
8.40275808320624e-05
4.82499579873767e-05
5.69015866380324e-05
0.000124769604324736
8.71645953966891e-05
-1.69900133415758e-06
7.62011377143239e-05
1.6622133880293e-05
4.04528725608216e-05
0.000108823719709907
7.95180445535426e-05
9.20323640442194e-05
2.9699410794203e-05
5.52114064231412e-05
6.9900475269856e-05
1.03347825887686e-05
3.8053130100012e-05
9.3770683448311e-05
0.000110581265866849
6.34166632806082e-05
7.21800493752141e-05
4.64692187971949e-05
6.31470717944199e-05
0.000105558700630886
4.65988577970868e-05
4.28600551974017e-05
9.92221206862486e-05
6.4066086832881e-05
5.45439026354312e-05
7.04469529928013e-05
-1.89726873733994e-05
4.84303252132684e-05
5.88761238764026e-05
6.71445839451917e-05
9.82450841739177e-05
8.42137212166004e-05
1.14629535210278e-05
4.27479582817875e-05
7.57308059879797e-05
6.73227777693623e-05
8.21637124928119e-05
3.72260200114792e-05
8.35013093532801e-05
4.86880771970876e-06
4.07770857323336e-05
4.47136650469572e-05
2.76177975829513e-05
4.00407142786024e-05
3.4848880205877e-05
6.65930229222506e-05
7.49805575168731e-05
7.03823638203639e-05
6.88045041679626e-05
9.92232542114911e-05
8.42326363383432e-05
4.03499044214174e-05
4.68697087397026e-05
2.57618533120161e-05
1.08237463186793e-05
8.48791418578377e-05
3.84612077529043e-05
4.96879984004087e-05
6.06638301985846e-05
5.86410653839906e-05
6.88836515188981e-05
7.90598597977402e-05
7.93182264840025e-05
9.33279902540096e-05
1.72026631644325e-05
5.62399356304441e-05
3.3603526824795e-05
1.61066087685134e-05
7.88104175327962e-05
0.000101517202834423
2.17151807797629e-05
8.31933296162101e-05
-1.85392593923877e-05
9.50965813483929e-05
-1.77675572664672e-05
9.37615530821683e-05
6.40448178658161e-05
3.00060427633264e-05
1.64628628203488e-05
7.72676191606143e-05
4.13553205870703e-05
3.00005785753163e-05
0.000102848050501186
7.66045758415773e-05
4.46993698288276e-05
7.02329416388105e-05
7.41264475150766e-05
6.88568949360824e-05
8.33208786285944e-05
3.66731162173509e-05
8.12158030020908e-05
9.88807115880908e-05
-7.18134754598374e-06
8.145633219914e-05
5.9747850375387e-05
3.12385247830692e-05
-2.02910057759143e-05
4.65452904193061e-05
7.20222700875605e-05
-4.41899772932953e-05
-3.96433483724584e-07
8.67723931903511e-06
1.57103770090347e-05
6.92928688728801e-05
6.27579159825284e-06
0.000121502872701962
6.99922408344042e-05
3.4810276417819e-05
1.03304637505521e-05
8.99385660848668e-05
5.89436092280121e-05
3.21358055787038e-05
6.39661681175316e-05
8.21227463732541e-05
9.00195606180353e-05
0.000112751824425318
6.96319059392059e-05
2.65981739774447e-05
5.83190267200548e-05
7.66754010447938e-05
6.71841012267572e-05
9.95106308313698e-05
9.41974872442547e-05
5.93737455003568e-05
4.33644846044049e-05
4.48143948644158e-05
8.98413322507462e-05
5.96901036718124e-05
6.84787410295886e-05
7.98814332442474e-05
1.3554871194347e-05
4.10438921628325e-05
9.18333909443288e-05
9.44796691678278e-05
6.68973201645207e-05
1.4495855925457e-05
7.07430331602867e-05
9.20050264500987e-05
7.25216711993651e-05
6.52777023127915e-05
9.0591140779038e-05
6.12749289058681e-05
3.26080501708962e-05
0.000106049733288911
7.40574578495737e-05
8.87186169894202e-05
7.5662403117074e-05
5.51129870645342e-05
0.000107145562723655
6.56019588925457e-06
2.81507966656956e-05
3.28127682454323e-05
5.17703791914563e-05
1.38320609522917e-05
4.68468367532015e-05
1.89752873177878e-05
3.51075049957388e-05
2.5798548568226e-05
7.48894991294659e-05
6.7444219645161e-05
4.16314830722202e-05
4.04173828926469e-05
3.50516812602835e-05
7.54082012712303e-05
7.35517557282678e-05
8.35166652457575e-05
5.19111955185455e-05
4.20180537093761e-05
8.00444486745982e-05
6.71314356698065e-05
3.06941934003277e-05
4.68027744535379e-05
4.07559930846631e-05
0.000123149383993331
0.00011964537806643
4.14580948704449e-05
7.76596756208869e-05
0.000111321492617783
9.6677514071763e-05
9.7180425323834e-05
4.63302343403502e-05
4.22503600102797e-05
5.80249089168095e-05
9.05497197728303e-05
6.45281737536589e-05
8.66438795957385e-06
7.13579389705508e-05
0.000137193194735177
2.27239847485189e-05
6.08684861795375e-05
2.35503874826821e-05
2.92727178105485e-05
1.67601883110905e-05
4.38411823508378e-05
6.25221040257706e-05
4.40084120465321e-05
5.80102232506465e-05
0.000104614826479883
0.000123537086292306
6.62030368672007e-05
1.4791491269667e-05
1.48666126998605e-05
5.74357010306238e-05
9.44706725636326e-05
3.93642704322391e-05
7.29645808067225e-05
0.000159059680126355
0.000114700209411153
6.61719397987478e-05
-2.98446276114523e-06
6.00529957644644e-05
7.05061083778432e-05
4.4567888734219e-05
5.12386757775659e-05
8.12984458609221e-05
9.15151298859029e-05
8.87408987767707e-05
7.51157668439837e-05
4.49845411350379e-05
6.0172111597109e-05
5.87155065429855e-05
4.69996887666544e-05
8.0234653371911e-05
4.05731329559452e-05
9.88124730979408e-05
-3.06103237588937e-06
1.04641359651548e-05
7.4706890838521e-05
0.000104387709579663
1.66805708226224e-06
2.15907279147042e-05
8.84809814115763e-05
2.55867796928696e-05
7.53632031751326e-05
2.58438589727448e-05
5.63653020879782e-05
8.09457241864809e-05
9.92158316945483e-06
7.56273045709668e-05
5.35284146539509e-05
7.76947811822702e-05
6.1323105715138e-05
7.1627481895777e-05
2.7360825334843e-05
4.16997416458059e-05
3.34177136636169e-05
5.95731015252991e-05
5.79699808997197e-05
8.43138483821415e-05
6.57455009104136e-05
1.39797599481173e-05
-2.29787308848048e-06
7.93217289355743e-05
7.23311830621065e-05
4.70497820578937e-05
6.42482282981889e-05
5.31877278037032e-05
0.000123103350305957
3.24551888332782e-05
5.58765875457284e-05
4.55499094476129e-05
3.10538853975052e-05
8.7906985528409e-05
5.34171362415208e-05
2.4695385063262e-05
6.09720770021515e-05
8.75866088901444e-05
6.68924262929043e-05
5.88445601919059e-05
8.95884353992342e-05
5.95403362752635e-05
1.31991399859151e-05
5.93344733124293e-05
5.89632113700459e-05
7.7205218620243e-05
0.000127374401801919
3.91093816426872e-05
0.000111977697700556
6.26036879367952e-05
7.23901331996092e-05
5.83869237135193e-05
8.28174845143472e-05
6.20786870210844e-05
7.44105921245304e-05
9.38339124315495e-05
4.89986214716364e-05
0.000103132310506673
1.31035028036226e-05
6.43912650358587e-05
6.40855723510575e-05
6.69956734730773e-05
-2.36329815457128e-06
6.41263119659828e-05
4.16866605594787e-05
5.15352424438578e-05
9.32947431669182e-05
8.65023711137583e-05
0.000105046040747112
7.77279407611213e-05
2.03731268937542e-05
5.75819716536459e-05
0.000109718833338487
5.27553378086128e-05
8.03540088926506e-05
0.000133962914508323
6.26453069115003e-05
0.000102915784626577
4.23896579406513e-05
6.99967785635573e-05
8.185333030068e-05
7.78964643456614e-05
-1.94710442535799e-05
5.45766994896645e-05
9.68959696504807e-05
6.61549041471079e-05
1.6139790389775e-05
0.000119189795417014
0.000124002054663239
1.80123394601272e-05
8.56203021718219e-05
7.38115229844855e-05
9.33611332748845e-05
6.17929213331481e-05
-3.10709186335189e-05
6.67142519249026e-05
8.02987953509323e-05
3.82985373750903e-06
4.28693405728553e-05
6.98901018677119e-05
3.22127313393172e-06
3.85616183137261e-05
2.65808977486308e-05
5.08700063328187e-05
3.42685291463129e-05
3.49563125094022e-05
-3.5922689881631e-05
7.18317653426518e-05
7.86494492294905e-05
9.04187969878477e-05
3.70129063588135e-05
7.50166308047005e-05
5.48104889087597e-05
-1.44593947434556e-06
2.40457015086306e-05
4.14403376178333e-05
4.85975658568194e-05
7.09015456387114e-05
2.49933188322404e-05
3.95504897947783e-05
8.61334962801681e-05
4.3187921786631e-05
7.69504394137506e-05
7.58402934177657e-05
4.94030517336456e-05
4.73576795498967e-05
9.46258172135808e-05
6.45466526254712e-05
9.7179535300739e-05
6.73431367055253e-05
9.24848950150135e-05
1.29915249475435e-05
0.000100880194504969
6.32423239845843e-05
6.62094278062465e-05
5.68652409073493e-05
0.000110780491081573
6.30500807229782e-05
1.57900363584501e-06
-3.36715380934029e-06
1.67929043137639e-05
1.58149197878623e-05
8.42205763395908e-05
3.3609837450137e-05
0.000105131792666793
4.11634002921025e-05
-1.45485081634211e-05
6.1111961825699e-05
4.53246221087364e-05
0.000126572412579985
0.000105644192227798
1.69851313530875e-05
5.11564053910272e-05
-1.13484905369806e-05
2.13983342821056e-07
7.09162605587285e-05
4.23471112375443e-06
-1.21632240486393e-06
2.32239385762561e-05
5.1137854425526e-05
4.06433365485749e-05
2.51239470812974e-05
8.02559692207555e-05
4.99228095418696e-05
7.02958857587114e-05
4.08590593611302e-05
4.93888091557943e-05
3.46905392445088e-05
3.225583576936e-06
4.82571490500706e-05
5.98192687412967e-05
7.39545084288941e-05
8.36083959024862e-05
1.72360045622746e-05
7.45503999519169e-05
9.64726848944041e-05
7.90436173524673e-05
5.12680012003872e-05
3.90821244890222e-05
6.17828765239512e-05
-2.50404731669834e-05
6.22956926185008e-05
5.14658096237219e-05
4.88976803556696e-05
7.89234561143709e-05
6.65016459631517e-05
5.1045674013517e-05
3.93830717372935e-05
7.85714735753152e-05
2.18578481080456e-05
3.30757161824885e-05
0.000135242179930042
6.48257163849278e-05
2.3415657599645e-05
4.18493287979634e-05
2.07711246562915e-05
4.77487008291559e-05
1.15580324162886e-06
0.000111767722648361
6.97522173243278e-05
2.6712205457627e-05
4.02508446333949e-05
6.24212366201175e-05
3.28487574203159e-05
-2.27363872674139e-05
1.6435081305254e-05
5.12624762144958e-05
0.000132697404841855
6.57792936939881e-05
0.000117759942810607
4.5939102102356e-05
4.9259955648027e-05
3.4814765390271e-05
3.62012074579604e-05
1.19957170015589e-05
5.85269964740327e-05
4.80235275207553e-05
3.24349521918225e-05
3.36244649752511e-05
7.02348070018134e-05
5.25606500574001e-05
4.09104800594073e-05
2.36001278963417e-05
4.3912439905079e-05
8.13599448366793e-05
4.3048225549649e-05
4.29198150884075e-05
3.98707223746903e-05
5.69460329994598e-05
-1.79469873355848e-05
6.36376126879457e-05
3.28489714205267e-05
5.58074341032352e-05
2.9017898737087e-05
8.29755702232763e-05
6.27490622758063e-05
2.92255806926626e-05
0.000172888977188215
7.31740629225465e-05
5.41553845679958e-05
4.55937604115948e-05
9.36142388686468e-05
3.26379112343835e-05
-1.82042572612374e-05
4.30438280348155e-05
5.67349673745714e-05
7.5390707739973e-05
3.42960331125272e-05
7.10772350826807e-05
4.16342230424364e-05
-1.11885651598985e-05
2.22608792366098e-05
2.93807447901058e-05
9.03553169165482e-05
9.97919696155904e-06
6.00950101072395e-05
5.37218558203242e-05
4.57822950202379e-05
0.000104080713109675
5.90382578007019e-05
3.54849308307414e-05
3.40058303094648e-05
6.18529652468811e-05
8.46440729891979e-05
7.80051050070997e-05
2.976736917285e-05
2.66281177998797e-05
5.52508885173734e-05
4.93575341028617e-05
5.75423272422563e-05
5.36556116458378e-05
2.67243283109698e-05
8.89513998197517e-05
6.41260012340621e-05
6.84404491698084e-05
-3.22151457493831e-06
6.32227004329365e-05
0.000118597051800903
5.85446160278942e-05
7.20766395276626e-05
5.73681724316436e-06
6.54386205608389e-05
1.54195525740211e-05
2.73077637191553e-05
4.87507706785155e-05
7.46774131639169e-05
5.29833850669185e-05
8.01884787111065e-05
4.21475762679415e-05
5.41061982966469e-06
4.85616740784183e-05
6.04602622193331e-05
4.6572274669752e-05
9.25158164063225e-06
2.48504455469535e-05
6.29501242495847e-05
9.84431578536216e-05
6.45635983571828e-05
7.65538374262731e-05
2.25154111202882e-05
4.59658908518216e-05
-5.1675401947397e-06
7.81359041299048e-05
3.63646090786116e-05
9.14884521015928e-05
3.3640936221914e-05
5.63668314856456e-05
9.21396736687719e-05
1.53311720200862e-05
5.94377348376376e-05
2.77295555505561e-06
-9.91435410059415e-06
6.25813913937039e-05
3.59849331495924e-05
6.33633307245783e-05
0.000120668608769379
3.17768229750694e-05
5.30791954368955e-05
0.000103345254974451
5.84144139413574e-05
7.67238336386467e-05
5.03311002309002e-05
6.56216193395618e-05
8.70475925898346e-05
3.79459518411852e-05
8.39600469996955e-05
0.000101553384707769
4.33960983319871e-05
4.11013546489498e-05
8.49316990208949e-05
8.62978070679482e-05
5.68445539094394e-05
2.53708525118615e-05
8.17685178563748e-05
9.23364793328498e-05
7.90135821839839e-05
3.3162342685615e-05
0.000105269342336996
4.6600015428316e-05
6.46176428509257e-05
2.88018849065849e-05
3.31481892028721e-05
-2.32373780591767e-05
1.67364196574832e-06
4.2112908095369e-05
8.95656733898195e-06
6.3498797580019e-05
3.61107902589097e-05
7.16991864421307e-05
0.000107617155333251
9.167744491967e-05
8.69747380385434e-05
8.41715140518197e-05
0.000101205626330012
4.84450475818914e-06
5.43112153940503e-05
4.72848205979139e-05
0.000110886017462541
5.9766884826521e-05
5.09923435318357e-05
4.13049440736454e-05
5.20953317213843e-05
9.846066160364e-05
2.50370733587007e-05
3.80674323824715e-05
-1.12509875518461e-05
1.29343189691806e-05
8.01802279877277e-05
9.18234506561958e-05
4.01884630483963e-05
6.13096481460592e-05
3.13555026533608e-05
6.28046414191209e-05
8.42881752422228e-05
3.6505943128254e-06
7.45722106967994e-05
2.27259790112507e-05
3.5047956781639e-05
8.2626453325966e-05
4.87937830521764e-05
5.93682118781015e-05
7.32873267092573e-05
9.3062608583442e-05
9.88425695925491e-05
3.90588736760924e-05
6.31870354445299e-05
0.000104115506256995
4.53711747822428e-05
0.000109535825082902
7.29838262638939e-05
7.38158281295206e-06
0.000109111814179415
3.61975373908591e-05
1.65552073471145e-05
8.90551891544759e-05
8.9326510140125e-05
8.68441886037563e-05
5.79605602885823e-05
2.08871647027291e-05
0.000104115267273969
3.62375513929279e-05
5.00157191255434e-05
4.10238393371227e-05
-6.83317372066302e-06
7.80164718459726e-05
9.99287896707439e-05
6.04411102445644e-05
2.04075317356202e-05
5.7040419218167e-05
3.57784881693793e-05
1.82232183589472e-05
4.13965046221605e-05
6.55907804839242e-05
6.60049169940492e-05
6.16612545403448e-05
5.53299165762131e-05
5.16843316571073e-05
8.21617428495553e-05
6.13541345790029e-05
2.82333082175667e-05
2.22957391896775e-06
5.95148749881882e-05
1.91194508390394e-05
4.48892423157409e-05
-3.41007401134449e-05
-6.39271031874864e-06
8.94524633979713e-05
4.87858114580502e-05
2.94183737489822e-05
4.45069612969735e-05
5.47676254159325e-05
3.78770500580655e-05
2.48117257988747e-05
5.69048234764859e-05
0.000113452907252244
9.06516835770479e-05
7.89207460006267e-05
5.58213499889138e-05
8.0305141329584e-05
4.91448404114408e-05
5.75552442652534e-05
9.23590049228228e-05
1.99061045163501e-05
8.08724183174122e-05
1.59420676325734e-05
7.35183103012034e-05
0.000101052554694884
3.81900966477095e-05
4.02660165758471e-05
4.46437206686025e-05
-9.37180402344581e-06
6.88690427450395e-05
2.78460932945372e-06
0.000102304595589617
5.00500194246793e-06
3.06152611468224e-05
7.50950117781733e-05
3.87945287189333e-05
3.6705812956226e-05
8.7330202390818e-05
6.55689306404507e-05
2.0000645907828e-05
1.54860547464341e-05
4.2839777697228e-05
5.24055518943718e-05
9.6531183082929e-05
8.89139811529542e-05
0.000103222629128659
4.48909821248964e-05
1.02248360967692e-05
6.1687309078504e-05
0.000128329897991569
5.04481422097874e-05
9.20154091614166e-05
1.94040703634379e-05
9.26733854819216e-05
4.74256443320596e-05
4.85754061086349e-05
0.000110268856498189
9.64201434083246e-05
-7.84873960801618e-06
2.86671489327791e-05
5.86805273621886e-05
3.31535422529448e-05
4.12777903551955e-05
6.6036539934954e-06
5.83546737279328e-05
5.46510429887709e-05
1.09068008098927e-05
0.000112697837765654
2.35961890813639e-05
6.04277649166521e-05
9.03430754795959e-05
6.72918987630155e-05
9.12592980445882e-05
5.25971952234476e-05
4.58209198057178e-05
-3.9348142615136e-06
4.02013988866058e-05
9.11222634946583e-05
5.13617903122355e-05
0.000114785650444399
5.30554805109436e-05
9.88422167084177e-05
9.04250608028398e-05
8.3787113195177e-05
3.47001838711724e-05
4.22636345504164e-05
3.13325647141293e-05
8.03483246779506e-05
5.57453769539013e-05
7.25420597417583e-05
3.66982064940382e-05
3.48304166116321e-05
-3.41368381419783e-06
4.99791118965311e-05
6.44483783482223e-05
4.08105484112481e-05
6.51605425739817e-05
4.86087560817001e-05
3.83564957029376e-05
3.58081540114569e-05
5.03594994627282e-05
6.72484502842202e-05
5.71937877257708e-05
4.93980455839427e-05
6.18676758099138e-05
0.000120948247149548
8.18598394519155e-05
5.38363770633282e-05
6.47262781779675e-05
0.00010666194218586
5.73672199212505e-05
-7.64834740154957e-06
8.35637498988775e-05
8.84577386959573e-05
4.24171342881671e-05
0.000138339053526423
5.10999301907245e-05
6.45777277862289e-05
3.51789560763528e-05
3.71527438383879e-05
7.20894243127306e-05
5.86549793221417e-05
5.19650885651377e-05
3.64338186874052e-05
5.21833791324284e-05
1.16680834663971e-05
9.05642197097355e-05
7.27113802105587e-05
5.84096219193382e-05
6.60002174676982e-05
9.66125501339436e-05
8.02368637715589e-05
8.26530505189427e-05
7.58539725664198e-05
8.16516453801814e-05
6.87263168365637e-05
4.87136675144999e-05
4.51638324702416e-05
4.08011569263491e-05
0.000108362466409103
5.8574812151957e-05
5.06354285663013e-05
3.39941218470642e-05
5.29416418715808e-05
4.19485442649522e-05
3.09081006729299e-05
0.000110798583352923
3.334756628959e-05
7.60459534836442e-05
2.26748087310885e-05
-3.00062104611734e-05
2.84357565574108e-05
4.82754247279887e-05
4.08260815967066e-05
-4.53306443885473e-06
6.07869808050426e-05
7.11998329239626e-05
6.10494635072216e-05
6.66337691076351e-05
6.30766375651833e-05
3.86803071982564e-05
0.000108572591877254
3.44140193200436e-05
1.71063243639603e-05
6.98047014540794e-05
5.32558747267733e-05
8.07624387543131e-05
1.88267461386283e-05
0.000136222514646572
8.82222211290586e-05
6.06847131114387e-06
9.54865614110337e-05
2.59981848897348e-05
3.40939871744362e-05
1.66586090640877e-05
7.82550916707691e-05
0.000112008915522313
8.54095060416768e-07
8.59839018436354e-05
1.86880753163735e-05
2.45059094929794e-05
2.36122281783505e-05
5.40588608188613e-05
5.08178746455832e-05
3.76316693081758e-05
0.000108624893332299
6.98951767634498e-05
6.13014182671038e-05
3.50022391561534e-05
-1.76010503588008e-06
6.99066849468164e-05
9.23270199289722e-05
7.01419809643805e-05
8.03577979146188e-05
1.776797407768e-05
4.65445869568524e-05
7.8884250616806e-05
4.01552472134758e-05
8.4472283772814e-05
2.10594575809297e-06
4.00386982465309e-05
8.73262446720159e-06
8.13165635349548e-05
1.54386473313231e-05
3.80914009341402e-05
4.56998118316316e-05
4.0670506824469e-05
2.47845094341785e-05
0.000120727084746961
4.92726331516067e-05
4.99041025034197e-05
6.78322039436493e-05
0.000102050389653708
3.34754179504727e-05
6.96891450978912e-05
7.75072775860543e-05
-1.56834192653097e-05
4.96886542933599e-05
4.25549504750478e-05
0.000114771499727939
2.48419668203632e-05
-8.78504553475674e-07
2.34771149767027e-05
-1.28445009744186e-05
9.22444769372301e-05
0.000100912950980233
7.52115739636052e-05
5.04403835418037e-05
7.28430736921848e-06
9.80775911050866e-05
9.93826279887438e-05
5.31014929365465e-05
7.40811921394133e-05
2.75378578492482e-05
3.37143433324067e-05
2.4080625478124e-05
7.5550328969225e-05
5.90823877358692e-05
5.37791209151772e-05
-2.64001862308941e-06
4.16384061752627e-05
0.000117404772520173
6.07157266424029e-05
4.75275880981213e-05
8.28606726809475e-05
4.62536123197422e-05
9.1554047907489e-05
0.000104546070987342
0.000103157183860862
1.93694761500128e-06
6.12352119486555e-05
7.64673624318397e-05
7.00048453159588e-05
8.42013437985676e-05
3.74557682019782e-05
4.23236261994561e-05
0.000133350093788096
5.56618552901813e-05
4.52346552273484e-05
4.38439260350724e-05
8.3740164571248e-05
8.7207393304642e-05
9.50771022526237e-05
6.33069543612098e-05
3.83579418436952e-05
5.27978796856273e-05
-2.3002087660607e-05
8.36219154920522e-05
0.000142710041648976
5.13459698339753e-05
6.01827658926547e-05
2.0157662117682e-05
5.04214105835694e-05
6.77549078724421e-05
1.1050746210132e-05
1.87228134838319e-05
6.46005813833697e-05
2.21870925826059e-05
2.14063280634144e-05
6.02899228781133e-05
4.59478196530489e-05
8.5282191975112e-05
8.1145264258214e-05
3.53104327029751e-05
4.88439413587806e-05
7.06337487148669e-05
0.000102381336201775
4.67964933855098e-05
1.58060896941631e-05
2.09996803129677e-05
2.54366312126585e-05
8.44195384201427e-05
6.73698636518515e-05
0.000100814810028102
4.79444044892436e-05
5.0433820104224e-05
7.07028821182495e-05
3.82383447784709e-05
5.28298399123424e-05
1.09026377120559e-05
0.000161950827712492
9.29308778507237e-05
0.000127258573611324
4.01430510552425e-05
6.04301545051317e-05
6.54676346136729e-05
3.82012327392286e-05
7.20583890374725e-05
7.98692168947768e-06
3.04398563108835e-05
5.4770132756377e-05
7.92794078032974e-05
7.74585603800546e-05
-1.45787292965166e-06
8.57230100066838e-06
6.91336420783096e-05
6.41018285218796e-05
5.91984778370238e-05
1.70447410154928e-05
7.07333977100484e-05
5.91939763692177e-05
-2.36602508198594e-05
2.59645574341609e-05
-7.8919410748595e-06
3.54098489886588e-05
6.3648756049401e-05
1.50527943223011e-05
3.38171478630216e-05
4.42458666217037e-05
4.73226533723286e-05
2.00822899705475e-05
1.04200019232593e-05
2.14413818621447e-05
9.40535108916529e-05
9.15308084468783e-05
3.92727810834438e-05
2.6435940676569e-05
3.22016236324652e-05
2.10413298138718e-05
0.000109040202483331
6.25835721004364e-05
1.40239702007642e-05
7.61316747958494e-05
7.60853588394259e-05
8.02490047632029e-05
6.27745810127296e-05
7.42157163967901e-05
8.9935902207987e-05
0.000101145739133503
0.000101638399079247
7.90172453959643e-05
3.81097887830529e-05
6.76183347408602e-05
4.66883197642411e-05
5.54668913695012e-05
4.99287995518695e-05
7.19304450872866e-05
3.9494360690164e-05
5.06035736962779e-05
6.76253573916643e-05
6.8617870372631e-05
3.62309806020421e-05
8.86087049208171e-05
5.69044695351725e-05
2.01573779577167e-05
8.23957627244484e-05
6.37115406620308e-06
7.2491327128133e-05
3.22147874713928e-05
7.02439124340474e-05
9.61740695459107e-05
2.13778313825583e-05
0.000128364442202887
8.84205164302126e-05
6.51864066476283e-05
1.32046554177013e-05
2.15299754002053e-06
0.000102149954135946
4.7489980049436e-05
7.56288076546055e-05
7.21814054064631e-05
6.45669689206131e-05
1.2446525169193e-05
2.16621117780653e-05
7.90964774079147e-05
6.64912180151389e-05
0.000103585637446165
6.78487752066639e-05
9.92282302074185e-05
7.38631864069619e-05
2.4189894977572e-05
7.72372064545884e-05
-9.04848389200619e-06
6.40402718706522e-05
9.56260822880368e-05
5.42830530581263e-05
4.86388006745735e-05
5.30889196594801e-05
7.75506021183609e-05
9.3141154240271e-05
0.000134822914545958
2.91981856948398e-05
9.72769839190022e-05
7.15789437724364e-05
4.30406273318137e-05
0.000111746185820833
6.15291289762889e-05
5.55511259650447e-05
1.17135097865246e-05
6.41815956054503e-05
-1.55424190894786e-05
-2.07206734245836e-05
6.19753517781863e-05
7.39928010855064e-05
7.83803431665041e-05
2.17701730131338e-05
1.12987811403543e-05
6.75752046048577e-05
3.77622361719728e-05
0.00012639459685079
6.20022243257832e-05
9.64586293927111e-05
4.56349364636913e-05
7.84297020368703e-05
6.60292792373025e-05
7.64129436247104e-05
4.03531459282123e-05
0.000111904129850195
2.78712850890038e-05
9.16479080138093e-05
3.1990140870282e-05
8.77554650484101e-05
3.03368442312524e-05
3.88102138707183e-05
5.60200107774465e-05
8.54612030124774e-05
9.78149392192261e-05
7.6601413150269e-05
7.96251784478609e-05
3.78386801865477e-05
3.15364877533248e-05
4.31881662722948e-05
2.75170751629795e-06
7.57856104908382e-05
-2.72009923754498e-05
6.85033076398229e-06
6.90943869799344e-05
2.66039936602812e-05
0.000130462532335176
3.39297709714153e-05
3.65631440103687e-05
-7.3183045463902e-06
5.04732118497927e-05
2.26466987132831e-05
0.000102541206779843
7.0788031889309e-05
2.01729924016113e-05
2.52834303899923e-05
2.11751007676041e-05
2.78208811413913e-05
2.36050203609641e-05
3.71331053697838e-05
7.49451606637186e-05
9.94586573649766e-05
3.75911805234581e-05
-7.65706296369806e-06
4.54876242165017e-05
8.04346575743339e-05
6.19543644401308e-05
4.50462864186098e-05
5.12965143046108e-05
7.6849058891207e-05
2.60259676606291e-05
5.31726251595198e-05
5.38716208658445e-05
0.000159978980111766
8.36601582123847e-05
5.60632343235726e-05
5.49020939774403e-05
4.85090838642601e-05
8.60700113816359e-05
9.99972073402137e-05
0.000132144852012605
7.67825638499734e-05
8.54148659742616e-05
7.63832284979752e-05
8.71933646256108e-05
4.3723437516599e-05
3.42773108346818e-05
9.27213088192317e-05
9.18381190971226e-05
0.000125198540469592
5.64986562917268e-05
5.14884263520205e-05
6.99580807040459e-05
7.59217728600984e-05
9.10219715499426e-05
3.95241292935771e-05
3.86510605551785e-05
2.57250683831295e-05
9.43203028340665e-05
8.67897694309618e-05
5.75272310558168e-05
0.000126076224343448
4.40928970612833e-05
6.80999013922086e-05
9.51859615948387e-06
3.82257603462534e-05
3.46506241240131e-05
4.72325068513654e-05
8.49644184469743e-05
5.48467616180793e-05
2.34478213885909e-05
1.59467581578025e-05
7.2027521121186e-05
2.51168931045507e-05
8.01766433537714e-05
3.32153110487319e-05
7.90475625325292e-05
5.97285809635718e-05
8.57220172768292e-05
1.65025331490124e-06
8.25583102837144e-05
2.69676969127573e-05
7.14671608664215e-05
1.276516709068e-05
5.0406409802643e-05
5.08989155776064e-05
4.80689751272065e-05
5.45080207501172e-05
4.82091019387109e-05
5.6765196471448e-05
3.34530248693105e-05
6.96661455001136e-05
5.74990339837631e-05
6.68876398106992e-05
3.92657294720351e-05
0.000115750841183588
8.62560871387153e-05
7.0144487136443e-05
2.76933491146314e-05
8.40766073004104e-05
3.18327905647499e-05
-9.47922312995747e-06
1.51980858451705e-05
-2.40448720456898e-05
8.90782609511658e-05
3.92700484193079e-05
6.73635789698496e-05
7.22483818643415e-05
4.8050636042959e-05
0.000132565621230707
7.04785549218923e-05
4.43598488504543e-05
5.30207871434482e-05
6.42378592383037e-05
6.44994769707679e-05
7.97953354530385e-05
4.10458553525383e-05
9.06445362660104e-06
3.50728052151215e-05
1.70781590363777e-05
6.52751891048235e-05
3.03490803571082e-05
4.8012667445462e-05
5.32952286127636e-05
6.7653713213923e-05
4.20273487343e-05
5.11327215476365e-05
8.937441257162e-05
6.40584581222202e-05
4.93207779084536e-05
5.15130611059529e-07
5.65028565211081e-05
7.66033733440627e-05
6.15545229166852e-05
0.0001049755754127
7.53380877585152e-05
4.78689365369108e-05
1.2986631772253e-05
2.44094281460024e-05
7.81363718180031e-05
-1.29620683615854e-06
7.42105261766149e-05
3.72888669327121e-05
5.10346574758234e-05
1.32287372774325e-05
0.000105961944572266
5.80456015183864e-05
1.33143651999356e-05
9.03387374223227e-05
4.64553154829825e-05
6.83657594436945e-05
7.17444246163129e-05
2.12840798830484e-05
0.000105894463146423
5.29911246450799e-05
2.04003411414254e-05
4.55651742957724e-05
2.06075968025857e-05
5.00083873104331e-05
2.29239838209218e-05
3.0044038026289e-05
4.49390992270511e-05
6.94880327113599e-05
5.2208279122707e-05
8.58893842203725e-06
4.77723624245228e-05
4.59765954802405e-05
0.000121889540155442
6.03533366567854e-05
2.9098370066096e-05
5.22909255298628e-05
0.000100795857246219
-3.76691111482516e-06
0.000105908674199609
7.42620109317757e-05
6.63023106696544e-05
6.46142700855023e-05
9.03195816084305e-05
5.59973164879555e-05
1.68496493967703e-05
2.86133580682728e-05
2.8921362160514e-05
0.00010406001059355
3.27247922858024e-05
7.19592537291507e-05
7.69273999185321e-05
0.000102739195987662
5.62059546150722e-05
3.65225538205308e-05
6.36989957107448e-05
6.76060410105519e-05
3.96005318597902e-05
0.00011524693684692
5.89314589422991e-05
6.93729301377434e-05
2.80522785938304e-05
0.000100216982392793
4.12446705386595e-05
4.76701985457253e-05
5.6473100053551e-05
6.28086130701026e-05
6.74308420545028e-05
4.35038148762485e-05
1.57118321929917e-05
0.000100417479116225
5.56328749513139e-05
4.03086530473002e-05
2.95321664169009e-05
8.80283685888157e-05
2.7451337903819e-05
0.000108803773050836
8.970648778866e-05
4.83443422593453e-05
2.92448507676991e-05
6.34833776183753e-05
2.94682492509032e-05
8.53289478199948e-06
-8.76258152693148e-06
2.20802751129478e-05
5.27564458822827e-05
6.97857541071242e-05
7.49702406735373e-05
8.85975220766943e-05
1.52339010552887e-05
9.83961444762964e-06
9.47025303095041e-05
8.3230428192423e-05
4.08364528640036e-05
5.15647878987917e-05
4.46556985093297e-05
1.61418546219233e-05
4.3060247622082e-05
9.36136388618564e-05
3.59592359418324e-05
0.000107961992446331
4.27405444990405e-05
6.73627707006192e-05
7.85437524627877e-05
0.000129888652152758
7.29019717746728e-05
4.30719438508378e-05
0.000109098264789359
-4.17471776788157e-06
7.9949126754162e-05
4.98825099810226e-05
0.000122494346770242
5.43696011429457e-05
2.34622046368202e-05
-5.22757596107947e-06
-1.49413025169066e-05
7.45359728149253e-05
6.57198924915987e-05
1.56600435972336e-05
0.000109122335407548
5.63050473663165e-05
8.12443681492184e-05
8.68115529967816e-05
8.03734154216518e-05
2.81718763610524e-05
2.56775171869387e-05
5.21957371430556e-05
2.42852593251916e-05
2.80042671269753e-05
6.86442193822448e-05
6.7179766642892e-05
0.000131111837402646
4.5876327954737e-05
7.91388479241446e-05
8.06330122435317e-05
3.24131367540097e-05
3.30600834814674e-05
7.57176369265446e-05
-1.00955485226164e-05
4.77839328256006e-05
9.03337309549882e-05
1.21751482471806e-06
7.01426796865003e-05
6.2668381078284e-05
1.95322132889714e-05
2.75952317058654e-06
5.26483779736792e-05
6.25048802878247e-05
-2.46745822370538e-05
6.53074953748112e-05
7.77786356937874e-05
5.1250371206585e-05
-1.93752475678379e-06
6.3831922284496e-05
3.7557973819073e-05
9.91251751264946e-06
4.54697904385491e-05
5.80902324061845e-05
3.71687233252463e-05
1.74305664041476e-05
3.41821307079762e-05
9.25532614923783e-05
7.42939223361261e-05
6.22756155428438e-05
3.94969053794155e-05
5.5685671869413e-05
2.18937798337901e-05
1.00666853731579e-05
7.82515099239951e-05
6.61867386209007e-05
0.000108790684773148
6.52301092690374e-05
5.6723474881746e-05
8.53879355783925e-05
1.21348946039579e-05
3.59371969415732e-05
8.54206314924748e-05
1.99184108856752e-05
2.33714711258638e-05
4.05772631157381e-05
5.63325496072213e-05
5.98231711594531e-05
8.46658564490594e-05
4.93647899257328e-05
0.000104171656502165
4.41419170605957e-05
7.89501730213564e-06
4.27186670411703e-05
1.37542879402199e-05
4.6159307694911e-05
-3.6557172089421e-06
4.3275694126118e-05
7.01425977145812e-05
9.46613141431858e-05
7.05121020895269e-05
8.08786848707287e-05
5.52571959866428e-05
5.52389203207972e-05
-4.05199485646293e-05
7.70255140918855e-05
8.55744691574361e-05
4.42692319284537e-05
4.21651397335624e-05
9.9509879070319e-05
4.4475991791005e-05
1.52915745660514e-05
6.98998629784319e-05
1.36617816632632e-05
5.90869592520987e-06
4.00348183569685e-05
9.49928204741204e-05
6.7077988462656e-05
4.67407767471988e-05
6.64397839398816e-05
4.35682471413396e-05
2.1853431494904e-05
3.04195221624069e-05
8.06798829750372e-05
7.30538189483292e-05
3.04626210028055e-05
6.64856504220488e-05
-9.60993386728443e-06
1.38318759821975e-05
5.84692929138366e-05
2.07585865292995e-05
5.46527403128229e-05
5.1042164043002e-05
8.67271623480018e-05
7.14367193721175e-05
0.000103466739783537
6.5367652875273e-05
9.15663047797854e-05
5.36543240324539e-05
6.55611026027357e-05
-9.47781612021621e-06
2.25160233756993e-05
9.57855429533897e-05
5.40975295369413e-05
2.35921058953841e-05
0.000109308555356007
4.04744354099714e-05
2.83117950614126e-05
5.38633065909943e-05
8.83589591344298e-05
-1.71196736359855e-06
6.1344059589109e-05
9.55746171001443e-05
5.64587680816645e-05
3.75563394648441e-05
4.71781485272982e-05
0.000134077575648335
6.79919376760972e-05
1.00445035046612e-05
5.03137232599592e-05
6.83636562744213e-05
5.26820506215212e-05
2.95560926753211e-05
5.28579427431497e-05
8.54231710291854e-05
6.5825617139278e-05
8.82224390889506e-05
5.38178437346818e-05
3.98600436496485e-05
4.87360454970199e-05
5.22348207805725e-05
8.81894913681654e-05
7.671825417699e-05
8.59131451769578e-05
7.53207787662886e-05
0.000108054167010909
8.5164998498487e-05
-1.02431782378471e-05
3.12457675583334e-05
-4.35089703506978e-06
7.87550675078882e-05
3.97989478434824e-06
1.69167679858714e-05
5.25961610759534e-05
8.947172125672e-05
4.40570909003028e-05
1.86750677196745e-05
4.71984491918749e-05
6.39615056600743e-05
0.000101947635682
2.51423384508816e-07
4.08287417127685e-06
4.8296396363051e-05
4.12221488050471e-05
3.61396966645566e-05
3.56838681927883e-05
9.17925932459921e-06
8.46781273502534e-05
2.2553851569855e-05
7.62592537428932e-05
3.39480741139407e-05
5.23381921967306e-05
7.01356556423719e-05
3.32420303936038e-05
6.42969891995273e-05
6.01026028473706e-05
4.67830183452352e-05
7.82679428670714e-05
9.52612264394178e-05
-1.70066219692193e-05
1.90167330558854e-05
7.50445759216823e-05
4.58814430926342e-05
3.89835494130732e-05
2.52867475125318e-05
5.48669453193333e-05
0.000122548874702368
3.35547441869503e-05
5.99230711165754e-05
4.6279804433994e-05
4.54541074789098e-05
3.81372482034562e-05
5.88222273432553e-05
5.82920161187391e-05
6.60638957735814e-05
8.17534046198776e-05
9.88057288000615e-05
7.24093740569173e-05
7.19975911990442e-05
1.09719785320901e-05
8.14840165100752e-05
4.73007837694034e-05
5.47705316902919e-05
7.27770559705691e-05
3.1010160273231e-05
9.9186965836518e-05
7.05680373503226e-05
2.07654375479759e-05
4.88567519469975e-05
0.000109913549574457
8.53850448211217e-05
5.95149130398485e-05
6.33610404125636e-05
7.43185472894487e-05
7.02138635726456e-05
1.9996064472439e-05
8.43704831487193e-05
6.3930187190566e-06
5.83387765405108e-05
1.34413694297775e-05
3.64894482428651e-05
-3.1458722661296e-06
5.9562665085775e-05
9.2297464723142e-05
4.41595577175451e-05
5.2420124654009e-05
5.26564056968629e-05
4.61076069157799e-05
3.6616769976166e-05
-2.20280788690755e-05
6.26424247536192e-05
4.43116642301684e-05
3.33257994493964e-05
8.03373260907171e-05
0.000102769050002635
4.79577699089954e-05
0.000119987597861633
7.41891597647409e-05
2.17643261817994e-05
2.9157650298822e-06
3.48750435214377e-05
7.13178100053826e-05
5.46955125349881e-05
9.29611330483097e-05
7.86548042886956e-05
6.49245072404234e-05
1.91786070165396e-05
5.59160360077235e-05
3.59079544814941e-05
-4.92640612513784e-05
5.54979169627564e-05
-5.57383674346744e-05
7.22293193564875e-05
6.77878685689015e-05
4.54357765994353e-05
1.26333488693467e-05
6.06738653015803e-05
6.88378238208547e-05
3.56752144405173e-05
5.55435829822125e-05
8.35219430727262e-05
7.85184692081105e-05
4.50714753398239e-05
4.55192374027929e-05
5.88247077321374e-05
5.84066626449003e-05
0.00011350557267523
3.396726986439e-05
9.00981156955967e-05
2.78297280531805e-05
6.70655658326617e-05
3.66698270932826e-05
9.49274033435704e-05
3.98734072531349e-05
4.87665595306395e-05
4.93570455866426e-05
5.89615462273677e-05
1.91129287426191e-05
3.28030166147054e-05
5.7815500529921e-05
3.71973376751163e-05
1.05501252213694e-05
4.293524052775e-05
6.37249069488087e-05
3.47206982332365e-05
4.33734039070906e-05
0.00010111616421261
3.21318295326156e-05
2.58296059619147e-05
4.48243475063775e-05
1.90630233629039e-05
3.17461509954778e-05
4.37217405039719e-05
2.30246100393328e-06
5.68309376294929e-05
9.04342717643827e-05
0.000106898224063957
5.10443237646144e-05
8.46191533792015e-05
0.000140698921643014
8.39419678556214e-05
4.04586853705864e-05
3.28303614404409e-05
4.10094060875958e-05
9.0163541996773e-06
5.60640083105977e-05
7.54505248813217e-05
3.81300634465824e-05
4.87883964364522e-05
3.15881905362132e-05
5.81828338981606e-05
4.97546403591482e-05
6.51338356019398e-05
0.000115952633792985
9.58595048701651e-05
6.59186868740272e-05
5.75028345522671e-05
5.00950941873043e-05
5.68331175268951e-05
8.02648930364445e-05
8.45619996814187e-05
6.92198209443292e-05
3.30895096283457e-05
5.31890016742582e-05
9.35359081329935e-05
8.73527199891225e-05
4.3521277133739e-05
0.000116547345423191
6.17991137446894e-05
2.67594101842141e-05
7.74476728684286e-05
8.16182103196273e-05
4.60615126886798e-05
3.93950788969959e-05
5.07588813832104e-05
2.25397663723532e-05
7.57693773780446e-05
2.61078987351283e-05
5.54578623359309e-05
-8.12180510297059e-06
9.31982856041013e-05
2.31757288839676e-05
3.33890253282591e-05
7.34008953199551e-05
-4.21652402542943e-06
6.84338097702938e-05
-1.16040032745005e-05
6.81776392137624e-05
4.65709835618755e-05
7.13594845871545e-05
6.22020738961585e-05
-2.81931414730699e-06
9.99255976288555e-06
0.00010370243147992
4.36483740907584e-05
0.000124838854328523
-8.39825242787555e-06
2.64604034078101e-05
6.23581083378008e-05
9.13702390550881e-05
4.73738121640951e-05
-9.20831470878083e-06
2.39510928006006e-05
0.00011437821523371
8.30046799642482e-05
1.15867615627135e-05
5.3085169325761e-05
0.000120094697762095
5.60941596840341e-05
6.26521688253143e-05
7.50356253378181e-05
3.6292622733797e-05
0.000104068407073063
8.38627056308691e-05
8.11967708262251e-05
0.000118085629314718
1.56227285897454e-05
7.18027060083866e-05
6.33822262993543e-05
7.10181466343461e-05
-3.78299133985242e-06
3.09664131893446e-05
-8.41022717433689e-07
0.00010208045752935
7.24909992594328e-07
1.77749013728211e-05
4.15817356823823e-05
4.64252837766624e-05
1.83183265903229e-05
7.33272522061751e-05
5.88213822506915e-05
2.84698210746568e-05
3.24702380922724e-05
8.07430752911958e-05
5.88857262278384e-05
6.07387060823841e-05
0.000101188219089015
6.300942662085e-05
2.67390739564015e-05
5.36899218758492e-05
7.47813187810606e-05
6.7065460269656e-05
1.36799285928447e-05
5.99556964653698e-05
4.71524096679592e-05
6.1127089797329e-05
0.000121477521446035
1.03516439603778e-06
7.456253233456e-05
6.47806453131127e-05
3.45827636155797e-06
5.76159942502264e-05
5.07746807275114e-05
0.000106940332576188
6.13590150437385e-05
6.34171998328141e-05
5.94965023082841e-05
1.69478847292993e-05
1.08767078627763e-05
2.70867986622256e-05
3.82360560580724e-05
0.000103835152013328
1.37705021739512e-05
-2.16976375579569e-05
8.97471959241189e-05
6.042445177948e-05
6.12089176697369e-05
1.37567068978326e-05
3.53070427064737e-05
7.02184497949293e-05
7.4462475672417e-05
4.18822525692267e-05
3.62703237761144e-05
9.2786292706956e-05
6.51683869549747e-05
7.11794115110587e-05
4.56359214425757e-05
1.83175156700319e-05
2.74253726576816e-05
6.44613038532718e-05
7.81944597034589e-05
8.82568909727992e-05
7.60145565365391e-05
4.50507115004242e-05
-2.98463832021469e-05
0.000109475382644279
4.98806801204792e-05
9.40949456525825e-05
5.18482063200653e-05
0.000116827609826395
7.38737492653701e-05
9.46716900031754e-05
-7.48999982537029e-07
3.08048395249666e-05
7.03507217144462e-05
6.20261091563946e-05
6.94346481360303e-05
7.6775727445584e-05
2.67346363538799e-05
6.99750152539205e-05
0.000126293551347001
3.35662921298096e-05
6.19721001092825e-05
8.76140579716636e-05
0.000111490865938626
5.425406330799e-05
9.78077947643345e-05
3.18497967251092e-05
5.59392933863656e-05
4.59006591848148e-05
5.0991004869653e-05
6.87474988976659e-05
6.61360907969045e-05
5.9564432920293e-05
1.43392410805046e-05
1.29406060976576e-05
7.88114401662861e-05
7.44681588893617e-05
4.59405891498393e-05
3.71451541612585e-05
4.44432351654267e-05
4.27283951484435e-05
1.64400139475136e-05
4.62060107785806e-06
8.7515503710543e-06
5.07324342784757e-05
4.17692299888691e-05
2.6464242969282e-05
4.68684005476842e-05
0.000111263064902578
6.48346963403283e-05
8.20521557543658e-05
-4.00526201556048e-05
3.17737800808936e-05
5.16039082050691e-05
6.23734097591577e-05
2.58895495401589e-05
0.000127585488657251
7.94629145058796e-05
6.48532300950209e-05
7.5777560725594e-05
-1.06170663704287e-06
8.56935899224036e-05
3.0727216430728e-05
2.87251163837637e-05
1.24515503102242e-05
3.39927409457246e-05
3.51274035123438e-05
0.000153056078095737
1.9664863890404e-05
6.87669446500576e-05
4.46851803958188e-05
-7.06654425419834e-06
5.46541713881839e-05
3.63000877499439e-05
5.67668439981047e-05
1.84109061617308e-05
4.62641802461464e-05
6.83027076168984e-05
8.66986732646493e-05
9.91791268214224e-05
4.03531187429405e-05
6.25758859176891e-05
8.97684777492378e-05
2.70376968765546e-05
5.37783316650775e-05
1.83217414053162e-05
6.78631314673964e-05
2.37341202226681e-05
6.7183581549517e-05
1.35938819350891e-05
1.99062354769267e-05
7.26003080190177e-05
6.79896090547333e-05
5.01224621902658e-05
7.13154464748614e-05
9.37578887114905e-05
8.57726526874694e-05
4.87936428530381e-05
5.51665303455499e-05
7.56298347179822e-05
4.50865045690234e-05
-3.92207719544628e-06
2.99353612521053e-05
5.56005689978821e-05
9.55576153162381e-05
0.000119446964916206
6.66068183732499e-05
5.49856513064537e-05
5.25304156087407e-05
5.10337985577999e-05
8.32238677081519e-05
7.5619499025125e-05
2.97334463107794e-05
3.78694838992941e-05
2.99315178261954e-05
1.97646024922528e-05
4.2663352139882e-05
4.69017208370464e-05
7.89029048106317e-05
5.43083320768438e-05
3.62487969313506e-05
6.68133851564807e-05
7.8145492465651e-05
7.77722877354212e-05
8.12492873142755e-05
2.18887984017906e-06
4.00864783220437e-05
3.38232300235382e-05
7.94806199632996e-05
1.81791714132108e-05
5.4851465017044e-05
5.2984499431355e-05
4.10986977842183e-05
6.2864668571262e-05
7.60392246729611e-05
6.45900260169235e-05
4.7772646968852e-05
4.35262380754433e-05
4.52357960955709e-05
3.06115180082869e-05
7.26260003193693e-05
9.58956230969728e-05
0.0001068657261364
9.8064009920616e-05
5.52296984638907e-05
9.35244352734785e-05
5.40488721537265e-05
5.36450206384663e-05
7.28147177033893e-05
7.27981352109833e-05
4.91237141286446e-05
8.62707809186431e-05
1.32905905587024e-05
5.10161186292862e-05
5.57799094698044e-05
0.000125751606090804
8.54260367098338e-05
7.57099874513438e-05
5.71801886573737e-05
7.53547824034346e-05
5.10929113504483e-05
0.000110862628961962
3.45620536364274e-05
3.75868773536372e-05
2.09400049270585e-05
-5.93278077717332e-05
4.047271488233e-05
8.82177749269807e-05
3.34300695170378e-05
2.91074338500979e-05
7.91054718384489e-05
6.77055797049742e-05
6.57032942525465e-05
-5.41964371520543e-05
1.84935730084191e-05
8.38035638971547e-05
5.90424331999586e-05
-3.06154372449731e-06
0.000100132007524932
0.000103241552632528
4.79447480852866e-05
2.00977367900614e-05
0.000105438253006439
9.19583059230944e-06
8.43997424875195e-05
0.000114434360364697
2.57217195635754e-05
5.73115242744764e-05
8.09263703734034e-05
7.33732681102215e-05
0.000127407999686053
8.51964652017614e-05
6.66263474519451e-05
4.07523366755777e-05
-6.69560568241859e-06
5.18607293472327e-05
2.46795084481774e-05
-5.56794735261524e-06
9.63603177718744e-06
9.6620162015877e-05
4.3857902454842e-07
7.68409582197304e-05
7.709610683306e-05
-1.39974970282645e-06
8.36586505819365e-05
8.28782974967345e-05
6.91532102421592e-05
5.24401995736303e-05
3.61883586699784e-05
9.19510499210004e-05
4.30241337089732e-05
3.86562101701543e-05
0.000138961040399715
4.23272790722932e-05
3.34985160395821e-05
8.93255237523073e-05
8.67031183027889e-05
4.44557296681048e-05
2.94776873269683e-05
1.63049297540289e-05
6.24427707034505e-05
-7.23389282327804e-06
5.22484964934645e-05
5.29210006660238e-05
1.53392759525423e-05
6.76636420843418e-05
6.91856423108563e-05
9.62534399127329e-05
8.87978048657498e-05
4.91401558923771e-05
2.42931780327651e-05
5.80362729713111e-05
6.49007755555461e-05
5.50023863414133e-05
0.000112434392809506
4.02893674349822e-05
7.35000496097384e-05
6.53777635979072e-05
2.37617496537268e-05
6.92242301690202e-05
7.90374635389715e-05
2.47736859461851e-05
7.36802158823713e-05
0.000107370943185736
6.62593976030302e-05
9.03489848536613e-05
8.22224482212947e-05
3.60348542924846e-05
1.53871586711921e-05
6.60816503057288e-05
2.5270689420473e-05
3.27061945321272e-05
6.79872795054719e-05
9.08124112150012e-06
7.05065675181494e-05
6.50347520704544e-05
4.5510048802485e-05
7.52546543049007e-05
1.82784751899434e-05
5.43352206875472e-05
1.37858996037361e-05
5.34301421642544e-05
5.104541969397e-05
8.07475618516801e-05
7.88690367345121e-05
0.000106444024289654
8.64915442083957e-05
5.17276025566702e-05
3.38447835355487e-05
7.054983479056e-05
8.48280070773233e-05
4.47661184499938e-06
5.71991607021502e-05
3.04703374347917e-06
8.56620029090449e-05
6.51078985473635e-05
5.29486508458645e-05
8.02481566714394e-05
8.44795066655678e-05
6.85930732885472e-05
8.62433989172024e-05
2.55213430476983e-05
0.000111164179135454
8.47021644058603e-05
5.67117516209079e-05
7.96139970446796e-05
3.90505330649684e-05
7.57511073257815e-05
4.41937442815498e-05
4.66036144719571e-05
7.05662173097806e-05
0.000115560097309232
8.07568804085495e-05
7.82763378865495e-05
4.033612442812e-05
2.04812756730297e-05
7.26510805463981e-05
3.15502454092935e-05
3.8628515497977e-05
7.61228789129894e-05
4.48785416673219e-05
6.3225707111491e-05
5.36599374617633e-05
5.81626537217387e-05
7.6162529470525e-05
7.41977263934707e-05
4.11616946628964e-05
2.16160257730021e-05
0.000101233763193188
5.74913393972264e-05
7.15101901574193e-05
8.56878905451233e-05
1.19895371588588e-05
9.03590969721112e-05
7.92700299617296e-05
4.93203196254405e-05
8.10647306950731e-05
6.40721268311075e-05
9.29075073586618e-05
4.56871601897058e-05
4.1775972161479e-05
7.55633224326271e-05
4.11165758357705e-05
2.79233073128526e-05
-7.2745990455979e-07
6.9562398272028e-05
9.08557601154337e-05
5.92460881235187e-05
0.000122098802331382
0.000101157821418919
0.000128167157392065
1.70518149766041e-05
6.54945445867153e-05
3.16535804782981e-05
5.64410952710776e-05
6.61880751647272e-05
5.19151574700222e-05
7.3828632748931e-05
5.17439182847235e-05
4.20811070642414e-05
3.5721409243738e-05
4.18954181660709e-05
6.83428402854432e-05
5.63147336994123e-05
5.34638670498517e-05
7.90708507272037e-05
7.41571860904655e-05
6.92857721006457e-05
8.44041901454998e-05
7.24779879321542e-05
5.79046800394172e-05
5.5669385436157e-05
5.5902419819298e-05
8.2254974544055e-05
4.43513429394015e-05
0.000102128844360584
9.30115637641401e-05
6.97278184219957e-05
2.64928124996787e-05
9.48762551612621e-05
3.24732169359621e-05
5.48087686486553e-05
4.99652704568171e-05
4.86729105829107e-05
8.09292988776287e-05
5.20340126259745e-05
5.53819601611854e-05
2.80935629159725e-05
4.34146694869044e-05
4.091889391844e-05
3.54173021931249e-05
4.07401002015508e-06
-1.99438175401923e-05
1.50099129421816e-05
-2.73664577060693e-06
7.32538240296854e-05
6.13478725440733e-05
3.22425930650802e-05
9.76892057335015e-05
4.6171571788842e-05
6.20865014149832e-05
5.23859855927113e-05
8.01320776860967e-05
8.09956523267389e-05
4.92535024662727e-05
3.70748940937036e-05
5.38408735507064e-05
6.38953730657002e-05
0.000109942870673006
5.634323525533e-05
-2.77484867668232e-05
9.05390047627356e-05
9.52159748776316e-05
0.000109118313960486
7.90384205694395e-05
8.85025901229189e-05
5.91823432705136e-05
5.05985310403457e-05
2.12204120775498e-05
4.08237664631136e-05
4.84275692945586e-05
8.10619383763746e-05
2.50724559378663e-05
7.06136941662547e-05
5.36646564333183e-05
2.57360497079518e-05
6.00376254134885e-05
5.31868326686401e-05
0.000111748671017653
4.40246819981573e-05
2.26210150619935e-05
4.36621474883396e-05
8.59223786193879e-05
5.9345546973376e-05
9.40572269342674e-05
4.64973806254912e-05
6.3550062131611e-05
3.17686728325149e-05
6.46529760627957e-05
6.84784352965427e-05
7.29914956997947e-05
1.53898244449311e-05
2.61748520364385e-05
5.07471726607837e-05
7.29214971705879e-05
4.36986059260419e-05
2.87846889163953e-05
6.23315291743733e-05
-1.06274468556935e-05
1.59643521130386e-05
5.56395703337108e-05
5.68883072000136e-05
5.14272409206737e-05
4.78065037062996e-05
2.78634852785231e-05
2.02789406756199e-05
5.34357875155102e-05
6.0072394048272e-05
3.80666538359637e-05
6.72799401762754e-05
5.37471298222536e-05
1.04706793368786e-05
6.91176682124528e-05
6.61025906511832e-05
8.31307133278804e-05
7.27000271433697e-05
6.75043690188188e-05
9.49541793607729e-05
5.40013724703483e-05
5.44515113296474e-05
8.94720770744443e-05
8.31491833998331e-05
5.00455520787237e-05
5.94645468777477e-05
3.69534482955179e-05
3.94598020267764e-05
2.6052665343343e-05
3.99020237782443e-05
3.63576026027591e-05
2.92843916130239e-05
8.93075654593547e-05
5.50351216549797e-05
5.03645386253998e-05
1.81388189844568e-05
4.38216516218405e-05
-1.65059423714914e-05
2.41422574023143e-05
7.28855461398851e-05
5.21039869304877e-05
4.5290738973232e-05
0.000115377565798364
7.91547612575856e-05
8.40494819565048e-05
2.98559676242976e-05
6.49734244299723e-05
0.000125522487883349
0.000115119509120421
5.0324795640127e-05
7.0943890545856e-05
4.77816308292875e-05
5.05779430207351e-05
0.000109527922906661
8.47486157670915e-05
6.87592068125643e-05
6.71695505974238e-05
4.51867104925618e-05
3.12408275844246e-05
5.83952324380364e-05
6.57911142981305e-05
3.79543163234285e-05
2.28182471212315e-05
5.98735467042006e-05
2.46872219934378e-05
3.6094985681226e-05
5.99475515953468e-05
8.77335670305477e-05
0.000108809840654301
5.48941981044719e-05
6.43972628367572e-05
6.6634695247016e-05
4.61347851011875e-05
0.000108056660701353
1.93453481810576e-05
6.12478937007704e-05
8.52748850249467e-05
6.13345739496901e-05
8.60871493145916e-05
3.70957138577929e-05
4.73697511959112e-05
1.60729199819915e-05
-1.75578901676519e-05
-1.35015854994336e-05
7.6652375890937e-06
1.16416945456653e-05
2.69460914888586e-05
2.3441475335337e-05
6.72302994389158e-05
9.50146092011811e-05
6.99445619371218e-05
4.55301669810114e-05
8.29101891964445e-05
0.000100711068231604
6.70664937957465e-05
4.79962221918981e-05
1.03796164707799e-05
5.38492259721611e-05
6.43600386081351e-05
3.58009549836875e-05
7.670479248005e-05
8.11508681587602e-05
3.09427309069519e-05
9.94316431823655e-05
7.34043252333471e-05
9.24934480737682e-05
-6.37565752323496e-06
1.31116960738476e-05
9.73471081810276e-05
8.46035169826596e-05
7.31256760477891e-05
3.27418635896825e-05
9.02653202118438e-05
5.87594536515675e-05
7.60697565460268e-05
4.20012798086378e-05
9.28444234221208e-05
3.76870696678904e-05
0.000100330706233359
5.47727264673181e-05
2.45321216247091e-05
4.47383383859747e-05
-1.34480965821672e-05
6.68683783335296e-05
-7.90344725606754e-07
4.21845366583032e-05
4.57892215925783e-05
0.000115507251030914
1.61504229523874e-06
3.89699325030063e-05
4.05653395207062e-05
2.88654204918278e-05
5.12358082889884e-05
3.40838815666585e-05
1.31520307294706e-05
5.11468889116401e-05
6.16721614080478e-06
5.9921108516863e-06
3.57795766031902e-05
0.000109574972766379
-6.62022992454714e-06
3.84232330466599e-05
-2.3265201156051e-05
6.5233585612829e-05
0.000118365729575371
4.3521035785201e-05
-1.02130423342476e-05
6.06507294094954e-05
8.00074513646951e-05
7.30168996089958e-05
3.96700571123784e-05
6.26129289106984e-05
8.19806026000395e-05
0.000149052335389732
3.75865131132125e-05
0.000122073568460632
7.41985296123814e-05
0.000102619779515362
7.80470634984867e-05
8.90259531296232e-05
-7.3405183983112e-06
8.479760366802e-05
8.02705697942627e-05
4.31697746066973e-05
5.9874439499172e-05
4.06748727091047e-05
3.76779958841312e-05
5.53511124293707e-05
5.45176305984489e-05
0.000103090329004369
7.09162114798347e-05
5.27727008600434e-05
6.17796167378745e-05
7.49805780889403e-05
4.83194532091155e-05
0.000103084420966986
5.36535649565275e-05
4.28050723833584e-05
8.04387809234819e-05
-2.07473914846306e-05
5.02331299699793e-05
3.12057602758816e-05
9.39932012757623e-05
3.11200765501488e-05
6.43877340370589e-05
6.09138194382043e-05
4.56082521886903e-05
5.92722238356483e-05
2.18081033526298e-05
0.000110132312376068
8.31178686397062e-05
3.96107481034135e-05
2.26288019386209e-05
4.65706967005608e-05
4.13895005226021e-05
4.60441660980002e-05
5.19770597406098e-05
6.16690537775828e-05
9.33875517956215e-08
0.000111811524107531
5.56035581796928e-05
4.54627442219348e-05
6.91000635787303e-05
4.9660205018412e-05
0.000120726301798445
8.89776950543892e-05
2.93656247131198e-05
0.000148411908080227
5.86563107460159e-05
6.57291631672725e-05
2.80985628768973e-05
2.196843051775e-05
0.000107936531925958
8.00289668917295e-05
6.205093554583e-05
8.22465855375341e-05
7.772055916571e-05
5.87852362202162e-05
2.17252431185527e-05
4.97661713203643e-05
6.65631567873261e-05
8.58125282446048e-05
3.55212723310918e-05
6.56967062337492e-05
2.13214870377504e-05
4.55009865568743e-05
6.79371060848167e-05
6.57319218784341e-05
3.40990060049994e-05
1.33948038995036e-05
7.79967959343351e-05
6.41805247804914e-05
3.54927277253685e-05
5.86839598153663e-05
7.3333972735341e-05
0.000120442943403195
3.95954887013146e-05
6.08099172558989e-05
0.000105211995734812
7.60633072441008e-05
5.42138316932047e-06
5.77893242129269e-05
1.14829813907394e-05
0.000115928555731398
3.83420521504202e-05
8.86344623123636e-05
3.27953224764339e-05
6.11345395959131e-05
2.81424746070174e-05
4.04628732483937e-05
7.15134178280082e-05
0.000142408677725517
5.0081917431235e-05
6.00796169632887e-05
2.18967683014441e-05
0.000112657323543173
0.000143158755008418
9.26042689210305e-05
7.60304068491814e-05
7.5822027821989e-05
9.39438515258951e-05
7.21321448260526e-05
5.29190305961035e-05
1.34009637494203e-05
-1.71466427452976e-05
3.34679604993307e-05
2.3801159009999e-05
7.80037769663128e-05
8.74082692599347e-06
7.28666975354943e-05
4.57643044982439e-05
7.3050221848455e-05
5.61512947378803e-05
6.05993660661721e-05
8.20070981836941e-05
3.09917578131185e-05
6.5445628465153e-05
9.83098928488508e-05
8.91120030250015e-05
3.32168469380414e-05
7.86333172365049e-05
5.92441449167098e-05
7.36142260412407e-05
7.27473218140109e-05
7.83462685618669e-05
4.55160231401537e-05
4.27754898792553e-05
5.8427871097156e-05
7.88870412280994e-05
1.84831165031067e-05
1.89671768581772e-05
8.31873961960688e-05
6.56006042246914e-05
8.41987672023466e-05
3.59581963078803e-05
0.000115164394026994
0.000105770567696869
1.35103806516563e-05
0.000107397928940782
0.000106677846855398
9.7791051882478e-05
7.24913631474435e-05
6.86151445909434e-05
4.809193630607e-05
8.73895906135646e-05
7.51153911432793e-05
8.82644555298377e-05
-6.76501708185777e-07
3.38024558890774e-06
8.09459101447261e-05
8.91421107383949e-05
6.92946493186125e-05
6.48812320582447e-05
6.42482241107991e-05
0.000122033821367446
4.3219681075021e-05
8.29965048566082e-05
5.2814156515054e-05
4.12152555810394e-05
6.40506521423018e-05
9.98677150502676e-05
4.72181022606871e-05
3.77114455974832e-05
5.76272558066505e-05
5.76795026993408e-05
2.7145208990075e-05
6.21769363601551e-05
-8.16192518076691e-06
3.08433893477242e-05
8.34528322984628e-05
9.10950697334333e-05
2.1859294392043e-05
5.0498120713131e-05
6.11220533980349e-05
7.95247429469333e-05
1.86655772797803e-05
5.4502737254402e-05
5.49315243261969e-05
7.17084243154353e-05
9.27482067299271e-05
8.12785624218421e-05
9.00747219757169e-05
9.57230188790152e-05
5.89871545458769e-05
4.04628715580582e-05
-7.78969581282916e-06
5.45158561205056e-05
7.93436735861655e-06
4.08942520897967e-05
8.21175698610768e-05
5.02181832751789e-05
8.22609513584559e-05
-5.54966474487655e-06
6.81563067184655e-05
7.34942402895719e-05
9.60783726391263e-05
-7.90837703975912e-06
0.000112227500598771
6.58349479780421e-05
4.4786537425902e-05
7.45205589373047e-05
3.12934695494577e-05
7.413718584339e-05
4.1937753686349e-05
7.82289216027711e-05
3.23016524223279e-05
4.84417820088459e-05
7.24452800991976e-05
3.72881669971717e-05
2.50591051974607e-05
4.70800035136042e-05
8.01963384586415e-05
3.88344658191386e-05
2.4028907848996e-05
5.50708233987633e-05
7.44031475707613e-05
7.26996466233946e-05
0.00013602759825303
0.000166049326403413
9.18841394465104e-05
8.84301998068034e-05
6.54314197130262e-05
7.61764679716039e-05
7.15098193865939e-05
5.04312759746842e-05
3.54656984248629e-05
5.48009447628799e-05
7.10928870619902e-05
4.95973097818057e-05
6.96018383759894e-05
2.06590118794504e-05
0.000102803306205341
3.5108588397086e-05
1.52869745441641e-05
1.42796929586169e-05
7.5081174217086e-05
3.25406863099301e-05
0.000116097681193453
7.26113432171806e-05
9.64075572652427e-06
3.39778323713991e-05
4.92140021456475e-05
2.28334823684709e-05
-1.10674581880267e-05
2.64975730489037e-05
1.05964887433242e-06
1.51864970496272e-05
3.73321970058524e-05
5.31572987932714e-05
3.07442116890567e-05
6.64263366470125e-05
0.000135883122131042
1.36171884021819e-05
6.26794585799064e-05
5.19884135215616e-05
5.94612677844898e-05
0.000108149461061876
0.000103224830208827
5.6917551121686e-05
2.29614175708636e-05
2.61034182319107e-05
4.19782301690964e-06
-1.59792365976492e-05
6.7615356164213e-05
8.20360728818711e-05
0.000102765256986753
0.00013471988061568
7.22380235663776e-05
8.61769939299149e-05
-5.89792531688108e-07
6.110941218735e-05
5.46168436220719e-05
7.86356453487769e-05
1.25950463713806e-05
0.000100458680452277
4.88457826848315e-05
3.54618479265814e-05
5.43684181140487e-05
9.15639407515843e-05
5.67691776719841e-05
8.57196620483999e-05
0.00011922735231909
1.84605425588692e-05
2.91132408058725e-05
3.78669708429001e-05
1.05854606323933e-06
7.03240817627581e-05
0.000110155068888757
0.000106260823431082
8.18005027124192e-05
4.65862067618088e-05
5.82037161294048e-05
8.17467873628329e-05
7.52047267885062e-05
7.06268738249977e-05
1.56658356837982e-05
6.67299196410301e-05
4.02159428523985e-05
8.98884031218071e-05
7.25916598638399e-05
4.75218882966487e-05
6.25440335727304e-05
3.12163171948745e-05
8.74862373660838e-05
2.24003986754674e-05
6.50504669002728e-05
0.000111058095784351
3.92405416468764e-05
3.02964828048702e-05
2.8148966222518e-05
2.70296833461798e-05
0.000105317303488594
6.57194274159661e-05
7.25895669988847e-05
9.90878788479959e-05
6.80566835552366e-05
0.00011434517834989
0.000103923479757245
8.58933210346178e-05
0.000104935834587873
4.33954131875192e-05
3.29225310173816e-05
4.27521966869979e-05
1.55830665447092e-05
-3.43428218524861e-05
5.18921313164328e-05
4.49086862541882e-05
9.25450246197841e-05
-5.39666010940814e-05
3.33343086035248e-05
4.7568439589829e-05
4.13844897522869e-05
8.87353306156967e-05
-4.6105200913536e-05
6.46738179422693e-05
4.17822439467859e-05
0.000111127280970679
6.50089177333478e-05
2.47250554158794e-05
4.01786140852131e-05
0.000112517087843705
7.88364515333266e-05
8.63678835678455e-05
6.27761103451219e-06
3.92704509987573e-05
0.000127737134246951
7.44599241783961e-05
7.45060812678722e-05
-1.04124901296659e-05
5.810811151432e-05
5.59782843641698e-05
8.65521938250776e-05
6.45011110241894e-05
2.13583030867737e-05
-2.71435975602731e-07
5.35631488041252e-05
9.93290655528496e-05
7.57487259906229e-05
0.000115697155882513
2.92999992582455e-05
4.00725304284369e-05
1.83435670924105e-05
0.000118902260363847
7.72801716513953e-06
4.92726110717547e-05
7.20278355466822e-05
8.58718414198477e-05
4.0722591035844e-05
-2.22854093300059e-05
2.38250493172338e-05
7.56966670961832e-05
3.75584786860818e-05
4.78026008989559e-05
0.000118230272284696
4.32030091626339e-05
2.98415817117572e-05
4.94175600714808e-05
9.57847120446387e-05
5.3522167305285e-05
0.000124927591094993
0.000120927539216429
9.39728913947802e-05
4.15646421026825e-05
7.12435635043216e-05
7.62328821291288e-05
7.55834979498205e-05
4.71227399976634e-05
9.64430363372105e-05
7.00997745479244e-05
2.48225260387588e-05
9.37328077766602e-05
7.8790876523585e-05
7.88139549302548e-05
2.92939431523636e-05
9.56727913602662e-05
5.336435413067e-05
0.000108099442930606
6.68032861606011e-05
6.3546930161121e-05
3.9898089427359e-05
4.1372380407654e-05
7.0469818878312e-05
9.27941268315863e-05
0.000109208376267332
3.4266509595469e-05
-2.02811642701962e-05
1.95097357462585e-05
4.52019239222829e-05
8.33671641348356e-05
3.77104232650713e-05
8.45155584970144e-05
3.30536178189438e-05
7.73180070518618e-05
6.88605602852797e-05
4.96124870225744e-05
5.87568049064821e-05
5.52573795017029e-05
-2.29117263417255e-05
7.36161428831413e-05
3.09620932018652e-05
1.71295308433736e-05
2.75748866307007e-05
5.93722500022325e-05
5.03233754156262e-05
9.45069215282234e-05
6.48124599142523e-05
2.1143534632317e-05
5.50520811261849e-05
-1.11035254342725e-05
7.89970710502783e-05
5.02553129312263e-05
8.91152695933566e-05
0.000108779360377521
7.44564991753302e-05
4.4013081524757e-05
1.38297274916899e-05
7.30394494454601e-05
2.47018553610526e-05
4.65079314676251e-05
2.18355159394868e-05
9.19982413699134e-05
9.08303416652561e-05
7.71550042202669e-05
7.57134347194452e-05
9.97554912162996e-05
2.65887197486201e-05
9.12460519727715e-05
2.12396820161275e-05
1.06859283020752e-05
5.27233723569089e-05
5.67114306613135e-05
2.44492862132981e-05
-2.117119503007e-05
6.71655681877716e-05
2.83957520440359e-05
5.75492800200871e-05
5.46627305884662e-05
5.85470818236075e-05
0.000107948909632323
6.67627163794007e-05
-3.39607354979301e-06
4.35428584819025e-05
9.3798678281019e-05
6.3426534538002e-05
4.18034419046855e-05
2.03759430946454e-05
6.45862137952702e-05
2.729354478424e-05
9.63556507071701e-05
1.93191164939092e-05
-4.48300335625164e-05
6.98413406257889e-05
8.9760358289337e-05
0.000101179075183468
4.41692299892753e-05
5.84739876286301e-05
5.83500235833714e-05
3.51322773520206e-05
8.16094958024682e-05
4.34930675011404e-05
7.03641918797361e-05
9.54276193248042e-05
4.13107976466725e-05
0.000125487747992897
4.79059806901674e-05
5.53194542521191e-05
1.26498677241921e-05
6.11091877648842e-05
6.73530629796958e-05
5.3369584128119e-05
3.02874507413782e-05
2.55389038967317e-05
7.85228640322697e-05
0.000162665055309276
7.05862144127247e-05
5.05061985664366e-05
5.15103620252113e-06
7.24553423467883e-05
0.000117766005412852
6.14600917476272e-05
4.23392673978658e-05
6.23384852420195e-05
3.27815716296179e-05
-3.27059859434677e-05
3.2208519608158e-05
6.76790002952453e-05
1.16310917655546e-05
1.33081903550397e-05
6.26267501263846e-05
7.44786848047295e-06
7.37027761892915e-05
5.23188579920034e-05
3.88323708305144e-05
6.88584290040742e-05
0.000122890032323783
3.55065682687006e-05
8.974821916297e-05
8.18846037814691e-05
7.83940713588944e-05
5.87768391268761e-05
4.53697771963233e-05
3.86619181575637e-06
7.5214409611948e-05
6.23122385939742e-05
7.08745171137954e-06
5.36368432195623e-05
6.0417776303639e-05
3.74362858681104e-05
8.65513408792062e-05
1.13216005946161e-05
8.54743637344114e-05
3.36469673719423e-05
7.26456288612163e-05
4.92798880154936e-05
9.05222374268157e-05
2.555222691529e-05
2.0989092478115e-05
0.000100282389262998
4.7552415870714e-05
8.00708856250235e-05
3.1243643118972e-05
6.46522829119284e-05
5.67032289053936e-05
0.000151328716385086
6.9994118689903e-05
