# Supplementary material for: Research on computational propagation and identification of mine microseismic signals based on deep learning
Source: PLoS One. 2025 Oct 22;20(10):e0334641. doi: 10.1371/journal.pone.0334641 (PMC12543183; doi:10.1371/journal.pone.0334641)
Supplement: S5 Data — (ZIP) [file pone.0334641.s005.zip › 000100800001399.xlsx_0.txt_24.txt.txt]

5.61736462211067e-05
-2.67103003792294e-06
4.3937423142714e-05
4.27636604873243e-05
2.86076258898251e-05
9.81016812572597e-05
3.89729623467298e-05
5.52739481013319e-05
5.01413828219174e-05
9.79533459341134e-05
7.3348985684921e-05
7.9912486292652e-05
3.68639285590803e-05
6.30313732362252e-07
7.53114307510205e-05
4.03667811907797e-05
3.89326671841635e-05
-1.7154695042112e-05
5.78939648735165e-05
4.20083401705463e-05
7.69552948201782e-05
4.73758016272948e-05
5.86389925062246e-05
1.57095661138172e-05
9.11399372166616e-05
4.14371962519537e-05
1.02552233483268e-05
4.53683174029786e-05
1.12298527176709e-05
8.48056497950934e-06
6.86980295756456e-05
7.76049148241799e-05
4.21038581965075e-05
8.0895466476401e-05
6.62423922128958e-05
8.51501252989373e-05
3.40144181585277e-05
8.36302365895398e-05
4.24694744646893e-05
3.87998721273083e-05
0.000104886803699807
7.24034069147689e-05
2.30463012096566e-05
9.13936028864007e-05
5.08979328264059e-05
6.07656817139919e-05
5.99080847472713e-05
2.4892134409845e-05
5.95045846859836e-05
6.76517954198906e-05
8.68693385439259e-05
8.66266979487127e-05
2.33469846684452e-05
0.000117200177889334
2.64965125626052e-05
6.39539526120454e-05
7.75072780235006e-05
2.24988971330215e-05
2.74552364223924e-05
-8.28852736452671e-06
7.39363386085064e-05
2.28592982047389e-06
3.51610187752596e-05
1.16342465197874e-05
7.43922958787205e-05
9.4390157125646e-05
0.000132741989683521
6.86431701171144e-05
7.15205457507878e-05
6.30328933341659e-05
4.7591899938734e-05
8.90581469290698e-05
9.3019950398762e-05
3.72231018205627e-05
1.44488272405402e-05
0.000103711909938079
9.67755963264696e-05
9.44428601131741e-05
4.14639517307311e-05
5.37496594436796e-05
-2.86028969454064e-05
8.85949044573409e-05
7.94762493759542e-05
7.97391285444219e-05
9.06885096810804e-05
7.49328696638987e-05
6.76446056571253e-05
9.81666952237809e-05
2.93731358317972e-05
7.8473511670101e-05
0.000106177235410817
4.35062285372107e-05
4.32394766332788e-05
3.31513357552737e-05
-2.88488756032537e-06
6.97586575305614e-05
1.30905927009043e-05
3.75883207595716e-06
4.28600336413948e-05
2.02241805762907e-05
3.29130503968746e-05
5.60065129486996e-06
3.59209693802797e-05
4.32202260286519e-05
-5.91882125555214e-06
7.11179659598501e-05
6.40451446454944e-05
-4.14983146435484e-05
8.49982095028921e-05
3.92178607193998e-05
2.79317862366505e-05
1.35453353923384e-05
7.3467862804602e-05
0.000108549762149749
8.61222084983018e-05
3.41501325274372e-05
4.6427076796082e-05
5.33455914572377e-05
0.000110730552202778
2.4362706418117e-05
5.91401716386041e-05
5.5197949701422e-05
3.1798602664201e-05
2.43092252850057e-05
3.39854383609835e-05
9.92134810591115e-05
8.86413812207283e-05
1.79678877753868e-05
6.69710596128661e-05
7.91934411046695e-05
5.51313602119452e-05
6.47010079889829e-05
7.7981992841076e-06
7.92576768976072e-05
9.21435650459981e-05
4.96162276098174e-05
3.70912040226279e-05
5.74349598989461e-05
0.000123268943132937
2.46514238061501e-06
9.01912681878233e-05
7.84844698677793e-05
7.41289651993722e-05
4.54919972515333e-05
6.5056979243486e-05
-1.2750611475218e-05
8.71983060612159e-05
4.04530558257626e-05
5.90438060073067e-05
9.8450704496756e-06
2.24268015077066e-05
5.07694920441911e-05
5.09250810311237e-05
6.43985459975136e-05
4.67688428762626e-05
7.15949697989096e-05
4.31038869358377e-05
9.63713117085728e-05
5.16799708131538e-05
4.34196549984958e-05
3.17446742948668e-05
-2.37619722218746e-05
6.56347054167288e-05
6.21086325924794e-05
2.01739880517973e-05
9.06167738004761e-05
-1.94281826220145e-05
0.000134158598650345
7.54916612270042e-05
0.000124006062500012
3.98373859205589e-05
4.04620776171666e-05
-4.20132334022263e-05
5.92474061279224e-05
9.82539267569986e-05
-2.14165510431579e-06
5.65826807066421e-06
5.36318865139021e-05
6.55357105168692e-05
2.59704831804908e-05
3.05886566565592e-06
3.03690611201424e-05
0.000100319677443929
4.74022224324966e-05
6.14983537793571e-05
6.52306204198457e-05
-2.52227196785826e-05
4.45731747324257e-05
4.56268066822365e-05
9.90526862545496e-05
0.000101100438133768
9.19390881453949e-05
5.90513010994322e-06
5.17278394525854e-05
6.85097784528556e-06
9.52511553097344e-05
3.65828620834838e-05
9.3952101349799e-05
0.00010195247076715
3.90433430134241e-05
6.31935583272347e-05
2.87823197182329e-05
9.90198418360926e-05
2.94247473673253e-05
7.50275959346899e-05
3.44340560995686e-05
1.58906833753472e-05
4.86997359805068e-05
3.1617089706244e-05
4.52153898512373e-05
4.09501436219867e-05
7.9669394305864e-05
4.47752597315656e-05
2.66313439454992e-05
9.62593365005615e-05
6.90236982816857e-05
2.6873436584187e-05
4.60940011119567e-05
9.40146832905676e-05
0.000106546585954224
5.58587413874158e-05
5.30801994961145e-05
4.40915770639588e-05
3.3288405405402e-05
7.382255928809e-05
7.27805929772394e-05
1.26696014182547e-05
5.43601194300182e-05
0.000111433398770742
0.000113816734676662
8.27662354418156e-05
8.84800669010047e-05
5.47045692673534e-05
0.000124706041256318
7.42621350460351e-05
0.000144029659001896
7.562430311653e-05
6.84898552249294e-05
9.42047753807316e-05
8.80877046386248e-05
6.82322683530726e-05
5.32276500431615e-05
4.07338504928884e-06
3.97863159030245e-05
1.36111101894855e-06
-2.55539474144604e-05
2.42912264338891e-05
7.51297324684576e-05
9.26260691224687e-06
3.24812802194497e-05
9.87948143995119e-05
2.44429704988304e-05
6.49153652605822e-05
6.24215096936644e-05
0.000112116970952885
7.77574110799766e-05
-1.91481800452015e-05
1.99106702078917e-05
3.2771950203714e-05
0.00010470913842934
4.67658778997046e-05
5.94204203563152e-05
2.18205136635447e-05
-9.13189965727211e-06
2.1324321100767e-05
0.000124705994470718
4.15953397568137e-05
4.60162052811544e-05
6.37406924310699e-05
4.23559771224581e-05
4.89774518367377e-05
-1.3815529363723e-05
0.000131539315533427
5.04041335447533e-05
7.60455521799564e-05
9.02112871361059e-06
0.000134184233787753
0.000111801816552279
7.02619364885302e-05
5.19011958168826e-05
1.33497055415228e-05
6.04442940305622e-06
8.31491768296507e-05
8.71047470673738e-05
4.41646324715253e-05
6.80517467343236e-05
0.000127525019772202
6.61818018981575e-05
5.58133516090284e-05
8.27200137249759e-05
2.78821509450435e-05
3.47754241631877e-05
6.45414239152881e-05
9.04742193281263e-05
8.9123630437651e-05
4.7822472817308e-05
4.54876171300125e-05
3.68806816475174e-05
-3.14100562028827e-06
1.09841284254909e-05
-4.91627794022748e-06
4.18087068135974e-05
8.15456056561222e-05
8.81299231476874e-05
3.91230694049662e-05
7.07666085140061e-05
7.08719839068443e-05
7.43221878218439e-05
0.000109597738124563
5.824597758896e-05
0.000137321064706277
6.34641287328148e-05
7.78160985731565e-05
8.82208406198086e-05
4.16647111477633e-05
8.41936081079467e-05
6.50004832252816e-05
7.41861667943449e-05
7.03238928123943e-05
4.51563154504054e-05
2.32754048577282e-05
9.89956459021463e-05
6.52910246658747e-05
5.91215841550871e-05
6.19192184530848e-05
3.2084832360294e-05
7.9859018348808e-05
3.24348772737363e-05
7.37471858189492e-05
4.03287870234875e-05
6.46684728457819e-05
2.62481534692489e-05
8.53329309033795e-05
1.44824364492824e-05
0.000119893575199283
3.95300520938967e-05
1.55145523171151e-05
-1.09323495274812e-05
5.8040543862829e-05
8.12239774951074e-05
6.95006080459323e-05
2.98714991017818e-05
2.30122823906278e-05
1.32998091023667e-05
0.000107480071583595
6.28489692189841e-05
3.81322350022656e-05
3.38277702293926e-05
1.72720411022605e-05
4.43494035473862e-05
2.76613169666173e-05
7.97160668625927e-05
6.12448245010629e-05
1.18458722510884e-05
5.09455159952655e-05
9.77910942555193e-05
0.000106416766886174
5.78994469456257e-05
4.29057685052126e-05
1.88986308931703e-05
7.3380559450377e-05
5.54842736526694e-05
1.56683785682627e-05
2.10299826500198e-05
4.6760904545758e-05
9.16179878618858e-05
4.9980781714422e-05
5.56443800268267e-05
7.32364722008184e-05
6.32355835470341e-05
7.65897000200625e-05
6.32465385287034e-05
4.1998162047336e-05
8.8377581539125e-05
0.000104652559500733
7.83758342234983e-05
7.27834081275651e-05
5.61480966999515e-05
9.18709942339623e-05
7.79462327480314e-05
8.08663000808544e-05
7.5162853812675e-05
7.36401194609654e-05
3.91818425991845e-06
6.15294090387496e-05
4.4323801983938e-05
2.42532992761124e-05
7.32538647132454e-05
1.57376592033051e-05
5.05634280523296e-05
2.50752474259483e-05
0.000113578617160721
4.58407090099452e-07
4.17078340369173e-05
4.48438785596226e-05
7.49597631648418e-05
3.14386460173211e-05
7.69081648867956e-05
2.76858594065142e-05
4.95672140114563e-05
7.31834823705686e-05
9.06022576212507e-05
2.98840573190714e-05
0.000110243089025858
4.59529968207985e-05
5.60711151489007e-05
0.00010377018393943
2.56691110769175e-05
1.32129766485739e-05
6.24486980284183e-05
1.79487700544162e-05
4.15090288461749e-05
6.71320659178414e-05
1.73156420656925e-05
6.05020875748847e-05
3.15126954284459e-05
5.53804397889174e-05
3.77328789468894e-05
3.13869885755402e-05
3.28217337655345e-05
6.9525638219488e-05
9.70110313507237e-06
7.44639689417273e-05
7.65388691029258e-05
8.148807859278e-05
3.48491853727536e-05
9.69293918305023e-05
9.08790877494602e-05
9.52465328764675e-05
8.18485066919671e-05
9.57408166316875e-05
3.57993000923964e-05
9.55444582781194e-05
8.60848514139052e-05
3.5666372965894e-05
3.03151812325943e-05
0.000104041246557256
8.80136626200377e-05
7.03029305413972e-05
2.58975369118756e-05
3.13108611235754e-05
3.50560139470252e-05
3.46550381881173e-05
8.04281602652303e-05
5.86969205195416e-05
0.000122443937455767
4.23950060448212e-05
4.86609366218425e-05
4.25341617673347e-05
4.51969860801684e-05
4.83979199287342e-05
7.63356981308436e-05
-1.34972083948526e-05
9.25928184840051e-05
3.71726778442831e-05
4.56436929188046e-05
0.000100465832013978
9.25355281617349e-05
2.96247344276957e-05
4.9579230988829e-05
2.71538008861763e-05
8.39734424906952e-05
0.000153758920520491
8.4329976094131e-05
9.8256938114179e-05
6.36053966465194e-05
1.49190892876261e-05
6.12469182109483e-05
4.58449558744259e-05
7.44612522303683e-05
0.000101736698601738
6.20869194165448e-05
0.000107986539999045
4.66989305249467e-05
8.9474537183038e-05
2.90866749022318e-05
2.52292115492623e-05
0.000107049378005832
6.03235760586166e-05
2.02402278210718e-05
8.12795261983388e-05
4.19060843076867e-05
2.51685866827319e-05
4.31574583633625e-05
0.000101910685362537
5.19481151660408e-05
2.97518541185538e-05
6.24503725738957e-05
0.000109887555454804
6.16984780688249e-05
5.44518642420993e-05
5.83372982549919e-05
5.1590532776667e-05
0.000104587580635204
1.32781036682114e-05
0.000137397690443271
8.44418558413058e-05
6.5394656733053e-05
0.000131080045573831
5.3008595445302e-05
4.42765561740658e-05
-1.94309748241368e-05
6.0755539549889e-05
7.11850711107142e-05
3.16485239499322e-05
1.2352594047468e-05
4.83853434039559e-05
0.000106382569400198
9.44318805253926e-05
8.38668763045798e-05
0.000119926583237528
5.64222509920549e-06
5.75875651646007e-05
0.00010875337607527
1.00335632182155e-05
0.000104870612840408
6.91491814477494e-05
5.00893366564771e-05
7.1670455931701e-05
8.07690998140077e-05
7.00730643608054e-05
6.50706651254362e-05
2.69028232474408e-05
-1.2596282917257e-06
7.33258116731466e-05
5.87100936956354e-05
1.06836167340122e-05
0.000118121561490372
4.06534659760125e-05
6.13720198845204e-05
1.27603787616414e-05
6.13501374841884e-05
1.54596060885917e-05
1.84699664279896e-05
5.10551290128768e-05
6.54113781234095e-05
3.59388282087183e-05
2.02591482026728e-05
0.000120771548799175
3.41952609323707e-05
3.98646326700992e-05
0.000145120163939754
7.79829636242629e-05
7.49958369243948e-05
4.30493828700728e-05
8.22073637237435e-05
2.89150970474359e-05
-9.92798234479968e-06
7.46324782209261e-05
-2.72347337480858e-06
6.15584683277906e-05
-8.81469437232673e-06
4.99704440687149e-05
5.86280526086959e-05
7.94722338445764e-05
8.93989303894578e-05
5.37917571868889e-05
-2.73039071692778e-05
1.52907752023045e-05
3.30180557174426e-05
2.12865873361082e-05
4.19349358212758e-05
4.83226975875878e-05
-3.10194238750599e-06
4.40802492004648e-05
-5.20321875178683e-06
0.0001310236188353
0.000110208425881537
9.24948397230563e-05
0.000110847428537534
7.0987770710096e-05
4.4347417638621e-05
2.14437166477507e-05
4.9674592703578e-05
2.08944750003106e-05
8.31034077948542e-05
7.72420484810469e-05
1.08776175791254e-05
8.01737598157409e-05
4.04383270481299e-05
2.95415241513412e-05
8.81686551010663e-05
3.98635501052679e-05
8.79761770172343e-05
5.44791026343886e-05
4.54551007721809e-05
4.70878100783455e-05
9.44096216290327e-05
7.87376420749359e-05
6.69364073870603e-05
7.83914904467605e-05
0.000140641063976079
-2.66891976111745e-05
3.36296141532214e-05
4.54472120831117e-05
7.65157677502411e-05
9.26636011152249e-05
2.25006569606859e-05
1.93918270237347e-05
6.21946243091237e-05
3.20167434129385e-05
7.45288547992232e-05
6.10739933731495e-05
1.21744622861705e-05
9.09231869699076e-05
5.55929246102486e-05
7.5391554298933e-05
8.17603930558003e-05
4.35918131622887e-05
4.82250707051537e-05
7.5374066790048e-05
2.93345905396613e-05
2.46545575276862e-05
4.86288489054323e-05
7.9729021157785e-05
4.46386745770421e-05
0.00011773685947076
4.99726590868501e-05
5.62289907972274e-05
5.73144167133338e-05
8.95984970525857e-05
2.20870385387896e-05
0.000104709229004142
4.12180712792633e-05
0.000102879057571683
4.85522616186194e-05
3.51362851688548e-05
9.38004063285311e-05
1.91394587835726e-05
3.21789424821417e-05
5.9224462813166e-05
7.71128974800978e-05
-3.10144265849835e-05
3.57823678846755e-05
9.74203465966335e-05
2.09448141763311e-05
6.53103279768551e-05
9.71912054648913e-05
8.211743776736e-06
4.05982292927707e-05
3.22050006738624e-05
2.96307185625465e-05
3.97731596106475e-05
7.12842305944068e-05
5.07395971744202e-05
3.39230339206467e-05
7.63122432340507e-05
5.92108761152165e-05
0.000100186539002016
7.46894494929459e-05
4.77641867630721e-05
3.7258188292873e-05
5.75565492192831e-05
6.60817142240288e-05
5.52094273970098e-05
4.47924680187405e-05
1.50607238693028e-05
1.71105651085515e-05
5.22658583575884e-05
9.95063693768038e-05
3.68795744157077e-05
0.000126595554616534
0.000110921510319331
2.63276346405529e-05
4.38873060801145e-05
7.96483070086299e-05
7.76139428670002e-06
4.30526216153136e-05
8.19473454424374e-05
2.12622124749903e-06
8.37552960962235e-05
6.61092212729331e-05
4.31948967478996e-05
7.09680491086286e-05
3.838382977659e-05
3.87314469124533e-05
0.000102587769592048
9.4756832383207e-05
2.6198066913164e-05
2.54127832721366e-05
8.09975147139388e-05
0.000116967734107799
2.1531523463996e-05
6.64390458530071e-07
6.05885298987743e-05
3.0350804300104e-05
6.8746382729578e-05
9.44326427845736e-05
5.07373753440662e-05
7.89275148398434e-05
4.78863966876582e-05
9.89018138467279e-05
3.59915655879996e-05
0.000114845447513349
6.11029367047664e-05
5.74020228094158e-05
6.86237220793558e-05
3.32388558613595e-05
8.06183135871736e-05
9.70704969978202e-05
-1.2805983599523e-05
3.22836474431722e-05
-3.00117214658991e-06
4.64449821508945e-05
4.61987899275806e-05
3.35379168215951e-06
4.39917327048061e-05
8.12926390912728e-05
9.431566075255e-05
8.35753903348001e-05
1.4658085385056e-05
9.75908016272774e-05
0.00013481408345989
1.27172723192489e-05
6.06239030464932e-05
8.58240352361492e-05
6.73030043721462e-05
3.37562749775588e-05
5.77984119608957e-05
2.50189012974056e-05
2.7343331900865e-05
9.7392693724644e-05
4.6283043841062e-05
5.37647051408556e-05
1.14006282704436e-05
8.16256225635631e-05
3.94154842662647e-05
6.47077785505418e-05
0.000108970970487558
8.69899905531598e-05
5.32466449893609e-05
3.97096952572922e-05
5.55964013149967e-05
2.03005698087005e-05
2.24716132583228e-05
8.03898410533759e-05
8.89706425421462e-05
9.23815951305018e-06
7.99608134643801e-05
0.000143521299724539
0.000103567193656899
5.65666644845278e-05
4.78035885588297e-05
0.00010520899626094
2.8788515866339e-05
3.22158992787275e-05
4.52204708187922e-05
8.09049249794885e-05
0.000105651052568502
5.66102896082889e-05
5.01277236621865e-05
6.56471507542541e-05
8.75384649331217e-05
6.90055400115798e-05
6.20346578301437e-05
6.87389319577425e-05
5.0508008635862e-05
7.77778516960459e-05
2.46592411500437e-05
5.34176799641835e-06
2.36920301222834e-05
6.47504762850009e-05
1.09794595102601e-05
5.40937357487219e-05
9.88183444656969e-05
8.76814350134335e-05
1.07945993458073e-05
4.9767598960923e-06
8.41046719819908e-05
1.14707614759059e-05
5.53208482044336e-05
3.67178194316351e-05
5.33398288233111e-05
2.72351153015136e-05
6.20626686927994e-05
1.66612873112979e-05
6.40109508607287e-05
3.72632024645621e-05
5.11171826739088e-05
9.67873773630278e-05
0.000100390316475131
0.000102089139764659
0.000107896634241289
6.916992405981e-05
6.19631214734168e-05
4.25924215791501e-05
2.93846506785215e-05
3.55578150589321e-05
6.57458814874414e-05
9.95458818488543e-05
4.5504428329804e-05
7.32035213507209e-05
4.74913985821408e-05
8.45371010731771e-05
5.00323517833279e-05
3.54910630812318e-05
7.06314691439276e-05
9.54927574342457e-06
4.7830044452579e-05
8.31194914971458e-05
2.64020624807353e-05
6.07677885404235e-05
7.06021194701132e-05
8.33391411555701e-05
2.00644720552033e-05
3.22482971247002e-05
6.78490155404751e-05
3.65275505530005e-05
-4.32373162712181e-06
6.44172146727205e-05
2.38341318072374e-05
2.07879017278391e-05
4.10888356300812e-05
0.000103092634318194
-3.44526318746604e-05
0.000115795872639977
9.20577985882429e-05
3.77014911210576e-05
4.41442349960374e-05
4.09684991775699e-05
0.000114385503763651
-3.40091233230021e-05
4.28718932229364e-05
5.40182080519352e-05
1.3815784604161e-05
0.000101823029575128
-2.05616172077542e-05
2.85661955413264e-05
7.23958377314897e-05
8.68118625451034e-05
7.08416815974998e-05
0.000106465158256514
6.64167220122681e-05
1.74215654539304e-05
2.85106288957717e-05
0.000117312797389553
5.94420276453821e-06
0.000107330114087329
5.56010817552849e-05
7.34179572515753e-05
9.46140519636649e-05
7.50614089130651e-06
8.80516179591226e-05
9.18596479268456e-05
9.37990862763851e-05
6.88297914428732e-05
5.28151510574954e-05
6.79688551194362e-05
3.96679661811526e-05
-1.78102847332092e-05
5.08063101991019e-05
7.34571811478199e-05
4.75913780619108e-05
7.03900839295062e-05
3.79041617755332e-05
0.000114331967935703
1.1124615817427e-05
2.8815305604875e-05
3.83967292971438e-05
4.64442759286879e-05
0.000107450787851483
2.86435894188643e-05
1.45404461755878e-05
9.09208338910695e-05
3.14219406795883e-05
-8.24650982916882e-07
2.30526220944121e-05
3.01361012389427e-05
4.53948917220844e-05
8.27347107576634e-05
7.95331340202431e-05
7.29547747323877e-05
6.37150251995544e-05
-7.02697691279177e-06
9.02338562880152e-05
0.000124511176031322
2.78908383971399e-05
9.91402792608577e-05
6.37472162485382e-05
0.000112979394242346
5.56455210669088e-05
5.05427939263072e-05
6.40680853114606e-05
7.11476751865922e-05
3.70498671065428e-05
4.27933807638249e-05
3.74797333466427e-05
4.5055492750949e-05
8.00688068565035e-05
4.03857100530338e-05
0.000104626901350764
0.000102475746518904
4.92630854016476e-05
3.21839343454368e-05
1.01807985124226e-05
4.75042954056621e-05
5.09863706181888e-05
1.75793376415894e-05
3.70289382491972e-05
0.000103243128039678
9.24573516239152e-05
4.55090225002756e-05
6.8365156613771e-05
6.61777171232433e-05
5.04050356162853e-05
4.33114147986074e-05
0.000102282655618383
8.53725869734401e-05
5.40294225450599e-05
2.17534061361038e-05
0.000100663250169314
5.22097729151154e-05
2.80665978565187e-05
7.61944947239253e-05
0.000104703714026996
6.79615746985537e-05
3.72374961965793e-05
0.000114362097327585
0.000105108297744798
6.22889086245336e-05
3.06003844566816e-05
5.24976547628636e-05
3.07284088863757e-06
2.32964048751657e-05
5.83592525018387e-05
8.18404708594087e-05
9.83659315604045e-05
6.17410854339802e-06
5.83266358109569e-05
3.12755015061041e-05
0.000109176326498086
4.79165348547649e-05
4.48889742454567e-05
4.41863078059817e-05
2.78369922651335e-05
0.000103626507064568
6.53766404409883e-05
1.87813416901472e-05
9.87227668924678e-05
3.97871865217938e-05
6.11998970049855e-05
5.00438493295372e-05
-1.20133726032841e-05
3.2363844295794e-05
6.83455345870198e-05
-2.63349024603893e-06
6.10254445496293e-05
5.25854348867508e-05
4.9051402212471e-05
1.06759137435013e-05
-2.32578868113467e-05
4.34952177092579e-05
4.27455132959751e-05
5.15169883858032e-06
1.95148085924428e-05
7.12848936375235e-05
0.000101273286963833
7.24259869537044e-05
3.44027443099485e-05
5.55220427770613e-05
4.45653524708035e-05
3.92010226863616e-05
0.000106985254774762
2.29787477816912e-05
8.69331461230164e-05
6.61700657980297e-05
0.00010423880466346
7.984429047228e-05
3.73927509620438e-05
-2.60454066525601e-06
7.32769000545419e-05
7.15990371520847e-05
1.23041729768627e-05
5.41421570597483e-05
2.46411071525649e-05
2.13753018749236e-05
8.72266103007288e-05
6.07074707063753e-05
-1.0059732927573e-05
4.94743390493441e-05
5.69495138201229e-05
2.47453938184388e-05
4.30192764373417e-05
5.61610189752576e-05
4.62538475567916e-05
4.47329929548417e-05
-2.51841508436417e-06
7.10905352490304e-05
7.87196463205563e-05
0.000108831506607594
8.35486834682446e-05
7.31348666166584e-05
7.89741422831338e-05
0.000101424067300716
1.88597718635937e-05
1.40958558549336e-05
5.55296986595649e-05
7.44115470726036e-05
6.13073578236683e-05
5.36114877626228e-05
2.25056377458929e-05
3.35955283526146e-05
2.47498742246468e-06
7.87574988587921e-05
9.03398462970674e-05
8.51768156650681e-05
5.89314776391913e-05
9.83909996860422e-05
6.55679247170145e-05
6.17888578443425e-05
3.00600976929338e-05
7.59465255185747e-05
1.7495943730184e-05
1.7108412610424e-05
1.632959432451e-05
6.65846980774659e-05
5.47645079732164e-05
5.57928200689895e-05
0.000101690992195122
5.06854878637645e-06
9.78722965960089e-05
5.27202973500042e-05
4.52340623969033e-05
5.56732601850569e-05
1.72708759477998e-05
6.3241970545192e-05
9.01595689756927e-05
0.000113695704051046
8.42901378906377e-05
5.79552044534136e-05
4.29567542021747e-05
-2.5956110731758e-06
6.71697460694534e-05
6.83296408123793e-05
4.36440175673728e-05
6.73567048067096e-05
4.2495117730016e-05
6.04679246645731e-05
7.23114128138143e-05
6.13822216076094e-05
9.11536543449049e-06
1.47829214086219e-05
3.19009542313802e-05
1.30772255382074e-05
3.07691590699041e-05
0.0001437635034494
6.78032796871179e-05
1.1421336832714e-05
3.88035848640854e-05
8.41672021224224e-05
3.24535047665548e-05
8.61463934175512e-05
0.000124206009811057
0.000141739923625589
0.000110364942206799
0.000127087631109311
6.74096649721377e-05
5.18257685506727e-05
-2.21665553785787e-05
5.919544510851e-05
7.65218915456918e-05
4.1508419185567e-05
5.6369663137862e-05
5.13071412375504e-06
2.70627583476847e-05
3.68692680732355e-05
2.75787012782449e-05
2.53813976109206e-05
7.86121446123401e-05
5.99025914149385e-05
-1.70597611687709e-05
0.000105583201397931
2.65649347788234e-05
6.61790814173245e-05
3.50536885533981e-05
6.72798826324817e-05
-1.34531584231276e-05
2.06707315127714e-06
8.42919605282992e-05
5.96651673248224e-05
4.32694957320494e-05
5.36034636116043e-05
2.51957301730313e-05
4.33273352568792e-05
6.12325830122575e-05
8.21422440015474e-05
0.000122341481816168
3.87305860808699e-05
1.68755198638701e-05
7.17371621650655e-05
-2.7319571591547e-06
5.49028201232296e-05
2.77801813606489e-05
9.66748250598496e-06
6.3403034884202e-05
0.000103919204707322
0.000102996484375213
3.39542071419373e-05
5.63347889695349e-05
6.79415037573527e-05
4.08593617243932e-05
3.47484478054581e-05
6.27268982805253e-05
1.83212596491872e-05
1.95689770660149e-05
6.12387942131972e-05
2.47952579253705e-05
5.71212993414588e-05
3.19202086642353e-05
0.000100005058744256
4.06753314787512e-05
1.73213837832981e-05
8.37248739499634e-05
6.04314471134467e-05
7.57117146099307e-05
5.11795555426851e-05
0.000130550814289511
4.2437452144766e-05
4.15185392721099e-05
5.37610240530718e-05
4.87716275780462e-05
7.47961541459607e-05
-1.26721059115177e-05
3.08751841345814e-05
5.94279591845021e-05
4.1960041520637e-05
1.64068912007447e-05
0.000127742152764869
7.35165872113946e-05
5.85578650405767e-05
7.18338048751905e-05
1.86108816713885e-05
4.85359607818814e-05
5.52998957946616e-05
4.69951264211156e-05
0.000118614300090843
5.45404442181998e-05
2.48254020863295e-05
5.35235709754138e-05
5.90301578610379e-05
1.89334265073624e-05
1.196732038472e-05
4.22592584528689e-05
6.49606482304265e-05
1.87320960454189e-05
6.63192807431639e-05
5.68371569339903e-05
4.81509146735607e-05
6.48490235908995e-05
5.39809029075171e-05
5.07638444343501e-05
0.000103057271848658
8.9563352819985e-05
9.6840145236341e-05
0.00010125335803052
5.46936102010141e-05
1.95956627696011e-05
6.55195731553297e-05
9.51704086287382e-05
7.97191321775069e-05
9.33435431165505e-05
8.06309360119961e-06
5.9414266832473e-05
4.88314155590373e-05
9.48287400965845e-05
2.2380109902349e-05
6.01669755242949e-05
4.94091369471633e-05
5.5481883426474e-05
9.36392386514415e-05
8.64981313328262e-05
5.94912769914686e-05
-4.13844618612386e-06
4.77132069555805e-05
4.71226151665847e-05
8.935303571208e-06
4.61329677435662e-05
1.00422010990789e-05
5.90019646054689e-05
3.84873654338399e-05
4.65271541224584e-05
2.91345608109672e-05
4.51147673991298e-05
8.6823598672369e-05
5.90405952162882e-05
-4.44929454649514e-06
3.58737468932274e-05
6.2787877783345e-05
7.6899627487312e-05
6.47020025071965e-05
5.14824396664421e-05
2.7989794981507e-05
2.77836802535176e-05
4.72172498817427e-05
9.59323167427612e-05
6.06585640430053e-05
3.68442898342542e-05
9.50429369441278e-05
6.17859794149596e-05
4.93132836193164e-05
5.57151584814689e-05
5.72971987611628e-06
5.12131685140395e-05
6.49547020000848e-05
6.43384228712543e-05
9.89671105779638e-05
4.791958938322e-05
3.06417774508651e-05
7.5306347362322e-05
4.98570457352022e-05
3.15526748839039e-05
6.67729583609533e-05
8.34041715262187e-05
6.4866987746882e-06
3.79142814496568e-05
3.48090975011565e-05
5.95320879870121e-05
7.30592212925232e-05
6.8450095286117e-05
4.4929734979003e-05
8.49237163484757e-05
5.59332320194521e-06
7.22212809853351e-05
5.971647492731e-05
6.01741771522227e-05
0.000102637296872698
0.000114931431015547
3.25249250590229e-05
2.67439360262496e-05
3.08120716477221e-05
3.55022375353568e-05
5.66120536651548e-05
6.17343898914728e-05
3.79159316207673e-05
5.92274355518532e-05
2.86008475921225e-05
2.60542692208712e-05
8.5284983783101e-05
9.50460669850729e-05
6.16475520508367e-05
8.33867342859846e-05
7.49551309980277e-05
0.000111117616062816
5.10147407834619e-05
4.52052966621828e-05
-1.75970268058217e-07
9.86158860743342e-05
6.23075159164882e-05
7.36996357620236e-05
9.66964939419432e-05
6.21730147139173e-05
0.000107587961880694
6.11125230554523e-05
5.42253879121264e-06
7.52815246786953e-06
5.88488198960561e-05
2.03038502491971e-05
5.66128900421972e-05
4.22598043039209e-05
0.000124709839392959
3.87014537112017e-05
5.4847998717312e-05
6.01297657246626e-05
1.09069206349821e-05
0.000104106338976109
4.83057675772905e-05
3.57198450932803e-05
5.49326096659101e-05
9.56757690563579e-05
2.16795607138908e-06
1.8516518185143e-05
2.54390140671157e-05
1.33218527688211e-05
2.03512200712362e-05
8.88176668287661e-05
2.80648024098679e-05
9.00772809593877e-05
6.89317934466505e-06
9.27261722445797e-05
7.207120565185e-05
2.42641763743008e-05
6.68713883582353e-05
3.90941361479149e-05
5.73643395622341e-05
1.72119229450163e-05
0.000116005946767696
4.39382039948636e-05
2.07845018895348e-05
8.30799788637406e-05
2.80177867929466e-05
1.24113843728393e-05
5.76043946265914e-05
5.9699249329381e-05
4.35519626986661e-05
1.43569776683521e-05
2.2878674091893e-05
6.08967032022572e-05
6.66740459619768e-05
2.10084339766055e-05
9.6641673989713e-05
4.04398745725826e-05
4.20317411852547e-05
6.2332306977426e-05
3.52274294346745e-05
5.73811319077977e-05
7.47005954288157e-05
3.0566728382434e-05
2.56308400128418e-05
5.5384782746561e-05
6.36451811306966e-05
3.05882993500664e-05
5.60899805696645e-05
0.000124097788221216
0.000109726453470772
9.39255881756385e-05
0.000111268018689376
5.66020566010378e-05
0.000134123593519469
0.000112601357241743
9.99442690175976e-05
5.24687838081125e-05
5.63482992927228e-05
6.20206150372206e-05
4.54873061194956e-05
3.10786247511798e-05
3.85496814730217e-05
5.74721021116985e-05
3.12218327189143e-05
8.62597417501326e-05
0.000103734717583803
7.10139759525572e-05
3.62005031648299e-05
7.56239491636588e-05
0.000124599995103177
0.00010677555896552
4.75147243680651e-05
4.30258208136173e-05
8.39177696717875e-05
3.16769142570203e-05
7.03355000874088e-05
4.66580037465472e-05
1.57261407231169e-05
7.94796820968889e-05
8.12628695847179e-05
6.97397930425831e-05
0.00012220443794289
4.59216675834936e-05
9.22673824075154e-05
9.07896437259932e-05
5.73015621553439e-05
8.98685303789864e-05
0.000114388200455792
9.83472623578698e-05
2.16452138332026e-05
-2.53995537356029e-06
2.40554464365614e-05
4.97787129470129e-05
6.77449312699061e-05
8.08876033935735e-06
2.45644222647159e-05
0.00012386585780326
5.36727144669162e-05
3.6992899761618e-05
4.80627585922401e-05
3.17087158381893e-05
3.81815759809375e-05
2.79053865272902e-05
9.77562709173096e-05
3.40633081066779e-05
6.01810732882589e-05
0.000102210884962878
3.58985195831962e-05
9.92021829820865e-05
1.8159023452918e-05
2.20872128384383e-05
7.2197012853276e-05
4.1434672241872e-05
3.59393462436596e-05
0.00014143571550287
5.27828195858143e-05
-5.46845149804515e-07
8.05838353206096e-05
3.97468689990924e-05
9.14746299661169e-05
7.52380919724764e-05
6.41748603339468e-05
5.0437036638742e-05
8.25228109445655e-05
-4.01284431050267e-05
2.03327877063941e-05
0.000108927496724261
5.60074048529847e-05
7.42709981907322e-05
8.86263229838371e-05
9.8362473410367e-05
0.000104294799630858
6.30667755974149e-05
-4.67526019900432e-06
6.59736642231266e-05
2.04725255344248e-05
2.87304989729773e-05
4.39428340003263e-05
6.74398279525638e-05
5.49381374256363e-05
4.87362971533549e-05
0.000105639889542487
5.19232397688098e-05
0.000104769599741306
6.49999441164808e-05
6.88208664762781e-05
5.42585038537525e-05
1.81807284599933e-05
0.000114415767850838
6.267334973968e-05
0.000109735804098775
0.000102427918810754
4.03299766071517e-05
6.94038843299211e-05
5.96267988138352e-05
3.04225971567902e-05
4.14091071569007e-06
0.000114955937191948
6.91892480778541e-05
4.80659097131102e-05
5.91378065175661e-05
3.08898259700267e-05
8.09251039322486e-05
4.06061500753126e-05
8.43747846838478e-05
8.64437937713054e-05
6.25630738002686e-05
9.21304362999162e-05
4.75949879234599e-05
-1.54294182776295e-06
3.54645930378201e-05
1.60244332787236e-05
5.8493920251453e-05
4.85636740125399e-05
-5.0740694853771e-06
0.000112196214459124
5.66750366882147e-05
9.09171425885931e-05
8.34768441176896e-05
4.2369368498112e-05
0.000101962520531155
8.99809586143629e-05
3.61153811910653e-05
6.08228793352733e-05
4.22529000341191e-05
0.000103187687889522
6.2645015828141e-05
-5.84313364980163e-06
0.000110717927626119
6.75351918910926e-05
1.5084991235363e-05
9.18514623277564e-05
2.90697661107842e-05
7.96035061189982e-05
4.4369027548514e-05
1.74793082922411e-05
9.69193532633815e-05
2.47375200938879e-05
4.27782313200859e-05
7.09665580216258e-05
-7.33262009284143e-07
5.57070339969578e-05
5.5367381732065e-05
2.20668643869336e-05
5.27886692648955e-05
6.7515053381308e-05
5.6623759475304e-05
-4.27536486156425e-05
2.71224510891525e-05
6.51380395086581e-05
5.22828951380794e-05
8.18215738755114e-05
8.55685757114301e-05
7.90558871650756e-05
7.0958254838982e-05
8.1867330015664e-05
1.13872227731533e-05
0.000110694684124392
4.13573676657006e-05
5.37583189832564e-05
1.27175941532681e-05
3.49126158857416e-05
8.10395516139364e-05
7.63083503369848e-05
9.83502576981092e-05
5.57914272071017e-05
8.92276986931174e-05
1.83130657874912e-05
9.66346950765686e-05
5.31003508186844e-05
3.50447600353136e-06
2.88234576616251e-05
2.08755573073022e-05
4.84750527960173e-05
6.19255543976504e-05
8.77039467127316e-05
0.000100335964441266
0.00012836829610281
3.772202642379e-05
1.22243425455926e-05
-1.60438218033061e-05
8.76728976805893e-05
0.000106456727501006
4.71330241576061e-05
-6.95698116831089e-06
3.78435488770313e-05
4.60434561232447e-05
9.73536721111188e-05
6.64002302099364e-05
5.56450267236906e-05
5.36918513862029e-05
8.48478000328761e-05
4.34805792512674e-05
5.42911540496969e-05
0.000111762224080709
1.29800773193452e-05
4.99554069455177e-05
4.71795746340867e-05
9.98127954426723e-05
0.000129580648237184
9.36124406352633e-05
4.5373307160109e-05
4.29309259493801e-05
1.59856226395232e-05
1.30799195423316e-05
-1.50591006591727e-05
4.0093955911201e-05
4.25246985532884e-05
3.40525743851369e-05
9.38710491279909e-05
3.00321738492473e-05
3.8207996745535e-05
1.88878377153516e-05
6.0014957217552e-05
-7.01466256073129e-06
2.57046190902659e-05
8.652333793467e-05
6.89004237488063e-05
6.62724607720665e-05
5.92537262397297e-05
7.40042107798039e-05
3.09585212622429e-05
7.22373266946774e-05
7.77633925027733e-05
6.85578553429221e-05
-3.33847462731024e-06
4.53739455662744e-05
5.56928410009601e-05
8.19306504606788e-05
8.73139993086531e-05
4.13424751408077e-05
5.61315411247703e-05
1.74521344133279e-05
6.67282051670478e-05
3.92011921835907e-05
1.21660600398271e-05
4.687315946737e-05
7.00418305670478e-05
5.58607301329916e-05
1.18599270568812e-05
9.38392004086482e-05
2.64051497974315e-05
3.4919427026289e-05
7.66883194823288e-05
4.05345387668569e-05
6.88452159688575e-05
4.05512987837691e-05
3.47253646146541e-06
1.09127947555316e-05
2.29793518958709e-05
7.14975450821922e-05
8.33424295750129e-05
8.93667451815612e-05
7.77399346567677e-05
3.35550967018483e-05
0.00016420912856325
7.95822480888155e-05
2.52907125249218e-05
2.54996826849178e-05
5.42560406303808e-05
8.61036962847832e-05
8.09915447166587e-05
5.7794535072595e-05
9.73295916746061e-05
3.30791475329728e-05
3.6439106309519e-05
0.000106037168775157
7.41974600217426e-06
3.42103460726387e-05
2.07596717631823e-05
4.87009732028602e-05
-4.84436023455379e-06
2.63834674042619e-05
1.17763146697367e-05
2.40603429482284e-05
-1.79829053368692e-06
2.2596587374925e-05
2.44335929745417e-05
7.50196008249671e-05
7.61675179090385e-05
5.22902308046076e-05
0.000109600084465476
8.30130031515714e-05
3.7779967867897e-05
5.86276320306072e-05
7.33054412088251e-05
1.11040217095525e-05
5.66967747928431e-05
7.54058284488109e-05
2.90442301657826e-05
-2.59329977401084e-05
8.88268300807072e-05
6.97095636871604e-05
1.87240140849391e-05
6.17704765331744e-05
0.000105032994126447
5.94004131964279e-05
5.69981158107795e-05
1.80963116460974e-05
9.2466818824858e-05
2.53583987314074e-05
1.35353432599e-05
8.75110767557587e-05
6.79492237876936e-06
7.9875555022769e-05
4.32891237835383e-05
0.000124564834089654
7.71127679609769e-05
1.84582870337621e-05
6.62614370826142e-05
3.73359470280136e-05
9.16645055342589e-05
4.02276324070951e-05
5.52055030410602e-05
0.000130307834996493
0.000111553593703893
-2.25077930878588e-05
2.84329006985913e-05
4.20992963705013e-05
7.9069846218638e-05
3.38243051855112e-06
4.70174075970981e-05
4.79662110740304e-05
5.00718885477708e-05
-3.59506929992736e-06
6.54085029043805e-05
4.08372855004109e-05
5.98691901350018e-05
8.30209052008657e-05
4.66578993545873e-05
3.88180895767877e-05
6.01891634416823e-05
4.28252649855993e-05
9.90273321875923e-05
7.95202193918732e-05
7.4171700934103e-05
9.05678887554791e-05
6.82137379143576e-05
7.30316877598267e-05
6.89359862142446e-05
1.33913232117338e-05
4.98807353391937e-05
8.26289961038392e-05
7.882807868802e-05
9.62450859034469e-05
6.47864795513602e-05
5.4379808774083e-05
4.62053576780484e-05
0.000136845695284326
5.48014413375012e-05
4.83842943932436e-05
5.02477182661268e-05
6.6728135784082e-05
1.65983942441041e-05
7.23181638781623e-05
1.7041642568972e-05
5.73119283821262e-05
7.36191229944201e-06
2.66085253040789e-05
-2.1890119459485e-05
5.88411975597786e-05
2.72944302987617e-05
1.82506255231176e-05
9.4470767241937e-05
4.45169608446801e-05
0.00011420627418099
5.71501457575345e-05
5.3652313779745e-05
6.54539487995734e-05
3.49859552969408e-05
2.15067635742661e-05
2.42255555347985e-05
1.72286506172199e-05
3.25230350462509e-05
3.75048395212357e-05
8.6688354726448e-05
6.58752615459599e-05
6.5884738521142e-05
2.83927599985553e-05
-1.88326609835306e-05
8.05833765408262e-05
3.2362341868688e-05
6.37883372771021e-06
5.2771281070345e-05
7.51676568545577e-05
5.56087548945533e-05
3.29250043751491e-05
3.76783184011813e-05
6.10168911144015e-05
-1.60845913760618e-05
5.69207402742462e-05
9.31555669103857e-05
3.0890649826528e-05
3.91434837027919e-05
9.23984762812303e-05
5.07816311424678e-05
6.40368790728924e-06
0.000110507903214207
3.88598083755926e-05
4.44960171066062e-05
5.70235925750792e-05
2.3275671886516e-05
9.24043547602129e-05
2.50233364157705e-05
3.34924020121753e-05
6.45568495888254e-05
0.000119694179024387
2.31507266079689e-05
2.63644710611445e-05
6.00903170648302e-05
4.72402389100876e-05
6.82869456670392e-05
2.43995332043122e-05
3.1296486658261e-05
3.07648878745632e-05
7.97436474872945e-05
4.08032912873759e-05
4.81967204805487e-05
4.4199443141551e-05
6.45169093354553e-05
4.90152878273705e-05
8.97072216865286e-05
8.3803023842656e-05
6.93563981000607e-05
4.58596610057224e-05
6.03858945591633e-05
2.77193429060157e-05
3.82469784603509e-05
2.81013957209461e-05
4.3320532883856e-05
4.25871094436971e-05
5.33706404276194e-05
4.06292637641921e-05
1.67691473472188e-05
-4.6381075030759e-06
2.19673359621466e-05
5.40610869677652e-05
5.13370099318209e-05
8.32656615235826e-05
-1.47083436048546e-06
3.45351803919588e-05
1.70631782716362e-05
7.64255153260042e-05
3.55643822009656e-05
6.60536631746241e-05
7.99331306129912e-05
0.000116657534687062
7.12946698775258e-05
9.18888239922197e-05
4.00206762284071e-05
3.64203801607082e-05
4.58356993966353e-05
8.58025799158922e-05
-2.01214339944558e-05
3.34463129760271e-05
5.09450929348581e-05
5.17418573806523e-05
2.5710644337382e-05
4.21253912637539e-05
0.000106935927990785
7.2603083660605e-05
0.00010705358004926
8.81682667860601e-05
0.000149424053917184
7.83212702751574e-05
0.00010518545140546
7.33219352005571e-05
8.36714429013652e-05
6.14545859994491e-05
5.339299120723e-05
5.89526260664352e-05
7.54048990248305e-05
7.97056922454283e-05
6.59170228505137e-05
8.62555776277368e-06
1.5957408816304e-05
3.83696917973918e-05
5.42998582730993e-05
6.28406906817495e-05
3.67146467192991e-05
0.000127202970864486
4.13228877490053e-05
0.000103892242376934
9.3871233411483e-06
-3.91486007278228e-06
8.24417097439713e-05
4.07931555710268e-05
3.85721556170432e-05
8.20207861266195e-05
9.15131316984521e-05
7.60738382114959e-05
6.22477155088378e-05
0.000121720318919048
8.9888740479836e-05
0.000138034489563345
7.48083717444156e-05
0.000121386308285776
3.21871320345361e-05
4.77322592864952e-05
5.11254549239539e-05
6.42659628908106e-05
7.77289050948788e-05
5.314609904932e-05
4.72759690137203e-05
-3.84669649971546e-06
2.46866827678524e-05
3.52061121689742e-05
2.13065716305998e-05
-3.23727946755186e-06
6.26706603524439e-05
7.79310421044167e-05
7.71402788258805e-06
-2.80271785082566e-06
1.32033520507138e-05
5.81440692736585e-05
6.53854300280229e-05
9.20019267555026e-05
8.07774348582845e-05
7.29194774780492e-05
0.000107919700767412
4.86404718882831e-05
1.43282223188717e-05
6.0171074627455e-05
0.00010902237528095
5.10726778129009e-05
5.56938525747291e-05
3.02642179699021e-05
9.62253896221947e-05
5.90295323405844e-05
3.40903795015903e-05
0.000100146096358301
8.93463874904323e-05
5.02022749373888e-05
8.83433381447126e-05
7.59556075087002e-05
-2.45270898501175e-06
6.82139670016362e-05
0.000102850358995345
8.34410737878207e-05
7.93300880257053e-05
6.15719039978758e-05
4.6952466091153e-05
7.63637882174707e-05
6.88853317217118e-05
5.60948456391319e-05
5.08018348666021e-05
5.81653887584886e-05
3.78648896725214e-05
7.9977908986185e-05
8.3342930058982e-05
4.07450439301416e-05
6.80608107644193e-05
1.28203699652748e-05
4.6049869953542e-05
9.58365546389454e-05
0.000102287261892577
6.55390374987245e-05
3.20231431174952e-05
2.17868217500975e-05
-1.23174036648911e-05
7.77956703188291e-05
0.000119895609902744
4.00961245634307e-05
1.94216363837272e-05
2.14818472756771e-05
9.94667596123653e-05
5.19897521934665e-05
2.18417992882077e-05
9.53831942289281e-05
3.80507289996408e-05
6.51242115142277e-05
0.000103656556856062
9.4500523874045e-05
5.50449895489363e-05
5.26155684649211e-05
9.69541026311245e-05
5.95968912405099e-05
3.99495383220894e-05
9.47674278592305e-05
6.80185353994604e-05
5.23576570974269e-05
6.849665984613e-05
6.15071141580192e-05
-5.05435228382831e-05
7.76216304486804e-06
1.99451314869698e-05
4.00665739355216e-05
8.16628922055147e-05
1.77583769536254e-05
3.0771389346472e-05
3.16406916905698e-05
3.74577142486112e-05
3.03041457042167e-05
7.62765003872884e-06
5.36986763405429e-05
3.79005447806851e-05
1.172890807212e-05
0.000108172849208768
5.58823180290113e-05
5.42324419948655e-05
8.68206249147067e-05
0.000115096902493948
6.0586821539145e-05
4.68789206793887e-05
8.30947587681187e-05
4.89351939159353e-05
5.93312325413665e-05
8.20917342027249e-05
4.09987066949362e-05
6.90524132345064e-05
3.53666977476995e-05
3.57448320616817e-05
3.45687896260034e-05
7.61734337827454e-05
4.49404949031644e-05
5.52018249273073e-05
8.88783766792505e-05
8.34068875473323e-05
6.14678510747912e-05
3.84181185514181e-05
6.84985537696053e-05
8.45575810276312e-05
3.6039864303792e-05
6.86338141824535e-05
1.0566240324966e-05
4.42917231431242e-05
7.49221196802752e-05
5.45371878711507e-05
-5.14606169226408e-05
0.000106107583929695
3.06495256929579e-05
3.23392303762723e-05
8.62726703733265e-06
6.53135363307011e-05
4.5033798858614e-05
0.000116244831576927
0.000119737933585408
6.14125160971453e-05
7.08335907866675e-05
4.72454059202587e-05
3.15645607575394e-05
4.68732129029179e-05
0.00013668976601747
7.5296835157331e-05
-1.09910747119291e-06
6.43743056332199e-05
0.00010118564295573
1.88228989988506e-05
3.23280654347758e-05
5.71985343438661e-05
9.06731940329427e-05
3.88655155634402e-05
2.81461673295851e-05
4.93841559507718e-05
5.88431377455336e-05
8.1841769310751e-08
4.02812634644463e-05
6.55786349125493e-05
7.84808741761029e-05
0.000104879010596169
8.54711251007212e-05
0.000122707181788549
5.14424441886497e-05
4.50536779797395e-05
4.81101462658404e-05
7.00891430023452e-05
7.99085305010716e-05
6.6748473327231e-05
3.69686366761036e-05
2.2588978882513e-05
4.99354776207863e-05
6.07398503957645e-05
5.0264948807305e-05
0.000116373839539093
3.40884705059338e-05
-3.84426570254894e-06
7.05340305003965e-05
3.58594805021793e-05
5.24057566800655e-05
9.80615599580256e-05
2.80679843914302e-05
5.62682049715742e-05
8.90098426022582e-05
7.86642593734757e-05
4.94297823376141e-05
6.92392677288497e-05
0.000135801547466855
9.14720539807104e-05
0.000129313361069923
5.10747726073551e-05
0.000105384943904182
5.99195397489131e-05
5.82115852630005e-05
1.40567696374879e-05
7.7081995913907e-05
7.32268337257509e-05
9.98346857920331e-05
8.06788838700813e-05
5.31129129473813e-05
0.000104855501150785
3.1980330333741e-05
6.10178891661381e-05
3.5437563588941e-05
0.000127471591208642
0.000113422629626384
8.9101012971685e-05
2.10124178135126e-05
3.9799721796141e-05
5.23349779300556e-05
4.85194572877718e-05
6.29526155171211e-05
2.97406320384265e-05
5.9981834687648e-05
5.80815665356044e-06
5.51303143090907e-05
9.75228711755468e-05
7.43799609222611e-05
0.000127845816906151
8.68441063434943e-06
7.78669705036526e-05
7.55004427882828e-05
0.00010479848598523
2.51187541734283e-05
0.00012527422550517
5.08921918194007e-05
3.84167859422015e-05
7.79249200540373e-05
4.18072464881672e-05
4.2780774643203e-05
7.1755002228144e-05
5.27889714656854e-05
6.61610818534386e-05
4.29926766295819e-05
6.64723263426722e-05
6.47181763990644e-05
5.20292955254859e-05
0.000104815084429256
8.05462212775257e-05
0.000146328500897782
8.60979792001784e-06
5.94638794971926e-05
9.20051412874267e-05
8.67824464176365e-05
8.54583815867447e-05
2.8622462096591e-05
4.1573419516979e-05
5.23993482325977e-05
1.1387556916178e-05
5.18974211503604e-05
6.19441850407609e-05
7.61073839635438e-05
3.70942485923942e-05
8.13981096034174e-05
2.70260593753551e-05
7.7014582982846e-05
4.2200944511538e-05
6.44120319020057e-05
5.89998744330719e-05
9.04428011717475e-07
9.49599689674036e-05
5.49136623306514e-05
5.14286315587632e-05
3.65707116832968e-05
3.74133724942054e-05
1.26425252348485e-05
5.23718157409651e-05
5.78064240381164e-05
5.62281542792414e-05
9.10689704238299e-05
3.6263110400734e-05
4.80218644467265e-05
6.41464700639976e-05
6.74829360694974e-05
3.65792125445443e-05
7.2216939041373e-05
1.12179030141975e-05
1.83409041053088e-05
1.97604502720982e-05
4.75300746699333e-05
6.26881331233088e-05
-8.57182611768234e-06
4.73226253664129e-05
5.05702474387591e-05
4.70818113882664e-05
2.47281662673394e-05
5.02346477266713e-05
2.61180866993342e-05
4.80848709820035e-05
-2.68578597808835e-06
5.66267202822682e-05
4.72132647051218e-05
0.000109499703474567
4.62971285324483e-05
6.03050166679236e-05
2.45080823489198e-05
6.60481620530076e-05
5.45393830390716e-05
8.83905370310002e-05
1.48721905779778e-05
3.99612008860104e-05
5.46069383824245e-05
4.3574872923992e-05
6.18718230513713e-05
8.05599364459564e-05
0.000122408925192007
9.37931508437721e-05
7.73980222595341e-05
6.26961050055302e-05
4.68849962845981e-05
-3.02115241452595e-05
4.27523753893017e-05
8.06826603126191e-06
5.12347147319919e-05
2.71213348522791e-05
5.41377213371367e-05
5.20885571347282e-05
2.27692781794074e-05
5.12335252529829e-05
-6.99399047764681e-06
6.12913418820165e-05
5.02264257612671e-05
4.59991328303305e-05
5.13268417722146e-05
5.21280830983155e-05
5.73666553528696e-05
9.35860848507621e-05
7.57121851843208e-05
7.06631252694066e-05
8.76994905776914e-05
0.000102253285060508
3.98681416187614e-05
7.84100208293678e-05
2.30139368570302e-05
0.000104994780120494
5.10014125351397e-05
2.4174567237431e-06
0.000119378528883
2.4180393131063e-05
7.60405079121311e-05
7.4658195319888e-05
0.000111408927904272
4.20177566075784e-06
2.18036091245994e-05
2.90027199398232e-05
4.10555789236345e-05
9.29892264220519e-05
9.76815424504337e-05
6.17151011108944e-05
5.94060985886058e-05
6.99285285608114e-05
2.43079411661856e-05
3.32156723777355e-05
2.13014284491516e-05
5.89084265776612e-05
5.59224311580696e-05
5.22543665907953e-05
1.59958576744668e-05
5.35978180818322e-05
2.10920039964731e-05
0.000109430532186547
2.64446638237352e-05
4.7714514962081e-05
4.3280450051122e-06
4.29405875765499e-05
4.11392529265694e-05
7.85410050956467e-05
6.41434238761961e-05
8.692241379457e-05
-9.69578009482202e-06
4.02137781334453e-05
2.66270628633317e-06
8.28147659312721e-05
6.54446853921259e-05
0.000145156728926093
5.03012355526762e-05
9.91972772175589e-05
0.000101561025387863
4.2122136719054e-05
7.10427806122834e-05
2.72117407338365e-05
1.69573894326832e-05
4.49085833242445e-05
4.21747419265476e-05
3.29484204894259e-05
6.11293727965031e-05
3.47016637497277e-05
0.000101418664640542
6.29564952514114e-05
4.84280425162037e-05
6.52468606466345e-05
5.09048304434708e-05
9.72138937515183e-05
3.85914210068082e-05
7.02351655133006e-05
7.42752836038932e-05
5.11035882842477e-05
9.25931993729297e-05
0.000105290955504554
5.51162418608114e-05
4.37546664024725e-05
3.4935640113236e-05
0.000111696528943705
8.70658537798212e-05
5.16623909060361e-05
6.93018744647521e-05
6.89446310961153e-05
6.08114847069286e-05
-9.83012395847031e-07
8.87562802587732e-05
4.68700656839511e-05
4.69216452650534e-05
8.9072875006968e-05
4.37636456236156e-05
5.06546138274312e-05
3.13310468815012e-05
3.73314756117507e-05
6.16753111681707e-05
4.14824450716848e-05
8.9237687389356e-05
0.000109507665411508
1.56048586061892e-05
4.832598416343e-05
-3.40038210661896e-06
7.24374618216201e-05
4.86466456754683e-05
5.043037755539e-05
7.74969420686247e-06
2.94346720534505e-05
5.68205064393185e-05
4.59850030594554e-05
4.72451962827312e-05
6.53636882370728e-05
0.000134638309890338
3.86852707267164e-05
0.000108069168635845
6.69574622013054e-05
7.79489357839885e-05
-1.87634250647417e-06
5.46079141231694e-05
0.000125263432814591
9.43466955308704e-05
8.82422851480663e-05
5.349951565308e-05
4.80627345303376e-05
7.44831283495338e-05
0.000149700165711471
1.7368343734949e-05
8.01259436854882e-05
0.000103115404372663
4.30510075786e-05
8.91287142260947e-05
3.98136763754663e-05
2.62460864726743e-05
5.7719259104384e-05
6.89177815659099e-05
7.08988803351563e-07
2.87060574012933e-05
2.51478044075087e-05
5.74473351208664e-05
9.24311781392212e-05
5.25459539632071e-05
4.66477767095653e-05
8.65417634558167e-05
0.000102924894777484
6.44947715595266e-05
4.92250165892764e-05
3.31898203341696e-05
8.2368602579566e-05
2.06996804689843e-05
2.75644649643912e-05
1.73954456156718e-05
7.20502470942055e-05
4.10740377008602e-05
2.94998958280429e-05
6.11542247492977e-05
0.00010834295921932
7.05809780179173e-05
7.23203780115113e-05
6.21092190286755e-05
1.66841530783269e-05
6.10141843266411e-05
2.08751429526984e-05
7.07832461712038e-05
6.99948292583234e-05
5.15338555648612e-05
4.80754023073148e-05
4.70875646769533e-05
9.61050711619851e-05
3.71275126718821e-05
4.96882310217176e-05
3.47646227649436e-05
6.29927177477078e-05
1.97250928212553e-05
7.87351097070527e-05
6.09944948574009e-05
6.07404179153807e-06
6.10363159388123e-05
-6.47000564341003e-06
7.48836062984407e-05
5.8328507501654e-05
6.27872967691621e-05
4.24484930609718e-05
9.59578471938084e-06
7.25738827603671e-05
8.34607611651845e-05
7.6652025792554e-05
4.69427091441382e-05
0.000123382821863015
9.94553842645445e-05
4.76404122528657e-05
3.28656640295393e-05
5.3409127168406e-05
1.49387333238705e-05
6.08166749474712e-05
6.19946934514984e-05
5.43235875351858e-05
4.86217588770621e-05
8.84571202158289e-05
1.283875909325e-05
9.40845978631248e-05
6.77506498809884e-05
2.47864568395407e-05
3.80482649670687e-05
6.82234897033302e-05
9.16880884753686e-05
6.73821156614205e-05
3.61078823268967e-05
6.27341516674971e-05
4.08028461781033e-05
1.20641311996434e-05
4.90323967108606e-05
3.18574026256884e-05
8.97542186901296e-05
6.12672271248796e-05
5.30544419039591e-05
3.93571744818963e-05
5.77156930821177e-05
7.38226117850851e-05
2.42593120773087e-05
0.000131257451544508
8.97546505265894e-05
8.0846056902735e-05
1.64617837986795e-05
2.586525123662e-05
8.93852345514763e-05
4.15944654009913e-06
1.45895037364831e-05
9.8401850079303e-05
7.56936202182139e-05
2.9856683920973e-05
0.000110478693248731
5.72296197135632e-05
9.27085327276177e-05
6.32671944087106e-05
5.1292482097401e-05
8.58262035566039e-05
2.78255948635583e-05
0.00012095615012462
5.46553110740785e-05
8.19987380999078e-05
3.97345743433032e-05
5.95925109444912e-05
6.97925801396293e-05
6.18545018546413e-05
7.15804055200146e-05
7.40818108960459e-05
3.68905291405603e-05
4.37457923172848e-05
4.39205636599344e-05
0.000114270600440502
0.000108478651178812
8.10151699222382e-05
1.83330642223053e-05
0.000101578168170142
-1.36694627275073e-05
5.41193362243444e-05
4.12721331603077e-05
4.83207506823191e-05
9.17498764822218e-05
5.70596327321032e-05
6.52632887966084e-05
2.24453941501107e-05
6.48892931424999e-05
6.82907956798382e-05
6.49171753386361e-05
-3.30971052042846e-05
4.06433607586985e-05
4.9019846023809e-05
7.4594382909408e-05
8.82698855378762e-05
8.52534381823684e-05
5.10481279147986e-05
8.4501295641604e-05
9.77885859059225e-06
0.00012752991607333
9.70207134997934e-05
1.84008292050534e-05
9.18126349782466e-05
4.28256306220097e-05
7.93652259024729e-05
3.38300064172327e-05
5.27080346748444e-05
4.24952197053543e-05
6.70866328449013e-05
7.76474973033438e-05
9.34925168580794e-05
0.000109570533055072
8.73005957142698e-05
9.2924491776639e-05
6.03002870562507e-05
5.51090706211909e-05
3.60044738736952e-06
5.19902517865121e-05
-1.62840669064305e-06
8.8331210090284e-05
-2.3761199266619e-06
8.35688115950675e-06
8.0657333834619e-05
7.14754952341027e-05
5.84527595162224e-05
8.04802315840801e-05
8.36780846013694e-05
2.36646062475198e-05
2.56858063778596e-05
7.80816228848817e-05
3.46804845416507e-05
6.37013546929657e-05
7.84691912291805e-05
5.19945564052998e-05
0.00010797096713984
5.11038778513374e-05
0.000105273361311731
7.2726210545291e-05
5.29640971534719e-05
5.37803169289541e-05
5.73981534535829e-05
1.9704892797194e-05
7.38253322232885e-05
5.0838367677711e-05
7.2477530237535e-05
7.40332633760773e-05
3.71384285180914e-05
1.40236076406066e-05
5.90253532068578e-05
9.63480301233208e-05
4.85063073426532e-05
7.39448730733384e-05
5.6219177493159e-05
9.69724270082444e-05
8.16245354636862e-05
6.12778917460396e-05
5.89793042116043e-05
7.87706730563234e-05
4.38933321553996e-05
9.18143033213481e-05
9.3594695832137e-05
8.18021630972373e-05
6.47372072507977e-05
8.61930914474782e-05
7.16469619255981e-05
5.54397278468739e-05
-1.24075758820834e-05
2.92865196751467e-05
5.73691544829006e-05
2.1765814004227e-05
5.18745375013798e-06
1.47803533414073e-06
5.34658525728126e-06
0.000102000999088531
8.18840427048337e-05
2.88592762668499e-05
5.00984781254878e-05
9.94768812753883e-05
5.39584532042039e-05
4.5092029212837e-05
-7.35986274626946e-06
5.8362524315974e-05
9.43787900047947e-05
3.02159657456121e-05
4.45534055948085e-05
9.15095249774662e-05
4.51832088841756e-05
7.77966929553276e-05
1.00409899785164e-05
0.000153284181102798
0.000100793111519548
2.79681262807383e-05
0.00010356340554691
7.98099899367001e-05
4.47369107826048e-05
8.14975047782657e-05
8.72807232385044e-05
1.56793207824466e-06
6.7572949501362e-05
-2.1291788404783e-05
2.93946567840875e-05
6.41698396846831e-05
2.91376690624903e-05
2.28983817123331e-05
-1.73963914577286e-05
7.47874410231913e-05
3.61682791815366e-05
6.2194426313804e-05
5.76771142369185e-05
6.82716783626402e-05
8.75807360594765e-06
0.000105836727374343
4.76324396377676e-05
7.49342319315546e-05
5.0921185683537e-05
4.72558905619699e-05
0.000102885284181866
7.47198855946961e-05
8.96646575083468e-05
3.55065352436598e-05
-1.44426615449418e-06
8.11071694164244e-05
-1.54090493207758e-05
4.63177884399734e-05
4.02248455755105e-05
1.41318173464714e-05
3.72736470392871e-05
5.35878099671288e-05
2.9364001759937e-05
4.16355220810551e-05
6.58331705585661e-05
6.27291936491072e-05
5.94992202240155e-05
2.78299404082599e-05
3.17059387243544e-05
3.71667775634542e-05
4.74840210386203e-05
6.08778674255166e-05
8.97643333024693e-05
6.78629547160478e-05
6.05346819291417e-05
2.10346254983281e-05
7.66496773834976e-05
6.79633151295072e-05
4.94916144216303e-05
9.32226928314631e-05
2.76332849575313e-05
7.45133164345315e-05
5.59231931624736e-07
7.9405098225048e-05
4.55518438082409e-05
3.00575486129082e-05
2.2810991243152e-05
3.68958385679462e-05
4.34217806961209e-05
5.81147298889467e-06
7.83142433722581e-05
2.69289190684297e-05
4.06800422440664e-05
6.89352746799249e-05
0.000100724312462603
1.68659190845005e-05
1.5620409486276e-05
5.55695851419505e-05
2.12890165292154e-05
4.17351667774173e-05
8.46680464982614e-05
7.17065427141063e-05
6.63494008464668e-05
2.3722738506956e-05
0.000100265513128266
8.82169738432864e-05
4.62822768959382e-05
2.74687059016125e-05
4.60981076424387e-05
-1.20788575959668e-05
6.37348278181495e-05
4.83112190801923e-05
8.99295842436808e-05
9.5146290618589e-05
5.04444018155375e-05
5.85264775670385e-05
8.03823180869914e-05
5.23472179216748e-05
7.01727329845113e-05
2.93027486344844e-05
8.35683183311136e-05
3.96173165881742e-05
7.39550073539987e-05
9.27994785002692e-05
9.36092947869363e-05
1.89150131966685e-05
1.10036412834032e-05
8.93136800293515e-05
8.27314610794549e-05
5.98086550110252e-05
6.19925958560051e-05
1.31801737529574e-05
9.57749649959714e-06
9.93314901608526e-05
3.70554406231012e-05
0.000104781830420095
9.64374603680062e-05
1.73333243666581e-05
6.79015106610733e-05
5.89187980475667e-05
2.81304189818041e-05
0.000123841925730451
7.94221139937632e-05
5.51889521063387e-05
3.79908578759892e-05
7.69391402657346e-05
5.65514477595775e-05
7.23907924140771e-05
7.61262193771272e-05
6.74329104954529e-05
7.86129882972522e-05
5.93376549142186e-05
4.66385261456219e-05
5.75711144676708e-05
5.94901847100998e-05
3.81964148532416e-05
8.19128155640107e-05
5.44720308643722e-05
2.54242968964942e-05
2.53856250628006e-05
3.50045976720628e-06
4.13584148676977e-05
4.88389554815261e-05
2.69827611150162e-05
0.000100705089125331
0.000125575771689477
1.2352108985805e-05
6.6556642489036e-05
7.24482104729804e-05
1.6050341157215e-05
5.64829137565376e-05
4.58288450980402e-05
7.6086271566124e-05
6.39362282639795e-05
9.41717422610601e-05
5.39624652365626e-05
6.38494169675334e-05
0.000113924459086015
4.25537755251474e-05
3.92871979821177e-05
7.22629754751382e-05
9.905082098021e-05
7.48451673641819e-06
8.62360323466775e-05
4.96397062473044e-05
9.45575394614788e-05
3.97869620430823e-05
7.63796125647394e-05
3.74278117878029e-05
5.77519909921981e-05
9.74467099506386e-05
-2.63089565591182e-05
-2.51007615345595e-05
6.37895613570365e-05
-1.99314404801379e-05
8.88337628496217e-06
0.000102352697921062
3.24017107046791e-05
0.000124456992424829
6.94194268227791e-05
0.000103150854232693
7.76002212852692e-05
0.000146809510208243
6.64721624612803e-05
1.51902339353651e-05
5.62805329109041e-05
3.6588531356755e-05
4.68754844797803e-05
3.63298192311518e-05
9.34145721520043e-05
4.05275188804639e-05
9.55645604483602e-05
0.000122297077105777
6.14195430744354e-05
4.30491329299711e-05
2.83595070255267e-05
7.12459628457993e-05
5.25959352660342e-05
7.00023113835952e-05
8.24173512052097e-05
6.81551655237347e-05
2.18136800182558e-05
5.95480059563698e-05
3.06981182871551e-05
4.82987841101733e-05
7.94567285850862e-05
3.7031737855669e-05
9.50528736412519e-05
6.45060898643753e-06
1.72097500723322e-05
1.88780663266751e-05
3.56631360828801e-05
3.82898230108726e-05
1.8904040177298e-05
0.000123976939599729
5.20039585118711e-05
7.59920465246315e-05
4.11472478036278e-05
5.721802939562e-05
-2.05650413433086e-06
7.11253888610831e-05
4.37361244335108e-05
4.42848842897543e-05
3.31682295795248e-05
9.87653660436286e-05
4.43159693552224e-05
2.44841572634677e-05
1.78304744285092e-05
2.06346241608577e-05
6.25525171289701e-05
5.73098522336487e-05
5.73090047072146e-05
4.6895718651679e-05
6.98876146350913e-05
4.9925548732738e-05
3.69303977137246e-05
5.68352294654697e-05
5.72553439910575e-05
9.28447938221724e-05
6.07082225331781e-05
0.000122815611919643
6.20006927872866e-05
2.71872891350307e-05
9.84700487179279e-05
7.64182580893855e-05
9.5847728695247e-05
2.13934617334323e-05
0.000109700248895224
8.20659176451001e-05
0.000103621303393036
1.45772562467602e-05
6.83555993836136e-05
8.03914476258581e-05
4.8454126297622e-05
9.41215153949194e-06
-4.86600102266554e-06
6.64206547685149e-05
1.81609680466107e-05
-1.82164013633377e-05
6.67923863190498e-05
7.45685384350147e-06
9.66163898041146e-06
6.59421494445567e-05
2.53955404435598e-05
4.93925350582344e-05
6.0996280226902e-05
2.10009852880969e-05
4.51027015224794e-05
8.37773861635569e-05
5.96486749968259e-05
8.20348777894212e-05
3.38321801947384e-05
8.37313877863293e-05
3.97701696945065e-05
6.13920816889095e-05
-6.52727357358349e-06
3.21082235011213e-05
3.18842601413915e-05
6.14931500902485e-05
8.99516779489532e-06
5.60901514481315e-05
4.77234389753471e-05
4.76827013891286e-05
2.62721239486376e-05
6.65535036905952e-05
7.73931219808858e-05
5.95165648831433e-05
8.1650507547602e-05
0.000104807781706113
8.62254604285363e-06
0.000126182221953976
8.22454102964313e-05
1.07346231527167e-05
7.65511088231655e-05
0.000102507900325949
3.27950542958121e-05
0.00011546297842308
7.65375445500715e-05
1.2212438039931e-05
1.50574736098942e-05
4.02143738629113e-05
3.38408650218153e-05
7.03045356259398e-05
5.34514732042181e-05
5.81016946331942e-05
3.99187755155092e-05
6.33587301638302e-05
0.000104350266035648
5.85463516935307e-05
4.40713875766184e-05
6.81424415650254e-05
3.59137011202764e-05
9.84628979453979e-05
7.64272135373434e-05
3.92378661182184e-05
-1.26997447299481e-05
4.04556977241375e-05
3.18831437542261e-05
1.54349230168898e-05
1.64865693568311e-05
2.85160134628867e-05
6.44131006750735e-05
8.45539074329505e-05
5.09942026151104e-05
6.17207089437932e-05
1.96878117983405e-05
2.69931165493015e-05
8.90709057823779e-05
7.03294488203638e-05
9.03316577299013e-05
0.000106745148732499
9.2244823755911e-05
9.53937751433865e-05
0.000104981476002821
5.93823930315698e-05
4.77007957812469e-05
5.58050933679527e-05
2.2408243765763e-05
1.3278727981111e-05
4.4379056182418e-05
7.09276452389808e-05
6.88226911647922e-05
5.35775721616265e-05
7.19870258695306e-05
4.47170133776665e-05
3.87462648310544e-05
8.71256724397113e-05
4.22306089180625e-05
2.0847606440641e-05
6.13418902337603e-05
4.08215362996098e-05
2.92825271781948e-05
1.58035637795104e-05
4.70409994894343e-05
2.00031561041655e-05
3.83733170941947e-05
5.74580437779533e-05
3.36310928096524e-05
9.73741175794134e-06
8.18215980890775e-05
0.000122364591072563
8.82598111932466e-05
8.27830728007427e-05
6.34638608671918e-06
1.59289690280502e-05
8.90839178424635e-05
4.24050689598546e-05
6.49721738053264e-05
6.52529445235999e-05
-1.14675177179466e-05
2.89777695892131e-07
8.54577923158093e-05
0.000114309528891126
4.30531998819455e-05
3.13902143877731e-05
4.66549838198265e-05
6.85626403910219e-05
7.51573156101918e-05
0.000118790480416161
3.74520044867546e-05
4.5817430483493e-05
3.41649088387148e-05
9.37327638468215e-05
5.28442915813512e-05
8.17387618292389e-05
9.90247517882358e-06
7.86879368168318e-05
0.000100733267699654
5.37361859214528e-05
8.15287107402135e-05
5.332774826779e-05
4.96066857549082e-05
5.58492371458751e-06
7.41555387695016e-05
5.41333268192981e-05
4.91020268944703e-05
8.38996548120851e-05
4.13876183265424e-05
5.15549778827898e-05
7.43846994264685e-05
7.67794954500143e-05
8.01414271927253e-05
1.74199488976425e-05
1.30025110313223e-05
7.70362370244055e-05
7.90012701604583e-05
5.2345031793872e-05
4.14581809185627e-05
4.11095124602278e-06
0.000117034587454538
5.00716826287323e-05
8.8047656025915e-05
9.63113819910222e-05
5.4826359952159e-05
5.85338981847913e-05
7.37093285872824e-05
4.67304561837692e-05
4.89485472825733e-05
4.91433431622917e-05
5.43110579654388e-05
4.05746352532002e-05
3.53566033394706e-05
4.21223982669852e-05
2.37667820182328e-05
6.67071832643661e-05
5.66293883599376e-05
3.87593824206821e-05
7.42458895086211e-05
0.000117125987920795
3.54040652847613e-05
5.8199598438221e-05
3.05552620437978e-05
4.72200595033312e-05
2.48244588727875e-05
4.30429865196499e-05
5.42320144596675e-05
7.26461459079407e-05
5.74203232827732e-05
3.95024189904443e-05
1.51491473035414e-05
9.34438564450379e-05
-4.7468878378919e-06
7.71726245618804e-05
5.86018981861234e-05
6.25930377888288e-05
8.43078743777522e-07
8.13871314873758e-05
2.92265514113543e-05
9.80216003904642e-05
5.97825363713371e-05
6.6553823340975e-05
4.03739169121115e-05
1.63065954347266e-05
4.68232107071386e-05
8.88470902369166e-05
1.45165960919264e-05
3.6594519412208e-06
6.68372566156847e-05
5.00873827259309e-05
6.00023419592438e-05
8.05209488568054e-05
5.72579252585904e-05
-1.23111086821217e-06
0.000118748803343932
6.16276527664256e-05
4.63510292513873e-05
8.52664535676825e-05
3.95486048333856e-05
4.33890713625913e-05
9.06869939196176e-05
2.59749916771862e-05
5.66913597764353e-05
3.44702194522009e-05
6.69951655305513e-05
7.43600642062172e-05
9.80933290169144e-05
9.41162340569842e-05
9.39795537227963e-05
3.4475839384636e-05
3.14160145029017e-05
9.19413495119544e-05
8.03925015594805e-05
6.33301580295608e-05
5.55730477463272e-05
3.53032297278655e-05
0.00010361593405642
0.000116056624792038
1.54306601215726e-05
5.50140085292573e-05
2.52655045684351e-06
5.96565123256227e-05
5.3973368153504e-05
6.00649673880011e-05
1.63438658000226e-05
7.63345156106805e-05
8.68909791846854e-05
5.38993342785415e-05
5.61089973633707e-05
8.98234584670399e-05
-2.38175945685331e-05
7.37094421284893e-05
0.000162971492393096
2.92816771664633e-05
5.08553921130308e-05
5.61557645172267e-05
7.16551452174739e-05
8.60528670404893e-05
4.21793521943913e-05
1.16120416403126e-06
9.02616266650311e-05
1.58675348070257e-05
6.54241904457775e-05
4.96984637548566e-05
5.33986566888529e-05
5.34422107756774e-05
1.92630974720865e-05
4.11541043938887e-05
7.73176833641992e-05
5.2049601305218e-05
2.16428916698428e-05
1.28027093005402e-05
2.35397289047251e-05
7.58613299566043e-05
0.000127369739183403
6.59458291588193e-05
3.06676116431275e-05
3.58696474162428e-05
2.97936143056238e-05
6.98400964996348e-05
5.70434369275967e-05
6.88181106082526e-05
6.600751540801e-05
2.43824753541355e-05
3.17442890321873e-05
7.59577564970113e-05
6.35276064395515e-05
8.47208092740683e-05
8.50828800270622e-05
4.03406294440033e-05
9.7420575583507e-05
8.36156749121731e-05
6.34360947521123e-05
4.39342530697865e-05
6.86265864893154e-05
5.36079286300981e-05
7.47892499321829e-05
3.93478998383674e-06
8.22458025029926e-05
7.12497152149966e-05
0.000104652102510766
3.32306208040256e-05
4.50714249819413e-05
3.52541260573135e-05
6.5273401252456e-06
3.70146667385708e-05
7.25607308391877e-05
4.73341150498601e-05
4.52011979761724e-05
0.000108909509282284
0.000102027218040301
6.66363167065015e-05
2.85349457811727e-05
8.54409110864722e-05
4.47422571060291e-05
6.82551860174765e-05
0.000110125396933912
9.56505770492825e-05
1.0402996721977e-05
-3.8741857396731e-06
5.81792060072293e-05
6.45152837300458e-05
1.99326854972942e-05
0.000105530932889271
3.35794786850232e-05
0.000104990097106171
4.21656052526708e-05
5.33377109187115e-05
1.50358616186328e-05
-9.99765129797847e-06
-2.3939982927145e-05
-8.01565541491265e-06
9.53898036529487e-05
7.24967935366123e-05
7.05835490695922e-05
9.26699157136565e-05
7.03839463408269e-05
0.000128049336256756
4.20531875787075e-05
4.72855002544504e-05
3.03716286227388e-05
8.83026152612715e-05
3.35359928855681e-05
3.79273765164619e-05
5.07509710117493e-05
5.08071924720271e-05
0.00010024857320207
1.31513135027897e-05
7.20516293712814e-05
6.02114645747072e-05
6.85964665092975e-05
9.99968836939575e-05
7.42241530443407e-05
6.42782153904031e-05
6.83507127237468e-06
8.32765347351605e-05
4.17742437022687e-05
8.0883623138528e-05
4.96341840219948e-05
7.16097169383204e-05
3.79888284734697e-05
1.42726846147777e-05
9.18677777631697e-06
6.8918622568725e-05
6.52768957126006e-05
-1.78283751971939e-05
9.42876625494411e-05
9.22475534697872e-06
6.59350297627046e-05
9.13078611738578e-05
5.13338138345464e-05
3.07549572263549e-05
5.12318364094069e-05
8.58622757704138e-05
6.01195617769161e-05
6.66552574001314e-05
2.57137880621348e-05
5.80269740291592e-05
0.000100993733925156
8.64335947094626e-05
8.91112315376975e-05
8.38869458694285e-05
8.18239883241792e-06
9.93656762589033e-05
2.49504937425011e-05
0.000112408212829834
3.39586662765521e-05
7.51399020919685e-05
2.43991096378466e-05
4.1209085975549e-05
3.73046816966159e-05
3.38507001232759e-05
4.89085317489112e-05
9.21436724670019e-05
8.48594124896267e-05
2.66528518344711e-05
7.01345281909856e-05
7.5206175236816e-05
3.89532438608092e-05
5.59947130905509e-05
6.87259078657133e-05
0.000109093512979855
7.10475162353899e-05
7.52466006348915e-05
5.53632142200058e-05
6.79024860455014e-05
7.53436089262634e-05
7.2883349574858e-05
1.54856522939198e-05
6.16336367498265e-05
9.66934099099378e-05
2.6788247156024e-05
5.1551606110804e-05
6.09822195661374e-05
3.9669869575199e-05
6.700198680122e-05
5.05616175245567e-05
7.83227804647501e-05
7.96721048533317e-05
2.11293798417121e-05
3.81840126330177e-05
4.04008140764797e-05
6.10236971496653e-05
-1.48595064585664e-05
3.58904954510461e-05
5.82353468077323e-05
9.04443378923832e-05
5.25117752936398e-05
5.46219539438163e-05
7.69710849442274e-05
2.12218617028811e-05
5.75291472396977e-05
7.38836858259301e-05
8.43939457408961e-05
6.03445224306028e-05
1.60450013677695e-05
4.85695288491312e-05
9.35630950978569e-05
0.00011928134211236
4.76041556232483e-06
0.000104381022847533
6.02965480430056e-05
2.23476903114372e-05
2.75507266896531e-05
0.000151442174774021
5.62820086712989e-05
5.28284480282982e-05
4.63843510894297e-05
4.9781270701901e-05
3.89186712577213e-05
0.000116155304904549
4.41802191112463e-05
7.63964329663079e-06
9.79889740634219e-05
7.13029950299577e-05
9.3694307472579e-05
0.000114775432041032
6.67875096451153e-05
6.37284376027448e-05
8.30054962607646e-05
2.73665267458073e-05
5.94471761998916e-05
8.89273077777698e-05
6.51462202260122e-05
3.73118093547446e-06
3.41743898103166e-05
-3.16834349048294e-05
6.44487649166739e-05
4.89435426558877e-05
9.34114527509117e-05
7.49969603955355e-06
6.69248903741247e-05
1.5911528171603e-05
8.32144677362641e-05
5.04229090727802e-05
1.08239620121675e-05
6.24684268403123e-06
0.000134599693325994
4.60304736191172e-05
4.79561505684352e-05
2.38752984758244e-05
3.85312624219587e-05
4.02031400822896e-05
-1.37307764796213e-05
3.77282001985999e-05
2.14096082656021e-05
5.36158927953748e-05
6.14758894995597e-05
3.0239508301588e-05
7.35113105870719e-05
8.79524370080111e-05
8.2155500284668e-05
0.000111121020806981
7.87156280488291e-05
9.05639954008015e-05
6.17679395108518e-05
3.97371521884108e-05
4.9798157275482e-05
4.46343078993566e-05
6.51414427298805e-05
6.07899918784515e-05
5.96562901964664e-05
4.57022024362486e-05
6.47027891535869e-05
5.41252272446684e-05
0.000139451867489836
0.000102003850280838
5.96163509547405e-05
4.17371582530434e-05
1.34855055391281e-05
3.04524912875836e-05
8.59227246634311e-05
7.06971694168562e-05
6.88841234817255e-05
9.60655075792567e-05
6.866620186315e-05
6.66514721408894e-05
1.48407178530431e-05
3.15569175164429e-05
0.000115588898328035
5.56425157048219e-05
3.56587558243764e-05
8.2353268823977e-05
1.63017178208239e-05
2.49699894313413e-05
2.20911166253575e-05
4.96284256605695e-05
5.47659205481864e-05
-3.50291615823233e-07
0.000113413650576411
3.32825967776899e-05
2.25152245169072e-05
3.82721559609857e-05
7.93225673264963e-05
6.10043339808755e-05
6.20329141223945e-06
-1.4680661128319e-05
1.72334302842164e-05
8.3488487139691e-05
3.69766753134614e-05
7.14555093397371e-05
4.88367362180259e-05
4.9359962356632e-05
0.000114531816511489
6.23082274255288e-05
5.42276731974077e-05
2.10831089039573e-05
5.33824281810621e-05
6.86456304824929e-05
6.32733351384895e-05
7.68558255810249e-05
0.000107184785053399
1.65275120250576e-05
5.91808354033928e-05
3.81086272030939e-05
9.57165235705894e-05
7.73693827632585e-05
3.48796662453077e-05
-3.04941981139469e-05
4.27014149385621e-05
2.60089129697218e-05
6.10816355760418e-05
1.93731638237915e-05
1.93056575885929e-05
2.4847429277416e-05
7.60848356325858e-05
-6.25398028230311e-06
4.04233133134012e-05
0.000107884850492703
8.36444213721252e-05
8.15051104305259e-05
9.39274318987668e-05
8.29291525312466e-05
9.48521893530542e-05
2.6492727357075e-05
-7.85585982769878e-06
9.45885059140196e-05
9.52874741350601e-05
6.7622865137101e-05
4.79912464710033e-05
3.33423028525078e-05
3.61772542879226e-05
3.55110253286669e-05
0.000103450544444163
7.09081957786985e-05
1.63945553911833e-05
4.16657966859036e-05
9.06131846105484e-05
8.18811233695144e-05
4.9640524619594e-05
8.90736856356634e-05
0.000116074522779478
4.45563473781724e-05
7.82455509882668e-05
7.60146427810781e-05
2.26462122403088e-06
5.16340171931237e-05
-1.35803372491301e-05
5.77271085317191e-05
6.45327698126756e-05
6.2761111743325e-05
0.000174685338250883
4.24224803191164e-05
0.000137368574326159
1.97435755618141e-05
0.000115497649041344
2.58113140469846e-05
1.64022322950221e-05
6.89641327568634e-05
7.27082056918839e-05
3.39743041850686e-05
-4.7551928255372e-06
7.52493211184231e-05
9.66104147278203e-05
0.000126292466610183
3.88738219643662e-05
3.37896086171099e-05
0.00011224626038448
6.94491272940787e-05
4.3085279166299e-05
4.35285666601051e-05
3.49240932688539e-05
6.05124528990546e-05
7.62146288453521e-05
2.71069545876925e-05
6.57888439185837e-05
5.3292888628769e-05
7.94095151542711e-05
5.68906172575667e-05
7.40067410447838e-05
0.000103560336212815
9.34625218022391e-05
5.60697139295498e-05
2.60585960870478e-05
7.3413010455579e-05
5.21644697445455e-05
6.56204760589394e-05
0.000106351970468582
8.18765183430229e-05
4.67181158590672e-05
9.14126080419155e-06
7.12944082977555e-05
0.000146878118519955
7.2298790276925e-05
5.1352060654201e-05
-4.16224039104164e-05
1.16035277851769e-05
1.93516699397745e-05
5.94708219952601e-05
8.42028308995541e-05
3.65287703648897e-05
4.27172212045879e-05
4.10969779147546e-05
2.68103513256129e-06
2.9085120243789e-05
4.65200352644674e-05
6.67560872937748e-05
3.91927590991914e-05
9.22263364583305e-05
1.15033462273012e-05
4.7986131052006e-05
3.49116121932424e-05
4.07062453196771e-05
2.05617574008126e-05
1.70923010441552e-05
6.22749346268523e-05
7.01105938769851e-05
0.00010956587460277
4.20786406422034e-05
5.88330438079159e-05
9.08569242350623e-05
3.15142415645838e-05
5.29474049828075e-05
9.53743850319596e-05
3.89564148026452e-05
9.05770101101452e-05
6.27679114149221e-05
1.2194152547034e-05
4.2631112524934e-05
4.28545100979498e-05
6.78163751147906e-05
4.63508390738822e-05
9.72773798247885e-05
5.61080677569388e-05
5.89966548432615e-05
9.75455402462013e-05
6.1498963791396e-05
7.63446489417671e-05
2.59136028603844e-05
0.000104321640618661
5.25255951834736e-05
8.20887833365841e-05
0.000131453386934364
5.80505458758837e-05
6.06743403861696e-05
0.000127887310466919
0.000121742850292643
4.53226605466794e-05
0.000101678975867046
0.000116522535894405
2.87037384911427e-05
8.75956301894663e-05
8.38008200201417e-05
4.99365942268157e-05
7.83825329629467e-05
6.75943308000484e-05
0.000102003474646478
3.77067235761891e-05
3.73120355242749e-05
5.3896813749912e-05
2.71215861291492e-05
4.1936349280356e-05
3.98165863853078e-05
9.04447652851746e-05
4.94949596117022e-05
4.47125100465861e-05
6.19330486286949e-05
-4.96470190599538e-06
5.49172313331761e-05
5.20513225939653e-05
6.11406342820464e-05
-5.04247545957806e-06
6.12669625380117e-05
3.09289295729784e-05
3.84657206458445e-05
6.12247817397172e-05
4.85723526114894e-05
7.84092982031424e-05
5.58602674279622e-05
5.899227182446e-05
4.44911187492937e-05
5.37939901710081e-05
1.53953122434169e-05
6.89811848488072e-05
2.64280634793353e-05
2.60535807712429e-05
7.92942462964105e-05
3.56043631368864e-05
9.35839395990732e-05
-1.72638465185948e-05
4.33066896182274e-05
6.77290545280568e-05
3.40055741250138e-05
9.06196068779165e-05
4.8321662732363e-05
4.23236965066962e-05
1.24363705772209e-05
9.26366553134037e-05
0.000127349330310984
4.38071068055524e-05
9.89601950116347e-05
7.15017699497882e-05
9.49433506956721e-05
6.32933311121584e-05
5.87899131740241e-05
3.08084534175281e-05
5.38209721050512e-06
0.000111148011041901
8.6849611620255e-06
8.98752137849828e-05
5.34885503333575e-05
1.91955058860127e-05
8.64386304628508e-05
8.74305527523632e-05
6.56559478527896e-05
6.86780083363194e-05
5.21776007134688e-05
5.12961890595297e-05
3.36360688879156e-05
5.23659897811866e-05
1.53742694363521e-05
1.00563903141611e-05
0.000105915887617865
-4.35722572950707e-05
4.65484286475331e-05
5.19187900682029e-05
5.32021117035879e-05
4.74401223529136e-05
7.85142117787406e-05
4.92946493881731e-05
4.65119663013486e-05
3.24042142326822e-05
2.70115696543164e-05
0.000103518582027081
7.97838470154988e-05
6.76185988548524e-05
9.45539293188266e-05
9.60944085028886e-06
7.52481249029326e-05
8.74776690691262e-05
3.64362665661845e-06
6.5950642420956e-05
8.10051708620686e-05
4.66451334743238e-05
5.39524673354022e-05
1.72701611986369e-05
9.09321053244216e-05
0.000100348197946808
7.48568898858002e-05
5.10636704991826e-05
1.73869765632341e-05
1.1143618538292e-06
4.29665255401686e-05
9.47707448704993e-05
3.15124063614735e-05
8.02221762735123e-05
1.76012769905809e-05
7.24030135919293e-05
8.39455262208598e-05
6.21588879409957e-05
6.57278652258855e-05
6.41998418507051e-05
-3.12491801414866e-07
6.09875899136829e-05
9.31271414353741e-05
4.57691092741908e-05
3.54575583225871e-05
7.37317113165261e-05
0.000119027270810299
6.15116694335481e-05
8.58291600138287e-05
9.06285437277824e-05
6.69301458268719e-05
7.79591776752621e-05
1.08685163856858e-05
5.15914198854997e-05
3.25796767656389e-05
6.59614402784101e-05
-8.25342714291451e-06
2.11976844387561e-05
6.27714935666615e-05
2.67359921010414e-05
8.77791384297833e-05
9.43341724915037e-05
1.29069175165921e-05
5.25098710404108e-05
5.96419805885694e-05
4.4447836735584e-05
6.18046985424841e-05
4.98501591987942e-05
-3.09962458173153e-06
9.63645067468919e-05
6.50938178342866e-05
9.81639324688197e-05
7.18087740664953e-05
3.54480747459865e-05
5.78974369493609e-05
5.5279862466788e-05
9.76931393116752e-05
7.53725629953024e-05
6.33295424992563e-05
4.97815582364605e-05
4.91627008311289e-05
4.03160121373787e-05
8.19042430663088e-05
6.74364645443838e-05
0.00011942334017129
7.57030972389767e-05
6.54279672295344e-05
6.02230708157888e-05
5.73445293792771e-05
4.60638207520744e-05
0.000124175323656628
3.84963413637266e-05
8.81962884845791e-05
3.5565766644271e-05
2.97969067588665e-05
6.70222302011773e-05
4.30604715828428e-05
9.10704232008514e-05
0.00011759040381579
6.14078639992799e-05
0.000137497036974153
5.21959390101896e-05
0.000111692319583492
7.3342762247719e-05
8.5333213497692e-06
7.99119359990638e-05
7.07796704444014e-05
6.78765946866956e-05
8.16787430569171e-05
5.86029863582484e-05
8.83488592313144e-05
4.68894122693854e-05
5.66303468587471e-06
7.58324704564257e-07
2.78864088390911e-05
-2.16625940619899e-07
7.78063806263955e-05
6.3701047704185e-05
0.000125719005897113
5.58940464367417e-05
5.7234738620328e-05
4.72264395908578e-05
6.55913223634913e-05
3.2842278477242e-05
5.99664266032688e-05
2.92365902258054e-05
4.32514053969041e-05
7.67128631656724e-05
9.89597232333924e-05
5.03898966837358e-05
0.000100580117723351
6.67197224077746e-05
7.31303694748642e-05
4.88330277842611e-05
0.000127321125644282
7.76621735315073e-05
1.17797116830492e-05
3.6869266446417e-05
2.45572880251944e-05
5.45055117981042e-05
3.04601656705493e-05
6.36536552606016e-05
0.00011995711442893
4.242808757997e-05
2.01184228442955e-05
8.04420892911657e-05
9.24009426980089e-05
5.15428615580823e-05
9.94301097880927e-05
0.000148617306508792
3.56913674518588e-05
7.06893211491395e-05
2.70690818107734e-05
2.0875245619813e-05
0.000105664755103442
8.36803701211882e-05
3.82433975182995e-05
8.89752173068292e-05
0.000107195883740152
5.89661766478423e-06
5.72255814770276e-05
6.14959884098921e-05
6.01585323303105e-05
4.93125737819956e-05
7.32494678948019e-05
3.34812244592789e-05
9.62386911833352e-05
5.83270709538938e-05
5.22764002207275e-05
3.18559717060462e-05
9.02890475825646e-05
1.90483244235029e-05
4.76916408824644e-05
0.000141616856002017
6.85242078168884e-05
6.07795634026359e-05
3.5606609149007e-05
0.00010066289189095
7.71721622824169e-05
2.49138232855681e-05
7.826039294281e-05
-3.53615991851088e-06
7.93409524564949e-05
0.000101720613386172
1.08063139127577e-05
9.3523284601937e-05
4.56694917948508e-05
7.39833342334181e-05
7.20353443979845e-05
6.33346137718274e-05
-2.1156614165558e-05
4.27435932518863e-05
5.1324049325529e-05
7.20000593126833e-05
1.19150003113617e-05
1.54401543896464e-05
8.58972390175838e-05
5.28235807931101e-05
1.96070644935162e-05
5.82457920752734e-05
8.95744573149016e-05
6.70735375604407e-05
8.14969432838797e-05
8.8077419292409e-05
4.31885644616576e-05
4.47769328955735e-05
5.45913894512373e-05
8.49499328614637e-05
6.90850100122661e-05
5.0025011251109e-05
8.12003516940915e-05
0.000129792327354433
5.80618833237592e-05
6.22896028395822e-05
3.79831917426682e-05
3.82224161106501e-05
0.000109033959096272
3.84971368727148e-06
2.32155663491373e-05
6.5000726296605e-05
6.82884597501091e-05
7.4031357673877e-05
2.5616113976088e-05
3.6696862114408e-05
3.67365892156921e-05
4.90747795353767e-05
5.73156476159868e-05
6.5446789109983e-05
7.47295096663217e-05
6.04179079192638e-05
6.7282796742043e-05
6.43393701934748e-05
3.65997529816234e-05
2.47797253930349e-05
3.73145744688341e-05
5.93306283540308e-05
2.09132340821293e-05
9.18496801442677e-05
5.1554107368696e-05
7.4481233859083e-05
6.34269084320304e-05
8.40526502167525e-05
-6.36481739981482e-06
4.30254355347846e-05
6.39155650055311e-05
7.13400459446082e-05
1.22723115125374e-05
6.17626903918323e-05
6.60129738840844e-05
2.9101623215276e-05
3.81620769830016e-05
5.6954521547129e-05
2.70602144395733e-05
2.75179782062565e-05
0.000113018828597142
3.28238563114081e-05
7.25006619736298e-05
9.37252334794593e-05
7.23348527162691e-05
-2.65422121816531e-05
1.34860638416641e-05
1.65066791551809e-05
8.80102550519799e-05
6.06932866089619e-05
1.68967107303232e-05
7.4217064629189e-05
6.13422714068904e-05
8.8710373580105e-05
3.91407277007793e-05
2.89776602101231e-05
6.44852142236442e-05
3.97485406174997e-05
7.72844090367186e-05
5.40873797861325e-05
0.000148618041869101
5.86635865758565e-05
5.55792681507412e-05
7.26877452228194e-05
5.72310046736241e-05
0.000116475987340263
8.96718737619789e-05
3.68634250141398e-05
4.39005599516667e-05
6.64608420907119e-05
8.30318543141109e-05
6.20177542122489e-05
3.77000906306105e-05
0.000109328048468173
2.40456344120809e-05
1.90162612519685e-05
0.00011227767896198
2.37629665844953e-05
1.96897336945661e-05
4.68429253728212e-05
4.80688406534028e-05
7.94605606216755e-05
1.72049644687533e-05
2.81395168942141e-05
5.71619909906867e-05
8.58543991100896e-05
5.58712604277641e-05
5.62784556442391e-05
3.86592679152777e-05
1.92249720017856e-05
8.73513524518201e-05
7.49316022381338e-05
0.000114997091425594
2.2874853944115e-05
3.14083124462498e-05
8.08313431913922e-05
2.23108144083954e-05
3.73278775570083e-05
8.80867436861612e-05
4.46669891865991e-05
5.61923898737409e-05
6.32633695355219e-06
5.48125182249347e-05
7.182630527945e-05
6.09711425235421e-05
3.33174197106e-05
4.09051910659997e-05
9.86580791953634e-07
8.22350910760342e-05
0.000118144120375387
6.67370034053817e-05
6.02906046075119e-05
1.68732500964067e-05
4.25919933027612e-05
3.48501218962323e-05
3.1336903053637e-05
6.42233698143056e-05
4.53879948689157e-05
4.74935379203783e-05
0.000120511851422341
0.000108737039974964
3.68553089693859e-05
0.000101755688322844
0.000108154568829916
3.64271490285088e-05
5.09079754191044e-05
3.24951394574453e-05
3.25103528173171e-05
2.78324256201951e-05
5.47850202978868e-05
-2.08396021322684e-05
4.24225949808078e-05
8.28449507880649e-05
5.09066279652595e-05
5.40020605207985e-05
0.000154400784516364
7.05797646790786e-05
7.49987203406647e-05
1.67197661474457e-05
0.000104294108258295
5.06784343399998e-05
4.8715908972221e-05
8.07112536074258e-05
5.46319266949601e-05
0.000103396381206983
8.40286245668369e-05
9.97675576840425e-05
6.03854196937809e-05
9.77327280784002e-05
5.40408368513128e-05
7.47735400304782e-05
8.00460679353804e-05
4.31668163557169e-05
8.63725750132777e-05
6.3421791959324e-05
2.88340902501939e-05
7.29806404901392e-05
4.92349751266796e-05
5.17574217541275e-05
2.99484309256511e-05
-1.09188603272654e-06
0.000126851195566502
4.21036952464231e-05
-6.60429510730484e-06
1.04477233736649e-05
9.08965731357632e-06
4.29982989102301e-05
9.38124166108892e-05
5.06656544185753e-05
9.9329566039565e-05
4.1484455609704e-05
7.84634025220474e-05
0.000116264001739619
5.31919842351344e-05
0.00012935996902082
3.80263785947016e-05
7.32392302721283e-05
7.96269703122682e-05
4.74241581280478e-05
2.53461019597562e-05
9.63784090396352e-05
5.24809157968927e-05
3.40224926112605e-05
7.48654637802182e-05
5.46663636317803e-05
0.000105550886264292
-1.68078398423535e-05
6.59479211504476e-05
6.57713874065682e-05
5.72426787121303e-05
4.33403746222899e-05
7.1813999536508e-05
0.000118424773086632
6.55811862176147e-05
8.93184295584116e-05
1.05206862515261e-05
5.27642780358675e-05
8.97072945516066e-05
1.07769321657531e-05
-5.72078979426383e-06
4.78568544082358e-05
5.42542896086404e-05
4.63753719967251e-05
7.26857428147754e-05
8.94445836806792e-05
8.11839025191072e-05
4.24594322560188e-05
3.45949973063905e-05
3.54968421521028e-05
4.23473208857246e-05
-3.13633487804954e-05
3.41240664152607e-05
8.85463755360033e-05
4.73903210421952e-05
6.51081856698364e-05
7.04799685786647e-05
5.30745676493896e-05
7.16598697427751e-05
7.50146909698678e-05
4.67047412182841e-05
-1.18285676346126e-05
3.31604654423016e-05
7.22982161467842e-05
3.66267538024249e-05
4.82497048062576e-05
5.59228882108875e-05
8.54431058163105e-05
6.08159416907491e-05
1.12463295579905e-05
7.46976113722065e-05
5.35673614292764e-05
0.000101585670970232
2.82838935235403e-06
8.35970538514068e-05
8.34168659400828e-05
7.27525308471863e-05
3.45858808176915e-05
4.83511983462808e-05
6.56459602303565e-05
1.78271816187672e-05
5.53655965693539e-05
3.65521231483184e-05
8.70709264210372e-05
4.21998572801569e-05
3.25289572312312e-05
2.35735191063764e-06
4.71603986659375e-05
1.33638704931006e-05
5.74855511752615e-05
5.78781994577823e-05
9.20880187734059e-05
5.16526133751327e-05
6.0180087696352e-05
0.000100002796761792
7.83181806142639e-05
4.26644095530812e-05
8.17993858091166e-05
8.78496754031531e-05
6.31630795358845e-05
2.53196299940682e-05
-2.22535542867157e-06
-8.91362420764204e-06
0.000104140879926082
4.88829861694048e-05
1.93853948941393e-05
5.27337476527421e-05
6.02971244008999e-05
9.12428654579159e-05
5.37337486827491e-05
3.59614817260086e-05
9.7227359594746e-05
3.36874319205857e-05
3.45714735219839e-06
9.43846662169924e-05
8.87582741657991e-05
7.10097258588884e-05
6.89333922693211e-05
9.27246334065008e-05
6.48634572833778e-05
5.58483266131024e-05
3.82866247252001e-05
0.00010832770561665
2.87924956269877e-05
8.62949746080457e-05
6.48579983537936e-05
4.12339481819356e-05
-3.35366519940464e-05
8.72679572267198e-05
5.3613468513512e-05
8.91582783124081e-05
0.000137207898814684
4.26349680516188e-05
0.000127633688457599
8.53402901934161e-05
0.00011521034339104
9.96906077659885e-05
7.4256162652622e-05
0.000102493384072875
-9.64639525086739e-06
2.13066950701408e-05
5.66286866225512e-05
3.551112601772e-05
6.09943543390974e-05
4.44813304272963e-05
0.00011486736104393
6.98438587292621e-05
9.21531109021566e-05
5.25480279629542e-05
5.30647273777626e-05
4.32786086168665e-05
6.25560067089853e-05
8.22592970178469e-05
1.03407740226088e-05
3.48835396784008e-06
3.96180241537758e-05
-2.75619509384707e-05
5.21670968364943e-05
4.98390208246515e-05
9.11955576266134e-05
4.74837435890698e-05
8.61272790779831e-05
0.000103887420406083
3.00437041975614e-05
0.000135699621545992
1.0562522031757e-05
0.000116562536012306
-2.08309303244572e-05
5.48613194704818e-05
8.61512751171442e-05
5.49891669532443e-05
1.07279053449655e-05
0.000105649986353979
6.85556784595949e-05
8.37100168228399e-05
4.77588290370907e-05
9.64149124064939e-05
4.65078942205802e-05
-1.64751559410651e-05
9.27451019501077e-05
5.73300382247979e-05
1.47015979859509e-05
9.01662495018932e-05
7.01412159978961e-05
3.03371668481212e-05
5.0365763780192e-07
7.69629141585269e-05
4.88723488131414e-05
2.80388174537856e-05
3.5824480150664e-05
2.77352451784728e-05
5.98584354224755e-05
-4.90936750307255e-06
7.15242738261912e-05
4.89180525377258e-05
7.86853872507533e-05
0.000137540320489014
7.77542505614557e-05
8.26444270100955e-05
9.80048796785878e-06
5.25078126140603e-05
7.5717567886008e-05
3.23462396634674e-05
7.77699990848616e-05
7.20453924199556e-05
3.82893778808574e-05
8.02705018002784e-05
6.88482316055134e-07
5.386008876514e-05
5.08891437247352e-05
-1.13687188923283e-05
7.58991358617562e-05
2.95940592973982e-05
7.4147634627343e-05
8.35028161784278e-05
6.27347217903845e-05
6.17565418889263e-06
3.09063566154981e-05
6.15190591901905e-05
1.71684162144747e-05
8.64827260357498e-05
0.000110053006083515
9.72459393076696e-05
8.74765099776143e-05
9.23581296428745e-05
0.000142919476575668
6.34935807227536e-05
1.91070959778379e-05
4.11979155734536e-05
4.72637025294696e-05
3.34713202076451e-05
6.560682273033e-05
-2.35718416332583e-05
5.1398720026557e-05
0.000110820683684661
7.16403395414371e-06
5.1293656793975e-05
8.01618790438432e-05
5.89727325738364e-05
4.93948565346352e-05
4.29108522898797e-05
5.60338056359964e-05
7.15265815416794e-05
3.50989050398819e-05
0.00013460154516717
7.30313580430905e-05
1.22556234788478e-05
4.69951596862703e-05
4.10305439984205e-05
7.86647611968307e-05
8.68174428934175e-06
0.000142834361184546
2.51307063887334e-05
-3.56747487331506e-05
5.58221090287529e-05
3.70167933981659e-05
9.93231237640817e-05
0.000103556695250756
4.37906335935592e-05
9.04903359055739e-05
4.52552913082233e-05
7.12258518677415e-05
6.82413129657932e-05
7.84914401503828e-05
6.85676428545245e-05
7.02993977141676e-05
5.28115114407903e-05
3.5120230541399e-05
0.000108568615950954
4.71388039047379e-05
7.92489141968419e-05
8.05333631710614e-05
1.92937460172931e-05
2.28174759502889e-05
7.23081417407055e-05
5.69390873290358e-06
4.67037579435912e-05
8.51273587918901e-05
0.000142366706533847
9.93008003231564e-06
0.000115904935179785
1.53758345317839e-05
1.58499228793549e-05
8.40393682617192e-06
5.41102187824287e-05
7.19219234926821e-05
8.12274915761339e-05
2.34716554296398e-06
7.279881352494e-05
7.49181130731122e-05
2.1205155614472e-05
1.4961814394538e-05
6.84217150220716e-05
6.2445785528125e-05
5.4666407365908e-05
5.5616595442117e-05
0.000118104744800056
3.17068800051745e-05
6.59484430466074e-05
0.000102508040271197
7.13667953365937e-05
0.000125803720943761
0.000101875840536714
1.84651613644865e-05
-8.97807060158279e-06
-6.13895338185727e-06
-1.96723089333443e-05
4.44253720032185e-05
8.68721657278357e-05
6.19468451460304e-05
7.11279444284897e-05
4.5171317008933e-05
0.000119030190762651
3.26567531245535e-05
6.72745693541526e-05
6.2747668633644e-05
1.89693366439174e-05
7.55387053711555e-05
4.63294634313088e-05
3.79575752852176e-05
4.3613060676149e-05
2.14921794417971e-05
2.30184716580948e-05
2.85505124415474e-06
2.79364936494508e-05
2.17450807457459e-05
4.28220725346798e-05
5.38471994887288e-05
8.26340730311607e-05
1.12251149936854e-05
-6.10271088889682e-06
7.93344826341762e-05
-1.43820857429055e-05
2.68763063458461e-05
8.83747689093502e-05
4.74882538107591e-05
4.40076683999294e-05
5.6773935089496e-05
5.41634136105677e-05
2.55688493005832e-05
1.67777339922506e-05
3.92831336127088e-05
9.07053083460467e-05
0.000109021163260892
6.13836734755612e-05
0.00010267175992475
1.2180276145201e-05
9.81247885880938e-05
7.55005897161569e-05
0.000130545315265974
5.91225591032406e-05
4.63757053205672e-05
7.03223231822746e-05
5.70277913388471e-05
-1.04503076120273e-05
6.31961897436737e-05
6.83941586723013e-05
9.28582074560548e-05
5.83329022594151e-05
4.44384763979193e-05
3.45405053450004e-05
4.74201326111061e-05
4.94894859760737e-05
-2.76730562678423e-08
7.38358769732623e-05
2.60878805850978e-05
8.45001610798891e-05
-2.41595136909781e-06
3.09512688070656e-05
8.8482425381992e-05
0.000115157087202404
8.61645238705926e-05
9.31656492501079e-05
7.90602190817776e-05
3.68760324720674e-05
4.15403798547681e-05
9.36730864052324e-06
5.08008212661809e-05
4.70039749898817e-05
7.49790263592264e-05
9.89895305947381e-06
4.32015267647154e-05
8.19752534144032e-05
7.09338764725768e-05
3.59675260558303e-05
7.98422798169418e-05
5.69981413622396e-05
3.63121018695341e-05
3.79438926075104e-05
0.000152573693899648
6.57024527984521e-05
3.24724000855455e-05
9.24438963144338e-05
5.82178445590858e-05
4.93286732144786e-05
1.2244274594014e-06
3.90819985402564e-05
0.000150754997497192
3.33907960944566e-05
4.8363398101513e-05
8.8361913050077e-05
8.81449339646633e-05
6.42258765796416e-05
4.28905678749391e-05
3.96612941613383e-05
2.55808783401974e-05
4.98751282203595e-05
0.000134381583525708
0.000106883996353989
2.19611509380833e-05
5.20999911603868e-05
3.9413967443968e-06
6.56633105519172e-05
2.60686746127558e-05
9.20230722234776e-05
4.23725887380168e-06
5.62902413883576e-05
2.95645971521402e-05
9.11790393019184e-05
4.64121644224276e-05
8.49155120352929e-05
1.90253084316307e-05
0.00011194981447369
-1.61090326212088e-06
1.78426325436374e-05
3.87538785175628e-05
0.000102481851894542
8.39474708111002e-05
8.84223997627587e-05
1.17759580311014e-06
5.19302529209585e-05
8.15921671895732e-05
0.000102003853572765
0.000112651327607126
9.37265213868732e-05
0.000142475182952387
3.62869867603623e-05
4.61952937808917e-05
0.00011810702115544
5.0102403206022e-05
6.79465403071334e-05
-1.83746212258543e-05
7.27371908781699e-05
2.35012751807703e-06
3.27239115818352e-05
-6.23121734556224e-06
6.77616364375461e-05
8.60263451394439e-06
7.12767348752204e-05
6.15981093020555e-05
-2.58953925210833e-05
3.45573738705692e-05
5.77390659399985e-05
0.000113990995939027
2.51987426946335e-05
6.43085009740371e-05
9.77614197899683e-05
6.45645978308581e-05
0.000123672668058665
4.66502954685147e-05
4.9112205032412e-05
-1.92965638375573e-05
7.31621124659348e-05
9.3069392103449e-05
2.32489030885868e-05
6.76351849342708e-05
4.96305069462646e-05
5.10580966459924e-05
5.62554872062215e-05
6.62565250456422e-05
3.9478695593552e-06
4.48181368720108e-05
3.52563925253242e-05
3.38630301116334e-05
7.1410529557642e-05
5.15670086491037e-05
3.20564961276145e-05
1.79902465898723e-07
-2.42446331843435e-05
8.35455137410269e-05
7.99194489306246e-05
3.71431158679861e-05
5.96371959096827e-05
5.20616512572165e-05
7.6308853065246e-06
6.05762172941175e-05
5.75691122679235e-05
3.07997901155546e-05
7.60352474246535e-05
6.31410438833114e-05
6.85399075469235e-05
8.40272101085799e-05
8.87644044897741e-05
7.67526252285751e-05
5.15041831029846e-05
9.8593780320132e-05
7.88662787193473e-05
2.16950397761704e-05
0.000108783299361086
0.000112303337311236
0.000113059024760521
9.34005291718945e-05
8.10405691349205e-05
5.11060702700311e-05
3.9558768652755e-05
5.86587365542469e-05
8.289918419062e-05
5.29378637118312e-05
4.55799199793456e-05
6.77166228813714e-05
6.45685390204226e-05
7.09566778296996e-05
1.58860962241345e-05
5.40598161834294e-05
1.12357883464396e-05
0.000112443925997625
3.44764067061168e-05
0.000103260970417515
2.23575646279158e-05
6.77656065969208e-05
5.11902212623418e-05
6.80172311262928e-05
3.25546902421075e-05
9.2498908153686e-05
6.63970643696511e-05
0.000105542799887674
4.51056742242342e-05
0.000169504348166349
9.39585238404545e-05
6.80079832327222e-05
7.47494481665634e-05
0.000110297681378557
7.50823936941506e-06
0.000111810384347447
5.68796748922345e-05
3.59249831387306e-05
7.63857113311566e-05
7.26274559226471e-05
9.52035973621382e-05
5.53147820575007e-05
7.71433333737585e-05
9.67127564791751e-05
7.82914229961345e-05
5.66230941821709e-05
6.78845596750835e-05
3.98918601047646e-05
1.20900651121908e-05
5.9353318192911e-05
4.83407668068405e-05
7.77589099625256e-05
7.47624639082154e-05
0.000108167306776543
7.91141866103599e-05
9.98167900154371e-05
9.26814482680657e-05
1.42293355677038e-05
6.18321802320683e-05
3.58280499223338e-05
8.67607484848184e-05
4.94804314779347e-05
3.80661604035113e-05
4.6300455918777e-05
3.25049773862562e-05
5.12423053022659e-05
3.33125678057159e-05
6.78063923914748e-05
9.91914724181202e-05
8.49761682704119e-05
1.85939130401078e-05
6.18860521371209e-05
3.64649507953387e-05
-7.61982586942465e-06
0.000104082693276889
4.0518823060588e-05
7.94507401613051e-05
8.17980237817368e-05
9.1238768762366e-05
0.000112009406990304
9.58185487951966e-05
1.46458890772399e-05
4.27764476244907e-05
7.6106963783296e-05
6.99594211001745e-05
6.5748640113966e-05
6.43585494997126e-05
3.9622905267488e-05
8.28716006341187e-05
2.4622644482164e-05
4.08044122706745e-05
5.7542727243068e-05
6.15844688945726e-05
3.48070156571632e-05
2.98219822947642e-05
6.43661217841113e-05
7.32488240469966e-05
8.83111764984897e-05
6.53467619678321e-05
0.000108044673637242
3.55462684024717e-05
4.66494625487989e-05
9.70924226331958e-05
4.1605392708927e-05
2.96620993890616e-05
-1.0750276810155e-05
7.23630740858626e-05
8.01290123224393e-05
7.0910947328787e-05
0.000111661909434311
4.47316840985615e-05
7.65245205793246e-05
9.67934272585486e-05
7.44351840748034e-05
7.80217727595482e-05
6.11187404649962e-05
7.43027336105925e-05
2.37989765613683e-05
9.55356606204336e-05
8.17743949257818e-05
9.31413876302304e-05
4.11238021819978e-05
1.67535904530397e-05
5.03952000005976e-05
8.63430363962881e-05
8.57590192293895e-05
0.000104933300794339
9.59454434221782e-05
0.000109915429217171
3.82648626418136e-05
9.61848804428033e-05
5.00769474580059e-05
7.72997857813292e-05
4.82752354525949e-05
5.88979778056708e-05
5.33548149740933e-05
8.57276575766725e-05
2.44010807688673e-05
2.55926921609573e-05
6.4736053711807e-05
6.45015425966383e-05
5.5852049230973e-05
4.39365318827001e-05
3.11021591183559e-05
8.1932875477664e-05
4.62959280434033e-05
1.88377252357453e-05
1.99014623150047e-06
7.04140559823602e-05
2.95000723462135e-05
5.08648435272742e-05
4.22496178333825e-05
1.52165000132107e-05
5.46837409912122e-05
4.3544227966571e-05
6.54670348821775e-05
4.10669980710016e-05
2.06985745206174e-05
3.41336887500448e-05
4.95035062358977e-05
8.44042334438205e-05
4.47403783850253e-05
6.50285124739493e-05
7.69994426155757e-05
9.74743028676039e-05
9.98838367053669e-05
1.10574214991356e-05
6.91027684981857e-05
5.6499202217019e-05
7.27493351432471e-05
9.81581604470262e-05
0.000104424476530616
5.01095074971268e-05
6.27529340950815e-05
7.40307134136738e-05
0.000108372532305592
4.98647192227894e-05
0.000126005383871239
6.75324868536235e-05
5.4278355585636e-05
9.9927947225568e-05
0.000104390707047868
4.35696388735977e-05
3.24495808599981e-05
3.1782070040796e-05
9.89413257637135e-05
0.000101728435805889
-1.40251247228851e-05
4.8543730927947e-05
-1.35703525294775e-05
3.49579847392072e-05
1.32647796487631e-05
4.38879846689623e-05
7.09382358958477e-05
0.000116530235699722
1.93400328878959e-05
7.29508488872988e-05
4.74333933597078e-05
0.00010404630440525
0.000107715920992953
3.19467092441408e-05
2.75279942225953e-05
1.22583441036218e-05
3.35124926716591e-05
3.30308097218901e-05
-1.99267077819961e-05
7.44414107868846e-05
6.39408242730215e-05
4.91481683475891e-05
5.41915287234731e-05
8.29571133711876e-05
9.2592913046725e-05
0.000140207076708506
4.36276902002315e-05
7.25157457600272e-05
1.99290810407588e-05
4.76431223475941e-05
1.42291500598962e-05
0.000118288725396821
7.58836818742063e-05
3.47101249484134e-05
5.66249591601398e-05
-7.59881914117334e-06
8.84621977044048e-05
5.58598882903887e-05
3.29311016861499e-05
4.48371344557877e-05
3.31247541813879e-05
9.26372881707078e-05
4.08759204237332e-05
-1.76628908284621e-05
8.28332662672825e-05
4.94942893218753e-05
3.33677342470335e-05
1.62359683305902e-05
9.04452234667075e-05
-1.22667979217691e-05
4.80746848933736e-05
2.37567057496093e-05
9.2813925478728e-05
5.46916375987888e-05
3.28231132867856e-05
8.23760268268079e-05
3.25802146834295e-05
6.86643196599476e-05
8.43450816872994e-05
6.46985564272866e-05
8.89870764890423e-05
5.56956457741136e-05
8.27580191946168e-05
2.31892536694941e-05
4.33651510268394e-05
3.08744384366624e-06
8.7657114718088e-05
8.55715514252032e-05
9.40541954656792e-05
5.4172900278105e-05
0.000134773113721042
2.04676559045411e-05
3.92416783735348e-05
0.000153658766587348
1.64690879630339e-05
0.000138808530126182
2.39878657519217e-05
0.000117913525030067
6.10528000344709e-05
7.68649411347456e-05
0.000104589540904511
6.36121480482637e-05
4.47851804699066e-05
4.97311545769459e-05
2.24309063162259e-05
1.98992049640616e-05
8.16008711577602e-06
6.41177246574776e-05
3.18294451672695e-05
7.62029500239679e-05
5.8387311505607e-05
5.65232234395656e-05
7.13162663712873e-05
5.76409667161256e-05
2.02373921640549e-05
3.52629760350322e-05
4.46070558670905e-05
3.41471043560553e-05
2.28592152190894e-05
4.58826569940447e-05
6.99766214395935e-05
7.06548448778538e-06
6.11199239975821e-05
6.89247370617738e-05
5.67768575516062e-05
2.5038705552208e-05
2.3686111593818e-05
8.2856513853327e-05
7.74454859976135e-05
0.000102726077821369
5.53543524217018e-05
7.92285193087377e-06
6.30251918578152e-05
4.39611734766267e-05
3.96604177881044e-05
4.15412220798408e-05
3.85382989592628e-05
0.000139172782394144
6.75054272954335e-05
-3.53848707042146e-06
4.78599336314408e-05
3.70053403661264e-05
3.4661466077159e-05
6.29566331554529e-05
0.000174631616517143
3.87881983628511e-05
6.11284122591658e-05
6.12195251071325e-05
7.96196517278258e-05
6.58820957309338e-05
9.13214015354077e-05
3.12220196327023e-05
1.30420038957566e-05
5.54554857857976e-05
8.19227835374146e-05
7.58565667805453e-05
5.20539244313848e-05
4.20439283879329e-05
2.64271972158951e-05
3.71795206543081e-05
4.97235736659578e-05
9.34501057945588e-06
5.92036748192622e-05
5.80064100262736e-05
5.51524660180425e-05
1.38555909948041e-05
6.00989789211836e-05
4.48697306877964e-06
5.37057298948758e-05
4.85824444422629e-05
4.02904514453124e-05
4.75165554947573e-05
5.42334110302064e-05
3.94016340207356e-05
1.07108729069869e-05
6.00875658330091e-05
5.67503007464807e-05
4.69678081341795e-05
8.38304057468738e-05
7.31003985278931e-05
6.89036053660259e-05
7.23442576882745e-05
9.66939728137512e-05
9.31649584509609e-06
3.52271467559409e-05
3.49362383678125e-05
6.67573049573467e-05
5.3925578445101e-05
5.78294935841286e-05
4.39702126735181e-05
0.000113505842662068
7.06992769249163e-05
6.20866909440345e-05
7.22231719397442e-05
5.00720659587188e-05
3.56149084960136e-05
6.60073487190418e-05
4.10600689948946e-05
8.46908077968982e-05
1.94672330740095e-05
0.00013693957945363
0.000108193690384534
8.0801965983023e-05
0.000146793273010337
0.000104262047704225
4.20191112531245e-05
5.27522849412682e-05
7.12803771069285e-05
6.70777051072378e-05
5.56113590552857e-05
5.11025344604349e-05
5.44884118043849e-05
8.16379176345441e-05
6.37358166158462e-05
3.56220547281803e-05
8.39017288068547e-05
6.12352688180182e-05
8.89895613672651e-05
7.10511113557919e-05
9.04727136949662e-05
-1.7848866057346e-06
0.000102473156869429
5.22166060269323e-05
0.000100854713595203
2.56177007330979e-05
1.41332283710515e-06
4.83294015751889e-05
4.68618963383612e-05
4.41349398029997e-05
5.13776779931465e-05
6.97772741554022e-05
9.47440641014588e-05
4.05835671820204e-05
8.60801995619595e-05
9.14357653024606e-05
4.07493224446342e-05
9.45426228036669e-05
5.44973852877473e-05
8.07696923429079e-05
6.81369409601481e-05
6.36754438980767e-05
5.99048730498038e-05
7.94773307139364e-05
2.86863657871416e-05
2.1110346387391e-05
0.000104296856931564
6.65213480800709e-05
3.80642682754739e-05
0.000101007053028662
7.56629346870003e-05
7.19564463522911e-05
2.05684068641749e-05
3.73830683999715e-06
1.66356092764557e-05
8.71900119684381e-05
3.4984620929769e-05
8.309882799823e-05
9.21475776283197e-05
8.37327604123112e-05
7.28693102188463e-05
0.00014422129117521
8.38096039931643e-05
2.33432113939916e-05
5.37443048183501e-05
4.85949582271608e-05
5.6857875287691e-05
7.98057688770558e-05
6.67671424659391e-05
4.66404472063464e-05
2.34748295517951e-05
0.000102060348190182
7.75829237177537e-05
8.35992487868381e-05
5.3619614153181e-05
5.10119215481639e-05
8.22208124540752e-05
6.94741305914651e-05
5.3151077336103e-05
4.88719002194179e-05
3.66516872253525e-05
2.65129849100972e-06
6.60171993546739e-05
7.60539188403348e-05
7.15843385100984e-05
7.60192985472974e-05
8.77387371680272e-05
8.32976207189323e-05
0.000133828395893447
5.35558196878024e-05
9.12669741396632e-05
7.30627664755639e-05
5.65765295231915e-05
2.82412521112306e-06
0.000101520404167546
4.74484041133039e-05
6.92072243005739e-05
9.36446312644626e-05
9.22675070353437e-05
7.67117532350069e-05
4.40657159877036e-05
-1.08998513323556e-05
5.15877336873235e-05
4.60312938270106e-05
5.35367261346877e-05
3.82291654652689e-05
6.40380142248431e-05
4.06869696015227e-05
5.70228406615401e-05
4.56523987697674e-05
0.00010176661209085
9.87673160122847e-05
0.00012023867860804
2.42952146797419e-05
0.000103145108269736
-7.30461437800918e-06
7.16086717833156e-05
0.000108707234694964
1.94083679705867e-05
9.08028599828136e-05
8.81090104318256e-05
3.76289269373902e-05
5.67137331994251e-05
6.15966899855165e-05
5.51067782174034e-05
4.11112531445426e-05
7.00340870778183e-05
9.39256954560291e-05
7.48666783147819e-05
4.38731824552863e-05
7.58426406859776e-05
-7.91299088703682e-06
6.60809823776306e-05
1.7129115323436e-05
6.74892302876496e-05
6.74532121403981e-05
4.11473112068578e-05
3.98944515423762e-05
9.25183603516664e-05
3.26489284720967e-06
7.68148611962114e-05
0.000120693615938142
9.30267280357842e-05
0.000115822582080917
7.42944132956543e-05
7.17111075545465e-05
4.61067541549647e-05
0.000111998964987144
2.65838334818117e-05
5.30872871679181e-05
5.36421436410149e-05
4.27122361607693e-05
4.74340300096865e-05
3.22841722405885e-06
3.40328742465827e-05
6.60893932217997e-05
4.13253385150321e-05
7.45393749379223e-05
6.77931887218273e-05
0.000118685368722928
4.09578449005439e-05
3.01989679568131e-06
6.12552208838851e-05
3.73432282073293e-05
5.83380836141078e-05
8.65882325174003e-05
5.55538672449446e-05
1.51780003566952e-05
9.78425303036974e-05
6.1702231266783e-05
5.73312774480419e-05
3.30852547864368e-05
7.18174689835808e-05
7.90323329648137e-05
9.53745348688476e-05
6.00101415011038e-06
9.05151834379215e-05
0.000103948826937774
0.000125375795809065
7.9002685831355e-05
8.34257727662374e-05
8.2518300870371e-05
8.39594394941667e-05
0.000124704810805781
1.18704001893422e-05
7.97404681472841e-05
4.86067449351529e-05
5.19249388765526e-05
8.93194628742287e-05
6.20649405190629e-05
1.68141030410199e-05
4.33184132080447e-05
3.24892970816206e-05
6.02400336972107e-05
8.74129860204349e-05
4.79938186806842e-05
6.36169738367998e-05
4.64111783257551e-05
8.40575268904104e-06
3.52009996467545e-05
4.34386139934288e-05
7.0606870508119e-05
0.000104520096721948
8.75198919803033e-05
1.12227705507875e-05
9.26218211844483e-05
2.6022383784325e-05
2.6868609838422e-05
9.72245637608666e-05
5.92990008716999e-05
7.61374640689609e-05
3.26356395718091e-05
4.52999292060174e-05
0.000112576222864303
8.91244149836816e-05
5.69011372994374e-06
2.98878503482898e-05
2.80394605853963e-05
1.1439144032112e-05
6.16771426306362e-05
3.1851115477542e-05
4.23678405493344e-05
3.40791118343867e-05
6.68313807124626e-05
3.22168484779846e-05
3.89822780676378e-05
8.70118354284863e-05
4.37260851527183e-05
9.05411523552362e-07
9.2648392733827e-07
7.86242667556048e-05
3.57049023773631e-05
7.45408968185201e-05
9.62497084432689e-05
0.000111836635647877
2.18547611612266e-05
5.32586478925841e-05
