# Supplementary material for: Research on computational propagation and identification of mine microseismic signals based on deep learning
Source: PLoS One. 2025 Oct 22;20(10):e0334641. doi: 10.1371/journal.pone.0334641 (PMC12543183; doi:10.1371/journal.pone.0334641)
Supplement: S5 Data — (ZIP) [file pone.0334641.s005.zip › 000100800001400.xlsx_0.txt_24.txt.txt]

5.92276278269691e-05
4.19760088729462e-05
6.90662506348705e-05
2.04952784592938e-05
-2.20759348306126e-05
2.68369815500976e-05
4.02094497453895e-05
9.78788721568354e-05
1.54792130492523e-05
4.66313800975559e-05
7.63973835614228e-05
9.11126915893223e-05
0.000116029294877776
8.20663091413321e-05
5.51602694384831e-05
5.04086935756399e-05
1.25128512833323e-05
4.77280568220503e-05
1.50224423020367e-05
4.26300326487759e-05
6.90107682225983e-05
7.39261527520253e-05
6.05899350797053e-05
6.1244242008696e-05
3.90839867446562e-05
5.96050663780025e-05
4.79648410051884e-05
2.67607561154202e-05
6.71467847889296e-05
2.42918970439978e-05
6.41189221327305e-05
7.09174768916252e-05
1.1029548455839e-05
4.26371604239348e-05
5.04540540463843e-05
7.22817509163766e-05
9.49914858461416e-05
8.40481957334457e-05
2.21000756068216e-05
5.59567245670032e-05
1.94478064806629e-05
9.55988486760243e-05
3.41707340803063e-05
7.45161366142128e-05
0.000101104802149212
-1.29945905435682e-05
0.000104533756054805
3.52589430703945e-05
7.89017447641085e-05
9.21969574678592e-05
2.74745626726785e-05
4.14489474094996e-05
3.02356054773586e-05
8.26777712066686e-05
9.36661254122637e-06
2.27066794967788e-05
0.000128770766620777
8.04431729386281e-05
0.000119286876020948
8.60721621292479e-05
0.00011249691429399
0.000110174513513417
4.77375317755665e-05
0.000144251554865728
8.77314811979746e-05
3.69645666254023e-05
8.73279567524614e-05
6.98862731906492e-05
9.98842387565038e-05
2.52479160078498e-05
6.89415676605488e-05
0.000155247032696445
0.00013130534929723
1.08374782700687e-05
2.47693524555345e-05
6.41490701189702e-05
3.54587619223745e-05
7.36928248101639e-05
7.83973907690935e-05
4.61017645008886e-05
9.58416514431678e-05
-4.23939368085456e-06
7.49165643929749e-05
6.09981208334084e-05
1.88283620309751e-05
1.60214000243812e-05
3.34957357367934e-05
0.000122979810567254
7.75310213049694e-05
9.38214031733085e-05
6.79402941164218e-05
5.92197166573367e-05
1.11680262016144e-05
0.000115860173247941
7.02100970303421e-05
4.20855780051445e-05
2.67545585174288e-05
9.76523071923528e-05
-8.978887529505e-06
6.25858322509861e-06
8.24902750867335e-05
3.34428113414516e-05
5.57133454138288e-05
0.000102410036254146
1.64174798335425e-05
0.000110897559148436
6.71368832878401e-05
6.28199676518353e-05
5.17844882569227e-05
9.36830877363484e-05
8.8194404397221e-05
1.98002651125072e-05
4.17233034081271e-05
3.84241338502029e-05
-3.0474522853857e-05
7.55298588340952e-05
1.71287146357596e-05
2.64552943341942e-05
6.78042615009653e-05
5.41536355950918e-05
4.87518905766214e-05
9.09607291215444e-05
0.000100159034475812
4.73375646323284e-05
5.98079605518155e-05
0.000102836767580884
6.97522176322023e-05
6.28610229994649e-05
0.000105931550689829
6.6627401383676e-05
8.21858625709327e-05
3.26658835798245e-05
3.63872693763925e-05
8.16565014902904e-05
-7.34590573778313e-07
8.20626516598618e-05
1.78052766212913e-05
5.01221804752053e-05
9.35841136652137e-05
4.43782328096884e-05
3.65010196471148e-05
-1.56392117825859e-05
4.77611971598738e-05
2.21848675411584e-05
3.95309178497316e-05
6.27000182583501e-05
8.27748480765872e-05
2.08915078799308e-05
3.07400283767048e-05
4.95339585397263e-05
2.11295539473092e-05
7.90115727783667e-05
2.19969194203335e-05
3.78701050988279e-05
3.49310474136479e-05
0.000110654220151708
1.0672021391645e-05
8.77429010402626e-05
3.14830378461636e-05
5.61954587579575e-05
7.38726413901568e-05
9.92967704234884e-05
5.28151258813982e-05
6.23312825658257e-05
7.61889558832882e-05
3.57197202531807e-05
0.000110419894481658
8.05401121861702e-05
5.69776402776057e-05
6.00281092274799e-05
0.000108092057978479
5.06511596665883e-05
2.18720561780706e-05
9.48354016647976e-05
6.5335126316896e-05
5.27439497514508e-05
-5.19863740005735e-06
0.000107900061860641
5.40222622590434e-05
3.18027013054238e-06
0.000108297124924371
8.36935154489729e-05
4.90527299556745e-05
5.79308966840672e-05
0.000131208253334842
7.42899574560279e-05
8.41665611396065e-05
7.10601570552885e-05
3.73815893475233e-05
6.07096721404191e-05
5.09691482768205e-05
5.61867166597348e-05
3.19803747653603e-05
5.23190531011604e-05
7.65190481170936e-05
5.83043454988803e-05
2.68359686303162e-05
3.1540212525724e-05
2.20426846421612e-05
4.65890496036694e-05
0.000130962036310588
2.80484365768267e-05
6.26837181932867e-05
1.89320860926243e-05
7.46406587339341e-05
3.96738015345449e-05
9.47719886619527e-05
0.000112219426892533
1.12984543554959e-05
8.16415425536298e-05
7.71197408059199e-05
6.95017513947094e-05
5.25999899752102e-05
0.000116669736310795
7.93583100103608e-05
0.000103746760175066
3.94443375881575e-05
5.62237020095335e-05
3.64441330141266e-05
9.57845154872192e-05
6.76785544305207e-05
3.42538866984936e-05
1.80244509914598e-05
0.000126534950345089
4.57218870349003e-05
5.14451336576492e-05
8.31103244826717e-05
7.28297558035578e-05
0.000111792199144168
8.56167590126852e-05
9.64871573110633e-05
0.00010147775596653
7.72351693848229e-05
9.67897970741039e-05
5.11010628757608e-05
0.000123662365551913
1.11807065084171e-05
0.000113748059885815
4.91886391989044e-05
7.43264862926645e-05
2.07145942147395e-05
0.00011581154982368
0.00014143145638651
1.73353740004224e-05
8.03192037416989e-05
1.15497150469935e-05
4.51412081887097e-05
3.81701315538702e-05
2.42892338354135e-05
7.50571478472692e-05
3.45460979791216e-05
5.49001605356625e-05
6.74844161560976e-05
5.31150513820033e-05
5.07574504723465e-05
1.75156146477591e-05
6.15132951477867e-05
5.25220691650088e-05
2.33557029911037e-05
4.86813573193114e-05
7.99535371263838e-05
2.25332583173783e-05
9.65779677117535e-05
7.33036413085131e-05
0.000117836196918665
1.50892687968344e-05
1.90321509039537e-05
5.97487460322091e-05
5.53836887301868e-05
3.28297461685807e-05
-1.0021836409947e-05
6.85251974130567e-05
0.000121056395878471
3.49750399646488e-05
8.98706544134257e-05
6.04171528425826e-05
8.42592360285138e-05
6.79982331311351e-05
3.05159891431779e-05
2.68042728389744e-05
4.6368296012753e-05
7.95779986928415e-05
5.92901243560394e-05
1.32524895051309e-05
4.11324769909543e-05
2.26219644874687e-05
0.000107636926789518
0.000115239104617709
6.28003460841549e-05
3.2032156936377e-05
4.40162013745713e-05
8.16472140794035e-05
0.000132196686533212
6.42618918786785e-05
9.97860645601243e-05
6.4533231826962e-05
7.72530329221384e-05
2.8311123708545e-05
5.45404296080073e-05
1.31494797776105e-05
3.20156768843144e-05
5.91829710947259e-05
3.75821294112095e-05
0.000105315263633601
5.40292684451875e-05
8.06014784697399e-05
8.64852241518393e-05
-4.41469900206928e-06
4.57020895519254e-05
3.50895704445419e-05
7.7163302380376e-05
9.85256517162867e-05
0.000142855943430252
1.97997035511313e-05
7.41065074255808e-05
7.67487147410988e-05
6.39160688812847e-05
6.32836433299004e-05
3.43352997516173e-05
9.00492393817213e-05
2.54629925294015e-05
4.62421361236974e-05
5.01393301054551e-05
9.18875694678996e-05
8.77425448896953e-05
7.05458153073267e-05
1.6590723845831e-05
8.01713334602728e-05
8.82322200311897e-05
5.43278879342698e-05
8.37640542192018e-05
8.02282230628154e-05
9.34241204973774e-05
8.21683362467016e-05
5.29699157705436e-05
6.77590075843952e-05
3.32116828470534e-05
6.7181406821216e-05
9.98962864454647e-05
7.1348973786348e-05
4.02060709754085e-05
4.40818838155842e-05
6.01827206393125e-05
5.42308280889019e-05
9.9597151815558e-05
7.11812324788547e-05
7.50736211200167e-05
3.34278374396856e-05
6.92464523601109e-05
3.40868398149696e-05
4.76467301694714e-05
4.06786945268088e-05
5.93986368334442e-05
1.79032754770626e-05
9.92683722103241e-05
9.28406563769122e-05
7.42881411073017e-05
4.44623940077268e-05
6.93060684181963e-05
3.56194730290429e-05
9.38660511580481e-05
7.1703606812034e-05
0.000104613442035729
0.000101043316855017
9.21088916447414e-05
5.1561159635991e-05
4.78501097809515e-05
6.40987183159892e-05
0.000127528955030377
-1.58936028822697e-05
4.30797834510141e-05
7.02300948925563e-05
7.73873928743294e-05
2.02732485132186e-05
-4.01370844449815e-05
4.66384179642048e-05
5.86514177064499e-05
-1.7108702812308e-06
4.65487225280557e-05
8.80697111857922e-05
5.82597154481622e-05
2.25368940527507e-05
0.000140829489415304
7.02163433169408e-06
-7.72280917199393e-06
8.28369563296548e-05
9.06035688042971e-05
7.70291529709275e-05
8.04417527231545e-05
6.81296145305534e-05
3.75955385115719e-05
8.10520844079827e-05
5.29504066632807e-05
5.71870280765996e-05
2.19396632406224e-05
4.09769899447505e-06
1.94420396660651e-05
6.12244162267471e-05
1.75065579074165e-05
7.5536995199544e-05
5.40427223063787e-05
3.47740176594044e-05
0.000135228748827301
3.19314827255745e-05
6.15872642479624e-05
8.7776493210973e-05
4.57790279183932e-05
4.84982052652303e-05
-4.09903089931309e-06
2.93464829653713e-05
3.90606917355252e-05
7.47882199734539e-05
1.82412523930129e-05
5.87572151135856e-05
7.29112992606949e-05
4.39540548623402e-05
7.05024497393542e-05
6.01030984598746e-05
8.4169652959713e-06
0.000111376827534001
4.88683420810119e-05
1.44329683267167e-05
9.7727923500476e-05
2.06737968372627e-05
2.7160726760795e-05
6.62167016316789e-05
4.03721114228055e-05
5.29455359729314e-05
1.83785216235164e-05
5.28764919386483e-05
3.841333996074e-05
7.21348890399609e-05
8.04241675231533e-05
7.68277255471286e-05
6.83672238613926e-05
6.68222364438631e-05
2.96202666301948e-06
5.55823847038098e-05
-1.47179965920253e-06
1.28700828823431e-05
-2.45831725071165e-05
5.4240589894294e-05
1.39234240161398e-05
1.1030403787626e-05
2.54734383682714e-05
-1.71865558573534e-05
2.42723202075676e-05
-4.84083930435945e-06
0.000104190280630531
6.21915126214562e-05
7.67046496389405e-05
2.75364715287182e-06
7.17565617688783e-05
0.000138809631699044
2.29287169717111e-05
3.81250535238864e-05
0.000116803771298131
8.58448008733213e-05
9.82756872763218e-05
1.23094743954546e-05
5.4682380640683e-05
7.10449986812968e-05
2.50252850060555e-05
9.26014292392744e-05
8.08627622111455e-05
2.77492071380681e-05
5.58647087272676e-05
-1.12171818336679e-05
3.83530205890158e-05
4.73325687720788e-05
6.86210347181357e-05
9.77071223566369e-05
6.75452106940748e-05
6.40401327616976e-05
7.43469141065291e-05
7.05308995447123e-05
4.69147070491777e-05
5.64564001760725e-05
4.20908075976921e-05
0.000118655278457511
0.00010865214946324
6.63332540110985e-05
2.96446194400266e-05
4.54897866500882e-05
9.21356280065513e-05
3.31631578776066e-05
6.29941012430124e-05
0.00011380206064561
5.66564782465327e-05
7.49354414395943e-05
2.75522381221296e-05
3.59322047682552e-05
2.14556776658618e-05
-2.1371599381351e-05
-1.78296479608735e-06
7.19919026429318e-05
5.36414597245781e-05
3.11720079107088e-05
3.92456447104997e-05
-5.56639235703421e-06
1.70252874619872e-05
7.91907021979694e-05
0.000108537786424033
5.96140851479668e-05
2.19993773127745e-05
3.48824649825082e-05
5.65307928967452e-05
7.578091722055e-05
0.00011554237376295
1.66274135874229e-05
5.71412396948e-05
7.42120066723384e-05
7.22429036634744e-05
7.5935395642788e-05
2.63859506386979e-05
3.53856151242372e-06
6.93688285425129e-05
3.37595008732608e-05
7.79840513972482e-05
4.34925465277471e-05
3.63057737624567e-05
4.50986283339974e-05
1.58811082201188e-06
4.26399670218777e-05
8.66733553892115e-05
8.79512034317732e-05
1.07938409766379e-05
5.41413276513818e-05
2.96654940408077e-05
6.07041205326639e-05
3.32668553975518e-05
3.71899999832774e-05
9.71147223098283e-05
7.5797085938579e-05
9.49549513003592e-05
4.94091607178455e-05
-2.03780747864934e-05
3.18928019122785e-05
2.10301687170326e-05
1.20923284312232e-06
1.49459770673866e-05
3.69137196623965e-05
-1.52379403592971e-05
3.62109883980211e-05
5.74510064578751e-05
0.000125542250747028
4.46106928683124e-05
3.28263130287931e-05
4.1253249305273e-05
1.17524932451009e-05
6.37842956250579e-05
8.485509571258e-06
9.57492699825499e-05
4.31841784582202e-05
3.10700881141503e-05
9.003392601264e-05
8.58806691596886e-05
0.000129484744897057
7.43454992802407e-05
7.63001721467381e-05
0.000108218141914239
5.81404826893104e-05
2.58091231106291e-05
2.1865396144023e-05
8.97609545053281e-05
5.44811731359129e-05
1.64135783110535e-05
0.000105685687885224
1.5661266547603e-05
0.000101507705367814
7.90015418857509e-05
6.49549461296967e-05
3.0623018473723e-05
8.0757166944406e-05
9.43920076966306e-05
2.08985064087002e-05
3.49067408285278e-05
5.14345792456187e-05
7.76332840791172e-05
4.94267463400018e-05
8.0054697967345e-05
9.16500963274461e-05
2.70963387203793e-05
1.48981820066995e-05
1.73209188674825e-05
6.01494440490496e-05
7.1639394853872e-05
2.17357543916059e-05
8.8785543751124e-06
5.74042637816861e-05
5.4743629988124e-05
6.0841897700186e-05
5.62379995956687e-05
0.000147088407934273
7.49786087968e-05
1.73967849658475e-05
3.51641551255601e-05
2.57905480202124e-05
0.000128907588361247
8.272980938683e-05
7.06839763924109e-05
5.82533873636251e-05
2.43309793922012e-05
5.46020737929214e-05
5.86836941068663e-05
8.40669489142405e-05
1.27199957417784e-06
6.69920288435701e-05
2.57974493579409e-05
7.21053451792674e-05
-1.96611898932618e-05
1.56029535703495e-05
9.58827866956415e-05
9.49590643724016e-05
5.42127959264384e-05
1.39500857358266e-05
5.85687868302473e-05
4.19378182640281e-05
5.24243975016067e-05
4.33583302806549e-05
0.000116996847536939
-1.59945090615322e-06
5.32051329962793e-05
8.13384819153918e-05
6.40483287101534e-05
2.56834257782775e-05
0.000105640217753628
-1.67153736923232e-05
4.72751525044656e-05
3.74145093532274e-05
2.03779694453478e-05
2.75737057998836e-05
-3.81217361327827e-06
2.38086820334198e-05
0.000114302302633014
0.000100400619611052
9.90584513822835e-05
6.45267212003301e-05
0.000108957001703771
3.64717904592872e-05
0.000143427171385791
0.000101533746687032
0.000100330569609112
7.2163979143869e-05
0.000124972135136248
7.95483412338495e-05
1.26430989584102e-05
8.50710304329955e-05
7.33709037364163e-05
9.5489593067649e-05
9.70484661967539e-05
9.75981658344488e-06
6.02145122002221e-05
8.03634605688627e-05
-4.05374243302787e-06
6.90589094433872e-05
5.32908177164256e-05
7.10982896795546e-05
0.000116066457921944
8.23039047681641e-05
2.08364823018861e-05
2.36582902183822e-05
5.62627459105681e-05
4.10395915132774e-05
3.79131215698597e-05
3.66916774100724e-05
8.46120860774786e-05
2.23598080062193e-05
1.86622859642532e-05
7.33655082351192e-06
1.8965240235583e-05
5.58566155668832e-06
6.55854769637387e-05
5.799301837943e-05
4.90246453682373e-05
6.18190416445342e-05
4.55028463301195e-05
4.55702442249649e-05
8.96071895674134e-05
4.07578280907775e-05
4.46556114373628e-05
4.89490424352805e-05
6.93966879479657e-05
3.21051669761018e-05
8.36105419793803e-05
0.000102020164714172
0.000110928926731139
6.3985130686466e-05
9.19418084767825e-05
5.77664139601723e-05
6.36629370905211e-05
4.15064610681452e-05
7.11919613449028e-05
6.87858698307493e-05
3.55031815421681e-05
1.41687239441149e-05
8.75734501943703e-05
5.86851453861972e-05
8.63236310196941e-05
-7.26082710772109e-07
5.60707355111303e-05
6.097446450259e-05
9.1359304720135e-05
7.38264496285385e-05
3.9161872414724e-05
5.92361887795643e-05
6.48045750234949e-05
0.000100942097255482
8.47878290001064e-05
3.04705680317606e-05
2.18242200967353e-05
0.000112650686480312
2.71039072709753e-05
7.55679359338974e-05
5.54894058381811e-05
4.19142791119111e-05
2.04403599899378e-05
2.84721386786715e-05
6.98523266483232e-05
5.62014426885824e-05
9.39461562859271e-05
3.16732029613344e-05
6.32323444450976e-05
4.28259868720299e-05
6.33139155268588e-05
2.14359510215984e-05
6.13784353840884e-05
5.00984297637893e-05
4.95401135383793e-05
6.3827087738324e-05
-3.48993071517163e-06
-9.35550663294907e-07
1.53842516178306e-05
2.36045727545762e-05
9.1662308625428e-05
7.17620806832274e-05
9.14658294894386e-05
-1.10631516718193e-05
4.60723365565418e-05
0.000109498106294
4.93254195600144e-05
6.0075964000494e-05
2.18253869539696e-05
5.98734649734705e-05
8.67474717688424e-05
9.51755844732281e-05
5.79809810083282e-05
-1.20571672145072e-05
2.29878239849799e-05
2.97753044312085e-05
0.000111912866236515
4.43124093889837e-05
2.04703861276648e-05
3.36202403570622e-05
6.07311527597923e-05
0.000103821200823826
6.58287570537043e-05
1.94728404115459e-05
2.03564159833809e-05
2.58534130929134e-05
7.96075336966626e-05
5.57120161957846e-05
2.63706625260868e-05
6.4355037594652e-05
2.56179159567937e-05
4.84247262318578e-05
-1.67361311064583e-05
2.60970482217637e-05
7.92556037553445e-06
6.40723507116087e-05
6.4236605371386e-05
1.1175115109785e-05
6.16397949300748e-05
0.000118593190280778
4.6150961366629e-05
4.24534043679456e-05
6.01883777404181e-05
5.31179787239777e-05
5.64857594626287e-05
6.96815908838528e-05
9.92863834871589e-05
0.000116107406007043
8.97306658645327e-05
4.12736701372348e-05
7.9936829292147e-05
0.000108799935155806
1.93345898774974e-05
5.41677348177747e-05
1.75158956989529e-05
4.33651931902841e-05
3.2093127709159e-05
4.8353137089592e-05
3.44333367239864e-05
8.89028091243264e-05
5.73562239571493e-05
6.61631583165036e-05
-6.88254554604591e-06
2.80607774296251e-05
9.54193548328175e-05
5.18011011605272e-05
8.92176135453136e-06
5.60952732870533e-05
6.06295731947439e-05
3.89331921319369e-05
2.33604101751078e-06
4.31224706720137e-05
2.90806538186933e-05
5.21547232062421e-05
6.01001403241264e-05
4.97312801589217e-05
9.4541128035033e-05
6.80219797675673e-05
2.72558912853614e-05
6.68364690840721e-05
5.38203381226856e-05
9.25987789166165e-05
0.000101625202702108
7.64438067636748e-05
4.42004927305589e-05
6.79614567574707e-05
8.05056176972992e-05
9.79202486223847e-05
7.50188057089288e-06
0.000126137670124928
5.38031211864428e-05
4.04467279115251e-05
7.62209065907532e-05
9.71086019692982e-05
3.77133251227468e-05
5.06085109107808e-06
1.49555905759372e-05
4.85319745936013e-05
6.81494595233137e-05
4.92428196558581e-05
5.51703313494031e-05
7.61290577059147e-06
4.17819551507699e-05
7.56299897346974e-05
0.000115691180516191
6.36552312685578e-05
7.27500017171478e-05
5.20159861413035e-05
4.60170558901383e-05
4.94996468906499e-05
0.000108092686020023
4.74477354993336e-05
8.15248213589492e-05
6.48178871697557e-05
8.64745011472707e-05
4.02724215663812e-05
8.94875219561683e-05
4.12165531169131e-05
4.61967248254655e-05
-1.36473280346524e-05
9.27885108795677e-05
9.0820624225228e-05
6.10185689301094e-05
3.68868355553371e-05
6.30905095433039e-05
5.04107919548756e-05
6.97237571751977e-05
7.00742387132907e-05
4.78313445011706e-05
1.54593523367107e-05
7.91708764621329e-05
6.73962786395657e-05
2.51089439632771e-05
4.56204675433219e-05
8.2624501521273e-05
6.20205367231374e-05
4.32382691895653e-05
7.39383715167776e-05
1.16514532778698e-05
3.87028387296136e-05
5.73802188977092e-05
4.4296600927746e-05
0.000125610837417313
5.45598628587624e-05
7.94870993010526e-05
6.53117219082787e-05
1.76521240664017e-05
6.54033928207144e-05
6.15754857790484e-05
3.50595430465911e-05
6.45893841606049e-05
9.24480435842202e-05
6.41935301098617e-05
0.000126905972263498
8.32735124217288e-05
-9.64981983202509e-06
9.11470720372863e-05
7.10639869011315e-05
4.43341974321023e-05
7.56321290762461e-05
8.31521090538325e-05
7.61177397485135e-05
4.87289311791989e-05
-9.26782382664952e-06
5.33224886294444e-05
0.000103584327175477
4.30602034036468e-05
5.12420033810866e-05
8.018090722166e-05
5.06821567822906e-05
6.386163298859e-05
4.75091394164004e-05
4.03855950348995e-05
5.84159273915057e-05
2.79922825946864e-05
6.24935611733767e-06
8.07263803289789e-05
9.05004816026468e-05
8.62125517795556e-05
3.23978552602431e-05
2.07072562462787e-05
4.03041081428024e-05
5.58675176736916e-06
2.95121889303079e-05
9.09806803218998e-05
1.49806353616022e-05
1.62799754322809e-05
5.90522137441325e-05
3.63420939331409e-05
3.43727606129341e-05
0.000118436754865768
6.08308515498931e-05
6.69450587448942e-05
4.37354302846371e-05
7.61095129738249e-05
1.5114357525817e-05
6.26240655616351e-05
9.94786134124071e-05
1.3446837358306e-05
3.74927581215128e-05
1.26795269545019e-05
5.77941931348799e-05
0.000100241883529733
0.000114273938061043
0.000126675804220787
0.000101992083218034
8.10580037775562e-05
0.000101671490375104
6.20719696794894e-05
5.0961891476172e-05
7.29520067640281e-05
6.11968691460901e-05
7.42049884968015e-05
7.12956854305185e-05
8.30415375808625e-05
4.28186079228289e-05
3.9402120680718e-05
7.65772829292311e-05
8.99232697214724e-05
4.8361365888936e-05
5.84249155960373e-05
7.78775094991988e-05
4.10803102501054e-05
3.80956635234977e-05
6.76326978392224e-05
0.000104258297304212
7.21309759044449e-05
4.04678740835021e-05
4.33511095981561e-05
2.44592122792558e-05
6.72435882005195e-05
3.71489166659665e-05
3.63970274326403e-06
6.62871041784626e-05
4.82799303288463e-05
2.8539623890295e-05
5.51324912163392e-05
0.000116181589178244
8.75821218025886e-05
0.000106385721145716
5.93413307280431e-05
6.60331433431375e-05
7.72910490345495e-05
0.000121344868559622
6.27806644443789e-05
7.19321555472805e-05
0.000121370973588398
6.17020886197547e-05
8.34399352609754e-05
5.05822009099818e-05
3.70901213130588e-05
3.19862664346087e-05
0.000107600556392095
7.93990641299897e-05
3.71655121282714e-05
0.000118766853121276
6.55395008263699e-05
1.3147427257932e-06
6.93163435226529e-05
0.000108288837821126
5.1816685212568e-05
4.1415509144093e-05
5.3303857735903e-05
3.35976497421354e-05
0.000103387521378299
1.01100304669331e-05
0.000105066004227097
4.62610331912653e-05
3.5314223417344e-05
2.83823861463735e-05
4.18097051215783e-05
7.39038240471019e-05
6.38474565689995e-05
6.73687148369592e-05
8.0122790090719e-05
7.70612400858237e-05
2.36468157931101e-05
-9.95224748695125e-07
7.42519839887044e-05
5.54646050163444e-05
5.93609500664582e-05
5.8129544769329e-05
0.000120581515904436
8.28505571879191e-05
9.5706944643341e-05
7.4681890892442e-05
6.03425826734353e-05
-5.7705681050944e-08
5.77260856203772e-05
-1.61236206207725e-05
4.656536033258e-05
4.13736852014562e-05
4.28066804250336e-05
0.000103796453200066
4.60040624263689e-05
2.01139809819448e-05
8.3774768813357e-05
9.22252945971551e-05
6.72874896873343e-05
9.67394222318709e-05
5.77197197168221e-05
3.39325067974275e-05
8.10605417594878e-05
5.80834307271581e-05
2.56676039675656e-06
9.27244735169304e-05
9.05678088946945e-05
6.20327017943346e-05
6.42240508901163e-05
6.96455313580193e-05
4.06917133793762e-05
1.27181248141196e-05
3.45560253696366e-05
7.39626499681717e-05
0.00011446519699939
0.000115457325672618
8.50513184703806e-05
1.32481515705141e-05
9.9222018617196e-05
6.40325201805836e-05
1.76603182523175e-07
2.75450088723277e-07
3.71582187340479e-05
3.26170955151882e-05
4.38176388177959e-05
4.53117778980312e-05
4.00094194140552e-05
1.71461997228212e-05
2.1332936114204e-05
4.66036685724433e-05
6.93982036193467e-05
4.94377341279215e-05
-1.12261208964788e-05
2.27183489722101e-05
7.43378488124982e-05
8.91656038668297e-05
9.05447974378201e-05
6.93074328454316e-05
2.86991204563463e-05
3.71809214218813e-06
5.35545898328659e-05
5.5337576258119e-05
2.2352277560357e-05
6.29885945648606e-05
5.82094535407641e-05
7.49159739538445e-05
0.000104452646642496
8.94854162397207e-08
6.58573912732538e-05
3.87627559441059e-05
9.60898384183483e-05
7.29650916457654e-05
5.50467218410097e-06
-2.13226664198162e-05
6.57609177028592e-05
7.63842197618073e-05
5.55928362562298e-05
1.52527977690883e-05
1.11919966100552e-05
3.08128860148835e-05
6.88569795457103e-05
7.78016603389632e-05
8.58244647755561e-05
3.07129009639889e-05
8.86993218971484e-05
0.000108843140256619
1.51615924345668e-05
8.42410471812297e-05
7.5189094087979e-05
4.30944653678853e-05
0.000116366882090131
9.91004103378184e-05
-6.55924593227991e-06
1.63437199575594e-05
5.23532259286211e-05
7.70896567196563e-05
6.84786328604682e-05
2.4417432833263e-05
7.61836589923662e-05
5.87218752025241e-05
6.50557905521597e-05
3.44425803824527e-05
0.000107693403706914
3.97748283044626e-05
4.19840357836836e-05
6.49311613461614e-05
6.2140558266225e-05
6.2694871465983e-05
4.27210235326159e-05
3.75745311523483e-05
7.57452636308219e-05
2.58273830955791e-05
3.79413746114202e-05
3.75082662319621e-06
3.46019904533464e-05
1.08747397964115e-06
8.34332193574306e-05
0.000103717168307165
6.92586849040491e-05
8.96536466270446e-05
5.06018811390163e-05
4.75897519118525e-05
5.67615758320497e-05
6.86415327304009e-05
0.000108391274996195
9.02070167388582e-05
9.45650924531088e-05
3.98269482947278e-05
4.95382545713775e-05
0.000108583978079142
5.43768063798645e-05
6.84915947077755e-05
8.58168794198312e-05
9.1549250821609e-05
6.9260604549989e-05
0.00012374415258138
3.37469953061455e-05
3.61169980319572e-05
9.80431323710297e-05
7.99245903870391e-05
9.31917666899837e-05
7.06373100888982e-05
3.09399531673073e-05
0.000115195466789956
7.72764798931774e-05
8.35801992833008e-05
6.08903344144529e-05
5.53932944834849e-05
7.6041092440698e-05
0.000106476398217442
4.96445313429907e-05
9.80095841116243e-05
8.33633837697487e-05
5.66810725036821e-05
0.000126275442976238
9.67263169978752e-05
8.96759826764331e-05
0.000120780462882136
7.88453894398102e-05
6.97793393554796e-05
4.48386109845234e-05
9.45986308998925e-05
-1.6393259290711e-05
9.36490115338573e-05
2.54593870598866e-05
6.15822944028298e-05
2.15825029401573e-05
2.42252791661868e-05
2.95139412797375e-05
-1.88833021557624e-05
8.80754947724838e-05
2.61635118526998e-05
2.94213910026874e-05
7.85244729738781e-05
5.98621591079504e-05
5.17842606934139e-05
7.53179297703118e-05
9.92142081092154e-05
1.72288485424605e-05
7.04559517887029e-05
7.26217662778706e-05
7.0613164610012e-05
8.55381357069601e-05
6.58967773170496e-05
4.94055994998554e-05
3.53493725411818e-05
1.29626182678212e-05
4.40925421697558e-05
-1.42617602622832e-05
7.15470550166487e-05
0.000103398159103725
0.000145898564077294
7.06089567393754e-05
8.3338175388266e-05
5.03754045488958e-05
1.4345208726638e-05
5.08423329620109e-05
8.02309742640907e-05
4.65372734328144e-05
2.07659964492321e-05
5.47446156975416e-05
1.73914061061727e-05
2.53475065792373e-05
2.95927185283555e-05
5.34996618599841e-05
5.57867575443275e-05
2.58696631908644e-05
7.8238203992082e-05
4.15822579030762e-05
0.000125547185162532
7.29255004988005e-05
-5.8848504798018e-05
5.47874768268266e-05
4.76608439672306e-05
7.98310253982462e-05
3.88269001452221e-05
5.24731055571787e-06
3.91714131816092e-05
7.50263294791936e-05
1.11280472115913e-05
5.60675283743256e-05
3.81681873020634e-05
9.7408373188484e-06
9.10646580542983e-05
3.70773024987417e-05
8.74626666335127e-05
4.25813352563979e-05
2.11726613804349e-05
-2.88232663853228e-05
5.98337985150876e-05
2.34101386759425e-05
3.23405079721058e-05
3.02998517395161e-05
2.67180471831111e-05
7.58856347752809e-05
4.29230618822099e-05
1.46268519899309e-05
5.02281826967606e-05
6.20840599705226e-05
6.42630408229057e-05
6.78707952335344e-05
0.000114586934501844
6.58102959828828e-05
5.44230130920183e-05
2.92640543141272e-05
7.13045312110024e-05
0.000118499889576267
7.5779222964724e-05
4.71369198979754e-05
2.35868467694289e-05
1.59243548051924e-05
1.49044153441889e-05
1.28468620822926e-05
7.71261825997335e-05
3.91857578022853e-05
6.54411707056531e-05
9.67634031418536e-05
9.97305152190013e-05
3.51709412717005e-05
5.95232651423286e-05
0.000111794991918988
5.36065132251312e-05
9.18219521109523e-05
6.22222984512052e-05
0.000144262301521761
4.82311958145707e-05
2.21380778981934e-05
4.86762800333216e-05
4.47395158933269e-05
8.99136234943373e-05
-1.56423619934475e-05
6.74611063217672e-05
1.266918842661e-05
7.25677607251887e-05
5.32773927757507e-05
0.000114800640088302
3.42113356659695e-05
0.000102743037874791
1.19542545012716e-05
2.27980866037395e-05
2.32293727908846e-05
3.57503528134102e-05
-1.62471746950959e-05
-9.75130787623492e-07
7.13916233271033e-06
4.45131644348935e-05
2.72045152750194e-05
0.000109216968085008
8.25413581957056e-05
6.71887813141144e-05
1.26493056174909e-05
5.34397679443217e-05
6.74389326921368e-05
0.000125433113829247
2.62615459161817e-05
0.000113743900345951
8.44146645739846e-05
9.01255064699371e-05
6.29800223733633e-05
1.49293359672152e-05
5.0714669250822e-05
0.000120566176030917
4.75428542847865e-05
9.64629124111751e-05
5.93576953400411e-05
0.00012740713300901
8.78306176719014e-05
9.35784341796198e-05
8.47216805369124e-05
9.81043238759477e-05
5.87507564955641e-05
2.43241184943937e-05
5.57994127462519e-05
1.2421379779026e-05
7.79117161803434e-05
5.88647700892119e-05
0.000138625170019069
5.72983824896866e-05
1.01021585174681e-05
8.20411149191682e-05
7.96238797672451e-05
7.53854831502726e-05
5.41111555692678e-05
4.27039204337132e-05
5.96975995338974e-05
0.000123565739929729
2.62841959480634e-06
6.29044107051442e-05
1.01999321883294e-05
7.45175905841755e-05
5.16165243631148e-05
-7.39492987976397e-06
0.000101269541514543
5.49168156250534e-05
3.1921316533068e-05
6.76307419541133e-05
5.75448672513124e-05
4.46959179812802e-05
5.02379558996877e-05
-2.95440111705505e-06
-1.72905330195987e-05
1.27558770246734e-05
2.97496107358112e-05
0.000103620277786019
5.08570752594993e-06
8.86620643054705e-05
1.83900964379402e-05
9.29810249389619e-05
5.07626094129703e-05
7.10375675573975e-05
8.23961705502468e-06
2.21905151650805e-06
8.84643394360385e-06
4.24802392493506e-05
2.41993656315619e-05
0.000153975949752813
7.13379039740319e-05
9.70819535431046e-05
8.73123163387654e-05
9.78333516414098e-05
5.55847764413289e-05
1.48945320691765e-05
7.66476260895291e-05
3.9217377345063e-05
-2.49512747205972e-06
0.000105151010290869
5.17085136709006e-05
3.67851591929601e-05
-5.60119801494856e-06
5.50548358740987e-05
0.000120277972623787
3.01438088804882e-05
8.65398072290785e-05
7.42578516912755e-05
6.9562055262704e-05
9.09988326537406e-05
5.88740186259219e-05
1.24087424659109e-05
1.62251335643469e-05
-2.8221754792905e-06
8.79746103251275e-05
3.78534301658525e-05
0.000122544494691173
4.53460411369792e-05
0.000132446353671324
3.93996799047635e-05
3.8498681736391e-05
5.52667885470614e-05
7.4632280340697e-05
6.69904872786499e-05
8.22011931272213e-05
5.89220082796191e-05
6.90634076813514e-05
7.03438789993749e-05
4.88365720328858e-07
7.35461260821121e-05
4.08893559828575e-05
5.57773717401064e-05
3.71944391972911e-05
8.38757057864389e-05
3.25274206057674e-05
2.5542787993554e-05
6.35908265641535e-05
9.07286650369993e-05
5.21438564483138e-05
6.84964238908357e-05
1.00601560510183e-05
2.44776331542583e-08
8.88311067033774e-05
5.42428377596133e-05
9.36462835430093e-05
5.18373381868365e-05
0.000108552601243812
6.35419942058267e-05
9.28895969497886e-05
0.000106780470798354
5.04547530309203e-05
3.32428924452635e-05
8.84083040589762e-05
8.93015987438065e-05
0.000108324668740209
8.90441747290909e-05
5.72739878734157e-05
5.60643514911959e-05
-5.47060963025662e-06
8.63838684204409e-05
4.85737292747584e-05
2.88448921972737e-05
5.18771834207151e-05
3.22552990911901e-05
2.99466157368217e-05
5.73439319035417e-05
3.55721744488945e-05
5.0812197924192e-05
-1.27135219449496e-05
5.67835754301526e-05
0.000103769436651626
1.65545628970397e-05
8.81811036478263e-05
6.08718105671275e-05
3.64484912011047e-05
1.30987427660071e-05
8.23079832368541e-05
9.01622560697802e-05
2.33447683831535e-05
6.73248817876821e-05
2.34235030075002e-05
8.38625248234151e-05
6.91811323544273e-05
6.76561426502771e-05
6.01463457603986e-05
7.79471067010528e-06
1.02540897103933e-05
6.4670422797536e-05
6.56656435750753e-05
5.96480007553093e-05
4.28110251410023e-05
4.30930021986332e-05
-9.78219048430948e-06
1.64265883883394e-05
6.19324744131626e-05
3.6616814913478e-05
5.99055700711126e-05
7.10000896040138e-05
7.77088901701471e-05
8.30061791367021e-05
8.36797051357824e-05
5.18679553459434e-05
1.31850747810722e-05
9.91586138873558e-05
9.91945836518373e-05
7.21191984012763e-05
5.4404164572149e-05
8.04679510986326e-05
6.98284685842233e-05
4.43922673874755e-05
7.70320098432929e-05
8.38339477279915e-05
8.92217445565499e-05
7.39134495681029e-06
3.86262792172446e-05
0.000103281526530399
6.45722695992217e-05
6.60266332267032e-05
2.80804667959164e-05
7.99440696354272e-05
2.40042670656682e-06
3.78782650925206e-05
5.21596942390227e-05
3.26944050701237e-05
9.86771294547471e-05
4.78223483990948e-06
2.3123781811552e-05
7.12476762126316e-05
0.000102924065109797
4.92283433886172e-05
8.11987668669782e-05
8.19435482174733e-05
2.51990855690127e-05
0.000113086004334053
8.69514268439527e-05
1.22257629982413e-05
1.70999714243463e-05
2.8995283821143e-05
6.56106197562595e-05
5.64322391263021e-05
6.86522909133387e-05
2.67527821252174e-05
4.9463340967878e-05
8.28195319820282e-05
0.000100506067989131
5.20539216699176e-05
9.33248855924049e-06
7.88443048276859e-05
8.74748539843465e-05
9.96977332300331e-05
-1.87428257491667e-07
1.55789428790317e-05
8.55491154123973e-05
4.75268262017033e-05
6.09617670997639e-05
6.2209327885836e-05
8.43952672387534e-05
9.1674031781231e-05
5.37199093530157e-05
6.74819927816325e-05
2.74506995180427e-05
7.69563602606626e-05
8.01230789396842e-05
3.13746911052306e-05
4.35933943663203e-05
9.73763271340452e-05
3.95044191064327e-05
1.4848690685888e-06
1.85968545981606e-05
5.18521673231172e-05
7.7891372520073e-05
8.99648575495868e-05
5.36005620119464e-05
3.45571158723271e-05
7.05306116476962e-05
8.39308334126947e-05
6.39504056932521e-05
6.08924686927597e-05
4.21805486677302e-05
2.61714445333365e-05
7.32452449652655e-05
7.26987539589918e-05
5.12624015857719e-05
6.26254974897511e-05
3.92794544222855e-05
3.33139384139186e-05
2.17496064964852e-05
7.02669672214502e-05
3.42041063232131e-05
-8.41851235379858e-06
4.1405110673353e-05
4.65382792717316e-05
1.36144039276277e-05
3.87809741814016e-05
5.6929988727268e-05
1.95512479293095e-05
3.24832936104555e-05
4.12711565317512e-05
3.79802283471297e-05
9.75581322092656e-05
8.78339354384805e-05
2.85960203701549e-05
9.94896634587771e-05
5.32788597647081e-05
6.72839919491646e-05
5.99279875640892e-05
6.85087598697296e-05
2.32018385897898e-05
0.000113780852817637
2.31915265666976e-05
8.60826046739745e-05
4.92341763021632e-05
4.72162426735779e-05
0.000106189921450249
6.18270014375003e-05
0.000101128632344632
6.18842179348089e-05
3.96974996660274e-05
8.49696309068368e-05
6.90527834921496e-05
1.89276766141728e-05
4.37903619207735e-05
0.000103829544435867
-1.3178613083847e-05
4.55272933358551e-05
5.00515920211032e-05
4.29547676139354e-05
3.91568031052083e-05
6.83322297643131e-05
4.86597059485774e-05
5.84442420443459e-06
8.60841420078874e-05
6.80229652639139e-05
4.2920051443705e-05
4.53722046223986e-05
1.62001024542406e-05
2.66329350711838e-05
0.000113037040004243
5.53427792011215e-05
7.99055938902208e-05
3.19662795344912e-05
0.000129463671803959
7.31279810300145e-05
3.36228963309544e-05
6.93299232067968e-05
1.21887557746506e-05
5.35189034967016e-05
-2.04319201515168e-05
7.63862639698418e-05
6.2837961026872e-05
6.15465670931338e-05
2.95955166257817e-05
8.17120938593816e-05
1.96590628619338e-05
3.16120839275388e-05
6.30382443657807e-05
2.13399130766972e-05
6.78097280643883e-05
3.7127408789977e-05
-1.78907983887058e-05
-3.73367551439767e-05
2.48174785960008e-05
6.16452888255642e-05
2.50377517053156e-06
7.71122286266538e-05
2.50978984939725e-05
0.000110410618268594
-1.33198176759564e-05
7.03777681095908e-05
9.41120505471192e-05
6.18112921360532e-05
7.04328765703179e-05
4.83363696453885e-05
5.27527130637655e-05
9.45627200070362e-06
0.000104100074162476
0.000105501443561452
3.96953864493417e-05
5.08959108851976e-05
0.000120841496886621
5.86565536294814e-05
0.000101081683325504
9.09619316391502e-05
4.91711177074111e-05
4.75153263054137e-05
8.20759462781563e-05
7.65174790287923e-05
0.000119491113162804
2.0666550832494e-05
3.14955129798544e-05
6.24386381364871e-05
1.00012729878709e-05
0.000113929277913449
3.65280100664101e-05
5.99579347060239e-05
9.6069070652605e-06
0.00013173266974365
2.17871393116914e-05
8.01255691277532e-05
8.49320565992383e-05
5.61765473226459e-05
7.3657865369012e-05
1.07958957799087e-05
7.74729577538807e-05
8.53281188881636e-05
4.24758710592135e-05
4.98892077954716e-05
6.84488451016715e-05
7.87723049426273e-05
2.16591310993308e-05
5.93919589595911e-05
2.5576787002073e-05
6.40683948474703e-05
3.5960299251319e-05
0.000142232161737385
6.33215887736355e-05
7.1683594918563e-05
-2.28217105600877e-07
3.9441105057582e-05
3.62780362679876e-05
3.01064913849152e-05
8.62420644571285e-05
9.55095148681714e-05
-1.50642177768379e-05
6.27685495069429e-05
4.25071444727827e-05
2.60879302751522e-05
0.000119105897881029
0.00013333284950964
6.21310925104361e-05
2.8041154313323e-05
6.87452019589444e-05
-3.92220383755012e-05
4.9465855736026e-05
7.79408640819308e-05
0.000147157642082037
2.17801788763432e-05
2.91367639894506e-05
4.70594340599059e-05
4.62706662441562e-05
8.27416142366814e-05
8.01673980531076e-05
5.18567849869123e-05
5.87738187028998e-05
7.55516849039557e-05
-3.82534078136109e-06
6.44035100479589e-05
8.59237019769586e-05
5.03140886269515e-05
-1.59789733063351e-06
-2.86187578936136e-05
1.63903914112173e-05
0.000101238667473682
7.58014243278916e-05
5.70454767789372e-05
6.89170751840853e-05
1.86890921220599e-05
3.77015504906271e-05
5.93337117137079e-05
3.37789734497703e-05
8.47274621645722e-05
7.73690555120655e-05
0.00011458589729767
9.58585397055198e-05
0.000139912274031027
6.34170770622641e-05
0.000139192934371505
0.000100910588197252
7.3462888566611e-05
5.66268745895524e-05
7.51817003163434e-05
5.6886573710685e-05
5.49182152502548e-05
0.00011310554126403
2.73807604346173e-05
3.55264428925408e-05
4.65994757371209e-05
-2.77507871108279e-05
4.81949121399029e-05
4.71225038547561e-05
-1.39973937422648e-05
6.84623907229829e-05
-1.75536467425795e-06
-6.54624051976363e-06
3.60899294961571e-06
6.11230289159963e-05
2.005031834875e-06
8.65994199594598e-05
6.59187180949914e-05
6.57378674306503e-05
6.30710383342846e-05
-5.97285234591217e-07
6.74267709716775e-05
5.97497181039284e-05
9.13951488534108e-05
0.000106548314029611
2.18845783289821e-05
1.46748971901693e-05
1.25142688092344e-05
9.13079596561744e-05
6.42150502693827e-05
-6.37700567210668e-06
7.58657835562486e-05
3.75637210799282e-05
5.16990362956529e-05
3.23233754836143e-06
4.66026640100308e-05
4.32328548750117e-05
5.32480095053421e-05
1.67195982191724e-05
-1.78734958005271e-06
4.50976699557728e-05
9.80892529554033e-06
7.02773854592895e-05
3.67375907199886e-05
7.48460033078348e-05
0.00011842086148416
0.000114893858605753
4.69073743273367e-06
7.25449496282029e-05
6.74387123122104e-05
8.92138587871629e-05
4.78701715154544e-05
1.70854335506727e-05
0.000146841674675664
3.33770676284219e-05
-2.900801649502e-06
4.32584434611399e-05
4.82890723416666e-05
9.53410413217374e-06
3.28827711221637e-05
6.12251958738607e-05
0.000134848555342757
4.40203374073325e-05
-9.94599183151672e-06
0.000101640075988915
5.81292619290165e-05
8.56770195511094e-05
4.86459541699398e-05
6.45075707682634e-05
0.000112881159339393
1.23186036385294e-05
2.231622154398e-05
8.38063211625415e-05
5.54481773871366e-05
0.000123575404286521
5.2270354622094e-05
5.29137718111347e-05
4.59850117906838e-05
6.73748176687865e-05
7.97027937814216e-05
5.02200820790666e-05
-2.57999265253393e-06
6.57944639697363e-06
6.30846791697082e-05
1.80524842844568e-05
6.69025523599394e-05
9.61062188683134e-05
7.46572514038516e-05
6.96264072578404e-05
9.18324763170963e-05
5.70158608853246e-05
3.70062363396315e-05
-3.45989846084647e-06
7.60761791525942e-06
3.90622897108214e-05
1.85219591866071e-05
2.58303142264774e-05
6.38698565292526e-05
6.47930044509305e-05
5.08881560577797e-05
4.51699428124284e-05
4.54562238024258e-05
7.71039802000702e-05
4.38012268934922e-05
7.16036118442259e-05
6.84290416193318e-05
7.74863240220959e-06
7.82494999258452e-05
7.35604509873751e-05
6.16874407666084e-05
6.15656179042817e-05
6.28228896546549e-05
6.88500178952986e-05
4.41324904567483e-05
3.46695574375844e-05
6.80906056374675e-05
5.87568271721101e-05
6.37056877152345e-05
3.6524960805826e-05
4.85154199944757e-05
3.72319105211961e-05
2.1305662569725e-05
3.3467689438995e-05
-9.39245376124405e-06
8.37952118292006e-05
7.71130693321105e-05
4.14542932091004e-05
1.83894980451621e-05
9.24398209250488e-05
5.58300860856563e-05
5.17018941581133e-05
9.12558384919381e-05
6.97951351250678e-05
8.23741255870035e-05
0.000113094645195474
4.00333910800538e-05
8.28775527597106e-05
6.44825324111561e-05
7.63986308956468e-05
6.95902498342658e-05
5.80907325612689e-05
5.87673068419472e-05
8.91307209127328e-05
3.01685676200161e-05
5.85894477641964e-05
1.06372584852526e-07
0.000107158750152221
8.80234775923262e-05
-3.5946219470184e-05
6.62447028430091e-05
3.17355889638291e-05
2.2011247941245e-05
8.93195290099683e-06
6.55831298075707e-05
3.18338156700001e-05
0.000112886584419733
2.81331657320801e-07
8.43312889031489e-05
5.89858011859576e-05
0.000117226886873783
6.18108093663498e-05
0.000106097447163833
-6.2502069502652e-06
7.56810541222333e-05
8.23645060392957e-05
-4.59013158457392e-06
3.72293620324739e-05
2.55481775364105e-05
5.04291884481807e-05
0.00011202716927799
0.000100196499024401
1.62848558561542e-05
6.66766776122564e-05
9.73843722481256e-05
0.000105451849169907
5.32873659594434e-05
0.000123629607479502
-1.60384038037265e-05
2.49300187269067e-05
4.25945359324894e-05
0.000113265868068593
1.43043984331044e-05
7.999048858242e-05
8.67454755596908e-05
6.70404186955629e-05
7.09524877129087e-05
3.40867972744851e-05
-9.91124311721518e-06
7.96631316802127e-05
4.8029569235122e-05
0.000100013716202688
4.12799829096463e-05
5.00293593979428e-05
8.71315432002681e-05
8.65591906043745e-05
7.48641265933219e-05
4.95846558981091e-05
7.13668116838538e-05
5.32390852149971e-05
9.27251331606898e-05
2.73610517964074e-05
7.51711117475539e-05
2.98401914644698e-05
2.64191268423962e-05
8.68744912270072e-05
1.93210869674628e-05
7.7294282982841e-05
7.92757426478166e-06
4.45831848255235e-05
3.72412839743013e-05
7.72792381891507e-05
2.32678752716762e-05
0.000108884374865075
4.11504662772846e-05
0.000118811704896922
4.23339432198705e-05
4.85707189373389e-05
6.12062085487709e-05
2.38564740011214e-05
6.48661170111909e-05
8.40735169259438e-05
7.97964529843318e-05
4.36446375484591e-05
0.000103327936542133
3.61396962162946e-05
6.76335270484983e-05
7.31212630391492e-05
7.44288314864773e-05
9.33228170332509e-05
1.68365871809163e-05
5.48819257866804e-05
9.43293204648909e-05
5.2748839751499e-05
5.20485561500666e-05
-1.98975699848873e-05
9.8773835162886e-05
6.62526568791233e-05
8.07884126422593e-05
8.25432074700928e-05
7.19766757365423e-05
6.17644608334414e-05
0.00012671940192256
6.84336638232692e-05
4.10625702034417e-05
2.86927663192974e-05
5.86730627604513e-05
4.8957107654082e-05
0.000102949299830821
1.56824195460533e-05
2.1827668591583e-05
6.32185288675757e-05
4.51226694572028e-05
6.57577590961875e-05
7.56424564431703e-05
4.9145918787841e-05
5.41610600096764e-05
6.16785354092923e-05
2.20594589604148e-05
6.77470689160764e-05
8.06248811276223e-05
1.6765507072807e-05
5.14916456894997e-05
9.38368333423596e-05
8.07950248559854e-05
3.57863737217538e-05
2.18556186495686e-05
8.5577995538263e-05
1.93065774382599e-05
8.20434193365776e-06
7.2345234405615e-05
-9.19471349953155e-06
2.39443402691167e-05
9.66493428939078e-05
7.29771655732357e-05
-9.05187038706955e-06
0.000103733155787971
3.27423443462847e-05
-1.91789703498338e-06
2.19741970613069e-05
9.15917951477425e-05
0.000152251796995738
6.11768314029149e-05
6.70656359376045e-05
9.99388629357455e-05
0.000108851026994103
6.53656191645616e-05
5.00119553399664e-05
4.05522787668525e-05
0.000102143723368078
3.08718359782985e-05
0.000117955751567689
1.58175364421792e-05
5.03491697770264e-05
7.35762741557078e-05
4.75228350864099e-05
8.37893084968884e-05
1.11582118023824e-05
6.63899772664558e-05
1.3961125373542e-06
9.15041607581818e-06
2.72588840107546e-05
2.77718544449108e-05
3.34476246824446e-05
4.67639676050185e-05
3.46446071796143e-05
8.51960760843467e-05
4.62699448057979e-05
7.26630017267077e-05
3.03320637567058e-05
2.87208325250434e-05
8.62018401454899e-05
9.19779348729869e-05
6.30908958666713e-05
7.77367346365138e-05
2.48102682363527e-05
2.73499785232962e-05
6.17726627934665e-05
8.34416163396845e-05
0.000103724225320984
6.24745939345821e-05
9.0531490587145e-05
6.24376589850989e-05
4.76412413449842e-05
4.71954096309734e-05
4.91021737384572e-05
7.14421627649973e-05
6.87434953034901e-05
4.2146170956653e-05
3.68929539898021e-05
6.3602658347681e-05
1.14966659638162e-05
8.79795440900776e-05
8.35688137039828e-05
5.05024225735111e-05
7.19762062942171e-05
6.6630797425759e-05
0.000121476437174696
4.60902469664099e-05
0.00011809985529584
6.03111959731091e-05
0.000115559779952197
6.67762074979617e-05
9.28831519922071e-05
4.59781841806062e-05
6.3395627661595e-05
8.92562795473261e-05
1.32656778938089e-06
7.46485613335869e-05
-9.08299629469842e-06
0.000103624283675664
4.65774698735978e-05
-8.50928978307433e-06
3.42559174202673e-05
2.75240003662825e-05
8.15129384123728e-05
4.71197002164172e-05
5.03084162628466e-05
7.41014623123119e-05
6.34339367974834e-05
5.90481197115391e-05
3.99921673049814e-05
5.13690039524137e-05
1.71534691493328e-05
5.64180328957859e-05
8.24360418382891e-05
3.05542340255558e-05
0.00010779420887345
0.000129749865502105
5.5780842044178e-05
0.000103557042943939
9.24407656809755e-05
5.85858086984711e-05
5.48858678840556e-05
3.79242983912938e-05
2.93329614391511e-05
6.87187726314329e-05
2.44529131861557e-05
5.98080095168662e-05
-5.53281867607867e-06
0.000118544996499008
3.94849655234024e-05
6.84987279033272e-05
3.96315297099831e-05
5.30411965117915e-05
1.16237650692351e-05
3.97176623718715e-05
4.9311947159029e-05
8.96331672377749e-05
7.68459891846879e-05
5.95228463072093e-05
0.000111503515290242
8.65894741732686e-05
4.91361340950254e-05
4.55919262614554e-05
5.78245979625639e-05
8.51081337699291e-05
0.00010301417702112
1.34171197237913e-05
5.53497057298531e-05
2.32173513247644e-06
0.000104958518055356
2.99510178024568e-05
5.41352164689625e-05
1.28130269226715e-05
2.01857246206779e-05
2.01528271818055e-05
4.48715923636562e-05
0.000122666349185802
7.70542469310992e-05
3.06227793158721e-05
6.13909947049716e-05
0.000129377732683338
4.06689027398015e-05
5.9691880698561e-05
5.2443870197777e-05
2.1466416711108e-05
1.12024840972515e-05
8.50545169225955e-05
3.08935388948402e-05
2.61259773917779e-05
7.3639487224597e-05
-9.29326450858402e-06
5.92448904416498e-05
-2.57140657504534e-05
1.30945193985284e-05
3.73208463527961e-05
4.93042750074081e-05
2.85195812953985e-05
7.32708529960692e-05
0.000121327832819713
0.000140490033285929
5.39374478505732e-05
0.000100504775553566
6.65034661640025e-05
1.52130135008943e-05
7.0957357051235e-05
3.82658591551635e-05
4.67947676217971e-05
8.8448880130746e-05
7.85740456797878e-05
7.40964742642199e-05
4.81749553970365e-05
-6.0915793010835e-06
4.30833815015009e-05
7.75780729762205e-05
2.90754024607588e-05
3.13676086596837e-05
2.53417730080072e-05
6.30559377234101e-05
5.98308049380346e-05
5.30713368193014e-05
0.000101462110718095
9.50514325956912e-06
7.35867253390655e-05
0.00010307318040553
9.25316700701913e-05
3.05011300271719e-05
9.37943359396603e-05
5.68217916892732e-05
8.02198761520045e-05
0.000120926780314105
3.25358241497141e-05
5.17648117933381e-05
5.24536494572935e-05
2.37263504814126e-05
7.13390704760951e-05
3.32884447058614e-05
1.95653533599596e-05
4.54074675220488e-05
4.47108303801094e-05
2.66734417905624e-05
6.24324050354481e-05
4.48452506953351e-05
9.68679777939677e-06
7.88549344474607e-05
3.31710383564693e-05
6.77681632550468e-05
-1.44080501378147e-05
-1.20740996092764e-05
5.32906970399467e-05
4.00787753317621e-05
4.11040571384295e-05
5.15010086799876e-05
5.65821392377057e-05
8.50623650425751e-05
9.29071857068876e-05
7.7225897098973e-05
8.78865928708411e-05
8.72245723189895e-05
6.29924928212852e-05
5.76520899565448e-05
0.000104122423602583
7.55020805305895e-05
0.000103089994250427
5.33963282466351e-05
2.20274418316264e-05
4.81107525148275e-05
6.37166304993712e-05
5.50011246325364e-05
6.75431103343232e-05
5.60563272176829e-05
3.86619620596949e-05
2.24546189113937e-05
-2.08800753083966e-05
5.52758988249173e-05
1.69804791707007e-05
7.33162611138499e-05
2.76135832789712e-05
-3.21539294373335e-05
0.000108888075679263
5.10534499184224e-05
7.03252702112414e-05
6.02740880196162e-06
7.60279906474387e-05
0.000100054284764695
7.68336789136509e-05
0.000111851467547466
2.03625795431431e-05
1.86951646512212e-05
2.62240408032912e-05
5.61378859030034e-05
7.42266149031293e-05
5.40232083698671e-05
2.26216446878682e-05
3.05002766412446e-05
3.20856576420894e-05
2.49011041261708e-05
5.88500694929491e-05
6.85996513190268e-05
2.81911089628783e-05
4.83402982588162e-05
6.86076768303935e-05
1.32767013817343e-05
3.40215206302144e-05
6.62176675388186e-05
-4.14160719451273e-05
5.71935195630988e-05
7.07151694998181e-05
6.61982594438205e-05
3.15890924468913e-05
6.10762092278151e-05
5.90491408875844e-05
5.02073936556551e-05
4.72743113039177e-05
8.4226507501464e-05
1.59818824160031e-05
0.000119126980198762
5.55323570049112e-05
6.82946521382272e-05
4.61505399402181e-05
6.88731242029252e-05
5.12157114326342e-05
0.000110815331879068
8.89313140963586e-05
3.40472137742318e-05
5.40071667369458e-05
0.000123142369196007
5.6826545633794e-05
6.65142544728572e-05
7.06950033950589e-05
7.06935184212988e-05
7.26302032248702e-05
3.6639409792401e-05
4.59255207756679e-05
0.000126881510011396
1.06187489154641e-05
9.23012104166271e-05
4.49452297061853e-06
6.61896782671644e-05
0.000105815751580294
8.25307536949774e-05
4.07517166790316e-05
0.000128109227795953
7.84371908825526e-05
1.49823270025667e-05
6.71799167551469e-05
7.94965664939733e-05
8.07654589626385e-05
3.86569171475913e-05
6.10486869922597e-05
2.96947616574658e-05
4.62483977515354e-05
6.88580739887947e-05
1.87985708531091e-05
1.47621767029443e-06
3.49898973732432e-05
2.61408196369988e-05
2.56401955418862e-05
6.86977274646458e-05
3.49247466999123e-05
-3.14738980202989e-07
4.39897388585243e-05
3.41334163283636e-05
8.30062672334254e-05
9.46786846681987e-05
3.18162137461369e-05
7.00034773225317e-05
5.80945502125018e-05
7.58952933254399e-05
3.94011003424748e-05
8.61000120772155e-05
4.91771986051327e-05
0.000115203494845003
4.90655380493812e-05
7.18446802827932e-05
0.000116745559523592
8.06430293365313e-05
2.36330698803579e-05
3.14733271715991e-05
7.578599679912e-05
4.73675508272426e-05
9.43105419170833e-05
3.94451045814849e-05
6.00132254928454e-05
7.95930152895931e-05
3.54853652017751e-05
3.46283250814193e-05
6.51256721972914e-06
9.67818874638807e-05
8.95126805198869e-05
1.21425894596072e-05
0.000106904601458209
4.14258463547258e-05
7.55098141025588e-05
3.04875282748849e-05
8.12493730775896e-05
6.53745497209544e-05
9.67713682083869e-05
3.90826340757737e-05
1.13211316223779e-05
9.9507484685007e-05
5.3774217450524e-05
6.46850859938372e-05
6.13969817648749e-05
8.38603984240098e-05
8.59693101203481e-05
7.53477001584743e-05
8.8382165466653e-05
7.55882275162279e-05
8.01729400780207e-05
-4.01112278200749e-06
4.37937771186984e-05
0.000107705079222845
6.63133951181086e-05
0.000117036951240378
7.0841846053832e-05
7.81774559338477e-05
2.40311879930059e-06
3.17131844197562e-05
7.18980409271179e-05
2.4710918576449e-05
9.81389285634398e-06
5.39632550495201e-05
7.16386180469382e-05
3.7026412941343e-05
6.38181305254273e-05
8.61267156247198e-05
9.79278061932165e-05
6.42571773067493e-05
3.15194956000785e-05
7.58818377832064e-05
5.8954461531807e-05
9.96967698739368e-05
0.000123363573270099
7.51348009932849e-05
9.63529371763615e-05
8.39676028057983e-05
4.62154323262582e-05
9.38083317170249e-05
8.99525882640576e-05
0.000106638762297721
3.93046652983666e-05
5.69187878021589e-05
1.33058713119027e-05
4.70061667576812e-05
0.000118919735473266
7.13779437758563e-05
2.0780383002384e-05
6.89844778372449e-05
5.39870977996942e-05
7.30976778318972e-05
1.25502766815528e-05
4.88131780751214e-07
4.54718332071593e-05
5.76026059431102e-05
3.62914354171942e-05
4.32818743438489e-05
4.52823813908429e-05
7.06320028271708e-05
0.000107261533761962
6.95444680069163e-05
0.00011157315743218
5.3502026278041e-05
5.7657825552123e-05
7.05149966278941e-05
6.50922606049603e-05
2.08943316235116e-05
2.28685654628233e-05
4.70806660814518e-05
1.30340589375035e-05
1.40162996029763e-05
3.39002110907014e-05
1.97467381654606e-06
5.23960457429969e-05
2.94175011019944e-05
5.22161940005372e-05
4.16172000895753e-05
4.89936098564016e-05
8.81771059056537e-05
3.52126514952599e-05
5.96357136830414e-05
5.45093944621979e-05
7.2751827657527e-05
3.11724816465658e-05
6.02867843031384e-05
2.96999898476981e-05
7.96401702143226e-05
8.92301673621695e-05
3.21601185767487e-05
0.000106616755175582
0.000124505958521402
5.8040980774363e-05
4.11083811646618e-05
7.77452561423748e-05
9.97770854818495e-05
2.75726411361371e-05
4.35001556956451e-05
7.54835871762248e-05
2.14239111250238e-05
5.07166127485797e-05
7.87882090486282e-05
5.35434842163882e-05
1.18298906658534e-05
5.29515750706471e-05
3.31696732550312e-05
4.70359024600686e-06
9.30755612368245e-05
4.30132332305907e-05
4.05184640292174e-05
4.80849665813345e-05
8.00081555385593e-05
2.57196810727121e-05
2.97939993856557e-06
8.27257571142617e-05
3.58297120645369e-05
1.21303772157806e-05
6.33705568686226e-05
9.15894505537319e-05
8.81988784046957e-05
2.01342613588574e-06
3.99251502168567e-05
4.13955446644965e-05
8.25511949562052e-05
2.2077322314002e-05
2.22812300691305e-05
9.16378062770966e-05
4.29042241934601e-05
7.94755557090673e-05
6.03347488314045e-05
0.000113436962450296
6.44075190238119e-05
4.35413862858235e-05
6.2685227674963e-05
5.87562542550886e-05
7.93207271754043e-05
2.55125971280484e-05
7.37797292412491e-05
0.000113128144148229
8.3928457662454e-05
5.07798711458489e-05
3.34141722333806e-05
4.83105117203415e-05
6.5640565895289e-05
5.66996971679629e-05
6.93425315091479e-05
5.64659901630971e-05
1.15758993447224e-05
1.53641221582888e-05
1.05910908318351e-05
0.000124266019080491
9.29079153849822e-05
6.05443859524738e-05
4.74616112830024e-05
9.54426318580819e-05
9.58374321909189e-05
4.89835694683485e-05
4.94822855192464e-05
0.000111645414452222
0.000111457246548731
1.36388205158646e-05
8.14904917773507e-05
3.68746057428035e-05
6.28625026480222e-05
2.36753822503861e-05
4.80958914794577e-05
5.9828820863935e-05
4.47567571428213e-05
5.73205330740295e-05
5.37746858901677e-05
7.16634745816678e-05
7.15565230521617e-05
1.76467767486072e-05
4.36020875110743e-05
7.59470461738561e-05
5.87481771723073e-05
3.06297113207259e-05
6.09099819083805e-05
3.09105555456487e-05
6.46099767857951e-05
5.1910452538208e-05
-1.26495145343297e-05
4.67744660249747e-05
0.000135706703603046
8.64583441433119e-05
0.000147723480056284
4.22894671716931e-05
8.39588308483849e-05
3.65971890929349e-05
4.08607218937223e-05
1.07530602416299e-05
2.46601541180451e-05
3.55090634312358e-05
1.42785018995356e-05
5.90860082616282e-05
6.58030423150844e-05
8.53018735454107e-05
6.42495241571705e-05
7.86184174416864e-05
7.17797726122054e-05
9.21074878004586e-05
8.33409990863567e-05
6.12378746703368e-05
6.87399863842354e-05
3.74647233526253e-05
5.78262656138685e-05
4.16917161652507e-05
7.84255480282199e-05
7.55057070582001e-05
0.00011648365988888
-1.20055126378875e-05
-1.17008348351495e-05
6.03266290941733e-05
8.43253068196466e-05
5.83695707204411e-05
4.6635486876857e-05
7.62760079410201e-05
9.67935562632495e-05
3.88904027327729e-05
1.52167066808543e-05
3.73699795169935e-05
5.72379657269596e-05
7.97403139766081e-05
2.14236042845421e-08
2.3644541149662e-05
0.000140842791171599
7.6960911489426e-05
8.0904907927136e-05
9.48484574227869e-05
7.98186459218725e-05
5.65755694900085e-05
6.27731922449656e-05
7.48161840327477e-06
3.61941114171187e-05
6.85405733481067e-05
9.51607775835895e-05
8.46142862683807e-05
3.64597975266398e-05
1.99935609329102e-06
7.38500412200697e-05
5.94343420900932e-05
6.14820969478802e-05
4.0182733069152e-05
7.00593670625473e-05
0.000123138497176926
6.43400438472621e-05
8.0889390588048e-05
7.13913254855828e-06
7.43628603904757e-05
7.80142008951322e-05
5.68532038085825e-06
6.4898519107902e-05
-3.66528887366866e-06
6.00021487280211e-05
8.63296932245493e-05
7.41554676066875e-05
1.67802348113494e-05
5.14217826138452e-05
9.1120656415541e-05
8.8412793735303e-05
7.29757758431786e-05
-9.6977395861548e-06
2.03169222760669e-05
4.55280932578856e-06
2.80091047396529e-05
1.30671960578292e-05
6.34634263973252e-05
6.52347780126182e-05
9.29266841001971e-05
2.9541259462192e-05
7.38181595280652e-05
8.82593480494655e-05
5.29272304624739e-05
5.74949060170201e-05
4.27570397414013e-05
4.66695350303871e-05
2.68503908531463e-05
3.08280756511756e-05
2.42992634888547e-05
8.98002340721283e-06
7.96333259630537e-05
0.000103904546379139
0.000102947684670053
4.34393384907718e-05
4.84392179137615e-05
4.73019676357261e-05
0.000113986653885402
6.46223094564135e-05
0.00011467614914133
6.20046930296181e-05
4.1588111755877e-05
0.000137551137782565
7.05350649777542e-05
5.06052134028081e-05
7.52308798541697e-05
8.69450754190772e-05
4.60630536043643e-05
5.12232347728382e-05
3.08819541667456e-05
2.57936669090557e-05
4.53240934588903e-06
2.6653440712181e-05
2.09584706097591e-05
3.13725237877382e-05
5.83415225702016e-05
9.09740300988704e-05
5.65162347364255e-05
0.00012683576820708
9.96916285189159e-05
6.77672072459425e-06
7.42254144181702e-05
8.77347944731498e-05
9.43988739531518e-05
2.97589093687002e-05
8.31254942356657e-05
7.64747679389433e-05
4.54775576588176e-05
9.01788111260192e-05
-2.41670599708966e-06
8.98372493700005e-05
6.03594793984434e-05
2.77495598087787e-05
8.91036078741532e-05
-1.89070411830817e-05
7.46438753025299e-05
4.99072792680041e-05
5.72789043444563e-05
5.25063368219639e-05
8.82012028511497e-05
-2.62835892660598e-05
8.21128672713733e-05
3.51993347571599e-05
2.99525375464201e-05
-4.53984010730906e-05
1.07092570583852e-05
6.56913624399247e-05
-9.98754831595611e-06
-2.18544532729789e-06
4.97811846582269e-05
6.72381280440637e-06
5.2651276663172e-05
5.19096339733411e-05
6.61956016914867e-05
6.0313903949356e-05
7.21960400008172e-05
6.94407468421088e-05
4.42083828267799e-05
0.000106706540119251
8.73689770453889e-05
7.92463335578597e-05
8.4156466680136e-05
3.02345694262938e-05
2.69710356474514e-05
9.99722975948854e-05
7.33822313557391e-05
8.36317630482809e-05
0.000104980382828369
2.85710446126383e-05
0.000106109427121875
5.16438479196012e-05
-1.34118251754995e-05
6.94920043629607e-05
2.76487511037801e-05
5.92944646295873e-06
4.17925582955992e-05
6.63804388604671e-05
9.43335052852468e-05
1.68699055074805e-05
3.54248023218333e-05
1.39693015111851e-05
0.000100081153116553
6.06571201800698e-05
3.71010431338111e-05
4.02226753696497e-05
-2.48908900838836e-06
8.70141709233804e-05
3.82145386427158e-05
6.37272496601124e-05
9.88320076227213e-05
8.36629144098615e-05
3.85723330764043e-05
-2.199943714236e-05
1.95696099821228e-05
-1.76015795900557e-05
7.48263929470494e-05
0.000103642725595252
4.15478100356985e-05
5.61734110566142e-05
3.89753356924427e-05
5.7795449399339e-05
1.78157822609468e-05
6.76898516628105e-05
5.84064498010362e-05
1.81626991539887e-05
0.000111072070469687
3.27887134984533e-05
1.89221306658357e-05
-9.01025870767442e-06
3.5098685041436e-05
2.40082011779233e-06
-6.22294735094688e-06
6.9915586713381e-05
8.66790801348538e-05
3.56737711567414e-05
7.89192526227098e-05
9.5686971024172e-05
0.00012127024373678
4.24201356864234e-05
8.17889596685639e-05
0.000113180163170593
5.05666462763603e-05
6.02826229476598e-05
2.62875788822492e-05
-1.50850756868971e-06
7.90407500805829e-05
6.24430646215776e-05
7.47722190605307e-05
2.84043766452615e-05
0.000101975713867558
6.9759910543843e-05
6.53654301713011e-05
9.45887620714114e-05
7.61100907525109e-05
8.00442239704456e-05
6.94570508828378e-05
6.84998333763245e-05
7.50743904135152e-05
2.74652903439283e-05
6.56048056089312e-05
5.51195907419353e-05
2.94693207911551e-05
2.57698226408316e-05
7.18626215162941e-05
5.71969212825306e-05
3.348328906798e-06
6.66038294272181e-05
6.04200648116201e-05
4.31342921580303e-05
4.61736554207683e-05
7.72575866107777e-05
8.06007793652968e-05
8.80346607384005e-05
6.92446497877343e-05
6.20488214794108e-05
1.41126776003835e-05
-8.69441374735977e-06
6.51515841087453e-05
3.13263037751499e-05
6.73844242707632e-05
2.43655650830249e-05
9.42634492414121e-05
4.79478351274514e-05
0.00011014244993473
6.05350601182596e-05
5.46418126646624e-05
6.30258955171128e-05
5.12770421853983e-05
5.52942578192675e-06
3.10340261916749e-05
3.58230797571438e-05
4.40683472876101e-05
7.02981465804588e-05
6.06145291458695e-05
6.39076035410158e-05
7.56561858238136e-05
7.01754878468382e-05
8.65395544276386e-05
4.89266320146737e-05
6.58218260946081e-05
9.86145513932676e-05
2.88284084384171e-05
3.552720647646e-05
8.64873324044248e-05
9.98457916489232e-05
4.47535763012619e-05
0.000101248788782666
4.90338803193904e-05
4.55101412086756e-05
5.84005753189546e-05
1.79072170739361e-05
1.02936503863842e-05
-9.82546423611808e-06
4.77536444264515e-05
-6.25827925530752e-06
6.9320568413988e-05
2.97751489229194e-05
5.11769831131137e-05
5.97705325805001e-05
1.78046355006376e-05
2.90253193190806e-05
1.91202700935985e-05
2.40603005005062e-05
-2.86787811118966e-06
1.45680129008883e-05
5.66748905561537e-05
5.62899717375484e-05
3.8464722194675e-05
6.3471532340143e-05
5.91787485434114e-05
2.02663503320311e-05
2.27283933302637e-05
0.000100494270571247
7.80248921401783e-05
4.22833690878093e-05
3.50706144694064e-05
4.8839202300657e-06
7.64051520882571e-05
2.53380509709195e-05
0.000117962970511278
5.01768522699205e-05
2.86169236227867e-05
6.09391848313018e-05
4.60560104254162e-05
3.84753803206423e-05
6.51188224051418e-05
8.75017324386935e-05
-4.24879732246408e-05
-2.10716484723861e-05
0.000130930394300943
9.23476776240649e-05
9.78609511649581e-05
7.18863535112897e-05
7.0260421974575e-05
0.000100769494616038
6.11060986397191e-05
1.14415225917271e-05
3.98358140663554e-05
5.49153839676147e-05
5.57650099006309e-05
4.38043659139194e-05
9.08735537512094e-05
8.26920315049016e-05
7.36701608967882e-05
6.84125393396941e-05
0.000101905353604026
8.86383879094042e-05
4.97264850966743e-05
8.99804590550981e-06
3.52272947782581e-05
6.3976999626417e-05
3.81667549907977e-05
1.75251176451425e-05
4.49247248052451e-05
4.13178865682229e-05
4.56376267224975e-05
8.30345737338018e-05
0.000105742952404544
0.000110873798542516
-4.60657009714e-06
6.34398977034185e-05
2.31197631696221e-05
9.77628271859573e-05
6.21623053859068e-05
6.44538471063997e-05
3.22982585136201e-05
3.86296574997013e-05
1.64643855057786e-05
7.05777938144045e-05
4.61282981391247e-05
9.77823851107352e-05
0.000114283564665644
9.45883624241242e-05
1.24790684924633e-05
4.95381473414144e-05
4.83894880320472e-05
6.65132383777213e-05
0.000134749960147175
4.27784084292596e-05
5.21892622522688e-05
5.00156282504824e-05
9.09602125660373e-05
3.567131063968e-05
4.15678316894582e-05
8.40756029305098e-05
6.11825839839949e-05
2.46400433234545e-05
7.77896546656144e-05
3.82808993245869e-05
3.83889707796232e-06
4.26343197044328e-05
0.000100677494074138
5.66012173356364e-05
9.39696041744625e-05
6.01899145428073e-05
1.22329120765223e-05
4.25628452522087e-05
4.78058484494949e-05
4.59101853204282e-05
4.05067617763826e-05
6.99240381109868e-05
7.35581436479759e-05
3.36211797979283e-05
5.89662440686189e-05
3.83879513911761e-05
8.3957335340034e-05
9.80518057457797e-06
6.23967363638023e-05
7.34670354557355e-05
3.10462988836853e-05
8.79549141819853e-05
7.71900571019598e-05
6.2225047788473e-05
6.7092111520855e-05
6.92721202331215e-05
0.000103420031383472
9.31250173950723e-05
6.32862904095347e-05
7.41758757662135e-05
5.0622446455917e-05
0.000131168574312501
-3.29454716919331e-06
4.51703726421818e-05
5.11467273083684e-05
5.61853983348386e-05
5.03586364305713e-05
5.07565189940232e-05
1.36737508574604e-05
5.76803945549626e-05
5.16000724863453e-05
6.15421016835633e-05
8.04421783503422e-05
5.94476774954824e-05
5.12206050115089e-05
2.09363652295316e-05
6.86594507595327e-05
0.000100002046233408
2.80665450499299e-05
7.18590239181315e-05
5.30540415744884e-05
3.10366232002497e-05
1.61301436610748e-05
6.49717409029184e-05
5.79169970415806e-05
7.07620647938862e-05
7.77296139709716e-05
3.71070326836636e-05
0.000115451394048577
0.000131754405181521
9.14279771229709e-05
7.36083298582482e-05
5.38839884012366e-05
3.42082662056028e-05
0.000104851196948841
6.30017506220499e-05
5.22839588908652e-05
5.59372502116509e-05
5.45267859134167e-05
4.22155511899866e-05
4.72189882211681e-05
6.01122608844644e-05
6.5316852468779e-05
0.000118425080009331
4.75505643023995e-05
4.95299888015844e-05
5.28665703994807e-05
6.93057385923835e-05
4.61956448126263e-05
9.28168636481764e-06
6.96734919976322e-05
1.55751574368195e-05
9.03803007852171e-05
5.27995388467646e-05
4.11783740158221e-05
5.28527723603244e-05
2.63430479064767e-05
0.000120583373172208
-3.98242436721823e-05
8.52669002874061e-06
9.23850437904514e-05
4.7300064271891e-05
3.8362030750655e-05
4.18627466942343e-05
6.05953714568506e-05
4.7893114532656e-05
2.54073984871525e-05
6.55615503431034e-05
8.45446633001581e-05
1.38764233604511e-05
4.88478108683095e-05
0.000102496683238569
3.73454315633045e-05
5.93794611314736e-05
3.53014168606156e-05
7.64358960742598e-05
0.000113414886358681
5.86719818086041e-05
5.33532369600556e-05
0.000128062616185145
6.30483959560175e-05
8.71847788136144e-05
5.37338873354345e-05
5.07296172273659e-05
3.91744971563722e-05
0.000101805211574184
5.43542585798878e-05
5.13451472841547e-05
0.000111222890108573
2.521035853886e-05
4.66125365116123e-05
-1.9184353822282e-06
6.32617855432379e-05
5.84076706441844e-06
7.58785568281093e-05
4.03500303125361e-05
5.51864590163894e-05
0.000126874572062751
2.16497431453614e-05
3.33006921293361e-05
0.000108640362687261
8.07514395366099e-05
0.000129040009593452
5.6790715026658e-05
7.06709073548989e-06
3.96624591829693e-05
-7.88752562690379e-06
7.11738961560017e-05
5.27232695541948e-05
5.63656126649624e-05
4.37405564954013e-05
6.51555971855199e-05
5.27503634611354e-05
1.66914319658738e-05
7.5032022774114e-05
2.6641327652984e-06
6.01859065030968e-05
2.61604912422868e-06
8.33731947941703e-06
8.24570214499752e-05
4.1486919855738e-05
1.59926860707554e-05
-5.25829539134761e-06
7.64284522091171e-05
0.000117694709188257
8.00368405375607e-05
6.59647919560936e-05
3.34462419708001e-05
9.22546969466275e-05
9.71278539521573e-05
2.16406743874599e-05
4.27269666370764e-05
7.13685811691835e-05
-2.96316460836694e-05
0.000105446396484547
1.29300138261841e-05
4.04418908361883e-05
-2.54139891193148e-05
5.32691473211611e-05
5.10099067423153e-05
5.53648365880157e-05
4.61254040652021e-05
8.28392148587951e-05
5.02429258605745e-05
8.36059433044968e-05
6.48645538310871e-05
8.38746918819028e-05
5.97539863005783e-05
6.44518987625249e-05
0.000113079480433459
5.8417180289543e-05
7.45238770516213e-05
2.95747061364301e-05
-2.74558192664359e-05
4.34787815385109e-05
6.02133596197864e-05
0.000103416936665955
4.56324327645088e-05
5.28990229271483e-05
7.35352164541665e-05
8.83599985426569e-05
7.56085548751786e-05
-7.06851999217987e-06
9.05353618024153e-05
5.84979919771423e-05
8.78749372810332e-05
4.57517155203364e-05
0.000103543946786297
7.9107088336636e-05
4.33426732832529e-05
4.94750218359964e-05
4.19586843522554e-05
5.18314988935355e-05
8.28152560879104e-05
6.54120325689369e-05
5.93367842923674e-05
0.000107350539793354
1.51753754832488e-05
5.68340491004846e-05
5.04160727740007e-05
3.01531759741715e-05
2.97504293291041e-05
7.58019149536299e-05
1.54825872505628e-06
8.93507826193126e-05
5.34952054656579e-08
6.00781128897536e-05
7.99731370246433e-05
5.81783160584601e-05
2.31224264759437e-05
3.85424387274228e-05
5.75586250573197e-05
0.000107894968304302
0.000119028530732396
1.18695895333158e-05
5.2664044376941e-05
6.63800985467029e-05
-1.51093216601017e-05
2.72744419808896e-05
6.46899515487598e-05
5.7369737732675e-05
7.73178094690635e-05
6.79591743658804e-05
3.80207692697913e-05
5.40909053742774e-05
9.79031620944307e-05
7.94856378447691e-05
7.19053984293368e-05
4.11435856755725e-05
3.94497361670164e-05
0.000107081310925657
6.65432435344444e-05
9.8363795386223e-05
6.35512082021409e-05
0.000113202170477023
6.8479837127114e-05
-2.15079659530401e-06
-3.50021938259402e-06
5.28872275133855e-05
4.50395362865944e-05
0.000104612994234321
9.22977611427115e-06
0.000103950637527728
6.00023406990789e-05
7.41378138184625e-05
0.000150176735456742
4.58573099720971e-05
3.21186041478436e-05
3.07958077031278e-05
0.000125425258479282
3.34028693890842e-05
4.63487257719333e-05
1.60909215193071e-05
5.14054090553733e-05
6.5998935714112e-05
4.210426624858e-05
6.61485763049806e-05
5.02162003230757e-05
4.90131227809582e-05
5.75389089775567e-05
3.85608887448716e-05
6.28963421900093e-05
4.69571261883349e-05
4.14008306907862e-05
3.22162549363826e-05
9.78143036417584e-05
5.05530084992726e-05
9.82540741635072e-05
5.11775884110002e-05
8.01250705498243e-05
5.80438405820722e-05
3.53928218301026e-05
4.66389520756695e-05
0.000116341699503374
9.5769656174083e-05
6.54204163097434e-05
3.48149926522398e-05
3.79163073275052e-05
3.95783711308099e-05
0.000108540647697903
7.84702204416355e-05
6.40648244505439e-05
6.81477411773007e-05
0.000101236631274787
9.76120730754102e-05
9.86447097382935e-05
-8.35198599037735e-06
8.60491406665137e-05
5.54467106118599e-05
4.59620552426666e-05
3.4922124635089e-05
4.34502186364966e-05
0.000102580272442373
8.64969230881344e-05
3.20321769705279e-05
7.34503079197608e-06
6.42511837535111e-05
9.81374052033127e-05
7.30060492032859e-05
6.98761246657621e-05
4.2205863273436e-05
5.03161907347399e-05
9.21868073171086e-05
6.50461689213742e-05
5.44802865130676e-05
7.39506646668766e-05
5.70759893547549e-05
3.90300677220146e-05
5.30640703125864e-05
3.69333051141543e-05
1.26712942268162e-05
6.09963617685419e-05
7.07174329541734e-05
9.23754807839852e-05
0.000108652107375122
4.37590594517302e-05
5.01817285721136e-05
8.3089397294798e-05
-3.50957058374627e-06
3.17705059597867e-05
0.000103334246106301
6.4368190871784e-05
3.46134343782211e-05
7.4939747459238e-05
7.3750835557561e-05
6.09090940094214e-05
4.78752268021136e-05
6.71011268436107e-05
3.80983578757843e-05
7.50828255711069e-05
3.74997756248527e-05
6.99878055343169e-05
3.91655969524663e-05
9.20615086569427e-05
4.96318652025159e-05
0.000113825705413752
2.24667702170046e-05
6.6549032441949e-05
2.63671553051442e-05
6.57936034117077e-05
3.00897086112483e-05
6.55286200107839e-06
5.1132490304284e-05
5.70494700618332e-05
5.7591327838512e-05
0.000117708376628532
9.90937990966809e-06
1.07451723730402e-05
3.41154161308359e-05
1.48742677485603e-05
8.04436790220851e-05
1.47631446731874e-05
5.81266535573508e-05
5.2762164800729e-05
0.000112094756891642
6.12267621760679e-05
2.11833258304046e-05
3.02350831959372e-05
9.07036314973121e-05
3.54791783908913e-05
5.64984975456627e-05
7.57896106753589e-05
7.52090614187002e-05
0.000129065898090466
4.72038024562194e-05
7.31234036343571e-05
3.26649602219664e-05
5.83227462317111e-05
-2.62819253456946e-05
0.000117004340403036
6.74570646487652e-05
6.04122868804992e-05
1.99594561215679e-05
7.37071533592185e-05
6.57289530600661e-05
4.28325020761264e-05
3.87110326430506e-05
8.95352391110767e-05
0.000112208910314947
0.000106800064241761
9.89500889880252e-07
4.03796294419394e-05
7.55470323639338e-05
4.46267804763387e-05
6.48162999359809e-05
8.15500707911184e-05
-6.00685090080259e-05
9.9026258753426e-05
0.000105343422892676
6.93335712626726e-05
0.000107252867022191
5.91802315257446e-05
6.03739856735751e-05
7.50931715453471e-05
8.55573183919524e-05
4.24743161099189e-05
5.01137139390758e-05
0.000138678526188652
7.06553940895086e-05
-1.03538233435836e-05
0.000131143934099714
7.48263563872448e-05
4.10791024538944e-05
-9.06824665724734e-06
7.06410051546836e-05
5.18888313547985e-05
-1.77815226955116e-06
6.07082854850263e-05
7.2208175136749e-05
8.70856552914463e-05
4.07659604336633e-05
3.06443454259644e-05
9.00405343749053e-05
0.000149590514875172
2.07320737932932e-05
-3.34818668798582e-05
7.51027205810446e-05
8.8766881959841e-05
2.44555211529645e-05
0.000101921493248549
7.21816632941667e-05
6.5872812382923e-05
0.000111436404283025
8.05601444542281e-05
7.93057819504369e-05
7.42986776274567e-05
8.61515147787919e-06
0.000113389316432983
7.36638409626715e-05
7.66820999387515e-05
6.38824782284979e-05
6.0649101440327e-05
-4.54437787539152e-05
4.69010810144367e-05
7.03597020263724e-05
4.10744518096969e-05
0.000116075253939729
9.59822039733858e-05
6.8417477823522e-05
0.000107066084675258
5.11629042866852e-05
4.35465717495848e-05
7.37948642859199e-05
8.08826234214932e-05
2.75566552153056e-05
5.50471408743486e-05
3.34239600945363e-05
5.4764689133554e-05
7.1299762450494e-05
6.28752136576527e-05
3.42759661646778e-05
2.34302383427455e-05
8.26769825707911e-05
8.63023326379991e-05
8.68540892663397e-05
4.00512143287511e-05
0.00010225551009394
5.95185930395687e-05
5.82611175432181e-05
6.38016739582089e-05
5.10394525161718e-05
6.42803862445256e-05
5.00937520842993e-05
0.000108004968537137
2.4624739757027e-05
3.16167851425509e-05
6.95414995121413e-05
5.01148827204856e-06
0.000101174433863653
8.45030502095643e-05
5.55365592555099e-05
8.53060929700695e-05
0.000106141197043004
8.71172971103583e-05
9.79696838251138e-05
2.75715012670507e-05
9.30900660198707e-05
9.15086543230913e-06
3.91248790160027e-05
4.78864079197666e-05
2.27908009284053e-05
5.53649375778211e-05
0.000102039158017261
4.64712548277231e-05
9.66482864500855e-05
4.20264273556849e-05
-1.9386319835993e-06
1.01501764104594e-05
6.8851081963032e-05
2.14510911241028e-05
5.46072020069447e-05
3.67345131901181e-05
8.75812646187255e-05
6.0645671419789e-05
3.30708236790014e-05
3.07670759243432e-05
4.73533342030505e-05
0.000112698651765086
1.26535826170735e-05
9.35498590618801e-05
3.57973420020979e-05
5.99500628586317e-05
6.75137443097823e-06
8.43571379537186e-05
7.03175457591793e-05
6.10917321089306e-05
0.000103288809085968
0.000115968155660299
6.20072813837922e-05
5.26389123516373e-05
6.62702837168541e-05
8.08232733043506e-05
4.19857479743402e-05
9.47436132067685e-05
4.07314609821817e-05
8.66203496376412e-05
3.63032296205325e-05
5.41020525678767e-05
2.92501354177144e-05
2.10043439149836e-05
5.07819758770198e-05
8.4889792247811e-05
5.56858439201077e-05
9.97718281524344e-05
7.68220120017541e-05
9.16836632931883e-05
5.40091526453184e-05
1.18480971369752e-05
6.7916354878125e-05
3.92244421354804e-05
6.57478912390047e-05
2.5728351337229e-05
-6.60107516765174e-06
3.42273972334145e-05
7.79051079030347e-05
4.50400688658239e-05
3.03965516118693e-05
5.08898370779624e-05
3.36935755239322e-05
-1.190948020199e-05
-1.05200322497258e-07
3.80931036329503e-05
9.38757025125567e-05
-4.14741883894052e-05
7.98879427613582e-05
0.000105334804630422
0.000118398918601548
6.17173512145164e-05
7.1879491650299e-05
3.11028323719973e-05
1.21763868693299e-05
3.56612450427655e-05
0.000132389148687737
5.899029804087e-05
3.8156727274071e-06
5.02443145584918e-05
4.91273455307161e-05
9.42619162138201e-05
8.01137079840707e-05
7.16552618528926e-05
7.13210885350628e-05
9.78238156013408e-05
1.79130411091749e-05
8.11066522589187e-05
5.84139437213094e-05
8.320045955435e-05
3.49139895848699e-05
8.72963478215506e-05
9.59843874857863e-05
7.65218410874581e-05
5.91501627882581e-05
3.57519508388305e-06
4.40940069012226e-05
3.72959772441136e-05
3.32934399682011e-05
2.99106045145296e-05
6.06942005387023e-05
4.57370157712057e-05
9.59936295675884e-05
7.48999519314281e-05
6.24362352356879e-05
2.52755713331038e-05
4.83448493912646e-05
9.12367203982654e-05
2.23061941644302e-06
7.76863893426354e-05
6.57808542231815e-05
6.97671091008241e-05
7.58141766708544e-05
7.4841286222318e-05
7.4853188570572e-05
3.04852497871599e-05
5.00640881900058e-05
5.19367544877514e-05
5.96186020124704e-05
-3.70865450807096e-06
4.73683082403832e-05
5.4564231013802e-05
1.57160171279033e-05
4.37366277624006e-05
1.5881227450275e-05
7.02227186575233e-05
7.58695250431788e-05
5.90845201095757e-05
3.00387953859354e-06
0.000114023669194912
7.98474482505566e-05
6.7138055655247e-05
6.09167688753563e-05
3.91055593361386e-05
7.95964920332051e-06
3.05416805768497e-05
2.6613743086176e-05
1.78032654048442e-05
7.95436082562419e-05
6.00442987948739e-05
9.45011691154479e-05
3.37474954072161e-05
8.28913959243659e-05
3.84969328695351e-05
0.000161497767229064
5.31620978842436e-05
5.32294145581805e-05
6.05085993145271e-05
6.49118196070602e-05
1.55467627754869e-05
5.51831608790412e-05
3.71164960343471e-05
4.84100345680216e-05
0.00010294803305957
0.000135177617499327
6.57814952474931e-05
5.42591963857177e-05
5.42965517009717e-05
0.000102246575673513
4.55640529006558e-05
7.83105433331194e-05
-2.20599591432113e-05
0.00013855938155203
1.23572680924794e-06
2.17282692233657e-05
0.0001030155930447
2.55376038089812e-05
3.34681382933442e-05
2.1956017814133e-05
7.81554721853666e-05
8.8742133393973e-05
6.98014267459667e-05
1.91818531042256e-06
7.39857117656403e-05
2.3633611864861e-05
3.65589149328856e-05
6.5414703397563e-05
3.82335657249657e-05
3.2448018317411e-05
5.9679112869784e-05
6.17193938964533e-05
7.66922250924964e-05
4.45994295882943e-05
6.92857145700175e-05
8.72030487330153e-05
1.67728831341825e-05
1.70090658925262e-05
2.9204810224677e-05
9.06661203982138e-05
5.78119615870677e-05
8.11985805123276e-05
8.40521621792572e-05
4.47151513638795e-05
1.14054806659832e-05
7.32946068911212e-05
4.49082016498743e-05
0.000111992378459223
3.21092724368903e-05
0.000125654544358013
2.20551919750091e-05
8.89066311668048e-05
4.28077453511192e-05
7.57326778797517e-05
5.0041892848519e-05
6.10369919195177e-05
2.46869981154378e-05
9.00433080445921e-05
3.69954151539593e-05
7.0253809964849e-05
5.32599271625336e-05
6.85573012942297e-05
5.72540418423835e-05
1.02443450498388e-05
6.16932755769484e-05
4.63442691720425e-05
-2.09291549876447e-05
5.082617057405e-05
7.34359971123743e-05
3.76480182138186e-05
8.5143801060579e-06
4.62383871745037e-05
3.68686623288038e-05
0.000139224184846486
4.83533110658254e-05
5.08535481524503e-05
8.06781524926678e-05
5.37768399370188e-05
9.50724942904384e-05
9.60430755965435e-05
6.06832265205035e-05
7.79802969045548e-05
8.68123123550742e-05
3.72494946251069e-05
5.25782093916224e-05
0.000113900365017636
2.66720772841579e-05
7.91943037438951e-05
9.47844025179777e-05
5.80154866029386e-05
9.63785694069816e-05
9.17060628693048e-05
3.12347274017949e-05
6.49846728968681e-05
5.08696952544134e-05
5.20408725892942e-07
3.71691862604266e-05
3.18218345704764e-05
4.01155822854594e-05
8.90246710185213e-05
5.9229263680492e-05
-5.68493933776662e-06
2.58898186086427e-05
9.84848613012352e-05
5.30733159008764e-05
6.73308996935519e-05
8.31081762077919e-05
8.18370890552426e-05
5.26297438943128e-05
5.70192676181172e-05
0.000114026638073967
6.70811203961111e-05
-6.01566359953844e-06
8.04091107125618e-05
3.35576106004023e-05
6.77240674496176e-05
5.31739608217483e-05
1.48372976069088e-05
6.50215085417684e-05
9.30873503015649e-05
7.22748179775352e-05
7.75187611704613e-05
5.86192668108238e-05
2.86677725429899e-05
2.12572431097303e-05
5.92673736175935e-05
4.54743631560037e-05
4.88288510209577e-05
4.70837916917524e-05
0.000104219766821542
8.50243205421188e-05
5.22364952507934e-05
4.89498255532758e-05
3.04704707804074e-05
0.00010672638205159
0.000116161146828496
9.33746582523997e-05
4.24492315685539e-05
3.42552576324107e-05
8.78845124933696e-05
5.8927399570767e-05
4.6539942676693e-05
6.31170404072742e-05
9.68178925951256e-05
0.000118407687109693
0.000118861660732118
4.45884589900899e-05
6.96500710828234e-05
5.81132757596313e-05
4.89925502590323e-05
8.40399345105896e-05
4.31348044303585e-05
5.04504405840608e-05
5.33568784548245e-05
3.24820728433064e-05
0.000104767624334293
6.63565745163764e-05
7.55839722491359e-05
5.83434652108015e-05
-2.30488170930621e-05
2.18398918836145e-05
0.000116492668211633
7.79241864571476e-05
0.00011466768847331
7.53669531206526e-05
6.58894584174782e-05
2.75653962727019e-06
6.13896742308389e-05
9.85068479975023e-05
9.22485505847688e-05
7.99894113009338e-05
3.76311082450961e-05
5.74701076388656e-06
0.000112995926204281
1.19934354171998e-05
9.81990939350614e-05
4.6629732215801e-05
6.43459869683594e-05
6.55945233375798e-05
3.48228065801946e-05
6.82861476654688e-06
0.000125410127168076
3.50711002278179e-05
0.000146964920399637
0.000104812538573342
0.000105410833320345
6.14040117055127e-05
6.03014647417288e-05
8.40021055459016e-06
4.05505292692752e-05
9.53638586456118e-05
2.51077431392975e-05
1.8938623295043e-05
6.36758824007189e-05
0.000104069635871773
8.30384394733796e-05
6.12166857124087e-05
8.65566913624665e-05
8.31621385858086e-05
6.46540098918806e-05
9.24038630595519e-05
0.000116510841170912
5.93979781718267e-05
-1.95009149533284e-06
9.23074889243436e-05
4.23888599141608e-05
8.49006934202193e-05
0.000106149358501672
2.24344122238636e-05
6.35670623027525e-05
4.78420623815154e-05
5.43378520980953e-05
5.22588606639478e-05
5.74917553636766e-05
6.10983376835326e-05
0.000102230598089057
5.56906354036184e-05
9.00852370290847e-05
7.46862221871461e-05
0.000139525270292654
8.11421331327492e-05
4.64317809807522e-05
8.49337847643665e-05
7.40655427646605e-05
0.000101090153404826
7.14271651621816e-05
1.82982464442013e-05
9.68740623531892e-05
5.12656569734107e-05
2.52548786081607e-05
6.67986294980311e-06
-4.44573307507412e-06
9.44541442960262e-06
7.15129494423571e-05
0.000139901965659766
8.40988727039265e-06
1.52936198332861e-05
8.56657956606959e-05
6.62992309002592e-05
9.59472825553904e-05
2.78259801381442e-05
3.30169961072162e-05
6.01101666546685e-05
1.51629165351666e-05
3.06934120919401e-05
4.92331672494094e-05
5.23467256717165e-05
4.35502504436111e-05
7.21069457604047e-05
5.63758742517465e-05
-2.96199073316994e-06
8.89640276654327e-06
4.33387162731124e-05
7.4423239729051e-05
4.02438938276355e-05
7.21627153009315e-05
3.90074552300688e-05
6.37665400639427e-05
0.000110430010853513
5.0842978688888e-05
5.39163879680052e-05
9.98776945221946e-05
9.22015313932152e-05
5.06344412134351e-05
4.01596794908141e-05
1.10029720804517e-05
2.0533245450244e-05
6.39982260001117e-05
2.13091691562097e-05
6.51283628152467e-05
9.48350697352026e-05
4.96574986270353e-05
3.81736409905648e-05
5.72688975201241e-05
5.85772785048299e-05
8.66845645397654e-05
9.4298195728604e-05
1.6508874367124e-05
0.000136481470369307
-2.68558020161016e-06
5.76238251932036e-05
5.88117819218239e-05
1.45828364670921e-06
3.76900485964328e-05
4.7055181433351e-05
6.47001028124958e-05
5.67598405313051e-05
0.000113886376913512
6.99666105666087e-05
7.22652480872006e-05
1.68723127454775e-05
0.000129418855158504
4.39519988163584e-05
5.56622337128083e-05
5.44502478229605e-05
5.90089708217289e-05
7.14307816761551e-05
0.000105036475871485
-2.59858975227182e-07
7.92173101690997e-05
1.53672418941997e-05
4.59912578294858e-05
7.79995202563596e-05
2.75895159736261e-05
9.97092502170649e-05
4.57511336518044e-05
5.31786571831697e-05
1.07817728364469e-05
9.88017242974407e-05
9.19951732580567e-05
5.67092828907429e-05
3.07413599820307e-05
6.16593579309871e-05
9.51621171105275e-05
7.15316165245892e-05
7.94287368826903e-05
3.57788653915471e-05
4.10318563069048e-05
8.73083121231618e-05
1.92730593073879e-05
3.71600951292498e-05
0.000152189643695525
5.72808639978487e-05
0.000104693607166115
4.89541332317014e-05
5.21684174411769e-05
6.63294774549862e-05
-6.1033137925428e-06
1.7980863571395e-05
4.15143206329564e-05
1.53422201084235e-05
2.35725055485753e-05
4.50365053847338e-05
1.97090116046789e-05
3.2143747680508e-05
7.57453963863257e-05
8.70439319145291e-05
1.9759959917003e-05
3.27875835022117e-05
8.71450223448871e-05
6.11896631412425e-05
-3.80278665261324e-06
7.69642120569097e-05
2.57036161750818e-05
6.99393176623867e-05
6.96554060594953e-05
9.20287623599914e-05
8.75789106111689e-05
8.34931787554265e-05
0.00010009344607178
0.000111252736853491
4.36083126591268e-05
2.77239118415028e-05
4.25100436143239e-05
-1.02286208330561e-05
8.5130616632437e-05
1.15352932688609e-05
-2.0013517662869e-05
5.57170713125078e-05
5.40542639407622e-05
0.000114941458085395
7.88134281881352e-05
7.40714393766912e-05
0.000117890590347024
2.08507257003667e-05
3.67560010980249e-05
-1.94984558761894e-05
2.28378058508512e-05
0.000100127531362809
5.64904789668824e-05
3.54564809135518e-05
5.24484578352225e-05
9.021497793861e-05
7.38108062054697e-05
8.17381354145048e-05
0.000115328465128459
7.95005977654985e-05
8.05394452586124e-05
2.89762755356414e-05
0.00012741009426279
4.6649365183655e-05
4.02806456758941e-05
5.53622748020316e-05
6.77098951049193e-05
6.13620787328318e-05
2.18986393821289e-05
4.13640564532957e-05
4.30224502767365e-05
2.76436780063808e-06
6.90374293327375e-05
1.78634555252614e-05
1.1878074933157e-05
5.31476764118417e-05
2.71362983921469e-05
7.50924854218018e-05
6.75815687303122e-05
6.69252453394096e-05
5.28229796667599e-05
2.52771488378949e-05
0.000103330888786227
1.34260459851765e-05
8.28155462120983e-05
1.33977402798056e-05
6.02837672926893e-05
6.3986574528602e-05
5.94976570197021e-05
5.98959579450799e-05
3.98234051369289e-05
5.04136062714563e-05
9.15354950725383e-05
4.77018872410387e-05
5.93075721464991e-05
0.000120304614005644
6.49574282629615e-05
6.31157948427236e-05
3.8856184702513e-05
5.47233274936299e-06
1.88193189607486e-05
6.67909814233619e-05
5.96238425962612e-05
8.76651762904769e-05
4.72335874295792e-05
8.39823476640113e-05
5.6093958050831e-05
2.18741948083902e-05
6.01838175834299e-05
0.000109406110154366
9.20662403480226e-05
6.38244493198818e-05
6.02246622388778e-05
-1.2861382704783e-05
6.38039260353743e-05
4.72263742677881e-05
9.09308725946944e-05
7.9090121200522e-05
7.45452017847302e-05
2.796781840894e-05
7.6687340550503e-05
8.54615660953512e-05
5.73732993350054e-05
1.7098440781943e-05
1.70094226497911e-05
6.64941225581495e-05
6.30134178655746e-05
5.31685685412657e-05
1.07816959749341e-05
7.08284753909983e-05
4.65843573423572e-05
6.25909421894555e-05
5.53869721532349e-05
8.92172226008581e-05
5.61626795493296e-05
2.56454024337903e-05
2.18933173922042e-05
7.28901750164119e-05
6.65904608931252e-05
2.13904382354454e-05
0.000122438714715133
6.48571715863047e-05
4.5506385709848e-05
3.31141519085045e-05
4.23019177180746e-05
7.09167223821284e-05
3.87240350009398e-05
4.73804803162585e-05
0.000116552671981081
0.000105125756058955
9.00819529453097e-05
-2.01170089511477e-06
-1.3374735338137e-05
7.45297312557073e-05
5.83697065628099e-05
0.000126241953410118
-6.36660150036603e-06
0.000112425201864103
8.17699103574591e-05
-3.3776187967596e-05
4.03669579385165e-05
6.21368400460223e-05
9.95925437301421e-05
9.1339669319766e-05
8.18698455533009e-05
3.80407431944487e-05
8.27491127085609e-05
4.24134520809304e-05
2.95150311426274e-05
7.08892902502687e-05
2.17718917350656e-05
3.73404342164612e-06
8.24600542916319e-05
6.96905483882647e-05
6.96358643328347e-05
5.05114543589522e-05
-1.64795797346328e-05
9.27366809111165e-05
9.0215798861996e-05
2.27328717813517e-05
5.1121071940513e-05
4.16186316188102e-05
5.68274625216981e-05
5.0232182272116e-05
3.88644778727667e-05
8.06432821757807e-05
8.38456179430473e-05
9.95680369760503e-05
0.00012269710489124
8.74907966454674e-06
6.47077650584165e-05
1.99251307128301e-05
8.22518028291751e-05
5.12021428528975e-05
5.45532638417822e-05
0.000119049380974687
7.11524721622752e-05
7.50556146917895e-05
5.73828303877588e-05
-1.87503749442411e-05
4.70795004282702e-05
8.79130338653272e-05
1.23851827778457e-05
6.93743983068424e-05
2.75064078573832e-05
6.42120192656444e-05
8.92923899653558e-05
9.15019918526026e-05
5.15048802355669e-05
2.90582828137463e-05
8.58512606980201e-05
0.000116429499141025
3.19174673266676e-05
1.45452724328782e-05
5.33953174220601e-05
3.55939834463092e-05
1.2491776346656e-05
4.77905562813632e-05
-1.37201676389946e-05
5.73209132744826e-05
3.24783558588724e-05
4.59728082404796e-05
0.00011077682106613
7.43970109303707e-05
5.05069385833928e-05
9.57899127287413e-05
7.33120862908489e-05
1.27041470075446e-05
7.38069555789965e-05
6.13076023453908e-05
5.54512152086165e-05
5.71403986506393e-05
4.51642491181707e-05
4.06712255422368e-05
4.37082844548361e-05
9.01753964600775e-05
9.81723180496476e-05
5.49235272840211e-05
5.28896461222542e-05
5.99759394198225e-05
1.84675706619148e-05
5.13660194658954e-06
0.000107957983614756
5.49438710345767e-05
4.73492875756847e-05
8.75485295902742e-06
1.26362001850394e-05
1.03829430021879e-05
4.06885442269462e-05
5.25567443138012e-05
3.76552702063105e-05
6.43431597791397e-05
4.77350487582267e-05
2.80769286374262e-05
4.07649883606244e-05
3.40298751745278e-05
9.44749745437996e-05
8.57616354704081e-05
2.433322797822e-05
4.79185061769338e-05
6.45305650488909e-05
5.01816457493648e-05
9.49875932454323e-05
7.25566900273273e-05
0.000106184427485701
0.000108596074516761
4.90286412310333e-06
6.15020814408759e-05
7.39458037320207e-05
7.96390189023649e-05
0.000101786219897669
4.56309355460084e-05
3.95161890598151e-05
4.74974228915988e-05
8.64908428257639e-05
6.93746979545344e-06
5.09278522477248e-05
2.47354443837318e-05
1.43067564341596e-05
2.92607038199901e-05
6.00673674181115e-05
4.43551799841505e-05
1.45901971095855e-06
2.39583194496252e-05
6.11076819649546e-06
2.0196643740116e-05
4.72095946071988e-05
5.1586022820019e-05
4.47409114054492e-05
6.10777548411951e-05
0.000106510913471265
5.00397130579826e-05
7.73034621275261e-05
9.7261140455567e-05
3.91919430601504e-05
5.3086986355292e-05
8.22818576813664e-05
3.00115540418489e-05
0.000147047238597371
-5.26561867362752e-06
0.000104482716488946
4.57352835890538e-05
4.58129752500493e-05
6.38270138254204e-05
2.98829827572856e-05
1.63894413824219e-05
2.08013383109243e-05
3.47056323204823e-05
5.60986729848686e-05
6.73952016596047e-05
6.44404361562023e-05
7.72450817359754e-05
0.000114090939355664
1.96926744401183e-05
3.98820636265478e-05
-6.33906640037823e-06
4.50087087895051e-05
7.25214230839586e-05
7.1127210566931e-05
4.00652889212373e-05
5.20103599803147e-05
1.75738242750785e-05
6.02774178460067e-05
5.11056514594295e-05
4.27200229516379e-05
2.74914981049299e-05
3.68572227545795e-05
3.6626908887927e-05
2.08800402041231e-05
6.73788507473568e-05
2.90986360604633e-05
5.48782101374192e-05
5.17256635574217e-05
9.04068248978221e-05
5.19563366067662e-05
1.68654092997318e-05
6.30947931003494e-05
9.26823335275453e-05
8.78678062517713e-05
9.33241556616137e-05
5.81046418594818e-06
4.32168380009659e-05
4.62043090134977e-05
7.19324303641922e-05
4.19517427016572e-05
7.2909661771153e-05
4.25025594037534e-05
9.03665015776613e-05
-3.17685882728653e-06
5.10990379838903e-05
0.000139777790802823
4.35584664691326e-05
2.79730594284238e-05
4.42667364456033e-05
0.00015347163660213
7.17154389879744e-05
9.59589184008271e-05
6.57780452825249e-05
2.91611079428169e-05
9.22254275375948e-05
3.9793398298908e-05
2.11431432717417e-05
7.15720784372252e-05
8.25777757035028e-05
6.13274523161492e-05
8.61672446264168e-05
2.46656177960015e-05
7.73697380037072e-05
5.26513099837363e-05
5.40841395433494e-05
2.62910579783403e-05
4.32498388890979e-06
7.88694576012387e-05
2.94520784896856e-05
5.45339455047772e-05
9.28087649037676e-05
8.04357132957861e-05
5.18727487774091e-05
9.85829960110816e-06
9.35368027457957e-05
5.7741299272643e-05
6.71029960671909e-05
3.75974827127033e-05
0.000129049665536528
6.68095212983469e-05
7.89889205328403e-05
5.27401173323632e-05
-1.0668726399079e-05
5.40292295473671e-05
2.14287540061172e-05
-1.09045633169328e-05
4.99263144785272e-05
6.00160033739012e-05
2.82399922997952e-05
8.58892370747757e-05
8.80371466173032e-06
4.76900527923341e-05
6.61335746994423e-05
8.73345595091162e-05
8.64403745933153e-05
4.37992854556159e-05
9.72052993581898e-05
0.000100972984850548
3.82459660985842e-05
6.14471085080379e-05
7.55810976069279e-05
3.41074066198164e-05
9.86243250517725e-05
9.77584122597304e-05
9.13548453786568e-05
7.13686982018251e-05
4.95930005689337e-05
7.33753586158387e-05
3.10413308834904e-05
8.61239592796585e-05
7.31327066592353e-05
8.55444313428308e-05
9.30103810350009e-05
2.40727467511087e-05
3.70538586117129e-05
5.54541544868963e-06
-8.4964823071318e-06
2.75577601762821e-06
1.84485587816555e-05
7.62556698346838e-05
6.88077399668228e-05
6.11175315046768e-05
4.98466208383483e-05
4.18492264439268e-05
8.30434869707637e-05
5.0616368813998e-05
9.81898208622759e-05
3.11089099942943e-05
0.000113877649059527
5.47186111516557e-05
8.98122840744411e-05
5.67397768509019e-05
6.43847831633735e-05
3.43008805545235e-05
6.71382758179066e-05
9.75333866520643e-05
0.000100658864151321
0.000107673068956038
7.28791557353135e-05
0.000144436711987214
2.80162137293628e-05
8.90619955748048e-05
0.000103257971756817
7.55004342255881e-05
6.1994780523236e-05
8.94884224259779e-05
-9.11886886768275e-06
8.37846430855633e-05
6.78168058193829e-05
4.98196875660776e-05
7.9180852032458e-05
8.28969541703211e-05
8.44354772756882e-05
-4.29687256463638e-06
2.37776152501735e-05
3.67330210986605e-05
0.000105234961015617
8.90063337771829e-05
1.79034053154673e-05
5.29697753938511e-05
2.5027659198181e-05
1.76622967200567e-06
9.26562629365654e-05
6.64265793321291e-05
5.29465572987333e-05
8.77673941684356e-05
1.87794016859779e-05
3.92776173179996e-05
6.13388621514608e-05
4.1631750239915e-05
6.43593564691484e-05
8.58428091456826e-05
0.000141190392222555
3.2148864487058e-05
6.35729964872353e-05
9.42394369009227e-05
6.73323082056459e-05
6.10581727380622e-05
-1.42131698112171e-05
3.68524502307561e-05
0.000101822191955093
8.83786971327665e-05
6.90378256518361e-05
4.03527249768791e-05
5.52083456191135e-05
2.76054939132027e-05
8.31995172067134e-05
3.71091634134816e-05
4.93531548805671e-05
4.77627454396903e-05
7.42009017159582e-05
2.81459264191259e-05
7.73563180441053e-05
5.0279672513917e-05
4.91477693460865e-05
9.52067635129365e-05
3.65802542314574e-05
5.24205508382146e-05
8.74826107446014e-05
-6.0722345749824e-06
7.95967734660607e-06
5.53830338075077e-05
0.000101607748880802
3.55151297559176e-05
-3.12558940264346e-06
5.75347502668596e-05
9.9527380566747e-05
5.23002979303767e-05
5.08246526608392e-05
3.59984781957181e-05
1.70780101895633e-05
-2.59553134923182e-05
1.59569801599392e-05
6.97759717241737e-05
8.40974018345601e-05
3.37488669686847e-05
5.51665231739809e-05
3.11656623646862e-05
1.20863729667611e-05
0.000109040187364111
5.60899392600241e-05
3.56667090828633e-05
7.81001701628072e-05
4.18674680038215e-05
7.12882200145428e-05
5.01395235481798e-05
-1.55358412885679e-05
1.91572926883032e-05
7.74775712283882e-05
2.21857273100329e-05
3.04233784960149e-05
6.89601706535204e-05
9.80095354382133e-05
7.24044427895719e-05
2.98651185350843e-05
4.21019283342119e-05
6.07567421656778e-05
7.81401363201013e-05
0.000120855310742856
7.63267551973363e-05
2.72462988822639e-05
6.15384456702819e-05
8.11797894227252e-05
9.58366302182447e-05
3.74442135913693e-05
4.31369116476966e-05
0.000104546427915931
6.85704443677923e-05
2.56555169218961e-05
5.00290851324868e-05
6.80974489761611e-05
6.81416521236513e-05
3.68920880545802e-05
6.79504085995908e-05
8.82997297745353e-05
0.00010304694850598
8.47878021580307e-05
6.14314661383366e-05
8.18586984734276e-05
9.37982991813639e-05
7.27997278805719e-05
3.66070650964e-05
8.22918844834563e-05
7.69237939744715e-05
-2.2707902087699e-05
7.49476142146653e-05
8.31303238630996e-05
7.77914805775917e-05
5.71522115476977e-05
9.13190611230464e-05
2.98802109848573e-05
3.73189113122511e-05
7.46056418043365e-05
3.30729912705315e-05
7.73190353076282e-05
1.7461394398263e-06
7.26614532824831e-05
7.05600352955866e-05
8.38032163689796e-05
0.000121499786181457
8.09073463763526e-05
4.39738796002135e-05
9.89456434449018e-05
7.29674780630328e-05
8.74273232020096e-05
6.31099740180564e-05
5.31552600052549e-05
4.50805200937422e-05
8.53895830255324e-05
3.46002370609689e-05
7.88850520771627e-05
4.44053591430373e-05
0.000101718687482995
4.07006965317247e-05
-8.80829666704671e-06
5.63879103380882e-05
4.14824005062702e-05
2.71101481723381e-05
3.78531855493607e-05
2.83472784479407e-05
5.22848225266664e-05
7.53833826696115e-05
4.86625254008248e-06
6.5769516141147e-05
5.63980247482721e-06
3.88569552314951e-05
5.13377339970622e-05
4.70024491182605e-05
5.26678671091136e-05
5.68514712985192e-05
1.93999221301443e-05
2.49916046903872e-05
7.04979345774975e-05
0.000152659216223442
3.22822383029566e-05
8.68539277494619e-05
3.11783116849803e-05
9.45545231277702e-05
1.67191303426518e-05
4.02008433047949e-05
5.81128418652301e-05
-7.64804540153813e-07
5.43484616077984e-05
5.46142265048132e-05
8.56748556758212e-05
8.08382067703689e-05
0.000110486167210272
2.75639890207243e-05
6.08318553359793e-05
6.79295975862214e-05
3.44228911126414e-05
0.000118004463692249
7.5027479437515e-05
5.39217004961848e-05
8.96887507747437e-05
6.99042832673346e-05
9.640599821582e-05
4.55870291254373e-05
8.77322910838597e-05
-1.56529931784421e-05
8.67016819158522e-05
8.6411579995925e-05
-1.27406226380073e-05
9.51678936663962e-05
8.75872370964802e-05
8.24488271890198e-05
2.9491538912904e-05
3.5626888418949e-05
8.352502208791e-05
0.00012585335892635
3.08789008085409e-05
9.22805812404199e-05
7.98628246627438e-05
6.06804393588953e-05
4.43648112938859e-05
3.2161441985442e-05
4.04590689837592e-05
7.78999161583356e-05
7.54214851996224e-05
1.1743420473601e-05
7.9734159422979e-05
7.02094260141325e-05
8.01658559163898e-05
5.07110881423929e-05
0.000112883919264201
-9.70424266791536e-06
4.97064603671187e-05
4.87793826861168e-05
6.96539933588767e-05
3.67922283441579e-05
7.73662202271209e-05
0.000123585870670976
6.3246771345487e-05
4.32885742599409e-05
-1.84008721891004e-05
5.77803045636579e-05
6.01879902844464e-05
1.87162829142414e-06
8.38012112252211e-05
8.08047039724298e-05
6.27852979820219e-05
7.44564162822103e-05
2.39825110547599e-05
5.14354073820774e-06
0.000126969269031649
3.81659266334869e-05
6.38423272763605e-05
6.44540185889624e-05
5.51182514096871e-05
5.66014008840947e-05
3.74566153461185e-05
6.595136574401e-05
3.33495465080149e-05
6.67489937844366e-05
5.66630842468924e-05
0.000119942987175985
7.59006204302501e-05
2.30763562155562e-05
5.41264311355891e-05
8.10722186303905e-05
3.18443922555219e-05
7.32666103266203e-05
8.69694275216064e-05
7.3480786495391e-05
1.57843288712463e-05
-5.13273460741751e-06
4.38821535820431e-05
6.36973968717684e-05
2.04774804797783e-05
-7.18052140028378e-06
1.63850769872245e-06
3.93296520806068e-05
0.000107738761375078
2.58972191211784e-05
-3.48295966516936e-06
5.32027906692966e-06
6.79059619515241e-05
9.96839502411366e-05
4.28514494446095e-05
6.43324747430062e-05
2.22673997731111e-05
7.75659171774802e-05
5.39943586990524e-05
0.000108051402092764
9.32485951154291e-05
5.96553475942654e-05
0.000104461555426139
8.16491334550771e-05
3.81265123462967e-05
0.000108463009657055
5.82403825180727e-05
9.63354089610152e-05
8.6163826872965e-05
8.28667142588187e-05
5.43629555418669e-05
9.47084127397602e-05
6.90841738658698e-05
4.98023489017432e-05
6.69333178122413e-05
2.35990445119127e-05
3.24408836475125e-05
9.02059138121538e-05
5.8801540831345e-05
9.82843021407535e-05
-1.19569761603083e-05
5.31547904790024e-05
7.4367632661515e-05
2.10011208182806e-05
4.47117381313933e-05
5.17538520024079e-05
5.44377177659466e-05
1.28096885121642e-05
7.32246835648876e-05
8.20460315976976e-05
1.68488846362828e-05
7.42819736400119e-05
6.23318570376662e-05
0.000143101824939986
7.19210224023468e-05
6.48905240057274e-05
1.36450444942387e-05
5.21644900157969e-05
0.000101775692222298
6.61192855100723e-05
6.30907485476949e-05
5.10677623510383e-05
6.74763545036004e-05
1.37732131073736e-05
6.24285898355157e-05
1.45059695728506e-05
2.51604787612584e-05
5.45288647953755e-05
8.46401601976942e-05
9.87684876529524e-05
9.34443712277423e-05
6.79417174839752e-05
8.31724054249935e-05
1.73053488407319e-05
5.92903850002151e-05
6.09762885447553e-05
6.7049174316515e-05
7.58563660286986e-05
5.51335542738451e-05
8.82708394015481e-05
0.000103137520994135
5.71496710393581e-05
5.38680251333699e-05
7.00316051543588e-05
7.88421492957745e-05
3.35093038287213e-05
5.73773276006901e-05
9.60316060313405e-05
3.47788043522016e-05
8.62070176505204e-05
2.24310304299761e-05
6.12309476767655e-05
3.9304606917037e-05
4.45781647468745e-05
2.44595565915906e-05
3.16011287998614e-05
-8.70700144460147e-06
1.38504114715739e-05
1.86894423407393e-05
7.04458145836061e-05
6.06167035878044e-06
9.33823185916499e-05
5.39122635433129e-06
6.62070518746643e-05
5.04446955021927e-05
9.30996398936503e-05
4.90499052784975e-05
1.41291349508055e-05
7.12633470814004e-05
6.83038749482531e-05
0.000100134471997137
6.83429227653404e-05
7.00295374921005e-05
0.000100087556961501
7.5244818806324e-05
7.44637649296767e-05
8.18671133057786e-05
4.04631204616876e-05
6.10365591429611e-05
4.80212428765857e-05
4.57124707591304e-05
4.32856902032429e-05
3.55136036029677e-05
8.51630894701516e-05
8.99012728319407e-05
3.98342558778219e-05
4.8122376962896e-05
5.68388798897171e-06
6.31686347476255e-05
4.002835127902e-05
4.99488334867174e-05
3.79057408799065e-05
7.01500179698778e-05
3.14054146759995e-05
8.779603155287e-05
6.93240574931918e-05
3.93882177770626e-05
6.29693516854605e-05
2.80751795574775e-05
0.000155112228044366
3.94102472750813e-05
0.000111626590017714
2.72807753304565e-05
1.03379427674217e-05
6.4509384839486e-05
9.35672434458191e-05
6.06202740211915e-06
6.15793180217698e-05
1.63062673184755e-05
2.7855939372072e-05
5.22673213042773e-05
8.34070390472586e-05
8.78786956808993e-05
2.23016563602326e-05
3.57171743791861e-05
4.90996086216579e-05
7.26338780543017e-05
7.82176702534896e-05
6.076176359406e-05
5.75228436104393e-05
7.11664050138794e-06
7.46966816609269e-05
0.000132738325353708
3.87699306031665e-05
1.05924430725551e-05
3.47228825174836e-05
7.49736870926827e-05
1.19969337559782e-05
4.95691344510747e-05
8.58228008457623e-05
8.13668661314581e-05
0.000109088629441702
1.91861143186658e-05
8.34110707568469e-05
9.23813827969166e-05
6.46425207071751e-06
6.0066210406693e-05
8.32899065341021e-05
9.7433388923338e-05
9.59109451959189e-05
2.17880348848131e-05
7.78864620525902e-05
4.58991589322903e-05
5.21254588142868e-05
5.73447073748288e-05
5.80752906791496e-05
8.67676145972366e-05
-2.18807663123085e-05
5.37583735888241e-05
5.26780306106401e-05
8.84898601630941e-05
7.26452515677745e-05
4.77604442474015e-05
4.10867902579046e-05
3.89393294239636e-05
6.54925467313756e-05
4.08186718983415e-05
1.22752296831077e-05
0.000112180536218265
5.2940863507957e-05
5.06304223081457e-05
9.76647474204893e-05
5.64301709871088e-05
2.2742701839973e-05
9.54613630706998e-05
3.95016931918042e-05
8.57043687880696e-05
8.57118969156874e-05
4.20088589563647e-05
-1.40024956738303e-05
6.68059057273395e-05
3.49842156756581e-05
8.94370677733886e-05
4.92824884999296e-05
2.03204921059693e-05
3.25217035774538e-05
8.61996573102529e-05
8.77316421111547e-05
8.25196655352703e-05
2.82675465774011e-05
2.62490782102837e-05
6.24945576980219e-05
4.52245840422891e-05
4.51008244879055e-05
7.80481279867492e-05
4.70764942755916e-05
6.31327472301779e-05
9.12247941511558e-05
7.76116917661284e-05
0.000108766081569855
6.19476755331348e-05
2.32191610538564e-05
8.15662334524727e-05
8.86437340726812e-05
1.23411871959983e-05
9.73720250292006e-05
2.6167236129195e-05
6.50051673569818e-05
0.000109441223798675
4.41982140284709e-05
2.0645373634149e-05
5.3740572951766e-05
-1.06354151270628e-05
6.15308469255827e-05
2.22566334740198e-05
5.63846141370897e-05
4.09499523553482e-05
5.97020399063302e-05
7.92312794912368e-05
5.20879084380197e-05
1.5916289001546e-05
3.65858774949696e-05
1.13266922047009e-05
5.94215501510806e-05
-4.09875558716905e-06
4.12798711641616e-05
1.59305810381194e-05
6.45088370629469e-05
0.000112003694982254
4.77954325234732e-05
4.67663003585932e-05
4.89789458126871e-05
0.000109855245219885
4.49001808503687e-05
2.73746884187414e-05
8.48716014208669e-05
2.737637358474e-05
4.94085771132573e-05
0.00012577300256756
5.15228462799972e-05
2.10893048930047e-07
9.4005153048079e-05
7.1667870101862e-05
5.7732242056327e-05
0.000105083713203393
5.8488355856066e-05
4.13684043753036e-05
-1.08769181418341e-05
3.08060854139679e-05
5.00923300607636e-05
7.59513327386294e-05
5.20181422770726e-05
4.16421714109286e-05
4.26732565281718e-05
6.28058380458061e-05
3.35203140341091e-05
8.39629966308427e-05
9.21006627332747e-05
0.000102265629875392
6.82880015900872e-05
4.40468102586483e-05
1.97580918970938e-05
7.19896195683709e-05
6.90592630734574e-05
6.25654823610385e-05
2.60292629652478e-05
3.64145998095719e-05
6.44605981237997e-05
1.48181548787357e-05
8.53997023155858e-05
7.28987627197038e-05
7.20459769721289e-05
0.000169657129754857
3.48365639348725e-05
3.42960556766934e-05
5.95072765121745e-05
6.27734427660148e-05
2.33957064467956e-05
0.000108103424612438
6.78703299637482e-05
9.46023811122418e-06
6.83772600064474e-05
6.89798958354172e-05
0.000129138058532681
5.06387206269786e-05
3.34211791461134e-05
3.21733484445881e-05
6.80674321210277e-05
5.67611077127128e-05
3.99100586498701e-05
5.66801085449999e-05
0.000123360524726464
8.37796138683301e-06
5.07406703985981e-05
1.06317001768115e-05
0.000113586605605773
-2.62337677542522e-05
2.39590269142366e-05
3.83624078181221e-05
5.09673834034131e-05
7.28958602286611e-05
2.8538230135672e-05
4.07896131961538e-05
3.07328862883966e-05
9.39322549516291e-05
3.99870065741147e-05
5.28237681118099e-06
4.07832816374196e-05
6.80067162254801e-05
3.59950207669334e-05
7.38247256787029e-05
4.69817031004588e-05
0.000107256742780833
3.77786385951073e-05
0.00011149387355084
7.17153126439619e-06
4.51562223673368e-05
7.36426565727746e-06
3.57553686698196e-05
6.7674058889347e-05
3.53302195685657e-05
3.65084303794836e-05
6.38639957050101e-05
9.75482035682525e-05
7.97859915208525e-05
0.000105428668838854
3.33121190957e-05
6.25462330722535e-05
0.000102332901944336
7.58119298836884e-05
6.05931338098215e-05
7.56044543792878e-05
7.18702194199616e-05
5.06924052407664e-05
4.3227011722075e-05
5.25659466660783e-05
6.21801167682767e-06
1.42856533913973e-05
3.39249412930872e-05
7.4917449863616e-05
9.17905268007187e-05
6.14373259216194e-05
0.000140209237125081
7.37685541778593e-05
2.21382346897566e-05
5.26335690457705e-05
3.27932871069029e-05
7.19849823567116e-05
4.26867603001167e-05
7.43313642670524e-05
8.36993643212832e-05
