# Supplementary material for: Research on computational propagation and identification of mine microseismic signals based on deep learning
Source: PLoS One. 2025 Oct 22;20(10):e0334641. doi: 10.1371/journal.pone.0334641 (PMC12543183; doi:10.1371/journal.pone.0334641)
Supplement: S5 Data — (ZIP) [file pone.0334641.s005.zip › 000100800001401.xlsx_0.txt_24.txt.txt]

2.86627702366587e-05
8.43888637994229e-05
4.06769541921602e-05
3.06046054369781e-05
8.71959290280658e-06
2.64746396925895e-05
4.73945768988498e-05
2.73020262830627e-05
-2.04059851651981e-05
6.12671673986264e-05
5.50485723615226e-05
4.04254705941202e-05
6.83200912836296e-05
2.83249154565516e-05
4.28904400105546e-05
9.99245485975189e-05
6.45930847740394e-05
0.000116063540175078
7.49778674411678e-05
5.59677050803895e-05
2.19050352051545e-05
8.47274300921035e-05
0.000113822492201256
7.92117205511899e-05
8.35225115946281e-05
8.43174860654383e-05
4.8937741399306e-05
2.67988587883967e-05
5.66314371959172e-05
0.000119497832377272
9.32153647027079e-05
8.10387579949954e-05
7.13279059234327e-05
6.95744050919704e-05
7.17898396688e-05
5.32349113849298e-05
5.86304018568058e-05
2.82215539518571e-05
1.97735072481881e-05
5.75564623087808e-05
2.9622955570719e-05
4.67353498690905e-05
2.95108313386302e-05
8.38603199337131e-06
4.48698198696314e-05
4.54457221256676e-05
4.17575526053071e-05
9.37805250626333e-05
0.000117648152880387
5.40163924845067e-05
6.22369298266728e-05
7.95088062911849e-05
8.05040154930137e-05
3.68322274662302e-05
9.36189917242338e-05
6.43530266149662e-05
7.08537420793333e-05
6.50860662262768e-05
0.0001163821103697
8.03767703394659e-05
0.000108373701154154
6.42786671866943e-05
6.5422086152825e-06
3.64010767593198e-05
8.9679712625547e-05
2.57922370008569e-05
3.09992023310165e-05
3.88628055764043e-05
2.90112988296013e-05
3.06731113342217e-05
5.22667985870169e-05
6.5203299731004e-05
9.83686406346269e-05
0.000124034271783934
3.56624370134239e-05
4.74995224459655e-05
7.21511526805952e-05
9.17934126274947e-05
2.20121947000789e-05
7.99836293599129e-06
7.40760718713176e-06
9.29609631585289e-05
5.91870435207055e-05
7.46630139211134e-05
4.90063557829706e-05
5.98525233545895e-05
7.61437656350883e-05
9.96535009819609e-05
5.73998260449079e-06
7.06795331603813e-05
7.46248413228856e-05
-1.1202034673701e-05
0.000120137225511114
7.30000078176165e-05
5.33152836067171e-05
8.38384950745542e-05
2.05495020258295e-05
1.87393654188569e-05
6.04507271113862e-05
1.05518393350856e-05
4.19974001617915e-05
6.01727289704483e-05
4.49790805599325e-05
0.00012807091758138
1.71192716872529e-05
4.85552538670726e-05
0.000118316305053445
5.62667514715377e-05
0.000127028052576273
4.32606670492598e-05
5.11698483081549e-05
0.000111670562916476
0.000109674739447286
3.66570536701814e-05
7.66766003244027e-05
5.86614256313879e-05
-9.7083378553981e-07
6.37001390247071e-05
8.29742383644175e-05
6.81824963649182e-05
2.69472520723554e-05
8.90938430459856e-05
7.18448075477925e-05
9.4590313455067e-05
3.33122083314738e-05
7.92500848671321e-05
3.13869221561402e-05
5.2283097965892e-05
7.84582586994876e-05
5.60235787287424e-05
9.21344455669763e-05
4.32532016102853e-05
2.62666317446878e-05
3.51356760664009e-06
2.31367272451683e-05
8.87278126356535e-05
4.82541881577324e-05
-1.61654027430254e-05
4.14578910835632e-05
0.000104367914413159
8.4309161197446e-05
5.29682538025226e-05
3.19898423876473e-05
5.79558301083491e-05
1.31559880870081e-06
3.6985314949832e-05
0.000103092801788159
0.000105589160808752
4.77309405983418e-05
2.71098118449855e-05
1.85082918493797e-05
5.58416922987269e-05
-1.87173317761409e-05
7.73687054361937e-05
7.58482380910688e-05
8.55462433813868e-05
9.06516381021418e-05
3.44669305721934e-06
5.31001178459455e-05
8.56971397856716e-05
3.98530504908683e-05
8.38778064742572e-05
2.43599142241527e-05
6.90635086779882e-05
2.88289406416661e-05
4.61040720470693e-05
8.52704581907917e-05
2.72041822109784e-05
0.000102216219854671
9.59240779347403e-05
-1.77685497651372e-05
2.98183059526623e-05
3.65578557962109e-05
7.67492608967696e-05
0.000106465412972868
1.64929856296909e-05
5.68737338805778e-05
7.68697035551726e-05
-9.94726897238498e-07
7.72844315414483e-05
1.01736136857403e-05
4.14582108280621e-05
1.34123933509721e-05
4.17656898548419e-05
1.63037101032442e-05
5.66810628752527e-05
1.99553686773702e-05
3.82799008341124e-05
4.58080756405988e-05
5.07918440385442e-05
8.13954508702682e-05
3.71128753059343e-05
1.45581257042745e-05
8.93955089671505e-05
2.30498689946234e-05
6.96686477437012e-05
-5.57454574714339e-05
4.6271318062764e-05
0.000114965813965819
7.04735917426269e-05
7.61008210031053e-05
2.01578670646457e-05
9.50596284921926e-05
-1.25292137403621e-05
7.04092004909163e-05
9.32975136933824e-05
0.000111665604346016
7.71387751262184e-05
1.30937958975678e-05
3.09909232120656e-05
2.35265815582061e-05
7.02670625718896e-05
7.01867503724582e-05
0.00012849350151958
5.33316201325776e-05
9.35381983305407e-05
6.38395975362269e-05
0.000110255702311629
5.57881818830995e-05
2.29032096704015e-05
0.000108168060123751
7.68277705447182e-05
5.39563384929732e-05
1.38544515049899e-05
5.92177054074615e-05
8.35881910611393e-05
3.6841845112444e-05
6.98017467678521e-05
0.00010306658660955
8.8735088767162e-06
0.000131266184596439
5.97030557713562e-05
8.62223500271076e-05
2.97070207332325e-05
7.02597098884092e-05
7.87713573565135e-05
6.72565006174294e-05
0.000154685351863572
4.78138283261221e-05
8.00528596413332e-05
1.97599378428658e-05
6.7490606428448e-05
6.83424875818969e-05
6.25673964714932e-05
6.37181790227206e-05
3.90447895532553e-05
2.03549347552949e-05
2.20240684991032e-05
9.92516819886268e-05
-3.75059414739203e-07
7.5143675686128e-06
4.87860774036252e-05
0.000108287675502398
9.53186248783814e-05
7.76588403781659e-05
9.0268981243692e-05
0.000118998443002314
9.07751175019015e-05
-5.20425869693929e-06
4.3639357410299e-05
0.000107332368288079
6.92034098259974e-05
5.3614378380576e-05
0.000112480778613025
6.62603322923025e-05
7.74363769909741e-05
9.68225965174654e-05
2.21732433280847e-05
7.15322557951408e-06
5.56455466709121e-05
-9.62947061551901e-06
1.82269970111486e-05
4.55437808025753e-05
6.48687561922237e-05
8.28757382714084e-06
2.41444301203519e-05
7.31222665412827e-05
1.6613252626772e-05
0.00011880931613622
2.90713320581625e-05
3.11570580209788e-05
7.86897361024875e-05
7.94636260848219e-05
0.000120155850219959
6.03205426798883e-05
9.43166731362717e-05
0.00010326888645064
4.6600561535577e-05
-2.08384354979184e-05
8.75417596196709e-05
0.000115797128560715
4.39230845656479e-05
6.30207313783428e-05
4.30389492650469e-05
3.72411105521101e-05
2.02660502102368e-05
9.08602879098481e-05
3.32872760986036e-05
3.28544796901639e-05
8.03524306988482e-05
6.88647756313221e-05
9.84785309957454e-05
5.2925976240257e-05
2.84078475817623e-05
6.49392194724192e-05
8.91760520970068e-05
2.99110718928079e-05
5.73161954748823e-05
0.000101438417623183
6.20263813491469e-05
2.76311965597924e-05
1.76328197918812e-05
1.85869743415815e-05
7.64832952413537e-05
9.17622018585844e-05
4.74254144104876e-05
7.65398376244759e-05
3.34886979337117e-05
-8.47184716257046e-06
5.59054737094402e-05
8.91193500107997e-05
8.88582304434338e-05
0.000109576738775932
4.00069450266707e-05
5.80927366001737e-05
2.43943151902745e-05
0.000107919959461424
1.72610306609127e-05
4.3703168389776e-05
5.73690457382368e-05
0.00011280893609235
4.07041598287337e-05
6.37216706926849e-05
5.48616996529218e-05
3.41192025178927e-05
5.62002796732012e-05
8.32369399420571e-05
-1.94635540993158e-05
-7.96821766771565e-06
2.14032985111131e-05
1.11095111254879e-05
4.44064546489345e-05
6.98564980733954e-05
5.94056858288534e-05
7.17907343570378e-05
4.1254526018631e-05
9.0628523583484e-05
1.36617280971299e-05
0.000130062909492126
4.05296937306178e-05
2.08949210052851e-05
4.8488629135489e-05
7.72068955770873e-05
1.67411809988622e-05
8.81124220093746e-05
4.91107459867024e-05
0.000107467251936854
0.000119387496973056
6.85009200852015e-05
1.87945812966233e-05
8.16286908488326e-05
2.77973345101714e-05
0.000102130869606963
2.82127602736805e-05
0.000132594051792921
1.32593554080178e-05
4.18669970114444e-05
-3.1726812855726e-05
4.40394121312585e-05
6.69183895989883e-06
7.32492214078411e-05
6.53669735019191e-05
3.74821485260821e-05
7.56364426375045e-05
2.42500804148931e-05
8.52053246439597e-05
6.80821383361368e-05
3.63909013619607e-05
6.96980454776588e-05
-3.75225611653358e-06
8.47718040950136e-05
4.12961077193914e-05
4.67701615339231e-05
8.71942272253541e-05
0.000114300975129725
9.07562324371073e-05
3.29204283188342e-05
7.06208771014475e-05
6.21903616781281e-05
5.6577717383368e-05
5.27118224859513e-05
4.97211464760184e-05
2.20846575752308e-05
6.36693933913108e-05
9.91335674672598e-05
-4.26816907980022e-06
-1.91238201692871e-05
7.76348312464709e-05
-6.15360050324283e-05
1.52588766153229e-05
9.35964873331534e-06
6.83890220397096e-05
5.73884844494459e-05
6.43005095388146e-05
4.96205775684342e-05
6.16087476839333e-05
-1.28490855640692e-05
6.57318000790173e-05
5.63768161303056e-05
4.84118736431026e-05
-6.69372530257582e-06
0.000115652718418514
5.5225787458751e-05
0.00011362734572896
9.19181663281057e-05
8.11192963366456e-05
8.69102745255019e-05
9.7413395580793e-05
0.000124749822127482
3.01846943847818e-05
4.53852512535612e-05
4.1227455500341e-05
1.08818824805672e-05
9.91281396885729e-05
4.5082154881596e-05
-3.49790310562128e-06
9.88916323700293e-05
3.88791433103923e-05
6.22141427389915e-05
2.56596120987333e-05
-1.28376245143112e-05
0.000106606092735683
5.30832755017089e-05
3.92715198296545e-05
0.000102870925951331
-3.89562951200204e-05
7.53370955370583e-05
0.000104136515584436
7.42636291255478e-05
7.23748802440689e-05
5.34735362434508e-05
7.46777055005213e-05
2.36594323312902e-05
8.73689020791603e-05
4.80549578659443e-05
8.52232515421828e-05
8.28117995193229e-05
4.95634082107745e-05
-1.63052723111582e-05
7.96025038144422e-05
3.61739195715041e-05
5.69362347020954e-05
4.5868695798959e-05
9.56188137442742e-05
3.46367906907506e-05
6.13000522152678e-05
8.12067863168427e-05
5.33542486610342e-05
4.48221422588051e-05
8.26117021009209e-05
3.86102553684404e-05
5.99676260785878e-05
7.02987137813627e-05
1.02141767677143e-05
9.20963848740736e-05
8.57320347055068e-05
9.36189684382236e-05
5.79364444464202e-05
3.90069037070247e-05
7.12249686740994e-05
9.5801053331461e-05
6.68282603849218e-05
0.000101654600860241
5.45353851798752e-05
6.12616270220346e-05
9.05472162890256e-05
2.35202505595368e-05
2.95765058210207e-05
7.13735912713107e-05
8.53873307604041e-05
3.04452508625299e-05
4.99185661919201e-05
5.20375403318306e-05
4.52478466254264e-05
1.7793181511908e-05
7.05097226829137e-05
9.82892930596567e-05
5.73566027286493e-07
5.81760416249441e-06
3.75451892563313e-06
8.30726392273541e-05
5.27992606964277e-05
1.96936066313808e-05
8.66456095978391e-05
-2.04504286116803e-05
5.46093331358574e-05
3.92890040600202e-05
8.27525892896515e-05
2.07541711954914e-05
1.56044314086891e-05
5.77486572776783e-05
9.02310617626621e-05
7.57330241810233e-05
-7.8512198206679e-06
-2.58039291400186e-05
7.35403822282094e-05
1.07700833253923e-05
9.64173745837316e-05
-2.4309819911256e-05
2.13962347705228e-05
5.45646809306503e-05
7.49425903869909e-05
3.52729268703577e-05
9.65150324162769e-05
9.23673193778036e-05
3.8670068148081e-05
7.45215517003261e-05
5.25356117808984e-05
0.000115895263390944
9.36676553098267e-05
2.31774606625318e-05
3.17600135131953e-05
6.90822039352122e-05
7.86348510746766e-05
0.000139396148073218
8.57326316606611e-05
3.49446865441872e-06
9.78662361670227e-05
4.66595453011443e-05
9.8414303198814e-05
5.07378645955953e-05
9.05530648799961e-05
2.15779267308218e-05
5.99336168738271e-05
9.17391556306355e-05
9.79419346257432e-05
2.73074359755107e-05
5.43087641855102e-05
3.60749315119649e-05
0.000107479507080199
4.10917901179781e-05
7.02267680277224e-05
3.02442618271852e-05
7.58067682024418e-05
3.08210780672184e-06
9.44259508155516e-05
-1.25942533551392e-05
7.40164897198472e-05
6.78712728051575e-05
4.50076814110354e-05
0.000112692340704992
5.89509045077455e-05
3.41919103522184e-05
1.90901626573799e-05
7.74229998834354e-05
6.18478285381258e-05
2.95286503337309e-05
3.7194384328894e-05
5.95849428791609e-05
6.96304603352004e-05
8.80743346327442e-05
9.68683756634504e-05
9.2983272828053e-05
5.71888086049088e-05
7.42141660146887e-05
4.35242938072654e-05
2.47629833546172e-05
2.10222748026167e-05
7.39904644753483e-05
3.27395097226855e-05
9.97012935936791e-05
5.10244640039599e-05
7.47352997303292e-05
1.88403145501977e-05
1.75671477973429e-05
2.51594859595545e-05
0.000108413608082585
1.32459429191024e-05
6.3596431607686e-05
8.42098794006436e-05
7.09694374748799e-05
0.00012727143598426
6.39714657908434e-05
6.37738809288414e-05
4.5238205115089e-05
6.35947741544351e-05
8.82594957046245e-05
6.65878123581458e-05
3.78420706993716e-05
6.66880384182638e-05
2.55956864167346e-05
5.05780738736138e-05
4.45453001562859e-05
8.41156519666064e-05
7.4453270302582e-05
-1.69032970022201e-05
3.38453717339098e-05
4.00410547094945e-05
4.14579069051768e-05
9.25387719706302e-05
6.69859984628231e-05
3.04117385918116e-05
1.04830341169809e-05
1.16518070194232e-05
9.69388994789844e-05
-2.97876891819842e-06
7.29898718553749e-05
5.67347359908128e-05
0.000107608507158112
6.62903453582873e-05
2.20265032297092e-05
6.26141955214401e-05
2.80409875073541e-05
3.47016045844483e-05
4.63699601291895e-05
2.11462927266315e-05
4.8758137191938e-05
4.02313702057897e-05
8.60901221167164e-05
1.33388692145209e-05
4.00597819722514e-05
3.78111632249425e-05
7.24155120035528e-06
9.71062192614632e-05
7.84976415637362e-05
4.15745867106992e-05
0.000113398928808385
0.000138450905265495
8.53894708047173e-05
6.6361202897094e-05
6.44660582581596e-05
9.61881514882181e-05
1.11297511905914e-05
6.36733165555935e-05
8.4909350843534e-05
8.666195671029e-05
6.90025948167336e-06
8.09877435125451e-05
4.97587733881859e-05
2.71293289327573e-05
6.52899652682698e-05
5.94268409564933e-05
8.67276906431427e-05
6.94087863266951e-05
7.37292005010628e-05
7.4780775651106e-05
2.55504537563205e-05
3.83419208173079e-06
2.13785333218623e-05
7.88356930434669e-05
6.45429872279604e-05
0.000121701324890308
6.08457455465794e-05
2.91937751392773e-05
0.000119830456938677
4.1055607113842e-05
2.60159615152601e-05
4.14596605844525e-05
0.000110404844337313
7.72190448808455e-05
6.6746440744855e-05
2.63689210383728e-05
4.74610192504365e-05
3.09930334986086e-05
3.98584451849664e-05
9.20914434365252e-05
0.000101486938956262
8.8095050707968e-05
1.69782291132738e-05
0.000119608099207676
0.000129771567860863
5.94972125877616e-05
6.91370092143099e-05
3.25078028763044e-05
9.26490013290402e-06
2.18962607350589e-05
7.38566573331144e-05
8.10164414916475e-05
0.000104231645575617
1.52095555345164e-05
6.67430287545232e-05
-2.21222921769126e-05
1.34362206940208e-05
8.22324440644173e-05
4.80602635186616e-05
3.38965886249719e-05
2.51508914756922e-05
7.77574749833943e-05
9.66198984523047e-05
5.07949870141911e-05
7.66912692669273e-05
9.01233966357786e-05
9.64508269291994e-05
1.65669364448152e-05
0.000139794638885395
3.92521931977409e-05
5.99547967264109e-05
5.56596001760263e-05
5.28621816022455e-05
7.89114359828383e-05
8.13709428061533e-05
1.96639081756066e-05
3.37508280697239e-05
0.000107205098192804
7.1558427513733e-05
7.59019033920895e-05
4.8205938428331e-05
7.08750992512973e-05
4.89383078656769e-05
1.98251372089321e-05
9.9957856115807e-05
7.75474053460649e-05
0.000103600640615846
9.32315537382948e-05
7.51459547245968e-05
1.77569522982402e-05
5.22346095265306e-05
1.47117682944931e-05
4.91853297213302e-05
3.99172644840653e-05
2.55762066078901e-05
6.55766638114151e-05
8.36644929341103e-05
1.93812556608963e-05
8.35393514401366e-05
9.68726580456762e-05
2.68928801539797e-05
6.10050526319115e-05
6.24335897868337e-05
3.62769546125096e-05
3.1297037393824e-05
5.79604290042603e-05
9.22786674516563e-05
7.56443494819756e-05
8.37279409738184e-05
1.76151161639761e-05
8.9803321151695e-05
-3.39848961561338e-06
1.69759280402586e-05
2.11573954149867e-05
7.64531663500306e-05
3.34961377758722e-05
6.95926913012343e-05
5.80697956128933e-05
9.21778343569858e-05
5.88163232330559e-06
4.70027600846644e-05
8.28178052694263e-05
9.18554510620679e-05
8.08383181125876e-05
-2.26084653193755e-05
2.49015395146466e-05
7.20082625825691e-05
5.55745515299345e-05
2.67831512588891e-05
0.000119521420888248
6.30007216233834e-05
6.60429881073274e-05
4.54217669116094e-05
7.66504807597201e-05
4.47890658978932e-05
7.87976829254207e-05
6.59290372327483e-05
4.71255604007085e-05
6.49656332707359e-05
5.1245011286761e-05
9.5001463319292e-05
0.000103704486884475
3.00939350675776e-05
4.19113006281481e-05
3.50466628543545e-05
2.14241157432942e-05
1.50833567996853e-05
7.10391470174666e-05
6.11834994657903e-05
0.000117398219310756
8.84526798789786e-05
6.8726799242598e-05
0.000128556727006959
7.7927799079242e-05
0.000109824275767329
2.89379375176821e-05
9.24981315453816e-05
9.19484795007456e-05
2.4294457514168e-05
0.000113635299653991
8.29539830493169e-05
5.1162527350635e-05
8.68580325996726e-05
5.99732782223204e-05
7.93574900361155e-05
3.08508602290684e-05
9.67281201046329e-05
9.00747783912081e-05
9.74601204749358e-05
6.42183664345533e-05
5.58572934715781e-05
3.39882989096642e-05
8.82333540402288e-05
4.02635191718869e-05
6.57563818579657e-05
3.54560326409269e-05
4.57584871777155e-05
3.85193677069078e-05
7.15814670887512e-05
7.33189501356591e-05
2.98814552541385e-05
3.85986928535211e-06
1.24258913040857e-05
5.90265384109101e-05
4.31317184977252e-05
6.48337173833209e-05
5.2392076428189e-05
9.08419571994525e-05
5.60318885703212e-05
3.61878560197135e-05
5.78607333897469e-05
-1.96220543801394e-05
2.80879839555279e-05
5.40872571704227e-05
6.0634202533659e-05
7.0246980870903e-05
6.81005359623618e-05
7.42590425825852e-05
7.40868059628316e-05
0.000107218518568714
5.7569330784764e-05
4.80253589721065e-05
4.92288153717429e-05
0.000122057383307423
8.52034693982253e-05
8.77688751599796e-05
-2.74819175826271e-08
5.23310354521922e-05
8.32116258999381e-05
1.96310229454677e-05
1.96481788605891e-05
-1.18909601903537e-06
9.35026914998001e-05
3.48916459565599e-05
5.43045966507005e-06
1.96322772155564e-05
5.74552238829394e-05
3.92990571723211e-05
7.85502742966857e-05
1.43706018484509e-05
8.07159782270369e-05
5.60632642460716e-05
7.54791958529551e-05
6.36998689387959e-05
6.90211768484486e-05
4.91332135847085e-05
6.21779820750742e-05
8.01619916545065e-05
3.07374943986072e-05
0.000109049925401779
2.00600046203028e-06
2.16794459471222e-05
6.84337067192353e-05
9.42602601008489e-05
7.09553030840702e-05
3.31360542302264e-05
8.59225937632408e-05
4.25702116684239e-05
6.02617426131278e-05
0.000111114629575807
6.16367266541869e-05
6.49973049448589e-05
8.77110604509333e-05
8.95551993720334e-05
1.34129335355631e-05
4.36616849411874e-05
8.3616972634942e-05
1.90801261860705e-05
1.25253938613473e-05
0.000126510015820854
4.19984879898183e-05
5.53280943410259e-05
7.10403713430786e-05
0.000144408200901306
3.38442659006073e-05
5.08264263899551e-05
0.000112463779418229
5.22560422298599e-06
3.53455778904879e-05
8.845146546892e-05
6.86593836248299e-05
9.04983221830732e-05
3.50172250638194e-05
4.25434934028045e-05
3.66819929474638e-05
2.10130053797821e-05
9.17511566244666e-05
7.7065739128666e-05
1.8724413523394e-05
6.00842992570308e-05
1.42605910138188e-06
9.7458802276678e-05
5.76812508948741e-05
7.95469914208906e-05
3.00256090086091e-05
1.15887712972336e-05
5.66685531726005e-05
8.33026468054453e-05
7.01064118480958e-05
3.04048232448887e-05
9.73078790662908e-05
6.67322640160944e-05
6.79690703346455e-05
6.11555160188504e-05
4.45032932838095e-05
5.44334154341257e-05
6.33098770651875e-05
5.10948944559742e-05
5.16327549040182e-05
4.13729610833061e-05
6.7207682493245e-05
3.03368521586761e-05
2.85332710010917e-05
5.69608390961255e-05
6.92876267391243e-05
9.25010969521152e-06
1.98504810615043e-05
7.00101834700625e-05
5.0659805832551e-05
8.27325280268664e-05
5.29629011773837e-05
8.48300276545848e-05
6.701726688364e-05
7.56187749027589e-05
9.89722694864401e-05
2.35588919975436e-05
8.56461596168136e-05
8.37765050475626e-05
8.90157310371518e-05
5.11305114212227e-05
0.00011694162572455
3.40498875197476e-05
6.8229068074513e-05
6.64283213163996e-05
4.6876521092144e-05
2.8834429941645e-05
6.0856097069598e-05
8.71458033310859e-06
0.000113865066284069
9.79528688175102e-05
6.73186751961593e-05
0.000114761975544362
-3.04954731715247e-06
3.10309052522913e-05
4.09773301471167e-05
2.98590745076621e-05
1.05952784464735e-05
5.94509650334294e-06
6.78924391924195e-05
4.23561761269665e-05
1.83183688611894e-05
3.4578606417662e-05
8.00645825274159e-05
4.85172776525016e-05
6.98553126746306e-05
-1.48359242484121e-05
5.14608794661167e-05
7.9492678303713e-05
0.000101417253528374
7.91349671908174e-05
5.54357894043553e-05
6.81374573947294e-05
4.54352376862582e-05
4.30467680339175e-05
9.37415748475661e-05
0.000102067599908695
9.14592990466097e-05
7.85123082409282e-05
7.53300384564202e-05
2.87595356135864e-05
5.71340501404987e-05
7.84526014887481e-05
0.000100150137411206
5.45143451931987e-05
6.58787133649501e-05
5.4196097280032e-05
2.87430435740565e-05
6.22572159666839e-05
-1.8968293508882e-05
2.03820588375302e-05
5.54512182651337e-05
7.7256261973538e-05
8.38033705006781e-05
6.72668766532422e-05
8.5758117723773e-05
6.61579828308917e-05
8.91766992144359e-05
3.17869542192181e-05
9.18908179700872e-05
4.99313203844474e-05
3.13968121880684e-05
7.89759646386224e-05
4.09240230628006e-05
5.52134422903378e-05
2.45950381967693e-05
6.13517664439696e-05
5.40181441096663e-05
0.000121022265759756
1.88905456613345e-05
7.61766412709447e-05
2.77603551577196e-05
6.6932702131154e-05
0.000107503693032351
2.39753772307393e-05
9.10413077648503e-05
4.23305540666225e-05
-2.23862130383367e-05
2.39332124844618e-05
5.83654729370987e-05
5.89111184847541e-05
0.000129355169409456
3.91970636819024e-05
6.36071993678334e-05
9.5998302007243e-05
-4.45199921868153e-06
0.000118906398902602
0.000125578440536904
9.94850863415124e-05
6.87176333055638e-05
8.85425946620672e-05
2.03324822959589e-05
1.17584263081101e-05
3.26246090903191e-05
2.47079923752985e-05
6.54367257630014e-05
0.000116310181323687
5.55281452557145e-05
1.46951113426958e-05
7.95512874744581e-05
3.74380857736065e-05
2.76970001580774e-05
-1.25570901164318e-05
-6.14510840253566e-05
7.25508592278073e-05
5.63198667844956e-05
-1.79657067175721e-05
6.09106449997188e-05
7.41727989311184e-05
8.49219952465255e-05
6.65770008284718e-05
7.59420509667935e-05
9.3880860436313e-05
2.32992807851142e-05
7.1817726860012e-05
6.10900347876408e-05
-6.99300155145888e-06
6.52558948567181e-05
7.94571343143201e-05
5.84145060070177e-05
9.15855535107303e-05
6.7973343467243e-05
3.07472153046044e-05
5.20282901466644e-05
6.73450404708098e-05
4.37220471479925e-05
4.23530076056993e-05
9.26661340565528e-05
8.94757233012765e-05
8.15881539774822e-05
2.58533377659866e-05
3.47737869134179e-05
2.36989306331996e-05
0.00011818749457177
6.47919438852687e-05
5.38102163253354e-05
9.08612947769451e-05
6.69960461260829e-05
8.86260326692429e-05
4.69668930407791e-05
2.11221507459861e-06
0.000124768606981958
8.1577229630425e-05
6.98792373470101e-05
2.97966311026705e-06
1.79665781799209e-05
0.00010524907457781
5.8379980766049e-05
6.97897648090401e-05
9.27138595063012e-05
3.62395573497055e-05
8.77118402669745e-06
6.55979260380803e-06
4.64692319529676e-05
3.78285907394941e-05
5.99869105770656e-05
8.35850708359433e-05
8.12035627307339e-06
2.39327070067333e-05
3.14383047657724e-05
3.70648123880865e-05
4.75043903175159e-06
4.05327068980601e-05
7.09490639300967e-05
1.18597332380922e-05
6.98951260128929e-05
6.13599654839727e-05
3.146761005398e-05
3.39650955795817e-05
6.08357084449818e-05
5.68146290991381e-05
3.41351160132058e-05
8.17352708430459e-05
5.8378409263673e-05
5.98205581506262e-05
0.000113668756740001
4.6235102845523e-05
0.000120985083770416
3.26986739477214e-05
3.80748959268103e-05
4.07900294850129e-05
6.30528412727631e-05
6.53539457429489e-05
5.82677039416117e-05
7.41864142845246e-05
0.0001062386040016
6.19440383870298e-05
5.26021651586639e-05
2.28681963643982e-05
1.67880490034149e-05
8.23428924850936e-05
7.80929442909117e-05
2.31129426773272e-05
3.84194418289792e-05
5.11356902279369e-05
4.87301914321952e-05
8.61037713547744e-05
8.78871094901643e-06
9.16922510466951e-05
2.32157604062231e-05
7.18894613645371e-05
1.47717209427552e-05
4.01270099082554e-05
6.44129168322327e-05
8.99833903470522e-05
-3.98989544099606e-05
3.72054753165865e-05
4.05608895220911e-05
4.57891393788739e-05
6.3391495553649e-05
9.82457614617584e-05
0.000111369511421248
5.99305216903605e-05
5.20217596201498e-05
3.36812806330762e-05
4.55209323090881e-05
4.84123210853063e-05
5.80857947098808e-05
5.10520194078726e-05
4.56837393939635e-05
4.58569150058045e-05
6.83666519864586e-05
0.000103222103538536
4.40400249280937e-05
0.000124195350365222
6.69117371493891e-05
6.34427421150282e-05
6.17727685452592e-05
3.76116364562564e-05
6.99393960622564e-05
6.70633440149874e-05
4.02762312346255e-05
6.75392294660571e-05
3.16823941902318e-05
-4.1867658243043e-05
7.11190966350884e-05
9.3413568992423e-05
8.43865156548547e-05
3.38083853516814e-05
7.64066514289949e-05
5.58333360000219e-05
-6.06801505718783e-07
7.04866221704058e-05
3.18938691211278e-05
9.47638514622217e-05
1.81284904628061e-05
7.10951328802108e-05
7.46662318136158e-05
1.10083821449127e-05
7.83349173690072e-05
6.66669695146887e-05
4.9414652384459e-05
5.94807141841456e-05
-3.40408395745484e-06
6.29821927598312e-05
3.28560730255317e-05
3.70983960120031e-05
6.65763275784317e-05
4.71021210955266e-05
7.66855223947561e-05
7.32750232738482e-05
5.42966826292187e-05
6.85218197589258e-05
0.000103670010574776
8.72771434913612e-05
8.61424818567094e-05
-6.37886154559582e-06
6.60996561495434e-05
5.46870944959361e-06
3.20828395642944e-05
2.76423640870065e-05
1.18283670961129e-05
8.6297624805437e-05
0.000122830070325684
0.000106548338285171
4.86379213246748e-05
1.87091871705739e-06
6.63616317615406e-05
4.60947874607289e-05
4.25195541617074e-05
5.50189468190491e-05
8.41779294592306e-05
5.63229826624304e-05
5.96374376212995e-05
8.0861477074121e-05
0.000100225873970066
5.22390525812573e-05
-3.50164665303527e-06
3.54354823636774e-05
2.63791956159782e-06
4.48652317037018e-05
-6.64014475033259e-07
3.77198244208855e-05
8.62635592979498e-05
4.8315423950135e-05
6.99695612024407e-05
6.25415472394764e-05
6.55159732865444e-05
0.000115058402593609
9.48696383152271e-05
8.28788305411916e-05
3.75469296515134e-05
9.71582807185999e-05
5.47042570774093e-05
1.95640267072451e-05
2.81003809363337e-05
-2.82625250320199e-06
5.19082194496106e-05
6.09170234713242e-05
8.64191510298831e-05
9.07956079448109e-05
7.03712763238674e-05
5.77591506815024e-05
8.45575067808251e-05
0.000106319435364504
5.6508665562672e-05
0.000127903091838861
-1.58052625424116e-05
4.15282160181876e-05
4.09834963745544e-05
5.8653660235785e-05
5.94726681496713e-05
5.30473764293096e-05
9.83478384034673e-05
5.97670813566758e-05
8.5942024757896e-05
7.80795503915201e-05
5.3627010468494e-05
0.00010946406776423
5.89974156415466e-05
7.9365562800272e-05
8.3902739562386e-05
5.06162889254507e-05
0.000109789659984534
0.000106311556579279
0.000105941410899257
6.82509726071911e-05
-3.48455739612666e-05
4.94456371521277e-05
4.03386938638231e-05
0.000104431966824352
2.0068478174887e-05
4.64618446667392e-05
2.97869210303284e-05
9.69048734579343e-05
4.09232314399027e-05
3.02379217002752e-05
9.54534270346782e-05
2.38753750883671e-05
4.94749295964622e-05
3.38743593418252e-05
9.01052563426985e-05
9.18599282720133e-05
6.3989709497754e-05
6.37604806848381e-05
6.82185339548522e-05
0.000111795771610546
8.49225829079984e-05
4.82489892767243e-05
3.76802473337422e-05
3.32380774971722e-05
4.79728714049112e-05
2.13474652520372e-05
-6.27108081284433e-06
7.82153250529143e-05
3.8694730220107e-06
7.02779403929553e-05
2.99809202479285e-05
1.36935520625267e-05
6.01050553082452e-05
5.96178088758873e-05
4.46505656207514e-05
0.000113220632187655
2.63603545884929e-05
0.000110634044260029
2.83855628296287e-05
-1.58630831944101e-05
5.60318831549893e-05
7.2968869987954e-05
7.44336531330278e-05
8.35262220226199e-05
0.000114452266949445
6.41620033241375e-05
2.87560348912942e-05
8.04044736137727e-05
8.04933558266606e-05
6.46577572433939e-05
7.0559670444708e-05
2.70314596930252e-05
8.16544087614151e-05
9.93040494935682e-06
3.13831505692428e-05
3.58442325652072e-05
5.71642165034981e-05
5.12566584291204e-05
4.64791331351087e-05
2.02949319532429e-05
5.5086216324692e-05
5.72072918680827e-05
7.79266138949126e-05
6.81178848738361e-05
2.50483631588747e-05
3.90163107463376e-05
4.57436507682265e-05
4.33843013956634e-05
7.95296139783915e-06
2.29269019342746e-05
8.33673798997986e-05
5.52194824936472e-06
6.05802082789474e-05
9.19689371552179e-05
6.76055638353941e-05
8.22048103753531e-05
9.09183156875101e-05
0.000117035141053716
2.37066241335568e-05
5.23092291345338e-05
3.38733347349091e-05
9.71789120738458e-05
7.29676418915722e-05
7.9894743609151e-05
0.000149647911524864
8.79526015437427e-05
0.00010830480669217
5.73496379820732e-05
4.03266291179834e-05
5.75368408928768e-05
8.81930494356262e-05
7.88057577782622e-05
4.52458233509953e-05
-4.35928407391031e-06
3.78307128458858e-05
8.67049441651507e-05
9.7714730438742e-05
5.08045035458347e-05
7.81112681544253e-05
6.23354831143409e-05
2.10684873442017e-05
1.99960889638144e-05
3.15043813550126e-05
7.12217395163022e-05
9.90591917117327e-05
3.80322255338087e-05
2.96723642997864e-05
6.57341789829774e-05
5.12586193089052e-05
3.20901524108482e-05
3.63393684474875e-05
4.34689462282382e-05
3.1271544992133e-05
7.53499791581992e-05
2.48440150923022e-05
6.35944753934405e-05
7.57012000262644e-05
-4.17739137232785e-05
8.45201767463671e-05
5.47979933997304e-05
4.00575788465443e-05
6.91018738284341e-05
7.67391053429849e-05
0.000125383173977196
0.000115033245266179
6.49194257071608e-05
2.42993891968285e-05
9.5275335182802e-06
3.19450504638618e-05
7.78403032770063e-05
9.98707610650573e-05
4.5717731961508e-05
0.000134265559133826
9.12421698328774e-05
6.49182925754166e-05
4.21956234746093e-05
4.9102685799489e-05
8.78547517406639e-05
4.04204667689382e-05
0.000133330233003366
7.0640089779189e-05
5.24594927312859e-05
1.02375121184828e-05
3.96206114821492e-05
7.73239164606996e-05
6.37289927688887e-05
4.75429053125629e-05
6.89794912068044e-05
8.52189825363222e-05
8.98233410748125e-05
7.70800291646144e-05
4.65033256231248e-05
8.67545149289125e-05
4.15595154308509e-05
7.91311600966442e-05
1.36616885347032e-05
0.000102329780632877
5.7428060924752e-05
4.46966225046215e-06
3.69495311232325e-05
5.89860845209169e-05
6.09815858124592e-05
3.61025092671981e-06
0.00010166357540223
4.30273883893262e-05
5.73847165908099e-05
3.46036769509515e-05
0.000159807091155357
2.50163941505059e-05
7.33828299789041e-05
7.65083831594186e-05
9.69004408014567e-05
9.07893987287738e-05
7.08934214347112e-05
9.465278583655e-05
3.26194104833246e-05
6.66029557883373e-05
4.84413142989254e-05
6.81034720422092e-05
7.45016250708846e-05
2.95830754167066e-05
6.98169088821905e-05
1.97059074838196e-05
2.29843630166737e-05
3.37406540268488e-05
9.06816282234094e-05
4.59876161860211e-05
5.9766347246429e-05
5.33273312068665e-05
6.82427386720232e-05
7.1099203644103e-05
5.68241214673574e-05
4.54141886741678e-05
4.99280354260656e-05
6.05805802244628e-05
2.45435882039728e-05
5.79506936369073e-05
5.16164926884127e-05
2.17368487874842e-05
4.84143246953459e-05
4.22819231605697e-05
0.000106507436872108
4.14582214006947e-05
2.9817946138036e-05
3.09359917634725e-05
6.46957088037355e-05
2.61548515341937e-05
3.54093375184903e-05
4.94766875843319e-05
8.26033436194998e-05
3.02719659296703e-05
0.000126047936411994
-1.27360769775376e-06
0.000103739152659808
2.07373331941227e-05
6.53432632298955e-05
-2.92034041235009e-05
3.19775471224523e-05
3.21163502080434e-05
7.7469727597211e-05
0.00010371941614802
7.45845543556191e-05
3.30024271084138e-05
7.15394968628059e-05
2.82918994108167e-05
0.000105396841845352
3.81587249992511e-05
8.52640653149968e-05
5.50259266704314e-05
4.21654575623172e-05
9.6879492237577e-05
3.01108530691915e-05
9.80178884258369e-05
7.93639364838833e-05
0.000110390736387557
7.643730854526e-05
6.66500549978006e-05
2.58196126194776e-05
3.80586058677445e-05
4.97762922479253e-05
3.18715365781374e-05
8.44811992424561e-05
8.92455824813064e-05
0.000115728859582849
5.61620347602767e-05
4.39972414700022e-06
2.64043365644264e-05
2.61726246665681e-05
2.76529314795405e-05
4.60891195409423e-06
4.55775609726564e-05
6.21552411419261e-05
5.34204108826847e-05
8.57854685541011e-05
2.65403864896498e-05
6.60464371626442e-05
5.72175943344372e-05
4.89293665205307e-05
4.73920403083833e-05
6.62102668873314e-05
0.000104015530975825
7.11036857190011e-05
9.6167203310384e-05
4.65501034844712e-05
2.32347637326174e-05
2.91558320508912e-05
6.09137806079409e-05
9.59648170674439e-06
4.98077037843734e-05
2.39698797245115e-05
8.1925818591794e-05
7.84383830879875e-05
7.66170046082442e-05
3.15392016694928e-05
0.000107530348688001
0.000110444509032292
0.000109334790929096
9.91042606522214e-05
4.90455901024596e-05
2.88806870317263e-05
4.29782211561708e-05
-1.5959340928299e-05
7.63412849713613e-05
4.69377736103419e-05
6.90505766087316e-05
2.60083898792035e-05
4.41964563011304e-05
7.61947864841487e-05
6.23962193538559e-05
4.97320242363876e-05
7.67654308165102e-05
0.000100554860042899
5.88948611977855e-05
4.76862122439994e-05
8.45765083794202e-05
6.18598217584227e-05
1.69334943483661e-05
4.62085827198492e-06
2.42437739253489e-05
3.48566921739478e-05
4.01068906249087e-05
9.06763550382492e-05
1.44868718780868e-05
6.18854166107332e-05
-5.06906265297136e-05
4.39442247921657e-06
4.39735098731777e-05
6.10139491275024e-05
8.18494191168133e-05
9.73756595639469e-05
7.47439062620592e-05
5.95540217656969e-05
4.07713463642219e-05
6.38983221332534e-05
6.26072369760776e-05
6.02856466443269e-05
8.05872904480513e-05
9.44301468142886e-05
9.16930413601221e-05
1.70523830651449e-05
5.31162288840303e-05
3.34976769614525e-05
0.000140716708085725
5.28955957710411e-05
5.58987857972275e-05
3.20025234299313e-05
8.54197174807076e-05
6.68123819170868e-05
6.54967739205511e-05
6.65717775555645e-05
0.000103154721103465
-1.12463608540797e-05
8.45353401100604e-05
8.72061452407878e-05
7.77973939697894e-05
-1.46764615472014e-05
4.88937907416162e-05
6.98001437902332e-05
4.91868386454908e-05
4.47839726693104e-05
5.32483047455888e-05
0.000102772520588201
6.56146774878156e-05
5.98072910573322e-05
4.98493024924072e-05
3.06380447938017e-05
7.05940227109564e-05
4.35739716492343e-05
0.000112579016047823
0.000104832039067603
7.31106981816172e-05
8.47379073225135e-05
3.58353069058567e-05
7.00079985210837e-05
4.88403931121561e-05
6.6069796418929e-05
-5.20620564737199e-06
-1.81937344309127e-05
2.13342382011211e-05
1.11163408135474e-05
4.0347614705838e-05
4.45649862489671e-05
7.83461889842274e-05
4.97265420235996e-05
7.83759656484678e-05
6.80597540202368e-05
9.19319033150788e-05
5.96892546206326e-05
-6.51951159740351e-06
2.13255018372442e-05
7.83103181709453e-05
9.05998179302958e-05
5.08638545690035e-05
5.6737533501837e-05
5.00765752477313e-05
-4.28365728939086e-06
6.38656831480193e-05
6.2115750642482e-05
7.09688861786187e-05
1.62005110557318e-05
7.89865135465792e-05
3.50169756064986e-05
8.37015088449603e-05
2.77323595349129e-05
6.81234797425983e-05
7.04440094274121e-05
4.15301121639462e-05
7.26884086981696e-05
1.37430997754777e-05
9.56553017259306e-05
5.90845586473168e-05
5.59183566909865e-05
4.96816611554652e-05
3.04245011016722e-05
6.88510061572496e-05
7.31062759193201e-05
4.70794827739877e-05
4.95570417598912e-05
1.67815703805115e-05
7.27563008111716e-05
3.47003826941424e-08
4.14808976090267e-05
8.21747792128744e-05
4.97715437203868e-05
8.12273785954457e-05
1.27695935947145e-05
8.03261982955696e-05
0.000103751060469671
5.34501968682772e-05
3.94063961690299e-05
6.6075733452776e-05
2.52931748108014e-07
9.5678691788619e-05
-3.05020054047771e-06
0.000101626464628013
6.79336811676994e-05
6.85762895383258e-05
9.8935393395672e-05
8.10615784535577e-05
5.6110030065932e-05
4.17999838541992e-05
3.55643759312563e-05
6.14061894737465e-05
5.17493152206626e-05
0.000101652103030109
0.000119039142676943
2.22314877038184e-05
3.65426016263336e-05
5.58790184672066e-05
6.17844915268146e-05
8.58510428444249e-05
5.38439826736304e-05
6.40815844671879e-05
9.10623887251674e-05
5.39622516417238e-05
5.22057955419759e-05
4.98158193778273e-05
6.34193767178731e-05
0.000100866755206317
0.000129823556245508
4.59034128398934e-05
2.30118110501446e-05
9.0644822227717e-05
-1.2129200701087e-05
2.15287355815267e-07
2.43920986448662e-05
2.95916942676413e-05
3.098078827228e-05
1.86106691317815e-05
5.95667028700157e-05
-1.96809043191236e-06
4.69016675012045e-05
1.73557663394166e-05
1.69999695651004e-05
4.95395916073015e-05
4.1404966401066e-05
5.27515427886573e-05
7.2644604035995e-05
1.88732801378318e-05
7.87094490770015e-05
6.81911634586529e-05
0.000109421872154968
7.37771685661168e-06
3.9974762675166e-05
5.62446947091149e-05
9.70315442235756e-05
3.62857335236761e-05
8.59763694709907e-05
7.46684190038526e-05
5.87760107844689e-05
7.47733324844861e-05
7.20318021438099e-05
3.89316837660422e-05
2.4038578045996e-05
-2.43048863504273e-05
0.000108337183337132
8.88349111197948e-05
5.20530279790095e-05
5.58822155155472e-05
3.99220960986313e-05
4.63456455002014e-05
8.16965311492025e-05
-2.36719982512278e-07
6.83912544048988e-05
0.000119367805719649
3.6862739271446e-05
6.20073407336958e-05
7.37700088954379e-05
0.000104041996175127
2.45002859887478e-05
-2.40618216918186e-05
6.52425367596743e-05
5.53379924193885e-05
9.03783713512339e-06
8.90583303425044e-05
9.76706349511444e-05
3.67142037628155e-05
3.81715557996994e-05
6.05556329833584e-05
7.48835375151637e-05
5.12348929442024e-05
2.77665425428964e-05
8.43590878634859e-05
0.000108285417843577
4.23386684831491e-05
2.03725172595874e-05
8.2936588141958e-05
3.27097083562802e-06
3.68340394147228e-05
2.2184588598549e-05
3.79797088537862e-05
3.04976577401623e-06
5.5611490677595e-05
2.11275188088902e-05
9.4902533812216e-06
8.16462531665909e-05
4.37274030008804e-05
5.20286049796624e-05
1.28967035996401e-05
5.2458453167613e-05
0.000100274393374967
9.57115399580317e-05
9.15360139534304e-05
0.000108024542502051
8.77982797594044e-05
0.000123089150982124
6.58951245082781e-05
5.63039803546051e-05
0.000104085620931943
8.41476430193991e-05
5.57860711468989e-05
2.95446049433232e-05
-7.8217272135731e-06
8.01078037405766e-05
4.8258235030783e-05
5.87906675157861e-05
7.75234428735816e-05
6.93819022555732e-05
6.53271153728012e-05
8.89487186434071e-05
3.70046944583306e-05
4.4355423721019e-05
2.54604584156855e-05
4.86861419065948e-05
5.12904546406054e-05
4.74210465387247e-05
4.4319379259827e-05
3.16709283683086e-05
7.52379364749204e-05
2.02916791557187e-05
-1.31900366915321e-05
5.30988656936259e-05
3.22324774851152e-05
8.32018669716414e-05
5.13185534487871e-05
8.88533143627167e-05
4.93567268059374e-05
6.6015215549876e-05
5.31541844717429e-05
7.75687102538943e-05
4.8254085848944e-05
3.1011490641547e-05
5.41984258687767e-05
1.99629655453511e-05
4.64233813173864e-05
4.35767392108871e-05
5.21984527967491e-05
5.22968729625741e-05
2.36013190077955e-05
2.65891564615169e-05
5.47012401372362e-05
1.98618504014027e-05
7.0755899423607e-05
3.53217982934822e-05
6.89591311451968e-05
0.000109377842118032
6.86774855828632e-05
9.66939009544186e-05
4.44203971333467e-05
2.07688704090335e-06
9.42653674440025e-05
2.35526269790908e-05
2.77364748270855e-05
8.27235763834387e-06
-2.32849131633347e-05
5.55110896307956e-06
5.01173086663882e-05
6.59471705875399e-05
9.56349648711008e-05
1.02265036891494e-05
4.72133223605137e-05
8.30572077503181e-05
2.266193276759e-05
8.99569513603712e-05
1.3699081779178e-05
4.86270451016004e-05
5.34983940132347e-05
4.74011106703465e-05
8.58700903276181e-05
6.91227904366778e-05
6.82734082453865e-05
2.95776588715388e-05
5.03455508153342e-05
0.000123741886232174
2.27594917434799e-05
0.000101553568972486
3.65186735312514e-05
8.30841971303287e-05
-6.19568634254668e-06
7.49207668446927e-05
1.39656631056365e-05
0.000105835607316931
2.58340517225524e-05
9.183276654772e-05
5.3803877523807e-05
6.91919030906429e-05
9.56029897713666e-05
0.000127157115818013
3.39799476896167e-05
2.70825553969536e-05
9.42117783479164e-05
3.57462989901333e-05
9.15719343304169e-05
1.06737045338059e-05
1.38442520323421e-05
2.51298806718443e-05
9.43215255071569e-05
1.46589755099322e-05
1.07343569623194e-05
6.05591856962382e-05
5.51599439315039e-05
4.7542285661265e-05
6.78027610009959e-05
2.65545607554567e-05
7.37217685559215e-05
6.12780146128521e-05
6.97627239368794e-05
2.01365527978163e-05
8.42437343705902e-05
6.61180669222581e-05
4.57715256391763e-05
3.62541541464793e-05
3.4697724873655e-05
4.49943271938293e-05
2.92504489741906e-05
7.31352491287492e-05
3.76397561634856e-05
5.56923179012859e-05
8.59341052987215e-05
3.78299904801959e-05
6.33112640875852e-05
3.1192703477561e-05
2.32689706982976e-05
6.2452429377455e-05
6.07471449658486e-05
5.51363172835066e-05
1.82863389170048e-06
6.48006652829034e-05
8.38161894331776e-05
2.97999787052365e-05
-1.09355566178685e-05
2.98054398472976e-05
1.84376856709848e-05
1.18877430252548e-05
3.98732505854703e-05
7.52654658416615e-05
0.000107634269122902
2.29729423632002e-05
8.86758742422584e-05
6.89744718174769e-05
6.07018237389345e-05
4.84972992937392e-05
5.77208086227607e-05
0.000136652608350841
7.18300133195927e-05
0.000120783123505184
9.48073713706296e-05
-1.60381159045696e-05
7.21737519820986e-05
5.41772948946472e-05
5.43384895907877e-05
-2.17831065011383e-05
3.87007305327737e-05
8.59908303708952e-05
1.97592110511359e-05
9.44472450692147e-05
6.08123122269484e-05
6.68191218448286e-05
1.08631964644087e-05
4.46314075075209e-05
-1.87993483797598e-05
5.33664757798708e-05
7.82516478367945e-05
8.6374823339544e-05
3.21365992883307e-05
-4.267071326298e-06
7.27149046272148e-05
7.98372290481018e-05
0.00011477886434868
8.93933150212309e-06
5.52513466450968e-05
8.71480775111529e-06
-2.57242133233464e-05
5.48383525091487e-05
4.60487256276428e-05
3.07013250317148e-05
9.4632181514238e-05
1.11147766402731e-05
9.71038831985746e-05
5.01964666702923e-05
6.84980418852452e-05
5.35752385405668e-05
3.53598245244639e-05
7.41937276562535e-05
7.63352277465617e-05
7.50898245178345e-05
9.70851568653994e-05
1.46795311079224e-05
6.22919799207298e-05
0.000103000860216675
1.81800805730868e-05
1.09225618141671e-05
5.0707826504541e-05
-2.20970789799958e-05
5.37986749125431e-05
3.4271741726031e-05
8.84336575038905e-05
9.16892783030085e-05
6.48206364677188e-05
-1.36473643692225e-05
4.91198258931036e-05
4.61726921708881e-05
6.07230926283693e-05
5.28145128321621e-05
4.97714939532989e-05
4.70430918792793e-05
2.7316674816889e-05
5.99333673830672e-05
2.90931948268444e-05
5.36045597109992e-05
7.95657692519237e-05
0.000143788645986151
2.81945977349715e-05
6.11514570252947e-05
5.80633683099441e-05
3.29391686789006e-06
8.01419634627925e-05
8.55326545048541e-05
7.32090415989997e-05
5.70584042423582e-05
6.80864419271409e-05
0.000106733020107428
9.65997535243426e-05
8.15075790075178e-05
7.80491818070022e-05
7.73072382896841e-05
0.000110383320190126
7.92856072112587e-05
3.24257578911845e-05
4.77576221207324e-05
0.000156395688224421
6.09220215764494e-05
4.08973757237911e-05
3.80609089747692e-05
0.00010304127751824
7.56147130043081e-05
0.000107106409187686
1.95222281829459e-05
4.34285824418064e-05
0.00010066759888139
4.20362799454719e-05
4.98037908884457e-05
-2.40917939258957e-06
4.54765447292879e-05
4.47001353537724e-05
-2.20299711911808e-05
6.1249205536457e-05
5.2477046002283e-05
5.21580378796069e-05
5.82703964432405e-05
7.05727798841087e-05
-3.13292072989577e-05
9.26226359805675e-05
9.48368626114292e-05
0.000102763167820417
1.30099508930769e-06
0.000104862423765592
6.96413178890889e-05
2.26194193895188e-05
4.96417759605804e-05
3.07914490076098e-05
7.11648571315669e-05
9.35493844518861e-05
0.000157421420742607
4.45831491562261e-05
6.65258339560333e-05
3.88344175209068e-05
4.47804311047639e-05
0.000106661977264699
8.45453986070074e-07
8.37054986184844e-05
3.83890537856963e-05
3.9501897426025e-06
4.33563165627342e-05
2.00622134955802e-05
4.26094555997582e-05
3.09936710598774e-05
3.96036082130677e-05
5.88625741546343e-06
7.14443878040924e-05
2.66029301057008e-06
8.42494202411645e-05
3.66094998096826e-06
6.72371976768078e-05
3.99104663258715e-05
7.6704841610008e-05
8.64436492956148e-05
7.20513422010577e-05
9.22059062153056e-05
3.46573411062773e-05
2.50105596128755e-05
0.000118819078860978
5.08993438410354e-05
1.65776781375225e-05
4.83766785017886e-05
5.57591943160696e-05
1.74397347005304e-05
4.09712663158138e-05
3.50542738483547e-05
3.83447828123954e-05
0.000128631351222365
0.000112957755677951
5.51433636605094e-05
8.0344392627083e-05
9.9589948886538e-05
2.64400942153678e-05
6.06732060413121e-05
7.34328490511535e-05
8.34005034986806e-05
0.000109081761316152
7.47237795747789e-05
8.41964719669626e-05
4.30186706361021e-05
6.32574046566284e-05
7.2025342033156e-05
9.56898559237715e-05
9.47282261192076e-05
6.32953157441037e-05
8.13791605062377e-05
0.00013273828826794
7.03456078956048e-05
8.02556193096967e-05
0.000105272200339039
0.000111224849132718
-1.6466086562804e-05
6.09140848990201e-05
1.09608809999386e-05
4.91182680110201e-05
3.98224257822429e-05
3.49431265979946e-05
7.60454413971564e-05
0.000100616987705475
8.52250430502969e-05
-8.03220939350886e-06
2.96424972737429e-06
7.49432587632342e-05
6.68158366155887e-05
5.84865086054136e-05
3.72922323299258e-05
2.95674343983363e-05
3.5901908408221e-05
3.1255469626174e-05
7.27813561406874e-05
3.87659992808112e-05
0.000106312322829655
6.6339173048416e-05
6.49532779215326e-05
4.81075950572369e-05
9.29089480827123e-05
8.38822259058675e-05
6.35637133961164e-05
2.8940853269118e-05
7.76752284521251e-05
6.2831625330278e-05
5.28803413529709e-05
7.01999148496072e-05
0.000107954329898476
6.36633215461906e-05
7.15203014124021e-05
7.394953185358e-05
4.32024712216915e-05
-2.9981614635891e-05
2.88505387873297e-05
2.43334931621567e-05
1.52448660959506e-05
3.76202415996054e-05
3.95264115014132e-05
1.90813885492153e-05
1.98026221960929e-05
8.0034242860584e-05
0.000104213309718771
3.30292764818619e-05
2.65896943929009e-05
2.73099462723031e-05
1.94280224039575e-05
4.76248620163288e-05
5.97604734861846e-05
-3.1285440215845e-05
6.53995746913943e-05
1.83417414717623e-05
2.99141019941492e-05
6.07274449804297e-05
9.76819863354641e-05
0.00012075878438896
4.12823042116298e-05
7.21401325148108e-05
5.87528294893934e-05
5.01101208698237e-05
6.0687528588707e-05
1.54254809718334e-05
5.55138969492966e-05
6.13336751708384e-05
2.62439336998748e-05
3.13756484579623e-05
0.000102024955719719
1.68733706797898e-05
1.95919973421621e-05
4.94795621745872e-05
5.0797507953655e-05
0.000160403345914205
6.05197999249551e-05
4.2923166886399e-05
6.74067878413941e-05
6.71696512230318e-05
3.18732724645236e-05
3.90892404553662e-05
3.39886171795195e-05
5.2512507973114e-05
5.59444505864671e-05
5.52191958245385e-05
7.3482170871378e-05
6.69716565726626e-05
5.86046929570532e-05
5.23384333719265e-05
3.95999558831132e-05
5.05537382817601e-05
9.51726315462812e-05
2.8681457130244e-05
4.53360962779645e-05
2.93477572827778e-05
8.81615730734772e-05
8.70940206888626e-05
6.0115360206507e-05
3.51347547536247e-05
7.64557199976808e-06
9.60048431339418e-05
6.70853723091704e-05
6.61750329696745e-05
6.88549697511806e-05
5.11346633048138e-05
5.84110949781383e-05
5.97294064292769e-05
7.98784588146678e-05
0.000113078487861127
6.42869303058946e-05
4.33222651395479e-05
9.38651517815589e-05
3.19911402953416e-05
2.51648442092992e-05
2.68768456483409e-05
5.73017696092826e-06
2.26222954675802e-05
3.32364221223366e-05
3.65708519574443e-05
0.000106307116950841
2.53112963214296e-05
6.60735162376698e-05
2.4263475502269e-05
4.07750484006983e-05
-8.09835183268704e-06
5.65300638921089e-05
0.000128078387480455
8.12556845599098e-05
3.45538679783152e-05
0.000119629260891108
4.72616101354167e-05
7.30473533535848e-05
6.71056091839228e-05
5.63544498631426e-05
5.74947330357247e-05
9.52676534440181e-05
4.97472046692485e-05
4.20647080989862e-05
0.000105819572879374
-1.23110141427037e-05
7.4013032822522e-06
2.52759150766786e-05
-6.11151608680894e-06
6.16129591339916e-05
4.92373491884042e-05
6.23269550218369e-05
3.81039023839853e-05
4.75867203174422e-05
8.50899862593792e-05
2.98732242325565e-05
7.86749446918114e-05
4.07425956131704e-05
2.42042385062943e-05
6.02810645365007e-05
9.7225869543129e-05
7.4932833389983e-05
5.69248365254558e-05
4.44829434803333e-05
5.82629868257584e-05
8.22091418442683e-05
3.84181493111856e-05
0.00010932351299181
6.20576061972432e-05
7.49607313713284e-05
8.38363903421163e-05
7.41954555581827e-07
7.17681198710413e-05
7.08348597144705e-05
-1.79144954145511e-05
6.41540289803628e-05
9.16065681646984e-05
8.18108385284385e-05
6.66062718929017e-05
8.37062607782695e-05
6.03341639172169e-05
9.44651496883916e-05
5.37707140792465e-05
9.17951937693624e-05
6.56989326009069e-05
6.37234963939842e-05
3.38928641670288e-05
7.30017864741102e-05
7.61565891422522e-05
1.08481575007048e-05
4.87319556307478e-05
8.19559310623208e-05
-4.8229713868985e-06
4.55860666020596e-05
2.60195832288243e-05
8.33013702840464e-05
7.27358949747461e-05
4.52457574572177e-05
0.000108154332432835
4.2878865500417e-05
2.12940223718129e-05
5.8542410740966e-05
8.11291865342031e-05
-5.47838118509886e-06
7.8518020660171e-05
2.54751046772467e-05
3.28334284547298e-05
9.45444772397915e-05
-5.79710283011581e-06
6.16358949378195e-06
6.7671157525004e-05
8.93201575258571e-05
7.63007640285813e-05
8.29764278272069e-05
5.12767433538782e-05
3.73784754615764e-05
0.000116739637357193
5.42016895150156e-05
7.76474811094e-05
8.33367103049151e-05
4.38236655019138e-05
3.13472219009878e-05
6.30621958537857e-05
1.60587949829655e-05
2.08604470084251e-05
6.63939842667111e-05
2.08662141637142e-05
2.79653714856142e-05
3.69965009312687e-05
4.84361960033942e-05
8.34369336653456e-05
5.62722346440579e-05
0.000110791335443436
8.13626087363799e-05
4.66284836691251e-05
9.08619274171876e-05
1.85823046518781e-05
7.61612221286368e-05
7.08645997718767e-05
2.67814133195226e-05
4.15493123691455e-05
4.73617120761147e-05
0.000100118954349341
5.42479344021384e-05
6.54601927233996e-05
0.000105026542099155
4.49806206949703e-05
0.000116217258796099
0.000108811653216455
0.000108852939767286
2.66820275886125e-05
9.45858332021921e-05
5.99721535243615e-05
0.000117006929177865
7.13222626297513e-05
5.18554531289096e-05
7.03791132576048e-05
3.93179206713395e-05
2.44271030079036e-05
9.49101279440767e-05
3.30482159091327e-05
9.40233345047863e-05
7.69863793652296e-05
0.000144908149201158
5.69794471063086e-05
0.000101691377792329
1.40345862685614e-05
1.70849446074064e-05
1.76865393226957e-05
5.18507284133875e-05
7.49519024594896e-05
5.33402790110762e-05
0.00012615897705221
0.000103679218959237
4.82133194981996e-05
4.56907983401881e-05
5.83019747355888e-05
5.72413096915086e-05
6.13508509646219e-05
6.77887327522637e-05
4.05669768277239e-05
6.88025535098051e-05
1.97561166905854e-05
1.48471726812448e-05
6.85786340006364e-05
0.000110663594716348
7.90256751112203e-05
4.59438726596178e-05
5.30147245965206e-05
8.5631100600721e-05
9.94530859300561e-05
8.43163528287693e-05
3.87169493061014e-05
4.45176444076062e-05
3.86096697897515e-05
6.92914668693765e-05
7.83316368186649e-05
8.0673202429381e-05
8.59155398283477e-05
1.5776356907766e-05
5.66058088527188e-05
3.60989421283593e-05
4.51107507518274e-05
3.14056766873795e-05
0.000128850686716513
1.99712451634742e-05
0.000123133660713687
8.63348208280851e-05
9.01452195794917e-05
8.95650228172864e-05
-2.00307039858659e-05
-5.03644958772877e-06
-3.4467299815532e-05
-5.11948941032474e-05
6.58892437892285e-05
7.80141408542548e-05
0.000117518432235392
6.51277530276163e-05
6.78117808384972e-05
7.94676751155126e-05
3.00929774809865e-05
3.77043445622641e-05
4.0848888230496e-05
4.09071669594828e-05
7.85333004477504e-05
6.13454600252607e-05
7.51064606733699e-05
-2.03345964655015e-05
1.42173719100908e-05
3.42083227942552e-05
6.41939018053607e-05
3.1708298407197e-05
7.61264331673558e-05
4.64162059333549e-05
8.356712397252e-05
6.46279092619633e-05
9.21416246109405e-05
2.69903778655401e-05
5.11217896488972e-05
7.32211317898215e-05
2.89935539269863e-05
1.75094140650303e-05
3.73374657594392e-05
0.000123387858573942
6.98489969882431e-05
4.47740330284062e-05
7.74661367644035e-05
3.74115922135311e-05
7.91848407529437e-05
2.31795368082496e-05
6.46575114783984e-05
0.000153949136996209
3.49256846287598e-05
4.22218166398719e-05
6.01510932122721e-05
6.29070320977318e-05
0.000109130445299835
1.40434238252128e-05
8.77446010916852e-05
0.000118250059729195
7.83879227614662e-05
6.47889754514744e-05
0.00011426442334951
0.000121215288246588
5.04170641947737e-05
6.59539930937007e-05
6.20768079119648e-05
-8.49496203176914e-08
5.72423606290806e-05
2.95969328489813e-05
6.20343495744897e-05
8.35002973268475e-05
4.35719874121562e-05
4.21340811854541e-05
2.98830775882204e-05
8.35865754178093e-05
6.83304947856944e-06
6.8435412512564e-05
7.58621048404687e-05
0.000103318924929631
4.03622230144614e-05
2.83907105948859e-05
7.13636124808008e-05
0.000132797128303652
3.89311374069129e-05
3.92131503675382e-05
5.57929104436975e-05
8.58596352448095e-05
5.77717470996624e-05
4.89103037901767e-05
3.45845726363852e-05
-1.79955564593009e-06
7.0335438152328e-05
7.21035263376121e-05
8.28264311050737e-05
5.26834951770519e-05
5.08737017761669e-05
8.48926515132618e-05
7.43784079587031e-05
1.21403701780658e-05
3.23834232508023e-05
2.12174806506815e-05
6.67460697282043e-05
2.00468769977686e-05
5.11167706383732e-05
7.98089394996376e-05
4.7854808925597e-05
0.000100591687566259
1.66105068997913e-05
5.43554296150003e-05
4.70627334082415e-05
8.18516851368206e-05
2.4436414084289e-05
5.00986920519332e-05
6.56768829981336e-05
8.53543713108594e-05
8.56993719572303e-06
6.39924243330068e-05
0.00011012164463715
8.1603323729704e-05
5.61241908785335e-05
6.83343429124591e-05
6.40334188220123e-05
6.0112852070571e-05
6.29005806591162e-05
6.26854505143187e-05
-7.49643182271902e-06
-1.03855642800908e-05
5.76463329901953e-05
7.67327945301754e-05
6.16871301617779e-05
4.35323215485803e-05
4.64708440967421e-05
7.3203351772385e-05
3.15635496775286e-07
5.52958534320759e-05
3.31491568089356e-05
4.82399310240627e-05
0.000108858717005503
9.30231214875109e-05
8.0077940084269e-05
2.84912012694149e-05
2.38653060315824e-05
9.77347697164239e-05
9.1971169936731e-05
2.81583853924516e-05
7.85458320141259e-05
6.31105241386449e-05
4.78054558443741e-05
7.2654651449022e-05
5.59258453169438e-05
3.13959095456769e-05
6.88778614147091e-05
6.39795296072129e-05
8.32467553313382e-05
5.97859970824136e-05
9.77542151862845e-05
1.73062021901543e-05
0.000108636954652965
1.30878035901106e-05
8.60143470255946e-05
9.14013262777174e-06
4.49486286565524e-05
2.07743994805914e-05
7.91793025451098e-05
2.57122052833272e-05
8.46643187970534e-05
2.38603113311781e-05
0.000106837167748332
8.85996292915834e-05
1.55395507801231e-05
3.22510528163725e-07
5.90812634456698e-05
6.77067717779498e-05
5.52472701358973e-05
9.23975765243962e-05
3.94745657582866e-05
1.24514367546798e-05
9.41022474613133e-05
5.23222218874993e-05
5.9316116054241e-05
5.34283463471451e-05
0.00010963879007166
2.72020035443515e-05
0.000137866618539483
9.22780552409587e-05
6.60633422268574e-05
1.41968357722897e-05
0.000103596677038685
7.21237760695069e-05
5.70552435493355e-05
8.73068451237052e-06
9.56120620937504e-05
9.9882842747017e-05
8.66954845409425e-06
3.83585301033083e-05
8.75764639234424e-05
6.7843109286657e-05
7.62116542209123e-05
2.20512407667659e-05
4.71042994049367e-05
5.28359513678389e-05
3.76266295780958e-05
9.43946233256799e-05
3.44345870261612e-05
0.000124502215803553
0.00010329279534166
3.2707629646398e-05
1.93847338062513e-05
1.77050182909674e-05
0.000109990244721433
7.70231106087587e-05
5.72850067584156e-05
4.75830463957428e-05
9.07238427551706e-05
2.83212314076594e-05
6.83121199728441e-05
0.000130093477884577
6.40508654957719e-05
3.81632277324642e-05
5.57595296746279e-06
8.79316455916374e-05
5.02637408889361e-05
3.1182113516848e-05
7.72399899911332e-05
5.01595316853627e-05
7.30193939671549e-05
9.92514342874898e-05
6.12472442736745e-05
5.72115120239389e-05
7.10327984917539e-05
6.48204053327908e-05
3.8327814120392e-05
9.0160963838169e-05
6.63191163571651e-05
6.8108723861695e-05
2.76679838459447e-05
3.16814071452731e-05
2.42752943403558e-05
0.00011037991402375
5.9119395915279e-05
3.31004309538135e-05
3.03930003136686e-05
6.0388732220454e-05
6.07963621341583e-05
3.74623597603929e-05
4.74749462672701e-05
5.92618894670087e-05
-3.03370997390128e-05
8.94633310813958e-05
8.78184062621858e-05
3.58394239842221e-05
4.28239477263152e-05
9.6153132882373e-05
0.000107918991209985
6.76241154036554e-05
4.33712816967683e-05
4.97974542510589e-05
3.7774491661788e-05
6.48048595042124e-05
2.87172083337455e-05
4.46331119593513e-05
9.98126689101668e-05
7.62220562675446e-05
9.14100749813149e-05
6.79501820178662e-05
7.33229419123816e-05
8.21646348672254e-05
9.32540562885413e-06
2.13401709391102e-05
3.83982636394189e-05
-1.24157769963967e-05
3.99274014652957e-05
6.09426936574578e-05
7.26402168570487e-05
1.46129385063402e-05
6.05769664003264e-05
6.48795543654627e-05
1.90056213524025e-05
4.48115249752566e-05
7.45870286970967e-05
1.8403563449994e-05
6.36078299859538e-05
4.96280546763015e-05
4.61351520313748e-05
-1.88595343987074e-05
3.61199438563875e-05
7.04675352844208e-05
6.35925968834619e-05
1.87078199041713e-05
4.56711983899291e-05
-1.00348294077955e-05
6.42895202836467e-05
0.00014393748500091
1.38389863786549e-05
6.92940836554813e-05
1.61398964367337e-05
4.53807853944595e-05
3.31030861461112e-05
1.66734673490341e-05
6.80433334130598e-05
4.70567316463318e-05
3.6631663042303e-05
3.58668366871847e-05
7.30265950542191e-05
5.51107374124876e-06
4.28813514358145e-05
2.4651996409289e-05
-1.91586437191356e-05
2.60389378685276e-05
4.50294973283468e-05
6.5560809131382e-05
2.73037804745097e-05
8.34687491132607e-05
4.18743065300229e-05
3.46049726931701e-05
3.40363947255089e-05
6.35920362258153e-05
8.54942586204069e-05
8.35105032643063e-05
-4.56387847680994e-06
1.89496581443347e-05
5.92690516994125e-05
2.44673407457288e-05
5.92764623620052e-05
8.39909306676555e-05
4.2916493025592e-05
4.80939200699623e-05
1.91521308503298e-05
8.12727386690393e-05
6.99156767074025e-05
3.27258615416753e-05
3.471243455232e-05
7.79886350922731e-05
4.45556757188741e-05
4.16841304098411e-05
8.50005061098276e-05
4.96604856042057e-05
-5.05114684127532e-06
5.94243930351301e-05
4.37051270374078e-05
1.06124173116538e-05
5.12800465623908e-05
-3.78348394831432e-05
1.076897601648e-05
0.000102047935247513
8.70366228682992e-05
4.285729600082e-05
8.08543374439274e-05
5.37136331865714e-05
8.05061286687747e-05
9.27063477770332e-06
3.06452147211898e-05
1.35959192439389e-05
0.000119774744045695
8.1743779795614e-05
3.46686563287383e-05
6.17138747886825e-05
4.51158750271689e-05
0.000142293048865782
-4.05060636030879e-06
5.4776041335294e-05
4.69322808443121e-05
7.06205597174006e-05
5.66964993475635e-06
6.24394461534381e-05
5.31990741503874e-05
6.98702142089569e-05
5.37387494882791e-05
1.60076376096768e-06
5.74565962034588e-05
-2.72006651926451e-06
2.27477170098862e-05
5.83289493571841e-05
6.26208894665767e-05
7.00535693106032e-05
5.42835770357885e-05
6.88463529856678e-05
3.79951468965417e-05
6.29368229592876e-05
7.74815429970302e-05
7.98250308281674e-05
3.5843701610254e-05
8.79175815990386e-05
6.25272476710653e-06
7.8585607211811e-05
7.37199958613871e-05
3.97427836039414e-05
8.6783388619554e-05
0.000100675495509417
5.40041819754395e-05
3.08201179692559e-05
5.44698102203346e-05
7.61469598149711e-05
8.57697469636945e-05
5.29230414893031e-05
3.64141922418675e-05
5.14806773144668e-05
3.50675106862544e-05
-2.92888342750685e-05
2.31970705487905e-05
7.52669332086262e-05
1.88185017513571e-05
3.05855168525215e-05
5.44023439759779e-05
6.07153792945179e-05
8.32937209496904e-05
1.56374703257177e-05
1.59355865452086e-05
6.56063958484717e-05
1.91838077688017e-05
6.52489076916966e-05
9.25036709855286e-06
5.08199220055001e-05
2.53901420252114e-05
7.65043946895563e-05
5.00095201803222e-05
5.16881348671599e-05
8.56572731813522e-05
4.08399222720147e-05
3.15471933989069e-05
5.10217473104178e-05
1.93501916411424e-05
2.11345502620579e-05
1.24314982891237e-05
-7.2587863328929e-06
6.20856948448471e-05
-3.80863654153679e-06
3.59508813284679e-05
6.00826562248425e-05
5.77139604346729e-05
0.000101635305740448
8.62022181449885e-05
-5.01380654219423e-07
6.40209779731381e-05
9.36739366724048e-05
6.89385663426361e-05
0.000126683890086156
6.0142577473805e-05
4.65341110493543e-05
7.83004704369748e-05
6.20000483114104e-05
6.11542621471053e-05
6.59364927684901e-05
4.0926700560502e-05
6.9719352159996e-05
7.28529931013411e-05
8.76468517868473e-05
0.000123369153705278
7.46341420487714e-05
5.58811361002398e-05
0.000110615826600948
3.35788612663722e-05
7.64067838406532e-05
5.7144412996934e-05
6.86342664183161e-05
7.71966501975567e-05
6.39065559379259e-05
3.59646938987985e-05
3.81108246579085e-05
6.12492340613148e-05
7.67989002686362e-05
-5.87475739920725e-06
4.4977106744799e-06
2.55226671482534e-05
5.61476149581959e-05
5.02828376907726e-05
4.07975654547408e-05
8.05190010064225e-05
4.20824748413873e-05
1.49042316625647e-05
5.38918925951957e-05
5.61395277474195e-05
5.14742490183411e-05
0.000111635137660535
7.4666047916758e-05
9.30932149865777e-05
4.64051175292483e-05
1.27316062272634e-05
2.21657537988115e-05
7.33510241706592e-05
6.72783985023673e-05
6.14777352857659e-05
6.22879263153386e-05
5.66403600466827e-05
3.9923028012298e-05
0.000116182131875818
4.01266561076599e-05
4.47313024412962e-05
5.8189459848301e-05
5.43305453163173e-05
3.25732714561806e-05
7.19105314824316e-05
7.58890420037875e-05
4.11837571064672e-05
2.8890965901022e-05
-5.12949275132356e-06
5.58842174004185e-05
7.79542951205105e-05
4.70044856165047e-05
3.48115760566096e-05
6.42643678971844e-05
5.21787770681864e-05
0.000121398647189538
0.00010331772090316
3.90086365960679e-05
7.06790158402117e-05
6.36740236560381e-05
9.65735753279772e-05
8.83778896122244e-05
0.000114554117255262
0.000114866030521107
7.15937708768631e-05
1.70279498418046e-05
0.000128068157190939
0.000116859347999566
8.51224923877154e-05
-1.05911009097494e-05
3.70662776401585e-05
6.97400068605879e-05
5.87514755404292e-05
9.39633979155137e-05
1.7672453807598e-05
2.22031731514435e-05
-1.93709060500607e-05
5.95480039212974e-05
5.22929341632087e-05
-1.55492875326172e-06
8.79829371876748e-05
4.86998302252952e-05
-4.33886606236899e-06
5.76521759456253e-05
5.76677131292815e-05
4.50835699641547e-05
-8.03931468446536e-06
7.79447452598396e-05
7.30931677864329e-05
0.000131544987145418
0.000165880535797756
8.1546963191971e-05
1.3194975878357e-05
1.01376209683589e-05
5.88089339479205e-05
6.22301128968012e-05
5.4207826651251e-05
8.53379194133348e-05
8.31854566879864e-05
8.59733741135316e-05
2.12557227690428e-05
8.04020964023071e-05
8.01861983911027e-05
8.53289684251458e-05
6.95494031490309e-05
1.13956546988517e-05
6.69037885607175e-05
4.3291157558763e-05
5.31221279036659e-05
5.50743388025717e-05
3.99294641738719e-05
0.000103895737300257
8.92295340223448e-05
9.03097214970019e-05
4.81653513785848e-05
6.79975522282912e-05
6.32268858575504e-05
7.22425200485156e-05
5.18067620077246e-05
0.00010592667244747
0.000120890698051991
6.54912092654609e-05
9.16198343613284e-05
4.80468721061333e-05
2.20171222501772e-05
1.28261085624976e-05
9.97752900243235e-05
2.99915150903048e-05
3.55816151500584e-05
-5.089623762539e-05
1.33094071245771e-05
9.92675191278161e-05
3.73739002965628e-05
2.62517275211175e-05
4.32760396811319e-05
7.30780467961912e-05
4.16891048789202e-05
7.53404258374999e-05
4.21561482703392e-05
7.69455248212854e-05
4.74111000920131e-05
-2.17853349835017e-05
6.98207297966311e-05
0.000129112466496396
3.08680221558586e-05
7.36121689218304e-05
4.32771452422248e-05
9.75699363925134e-05
5.60526120098581e-05
4.46003241994514e-05
9.8451458812552e-05
-1.83182683289821e-05
5.44202781024334e-05
7.76948227170863e-05
8.06743978469898e-05
1.45812536657761e-05
7.82296036795203e-05
5.80064063888847e-06
7.14264708833268e-05
2.16182236988155e-05
5.67493545272025e-05
1.35090831556039e-06
-6.14086772710217e-07
4.71654253253727e-05
5.54215869151454e-05
6.06141216157638e-05
6.50189779316665e-05
6.1211104553668e-05
2.53139817391625e-05
0.000106499584656048
9.53703944826515e-05
0.000109184554911914
8.27078828205427e-05
9.31384760110255e-05
5.67576706090212e-05
8.97638692120606e-05
0.000105459548820203
0.000104184763746146
8.89463551378841e-05
5.23152013438783e-05
5.97239320608101e-05
5.28457153282366e-05
0.000148937146155629
1.11918307604387e-05
3.18136492466977e-05
5.33613899745284e-05
-3.56305963389326e-06
0.000109217871286702
1.85257421281497e-05
6.02551372662028e-05
0.000104397067316444
5.85120858215596e-05
7.42047869988334e-05
0.000113452593105395
2.03249520562283e-05
8.14877913851207e-05
6.02839203042921e-05
9.23337867624341e-05
2.36301433632066e-05
7.2763284743258e-05
-9.48299986280925e-06
5.52819507682837e-05
-1.75412529304793e-05
8.4204723198785e-06
0.000106038181872068
7.12285093308402e-05
1.80903969232068e-05
4.98379631392799e-05
1.52619506434945e-05
9.81551094517502e-05
9.9186325938773e-05
6.61595597036997e-05
9.25269679786543e-05
7.62304190753079e-05
0.00011158472633427
9.99649304625658e-05
0.000106423516438964
2.07469610739413e-05
9.05799437472569e-05
3.41044288503927e-05
0.000106701350207946
9.1777099068839e-05
8.7954672339412e-05
4.79458910386645e-05
7.63333346052871e-05
8.42739412613615e-05
7.4865354518819e-05
8.04218873345061e-05
5.74948555620142e-05
0.000115057694321882
0.000103081536778212
7.58351006299812e-05
5.19249437179921e-05
6.89818071916046e-05
4.05948569289851e-05
6.84082790449905e-05
2.76849783122204e-05
8.7689541614227e-05
5.26041092560732e-05
5.22443663523113e-05
6.19622895733726e-05
7.3365578934479e-05
4.0744353165128e-05
0.000107775907536101
6.25234247619218e-05
4.35784072957833e-05
6.07414694522983e-05
9.74257864918799e-05
3.27646388889925e-05
4.96061025644369e-05
9.24855197898092e-05
3.98207287068132e-05
1.13041160139569e-05
8.35962086953486e-05
7.74557838015839e-05
4.63108122998584e-05
1.42359861131824e-05
-1.13879418544346e-05
9.05220886709919e-05
9.11673168722491e-05
5.51860594713172e-05
7.76539059741786e-05
0.000116181924767532
3.30729266891989e-05
6.85320294191299e-05
4.74571933518592e-05
7.17024571890243e-05
4.1279894010919e-05
4.63623130445312e-05
8.95630536342002e-05
8.23374517593573e-05
0.000105162025479558
6.8863495318353e-05
0.000124662520929296
4.81833580403757e-05
6.0154073662513e-05
9.49639289609234e-05
7.98108371418959e-05
7.56652300848797e-05
9.41427017462246e-05
3.49315484333993e-05
0.00011297582805674
5.23107187584923e-05
3.20790863318152e-05
8.12437618400406e-05
4.08858416713671e-05
1.2981691536568e-05
4.70734000429276e-05
6.6939165146462e-05
9.45999044069377e-05
8.58156939199256e-05
5.28552571850005e-05
8.98725836536238e-05
8.9159446582529e-05
7.80008274383744e-05
6.91300127563621e-05
2.10785992024559e-05
6.32597746669278e-05
7.02571134528151e-05
5.88600342906224e-05
-7.14797798122799e-06
2.9882682348162e-05
3.19925715002836e-05
5.74665107451663e-05
-3.54384328692989e-06
8.26841298419007e-05
5.03920056307082e-05
0.000109552304085936
3.63183624151051e-05
3.69446713461022e-05
1.5994841786255e-05
2.77563058098961e-05
8.46770178889773e-05
1.40125358660608e-05
4.54966380520705e-05
3.84421412945153e-05
6.26658812071701e-05
8.21693588457686e-05
0.000109368600561925
6.71727730915551e-05
-4.45813188822291e-05
1.37991185553674e-05
5.20806074842102e-05
6.26648809792029e-05
6.2480801904276e-05
8.7418265136576e-05
4.50982835635407e-05
3.38540730148543e-05
6.85217715063203e-05
5.09247963276289e-05
0.000128806143555212
9.28991880236981e-05
5.42994526536131e-05
6.19295917858212e-05
6.34456391478409e-05
5.903372016072e-05
6.4628383244292e-05
-2.7591014614057e-05
4.18035876108874e-05
3.74465481262909e-06
4.44073820989928e-06
4.14922847716672e-05
4.73431292620965e-05
9.14318537054598e-05
6.98453880192333e-05
6.39673088163841e-05
5.72071636069096e-05
6.84783562506414e-05
9.21615827271243e-05
5.42867027556878e-05
7.92121381953941e-05
7.40139514672602e-05
4.78842808584598e-05
6.50532864371533e-05
0.00011084845419486
8.78710542780855e-05
5.66034230495571e-05
4.50367571530263e-05
0.000105164879706368
0.000110716989052174
2.67773163979162e-05
5.24068139625697e-05
6.14287792262976e-05
8.05017319089592e-05
2.75143321160781e-05
2.11929095923018e-05
3.0625050497154e-05
6.12216043663142e-05
5.83713952662164e-05
3.90915756437612e-05
0.000101862232365985
0.000131923076674683
4.7906613929661e-05
9.43736164301196e-06
5.64598114026095e-05
6.7731361141432e-05
5.71212039414769e-05
8.58228891720142e-05
8.55705788003241e-05
0.000119026164866904
5.80361854275387e-05
6.64074567085564e-05
3.20655693584234e-05
8.88126135399198e-05
1.33167077309134e-05
7.39149848148991e-06
3.39311660291451e-05
0.000149887345026146
2.32463742340316e-05
5.28826194353975e-05
4.02228153505211e-05
5.48777361924692e-05
7.97884159591679e-05
6.25464135208281e-05
5.30502822016068e-05
6.32406706363341e-05
8.41188037137149e-05
5.63359899772162e-05
6.95383858526631e-05
4.15212091586304e-05
1.94269063123756e-05
6.57469338063161e-05
5.17348755006733e-05
5.91497362761255e-05
6.79731907313188e-05
1.88430767149156e-05
4.21233826765163e-05
3.31097978129888e-05
0.000101758845044218
8.62037837028346e-05
9.720573385032e-06
2.57887268275687e-05
8.06673677191467e-05
7.48263005196785e-05
2.20410481290286e-05
5.6900806912695e-05
0.000103634598673196
8.83146229043212e-05
7.74280062603452e-06
9.06999090442556e-05
9.26854473700927e-05
4.8332750178806e-05
0.000102641590486511
5.37431980243038e-05
4.68732174959936e-05
8.5845789422366e-05
-4.6692703635849e-06
8.47236574171071e-05
0.000103060913818098
-1.58356593972958e-06
8.29892225569287e-05
3.998308986622e-05
4.23024336285302e-05
-1.06349829189401e-06
1.58258955898627e-06
4.5091657322592e-05
7.96476874281439e-06
6.45994515426788e-05
6.5040787644448e-05
3.66824547999497e-05
3.62904433164119e-05
7.88490848902666e-05
9.72332379400215e-05
6.66272631457387e-05
5.50887209470844e-05
5.68995597693279e-05
7.31195830632573e-05
2.59176583206598e-05
8.22366610745562e-05
2.21282097927581e-05
-5.21612031400266e-06
3.03899822674157e-05
2.01465657680251e-05
4.84572708561453e-06
7.39808948087822e-05
5.3537521451054e-05
4.15182853840726e-05
8.35619062161597e-05
1.45968785461349e-05
-2.40360572729643e-06
4.99213051760102e-05
4.40515899867545e-05
7.61874728805715e-05
0.000104909111727395
9.31698643008933e-05
9.62393442747949e-05
1.24281253706252e-05
7.70653921637905e-05
7.01844805865034e-05
6.75897379815387e-05
6.02953817261005e-05
3.95773605735256e-05
9.20300649481978e-05
3.63834786476992e-05
0.000107555881183393
7.6630410720954e-05
3.25840431527243e-05
5.38209982246823e-05
4.03970267429229e-05
0.000117226763306674
1.86301965476566e-05
9.37856021842501e-05
6.61504490476864e-05
3.75878308556252e-05
3.84718418951513e-05
3.64590601013011e-05
3.8458344935125e-05
7.80047796605658e-05
4.32116926827612e-05
8.31335218553602e-05
1.45601089849131e-05
6.93768833475427e-05
7.28425456973219e-05
0.000112124721879298
0.000119526115196674
1.84535378468211e-05
2.14764518175223e-05
8.3560318282502e-05
3.86969784586804e-05
1.9912716136231e-05
4.44153382547051e-05
6.56580976992384e-05
9.32650503812535e-05
8.9703976712446e-05
4.14685133260281e-05
4.67850047531144e-05
0.000123897535569391
3.47454455346938e-05
5.76898218812565e-05
7.80077881082446e-05
0.000103324264024067
9.77024493801369e-05
6.92672045055175e-05
6.51480545430241e-05
8.18395857779509e-05
8.30172061902448e-05
5.25447131037897e-05
6.99202000498571e-05
6.83471150897578e-05
4.43892067675392e-05
6.36276492014574e-05
0.000134089157915602
9.3628192946577e-05
3.73578253957402e-05
6.40023758985076e-05
8.39813964634445e-05
3.66290424251917e-05
1.28860763784131e-05
7.59734747744997e-05
1.6141376797468e-06
0.00013775328951294
9.51171238435204e-05
7.12104894484804e-05
3.31780292704347e-06
5.04820962362172e-05
4.97069192605792e-05
8.91096173996638e-05
5.7852136997798e-05
5.11746242353113e-05
4.43165011691789e-05
7.63541774353319e-05
3.1004209582668e-05
2.50975614684934e-05
6.49863813555119e-05
3.21933325575588e-05
7.91713449709612e-05
1.22276171801163e-05
9.24683901684488e-05
4.52563791048425e-05
5.81680177807741e-05
0.0001039537233084
6.94461715256347e-05
2.33500494107797e-05
6.94826432442229e-05
2.19965900899235e-05
4.88560579640338e-05
5.98144085094584e-05
0.000106386532450188
7.20540697852694e-05
8.42650480708791e-05
5.89197356792066e-05
5.06870041098666e-05
0.000121843587841707
-5.4373268148857e-06
5.93800874830159e-05
3.32238165449288e-05
9.46232026242923e-05
8.9008745670325e-05
0.000134361587931237
6.00518747481501e-05
5.21950244376628e-05
2.94393540747354e-05
0.000122139079530545
3.59106205359724e-05
6.37347579448122e-05
0.00010728314810679
9.70552274530841e-05
3.55340593590311e-07
4.97139924784664e-05
3.19715754744434e-05
6.54135351297116e-05
0.000105884893065487
3.89040055135692e-05
4.9223076229274e-05
5.61443320467215e-05
6.62911722881564e-05
8.03495112296904e-05
4.8204336517846e-05
8.17636766948188e-05
-2.7412936039557e-05
6.16277085140085e-06
4.68361488761873e-06
-4.29689114144501e-06
5.73530196363439e-05
5.45090910317089e-05
0.000105005662376237
6.08453176474255e-05
6.34509138703974e-06
7.14304456886312e-05
1.75672910627872e-05
7.52922305303419e-05
1.36893602904593e-06
6.47870217582988e-05
0.000112009145682992
8.55891656890469e-05
7.90343233680068e-05
4.79781695005122e-05
7.15886542829331e-05
3.38082756790994e-05
6.68800830598483e-05
8.20771597152642e-05
4.14509179886888e-05
8.41118536086871e-05
5.19447066364367e-05
5.75196469293869e-05
0.000138017903351282
6.54281137164821e-05
0.000102576321644615
8.1668061895373e-05
9.57843203597683e-05
9.25575550892417e-05
7.88101973316775e-05
2.59674357059693e-05
5.80450067782159e-05
0.000100395709203529
5.90057245258055e-05
5.56920331026199e-05
9.13647688201034e-05
5.78028664203206e-05
3.56728424810885e-05
-1.26554852603418e-05
5.33504561195325e-05
5.7014730053064e-05
6.21576070708337e-05
0.000100749195987186
5.83599898852939e-05
7.454031771721e-05
7.6069924636768e-05
1.27603804947877e-05
2.83949876009496e-05
5.7822933678987e-05
1.66322291558908e-05
6.25702036890865e-05
9.16266349205264e-05
8.53480307122243e-05
8.34513515901171e-05
7.56344335011784e-05
1.24195233333849e-05
2.44482598961757e-05
5.80603410767469e-05
7.23878322570149e-06
2.93557967801282e-05
4.68179281484625e-05
4.20975199384077e-05
4.56535704458493e-05
5.44544457915069e-05
3.9605831712717e-05
0.000100685400710157
9.12860488287643e-05
6.43631317412864e-05
1.09012165360296e-05
0.000108536382020638
7.27532941423584e-05
3.4196372351297e-05
5.3177674981349e-05
0.00012592304117894
4.87735914667218e-05
2.83086738965648e-05
7.45220752255704e-05
9.76080888556026e-06
8.64468057023807e-05
5.24467854552833e-05
0.000123930802283146
8.8528360929214e-05
5.27554310111317e-07
4.27424966158345e-05
6.9788054725139e-05
7.4206502762965e-05
2.50836631138134e-05
8.96582124293959e-05
8.55697971483567e-06
6.98941155107928e-05
2.01777685696894e-05
3.37062114451721e-05
5.01457446323381e-05
6.46244436388291e-05
0.000108023068782604
8.77814668178056e-05
4.35305484590797e-05
2.96618642025412e-05
9.04582024309435e-05
9.85203880381275e-05
9.82872724299031e-05
0.000106369828440411
7.68287753574644e-05
5.7617024075064e-05
1.1912139038502e-05
4.47398801052491e-05
7.37990473843179e-05
8.86423729116522e-05
7.7648504934276e-05
9.12171867574671e-05
-6.95523089500185e-06
-2.31460989921267e-05
8.10955669652931e-05
1.85915360570114e-05
8.28707067575967e-05
2.46520192082606e-05
6.89713028974234e-05
5.8375457199943e-05
7.67966210203953e-05
6.08996021644594e-05
8.12477986137278e-05
6.64198509430311e-05
7.01751506706163e-05
5.90798893272069e-05
0.000115092715350897
0.000135168306406459
7.98456120094354e-05
9.28472897706252e-05
9.33788226000662e-05
4.39137049029345e-05
9.03857473746401e-05
6.32775470940605e-06
5.57108432256117e-05
0.000107224116420401
7.22827215725553e-05
9.05136196995873e-05
8.33337716213648e-05
5.35585536128072e-05
5.04742102748924e-05
4.65537248041224e-05
0.000111358163357401
-2.39097904086201e-05
8.00105801266026e-05
4.06209404157401e-05
2.30930914358665e-05
8.92706144355146e-05
-1.17178386817435e-05
4.15690175435379e-05
5.52603175460673e-05
5.12745844691093e-06
0.000127006742152203
6.27506301563852e-05
1.03578742442461e-05
5.64835439230344e-05
4.91477921873515e-05
8.91211966896436e-05
0.000117318964108893
8.15028942744724e-05
7.88997636834255e-05
1.97250599997055e-05
1.86637187047733e-05
1.72652991859201e-05
-3.2788660240087e-06
4.35727735432337e-05
7.86416260662604e-05
0.000103983634661928
5.56868114326659e-05
7.72738857087517e-05
7.79702342210477e-05
4.07031626463247e-05
2.84500173508914e-05
3.74107727883415e-05
3.7910208716018e-05
-1.29760899525674e-05
4.71535614565584e-05
4.64785988766853e-05
4.34147795348956e-05
8.46149592837428e-06
4.29822063761002e-05
6.23389081895208e-05
6.01017860111352e-05
4.95755266374296e-05
0.000111665753596661
4.9132924679816e-05
4.9541084794493e-05
8.17074357107423e-05
7.38529488181458e-05
3.95083683492738e-05
7.32976331201269e-05
8.44980959128847e-05
8.67893795401107e-05
5.72091847935809e-05
5.64356245610956e-05
1.65064806551313e-05
5.12846257400107e-05
7.50434367334247e-05
2.90415627956881e-05
6.6326143251578e-05
5.75653867981646e-05
5.41643742829261e-05
7.23476219922228e-05
5.2576462023275e-05
9.13019201176113e-05
0.000111049590905311
1.16401631799525e-05
7.06486999044873e-06
5.47210482464146e-05
0.000107303067281504
9.92813437715023e-05
6.73029732395113e-05
9.53576897081465e-05
7.35880613153598e-05
6.33048896756327e-05
1.56271772427797e-05
5.28302137101566e-05
0.000150714626769575
6.1368552841721e-05
9.56478133207471e-05
8.23492595690759e-05
5.35938974917423e-05
2.99529394788499e-05
3.91879764960217e-05
-3.24473075928067e-06
4.95428511856009e-05
8.77266292100701e-05
4.41479412738129e-05
7.17010862255874e-05
-7.75446071251564e-06
5.91855973858098e-05
8.3774932590147e-05
7.80460980296106e-05
6.42481887972692e-05
3.76273510148111e-05
9.01355608463362e-05
0.000127636880653176
4.01626956155146e-05
5.51602286813741e-05
6.36335807464505e-05
5.29138179921096e-05
8.26361486292008e-05
9.00804429342026e-05
-1.65528337527029e-05
6.70045161551209e-05
7.67633011508059e-05
9.47866788185031e-05
0.000100720315180477
8.75846174823166e-05
5.29916923741102e-05
8.95825059738563e-05
3.4142950645163e-05
1.95357490577084e-05
3.42288649149718e-05
5.7632845506871e-05
9.63994476245632e-05
9.34018080386566e-05
5.99469111768215e-05
7.04347596178409e-05
7.25737840472935e-05
7.4006607897634e-05
9.6840890874833e-05
5.31061508246884e-05
7.80888104609988e-05
3.77039988013937e-05
1.25655905940289e-05
0.000108401582034139
1.70410791650993e-05
8.74911755031357e-06
5.53797959079489e-05
5.88324818605483e-05
0.0001299654725202
7.72743521068517e-05
5.15239555532498e-05
6.44769461968511e-05
6.26752253105355e-05
1.29901784664167e-05
7.82284287511548e-05
3.06432117201336e-05
9.23544050435644e-05
1.56898361557684e-05
1.85654141150206e-05
0.000113168285503603
4.37608456934373e-05
5.78253717658499e-05
8.49951352023717e-05
2.5309220736571e-05
4.91682070928203e-05
6.30629890468736e-05
5.67523198530708e-05
5.26195145138071e-05
3.12631307012382e-05
2.54201630454963e-05
7.16481818177838e-05
-2.92649447890675e-05
0.000106620813304214
6.86748155323145e-05
2.17134125662148e-05
5.13487892676281e-06
1.97254835105217e-05
3.2312799620781e-05
6.89673088072066e-05
4.37731089145319e-05
4.90577164578298e-05
0.000115391982750118
0.000109818706857526
7.90135718420065e-05
2.19329828921793e-05
7.48335791252601e-05
-4.35593565310298e-08
-4.07505050104445e-06
0.000143546598520224
6.82134957041546e-05
9.55267041504745e-05
8.41925611628279e-05
5.45828924298642e-05
9.08271521070262e-05
0.000131153195623782
5.13703857228434e-05
0.000115354430137982
9.09294318954816e-05
6.41335559333815e-05
9.11346181017118e-05
-6.27177232300526e-06
9.15163657702149e-05
1.84164504041466e-05
5.27387621884287e-05
4.99065544958317e-05
7.48226566745187e-05
4.61363966911431e-05
6.20599026612413e-05
-1.73450581463585e-05
6.27719981147285e-05
0.000116028486629858
3.16434132443481e-05
3.99773453365872e-05
1.13789601241234e-05
9.52441509989887e-05
1.819591645992e-05
3.4736214295614e-05
6.40051730191812e-05
5.62259753659922e-05
5.33946347967917e-06
1.51432928221098e-05
4.28905340804209e-05
6.89221342819559e-05
3.65909021764838e-05
3.25221549238105e-05
3.82008851650067e-05
5.61875878825064e-05
3.30584743080525e-05
4.91450703201019e-05
0.000113769560025424
9.21310060064715e-05
7.35947443378761e-05
6.64330320679814e-05
7.21306293483553e-05
6.37290708117396e-05
7.04920993160486e-05
7.9443774742771e-05
0.000106866099704865
7.44194955779323e-05
2.47691552498505e-05
7.27623207911777e-05
7.43174644932675e-05
4.4895135223303e-05
6.94521379983099e-05
7.36962575528878e-05
6.8343177812752e-05
5.9409470266403e-05
5.49660073775952e-05
3.81048826966739e-05
9.72101890580577e-05
3.94694787086373e-05
6.85328969056893e-05
5.14645515297102e-05
1.59848984157625e-06
0.000105685884949578
1.54321409574075e-05
9.07253173225606e-05
7.98887454660468e-05
6.97436144090213e-05
4.30439729471209e-05
2.51724743919099e-05
7.62930378014255e-05
5.4180609944043e-05
2.46923116899384e-05
1.78358579093207e-05
1.17053464033189e-06
0.000117087918005273
-1.13592306794976e-05
5.36881144884669e-06
3.60605033252665e-05
2.35431969191601e-05
5.7544131916208e-05
5.10141114315479e-05
3.52919222212827e-05
1.41834630944624e-05
7.66020275748294e-05
1.23859030395602e-05
2.80669978307416e-05
4.86050160339651e-05
3.44138529799652e-05
1.23468724326307e-05
5.03855741993904e-05
5.32739398777337e-05
1.60415573822827e-06
-5.40542670786117e-06
6.2159727979401e-05
2.01191967214613e-05
4.19731902848871e-05
3.8002228513438e-05
7.35585509211606e-05
7.47461555191326e-05
4.6124160256466e-05
0.000116650739098139
9.52416652061354e-05
6.61144675700017e-05
6.69194782801459e-05
0.000118624993267958
7.98452375222194e-05
6.62762257810511e-05
7.74368712146087e-05
0.000106275319169003
9.05711592279415e-05
0.000138223604148567
5.42833643201141e-05
6.68739017579038e-05
4.1502209169943e-05
2.89438214782507e-05
3.9767027559365e-05
2.73102061405294e-05
5.69954916544072e-05
1.17777695562799e-05
6.93660148452232e-05
9.63284033420999e-05
2.56207383714109e-05
9.46674115541687e-05
4.6910075400073e-05
3.95100715188638e-05
7.73512463877751e-05
2.61511338375984e-05
8.87438861901131e-05
0.0001004298775018
9.05236942526127e-05
1.26805798437209e-05
0.000114794708974451
3.56252104130102e-05
2.86420564005141e-05
1.9032922462151e-05
7.32359313456987e-05
2.6171651690124e-05
8.74195920046734e-05
4.01766767106421e-05
4.41726436888804e-05
2.13483272438075e-05
7.04727767739753e-05
4.7022784045967e-05
4.7782331783126e-05
3.67708523096739e-05
2.313977148098e-05
7.08967482651629e-05
3.04581974002066e-06
4.19752797823241e-05
9.12418117551189e-05
0.000100000272146194
1.54135637132058e-05
-1.7619942121118e-05
6.92709404752852e-05
3.36577059772782e-05
6.27536397733103e-05
5.13204885730151e-05
1.60038321863475e-05
4.89245729701747e-05
5.24679877681771e-05
6.14463589057831e-05
9.67070130123266e-05
4.14075092755323e-05
2.23723071437092e-05
8.57565091991396e-05
6.40742104193182e-05
8.2230435228241e-05
7.06351460481887e-05
7.13353517537743e-05
-2.35147724150376e-05
0.000107575333998914
6.9890792034654e-05
-1.6691469074473e-05
9.97526758110166e-05
-6.96240462936944e-06
7.42958163493553e-05
1.92661430727724e-05
7.31948828314132e-05
5.17881227844086e-05
4.44946281166754e-06
0.000108368725099333
1.22305194498735e-05
3.93183121835682e-05
-2.44561091794637e-05
6.36194548469929e-05
9.9656283992498e-05
6.98530700852358e-05
0.00010445272610437
3.07529212778e-05
4.17669870299362e-05
0.000115054097593688
0.000145415664471777
8.46491522036689e-05
0.000100179918137072
7.84804672585325e-05
9.07576542725701e-05
6.70405848093012e-05
0.000100955858361657
3.64823215860705e-05
3.82766126940072e-05
1.07618342950785e-05
2.45356459518679e-05
0.000109420339734361
7.97284735604882e-05
4.04375053447787e-05
7.97904492319817e-05
1.34654758404238e-05
1.17847275934835e-05
-2.75340560494363e-07
9.98013691405888e-05
6.71679939582695e-05
9.49627280435552e-05
6.38473892516585e-05
6.06716141483057e-05
4.50155821275904e-05
2.85460248861684e-05
0.000121150777975825
2.30828206632016e-05
4.56198293367409e-05
0.00010437710459675
7.44683483420593e-05
2.87680426326694e-05
0.00016014590589477
6.85813014758533e-05
7.29849452350761e-05
7.96614900209194e-05
1.97348934296417e-05
2.00111746049672e-05
6.21637911028922e-05
2.9387106226647e-05
6.8333411579174e-05
4.32399210264071e-05
-3.71732996364333e-06
-1.39034200325054e-05
4.16682072208989e-05
6.73484872543237e-05
1.99297732485034e-05
4.8449456189728e-05
7.46243195560411e-05
8.8271609818318e-05
0.000131265886292751
9.69214279141445e-05
0.000111102645246852
9.34138823218539e-06
0.000102059262749964
8.58902329458194e-05
7.47474701167027e-05
9.85710267882839e-05
8.20538676321787e-05
4.35409241415951e-05
0.000118425989890014
7.82273518776021e-05
8.71001274732449e-05
6.79270171163386e-05
8.6916566482987e-05
3.96522527129335e-05
2.41861770034462e-05
5.70108737859866e-05
6.61750265756909e-05
0.000142486314083789
0.000146465908642168
5.72059509797811e-05
3.86894319273116e-06
2.40685339843874e-05
-5.80079819510665e-06
5.59456670289048e-05
1.46718159690222e-05
1.18482842104853e-05
0.000111676340160002
0.000107514638263232
2.99535745398821e-05
9.64468335785368e-05
8.52224160507265e-05
6.83432092552828e-05
7.77449218755797e-05
6.44754650993194e-05
5.39229018950083e-05
8.1737956214346e-05
6.14731531790185e-05
2.34292495847211e-05
6.39650389990587e-05
5.21459047095672e-06
7.25402181329986e-05
6.16856459037071e-05
5.80132886617192e-05
5.07178835800389e-05
1.16168151891983e-05
1.24560048146718e-05
-3.9753063053566e-06
5.2329138520455e-05
2.34973620003899e-05
9.00579621561392e-05
9.91151723609391e-06
7.85432501927599e-06
5.09138946896073e-05
4.97400824003432e-05
4.60624131478165e-05
4.83867374979519e-05
6.0909810746631e-05
2.13250987402614e-05
3.57842661209588e-05
7.06852457490636e-05
3.46639859431429e-05
4.50946837730764e-05
-8.22339870559543e-06
2.96011186979467e-05
8.12385951122955e-05
6.67906396322131e-05
1.95056613657576e-05
0.000100285038508468
0.000113222592943902
0.000101798608942949
0.000113486469528033
2.70242768201158e-05
-1.11440027935376e-05
4.34383869264929e-05
5.01026028852178e-05
4.17087490429776e-05
1.54759534562883e-05
3.68536120611377e-05
5.68198537308747e-05
3.79371244912771e-05
4.948862400362e-05
6.43119180444742e-05
5.00839788691965e-06
6.4063941397485e-05
2.655075595367e-05
5.41542120972038e-05
8.34535687828894e-05
9.71391736005883e-06
-2.20976171174447e-05
2.82338685506555e-05
0.000103750583323437
7.99222202039596e-05
4.96220959389338e-05
2.13682204573677e-05
6.5953841426438e-05
4.32277733603724e-05
4.7007468784262e-05
7.11658051334852e-05
6.86375312244969e-05
0.000110849727978238
2.18174190619167e-05
5.0082390407985e-05
-6.42648168808493e-06
4.9043929741296e-05
6.41772072806241e-05
1.95385294741921e-05
2.46629872000972e-05
3.46584812439479e-05
2.75093283717793e-05
0.000116164202728138
8.83782897670971e-05
1.37997451409904e-06
3.75880172339754e-06
6.48670268500358e-05
5.98067794957188e-05
7.58291871550232e-05
0.000114273180854904
3.65471886823569e-05
8.53728375547867e-05
7.0765335814131e-05
1.31250012081849e-05
7.00343724769579e-05
7.53721295689336e-05
2.07909806160317e-05
7.99831500937831e-05
7.55643230343813e-06
2.97662055682336e-05
4.61312651357851e-06
7.40327220886278e-05
6.46225560028172e-05
5.49280667254503e-05
-6.87067723067661e-07
9.73404790239357e-05
4.86874585714622e-05
6.68473717880104e-05
3.5020577268817e-05
0.000105719009331636
2.77814479196083e-05
5.49891599954644e-05
1.37317664746718e-05
6.70564380758553e-05
0.000100665887971524
3.2761965239112e-05
4.64256305297195e-05
6.46873545575562e-05
8.89165336184354e-05
6.20887020759376e-05
2.90455324654379e-05
7.89059279753683e-05
5.57428687042374e-05
6.56827967197835e-05
6.71909958576219e-06
7.68397534637253e-05
5.91491847017876e-05
2.49745296958961e-05
3.87970315171782e-05
0.000122314415958157
0.000133728685082288
2.28591155263202e-05
7.57581373936434e-05
5.86011672052974e-05
7.12721971098406e-05
4.06036567179619e-05
9.73579829545459e-05
3.17312609949844e-05
5.30145947528659e-05
8.46553890867486e-05
3.82538952581003e-05
8.9909494052005e-05
4.34555051731828e-05
1.42746491948399e-05
2.82070859689715e-05
7.62916027193162e-05
1.09301557785513e-05
4.93839473466424e-05
3.58503450547341e-05
9.19034555098198e-05
8.1579348008924e-06
-9.85097214911046e-07
3.33188225737422e-05
5.23451463524262e-05
3.63637878359369e-05
-1.83325873619928e-06
8.04166825764683e-05
1.71596954794162e-05
8.29403325987539e-05
9.95096010038922e-05
5.90683542315436e-05
0.000100271729450427
0.000101392421487917
-6.6866751414763e-06
6.66602714469436e-05
6.19994783243404e-06
6.76662536400087e-05
5.2358882652437e-05
7.66648714860628e-05
6.12303161764543e-05
6.03840008214354e-05
3.64373782952054e-05
1.99016096160114e-05
0.000132880065071433
5.64895382150935e-05
9.09039355839705e-05
7.10530663899152e-05
0.000100351781395715
7.04350262077489e-05
8.61178586544416e-05
1.11576849946498e-06
9.68328614859296e-05
5.43814257189223e-05
1.84955425975375e-05
6.98124301710573e-05
6.30945886682504e-05
4.21130391801851e-05
4.70780666054033e-05
9.69309478146331e-05
4.29353972050506e-05
3.81871418488763e-05
9.0997963593885e-05
6.3442659798376e-05
4.6744304431939e-05
6.41424512554632e-05
8.18805796937355e-05
6.85819803607859e-05
1.0546598726308e-05
7.83821685939398e-05
3.33845153020513e-05
0.000119687871026246
5.76040841444795e-05
7.82074619855688e-05
9.31606033770004e-05
0.000102456487819865
5.43136916889482e-05
1.35323429757513e-06
6.50251799567027e-05
0.000135253906386683
7.51218259970701e-05
6.01872648852688e-05
7.28965866881384e-05
4.69653071202868e-05
5.60066033509346e-05
7.74972587079984e-05
6.18429074456818e-05
9.23766859026883e-05
7.71741848226775e-05
7.32642029705791e-05
6.78098942902773e-05
7.76867613166778e-05
4.71257132485055e-05
4.78313587727058e-05
4.58503407403281e-05
7.76487321380522e-05
7.07786581443236e-05
6.7124596960474e-05
5.20093820822444e-05
6.96511334819814e-05
5.31614349824883e-05
1.20572445553885e-05
4.78747005555475e-05
5.72953227915395e-05
4.65379497842347e-05
-2.07448349865937e-05
4.934438312849e-06
4.07332796954846e-05
4.96219328411112e-05
4.65943291855312e-06
6.49636643525657e-05
0.000131480093940035
5.60957787567395e-05
5.67028470631304e-05
7.16551201586102e-05
8.5790082976807e-05
4.07858927576222e-05
0.000108135505738283
4.90096700726905e-05
1.45928026423435e-05
1.99801853948277e-05
-3.20911409269583e-05
2.31186090576451e-05
8.7024276123831e-05
7.16031334075413e-05
9.26942010696884e-05
4.26350558676987e-05
9.54981076671767e-05
6.34049399326654e-06
2.53108692650972e-05
-2.06186752741538e-06
7.19835780053448e-05
3.90498609336475e-05
6.81210513757891e-05
8.41043852822391e-05
1.41753418652687e-05
3.44865250943682e-05
1.97032027637478e-05
5.89771867327697e-05
5.93327591982006e-05
7.07561832433947e-05
4.40305870935684e-05
6.66996883111077e-05
5.54234949862118e-05
7.34397899916105e-05
6.80945996394702e-05
6.63552418431442e-05
5.06495515471965e-05
7.21113488724863e-05
9.38739835817733e-05
5.00715380028939e-05
7.20774337193215e-06
0.000107480646555748
5.71209193463908e-05
2.46225920954601e-05
-2.42425049331795e-05
5.67303126289701e-05
3.5644033883062e-05
5.77896484209488e-05
3.43779359143238e-05
4.06900466760746e-05
2.71650913855373e-05
4.87349821426006e-05
7.29491947645019e-05
4.95336258098042e-05
7.25863949916416e-05
4.7182058619322e-05
1.71853407236163e-06
7.52390135451702e-05
7.69144206112596e-05
5.52320303789661e-05
3.48922708423485e-06
0.000110780967624232
9.46791334553614e-05
9.45660848404438e-05
3.0662936983626e-05
-2.55748279136272e-05
7.09182690041319e-05
2.7280838428642e-05
2.61799183527098e-05
5.43480796575763e-05
2.67530687184041e-05
8.49504641014087e-05
7.58908290311147e-05
0.000116473716041904
6.95968222115125e-05
6.95526985879042e-05
3.60362423885457e-05
4.21868573227066e-05
7.71414998241838e-05
-1.02437451975873e-06
8.00577581314337e-05
4.07919485745457e-05
7.79965389700689e-05
1.74934882879113e-05
9.38709325682504e-05
0.000130325781335035
0.000124580586050699
7.22715400250799e-05
9.04928258733982e-05
5.20979202614145e-05
1.89583561147157e-05
6.30702662913866e-05
5.46777439411219e-05
3.95420870584744e-05
0.000120536554281702
1.99533399059868e-05
8.5354484458479e-05
2.33552532772379e-05
-2.40289841328466e-05
2.28290262484239e-05
4.42607395074466e-05
6.73626199704145e-05
4.34695250088861e-05
8.80444602564712e-05
4.00055114826471e-05
8.25917255304346e-05
0.000109792160274823
8.51725248231605e-05
5.11958860027273e-05
6.22005172518225e-07
0.000106858981584244
5.29067390765326e-05
3.44026619820377e-05
0.000134655108352905
5.6825795403683e-05
4.57332597969478e-05
6.74911917101203e-05
9.71545984056342e-05
4.79628374542224e-05
0.0001229149958813
5.44365177129078e-05
0.000111755488386515
5.72710014641004e-05
6.01808206486907e-05
2.71804541406448e-05
9.43808048282525e-05
2.95748159932429e-05
9.46614042313046e-05
9.6921825472304e-05
4.1504104749523e-05
7.42438064689881e-05
9.10476727393112e-05
4.4820499596093e-05
8.16392469869336e-05
1.97521716142388e-05
4.84515665400209e-05
3.14977323612874e-05
3.01810568631477e-05
8.11179435452122e-05
5.41973689240083e-05
8.74660773099671e-05
4.67438495086047e-05
0.000101591480150464
6.00215770172982e-05
6.74616506210182e-05
9.02040501611617e-05
-1.53723126096719e-05
7.84200768304394e-05
9.08120984465076e-05
6.29736734082931e-05
4.40256852018208e-05
0.000112359273677177
7.86380161836833e-05
7.20307515497116e-05
4.53578098758456e-05
4.81678878067856e-05
3.05595566677278e-05
-2.66296428637508e-05
3.24157384537307e-05
4.11756231030372e-05
5.71408939620622e-05
7.2399665076077e-05
7.07130042224041e-05
2.29032251119288e-05
4.93663202854786e-05
6.36223441496753e-05
3.22291300473148e-05
0.0001056956281527
1.62004113951307e-05
3.65699229438716e-05
6.4212137857901e-05
9.73617800709189e-06
2.26880833234015e-05
3.74751343090789e-05
6.67669467255959e-05
7.24532492072391e-05
3.48867643384317e-06
5.35663498894828e-05
4.38976616073893e-05
7.09856709211408e-05
9.67131974614325e-05
8.11413036280849e-05
0.000112193407608371
7.12927999062553e-05
5.6249267645651e-05
4.9244288065747e-05
8.27507241322128e-05
3.00525462761014e-05
-3.45232206760093e-05
3.24671387442956e-05
5.21668085913332e-05
5.99295177366589e-05
7.42636641340309e-05
0.000119373174449789
4.38219681807748e-05
1.06167257010392e-05
4.91749587234281e-05
5.1975915756986e-05
4.63161071517875e-05
6.11089633411382e-05
8.9260765727559e-05
3.15768018680096e-05
7.3068817850856e-05
0.000148882084447944
3.96728327619163e-05
8.80695692557283e-05
1.84955727411265e-05
0.000104782126574756
-2.4052833974806e-06
6.72405031519842e-05
5.47363194022563e-05
9.77935445925683e-05
-1.88759960859604e-06
0.000117719038642216
9.39879679702253e-05
4.66924259986697e-05
5.86002953962062e-05
5.43054894448835e-05
7.18815153433088e-05
8.95887056492363e-05
5.55845613868423e-05
8.1770472568888e-05
7.87639102552971e-05
0.000104447824285664
3.21941245426352e-05
6.41823355890109e-05
2.78789912376595e-05
3.85967259229431e-05
8.03960443793871e-05
5.61735007120666e-05
3.74020375655269e-05
7.13952631632203e-05
3.93484836181392e-05
4.95432180285336e-05
-4.93321992439768e-06
2.83291886438632e-05
5.32839612193667e-05
4.93842785856637e-05
3.71967584750961e-05
7.77877232172282e-05
3.12859870463021e-06
5.88567933136671e-05
7.69510643975886e-05
8.96533855997545e-05
8.88586035996608e-05
8.75929201534779e-05
7.58814845880417e-05
7.50100586699495e-05
0.000108174780541473
6.4638915225027e-05
0.000100993115277582
1.75271069493035e-05
6.1849114998886e-05
-2.54982991406327e-05
2.25551323972041e-05
7.55277461882859e-05
1.65389559816881e-05
8.37685668478437e-05
6.60821038057606e-05
-5.75405603429684e-06
3.62530243136644e-05
8.42763272686032e-05
7.32692401972936e-05
0.000107877889334529
0.000109173107190939
0.000109237792383367
1.75666923280642e-05
4.4044188549931e-05
8.5148699465506e-05
6.93380143521011e-05
7.25950428899716e-05
0.000124538944414562
3.5748789063089e-05
-1.38674811415342e-07
0.000131516763332659
8.98129864737962e-05
0.00011352988787874
4.31636562061645e-05
2.12084547425906e-05
0.000103006793381579
-9.9567902616333e-06
2.16420929607887e-05
1.48487681623795e-05
6.55488554466613e-05
8.52310209431293e-05
4.96947954864114e-05
4.26463423543281e-05
7.90167409700206e-05
8.2469428591495e-05
9.37201133652552e-05
5.33917334209136e-05
8.83071774710186e-05
3.37947558354759e-05
4.19021634269815e-05
1.88947773359157e-05
3.82845877821667e-05
4.50398422404669e-05
5.54485271227603e-05
3.53216791749241e-05
1.03810185556274e-05
3.17285702280404e-05
0.000109082126493354
8.97519230620656e-05
9.63139138860043e-05
8.79211699538219e-05
6.57924347163389e-05
4.28550002294778e-05
7.75911400039215e-05
6.67304421333636e-05
7.44807243472091e-05
8.91061784977185e-05
7.65743469541882e-05
0.000119414236223086
3.85907555988125e-05
0.000134077502817757
4.52809498379496e-05
2.19569271291927e-05
5.00475761876999e-05
5.25420164100465e-05
0.000103639350098253
6.72764611472066e-05
2.66736392626095e-05
3.18827259365145e-05
4.76791771253368e-05
6.88189271226411e-06
3.88209168515722e-05
9.75734689272812e-05
3.28085843612235e-05
5.97268065753761e-05
5.34468629551497e-05
7.33439869472812e-05
5.49073907273126e-05
2.26499744296443e-05
6.96079515832181e-05
5.74502922108597e-05
4.99851686083891e-05
0.000108211728939242
4.4425843798344e-05
6.66004427002191e-05
8.92913636816174e-05
0.00010098279838218
5.22838688232779e-05
5.3824686235111e-05
9.7928842994858e-05
5.77097756944263e-05
5.85798298428784e-05
2.04072658075185e-05
9.13129727231957e-05
3.64001167957018e-05
4.1256899096647e-05
1.82083490745971e-05
7.09509484118213e-05
-3.2574248136088e-05
6.84952523128634e-05
2.95628857455377e-05
2.88462675036545e-05
8.65838497773502e-06
7.68073948457282e-05
3.76900724784611e-05
4.79153932244312e-05
4.11213115083389e-05
1.06300057318229e-05
7.49077077181893e-05
-2.95819035895881e-06
4.49405152018844e-05
4.04257393703065e-05
6.54995984173967e-05
5.63904516207992e-05
4.13179229797503e-05
5.20949682710256e-05
0.000123630075146789
3.78452517372186e-05
9.46926146986156e-05
5.64243666756864e-05
4.73195509683147e-05
7.34910720996815e-05
2.48680071514634e-05
9.24899565062542e-05
8.18596084958532e-05
5.86028875042982e-05
3.58891599508528e-05
5.24350534438723e-05
2.57715106760411e-05
7.4996551768123e-05
2.68130733608986e-05
1.72367665159592e-05
8.92600472069298e-05
3.96790223965331e-05
-2.16095361207691e-06
4.33165717939756e-05
5.93636719645541e-05
4.85021720049037e-05
9.23588691533617e-05
0.000107145455265612
4.74492755749114e-05
2.33382119051789e-05
1.3998557446272e-05
7.75380689242978e-05
0.000110193657802519
3.87080295964758e-05
5.6271953928368e-05
0.000101780210704597
3.40635959619646e-05
4.97369311363834e-05
3.75206039952748e-05
9.78509623252158e-05
3.61555357735287e-05
5.33574392263329e-05
6.78994975225413e-05
3.4151543376821e-05
8.99209559193332e-05
7.24601676151523e-05
5.82874108801473e-05
7.01750746294415e-05
2.81931429003555e-05
1.69586800245108e-05
7.22464130033072e-05
5.30886417766854e-05
6.35456637885556e-05
-3.36347242437397e-06
6.65272036850716e-05
1.80072133304702e-05
7.89165967069799e-05
3.58607448510188e-05
4.26556665175051e-05
0.000115165916656947
4.65904500688801e-05
7.07443976532751e-05
8.85289357849333e-05
5.30136860733542e-05
5.76586428127157e-05
4.87607075641649e-05
6.27323280837865e-05
7.58527314939799e-05
7.93927375768181e-05
5.19924774565275e-05
4.25129500941979e-05
6.58982124006092e-05
7.15907506916313e-05
6.06854684987369e-05
6.47934494851422e-05
9.21433667875484e-05
2.97687648048763e-05
6.6845024353072e-05
2.91120000350278e-05
7.67806450033052e-05
8.04400398699233e-05
9.17790559093633e-05
4.97597773613413e-05
5.46719067655038e-05
3.13631831543646e-05
6.38181614495715e-05
4.63965479726594e-05
4.11713360145204e-05
5.26935117965934e-05
3.86958740045489e-05
5.02924134503575e-05
5.52249675164414e-05
6.05501166608618e-05
2.42801428616149e-05
4.90625914842126e-05
6.39164334846817e-05
8.43870884303373e-05
1.97632851460257e-05
1.94449594258558e-05
7.68802352658654e-05
2.7399356288955e-05
1.70578497801815e-05
8.04373676005974e-05
2.83998159614052e-05
5.75974991064307e-05
3.75570916583622e-05
2.23389353375235e-05
4.55024057490176e-05
6.60832916517814e-05
8.00069861723689e-05
1.16204031261087e-05
-6.49887668677129e-07
8.45860104391775e-05
9.07050658408502e-05
6.31824029265116e-05
5.86039264386774e-05
8.81993724262516e-05
8.78677500011699e-05
5.71420732258738e-05
9.54347771712748e-05
9.87187110267114e-05
1.6072443433096e-06
5.91502120863317e-05
4.80643855270709e-05
4.19335334436454e-05
7.10599860682628e-05
9.00367192427865e-05
3.87932673079846e-05
4.29525269403232e-05
0.000117035517184038
1.35146670548283e-05
4.7730831353125e-05
6.62798256288071e-05
2.81328450132948e-05
4.15217219234113e-05
7.9348188100111e-06
4.07317987623167e-05
5.21337483776181e-05
6.68697802064943e-05
6.09779003178132e-05
6.57405064180567e-05
8.60018887862023e-05
8.45970151313153e-05
7.97802466142951e-06
8.66808443639528e-05
3.61010995019509e-05
6.44847524720385e-05
9.29904761519913e-05
3.37164812721084e-05
3.07822928893952e-05
8.16251849132632e-06
9.07019137112672e-05
7.19761408418018e-05
5.35526937282359e-05
0.000104390319429687
2.44841323536757e-05
4.96456481257089e-05
9.18407098635039e-06
8.30750954867951e-05
3.61406330078821e-05
1.84409698185143e-05
9.80250399343176e-05
5.26675837918562e-05
6.82604703452015e-05
0.000105546451745724
4.75901886482576e-05
7.22600016354332e-05
9.37369110517039e-05
8.06783884357283e-05
5.14758285385747e-05
3.62409613289306e-06
6.32465954537379e-05
7.1162646942129e-05
6.37453589269082e-05
3.57686632161031e-05
9.07697442493853e-05
6.12642801912989e-05
7.2035147000926e-05
3.60709155107129e-05
4.24314613142869e-05
9.39037094792869e-05
4.83182515453848e-05
9.67728726538909e-05
3.22544969772553e-05
3.96878792514371e-05
5.28549661481426e-05
3.11757472742357e-05
7.23139007324516e-05
6.99445483161039e-05
-1.35660585223936e-05
6.50811307817754e-05
-1.21301000860288e-05
1.20333210619673e-06
4.03869783057224e-05
4.93520354175491e-05
8.60542570807557e-05
2.74395479780494e-06
5.61373159068636e-05
5.02015313426394e-05
2.4185314830241e-05
6.37477017604066e-05
4.69925362009855e-05
0.000137162898163399
7.75358625213956e-05
6.52638090345623e-05
5.06918367082875e-05
3.37195596719134e-05
0.000106274939409404
4.76492026495085e-05
5.75598363498025e-05
7.06170517890411e-05
2.40874077329262e-05
2.54806304882319e-05
0.000103113522508662
0.000121673925010725
7.71181504878992e-05
7.81576059482795e-05
7.31195611955737e-05
6.3108485115757e-05
8.59451292870793e-05
3.56121167026449e-05
1.59249799278105e-06
6.05396047392212e-05
0.000146579836775534
5.03915555487154e-05
9.30793251289797e-05
9.11950377456196e-05
3.91475065259508e-05
8.87554132360211e-05
7.96876529222967e-05
5.99458119504102e-05
8.2300014879052e-05
6.84141431075156e-05
7.0553644809644e-05
8.14459849660563e-05
8.90000239761266e-05
6.01120171808792e-05
-2.07222138483026e-06
6.57906513681303e-05
3.71642445986652e-05
4.97336022510179e-05
7.3432031058164e-05
4.88776290610222e-05
4.50869652656862e-05
5.41182625101115e-05
-1.31236724095677e-05
1.08422576920926e-05
8.87381992651862e-05
1.20647842743033e-05
6.61692842274109e-05
5.90839435240122e-05
7.24675432360629e-05
5.24547776952187e-05
2.97524351789162e-05
-2.04013694673082e-05
2.16822849335702e-05
5.93932605186709e-05
7.27428609014456e-05
9.46759710389542e-05
8.96246993154996e-05
7.25678834445054e-05
3.38408131189558e-05
6.19413340347998e-05
5.21148279226048e-05
6.8632345219011e-05
0.000119810570943956
6.23705789733697e-05
6.61278320029997e-06
4.5157734733978e-05
3.23371687194865e-05
7.10059236371631e-05
6.10781714730675e-05
1.46433862570628e-05
5.36000226794844e-05
4.99771320350336e-05
4.01293683448367e-05
4.37103762154709e-05
0.000104109131631109
5.17514074127444e-05
4.17166792683317e-05
8.16642728616907e-05
0.000100200473884839
6.97157484481408e-05
6.13790512003857e-05
0.000108453629119284
0.000106641481864832
8.28672702459237e-05
5.01418128608529e-05
7.42898179078715e-05
7.62755661979539e-05
2.44826177653985e-05
5.05439538119601e-05
4.80115673972402e-05
3.38078309425694e-05
4.13232309846191e-05
5.66483999598896e-05
2.38165282973327e-05
3.58352268343069e-05
4.57242184201982e-05
4.62950716597627e-05
3.69237782749109e-05
6.48334293663279e-05
5.28814118072109e-05
5.66291032886836e-05
-4.2398093184731e-05
5.5234364227636e-05
3.27561113734899e-05
7.75619462885952e-05
1.47840922814182e-05
9.27549350545184e-05
4.61002086987242e-05
9.39073054505802e-05
6.48697776012391e-05
2.74732458588739e-05
0.000102804083233557
2.55565725940164e-05
9.14042285885423e-05
-1.77893322929825e-07
-1.57381784585926e-05
6.46251969441492e-05
0.000108967701962458
8.54651950983054e-05
9.48713247849091e-05
0.000115454046079609
6.60519414942764e-05
6.67160235428544e-05
6.49932255946091e-05
5.30838915777181e-05
7.46210913342569e-05
6.961638695222e-05
9.58544602511466e-05
7.96345238652491e-05
5.39561309410589e-05
7.45897473191934e-05
9.64876320873435e-05
1.54614442457473e-05
5.72872032735919e-05
1.52290648488844e-06
6.66954591997924e-05
3.72529570366363e-05
2.70777525997894e-05
0.000102865560674829
6.72326218432631e-05
-1.54161221513224e-05
7.47209106907769e-05
7.32139668274586e-05
4.83776043095754e-05
1.84465096702415e-05
7.1425895855141e-05
1.89989624763518e-05
6.60661561312382e-05
