# Supplementary material for: Research on computational propagation and identification of mine microseismic signals based on deep learning
Source: PLoS One. 2025 Oct 22;20(10):e0334641. doi: 10.1371/journal.pone.0334641 (PMC12543183; doi:10.1371/journal.pone.0334641)
Supplement: S5 Data — (ZIP) [file pone.0334641.s005.zip › 000100800001402.xlsx_0.txt_24.txt.txt]

7.64349243094604e-05
3.26000324699979e-05
7.72560588226686e-05
0.000108634759489974
2.53627334113609e-05
3.98945416336584e-05
8.69510252048015e-05
6.78631019908212e-05
6.73239226529688e-05
0.00010112627985249
8.53808104567506e-05
9.59321897239737e-05
7.6759442176988e-05
6.03441027255064e-05
1.65056758063439e-05
9.65602972488923e-05
4.58993568491616e-05
0.000122227306550786
-3.51696368369636e-06
3.59885884454366e-05
1.94153942177189e-05
3.03721585946795e-05
1.71752767158534e-05
3.83130550222377e-05
1.96850177847337e-05
0.000107687988258645
7.3922048041118e-05
4.61812538400251e-05
4.52957483305412e-05
3.90096249460837e-06
5.18662006888905e-05
4.20379900638466e-05
0.000113748886040453
3.21594857569628e-05
-2.08171339958665e-05
4.57126105993426e-05
4.50365418996813e-05
5.30429010558781e-05
6.87024802307127e-05
1.22948250270786e-05
-2.29618642602324e-06
0.000118828235111715
3.98469071922046e-05
0.000112574824104106
-5.02031995223345e-06
5.08679108532792e-05
2.80421312963849e-05
3.87553959130319e-05
8.33459402092939e-05
4.67271912343385e-05
6.81250583960016e-06
8.05629089448508e-05
3.83257756961118e-05
8.7383198363264e-05
5.14133687106813e-05
1.30133495852965e-05
3.03350730627936e-05
9.41695160079241e-05
4.75734202135096e-05
7.2633308420904e-05
3.83241491052938e-05
8.26602199149268e-05
7.20445349765356e-06
5.22004795175559e-05
4.10587278226921e-05
3.22716467783006e-05
0.00011390688083052
2.67431681784135e-05
6.31318890105379e-05
8.10799859849736e-05
9.11740288370384e-05
1.77328187374709e-05
8.90035701130609e-05
7.94603155856072e-05
-2.05932678565656e-06
0.00011286441071775
5.72530300810086e-05
3.85182773535074e-05
8.20508242745998e-05
6.52696957916022e-05
4.41787875819152e-05
5.87681613376301e-05
-4.56773932430859e-06
7.11186449023136e-05
5.21521333137475e-05
9.71492668974698e-05
9.89435462273344e-07
4.38575167041926e-05
6.89069394327187e-05
7.46362581950267e-05
0.000112045808545255
4.43126999774293e-05
1.51264707418099e-05
5.83708152036002e-05
7.85561160425384e-05
0.000124640459283741
6.66693189627248e-05
7.4175841962511e-05
1.44148074097798e-05
4.28534455280464e-05
8.24810334711067e-05
3.67829511837729e-05
5.14895305309961e-05
8.82113193534538e-05
5.97495508152696e-05
4.47973472777124e-05
6.39203646640339e-05
-8.86410267755151e-07
5.04344379560168e-05
1.85142575119567e-05
9.88413957654621e-05
-7.23556440555478e-06
3.20294634149661e-05
6.02983195886698e-06
3.90201841293609e-05
3.26830941962978e-05
4.41370769185058e-05
4.97780589155961e-05
6.41610228084133e-05
7.87183074108007e-05
8.89524375999681e-05
6.88991935424554e-05
0.000101597127547016
6.19013401409469e-05
4.96613069837553e-05
0.000114530068094485
5.81590595109901e-05
4.240865304388e-05
4.61589288913386e-05
5.56447456993582e-05
3.90746519947109e-05
9.79650742916218e-05
5.59106477063421e-05
6.31018285162552e-05
8.5618500859141e-05
2.85686627960355e-05
5.82282964114007e-05
7.44312804863114e-05
8.49721833151515e-05
8.7707856164763e-06
4.72311436212843e-05
5.06996205002633e-05
2.19132749868595e-05
7.1711841088221e-05
-3.58958929511579e-05
0.000104814280366799
4.52543683012046e-05
9.02892976957802e-05
6.08697637276467e-05
7.67723776542164e-05
0.000108870223953076
9.02535932031465e-05
2.21391668696466e-05
7.62826786513909e-05
6.42272719878712e-05
5.7454686169999e-05
8.05170483874367e-05
4.37628633660502e-05
7.01038536939716e-05
6.81146037264099e-05
5.42782105228988e-05
5.23788010939961e-05
-5.51772403470719e-06
5.75299349078222e-05
-5.57966159188827e-06
5.08206261437361e-05
1.17793625572796e-06
0.000100150938562611
6.73167700340441e-06
7.9162092276151e-05
6.35044417929902e-05
6.92013451463004e-05
2.90487681598228e-05
1.73318866183225e-05
8.85129848459885e-05
4.71802595421813e-05
4.16297764825164e-05
4.43035758961297e-05
8.82435815647866e-05
3.25734897108786e-05
3.13612900417977e-05
7.85009742300778e-05
5.71060005559339e-05
6.06946698605943e-05
3.97946022050126e-05
5.58297206523488e-05
8.25010686336674e-05
8.09895547654995e-05
7.24827135719534e-05
2.27367356744936e-05
1.76384597949343e-05
4.95477811147939e-05
5.76687488366982e-05
5.83800512646039e-05
1.20338986868681e-05
6.78124004176535e-05
2.40214557469499e-05
6.85843569841174e-05
7.37901357243763e-05
6.65100549260642e-05
4.89881085675354e-05
9.61679359987086e-05
7.54601184619278e-05
1.26512478186878e-05
1.62814245773367e-05
9.63636815796291e-05
2.35392950204591e-05
7.9617466362228e-05
8.3879583362225e-05
4.92112333076035e-05
4.98446584836719e-05
1.68546805192596e-05
-8.34332511170207e-06
7.59481829271526e-05
5.14546618457347e-05
5.03847969857712e-05
5.22061668793411e-05
4.76287193979803e-05
5.70502447251533e-05
-5.04553061649581e-05
0.000122541677010338
-1.51456898838125e-06
4.19100985845119e-05
6.60183801833081e-05
4.74208243563002e-05
1.71532797043614e-05
1.37140988270295e-05
4.52219100148628e-05
1.86379394462878e-05
2.56136364657842e-05
7.98147325625892e-05
5.92480757485085e-05
5.15982250505481e-05
0.000105912843193058
0.000133877740236414
0.00010219075330979
-1.1660698328408e-07
4.36744015911729e-05
8.23990843639738e-05
4.34926830259966e-05
-5.20378675955726e-05
2.02683119285452e-05
4.85078769260942e-05
3.83063953293418e-05
7.26116783423849e-05
8.50346573617059e-05
0.000109353792249915
0.000130999639652907
0.000122394123607984
5.57211314665638e-06
8.94020264225429e-05
9.99503661697604e-05
3.42570751999239e-05
3.89765920153244e-05
3.03194831644969e-05
8.65782288942158e-05
7.04958803093518e-05
0.000135468567581816
-1.2002293032843e-05
5.03664166864626e-05
8.52428097234356e-06
2.62274196684497e-05
3.39451837619065e-05
6.54796136924282e-05
4.90743826545126e-05
5.00721330903605e-05
2.18873351761107e-05
3.17934517054368e-05
0.000124932316257243
8.37202091794242e-05
0.000137811815315977
8.19314120349225e-05
8.66904194789401e-05
0.000105088616461489
6.23237822743794e-05
6.41742491969698e-05
2.22493039184812e-06
5.19358750080698e-05
1.16722550346552e-05
0.000110144610892929
5.48562691911313e-05
7.00556715370872e-05
1.45384577149677e-05
5.96843796422872e-05
9.31087547607194e-05
0.000119924769886596
1.48219167213216e-05
9.54292580108173e-05
7.67316617114443e-05
0.000132667798979673
0.000120504427464509
6.08169858236783e-05
2.61267622341525e-05
2.0496173164285e-05
4.2145541670935e-05
8.38650195550634e-05
9.31243614572683e-05
7.03947340326976e-05
1.20859181388966e-05
4.97976624476048e-05
1.25499312646373e-05
7.48990575622234e-05
9.99862216572065e-05
8.11804336337614e-05
7.95979656780229e-05
6.63480312261853e-05
3.65555126402365e-05
7.02370727217893e-05
4.34259689130006e-05
4.62961878196701e-05
-5.83873305404433e-06
4.90438520914472e-05
7.18126992727045e-06
4.27251318292818e-05
6.7111839701885e-05
4.59751172716391e-05
6.25318309647452e-05
7.01182178542818e-05
6.34061103716093e-05
2.34078495556083e-05
9.9906922992025e-05
5.96067448654699e-05
9.7092621487563e-05
3.14859930605123e-05
3.67918151115522e-05
-2.03632348783896e-05
7.80440916315072e-05
6.60186607701566e-05
1.57781907174776e-05
1.62239400930564e-05
6.80460764253998e-05
9.95120764264478e-05
8.27489844030907e-05
5.11613979973564e-05
5.44942403810501e-05
4.86180649834054e-05
4.87213019046095e-05
5.95707291025985e-05
4.38252774825959e-05
4.32472164161525e-05
8.36108971624642e-05
3.65898334542261e-05
4.381502878942e-05
8.56111202168022e-05
9.69704331884321e-05
0.000105470744816146
6.42764538846744e-05
9.64712584318086e-05
4.84867983000603e-05
7.02609918819973e-05
0.000130610720238568
6.86701080396184e-06
1.4304091805603e-05
1.50664942123885e-05
5.48946678724355e-05
9.27790253560341e-05
5.53631941335773e-05
5.1992310920824e-06
6.27469449638223e-05
4.94961238823978e-05
4.01396461869279e-05
8.42908326074243e-05
9.13943487593675e-05
0.000139855287989358
7.79069899795088e-05
7.24965808749523e-05
4.5033276221498e-05
2.44987602355968e-05
2.46422243600052e-05
7.12236605272354e-05
5.60073677815533e-05
8.06395729370002e-05
3.38702493482995e-05
3.3433534207502e-05
2.99690254016769e-05
3.41180192070015e-05
8.21700332808844e-05
0.000104795314568866
6.17761661441548e-05
3.28628576241652e-05
5.81613115043143e-05
7.29647497871235e-05
5.29412368998774e-05
3.9198305078992e-05
9.50842575041109e-05
4.38636000404503e-05
6.3264476502704e-05
5.63415686191517e-05
6.07194248706859e-05
7.97197783879735e-05
6.12734812547871e-05
5.91453225162156e-05
4.37676902930153e-05
7.07799999598074e-05
1.28604200947529e-05
4.27458965444696e-05
4.94018104984387e-05
3.18369561263489e-05
2.37324174571716e-05
7.74380661549706e-05
1.02760757588538e-05
2.07545541378651e-05
5.84287652629447e-05
6.76717861838688e-05
2.79695545304113e-05
3.47678332412489e-05
8.09628452793907e-05
3.21870469385476e-05
7.89972665591485e-05
1.21207719346308e-05
3.62308427711803e-05
6.38365637651679e-05
7.4203537294333e-05
2.88444768800492e-05
8.67031970185511e-05
1.54886911225795e-05
0.000104579661767345
8.11039139271958e-05
4.03248554312803e-05
1.16021790163213e-05
0.000101512987770245
0.000114493659045972
9.23457878074263e-05
0.000122014556221963
1.88568781951761e-05
7.71407017331692e-05
2.36409712870734e-05
7.4862691709534e-05
5.14457462136441e-05
3.53241193174645e-05
5.24485887250716e-05
3.96977518282398e-05
0.000106385624011523
3.77363599709811e-05
2.83007437751593e-05
7.42033176940904e-05
8.83414776784019e-05
4.07220310802618e-05
5.12744446948258e-05
9.05238204755632e-05
5.52804996102973e-05
9.47239980679736e-05
7.87924227034798e-05
4.41973174476078e-05
4.42970291132776e-05
5.1843290333338e-05
2.98567580131602e-05
2.95936962386303e-05
5.90151085846002e-05
2.33887734895554e-05
9.32890058696918e-05
6.07788126149739e-05
6.24855399865998e-05
5.23593228025796e-05
3.04573066585505e-05
1.1729916637727e-05
6.74087472109473e-05
9.19033135473749e-05
0.00012836134592578
8.17770783409977e-05
5.4959601923393e-06
2.76630128711516e-05
7.18224453519417e-05
1.00671445469409e-05
1.26784502140584e-05
9.44226204298276e-05
1.05273081520749e-05
0.000101646925601718
4.97078507428094e-05
7.82022046772475e-05
0.000100488465782268
0.000131312839558158
4.32997302433783e-05
5.39249464055914e-05
0.000126702758266698
0.000117790360966817
4.20168649697996e-05
9.58006736107846e-05
0.000107767805902851
0.000130553798922839
4.89761329559115e-05
3.0514817804531e-05
7.78878683536348e-05
4.27352854194757e-10
1.98974860784914e-05
3.6336212100892e-05
9.20215139226223e-05
7.61970352685263e-05
3.23462537186053e-05
6.65345774086118e-05
7.55862271967326e-05
5.20982999629844e-05
6.30549340214253e-05
7.37108438215419e-05
3.3068881648369e-05
2.85260197676821e-05
2.6383432394415e-05
7.4233453146244e-05
8.17725540055439e-05
0.000115853230954728
1.50768522472736e-05
9.11513130706916e-05
6.55297385583891e-07
2.71802465354092e-05
2.3472474371029e-05
5.81014262298666e-05
9.16322091794838e-05
9.27792576841059e-05
7.15487418918138e-05
0.000110816467837926
0.00012258801027017
9.63193266421046e-05
3.67610618632711e-05
7.42301099457842e-05
4.27413475393823e-05
9.28512254309003e-05
3.33667053979712e-05
7.88755982037501e-05
5.09554575274126e-05
8.64552388889245e-05
1.63250484241452e-06
3.91825584267389e-05
2.36315144154825e-05
1.11018349336927e-05
4.28178106002142e-05
9.56532248399041e-06
8.67094981340703e-05
0.000104783029907401
2.6672204513951e-05
7.69032094409183e-05
6.25337850541769e-05
5.97363869356274e-05
4.80325318839211e-05
6.3058176534127e-05
0.000127341685006911
6.23360801349423e-05
4.32067936648286e-05
3.65657833852978e-05
5.69839588673411e-05
6.37138910520772e-05
8.55240107158451e-05
6.14205696552684e-05
5.50727093190652e-05
6.91197030143709e-05
2.78475715068509e-05
7.1183205331297e-05
0.000119646771141163
4.09720634642419e-05
7.9453648139787e-05
4.89589220523778e-05
-1.70303187187788e-05
5.6154773550429e-05
3.21549971974505e-05
2.13250903274084e-05
6.55732125687933e-05
0.000124090386226936
8.45763628287262e-05
9.32657326554822e-05
9.77424194783791e-05
5.9562754362892e-05
5.3514708631418e-05
5.35770102284717e-05
5.24506737564594e-05
4.45593199477263e-05
0.0001138602928881
6.34588740910184e-05
5.13528217675315e-05
8.84560629721874e-05
0.000102002476416018
0.000115959378204852
4.9596527189952e-06
5.46241613134745e-05
2.924710698354e-05
8.69880732832982e-05
-3.93723987547638e-06
0.000121060538612165
2.61961096042751e-05
3.2919414079062e-05
8.60833475863346e-05
8.02530864545962e-05
4.56244192578993e-06
-1.92932901215723e-05
1.60256765670468e-05
4.20120626065819e-05
6.4286763859872e-05
9.35765805474261e-05
4.82319606387805e-05
6.66986525918398e-05
6.74500118211882e-05
4.86024583300144e-05
6.09200187166521e-05
4.14783748209646e-05
-1.06172094999738e-07
2.87732239838498e-05
4.16718808036009e-05
6.91992263542528e-05
3.60473811733608e-05
2.81044182722714e-05
6.454181269154e-05
-7.43153391464259e-06
6.91329634042956e-05
0.000104281052261078
6.35084339896088e-05
9.75107616401975e-05
5.74491838414788e-05
6.60486862872821e-05
4.39705059980376e-05
2.81359937074321e-05
6.10445339551046e-05
1.8237718298517e-05
6.43627554025076e-05
5.22756868378556e-05
0.000124331252209567
6.69449770193226e-05
5.26338004058614e-05
3.00262671127471e-05
0.000120511731748025
4.5024057908755e-05
0.000114520220005513
3.21003469506861e-05
7.56448298494325e-05
5.40889496046742e-05
2.91786961401171e-05
3.05214614131706e-05
4.84139595429011e-05
5.59711988867637e-05
7.26103737654872e-05
4.51646686931723e-05
6.74581830997329e-05
7.14034860476679e-05
7.80616513779023e-05
6.09360655971955e-05
9.29846368310264e-06
9.44397169532772e-05
3.18803756908636e-05
4.4444681818257e-05
6.42474836850418e-05
8.54068636984836e-05
4.91227534730299e-05
9.92506049649928e-05
8.77831300344134e-05
7.30072735603701e-07
2.85481840434594e-05
2.19858732623888e-05
7.70290481275944e-05
2.74515783524359e-05
3.26162153693866e-05
3.03147225498869e-05
6.37348874624561e-05
9.61906299939984e-06
5.96445274247931e-05
1.68235690794648e-05
4.11609460811133e-05
7.16515570638393e-06
2.83920425111346e-05
8.61039736794732e-05
6.78966372569678e-05
3.17848629219053e-05
7.63053786535345e-05
6.88968634909095e-06
8.18248889107103e-05
7.65682013128513e-05
6.31908306598676e-05
0.000104456812815803
6.38913975168813e-05
7.12518449990616e-05
4.87737955078179e-05
4.81331491856928e-05
7.52669066733687e-06
7.0090582844414e-05
5.41142058280025e-05
1.69191979933793e-05
6.27237752767621e-05
6.5339091351442e-05
3.31922028603218e-05
0.000114408854486936
3.86600601950319e-05
7.82455293503349e-05
8.32753039725423e-05
8.22931015382014e-05
6.80185177141621e-05
3.80508275566253e-05
5.3338402255486e-05
0.000100895785854736
9.28128515888269e-05
4.67881132742996e-06
5.96847487837624e-06
9.83211043487089e-05
5.97374920916311e-05
7.45200085524809e-05
0.000121380111881127
1.68344965435367e-06
3.70342243434198e-05
6.37853320836954e-05
3.97219101983809e-05
5.72774807058221e-05
4.45338013304536e-05
0.00011685403637041
9.22586792180365e-05
7.41580113828908e-05
3.32912181229156e-05
1.61461177774617e-05
1.75652144466671e-05
9.86301534617581e-05
6.92283941226334e-05
5.85233186879788e-06
-1.07183128556361e-05
5.07497847392761e-05
7.62430782783064e-05
6.78104067339611e-05
9.25557292406752e-05
6.51994571268331e-05
0.000119443006176452
5.96387601910385e-05
9.80093537238642e-05
2.85652619452061e-05
6.00681437759423e-05
5.07122539224537e-05
5.95285257229126e-05
0.00012870873131994
9.67940110242435e-05
8.34874903222026e-05
0.000104420867775948
7.85647157459246e-05
2.63323783024117e-05
7.75783983423205e-05
9.58943035478752e-05
3.99635795154977e-05
7.74083015824925e-05
3.86121119359524e-05
0.000116047423250256
4.73749234599563e-05
9.87138664924947e-05
0.000106226704758407
2.62446105489826e-05
2.51710103355687e-05
2.40251079587766e-05
5.20608128112342e-05
4.69833438227658e-05
4.97409165686385e-05
-6.44496878344041e-06
0.000102049828893731
8.21112746870605e-06
2.15448624138905e-05
7.5652235487346e-05
5.6094705289728e-05
6.46458028917226e-05
7.15340659646526e-05
7.65348418181734e-05
6.36698525046619e-05
9.92335644929967e-05
4.21542055064851e-06
7.57680013902701e-05
5.09674804135503e-05
0.000149716289899836
5.40136162609795e-05
5.60021803227419e-05
4.512316096895e-05
7.86069216656415e-05
7.51566505776867e-05
0.000120330624512353
6.81433070017882e-05
0.00010250186543076
8.83107196272102e-05
4.35414225440236e-05
0.000102829514554909
5.15524935352536e-05
0.000100156367485903
9.31791326320632e-05
4.84094022975153e-05
7.74411209826232e-05
1.02237460745e-05
0.000130489651270727
3.35273070820447e-05
6.44602329114111e-05
3.82903852808852e-05
9.7648242890134e-05
5.97012925418579e-05
8.20341670173977e-05
2.66870787358476e-05
7.73441497094574e-05
4.50941004167321e-05
5.63413741914255e-05
4.71364791626852e-05
2.59507556808418e-06
4.13862364903227e-05
2.29168099697057e-05
2.63983226911965e-05
2.2727359002048e-05
5.95217569702995e-05
8.46531809098711e-05
1.46266759932271e-05
0.000106966712386367
6.67297681515548e-05
3.64538024801359e-05
1.94188604423849e-05
7.95362996228147e-06
0.00011022554240926
8.29708464305722e-05
2.89994536360043e-05
9.4681997874833e-05
2.24062370300698e-05
0.000112071965472283
7.00888886461136e-05
4.02030787633321e-05
8.09325126426459e-05
5.48131901649468e-05
1.2919167084e-05
5.31041511907439e-05
5.44246552197167e-05
9.03492673738868e-05
0.000120939522818441
6.16987480277418e-05
9.80122412845804e-05
0.000140011091690423
6.26573510618347e-05
4.81008084489368e-05
-8.50888586668054e-06
2.76018901188802e-05
3.09490839780872e-05
1.45398418402986e-05
-1.28952704755783e-05
5.79493777741569e-05
8.75320888570674e-05
5.82384653998469e-05
5.43397974879316e-05
2.27473911896533e-05
1.29815290911958e-05
7.7140841970353e-05
2.08325944588951e-05
7.06879219026713e-05
3.4464118957944e-05
5.51099981225594e-05
7.63762005064717e-05
7.19410580804602e-05
1.10896778686748e-05
9.25796031346001e-05
8.40825247103808e-05
4.73357605341507e-05
3.35382061087523e-05
1.51030148738393e-05
6.94385479395595e-05
2.90275219832225e-05
2.82701224444926e-05
0.000109080180809251
0.000104740448164804
0.000118980962101345
9.23387209951403e-05
6.05944419090346e-05
6.16961894453425e-05
3.69274438044157e-05
7.4787169668318e-05
4.61791372246494e-05
7.60737635100225e-05
8.46992047977358e-05
0.000109782967844732
8.15008327648508e-05
6.44613197254802e-05
-8.50153020960476e-06
3.32456882161325e-05
4.06176507555144e-05
-1.22612709202595e-06
9.67346823297744e-05
5.83609733634945e-05
9.45240566276991e-05
5.70394791488597e-05
6.19244420755221e-05
6.39801278920858e-05
5.41639926884554e-05
2.7602568830659e-05
8.35222887651859e-06
8.33469109199734e-05
2.31393292956704e-05
1.88348075519385e-05
1.79716447176611e-05
6.52072272809044e-05
6.073426481343e-05
8.58612043871066e-05
7.37078011142161e-05
7.0426185242706e-05
4.43125285437785e-05
9.09767583140884e-05
-3.78527775631559e-06
7.72744835773708e-05
4.39004525874111e-05
7.4960284490021e-06
-3.82135252032424e-07
5.91627566406686e-05
3.94043739161518e-05
5.5534019431291e-05
0.000135936186305444
6.45892454289047e-05
6.41476011091576e-05
5.58775407418917e-05
7.84546722169954e-05
9.75564015460756e-05
7.07598555435971e-05
2.30203786767472e-05
3.74773292176879e-05
-4.23941869811361e-06
0.000127166090291022
8.1333059317815e-05
6.73994549879019e-05
6.25401915137081e-05
4.4517049565745e-05
3.49494473738539e-05
6.11000291125807e-05
1.70113110505147e-05
3.29709594156612e-05
9.37081815099164e-05
4.7270523332625e-07
1.02045246115421e-05
7.79465008155693e-05
6.62040374006415e-05
7.65052887881751e-05
3.98853519174866e-05
6.68191919553926e-05
4.22646198727519e-05
1.31881298573461e-05
9.54455319840972e-06
2.28650180131894e-05
3.33908012347481e-05
7.99568128791167e-05
7.49022075374938e-05
6.1332936914749e-05
-1.08826241744157e-05
3.31022522541873e-05
5.95000426691321e-05
4.30496570876956e-05
3.53848396248291e-05
4.19806789745034e-05
3.05708114221264e-05
1.60453361382022e-05
2.58818228300455e-05
1.82067544523406e-05
4.06115755746092e-05
6.45290431716851e-05
1.26716744985806e-05
6.86603677742931e-05
4.39564420576536e-05
6.9324372372102e-05
3.090519770106e-05
8.95159523814753e-05
4.04383870350078e-05
6.98652430250289e-05
7.96939077438874e-05
3.81768208699388e-05
7.5897252911192e-05
5.35159681062684e-05
0.00012090854204818
7.98218375534207e-05
9.46827466225817e-05
7.79285522880533e-05
8.84499288699015e-05
7.66932729937894e-05
8.16508878371869e-08
1.94161121875942e-05
7.8531736835699e-05
6.06440505395848e-06
7.28343746185648e-05
4.6422319527104e-05
9.1114362614394e-05
8.96140726939491e-05
8.70291187387912e-05
5.94452772851627e-05
2.00157646306257e-05
3.2640224211761e-05
7.42110382230655e-05
8.87334323713091e-05
4.84862847694227e-06
1.79468584744198e-05
6.9404730959879e-05
3.72358367433378e-05
2.28460721534301e-05
6.06651671501098e-06
4.03813191859858e-05
-1.84464523908638e-05
7.82504472466555e-05
0.000115163759265154
3.52781443740118e-05
5.17054718540263e-05
4.55463635709665e-05
5.88528806795134e-05
-6.3354989791475e-06
5.63595173888135e-05
8.33759230685037e-05
-3.03492674919279e-05
3.25998525495641e-05
-4.63792231923602e-06
6.50476973076382e-05
4.33039662222873e-06
2.27055577391951e-06
0.000103057249559204
2.75380908936262e-05
6.94804447466049e-05
6.85703625987879e-05
8.42042843738456e-05
9.40280873622406e-05
5.13590983802821e-05
7.51674802429342e-05
9.92093840531974e-05
7.38200694805689e-05
9.03483092422244e-05
-2.99587590736653e-05
6.38093314612664e-05
0.000116351349680658
4.51617043836635e-05
4.40973168585581e-05
2.30153191679156e-05
7.40930233421103e-06
8.31804076672531e-05
2.08822091374903e-05
1.74573707854824e-05
1.90578718584842e-05
4.27151793347019e-05
8.63704085666116e-05
4.66731045061595e-05
5.97741155781876e-05
2.50381847719066e-05
4.21468392903905e-05
4.49685495314934e-05
8.56920705790347e-05
0.000125991241744878
9.40539863859021e-05
4.7244765203321e-05
2.74466981223266e-05
0.000109192398854406
8.12099697667344e-05
3.14072503238587e-05
3.02578267061415e-05
3.52981541568743e-05
7.07927275851006e-05
9.70652987188039e-05
5.49540068553482e-05
1.66954329154573e-06
2.34198354281579e-05
4.34739553076904e-05
8.64431502372884e-05
7.01721291729858e-05
5.5758194719238e-05
2.5251623842032e-05
4.60745244888025e-05
5.00970698877657e-05
1.79995152645227e-05
0.000108898030996278
2.81343912120744e-05
1.8322270296661e-05
9.64765463296392e-06
1.48314154593442e-05
2.5245522386072e-05
0.000110090942234505
5.02001559350589e-05
4.37084416974847e-05
0.000115930930416147
0.000100512999697274
4.6630646721885e-05
1.91987175885016e-05
4.01631768628119e-05
4.98575076979261e-05
7.76930315290896e-05
0.000119882135921093
9.1889784536043e-05
8.16794961117024e-06
4.13291131559669e-05
0.00010061752185287
-1.77801139372642e-05
5.40109725442146e-05
0.000115822920345501
2.31088597851164e-05
2.15890065233743e-05
7.02164375708676e-05
3.45106010191108e-05
3.02208677720535e-05
-5.9519866710474e-05
-5.52077542492092e-06
8.73961660923893e-05
8.13187576888475e-05
2.64173664648814e-05
8.6824974163383e-05
5.4767800270579e-05
9.87336937307326e-05
4.13276960865321e-05
4.87386984831074e-05
0.000120423954293723
4.0868381997932e-05
3.50476041150533e-05
1.52326719911946e-06
4.64051788955274e-05
2.07974345308228e-05
-9.52196164546534e-07
1.69169207602181e-05
8.22929742255852e-05
3.40880715884634e-05
0.000160016468928441
5.58494949016608e-05
0.000108814631646972
4.28184673996885e-05
3.33569749503062e-06
2.9522196958878e-05
9.26143575752563e-05
0.000121230683520658
5.18174001055957e-05
3.43264462780931e-05
7.13001301035643e-05
6.56572230490073e-05
0.000112160126920258
-5.346309492314e-06
3.12629955387194e-05
7.68182741153593e-05
3.4089039480122e-05
5.2555255291225e-05
0.00010825040094731
3.40748422991603e-05
2.35659885479599e-05
0.00014389269646002
3.47556657918788e-05
1.38057012038822e-05
7.31599370552852e-05
6.40421094930406e-05
7.51107471057801e-05
-7.915171585245e-06
9.02551211718411e-05
5.96389283778817e-05
2.22352847453938e-05
8.57475074476688e-05
7.33371859657856e-05
1.0562661352514e-05
0.000112610500988181
7.11906478645025e-05
3.66957710979264e-05
4.25587728562209e-05
5.11732571256095e-05
5.29747441523254e-05
3.62070949642026e-05
2.43470473841527e-05
6.60474924274344e-05
4.81736707292024e-05
7.84138058155614e-05
9.63968536292851e-05
1.01362053237612e-05
4.43377406745792e-05
4.25433944763737e-05
0.000103132501400711
3.00905316953635e-05
7.88696719091138e-05
4.59087342520199e-05
-1.41183224024515e-05
6.60630663825088e-05
3.23021665580115e-05
8.3258875541308e-05
6.53132270725746e-05
9.18192494738265e-05
5.30306035237659e-05
4.21860321176514e-05
8.64939291814022e-05
7.00651159127231e-05
1.31800020079395e-05
8.19035986799333e-05
6.09656809806133e-05
3.79061696194995e-05
3.72203050753622e-05
5.83356363056633e-05
2.68235137802116e-05
2.11684672612726e-05
8.02969045602372e-05
9.73801490113892e-05
4.07943226836142e-05
3.8303088871242e-05
5.93092106111597e-05
1.92982685104684e-05
5.8945142511965e-05
4.50643741217778e-05
5.32809198731414e-05
5.92181612270592e-05
6.4885642331615e-05
8.42101301370715e-05
6.82377319131348e-05
8.26671036121259e-05
1.10602578261324e-05
2.83136384928636e-05
6.89957855285163e-05
-5.16187156568444e-06
6.35595610095751e-05
9.25038238345533e-05
0.000106873692166854
3.95101402398904e-05
4.63318455104966e-05
3.24978835517106e-05
2.86675973490143e-05
4.40076109515063e-05
3.81473433242493e-05
3.88225371711001e-05
5.80154928483374e-05
1.60660705437636e-05
2.57010816328887e-05
4.7651915738977e-05
7.17777566727472e-05
0.000107009864447629
1.75633007804361e-05
7.0848084681964e-05
4.86479318666809e-05
5.71929751505811e-05
7.44642957014139e-05
3.90022040301764e-05
6.57735787212809e-05
7.0703926483556e-05
4.08454682911544e-05
3.80017397525828e-05
-3.24191894701302e-05
5.42484873118773e-05
5.44229119602892e-05
8.80672698829704e-05
9.11947877285635e-05
0.000117623823087679
9.46310046297979e-06
5.43582151302551e-05
1.72964664875411e-05
4.07365185644649e-05
6.93754658255048e-05
7.47818336768271e-05
8.83289038936563e-05
6.31108069622787e-05
3.97860495451005e-05
1.1125766874159e-05
5.14441260819945e-05
-2.80333455545043e-05
8.61704756722929e-05
9.90213358283903e-05
1.39013710225533e-05
4.03516469808409e-05
5.0741681673959e-05
9.19141833642986e-05
3.85024903602438e-05
3.06883667019763e-05
7.05843032730822e-05
6.44246148897151e-05
8.35514951745329e-05
6.15085560228681e-05
0.000115291588070646
2.84895034676741e-05
7.29136626979426e-05
7.98157127319801e-05
7.25437301892366e-05
0.000113364456668966
8.23087214065568e-05
5.94623251381485e-05
1.74419078502243e-05
7.13978200865433e-05
1.31190308661305e-05
6.97297198379856e-05
0.000111107577956408
0.000101086782152176
1.11166158407452e-05
6.67278284649386e-05
-1.29383252205415e-05
0.00011331211745161
9.03536423039453e-05
5.51109693229494e-05
8.01795812842267e-05
5.59755612984106e-05
9.75225240145827e-05
0.000123838882176457
7.75727892437911e-05
3.15915064571703e-05
7.21850117910391e-05
5.48577062681613e-05
4.76637774381423e-05
3.97068931039727e-05
3.72808006425004e-05
1.36043166045214e-05
5.1793424457831e-06
0.000120361722746516
4.5464917189489e-05
7.13860328539266e-05
4.28251351704517e-05
2.66178523952321e-05
2.2017935807105e-05
2.82249226596598e-05
9.97857727999983e-05
3.87575411825024e-05
3.76865496517941e-05
9.4143916988751e-05
5.07034192747441e-05
9.41670386395047e-05
7.22689697475964e-05
6.14094947717089e-05
7.0687313950254e-05
3.10029352689508e-05
9.13792842071445e-05
7.26952219374115e-05
0.00013033179320086
6.00006660482866e-05
8.38371726488979e-05
2.15060201350648e-05
7.19467513887845e-05
8.39371927093113e-05
9.66058263337114e-05
7.51704930622442e-05
4.09135773886214e-05
3.45459143661123e-05
6.0831606204485e-05
7.95711432574783e-05
4.92308269063869e-05
6.83203452606914e-05
7.4818609296925e-05
7.49811633317432e-05
3.40938183394321e-05
7.94950176162099e-05
8.63222104398636e-05
8.93924514856075e-05
6.15522201956061e-05
8.43617130118433e-05
0.00010413920588894
2.96014194419996e-05
4.78670653836685e-05
5.79834084851149e-05
7.92961496345167e-05
6.09995832738663e-05
8.34923502522579e-05
5.18104317307565e-05
8.37935714422213e-05
8.64483234066675e-05
5.59214231108142e-05
9.09713445012965e-05
2.19111994408924e-05
8.59351649560247e-05
9.20796792323112e-05
5.10066832183981e-05
7.14975070135071e-05
8.51524737257026e-05
4.84722055233231e-05
8.64363564418301e-05
3.88317757511187e-05
3.36886757082845e-05
8.83954531287159e-05
2.26796595148568e-05
8.79999897792538e-05
3.86794635319356e-05
7.49462429037825e-05
7.11901051885083e-05
8.83033912408702e-05
7.95377882048524e-05
1.01207361436098e-05
4.24443915299918e-05
4.15771987438252e-05
7.23316623539418e-05
7.84686932860915e-05
5.20099629528922e-05
3.54076964529019e-05
2.53847028042427e-05
3.02168721146689e-05
7.24312102783855e-05
9.73194666559374e-05
0.00011332983663035
4.67649477363559e-05
4.87060678735212e-05
8.75891264028338e-05
6.21877445900643e-05
0.000102057414659381
1.84505117145149e-05
9.53062996761759e-05
7.40418154954584e-05
4.22433572538863e-05
4.91599684230269e-05
2.11012745158218e-05
3.86420877627441e-05
4.08786222487151e-05
4.4632129970472e-05
8.03752535819932e-05
1.96480618405351e-05
3.36745952376712e-05
0.000109589886840902
8.5992288225181e-05
7.65121534043863e-05
8.95251042540191e-05
6.26211690346398e-05
4.01532080517173e-05
0.000109151410486051
6.81648310116933e-05
5.91182944911345e-05
2.66460015715614e-05
6.89772909935461e-05
0.000105952493737414
2.05773351776178e-05
0.000112793025870014
4.7627951622505e-05
4.60748329046986e-05
-2.55633674107466e-07
3.17898250751967e-05
6.59311863174032e-05
6.24012985743217e-05
9.7872357632075e-05
5.01926850045536e-05
3.64631428407584e-05
3.71906883041596e-05
5.30152357995405e-05
0.000116179176114469
-1.0089188675453e-05
7.20631661215755e-05
8.65755641760233e-05
8.4780200824911e-05
1.68403082318686e-05
5.2737059788307e-05
4.14191417639923e-05
4.10235788588302e-05
3.15635276893002e-05
7.28895269613592e-05
8.16188845807076e-05
5.2734433556675e-05
5.86878799623013e-05
7.46913439462539e-05
2.67029728911222e-05
9.17530190632922e-05
6.25163463463957e-05
0.000149324539837133
6.30821646069474e-05
5.15256439196577e-05
2.91746301092324e-05
1.50476371716094e-05
6.73831942450576e-05
3.14827698555175e-05
2.62139979487364e-05
5.8567117625249e-05
9.46979317891238e-05
8.10712673526726e-05
7.42243458059115e-05
7.54977707511353e-05
7.78502868911173e-05
0.000137656049114503
4.7536419409115e-05
6.29524197149554e-05
6.34789634129154e-05
8.89714843270746e-05
1.60262622014496e-05
5.18614040243196e-05
8.13676156540084e-05
8.44055426371716e-05
0.000120778631756472
6.68859678963053e-06
8.08304236062603e-06
8.88900206836062e-05
6.32295644425753e-05
7.39596914628447e-05
5.77310674145852e-05
9.52068602904183e-05
1.35969881748077e-05
6.26310733313241e-05
5.04976628329091e-05
4.64275778374133e-05
5.93711792064501e-05
5.88465212692872e-05
6.24345404752131e-05
0.000105013267483488
4.38576462079314e-05
7.73173484237881e-05
1.89793172792034e-05
2.53821064617529e-06
0.000101751801210721
7.56972323786888e-05
5.51861701269299e-05
6.35479674432648e-05
2.90698475040725e-05
7.14276047904522e-05
6.21599610755621e-05
8.10627981048066e-05
2.63295214572728e-05
9.10647727099309e-05
7.64891403571304e-05
8.61219563313354e-05
0.000103657543412963
5.82103820680216e-05
5.23292049130625e-05
2.34287604056079e-05
7.13392382766277e-05
2.69814824686517e-05
8.25305305707519e-05
5.59995590127692e-05
7.67345540657904e-05
7.69063097863258e-05
3.24296117809977e-05
6.35963214639048e-05
5.5297576090004e-05
6.00801795905686e-05
7.20441986257905e-05
8.62799685627851e-05
4.06643319624771e-06
6.02897712289049e-05
7.9681185048061e-05
8.53471196311829e-06
9.41514826314717e-05
2.81602067766992e-05
3.17481642799356e-05
5.16463955069311e-05
8.37293269604471e-05
6.62946154300317e-05
8.56928044291941e-05
2.01649101126141e-05
7.98858359314343e-05
0.000119618093603438
5.32363741817463e-05
7.09517295872485e-05
7.64966355287724e-05
2.8536641758172e-05
4.89985930365844e-05
7.16775145052308e-05
7.50970798120166e-05
4.33335171412474e-05
4.88528883048301e-05
7.23194502948978e-05
7.78827179936752e-05
3.85981108706325e-05
4.24590401341323e-05
9.54991410965406e-05
0.000149401252944159
4.96853012132064e-05
6.871392261413e-05
7.31701126130567e-05
7.58331048109398e-05
9.61767434657545e-05
7.02879662644835e-05
4.33470970283427e-05
1.2548013306484e-05
2.66224307630939e-05
4.75226154340477e-05
8.19716305094197e-06
3.72541734752976e-05
5.36796670428709e-05
7.86934795769899e-06
8.52321933168428e-05
7.56549913832265e-05
2.12381588432949e-05
6.75166492452075e-05
1.66678966362505e-05
3.56675595205786e-05
2.175120129531e-05
5.01010057082918e-05
3.95914444650496e-05
4.3624405393744e-05
-1.84724334512102e-06
2.89154849225145e-05
6.13731180282408e-05
9.47042741866309e-05
7.72398023849442e-05
4.52241641869618e-05
6.76196011317685e-05
0.000104742045988573
5.30906117155404e-05
8.51277178627854e-05
7.55690824657186e-05
0.000104459206876765
8.1463900199126e-05
4.30171237420744e-05
2.68893799347055e-05
-3.52487894425948e-06
0.000101186329811076
5.67881558665321e-05
9.93773043782348e-06
5.96315019573674e-05
5.31670199723838e-05
3.38893896542028e-05
5.5125393320977e-06
1.15858249610831e-06
3.32804231232711e-05
0.000105362948958344
-7.89418222963518e-06
3.36285804855755e-05
6.95481054275587e-05
6.45266805443475e-05
6.21949326094354e-05
6.04417797337326e-05
3.80091930244251e-05
7.98770684728219e-05
7.31454994065472e-05
8.25744993515149e-05
1.72877899811538e-05
0.000116513804111393
6.1059746701536e-05
7.31623255248272e-05
5.40333570621893e-05
9.34626515803006e-05
9.30239944495811e-05
6.33777053562593e-05
7.27109081231532e-05
8.70813203508241e-05
1.35107324078968e-05
4.07480448787489e-05
2.60461291502048e-05
1.71397514664763e-05
-1.34810692532444e-05
2.30140409662868e-05
5.41371155538043e-05
3.98532844084731e-07
1.3281213423678e-05
3.89686995232478e-06
2.79496962297213e-05
2.94107367241618e-05
6.03849688364768e-05
1.71181213359342e-05
5.5992318419286e-05
0.00013561279404782
7.76402354138192e-05
5.29642528111088e-05
2.46907415581365e-05
6.84394733250789e-05
5.04198312906627e-05
6.9992946323124e-05
-1.45938422089475e-06
0.000103758458596834
3.52186532033325e-05
7.46790503106932e-05
7.46841061973102e-05
4.04898675665905e-05
8.77291873130196e-05
3.30632590986293e-05
9.05598452193579e-05
4.60180856738075e-05
3.66091409051828e-05
1.58656515021392e-05
7.16553869095256e-05
0.000127059869720353
7.81829435334139e-05
9.23745410112399e-05
4.27464475920121e-05
3.24641658960828e-05
5.08080292573771e-05
2.64468180608723e-05
7.78256489928691e-05
5.06815344133231e-05
4.58312357480089e-05
7.02810393010663e-05
7.25755456530586e-05
5.89852697879655e-05
7.22415430118847e-05
0.000113658190636929
4.78961716356285e-05
5.32897925402166e-05
7.73850940210585e-05
0.000101193879688207
3.26746733614836e-05
2.41011305467615e-05
7.37073562584844e-06
0.000115775032333915
7.03799757691923e-05
5.19420029070914e-05
6.55902781587034e-05
5.21929276230499e-05
6.79222038059024e-05
3.8011380390885e-05
0.00010194955601104
0.000102250007653205
1.56888532136579e-05
6.35298005530004e-05
7.1487533227539e-05
0.000100190102800755
0.000106809850433889
9.88589770854441e-05
3.74400095957087e-05
3.8839963017933e-05
7.67673915137811e-05
9.40298737251956e-05
3.34407144980105e-05
3.26224290688772e-05
6.06832254009425e-05
1.52892443992542e-05
6.71976403872527e-05
6.47542506628618e-05
5.36031935990588e-05
6.97388348882724e-05
5.50854022720828e-05
0.000106823323987457
9.34639894158016e-05
1.23512848184511e-05
0.000101042883664078
6.55276715362247e-05
8.43103494652159e-05
8.34900379229901e-05
2.05595827257357e-05
4.70845102153538e-05
9.3142748164061e-05
8.17490679460584e-05
3.92815177997218e-05
4.60909054841222e-05
7.12778538799244e-05
7.92447318709732e-05
2.16104941161673e-05
2.2366810734869e-05
2.06641714186575e-05
2.54091364935006e-05
4.9866168040092e-05
7.59137576030624e-05
3.08798857451274e-05
9.4831661853436e-05
5.71933660532574e-05
5.59313694872724e-05
0.00011429328600814
7.85359901655756e-05
4.2743280065554e-05
4.66249458325318e-05
7.73661645313988e-05
8.74090921483555e-05
2.43938624067943e-05
6.62327807347158e-05
9.20830854634091e-05
7.22503540149141e-05
4.87425018898547e-05
0.000100551834920069
1.94436761248002e-06
2.54205190047224e-05
8.05384908481089e-05
3.45970151504062e-05
2.29559642878875e-05
7.03015419049614e-05
-5.02112022241389e-06
5.95510277954453e-05
3.56475942558754e-05
2.97064944849123e-05
4.58164991012174e-05
4.05255634245358e-05
4.77849191417607e-05
7.00811252985584e-05
0.000122116591470936
4.32796620117755e-05
6.65974572926568e-05
3.45326413355261e-05
2.29003531613678e-05
8.31743679764119e-05
7.66756582630875e-05
0.000115091241170593
5.58103535868472e-05
5.27037914682133e-05
5.41010370130239e-05
9.40239715498424e-05
5.20851093740748e-05
7.45601632992516e-05
0.000109673954645855
7.57965983156996e-05
0.000105236125448419
6.99188698540595e-05
9.35433483990314e-05
3.7746241716012e-05
4.19880886854371e-05
8.90568179310324e-05
6.05842395914174e-05
1.18582852733182e-05
-1.8102274228028e-06
5.34426100316235e-05
6.63374760523452e-05
8.7033700529259e-05
9.12116869802577e-05
4.71052761909511e-05
0.000111860097511567
2.48565857992829e-05
8.73024228077113e-05
6.2168875233004e-05
8.04809381252438e-05
4.57319634576218e-05
3.79280209833782e-05
0.000128581793464548
7.70864448395787e-05
2.42609239035262e-05
2.49461221498682e-05
3.5050158489827e-05
7.21507827364278e-06
3.20847241515679e-05
2.5218055940178e-05
5.04801847650137e-05
3.79476716566218e-05
7.66830949385204e-05
6.93996653057293e-05
5.12591485650746e-05
5.68542994239523e-05
0.000181045050395322
2.7660725096693e-05
3.72777522416423e-05
5.57268056147659e-05
9.61635541347744e-05
6.17831473082689e-05
7.38655794775294e-05
4.91493348423223e-05
0.000119756398683044
6.38192615991418e-05
0.000102428991207062
0.00012578036029543
0.000102992561426254
1.93875910602415e-05
7.40827690806738e-05
2.44569012257763e-05
0.000140088663750559
6.51119681474625e-05
6.71334207324285e-05
2.42084522611405e-05
6.10808475257224e-05
-3.42500392038069e-06
9.66086819198369e-06
4.17521976024102e-05
7.48352133985373e-05
4.84227629590773e-05
4.20635458067881e-05
6.24231233345075e-05
6.56099831021731e-05
9.1280859227829e-06
0.000151966933295201
7.27860186513412e-05
6.07519207846274e-05
6.4637715365868e-05
0.000101271607647101
4.03912605576109e-05
5.50286991029349e-05
4.41828588853627e-05
5.86281411916333e-05
5.28776822204636e-05
8.76381229258284e-05
4.556900167381e-05
5.18595661275595e-05
9.8851190119098e-06
1.51366031302591e-05
3.38985817814469e-05
3.55983609271512e-05
9.66437385138061e-05
7.17049578578325e-05
0.000160052053335556
7.3715216923088e-05
0.000101699850198507
3.76476395715022e-05
5.47694208863136e-05
-2.1166392852294e-05
1.87794352063983e-05
2.66470956154085e-05
-1.16603209550981e-05
2.24473613569291e-05
8.84392721826195e-05
5.1932293379662e-05
5.2980780545228e-05
5.14546541019697e-05
8.66339713491174e-05
0.000114637755144662
8.04096271102908e-05
6.91769789582662e-05
9.00221625284307e-05
9.91693652908668e-05
4.98073847805956e-05
4.92259405788922e-05
4.29922696393763e-05
5.56111835417946e-05
7.50517439487153e-05
-2.27025973104288e-06
2.79112886268584e-05
5.60621546448458e-05
4.96217713933059e-05
5.88554237209524e-05
9.51075297264991e-05
5.39731577332123e-05
6.12896206971477e-05
1.55720198448092e-05
4.79513144094505e-05
9.8957591379533e-06
8.29426170690412e-05
8.62645990116045e-05
2.32479902547003e-05
6.19728969798498e-05
3.19540797016894e-05
4.72721782118785e-05
5.65061202544904e-05
0.000107443759840663
9.90230077065635e-05
2.96395845646344e-05
5.67554005200215e-05
3.38262847253673e-05
1.15799355024279e-05
6.61828553788232e-05
2.93179190343227e-05
5.42122259419196e-05
7.68276693305092e-05
0.00010057512916327
6.30052465422769e-05
7.16966529702374e-05
0.00010792787167616
2.71108485105095e-05
4.19197199860952e-05
5.6471042022551e-05
8.34504236762319e-05
3.52145528814743e-05
6.35645389405359e-05
8.29430348043741e-05
9.32718757581959e-05
4.47683593699612e-05
8.49768829557491e-05
2.24679802007298e-05
2.40159280505784e-05
4.54338982597789e-05
5.99444709408932e-05
5.08140796272346e-05
6.09387713576471e-05
1.83369646523481e-05
-4.57884093950496e-05
4.48629278239252e-05
7.23838201793055e-05
7.84580818582303e-05
8.12942962982499e-05
0.000134270227675158
8.26840626478417e-05
5.7813930180445e-05
2.66547425090884e-05
8.46318303561847e-05
7.16361708308061e-05
0.000113590846596019
4.4646256678889e-05
6.14303040784097e-05
8.84652277272693e-06
7.39456790775124e-05
5.52769333381391e-05
8.50308328391842e-05
4.83667260055336e-05
4.46106658316537e-05
7.06550627997111e-06
8.60852779999165e-05
5.23595792147695e-05
3.99133782852729e-05
8.65606798969877e-05
1.94407396571446e-05
8.38543923386185e-05
4.77578386379293e-05
4.9246435773811e-05
6.71928333292618e-05
2.65327108560717e-05
3.08584829849822e-05
7.75484889278655e-05
-2.00894860518853e-05
2.76981147359612e-05
3.08126474070113e-05
8.74779000751921e-05
2.96984907893347e-05
-9.38918492203668e-06
5.92056041388618e-05
5.80891869856104e-05
0.000119327802778663
2.58161995131241e-05
5.0115880412207e-05
8.3352608608281e-05
7.57807458904423e-05
8.47643084883232e-05
3.95243549913084e-05
9.69334258208144e-05
2.50286245771139e-05
5.78484090914906e-05
7.85663129404258e-05
8.00268617996877e-05
3.78812889277238e-05
3.13274937785419e-05
-2.42709646952877e-05
8.89830621025852e-05
4.72105732395195e-05
5.90958326171858e-06
2.8307910517628e-05
5.5047373816833e-05
0.000144657299791446
6.60498020662955e-05
7.2244457489413e-05
5.62805968360315e-05
0.000136726935037549
7.24435319494217e-05
-1.43195608496878e-06
2.6190299269548e-05
5.50015411527564e-05
7.76551700247663e-05
1.48946309557657e-05
8.28046083481131e-05
4.2192581739798e-05
3.07417222674817e-05
0.000103565720442589
5.50078284445354e-05
9.47181286159278e-05
3.5635116413375e-05
0.000116044053397977
-1.03970330182417e-05
4.13968821280343e-05
9.70248796849793e-05
8.45406945512056e-06
9.22591639527028e-05
7.58137841658079e-05
7.07767857842019e-05
6.49257503993255e-05
3.1488582867312e-05
7.13639056011817e-05
4.69389458398831e-05
3.48342387868572e-05
6.94483444643972e-05
5.9547336030422e-06
0.000132059849853343
5.52652425884451e-06
6.35282036671867e-05
-2.33554178332935e-06
3.49730439752295e-05
5.27991297497409e-05
7.65940233146009e-05
2.91668414536233e-05
0.000109154522643933
4.77669583772317e-05
6.72997825922043e-05
7.66620328720727e-05
0.000118612342311609
6.27297284803798e-05
-1.93558314323808e-05
6.91213352811695e-05
4.37628657413721e-05
3.60443952022415e-05
4.65199818537962e-05
6.85486561320333e-05
2.47347835207932e-05
7.43826009844737e-05
4.81809383566468e-05
8.92901328843009e-05
9.74562917792901e-05
5.09455932822069e-05
4.31793919216853e-05
5.47331813649339e-05
5.16689471495188e-05
2.83949486345128e-05
3.40535360830488e-05
3.46126698015672e-05
5.06684693848139e-05
5.16234067013867e-05
1.89437981077507e-05
4.51489316826161e-06
4.60354503822605e-05
8.99003457600333e-06
9.52335632113368e-05
0.000115904478963187
0.000107509767769434
0.000152613115825793
7.40863989265693e-05
3.54278617222827e-05
5.41702724693658e-05
4.56635358850572e-05
7.2488407126966e-05
6.58501546662107e-05
3.10884533895096e-05
7.58030443419114e-05
5.16896445216181e-05
1.75368196813141e-05
3.15348774020535e-05
5.27029720519543e-05
8.10407390662054e-05
2.09932347998464e-05
0.000102497073062347
0.000119860588887637
7.7194556431492e-05
0.000106503525433353
2.90161123678161e-05
0.000150360793626649
-9.51951265520959e-06
0.000158515782064609
7.27166573722394e-05
2.49041037049019e-05
8.04225220128408e-05
9.2084276295655e-05
4.92676856541986e-05
1.30899397792691e-05
4.74003236436466e-05
3.66396223120062e-05
0.000111390959347684
1.0969711376333e-05
5.36180932933074e-05
-1.55840875258573e-06
8.41980069657964e-05
1.23307713713849e-05
5.73881227280436e-05
5.52418807482884e-05
3.74500335792978e-05
3.11516786933498e-05
2.71959555046265e-05
5.37793919406675e-05
4.00706654035736e-05
6.78764810072975e-08
3.92985850174862e-05
5.55031073627614e-05
4.20571666562869e-05
-3.90836988314364e-06
6.49756190087383e-05
7.76945248634537e-05
9.50098142367429e-05
3.76352927191786e-05
0.000104942893300292
4.01822923512775e-05
0.000120416528795302
6.07258960033179e-05
4.66537231226677e-05
2.4449697593344e-05
5.30641242501959e-05
3.32036785797678e-05
9.77632532463938e-06
7.97709276615379e-05
3.02532702305547e-05
5.28340820438795e-05
2.97223113967807e-05
-1.06623383305822e-05
5.71037870875356e-05
-6.45181003432274e-06
0.000111966574589461
1.20368238978887e-05
2.94042867738585e-05
7.92406900818981e-05
6.07467736671869e-05
3.24414784148982e-05
5.09896955155959e-05
3.36084753682604e-05
8.28312613188365e-05
4.97212674117135e-05
5.2450658732941e-05
7.81107140725979e-05
7.31827087732868e-05
9.24927453624259e-05
5.48983968190114e-05
6.12741277940046e-05
4.87995487017613e-05
7.28937394774373e-05
5.36184500257033e-05
6.22614069458053e-05
7.01120191776882e-05
0.000111494320252824
3.59397246891822e-05
7.89669225132832e-05
3.95242101454639e-05
8.36822525206256e-05
6.74418769538883e-05
6.45407911054402e-05
4.73661766305852e-05
0.000113103419858662
2.16027761121592e-06
3.05529432264172e-05
4.80758517901292e-05
6.01902314191039e-05
-2.18566226971294e-05
7.29309893519097e-05
2.92846579099511e-05
6.97315059028632e-05
0.000131897928011937
6.59759718199621e-05
-1.02201759707616e-05
7.18826328517215e-06
5.74364756459852e-05
8.21656295046434e-05
6.29209046442578e-05
8.30474026779567e-05
8.22953261083852e-05
0.000132798262068721
3.36281993425748e-05
6.84955881518823e-05
3.65766846686953e-05
-1.76593706624441e-05
4.40968364433452e-05
7.09487438500607e-05
1.29487577786367e-05
7.12532748501949e-05
3.59495026744489e-05
3.29890643901422e-05
2.64550324865068e-05
3.05900941914372e-05
3.18803247476016e-05
2.25401920142665e-05
1.81179294749581e-05
8.04503285628055e-05
7.18697699461618e-05
9.87187553267405e-05
7.69328957517164e-05
5.97857111098183e-05
7.33704364341562e-05
4.79519793858581e-05
9.2474525638469e-05
8.58344821578056e-05
0.000106302723544136
6.75429393660315e-05
3.2641645341421e-05
5.12886415985942e-05
2.17922740066793e-05
5.80482883055021e-05
1.77688139742421e-05
1.74853906735552e-05
3.27896929986795e-05
2.53525246796061e-05
3.55842607859622e-05
5.34680282256067e-05
9.510608510778e-05
7.52502332255003e-05
9.24934296813599e-06
5.22832074501731e-05
6.56493393140343e-05
4.98114648098934e-05
5.17348594524868e-05
0.000125145606958936
8.83534059886899e-05
6.06659451689577e-05
8.93848103156885e-05
7.53366516666273e-05
2.71420364833622e-05
6.35192432441045e-05
4.29676712633464e-05
0.000101239193757942
4.70154299705735e-05
3.63187631429879e-05
5.18299524162012e-05
1.96991118332817e-05
4.2464673210354e-05
4.19835297301597e-05
0.000115316413376966
9.82418554680487e-05
4.84514067020405e-05
3.15779546811017e-05
8.8631277969795e-05
0.000143820453573281
4.06659001393797e-05
-1.1371059885174e-05
7.4174714328484e-05
3.02344674287896e-05
6.48776329077617e-05
7.07803505095079e-05
3.31082568386255e-05
6.46269169331789e-05
5.26072154771536e-05
6.80849123897174e-05
0.000111813876921218
2.20254953254397e-05
4.13899647310168e-05
7.89083077037138e-05
1.16031439499264e-05
6.65494978128689e-05
0.000106671038417463
7.23415251350625e-05
4.83892028356443e-05
8.66588310960978e-05
4.71598561679736e-05
7.25703770488953e-05
3.39789811315642e-05
4.90512111528758e-05
0.000106938396388794
4.23483712704204e-05
6.19658611430087e-05
5.69341402217851e-05
2.96934543816849e-05
3.06867206098322e-05
2.16356273129981e-05
7.05548878937312e-05
7.22840287171248e-05
2.53746241932644e-05
2.52562251765898e-05
5.17542404668002e-05
2.31525257469226e-05
8.04626349482768e-05
9.01945825184231e-05
5.03615529583293e-05
7.9611708272231e-05
8.52228646609412e-05
8.10706667420019e-05
6.91138865839884e-05
6.80677868209109e-05
7.10012921278089e-05
9.43658964539741e-06
3.43066293147542e-05
2.77487560802337e-05
9.21083682349966e-05
6.78326084513193e-05
6.6782028871533e-06
4.42303040000422e-05
8.72466666658743e-05
6.00197256975683e-05
7.68811206833001e-05
9.62038829915134e-05
1.64178637716072e-05
3.02665577423176e-05
8.40643601159703e-05
8.82801298479203e-05
7.51437843427195e-05
6.13069471311135e-05
7.9730559932933e-05
7.325322595671e-05
0.000103941333385843
3.28414202729191e-05
-8.85149338915265e-06
7.50559975308539e-05
3.89324139162433e-06
0.000165690000164669
4.38669293768379e-05
8.72056845369709e-05
0.000105949195477637
9.11711392553815e-05
7.81765116601847e-05
8.3797249192588e-05
6.7881273256804e-05
9.16182775778793e-05
-3.1066328641463e-05
4.17740498138825e-05
1.3329790973053e-05
7.12359993096859e-05
7.00315574978365e-05
2.59414006226705e-05
3.87888095175857e-05
3.4623574537554e-05
9.32826804728982e-05
5.01550686120248e-05
6.37400877865777e-05
5.7486540535841e-05
0.000111742184003749
6.48914533137828e-05
4.72364326508272e-05
-1.58718012152921e-05
0.000103821022737766
4.43142604277951e-05
4.15228164859126e-05
5.08685573860122e-05
8.29545038215805e-05
3.84490719227887e-05
4.84751146760914e-05
0.000116470176083486
7.81778385703493e-05
0.000113835359676929
0.000143266986794723
9.54565859505867e-05
8.49711972112402e-06
1.32124558844331e-05
4.22633557049354e-05
4.20676657722062e-05
6.20900439820933e-05
3.05351619479771e-05
0.000103576141378925
3.28159723033869e-05
3.6043031698421e-05
1.68251048966226e-05
4.30314891779827e-05
3.23180556550315e-05
5.59775825922185e-05
7.87011198079186e-05
5.04496081410078e-05
7.09192330186016e-05
0.000100933200413485
4.37639076038565e-06
6.00335364170897e-05
5.83392207478421e-05
1.79207274717585e-05
7.45263675389879e-05
4.95558310003561e-05
3.4296447438298e-05
4.11473668760805e-05
3.75167712858309e-05
6.15009410974896e-05
2.4304030849008e-05
2.90877213911295e-05
7.20653775589756e-05
3.08877032762081e-05
3.92149694557017e-05
8.02302551329032e-05
9.61351666981281e-05
6.98980872718389e-05
7.96026900607086e-05
6.51258960547909e-05
5.12870023357851e-05
3.81737703840515e-05
3.09447935703905e-05
3.46962919811136e-05
4.68879732693082e-05
6.95158855514577e-05
7.218947356306e-05
5.64429965748116e-05
3.35833810957565e-05
6.14987782202606e-05
5.04737816124374e-05
4.55310042336912e-05
4.04343063823402e-05
7.85721129501755e-05
5.67048159103301e-05
5.81572805321104e-05
5.27244483259294e-05
3.95177806805707e-05
5.39456151018366e-05
1.85355974308435e-05
-8.28508617004603e-06
0.000100830576134619
4.55781022665147e-05
-5.02853181052141e-06
-8.66200059607506e-07
3.55715795953479e-05
7.86922915398291e-05
2.23154082191582e-05
6.15967239014848e-05
6.33868634174566e-05
0.000102740908715936
3.80262059733928e-05
5.69042527212907e-05
5.84603360363775e-05
9.46776358606085e-05
4.22560178551687e-05
5.20966017973965e-05
7.64059232005402e-05
7.30252787956811e-05
4.74698305477372e-05
5.70037640024844e-05
-1.64516823107265e-05
5.48275082083806e-05
8.84073231965419e-05
6.50457011444185e-05
3.27360811314262e-05
6.88308647710737e-05
0.00011083599831623
7.50306178847304e-05
4.42409342451001e-05
7.51682997817831e-05
4.62226886145613e-05
8.94551656800036e-05
4.4956904487781e-05
9.6560827533814e-05
7.63964382434115e-05
1.73817400770063e-05
0.000114577463545332
-3.51706539437338e-05
1.67353783521328e-05
6.83987778494142e-05
9.08951992165406e-06
3.69812409268091e-05
2.87738466930973e-05
4.74737929922459e-05
6.35021362588759e-05
6.81462761693339e-05
2.18245519981942e-05
0.000106258928905469
4.30050639796433e-05
2.83729066733145e-05
5.72424244873519e-05
6.95706839984737e-05
1.39556850292082e-05
6.63882006507222e-05
6.13938314793662e-05
7.47329531966956e-05
8.27991258971442e-05
7.41191978927401e-05
-2.30086909314193e-05
5.51412314554102e-05
3.61912990414192e-05
5.997056822085e-05
6.75098424797444e-05
6.3021339107116e-05
8.19959609383988e-05
5.48886752183864e-05
6.08092862011859e-05
0.000111274102345466
7.03680909428891e-05
4.96253583258436e-05
7.27187609222328e-05
5.18313608466624e-05
4.23164810565911e-05
-1.57573676738534e-05
0.000102869287114413
8.21318026151022e-05
0.000101316919873193
0.000158573004197876
3.53101702623923e-05
4.45436249012497e-05
5.80046683403842e-05
9.52437541323449e-05
0.000113840444930628
9.1015493782009e-05
6.903933778927e-05
4.15016639483828e-05
8.46243830806364e-05
2.80841123602207e-05
5.46742508502604e-05
6.88102147150935e-06
8.41878067124534e-05
0.000117234300954828
3.71036971815519e-05
4.53129878040606e-05
3.94872137273694e-05
0.000115975516537756
5.25643507620521e-05
7.45246277759312e-05
7.33545530752937e-06
5.26225569591288e-05
-9.32170053566407e-06
8.79420825138911e-05
5.23065377662971e-05
0.000123812285458565
6.79751157643755e-05
3.28615868274119e-05
7.54209140562797e-06
4.05929356548501e-05
0.000101425790089853
1.19380950814129e-05
1.03314497499672e-05
6.95131345886431e-05
-1.79334900017878e-05
7.0975998171806e-05
4.71828680035528e-05
4.04086468537681e-05
0.000122641663686594
8.68186299765238e-05
7.81376652329638e-05
7.50917657359112e-05
2.83465809360026e-05
4.17292225003927e-05
9.14483261290426e-05
3.70651999122255e-05
8.70947611260613e-05
3.74322175536939e-05
7.31769400510496e-06
8.79589165712302e-05
8.53243810509453e-05
6.79527939740208e-05
2.91473397515401e-05
7.42454393806219e-05
5.32922051632805e-05
4.30385110206453e-05
3.44838317676161e-05
2.958676964706e-05
8.76069009962285e-05
3.24952225673921e-06
6.77651312450464e-05
3.43014211960875e-05
8.13524193365849e-05
8.57960532655165e-05
5.68754277600136e-05
1.75863051761899e-05
7.83198569787601e-05
6.1842454927399e-05
6.82687931965919e-05
4.00216156192358e-05
0.000109063899403149
8.16098747390239e-05
-6.51837572602002e-06
5.87755200378816e-05
9.68789333618423e-05
-5.77166758825702e-06
6.28623982370154e-05
0.000117832883075346
6.1235921984551e-05
4.23842216373858e-05
6.67301215470456e-05
8.10221170784427e-05
8.71872319046918e-05
8.14867178211757e-05
6.66717365800601e-05
7.5582847001612e-05
3.61702982237014e-05
8.43668242615421e-06
7.98793057465297e-05
6.1439535166295e-05
4.57697988884072e-05
8.65559652526044e-05
1.62980456172289e-05
0.000121861367878506
0.000102189702473396
6.62444710439678e-05
7.95292647008528e-05
9.26879212686709e-05
3.20178271076028e-05
8.00781769326829e-05
7.3879445596215e-05
9.18989422741695e-05
4.28571813909531e-05
4.60007735640928e-05
7.61780379071081e-05
0.000128323162958687
1.38914073107982e-05
7.59012050896538e-05
6.91160987223391e-05
6.98022835778074e-05
3.88803153130809e-05
4.01842074689109e-05
3.00924879056247e-05
7.14499820603892e-05
5.46627614451254e-05
5.92356628018958e-05
3.74779357041559e-05
5.44218989411194e-05
3.26513222078956e-05
7.20496181135584e-05
0.000102927038724007
2.44619295410736e-05
4.65072622718407e-05
0.000103770258209949
6.7868284400902e-05
6.49267084100974e-05
0.000109154474023414
6.3172346754033e-05
0.000129691347815606
6.98982015444738e-05
4.87301249825007e-05
6.29262822068751e-05
-2.09331819087671e-05
4.29851592524178e-05
7.88313554444048e-05
5.62654053151205e-05
5.83937228922331e-05
8.63475611368111e-05
6.83364817684323e-05
5.85493043107255e-05
8.11061694382959e-05
8.81195660746077e-05
5.07578840129637e-05
8.64064353218541e-05
9.44949269272736e-05
4.78730661473754e-05
1.94068670464939e-05
2.28231887096386e-05
0.000105596584350531
5.47079491605674e-05
7.6159147598671e-05
5.44891757401573e-05
2.40842281362556e-05
0.000105837090750445
1.55287560044133e-05
5.62632011542889e-05
6.14068894507053e-05
2.54460804484213e-06
9.27560538337684e-05
2.73219545826448e-05
4.67980560705004e-05
4.5719564548402e-05
9.94201224114219e-05
8.07285102963257e-06
5.86003601339681e-05
5.33216500274107e-05
7.06413769543732e-05
4.41516199936117e-05
5.69684239114828e-05
5.12877954245211e-05
9.21712171013302e-05
4.38112506357266e-05
2.26522806339479e-05
6.83607667166326e-05
6.84627661623602e-05
2.48311310084669e-05
2.98022041609337e-05
3.10465243179114e-05
4.60782372404582e-05
2.12933688388341e-05
8.4179564648679e-05
3.57207492174762e-05
3.68278473942632e-05
3.8336639580028e-05
0.000141323424775316
3.77306294188034e-06
7.67413438149209e-05
1.86759856718608e-05
5.75399131303982e-05
4.85226967752309e-05
4.29520260177118e-05
6.33664257732695e-05
3.83810531188716e-05
2.27109138790979e-05
6.53683099027188e-05
4.62752546002719e-05
0.00010430868881263
6.66915851633961e-05
-3.4220831545996e-06
0.00011321969083562
7.37970204475547e-05
7.54185430311023e-05
5.89119875859206e-05
4.53248768704875e-05
9.02077214999824e-05
1.34884053919659e-05
1.80074953742338e-05
4.56077480498159e-05
2.68914554077551e-05
1.10793725000739e-05
-1.5857038192888e-05
8.40062521279281e-05
0.000118393330205302
2.92081445628299e-05
7.58586348042646e-05
8.90205957437831e-05
3.30975189805202e-05
4.74580830231622e-05
8.70591906666749e-05
5.15057485413727e-05
9.24230953845973e-05
5.31166002010605e-05
0.00010262074789387
6.07443697779046e-05
0.000102006300855897
4.6019031694017e-05
8.52789204640688e-06
3.03738680979003e-05
4.50738265324541e-05
4.3077553718508e-05
4.1531236827304e-05
4.69334282995785e-05
4.12455560553535e-05
8.13571599559381e-05
3.04040329161151e-05
4.06625552333573e-05
6.78485191507592e-05
2.16928912081939e-05
8.57325408375873e-05
7.04433572894488e-05
8.96594675195978e-05
3.73842031864447e-05
0.000113213932305546
-3.7432911252611e-06
4.06717465811923e-05
8.88075393391762e-05
9.68327515611572e-05
7.51742395665e-05
9.59524800063976e-05
3.68688651597891e-05
7.85117803955757e-05
5.18953334858553e-05
8.88316949270937e-05
4.10892102059389e-05
5.55683194620611e-05
5.73919261031711e-05
5.22945890943468e-05
3.08170212708757e-05
5.66430551229028e-05
5.88588671158507e-05
9.46077348137697e-05
2.14758247442608e-05
2.51071298855386e-05
1.87681736826149e-05
7.01724636730232e-05
6.28570542332137e-05
0.000102728146421196
8.85205135801529e-05
7.98593545890874e-05
5.36012413209983e-05
9.27052578785413e-05
1.31716878158028e-05
5.62428981839351e-05
-2.78840896762252e-05
9.89393347592189e-05
4.59104507646476e-05
6.47202925659108e-05
5.75516161229604e-05
6.62233788450144e-05
5.09103028596176e-05
4.63109855176013e-05
6.02850389044089e-05
9.2877006003952e-05
4.52887743332803e-05
-3.49766480949912e-06
7.32568853338753e-05
5.52889567280365e-05
0.000114887063654648
7.84768010437114e-05
9.10696592550901e-05
7.77709696012298e-05
7.77693133652245e-05
3.7016774911856e-05
9.03047696975066e-05
6.44752587087839e-05
3.95621618658206e-05
9.82399043507464e-06
2.2010797221029e-05
5.47365797569387e-05
4.39325169140212e-05
1.84045165895569e-05
5.18545164530577e-05
0.00010680424737281
8.43414412543039e-05
2.92886002434567e-05
3.56305037502075e-05
7.70601103953712e-05
0.000121230421049471
0.000138484441403153
7.32162324109154e-05
0.000164389915247676
5.57253669919949e-05
4.16139235530363e-05
5.88160314897627e-05
6.90480450384186e-05
8.50348992528814e-06
7.2708480908852e-05
7.25573142803794e-05
4.8650606019966e-05
-4.54127332269909e-06
4.00543630627694e-05
4.08308401387926e-05
-7.17636016674856e-06
9.17319167018862e-05
7.48323759750106e-05
7.05799725319355e-05
-2.05024868638261e-05
0.000145394525363574
6.03227547315543e-05
7.0739373144481e-05
-2.91741972561064e-06
4.32330029386707e-05
5.72746284635943e-05
-1.23587149710989e-05
6.10969092147398e-05
7.63215083777895e-05
1.72500996495708e-05
7.33210460568925e-05
5.14264236180582e-05
2.86895468628786e-05
0.00010955560989268
0.000102991060762128
9.29345187638919e-05
7.21046012585084e-05
-3.72173983886754e-06
2.3067862229104e-05
2.92579573344894e-05
4.79006847544106e-05
5.61338713600356e-05
8.88503776540573e-05
6.18066964442049e-05
6.03594942514048e-05
8.32857781679541e-05
1.79676658942966e-05
1.38362407345901e-05
5.12202736526256e-05
2.72807557953527e-05
2.87790912350273e-05
5.66970157845238e-05
2.91660456035328e-05
-2.92132097128598e-06
9.04592283012075e-06
7.55394584191827e-07
3.40153014934288e-05
4.348731883761e-05
3.95433219357836e-05
1.13096040146169e-05
2.20647836441943e-05
-4.43681348577707e-06
9.06193536887201e-05
5.92062552890739e-05
8.93702837426624e-05
6.43075941335305e-05
4.19024236098788e-05
1.16061961578988e-05
6.90315544618021e-05
7.90871950351758e-05
5.03822135460024e-05
4.06615966234995e-05
3.78672198509482e-05
0.000124373694153173
0.000115349676615263
4.99575988027611e-05
3.98462546462349e-05
8.3128725606492e-05
7.61199754284757e-05
5.29654212181265e-05
8.2305477532583e-05
7.82331191533324e-05
2.23591623586875e-05
9.60283289922498e-05
-1.60974114153612e-05
9.56433539204117e-05
3.56689577015382e-05
4.72627966358079e-05
7.94847472873943e-05
9.22823811717562e-05
4.64075417435524e-05
2.86620052321745e-05
1.2691969899687e-05
6.75838541312892e-05
8.38175790554878e-06
6.76075265476316e-05
8.99388442250594e-05
5.16139437372865e-05
7.69399290578385e-05
3.47224388817214e-05
0.000100188133817146
0.000134398353838167
9.85930826975199e-05
7.8104079267065e-05
-4.4489791378583e-06
5.68572337848528e-05
2.32494615375962e-05
4.21769194700747e-05
5.25961972881104e-05
4.93391408390259e-05
-3.9305366739737e-05
-1.18598359484824e-05
5.11410900651211e-05
0.000113467434343244
7.94712353343464e-05
1.00712942395369e-05
6.99661964064775e-05
5.32824659062117e-05
1.5203394093239e-05
0.0001014840175668
9.22887530778786e-05
4.71470487659446e-05
0.000111427744494429
1.69831291498754e-05
5.88754980027511e-05
7.57799079738975e-05
2.25244099815045e-05
0.00010701611305333
7.95768204675973e-05
-1.84538290088242e-05
6.52270801898752e-05
9.31146024402235e-05
5.84775805069974e-05
2.56103545073276e-05
4.82191535318023e-05
4.93825305407197e-06
1.24327387606654e-05
8.611046799491e-05
4.69549222657074e-05
9.56886994313532e-05
5.24022797029664e-05
7.7430506821951e-05
-4.48739871957551e-05
7.81776709774115e-05
5.67761208686393e-05
6.00563918814167e-05
1.86438698964809e-05
3.92044387992661e-05
2.23136150211662e-05
1.09985623764002e-05
0.000133644608971131
-3.11766173776859e-07
-2.77917074650896e-06
-6.84291148799889e-06
6.85718412855042e-05
4.44183493154507e-05
8.38465294856537e-06
9.26335546325583e-06
-2.15228882066306e-05
6.32295277960411e-05
6.63251070637389e-05
5.89832200730261e-05
9.87195682047358e-05
8.58315622794603e-05
8.1318342415051e-05
4.96300164232719e-05
6.45586049700928e-05
3.45757645070533e-05
4.11395319211646e-05
2.49787544583669e-05
5.70244031155661e-05
5.55625792976526e-05
0.000107574516447837
9.72854788040595e-05
2.9973996711056e-06
1.58710074772098e-05
8.37648817125748e-05
7.3116716552679e-06
2.49093124505433e-05
2.96446548541239e-05
0.000116460013757838
8.35533145511542e-05
6.75745868653073e-05
8.46039267916097e-06
5.43121389647932e-05
1.871673820791e-05
2.69004697877655e-05
2.24215607448895e-05
5.29960541554037e-05
4.21001960092101e-05
0.000115408393115618
2.56849748140957e-05
7.24463170058794e-05
8.05786792785252e-05
3.48749213714877e-05
5.24151871981904e-05
4.94761938393518e-05
6.49517616145649e-05
-3.01012317106189e-05
9.31816506107955e-05
4.74220864326529e-05
1.22113429479047e-05
3.61431225185901e-05
0.000109723190761931
8.76632545084471e-05
6.43533783315704e-05
7.0099859560121e-05
5.75566273973585e-05
0.000118592084421504
7.62931533125022e-05
8.2303415112225e-05
6.47843146811063e-05
-6.17155676800099e-06
2.05106620363263e-05
7.76681611196518e-05
6.75725626192675e-05
2.76088245207747e-05
2.14716966301973e-05
3.5628611927434e-05
0.000118659604983136
4.99134122770596e-06
7.56318531727847e-05
-1.46641462892875e-06
5.63795437453822e-05
2.48243141675656e-05
5.42276602181105e-05
8.51183050170497e-05
8.1101378281539e-05
5.22378889832638e-05
5.33178987285074e-05
7.01195176739045e-05
7.07173438040274e-05
2.50846567882659e-05
3.43051825373828e-05
5.66283774553668e-05
4.174289846047e-05
8.8061153811731e-05
1.82696662749753e-05
7.76511454952601e-05
4.47293431838356e-06
0.000101322904801098
2.95204827051317e-05
7.55036766671895e-05
5.59681347667558e-05
6.61623140019518e-05
7.93075663644023e-05
1.55768540897042e-05
6.40156623679636e-05
4.11373830370332e-06
9.21264657348901e-05
4.48891775144467e-05
9.30982406791338e-05
7.67361284716975e-05
8.40598113339572e-05
7.31572114998192e-05
0.000107398094255185
0.000101580028415324
0.000124759701081345
8.45201699277105e-05
6.10654983997625e-05
7.21160400375818e-05
8.81214460520614e-05
5.32494497492196e-05
2.61503790220451e-05
0.000123962777325731
2.42077189214503e-05
5.75561288315182e-05
4.97532452069532e-05
2.46700835758182e-05
8.73028506187678e-05
9.3002842776898e-05
0.000153710190032209
4.74815725862504e-05
7.02476479814858e-05
4.96205183470246e-05
2.53317641901781e-06
6.21009483819164e-05
2.26667308447867e-05
4.85446571100991e-05
6.47212638712198e-05
4.06543594907674e-05
0.000101187045272699
0.000100598488870547
4.24186759348476e-05
4.87242621655992e-05
7.64321653495537e-05
0.000100327685408761
0.000102176086231441
7.45314561664311e-05
7.30392413609026e-05
5.70061918159611e-05
7.37469885132414e-05
6.69837151802105e-05
4.81593182850326e-05
0.000103415927136979
0.000110459953162867
0.000140460417902481
3.04909279535519e-05
7.58207705534532e-05
7.59711633082125e-05
7.36689801241761e-05
4.61578841431953e-05
9.03562548610888e-05
6.83173204683704e-05
9.59391244718897e-06
3.89530433989796e-05
1.9761866672971e-05
1.66596253183173e-05
5.6451367714279e-05
7.95656052811231e-05
5.26317946119818e-05
6.52020352495548e-05
4.12089871059289e-05
5.79824158471267e-05
8.11367801868247e-05
4.95439879868736e-05
6.68611817863364e-05
-2.05822280591021e-05
9.35910681811596e-05
6.94569770519962e-05
5.33657978469739e-06
4.45922013201463e-05
5.87464135677277e-05
6.05831454918128e-05
3.91855997170215e-05
6.21999520555259e-05
4.31461759738543e-05
7.40614875237396e-05
4.32563410754972e-05
6.95697514031444e-07
3.54997049264625e-05
8.23193334631808e-05
3.56526991118264e-05
6.34542146165317e-05
7.46039872568518e-05
6.30282128478979e-05
8.5579287060344e-05
9.13561630867856e-05
1.24080721738098e-05
5.33672612876516e-05
6.19748740482262e-05
4.23739029008581e-05
5.31852901456682e-05
4.86804631885439e-05
1.93267770972454e-05
4.29441117717257e-05
0.000146137543408649
0.000100957531838484
4.32004974824102e-05
0.000141700402831693
6.60417969892992e-05
9.18543544683707e-06
4.88635590517307e-05
5.88041904303151e-05
9.69212214864309e-05
-1.87300255489963e-05
6.38623118247834e-05
4.33364183622311e-05
4.07984560945424e-05
8.67013368965086e-05
7.48881047932584e-05
6.50459514813411e-05
9.21323747625681e-06
5.15287373452238e-05
5.39293027523319e-05
4.26939830589646e-05
6.3554349208042e-05
6.2491309038181e-05
4.74663190961698e-06
7.69070056941006e-05
5.81401801726312e-05
6.68211714074711e-05
6.10899179328898e-05
4.17046070183334e-05
1.9454743321906e-05
3.91684439268723e-05
4.95708183783763e-05
0.000100888730712197
3.29122010290286e-05
-3.21352316724189e-06
2.63361406214972e-05
5.21185346694463e-05
8.74914992572298e-05
2.22455366293142e-05
5.43665308615368e-05
6.8885680542411e-05
0.000106350310655665
1.54884518744946e-05
2.50480190800653e-05
3.85929820421669e-05
7.44026719643643e-05
5.81939286504466e-05
9.36359863707114e-05
4.11080576881468e-05
7.28182213019646e-05
4.80923856698059e-05
6.69009746460471e-05
7.27202940074916e-05
7.77034429533292e-05
8.40487825140448e-05
0.000144174805071354
7.18126459550862e-05
9.31672705274975e-05
3.98751647504174e-05
6.84104221379111e-05
2.41005944238258e-05
5.44250983665736e-05
1.3252377205387e-05
3.39954787624375e-05
2.54831947088403e-05
-2.07433590081286e-05
6.10948864953964e-05
7.04240311125886e-06
7.51388617341644e-05
7.9660782391307e-05
8.65695451862167e-05
2.50541122759276e-05
7.40214816744547e-05
6.58455076095661e-05
5.71731479815953e-05
3.23537344014084e-05
6.40911768943041e-05
5.90305377591115e-05
8.47302380564759e-05
8.25419935305266e-05
6.66623516861704e-05
4.78389462620704e-05
6.90333422833253e-05
-2.30057627137758e-07
4.96337651651961e-05
5.63515922455086e-05
7.22620442374474e-05
8.94012237719454e-05
8.39866151768758e-05
4.97945150190819e-05
2.52005928627822e-05
4.01652206188473e-05
1.97844697135532e-05
9.47698305942716e-05
7.62372058868971e-05
0.00011315966646092
-5.08186868974754e-06
7.7198782789308e-05
7.81446982535928e-05
2.9282524172386e-05
7.67033655035443e-05
6.6582767548205e-05
1.91769773404996e-05
-5.20052569460162e-06
6.11967157292943e-05
3.74344890484321e-05
7.28737459484134e-06
1.52396425894354e-05
4.06756942297447e-05
2.99864483753248e-05
2.96108813456812e-05
0.000123643073892461
6.94453000706835e-05
6.07314636666774e-05
5.48986092188934e-05
8.08045983040475e-05
3.69875249462628e-05
8.42790103893901e-05
1.4276361956009e-05
0.000102915400452359
5.75989445267538e-06
8.45864107697338e-05
4.07103316765546e-06
8.35050383896167e-05
2.63200423464865e-05
8.99490051762361e-05
5.11982071570642e-05
8.65934769383491e-05
8.43764035865378e-05
8.39141860158683e-05
3.58077987001305e-05
7.80583558115664e-05
8.1151799288259e-05
6.17729032785271e-05
8.90514842857376e-05
3.14531606290071e-05
8.94461493399993e-05
7.31890038518937e-05
5.18614658255261e-05
6.55089814211784e-05
-2.82370928592612e-06
5.93716736914338e-05
6.62332519797235e-05
2.1267758304081e-05
2.57639883808645e-05
5.97864842325367e-05
5.95153441418248e-06
8.86796969360408e-05
7.98942114249417e-05
7.76267661055611e-05
7.90547410317187e-06
8.17759551455913e-05
8.29876268162975e-05
4.73316899142934e-05
9.61129470811803e-05
6.13867822990432e-05
7.06760269792887e-05
5.67136448802639e-05
8.1939699853412e-05
6.37157264218366e-05
-2.43203848290446e-05
6.86559863273703e-05
2.9404295507076e-05
8.04514351551509e-06
9.35511954142643e-05
5.16134862952692e-05
6.86401404629898e-05
3.74226278482205e-05
7.95392578065973e-05
1.71903288083308e-05
1.06483013664938e-05
2.93461854049248e-05
3.21889119291531e-05
3.21961382843509e-05
9.74162185482991e-06
1.24633521821549e-05
6.29369187741987e-05
5.7047386645423e-05
5.5346305885635e-05
4.75029880573826e-05
9.41357917392079e-05
8.24782263841242e-05
5.54104597652125e-05
2.55562038965277e-05
3.91375614354703e-05
8.12324539218658e-05
3.8790999346957e-05
8.983904154743e-05
2.65871769222283e-05
5.71219586105637e-05
3.81700853290372e-05
5.68747420876941e-06
8.84869652345309e-05
8.10206364459832e-05
4.81054875875746e-05
6.44897447279397e-05
2.522334081313e-05
9.95398089709223e-05
4.83689136941726e-05
4.89830867665894e-05
8.04334450220813e-05
4.25770689595752e-05
0.000100282755397552
4.67887150549795e-05
1.76894263630199e-05
3.95349368518964e-05
6.80929626234554e-05
5.18443515788453e-05
0.000112878494099463
-1.04521865204622e-06
4.41553886761824e-05
9.40571749922498e-05
0.000105684536449152
3.23805909474689e-05
5.18965516644105e-05
3.04392845393528e-05
0.000121251936334565
4.38120766304294e-05
0.000107219989502365
1.35789418626696e-05
0.000118953087174483
6.32713062883968e-05
7.21922615141195e-05
-3.1647788191296e-06
3.51551903988373e-05
9.11273924986465e-05
5.58908673753923e-05
3.13617086624197e-05
3.81920055983711e-05
0.000128550477175119
6.48252881895686e-05
5.27565065142084e-05
7.50673243464164e-05
6.64380818921303e-05
7.72719864619074e-05
7.54923935542117e-05
9.91112554851715e-05
4.92815683963279e-05
5.23886112010688e-05
6.21652609793397e-05
7.21233656721724e-05
3.36653107227927e-05
7.67598796216444e-05
6.15025361874164e-05
7.21715522813365e-05
5.28262125533532e-05
8.69666303800452e-05
0.000124982976107195
2.38717535586702e-05
3.04339952341057e-05
5.84804649086091e-05
6.64502237658611e-05
9.76065828077847e-05
5.45694069784439e-05
5.42796410259239e-05
9.25593602111559e-05
5.03579413521292e-05
9.38744415031449e-05
4.02770800605356e-05
2.60648448090887e-05
3.74489811135462e-05
5.03748663138416e-05
5.42614187963279e-05
0.000106662156967168
9.04755802696629e-05
8.76976990060589e-05
5.12331103139029e-05
6.08190182408963e-05
7.90344139837851e-05
4.95954207947715e-05
9.47433446104198e-05
6.48057001545956e-05
0.000127585186789037
-2.85482421142432e-06
2.28826878510564e-05
8.0152673652339e-05
8.70947024027591e-05
0.000125062203878907
9.38651763450288e-05
2.33825838474949e-05
8.61039068267168e-05
7.51163818977979e-05
7.61407149180389e-05
3.97388793613444e-05
9.51040653540958e-05
3.24042638999349e-05
7.49897816331801e-05
0.00010416182511066
6.29346311012807e-05
0.000102094787026923
4.87170872175705e-05
0.000106413682610699
7.27006180037683e-05
1.94873692181059e-05
0.000133777646183896
2.95664674261855e-05
5.84310396561874e-05
5.91307185291533e-05
1.87529801491024e-05
9.39278418566332e-05
9.43213782881691e-05
8.00533724562551e-05
3.89297089571886e-05
7.86760450951981e-05
6.06843002626384e-05
1.36355650380375e-05
6.26665895016125e-05
8.44273672332383e-05
7.03470074641869e-05
6.3535167696295e-05
3.64566483926388e-05
6.97330616565138e-05
5.39624409284505e-05
3.96599137622718e-05
2.37934815583708e-05
1.45145979069013e-05
3.1567050361952e-05
7.27116582669356e-05
8.2540468682879e-05
3.47096433717605e-05
8.25732318536785e-05
6.61084124181349e-05
3.83980962546079e-05
6.13554745225134e-06
4.19358500254111e-05
-5.56241879584979e-06
9.33486533670222e-05
4.12780440269782e-05
-6.99268321861433e-06
3.70242340310323e-05
0.000104973200864804
1.63536860783648e-05
0.000144034899572034
9.07012693844735e-05
8.19548898162276e-05
3.98527030731814e-05
1.48401444699986e-05
4.66455632919436e-05
9.85392307238331e-05
9.55901231473482e-05
3.12858642997876e-05
6.20651879992136e-05
4.58665990474003e-05
-1.64410104392752e-05
5.86868385605455e-05
3.67615103819404e-05
6.149048812233e-05
6.50433927617287e-05
9.02296094382616e-05
6.41893592855688e-05
6.59829682821666e-05
7.89272879280789e-05
6.57656269338014e-05
4.84062188498139e-05
9.23619716467353e-05
0.000107524436793143
0.000126670174947359
3.05224297540755e-05
6.1700177641125e-05
0.000106704026577109
6.22994595748195e-05
5.51905969204434e-05
0.000103482980897773
1.47548841043839e-05
4.19899359654494e-05
4.437542391916e-05
0.00012134667766565
1.65060837343386e-05
-2.81733011465226e-07
1.77041942259733e-05
7.04359582276742e-05
5.1641305235036e-05
3.81468983302551e-05
8.93433196315158e-05
4.65791926390778e-05
5.99789096700683e-05
7.95716194596745e-05
7.35583445227443e-05
8.3885841910189e-05
6.69100968638677e-05
3.98747858799806e-05
9.81391728053166e-06
-7.13855395709891e-06
0.000108194587873935
0.000126202937435109
6.44763752235664e-05
6.50717543317801e-05
2.33810580596898e-05
8.73486028873481e-05
9.1152371428427e-05
3.76647374589871e-05
5.61409609299759e-05
2.72654469582384e-05
2.25711247899802e-05
2.44714060892571e-05
1.59760295836399e-05
7.38185855643555e-05
1.06356098080751e-05
2.29301222904844e-05
8.56750900255465e-06
4.72648800150633e-05
6.51135928439589e-05
1.78239355609011e-05
3.0632391360459e-05
3.06911084213638e-05
3.37128104731983e-05
-5.47504527787832e-06
6.93088127424951e-06
1.44113376002045e-05
2.47518730765498e-05
5.97533407366389e-05
7.04573916908155e-05
1.17121269950659e-05
4.23952289203971e-05
8.51409008412092e-05
9.01024387228271e-05
8.48275746597333e-05
5.58981053254129e-05
4.70430195437605e-05
9.36347851739622e-05
7.13396510692438e-05
4.99670219129962e-05
3.5199178085617e-05
3.61266554178938e-05
7.47483789059431e-05
0.00011502918004159
4.57112004429223e-05
3.99493688126328e-05
8.60638684313828e-05
1.36399714389212e-06
5.47364133925096e-05
9.06123897901318e-05
6.73343863843654e-05
9.46160938000301e-05
9.71433621143749e-05
0.000105038225207739
9.5582869907893e-05
6.35441104450779e-05
9.43786600008731e-05
5.22532032481639e-05
2.612885847622e-05
5.6360158806479e-06
-2.68721162252155e-06
4.10461278133928e-05
1.97839906060726e-05
4.31428466068323e-05
9.412919841144e-05
3.73695183243922e-07
0.000104549645902116
1.50134813374595e-05
4.45177220245101e-06
2.10895251341083e-05
7.67065879673048e-05
8.37918024639471e-05
7.42984207150141e-05
6.82846987890393e-05
6.72599957553739e-05
6.91181501435465e-05
-1.16788111692892e-05
5.79064429792527e-05
2.0548847244407e-05
4.28929876468686e-05
-1.22129729758778e-05
4.71197782663975e-05
-2.23242292746249e-06
2.29831846076628e-05
7.13658319511304e-05
2.07354834612239e-05
7.94288585746765e-06
0.000110594084274764
9.86725485044698e-05
8.30040921836856e-05
7.33023092196355e-05
8.56785869035663e-05
0.000108936526679914
0.000124736223568761
0.000114929210478479
0.000107775694666104
2.40745185293835e-05
5.8643207905998e-05
5.49500172608796e-05
8.76447462859745e-05
9.72581888233158e-05
0.000115550041553426
9.47558951092987e-05
4.67309180686383e-05
2.04299817745765e-05
5.27661834001889e-05
9.51309142320455e-05
5.78254834250493e-05
6.27438680568011e-05
2.40714891981425e-05
1.1848043152219e-05
2.06349193153247e-05
5.461776205622e-05
-1.26932489546448e-05
1.99808417370477e-05
-2.35393777127254e-06
3.59183348517309e-05
5.63306586061515e-05
5.24397937625753e-05
5.07132599043243e-05
0.000103460961308991
-2.90757378714797e-05
9.16355856171126e-05
7.54909869841112e-05
3.94057654281773e-05
5.08807756524259e-05
9.84137530555463e-05
5.06289556165909e-05
7.65171315490483e-05
1.28079202963453e-05
6.07787344777597e-05
3.64219858597273e-05
6.46054452486925e-05
2.57616516415525e-05
5.47750932800505e-05
3.5166049005667e-05
9.5635844078375e-07
3.2297641024101e-05
5.39688331925584e-05
6.54378837827784e-05
7.54611363869524e-05
0.000131551211644902
0.000113199398713152
4.72237729073273e-05
7.24015767281357e-05
3.41764467547125e-05
1.85548254073708e-05
3.7924548387246e-05
7.09693359535753e-05
9.4797620112354e-06
6.10254493733433e-05
5.09189272425977e-05
8.68142928454384e-05
9.01910368278631e-05
8.7446768491453e-05
7.98798552363035e-05
8.3990943828091e-05
7.41322972608207e-05
8.92787104626844e-05
3.98498480331666e-05
2.38596961886485e-05
9.6117034641966e-05
3.23140901674041e-05
5.68349954972049e-05
9.16664970162915e-05
2.68327809743526e-05
1.87103627144893e-05
5.98114106085319e-05
2.37485753631458e-05
8.76527571561754e-05
8.87059106158777e-05
3.44147011139223e-05
7.19284600187707e-05
2.53496756067801e-05
4.69416870975659e-06
6.59272110965073e-05
7.72614724578575e-05
8.16621086498736e-05
0.000104678918999439
1.68998530795791e-05
3.31539937427133e-05
6.20022360254973e-05
0.000159273465111927
6.72301660296571e-05
9.83113137912909e-06
9.10012383591448e-05
4.45705636724333e-05
9.29378120353851e-05
8.54461644377691e-05
7.55064854404144e-05
5.58242677488963e-05
2.19208798398924e-06
5.24577235749795e-05
1.28257972464773e-05
4.72319933970385e-05
1.96684723959473e-06
1.79005084161632e-05
2.54844143570794e-05
5.40237924187503e-05
5.24986451139953e-05
0.000101521971481963
9.44111017036621e-05
7.46112144618507e-05
1.34518587927914e-05
1.47599646405561e-05
3.00045202651375e-05
5.75421269535466e-05
4.07039254807006e-05
5.09128915468156e-05
8.90890930234216e-06
2.96992064944559e-05
1.7254456941319e-06
9.26520537780242e-05
7.05479316769006e-05
0.000122384114069456
3.08863547491561e-05
6.3300379706952e-05
2.78515159693271e-05
2.68548586410384e-05
0.000126824980616032
6.30419819546791e-05
5.71238628215977e-05
4.52506866750702e-05
8.53805177617979e-05
4.84873083947219e-05
6.01008560485671e-05
5.86016502653771e-05
5.43564303654528e-06
-3.11911661757316e-05
5.15231742874535e-05
6.8771488596629e-05
2.48442755119025e-05
6.02308991452502e-05
0.000142320544162551
0.000123643248711588
1.65686431871961e-05
8.45004514505868e-05
8.46520900444309e-05
2.30393983136256e-05
3.08306405771762e-05
2.8004065804634e-05
5.00467247864539e-05
5.63682946736312e-05
2.30268759752262e-05
1.97365420177217e-05
9.57119803465029e-05
7.38258808465192e-05
6.27084592668897e-05
7.11944812674031e-05
1.07359036202593e-05
6.88715910939105e-05
7.63088952132659e-05
1.18682410795307e-05
8.2315139914429e-05
9.07317596244205e-06
9.11202051940328e-05
4.50230870647278e-05
4.40515805847779e-05
0.00010454863674422
2.77062463462107e-05
2.41246401696788e-05
4.95740646666402e-05
5.85138040734848e-05
3.50779367483318e-05
6.22601777681786e-05
3.79365985242623e-05
7.9136789370688e-05
1.74035728618153e-05
4.91805724354171e-05
2.70954077409442e-05
2.99445068227144e-05
8.19280624330809e-05
7.84653038158937e-05
9.60628275329784e-05
7.06344028017369e-05
8.36700357938481e-05
9.57335097124825e-05
7.10048706981799e-05
7.82634313006993e-05
5.72097807633329e-05
-9.49007647967621e-07
3.77388758241968e-05
-1.79480450310204e-05
5.67500594111201e-05
9.14571183535242e-05
0.000108848068656939
9.02902226032403e-05
2.0402451278146e-05
7.26968688581779e-05
3.3047843050215e-05
8.14337268967682e-05
6.07572404906984e-05
7.66783599853535e-05
-1.7086689245182e-05
3.50608804389903e-05
9.80881250177414e-06
-6.5634660594503e-06
4.39151744900173e-05
0.000100162403542746
1.45332227683531e-05
5.43609850993215e-05
4.93720955614062e-05
7.67438985454826e-06
4.73047052959278e-05
6.97774273693494e-05
6.88174327556731e-05
3.85387125707239e-05
8.5347420444439e-05
9.63098980528584e-05
-1.11777185141248e-05
2.49160671039524e-05
1.84578964098017e-05
7.06421264926771e-05
8.63088466731255e-05
2.57250322528468e-05
7.41069880307623e-05
4.78516850252569e-05
0.000102693698458195
0.000123262698602457
1.02662246039009e-05
1.70921349421007e-05
5.83497376460867e-05
1.29486242286248e-05
5.00044172914271e-05
6.34199312894831e-06
3.25486042249353e-05
8.96013202285171e-05
1.68576506266643e-05
2.5358969185987e-05
5.37365562842201e-05
0.000132317292784786
8.52876174342506e-05
-1.48699019921991e-06
9.42128257337485e-05
0.000135019465644028
5.35837219170503e-05
6.05449600176594e-05
5.0066750798675e-05
2.06644110935293e-05
9.27512517828568e-05
8.60873395757522e-05
3.06365013771567e-05
5.90936167627257e-05
0.000103693772853817
9.67854967249174e-05
3.694592192309e-05
5.55397612546255e-05
-8.93351363499341e-06
7.2040981299473e-05
1.06740555667258e-05
9.04653362438908e-05
4.6052085830077e-05
1.95072579902692e-05
7.25474843350703e-05
7.99286815763683e-05
-6.23643817138201e-05
4.3791142136512e-05
4.33255904905619e-05
0.000123280401655466
2.42656231671075e-05
3.83062869252491e-05
3.91843281651575e-05
2.2896552491422e-05
1.669967781266e-05
6.78432716812398e-05
4.65705831885429e-05
5.22236539446594e-05
9.35621766867728e-05
0.000108979581315578
7.67626320053198e-05
3.49303515117205e-05
5.73259878992226e-05
6.59159540843583e-05
6.83521374801345e-05
0.00012163905875829
-2.17892597627337e-05
6.94866960057907e-05
9.78368754029342e-05
5.21088167822274e-05
2.57750671155508e-05
3.08507148015103e-05
2.94661461630372e-05
7.7230735456479e-05
2.73215820505682e-05
8.67013150121724e-05
2.78577269163542e-06
6.93765740491996e-05
3.2924651140064e-05
4.83868085985864e-05
0.000100316173423727
8.95545765953112e-06
-2.40931273474848e-05
7.73694863050521e-05
0.000104791567163521
-1.69592878636994e-06
2.08398455351855e-06
8.24364481529443e-05
2.66143166615765e-05
7.65373776862446e-05
8.17415684022499e-05
6.84709890736397e-05
0.000101136839786297
7.59083027819072e-05
3.9904284591752e-05
5.1303338161691e-05
8.66615172227925e-05
6.35899243876939e-05
0.000110027644498537
7.36027248457005e-05
8.54162207676827e-05
9.03567964077106e-05
3.71221525557534e-05
5.66280806727749e-05
4.01091127164295e-05
5.07841805448624e-05
5.90328008294135e-05
2.38350396023755e-05
7.14519640273833e-05
4.50544184076199e-06
6.20250336980602e-05
7.63683599899632e-06
6.10127933594876e-05
8.93801609181257e-05
0.000120681695217771
5.74091863590891e-05
8.57033768091166e-05
2.29809757077891e-05
4.91991153762756e-05
3.67089399705281e-05
4.15008836325381e-05
3.55802023337947e-05
-3.33503959437631e-05
0.000114662798866881
7.53252892752844e-05
3.54142588503752e-05
9.51626772026013e-05
3.4947677219665e-05
7.28709595755184e-05
8.17275280017612e-05
6.19412712078666e-05
7.31888467823101e-05
3.26261881501009e-05
5.56295497348111e-05
5.60731629707847e-05
6.33015116245524e-05
8.59681273079215e-05
0.000141511511346236
7.32778237409819e-05
8.01082221786717e-05
2.63118895676542e-05
0.000103911962332781
1.80631860613764e-05
4.54130834169046e-05
8.14118905827537e-05
2.11985478425432e-05
3.07469532247293e-07
4.54950143500047e-05
6.73630809272425e-05
5.72983301134741e-05
8.67804151131735e-05
8.35519221270798e-05
8.50469391196058e-05
5.4930660973112e-05
9.62864654555288e-05
0.000104228143311364
2.3178659370276e-06
9.89464448873667e-05
6.25157461656661e-05
9.64187786544586e-05
2.34470232260191e-05
3.13686806260591e-05
9.25430774843238e-05
3.54241993242045e-05
4.78051846427219e-05
2.90624468699098e-05
8.59735608643385e-05
1.9339730784107e-05
7.39981189618028e-05
0.000104224984740221
0.000107430897469552
-1.22907005805214e-06
2.80095093559936e-05
0.000108290236626682
6.11455794211968e-05
6.85165122923918e-05
8.12117644470984e-05
4.37987305030629e-05
3.93686177019435e-05
5.94708519572212e-05
0.000112808754026485
1.89274813306603e-05
0.000107927231068447
2.48968386828464e-06
8.80911099770379e-05
7.67182284594034e-05
5.57059863302203e-07
3.57687778663935e-05
1.11887035613033e-05
6.45739420283224e-05
6.76316218598717e-05
7.41020598799641e-05
0.000114230145913227
5.64457028054345e-05
4.38852681774796e-05
8.77639801547675e-05
3.2842878249117e-05
7.23582467944164e-05
6.2554221788745e-05
5.0349755152269e-05
0.000150062573874847
7.92629417732119e-05
6.33532013780519e-05
9.66434683681623e-05
0.000145198944705252
8.89824447157313e-05
0.000100889472589013
4.32384738942819e-05
6.2373656562865e-05
0.000126040249904339
1.09264379831005e-05
5.77612307091512e-05
5.23646955106668e-05
-6.23491433120575e-06
3.84374676326571e-05
7.22471155636501e-05
1.41169242003891e-05
0.000105454485064825
7.18005629957379e-05
5.16522139444205e-05
6.9987230685252e-05
3.54600926528372e-05
-6.66190877302742e-05
-1.45991266016908e-05
2.04633251193904e-05
1.0552873784329e-05
6.31795350094347e-05
0.000111641712284558
4.58869263104256e-05
2.37354497945418e-05
2.578438117888e-05
8.74204883644755e-05
3.49488870053485e-05
1.46779046081649e-05
0.000129420763559712
3.08787023535768e-05
8.1883516640298e-05
3.14251603999407e-05
3.00567105158973e-05
5.10299136296317e-05
8.62810411040316e-05
7.67003772190898e-06
1.00528340803909e-05
6.68051868707327e-05
7.67318478017734e-05
2.63497402596672e-05
5.67259851649899e-05
3.71508398010821e-06
8.76038605785579e-05
8.61767003672477e-05
8.94990855262859e-05
3.17152228356507e-05
3.6919436826642e-05
9.78939673335039e-05
5.15999529266933e-05
4.89199833727138e-05
8.33542422663963e-05
6.69350592356808e-05
8.04508664630195e-05
5.58752999384916e-06
5.63225242272078e-05
3.04587915219836e-05
4.31882763450147e-05
7.73899784732213e-05
7.14633332694865e-05
4.17007755284341e-05
6.4826966835979e-05
0.000121801249625441
6.10226371517257e-05
5.86118423248266e-05
0.00010205782856466
5.4378710112683e-05
8.89918107365719e-05
1.3968349129122e-06
9.76172807540259e-05
6.11471594564005e-05
8.78988692807135e-05
5.80290106255289e-05
1.89287356001757e-05
4.57480671759895e-05
1.69865805957642e-05
2.48402941002846e-05
7.84076289306391e-05
2.51368231269833e-05
-1.5359322946364e-05
6.60813471997336e-05
3.18906523497614e-05
5.68755874840622e-06
8.46825617560337e-05
2.16351748199001e-05
7.99233637359767e-05
3.92598346642079e-05
8.06947425613954e-05
3.7637374222176e-06
4.9685675338668e-05
6.78459618127156e-05
2.33518858940057e-05
4.24863534771855e-06
0.00013045834202389
5.85875278589382e-05
5.00770581542877e-05
9.9295940259409e-05
0.000107804066584233
9.30681476081629e-05
1.30098247527446e-05
4.39220112628228e-05
4.02962478556688e-05
6.96788199197745e-05
5.85087669393111e-05
-6.3262345331861e-06
6.9781173321054e-05
1.95865621578886e-05
2.34457667108045e-05
5.86005402169824e-05
6.77015407675699e-05
0.000129777035151488
4.98430727886627e-05
5.69874901194209e-05
5.02344315664246e-05
0.000137461948485036
5.07432963980954e-05
4.03955530821944e-05
0.000107587990974099
-9.46331515065046e-06
9.33695467239697e-05
6.8535716577699e-05
0.000140221902519327
6.07064290654737e-05
4.78903420461041e-05
0.000101667420280345
2.8954062945182e-05
3.22887705629082e-05
4.84905503604962e-05
8.43556534087659e-05
6.43156791556849e-05
0.000123427817351806
4.10299367601825e-05
6.58518309436365e-05
9.93595113659577e-05
5.67200097850689e-05
1.96006660481783e-05
9.48340893381639e-05
6.99618328946521e-05
4.66186327386577e-05
3.70148493593787e-05
5.42671880052325e-05
0.000108762673201629
3.60151271309901e-05
0.000111165638771534
4.67174180778357e-05
6.73475938321437e-05
7.99706980715584e-05
4.60173747640813e-05
6.48972854272257e-05
5.700053432119e-05
0.000119663182188199
0.000133896476996686
6.63009909391607e-05
4.75957493817492e-05
5.62988060827925e-07
8.126537320656e-05
1.3264944981258e-05
6.38196505568255e-05
8.89837472133171e-05
6.46238608825481e-05
0.000103614594598754
7.3556186356062e-05
6.56580722309925e-05
-3.89535193172035e-05
5.19575740254625e-05
4.31048339190334e-05
6.63476707281095e-05
5.23108252863537e-05
8.85443222346384e-06
7.0670208025226e-05
4.69851732039607e-05
1.15823477923281e-06
8.48612137352167e-05
1.74767266200572e-05
3.75519809358719e-05
0.000116979608136353
9.209321110133e-05
9.82797313058407e-05
0.000108051970821984
1.69260488704242e-05
5.3920881471094e-05
4.43777271304799e-05
6.55835832286332e-05
7.57525742401731e-05
0.000100239504497435
-2.6714951939966e-06
7.27266829408122e-05
0.000117502284187
3.71501162963723e-05
8.04232684372062e-05
7.13889212262024e-05
3.77256281130722e-05
7.30012587816336e-05
3.90018338103071e-05
1.6159038802918e-05
3.6622503010555e-05
6.72411774056001e-05
5.63282289417529e-05
4.71683882273648e-05
8.27141608027827e-05
7.09417175041281e-05
2.97790384468909e-05
1.76254263003911e-05
3.6691703801966e-05
0.000104811599384741
6.96659182316381e-05
-8.23312494912003e-06
9.72905992533485e-05
4.60494805082457e-05
9.62417749376192e-05
4.90336954781745e-05
-2.91272120056276e-06
5.1414898845396e-05
3.99905640742327e-05
7.32384794359658e-05
3.21221606079551e-05
4.34942364486938e-06
3.72880919912275e-05
0.000103421493915597
5.45683140485625e-05
3.31375281152603e-05
7.12395396224157e-05
1.51715073057255e-05
6.71414544260611e-05
7.76787425802664e-05
4.85367684590869e-05
8.05294432751604e-05
9.06236224602546e-05
8.99651142342721e-05
3.38381423182348e-05
5.57711075161457e-05
6.83134121522052e-05
8.78233629322761e-05
1.23748815455009e-05
5.22082476615689e-06
5.82401426689045e-05
1.5205482593831e-05
3.71530087986655e-05
5.1182021175347e-06
2.86708212912152e-05
5.71496158002898e-05
6.56295243301487e-05
6.79333978193824e-05
6.78565704444477e-05
5.6453052783571e-05
0.000104650128884667
8.77271339927281e-06
5.59210743365128e-05
1.08681088640812e-05
8.70059440835838e-05
1.82519444113678e-05
1.29217560023812e-05
8.69109541092506e-05
9.71959121924392e-05
3.81410714705125e-05
7.03594338108654e-05
1.10697108011699e-06
6.9395820926427e-05
8.99483693088208e-05
5.90242096511403e-05
3.56978972156152e-05
8.59861081043514e-05
9.23979383740998e-05
7.23758408327763e-05
3.11304865107704e-05
6.21968518053701e-05
9.16547779511663e-05
1.811068744839e-05
5.0232292637661e-05
8.68691372002273e-05
3.77819610623667e-05
0.000142776508218292
7.2076267816154e-05
4.01550129689319e-05
3.50969322565899e-05
5.58918739921143e-05
0.000126659933342082
6.82587659339958e-05
7.81413341743686e-05
4.42489929560186e-05
4.97425694508942e-05
3.33006187292533e-05
1.54971618482396e-05
7.5687308458107e-05
2.84799263848556e-05
3.20753043791839e-05
1.147063738981e-05
6.42367553551317e-05
5.24899187436818e-05
1.51592476621982e-05
1.35387672357105e-05
6.26942363259592e-05
8.07922439432786e-05
4.62627118814492e-05
4.06002799514118e-05
5.62801602756368e-05
6.24411212084417e-05
4.27926012903133e-05
2.60562609823257e-05
7.59061041122459e-05
7.15202089302647e-05
9.78452769679263e-05
-7.68210637348428e-07
3.04579343420255e-05
6.77781042001301e-05
3.41144220529222e-05
3.11889790377475e-05
0.000113491942315458
2.86693040562871e-05
3.23153625802589e-05
5.28723059638798e-05
9.3374287100939e-05
5.29285400547428e-05
7.64002168239873e-05
6.86690929258749e-05
6.09557863266546e-05
3.694360971759e-05
7.81542055514026e-05
4.40549452000327e-05
4.83046691927101e-05
2.3382675446775e-05
5.97637956139596e-05
5.14885715395715e-05
1.39844844333405e-05
4.20049957379382e-05
7.90584540468985e-05
7.21312812267705e-05
5.64459616694252e-05
8.65145069983936e-05
3.95761753486526e-05
6.79633601975832e-05
8.84662904221887e-05
9.02412114600133e-05
5.20671532455913e-05
4.73517571664214e-06
0.000101871002172023
8.06474869796028e-05
7.40339904683026e-05
8.13281657308476e-05
4.43333097048998e-05
2.92269355979525e-05
7.99848663512155e-05
3.63348705078294e-05
5.01850375371777e-05
8.8816210080833e-05
4.30378868609545e-05
5.49039573493211e-05
5.80888031056994e-05
6.53786436625338e-05
5.50541893433409e-05
7.18299107874156e-05
2.50611542032112e-05
9.5181365140646e-05
3.97658044207413e-05
1.02389194288589e-06
6.19581279293819e-05
6.28622075226321e-05
-2.95530298454976e-05
6.60912850906879e-05
7.24543614568396e-05
8.11377246683824e-05
4.55975843055859e-05
0.00010326363734254
2.4254613269401e-05
7.46318285186058e-05
1.02652897762039e-06
9.9273575364838e-05
5.72863234402015e-05
1.82899068746567e-05
1.06082309667535e-05
1.96124402461739e-05
8.65263087413571e-05
1.5459974831667e-05
1.97061396956062e-05
9.72294420535638e-05
8.46885316296977e-05
6.9184130814148e-05
9.13610204783116e-05
8.90767114934382e-05
8.26897723812434e-05
9.86158306308454e-05
7.84963406801013e-05
7.87906048444655e-05
-3.99434816692714e-06
7.50108988400382e-05
0.000100721928931788
6.15154196473309e-05
0.000110114034293603
3.29941909769655e-05
5.44213464381095e-05
4.34801532297164e-05
1.2840193601652e-05
9.91557541279892e-05
6.44361457459755e-05
-5.11833066656536e-06
9.38841636533473e-05
3.16496786149589e-05
0.00015555789494406
7.76192247526292e-05
4.62083584347805e-05
4.90073459683258e-05
4.98527762095244e-05
6.1975350254968e-05
7.93911591214586e-05
4.07100371282651e-05
8.44422254313945e-05
1.07855416082047e-05
7.95053451258455e-05
3.04396806597999e-05
7.86832724804997e-05
2.11349686783592e-05
2.51166035755875e-05
4.36018695908623e-05
7.48283921733678e-05
6.20999015234338e-07
6.37500718757176e-05
4.43922288732177e-05
9.13242661926453e-05
9.30420744910982e-05
7.72168359617048e-05
3.86434891368709e-05
1.05415223935093e-05
5.18963667309236e-05
3.75745243635028e-05
0.000110917928050879
8.38932031516179e-05
3.76092333684914e-05
8.79345652882181e-05
7.65903315107005e-06
7.80436328345032e-05
9.24308945398048e-05
0.000118406753542489
4.78461047302837e-05
1.96183128341056e-05
-5.95568994432032e-07
7.95324550412243e-06
5.49274351176908e-05
3.0384242443602e-05
6.50757838831906e-05
0.000103653830298886
5.284399998876e-05
4.49433977053722e-05
6.08983457069575e-05
6.65503181737664e-05
7.57375556408547e-05
7.04395742575269e-05
5.16808361837966e-05
7.51247339783514e-05
4.10641489228598e-06
-7.39651326228078e-06
6.83946239156352e-05
2.74258758293348e-05
7.28298599873987e-06
0.000134705232652429
6.03640208241279e-05
-1.92866509877199e-05
7.33141419646211e-05
3.91927307315129e-05
-2.59006158085434e-05
8.16687668985497e-05
2.35649675314146e-05
7.3674582012654e-05
3.5359476227995e-05
9.93143929201827e-05
7.36332304043313e-05
7.279336888279e-05
8.72009911250837e-05
5.29091563800577e-05
1.35149948539327e-05
8.43343838303787e-05
5.91598706370936e-05
0.000104566080591868
8.98868714892588e-05
8.87166868908909e-05
4.63889005048603e-05
0.00010560791115575
6.3903476601566e-05
2.52813455677541e-05
3.7124852364551e-05
0.000105174755034404
7.48076577450708e-06
9.5008838144147e-05
7.08967124650563e-05
6.67714830522528e-05
5.79167872015404e-05
8.73177903028409e-05
5.96480414037103e-05
6.46475600237746e-05
7.12547001327318e-05
2.93443728915125e-05
5.36638190524011e-05
7.61132045410565e-05
1.05090796230011e-05
6.3218220774592e-05
6.6418748799483e-05
2.21762661763946e-05
7.24578392693841e-05
-2.8887207484641e-05
4.49938648260445e-05
2.49810113461604e-05
7.94730146960288e-05
-7.94908020816237e-06
6.16654306527368e-05
3.38482817561672e-05
9.04330760289367e-05
4.9611039993057e-05
7.69578266966859e-05
7.77844460346138e-05
9.31218650375551e-05
8.85788312266595e-05
2.75924806091762e-05
6.12046064063683e-05
1.91344811646528e-05
7.62677036520356e-05
2.39746166148172e-05
4.5053485032273e-05
9.79989039730683e-05
3.18695833615639e-05
3.64192261489168e-05
8.48444603396856e-05
4.52949634275662e-05
3.55645599696986e-05
8.02355668474801e-05
7.04641552740228e-05
1.00950760004218e-05
1.36149515664247e-05
7.71149543748517e-05
1.75172836140326e-05
1.17161046505231e-05
4.83957173058864e-05
6.06537720047662e-05
6.15405983789684e-05
6.14949279802523e-05
3.52837005827884e-05
1.24132305833476e-05
8.60956236888952e-05
4.8558095222955e-05
8.00293940639196e-05
4.40678377004009e-05
3.27955305784235e-05
1.10835751797297e-05
3.77116666038958e-05
9.89452247282017e-05
8.93654525477466e-05
7.29014013495833e-05
3.90829302260891e-05
3.20167968001198e-05
3.31855695848087e-05
3.63622661819643e-05
-4.33287648213538e-07
3.70662377074603e-05
7.93959527292406e-05
2.65325444633554e-05
5.54989197377696e-05
2.89771131403326e-05
9.78386135348589e-05
-2.59173294643226e-05
6.48803549542723e-05
2.1552213122612e-05
5.5185476420225e-05
1.25533284708426e-05
8.50715863578154e-05
8.64214367637848e-05
8.94705615402365e-05
7.57730213476016e-05
6.75972780534906e-05
4.893283028127e-05
2.51999067851365e-05
7.79428848805537e-05
9.83835473976362e-05
0.000106520466784634
4.2745162925918e-05
-1.81218663160125e-06
0.000103659291046197
3.66570499228773e-05
4.1494373051788e-05
5.72922948352446e-05
7.27931393540926e-05
7.37205415118092e-05
8.75902176248281e-05
5.81142286869023e-05
5.18770899513656e-05
9.99097287193623e-05
7.90215023811956e-05
4.61940944327175e-05
0.000140892584049006
3.00410468029455e-05
7.85510870972031e-05
6.77935747199091e-05
2.91882601025669e-05
8.81610959774529e-05
3.59208003462877e-05
3.55811530525221e-05
9.997958243379e-05
1.32880441381339e-05
2.45145878561663e-05
6.1710393491862e-05
9.99102326182655e-05
-2.82690948030788e-05
2.35476580865335e-05
9.61650167291737e-05
8.38627726314388e-05
1.42693444951903e-05
5.75249291658329e-05
1.35417881509638e-05
8.19660362592552e-05
6.17274694143476e-05
2.9977107703327e-07
9.56766861938425e-05
7.28807254428477e-05
6.00923072402142e-05
6.13954669087367e-05
7.36661939756201e-05
7.96117070211092e-05
7.08714075217497e-05
5.93462544396219e-05
4.61052349346411e-05
5.48746055705574e-05
5.49391828204351e-05
2.35933930060687e-05
-4.63524214456206e-06
3.64091223276274e-05
5.12313968334246e-05
6.89145017930067e-05
6.30793699403978e-05
5.83870428570492e-05
6.70764262772809e-05
9.85776309551079e-05
9.51186508849043e-05
5.53054971878796e-05
0.000100531061722176
7.04009373497579e-05
0.000140123871204927
6.34538445776768e-05
2.26862153275771e-05
4.14548659166887e-05
7.55285055501119e-05
6.49602344788581e-05
9.36363114977677e-05
4.39655774828516e-05
7.0254811130967e-05
2.1149994436716e-05
9.05620404051509e-05
6.0703534520563e-05
0.000100273581345318
9.69017858706635e-05
0.000117214959281407
4.26925709445419e-05
3.27828058096999e-05
2.65435331224344e-05
1.65093420573666e-05
7.42369269355248e-05
3.47403371303839e-05
0.000114763167207343
1.72345704981279e-05
3.02448043010531e-05
1.79510918150622e-05
7.72838517817999e-05
0.000124311649747456
4.93607456330027e-05
7.30600065925728e-05
2.89503246203097e-05
5.82853743670256e-05
9.69616728473683e-05
4.6093826746493e-05
3.01577700759252e-05
0.000104779602274104
4.48170348465541e-05
5.76248785345255e-05
2.45936623693502e-05
1.63241990983107e-05
3.21058296810816e-05
7.59990873195108e-05
8.73519120363878e-05
0.000105085092313809
3.14758262936013e-05
3.41521840686615e-05
4.98296457658067e-05
7.12070176042765e-05
6.54754543685017e-05
4.29933043599376e-05
1.41753423302448e-05
5.53055351476056e-05
0.000142683412990492
4.9243182223056e-05
-5.3458481028406e-06
3.56349343429901e-05
7.38093919382866e-05
0.000102332348154539
2.85221905210905e-05
5.13366118278524e-05
4.01026887231925e-05
9.73588965309122e-05
3.35214666244334e-05
0.000111298320022771
5.29082736683113e-05
4.00481957898292e-05
6.35329930111492e-05
3.49816946399088e-05
1.22516714121665e-05
2.30854971764555e-05
9.81630552012835e-06
4.33466594142049e-05
1.23737530440863e-06
4.28029650367048e-05
6.09586494205635e-05
0.000109437431562577
4.86684304812952e-05
8.54453850762754e-05
4.92904523140183e-05
6.00823207175199e-05
6.91228180139869e-05
7.89824449922261e-05
5.70767081875937e-05
7.21291847008109e-05
5.80915832069659e-05
7.43216744958438e-05
6.90006653541134e-05
4.57704733620899e-05
3.68940017820829e-05
9.95195498869664e-05
9.42362374265493e-05
7.33115624947083e-05
0.000107290932168676
6.57286099888901e-05
1.63975334148594e-05
5.34077662130938e-05
9.59318700746215e-05
7.52622315722796e-05
1.07494126159645e-05
6.95623971092798e-05
5.40801251360639e-05
8.39125771612717e-06
7.65908804065093e-05
0.000105466672280505
2.44788627383738e-05
8.84449939702567e-05
2.16845075632443e-05
9.80550679135734e-05
6.89543579424757e-05
6.24073276171754e-05
9.75003211953797e-05
3.11881000418023e-05
0.000118098048623506
7.37408798217105e-05
7.00738818164194e-05
3.01364664918391e-05
8.5256645346867e-05
4.067538638015e-05
8.87138755243592e-05
5.59654602442425e-05
6.71318939084386e-05
5.28072277131549e-05
1.50367044939125e-05
6.78314697757485e-05
6.21864176704837e-05
2.01920632970446e-05
9.07583302513985e-05
6.60408215596017e-05
3.71188293564307e-05
9.40221381291264e-05
-1.46811069639706e-05
6.09272264609713e-05
2.31421734094915e-05
5.07660759889668e-05
5.78258671035226e-05
1.78989035109739e-05
4.43955778181552e-05
3.16762544073674e-05
7.72015773520659e-05
8.44501128685314e-05
5.90234865838126e-05
8.94159585385187e-05
6.87220587530598e-05
9.45335700557823e-05
4.45036433778237e-05
5.70478594621015e-05
9.06201137894213e-05
6.71528611969625e-05
5.27543910583668e-05
1.83847608737503e-05
0.000110302468165991
0.000108248560972321
7.80755954733327e-05
7.28800365965154e-05
6.82032895840702e-05
5.42720897867592e-05
6.56376858917487e-05
4.4429745048853e-05
0.000101659832255685
5.74001575308465e-05
8.90724332633087e-05
6.5927151934029e-05
1.06661271916032e-05
8.03414286897818e-05
8.7228888416934e-05
2.68920279561983e-05
6.52616116649337e-05
5.09896951022295e-05
4.13824784950877e-05
7.4065412710279e-05
3.46639948823813e-05
0.000109585627036206
2.77965635788654e-05
7.34064510148527e-05
6.65635242403113e-05
7.45207598860209e-05
6.89432311916254e-05
5.52387890393678e-05
9.87083745600884e-05
-3.25323755058e-06
3.49288484347542e-05
1.53645190632239e-05
2.57644216896381e-05
3.29009058471257e-05
6.02635141333339e-05
1.42404371970806e-05
9.33501977591742e-05
7.67550667421164e-06
2.90249970843549e-05
-3.58778972214768e-06
6.73492569255302e-05
1.11793460284775e-05
7.33725074066753e-05
0.000133841711570477
3.94618573714427e-05
-1.01679698373774e-06
4.39625452151074e-05
8.01695241026665e-05
0.000106017286641963
5.32611819905393e-05
9.59927622842913e-05
3.50750821853665e-05
4.01439463284057e-05
4.20477672063489e-05
0.00010862281970733
6.96276417015921e-05
4.36083512935995e-05
9.3608423296643e-05
-3.187078993324e-06
6.47889531274876e-05
4.33986389106091e-05
-3.54311616570974e-05
4.02537851649952e-06
9.38541097365554e-05
9.79530492493749e-05
5.64533579558685e-05
1.73280902135596e-05
2.94719558542359e-05
8.17732415989122e-06
1.36918246503937e-05
6.22898375510494e-05
2.28957164724468e-05
6.38846823328892e-05
6.81681849870262e-05
6.9366623238051e-05
8.24365456736255e-05
5.00756094989305e-05
0.000130945890090605
5.67499251719855e-05
7.8205986310856e-05
6.71467851148192e-06
1.73692636031508e-05
2.26859932687885e-06
0.000103652994654962
9.67353736216031e-05
4.85173959191225e-05
1.14869743853275e-05
9.13894532209476e-05
9.85882461298576e-05
5.45299652644666e-05
9.04451101652614e-05
4.60283228336795e-05
6.59391577090254e-05
3.79237606560867e-05
7.20068542491391e-05
-2.23835822658712e-07
0.000111253145104475
5.90842752881876e-06
0.000107982072114417
6.9273794011776e-05
5.16569157041357e-05
9.47437886442018e-05
-2.95118258442929e-06
-3.3867976179474e-06
2.08779486000744e-05
5.89980859674356e-05
5.61009115176967e-05
3.98570565462472e-05
4.90799412355015e-05
6.775950772613e-05
3.59863075212688e-05
7.82648748862084e-05
5.17644973529558e-05
6.54237637871578e-05
7.37090790754986e-05
8.62387608579296e-05
8.25482250298488e-05
9.47620962830348e-05
3.15143551208733e-05
-1.19335068894013e-05
2.56919933628003e-05
9.2289525002745e-05
6.03199151090056e-05
6.08569066379624e-05
2.37998382098683e-05
4.35593611444109e-05
6.44177432348595e-05
7.03574639109495e-05
3.49977393106905e-05
4.8439271997782e-05
4.5109051581952e-05
6.30017519238517e-05
5.94657086680917e-05
4.49627671663162e-05
5.36037164112308e-05
5.76842466861691e-05
9.17686762621569e-06
8.22560369116773e-05
7.99967315520823e-05
5.1663255392901e-06
1.97387638561849e-05
4.90298416931685e-05
3.6315375041313e-05
7.69262530302025e-05
8.92480270897256e-05
2.04760068240727e-05
5.54271812178691e-05
8.45288669309827e-06
2.76456964968861e-05
1.53685435677676e-05
7.26940274698506e-05
2.5392216845656e-05
-1.11357642036662e-05
8.59186698247233e-05
3.17439070230066e-05
8.77065067739494e-05
6.63352165746039e-05
8.95798494492349e-05
2.94403743252285e-05
7.7928172361219e-05
3.27207410142765e-05
5.29593423456328e-05
0.000123325558972196
5.09794406609171e-05
4.20231246585023e-05
7.57441581742208e-05
2.03364975375881e-05
5.45124245476082e-05
3.94525096007338e-05
0.000118787062920288
6.05518912950689e-05
5.09383506695308e-05
4.91127630888086e-05
2.56207921861778e-05
1.64329849936131e-05
8.3848766180225e-05
1.05448968241835e-05
4.92803966836723e-05
4.72126915458246e-05
3.35870971341163e-05
2.33680689294667e-05
0.000109169969200442
5.45214299273525e-05
1.77936364997551e-05
1.96389770555806e-05
1.24423072824716e-05
6.46658321664535e-05
0.000102200917542319
8.1808110107674e-05
5.32050212321608e-05
8.66817372408115e-05
4.8863914352554e-05
3.18694848128096e-05
6.85633830038227e-05
6.78904044855671e-05
9.12934745499279e-05
6.9231115589686e-05
4.56093246324132e-05
4.40855465626827e-05
7.12963708837241e-05
7.21548078331185e-05
-1.34709673810733e-05
9.70529745508452e-05
3.5048794521043e-05
0.000118784616869584
5.99046289213158e-05
6.81191278840322e-05
3.23255925218573e-05
6.6066193253853e-05
3.80198625170771e-05
6.87886636502178e-05
3.70949182133026e-05
7.47340777062986e-05
6.3634136087864e-05
1.32564078484879e-06
3.44539607016121e-05
9.25166434690771e-05
9.42539526733185e-05
