# Supplementary material for: Research on computational propagation and identification of mine microseismic signals based on deep learning
Source: PLoS One. 2025 Oct 22;20(10):e0334641. doi: 10.1371/journal.pone.0334641 (PMC12543183; doi:10.1371/journal.pone.0334641)
Supplement: S5 Data — (ZIP) [file pone.0334641.s005.zip › 000100800001404.xlsx_0.txt_24.txt.txt]

5.79281243375803e-05
6.75937578757608e-05
0.0001276872700836
2.08843954650137e-06
9.32681151585497e-05
7.25098846018474e-05
5.71089247907657e-05
9.46772308107098e-05
5.43426640096661e-05
3.05588000299931e-05
3.15178128763772e-05
4.91741075393894e-05
2.9751641319788e-05
5.90804103047353e-05
7.53357252320514e-05
8.16275078455602e-05
8.73903063177165e-05
7.38163253030311e-05
6.45293400957788e-05
9.23548256406361e-05
3.77807499031813e-05
-1.18677680021882e-05
3.13009617838085e-05
8.61295138707682e-05
7.90388893896133e-05
8.98868674378685e-05
2.35427780820553e-05
3.52983303686579e-05
9.69717964638803e-05
4.01823686451107e-05
1.38484228155726e-05
5.86000767687381e-05
7.41863223849255e-05
8.82389125196927e-05
4.22775533614881e-05
6.50185964584844e-05
9.98412576700399e-05
6.89936739192304e-06
8.47462970304664e-05
6.79377160208244e-05
5.40497037341475e-05
5.88909087418092e-05
4.77074810112765e-05
6.32592122284664e-05
4.41990397455518e-05
2.6362284397789e-05
5.88965110345037e-05
9.05750513425535e-05
5.56106186168782e-05
0.000131791662343947
7.12398995577939e-05
0.000111345679786581
9.60286827538649e-05
9.77718431411357e-05
4.43125898964696e-05
9.25806337690825e-05
0.000114355468849063
3.82743466413487e-05
6.84802822910746e-05
7.60241382729171e-05
4.21671870958546e-05
7.52232776153622e-05
8.48928964658756e-05
7.06376944956655e-05
7.7680452514417e-05
0.000138344919631662
2.93350020702324e-05
5.20065762230088e-05
7.65618852231265e-05
1.29868046089198e-05
7.49809088908314e-05
7.36892626345626e-05
1.70436943141305e-05
-1.01732181758506e-05
4.26150601103934e-05
8.04018978370606e-05
6.63450112934995e-05
2.04506109364292e-05
5.57711097620114e-05
7.1306635672575e-05
1.70187759894481e-05
7.61621277986603e-05
6.67959093808711e-05
6.02815000941241e-05
2.56649060406011e-05
5.73734208778148e-05
5.60679418724422e-05
0.000121444651173417
0.000129175323568597
4.06508614514155e-05
2.01234225193516e-05
7.74205242486413e-05
5.47470178892771e-05
1.40501720182771e-05
5.4346213376203e-05
0.000137015461536726
3.32633782720823e-05
7.3046320286523e-05
4.95305437513145e-05
5.21545943352139e-05
0.000105841190429142
0.00010778648893341
9.05234881491346e-06
9.2822384568396e-05
5.53092140083467e-05
7.82428067558542e-05
4.49800736759329e-05
9.2227338926481e-05
7.95304818139545e-05
7.4506769120668e-05
7.81075881673956e-06
0.000100225178401289
8.1170738703232e-05
8.12246220881204e-05
8.57536367388746e-05
5.7027579679753e-05
1.81674285355916e-05
1.39189286324974e-05
5.24816037413309e-05
5.88139478542472e-06
4.18550629610412e-05
9.37624478021415e-05
4.64942002148558e-05
5.90338407840952e-05
0.000115762729874321
0.000133131698597484
2.8526257937489e-05
2.80791711737258e-05
-1.9826617801861e-05
4.94664804875119e-05
0.000107398346295887
7.60847840775514e-05
5.59511730491936e-05
6.14923209168882e-05
4.35479401019384e-05
8.95365131837501e-05
0.000126025159814081
2.25094109450079e-05
8.45805253101226e-05
5.82871630483954e-05
7.83558407911608e-05
8.6654210843181e-05
5.93405031828739e-05
8.00819184617096e-06
1.76420248185234e-05
4.69592198030463e-05
0.000100104012765116
1.39613143008876e-05
5.6099326733665e-05
9.17823585382811e-05
3.36187934628478e-05
1.80714202105148e-05
1.23867282684741e-05
8.97222114557147e-05
7.74668550298809e-05
1.24651636648176e-05
7.67305593223541e-05
4.14619971371195e-05
2.30559458025508e-05
8.61526654854543e-05
5.63831047533027e-05
4.08653366482601e-05
0.000102319416401886
3.03153860243775e-05
6.28087826326587e-05
6.11363159937389e-05
0.000120222198714244
3.46735587893927e-05
6.87597731704838e-05
0.000102797797186105
4.85504206935667e-05
3.5777263285227e-05
8.0246669337326e-05
5.14201262853391e-05
5.11337555880168e-05
8.2534538678789e-05
3.40677603551599e-05
6.61989594627933e-05
4.89293258635507e-05
6.30497900934397e-05
-2.95670022341243e-05
3.92541154712198e-06
1.81347558949809e-05
5.60172513913374e-05
8.03985252659099e-05
4.80618886917313e-05
5.81119722454526e-05
8.11365908776216e-07
3.04162774394419e-05
9.07870906777651e-05
2.81061167198765e-05
7.49498662670255e-05
5.06112332619349e-05
9.49536455587739e-05
5.0702478571943e-05
6.28972760096556e-06
5.70669268920646e-05
0.000120765042733775
8.15674795764498e-05
3.70956571474597e-05
8.08337741262823e-05
6.83857118973785e-05
9.29381268714649e-05
9.1271217497853e-05
0.000107683845981125
9.19511558619024e-05
6.56485921443524e-05
5.14831404091857e-05
6.47688978446253e-05
3.04808720691498e-05
5.38173977194678e-05
4.06199438321218e-05
3.58975598960233e-05
6.57206056547867e-05
5.58343460046173e-05
4.62753877264731e-05
3.06893121352036e-05
0.000150242628381625
0.000100752059660463
2.07116612080276e-05
2.90396777992551e-05
-2.47475441511514e-05
0.000101750940564722
9.63987933464123e-05
3.0536725437288e-05
8.16925621525194e-05
9.10453913076114e-05
8.069025685342e-05
5.31414494865248e-05
5.00149257897545e-05
8.76960689146074e-05
4.42944751363694e-05
3.45400895757197e-05
6.05185560365403e-05
4.5799522902921e-05
4.97375497569814e-05
7.84084135676435e-05
5.06369207879169e-05
7.39265383035425e-05
6.21876723428928e-05
7.13254348260083e-05
0.000101681343091131
8.34093449679513e-05
6.50892163506209e-05
5.18842495070758e-05
7.55799216784712e-05
-2.16612798814565e-05
4.50536303418515e-05
4.51117681291911e-05
5.09481373843362e-05
9.30396834061841e-05
8.60925234860195e-05
7.23827425642096e-05
8.16926781576477e-05
4.46933385105266e-05
4.16817290948848e-05
7.67687219544369e-05
8.11806014896798e-05
4.49714159695137e-05
1.85411505132745e-05
1.57281171271228e-05
4.33943258036053e-05
8.69967484280781e-05
4.28369652921368e-05
5.42219184206135e-05
6.8232250195087e-05
4.14509151586572e-06
7.83163211098626e-05
5.86287469694608e-05
6.94082285588068e-05
8.33722919125092e-05
2.13748650551002e-05
8.41962881474819e-05
2.52457039304619e-05
3.22563427690118e-05
8.12847760722383e-05
9.81154974946525e-05
3.73271604353952e-05
3.29709121431972e-05
4.10641145915242e-05
4.60392588075659e-05
1.26118766095099e-05
1.19387763155038e-05
6.34127498741113e-05
7.75667116349625e-05
6.6548691645699e-05
2.07494402622628e-05
4.95744442055719e-05
0.000119962623678138
3.17295707565373e-05
5.31817550307891e-05
9.92889198210743e-07
4.68147892656475e-05
4.27281893669416e-05
5.01713383117052e-05
4.87541900518988e-05
5.60012841548739e-05
5.27401943838175e-05
4.96249076138486e-05
4.90352441679208e-05
1.36195931221386e-05
3.48100015778849e-06
6.30890503382935e-05
8.44535467816839e-05
-1.3721559963936e-05
2.89094089974637e-05
9.51533034273847e-05
8.02051923117241e-06
1.27833163487966e-05
6.68907271342708e-05
7.95849014320646e-05
7.19802426829647e-05
6.99658511826932e-05
4.7364177798903e-05
4.49151868324791e-05
6.67381296953412e-05
0.00011377082323195
1.62028276674827e-05
0.000103017782433877
5.00336622819776e-05
6.20307662801664e-05
3.82245250603562e-05
8.50110613725192e-05
3.12635232327354e-05
2.1145114436375e-05
0.000111572920181524
4.32037334437229e-05
9.55989348184379e-05
5.78725535183251e-05
3.24685124787131e-05
8.22157732787877e-05
5.15450586365494e-05
7.96909114356516e-05
0.000105011102893076
2.92368444631203e-05
3.43298375426685e-05
7.34816620641e-06
1.08593771715977e-05
4.11173293659864e-05
6.10627667567394e-05
3.57844245861737e-05
4.46757627166879e-05
8.54711110923683e-05
-3.27536097316728e-06
5.16647540759518e-05
4.61501818226993e-05
2.86991468312477e-05
8.24984903160814e-05
7.57415981183006e-05
8.7106504446895e-05
8.21197148737401e-05
7.15406696163105e-05
9.98209407939981e-05
4.68034455919951e-05
8.1135256685525e-05
0.000102288850671606
4.5026962119014e-05
9.43905783553343e-05
0.000119508911945166
3.90478356956623e-05
2.77003740159439e-05
0.000101986295765436
4.96734469840517e-05
1.8415669174658e-05
0.000104537043329046
7.002762095895e-05
3.57223331947211e-05
4.67436154318509e-05
1.13349221971669e-05
7.2877115943228e-05
6.09811708126548e-05
6.49602113002606e-05
4.08501913804216e-05
6.75203702950235e-05
9.99598761139673e-05
4.14768521977015e-05
2.20283005064489e-05
8.90193646640742e-05
6.20199298598063e-05
4.8240382047794e-05
0.000114088299054666
1.54617308180016e-05
5.58603206829917e-05
4.59431995107272e-05
1.19853661803036e-05
1.198292757983e-05
6.01153056848671e-05
4.97513246121471e-05
-5.11851578402497e-06
1.05536978851881e-05
8.37449158631272e-05
5.10224993568109e-05
9.49959230162987e-06
2.32294140691627e-05
4.91060205611149e-05
9.11929225634267e-05
0.000114868135644816
-1.71029950953769e-05
0.000101574195335965
6.91912428144341e-05
8.09174619076209e-05
7.38617492814477e-05
3.52483247859298e-06
0.000119803126697561
5.57725734794921e-05
8.88111534218029e-05
7.18643189581178e-05
5.28102988987991e-05
2.38991185388152e-05
7.05173885008451e-05
8.44830425846596e-05
0.000117974297489336
5.55964437515803e-05
5.97340774739985e-05
5.41644532613424e-05
2.19877743693883e-05
8.34355132436903e-05
6.46543719635916e-06
9.00889830428235e-06
3.39540831513129e-05
4.12951266331248e-05
4.9020298454874e-05
6.32348903903904e-05
0.00012311508016518
3.36430399940293e-05
3.92889224652908e-05
7.55025561903935e-05
7.18510003480448e-05
5.73821727596707e-05
2.18144629378047e-05
2.95113677755521e-05
9.67607501755039e-05
6.15991669558611e-05
5.37435291019014e-05
6.60535031177926e-05
9.57945738050204e-06
7.99467771188407e-05
3.1284151957688e-05
8.54800663773415e-05
3.03123396670965e-05
1.89014118119564e-05
1.66852927523302e-05
2.5685862503716e-05
6.54082619592734e-05
7.8420996253925e-05
8.35258153701814e-05
8.64052717563565e-05
8.10145628574321e-05
4.88973765253786e-05
2.47850272027783e-05
8.57116195237605e-05
6.58677590712737e-05
5.34788444196555e-05
5.63862041499801e-05
4.83799446329619e-05
6.80910981323235e-05
4.7734683579738e-05
5.6110275177157e-05
4.9211932371511e-05
3.90859001958248e-05
7.14610267720898e-05
7.65987117166848e-05
3.66928505484166e-05
6.49808025354942e-05
2.34593146526558e-05
6.02257599762494e-05
4.39149491076034e-06
0.000101220309788845
1.35943248711434e-05
6.30482200771933e-05
7.41224518970692e-05
9.2425306010917e-07
2.56175369318584e-05
4.86340218135287e-05
7.45825445091312e-05
9.08549062522878e-05
5.57477278117631e-05
3.89645655726944e-05
2.87513783604948e-05
8.3275194590779e-05
9.80515425158878e-05
1.24303030989924e-05
2.99355382381211e-05
0.000121075011430857
0.000118031744820552
5.55363771969365e-05
0.000107846123481075
6.30170896055796e-05
9.80564863458858e-05
2.91304039031925e-05
9.04143707551321e-05
3.91953187624627e-05
5.97282606867716e-05
5.34936518936159e-05
0.000108721822885049
2.97983827885261e-06
9.64656550137548e-05
4.03230486792596e-05
6.80451308160214e-05
8.71207539884643e-05
3.88648568668452e-05
2.63262075078513e-05
2.39674443491665e-05
0.000105137601738033
1.74743343366358e-05
7.41214760191722e-05
7.21800247214323e-05
6.0439538348771e-05
6.0392229615987e-05
5.37506106956357e-05
4.19461182116907e-05
0.000106042443552537
2.1967091439837e-05
4.76485255593037e-05
4.40762558239627e-05
8.87577015561937e-05
1.12314101373106e-05
8.23035575562498e-05
0.000133800942998324
7.82294669616903e-05
8.16155672171732e-05
4.29030457181898e-05
7.09346508969846e-05
5.69893951173911e-05
6.88188838009555e-05
5.56536400645616e-05
5.28047190000645e-05
9.31542926482891e-05
7.29362085669995e-05
8.80618556246264e-05
1.82706311179471e-05
-1.23491877787055e-05
6.03533273132898e-05
8.55835218746595e-06
2.60827377318204e-05
5.25135918488662e-05
7.98931047446606e-05
0.000105180603425363
7.04136858272362e-05
2.4186920912012e-05
1.38466108839043e-05
4.15214661674315e-05
6.34769383560338e-05
2.05131804315323e-05
9.42246128162477e-05
5.68184970524348e-05
9.47466069029505e-05
6.21179329443464e-05
1.96119197857644e-05
1.48584142383975e-05
2.42184845531743e-05
6.86829006153396e-05
5.34871129940292e-05
7.41368212065507e-05
7.88172142334819e-05
4.90041398600181e-05
2.46400348174437e-05
5.48044719832225e-05
6.01159318839443e-05
1.65401464233912e-06
7.84975057295069e-05
9.89241447611991e-05
-2.65894211756028e-05
7.88018209846064e-05
9.99317824459417e-05
5.38715669926028e-05
0.000112421171938313
2.34332411118598e-05
7.43440056177283e-05
1.83062873000893e-05
5.34169998989147e-05
7.13122273488905e-05
7.05125260684265e-05
8.65973025825722e-05
5.05177322391951e-05
0.000106743423761867
5.62811064497866e-05
4.48775230180385e-05
5.51768033201359e-05
-5.36860024609059e-06
4.20574215511793e-05
2.95628116520862e-05
-2.76875512976177e-06
2.37524158888411e-05
4.28258904693591e-05
2.62930103061222e-05
5.64468529332734e-05
6.26477797079909e-05
6.31927479370785e-05
8.86708991427106e-05
5.15075120201326e-05
0.000107012385626078
5.81784037130757e-05
8.08374689593594e-06
6.58804667875548e-05
-4.62501178008438e-06
3.98895307452216e-05
7.63249454754372e-05
6.28986217568108e-05
1.23501669290712e-06
0.000127513280772979
1.3821947646055e-05
6.26562922760067e-05
4.22258813294527e-05
9.03370764234648e-05
9.10684226128431e-05
8.13207995794281e-05
9.72080676958808e-05
8.8846157293496e-05
2.42046384919979e-05
7.8024218130362e-05
4.86918228909557e-05
4.00945239698157e-05
6.92551345062214e-05
4.02708643179541e-05
7.01897823567422e-05
7.20399581603216e-05
3.60731772147776e-05
4.11782880287826e-05
1.5011004631563e-06
0.000107345015660163
6.55343196279044e-05
0.000128633315571494
5.84204528618341e-05
1.48577016327201e-05
0.000102457152744952
1.47363916213454e-05
1.71422060549652e-07
0.000101030950680138
-1.9522777152192e-05
3.00525634905375e-05
5.70287179797471e-05
1.82189045038839e-05
5.34855489964597e-05
9.39481248743561e-05
7.0960113879976e-05
8.54239177472397e-05
3.16777437491691e-05
6.96822535198982e-05
8.79833347218316e-05
3.92564276055016e-05
1.33086505046981e-05
9.80624356541705e-05
0.000100003021705105
5.80729661095999e-05
2.8076232866035e-05
3.42794385162272e-05
1.74041078827221e-05
6.38388252368305e-05
1.38582534657918e-05
9.88182821391411e-05
9.09556279679892e-05
4.93621170514379e-05
5.2891491329027e-05
2.18570997001008e-05
9.08071292135259e-05
5.63152859346319e-05
7.82102768629585e-05
8.15089923191537e-05
6.30768925390526e-05
3.22179440800386e-05
5.88969333067992e-05
0.000103680056009739
5.08391448722211e-05
6.86461949197984e-05
0.000112042711634487
6.95067216264547e-05
7.78327323736201e-05
4.3154436623821e-05
7.64707488455925e-05
0.000113901209849023
3.92195732024127e-05
0.000102452632686218
4.15511568584076e-05
7.03890339956565e-05
2.57066000133776e-05
9.23696544527294e-05
9.56427262147073e-05
8.51841892355225e-05
-2.33863399454199e-05
3.26669049912096e-05
8.86458795218197e-05
2.83288251590385e-05
5.92176378744809e-05
8.88489466816227e-05
6.82519507289648e-05
5.55907986014414e-05
6.66255427884483e-05
9.03802544802426e-06
5.49583882966558e-05
3.26814899825229e-05
8.8370607884964e-05
4.08485791844942e-05
3.41738102763628e-05
0.000101707921578803
0.000100702013875591
0.000114123948249266
9.95414639797262e-05
4.93956345963001e-05
0.00013638022158265
2.71897021348963e-05
4.53590458572167e-05
3.58299389178246e-05
8.256128360898e-05
3.45149009632264e-05
5.79167376578436e-05
1.77740262509516e-05
3.66359261841429e-05
9.63195566632976e-05
3.61892885040025e-05
-4.68050245072353e-06
5.60885211289908e-05
6.14258623303876e-05
0.000110534541514655
6.58057190237315e-05
5.29348095404426e-05
4.03570298779789e-05
4.92192645296322e-05
7.51674661068598e-05
4.81022965878146e-05
-1.48998003733665e-05
3.61234295494931e-05
0.000107850935320599
3.44646455286242e-05
7.47832671311808e-05
5.63761224859461e-05
5.21619389986576e-05
1.41659904727994e-05
6.74675703874446e-05
6.30248171179044e-05
7.68754464359717e-05
4.58188247590187e-05
4.03209444012066e-05
7.27760547302977e-05
7.02659551539323e-05
8.21700939790124e-05
1.90703458246672e-05
-9.05564936091248e-06
5.8160108823235e-05
6.56002165438751e-05
6.82965813056947e-05
4.79011641496148e-05
2.06645304495432e-05
3.08352328918618e-05
0.00010239405183193
4.32303075030438e-05
8.06637900104942e-05
4.42327006482488e-05
5.32628160261951e-05
5.21424113267088e-05
0.00010901151176993
0.000116225643084981
9.28891816622765e-05
2.54332738366522e-05
1.23571573344722e-05
9.06497064416904e-05
2.57751676294568e-05
2.29412958422853e-05
8.47368617266151e-05
6.92104917192519e-05
2.30285335766796e-05
8.41580479135012e-05
2.2449015132035e-05
6.422515193822e-05
9.96966076083229e-05
-1.40165664343727e-05
0.000104553827965251
3.03052260981082e-05
8.45991935496715e-05
5.03727663455329e-06
6.19209957637274e-05
5.39160748770386e-05
0.000147098498177674
1.92890695133703e-05
6.98074401385125e-05
6.65485489063176e-05
9.81310721458255e-05
4.57568288061356e-05
7.37184877799618e-05
5.35894036768938e-05
7.97219627719688e-05
-1.37271007864783e-05
5.96530895132407e-05
6.21606288905413e-05
7.00513003728475e-05
7.64751725271025e-05
0.000108107462760053
-2.5853613238881e-05
7.28777401914829e-05
3.93165411899566e-05
9.2926543063742e-05
3.81658615220798e-05
0.000115939478471664
8.83611646475554e-05
8.33607344645616e-05
3.84390338950707e-05
-1.94625456192979e-05
0.000136188268411174
4.1103872842692e-05
1.29418542131213e-05
4.93124462845971e-05
5.42973642178616e-05
3.06227618717167e-05
2.95573005554917e-05
0.00010565079308825
0.000113834474374646
9.59085753686441e-05
4.72928661649502e-05
3.5115634923056e-06
3.88135114958297e-06
9.96017866103323e-05
4.65094734043688e-05
4.86016712439656e-05
4.25060707164088e-05
5.62899510444465e-05
2.48026286518154e-05
5.68532875967574e-05
5.50622644526394e-05
1.08100362795361e-05
7.84182836371172e-05
6.45921230186226e-05
6.40235171835375e-05
0.000107536251719451
9.78993245677416e-05
2.74427390968888e-05
7.62749415414619e-05
8.77655860895147e-05
5.44103619648772e-05
1.28738460437506e-05
3.86392278220869e-05
4.07514618025652e-05
3.64298072189648e-05
2.4921087258937e-05
-1.76629028055287e-06
5.89613921049139e-05
3.27201146883974e-05
7.61814101986696e-05
1.89690551662214e-06
8.99768704129676e-05
4.38373075780447e-05
4.46846472609305e-05
1.26034803394168e-05
6.7363516401356e-05
3.91565821188379e-05
7.69123917601495e-05
-1.48057674093184e-05
4.48223997167167e-05
8.97953436993499e-05
4.34593640816635e-05
4.68755320417953e-05
0.000112485096112407
1.2496826177889e-05
1.68492668195939e-05
2.6477314991239e-05
7.18266891871586e-05
3.90383710490958e-05
1.84119971010116e-05
2.41293851056061e-05
6.08684924331275e-05
9.12420648310979e-05
0.000121944969511391
6.33197454501325e-05
3.59178065449071e-05
3.23190188826923e-05
5.73215591409005e-05
3.99152116480951e-05
6.2161737052937e-05
7.39220757486403e-05
4.70332457745423e-05
2.67273384641947e-05
9.83951111743127e-05
6.74513496786218e-05
9.87223562372055e-05
4.53373047943773e-05
2.80937006111005e-05
5.41611577441801e-05
0.000106572431738529
6.25995570640226e-05
0.000107603921245891
4.20220502663525e-05
6.38112985703224e-05
1.54847132329584e-05
9.92666069929229e-05
8.72461122595981e-05
-1.76986810037326e-05
2.38904308475667e-05
3.69724536328278e-05
-2.91321049108445e-05
2.92372178225174e-05
7.36839010821527e-06
4.3987342283867e-05
9.89449642906186e-05
1.16460679384599e-05
0.000108551211672676
4.98409968268194e-05
6.15109412035076e-05
0.000127688373192889
8.1551358246805e-05
4.69726137962369e-05
0.000114153554172414
5.13402725272995e-05
4.97183363540097e-05
3.39046414893828e-05
6.36644033636948e-05
0.000109505541548223
9.28428055887677e-05
-6.21943137115153e-05
9.64580749319058e-06
3.21333948375878e-05
4.55908735724202e-05
2.42974778612643e-05
9.11794691508943e-05
1.91878861366809e-05
2.95762393618638e-05
4.56012556845572e-05
6.53617817721576e-05
0.000103206756876394
5.83814941662233e-05
6.9663952361798e-05
8.55127662122916e-05
1.19264208251216e-05
1.66344437684691e-05
3.34251036044779e-06
5.18972501839815e-05
5.31319134651452e-05
1.56127197474679e-05
7.03387892911057e-05
0.000115453722281292
7.55175410892529e-05
4.25132410022641e-05
0.000125211800084845
7.28803054680116e-05
-1.51271970357144e-05
5.32894153196998e-05
-2.00042911861634e-05
5.7878361348124e-05
5.87852406313043e-05
0.00012127357694599
0.000140105315384397
4.88933131046941e-05
2.49660620757632e-05
5.72322345049142e-05
6.48412532397085e-05
6.41832800054691e-05
7.10322432557846e-05
7.82206005609829e-05
1.71708481965058e-05
6.41957673298107e-05
7.12398829057503e-05
8.61774881613926e-05
1.13814917892161e-05
0.000138051496528129
1.41537475226617e-05
8.22188250416065e-05
6.18975765881837e-05
8.37312827404334e-05
7.58035755161425e-06
7.45043449244519e-05
8.62882224518565e-05
5.42340749976689e-05
4.99097634415673e-05
2.94307263585291e-05
4.22677849991336e-05
4.26603900033119e-05
6.13122465527126e-05
3.55846932835059e-05
3.76858093943179e-05
6.92593112623485e-05
4.24733345739808e-05
7.69131367626222e-05
-8.11820423829482e-06
7.85273131453607e-05
3.23372218708941e-05
4.8825492458807e-05
8.75802058056105e-05
7.2301395019079e-05
7.16086890927246e-05
4.19627174329119e-05
5.98721445337347e-05
2.49236638967167e-05
8.47365466362256e-05
2.97927979864702e-05
5.34104225423442e-05
6.18866956931846e-05
1.63102925501865e-05
7.78340272389952e-05
7.57050455366913e-05
7.86252980499662e-05
2.72744827230354e-05
9.75807236279823e-05
6.88673053978148e-05
7.60462450700503e-05
8.05646402982224e-05
4.92806972498149e-05
5.94315955824783e-05
-9.21421868964775e-06
9.00862116460207e-05
8.32879002702977e-05
3.47631729692328e-05
0.000111859948490835
-2.00314078055816e-06
3.23992316460043e-05
7.44279872403344e-05
2.81866562258438e-05
0.000122106559646295
7.14418477775974e-05
2.47100594190536e-05
9.87571472727284e-05
5.6660951328156e-05
8.09292522096266e-05
4.27644799763305e-05
2.1074449786127e-05
0.000115217333711836
0.000132198137407863
9.21379723549286e-05
7.63089419224763e-05
0.000107163619957608
7.13309396859441e-05
5.74437574785628e-05
5.16560439032398e-05
5.33384885135954e-05
8.04635971989691e-05
6.32318846962015e-05
2.62775792732148e-05
4.64023869436899e-05
9.33763386819654e-05
6.9792570034004e-05
-8.30051433853284e-06
4.6589595907267e-05
4.19076662923227e-05
9.99189617812536e-05
8.52475001513497e-05
6.16608616220967e-05
6.51120087541162e-05
0.000127716007251543
4.66145106629274e-05
7.20809810184629e-05
0.00010491086169212
5.45672738874708e-05
3.33214431312017e-05
-3.66709591086648e-05
6.47427211269099e-05
4.75039153191209e-05
8.56404878685574e-05
2.71855147086969e-05
9.05919797925529e-05
4.7322451461038e-05
8.14893371129029e-05
0.000114926655308503
4.24413682514598e-05
0.000104869671046318
0.00011903868734664
1.99050323198294e-05
7.40546728929383e-05
0.000102212532634905
5.58123024449481e-05
2.04232237675695e-05
4.37589103750059e-05
5.14444641265029e-05
0.000106179432311469
1.57545459068372e-05
-5.03658042896137e-06
1.46060094630892e-05
6.70359860469072e-05
6.25557396703578e-05
5.52188819623044e-05
7.73687652721093e-05
3.92439339709325e-05
2.34629243551479e-05
7.99381057741514e-05
6.5623328891374e-05
6.76456938023204e-05
4.8909950870799e-05
3.42086279202046e-05
3.09182227858211e-05
8.9105189279584e-05
8.02087029945578e-05
4.04709867909377e-05
9.60773279048214e-05
6.19616062768512e-05
3.50735083823683e-05
6.7283720358199e-05
3.55156534044087e-05
7.30826812798141e-05
7.02591076233935e-05
3.82187959204736e-05
5.13255131999404e-05
-7.50008565266746e-07
0.000113526914207744
4.40024987754222e-05
3.84280571315523e-05
6.68538904693638e-05
3.5985615004439e-05
7.55273242853846e-05
4.44681341428538e-05
0.000105254133610951
1.21608474881107e-05
1.73473672891553e-05
6.76277345436601e-05
8.58426052649407e-05
0.000123863421513516
7.54841412989311e-05
7.95599488776108e-05
4.55067200221613e-05
7.44440443745275e-05
5.06241627055619e-05
9.11119961188378e-05
-1.78383349188619e-05
0.000132583505814556
2.61336228927199e-05
7.30939538936376e-05
8.04825192143119e-05
2.14829648474987e-05
2.14034155998914e-05
7.27395757271579e-05
4.96106350095529e-05
9.84183292771587e-05
7.60191520801967e-05
0.000114954419180863
4.20245311851459e-05
2.9779516369245e-05
7.69662084999994e-05
5.91124644126035e-05
-5.39191763302586e-06
8.67888049650759e-05
8.65353636971503e-05
-6.08460658246071e-05
-2.06647847330815e-05
6.07408449369328e-05
2.55893388475277e-05
8.03488561121613e-05
7.66891374223134e-05
2.65849084660724e-05
5.9798878181703e-05
7.20760013162005e-06
9.292837840193e-05
9.12105153302452e-05
7.71713213444867e-05
7.23639345994817e-05
2.79889918495445e-05
7.82251178074775e-05
0.000112849577165761
6.47567563167341e-05
6.5255326075724e-05
3.88292594323672e-05
7.45484450334149e-05
8.00414985179851e-05
2.86319396672426e-05
1.40306322790205e-05
1.2993095445171e-05
3.83372411931295e-05
7.0635149095764e-05
5.48835407589011e-05
8.06756798547045e-05
8.63683230656149e-05
0.000112440833738266
7.84819434864941e-05
8.54062600461784e-05
7.72529772113911e-05
4.91831690612708e-05
5.3273910809609e-05
8.27853458747602e-05
4.32408339735302e-05
6.04421961500575e-05
4.3751797776085e-05
0.000131530137360782
0.000121689244943195
5.71030276110174e-05
6.86454842513726e-05
4.92691175600872e-05
2.68604364168417e-05
8.0038131483424e-05
9.31111269318821e-05
5.71427434416975e-05
1.34827277128612e-05
2.94332318118229e-05
5.93881018317998e-05
7.57398811370708e-05
3.20512557999135e-05
-1.33393553687781e-05
2.92147591120011e-05
6.32042004500469e-05
4.88524484017241e-05
8.34241394481055e-05
4.86178410967524e-05
4.85423344947878e-05
6.74598251413203e-05
2.91136725287247e-05
1.23820457703929e-05
0.000135641630775997
5.96868133227368e-05
7.267083599343e-05
9.75573587860069e-05
2.67230337860951e-05
0.000130197515123537
7.18527594297065e-05
4.75110468929165e-05
1.00103173478423e-05
4.94181344705587e-05
5.25089121908109e-05
0.000104250945598804
6.88963856518298e-05
1.58281169392474e-05
0.00012506520404883
2.05654273659609e-05
7.60636040337e-05
5.17035541467935e-05
6.15882064828042e-05
9.5685670392294e-05
3.42914160837567e-05
3.96454753897481e-05
4.59508986016468e-05
7.05560835320858e-05
7.43582410678635e-05
2.35564853459718e-05
-1.34675225369348e-06
7.52943791439394e-05
3.34219235273907e-05
6.92773776383111e-05
8.89808709680241e-05
4.47145105294902e-05
6.72765448149871e-05
2.46208621191251e-05
3.1109742540143e-05
-5.79206450178344e-06
5.11681698289044e-05
1.93106614420523e-05
5.06619614812709e-05
-5.97079732924358e-06
5.28954252372093e-05
2.36616122420931e-06
4.06116588893946e-05
3.34087016106876e-05
2.69708362377284e-05
2.8924855577443e-05
3.58153830967158e-05
7.28643023846609e-05
6.92250980323087e-05
4.19182514836812e-05
4.53357347769736e-05
7.77406217388953e-05
5.63471663836229e-05
2.42275536982891e-05
1.71710728085595e-05
3.05908295309186e-05
3.96387012438434e-05
8.15422562391906e-05
2.24747303878255e-05
3.00127338678238e-05
8.02164841682558e-05
-3.25570897702622e-06
0.000114560209303486
8.46718269127972e-05
0.000125517349461953
0.000106620256196407
8.49872243739505e-05
2.97539936670495e-05
2.24618039364098e-05
3.26972078277177e-05
3.9561795213419e-05
4.26600710675529e-05
5.51055160340917e-05
5.97394117156938e-05
4.09575053838241e-05
-3.2357925282115e-05
2.38711229487965e-05
2.56181054375237e-05
5.41237552964576e-05
2.8517992062347e-05
2.47657025867407e-05
3.60881037270391e-05
0.000117967452434528
0.00010263954044663
4.38053760062259e-05
8.0812336324575e-05
1.33431259688516e-05
5.698140988714e-05
6.61648776249957e-05
5.4384584925939e-06
2.49618031192061e-05
1.052696217906e-06
0.000120815326757885
3.99529889135899e-05
5.77638164428768e-05
0.000118039300524092
7.19957591556504e-05
2.21235519520353e-05
7.3605338024695e-05
8.96682340318506e-05
6.0849286059917e-05
8.84288552070692e-05
0.000104593138311067
0.000106313424224484
5.01510076693551e-05
6.60203837861131e-06
5.49432042429197e-05
6.11370648612158e-05
9.31140153558866e-05
2.91634854149527e-05
4.7255058313567e-05
4.19999479201318e-05
3.74580612622657e-05
8.06881036032035e-05
4.78442767102712e-05
7.65295379529178e-05
4.48787336148613e-05
2.85501012074744e-05
7.71277745167243e-05
5.19163717615571e-05
0.000100240668088787
9.52557325400349e-05
9.630464805452e-05
9.32705285843205e-06
9.98134764921654e-05
3.73206533165161e-05
4.76891035632608e-05
3.97201941987609e-05
2.11675949000806e-05
3.17458928086075e-05
3.41433171124476e-05
8.86881280543296e-05
5.13100900446767e-05
0.000102900784354315
1.0811445264102e-05
1.75473156311149e-05
3.37830397724043e-05
6.38505857792322e-05
3.67275815841593e-05
-2.20957152294252e-06
9.62743780125142e-05
-4.80916876601498e-06
4.43138990950899e-05
2.61515914243804e-05
7.76770249139793e-05
3.90919932961055e-05
2.46881477756256e-05
7.32248765298806e-05
-1.13278190351737e-05
9.09679868341236e-05
0.000124844743674579
8.5437509698036e-05
6.48131266020179e-05
1.9951068643001e-05
6.07951546041851e-05
4.84880208101721e-05
0.000131814118105318
8.6990849144685e-05
4.76358212777588e-05
9.48431056096794e-05
4.916600262176e-05
-9.53950032213359e-06
0.000101169351591548
0.000123768818107104
3.79041385346793e-05
0.000107842483487031
5.99905547277484e-05
3.24280929420948e-05
4.02936158299182e-05
3.10891402651424e-05
8.86446889602236e-05
0.000109317307443082
7.71278735479697e-05
0.000113270714257469
6.05253094618897e-05
7.91777848345889e-05
5.28886906833837e-05
6.21370405702816e-05
4.11033814923084e-05
-1.36850584989049e-05
5.30637603491012e-05
6.23502416658318e-05
7.2466685694088e-06
2.70838041105614e-05
8.27537518991277e-05
-1.68244375612524e-05
5.18102728516035e-05
1.75700114365977e-05
5.62611724154015e-05
6.31082337392913e-05
1.63274913206548e-05
6.22058331777607e-05
0.000106261820759781
3.06928034569116e-06
6.37466490646821e-05
5.63262767457976e-05
7.4521294525787e-05
5.74394899650279e-05
4.20188761357088e-05
7.45219467273118e-05
8.53773572452218e-05
5.60940671269087e-05
5.62015564653683e-05
7.76193274203463e-05
0.000138133975255469
9.02299168591607e-05
4.43282886192324e-05
6.0352142520459e-05
4.42894750070656e-05
6.89140694693056e-05
9.31051564434435e-05
0.000104992288526135
3.59050723807794e-05
5.11629240730079e-05
8.30835454874365e-05
0.000110659276706444
7.07709958929836e-05
4.62146365461842e-05
5.76914895599073e-05
2.95597743253171e-05
6.23169974284213e-05
5.78025490955505e-05
5.00677691747468e-05
1.21110968426743e-05
5.62213013893731e-05
6.34257976696268e-05
5.71544712732224e-05
6.54920640896987e-05
5.3664933845167e-05
5.98977709607297e-05
4.43081392700722e-05
6.00204310978898e-05
9.19090032417385e-05
3.14681361822005e-05
9.75248949349729e-05
1.6671898240887e-05
7.27483613019062e-05
2.32371602112539e-05
8.17429867001757e-05
4.09348200702925e-05
7.01612148216186e-05
5.42643342013562e-05
8.25145690483093e-05
5.83843714929101e-05
1.89696645774773e-05
5.51507641798724e-05
2.04416909496134e-06
9.1410262694799e-05
1.11041345468719e-05
5.53336272537653e-05
6.85412295649784e-05
2.91555726272827e-05
6.35113271205667e-05
9.58407733800507e-05
6.47634543887481e-05
8.6186606164413e-05
5.29790522533309e-05
6.93862864426535e-05
6.56088138411071e-05
2.80124726839649e-05
3.92790576106585e-05
4.90108030042828e-05
9.22198496392627e-05
6.39730690433872e-06
8.81716312980512e-05
8.17824076494003e-05
8.97389237735282e-05
7.7319460678348e-05
0.000106144591156663
2.91301435605206e-05
5.82803544867601e-05
9.39271287190665e-05
4.23427898789891e-05
2.64307103394216e-05
3.13422283338395e-05
8.22592470758607e-05
3.83985489856351e-05
3.95821679786744e-05
3.96644355496062e-05
1.40568015890834e-05
5.06812283470866e-05
4.47326472465289e-05
6.66224087058041e-05
3.80879449350371e-05
0.000119541023903618
2.66359807745528e-05
-3.92992812824066e-05
6.81251466069722e-05
2.79789314442255e-05
6.7309853172843e-05
4.30970032983979e-05
6.22867704608721e-05
6.64512776506035e-05
6.98416560783622e-05
4.15919350404855e-05
3.72810455381305e-05
1.21167777858875e-07
0.000132309028314632
6.76154425801199e-05
5.36306179038005e-05
7.80724568321107e-05
0.000120694360277892
0.000167979580364446
8.88850587571131e-05
0.000132375225345876
0.000111050471800695
6.46661387371911e-05
7.61851781919546e-05
4.7697641640853e-05
6.1801842411832e-05
2.94893640498554e-05
1.29950448979855e-05
4.51474355932066e-05
8.31223642851907e-05
-2.8199454444169e-05
9.47340615167658e-05
2.66588531829161e-05
0.000106686973792927
5.23103298366044e-05
8.992400965582e-05
2.67435304479161e-05
8.2537694596275e-05
3.75317908523922e-05
2.52317693741309e-05
9.47154630467998e-05
4.36299111541867e-05
-2.26598459527369e-05
-3.95817880032507e-05
4.47264051224273e-05
6.79137552854008e-05
-2.38320287327906e-06
4.16092351507091e-05
1.15419162405554e-05
4.02956690379917e-05
0.0001283093370357
1.15980890760321e-05
8.26308926042505e-06
0.000118934618210778
8.95297514392506e-05
9.30368360843027e-05
8.93377000746192e-05
6.3468145014958e-05
0.0001069770638616
6.65658776605016e-05
3.62816956889686e-05
3.50156885653797e-05
3.64887998362083e-05
3.60262497884202e-05
5.7331690995083e-05
1.05322523045286e-05
2.32589037788255e-05
3.27097933332713e-05
8.20836740199244e-05
4.620974962777e-05
8.72297810179213e-05
4.5676412314439e-05
6.06598680886911e-05
8.16557371351101e-05
7.2996700400257e-05
7.38476680961557e-05
6.39734507218398e-05
0.000101888211603622
7.39425388707659e-05
0.000107097857510111
1.65632270225722e-05
7.88774275405784e-05
7.51878257877128e-05
0.000105239029862889
2.48780824764089e-05
7.24583972184543e-05
9.13819794689e-05
6.44594118743312e-05
6.99899364702855e-05
9.30599022988296e-05
2.58714373553147e-05
1.72859444971138e-06
2.61981540444823e-05
1.08134578664179e-05
6.53092478943986e-05
5.95467847015272e-05
8.24759780020256e-05
7.32779875929287e-05
7.10871151829491e-07
4.11943922871664e-05
3.70191862275978e-05
3.86270927341742e-05
0.000102230000702403
0.00010994756943939
6.0531326223194e-05
4.09689862041138e-05
5.15926233514288e-05
3.83937174159987e-05
7.30380676980585e-05
0.000102727654513765
7.99652916262014e-05
3.12183367246226e-05
5.19746444201994e-05
0.000140933235351263
9.99916408260192e-05
4.17873736158878e-05
4.61122693952323e-05
9.73467823279548e-05
4.29743386185036e-05
7.62107338003037e-05
8.58926201000594e-05
2.33381564745107e-05
0.000127595654294258
4.01930110985178e-05
8.28804469304167e-05
5.25342959874804e-05
4.55593285466493e-05
4.06926451784418e-06
4.49620225287104e-05
0.000109918972740775
6.47333428015704e-05
2.31743231305504e-05
8.72451834526769e-05
3.78450034848256e-05
2.59777069267275e-05
3.68138569440729e-06
3.39510649005784e-06
2.30707029363553e-06
6.38909430932575e-05
5.7689812527061e-05
8.82862148107354e-05
5.12627466148713e-05
8.54881897385567e-05
-1.8289296480575e-05
7.00212028526859e-05
-9.6973726586206e-07
3.94894754381606e-05
-1.2531687495948e-05
-2.29576828592676e-05
4.26960754519629e-05
1.59930252627394e-05
1.64633385103441e-05
5.42060503932443e-05
5.06171435590518e-05
4.01200478678125e-05
8.49028632706167e-05
5.33420009605284e-05
4.35783446525892e-05
2.94517248949289e-05
6.57186082578133e-05
8.13751796023347e-05
2.28520929938859e-05
4.28250216905497e-05
5.9907623994751e-05
2.44981982656646e-05
6.04872683636653e-05
4.17088169926096e-05
6.5462525791518e-05
3.02882882519376e-05
2.80139302322347e-05
9.27761399345216e-05
9.39824987661962e-05
5.99071714449727e-05
6.79503054715837e-05
7.20428637397702e-05
7.63060915428135e-05
4.52924825347874e-05
0.000107256349746457
7.19835606933178e-05
1.96293653241488e-05
6.33288863659608e-05
4.06526996445289e-05
3.12287827201805e-05
3.22758980578275e-05
2.22394241958007e-05
4.50626850546567e-05
6.54939776590623e-05
9.37550598646368e-05
2.72735132944383e-05
6.73983994376757e-05
2.92730159604131e-05
0.00011984120249548
7.17902307070298e-05
6.55776208655418e-05
4.68324594180505e-05
2.55265597404495e-05
8.71027466301952e-05
7.04466895798927e-05
7.82384203632528e-05
8.22459532324662e-05
3.42869094505117e-05
6.05174977562522e-05
7.50789787436505e-05
0.000107834830389972
5.52149995920901e-05
6.82455473532302e-05
6.78695754620392e-05
7.6152139735598e-05
7.75099596496242e-05
0.000134257538506291
9.10974881570767e-05
6.25611496689305e-05
0.000119254493578808
6.64871889633662e-05
4.57559471991238e-05
9.21691313230368e-05
4.38881685201713e-05
9.38534163534041e-05
5.1653330177275e-05
2.56004103216063e-05
1.37230469007218e-05
6.67277010527238e-05
5.66042852387649e-05
5.35157410473374e-05
6.84529362797577e-05
8.68778995358993e-05
0.000109738187803281
4.43044537613316e-05
7.55944323609929e-05
6.02979496712291e-05
3.51688976994951e-05
7.28842928170461e-05
2.000610401453e-05
5.69460309343651e-05
4.47177949642492e-05
7.58906739286692e-05
5.09115742470755e-05
6.55342731357198e-05
6.14913538040061e-05
3.73054472998594e-05
7.39826071628795e-05
0.000148853480751939
0.000108409660122754
5.68822714732943e-05
4.17745175797369e-05
5.74237886742622e-05
-1.79212371749053e-05
6.55531905268572e-05
4.68749372878018e-05
7.2251068822976e-05
4.61583075573383e-05
5.98946335638839e-05
0.000109350375737653
7.27141035092189e-05
4.25669637162055e-05
5.3390176498898e-05
3.49764153210744e-05
5.02290869294957e-05
9.05618210297329e-05
3.84001103737853e-05
2.31135550591674e-05
7.68761874263455e-05
2.63795981536763e-05
4.46544831771606e-05
7.17674424659236e-05
0.000105036145234491
8.91317931630779e-05
2.19759637962101e-05
0.000144030774433495
5.33994768152762e-05
4.81053668759248e-05
7.81289186367012e-05
0.000101787142371398
8.65835083995668e-05
4.85127478507388e-05
8.95760926526952e-06
6.08384826701022e-05
0.000119369767550396
6.13693674403514e-05
6.81996910242749e-06
7.42542339317754e-05
7.64556586439004e-05
0.000112071393325812
4.12953684369338e-05
0.000104036109184642
3.13323028123193e-05
1.35088608721531e-05
2.06102739939656e-05
6.09714378774809e-05
7.57873786426615e-05
5.71391354459568e-05
3.85842003898044e-05
6.48420221389684e-05
0.000111088536988022
6.88694538983307e-05
4.06373438659232e-05
0.000122884535083845
7.8288777837032e-05
5.48577610026408e-05
6.27080991903239e-05
9.34992656980727e-05
5.44287188757395e-05
5.99137131498068e-05
6.67054679254717e-05
8.14679130400108e-05
3.25954898909779e-05
8.54149401763044e-05
5.64839313049825e-05
5.22857171987087e-05
8.62497033317342e-05
8.47000402863111e-05
4.36686677355283e-05
4.59638145457142e-05
6.4000548003013e-05
1.85359521376209e-05
7.84932570250203e-05
8.03236315925756e-05
4.85353746649134e-05
3.40285441995223e-05
6.81735478254735e-05
7.75366406273744e-05
1.16553598218116e-05
7.03604113428662e-05
0.000137058208368917
7.27156307739221e-06
0.000133515771539778
5.2515149821894e-05
-5.63358123728406e-06
-6.37563470561979e-06
4.00186942438416e-05
3.42677968355308e-05
4.50336156262374e-05
2.50128023340263e-05
2.61549203862314e-05
1.62532417970926e-05
2.30016011118825e-05
1.94540833472558e-05
7.23063362942964e-05
4.32011514747581e-05
5.88356693292913e-05
7.75075445802873e-05
3.85038037735484e-05
0.000111963834870467
0.000120956407482936
6.14692234167106e-05
-5.48952715044882e-06
5.59185034661071e-05
9.15641175201206e-05
0.000164244772324548
0.00012165357978527
6.73272274492192e-05
4.65749423954957e-05
5.65824591837555e-05
-9.44611564912847e-06
7.74457593831981e-05
0.000102255675172639
5.43013758200199e-05
6.761818587207e-05
1.80047189715775e-05
-1.88746132057908e-05
7.34225620044824e-05
4.37006297705919e-05
3.10375244662924e-05
3.28356210348679e-05
1.47991123438367e-05
7.53634221699615e-05
2.89079289187004e-05
4.51256122044026e-05
4.11635789466106e-05
1.18314182253963e-05
5.30712793542263e-05
9.96049824304345e-05
5.06781911965912e-05
8.82670612099415e-05
2.48904158305337e-05
7.40515594017595e-05
5.4671249183515e-05
2.313380926551e-05
0.000147758233918564
4.77655398354281e-05
7.6352030224484e-05
4.76818903834371e-05
6.35768730030924e-05
0.000125481072832226
-3.36609414822332e-05
7.19997767863055e-05
4.87293462900572e-05
7.06393608412727e-05
6.84099991386283e-05
0.000114763782574449
6.38262952855674e-05
6.17765708465679e-05
2.42946589355197e-05
3.22900758175432e-05
0.000102362880903078
1.15235114242712e-05
6.99242494130969e-05
7.47236885780431e-05
5.52066272312376e-05
9.81809556226385e-05
6.58588795775246e-05
5.27681628672574e-05
3.7483427904535e-06
3.59936646322825e-05
6.91218126864945e-05
7.2209751257013e-05
4.8732582204075e-05
7.87671877191385e-05
9.30228424854391e-05
8.49286753745515e-05
9.1690364100679e-05
7.89222198568216e-05
1.35816880628538e-05
5.24020093117774e-05
0.000123163561257466
4.12864154996336e-05
5.49001640494637e-05
7.02204268890398e-05
0.000159666421063381
6.98794580045208e-05
3.47588576010166e-05
5.61682965138283e-05
1.05317378172713e-05
5.63580702370109e-05
7.39674610579306e-05
-1.92690572001972e-06
9.71848084696524e-05
2.93718404021196e-05
1.44927365550914e-05
5.26268708924876e-05
8.96346565479684e-05
0.000110807186937
3.32071489019001e-05
8.69645949368996e-05
5.93204586250915e-05
9.41557552800216e-05
-2.25725209181649e-06
9.04672454667324e-06
0.000103474701358096
2.93242495707296e-05
6.55701950085904e-05
1.35485458015882e-05
3.21799566680806e-05
3.98609493811651e-05
7.54078200147905e-05
8.48552508655335e-05
3.57209167000985e-05
6.08160685412901e-05
0.000106706168822048
-5.74724359719802e-06
7.11597739479053e-05
-1.91499298390977e-05
5.24976796566617e-05
6.1130571094932e-05
5.24809584503402e-05
6.09822093712478e-05
5.58350893772815e-05
1.57084457848575e-05
3.04114339916395e-05
7.07489013532589e-05
-1.02544436500248e-05
7.08829019067239e-05
8.92751827333937e-05
6.08674929875057e-05
4.8373195661025e-05
-9.3427241802106e-06
3.45464486237896e-05
7.32336440868335e-05
6.45932283883829e-05
1.69849523090739e-05
6.28978271748472e-05
8.23520470531152e-05
4.83840215195604e-05
6.2628207247212e-05
5.09375942719688e-05
8.99256707362828e-05
9.28978154492102e-05
3.84531941682663e-05
0.000120905685938688
6.04366915044009e-05
0.000105980119461935
9.16330403898082e-05
6.62446135430047e-05
4.46366703855972e-05
7.29430708025866e-05
1.88381372098839e-05
6.70442248373285e-05
7.45120326556338e-05
1.4634296770687e-05
0.000107651038682193
6.08644338260742e-05
2.46263724953754e-05
8.76570701932557e-05
2.79762785337446e-05
7.86732326228381e-05
7.81587357268982e-05
5.12482762517794e-05
5.6711200314181e-05
7.92647938641273e-05
7.36850208617723e-05
9.32706258599468e-05
4.36128920899233e-05
-2.50115033574404e-06
4.12914796160552e-05
0.000104547161217853
4.40403137237571e-05
3.45224477751253e-05
6.55202458204514e-05
1.59383318894215e-06
3.81536710645085e-05
8.38014657907401e-05
3.4005079504911e-05
2.89883278427544e-05
3.57988567030252e-05
6.93841148015577e-05
6.69200918634822e-05
0.000105371230416033
7.57419005113132e-05
3.2354795567245e-05
5.63309905785621e-05
6.78698837820471e-05
7.31747027112508e-05
1.63537100407472e-05
9.73174939162682e-05
8.30471885189694e-05
9.43386483184994e-05
4.82332294562329e-05
0.000111725007562102
6.34047024476238e-05
1.83153572787199e-05
2.27797540444702e-05
0.000112874987328812
7.44556951305102e-05
3.91509922150721e-05
4.31779166806122e-05
0.000116446026519763
2.46002530210625e-05
7.69278682833378e-05
3.84303296015734e-05
5.32391578715604e-05
5.45244929147969e-05
9.33797813425643e-05
2.96093427875267e-05
5.49736779240844e-05
6.54512473647084e-05
9.44284168192811e-05
6.66847691075711e-05
6.55738897775489e-05
3.78289057794977e-05
3.57995419854096e-05
8.61062227143549e-05
8.48520981810234e-05
4.49575429656374e-05
-1.32720023221217e-05
3.32480449725647e-05
-2.70621282433757e-05
1.78294947088913e-05
7.81745527957898e-05
3.0933312001179e-05
4.65314451777916e-05
9.26805304262314e-05
-1.86621517116665e-05
8.98111595973009e-05
9.23211531681403e-05
7.45776169344375e-05
-3.38665118736098e-06
7.01774219424222e-05
9.4905872145833e-05
9.56270132521814e-05
4.10310679602299e-05
0.000120249485626769
6.90501605312011e-05
0.000137637455703147
7.79569478297332e-05
9.22499337454761e-05
2.76783915593797e-06
1.20842689449234e-05
5.36243724050718e-05
0.000104459017080278
8.26137519123897e-05
6.32000671018612e-05
9.78503971027651e-05
0.000103933925542485
6.57072731443717e-05
6.00772458286094e-05
6.6303365612183e-05
4.73241823718242e-05
8.74841437490576e-06
8.58014392908605e-05
4.94705660529609e-05
1.31332286885911e-06
2.12938871423211e-05
1.40705741957568e-05
6.27864653446261e-05
8.47237114507073e-05
2.27242945233209e-05
5.78790328277179e-05
6.17197831531278e-05
8.34196098804302e-05
7.09193561803738e-05
0.000109617447989342
3.7751969675565e-05
5.52220246304799e-05
4.36812482869748e-05
3.04337206427754e-05
3.05308865995577e-05
5.99709847079045e-05
1.14266858492495e-05
6.47838217098206e-05
5.84293168161552e-05
2.98530442798775e-05
4.17916348099788e-05
7.25204736228835e-05
-1.28030801803848e-06
1.20415184368786e-05
8.02896749331308e-05
3.38778727935167e-05
5.98191189900418e-05
0.000110902557724677
4.15066390056852e-05
4.72612396512514e-05
5.49327829721934e-05
5.87096654643529e-05
3.2918029768019e-05
5.94848123992182e-05
0.000128735988449304
-2.70586144217333e-05
8.63884740544313e-05
1.85090831678001e-05
0.000132271430076207
7.65834728552593e-06
8.55467192004394e-05
9.01936683549188e-05
6.25689270919986e-05
5.21784524293359e-05
3.83885227919329e-05
5.7649757637837e-05
4.66422953174533e-05
5.2054153875868e-05
4.18921258196834e-05
3.58475698685539e-05
7.21198818245788e-05
5.27486161334046e-06
7.42766145161057e-06
2.35775006531143e-05
1.69090910924981e-05
4.28982233144237e-05
6.88580731631966e-06
5.88329407143687e-05
2.16467990283942e-05
6.43006097895294e-05
5.42765252578638e-05
6.63271257378651e-05
4.05020806615551e-05
4.55936946528225e-05
4.13234607547617e-05
9.09564523172569e-05
0.000115417316493733
9.99118029898631e-05
0.000108553436657207
2.24443724420902e-05
5.61909222971859e-05
4.40036984360244e-05
7.48072934242117e-05
1.26643467656083e-05
6.5089655289979e-05
4.15747121931063e-05
4.13188719437708e-05
6.73236979938781e-05
7.78503375215548e-05
8.63911650537254e-05
2.76914558232562e-05
8.15182365769335e-05
8.89278246904042e-05
0.000135880385785361
6.0748898984229e-05
9.95878647125045e-06
3.33758387181889e-05
2.86525848713457e-05
0.000105850304718517
7.11374524821784e-05
1.57631377455251e-05
3.89174382880418e-05
4.80697629718403e-05
3.4565550173308e-05
4.96346364145821e-05
-1.06793226227859e-05
2.19405635353624e-05
4.94912012559932e-05
1.98663444210967e-05
7.21280242657753e-05
9.17548503985615e-05
3.5192099909053e-05
4.91843839829026e-05
1.94366536374611e-05
-5.59345330821705e-06
8.14693423161143e-05
8.78720003627211e-05
4.71936764462397e-05
4.67592172991733e-05
1.71317678056371e-05
7.14054340454946e-05
2.19235167624047e-05
4.9004845090516e-05
0.000112789847904458
0.000106645143894574
0.000115936896385514
5.91289583719961e-05
9.37456936356668e-05
8.39118077163394e-05
4.54294855482962e-05
8.3861595982208e-05
8.87541430450802e-05
6.59142380843664e-05
0.00010085792356516
-2.08618647826237e-05
3.64107279630818e-05
4.29534955946923e-05
7.07919499782798e-05
2.70672702817831e-05
0.000117149254434822
7.97199363644649e-06
2.82430098011141e-05
1.91700177730059e-05
8.69427289939535e-05
7.06964067119762e-05
1.64417787393124e-05
3.3432172440163e-05
9.35668914696568e-05
0.000102862759060499
2.77239976983698e-05
5.16782713204527e-05
9.74256440109407e-05
-2.66326836830989e-05
7.72894582520769e-05
6.05185909367837e-05
2.00945554432696e-05
7.25014187034719e-05
3.86303010183624e-05
4.89372820032168e-05
0.000101067117200917
6.52372565403623e-05
2.68230734380588e-05
7.683165236183e-05
7.40131936402392e-05
8.56112569191208e-05
9.12668654780419e-05
2.63739962076789e-05
2.83382084327911e-05
8.1857388789905e-05
7.73167133297886e-05
3.47082203186516e-05
4.13990414520977e-05
8.44118412123914e-05
6.25780096844934e-05
0.000114562411549857
6.69224172527327e-05
3.34229533459692e-05
2.62147034315399e-05
6.46095513733431e-05
5.23636477896399e-05
5.39550614106775e-05
9.72806214659003e-05
0.000109868797525528
0.000101870450904723
4.40504854109877e-05
9.84618800352892e-05
6.39036829775994e-06
8.07179962203939e-05
5.95176396299386e-05
4.31747280054429e-05
-3.87754987947248e-05
4.32473434967347e-05
3.48234642404665e-05
1.05103108724797e-05
6.29029035716724e-05
1.70970374460264e-05
8.29774902556983e-05
2.02922860938931e-05
0.000101189919808863
0.00010457852426505
3.53746931434012e-05
5.5233650332155e-05
-9.67685233445431e-07
5.38458022302376e-05
8.29697574285692e-05
3.87814812856786e-05
6.197565992221e-05
6.29812807525331e-05
5.53612521798242e-07
0.000133302471530033
7.20462346894816e-05
8.13593135240896e-05
5.35515236401721e-05
5.98731286247106e-05
6.29341579434982e-05
4.45551752575912e-05
8.19637382062201e-05
8.66264035936692e-05
5.89775010801119e-05
9.81855315661818e-05
8.54753033648481e-05
6.55516244384874e-05
5.58258097770811e-05
6.17552233600467e-05
8.23386189330664e-05
2.49746144434067e-05
0.00010920319846412
-1.05623900988976e-05
9.23434737606038e-05
5.53450158366772e-05
5.72525167266265e-05
3.64581012291969e-05
5.82364327633419e-05
3.67286113055366e-05
5.42879037081227e-05
8.89859015483756e-05
5.41767952450005e-05
5.90768347263307e-05
5.96062314356666e-05
6.74087423785489e-05
5.24104368921102e-05
5.24143337215434e-05
8.34165650287746e-05
8.51124634599646e-05
7.81780119462966e-05
6.8902394283741e-05
1.99065022545595e-06
6.90620846104106e-05
5.48532688656075e-05
9.45958076572256e-05
8.18258940529333e-05
1.99128351570892e-05
4.06384589016615e-05
6.75485910876714e-05
-3.05272779673528e-08
3.07084246301242e-05
7.71197943487592e-05
6.7225547297179e-06
0.000102355102277936
8.60772277649839e-05
2.83596088532593e-05
5.18784205385445e-05
7.90442307704791e-06
0.000147302703870319
4.23563730667356e-05
3.31616353029028e-05
7.54542470615949e-05
8.30556017946301e-05
8.90259990852086e-05
8.08388623440564e-05
8.95358079727747e-05
0.000104157856801849
7.87492518245019e-05
0.000112587317994906
4.84480094653547e-05
4.46852447498516e-05
3.78498043651845e-05
-7.38858152316372e-06
0.000101604995952473
2.62584268387203e-05
9.3402158304629e-05
7.68898987921617e-05
6.40612490544943e-05
5.87348426309923e-05
5.89935498859347e-05
8.90161879894881e-05
9.21717939849517e-05
0.000121802945464314
-8.79935588096748e-06
5.04037318358381e-05
4.54208025376193e-05
1.23188863776695e-05
3.80203676332013e-05
6.32518605466013e-05
1.72286336455466e-05
6.89623093081797e-06
4.34714201900621e-06
5.7806900617757e-05
5.30268041841414e-05
2.32034024180513e-05
3.64554689014405e-05
2.44058492676966e-05
0.00010509672481956
7.6225955241649e-05
3.98046582661625e-05
9.27108258483558e-05
9.88389164196179e-05
0.000122789492231946
3.49749071843009e-05
-1.69077456970329e-05
4.47837869039674e-05
4.80376774423717e-05
8.83003374594701e-05
2.33842030738836e-05
7.11423163857588e-05
3.39476654063407e-05
3.95357567468299e-06
6.46622977092124e-05
6.89226638433787e-05
6.65526586605355e-05
0.000107165227885397
7.03525789495162e-05
9.53394455207308e-05
4.52639788833104e-05
8.1692337050628e-05
3.83799449147244e-05
7.46469274259948e-05
4.40063844289198e-05
4.49216395083765e-05
2.72002524503497e-05
2.75179838171829e-05
7.41796600421803e-05
9.06564731817323e-05
4.60060579939263e-05
9.82121274749772e-05
4.899954401392e-05
7.73289283443831e-05
7.98603965954665e-05
0.000111576107367175
0.000125677496361391
9.93883907031617e-05
3.98539358049306e-06
5.8899721978591e-05
2.69694364092912e-05
3.37509757980373e-05
8.87776157370821e-05
6.6249933926634e-05
3.42894656064235e-05
0.000102964224447035
-4.17116118511887e-05
0.000116130297124105
2.90714035482245e-05
-1.40485979660903e-05
6.11790859010988e-05
5.01120968845687e-05
6.76501580227466e-05
5.58028277482733e-05
0.000113804658586634
3.18402607770867e-06
3.46617300589047e-05
8.01257799583597e-05
9.48975302630859e-05
2.48035791617703e-05
5.8609900553299e-05
3.85483353916314e-05
9.40044548305668e-05
3.26229441496414e-05
0.000101167866502599
-3.90505642544329e-07
1.95295760232509e-05
8.29823531875712e-05
6.12797175640824e-05
8.96058606348764e-05
5.24239087582512e-05
6.51136650311791e-05
8.41426971215419e-05
5.2278136688303e-05
7.01853429312806e-05
3.80752807275422e-05
9.1016762502676e-05
1.15915491956195e-05
7.25513228380908e-05
4.25266853949982e-05
8.46375271855669e-05
2.83710733195928e-05
5.7942708632768e-05
5.34017358718263e-06
-2.64301743585785e-05
8.42580927515558e-05
3.87409804613708e-05
6.58770789744168e-05
6.73299513282385e-05
4.68958210796956e-05
3.23723256449208e-05
6.56445391566611e-05
5.57335194602797e-05
1.94067264604777e-05
7.11750152770033e-05
3.7375876322693e-05
7.69617459616681e-05
8.26621044612028e-05
3.44069136402342e-05
3.31816738735535e-05
6.60999001959408e-05
6.47914262883909e-05
4.10076629133133e-05
1.26266223002872e-05
9.31682103148062e-05
6.0479662322893e-05
0.000115707710777029
5.50387795753696e-05
1.42459183409981e-05
2.37768328812379e-05
6.32371573136029e-05
6.10106167024284e-05
1.97806302837834e-05
7.37626886987072e-05
5.38173627797917e-05
8.68569937754488e-05
1.37917116386297e-05
7.23082039292579e-05
4.71925204146236e-05
6.17533723716962e-05
2.50794164423305e-05
8.03073992151962e-05
0.000117608751885052
9.73629851488798e-05
6.6608420623097e-05
2.64579076934727e-05
0.000122599065305662
2.93578792144185e-05
3.77098992231977e-05
8.19172603958781e-05
7.19481242012705e-06
4.04849248454874e-05
5.83589094761572e-05
-3.7474865159961e-05
2.99977269303151e-05
8.42195528755787e-05
4.19778267679614e-05
9.59859833596136e-05
1.96868703660948e-05
1.05156007024834e-05
5.87112965798215e-05
3.01513645570446e-05
5.34467114692551e-05
3.29931783459671e-05
4.34497966194728e-05
4.25103574458902e-05
5.982849755548e-05
2.03634814607883e-05
9.5263972594279e-05
7.88174619295465e-05
8.19103529057917e-05
6.39782806099676e-05
9.10633235408332e-05
2.92869120473038e-05
8.54281818614965e-05
5.31070625125651e-05
4.74566293979518e-05
1.96628014869596e-05
0.000156539724855844
0.000116975656028662
2.5876939340879e-06
8.47280824144812e-05
0.000133568503767783
4.92577623657778e-05
6.16941371887619e-05
0.000106998695035571
7.92058904409806e-05
8.63622227162922e-05
7.27505513489553e-05
6.40461359404994e-05
8.40910917221245e-05
8.9663614479314e-05
8.42476511926819e-05
0.00013701126146992
2.24271016678092e-05
5.90305581853908e-05
8.0801167497782e-05
6.44050893161765e-05
-1.13199039711617e-05
7.53134176850289e-05
6.5775029454292e-05
3.07826829196491e-05
8.48689366140684e-05
7.74621280919868e-05
4.88982001210803e-05
6.37267790961283e-05
-4.78350239077714e-06
7.2169631064021e-06
7.80497595577429e-08
8.05456419095329e-05
8.48409004690615e-05
3.20016151217205e-05
2.80323379250787e-05
5.95193777963501e-05
5.51550240267533e-06
7.5007332464794e-05
5.09012883525292e-05
2.9525978405189e-05
2.59325319857843e-05
7.04227309384341e-05
1.77468807317828e-05
6.88702679964002e-05
0.000113567957622042
1.82528989232128e-05
2.74988736279051e-05
5.83308848294001e-05
9.29847210112756e-05
-2.68362703677902e-06
4.99605697547997e-05
7.54282524815938e-05
5.79272515650267e-05
5.1327368898586e-05
3.78468402403082e-05
0.000110883351739262
5.85585348890786e-05
3.32047903388247e-05
-9.60978415555661e-06
6.95097708474334e-05
4.04660099533999e-05
8.04816448959539e-05
3.12016006170382e-05
7.60070849064584e-05
3.53419416218572e-05
6.69877014716547e-05
9.83415574988842e-05
0.000103625738495038
2.60493713958537e-05
7.21546598390512e-05
1.95182284777205e-05
8.79224137277406e-05
6.254807575319e-06
7.93395988984062e-05
6.09836518933814e-05
5.73351844983021e-05
9.70722334304471e-05
5.08322556088017e-05
6.47203052836826e-05
-9.05448995854921e-06
5.75833159999778e-05
4.01452366365954e-05
2.4698925371963e-05
1.32852322828487e-05
1.6295079135175e-05
4.98719799505091e-05
4.01126851072101e-05
4.88449352861096e-05
2.77454879468209e-05
7.86499302380918e-05
6.48142553812693e-05
9.25136640470781e-05
5.59816062467136e-05
2.86994585606249e-05
3.40714001550388e-05
5.63105234655945e-05
2.420406539871e-05
4.24616314375075e-05
3.30086414636848e-05
6.42404463319056e-05
5.3498323149113e-05
-2.32227413535781e-06
0.000103341644228074
6.84815302197272e-05
8.58671071737731e-05
8.32589005037085e-06
4.1805957573858e-05
5.31964334397426e-05
4.84531257348274e-05
2.00414322708741e-05
8.02043404211293e-05
4.79947592269452e-05
-2.68220904185123e-06
1.57977516928906e-05
5.06204214255102e-05
5.20956948599025e-06
4.68381442396232e-05
3.51276419633293e-05
5.26882892453391e-05
1.51158560836841e-05
5.1575104405459e-05
8.23187664000804e-05
3.77656111912968e-05
5.83229703489351e-05
3.75605874674265e-05
5.64757266141129e-05
3.69459924737751e-05
1.54316036264408e-05
5.7209044134248e-05
7.16286530839516e-05
3.21743983019454e-05
0.000127230853781635
3.61493740077643e-05
3.23953170433661e-05
2.80429172562341e-05
7.80152923206078e-05
3.69716472433847e-05
8.44076010560949e-05
5.17276554175489e-05
5.44012346606572e-05
0.000124303767766697
5.29550566378003e-05
8.08136382284718e-05
2.76349451553115e-05
7.40651127707889e-05
4.46358857977477e-05
4.03408274653308e-05
0.000112810076997846
8.06881633280677e-05
3.53104946393289e-05
7.47315269097099e-05
6.92509116710797e-05
9.09474825001625e-05
7.37997861573776e-05
4.01951413189994e-05
4.39321407834073e-05
1.76797268213269e-05
3.24823432913065e-05
3.38800125687193e-05
5.5177567336775e-05
6.29656995154559e-05
6.321063213438e-05
5.70720705784937e-05
5.21088679962832e-05
6.76675896973519e-05
7.75119025684845e-05
4.56572878266545e-05
2.14274340641066e-05
2.48664921046695e-05
0.000105860568663126
5.29091107381813e-05
8.91786698748903e-05
8.90427659555467e-05
7.61505408105811e-05
4.43698480455736e-05
8.27192546182335e-05
5.83828311355019e-05
7.76617806195318e-05
9.76156634923118e-05
5.75874484040023e-05
6.10416704733301e-05
5.62348912185499e-05
0.00011576418585324
8.49490192058128e-05
0.000121847545977318
0.000102631976143273
9.17897388909182e-05
7.0587723706222e-05
7.050386046306e-05
7.19965020441435e-05
8.82349478972556e-05
9.36885965480004e-05
1.65974107966719e-05
4.10178184959782e-05
6.21713048968816e-05
0.000136209280538763
6.18439290613631e-05
7.41373962663911e-05
1.73364217052976e-05
9.69600361020394e-05
7.24905060484911e-05
6.04240625949063e-05
1.37982034192117e-05
9.49731578497394e-05
4.2101454422824e-05
0.000113041343215304
5.67511495692888e-05
4.97164996648475e-05
3.11892465810975e-05
8.507552307892e-05
5.0311827669566e-05
7.57745524063402e-05
8.24727936468687e-05
6.26378744810765e-05
0.000141511390067501
2.76205210212495e-05
6.24009370860536e-06
1.22134856047049e-05
-7.54694807585387e-06
-5.96824242774173e-06
1.71505390295618e-05
1.80776932296773e-05
-2.94331210664575e-07
7.36609034795001e-05
7.08662298051658e-05
8.41713794661193e-05
9.73985013329584e-05
3.5891331570703e-05
7.21956981347819e-05
1.39149589787417e-05
6.29104787780095e-05
4.20606616774207e-05
7.23932477808249e-05
1.60745852890936e-05
8.43150562565327e-05
5.91708756794164e-05
4.40677768514249e-05
8.09899246174873e-06
4.91544362175742e-05
5.45343739386343e-05
4.62859585945328e-05
8.74409399274093e-05
0.000114208221134651
0.000137957683523307
3.62294992055937e-05
4.44161314389945e-05
1.11455393405463e-05
4.80058572429562e-05
6.75353210569344e-05
9.89962050060442e-05
5.02610993399684e-05
5.2289987940628e-05
1.84022154959255e-05
7.10830328317926e-05
7.96191285060121e-05
0.00011532142622999
4.96873455401549e-05
7.04787834460515e-05
4.61978078064494e-05
9.75672281459027e-05
3.79429548215053e-05
4.64759295416325e-05
2.28457591214266e-05
0.000136323873387066
4.27362619498292e-05
8.67000049641328e-05
0.000101439160486304
4.83297413169007e-05
7.4816078336389e-05
5.53824599436261e-05
6.5419191138362e-05
7.0468310648439e-05
4.14132729419437e-05
5.20096047479624e-05
7.65273365792764e-05
5.21554137650361e-05
6.83921478824612e-05
6.04954738135587e-05
8.38106715071782e-05
6.5193707289686e-05
4.88584592366205e-05
9.24054403363024e-06
1.65292302269225e-06
2.55279826432642e-05
1.59158437473467e-05
9.13596783847424e-05
2.99515689206686e-05
4.21603727828015e-05
2.13879966248631e-05
-1.82588675468607e-07
3.87236331204077e-05
6.64139189237945e-05
0.000118609504028472
6.34715701008265e-05
4.50111424065697e-05
5.08669804345608e-05
9.31909942785667e-05
0.00010443104301596
0.000132888923145323
0.000125261557113241
0.000131789336558363
5.44147325799303e-05
4.5999318126653e-05
1.04908192530494e-05
8.53702991916835e-05
2.7040365930005e-05
3.34798846645066e-05
4.62604057718588e-06
9.58996551746212e-05
0.000119317620834204
5.43065766186902e-05
7.30249161927461e-05
0.000137200177378078
3.14724206207181e-05
7.15704379406808e-07
2.8812202980958e-05
4.44813326524384e-05
5.0148828827953e-05
3.83967787533189e-06
8.33507311345278e-05
7.64689115761406e-05
7.42956926976394e-05
2.85135584077135e-05
4.59314289292326e-05
6.8526749620536e-05
0.000144690122730939
4.20514685985147e-05
9.36461699254514e-05
0.000117440542693873
6.40143902186332e-05
9.55930087044533e-05
0.00013912204072241
0.000129648333198743
3.01486935444262e-05
5.54954602861381e-05
5.232855392298e-05
8.84484356672438e-05
1.76779179648247e-05
5.83415745450444e-05
4.78317018147519e-05
2.29291747635052e-05
2.15770444607185e-05
4.71039687267856e-06
3.07918688616272e-05
3.56466820377926e-05
1.0364581476205e-05
4.13926080088177e-05
9.30080986357056e-05
2.23660665185125e-05
0.000101100119213182
5.54768078065209e-05
5.77048083649901e-05
3.13808605387626e-05
3.43327054845381e-05
7.99680244096808e-05
5.26800725391943e-05
4.31167948013416e-05
3.43877336118288e-05
8.040504688743e-05
1.39532633038405e-05
8.13098779990225e-05
7.37268719626741e-05
9.08911393225205e-05
3.69440343518431e-05
4.65068147384048e-05
0.00010036774967547
2.02832516658557e-05
1.2933990247185e-05
0.000108316896929245
9.76056107037449e-05
2.75866554272948e-05
2.12720523085434e-05
8.01818883744943e-05
8.59238023621327e-06
5.3954890718612e-05
8.84477805714274e-05
2.53686085346166e-05
7.78916430698983e-05
0.000129207792335544
4.89912416838612e-05
6.47675352989985e-05
0.000118010450901975
7.239389111797e-05
7.32956468841081e-05
3.7986986265796e-05
4.52741307607796e-05
1.02663605878598e-05
0.000117624550515542
0.000100549409109251
0.000101008272905145
4.62712037394046e-05
7.37350179085181e-05
8.31947227253588e-05
9.02485867068371e-05
5.86386856306154e-05
1.63400228350997e-06
7.61496494281885e-05
4.27679765734851e-05
7.50335488405369e-05
2.7835390544851e-05
4.89322960914625e-05
2.36047858193505e-05
8.54591726071617e-05
6.49526052081213e-05
5.69474097899695e-05
8.6735482108865e-05
8.79594335730633e-05
0.000106021944205797
5.61906903447743e-05
7.81114440567058e-05
0.000122187075119391
6.41564614012659e-05
2.99923489188043e-05
9.13731522981804e-05
6.68023882196516e-05
7.13030648629294e-05
6.18521454225083e-05
2.95394920227432e-05
3.11926915216478e-05
5.75534573496122e-05
5.36579673779635e-05
7.62637411470472e-05
5.08164728993792e-05
5.41662939865832e-05
-2.82854533016803e-06
8.45974722015735e-05
5.37296150312544e-05
2.15009081235147e-05
6.7345264161176e-05
5.36148012352962e-05
1.96695620954111e-05
8.30470217876246e-05
7.06711391955493e-05
8.55036918175342e-06
3.45864578699956e-05
1.19019791520672e-05
4.19765681639038e-05
5.04116409581636e-05
9.30717824613787e-05
6.30800758905982e-05
1.88580989984635e-05
8.25825352220506e-05
2.62372274340305e-05
0.000133503297243074
7.90507302251779e-05
6.85606197169034e-05
0.000113781845609201
9.25817203459143e-05
6.23782956155324e-05
5.1689646482882e-05
7.24302347652127e-05
4.00656628750356e-05
1.27098453881594e-05
5.79609338539546e-05
3.89450143408343e-05
2.98295286362819e-05
2.25736696686687e-05
-3.99510674374407e-06
4.50277613048626e-05
1.42887875884687e-05
8.24953786697449e-05
3.83509742538788e-05
5.07464544048332e-05
7.57103470439448e-05
2.32017187869566e-05
4.01096104709175e-05
1.07279628190933e-05
-1.20628300895463e-05
-3.68664108808205e-06
2.25259683071514e-05
4.3561546353442e-05
5.89403486163367e-05
9.64257800644508e-05
9.9285992585886e-05
5.52904485394703e-05
3.31677206875158e-05
3.35781131872513e-05
7.06924781273645e-05
0.000124734221111782
6.2388991746374e-05
8.09340317226433e-05
6.03895261793108e-05
5.96902721551635e-05
5.56629944764869e-05
2.24939747536491e-05
5.81599900133674e-05
4.19029081301843e-05
2.15851358047558e-05
8.2260343656718e-05
7.97482751935385e-05
9.42353609665897e-05
4.84845223617814e-05
7.78840500227967e-05
5.49410013643285e-05
0.000100139985015821
9.74209100497119e-05
0.000106443937845261
7.89551780049687e-05
7.26328745631026e-05
9.3461526917508e-05
2.62693793427796e-05
6.74387923565009e-05
3.83746476607897e-05
6.30182031439503e-05
9.64387896263329e-05
1.43113982551017e-05
3.75622411812127e-05
0.000126449026038421
9.29063089682112e-05
7.57229244364618e-05
2.80994108834777e-05
3.14626905812396e-05
5.4236703754453e-05
9.26640854054545e-05
-1.51588425497545e-05
2.35709128356281e-05
-2.88183714181512e-05
2.0125898102845e-05
6.04187446884545e-05
6.6650099910849e-05
0.000108755215028071
6.2338832622052e-05
1.44423207328212e-05
2.26533159186036e-05
6.17122815351254e-05
3.54385175229817e-05
3.4956918470553e-05
8.29783214134477e-05
7.10320931475872e-05
8.00381652285419e-05
8.78520447599405e-05
7.96484891448252e-05
5.90149046297284e-05
0.000104682612162773
5.51385427226194e-05
-7.37251568134661e-06
7.34040745535803e-05
6.26350122468654e-05
2.87535309178112e-05
8.08860518838878e-06
4.16145721395002e-05
-5.81942278291485e-06
7.61046812936463e-05
7.98054773031262e-05
6.6215344870187e-05
6.8235623913145e-05
-8.84931375701041e-06
7.4403674589577e-05
-8.77263682336736e-06
9.5704028184775e-05
2.30079373640563e-05
6.37498682688286e-05
3.08906397564447e-05
8.23145111010688e-05
4.18060404280456e-05
2.94286140011071e-05
0.000106403608569189
6.12174640887064e-05
7.26683090423112e-05
8.82512025181121e-05
6.94467255485467e-05
3.68043521499132e-05
8.57564275726416e-05
8.71377414680689e-05
2.53577740735647e-05
6.85478482450658e-06
7.04659878084069e-05
1.93651134623394e-05
5.04022246327724e-05
6.22110204830783e-05
6.32784146878143e-05
7.38179519694205e-05
9.03439279123327e-05
4.55132445230566e-05
8.88772049441915e-05
8.18500951958615e-05
4.91153758134638e-05
4.23527771279599e-05
0.000101251828483223
2.8159882586603e-05
7.61691298136266e-05
8.7422098858338e-05
-1.27859207256653e-05
9.09496816095337e-05
3.77747135110074e-05
9.00673247627477e-05
6.42098323486479e-05
2.49419147416343e-05
7.13885911564701e-06
6.11053727672001e-05
5.79650919663727e-05
4.38206292940365e-05
-3.25412918112685e-05
0.000107870489148068
1.26800164080053e-05
7.21301749693993e-05
0.000118926375854498
6.99500232221941e-05
2.9280024725135e-05
3.34891168200822e-05
1.9340398351833e-05
6.47053746427164e-06
5.85804275167471e-05
4.25311130062805e-05
0.000131652926581437
1.71026675141559e-05
0.000104793747696239
2.32766005248758e-05
-2.34970675047908e-05
7.83209917009233e-07
6.99660462325186e-05
2.94150915553034e-05
4.55319088269502e-05
6.69030124774193e-05
7.70917396623011e-05
3.97209277104918e-05
3.25149681626449e-05
3.54901915772414e-05
0.000103571953914846
5.8520426540292e-05
0.00010602311245687
6.82972124875221e-05
7.24283897448688e-05
5.82762505152271e-05
1.95043633089384e-05
3.79269784081061e-05
-6.41074408590079e-06
3.9425555776407e-05
1.04230089697388e-05
5.57390204630127e-05
5.13219946674984e-05
5.77703017803954e-05
5.32286360706993e-05
4.39138750780517e-05
4.01313825486654e-05
4.41332090425136e-05
2.7368605570784e-05
6.59058855258335e-06
-2.05688008023728e-06
2.85336296097962e-05
4.78263803551869e-05
7.67508958751302e-05
1.2923834219303e-05
-6.11950639434465e-06
4.34962302842489e-05
4.78408537685049e-05
5.77912534992062e-06
4.32776481703116e-05
4.67791609668574e-05
9.97916019217254e-05
2.8875709018424e-05
5.1635632405948e-05
7.87785848804447e-05
8.35825340229635e-05
8.86069033099781e-05
-1.67270151861487e-05
5.06709644699746e-05
3.01325959929944e-05
6.68560505288601e-05
3.55312405270548e-05
7.05309136356361e-05
-1.08497298689814e-05
2.84292686602973e-06
5.99133514083862e-05
4.62952912599622e-05
1.16166778983045e-05
4.86189933538162e-05
4.60070400592355e-05
2.05985140712078e-05
1.23296773031172e-06
3.78712027737483e-05
0.000106076717283724
4.74940120992942e-05
1.72872946471427e-05
6.13692940337084e-05
3.65711485616406e-05
0.00012383374845874
5.84432892510726e-05
-1.35460114365435e-05
0.00011108143007856
6.81192990532625e-05
6.65391053132467e-05
8.89776370689442e-05
7.42186754831699e-05
0.000117766669244094
9.02895260158249e-05
2.14647685844765e-05
8.51658894331863e-05
5.24130605185999e-05
1.5014713204962e-05
1.19089571605257e-05
6.56007791736168e-05
1.85699745231795e-05
2.41631712156128e-05
1.83622506364273e-05
5.24874288008881e-05
7.54437137024493e-05
0.000125628729470123
8.97256111895351e-06
3.11223707650465e-05
7.80524634055825e-05
7.40723124806246e-05
4.53969658033255e-05
0.0001044480422157
5.98185381924223e-05
1.48104877489777e-05
4.75544128033981e-05
0.000120944845803593
9.50083790217475e-05
3.13289028765538e-05
5.36672625835119e-05
4.66347424115832e-05
6.40890300676187e-05
8.62638906314156e-05
1.06960625182728e-05
9.2915736960719e-05
7.55049511235012e-05
-3.84812860204474e-05
4.53325679779394e-05
4.5517178573801e-05
4.94327560168291e-05
3.94674846539967e-05
6.33105060341563e-05
8.11194123521406e-05
7.65308235610951e-05
4.8576868807257e-05
9.85787819867452e-05
7.26241270380136e-05
2.38464682185356e-05
2.31476446436617e-05
6.1397936245263e-05
4.78259681935308e-05
1.25646106400533e-05
1.63167766317616e-05
8.46323681164449e-05
6.67868051658402e-05
2.64509784769659e-05
0.000130454669729461
4.45132418183469e-05
7.08228568775893e-05
6.15721965852804e-05
6.58692371148769e-05
7.17506078773967e-05
4.74456017200964e-05
2.64166426728974e-05
8.68334469344278e-05
0.000100525911823326
1.29196739715942e-05
3.80563888696655e-05
8.2925403001079e-05
6.49892232998695e-05
-2.26567605617911e-06
6.38676921462377e-05
6.41450986826558e-05
6.57585763076139e-05
1.74920894087047e-05
-1.05690888823838e-05
0.000111998892483359
-1.1582646183206e-05
8.09197759981367e-05
9.79433726325544e-05
0.000103950592685917
-9.93806139316192e-06
8.72091268901155e-05
4.02562434868556e-05
1.21108674938419e-05
7.76854242582006e-05
4.42527237104539e-05
2.71003208040638e-05
6.1212031637781e-05
6.09513662843237e-05
8.72636512818142e-05
5.57022979893546e-05
5.90489381002002e-05
0.000112738731984054
6.93864955946956e-05
5.9904273212625e-05
4.50128787790917e-05
9.03424030153397e-05
6.80634944749477e-05
3.21758912304918e-05
7.21646485354747e-05
7.09427987548307e-05
7.32779602601039e-05
9.64775578233566e-05
2.52772957986354e-05
5.250368929694e-05
9.1852870912621e-05
6.5248669962121e-05
7.10975247489774e-05
9.33553958099211e-05
9.24366860516505e-05
7.40903022528039e-05
8.31594088614205e-05
5.93157005270016e-05
5.80818682128257e-05
4.54279321171023e-05
1.54784933904549e-05
2.91415477066826e-05
6.51840284010865e-05
5.91689796974219e-05
8.96357678863354e-06
0.000107507760836701
2.23006631426252e-05
4.92077265410567e-05
7.99739582535725e-05
1.78182761078993e-05
0.00010170867879
6.65482453700419e-05
1.8408831228407e-06
3.76867133449033e-05
8.75970275953836e-05
2.80796923529904e-05
9.29017153336035e-05
6.74493074355037e-05
7.51634635277682e-05
0.000105969470118262
0.000114295639080106
6.09759238472234e-05
9.88980790531404e-05
5.13934290984726e-05
7.5313242294807e-05
6.55323969652115e-05
8.79709996042997e-05
4.56927548213895e-05
5.83589947390432e-05
8.17328827409104e-05
7.35140823294418e-05
6.45194195656735e-05
5.81155503624803e-05
3.8808654703974e-05
6.94090602761014e-05
6.16276609566599e-05
7.14876548895863e-05
7.84422265364221e-05
6.69857920833189e-05
8.56704076301941e-05
2.44046662941681e-05
0.000105444381603944
3.1959423375989e-05
3.73165098185598e-05
3.89258336029265e-05
9.05904648704951e-05
6.48178361309946e-05
-9.35495246046085e-05
4.69194861825849e-05
2.6416855756933e-05
6.95935105985775e-05
2.65054946769793e-05
7.64918027848081e-05
2.59049021595948e-05
4.79659821759787e-05
1.83167666549734e-05
0.000115444240567214
6.09662576060347e-05
8.41573654346133e-06
2.52915631385988e-05
1.44998646831217e-05
3.39128180687466e-05
3.29918910779441e-05
0.000118262372223472
8.64110280826525e-05
1.6609622478826e-05
0.00010513765485495
0.000118117765185264
8.17900048500881e-05
9.11963518879582e-05
9.17952233277858e-05
9.16234079285907e-05
5.1336282316157e-05
2.10652312412195e-05
2.45123182393614e-05
-4.58893804282092e-06
4.17455905113281e-05
7.32667918767653e-05
0.000129721463826074
5.39047964542713e-05
7.99838811109292e-05
0.000110610521864934
8.76647771676875e-05
4.48325523644546e-05
8.06295343387029e-05
0.000146158609927136
5.61607779013722e-05
8.86861450093708e-05
0.000115143636192887
0.000124654988145875
3.44450727530085e-05
3.6289115070209e-05
7.15039652396081e-05
5.8298852752432e-05
4.68256568560729e-05
-3.59650717868996e-06
3.12116449142375e-05
5.01588893945106e-05
1.34386025101679e-06
6.78818938326093e-05
1.85281674954816e-05
4.70318560762811e-05
6.85074944381023e-05
3.15317901087443e-05
4.82354600820014e-07
3.91399041181754e-05
7.56412770936043e-05
3.45176299895575e-06
6.00237654949901e-05
4.44369156542865e-05
9.76031240237742e-06
3.56943730318619e-05
4.75870784333821e-05
7.0630743381436e-05
5.98580317132364e-05
9.0921587413285e-05
6.21015979064179e-05
1.6134447260837e-05
5.89414273693877e-05
1.57687031185691e-05
7.81757085150637e-05
7.9311762622722e-05
6.21723424553299e-05
8.10497038524919e-05
5.2802423396782e-05
4.68042700970828e-05
2.40333732491558e-05
0.000106591897981501
0.0001015259304947
8.40294004961272e-05
4.42940887021971e-05
9.95852602282992e-05
8.12465389041193e-05
3.58771845522816e-05
2.79157784435859e-05
8.93606980433985e-05
0.000117189656102696
-1.62223205277907e-05
0.000109174031905705
3.79122187485872e-05
7.95502611571e-05
0.000101606866401888
4.79413539938768e-05
4.77376894430693e-05
7.48809653091069e-05
9.36619930091966e-05
9.4937714148007e-05
7.99953646704704e-05
8.4709150617633e-05
2.06296273118343e-05
5.52927077224255e-05
8.22105207963786e-05
3.06330155946436e-05
3.33238249445511e-05
3.2922477338301e-05
5.88928689987368e-05
2.51439131581761e-05
9.73213500627553e-05
6.49225867017573e-05
7.44084746430773e-05
3.5217144143898e-05
4.57360465495959e-05
8.64128603552237e-05
-6.38382678527424e-06
6.82038238141101e-05
3.41709409916754e-05
3.79208760438929e-06
5.44423183651017e-05
3.19408073269915e-05
-3.23261139874134e-06
3.24396476205525e-05
0.000129183017197615
9.88202443283687e-05
5.87755253679365e-05
0.000108213809063073
9.33800346536483e-05
2.82932890523272e-05
9.30895770101519e-05
7.13275781699099e-05
0.000109182135545884
0.000106917472988468
1.65603031877892e-05
5.04774249128169e-05
7.01698819407826e-05
5.92709291552086e-05
3.63866885212032e-05
9.59111137127332e-05
8.18653167817476e-05
5.65487154809053e-05
3.48048143451319e-05
0.000114718910373764
0.000123081393929243
4.83999542766435e-05
-2.94867204439054e-06
5.68240809292575e-05
9.87524018081965e-05
3.73893302087288e-05
-3.40733738536713e-06
6.95608958498725e-05
5.56264798349097e-05
6.96252559298053e-05
2.62007916583542e-05
1.60943968724532e-05
3.61395187713767e-06
0.000146333422832929
6.19751630014646e-05
8.72403253696326e-05
2.10616093405805e-05
4.83092747596564e-05
3.6372100067952e-05
4.95800348198572e-05
9.08220116702845e-05
7.50219104216759e-05
1.29117059120003e-05
0.000102129840684729
7.1225189266902e-05
-1.67881683416652e-06
7.92636226786613e-06
3.29163962870881e-05
-1.18487850385594e-05
-7.76129370872266e-06
6.44463244308049e-05
6.06816661858469e-05
3.04490390186778e-05
9.06719252811332e-05
4.47638361642953e-05
2.33324430151024e-05
7.08241285384234e-05
8.49729903488677e-05
5.77569183727221e-05
7.63177280083097e-05
8.72837948722466e-05
5.78513769013207e-05
3.77797171110711e-05
5.43048770380401e-05
4.00376100281108e-05
9.19003973212007e-05
3.16935385318001e-05
6.04415063940083e-05
5.1392071271657e-06
7.14253830705655e-05
6.93504249561472e-05
9.74691405852034e-05
3.75586530594552e-05
3.77451073157855e-05
0.000128212886854561
5.95238432137498e-06
5.33746812710422e-05
9.3417187613234e-05
-3.84930759137306e-06
0.000109912676940406
6.79026054054465e-05
8.49833182683654e-05
-2.93399103062609e-05
6.08562322847405e-05
6.93564231868159e-05
4.81896689438803e-05
6.68515451869929e-05
7.12142882863038e-05
3.35041769555095e-05
2.38130172444819e-05
3.6772048910889e-05
9.19354305876714e-05
1.48592618361669e-05
5.77757654413012e-05
2.3767650638707e-05
0.000102171138196262
8.24320416312636e-05
3.37470293038371e-05
2.3733743059921e-05
4.43256575609561e-05
5.54609148944459e-05
9.4134175515909e-05
7.93109874200342e-05
5.75492195600243e-05
5.61647878426021e-05
8.05321476688385e-05
9.30473702388424e-05
0.000112376015878824
4.76712719455645e-05
7.86301309554498e-06
6.84042638173584e-05
9.29991780752189e-05
5.8031462577165e-05
-1.99316744109251e-05
8.89854845926619e-05
8.80709836846682e-05
3.9709769735222e-05
5.20129893606233e-05
8.51551858933721e-05
0.000112920826227605
3.77666191388181e-05
7.49419440536338e-05
5.66425912856666e-05
4.27560449203493e-05
1.58751912794701e-05
8.46094423712979e-05
3.46761159196858e-05
8.96527512773935e-05
5.98202280411834e-05
9.91977944311579e-06
4.914043485887e-05
4.51199866290922e-05
2.00394899500613e-05
4.7347817784135e-05
8.08704431714013e-06
0.000113602114814171
8.71103776224439e-05
6.37886309658853e-05
7.05535367275274e-05
2.88010109445788e-05
6.49220580204695e-05
0.000112726049029605
5.87266231261269e-06
4.85713004944524e-05
0.000117998887016223
-2.56570923392036e-05
8.68259211752325e-05
2.40729203553601e-05
8.72953875003853e-05
0.000121907509472767
5.97602972162755e-05
-9.69599461308244e-06
6.64907211865157e-05
9.31108612520831e-05
6.21906789371012e-05
1.23662580745307e-05
3.66138459115756e-05
7.94247173725329e-05
6.92964995920744e-05
1.24840467253495e-05
7.34063614244063e-05
-7.26463330441271e-06
4.41111343533363e-05
0.000117320708434754
9.99109360880787e-05
7.05582252208924e-05
8.05576776113673e-05
8.93240787252142e-05
7.37656051555302e-05
1.92129894194327e-05
7.31141513770669e-05
9.82555449157362e-05
2.92032409699015e-05
7.88221407800195e-05
2.53132834625962e-05
6.94060113135934e-05
5.20779760041549e-05
2.44781132901916e-05
8.55388165719724e-05
3.40346754835309e-05
6.87845687837859e-05
6.81402831869235e-05
0.000110904156132061
5.17821595038836e-05
7.05504943030583e-05
0.000115053766586969
5.34940961364028e-05
5.65624558023485e-05
4.27522604015543e-05
4.00543232507145e-05
2.32473079523927e-05
4.96379258369907e-05
1.66285911669089e-05
2.34295705557581e-05
6.96348250717307e-05
0.000100471418605172
3.18966756930045e-05
7.4849799585813e-05
0.000114724095389027
7.9545769636225e-05
5.24172682107335e-05
9.91068461237978e-05
8.79922864902871e-05
6.45550686866804e-05
4.34874922102271e-05
9.27317249681197e-05
2.02384400744975e-05
3.55124158973825e-05
0.000106544318804823
0.000107867841480995
1.23695999020728e-05
7.21080353169971e-05
5.83256790973986e-05
1.70826189570468e-05
4.11361242087172e-05
0.000117677548668403
2.21132266372091e-05
4.3271524677126e-05
5.11070581831856e-05
2.70655251537379e-05
1.41550049706138e-05
1.24524904659814e-05
7.08257105732257e-05
2.81084001158881e-05
9.92439629801761e-06
2.38936307876398e-05
4.270579320198e-05
3.8298727839942e-05
4.65528851679002e-05
4.47355974131937e-05
5.76890180372748e-05
7.63307915296618e-05
4.72266036648353e-05
5.62818870621312e-05
8.11816265269868e-05
3.46515147419215e-05
2.55143828490219e-05
9.41717995133609e-05
5.96462340515936e-05
7.65047630015999e-05
2.93686563249158e-05
3.49891761433562e-05
4.43129647260343e-05
9.00685337713457e-05
7.60986763418834e-05
8.05043473784384e-05
6.47073064208015e-05
4.19997649770768e-05
1.81893755884757e-05
4.59584270656136e-05
7.56538875016248e-05
0.000114346732391261
0.000149763609916225
8.83241770939288e-05
7.97534681762373e-05
8.58646235512245e-05
6.71640012740726e-05
0.000108979751051568
8.10206798583246e-05
0.000104197970404886
8.14924967933554e-05
6.02456530869439e-05
8.65814952511119e-05
0.000125491530489801
6.02193519979835e-05
7.4756180691808e-05
6.83490024771372e-05
4.41239368875166e-05
7.39066741968483e-05
0.000101218600209433
5.34566363763828e-05
4.80238336579133e-05
5.67731155533608e-05
2.77759368980089e-05
8.50564019631603e-05
4.74421273902676e-05
3.05431958875689e-05
6.24371122896991e-05
5.14687825357519e-06
2.3687240368825e-05
1.04891879179939e-05
9.64270662697658e-08
4.14806561873695e-05
0.000116971204633518
8.17932682737086e-05
4.59198599008751e-05
2.68718254516155e-05
1.7402416272713e-05
7.348324244794e-05
1.85831997941495e-05
3.82305670508992e-05
4.25707484279983e-05
6.63477948637639e-05
1.05300802265251e-05
5.72835593224711e-05
1.80104647074386e-05
8.98735575891831e-05
8.99940344616382e-05
0.000106119619677204
7.97552069258833e-05
7.47177288616722e-05
8.88114808978189e-05
-1.415059564886e-06
3.31973543230428e-05
5.43700741965987e-05
6.16058877417846e-05
8.36530946484189e-05
5.12749327963845e-05
-7.95864109003061e-06
4.92230389495811e-05
7.07781459715864e-05
4.78426131570264e-05
0.000108657896620691
7.50180984013087e-05
4.48357632144631e-05
0.000111563627216252
4.73109031792778e-05
6.13587122550711e-06
9.07032301940698e-05
5.86468746461092e-05
7.38105029953616e-05
5.55112809398675e-05
0.000102023425485713
2.43227961216689e-05
9.86412196179122e-05
3.37408200448154e-05
2.6635308744601e-05
0.000147947596380026
8.0881009352732e-05
8.42759999363686e-05
6.87434040122917e-05
-2.51527612707999e-05
5.08089137061625e-05
1.05147998611348e-05
3.69400986045887e-05
6.93108266898406e-05
0.000100072331161645
3.40497035010619e-05
-6.02100555523589e-06
4.75664969581918e-05
3.17594385674132e-05
3.3788616820423e-05
2.6844872537978e-05
0.000109543542278939
9.87146144356107e-05
9.57835894588862e-05
1.67871328386397e-05
6.77302946260684e-05
3.3522221902959e-05
1.99815264282827e-05
1.46239033994229e-05
8.69952453928937e-05
9.43488155797994e-05
8.04989806481608e-05
9.38405553375555e-05
6.82059149322047e-05
5.36205761895304e-05
0.000108325134719484
0.000122277714929213
4.99781854122482e-05
5.70283477958509e-05
4.93139336334403e-05
6.90676602952683e-05
0.000117648014346729
2.43621262556892e-05
4.55809748092455e-05
5.74382410596244e-05
2.6644898378908e-05
6.69320647254961e-05
3.83641815297849e-05
4.08844145464723e-05
5.65070917369323e-05
3.37205674103655e-05
3.43806174654348e-05
4.14305288706146e-05
3.69355505525462e-05
7.18689774853171e-05
2.11750129118832e-05
5.66572348576044e-05
4.02483263534118e-05
1.99512070551191e-05
4.89485600094596e-06
8.66850225809171e-05
4.80852961010856e-05
3.22085298415616e-05
2.96084715278423e-05
6.07331363941879e-05
7.63498295346934e-05
3.01588262200497e-05
0.000137846373379886
4.30631875460342e-05
1.13102362777889e-05
-9.76062914919374e-07
7.06264384831696e-06
3.55440664244465e-05
3.53960337096572e-05
6.90924539274357e-05
7.19559600362785e-05
4.2011708682596e-05
-3.57349834872944e-06
2.44221919987408e-05
-1.78291190710989e-06
3.78364851532355e-05
0.000130557645198265
4.62946715477276e-05
2.81133397471732e-05
1.98009830434892e-05
7.89879395491898e-05
8.7719124538366e-05
8.29992013155113e-05
1.86259573571888e-05
6.11925501593866e-05
8.72027703045463e-05
4.80464943034793e-05
9.79667906530671e-05
5.6590613092867e-05
4.59031228901849e-05
2.1673673540866e-05
8.58357362142224e-05
8.4517881539762e-05
0.000107462819373627
0.000119980263734047
3.34325166856068e-05
6.60432443249959e-05
5.43971747534564e-05
4.37618290508164e-05
5.99855236905467e-05
3.69229846411901e-05
1.45924302774816e-05
1.52160980480905e-05
0.000126424592280758
1.24744451188602e-05
1.41331798018228e-05
5.14539018808962e-05
3.7967541834162e-05
5.93543472448856e-05
4.55538538554831e-05
4.32910291633236e-05
6.62184046816956e-05
6.07641938544002e-05
4.52085798892337e-05
9.64352550101738e-05
5.53316405255987e-05
3.09888696169688e-05
9.43708896198028e-05
8.6916684518453e-05
6.71673387968197e-05
8.27700693512175e-05
6.14266996914615e-05
6.89517534679163e-05
4.41574865488447e-05
1.59875685035551e-05
-6.08410455465092e-06
8.01522199681177e-05
7.53671239876247e-05
2.01405113210281e-05
6.35857113176688e-05
7.15434805406909e-05
0.000120965218300219
0.000103502611720268
4.36513842503612e-05
4.28190944006706e-05
5.18049054656712e-05
9.51279530385792e-05
4.99706754801259e-05
8.39780908139662e-05
3.29596799063676e-05
5.02142917806601e-05
6.95000002590698e-05
8.06691047670552e-05
4.75184625765338e-05
6.03074110794902e-05
3.79932871145047e-05
8.41897946887981e-05
4.94439245309904e-05
3.08984828387668e-05
8.90055327485087e-05
7.43366592916433e-05
0.000107271453836466
0.000137731902558429
0.000117094673337211
4.67290909214848e-05
-1.72082252912994e-05
8.38899283205494e-05
0.000117774139481335
5.89065355523819e-05
4.355363351317e-05
7.10232469261274e-05
9.18773315889859e-05
5.68713798854246e-05
9.10356188052325e-05
2.75184049308477e-05
1.73636960412049e-05
-1.00108203550787e-05
8.26333622962541e-05
0.000102680062892781
8.70285650797607e-05
0.000116044330538162
6.28915332368226e-05
0.000102888692103191
6.96757766593617e-05
5.62672534079666e-05
7.93892057751551e-05
4.64359680165728e-05
3.7132227229608e-05
9.63913774156365e-05
0.00010877573608058
4.5127474156299e-05
5.06713816788193e-05
0.000117800086940041
1.56801044216145e-05
8.21162790053334e-05
8.49987802062912e-05
8.92900797099153e-05
9.74906866069516e-05
4.90903252538118e-05
6.18152518191882e-05
1.76014390054954e-05
1.33334953978951e-05
2.47683814310623e-05
6.2103624435994e-05
5.46601965528239e-05
0.000133062833047484
6.65996607023973e-05
6.6347226215956e-05
1.76621144649289e-05
8.60032216422364e-05
3.4201169026064e-05
0.000112658942482436
-7.77065120935315e-06
5.21030874124687e-05
5.05569707511418e-05
3.89075997073479e-05
-4.7254769755197e-06
7.37004730514785e-05
4.81677633712176e-05
5.62118271475009e-05
0.000102534177103379
5.3632656084801e-05
6.2507962534826e-05
2.66356560282152e-05
8.49223642220579e-05
4.64436616240317e-05
4.49457675773985e-05
5.44116238299021e-05
9.96851126957273e-05
5.52497919583599e-05
2.99050108001188e-05
4.43761531354871e-05
6.28291824161322e-05
0.00012779887083045
3.84743753987625e-06
6.72785064147441e-05
5.01356866640675e-05
9.11537327611549e-05
6.16274744320969e-05
3.06797962469069e-05
3.63314283631668e-05
8.01108983483839e-05
6.91967588144706e-05
6.8752068148031e-05
3.17691907750835e-05
6.57284818982298e-05
3.95562644481741e-05
6.40509806444331e-05
6.91068578148798e-05
7.49163830810113e-05
1.68277441476237e-06
4.5291160521279e-05
5.53428798635982e-06
2.51780632712042e-05
4.24586516009059e-05
0.000152533541417811
4.68328838466687e-05
2.52283112071465e-05
9.58485107290911e-05
8.75763700823012e-05
8.13505658031464e-05
9.89717047789085e-05
4.82923744550552e-05
6.49573526278623e-05
3.9075756537092e-05
3.76252155071793e-05
6.43260406600912e-05
6.7459880469221e-05
2.9032143001833e-05
-1.1139727546962e-05
6.82597092867466e-05
6.53900669985012e-05
3.16631613168928e-05
1.01104255190963e-05
5.36458244207465e-05
0.000107196818799287
6.24386232673594e-05
7.07950103404132e-05
7.10679420774025e-05
7.80142989840306e-05
5.70974767202632e-05
9.05781063184602e-05
8.37321777080861e-05
7.33948744142858e-05
8.80146949556335e-05
6.07040736316622e-06
2.89421695872689e-05
3.12112877586318e-05
6.3335099247663e-05
6.29835524315678e-05
7.29202114204169e-05
3.00701540018488e-05
6.63606419378742e-05
7.78660743983717e-06
7.11824176955102e-05
9.08911506199067e-05
9.56839095787596e-05
4.04348437069204e-05
7.96771997569547e-05
1.13372001366048e-05
2.91773279657071e-05
5.24225971950227e-05
-3.61837959957801e-06
3.79199920672058e-05
0.000111729009799444
3.19579436589205e-05
6.55252328317979e-05
0.000113954498742248
9.80723845062883e-05
6.29548795614529e-05
1.29453572411523e-05
8.43087470557988e-05
7.76603847638563e-05
0.000115123859924119
2.22906163384116e-05
-6.0636198257015e-05
7.58224281065652e-05
2.71550075866058e-05
3.63478103537178e-05
1.6901272874117e-05
8.38928001533886e-05
1.17212730463075e-05
2.90030611760512e-05
0.000100422338749897
1.30053892278921e-05
1.01169801356491e-05
7.54290409560228e-05
5.18179709893375e-05
7.63328625564678e-05
5.12411228919904e-06
9.11244567555261e-05
9.57779366807204e-05
4.41494798047622e-05
5.63151710113548e-05
2.39148356730284e-05
5.99444830041658e-05
6.22540351996564e-05
7.50861744415235e-05
3.40944974553928e-05
4.05094874838387e-05
5.1716292310003e-05
5.81148322888674e-05
0.000123505243544774
8.00461869859721e-05
9.05943131886549e-05
2.38579323695306e-05
0.000104106529165381
7.39595102626736e-05
5.65664023637008e-05
3.56975962802044e-05
7.641704223488e-05
8.58362945078715e-05
9.67033923197087e-05
7.54364879580076e-05
-3.28437718386236e-05
5.74962173938038e-05
3.75210796870656e-05
9.49739361571117e-05
0.000146801945184202
2.53634816447283e-05
2.93841971998467e-05
2.81332372752162e-05
4.52669057292917e-06
5.14010139018642e-05
8.92031987556982e-05
1.15752741538069e-05
8.02439442010414e-05
5.74156422148194e-05
5.045381793708e-05
6.95568431596113e-05
3.47440552168923e-05
1.78614326013406e-05
4.09901280075547e-05
4.30352020347827e-05
6.2052243764732e-05
2.91541314174697e-05
4.119961529576e-05
3.17111068649146e-05
1.54989929468984e-05
3.25467534925246e-05
7.94391732266441e-05
4.49133781845821e-05
0.000118462762447817
2.35058193786647e-05
2.01000984143854e-05
-1.30658696550924e-05
6.98942852936608e-05
7.1407972128736e-05
0.000131325424761357
4.54128233021926e-05
8.45267885092246e-05
9.22360906631057e-05
0.000102119035945928
7.66005310880404e-05
8.36812516939632e-05
4.33232718224233e-05
6.13414851396982e-05
8.23450132990226e-05
6.84523350140623e-05
8.30754475488538e-05
8.60532330850982e-06
4.42839318251844e-05
6.58903833190356e-05
0.000111277853473525
0.000122311509791347
9.15751069898963e-07
2.55468207324939e-06
5.00026951339805e-05
0.000106015111405412
5.0426326604834e-05
8.50174581703077e-05
4.77896580157458e-05
5.21938679763717e-05
4.74858434563181e-05
2.54869529114734e-05
1.85536505115931e-05
3.82683483221771e-06
5.18052090084824e-05
4.67750265643764e-05
2.35152310710726e-05
2.52582797924738e-05
1.18686330398403e-05
4.7302779911754e-05
6.61185085633672e-05
5.68487466060191e-05
0.000136821630213715
2.09440560172856e-05
0.000108941676821614
7.06689318523423e-05
4.69692067036595e-05
3.48895967174307e-05
8.10191369509832e-05
7.18312180854409e-05
5.69636547910631e-05
4.40943740694336e-05
2.78581009167728e-05
7.01968957324848e-05
0.000105865635118173
-3.17342735938148e-05
4.51264122459428e-05
6.15806239008202e-06
6.4501206338292e-05
8.17460283911986e-06
6.28390638472829e-05
2.2007081472676e-05
3.39720293752518e-05
2.79780031686944e-05
6.92792018876454e-05
2.06266358472068e-05
-4.22102847374165e-05
0.000104947379398
6.05629745921948e-05
8.99646780731478e-05
1.80914750359046e-05
0.000100159856904034
6.65458466225222e-05
1.82244837130435e-05
0.000128874769144589
7.20898498511177e-05
5.29438718383393e-05
0.000114071395014565
9.49364092009519e-05
8.86067462414723e-05
4.25892328290155e-05
0.000110018097203315
3.93029598059134e-05
8.9550656471849e-05
7.95330668430739e-05
5.70509880901113e-05
5.99479153556708e-06
4.41876340380419e-05
3.14170603719387e-05
4.55146462816341e-05
8.91561961767963e-05
2.91521083737717e-05
3.57751088857546e-05
4.36588024339348e-05
7.63740877521251e-05
2.73466150651106e-05
5.12768466088717e-05
7.54085404717791e-05
1.79464741273922e-05
1.03716427065564e-05
1.93442336269293e-05
4.29183402555581e-05
8.3741909462318e-05
6.25934027866171e-05
3.55690944167115e-05
8.94501945426902e-05
0.0001064861785414
6.51639395948287e-05
0.000112650752432572
7.7630558754619e-05
4.96973576400541e-05
3.93264284054852e-05
1.62730805026932e-05
8.55516032040849e-05
0.000119361326832792
8.18777237297536e-05
0.000131818468426794
6.5572329438347e-05
9.45003592292213e-05
8.41867544621016e-05
1.44626368515845e-05
4.09155277178678e-06
3.47678927935199e-05
3.63709686404335e-05
2.02325792100768e-05
2.10184210794097e-05
6.60397445269669e-05
5.38006188435677e-05
5.90202827242784e-05
5.61130199190805e-05
5.26370763522784e-05
5.13644828231904e-05
4.91441865670744e-05
1.49140038184784e-05
2.7493501323376e-05
5.91815892376219e-05
1.45971790385258e-05
2.60332918239597e-05
1.67914291433657e-05
3.65924162257056e-05
0.000104951824991649
2.05989989240032e-05
3.27606764871146e-05
2.09152502982101e-05
1.96783374297336e-05
3.24777546773711e-05
3.72685222874336e-05
7.94040990198325e-06
2.94158908946906e-05
1.56233493566569e-05
1.21574404853976e-05
5.36768133309344e-05
-2.27474994493908e-05
2.98062983062362e-05
3.11731706420327e-06
6.84890588558013e-05
0.000116105980588699
6.13268890707811e-05
2.69066764600166e-05
3.13993184474581e-05
4.69483672004363e-05
0.000136134537392902
5.86587288940873e-05
1.61084946988138e-05
4.36871840548903e-05
8.2151044711243e-05
7.6394202191858e-05
9.05578551765602e-05
8.72204419555498e-05
9.88015573344947e-05
5.34427323021028e-05
5.20106994180411e-05
4.99806717872198e-05
7.19401879111023e-05
3.38529905333902e-05
7.52873673982348e-05
7.37829339795104e-05
8.82951963285489e-06
0.000108064849725219
7.05964011632778e-05
4.99044512396254e-05
5.78311157828339e-05
7.51373413402356e-05
5.44282463276344e-05
7.81335814722116e-05
9.10376097917584e-05
2.00196025281311e-05
7.18377447493103e-05
6.21743466083389e-05
4.68828449543256e-05
0.000119610781517139
0.000107221066577287
8.0172605059958e-05
6.81273171818576e-05
3.98072681466418e-05
4.02023262036077e-05
7.65209797147674e-05
0.000132269102227852
6.26385534375053e-05
7.74885099932509e-05
0.000102638646833795
8.11701488740537e-05
7.52584612938165e-05
6.69796893860061e-05
4.50178558946375e-05
0.000103956627421142
9.57055936161404e-05
9.21388030059925e-05
2.97784031121746e-05
8.45281185125552e-06
8.14100118626822e-05
3.69115233549717e-05
5.96426233161369e-05
2.78700436045992e-05
6.15659537151336e-05
3.52225468572231e-05
3.26004983443543e-05
7.18000122422489e-05
3.50585522643056e-05
8.31889324268915e-05
-1.23475593112095e-05
9.10084485109203e-05
6.90809996583032e-05
0.000120247929623546
7.77948832204176e-05
5.44503673376421e-05
3.72374649942417e-05
7.91281646482732e-05
4.31201563666983e-05
9.19648733209916e-05
8.86771079115173e-05
5.88582114000757e-06
0.000118090903327968
6.14250843101888e-05
6.14969784922063e-05
3.95729780198143e-05
7.89688622051663e-05
8.27660717293454e-05
8.85527398296704e-05
2.63776129915154e-05
6.72393389899056e-05
3.2205958469177e-05
3.74474642713784e-05
4.22269772419328e-05
0.000103454492163642
0.000109591266072483
4.58492076770344e-05
9.57824381359787e-05
6.38996775836063e-05
9.31329140257581e-05
7.97469981027447e-05
0.000138620373387872
6.2885613392563e-05
2.25084592874733e-05
3.37846774203362e-06
3.01225033766981e-05
4.5852631783193e-05
4.959487617514e-06
8.59796513528938e-06
1.18943035552807e-05
7.61437425712248e-05
3.38253362338728e-05
9.14704200780376e-05
2.02891946579737e-05
1.34210567492046e-05
1.3221179641205e-05
5.67417540004031e-05
5.85564230506537e-05
4.82820557202595e-05
4.90151955988604e-05
5.60309174834334e-05
3.01276751665246e-05
7.05370263201535e-05
6.98839425847565e-05
0.000108474010454691
1.73317922964968e-05
0.000106377528967312
4.63345363976418e-05
5.91626246153003e-05
4.66719120516249e-05
0.000135009983967547
0.000113876424257754
8.74611869377691e-05
0.000145104952007508
8.7394448487795e-05
0.000124135313068845
4.93360965283442e-05
6.14452835925262e-05
5.83440734754272e-05
9.02158020983694e-05
3.56768513767773e-05
8.64636419022311e-05
4.59694577270637e-05
4.15897267485083e-05
0.000128053832044996
8.67215467167818e-05
6.43183371578092e-05
5.84187015641193e-05
6.80527385534548e-05
9.049966076651e-05
7.44249379151056e-05
1.0637431639269e-05
4.51977907181382e-05
5.67701386274931e-05
9.51424343280859e-05
2.65154510738394e-05
2.10505146737207e-05
7.94736226529344e-05
6.69581792554671e-05
6.82161990650789e-05
-6.29428298421679e-06
5.736745208072e-05
-3.2026091749541e-05
9.05868786070397e-05
4.84348867192333e-05
6.76649762427579e-05
5.32683812095097e-05
6.93220455317717e-05
7.98378400185422e-06
0.000102761506567329
5.87805491279884e-05
6.06443615520249e-05
1.659233225174e-05
6.52128787566204e-05
8.2349570386297e-05
6.01764384924018e-05
9.11418385033891e-05
1.41684688638393e-05
2.49351498345135e-05
3.75209402815461e-05
9.49357716182668e-05
6.36304046276392e-05
0.000102526494772959
2.61105242851853e-05
5.5510462961867e-05
8.67769238237193e-05
9.02423147084532e-05
6.23955021107389e-05
8.75140361985932e-05
3.51061737898257e-05
8.27338842796227e-05
9.41487389637684e-05
7.43387839557821e-05
4.17096939486342e-05
8.22160823682052e-05
9.08926537316823e-05
8.98947404302711e-05
3.60307855264905e-05
3.55028780861953e-05
1.41883309961911e-05
3.84502136035282e-05
4.476820281175e-06
7.25588993007411e-05
7.41022075491705e-05
2.88951398443615e-05
2.60885107395119e-05
7.41342429092816e-06
-2.34843881732795e-05
4.67990715296852e-05
9.02353668692024e-05
1.48178028968284e-05
-1.56900978791654e-06
3.48743436551617e-05
7.55005805815364e-05
3.2646468818002e-05
7.7216809821687e-05
1.77135856637545e-05
9.57462288727203e-05
5.27127445054936e-05
4.63473091058024e-05
2.60812648416012e-05
6.90966671561907e-05
6.7620742286693e-05
5.22390383642337e-05
1.40652438175018e-05
5.99526861692797e-05
5.95713786060341e-05
0.000112967029890977
9.16624060850934e-05
8.04152449677719e-05
7.41965632530654e-05
1.13239986119354e-05
4.84189045365944e-05
5.66687596680236e-05
2.99259787491381e-05
5.20031089852657e-05
5.82310368280371e-05
0.000111669880908822
2.4204028136594e-05
-2.09844892632701e-05
1.73409067865508e-06
7.65972107580269e-05
3.1097843549497e-05
9.71435289626848e-05
3.76042123151257e-06
3.85823555610511e-05
2.66945491822973e-05
4.69740767551502e-06
2.19405988797581e-05
8.09469748957903e-05
6.00749308545528e-05
5.05674408709832e-05
4.3910442855177e-05
1.55896582999318e-05
5.76993513373471e-05
0.000119510566452615
9.52309697394094e-05
2.52041869508335e-05
-1.62244875790798e-06
8.20747665937892e-05
5.58415197350129e-05
3.53854239407605e-05
3.93640577796628e-05
2.53221880351069e-05
5.44947603059987e-05
0.000121692439339546
5.79321122927346e-05
9.16039179688894e-05
6.71036867402606e-05
1.0889038847389e-05
6.46340672905527e-05
3.40467017758424e-05
6.42556684161701e-05
3.92608380411204e-05
0.000117431431751714
9.39363024899977e-05
6.99061975899061e-05
4.53353810268444e-05
0.000103425568212721
3.4148625560207e-05
2.79287042545294e-05
8.70947644969933e-05
3.47313860900318e-05
0.000104195729898039
1.73141763094313e-05
4.60163352962016e-05
0.000115000602449922
6.505438615885e-05
7.81561469336777e-05
4.3974078771926e-05
5.59944123614464e-05
8.09501295582927e-05
9.64652319972926e-05
5.32033405052775e-05
4.49284431345957e-05
1.91527018327063e-05
9.60803591991004e-05
5.61854936676264e-05
3.13022846971877e-05
7.05407296139297e-05
8.2663956713981e-05
2.85567039765314e-05
8.64618788083552e-05
3.64070419820512e-05
5.55243989179946e-05
1.38919132277865e-05
0.000114022762951155
4.88358957651201e-05
4.44607884246591e-05
6.91994911189237e-05
5.53225033034616e-05
7.65041605571903e-05
5.98185340853705e-05
8.33479531842487e-05
2.8470295772503e-05
7.12638906889818e-05
8.99898398542266e-05
7.19730311989263e-05
9.90248983155282e-05
5.16303540844345e-05
8.44166012963416e-05
4.66361408295055e-05
4.60730935552274e-05
2.99907980818741e-05
2.81294665921436e-05
0.000102108554088659
7.60373072394821e-05
6.75248015897604e-05
2.71005816203342e-05
3.46128880795152e-05
6.35088350593366e-05
5.64065769151368e-05
0.000103325757490148
-3.37713366057456e-07
5.8345918104526e-05
1.74120692930112e-05
2.6200037413819e-05
9.71052256477189e-05
4.09068689932725e-05
8.32363556825493e-05
5.56860485894637e-05
2.919479700929e-05
7.91191860266116e-05
5.58696156569569e-05
4.70264493698388e-05
0.000103309688882977
2.1543665908223e-05
6.95524564600908e-05
1.57266704033525e-05
2.25734969008345e-05
3.83074100258565e-05
2.20703016031388e-05
5.08682515225756e-05
6.48360291992348e-05
4.21010413079607e-05
4.81516373592365e-05
2.65055352845933e-05
6.26448329934037e-05
0.000107834348259337
7.90871873406753e-05
0.0001062710781676
9.84100591606019e-05
6.04380442780828e-05
8.71611258027936e-05
7.19924811540641e-05
7.36061025588431e-05
6.4368891297333e-05
9.34776783317359e-05
2.83756327998682e-05
7.70495726502742e-05
1.27519852109729e-05
0.000115654919421922
5.52652486923322e-05
8.780971179322e-05
3.61512591164475e-06
8.44987703169711e-05
8.56236394627584e-05
0.000112601729969903
3.71869716620477e-05
0.00010350308117007
2.6117630731184e-05
3.68953876878494e-05
3.4993396026768e-05
9.33102788897377e-05
8.62840481097474e-05
1.55080997451696e-05
7.5447912869797e-05
8.61825319817882e-05
5.96141475767542e-05
0.000102153745619606
0.000100877247999808
0.000104665484960406
0.000128344502553952
7.27944636538217e-05
-1.91236694805145e-05
6.08404749028377e-05
5.33396911726682e-05
1.30432231345411e-05
5.17182865184377e-05
-1.38624972105592e-05
8.60254676895283e-05
7.28133521690193e-05
5.54050647129204e-05
-4.66364660488201e-05
9.43778494710821e-05
3.49976496877665e-05
7.36310101078655e-05
5.04040613145126e-05
2.7184890022849e-05
-8.94020202670883e-06
2.42679582937984e-05
0.000123092500986223
5.9896779178297e-05
2.60566722883056e-05
6.4537524306727e-05
0.000130375141775538
5.33549494058559e-05
9.58679094589187e-05
4.01051357532978e-05
3.12875100381855e-05
5.3106112367922e-05
3.77592429241806e-05
7.83456033910054e-05
7.10350678289466e-05
4.14789326669192e-05
8.26922100696765e-05
9.67222256073465e-05
4.6942777006217e-05
6.47038633754917e-05
0.000104466790624743
3.75355488595473e-05
5.80876161190176e-05
5.57606223278537e-05
7.7090290928797e-05
2.27396074424355e-05
3.31101720074836e-05
5.62309565464074e-05
4.61179343690595e-05
3.56609182785547e-05
3.13526663755853e-06
4.91316048780948e-05
8.0106381947252e-05
5.23770688000866e-05
6.87934095201871e-06
5.06176555316785e-05
3.54881395143788e-05
5.00728770794519e-05
6.4560322556946e-06
6.64756962956105e-05
2.39140935341162e-05
8.25011229396097e-05
2.25645021372932e-05
9.78321443969357e-05
5.67233662789704e-05
6.69827015105634e-05
2.83193638306369e-05
2.83064115216473e-05
4.68577734891134e-05
2.91639858255085e-05
0.0001231565350618
4.21666352221207e-05
5.87902163446133e-05
8.51763218108239e-05
2.20755460934441e-05
6.35289917361987e-05
8.99774931794759e-05
6.61621203809947e-05
0.000110042190608304
9.4320204555537e-05
5.87167276198788e-05
3.0994828055823e-05
5.52619491732815e-05
6.49561151390799e-05
7.67545864821591e-05
6.31039918734363e-05
0.000114763408211193
7.58197155854877e-05
1.53937018758303e-05
8.39143878034344e-05
6.16663869289826e-06
8.1429901632733e-05
8.58051625915068e-05
5.92780360775135e-05
1.47163032108682e-05
-5.74542582017518e-06
0.000117220795417977
3.86043860867451e-05
6.99644769277302e-05
8.42078363837074e-05
1.43569851639177e-05
5.5684668380932e-05
0.000124188433559983
2.1382000060587e-05
7.06203182062024e-05
2.35269913202839e-05
8.56468267614267e-05
5.42504617695566e-05
1.09680350341654e-05
3.45240906942964e-05
1.6328023294362e-05
6.67463127531149e-05
5.87219515541096e-05
1.60937758717745e-05
9.35417223056911e-05
7.80424268640534e-05
4.40510830399014e-05
8.38456147768233e-05
1.99213076133432e-05
0.000132070909523685
6.20076292015267e-05
7.97967167088557e-05
7.07991020460654e-05
7.7617583431649e-05
0.000109423860381735
3.21074683615972e-06
9.82241895836852e-05
8.99279014864183e-05
3.045438473818e-05
7.12743189860244e-05
5.17946946468534e-05
6.81597574813241e-05
4.13531203579939e-05
5.20434363687893e-05
3.2693097737165e-05
6.94025546605755e-05
3.89596155884609e-05
5.21316555767674e-05
5.53143746142106e-05
5.9261867967969e-05
2.97897977692488e-05
1.70978066381968e-05
2.720634597488e-05
7.02256767910597e-06
1.9503521102371e-05
7.23662454720455e-05
9.98691520963136e-05
6.43588603425362e-05
5.91745517222831e-05
4.75928594788048e-05
6.85633482827989e-05
0.00011317327611069
7.79885331512645e-06
6.03346502702822e-05
3.42534793774675e-05
7.67601627310534e-05
4.3209954465321e-05
8.43203269771138e-05
8.15940012328285e-05
1.28623101650251e-05
9.39546625776592e-05
3.37018851480575e-05
8.63421625373278e-05
2.63152457573515e-05
6.61849665714845e-05
3.82510506760062e-06
8.20251273339065e-06
4.90351315718321e-05
3.06246177047869e-05
7.61598971180746e-05
6.75830027407257e-05
5.74063618332727e-05
5.56938207381488e-05
7.54851385434595e-05
7.5619141695307e-05
1.90056869108898e-06
9.63161527747767e-05
7.8371523685007e-05
6.58850943227954e-05
8.55925311310963e-05
4.71252459994573e-05
9.41520922748726e-05
4.88372049523302e-05
9.85905200676993e-07
5.49763732542168e-05
4.99599396031473e-05
1.74565899528806e-05
2.42163881225012e-05
8.01081355406681e-05
6.37230510097888e-05
1.37561322759936e-06
9.97051116887029e-05
5.80293148655495e-06
8.55121283603644e-05
6.1376070257508e-05
0.000106525443353339
8.4312345282898e-05
4.19529325590364e-05
8.95190052883705e-05
0.000102130206995758
9.93374374922347e-05
1.25595429891792e-05
5.19740477587792e-05
4.90109346150011e-05
4.00944281388216e-05
3.77689089864076e-05
2.09622771982272e-05
5.66016907637218e-05
3.30823459993204e-05
-6.36964381137642e-06
4.30830655784561e-05
5.97050136804159e-05
4.12391697223454e-05
1.77647917769083e-05
7.30180971954269e-05
5.44094274793098e-05
7.13952501471026e-05
6.49862390274962e-05
8.09147768734853e-05
6.21109591743543e-05
4.17917248955206e-05
9.41129888036626e-05
5.95887814945333e-05
2.87799932333294e-05
6.08935552085775e-05
7.13269678338538e-05
-1.33662784952204e-05
7.90600627787273e-05
3.58003678582972e-05
7.17757611984277e-05
3.66682593065653e-05
2.17608050325265e-06
7.35170271663516e-05
1.99846052017246e-05
9.06171341222518e-05
7.31635079138471e-05
5.65881847215919e-05
0.00013255342794137
0.000124928438922481
0.000110671612866849
9.8848039511128e-05
5.94152078808101e-05
7.48817227353944e-05
7.82697691133307e-05
9.72165397917394e-05
-1.31024160107691e-05
8.3656490665237e-05
9.81077263072461e-05
8.67298720419301e-05
-1.17516334053795e-05
2.20268927408922e-05
-4.27458343877288e-06
3.06509689737355e-05
2.57612262353221e-05
7.2026671166091e-05
6.0890040088441e-05
6.52433793677082e-05
8.17225410891776e-05
3.32457570363277e-05
2.13890311347932e-05
3.52975862239915e-05
2.15564989073201e-05
2.46294408440603e-05
1.18586708839216e-05
5.80449112685037e-06
7.61171342506958e-05
0.000108935270111328
8.65654898135192e-06
1.44636642035365e-05
2.93612083579782e-05
3.96805708895501e-05
4.8844496130222e-05
8.99222287381158e-05
7.0267348408166e-05
5.91285032757061e-05
6.74641437563095e-05
5.18723560192591e-05
8.06004937862924e-05
