# Supplementary material for: Research on computational propagation and identification of mine microseismic signals based on deep learning
Source: PLoS One. 2025 Oct 22;20(10):e0334641. doi: 10.1371/journal.pone.0334641 (PMC12543183; doi:10.1371/journal.pone.0334641)
Supplement: S5 Data — (ZIP) [file pone.0334641.s005.zip › 000100800001419.xlsx_0.txt_24.txt.txt]

8.89756155518445e-05
5.93264602488308e-05
7.27565910106192e-05
5.4038814995745e-05
7.9306017400891e-05
7.74141479666796e-05
3.52104869021318e-05
7.18631451291925e-05
7.37841065739232e-06
6.64635297123379e-05
3.74091179309364e-06
5.91692034635219e-05
8.0539355864187e-05
5.87481177140167e-05
7.1124293685736e-05
7.22557838174348e-05
4.79884170446886e-05
0.000114074034412621
4.15417759237073e-05
6.89971604577149e-05
1.93311540721879e-05
5.99238866027195e-05
6.20061814932003e-05
7.36730118041286e-05
9.70191062775756e-05
3.05915180933478e-05
7.19477548687537e-05
9.66503882984335e-05
5.88832571407781e-05
5.84970269103686e-05
5.8674517519232e-05
6.53990443002025e-05
6.19461492032948e-06
9.77012907510201e-05
3.41870352827934e-05
7.4185499421343e-05
8.07998436430612e-05
5.48980335752474e-05
7.38014924354385e-05
0.000103525916278843
7.55014383716771e-05
1.04852303651757e-05
5.21050182245305e-05
5.44975499195106e-06
4.40332279713128e-05
6.75944508871919e-05
8.74208922586418e-05
4.21931956798565e-05
6.43888270965409e-05
5.75086799666391e-05
-4.09645279193525e-05
9.41290238459717e-05
2.56053496967012e-05
4.20483023818202e-05
5.57902347914703e-05
3.53408460351361e-05
4.76199181991344e-05
-6.14855894599068e-06
0.000100115755644076
8.92864704603585e-05
6.94953782446304e-05
3.97946435845954e-05
9.42906451537583e-05
2.99899837374666e-05
8.25068237972077e-05
2.62821576307859e-05
5.48118651842177e-05
5.49658627592852e-05
7.99562347287222e-05
-6.33988035451397e-06
3.52764783361066e-05
6.02443462356577e-05
2.8732150574271e-05
5.96416043077922e-05
2.85114475240553e-06
4.8877698483237e-05
5.08711247230294e-05
9.89187647933383e-05
0.000114350747286092
2.36585068204834e-05
7.06908524846915e-05
7.25353584697999e-05
5.53495409345652e-05
5.94762427262511e-05
7.3858579675363e-05
0.000130394195290155
8.42944961830972e-05
5.1572162152961e-05
6.93292116311128e-06
8.04563422919734e-05
4.612407056695e-05
0.000171255179520049
7.91721830697742e-05
0.00011157091233742
2.43180643975084e-05
8.55039019818554e-05
9.87793350201665e-05
1.76483063108835e-05
0.000112214521051573
7.88342730902816e-05
7.76077315299109e-05
6.33089204193495e-05
1.08353265021616e-06
2.14675643312697e-05
1.87214007993837e-05
2.74191702450576e-05
1.44636697997309e-05
2.66837244552041e-05
0.000112527358935369
4.25126138749159e-05
6.08088797098409e-05
1.63168052622384e-05
0.00011437601430017
4.64431948488722e-05
6.12142072474153e-05
8.98953631397218e-05
4.60787997827573e-05
6.56263423847913e-06
1.11050408128853e-05
7.56575566280001e-05
0.000106702729040603
5.08567544366434e-05
8.70960808676222e-05
0.000119936561589279
9.95798636751124e-05
7.20977854021596e-05
3.71466150451376e-06
4.41993570636859e-05
8.43933520910588e-05
6.45872406297721e-05
0.000104123640951657
9.04208921784532e-05
7.99777213241785e-05
8.47124945124121e-05
0.000119612566279204
6.48369837489069e-05
9.98300617836686e-05
6.30325247086965e-05
0.000103388586521645
7.23523233700503e-05
3.63920088546601e-05
0.000111825106336779
7.3406651823096e-05
2.78147566990967e-05
7.40510502452089e-05
7.91982541895624e-05
5.06001383897949e-05
3.49771464597486e-05
8.36051508080271e-05
9.07598705333365e-05
2.07708074539748e-05
8.33293429236491e-05
-3.30414292337035e-06
6.56720882485061e-06
4.01476343325259e-05
5.6883685703952e-05
5.55258012468527e-05
4.6641050090046e-05
8.4105575257096e-05
0.000130811333897241
6.62439172079633e-05
3.97265940733128e-05
0.000100986195348294
3.48867502185244e-05
8.88631254544789e-06
9.23048275518088e-05
4.42174020266847e-05
6.55000876887986e-05
2.23301468249183e-05
7.42535940021387e-05
3.48661759781305e-05
1.67228239509795e-05
1.94544932956682e-05
5.84782378800583e-05
2.37614093393298e-05
7.33044457422129e-05
4.05137816531913e-05
7.55887265867776e-05
3.48016855814573e-05
9.56875441115329e-06
8.49798639382368e-05
7.98583327840892e-05
6.05810481002263e-05
0.000116267471496894
3.10280671411001e-05
7.5413243599444e-05
7.26960695203924e-05
9.68005871003065e-05
0.000110070155722083
2.99140134103868e-05
4.35176422691057e-05
5.1117067613153e-05
4.82405609354935e-05
7.49211116446599e-05
3.95208547707663e-05
2.02023714739831e-05
0.000105370611283384
6.028913650036e-05
4.32887578072683e-05
0.000109835551075891
5.00749252237565e-05
1.03255802160076e-05
7.16842274839778e-05
9.18668204357396e-05
2.98483588880775e-05
8.42207003368315e-05
3.28599582774545e-05
1.68691805611462e-05
5.02724246764135e-05
0.000108311331294281
6.35958384496569e-05
6.91971685844414e-05
7.10007804820898e-05
8.41497067144054e-05
8.94614996176185e-05
0.000131867531489214
7.62458865677371e-05
5.31258288569144e-05
4.52842656042859e-05
6.93766892115919e-05
4.20736234345317e-06
6.38824497540797e-05
6.25435300219252e-05
3.83353966082051e-05
3.4792824802159e-05
7.81918087323778e-05
6.10786536839788e-05
1.03124024706745e-05
4.70925731381197e-05
7.32994851285434e-05
5.44385795019333e-05
3.62636088967438e-05
0.000108828421789626
4.97964048567097e-05
0.000101221992985946
6.66068729258044e-05
6.2941620771523e-05
9.53467653398839e-05
3.89264535830961e-05
6.82357021408589e-05
8.5470132407556e-05
4.05664960479409e-05
7.2887227629553e-05
6.018798212601e-05
5.48400773818372e-05
5.90798709013957e-05
0.000110264307181174
6.81419830175957e-05
5.40122104511281e-05
6.98123661241196e-05
1.50077625395595e-05
7.81684784585467e-05
1.1585979434066e-05
2.15794985704114e-05
3.89884263981951e-05
5.38227646057034e-05
7.25997451861707e-05
-7.20456161778419e-06
6.97726459761075e-05
2.19540902474567e-05
0.000111124737532676
1.27209414104974e-05
0.000113308068257626
9.45751127890235e-05
4.28192696382405e-05
7.23462281552354e-05
2.87163468218823e-05
5.28470061265199e-05
0.000102454207025024
5.99723218340627e-05
5.04753476449832e-05
6.97872260889188e-05
8.7117749995282e-05
7.15907036266223e-05
0.000106932073698873
0.000124053168039061
5.86851394169962e-05
0.000102617766325021
6.99077507554381e-05
4.04837299070483e-05
3.9263246571201e-05
8.03586341425083e-05
0.00010977437705609
4.67178782431253e-05
5.62303970673641e-05
7.09043437291453e-05
-4.52054451661186e-09
4.9284981704255e-05
7.82367775026776e-05
7.98047888444728e-05
8.67419447785958e-05
4.98516357491253e-05
7.23248483539569e-05
6.23879642116586e-05
4.24413563352077e-05
3.88787090279416e-05
6.82122304002764e-05
2.13811373291185e-05
8.75476305132716e-05
7.16956433436621e-05
9.14439614270185e-05
8.04026057487159e-05
3.97173952580495e-05
2.17501989462673e-05
8.33321551260202e-05
7.44957181774963e-05
3.63152237877215e-05
9.83118001259286e-05
3.1227402148612e-05
6.33290053981872e-05
4.044986204623e-05
5.61405806252932e-05
9.7144010483782e-05
9.71749097700559e-05
7.49144192782261e-05
0.000107396737169524
8.20213193383257e-05
3.85887414528657e-05
6.53117418375572e-05
0.000131833365563989
3.00158520288022e-05
6.77678885758422e-05
5.64448082287355e-05
1.41309671339754e-05
8.26282526084938e-05
9.76810423628158e-05
9.61543897987873e-05
7.97206935195781e-05
4.23691963310882e-05
4.09395845172649e-05
8.30824914131889e-05
5.75943517797745e-05
5.30409721164988e-05
3.3054710943001e-05
5.92100621302357e-05
6.66432301119758e-05
7.32414994922029e-05
3.85682935719863e-05
1.01456680798327e-05
7.72272007823632e-05
4.40276075358959e-05
1.31656477614221e-05
8.00183605658701e-05
8.16991834830104e-05
5.58782037795226e-05
3.80317856971309e-05
2.33797592437613e-05
5.17175243397635e-05
6.80816501864817e-06
7.37081206696385e-05
8.0521641132527e-05
2.6948993158459e-05
8.6935540380523e-05
8.7449652105995e-05
6.58391685756305e-05
1.68860587838509e-06
0.000121568312091299
5.54702856557612e-05
0.000112035747874548
7.80308209455845e-06
0.000100873389571836
9.93276945780657e-05
7.8627599518007e-05
5.5424090195309e-05
7.13823058519305e-05
2.56976244420914e-05
8.30509980184017e-05
9.5244992618504e-05
4.43094729667146e-05
1.89821829997267e-05
5.63138928589933e-05
6.14086517477903e-05
-2.64364039597737e-05
5.06927570414119e-05
3.96049862982493e-05
-2.05930204137778e-06
-4.47598553340906e-05
6.26377164480104e-05
1.58462907735261e-05
5.52938596703629e-05
-1.71662107319301e-05
0.000104060614150514
3.06766173745645e-05
5.91955651968955e-05
3.79539445382306e-05
4.76869607443944e-05
7.28958242147467e-05
5.29870011336011e-05
4.85400680421775e-05
3.42132993856522e-05
4.98133237416972e-05
0.00013982261940738
3.14669422867522e-05
2.57833839469851e-05
9.39764668016268e-05
7.67119405578057e-05
0.000102203076248599
7.2827024552165e-05
2.05423640809393e-05
4.43767840331126e-05
0.000120004853656488
8.0455342185902e-06
5.05206257448001e-05
-2.40471331150314e-05
4.19542929705914e-05
7.9514092755134e-05
1.16238865929824e-05
-1.20663576782566e-05
5.80834030060376e-05
9.52042307780128e-05
9.97932626137012e-05
3.83823426305521e-05
8.623421064092e-06
6.36619225435122e-05
3.03238823430367e-05
6.8176712434736e-05
5.19574619019413e-05
7.47216695010455e-05
9.89431693920476e-05
6.39990474118285e-05
0.000113952854103595
6.05252316501741e-05
4.79631032251345e-05
9.35331627576816e-05
8.4496399123224e-05
8.72379087082154e-05
1.99735386315837e-05
3.41516039258552e-05
8.49071987509963e-05
7.6966023862562e-05
2.91638443691636e-05
7.80648842662643e-05
8.64826589555125e-05
-1.38738811832837e-05
3.63092572959105e-05
2.25681354571813e-05
8.60541152773868e-05
4.5775873177894e-05
5.71203197363584e-05
6.48308195597472e-05
0.000108340293644908
-3.64879250239348e-05
7.25460250725863e-05
6.96373056571432e-05
5.67712517223045e-05
1.63099220299098e-05
-1.61754287269336e-05
4.99679486029523e-05
1.60419686237102e-05
6.30901658547171e-05
5.27209772192562e-05
8.627493806145e-05
4.41854090658681e-05
6.03656453156556e-05
9.34114094612118e-05
8.4382472195789e-05
7.23292435201677e-05
4.17991015938212e-05
-1.04583477101108e-05
6.18450873422112e-05
9.37899713031303e-05
6.45717259992201e-05
8.63968738390591e-05
0.000113633442442484
6.38424109397729e-06
8.21473389065361e-05
5.22554803662048e-05
7.80003817091925e-05
1.45710171085518e-05
4.47626527056502e-05
5.72397128357713e-05
9.15989359800928e-06
9.15682458203393e-05
7.82328554203964e-05
6.69550407738853e-05
4.00010625322597e-05
3.55356436298831e-05
3.26972425550917e-05
-1.952018639092e-05
6.44116328194784e-05
3.92193058521598e-05
5.68656380090852e-05
4.93417779604285e-05
1.4728851583113e-05
3.1414553462046e-05
-1.18834455365146e-06
8.57803968886718e-05
7.84572484692334e-05
2.94238017234621e-05
1.5957722122554e-05
8.39877880569118e-05
1.88369017650638e-05
8.85018299704541e-05
7.16461890889463e-05
0.000100683569974731
7.50252853141971e-05
0.000108849806630781
8.80633633482141e-05
4.44563994016234e-05
2.8969616706365e-05
8.08223150363387e-05
9.05858896804971e-05
6.0663375279113e-05
9.35171207909129e-05
0.00012981328922333
4.23911099505402e-05
0.000114989470891069
0.000137015033261826
6.10333039578826e-05
8.72975307663013e-05
4.93913215998096e-05
-3.52778879239939e-06
2.16467732426039e-05
5.41640565428269e-05
4.38700697883341e-05
5.31449307359657e-05
8.61196389422743e-05
4.21453278123339e-05
1.58433507904499e-05
5.00260500301089e-05
5.11440719252941e-05
3.20865573657834e-05
-2.12228327299492e-06
4.3047981111514e-05
6.60313447554049e-05
4.62936136645171e-05
2.13961613588895e-06
9.12337931307639e-05
4.26652831677907e-05
2.58110957202108e-05
4.82039988795797e-05
0.000119828787028074
0.000106698913299926
6.80147846723577e-05
8.03037449014332e-05
1.91955715519201e-05
8.80713447646077e-05
6.48178196345875e-05
0.00011096743505728
0.000106426686536594
0.000131206570535639
7.25850687419885e-05
6.81469439099183e-05
2.92452928684648e-05
6.63276285147194e-05
7.95264792438709e-05
0.000144122897905398
3.81445291534898e-05
5.76930842752618e-05
2.35258475947127e-05
2.56013417972909e-05
8.21691136866738e-05
2.83865148431115e-05
4.93617996202291e-05
0.000123481041189061
7.41245903405816e-05
4.12026167383105e-05
-3.92463727627632e-06
0.000111575586317275
7.47718217495828e-05
7.40229963188457e-05
5.98694140478316e-05
5.58635536819458e-05
1.17986532084727e-05
9.13099045665664e-05
7.10129086088786e-05
1.41850014481805e-05
6.39102217547703e-05
-4.73355793779759e-05
6.75759917132684e-05
1.1565742153995e-05
7.79145944773016e-05
0.000113670221293378
4.59664102129689e-05
2.65388951534211e-06
8.22375482128599e-05
9.77306596372611e-05
1.2493774619123e-05
3.89840737459006e-05
2.13116194173892e-05
0.000119229535444651
8.64492521404263e-05
7.80940730579782e-05
8.6629038517224e-05
3.63624158773908e-05
0.000107696546642921
0.000101018106898034
5.11542550333188e-05
8.98389544586565e-05
3.68735822105149e-05
0.000126927965236972
0.000104266851546878
1.52153635649911e-06
5.81125537914492e-05
8.19803690037778e-05
5.95713177470362e-05
1.50293053695663e-05
4.28305746179847e-05
0.000114039260972461
5.35803215172429e-05
4.46641205663315e-05
7.4747555715464e-05
2.4204002029463e-06
4.24757593656881e-05
7.07602307598294e-05
0.000103612942194916
3.07758204106717e-05
6.16281329291862e-05
6.6522068554407e-05
4.98805833043793e-05
2.14901450828698e-05
5.87181461542536e-05
-1.54123653594355e-06
5.30080667987469e-05
4.26911534701431e-05
-1.11869145334003e-06
6.37578223752742e-05
7.2314992092949e-05
7.57972718036907e-05
6.13234749852666e-05
7.53536717367328e-05
5.34593821935286e-06
2.38572104389962e-05
0.000119926077988721
2.33796695323351e-05
6.21027668494598e-05
8.32852936575548e-05
2.57585489731656e-05
-3.01191449733853e-06
0.000124341508512836
0.000115967858929011
7.17328826778659e-05
1.27222706805966e-06
5.82299338286581e-05
7.61634668184904e-05
6.96808885808728e-05
6.77144061153738e-05
7.50203324371388e-05
8.7487309164033e-05
0.000105528322426605
0.000135355793538201
8.5968950182131e-05
9.46124837500389e-05
3.19143836723098e-05
1.1934865445772e-05
5.7495506342344e-06
4.09956330150285e-05
0.000114357210739488
0.00011845861651991
0.000127778910070936
5.72515931123027e-05
9.24642318400031e-05
8.24661238024934e-05
9.54478017510289e-05
0.000118969278394952
9.3067997288042e-05
4.51347644940219e-05
2.71643323155656e-05
5.63633677489103e-05
0.000149569795469697
-9.88642737046721e-06
6.97724346031747e-06
3.16564178330942e-05
9.13218947127924e-06
-3.78959666216148e-06
-1.85836156374157e-05
-1.2399856667709e-05
1.98567715248702e-05
8.0295706594555e-06
3.53101388919244e-05
2.24378559469002e-05
3.40734184236632e-05
8.57409774330432e-05
2.82956941471974e-05
2.53779013770938e-05
4.32099751160857e-05
0.000114075987758915
5.1174481103317e-05
5.99363890619412e-05
6.61625908604917e-05
9.08890973744521e-05
8.23817348535694e-05
3.81470255575609e-05
3.54989734084796e-05
6.14024989610415e-05
8.0879508484775e-05
6.50966642084105e-05
2.48995406041049e-05
5.22549094319942e-05
6.82830143125298e-05
9.29199230715077e-06
7.10262092036988e-05
9.87884498382943e-05
8.43184113220115e-05
6.72321321375982e-05
7.97848057275775e-05
9.44925012808526e-05
6.05282427268533e-06
5.11204392156151e-05
6.2445175515462e-05
9.15202163578552e-05
-2.67902300877048e-05
5.84267033882632e-05
3.24159407119723e-05
8.6777213188055e-05
5.91784766198127e-05
8.09063786513462e-05
5.74170052282378e-05
5.79686589217858e-05
3.40843913187001e-05
3.72820434351734e-05
4.96591424803601e-05
0.000121892026882292
2.86322157934256e-05
-6.60612157341316e-06
6.49256342046598e-05
4.41531349401453e-05
6.54806514409145e-05
9.21943920678494e-05
5.14682756887041e-05
1.84901577843054e-05
0.000109552820385141
6.42632115991463e-05
5.30503158525855e-05
4.42696290604235e-05
2.5509594870081e-05
6.2609412010192e-05
3.53091734400377e-05
3.04324015801322e-06
1.97542277798046e-05
1.46458066146662e-05
2.95937655044605e-05
9.03398985123428e-06
4.4502865423756e-05
9.104212100795e-05
0.000158854518692573
4.50074449183823e-05
6.77692672820366e-05
7.08016392686677e-05
9.25271252945624e-05
8.05224774399184e-05
3.73250582735663e-05
0.000139176887935293
6.55401659328807e-05
6.40568872154101e-06
9.73580086913438e-05
4.7515625469322e-06
2.60357054362628e-05
6.50995123104586e-05
7.88930888513021e-05
2.76961041521634e-05
1.7237498269871e-05
9.11040213388129e-05
-1.57571445720527e-05
4.3226216657847e-05
4.96965169008839e-05
-6.30146780615984e-06
-1.89549438044635e-05
6.01613559658532e-05
-1.9744096492928e-05
4.65946216763505e-05
5.6313687010102e-05
0.000102572973435978
0.000122851351271531
3.56433617254848e-05
-1.43787849480274e-05
7.39388421859249e-05
3.82264771123445e-05
6.98913803839284e-05
3.5455946008653e-05
8.94000215011488e-05
9.7018836843563e-05
6.90233318745419e-05
5.11005838431855e-05
5.70570936885738e-05
6.26991273787555e-05
3.1809593900146e-05
7.62106870375705e-05
1.03993209648653e-05
3.99629404895549e-05
5.26148715705382e-05
-5.48167926529713e-06
9.41784048327811e-05
1.54229215456145e-05
-3.45387575547981e-05
9.52947988706628e-05
7.8842020096162e-05
7.7605954599462e-05
6.40946982764153e-05
7.63747549310503e-05
0.000121005059690708
3.45794612413319e-05
2.34405665155417e-05
7.2207820711354e-05
8.28525511291768e-05
9.69349364008825e-05
0.000102682558716344
8.1671846071467e-05
0.000106949897807547
8.34096288085261e-05
6.92248171565962e-05
5.47680514112773e-05
2.99041603988005e-05
0.000102918061183831
7.32673071003964e-05
8.52675672847731e-05
3.88950492602991e-05
2.41161326271828e-05
2.472637751746e-05
3.66425541297197e-05
9.59650748293327e-05
0.000108546247127636
2.28089298075709e-05
-4.29403670960553e-06
2.84608079478631e-05
4.4560387097718e-05
2.40582849013706e-05
4.61281956196341e-05
1.15821985229508e-05
4.56614339855207e-05
6.8175061213586e-05
6.56232816901549e-05
6.74260177869853e-05
7.08510759757584e-05
4.02789402663058e-05
8.51988577682356e-05
3.1388790547759e-05
4.0694261086996e-05
0.000112247399846192
6.11917080709138e-05
5.28725112309287e-05
7.67585425909246e-05
5.36851029453073e-05
5.88518746605571e-05
0.000100371154399771
2.01229169290534e-05
6.86034817459967e-05
3.05834127523618e-05
3.58266919405813e-05
7.68915236454318e-05
6.27547083155064e-05
0.000114304622944304
8.0428662890819e-05
4.48089002777969e-05
9.80696849296712e-05
8.6258951747956e-05
7.32520601762552e-06
2.3954023397124e-05
1.0946686320941e-06
3.25364641592594e-05
7.45933103468386e-05
1.90247725526781e-05
6.13429848847661e-05
4.40906695816602e-05
5.85126743479836e-05
2.30142262960466e-05
8.50962535155477e-05
5.62519431251235e-05
2.59366160842147e-05
-3.79513632162739e-06
6.3680429676249e-05
-1.51549751001365e-05
-1.16436512671718e-05
6.76045232421499e-05
5.40473431224659e-05
7.87573287527304e-05
1.79614880018782e-05
1.79134124482689e-06
3.16127433356066e-05
7.08249206170836e-05
-6.55306259704174e-06
5.00364290296923e-05
6.01694236260943e-05
8.67533133043393e-05
5.78368679859669e-05
7.21296488293073e-05
0.000100078591664903
6.17209163162028e-05
8.39453605047798e-05
5.56760888800722e-05
1.83603843051695e-05
7.2392309063861e-05
9.61514967549436e-05
5.24706223600568e-05
9.00606836562523e-05
3.01906461781035e-05
4.92038052193747e-05
6.83280481011034e-05
8.73009904160692e-05
5.45976399024507e-05
5.03433560627385e-05
3.36126648777725e-05
1.64558166591845e-05
5.35005647101688e-05
5.81653140963111e-05
0.00013546201466579
9.13355100858758e-05
6.81729356555477e-05
4.14125143611268e-05
-1.91517986159334e-05
8.62785319210765e-05
6.17874262722754e-05
3.1908590096659e-06
5.6190276234377e-05
3.05356876069176e-05
1.08548423904375e-05
1.54724146902927e-05
2.65663964126045e-06
5.20766092653928e-05
3.70308207550712e-05
8.74365450845877e-05
7.79263012868726e-05
4.29354934997024e-05
2.10053401663617e-05
7.58511929889407e-05
4.9885376076095e-05
6.18713067642246e-05
0.000117993415227895
9.41064512637786e-05
4.70743419286578e-05
7.32745575491636e-05
0.00012288061694208
9.29008203570121e-05
9.38486778002032e-05
6.3301677028845e-05
5.16861454096332e-05
9.56531604675605e-05
5.39312762572465e-05
4.21919930615231e-05
4.99965926037711e-05
6.51859575567054e-05
3.8985017108026e-05
6.67989136452813e-05
0.000125109132726552
4.75006193625883e-05
0.000101987434223151
7.72703857911856e-05
9.89800236402256e-05
6.53055360288323e-05
2.86508974318256e-05
8.9520172856718e-05
4.10509362821034e-05
5.30150077163058e-05
2.7719319185018e-05
7.65836830231309e-05
6.33304046700007e-05
-1.08637397991117e-05
3.85592623045905e-05
4.33247083672293e-05
9.9418274955474e-05
0.000107892558552182
6.29492162460434e-05
8.4906699763339e-05
7.91186214197816e-05
6.48914805466827e-06
0.000103468848951215
5.30111202042486e-05
6.32735961851254e-05
-3.49764159872907e-06
0.000105715863309698
9.46854198632168e-05
3.85755991198555e-05
1.30443085631901e-05
5.90284789195537e-05
4.49926285975466e-05
4.13631494280276e-05
5.68885372506078e-05
3.90651514230393e-05
6.81566058777239e-05
8.95114020614771e-05
6.11130895136058e-05
0.000108309884188633
5.95421925457636e-05
0.000115114409409168
3.48750161025782e-05
5.69911179004912e-05
7.45197387380905e-05
4.76473257675345e-05
5.2341224530222e-05
7.99259394053587e-05
7.1576211462895e-05
4.55197853267437e-05
-2.69439205420526e-05
3.08952436078612e-05
3.82441881225052e-05
4.30302705401797e-05
7.88445107616613e-05
7.56852888747432e-05
2.96055122767481e-06
3.77151749202665e-05
0.000120500404556711
0.00010520522566764
2.76720994418664e-05
9.23844478506225e-05
7.74037269572443e-05
5.35259287950723e-05
1.34000819745235e-05
7.00835225468938e-05
2.51822451067437e-05
2.98359996502692e-05
9.73670711539701e-05
7.76919262769861e-05
8.26680314014065e-05
4.39092404215518e-05
9.2458067120547e-05
0.000124992201287745
3.76575770555013e-05
7.13385498595259e-05
9.1686926964535e-05
4.07630734147325e-05
5.6017866480207e-05
1.03718032825888e-05
2.95894378124874e-05
-3.05958526336224e-05
4.58950045497668e-05
6.73791973029793e-05
9.36831649361568e-05
4.24905216897245e-05
0.000116622263961118
-2.41367881896691e-05
1.02161442580713e-05
-1.78448722970173e-05
8.61701440913437e-05
5.33605813917786e-05
3.90957025216519e-05
4.39557035528542e-05
7.3771071572986e-05
1.17070684071944e-05
5.10047638863067e-05
3.91662324390143e-05
6.68144168172977e-06
-3.01927375161146e-06
4.88266400864982e-06
3.51692257321696e-05
7.04629631580177e-05
5.11061037385109e-05
6.60459323363909e-05
6.12024483798312e-05
7.66508353506216e-05
4.92652771099774e-05
7.90740092994982e-05
9.13362491888444e-05
7.87758661415641e-05
4.68822171968819e-05
8.87371002887721e-05
2.58251027244869e-05
7.02257104396689e-05
1.51138084981679e-05
7.47311481609134e-05
1.5125008888752e-05
7.13619694721279e-05
6.99715780602027e-05
0.000103751856434506
8.42100696141599e-06
1.62301853104678e-05
1.68747121088045e-05
5.10995210470743e-05
7.35360436631496e-05
3.32072685981201e-05
7.61588421405921e-05
5.90525799171992e-05
3.86827004937353e-05
5.23753665789015e-05
8.50884871203353e-05
5.42552797798394e-05
0.000137902780365123
5.4204896131441e-05
3.6220769385889e-05
4.53413671934915e-05
6.11241751925836e-05
6.40766572982363e-05
7.71714240894878e-05
0.000120171259356419
4.58847055040877e-05
7.17754834890343e-05
8.65073108322982e-05
-3.11045583981373e-05
4.94674311901808e-05
3.20876658233664e-05
8.11509537606352e-05
0.000117235469168463
4.27857619742108e-05
0.000104842071801212
6.36656254384611e-06
0.00011140651750435
-4.40473383479317e-06
5.50536378721215e-05
0.000103199329777322
1.88638176688787e-05
5.85595680381488e-05
4.23255316953351e-05
4.60170612041369e-06
3.04404326172688e-05
8.81959924384718e-05
9.22947509868684e-05
0.000102425629398857
1.57199028319111e-05
3.63086133095599e-05
5.66627037586272e-05
2.419736940387e-05
3.36920888925216e-05
3.33421403849512e-05
4.60600902580728e-05
3.68848680307055e-05
0.000108243730041354
3.19151415780241e-05
2.78904578303545e-05
7.83881385887791e-05
5.17799265409504e-05
2.54511368733453e-05
3.17199594729841e-05
4.79526556606973e-05
5.6317367552479e-05
7.44578049102289e-05
5.9796152801701e-05
0.000113204647984915
4.31542077407668e-05
4.85986559298245e-05
-2.30249938976682e-05
0.000104558043940207
7.60468023023819e-05
6.32052949116769e-05
0.00012080874675658
5.79813933358043e-05
8.55496233558588e-05
7.7562380323171e-05
0.000127965383035412
7.11564050973878e-05
2.36290824804517e-05
2.46830161127679e-05
4.95085341887349e-05
4.24530258941207e-05
-2.98620526692965e-05
0.00010019607951004
3.29439654328179e-05
0.000131514790864694
6.50016662881189e-05
7.51976820441242e-05
7.9272713342904e-06
8.8156373703668e-05
4.24578117287104e-05
8.73262146341311e-05
5.01131264562584e-05
3.23823845466205e-05
4.42102881636064e-05
7.40198264581481e-05
9.18700711512567e-05
9.50348905657766e-05
1.58321211559373e-05
7.21943829323619e-05
0.000116850851917793
3.96320316737169e-05
3.33731683316624e-05
5.60115817161667e-05
5.67588461436352e-05
-1.02509863191808e-05
6.9546588473202e-05
5.44551066723256e-05
8.00887492686668e-05
7.69774010615911e-05
5.62129088747941e-05
6.06738313457607e-05
6.91640530874145e-05
8.4646026231002e-05
9.46985108613063e-06
0.000116579169083695
0.000101924365682626
6.23829376387543e-05
3.5216638390256e-05
9.25533016959487e-05
8.60770272171835e-05
6.38693687504397e-05
4.67494991666264e-05
3.11224473425345e-05
8.32119555663856e-05
6.01171887876519e-05
0.000114039311403721
3.2713886458851e-05
8.12676788667957e-05
1.94371481524571e-05
5.3907147437484e-05
7.42338135815871e-05
8.41216281649395e-05
5.53003976642205e-05
7.15139050573322e-05
4.49045455175852e-05
1.15211555182126e-05
0.000106418690668544
7.30614931370284e-07
6.32094903548232e-05
5.54412917075932e-05
3.01922695004947e-05
-7.04251540420057e-06
6.9687772375237e-05
6.47611190576429e-05
6.68703869466986e-05
9.80390960856763e-05
6.08331064937121e-05
5.78255011068407e-05
7.62130583760805e-05
0.00011835726805788
8.66962986140768e-05
1.91725743714601e-05
9.68973602069465e-05
7.37202469659175e-05
6.32183913969493e-05
5.085594791362e-05
6.4403595026324e-05
5.47983780402031e-05
7.07469701542789e-05
6.29957074862048e-05
6.00060519239478e-05
8.01107168215724e-05
6.60197244734133e-05
7.06238878922697e-05
5.88793639299958e-05
8.38206199017957e-06
3.19020049307128e-05
1.88855851433555e-05
0.000110043824830034
3.75712249402249e-05
7.98783683887519e-05
4.11129546750592e-05
5.82262852399376e-05
9.19779976693897e-05
0.000104785381906412
5.65549600745791e-05
0.000128593409736672
7.40911819462637e-05
8.0917172426521e-05
6.21879732332938e-05
5.96423935384232e-05
7.20405399135753e-05
1.85830954597859e-05
4.18382358226482e-05
0.000112306539313251
4.00270530412258e-05
8.91296463623373e-05
8.97486618093097e-05
9.07286285212006e-05
1.70767015979391e-05
9.86976667605991e-05
8.51586894110623e-05
8.67237180201825e-05
3.12681211265759e-05
7.04365885030443e-06
7.83036602564221e-05
4.31546302847927e-05
7.45287051696333e-05
9.47459238165961e-05
4.26489471787197e-06
8.83588877856592e-05
5.57229961579346e-05
2.535703383962e-05
6.50631731729848e-05
0.00010860902106453
0.000120926507987358
3.56413131829355e-05
5.93999608190128e-05
5.14675927718758e-05
9.85961888998013e-05
2.5574584105537e-05
2.8756019578287e-05
6.52251166201069e-05
5.15885079958619e-05
5.95768435120655e-05
3.88668010929735e-05
9.91792974652234e-06
-4.10005633105223e-06
0.000107188195640747
5.78881980619641e-05
4.71716346134328e-05
6.1781065414796e-05
0.000147670021900057
-1.44120218523836e-05
0.000117511990541339
7.34969864503276e-05
-4.8671653836037e-06
8.6498298339191e-05
5.08485093719952e-05
4.7007375735288e-05
4.2165407392845e-05
9.06200514825148e-05
6.99771139180559e-05
8.39899153282735e-05
5.05827320202395e-05
0.000121640270976169
4.73551942902315e-05
3.4236207440755e-05
4.04102809193833e-05
8.63905699664807e-05
7.0112645204103e-05
8.58921193902941e-05
5.19000460702073e-05
0.000114017266935463
6.80641476307574e-05
5.55221787591609e-05
3.28986149165119e-05
2.94132186034034e-05
3.56813621636383e-05
8.34532703117144e-05
4.40004925576772e-05
8.61291103590472e-05
4.38998200382637e-05
6.37961054432751e-05
8.48426271031042e-05
5.37821257944301e-05
2.43283861861301e-05
1.56585079688198e-05
9.58860002604343e-05
1.84803191842275e-05
1.11595313133045e-05
7.34770601632452e-05
4.34814739732366e-05
1.77735923395447e-06
4.50090451570221e-05
3.1986382274896e-05
4.43839158858326e-05
3.03661422502001e-05
-1.56032120353572e-06
6.03928429191522e-05
6.05593012781459e-05
7.2797225714076e-05
-1.23424132627026e-06
6.93475421020166e-06
3.97309990112963e-05
4.87123553232851e-05
-1.87585293520747e-05
8.1404166286615e-05
8.55885477680444e-05
0.000100850793441589
9.76327218336175e-05
-4.23214072881398e-05
3.70829314711413e-05
0.000151873291999051
6.4796912936909e-05
4.96055056533762e-06
9.60308898296512e-05
4.09660323974909e-05
9.93219828109625e-06
6.85420610474684e-05
0.000133625123961818
5.53141206509587e-05
1.59048240159244e-05
7.11837056926199e-05
-8.80951811942736e-06
3.91939187925105e-05
8.84036688011391e-05
8.08728500266383e-05
1.65943064897387e-05
7.71040072200624e-05
8.81581231684398e-05
1.41947773664206e-05
7.3441702665596e-05
6.12742933369087e-05
6.5775326910153e-05
6.04699695630304e-05
0.000101350994007048
2.38601066812025e-05
1.68797982327565e-05
1.97881207328808e-05
9.54026575731248e-05
3.56503839710302e-05
3.7147332922969e-05
6.32738379000963e-05
8.87333528712543e-05
8.08526527956112e-05
1.13802385611819e-05
5.05154862831235e-05
6.65842654870874e-05
7.39045617811291e-05
6.68935003320346e-05
6.14990742682182e-06
4.37950882961681e-05
7.54663856570051e-05
-2.20149173679764e-06
3.64077670167109e-05
8.37503662741334e-05
5.61634020039633e-05
6.95118310371642e-05
0.000104533027731546
-1.65437148983156e-05
3.25162616281793e-05
8.13243517727592e-06
5.29598310947938e-05
3.65573058498105e-05
5.10951921675348e-05
1.01645740243461e-05
3.1430116020533e-05
2.53948055884641e-05
7.59669901970372e-05
2.03202026734136e-05
2.94978791390404e-05
9.15058285872354e-05
1.99775484735484e-05
8.05600480571338e-05
5.67547053158253e-05
-9.21813730331967e-06
6.01498792754446e-05
4.91222014597505e-05
7.76016990063977e-05
6.78988812702221e-05
-1.93985634005622e-06
4.41626920990082e-05
8.3003973129135e-06
2.20969699046116e-05
-2.7333093435536e-05
6.73524163131911e-05
8.55934445115741e-05
4.79553019462315e-05
3.69824212719823e-05
5.70135167069429e-05
8.21058447373349e-05
5.99029941958414e-05
8.90936428186268e-05
0.000108224159814143
1.69767864684716e-05
7.24192206701095e-05
6.62896900538828e-05
7.3743605545649e-06
5.18584076113891e-05
1.61744501675896e-05
1.59151106586507e-05
2.94976581520917e-05
6.07273725450749e-05
0.000100405826322244
-1.31614456197111e-05
9.75930804790776e-05
9.85525803449434e-05
5.58873738241812e-05
4.44291485918108e-05
0.00011442548830989
8.39885157764432e-05
6.83434652324974e-05
5.26354500483828e-05
7.2761094762671e-05
6.70428260119238e-05
8.2133859976922e-05
7.46150769913082e-05
-7.76262967342086e-06
7.05546109685741e-05
-1.67025704865663e-06
0.000140759506311292
2.92526841217307e-05
-5.00538609913129e-05
0.000110316957766375
6.47845399273623e-05
3.08067730502729e-05
1.09229895794144e-05
9.06392945423953e-05
2.89082509264603e-05
3.14201428906539e-05
3.00880957319432e-05
2.90714572375427e-05
1.8656572319338e-05
3.78336971709918e-05
5.49037850745533e-05
3.20009635273592e-05
-1.34457825754667e-05
-6.19766978605737e-06
5.22289661475727e-05
8.24771869262623e-05
1.56822319671295e-05
9.64576438318657e-05
4.51819900407756e-05
5.62363726175007e-05
0.000107502146346114
8.91167351159303e-05
8.99557966785137e-05
0.000112035768634603
8.13201863726039e-05
6.3625305183035e-05
6.74809485752453e-05
-2.07660805424489e-05
2.34981289802704e-05
6.76867197400227e-05
6.35206582212383e-05
7.2501942386132e-05
9.22394844629742e-05
7.73103518727286e-05
6.20967753659425e-05
6.33397264688852e-05
8.00046179453178e-05
6.6303662991671e-05
7.91821484367847e-05
8.91939265108818e-05
0.000105010836303434
5.24172152380877e-05
6.05590937160144e-05
7.6508257514247e-05
4.83032405049532e-05
8.53081382200507e-05
7.71493901443746e-05
-8.11898464424127e-06
7.42528108476374e-05
0.000119383734853418
1.54280777720285e-05
8.26731467071939e-05
1.8859447886673e-05
7.04322842968446e-05
5.4720501556491e-05
8.17482966107355e-05
5.51161817644454e-05
4.98894435951422e-05
7.1584787487421e-05
5.37738522139513e-05
4.44107747390234e-05
9.89457039260333e-05
9.89577651205449e-05
4.06728749063948e-05
5.78641869715664e-05
2.94183982317576e-05
0.000119551420097524
8.74615311156786e-05
0.000140166026400316
6.4174531490673e-05
2.75139042796301e-05
-7.3999677715438e-06
1.86911103416154e-05
8.61862963510067e-05
5.73836065507575e-05
7.23512544901806e-05
6.44078862186604e-05
4.36731287308871e-05
0.000134773367216914
5.21256729245467e-05
-3.16646424820608e-06
8.03182929317976e-05
7.18347058444243e-05
6.82675888753285e-05
5.00899898586221e-05
0.000119276002812917
5.74577413286011e-05
9.89264606850211e-05
8.61211523886748e-05
7.78926874677126e-05
7.68433368273799e-05
7.54068559673351e-05
8.4602723713251e-05
2.23058103304548e-05
5.39362046396798e-05
4.7612164677281e-05
4.33952792358126e-05
9.74840347594931e-05
2.60463753417552e-05
1.04151764838655e-05
3.73171550302431e-05
6.02869267360907e-05
-2.51204157279446e-06
7.0972065196841e-05
4.13525040398077e-05
-7.74493428289322e-06
4.86659208997293e-05
0.000105762280432225
5.7030176196872e-05
2.51162018489074e-05
6.15593868546108e-05
7.17724979794118e-05
3.61494023269867e-05
3.19682610736263e-06
0.000113977918728834
9.80214825753169e-05
0.000100665776847586
5.14114999442399e-05
4.53950064571542e-05
3.98730149866107e-05
8.58444974509778e-05
2.49280134226363e-05
6.58708519993986e-05
6.9015983795231e-05
3.15984274161153e-05
2.00698467928438e-05
0.00017662131093082
3.80797043982469e-05
6.70458929092138e-05
0.000103282257813286
3.77867324040428e-05
2.43679038889038e-05
-1.03512643089025e-05
7.23248718743718e-05
3.17829549026076e-05
-1.3497190442327e-05
6.44282979875918e-05
6.45497396709594e-05
6.83101485350134e-05
6.78602136386878e-05
9.90483642853322e-05
0.000105981690477523
1.54791280908668e-05
6.35016315037578e-05
4.20486323330572e-05
7.67128512462638e-05
0.000110284273271709
4.26004441466634e-05
9.30873817662514e-05
-3.96635616304945e-05
6.13011573135526e-05
5.35050371881904e-05
2.03547928818196e-05
9.22754912431965e-06
-1.3251982218498e-06
2.44740142361254e-05
3.9563574808211e-05
5.76694050006975e-05
-3.77198984368875e-06
0.000107113520393656
5.59450997777154e-05
6.72276710642514e-05
-1.09684818575544e-06
0.000110471172708343
5.59496003482704e-07
8.54159943312876e-06
5.97556086364489e-05
8.85074002163231e-05
5.93509002164876e-05
4.54175635017976e-05
7.88485957720131e-05
9.56198997531728e-05
0.000129612454046128
8.41989197560589e-07
0.00010624178797543
7.96670526381578e-05
3.44836144178226e-05
-4.56527723987974e-06
9.00117472785596e-05
0.000143239451640654
1.52681875678844e-05
6.26597371986834e-05
4.92694492778315e-05
6.68452986019888e-05
8.63223245217402e-05
0.000119005257194312
1.85489554453459e-05
5.17778998445341e-05
0.000103250562265708
7.92472908393247e-05
5.57169012596821e-05
6.41514072649772e-05
4.12831930342103e-05
2.95756817052568e-05
0.000118729479272317
1.7009068820362e-05
7.89135612704336e-05
4.51087868969533e-06
5.73451651290337e-05
8.54134109322832e-05
6.92221011025423e-05
2.23494405260876e-05
6.62559956886122e-05
0.000116095847420517
9.30002199503979e-05
7.66164023062699e-05
6.40685361687064e-05
8.08346109355397e-05
2.64020435218592e-05
4.62101483952835e-05
5.42500337216783e-07
4.19958317063186e-05
6.17615539022869e-05
-9.7103369373787e-06
3.06416880913898e-06
4.78677750793906e-05
3.11243733424169e-05
-1.0450847612987e-05
3.92203505845078e-05
2.9814407172431e-06
3.02914017193659e-05
3.08678169532395e-05
0.000102032068415231
4.86624740459884e-05
6.01103430076765e-05
2.89951911185015e-05
8.39644284590381e-05
5.75136272050354e-05
-1.83987118755657e-05
7.31891641670916e-05
7.5696840699878e-05
6.48561698627715e-05
5.03538489581709e-05
7.31604358335601e-05
1.11211497469569e-05
9.45747184832051e-05
6.05127649900285e-05
7.37423603642229e-05
6.61426310145239e-05
4.54767467224507e-05
6.16812542104326e-06
4.32929758238037e-05
7.04219532498312e-05
4.24727653652479e-05
2.32072180954838e-05
7.30025603854169e-05
3.18333603104941e-06
6.19551237099074e-05
-2.29652446290709e-06
9.09388884076991e-05
2.52193400542837e-05
6.96781205453824e-05
1.405763139301e-05
-1.93384136069926e-05
2.35531674966587e-05
7.1702783760887e-05
9.83720239331117e-05
3.02847839732748e-05
2.74883253844347e-05
9.20253547428855e-05
8.19324692146008e-05
6.0897865838637e-05
6.90374933247249e-05
0.000110518636402861
7.42927194085711e-05
-3.99412369721096e-06
6.23721072724219e-05
8.49708733815196e-05
3.01667640666255e-05
0.000129567662300247
0.000117102426000473
8.28828265422083e-05
7.98947192026488e-05
1.93556577369886e-05
0.000105056958105125
3.69362892880197e-05
4.4732567771591e-05
3.73336185018534e-05
4.54111620705922e-05
6.17000551141495e-05
8.04805271092191e-05
6.33434150062489e-06
9.67390520524487e-05
9.5153866395372e-05
9.9869295227028e-05
3.96088036920532e-05
5.2712241407199e-05
0.000128225276730725
4.51739671295083e-05
4.85916691699829e-05
0.000103310467711824
5.58869577351653e-05
3.91966810249549e-05
5.65677246113141e-05
0.000105053962971164
-1.86676676957036e-07
8.23568283211798e-05
2.77428928714367e-05
8.03780399137466e-05
5.24473771408428e-05
8.15148249860387e-05
5.55062445266273e-05
-7.43476496893501e-06
2.72367379010297e-05
5.60443529333992e-05
3.38891403868663e-05
6.5574876772197e-06
-1.22516357487458e-07
2.29828508803929e-05
7.48385093372496e-06
9.59862059995939e-05
7.00017347463496e-05
6.09311293177494e-05
6.89113293418014e-05
6.804581655667e-05
8.08071605740798e-05
9.16408081730071e-05
1.74481119044619e-05
2.62920461145586e-05
0.000142431707654413
6.72641696541822e-05
8.51231474356951e-05
5.91666135669405e-05
3.5332263881372e-05
0.000114723935926373
6.28422251963444e-05
-4.35901870910063e-05
8.16091696478116e-05
1.99014010374049e-05
5.23956116522789e-05
6.60874740931527e-05
7.57939128513047e-05
4.30449360518303e-05
3.89931274526562e-05
7.3607583104767e-05
6.63870708382067e-05
8.77830096261269e-05
9.72317531839187e-05
5.64008876832305e-05
1.0370896317864e-05
6.5097047533477e-05
6.84968911112321e-05
7.25835009535926e-05
8.30362759482198e-05
5.80356937431749e-05
-1.44623195860777e-05
3.38297599973498e-05
8.21368908931296e-05
8.51580721690342e-05
-9.31492068685008e-06
4.21699338841359e-05
9.23832007035176e-05
6.30187811588017e-05
4.47901093309628e-05
8.2414778977699e-05
4.59167406261454e-05
2.80334116076869e-05
0.000113987510787295
6.33488189399996e-05
3.38065306466628e-05
6.59624216913258e-05
5.81102530405184e-05
8.00797530866936e-05
7.1451087672197e-05
2.25818800508597e-05
6.00728799793399e-05
6.25288584378158e-05
3.01506741242684e-05
9.85929904357333e-05
8.8570610627719e-05
5.72915530783367e-05
6.72990509757006e-05
1.58050813734378e-05
0.000129601494660881
4.3628297480118e-05
5.9940822924021e-05
2.78591480943258e-05
-3.29875855518502e-06
8.06462057736869e-05
9.76129714690106e-05
7.54197315566049e-06
6.12218569041663e-05
5.29558123802166e-05
4.19067120744027e-05
6.49307421666696e-05
4.83399193755547e-05
4.75560987628319e-05
1.90132597260353e-05
7.20906645039282e-05
7.35494477019861e-05
7.03112315886929e-05
-2.36933758220981e-05
4.9860927573174e-05
8.52247090477206e-05
8.12141898339051e-05
4.53229847095951e-05
7.64509762673892e-05
7.23680651715608e-05
5.58523592406138e-05
-1.09938729158341e-05
0.000110987322311658
2.742634040693e-05
7.01484779432517e-05
1.56250246574512e-05
9.6439445101258e-05
0.000137792719797412
8.40530618607277e-05
3.88354016718262e-05
0.000104244996980833
7.8838259444171e-05
2.93349534622224e-05
7.87629008505369e-05
0.000120130080765
6.69548021853297e-05
0.00011846998593865
1.72374413807426e-06
4.94312623028498e-06
8.26451542627233e-05
6.88483673440514e-05
6.59660878456222e-05
8.47621321014635e-05
-4.5534342448446e-05
4.02300927353901e-05
0.000123941524657377
-1.31573512259008e-05
7.46698646789256e-05
0.00010868113888172
9.00890462715808e-05
8.77813771864627e-05
6.22150916547407e-05
5.71166890729497e-05
5.47591351843473e-05
5.41419603589749e-05
0.000113736832347101
4.98348296169997e-05
0.00011184240753611
9.04837965946038e-05
4.55837494372061e-05
5.61930885146377e-05
0.00014423794556976
6.93935026006153e-05
4.69414142396097e-05
9.96680252746805e-05
6.14168995170624e-05
0.000100625553928125
9.23568033974719e-05
8.49898238269884e-05
3.38556396617462e-05
6.37694506772067e-05
7.99370456161827e-05
8.7151951910415e-05
7.87520663830633e-05
-1.89035913051894e-06
-5.55983865659258e-06
9.37503095200641e-06
2.20948674102987e-05
4.31061130340975e-05
5.9842442188116e-05
7.58289884756552e-05
8.61049878575683e-06
5.96598564299861e-05
7.52988958876066e-05
6.0806099604496e-05
7.08403762149024e-05
6.53288914690343e-05
0.000103814501106103
6.75969504374937e-05
3.29489850827767e-05
2.82271603869578e-05
6.94625366775556e-05
7.5496495635035e-05
7.5978871637296e-05
1.10746114597637e-05
0.00010962058145552
5.43967875796421e-05
5.40963722023169e-06
6.80179346645537e-05
5.53685751598148e-05
9.28329435323398e-05
5.74051664793307e-05
6.65167966887047e-05
6.74370554997966e-05
3.1692795879726e-06
6.05019790101106e-05
0.000105164949135774
6.09733320732022e-06
6.80224381960231e-05
5.54242176808636e-05
7.32180663218967e-05
6.72019139839001e-05
7.95712370713883e-05
9.22740602146388e-05
5.65715113434497e-05
8.2419436126843e-05
-2.14338163681975e-05
9.67164057107293e-05
6.62002073217693e-05
9.15894685036389e-05
5.49069702740453e-05
0.000133641032192726
8.82366916526159e-05
0.000123399225876378
5.192474235879e-05
3.8054212605767e-05
1.35122974828104e-05
0.000113668964586349
2.86600433640236e-05
8.68555809049407e-05
-1.12697524744355e-05
4.76450051577782e-05
3.10701348033123e-05
4.16255642308176e-05
7.10403903282819e-05
7.06743617900611e-06
4.08784489616809e-05
8.08724112897677e-05
8.82908099097286e-05
0.000118499963517111
6.78474732598011e-05
5.28579300976531e-05
0.000104272141969824
5.95985978989006e-05
4.40341944391677e-06
6.51071729239302e-05
4.98386262961054e-05
4.38803251481283e-05
5.27098027900052e-05
4.89724255303681e-05
1.58247203637799e-05
3.60927060528696e-05
7.60811334030373e-05
8.30907164195366e-05
9.16378068487294e-05
2.35993801785141e-05
3.06553399410143e-05
9.53350771238117e-05
3.37060871720506e-05
4.1755363230406e-05
5.96118778755962e-05
5.45736726064924e-05
3.40794562362662e-05
7.61682257056737e-05
6.84682100995943e-05
5.72465622702592e-05
0.000100663673939309
5.35114481342306e-05
9.94326710412683e-05
2.46130777250982e-05
7.85039092952429e-05
6.13751551642774e-05
9.70178805935552e-05
5.70281790886191e-05
7.29257041562793e-05
4.35436627702707e-05
5.45700651613646e-05
6.7970698695475e-05
0.000105369268432878
4.96922053486548e-05
5.36494290101324e-05
7.59498209669727e-05
5.48040578494087e-05
7.06017430216336e-05
6.09527192895458e-05
6.37157490453901e-05
0.000111997237768624
6.61784595392975e-05
4.68072047888094e-05
5.84927364198728e-05
4.02834379463341e-05
0.00010199158559823
-1.10950872802285e-05
-6.89100272803177e-06
2.17417400481559e-05
7.70880755303347e-05
5.06284988616678e-05
3.39330006037734e-05
6.18873288229353e-05
6.8403071106665e-05
6.11914276978269e-05
6.00650018134933e-05
4.41864002204627e-05
5.76708334607347e-05
9.0050965010196e-05
8.717742429046e-05
3.34899111074223e-05
4.8434078174049e-05
6.99686319183539e-05
4.24639917261588e-05
5.1383592427549e-05
8.94235288220145e-05
9.29900927748695e-05
5.10471306443169e-05
6.27621323087314e-05
-1.69319261272926e-05
5.85759508788049e-05
2.46696853453605e-05
0.000131970318599701
8.64403068473964e-05
0.000141376804557279
9.87484032316005e-05
7.7949072376073e-05
4.54636328615494e-05
7.84742824063654e-05
5.18358133833884e-05
0.000123308064577809
6.08062320426232e-05
0.000144097875580595
1.55299372113988e-05
6.81194628699819e-05
6.00966186466565e-05
8.11117696656264e-05
6.25721403212055e-05
5.6861263059805e-05
1.54734427137992e-05
0.00012282326024039
3.85488479622274e-05
6.2204787546191e-05
3.89705035951261e-05
5.25102446079668e-05
9.66840293450095e-05
-4.26839202046464e-05
6.24025683402871e-05
9.53493919757439e-06
2.99450030150155e-05
1.38177362839679e-05
-9.83531528184453e-06
1.17735690430979e-05
3.18117574912511e-05
6.93128072945635e-05
4.72839480281703e-05
5.05240122717779e-05
2.65228698012875e-05
9.53062606436165e-05
9.12519628999771e-05
7.04375087478809e-05
1.24076368276063e-06
8.6307124341834e-05
0.000127244471033157
4.64521115763216e-05
9.72013078542217e-05
8.62512770784542e-05
7.19968084695162e-05
4.5331019365034e-05
7.04670829218452e-05
9.06335766947915e-05
6.82431087064735e-05
9.97145816318427e-05
9.81778790024731e-05
8.81949005941582e-05
4.42597027111027e-05
8.15027727751559e-06
4.92278513141906e-05
2.53400593430577e-05
3.71951456806448e-05
0.000116490233186935
3.68399152298456e-05
3.8663538452858e-05
6.62459092404357e-05
3.9721908196862e-05
-5.4850744798304e-06
8.10201670476118e-05
5.79034180742886e-05
6.41216501160932e-05
7.56929983078043e-05
9.90382535337126e-05
4.51984034909373e-05
6.38179049747105e-05
2.62449827722207e-05
0.000139733478224483
8.22460113235351e-05
6.12388146862382e-05
3.83948204731382e-05
6.19438408402341e-05
3.07322972643733e-05
4.72560137220562e-05
9.32222264130243e-05
0.000101182666391352
0.000103910156596375
7.23292658171544e-05
2.88972182323745e-05
5.86589421504621e-05
6.1165142423548e-05
5.85741326930355e-06
7.01035936399025e-05
6.73614265743717e-05
6.47021713036808e-05
2.9953065165223e-05
8.27444103761615e-05
6.02257924795953e-05
6.68505376590789e-05
0.000103361329613632
5.10722334000487e-05
5.57600352308092e-05
4.43064567236841e-05
7.3294470055866e-05
0.000106764332505136
3.42409575163556e-05
4.88112290571983e-05
4.11191484487715e-05
5.06011866441381e-05
6.90056921310724e-05
7.43874646533722e-05
5.10682247202988e-05
6.74341359307223e-05
5.02258780634219e-05
7.62337071937471e-05
5.28226727889827e-05
7.39684846121588e-05
3.00976339863159e-05
8.80186021150196e-05
3.66982621655106e-05
5.80073667053729e-05
8.0283071683987e-05
3.53789157290691e-05
6.91110393958215e-05
1.52495577877624e-05
8.85245687160643e-05
3.54582660335446e-06
5.76587565535386e-05
4.4007111103297e-05
5.02876554806069e-05
2.73118553525697e-05
5.23270478604033e-05
9.35489811656876e-05
4.37780356123311e-05
-3.62454848308792e-06
4.68408827028704e-05
0.00010659098557999
3.29932928622724e-05
5.18049553723937e-05
5.31142390432319e-06
3.3417902954216e-05
8.67898677893178e-05
2.11415669091638e-05
5.64857720652832e-05
0.000103288826493837
6.65872103710389e-05
6.08212448290219e-05
7.84592582599341e-05
6.27598030483471e-05
3.32336115338582e-05
7.68046010680348e-06
1.18816875902182e-05
0.000100418419436981
6.99805438148226e-05
3.50654881760439e-05
2.98659282612594e-05
3.64453537872013e-05
1.65403947247041e-05
5.6597142085173e-05
3.15411015415997e-05
2.80916116026766e-05
5.99604668249018e-05
8.39531229511227e-05
5.93676618412007e-05
0.000114429031689601
4.51713700238378e-05
1.13794662029137e-05
8.61096969676266e-05
5.72323992649367e-05
7.14825584952268e-05
6.19675486515257e-05
2.13517378161574e-05
7.85315888688931e-05
8.54200204502215e-05
6.84671211913495e-05
5.94190684288377e-05
5.31904345340065e-05
1.27907692030291e-05
9.59471567067169e-05
5.8135340643704e-05
0.000115708421397437
-2.49681762543368e-05
0.000112318945598808
2.99651661774172e-05
4.23756502785223e-05
4.89508605263458e-05
7.08616553066026e-05
4.37786740439946e-05
4.40352496680666e-05
8.51309777047542e-05
5.27644771934193e-05
3.11573194118357e-05
0.000103981665213167
6.6347326666303e-05
7.11928476908048e-05
2.81492183568264e-05
0.000102323528245972
4.37641780084177e-06
7.12946749156552e-05
2.64411803766508e-05
0.000101012834482646
3.01842511067288e-05
1.85881328799917e-05
4.16900215465027e-05
3.93184990413465e-05
1.44758560623869e-05
-4.3340529979269e-05
4.85158840398074e-05
7.20304734385016e-05
0.000180067011409962
6.39537239039773e-05
2.8825702256918e-06
1.18042965554228e-05
8.882040706874e-05
8.30006124320815e-05
3.36294818908321e-05
4.99782365877676e-05
-1.10133734074877e-05
4.78146392162401e-05
6.10309116857865e-05
7.03688823728041e-05
0.000104762856385645
7.03129329847269e-05
6.06898376554526e-05
6.7796215523649e-05
4.52449559795073e-05
2.17935728715483e-05
7.74488444765289e-05
7.43307818605148e-05
4.97152566923546e-05
6.99920828880691e-05
7.57985737995778e-05
3.77778772863483e-05
2.32949428111088e-05
1.82491139317016e-05
4.21882727619274e-05
5.41879177455147e-05
2.97516246057244e-05
-1.36942086289479e-05
5.66613289354216e-05
5.4259553518889e-06
3.83463829927788e-05
7.45351858869249e-05
-9.81359636659072e-07
4.59964194517516e-05
6.57324127059849e-05
7.5477272641535e-05
0.000104031322133621
9.51246194369135e-05
3.22558439739762e-05
3.10001830105452e-05
8.89652345360538e-05
3.70140454818173e-05
6.05620607942063e-05
0.000145591377679665
9.24500375192563e-05
7.99209672046056e-05
4.5791115480037e-05
6.04609869060588e-05
9.93028530154475e-05
7.53829071426543e-05
9.57700249835369e-05
9.78686120267763e-05
6.38115330269903e-05
0.00010311154450927
4.0788451347005e-05
3.85062075478477e-05
4.53254092794277e-05
0.000130709167376174
7.97107813986783e-05
2.00806329733447e-05
5.30108148515335e-05
3.20371782384475e-05
1.97451738294386e-05
3.54588681214942e-05
8.78328492787496e-05
9.43995645430027e-05
8.82796561033908e-05
6.12363991872962e-05
1.7868702621027e-05
6.45760251474711e-05
5.87263965969188e-05
6.05415145543135e-05
7.84525152030455e-05
2.00273597308162e-05
8.52671021677515e-05
7.30952449106207e-05
9.31463661753816e-05
4.38624933461861e-05
3.92703636209249e-05
4.40920884182315e-05
4.08277937996964e-05
3.40489227076507e-05
6.76240740220967e-05
4.99074941620467e-05
-1.12019091356789e-05
5.97696477892604e-05
-1.79210361962777e-05
-6.23073665249448e-06
8.21909868595531e-06
8.24091002615976e-05
0.000106719414953602
6.16728044680888e-05
0.0001317544648216
0.000115456310094985
6.10437389708051e-05
6.7047000325702e-06
5.75851266413653e-05
7.20423204649544e-05
8.16922472169797e-05
9.48649262412689e-05
9.95078532950569e-05
3.80376621212015e-05
4.86102257985348e-05
3.60731096297257e-05
4.15394146771189e-05
0.000103838403365522
7.12809245795617e-05
3.62617750147107e-05
5.45277880858096e-05
4.13055096020175e-05
8.73915876871532e-05
0.000125665451205211
5.69452294586954e-05
7.10357110263279e-05
6.6665105172092e-06
1.58464658884159e-05
0.000122770272150548
-2.75394709714044e-07
9.55473187231678e-05
8.10909117159201e-05
2.68379185676647e-05
1.48388712765908e-05
5.75984779946837e-05
8.72282537835948e-05
8.45553995874346e-05
2.83722638044531e-05
3.14188401723066e-05
5.02689685056053e-05
6.18878062303387e-05
5.86365721779221e-05
5.66345449002666e-06
6.96876542946625e-05
2.86800694138349e-05
9.48095658159519e-05
5.66444162016471e-05
4.55024934468212e-05
6.09500034328935e-05
4.87002472242116e-05
3.25960071746698e-05
4.36816854344771e-05
1.4119152413672e-05
5.92400279602908e-05
6.07749392135753e-05
3.20689746327316e-05
8.95527688655642e-06
4.91499281068473e-05
1.53714729889739e-06
8.48190383935401e-05
9.6700346261586e-06
0.000102095345098048
3.08804290542775e-05
8.21119210661765e-05
4.82647126454238e-05
3.97595609930724e-05
8.72403217259517e-05
7.00577530805204e-05
7.69643640133836e-05
7.91339912357417e-05
6.86073959358127e-05
6.28259452935439e-05
5.01366128462625e-05
9.06566888066696e-05
0.000108918505805056
0.000101646970799088
7.19730013054862e-05
6.24180081447387e-05
3.69078669262289e-05
8.38874178322335e-05
7.23012255125013e-05
5.93431024317448e-05
2.06696929370024e-05
4.80704158158141e-05
2.62511042204132e-05
6.18189491298369e-05
2.60383288506865e-05
4.64157366737409e-05
9.45472577939349e-05
9.41148905373504e-05
7.17903470159899e-05
4.23362281090038e-05
6.83135035643422e-05
5.03939215921514e-05
4.03576567362697e-05
-5.86550367342656e-06
3.99004864336193e-05
5.99105256407252e-05
5.17825357964654e-05
0.00010868678001645
5.27558689366686e-05
5.90431112364459e-05
6.052303607755e-05
7.36352455723229e-05
6.07425071370051e-05
3.10919119964007e-05
3.22881770554603e-05
3.25241931905516e-05
4.97633844405003e-05
3.45228179603164e-05
2.32848635335986e-05
4.84031535400027e-05
0.00010798552242321
4.06674295224689e-05
3.60869662891938e-05
5.47792633666067e-05
6.18629949437598e-05
3.3251697450105e-05
2.87173777890471e-05
4.93134145622962e-05
5.12928053193189e-05
9.00494881010779e-05
8.67982513164546e-05
6.31949319717118e-05
5.58415620374755e-05
5.07724639871859e-05
0.000105202041238024
2.12458955856901e-05
5.64673458822372e-05
4.99039913511855e-05
6.64511124689238e-05
6.73342992843058e-05
6.30736770160341e-05
5.13774323270642e-05
3.8152599139417e-05
0.000133830790339405
7.2329871806602e-05
0.000122524124991739
7.98458708452683e-05
5.13978728589285e-05
6.68062746760079e-05
-1.92747143644267e-05
6.25299778118234e-05
3.49337125749874e-05
3.045804862485e-05
2.5165537468576e-05
1.27185344788347e-05
1.03263024642467e-05
6.50836995548449e-05
2.80756857425307e-05
2.56920856794016e-05
7.51779275432494e-05
8.36775977810273e-05
1.54547684903169e-05
3.9080162689333e-05
6.8166928249489e-05
7.46525545676419e-05
6.26526735893197e-05
6.2494865536621e-05
6.18065258073636e-05
5.69976128007873e-05
9.34561540342794e-05
2.13183253383956e-05
0.000100455945738766
7.35937897965362e-05
5.57238179930497e-05
6.20234634302553e-05
5.90861635511667e-05
2.11373742690074e-05
8.73998782627409e-05
0.000124684501829041
8.42869376701705e-05
5.28574829944351e-05
8.30812153948256e-05
9.08502328699823e-05
0.000132240059231744
7.31227891194191e-05
-2.29854860432026e-05
4.89470853394666e-05
5.72168264858718e-05
4.11773569008688e-05
6.75482242206816e-07
5.54822049333067e-05
3.13533150676765e-05
3.46127751868019e-05
9.91257377668058e-05
6.90650793409316e-05
4.51818482577636e-05
2.63075798989166e-05
4.23054681489686e-05
0.000137029999703009
6.72828230589082e-07
3.6725302924196e-05
2.6655901020418e-05
0.000144290368388065
9.43721412437211e-05
2.98112309195278e-05
8.55369602153409e-05
-3.5457428547908e-06
9.00331316391895e-05
4.84486905918637e-05
2.24195938258195e-06
2.53471925743136e-05
0.000114011011381439
7.27128418020123e-05
0.000109421844860261
4.66477701765538e-05
2.38381012083178e-05
6.77298897497244e-05
7.08805599470491e-05
4.74130846928713e-05
7.63112375160916e-05
4.27209284774303e-05
8.48915086437226e-05
0.000128240993732801
7.18816122502366e-05
7.04394511736716e-05
6.753994708448e-05
8.331720597827e-05
9.41947719396297e-05
7.50821735173539e-05
8.62823134024391e-05
3.81363782694086e-05
4.91478431484099e-05
5.5363040618169e-05
6.66478227957191e-05
9.42539489077286e-05
2.9971179195108e-05
2.35954608199545e-05
8.03707145143762e-05
0.000101004152142602
1.81911475497356e-05
7.32408448628966e-05
2.92525155210987e-07
4.07424902737311e-05
5.30124676387653e-05
1.59388360243008e-05
4.86102083309826e-05
0.000101619628476672
9.41981999022343e-05
3.75317323313e-05
6.16000948573627e-05
7.23787921537442e-05
4.24508217705679e-05
3.3941296787941e-05
5.89020494100045e-05
8.06496744700035e-05
0.000124323269559038
1.48536092131515e-05
7.76766788358912e-05
5.02127574467845e-05
4.15161286896559e-05
2.84970412064377e-05
8.15977687830732e-05
9.74202595598628e-05
4.27633966684374e-05
7.4273138132809e-05
0.000103157854788432
4.61800781866302e-05
4.09447359357461e-05
3.08549114899799e-05
9.36110523636865e-05
9.02990336035637e-06
-7.55476107496096e-06
8.03802484001144e-05
7.31519459262308e-05
0.000112810632042258
6.02950971812398e-06
8.47972360086684e-05
9.10020114700936e-05
9.48327072801683e-06
5.83164237237925e-05
4.44986230485424e-05
2.48442400017427e-05
1.28589430858356e-05
4.23900052975358e-05
3.46409910514313e-05
5.74277107388749e-05
6.75782651512176e-05
9.63049192211399e-05
5.81478646300832e-05
6.26290919684523e-05
2.87149651714998e-05
0.000106067651632067
8.6347310974657e-05
8.55349705288118e-05
8.80533701202169e-05
7.78849263953467e-05
6.58819647650214e-05
7.2330900439845e-05
-8.91971092753106e-06
-3.265964879274e-06
6.42817259182845e-05
4.36166519477209e-05
7.08582118699093e-05
4.30910012547706e-06
4.67390106359009e-05
5.88463135111143e-05
5.37155058651724e-05
6.89705401576042e-05
4.34228398021045e-05
6.66016815330803e-05
-4.96397117381265e-06
8.22037635687248e-05
3.13941907975687e-05
8.37398651352639e-05
7.22789508329855e-05
5.72422028691734e-05
4.2792017898241e-05
4.20438441570277e-05
9.59716952679692e-05
5.17510307510047e-05
0.000105405959457528
7.24488896811915e-05
0.000121797912076527
3.60590634881371e-05
6.2452215702237e-05
3.53595193555815e-05
5.93301478646591e-05
0.000130243202751257
4.93558234757361e-05
5.36987478960881e-05
4.70019883382185e-05
6.38303548167842e-05
6.29102271596968e-05
9.08637467105209e-05
1.98051635831847e-06
6.94360417659023e-05
6.40486513962391e-05
0.00010625543385428
5.56489189163507e-05
5.0565801651843e-05
8.94288635057436e-05
5.86728878230162e-05
7.68344060273975e-05
8.694526545548e-06
5.81654550859492e-05
2.23626904442996e-05
4.11295123279805e-05
3.70135388928504e-05
6.65728033424112e-05
8.04217392716225e-05
8.19430463205269e-05
5.72650541880131e-05
4.64247158848206e-05
5.87977799568692e-05
2.89083131562661e-05
5.6385641351303e-05
7.08866495648513e-05
3.90871426376224e-05
6.86960897534523e-05
9.53119819301485e-05
0.000139491256816771
6.7935590268384e-05
5.8933468157537e-05
4.72470838667184e-05
8.31602344336421e-05
5.66751405101576e-05
6.68477385179909e-05
6.65432718344088e-05
6.03834858940428e-05
4.24957717072504e-05
8.43520532156282e-05
7.771768427182e-05
6.77748318642131e-05
7.5788686904817e-05
6.0434717058282e-05
5.62995303818553e-05
5.59231880823899e-05
0.000110235359082359
8.66878055590411e-05
-9.82112076148223e-06
1.02787784529162e-05
8.00399974101964e-05
3.99655813606499e-05
5.61015917878065e-05
3.38565959535052e-05
4.25797426572738e-05
8.58306470626301e-05
5.06428273919296e-05
8.72828312628793e-05
1.80121840889826e-05
7.48803983047352e-05
3.85615542208648e-05
3.20778151205923e-05
3.4433302280437e-05
7.89051626937452e-05
3.5554342611879e-05
8.02905045692324e-05
6.05694569550221e-05
6.33513095488709e-05
3.19823709640865e-05
6.41444397040251e-05
5.76312404037776e-05
6.57117081123201e-05
1.62775025873739e-05
0.000119389136179551
3.70750789853041e-05
3.21208190231193e-05
2.10493933289394e-05
8.29911117840594e-05
8.39220807040398e-05
9.7652887936871e-05
8.45200435723233e-05
6.96189329207327e-05
5.16257591523365e-05
0.000102283043257514
4.41591102006829e-05
1.73310109946844e-05
6.0354160638829e-05
4.76413607628551e-06
6.41802982927693e-05
6.58300790681682e-05
6.44875771618988e-05
7.49517106445854e-05
9.61735032685716e-05
2.46434849954775e-05
7.58285065250882e-05
3.70012205921594e-05
4.52966929097273e-05
7.2403874735905e-05
7.5506611554912e-05
6.03869693531836e-05
6.63222741219339e-05
0.000114098661820939
4.07752285241832e-05
0.00011304334930375
4.91652211556513e-05
6.55128467166279e-05
4.29799130466951e-05
4.07265822411344e-05
5.5578176656231e-05
5.96552316006386e-05
-2.22211726717784e-05
7.67847537636361e-05
6.51830955686828e-05
8.01323138647394e-05
5.34653282661811e-05
1.90127961884101e-05
5.17366392519477e-05
0.000103648409652309
2.4173961771717e-05
6.1596136115453e-05
7.84992795509533e-05
5.15450123395734e-05
7.2980960708684e-05
1.02981681282536e-05
6.81554838156665e-05
0.000119113116378264
4.70046512407276e-05
5.85470988818e-05
9.39921331710589e-05
6.42205755388046e-05
5.23858702178077e-05
3.70542794702835e-05
8.34220951426946e-05
9.49561680309478e-05
0.000104149355839121
4.65483462920602e-05
1.58070906742535e-05
6.69107801755267e-05
3.86207692351698e-05
9.71177871250031e-05
3.05953673392503e-05
5.19227073186224e-05
9.40402163940457e-05
3.93386546615092e-05
-2.63945534912201e-05
5.51854370301242e-05
1.43781712733423e-06
7.68329984763774e-05
3.84958998507572e-05
6.01902980688759e-05
8.35465338164474e-05
6.46343428457758e-05
3.16644048413993e-05
8.11528446319112e-05
4.62802871246508e-05
8.26199052846717e-05
7.22421419165743e-05
7.63370279229163e-05
5.70242891595865e-05
6.07802266024439e-05
7.03261313324019e-05
3.24373626804281e-05
1.18841262800696e-05
6.67503763324486e-05
0.000139431810235643
5.03392950297078e-05
4.43731325675115e-05
2.07105338494565e-05
2.57001931490626e-05
9.92378887101e-05
5.39070673818719e-05
6.19127104647154e-05
5.6788930094215e-05
0.000106454843735284
5.02909622483363e-06
5.48636388803938e-05
6.65712389071074e-05
9.52360559008089e-05
0.000121297352500871
0.000113712306822623
3.58382738687165e-05
7.37230708469617e-05
9.91232013289271e-05
0.000119857854437128
1.47888723596261e-05
5.99240900843789e-05
5.29873555399291e-05
2.37507084205813e-05
2.2214660120568e-05
4.60426097999734e-05
7.7006110729661e-05
3.57111131332923e-05
0.000102735585274418
5.82614352756353e-05
4.90453842491997e-05
4.81344190411295e-05
3.35243243210438e-05
0.000101334954618914
6.91105050760762e-06
5.09701401050655e-05
4.18750758952215e-05
1.57143115855183e-05
1.26943475322126e-05
9.7196585594898e-07
8.18264136921703e-05
1.64713541487854e-05
5.80104075638769e-05
2.54176115947236e-05
9.83777772750855e-05
9.23670045729998e-05
5.39572816801027e-05
6.39791083554399e-05
8.60901716155557e-05
7.58318430092856e-05
0.000130610511832107
7.05353280719024e-05
3.92544224599626e-05
3.88509783949307e-05
0.000109479914358601
3.86449512627536e-05
9.93578831500927e-05
8.56237375444825e-05
0.000100369971590434
7.38679584735682e-05
8.32403235090459e-05
5.71402507358951e-07
4.59324532992738e-05
0.000100267886564699
4.01251892296888e-05
1.05920388716337e-05
4.28981494906793e-05
2.20669104382126e-05
0.000136457277472045
0.000112159046004399
8.51167990852704e-05
5.42699639576424e-05
7.37577572950867e-05
3.36199735316674e-05
8.93512405760962e-05
4.60472085649464e-05
-3.67263473695879e-05
5.6744478853798e-05
1.98370506665253e-05
3.70010742505772e-05
8.69739135702905e-05
0.000120066327109924
9.09375992260915e-05
0.000107824421611934
2.72168898827294e-05
5.95155380667174e-05
0.000128936544608718
8.98583655746551e-05
5.97168889878858e-05
0.000109882264802324
5.72514349651287e-05
9.17392212090689e-05
6.87946588955671e-05
3.33958329606814e-05
2.05333239696626e-06
9.58842976788785e-05
4.18807722936376e-05
1.62496327820119e-05
8.41967245917383e-05
4.31737967943507e-05
-3.10461304719768e-06
7.49485644037354e-06
6.87302554098591e-05
2.49447333267847e-05
0.000101361626693558
7.28667754763584e-05
7.39443681322768e-05
3.77614016098942e-05
6.52108502119039e-05
5.68739382227986e-05
0.000111681058859572
4.93358915075887e-05
8.44741314670312e-05
9.16072208946879e-05
5.03352756491517e-05
0.00015314877403549
7.82391728665205e-05
2.80348889231609e-05
0.000100558107389654
2.23772617839308e-05
9.80349551482273e-05
9.20755224369733e-05
9.8243230623797e-05
3.15331464291491e-05
9.05369462180341e-05
5.19662558094501e-05
3.70629753952761e-05
3.91768307718537e-05
0.000119812135943917
9.29067011057051e-05
0.000109954173078785
5.93175329500149e-05
2.84463065922791e-05
3.2779172716528e-05
3.14684230041904e-05
3.64099180341449e-05
7.39826699953049e-05
4.44212594054089e-05
5.30948761228184e-05
2.31681218074899e-05
-2.75781336286399e-06
3.30601365591302e-05
8.86533652161635e-05
-1.62982109963569e-05
6.13600102451444e-05
4.78525655100406e-05
4.07709045870521e-05
7.85233713735094e-05
0.000115119193565281
3.3835305559625e-05
3.38563988915337e-05
8.12274066203191e-05
2.70710026576849e-05
3.93899783231427e-05
7.99101395458503e-05
9.60386975184714e-05
-4.86267779649341e-06
5.14962512650162e-05
6.59903142971544e-05
7.01730234422945e-05
3.6453248473489e-05
4.06204182351017e-05
8.65091077410506e-05
6.31106817838309e-05
9.39183730055712e-05
5.94162444539091e-05
8.66557898877283e-05
0.000101711782408598
9.76252870312375e-05
5.87295646728604e-05
1.38644928818492e-05
9.89523577900974e-05
7.48655703194661e-05
5.3776440454422e-05
2.08646600722945e-05
6.78977950884882e-05
7.43526867012421e-05
4.28998214082674e-05
4.52863441852846e-05
0.000124882127101886
5.46213087056524e-05
9.58919469490974e-05
6.39667143262493e-05
8.51793974157143e-05
3.26066211972219e-05
5.42163593585772e-05
2.84402016098661e-05
7.26469847067601e-05
7.16431668888272e-05
4.59913308443502e-05
0.000100077396781524
3.42034522555402e-05
8.57875812946669e-05
8.97929838773244e-05
6.65714545559372e-05
7.48512549036516e-05
5.21156564536322e-05
6.44403075155482e-05
8.80075829744857e-05
-9.14277502979199e-07
5.53875312876787e-05
5.55281137768781e-05
5.12307573615244e-05
7.38661333273333e-05
4.00905515642952e-05
-2.21975785088238e-06
4.01389115365322e-05
0.0001222704486326
1.23120208654005e-05
5.4126006758159e-05
0.000100016698774266
2.21983106253628e-05
6.44490234986343e-05
0.000102941925875814
9.48587012186276e-05
3.17119224423284e-05
2.08327305856255e-05
0.000101283555242192
1.0423489326935e-05
5.9895805776132e-05
5.79595883731337e-05
3.87428013635288e-05
6.02893685401859e-05
0.000108599769827187
0.000160191811714997
5.56511984913207e-05
4.63978931589193e-05
8.70959040251343e-05
6.22327289780856e-05
0.00010901979581376
1.65674668505909e-05
8.70101382950154e-05
3.94319399871595e-05
6.13341558784658e-05
0.000124383435946813
3.34022945866424e-05
5.02822592447995e-05
4.94443682786794e-05
4.68047742000832e-05
7.60959990427873e-05
6.98333916016252e-05
3.88036497488994e-05
0.000115164636319017
6.71986767702545e-05
0.000106241788768122
1.32732398298047e-05
9.79417917983607e-05
2.326098202482e-05
6.54123725807584e-05
5.42779649463053e-05
5.92125898532974e-05
7.18595963000105e-05
7.14784964757528e-05
6.68580627577696e-05
7.14829530813395e-05
5.86078439873082e-05
7.07933544736588e-05
5.02556732686623e-05
0.000116635179621249
0.000118380301033965
5.82483045178398e-05
-1.055679360076e-05
6.02007803026225e-05
4.63602105520363e-05
0.000117986413311077
2.81843128876543e-06
8.84928303848772e-05
1.97109655765935e-05
0.000140816871834517
8.81883688700873e-05
2.26209546664747e-05
7.12304781802469e-05
2.45595614826259e-05
3.16800419041486e-05
-2.2200618704253e-05
0.000101563505795881
3.74571506361614e-05
6.98358076336988e-05
0.000101435454349123
0.000130244230437662
2.44858384781071e-05
6.06239166430212e-05
9.49854891422116e-05
4.86415025805647e-05
0.000104540107057708
4.15354099153964e-05
5.78233105440903e-05
6.1350263701989e-05
3.23721820305986e-05
0.000115383501910098
5.95500078632161e-05
6.8108275337255e-05
6.00056481106357e-05
2.26672270653203e-05
5.56609399295382e-05
6.77959378684366e-05
8.01283507874566e-05
1.87133789796431e-05
1.5490555405037e-05
4.34089253105023e-05
5.57478087865518e-05
7.71229009263805e-05
6.57784640164454e-05
0.000113988193428055
6.39277269810138e-05
0.00011266807017257
4.5079973492647e-05
0.00010588447834628
8.73979518563035e-05
8.61091765946967e-05
0.000100352247880092
7.33210264588455e-05
6.31620245107289e-05
7.66372948956174e-05
1.29064957425086e-05
8.14258615307571e-05
8.34714318414604e-06
9.77679882604254e-05
0.000111530239969088
4.98672878737726e-05
7.69860301345239e-05
1.74854703586613e-05
2.14931450616785e-05
9.28986231902792e-06
1.54312931171877e-05
6.60592531193132e-05
3.136804300334e-05
1.24614906518582e-05
8.57785442170765e-05
5.01261631926905e-05
5.62974146975802e-05
6.39990478483337e-05
5.62743801602016e-05
2.05239185264145e-05
4.73186770901876e-05
9.08002155338476e-05
-8.84830049104582e-06
9.89273733655298e-05
8.87632479216382e-05
3.7798567309119e-05
9.20585316200919e-05
4.58854486977513e-05
5.27494000036463e-05
9.46159229752828e-05
9.77784452345575e-05
7.88828677504903e-05
9.38787579656085e-05
1.65763864689386e-05
6.31667039749601e-06
7.44571588383107e-05
3.78053810026353e-05
0.000100150902432741
4.66762188345051e-05
5.81849066556345e-05
5.51858196763994e-05
3.30710706063077e-05
7.05548746057705e-05
9.23788188861901e-05
6.77463952648302e-05
6.14214046192171e-05
1.9781976652106e-05
8.39915925795209e-05
5.30326234886522e-05
7.4257223929651e-05
2.57821600434728e-05
3.05499371354652e-05
6.14342224180115e-05
7.50756605883998e-05
0.000105667890539431
4.1245900194362e-05
4.21131603831569e-05
6.15485512542052e-05
1.10512117439426e-05
3.08907226843875e-05
3.49748050466056e-05
7.4664585986171e-05
8.98086681293608e-05
3.26585733074497e-05
0.000117635649524726
-3.32868450444009e-05
4.68431692598794e-05
3.15427659660738e-05
8.41395750658377e-05
5.42365603303012e-05
9.88442368856442e-05
9.30599604429642e-05
3.12378364498506e-05
3.10879666015592e-05
3.35924982789508e-05
7.44477503143742e-05
7.80268558472433e-05
8.63101003491339e-05
6.98878555853006e-05
2.25973106768478e-05
0.000105940802229657
7.08090675426105e-05
6.85766109199371e-05
5.88410632084885e-05
9.22329021860341e-05
7.79905643316947e-05
1.64623338981246e-05
5.26934579960165e-05
5.58997837315223e-05
4.39345187756056e-05
2.51017541886541e-05
5.26813939955775e-05
4.4292599566202e-05
4.87473643089921e-05
4.57270264486757e-05
0.000135529256512931
0.000130708065825487
6.96759094723805e-05
3.25265494492338e-07
6.30476743902558e-05
5.80785911032424e-05
3.72604305520131e-05
2.33752864732101e-05
0.000121068327967172
-2.01172704392083e-05
9.60565224799739e-05
7.15617308183956e-05
-1.11059499297887e-05
9.57802037040608e-05
4.12833866957532e-05
8.22041445121103e-05
5.27631847634225e-05
4.26243954977472e-05
1.98334624143558e-05
3.96117902524722e-05
-9.68731258808336e-06
6.2225911882172e-05
4.79831711677734e-05
-6.28950895027024e-06
4.03278537790238e-05
1.80217790937961e-05
3.71946936264946e-05
6.28085290692031e-05
9.68640449573562e-05
0.000102675552528354
8.02665974926867e-05
7.3826116674834e-05
6.28996069591454e-05
3.02079609505742e-05
0.000134360207165019
0.00014866279555359
6.35135562960928e-05
0.000106976927114798
3.22686197383143e-05
9.99031894858452e-05
0.000134879316242747
7.41409749050473e-05
9.18081034024051e-05
7.41872645910652e-06
5.51275663011458e-05
2.96560784083641e-05
6.77622565363493e-05
5.06691795223785e-05
2.47518366593869e-05
4.16227599498365e-05
8.23715738236511e-06
-8.25932162067232e-06
6.81739862565593e-05
8.23696847521607e-05
-9.45445201005231e-07
2.8090714385785e-05
5.18634335092344e-05
4.48893503713838e-05
3.17332171600741e-05
4.14464975804799e-05
2.22820095022894e-05
5.8258785839275e-05
3.25162219248102e-05
2.92064908889608e-05
5.39945225948528e-05
3.98699156592115e-05
8.62042609296167e-05
1.66811533814134e-05
6.24240688069104e-05
-1.63492418659031e-05
2.8587424345e-06
0.000107494566787653
6.18762795280475e-05
1.62703501022813e-05
3.21717203883426e-05
1.88828587209442e-05
1.57533664876328e-05
8.0767388103997e-05
5.88373369105969e-05
0.000135092606439387
7.12851407578709e-05
1.63304480264042e-05
7.32745259544003e-06
6.33072293579222e-05
3.03462437828191e-05
3.35341090712359e-05
4.92353262780899e-05
7.50126483948099e-05
2.69153243217257e-05
4.82556448462585e-05
-2.78457963291948e-05
-2.13650269707932e-05
4.54752704864872e-05
4.93169339866642e-06
0.000100052681267074
-3.82244916599473e-06
6.81524747062448e-05
1.04908592848511e-05
4.07941402961814e-05
9.37937331583429e-05
8.90279390384449e-05
0.000116743816528922
3.28587595872081e-05
1.8514064744849e-05
6.95882977752174e-05
2.03489690677412e-05
9.36470470733813e-05
8.76375425522383e-05
9.47799861628994e-05
7.42377771735199e-05
6.24786192641729e-05
4.46022403246543e-05
5.4986198928713e-05
4.00249117365682e-05
6.56435447965261e-05
4.45130043763973e-05
0.000100458637864126
6.59222191358695e-05
4.40494685953657e-05
7.87731693940094e-05
8.7743621640956e-05
4.77035252027491e-05
5.90535350150075e-05
7.01658888130874e-05
0.00015041616888724
4.45974239854028e-05
9.35533841622658e-05
0.000117113258238313
0.000117931143111222
0.000106427371717092
8.41979629450008e-05
0.000125701828129596
9.99716847872919e-05
5.47708471141179e-05
3.99672670179962e-05
9.38612190178324e-05
7.64022711752602e-05
5.19379688402248e-05
0.000102258900650038
3.61692178295959e-05
4.40168822262149e-05
3.7165600726061e-05
0.000110180912876319
-9.64016345299471e-06
3.33193634400701e-05
2.84369776797137e-06
1.70632919526291e-05
7.02415324751023e-05
4.80056719955529e-05
7.33521195318217e-05
6.97380155895707e-05
2.94515672954291e-05
7.73603215695662e-06
4.09475630818287e-05
0.000110015102637295
7.56638864092994e-05
7.49127162368287e-06
4.48541662674169e-05
5.11684929456706e-05
4.90092059905527e-05
0.00013896322420011
8.59744180886923e-05
1.05370784783873e-05
0.000103267775967601
8.66679708886698e-05
0.000119797476323404
-3.90936534833975e-05
0.000100024500514144
4.18171359550822e-05
8.28078189410056e-05
6.93442230168601e-05
3.68759589516506e-05
5.39320712142676e-05
2.79595885847892e-05
2.39501292180407e-05
3.14482039600579e-05
2.83981628099866e-05
1.65921744254414e-05
2.71639311400613e-05
7.29050573463921e-05
5.20715288791064e-05
4.279543292839e-05
4.04377788215541e-05
1.20930711474224e-05
0.000121009173481608
8.38434722362922e-05
-2.83801110458216e-05
3.35055129498482e-05
7.57074997840567e-05
0.000127273161801078
7.54967198286371e-05
6.65672938918753e-05
8.07265409118866e-05
3.34069017312092e-05
4.55889940455064e-05
-1.93929843789015e-05
8.20744543290748e-05
0.000110881749360114
5.94172816893067e-05
6.00301015225346e-05
2.56625864487017e-05
-9.78536800542333e-06
2.77393016948467e-05
3.2455533591276e-05
8.69027060971987e-05
0.000132136229170776
0.000124724624152685
8.39545212384278e-05
6.43051738564762e-05
6.39303575096441e-05
4.23699320271017e-05
3.93400228026996e-05
8.73616367181727e-05
4.08019166077145e-05
2.68722315390724e-05
6.83245922769149e-05
0.000123812635027712
4.92940895699126e-05
9.20493846518856e-05
6.47471666676441e-05
5.15858052942561e-05
7.14298155148932e-05
5.26019199000797e-05
2.55838278253584e-05
5.22506136050588e-05
6.19708474408216e-05
4.6993091489934e-06
4.65337528208639e-05
3.81300525553843e-06
-2.58483276255522e-05
-2.50654786733927e-05
5.12355869423603e-05
2.37480673287136e-06
2.24709440050021e-05
9.63612669030186e-05
4.73476292349337e-05
1.64634614821345e-05
4.66275775977819e-05
3.38044517359647e-06
5.47433072688463e-05
6.19523950193653e-05
5.30613712924828e-05
0.000113207467860699
4.88775753050249e-05
1.98683356020709e-05
0.000107952659703949
6.38544594461018e-05
7.09660440459181e-05
0.00011028856375485
-1.06868122488619e-05
8.21489806065888e-05
4.87785745933651e-05
5.58974000052338e-05
0.000123567347709763
4.39833752950302e-05
6.48070626258515e-05
9.25047056727437e-05
5.45043482723107e-05
4.22732976742797e-05
8.96366159029612e-05
1.97654858072579e-07
2.4361422075171e-05
6.67398179598645e-05
0.000110526514451981
2.45720893461578e-05
8.63866258004318e-05
7.83946408115206e-05
0.000118861163705741
3.93757662056143e-05
3.33217076744648e-05
5.65598426761787e-05
0.000109804167870316
3.04759050915681e-05
0.00011769142561184
0.000111763968559196
4.43861618497338e-05
4.34321408870162e-05
-6.82859642212373e-06
4.20857314483566e-05
3.10668641521492e-05
3.61965610832991e-05
2.85446120124643e-05
2.92134619537051e-05
6.47587132576401e-05
9.52664656910577e-05
1.39897232358821e-05
7.48382840920168e-05
4.12846367382559e-05
1.9767423171138e-05
-1.92209554898998e-06
2.21007631216587e-05
1.3300863974648e-05
4.27448208562969e-05
3.95239060414692e-05
7.41018626100182e-05
7.33697820997897e-05
5.67822935451943e-05
3.56097869386466e-05
2.39078676076801e-05
5.81077400694441e-05
0.000109331971681392
6.03149340956986e-06
0.000110188096175175
7.78738938103027e-05
4.39079412489354e-05
0.000122011495263101
6.40871283482595e-05
0.000125557051858659
9.05609619424416e-05
4.35365502286678e-05
6.86724468069593e-05
9.3154815486156e-05
6.56806052595967e-05
4.23180620859865e-05
0.000102091763951578
2.61644395974559e-05
1.90930471483968e-05
-2.0282796654247e-06
7.96259692174178e-05
2.2131966291812e-05
5.06073467639433e-05
6.21325149772308e-06
0.000121998612595041
-2.1868872117785e-05
-1.10743011787573e-05
1.18215916379326e-05
-1.66607548315122e-07
2.91014218204594e-05
9.7298098098132e-06
-3.39685378868053e-06
2.13919621928038e-05
2.00391207320175e-05
3.97365829862866e-05
1.81879796993135e-05
0.000101275384608197
9.81595842001141e-05
5.70862836607993e-05
7.208142691083e-05
2.39631791433149e-05
3.32893805613022e-05
3.95452312307708e-05
1.17563183885282e-05
1.32887787142609e-05
-3.02369924310507e-06
4.17388625895414e-05
7.5034187907311e-05
6.83891724216801e-05
4.89503022821254e-05
6.22786004246247e-05
2.02912926140506e-06
4.34110960063561e-05
6.66984258519582e-05
6.78331466046327e-05
9.97971420451153e-05
5.86979450015681e-05
9.29918441803597e-05
6.56249607105457e-05
6.24241969790773e-05
3.04070754902388e-05
6.19153944673347e-05
5.1636747820536e-05
9.48140561205565e-05
8.23470560013137e-05
1.57256885089629e-05
-1.3921112142421e-05
6.85464747861796e-05
1.87724270667332e-05
5.4019256623703e-05
7.44063787936973e-05
5.99623979135551e-05
6.56571773808218e-05
3.36227063094641e-05
5.40995745293319e-05
9.66842542147254e-05
2.75540464088777e-05
0.000123554986563163
1.66758912485886e-05
2.19274249183608e-05
8.32263870592935e-05
7.9794249441083e-05
3.91701152765725e-05
2.26092078680921e-05
7.01078517532026e-05
7.71185716249166e-05
3.29871902539662e-05
3.50369197204493e-05
6.74404249645474e-05
0.000100255290918131
9.26924233227442e-05
9.57424910928487e-05
0.000121570278262981
7.99834246045163e-05
6.28450008385045e-05
7.395846128624e-05
3.88674762818914e-05
1.20314309397045e-05
7.80820388703154e-05
3.56845734383394e-05
6.93665227845804e-05
3.76916881483528e-05
1.0204799002687e-05
2.25369026779372e-05
2.03975436072137e-05
3.53215403768027e-05
0.00010636282886948
4.76192044711552e-05
5.24828194454819e-05
2.69604548652465e-05
0.000111291487998342
5.78311606344381e-05
8.74666363072252e-05
4.75702422810557e-05
7.76874471582379e-05
6.92437305487173e-05
8.74530797595237e-05
8.24211829576077e-05
-1.04942041155999e-05
5.53096368154636e-05
5.30410811478191e-05
4.16481586108648e-05
3.91380212413505e-05
2.25586188553537e-05
8.53586832452537e-05
0.000105170513888432
5.14284302959106e-05
2.52491517822989e-05
4.64240319557573e-05
3.89005607106783e-05
8.20308336491134e-05
3.06470301582069e-05
0.000128664725914843
4.71656019024665e-05
0.000112565846703973
3.86242761559178e-05
1.82086882286638e-05
8.57479657660099e-05
0.000100533516691785
5.84084763410261e-05
9.82458648679039e-05
3.16395270035916e-05
4.23581632711001e-05
4.95709971673575e-05
5.0375251943651e-05
5.89008058481022e-05
1.67541433444262e-07
-1.75505887364711e-06
6.45478908929736e-05
9.69452949506999e-06
3.90642732852181e-05
7.73411446859857e-05
7.94495193740349e-05
8.35829844325925e-05
8.6797483966298e-05
5.87039236185123e-05
9.61122025071498e-05
0.000105243709866265
0.000106044836877983
4.11774595941337e-05
5.26216904079486e-05
5.77219606569445e-05
7.80935197474863e-05
5.94734944105302e-05
7.02200934707316e-05
8.30334429988725e-05
9.91926774562381e-05
-1.77105280754326e-05
5.86381339838859e-05
8.56440034364142e-05
3.44858301557187e-05
0.000110024855428321
8.09010559532446e-05
5.55432515023986e-05
0.000138596658339116
0.000121290036099691
9.15426900726377e-05
9.02938385643016e-05
7.59101211961367e-05
7.20970486105582e-06
1.89787464412509e-05
5.55305099785433e-05
2.48796686591631e-05
6.45282661261786e-05
5.87305939874199e-05
2.86966158421314e-05
6.44708290892155e-05
6.99773142319503e-05
7.53320891482755e-05
-4.04164251403938e-05
2.77566171774776e-05
6.40759172055966e-05
8.77256402541879e-05
-1.0913341599431e-05
2.6596312041884e-05
9.50366906176256e-05
3.90598219299465e-05
0.000111510421033055
4.19871717330904e-05
7.29618199349145e-05
6.93277048227372e-05
3.91559591261442e-05
4.95435355894232e-05
3.58348174143862e-05
4.94156908830919e-05
7.62123744904231e-05
6.57204393788238e-05
0.0001150937761749
6.7845723782399e-05
9.06337252748502e-05
6.37472626119576e-05
0.000118721421122102
4.0132666227393e-05
5.87375542006542e-05
3.04385684764643e-05
8.4099357464997e-05
1.62528067655696e-05
0.00013739297082476
2.7337006464036e-05
9.86238737256725e-05
7.49078614830487e-05
7.2947383724723e-05
8.06318694813373e-05
3.5922629262773e-05
3.86955677370425e-05
3.82386630084538e-05
6.11789281229917e-05
7.07377732119527e-05
4.18328172196101e-05
6.16104943306675e-05
3.35420539593334e-05
7.99216733783749e-05
2.17468795118654e-05
0.000109432309435796
3.92439811182521e-05
8.61514584726695e-05
-9.33837068343539e-06
6.00450068371947e-05
4.52330701409652e-05
5.0471808966693e-05
8.10209652822921e-05
4.18703895725346e-07
0.00012854875398781
1.82588200993585e-05
4.24126158262057e-05
4.7558394196068e-05
3.33756017578909e-05
3.94482680892676e-05
1.90294375214174e-05
1.48983534923631e-05
5.70664618943999e-05
2.28400144615117e-05
5.43640970534296e-05
8.05758043977528e-05
3.30345354350149e-05
3.46518739934647e-05
5.23704798237406e-05
4.39560144041593e-05
9.83114843543759e-05
9.08408226169803e-05
5.81471061734982e-05
3.71980105580706e-05
6.25162520046441e-05
0.00011049237832767
2.66669821580912e-05
7.00105869623587e-05
8.30782496758176e-05
8.49819160687747e-05
8.58261896370033e-06
6.38423287674043e-05
6.26071751572402e-05
5.97667359098493e-05
9.60030262165873e-05
7.5384025530916e-05
8.07709759105817e-05
6.40884142102299e-06
3.27548075964204e-05
6.53667854317798e-05
5.98454963644547e-05
9.3859435446947e-05
3.44581535679403e-05
7.41201950005059e-05
1.85200906317141e-05
9.89098698752093e-05
5.66860228789179e-05
3.51172468233235e-05
1.96127161217877e-05
3.544670735563e-05
8.78735748704178e-05
-1.91683604287403e-05
5.49698647763405e-05
7.60233809575078e-05
4.23135817590143e-05
7.32753460286199e-05
7.67402478752234e-05
0.00011802743264181
1.03199873925119e-05
0.000113331897318543
5.10672873247192e-05
7.66319113263863e-05
4.67313405531147e-05
0.000129344811020468
5.42377095248631e-05
0.000122053004505194
0.000128866651705372
7.20408265621083e-05
7.52577302059157e-05
1.3485924486309e-05
9.76598610872579e-05
-1.60983958636109e-05
5.42177557440294e-05
0.000114629377943448
3.25204884465677e-05
2.83679868009872e-05
1.04318623896563e-05
3.9557668907971e-05
9.39938848992234e-05
-5.98459789531956e-05
7.8930753446642e-05
6.66280060959684e-05
7.95897084070047e-05
9.03525575818825e-05
1.02462536293067e-05
8.49960952751767e-06
-9.07108177848549e-06
7.08532574124764e-05
0.000113338720459856
-1.46168106413097e-05
4.35785328568903e-05
3.5146873327282e-05
2.12727649507721e-05
1.05245277852693e-05
0.000108537167113317
5.60179244012727e-05
3.11538730283258e-05
9.93840316019212e-05
3.40227487232689e-05
4.20507653061473e-05
6.42890269006727e-05
5.15439718339084e-06
6.54930226368626e-05
8.04825186460413e-05
0.000108633754613467
0.000124473608763397
3.17297285713892e-05
1.15459738047266e-05
6.05262649922297e-05
8.59871483476048e-05
5.11546689205439e-05
0.000104693553551138
2.58465571943686e-05
7.29589565308437e-05
3.62409282048608e-05
0.000106630981297506
6.51986911455458e-05
8.41217709275465e-05
5.03756475988947e-05
5.56057942783219e-05
4.85537510186007e-05
8.14586917216963e-05
3.68831576091886e-05
7.75062172254219e-05
5.70991429509825e-05
6.74782360686639e-05
2.97633877575656e-05
0.000105848395970041
8.33318878535935e-05
0.000114411888556874
9.01142637835718e-05
6.68059285615547e-05
3.19175361043941e-06
2.23394559528522e-05
8.22037955333664e-05
3.13185841813287e-05
-1.53490718739599e-05
5.81598185302384e-05
4.1483652535231e-05
-1.1652378245905e-05
5.98340217181656e-05
4.1715739449878e-05
2.38159027880099e-05
-9.78798252175601e-06
4.69394696332854e-05
7.46469594717302e-05
2.49248089533809e-05
6.96064796269062e-05
5.47255595114907e-05
5.81628272399825e-05
7.9198683452024e-05
2.7005540411281e-05
2.95100478638806e-05
8.97476323536858e-05
0.000118831032046958
7.60238036762101e-05
0.000117861831701222
3.6927660925096e-05
8.06981934487062e-05
7.22978531503731e-05
0.00010179001770743
5.87347790021453e-05
3.13415146314078e-06
9.81080515165345e-05
9.10820964045623e-05
0.000128678706458491
2.3354103172518e-05
4.79979108016907e-05
-5.91104143933315e-06
5.73465301580073e-05
6.85026126080947e-05
4.09486027415854e-05
5.06219349404859e-05
6.79028533297294e-05
7.24024549678878e-05
7.94081633260148e-05
4.1599477897221e-05
7.24373164304443e-06
8.29971959144771e-05
6.80031186625806e-05
0.000122013665156437
7.57998392813888e-05
6.94626894706784e-05
7.75814306446042e-05
7.65967914934053e-05
4.188539351114e-05
7.5172269083984e-05
6.32631131378131e-05
2.17051292150729e-05
4.62379566271554e-05
3.18022684003908e-05
2.71992239639982e-05
1.96175460197767e-05
-1.91453112068976e-05
9.64097307142775e-05
7.58211349586737e-05
6.93039003361402e-05
3.87152350841958e-05
8.96379918135741e-05
2.67441863060338e-05
4.97024130410604e-05
1.82359136703057e-05
5.07631282272792e-05
4.14677410722047e-05
3.65186131585912e-05
5.15213753577131e-05
6.68491622885071e-05
5.1633415134355e-05
3.4812656225577e-05
4.49594273918825e-06
6.81778586775944e-05
3.02757720062129e-05
7.63280445691699e-05
6.07121799947743e-05
2.07199896017787e-05
0.000122128859748468
5.54953857386732e-06
8.37106971350103e-05
8.64184429171199e-05
8.08643576934099e-05
6.99669783059182e-05
0.000114232032233377
5.11771722383464e-05
6.10045598293275e-05
-2.7845440374471e-05
4.93334626570466e-05
1.32044722001774e-05
3.41777693495003e-05
1.64373891375897e-05
2.60168569572409e-05
0.000104688310082886
5.93268197037615e-05
0.00010312816477668
3.83126797158225e-05
-1.81284277199373e-05
4.66585521106344e-05
8.05318633441887e-05
3.04227209093468e-05
6.44968493524441e-05
2.64874199660674e-05
0.000112812890208252
4.96102828321864e-06
4.00283843865618e-05
4.58595693315209e-05
-1.33801698398688e-05
0.000150236152171241
8.10149136000721e-05
8.57848028408518e-05
6.6875074767003e-05
0.000111695629951892
9.53545191347345e-05
3.82695881205794e-05
4.87331523270861e-05
8.93484285390547e-05
6.85905813697178e-05
7.49344630856748e-05
3.63146659560653e-05
4.4189372710187e-05
5.97608561379198e-05
5.07057161082541e-05
9.0936013558934e-05
6.06487751390815e-05
4.23028930581299e-05
6.73503064954466e-05
3.20538653874335e-05
1.85835124155897e-05
7.99558554374487e-05
-5.19599366628586e-06
-1.30789908495329e-05
5.97829262494083e-05
2.75403121077636e-05
3.89678448370903e-05
5.25749262552278e-05
4.92250302776831e-05
4.70738113593415e-05
7.64304494914707e-05
4.3220407650306e-05
7.76677307310951e-05
4.42765373791449e-05
5.78704228415446e-05
3.79532750183505e-05
5.96119461028543e-05
4.55582528556784e-05
5.70080622675586e-05
5.57196382724667e-05
5.58733462791313e-05
0.000112805864748233
3.47368072067416e-05
7.71294852077465e-05
1.21476840860122e-05
8.59171112194171e-05
9.781031043098e-05
7.41919746958987e-05
5.00384653815441e-05
3.96308189123582e-05
9.91288665695137e-05
6.46774202461892e-05
0.000140026177956276
1.15754574949707e-06
6.93983204858978e-05
8.91785227087785e-05
7.46535798868836e-05
6.10593018581888e-05
8.65277295190946e-05
2.58790885831219e-05
4.28266633219508e-05
7.44459633549164e-05
0.000107568136510436
4.26006693152913e-05
4.51028420670607e-05
6.48524932938166e-05
5.88488584351847e-05
4.31807147795993e-05
5.72309047444019e-05
4.66505537580043e-05
4.25545033510761e-05
3.031468988137e-05
5.15554224416701e-05
7.61765612248234e-05
4.12450375813348e-05
-2.92960636152903e-06
3.85468399665106e-05
7.29588269050419e-05
7.26200967138859e-05
0.000102283554398143
5.08504568691009e-05
7.47410223231483e-05
5.80076348891774e-05
9.44548256491676e-05
3.67758359784108e-05
7.89478359280754e-05
8.2338398093309e-05
8.23713640038015e-05
0.000106054144321679
5.04456599216823e-05
7.3445537951488e-05
0.000124660450218334
5.40015273662703e-05
5.87082795917456e-05
8.65227470687048e-05
0.000105597548854431
7.09079217649596e-05
2.45127737208011e-05
6.84673164515689e-05
3.7242034560984e-05
2.85890463031424e-05
9.65140965595618e-06
-4.61786224061653e-07
4.73236500065086e-05
7.01521502295209e-05
5.41074069425966e-05
4.33223853064414e-05
5.98152782528933e-05
0.000112114327287515
3.71291183922302e-05
4.78618647125638e-05
0.00014388397057094
7.18345716706813e-05
0.000129333275784678
1.89756699210924e-05
4.37047782136336e-05
5.14318567971942e-05
2.37743632954542e-05
0.000112877796650005
3.94370469032113e-05
5.46538630980444e-05
9.04816354527154e-05
-1.21693189909772e-05
4.47408095190863e-05
7.03920950881522e-05
1.64216116427372e-05
3.40043908101158e-05
3.40209251282263e-05
3.00514384143058e-05
7.37503227495575e-05
7.02890057931033e-05
7.38640572526317e-05
6.10019707270947e-05
1.85308323035478e-05
4.32808427302774e-05
1.32247531670948e-05
5.50350158317763e-05
5.66726955763763e-05
4.34301458073663e-05
8.05105604345904e-05
0.000101144642953707
7.43385850954602e-05
0.000129650461949897
8.27434605317174e-05
9.28210715034143e-05
7.47046418485261e-05
9.28459097124382e-05
6.41401041615923e-05
6.96044190945104e-05
5.94283615778233e-05
8.01067854386645e-05
0.000100511930999743
5.3030667311915e-05
5.22236485923387e-05
0.000134209338867075
5.5280134770317e-05
4.28549969035991e-05
3.22593878961637e-05
7.18381387173812e-06
1.82331577204778e-05
8.95574394842786e-05
1.88683149340843e-05
8.81569486882541e-05
5.78621785678211e-05
0.000138211396943879
-4.18983689402429e-06
1.14291890243059e-05
6.31255194197998e-05
8.20281162309971e-05
6.29618863595286e-05
5.4387597518813e-05
4.35333568598323e-05
2.43955306323995e-05
9.34583637345021e-05
0.000117122833137205
4.90392557712182e-05
9.95541523089308e-05
5.07522579421414e-05
4.56364695555132e-05
3.01835005736857e-05
7.56673389069267e-05
0.000124108150362622
4.20800260327884e-05
3.89488203505644e-05
-4.41339211487917e-06
5.48226153568419e-05
5.55850150349861e-05
2.78294179553867e-05
-4.17765030271048e-05
5.87362176450429e-05
4.76814406657552e-05
9.50981674201378e-05
-2.675328613536e-06
3.36800652802125e-05
8.89956097457087e-05
6.08932623937125e-05
0.000110859364096971
6.40348734015294e-05
4.45076439564245e-05
0.000116387588692953
0.000108640014334616
3.44850509865066e-05
0.00011968540788994
6.73233572200288e-05
8.5317902423524e-05
8.22774176976549e-05
0.000114357413016075
6.96798475129227e-05
7.50386855314001e-05
2.30432108921522e-05
3.73747518595365e-05
2.48381970377205e-05
8.17463528963765e-05
7.86721042051343e-05
2.18780131796499e-05
6.33344023626627e-05
1.70428809109522e-06
4.38630269804842e-05
3.7199439859362e-06
8.16918740088824e-05
4.24913827443045e-05
-6.30188065931233e-06
0.000103223837467059
6.78820172469677e-05
8.99709177861487e-05
5.07443804677828e-05
7.9619421566019e-05
0.00013159795394457
9.76388796645829e-05
0.000124825005008755
0.000114118832109536
4.50310094920864e-05
4.06363022335345e-05
4.80515692482125e-05
5.55080252572236e-05
8.64587562811571e-05
9.13497518510872e-05
5.67631967205623e-06
5.59663185139252e-05
7.72524250541234e-05
7.37670172788287e-05
5.61202716520847e-05
3.44239817235134e-05
0.000110032456369379
5.53260287017218e-05
6.34168602315778e-05
9.16611436665154e-05
1.90227219303177e-05
4.7730618711437e-05
3.64104454727625e-05
2.57482988948842e-05
2.98005280313124e-05
8.91857663783773e-05
-2.45422805462288e-05
5.52079466810399e-05
5.39624312704991e-05
7.29424678755548e-05
7.75293568478726e-05
0.000145674837137924
8.19382985245333e-05
4.77828805759614e-05
0.000113958736857908
5.78978966007412e-05
6.86992597380891e-05
0.000108933808311692
4.01849677289613e-05
8.05593666687349e-05
6.39675326528371e-05
7.81270586971447e-06
-8.38699665679941e-06
6.37723556812037e-05
9.10381630821843e-05
4.6040462117306e-05
2.24511699026076e-05
6.97121946042145e-05
-1.89841258040574e-05
5.73526522054969e-06
6.76918218340351e-05
1.21187947260583e-05
4.04215171033581e-05
2.91875368225136e-05
3.1630829038954e-05
4.1094665491538e-05
5.39219348195205e-05
0.000114076843081398
3.16520869583565e-05
3.65733240330724e-05
6.6299692242068e-05
-6.27979098418544e-07
0.000129536079448293
6.95808246353169e-05
1.06915165087077e-05
0.000117299226447268
7.49799903775493e-05
7.71292913375617e-05
0.000121906987973671
8.60216013381988e-05
1.10112991861265e-06
5.81312441843149e-05
0.000134321346270524
6.54230943775339e-05
1.77154962804898e-05
6.9309102146461e-05
-9.82551941565699e-06
0.000101538250529857
4.8483606561262e-05
3.63833495460015e-05
6.86579706010449e-05
2.68803299993037e-05
3.49041808650999e-05
2.07242379190157e-05
4.77961012330784e-05
0.000109521802042655
8.15937287681247e-05
7.67085019242986e-05
6.29531892795034e-05
7.80269207586452e-05
6.7706713230559e-05
7.81513034921709e-05
5.48955901140672e-05
6.38922007422875e-05
0.000117559266328219
0.000100336997295329
0.000129713077873214
2.49934174998884e-05
8.10397515409398e-05
7.06467485737981e-05
0.000100779891570365
9.76235269888136e-05
7.06339956066457e-05
6.53220318628289e-05
3.40458820438695e-05
3.37565965762257e-05
5.18627755209464e-05
1.16040342442775e-05
6.75082140871379e-05
4.95942978548117e-05
9.6408561353717e-06
3.11638166101264e-05
6.8871992634518e-05
3.70871392312066e-05
8.37925812113415e-05
7.73140401142114e-05
-1.47687735919518e-05
2.47388318242247e-05
4.59881036717244e-05
8.27790508151081e-05
2.87828192790931e-05
-1.82655693782587e-05
3.98985317279663e-05
0.000108087592484127
-3.59473184277738e-05
4.19198680926567e-05
7.33298268384162e-05
6.0964906616952e-05
7.22455829200243e-05
4.52076942388447e-05
7.06197772888573e-05
2.71914159485624e-05
0.000116844919036436
1.10798581435981e-05
5.11585038173638e-05
4.05648104228989e-05
6.76341193035856e-05
4.66238099808265e-05
7.88231478958942e-05
2.85034227944001e-05
3.83963304832139e-05
4.93008548154458e-05
2.3271651221777e-05
8.47743893529065e-05
9.05540676145094e-05
6.30788330437152e-05
6.67839013455224e-05
8.10280594560791e-05
9.48539354692079e-05
5.41794888302878e-05
3.54884128549115e-05
4.56660460749204e-05
0.000107057216051399
7.63555645772726e-06
5.07422833396959e-05
1.8918436293703e-05
2.38762574576251e-05
2.93670660756059e-05
6.83380237796615e-05
6.72958577930442e-05
8.82810095085531e-05
1.59081820641937e-05
8.74528567014437e-05
8.81667131207774e-05
5.89024180056635e-05
-4.83493774746983e-06
-7.46701425076864e-06
9.1213061135158e-05
-1.53581735743524e-05
3.33073273376389e-05
6.26360458356064e-05
7.06545179596923e-05
8.50520007546433e-05
7.72267693070536e-07
0.000142080539799997
2.92818634816512e-05
0.000126159581472327
4.10596719587871e-05
2.7199863362327e-05
3.77468778834133e-05
9.02818963976966e-05
0.000139004642855818
7.36898444547264e-05
9.88599937049165e-05
5.62315464960478e-05
6.9854303520393e-05
7.91995382966492e-05
8.27517333642676e-05
0.000104055524644799
0.00014409305753874
0.000116182295183311
7.2312381193259e-05
4.07021989718428e-05
3.47575087795358e-05
4.45726596349081e-05
5.66083554553157e-05
1.13585221784246e-05
9.01960014957699e-05
3.9582365710298e-05
7.71824794268615e-05
4.01721108695916e-05
4.59173415824015e-06
2.19966346473391e-05
4.48265232748705e-05
9.71677443538034e-05
6.25437088254351e-05
1.97133889687997e-05
7.14036042026861e-05
5.54451021120877e-05
3.02145826842633e-05
9.58838514859615e-05
7.24945956212611e-05
-5.52105274957323e-06
4.73836054678102e-05
3.75955592844991e-05
8.87108504801297e-05
3.62725293546714e-05
4.10828521393965e-05
0.000108417966632405
2.06219007369791e-05
6.82930139896939e-05
1.43748327968445e-06
-4.7507140638406e-05
9.12652297990865e-06
6.85281658341074e-05
2.78406120909851e-05
8.24328227719833e-05
-3.49246639447661e-05
9.0641115082031e-05
1.72626346688415e-05
6.79082632657777e-05
3.49585517542224e-05
1.68895338311488e-05
-3.80975705468102e-06
2.56086294822513e-05
6.08133841148839e-05
1.89522699699808e-06
0.000121737675051507
0.000130257307534433
9.70672078141362e-05
6.98544682163772e-05
8.19990659462321e-07
0.000137464112597503
8.03889540473516e-05
8.62266492194809e-05
4.21519210209105e-05
5.37826710080248e-05
6.45225732731918e-05
5.32222241970115e-05
7.76262889838538e-05
-1.36932781925814e-05
7.50463055747226e-05
8.45962833852731e-05
6.48607078294332e-05
-2.21321685687585e-07
7.83512073848019e-05
6.67300212874393e-05
6.08999409736292e-05
6.92566070026744e-06
6.15645976968781e-05
6.29417676095314e-05
1.05141821033468e-05
2.15584401647944e-05
0.000174338863595116
5.31953777003748e-05
0.000100541588867556
0.00011116807943553
7.83136960910306e-05
4.03253029759778e-05
1.5450260660229e-05
0.000130293842316863
-2.36680768197823e-05
6.10684697804959e-05
7.56540579151278e-05
8.21622040419484e-05
7.64408083093088e-05
4.57999482502308e-05
2.61623443672951e-05
8.09276048843324e-05
7.03149253044015e-06
-8.43359071262014e-06
2.08849599172823e-05
1.4793910210584e-05
2.19626393823785e-05
2.03947500654764e-05
3.87209181072501e-05
1.02649625176607e-05
-3.40405633073585e-05
6.58060141762815e-05
5.15190880082027e-05
0.000101781972608912
7.67229951028148e-05
5.63628913897335e-05
6.84505287878403e-05
8.6437521327687e-05
9.47751237984271e-05
0.00013261037152772
7.59838471575056e-05
4.88615065981467e-05
0.000119842803252477
0.000124705809317247
5.62091547626992e-05
0.000124338283981153
0.000146595817114062
9.87773453989493e-05
1.69125797466299e-05
5.18082345160916e-05
7.14211115980786e-05
6.80440537359459e-05
6.64084183998104e-05
6.98844317974872e-05
3.16720811662308e-05
4.65509819784389e-05
7.35806462046706e-06
-1.18957647102123e-05
4.60882712343152e-05
6.81336659199343e-06
0.000102544527555006
6.23658269952209e-05
4.36368614342747e-05
3.07838737556766e-05
4.45837579852952e-05
6.08818359381252e-05
0.000114165559194522
4.91556653712921e-05
8.0346223712427e-05
8.15055341416037e-05
9.80307130831606e-05
1.30399640047449e-05
5.58325105011047e-05
0.00010152257777046
7.95545836095246e-05
8.39551313795046e-05
5.48194135065316e-05
0.000107785350906219
7.88017640142831e-06
5.34162149660739e-05
3.11841575896583e-05
5.02039654316205e-05
2.20557918980965e-05
9.93324671195803e-05
3.78033969371915e-05
4.41906621845741e-05
5.8851180541357e-05
8.44996403845157e-05
3.8030275165435e-05
2.80124776962074e-05
2.73264374186053e-05
9.71747959762812e-05
4.83871278752713e-05
4.47424038105519e-05
0.000107571711040183
4.83365197384637e-05
6.62227234627431e-05
8.31906776206297e-05
5.34337212993432e-05
1.36636175643183e-05
7.39010607199614e-05
0.000117224458196587
3.2522371506605e-05
8.24311148282568e-05
5.03680908112518e-05
3.4003637682456e-05
7.18544515959557e-05
5.88710255652768e-05
0.000135409696750886
0.000105946185096079
6.09206512482574e-05
3.82667606358173e-05
3.57012039740106e-05
2.40595922443407e-05
3.05490359965966e-05
1.49777292783685e-05
3.30443033219122e-05
4.32395255706971e-05
6.26362464289964e-08
9.50396412639085e-05
5.28591138116686e-05
0.000110835639062838
4.24840580183855e-05
6.19036806261532e-06
0.000107813308825492
4.13372566882054e-05
6.64028105491264e-05
9.46419485027978e-05
7.94783647824864e-05
9.3838560175967e-05
8.02215888598937e-05
9.22227126245987e-05
9.05453874539306e-05
4.89637483495986e-05
8.7775503093057e-05
9.92391477366964e-05
9.37900154390536e-05
5.22906073701356e-05
8.2573348449347e-05
9.6858918618791e-05
7.37475108756212e-05
4.20162966220067e-05
6.71584068184725e-05
3.50647593160413e-07
7.23198676806567e-05
1.71301717812014e-06
9.12594587775456e-05
2.25673844006802e-05
9.71332977235439e-05
7.63705802500265e-05
3.13795321752058e-05
1.38595068137262e-05
4.57123051022077e-05
8.48662834384563e-05
7.11138408345341e-05
8.11421924218048e-05
8.81686930573298e-05
5.60286757535528e-05
0.000106652011099762
6.90094634961745e-05
8.15770388210965e-05
2.72907372065696e-05
9.35055730108193e-05
1.76549706411922e-05
5.59268527419449e-05
0.000141934402871057
0.000125203725733791
4.76855516449625e-05
3.45544767359345e-05
9.03404419548946e-05
5.22843781853229e-05
6.85366171062964e-05
4.88719842529968e-05
5.07397033495748e-07
2.91688864315307e-05
1.93332127046295e-05
2.46862269732111e-05
4.21275199827134e-05
3.4466379572719e-05
3.78051416828839e-05
2.16751171942619e-05
2.89690994127404e-05
5.5276103800594e-05
6.78442244797947e-05
5.48503839316642e-05
9.01649266116619e-05
0.000108137405973788
5.15731627200758e-05
7.93763185193125e-05
7.10212656583608e-05
6.60331044322622e-05
5.52052729534999e-05
0.000113247953703281
3.63084565029702e-05
2.97469233394916e-05
7.57748302519511e-05
5.86253531220818e-05
5.64398770521814e-05
9.91284747126025e-05
1.86057673738112e-05
8.83941780430423e-05
2.54889825189136e-05
5.96605966047475e-05
3.38929621257915e-05
1.49533956264424e-05
5.6150284554533e-05
8.2439178476056e-05
4.06872481754936e-05
6.22134269952892e-05
0.000101998338787785
-9.22700544521227e-06
4.10989028407826e-05
4.99567451900343e-05
1.90055260242033e-05
0.000105137675553933
6.59473364412912e-05
1.40569900356275e-05
4.635986209301e-07
6.08631266367489e-05
8.70371764400103e-05
5.40440425536962e-06
9.98785442110236e-05
7.95678734155967e-05
6.33786674701538e-05
7.45960104589295e-05
6.67046810380191e-05
9.54481316580628e-05
1.11402993871963e-05
2.73578607354665e-05
3.15088150778294e-05
5.40141297661995e-05
7.97233151343718e-05
4.15747133703356e-05
2.67219648638135e-05
8.92314514914969e-05
7.41554352541251e-05
5.10681047368195e-05
3.6514975444407e-05
5.76389164897585e-05
5.54846958733256e-05
7.77878355045493e-05
6.72408853697117e-05
2.88630528298978e-05
3.40394001781876e-05
0.000101028777198505
0.000133591366699678
6.66538922179257e-05
6.77645880363424e-05
7.18899115702964e-05
6.55467204410447e-05
0.000115832660741943
3.74002995536331e-05
6.3517736062234e-05
2.24554045250026e-05
9.65304717889832e-05
6.84785524407809e-05
4.08673164672053e-05
8.85227724377963e-06
5.37335133190217e-05
1.46948285792255e-05
4.14281701754955e-05
3.91517242811276e-05
2.32759247006962e-05
9.73913226887276e-05
5.54630522604266e-05
2.00955292292017e-05
1.07674053590916e-05
8.40482294173949e-05
6.76352728596942e-05
4.54634356852786e-06
7.46289594693091e-05
6.06553498809861e-05
8.58059161510077e-05
6.24585286049823e-05
0.000100526379572685
4.16259041767966e-05
1.72832073621885e-05
3.13184439195698e-05
7.00457419524197e-05
5.53483184762991e-05
2.94202189806052e-05
5.07042686984127e-05
6.86233649105564e-05
3.87962512172604e-05
6.78047403485255e-05
4.63921108969781e-05
3.03857988461965e-05
7.5443577034551e-05
5.68873154981057e-05
3.38450512818524e-05
5.72597970779955e-05
7.45528065986709e-06
1.30323671313335e-05
6.02918256396557e-05
2.06119531041905e-05
5.28713245875554e-05
9.89043743156654e-06
-5.01407068063448e-06
2.85020578077111e-05
7.28028063187212e-05
2.48999334034977e-05
8.11769301043507e-05
2.81967325716742e-05
9.3884474884732e-05
2.9359462165698e-05
4.03027008526591e-05
4.2210807921132e-05
8.0114286173836e-05
6.73944782302517e-06
3.77229457900743e-05
4.37193675707175e-05
4.70928636579039e-05
8.23213896984057e-05
7.99887743485818e-05
0.000105541347286317
2.85375109997463e-05
3.38337065561112e-05
6.03378641424589e-05
6.51964473344388e-05
8.11069449746646e-05
4.46147464401054e-05
9.51943169594776e-05
8.13520269937509e-05
-1.19605483731233e-05
7.5762989321097e-05
3.79064079203014e-05
4.06035849820117e-05
1.80692415697871e-06
4.69705138335496e-05
5.11766605394993e-05
5.65011652744459e-05
5.80658688773434e-05
3.96804477323724e-05
9.54316988348701e-05
1.59854046774498e-05
7.92675739583018e-05
7.83295948725514e-05
7.06382326192926e-05
0.000145258595279716
4.42041867882328e-05
9.43878674963605e-05
0.000114653422895571
5.52436620194953e-05
0.000104207466764594
7.30353802240194e-05
5.05684487559744e-05
8.66766676388699e-05
7.29975872135677e-05
7.15294179955861e-05
0.000104294047491558
6.18728107182211e-05
8.12165832359124e-05
5.7006536890622e-05
7.72656983858692e-05
4.29213841420373e-05
6.32626095261442e-05
9.09510730802032e-05
7.57284310168776e-05
9.87855119709863e-05
5.27840000139983e-05
3.61552739358551e-05
8.22834771569623e-05
3.68904772036379e-05
7.34250623056076e-05
3.54444420772105e-05
9.15732281250888e-05
6.56078846376774e-05
7.23678327333569e-05
5.6860355588397e-05
4.85271592391638e-05
6.58626319881059e-05
1.92554782709737e-06
3.44132683859789e-05
4.2873585170036e-05
4.74163713360775e-05
7.04848394403841e-05
5.7380757229142e-05
2.40298992641379e-05
1.53744761743297e-06
5.57790627690262e-05
6.04102009829015e-05
4.18147570239255e-05
1.99494619138549e-05
4.67213274531813e-05
6.78691763664793e-05
6.12477486701048e-05
9.76391392612591e-05
6.10124128177962e-05
9.16344799786826e-05
7.70128399356934e-05
4.36460746765029e-05
8.44687671745864e-05
0.000102602972723075
1.11009191601598e-05
7.94599281438436e-05
0.000109327692078195
5.71364010099588e-05
5.31384430053623e-05
1.795931280284e-05
7.22985018461546e-05
9.27783743187267e-05
3.46833896775693e-05
1.34285538217028e-05
3.38764978295726e-05
7.13641781064406e-05
0.00010555101460281
3.70781639051831e-05
7.52656819048811e-05
0.000103028065004381
7.47393149060985e-05
6.76161567102626e-05
8.49970116076553e-05
7.62973494804457e-06
3.61521721991248e-05
9.90656906204243e-06
0.000112404024014881
5.33954146964083e-05
6.22030393604555e-05
0.000136505023087564
6.58611634581548e-05
6.91659958782923e-05
5.50191416685195e-05
2.90134529807143e-05
5.42696860648435e-05
4.83166015331642e-05
6.01526621083371e-05
7.88400630020942e-05
8.25428249961879e-05
5.98758771367303e-05
6.75423917513482e-05
4.71386346374008e-05
2.50626832228986e-06
4.07184333540548e-05
3.19123046196616e-05
0.000109454409879486
8.45633713000949e-05
7.64293314530358e-05
-1.24612770059361e-05
3.45572528788429e-06
7.39801216409206e-05
3.90836192700604e-05
5.20723650603752e-05
4.29905495879997e-05
7.31722796055873e-05
3.37784575177983e-05
3.05104325909904e-05
8.08242219653716e-05
5.92043337585706e-05
4.14445621345548e-05
0.000104880879794624
5.30356175390374e-05
4.69584752689692e-05
8.9101657957399e-05
7.13309183739617e-05
3.8804518664871e-05
3.83256105025648e-05
0.000142536190619812
9.27807556648199e-05
5.96663777000426e-05
6.39134766594946e-05
0.00010152033674092
5.50901468299241e-05
9.91399464340624e-05
8.09230599540886e-05
0.000106264890832339
5.01233683967219e-05
-2.85721745049083e-05
-1.47318392353866e-05
1.16312141409702e-05
4.95722366725976e-05
6.92246719968235e-05
-9.05212984948737e-06
4.83904628694559e-05
7.81463543497128e-05
3.95420784072526e-05
0.000112877230320093
5.51292227669968e-06
7.3807914990402e-05
-4.97889357389265e-06
3.97984750002261e-05
2.26304594394417e-06
7.92784637885724e-05
2.68926068900584e-05
7.40478145180291e-05
7.61149299704332e-05
4.20302513602753e-05
0.000124596814700922
1.08582150637693e-05
7.61217090639992e-05
4.78635816311649e-05
0.000115792754363909
0.000117403798192959
7.6116092034411e-05
5.49169140756168e-05
8.14648715296251e-05
7.64546110510517e-05
0.000120098348658921
6.73299218335099e-05
7.32978821425054e-05
2.95229397419598e-06
0.0001352160475197
2.18509006223824e-05
3.5401366744446e-05
