# Supplementary material for: Research on computational propagation and identification of mine microseismic signals based on deep learning
Source: PLoS One. 2025 Oct 22;20(10):e0334641. doi: 10.1371/journal.pone.0334641 (PMC12543183; doi:10.1371/journal.pone.0334641)
Supplement: S5 Data — (ZIP) [file pone.0334641.s005.zip › 000100800001422.xlsx_0.txt_24.txt.txt]

9.51099398098745e-05
1.81978737964725e-05
0.00010476078627496
0.000113444579811848
2.50110773040924e-05
9.08811622807526e-05
7.25442202680193e-05
7.38184119913196e-05
0.000124021000717953
0.000104362158179608
7.98257676014704e-05
7.63943297480025e-05
5.29764637468861e-05
3.85441372170803e-05
8.74991614140509e-05
9.25007930591334e-05
0.000116189350237309
6.76344698550462e-05
6.25309904283225e-05
3.94487235018666e-05
5.54689827570282e-05
3.50216958069421e-05
7.88805783628317e-05
0.000119747006497424
5.86130213939113e-05
5.12178652916475e-05
3.60292655429087e-05
8.1254051538907e-06
6.98448478299544e-05
6.08653201466469e-05
3.43851857538619e-05
-1.4158134830453e-05
6.93056277874292e-05
-1.01887334121846e-05
8.32357923473321e-05
5.47697665694537e-05
6.61976042232041e-05
2.70573648604799e-05
6.01527741769591e-05
3.85441281238128e-05
7.08863362289875e-05
4.78527912092881e-05
4.85759838889745e-06
5.82241294640544e-05
4.1167048094724e-05
8.07923495738246e-05
4.45656182857461e-05
5.56188867334718e-05
0.000123885908092866
6.51181889864535e-05
7.78369708212717e-06
9.39786234387982e-05
4.62600420090583e-05
8.26809627907036e-05
7.18809870357687e-05
7.87431282511385e-05
8.45876583549796e-06
6.79490551260196e-05
7.38956567900379e-06
7.60633056929306e-05
1.35015449807143e-05
8.4096694720365e-05
5.41779105272051e-05
0.000123879164423367
6.47376691108519e-05
7.60498669341059e-05
6.95254192053939e-05
8.18657017691129e-05
8.87071669236797e-05
4.95748070558025e-05
8.18611912739964e-05
4.4364552759873e-05
7.79557582210908e-05
6.43544364093797e-06
2.95301801657475e-05
5.71873942243013e-05
2.39965515843503e-05
6.38784609210673e-05
2.31100827062691e-05
6.1831949970883e-05
3.7334341606573e-05
6.86583497253738e-05
8.79381529467539e-05
4.21592060505246e-05
4.68908687431755e-05
5.81195944763673e-05
4.1915218931703e-05
2.14447846992538e-05
5.60231769415502e-06
7.57328011894173e-05
7.64868452277506e-05
2.7658245363278e-05
3.06494008313367e-05
6.82456863588161e-05
6.63531063316115e-07
0.00012089566073133
6.32948514492996e-05
0.00010879103707184
2.1861491006013e-05
0.00012100257802551
9.56245020624187e-05
9.69589606016266e-05
6.16175812326134e-05
3.92503466368405e-05
6.52048468930219e-05
8.64950685758674e-05
5.64469674173096e-05
2.11592490809639e-06
7.6213661667963e-06
4.88883520017668e-05
6.13723396936267e-06
7.54074045025261e-05
5.32995287606012e-05
4.14332867188149e-05
0.000100823685687108
5.84107909045256e-05
3.80258418312487e-05
5.72467375364622e-05
7.3771128993498e-05
0.000131112888927767
3.36143991013539e-05
7.31940645855332e-05
3.94701847955529e-05
6.42656575463308e-05
3.4506628090336e-05
7.27956840077168e-05
4.71932073649916e-05
9.12226052524164e-05
9.04677721858183e-05
2.65039244199411e-05
6.47406940465302e-05
5.15586513161456e-05
2.72931696208033e-05
0.000142627379210337
4.2590277245837e-05
1.03282476800831e-05
8.17325176971628e-05
8.37160207750926e-05
1.08936344933991e-05
0.000112573701682698
5.09895235160786e-05
6.60819033745917e-05
9.01064749862609e-05
6.49769875529794e-05
5.22403896747143e-05
3.40450050436784e-05
5.99288236897002e-05
4.52283299669671e-05
3.65849478189685e-05
2.45007659365811e-05
1.63623101425988e-05
2.53720883962777e-05
4.85480200839383e-05
7.1643815348818e-05
0.000102722895396098
2.351761695354e-05
7.30336295404333e-05
6.19891431975919e-05
8.82244714539452e-05
5.02714518878307e-05
9.3909314731376e-05
0.000110966617701719
5.00681083856282e-05
3.34880720778832e-05
3.99482070788875e-05
7.90225333378288e-05
6.82742734045515e-05
6.14987577243359e-05
4.64771236761112e-05
0.000102348195725423
3.11648207780253e-05
4.78750745964682e-05
8.28256343142351e-05
3.09162887995488e-05
0.000107428256923033
6.77645340202191e-05
9.31105383542632e-05
7.74404483901781e-05
7.8437630266791e-05
9.63011564912894e-05
3.15415863025359e-05
5.47462967068141e-05
5.63056414631499e-05
0.000113438349805381
3.91225939910455e-05
6.56695733296098e-05
6.65124548705619e-05
2.55681194555895e-05
7.63496141039848e-05
2.21973074731079e-05
2.5917815484083e-05
4.65162715225056e-05
6.56443056413409e-05
4.10302034553307e-05
9.44255799016627e-05
8.24010566257745e-05
9.84262791995143e-05
2.92598099416058e-05
2.28692531694465e-05
3.69355336141578e-05
6.97278572325234e-05
7.68614236172061e-05
0.000103473078650307
7.32405445611549e-05
6.28679585430673e-05
8.91991843713298e-05
7.61163592735525e-05
0.000107107978395616
6.68548250127589e-05
4.95574525896391e-05
3.46202941903551e-05
0.000103238787995005
7.18555570588222e-05
1.27436080757676e-05
4.65526176459252e-05
3.37178839485419e-05
4.91288467316018e-05
7.00515673785611e-05
7.32380898387282e-05
6.11151038511414e-05
0.000131321011068029
9.11549651354816e-05
0.000123510441803822
8.37452241707433e-06
9.53359592079541e-05
8.88805028733884e-05
0.000116562200274433
3.62084427384101e-05
4.92397884236598e-05
9.53736835730343e-05
0.000102703712959044
1.7930435342058e-05
8.37732155586534e-05
4.62754952544347e-05
4.9363953109296e-05
8.85198683495389e-05
3.55797525159543e-05
-1.58024979374288e-06
1.82932615952181e-05
7.99926387110915e-05
-1.24329292281894e-05
8.41680891284487e-05
7.15980462830243e-05
4.71008050546045e-05
5.99413730961593e-05
8.06032268909948e-05
6.80746017549504e-05
5.65463624341898e-05
5.23141234277863e-05
8.05362761161209e-05
9.02079743841312e-06
9.47177640597595e-05
2.39142846962261e-05
1.90244549857158e-05
7.78607084122034e-05
4.80913568519248e-05
5.41596268294448e-05
9.11010561641386e-06
1.93373055590016e-05
7.0715197268459e-05
8.6353594778965e-05
2.44329634471546e-05
8.65337281667166e-05
5.60009179735098e-05
4.57570011368638e-05
3.48085304294676e-05
5.20811175255299e-05
5.33054038172778e-05
0.000106708430327848
6.12597854068664e-05
2.90409162605106e-05
8.40013044234237e-05
0.000106497415989666
5.13135996616904e-05
2.19498116862532e-05
9.30000759027621e-05
3.36020405896322e-05
5.06195357429794e-05
3.54020467480478e-05
6.05744519520293e-05
5.85223666772893e-05
4.89353012212917e-05
0.000116586169705231
2.13840632801048e-05
2.57526508567303e-05
3.56099330942042e-05
2.22598259537016e-05
4.99347035986746e-05
4.06916933926643e-05
2.25991439802439e-05
5.14369959444751e-05
3.97518803298579e-05
1.91901541569045e-05
2.38722885747294e-06
6.28358609985095e-05
-9.57911939540499e-06
2.34256524747575e-05
7.08357344624907e-05
4.39805576611945e-05
5.76949676276849e-05
2.28469601405781e-05
3.09565745726802e-05
3.90311965041179e-05
3.35893528880338e-05
4.313761867515e-05
6.43196201294164e-05
7.47739644105934e-05
7.51256806273559e-05
2.2110839688241e-05
5.39919298288922e-05
3.33174639034192e-05
7.8755725857366e-05
6.18090680959687e-05
-7.59474054475156e-07
4.19678321709198e-05
5.50703174469545e-05
6.677880527994e-05
1.95881758570877e-06
4.75897547748869e-05
4.12015897056602e-05
8.37525048773203e-05
8.09620940966522e-05
4.25368766986403e-05
0.000117254069439535
0.000108064272780447
8.16724191374737e-05
4.6768434212105e-05
5.31857604167742e-05
4.89299537909754e-05
8.53342484287662e-05
-1.33151302004205e-05
3.02932990599408e-05
8.82247547268807e-05
9.63726669941157e-05
7.70344350832091e-05
-3.52566093431494e-06
6.18456895513478e-05
0.000113306481406892
1.441716592099e-05
8.11436829057947e-05
-3.18542215160978e-06
4.49180556754098e-05
7.13350812850915e-05
4.53985551578442e-05
4.01775604939428e-05
9.31159485546012e-06
2.90525649013647e-05
6.2184868348825e-05
7.61810710052656e-05
3.13480568207141e-05
2.12664520700029e-06
0.000104673698437927
3.27009826316714e-05
-5.22382192051671e-06
5.63539195890472e-05
0.000117311037077854
0.000100875527923255
7.64701727933329e-05
7.76730898933998e-05
9.74351456552978e-05
5.41231414159158e-05
6.47476488530354e-05
9.37255298774884e-05
6.78339752377645e-05
3.35050069773969e-05
3.10356903390401e-06
5.383517744417e-05
4.89161262211397e-05
4.24728639042181e-05
1.98479924380656e-05
4.41196934609027e-05
2.50050991705387e-05
0.000110525864572652
4.41336986868923e-05
8.16880461490254e-05
2.1634220958726e-06
2.9526569099623e-05
4.9575860417884e-05
4.02205645369737e-05
4.5348248490803e-05
4.65280038276079e-05
1.77202471587951e-05
9.25768923589443e-05
6.05323332797425e-05
0.000134983982326118
8.75195480248506e-05
3.76938712698611e-05
8.62931182565878e-05
8.17126904709058e-05
0.000108461265500995
4.395967431138e-05
6.06832298369911e-05
0.000101715977032441
-3.80350086689434e-06
6.73892600138492e-05
9.04321641699222e-05
0.000105702218656306
4.00926301162755e-05
4.91205936517103e-05
4.19020700454699e-05
5.89589144897323e-05
7.23647089188618e-05
1.77715002020063e-05
3.88025837714392e-05
7.11365416948728e-05
5.45867521036002e-05
3.77450879134658e-05
2.88750394124101e-05
0.000114662865320004
4.52809662399439e-05
0.000120599567712281
6.66368411828741e-05
4.867219553998e-05
7.98983641826473e-05
5.74263715838715e-05
6.45215455733105e-05
0.00011610989765894
5.89604966761362e-05
7.32152522192543e-05
7.22879479298833e-05
7.93712495813859e-05
5.09432777056306e-05
7.61527834739189e-05
3.23834002007826e-05
8.15252639797941e-05
3.76256370817646e-05
1.34840277382841e-05
2.31052480093744e-06
1.99793950280536e-05
1.50275951733418e-05
-2.41057145312367e-06
0.000114338688617294
4.21112900255707e-05
5.39936286800462e-05
7.73310800791628e-05
8.04123982408877e-05
2.9122274317624e-05
5.5000008557697e-05
9.67956536677936e-05
4.42675585198394e-05
5.32515050062114e-05
9.36238409692324e-05
3.30740806121132e-06
7.06183080718769e-05
2.09188677706884e-05
0.000103629066562452
2.03569190220445e-05
1.96458859083578e-05
0.000103401057827501
5.96361109595391e-05
4.8834229567695e-05
8.2626049319836e-05
0.000118622681939039
2.76097587669625e-05
0.000123631669423481
7.67008949792865e-06
0.000102438503939206
8.30269182253941e-05
6.16098576544993e-05
2.20623077214349e-05
5.07990301782052e-05
-1.09650760275447e-05
3.74194891883253e-05
5.9237207015201e-05
6.44325486841359e-05
0.000104139152833324
5.92438712838743e-05
3.83404734974624e-05
4.34830623283206e-05
3.18838707529523e-06
-2.28724183928888e-06
2.77127299312239e-05
2.22501900800021e-05
5.37982030744899e-05
6.17211525336808e-05
4.28218040450804e-05
0.000117777247333063
1.80755278426324e-05
0.000102393783173375
0.000126445129243796
3.57120285331415e-05
4.94857035938755e-05
4.27450500041297e-05
9.23511992580313e-05
4.28282467283204e-06
6.90652016038711e-05
9.03325703225565e-05
4.78006303256747e-05
7.97023201472157e-05
6.93877586995951e-05
7.91952315426781e-05
2.86844474108109e-05
3.9971525924584e-05
6.54795477671711e-05
0.000129188200314182
4.1918829779508e-05
2.4085152591398e-05
1.91588924375707e-05
1.81207515531393e-05
1.79674917429959e-05
8.5201036344558e-05
8.86015472979772e-05
7.61871171442961e-05
7.92762777677451e-05
6.13832921660758e-05
2.04644194337967e-05
0.000107611752775736
-1.36754598217483e-05
7.60613764146175e-05
7.01777071820919e-05
3.13617167277668e-05
2.30680751086248e-05
5.62143243557416e-05
5.82815219365765e-05
3.10193614610531e-05
1.4422632659425e-05
5.04346160078177e-05
5.42154712665991e-05
6.35953554593753e-05
2.67787443454857e-05
9.25103932687189e-05
4.26009560487746e-05
7.10160419625007e-05
4.38290391989273e-05
-5.607859404911e-06
5.89853377620355e-05
4.22495575626287e-05
0.000161769785861556
8.42914330417668e-05
8.6280565051478e-06
9.1236019828159e-05
4.78407538088967e-05
0.000100647964372127
2.38944397948886e-05
6.62365035665686e-05
7.61963597803928e-05
7.73218079927202e-05
5.38746993882321e-05
0.000103661924218449
5.1574311547583e-05
0.000109566576735809
7.42457394909006e-05
5.1780075938287e-05
0.000100734773932145
9.01992285518858e-05
7.63277883411435e-05
3.03299270512659e-05
1.5256982805338e-05
6.20473912532391e-05
7.83724611461586e-05
7.37741762646945e-05
1.023660272913e-05
7.22606381681965e-05
8.51582060035457e-05
4.52462790509278e-05
8.15307515161026e-05
3.35588282503225e-05
1.49822926592236e-05
3.43605652197099e-05
8.61142057373272e-05
0.000160264337572108
5.90564046711913e-05
7.62177226159408e-05
2.34632836912607e-05
5.23578653019543e-06
6.77168857669386e-05
3.97056395976037e-05
9.67099708653428e-05
6.0081735396947e-05
1.24666878112472e-05
5.09064941570532e-05
4.63128681492017e-05
8.2137586042024e-05
-3.55976310823704e-06
9.36996337678263e-05
6.32171052007852e-05
7.69063330647312e-05
4.41350799871127e-05
9.24306263107316e-05
5.49676000236575e-05
3.82686928520517e-05
8.71893548884633e-05
0.00012896714777788
5.84483102191865e-05
6.28439740386737e-05
6.12157551082228e-05
4.78989458356361e-05
7.97000278166291e-05
3.03123022507562e-05
6.80870061629418e-05
1.11206638763533e-05
7.34101819290815e-05
3.7387004741627e-05
7.01158209587441e-05
3.27800197115121e-05
4.9685046736167e-05
7.27704303300704e-05
4.30988687626066e-05
3.8421986332757e-05
3.75015354692255e-05
9.66147285602419e-05
7.49819840127178e-05
2.28905475232688e-07
3.41029053097716e-05
1.53599929401859e-05
6.93210617794138e-05
1.63412389837013e-05
6.7988292353521e-05
2.46265984514948e-05
5.93226908033684e-05
6.50930767970209e-05
1.48537262872972e-05
3.60442001738004e-05
8.43891699977617e-05
1.43646731949816e-05
0.000100175236200477
6.053366194632e-05
8.03281850030877e-05
2.37942303738418e-05
8.18849873785487e-05
4.58253666743338e-05
2.99519342526708e-05
9.84710567388685e-05
2.74169083745652e-05
3.91437131926554e-05
8.93866216933976e-05
6.94532955905201e-05
6.43847905664726e-05
3.94814849985858e-05
6.45342247022564e-05
6.60045856400738e-05
5.42350346699957e-05
5.3869958228617e-05
0.000108120576649838
4.48364696872101e-05
9.56273833116512e-05
0.000122653646151215
6.56412649057241e-05
6.89071021646678e-05
0.000114559699775542
6.66794596519957e-05
5.36088569542969e-05
7.75380669940291e-08
7.07791658745191e-05
-9.78741272691941e-09
1.87992489292732e-05
4.29669423168165e-05
9.87210385525433e-05
9.25450757026919e-05
8.21444009851838e-05
5.46289722671503e-05
7.53999188477788e-05
7.12112393269076e-05
0.000115652631699269
0.000107917812548023
0.000110279657872847
8.61197038111938e-05
9.81073328018159e-05
6.59405519532629e-05
8.7644071565557e-05
-3.09540044810043e-06
7.64029014335876e-05
7.50857414783777e-06
4.50304714803048e-05
2.57417486072135e-05
4.72149016020684e-05
1.92208809288496e-05
1.85170284056846e-05
7.69554313617737e-05
1.92345401302247e-05
1.31318592020222e-05
9.66610602044496e-05
6.42452946574726e-05
5.17380166031729e-05
5.30051341428078e-05
2.59842208519677e-05
9.13060709346235e-05
5.9440446496246e-05
5.57724154756318e-05
0.000123207988404821
4.22372936601066e-05
8.67431442351238e-05
7.14731670772321e-05
9.33010477812797e-05
4.98480588199991e-05
2.57215950788773e-05
9.99649804562464e-05
5.85327349169145e-05
4.23429046464978e-05
5.82583411264797e-05
8.15332781102373e-05
7.81340228975556e-05
7.24099206287334e-06
9.37545392504256e-05
-1.7901349669019e-05
-1.756873174614e-06
8.44774811242781e-05
0.000106154015078026
4.49127908684901e-05
9.0414760669856e-05
4.34238015819303e-05
8.0540201768067e-05
8.2188677834278e-05
5.83931444173943e-05
3.25416422993733e-05
0.000102073059730418
2.23971167992482e-05
6.03556834300207e-05
5.60550141746529e-05
2.03047753715867e-05
1.30813492159783e-05
-5.74768145383317e-06
9.0436802723498e-05
0.000103154533442553
6.23497632505632e-05
7.10855496552996e-05
2.52267848578246e-05
8.35724097038206e-06
8.79026183370117e-05
9.29519929091325e-05
4.59788824673174e-05
1.56266413028767e-05
-5.69020026558777e-06
4.63427467545883e-05
9.55665479172603e-05
0.000113941335423552
6.77911339719563e-05
4.64255029790405e-05
6.17841586043106e-05
-6.26836868918774e-06
0.00010811840746443
0.000101366063222601
7.34861124191563e-05
3.10936200515747e-05
3.85654349572486e-05
7.40120579190499e-05
8.8532240453058e-06
3.7154450193795e-05
4.07302522702876e-05
5.72886152397211e-05
2.66636999119803e-05
2.40313394863222e-05
8.59283787914881e-05
6.91351111603016e-05
4.69677723117586e-05
4.97887959634934e-05
9.27065740433915e-05
6.62856073696248e-05
6.13670328955377e-05
5.00720003653354e-05
5.05336110311252e-05
4.79286979768522e-05
3.37752194168928e-05
8.03202520892752e-05
6.29965485951294e-05
6.80336711120187e-05
7.10230118317605e-05
7.50045500895325e-05
3.20838802589527e-05
5.36186296036421e-05
6.01315411990802e-05
4.48843884071099e-05
7.82720570920945e-05
-6.9668813069262e-07
-3.09459450087432e-05
5.42834494304421e-05
7.67615927208934e-06
2.0530398683897e-05
5.09574639223786e-05
6.49478890704919e-05
8.55223629546161e-05
5.41757401781654e-05
2.47992668660161e-05
9.29667231250203e-05
7.18820569020738e-05
8.13635816882124e-05
3.21953096350264e-05
-7.92846173200645e-06
6.75755934756902e-05
9.4966906117628e-05
7.80390285013395e-05
1.57820763037012e-05
6.9105161002183e-05
0.000106090861398849
-7.13316349872255e-06
1.85589837015983e-05
8.93718840671164e-05
0.000105907125737622
4.88708873754071e-05
4.09504378067142e-05
6.72169542052121e-05
4.48117457717582e-05
7.57516799651541e-05
4.27439477236328e-05
6.27121950964759e-05
3.94711773379544e-05
3.08278844128226e-05
2.59309507720101e-05
7.05523154684359e-05
0.000100835506012924
6.27973091959333e-05
0.000106905210455105
0.000182986313925626
-3.09997373454287e-06
5.6005410688807e-05
3.64922747940358e-05
4.70390010886673e-05
1.1995474879665e-06
8.5930221310256e-05
2.22025611563995e-05
6.9064773213452e-05
5.82027656225896e-05
-1.17064949516159e-05
2.17025861224287e-05
-3.72415631323024e-06
6.29371638283756e-05
5.89923882689693e-05
7.42640871370049e-05
7.16111635891032e-05
5.14822391028342e-05
8.15125897066182e-05
6.83570140873083e-05
0.000108550744618775
8.26625510401238e-05
3.96955823035379e-05
7.43521848308239e-05
8.24191045525901e-05
5.35503595467268e-05
8.9667329914319e-05
7.76160584735222e-05
9.58010074369614e-05
4.00158012692455e-05
6.59908604709466e-05
3.55647027658045e-05
3.93432957929334e-05
1.65569410169778e-05
9.34738549565661e-05
9.6647239951604e-05
1.88671809298808e-05
7.88089189269457e-05
5.01228720613815e-05
1.21781984991244e-05
7.69169437349247e-05
3.93944026637956e-05
4.61273718891667e-05
4.48302379265787e-05
5.64185348294536e-05
-1.03692062837096e-05
7.91181515435988e-05
1.28711751190796e-05
1.07879297689098e-05
4.04381612360498e-05
4.76605873428308e-05
9.04721074608572e-05
1.64029394938181e-06
9.05686897963587e-05
6.03785035465068e-05
0.000122384229609749
8.79834361518094e-05
1.97285701347669e-05
-1.51503352451665e-07
6.11151647967777e-05
8.26181052324637e-05
3.36123304779668e-05
-6.9038390385739e-06
1.78787720717147e-06
0.000100215527352607
4.51014015836079e-05
9.94743131103677e-05
5.19229067028317e-05
3.62997303094157e-05
5.90765416375462e-05
0.000101003342313292
6.57160952716763e-05
-2.01183448487854e-05
7.19092485401533e-05
5.19839697262539e-05
7.82687920513347e-05
8.59717270157325e-05
8.50892372294405e-05
3.63648378958131e-05
3.28025215313608e-05
0.000107719511977124
3.69046896771696e-05
9.51906952675363e-05
1.70470678264207e-05
8.12255202292898e-05
9.08380844392786e-05
4.81776654141472e-05
9.50585931332069e-05
2.45165895911598e-05
7.31321500175638e-05
6.11068167592453e-05
3.35721359688949e-05
0.000129890508313094
6.51358540675071e-05
-2.78437921381055e-06
3.6361916594949e-05
5.86315112693851e-05
6.69837566380599e-05
5.76170130944457e-05
9.29779697890364e-05
8.39849679599261e-05
8.82950596152661e-05
8.61040996830497e-05
6.27118355284149e-05
5.96085233350259e-05
7.46993489490102e-05
0.000141068179059492
1.77507574031781e-05
1.06966630930472e-05
5.2606096276415e-05
6.59318340567686e-05
0.0001195304881647
5.45082082306631e-05
5.1983276390711e-05
-7.92940506955052e-06
7.65045998777322e-06
1.43760160805095e-05
4.74097091234686e-05
1.49447835231938e-05
6.88864291540796e-05
3.96910354734907e-05
5.53101644154237e-05
-1.02632082639691e-05
5.61132325612847e-05
4.8376691047869e-05
2.38479835651743e-05
6.02889154506025e-05
0.00010759990033468
4.1314247403803e-05
9.21777709824294e-05
5.73816460333749e-05
4.98366688866308e-05
7.50458015705587e-06
8.42447173289016e-05
5.3120320810692e-05
5.51109023427424e-05
4.65464694780172e-05
7.29847008406108e-05
4.96169631578615e-05
-1.695304689393e-05
9.76095892421967e-05
3.75388965793912e-05
2.06303235258446e-05
5.96293047310321e-05
6.9508103171042e-05
7.60424680207883e-05
7.64759037934407e-05
2.93006033650522e-05
6.16227506762859e-05
0.000131713735763365
1.87312860126606e-05
6.87836039722692e-05
5.15668022147768e-05
5.42204714140771e-05
4.80617847171352e-05
0.000105108513018242
3.74904445362966e-05
6.81905993214533e-05
7.85907657680425e-05
3.96779429885422e-05
0.000124745060529023
9.71505009455786e-05
8.40085011020041e-05
3.44013203600631e-05
8.85203417835304e-05
2.38156449124764e-05
5.36600160680853e-05
6.86615492170047e-05
4.10288327444265e-05
5.77708461859553e-05
7.50363466408332e-05
5.5063928743043e-05
3.93856439277869e-05
7.44796910208322e-05
-1.27073042341664e-05
1.58939381946931e-05
5.7549145192356e-05
4.65885381292559e-05
5.76332016026853e-05
4.13453704729101e-05
9.15905939332426e-05
-1.30134270581241e-05
4.63331267525014e-05
5.51742180479245e-05
0.000103195505467882
1.19857350016473e-05
7.32499462727142e-05
1.9938751709735e-05
-1.13582444898112e-06
3.51660192514303e-05
2.20244053643933e-05
2.80900982905754e-05
1.18420790654585e-05
-1.78945987091485e-05
0.000100907935195025
3.90076377227527e-05
9.90751911229691e-05
8.84758129332382e-05
2.27563877966465e-05
1.98837434794723e-05
9.78556690252943e-05
3.14866031753803e-05
7.14851295700938e-05
1.44272093189579e-05
-4.05155554430204e-06
3.81461969928445e-05
6.10826721722821e-05
7.29262402678955e-05
6.4257052704705e-05
7.60180794467278e-05
9.85406491609713e-05
4.43910514981489e-05
3.66923002680102e-05
4.56083272534434e-05
3.29049402234928e-05
8.31533792917788e-05
7.68011254190288e-05
4.69934471403977e-05
2.21577631040794e-05
4.12053615188625e-05
4.49359631642973e-05
4.8778127887966e-05
4.70923059146174e-05
8.30548967309743e-05
4.31995690515377e-05
4.38880507208753e-05
6.01186792780984e-05
4.4477034195251e-05
0.000127778360546776
9.48125583909569e-05
5.4736848130216e-05
3.46774812373641e-05
7.85829164981174e-05
0.000100323773187526
4.29806066512661e-05
7.52451976335016e-05
-1.82219147798446e-05
4.44235836719996e-05
3.48501476220971e-05
7.52901817028101e-05
7.10147175729176e-05
8.29705375224424e-05
1.31351300978417e-05
9.5456132643463e-05
9.18816067729705e-05
3.64127680465931e-05
8.26580804823569e-05
5.69361120622022e-05
1.77785029479131e-05
3.848835081054e-05
4.51607999396375e-05
9.10862245035801e-05
2.70322818093848e-05
7.41033162877737e-05
6.08771971934882e-05
0.00010163167022978
3.64621084320772e-05
6.32468705700388e-05
4.97437089734007e-05
8.23913133219406e-05
9.01689191155195e-05
9.42753799559521e-05
0.00010542315594236
0.000116211632823676
9.23025235626796e-05
0.000103074014492506
5.95843208599252e-05
6.41431684817928e-05
3.90021999032776e-05
8.83206904675037e-05
5.12226359017859e-05
8.45920854341625e-05
5.75345099792438e-05
3.26830545544826e-05
3.23864845439461e-05
8.4914445478681e-05
6.90653690469913e-05
3.37992405209584e-05
6.86857499488226e-05
1.0501645071151e-05
9.56159601399211e-05
4.29335941425603e-05
2.71626385927866e-05
5.37388108773133e-05
1.81598252454938e-05
5.74522525104752e-05
7.02493313372369e-05
8.0735225163737e-05
6.83696609036452e-05
-2.38246040079828e-05
5.6541108967556e-05
0.000112098951338723
3.13476955386699e-05
7.3562724347173e-05
4.76767722391673e-05
7.96668457170989e-05
4.45738504846618e-05
0.000116436297937847
8.81582032822188e-05
5.81572795519882e-05
-3.37568606156169e-06
4.93491176451313e-05
9.42087805149563e-05
5.1352711265232e-05
8.37785939500694e-05
2.26155567510655e-05
5.2848318099946e-05
4.92957268953435e-05
0.000109650762320837
7.97733330278968e-05
7.30159718340398e-05
2.41012179187352e-05
3.925046649326e-05
5.48760968717873e-05
3.56754486225454e-05
7.51345750555346e-05
5.57382941075144e-05
7.42906998217179e-05
8.50778868217196e-05
7.79170533432283e-05
1.97105808095833e-05
7.45767379573816e-05
4.44726885732304e-05
6.74374103078021e-05
5.49207034954683e-05
7.89612049206563e-05
-6.13578531320188e-05
4.51428753518378e-06
0.000104413496503764
3.50195856138182e-05
7.13877031743899e-05
1.89512347206435e-05
0.000100515423376781
7.16145333228541e-05
3.36164412289822e-05
0.000137588052314102
3.72378571230951e-05
3.68622652873679e-05
5.34835773093231e-05
5.53938296233285e-07
-8.35490793062752e-05
4.55536566757184e-05
1.01502814928703e-05
3.55521729290384e-05
2.42758914552594e-05
3.90231321503892e-05
0.000100018224195113
3.47228546637994e-05
6.44127129614978e-05
7.07961593000941e-05
-7.73228109619552e-06
9.01854150005238e-05
0.000115603874192548
5.28445531079182e-05
5.56130520995143e-06
0.000106561100802336
5.81919151550455e-05
0.000114906349153729
5.568379305648e-05
3.89876535892041e-05
4.03476482655478e-05
0.000138992320045744
8.46113303274702e-05
2.45939320520666e-05
2.67737907036225e-06
0.000161546532795561
-1.17168092884439e-05
4.61013291054436e-05
9.54634297990425e-05
-1.57006480828282e-06
4.65370157920224e-05
7.78525301114041e-06
7.35926050494567e-07
1.4386266919793e-05
2.3201238266176e-05
7.37564472978407e-05
3.36623445189432e-05
3.77628966492917e-05
7.82761213785302e-05
7.7267429412308e-05
5.68364163563778e-05
7.11291066072999e-05
3.23102830999365e-05
9.96163104903154e-05
4.36408304998177e-05
0.000115343930931675
6.33829898915798e-05
7.43938558968989e-05
9.92559565413507e-05
6.06582684287864e-05
4.72194313408491e-05
2.23963615853806e-05
6.99138142313592e-05
9.77970969195259e-05
0.000116059935287595
2.44504637610486e-06
0.000102052031210344
6.72005311034304e-05
2.8782540882461e-05
4.84948144851591e-05
7.2346811698454e-05
3.31471527908983e-06
9.32491817380334e-05
3.02400553172572e-05
8.35457388749745e-05
6.31396040009063e-05
0.000111001838637366
2.73631636464714e-05
1.54273675947784e-05
7.74389600666931e-05
0.00010480853697304
6.2657937353376e-05
2.52046028549576e-05
3.58153998717155e-05
0.000133456294347341
0.000116699449296807
0.000112723452649933
0.000128040073986474
7.3655630467354e-05
9.46585807826733e-05
7.08064045065888e-05
0.000130906079754577
4.81823686210975e-05
6.99993256288886e-05
6.3428595138342e-05
9.66384772225633e-05
9.59178263191913e-05
9.8411194439692e-05
3.88768773296747e-05
1.23665121141288e-05
6.21075103943676e-05
3.26517901324429e-05
5.17580349384576e-05
9.05100456406393e-05
8.94021894393826e-05
7.38514900555911e-05
8.41579475021098e-05
3.71990324001046e-05
4.70205214317615e-06
5.40467557388425e-05
4.01664333102952e-05
2.83112340918674e-05
6.79434359515821e-05
-2.58859399633245e-06
6.98011588849073e-05
5.89813286552947e-05
4.56092559365825e-05
7.4553734786294e-05
5.2117899042362e-05
5.30050380305205e-05
5.89839199015584e-05
4.98806210050716e-05
3.36933983787018e-05
1.54530023377944e-05
2.50053116300175e-05
-1.62210628686091e-05
4.92427113613358e-05
5.94778384009567e-05
0.000104878172658181
5.22332670887642e-05
2.09431997334507e-05
4.41985909396487e-05
3.22010826828543e-05
6.63519550224553e-05
2.33652724535385e-05
1.44198850618335e-05
3.1724929511705e-05
9.74275096737366e-05
4.63194521323334e-05
0.000105588675525858
7.50436386058828e-05
3.42439411031598e-05
9.93512329217278e-05
0.000103042218646183
4.18432399330092e-05
8.14633512743696e-05
0.000109120345021275
1.4593218604635e-05
1.04943930849839e-05
0.000101349966601562
4.16854085997491e-05
1.39784490639171e-05
5.99855182655466e-05
3.25282851299908e-05
-2.068600476438e-06
2.26421927786995e-06
1.51510962659516e-05
6.53534173256044e-05
7.54359559564387e-05
4.16863672035277e-05
0.000100572980094206
6.74378049077287e-05
7.11176157840695e-05
0.000123518038092558
6.71790106882501e-06
7.96627525424415e-05
2.67194314983279e-05
4.10788894261339e-05
7.87946374916784e-05
8.21757410048615e-05
9.44281649102567e-05
1.31087005365575e-05
7.31227842646828e-05
7.63582503243392e-05
6.91241607418354e-05
5.32239868415308e-05
5.64665032560846e-05
6.16243720949161e-05
7.30870494887875e-05
3.80644371405646e-05
5.83501050075713e-05
7.64835897295572e-05
8.01000959982573e-05
6.35071325155397e-05
1.06365794698889e-05
4.53543430522336e-05
2.59089263236463e-05
6.76747835974059e-05
1.99473250041391e-05
7.70970063146516e-05
5.28925321697144e-05
5.88648440544126e-05
7.53106372810644e-05
9.32977675219454e-05
0.00010075510928976
3.58782791987884e-05
2.69860443109156e-05
7.12027254574443e-06
1.4628608246195e-05
2.76674422888257e-05
7.75611775472916e-05
9.64791047630747e-05
4.69892515206431e-05
7.31490751091482e-05
5.37763456951981e-05
7.14782440871321e-05
8.36761905799813e-05
7.96353286919083e-05
1.44691251356041e-05
0.000106039319623106
8.54595052777783e-05
6.02547656837274e-05
0.00011140174240944
6.74304219134408e-05
5.41547865370924e-05
3.39744701010593e-05
2.00251570237161e-05
4.96942053165791e-05
2.66970311095756e-05
4.9627470388623e-05
-2.81241315624007e-05
6.65644928780142e-05
4.84911604428104e-05
1.04294263395193e-05
5.53638283361584e-05
8.7213278168905e-05
1.96453939431956e-05
0.000141713039284416
9.35154177409319e-05
6.58475580822711e-05
5.50669685285721e-05
8.86854563898849e-05
5.21157673120557e-05
8.23438743619703e-05
-2.61980289365897e-06
4.56237801261612e-05
6.5336822998169e-05
5.85387389894503e-05
1.17925229179503e-05
4.13400690448514e-05
0.000108137050235577
4.56168942769893e-05
5.0766002717718e-05
3.28589620325902e-05
3.34780258806244e-05
4.82036395382097e-05
5.35982131048001e-05
2.77233339249157e-05
3.54174597375145e-05
1.30145561580197e-05
5.39828389487231e-05
2.96413086590687e-05
2.20819943563253e-05
2.24681095384316e-05
9.58441541693487e-05
3.64146704033343e-05
7.78256043948317e-05
5.17582913546115e-05
6.65037123569131e-05
2.80318468324515e-05
4.72293061511438e-05
7.42856455346586e-05
7.0749599661348e-05
9.91819529519844e-05
5.6599872092472e-05
8.82924758800651e-05
3.9336881731459e-05
2.66966397082481e-05
7.99423679205864e-05
6.55687129864596e-05
8.19618735516644e-05
4.39797899744214e-05
5.15040736963208e-05
-4.21823710839342e-06
2.28398470975427e-05
5.4174669030877e-05
3.8933986921207e-05
5.85773852162006e-05
7.31647548190644e-05
1.79303550711014e-05
4.71324566992973e-05
6.31687085811421e-05
6.49604883985374e-05
6.69184833029257e-05
7.99780230831149e-05
4.18930691621906e-05
0.000134334130300664
7.71447380377906e-05
3.06246594550664e-05
6.26822961299382e-05
4.08518537841424e-05
4.7193100949775e-05
8.58548241285923e-05
0.000105679952065211
7.2230284791667e-05
9.01939480115452e-06
3.2652039231592e-05
6.63148088269128e-05
8.19938058743719e-05
9.67842901659896e-05
3.02372705644408e-05
0.000117987956252854
3.19397238573583e-05
8.97309979427334e-05
6.63248156225365e-05
5.9361697950899e-05
3.4313176852503e-05
6.65702382673236e-05
9.0576692284067e-06
6.68755878678468e-05
9.55694248047023e-05
8.32228279046757e-05
8.16789305948105e-05
2.89692522536191e-05
9.27873653301447e-05
-3.08860331355121e-05
7.19859789401224e-05
2.6216355864344e-05
8.0139022648946e-05
9.63446077517627e-05
8.50100013365726e-05
3.88635356629667e-05
7.89458400363227e-05
5.4533617229979e-05
7.0488123832068e-05
7.89996493676372e-05
4.43230862351614e-05
8.48352910786555e-05
1.95270115493917e-05
1.8061709536883e-05
0.000125217885749779
5.7262776309232e-05
8.92586590289237e-05
3.70159713898346e-05
5.79606560710283e-05
6.0221195874883e-05
1.17983221676997e-05
3.3770095587105e-05
3.20739243040532e-05
6.34429810350284e-05
8.28787558670685e-05
1.7445024715702e-05
3.73811506704578e-05
9.00744231554692e-05
9.15981646136197e-05
9.85982150301224e-05
7.43391945222511e-05
6.16152513074115e-05
3.31564684970214e-05
5.57601981670817e-05
2.41090716345749e-05
7.28117540021812e-05
1.84164714033611e-05
5.19658618901542e-05
6.89617775033265e-05
8.16211551729863e-05
6.41356915340063e-05
0.000114185318763441
2.49151920649478e-05
-1.14556695752544e-05
5.82072089681259e-05
3.96053159488141e-05
4.46972718695843e-05
5.86080772572885e-05
6.36142442401451e-05
3.7142641084047e-05
5.39087699810766e-05
4.77351341428585e-05
3.10521922601546e-06
3.44387142768829e-05
8.31540761685271e-05
1.92590001436415e-05
8.54466622268606e-05
6.82170435318004e-06
0.000135828317764687
0.000117767917757073
1.55591514360504e-05
7.57073354604249e-05
3.74295153383339e-05
7.55911200293637e-05
5.84539293209134e-05
6.77861402905471e-05
9.62083303424166e-06
4.19753034865196e-05
4.45781627453254e-05
0.00011816017969942
2.53543700806781e-05
3.51529840539168e-05
6.39747132097719e-05
-3.84652650784409e-06
7.34158636245915e-06
0.000107360392559446
6.60894281150836e-05
3.82862666636106e-05
7.38644812851016e-06
9.03018288800646e-05
0.000104857232756376
8.43432352352659e-05
-6.12005453262286e-07
4.6563971313589e-05
7.25078306586679e-05
9.3482980023115e-05
3.0164194649565e-05
3.10537652282897e-05
0.000128859585492349
4.50898653137263e-05
6.94512626446905e-05
4.25719769457939e-05
8.25294886354437e-05
4.75130952877669e-05
2.5265156060968e-05
8.42600606909045e-05
7.2757321327776e-05
1.79631251410528e-05
8.16477363551144e-05
3.5207615100481e-05
-1.67347936619339e-05
5.48250406269845e-05
5.8688548231217e-05
4.17977359743876e-05
1.53129590687823e-05
4.05899232672756e-05
5.28844235435963e-05
-2.44961213059623e-06
3.68711253082754e-05
2.42308972894916e-05
7.86432086830426e-05
9.20824576222978e-05
8.78167926057675e-05
0.000102683455259623
2.95060380630192e-05
1.92593243692936e-05
5.9649697267929e-06
6.3630250645796e-05
9.10873737474361e-05
5.73932204729197e-05
3.99953274216348e-05
6.30015949827751e-05
6.35612800741629e-05
7.81548148316401e-05
3.50289459996598e-05
7.07640232036553e-05
7.20496805948469e-05
7.50537894044312e-05
0.000120541175149125
6.20462073273492e-05
0.00010011716071032
3.42375434106537e-05
0.00012910811497408
4.57802217125239e-05
2.37308121230987e-05
4.50945888438564e-05
6.94228593035744e-05
9.20803704742013e-05
0.000119217080306985
5.85318273087135e-05
3.98721686894167e-05
7.32566259935054e-05
4.02295250546932e-05
6.32989417244898e-05
3.65526977468081e-05
8.96261910441347e-05
6.12723510256087e-05
1.83096745064984e-05
0.00010126157785858
0.000104616618704425
3.55737241528717e-06
6.05069190866111e-05
6.84257980012706e-05
9.84210393570738e-05
4.53493972524368e-05
0.000110403008026688
8.08172711034347e-05
4.57622069964646e-05
6.09328022153392e-05
4.81498767258682e-05
3.29459059980549e-05
1.95350548096063e-05
4.3486884584779e-05
7.03519075536007e-05
0.000117073810550215
1.39291322242738e-05
2.81835082981855e-05
0.000121954229851612
-1.02533572285641e-05
5.2457586388771e-05
3.72999817841781e-05
1.71248910744628e-05
7.86628836144912e-05
7.26972324865071e-05
5.0092033382139e-05
7.72098868007752e-05
4.72025150514224e-05
4.46881405735496e-05
7.7318115195569e-05
8.07299466137664e-05
9.62105475654392e-05
4.59357510039129e-05
0.000107516314651916
8.1673703749808e-05
4.75504917542585e-05
6.7922128460427e-06
5.13893721475947e-05
3.91051767794115e-05
6.51458661149001e-05
7.56932745690864e-05
8.78727667487169e-05
2.86366171176098e-05
9.1301241174303e-05
9.44342949850114e-05
7.69220133750096e-05
4.40960248426064e-05
2.51415929824032e-05
1.51951392674896e-05
4.48813924294735e-05
6.09351724292713e-05
-1.83358261931976e-05
4.42511701328282e-05
4.17045802600965e-05
8.25456595966223e-05
2.67044866801015e-05
1.04867535449358e-05
7.52940937445034e-05
7.47250439408359e-05
8.01134630785103e-05
7.95426423161841e-05
8.23655118783197e-05
6.25097441131716e-05
7.82737008715078e-05
7.51183183104032e-05
6.95495627928912e-05
8.62956967253655e-05
5.16057925305193e-05
0.000109821851671442
0.000137516265189461
0.000117649898194029
0.000103310841984389
9.11835476251276e-05
6.51361731679392e-05
4.68715995286196e-05
-1.29332785656307e-05
3.62161851300066e-05
8.06946545423613e-05
7.11785337908934e-05
1.27538395648259e-05
5.37732039486105e-05
9.29025644718978e-05
0.000114513847914762
0.000136931228234014
7.01251142493504e-05
3.99407479317179e-05
7.0017923673844e-06
8.34982922583884e-05
1.69601474410729e-05
7.52674717952292e-05
5.52286314069014e-05
5.59550846483438e-05
7.89819930155406e-05
1.59415126289005e-05
5.93587559597188e-05
6.61573897066383e-05
7.23156016425941e-05
7.44624234847097e-05
7.06433623885177e-05
0.000132824862774619
8.37305957336743e-05
5.13216961212529e-05
7.64624314420946e-05
3.20407602654726e-05
6.45613922695648e-05
7.5907406679067e-05
3.40639667634507e-05
8.67170152377293e-05
5.14261040614027e-05
0.000114321647131377
4.48463169032934e-05
4.29369778055047e-05
7.77610559367529e-05
4.47487681897458e-05
6.6444832148853e-05
0.000110900512385565
1.22041270654891e-05
6.59905646477814e-05
8.84918995246084e-05
9.15271719142363e-05
4.26809336494777e-05
6.65812060560437e-05
0.000115535343912832
0.000118827508531149
8.55021138473847e-05
7.47470596239943e-05
5.82539145711137e-05
6.94582893365736e-05
2.51887427848624e-05
4.10681995773836e-05
3.50372319094163e-05
6.55655546273386e-05
2.44390517515332e-05
9.15475109055612e-05
5.02081707587758e-05
7.54807454518801e-05
5.36478416605201e-05
9.46320290912282e-05
4.46531799184244e-05
7.82215675994833e-05
8.73691094069464e-05
3.59476824673025e-05
8.17625655847676e-05
0.000136924884605788
0.000118794993259292
6.34193886998517e-05
6.67404490671878e-05
9.51287946589956e-05
3.87194597173531e-05
5.99534445451594e-05
4.72919331788841e-05
0.000112445302504893
-4.19959866174495e-05
3.89770168862778e-05
-3.15622034951723e-05
3.97455214003611e-05
3.71511030713777e-05
-8.27151516776676e-06
8.82795956513173e-05
5.60520512772325e-05
7.36582623420687e-05
6.59743939395342e-05
6.7900898454225e-05
3.80510743476871e-05
2.2383961561443e-05
5.176585905582e-05
6.70140758016728e-05
4.85780610983134e-05
8.66265872302251e-05
7.48872178239777e-05
4.31722435083931e-05
7.8455173049947e-05
3.83628176191962e-06
4.94753179557697e-05
9.6898245428836e-05
0.000109392439524717
6.40246140468183e-05
5.59607921378922e-05
7.64393688042774e-05
3.01894591061061e-05
0.000103396555270334
5.93024672318026e-05
7.08015411687913e-05
8.71482090641238e-05
0.000123049208969858
5.81839400033231e-05
7.02244689107963e-05
4.37437637747853e-05
1.68139536934755e-05
7.04925529879284e-05
7.04433620436045e-05
3.24075502198442e-05
4.15190502827145e-05
9.59980936061928e-06
4.40598725133792e-05
8.05081817553076e-05
4.30229545019392e-05
-3.87226917451856e-06
1.36481915701963e-05
3.82304703210123e-05
6.74792345662038e-05
3.15522568877806e-05
9.25803760819763e-05
3.22183280619169e-05
4.68491459720751e-05
9.29290876269722e-05
4.18000982860717e-05
8.06065756847838e-05
5.69813568212898e-05
2.19868898638426e-05
-1.30630428418452e-05
3.30343320259566e-05
0.000114246338015738
1.86258254505387e-05
6.89844097485235e-05
8.56655983949445e-05
7.41055050695009e-05
9.63815369473712e-05
7.16830535593351e-05
0.000139824066308634
6.6822619574884e-05
4.00124257765581e-05
9.90842538146705e-05
5.52043687873511e-05
4.02247953591501e-05
8.55098332534658e-05
5.39440648708977e-05
6.47910976493534e-05
9.91163746535358e-05
0.000122152209945681
7.82234772900846e-05
5.37152268478626e-05
5.42938554100914e-05
3.1350297590459e-05
6.63250820928851e-05
4.92094110379779e-05
0.000105400620842216
2.77911947731651e-05
3.78837844227072e-05
3.41788034013991e-05
-3.1064842100802e-05
1.27472237038662e-05
7.55118179019273e-05
2.81408713454883e-05
2.67336106930218e-05
4.72443117474342e-05
6.62278951431704e-05
0.000105065470915832
2.23614119027967e-05
2.6816245876275e-05
9.74552219447612e-05
4.72139850156081e-05
0.000119783825903701
2.65964175684137e-05
8.7340825093308e-05
0.000104084853435127
3.63114133644588e-05
6.49980842892184e-05
6.73253749776321e-05
7.59420578721341e-05
1.71549974410857e-05
0.000101623593598175
7.86908403317281e-05
8.60307675743101e-05
0.000100109382701484
0.000124850832369202
9.12607469492554e-05
4.9353030365506e-05
0.000102598792788957
6.28146214196489e-05
7.38770279696424e-05
8.58624224228416e-05
4.51217815080466e-05
3.04256118919266e-05
6.3145047765474e-05
0.000105274667346088
4.03840170389135e-05
4.35129783019288e-05
0.000103465108677312
9.91767093699652e-05
4.17381286217214e-05
5.08296991201104e-05
-7.22147341998951e-06
1.43078423408766e-05
1.83428097584893e-05
9.50264122789948e-05
4.25167863513473e-05
9.73365114656062e-06
2.50996023954601e-05
9.86683407202893e-06
5.50683074204372e-06
6.17865083108257e-05
6.84782242331203e-05
-1.28874418140494e-05
4.26328332977781e-05
8.77045153203774e-05
7.54070291794075e-05
0.000101772968876326
3.70766842258544e-05
4.94165299573416e-05
7.7615277578928e-06
0.00011886000201918
7.60843210942882e-05
7.14135641843914e-05
4.45538647173354e-05
7.89434984544493e-05
0.000127280700992243
6.24854464473317e-05
8.36581894985998e-05
2.726093269795e-05
8.34803227081161e-05
2.42862548264605e-05
6.9060549098506e-05
3.89423243512102e-05
8.14483527598133e-05
1.78459192548652e-05
6.27086592299572e-05
8.26104542700382e-05
5.76698739056218e-05
4.3336800482234e-05
1.18053109630174e-05
2.76719139769511e-05
8.41682761584511e-06
0.000119446524337817
5.96045255583237e-05
1.7702576104641e-05
5.48142364586979e-07
3.93626284868811e-05
-6.24790193675831e-06
0.000100387540064749
6.79321817879084e-05
0.00010524525434204
6.83231321381137e-05
0.000126363211583061
1.81657772222807e-05
2.20894978822866e-05
-7.88444419702984e-06
1.6532375597671e-05
-1.89406649237164e-05
4.06478588021592e-05
1.79266019468487e-05
2.24772561158698e-05
1.77856305540407e-05
-4.73736768869054e-05
-2.45156428292663e-06
7.64828536236198e-05
5.59474520620697e-05
9.52190320273183e-05
8.41709444197891e-05
4.51238877842064e-05
1.60526177471886e-05
5.01664118434563e-05
6.46590262278435e-06
8.858772980591e-05
6.82816167502713e-05
1.33033443335498e-05
9.67041742704631e-05
6.18404292331523e-05
2.5461623748281e-05
1.17119628582592e-05
1.45218319797506e-05
0.000105187638904825
2.08865740098567e-05
0.000133737553266078
9.25467383312845e-05
7.03463076513437e-05
6.93729930091621e-05
0.00010115473767241
9.43817539853577e-05
9.36159497374462e-05
0.000109631326714976
0.000117099864651027
0.000114046784641448
0.000101071061347473
0.000105381747447364
5.33236408032772e-05
8.21724616442403e-05
8.77527429763674e-05
2.40326250433668e-05
4.91287940062751e-05
8.30126377722734e-05
2.22026566706488e-05
6.01526400891599e-05
7.87762996815004e-05
5.11930724567909e-05
5.37300518887314e-05
5.29540202508553e-05
2.53717315680712e-05
7.60768695660926e-05
7.56455307889268e-05
6.65434023819082e-05
0.000109162013265503
6.06306289138087e-05
7.69677212396677e-05
7.74427008574217e-05
2.60323678495939e-05
8.79073729225842e-05
4.39431160382453e-05
-5.18421047138516e-06
2.3667758021229e-05
5.91521526256236e-05
4.85845655396529e-05
9.50747433700089e-05
5.25201445825854e-05
0.000141707196709516
1.57600592235316e-05
9.39239198515749e-05
9.59220839208822e-05
6.96132031848844e-05
8.81162711926354e-05
7.68356826142731e-05
8.86657406693609e-05
5.39286173201706e-05
0.000104140329066993
3.27343067217902e-05
1.72578169123716e-05
5.49316921792276e-05
9.8710377243782e-05
4.48019564437538e-05
5.93525357854301e-05
5.07181992387701e-05
0.000107410539342182
7.99236393469376e-05
0.000120539013066909
3.6603598957708e-05
6.47813018023662e-05
8.36485757097548e-05
5.93869589572472e-05
6.18785581838207e-05
4.73867850517438e-05
2.68634376034337e-05
5.28097805728099e-05
5.6942517111649e-05
6.84503497083075e-05
8.9651255848703e-05
8.90243037794458e-05
-3.0348546780084e-05
7.79893894183912e-05
-1.37837826742619e-05
2.14345471936382e-05
2.3684285459954e-05
8.28363503371957e-05
0.000118365487852594
6.52351256206525e-05
5.3345845252577e-05
9.39955699131826e-05
8.17532325331963e-05
-1.66910164545169e-06
9.00645635425534e-05
6.33841232412325e-05
1.38551708157937e-05
4.10122125626713e-05
4.62327664852136e-05
5.75904967085223e-05
3.18706328549451e-05
7.05173339565014e-05
2.8530878150104e-05
0.000100335692786132
5.32437082496651e-05
8.95845986735177e-05
0.000120661183862659
-1.87755843238653e-05
1.87410522308526e-05
2.46085603037551e-05
6.72118853370457e-05
4.62742631505432e-05
1.15448059360135e-05
9.17875946562399e-05
8.02123461413131e-05
-6.63390303205642e-06
6.20675798502988e-05
7.76154730994144e-05
7.90999882789827e-05
9.93859638124155e-05
9.43076484304499e-05
9.57946971244581e-05
7.69530688502003e-05
9.19490808395849e-05
7.59736958624589e-05
5.65476758427437e-05
0.000135593306301609
6.154691376165e-05
2.37903958643666e-05
0.00014044657441363
9.35794643273774e-05
1.30858746715587e-05
8.12888079547794e-05
8.84452969470451e-05
-1.6393702293467e-05
4.90934484329987e-05
1.28245963538025e-05
1.15512366517838e-05
8.92458197087984e-05
4.85495136669253e-05
7.94969886430237e-05
8.14054767985464e-05
5.81710314749588e-05
6.78993012512141e-05
0.00011244003542782
7.28153254248468e-05
5.19888143845862e-05
8.05628653905608e-05
8.46309662662026e-05
6.10985564601252e-05
-1.25320582501842e-06
7.4905852426624e-05
6.12735662813477e-05
0.000106365100847959
8.5077412780352e-05
5.85302938574682e-05
7.54400356908153e-05
4.72098281362487e-05
6.31148684474968e-05
8.7617400344828e-05
2.62844657986234e-05
-1.70384723300654e-05
1.94426486629564e-05
8.34631543353537e-05
8.1638079249926e-05
2.4708751086996e-05
3.53836255073555e-05
8.06863403121265e-05
3.6081130135346e-05
8.39315636288315e-05
7.01504562325095e-05
2.89882472736597e-05
7.01484892429649e-05
7.47488806148105e-05
4.40216454709125e-05
4.32703494187765e-05
1.60927618241811e-05
1.00713606533211e-05
5.88938051907638e-05
2.79817808590794e-05
7.36951016229239e-05
6.64874686426018e-05
3.41236826514759e-05
1.36808586264185e-05
-2.18901175017568e-05
1.9972751137377e-05
6.0441028960604e-05
3.98602495127665e-05
0.00011937495277328
-2.36867386635389e-05
5.3651009930718e-06
0.00011290108539002
7.7370103196112e-06
4.12855837042683e-05
1.57028266767279e-05
5.87842057461811e-05
5.09282984682687e-05
2.69754131148302e-05
7.36098701706206e-05
6.76092623693847e-05
7.1232593835541e-05
7.3776524703207e-05
9.87897553742368e-05
8.68511459940126e-06
7.23548248855569e-05
6.17057733646041e-05
3.77025900381805e-06
0.00013511744965376
5.6879690524288e-05
5.9525502584153e-05
9.92098110812959e-05
3.78547608720822e-05
9.6786250989503e-05
7.2884049217385e-05
0.000108103421315987
4.25119973303432e-05
6.06232766135858e-05
0.000109347967743819
4.01107218251756e-05
-1.51293349365623e-05
7.24929681693974e-05
0.000124751822893505
6.43589860541148e-05
3.85998804276923e-05
0.000104160501207014
1.98033329857367e-05
2.41196575001072e-05
0.000112946346856886
8.31614732496588e-05
6.18385844194308e-05
2.59835838863002e-05
7.18070851776066e-05
6.10433648580449e-05
0.000110474015117835
6.50504875485924e-05
2.07216591693758e-05
8.89242017092362e-05
3.56218816946593e-05
0.000102752513891466
5.12442672495156e-05
-1.93063164117435e-06
0.000111475267626965
7.0889282698507e-05
3.99743635012491e-05
2.60437864185238e-05
7.32738184276979e-05
-4.75205886540281e-06
2.94892237542461e-05
6.74077201021685e-05
4.11657411437217e-05
4.9523128303776e-05
9.48858052470276e-05
7.86236624375341e-05
3.75714032930177e-05
6.91635651923706e-07
3.14361573546656e-05
3.5707025449072e-05
8.22878556947183e-05
8.56578227604592e-05
1.33929647053564e-05
3.19644069288707e-05
7.96862215330915e-05
3.92472096852887e-05
2.35704957320125e-05
2.71736449385949e-05
5.79712603429196e-05
0.000101576952253152
8.10177481153438e-05
0.000107236893741686
7.52362849272078e-05
8.54220592184165e-05
3.83304900803037e-05
6.31771983826021e-05
4.49475229097917e-05
0.000102140236140354
4.82239394418494e-05
4.18623982570178e-05
6.69996338985975e-05
7.44038667356468e-05
3.1329261082738e-05
4.7645996448571e-05
1.90430770507371e-05
3.75829167898365e-05
9.62580793365736e-05
7.73202256645716e-05
5.5042345352286e-05
6.40972374668012e-05
6.60761884391963e-05
7.87010598532096e-05
5.61243690286597e-05
1.29114449216611e-05
8.30849194364918e-05
7.01470140496509e-05
4.34797771690122e-05
8.04741572707249e-05
2.75168681193756e-05
0.000123234028791526
3.98781950678478e-05
0.000124924446962496
5.22950756042056e-05
7.39037304559895e-05
7.83294600606659e-05
5.66911986331638e-05
5.98750538362542e-05
1.33433581897287e-06
8.24549269512444e-05
4.58734419174949e-05
4.26287321347502e-05
6.76865600386458e-05
1.48085894375732e-05
1.12725156383183e-05
7.16892734394637e-05
1.47438090983587e-05
0.000110573136923227
2.61365205008843e-05
8.61720420564747e-05
3.66816004620513e-05
6.8969615027414e-05
5.98108411608346e-05
4.30693059666846e-05
6.43030721907805e-05
8.26575102035034e-05
6.54161921350561e-05
3.48608522060271e-05
3.81614331630105e-05
0.00011164522853915
0.00010593111579355
0.000107208567713853
8.08641864636989e-05
0.000121963356326545
4.20937708353629e-05
5.59520646679885e-05
9.64031153962047e-05
6.82272369079721e-05
3.71972716627202e-05
7.07539897329208e-05
2.6146563143122e-05
6.46666131862932e-05
4.66747710915307e-05
8.76416939522612e-05
2.92497989321877e-05
7.80789444043531e-05
9.53535697463822e-05
4.15489009516788e-05
2.00282361431924e-06
1.81685064816846e-05
7.32084516942669e-05
2.28278889465913e-05
1.85938124993577e-05
8.13659732739819e-05
5.95919007663312e-05
4.84832174695635e-05
-2.10399547700716e-06
0.000104545216156494
7.11896329329412e-05
2.43388598382844e-05
5.68774213043778e-05
6.98524890495039e-05
3.11898848286054e-05
6.73695132268235e-05
6.16633163536028e-05
9.72838085090902e-05
5.09773847170158e-05
3.01256904289264e-05
5.50286764120746e-05
4.85522168191246e-05
0.000101178474918399
6.93503497280617e-05
0.000115138017319039
3.49738672244151e-05
1.73707865186318e-05
-1.95498952725992e-05
0.000104049752335582
6.48868569026662e-05
5.64906196309811e-05
9.95311909540379e-05
7.30865107360517e-05
0.000137920505740644
6.43554463730641e-05
7.16960756160221e-05
-2.27770914070823e-05
4.5124611158673e-05
1.86200576512574e-05
-2.37617859833203e-05
0.00011013371445465
8.23192575878909e-05
8.49300435908083e-05
7.92863158689246e-05
6.43393925819692e-05
6.0988019718017e-05
1.45131534285061e-05
1.69410213974161e-05
8.01204356176402e-05
8.92022586998418e-05
3.218616450512e-05
6.09223122624537e-05
7.56907857104539e-06
9.01550391882031e-05
3.0798677504628e-05
7.93252786829227e-05
3.43097535902384e-05
5.00244841176848e-05
4.0664250333536e-05
7.80641099079079e-05
7.27984231774134e-05
5.68466712009883e-05
6.64575429804401e-05
9.39133452243111e-05
0.00011800897711702
4.85970779726474e-05
6.94256087985043e-05
4.56950751269921e-05
6.97610123251472e-05
7.59079385307324e-05
-1.40012839951211e-05
4.53622095854273e-05
2.87994050078273e-05
0.000107592850333842
2.71428382183573e-05
2.35699484205672e-05
0.000103196095291296
6.19847816462098e-05
1.03745392449164e-05
5.22913734830486e-06
3.88420446844335e-05
4.12545480543643e-05
2.70725298325056e-05
4.36912634947825e-05
6.81031890945174e-05
3.95706526430019e-05
7.06221596885836e-05
3.15871285666017e-05
3.4075929418e-05
2.85267653155195e-05
2.52666728463483e-05
8.36360634888198e-05
0.000102332273851873
6.79162068984253e-05
9.17817575960539e-05
4.51175088024689e-05
4.73570039064921e-05
0.000133073714924478
9.64967121989209e-06
7.9626298784773e-05
4.50509041108395e-05
8.54179006617513e-05
8.28362073417422e-05
8.46556740906317e-05
6.3169965454495e-05
4.95410362016027e-05
5.80884880726425e-05
7.59716386362908e-05
7.94005768061998e-05
7.8935845099095e-05
3.9275313223457e-05
9.92765183003513e-05
2.31694264248731e-05
9.84477136587203e-05
6.31829356903249e-05
6.77860726890985e-05
4.77895540170457e-05
1.27788215363229e-06
4.13007439290669e-05
3.77484397215054e-05
1.54016055748273e-05
6.47914490860551e-05
8.93216083440156e-05
4.0156593589033e-05
5.03931338770839e-05
-3.46877187047262e-06
4.84616519826088e-05
6.31922619086163e-05
4.69569906278165e-05
8.3970703334516e-05
7.67553934466026e-05
9.81965188107258e-05
4.21814825163637e-05
1.43179066106252e-05
9.40065012123669e-05
7.80009656182139e-05
1.30854227730276e-05
0.00010228070820455
9.03643513799924e-05
8.7894823190862e-05
7.7089323305231e-05
3.368410287879e-05
4.51842243796868e-06
5.4005628286695e-05
9.2590386778914e-06
3.49994154879844e-05
3.26869670412823e-05
9.61980877220925e-06
8.11302246194514e-05
7.86310717845539e-05
3.63812606641933e-05
4.96679117891765e-05
6.3378235797528e-05
5.56864865283626e-05
4.69779115971473e-05
0.000114875621826124
9.92077442188862e-05
1.69076918455263e-05
6.63865645259151e-05
9.22713058622962e-05
6.55496274121383e-05
6.40073123307443e-05
6.16852366663581e-05
5.28211720854512e-05
5.63734483208747e-05
0.000110237507695197
4.30948447014938e-05
3.15793077300354e-05
8.98664704147733e-06
-7.61698126373286e-06
4.05720448802006e-05
5.65622252842127e-05
4.20399642021857e-05
3.66802519189081e-05
4.28923038328366e-05
2.74993003256512e-05
5.34399053311402e-05
3.96779681722114e-05
4.00833912444158e-05
6.86335331417758e-06
7.33517297671324e-06
0.000127163862812333
4.44618034997172e-05
6.4411516357203e-05
1.56771186176533e-05
2.5001716938073e-05
8.05796435621581e-05
2.94579570041109e-05
4.29554552577548e-05
7.89745152096688e-05
6.15538809604263e-05
7.59345173898666e-05
3.71806722233051e-05
0.000131134313808411
0.000122095997369957
6.09863619226638e-05
7.91405526617188e-05
2.75772148045219e-05
5.10471670175472e-05
1.45462991874406e-05
8.29408836911812e-05
3.9472230643442e-05
3.76972346771977e-05
3.23794895491056e-05
3.19022195310092e-05
3.5319692640489e-05
9.68762618616626e-05
1.81824639649629e-05
1.52928928786063e-05
5.95773241777363e-05
6.53006635651952e-05
8.15723393443904e-05
0.000101887230445552
3.95667507907954e-05
5.08183787058298e-05
9.88530503226601e-05
9.91779980653412e-05
0.000112518245418469
-1.32309861841017e-05
6.77266321315423e-05
0.000124543535723771
7.36081745013751e-05
5.42534263872689e-05
7.91216222802348e-05
6.74160691773922e-05
5.79849847376787e-05
6.83291387680444e-05
5.21179746551759e-05
5.52323001271201e-05
5.02719984286006e-05
7.51855323284109e-05
6.82447321244505e-05
6.59936076693009e-05
8.86853886827319e-05
8.07129774899986e-06
6.80044229407493e-05
1.98464157829325e-05
2.84683287756189e-05
5.87091560808556e-05
5.22935116797449e-05
3.49863307651482e-05
-7.82249498912607e-06
0.000112432806914972
6.96213592710234e-05
4.97629301867262e-05
1.30266843430485e-05
1.61816012273713e-05
-8.09945018029306e-06
5.80161593965845e-05
7.90048716515738e-05
9.39006852465798e-05
5.7677189887358e-05
8.06101819145672e-05
5.41296239978469e-05
1.73379672354713e-05
5.09354554680172e-05
8.18113923762863e-05
3.21567137858807e-05
9.51419011566715e-05
-3.35314105799584e-06
6.40366568101011e-05
4.71483389982648e-05
3.47541639981537e-05
8.78952551575168e-05
7.10594891177509e-05
6.20527465926425e-05
4.92551365622075e-05
3.18973936432202e-05
5.99592107308068e-05
5.73182896562715e-05
0.000102917003005889
8.76893337189074e-06
6.58894169570324e-05
4.00836224026978e-05
5.11596563527702e-06
9.88774833852849e-05
9.54932532628567e-05
7.80390359783192e-05
1.3501853973694e-05
1.10521336815874e-05
4.99235120709249e-05
1.69807390293263e-05
6.34369006303773e-05
8.36614999474886e-05
5.30832549300589e-05
5.12616256932059e-05
2.94619785807661e-05
7.26608254818953e-05
6.59885218020847e-05
5.81981032268919e-05
5.68109968551254e-05
5.96108162775023e-05
7.35193228363456e-05
-4.95996772775863e-05
8.16608868529056e-06
2.08718543391063e-05
2.75009836336186e-05
6.74486798475897e-05
5.92314563072946e-05
2.14043066027047e-05
5.76743487791729e-05
6.71076414629876e-05
9.61186783855282e-05
0.000144383777562835
9.09202513119528e-05
0.000101726436874211
6.28097347545931e-05
4.05314093207931e-05
9.33024353076937e-05
0.000102582387573506
9.36560652853915e-05
9.61542671531232e-05
6.40162263329734e-05
9.66929740897493e-05
0.000127583550862094
0.000101226877416277
0.000118224148680503
2.3686012373232e-05
7.77049129270669e-07
3.39527722645392e-05
4.88914676229837e-05
1.85324195647771e-05
0.000100310753437486
5.59227168622422e-05
9.36662969243289e-06
3.56430550785728e-05
4.16330916735661e-05
8.56165699979908e-06
2.92380554828714e-05
2.52077691490594e-05
3.95913507987063e-05
2.23227775818751e-05
-6.34100004519573e-06
6.56716349147923e-05
1.16904729991926e-05
4.75944942690745e-05
3.65769943655826e-05
1.80130192233929e-05
2.79003660344672e-05
5.26984115751228e-05
9.98471049476076e-05
0.000115005216307369
4.77364998994974e-05
0.000107090746561475
6.84923315229946e-05
8.07464497028897e-05
1.58063177680631e-05
4.18101239097601e-05
3.87623893662965e-05
1.6089094190594e-05
3.33099969460167e-05
-3.61450577340807e-05
3.94050382081659e-05
1.02882655563647e-05
4.38245035620018e-05
3.60545783656453e-05
-6.25718163504453e-06
6.10603903780419e-05
2.32838660323956e-05
2.14022649812296e-05
4.68233832623603e-05
9.74675748267471e-05
5.52993239051875e-05
7.3326541370039e-05
7.95552436977937e-05
6.47860359034048e-05
7.73706681599249e-05
8.45149205371459e-05
7.15945224879503e-05
6.43011721076941e-05
7.07652342667794e-05
6.78698844131997e-05
0.000129861392984277
2.15681797303419e-05
9.94672873479847e-05
2.17918486203705e-05
4.11216928542477e-05
4.88727466724196e-05
3.9691016540432e-05
-1.75673302700421e-05
4.83992005535934e-06
8.02058413942138e-05
0.000122269940945479
3.52678872542487e-05
6.1830922210653e-05
4.52903910597264e-05
3.62177911188479e-05
2.26035053691964e-05
1.5253685939999e-05
4.71513240388847e-05
-8.15579494943732e-06
5.13570118525891e-05
4.80776659283323e-06
6.31550156223473e-05
5.98918896920497e-05
8.79519012036754e-06
2.23785409379782e-05
0.000106277503461153
7.01438151296645e-05
7.37466060678342e-05
7.75034683284676e-05
5.67791948520853e-05
8.22483714243877e-05
5.68268802242209e-05
4.01593509545722e-05
0.000102752900921452
4.06085122980239e-05
6.0088854402954e-05
8.60616133138366e-05
2.75015999117394e-05
1.83170164951915e-05
0.000118204689015114
6.86783314832385e-05
7.44918696938393e-05
3.92154892340705e-05
0.000144472801095567
5.25316417500771e-05
0.000107666085492225
0.000127673049355985
8.26459390302839e-05
6.10435972117189e-05
0.000103290523468891
9.90281477259639e-05
0.000101547286752694
9.16821349368397e-05
9.45993054680565e-05
6.69960575385165e-06
7.29912573678092e-05
8.81934363094898e-06
7.38693950721171e-05
1.45425591246457e-05
1.98883788524406e-05
8.63554409906446e-05
1.05994551946822e-06
6.31225689775939e-05
-1.25757007904859e-05
2.96830589264068e-05
3.78502516405383e-05
6.72235650991821e-05
5.29805788396213e-06
3.80026494198511e-05
4.96663317460013e-05
-3.72157567090583e-07
2.03959806044145e-05
4.92044838588344e-05
6.51613781454837e-05
4.48909981879723e-06
3.29315836108917e-05
6.99862109775063e-05
0.000102149155691238
0.000121629956213268
2.73125052599485e-05
0.000121163732710679
8.06795042052263e-05
9.23868884608805e-05
9.69496236433035e-05
6.20487795729868e-05
5.67043481534426e-05
0.000104483750835884
6.51073558420682e-05
7.87392017515499e-05
7.91110006125369e-05
0.000120549182212466
4.68900416857712e-05
2.09121505478345e-05
5.1891462435155e-05
1.7014024326515e-05
7.35226916266947e-05
4.19521093203639e-05
2.24852025360266e-05
-6.38614338267028e-06
3.75745516033616e-05
-2.85078780634894e-06
-7.05646887239807e-08
-2.09078174416651e-05
8.049629690713e-05
3.11440998988581e-05
8.40663871604536e-05
0.000101974976788654
7.69159979754932e-05
8.19977846836245e-05
2.25257696707505e-05
0.000115651249382811
5.57794290119747e-05
0.000131712803256122
8.44892492016354e-05
4.65398558107332e-06
0.000116698599625437
7.11361290751172e-05
4.7068614834805e-05
6.46078383467082e-05
1.9571954639743e-05
8.76832033392289e-05
3.44118024699927e-05
-6.92571170842235e-06
3.72053002783114e-05
5.49671376119458e-05
0.000109238799162387
5.82975289649827e-05
6.19845888972046e-05
4.73828145341476e-05
6.73494541293849e-05
7.91241019486016e-05
4.98237821406642e-05
6.17981101423063e-05
4.29271925761417e-05
9.63274560858466e-05
4.14384494244602e-05
8.99192101027761e-05
5.94328081724107e-05
6.57397776605267e-05
2.70663857164801e-05
9.58826846612061e-05
-3.57974506439959e-05
0.000127597588855153
0.000122617897435283
9.63897015934912e-05
9.22994348638506e-05
5.72321479745466e-05
7.1975575506591e-05
4.54636358136639e-05
6.85599017266176e-05
5.85743384371949e-05
6.05580217386046e-05
4.51962925497088e-05
2.02088165873192e-05
8.04612027740764e-05
5.45372000538201e-05
5.99724001528808e-05
0.000101408324266728
3.2260749690513e-05
-1.28805323603645e-05
8.73176395399034e-05
0.000100043555034052
1.50320937716198e-05
6.30216663370081e-05
7.7149706154102e-05
8.27095780166513e-05
7.66483507526265e-05
4.46381742520546e-05
0.000118764663832379
6.15335851354119e-05
3.71435884823283e-05
7.71137941155534e-05
6.31203841343402e-05
3.58951916629846e-05
8.08627194881977e-05
6.4731399517003e-05
9.0713199642351e-05
2.46335188554797e-05
7.81940764138796e-05
6.42578683168553e-05
0.000114262763313817
9.37622039743937e-05
7.97141509639494e-05
6.72338888405617e-05
7.66547347588576e-05
3.72138809446772e-05
0.000110544061712391
8.76598024172263e-05
1.74466331024314e-05
8.86262602622134e-07
5.41663664607024e-05
3.48078388390047e-05
9.98030413130607e-05
6.02699690552454e-05
0.000102256631804338
2.71953904876686e-05
7.17250090015783e-05
6.04532615237127e-05
4.06400991306884e-05
7.21026359803885e-05
8.57682446488908e-05
7.85774382768667e-05
0.000107489781685548
5.10233034661679e-05
5.02895918506329e-05
5.34865230829684e-05
2.3446336677103e-05
6.09043658329071e-05
4.66245533935984e-05
9.5105928731063e-05
2.68698038898797e-05
3.10108933397455e-05
8.66674647480665e-05
4.65747512848319e-05
-6.16689724495097e-07
0.000109036056871111
0.000114943709291404
9.7471805648649e-05
4.51236479633235e-05
0.000123505007007263
1.01553527942461e-05
8.55168692149261e-05
0.000112513085562878
7.65488045514349e-05
0.000109344572368264
0.000106618571926034
9.34509492075973e-05
6.74986235050996e-05
8.87141303770287e-05
5.39057208449227e-05
9.75251685271297e-05
4.70070300476959e-05
0.000114288624347719
3.76797738728974e-05
9.80744451227069e-05
1.09015390028913e-05
6.65845132688216e-05
3.88253712991088e-05
5.67513576076464e-05
1.0685807475548e-05
7.00039400057122e-05
1.03845396901627e-05
-1.42268640090546e-07
-1.01677326198986e-05
2.79658351527647e-05
2.372751483807e-05
1.35431574954165e-05
2.11654275628598e-05
4.28510591842799e-05
4.2176284513676e-05
5.88759905693116e-05
6.48736169725304e-05
2.48250636647136e-05
2.52716726256493e-05
4.61987879470405e-05
9.64093338220518e-05
6.38458085943235e-05
6.56562833716935e-06
7.45624818423196e-05
0.000101445289288139
5.5509425565461e-05
2.5099787171488e-05
4.83904299006089e-05
6.160568163285e-05
3.94415005229025e-05
0.000102310079063376
1.32095001132343e-05
7.77555421560137e-05
8.43227432116746e-05
3.50193803596425e-05
7.85807423532754e-05
5.5258144399694e-05
0.000113844418804099
0.000101732023725133
6.76675813053912e-05
8.83531309298491e-05
1.68923730332622e-05
6.61687344717676e-05
7.9121685726149e-05
5.97727783301106e-05
0.000121925391129059
4.19054465828764e-05
2.564787783106e-05
2.47603055682922e-05
7.49401240278067e-05
4.92889275367699e-05
7.32775650317535e-05
6.50122063455026e-05
6.32562418260224e-05
2.71618159500411e-05
7.83007662476571e-05
6.65569976935361e-05
4.81552686483088e-05
4.02090569989556e-05
8.08369009574548e-05
5.39040239822896e-05
2.09741180141885e-05
4.91205552964763e-05
4.64284346141345e-05
4.47519925074706e-05
9.40713522394936e-06
0.000108157261294824
5.41756701463235e-05
2.62217160222523e-05
4.95213028199147e-05
5.41248151432872e-06
2.58006797202348e-05
8.69641826835375e-05
8.60898162895032e-05
4.73528364254055e-05
7.88481503830082e-05
9.9825970574912e-05
4.78571048154649e-05
3.91840871266724e-05
1.91559014690143e-05
4.27355683317756e-05
8.19814049273813e-05
5.3860270251846e-05
4.46530595948761e-05
6.07811472858849e-05
0.000134071446082422
0.000108483307462954
6.5899625195602e-05
8.8060248647116e-05
9.37806389091777e-05
0.000116482697144261
4.2085941525302e-05
3.49424217824611e-05
8.0611361383545e-05
4.38265862895372e-05
2.30611675445542e-05
3.41886759769562e-05
-9.85308584367316e-06
6.13435758670509e-05
0.000127171609030956
7.90860926201632e-06
4.87431254724148e-05
1.49815325934888e-05
-8.81772126672884e-06
-2.5675827113764e-05
1.56516487556717e-05
4.66321489732534e-05
6.63058898812126e-05
4.5489389260789e-05
1.19161672326233e-05
7.08387058561443e-05
-2.92267887091192e-05
0.000103565830533342
5.72705450508216e-05
1.12350742247004e-05
8.23538498101821e-05
6.85810562748807e-05
5.61751405569486e-05
4.53247177528388e-05
9.03258258628212e-05
5.0544084570804e-05
4.90127931911917e-05
7.81190108308857e-05
2.91079176764074e-05
9.0327970649371e-05
-2.48090725357254e-06
2.01040215160066e-05
5.8253366572487e-05
3.32836244462655e-05
0.000109050993989818
3.13374252540673e-05
2.53623438375725e-05
4.97462979965214e-05
3.79595343862734e-05
7.25744667845673e-05
9.22539438113632e-05
7.79331303819349e-05
5.12876081273807e-05
7.29619186531263e-05
4.24484074541758e-05
0.000117280580843216
4.00362583481484e-05
3.86397206429477e-05
-1.30232963388182e-05
4.42044593090747e-05
3.98841609183674e-05
8.53911046950466e-05
9.57223854084541e-05
4.54144076922425e-05
2.91347118046243e-05
-3.01657448586598e-06
6.1549272535167e-05
4.64618786665926e-05
2.726814656241e-06
2.98511705484286e-05
9.10851499470311e-05
-1.58407817919344e-05
6.51249851989818e-05
2.35865000506247e-05
5.36403704432425e-05
6.3501073929598e-05
7.53806891628498e-05
3.03836539789907e-05
9.64385331908935e-05
5.40506185304587e-05
6.37968790444926e-05
3.25557022360907e-05
6.08885824106709e-05
0.000109482692516152
6.02298242841827e-05
0.000154132298953294
4.23152377614661e-05
3.41346477384294e-05
4.31553264403264e-05
9.73118271095333e-05
4.52738326688678e-05
6.72652059951811e-05
4.98412360076373e-05
5.93008809711608e-05
7.52230512808473e-05
0.000121439341991934
3.25321294026797e-05
0.00011041917840943
5.01784120207428e-05
6.7363882371039e-05
0.000120988551746949
0.000111087717410852
0.000151361967805883
6.72373019507086e-05
-9.13997446852902e-06
6.93567535990086e-06
9.30177967923419e-05
3.46272429592241e-05
-1.33455639668595e-05
1.98619251567143e-05
4.86351803776491e-05
4.36920279117262e-05
0.000101229713780345
0.000128099990768399
7.62206101296257e-05
8.53795273186309e-05
7.10378756992732e-05
5.74567630789601e-05
4.10271422952052e-05
6.31384092878177e-05
1.79253331774579e-05
3.29109244847528e-05
7.88302723742124e-05
6.40730115372034e-06
0.000108662039691567
3.92712521692801e-05
3.76524583528907e-05
0.000115530367214976
1.73270049825221e-05
5.11933817662085e-05
5.46923357357321e-05
9.34051436954363e-05
-1.98059007185034e-05
8.15835775323796e-05
4.63131564676809e-07
2.88631336633002e-05
8.32145944799861e-05
8.31265492986968e-05
7.64524117118722e-05
4.7265668833131e-05
4.73536232074246e-05
6.99267822436748e-05
5.73816630701713e-05
6.63884869549062e-05
5.90651616530976e-05
2.66780697705361e-05
5.86166505244043e-05
3.02297615239503e-05
-3.47889948829473e-06
0.000113918938995021
7.64245204658246e-05
9.17883919833143e-05
6.19930933409029e-05
6.65169288462989e-05
5.23995728588113e-05
5.13264763894726e-05
8.55671769814046e-05
5.6639543218642e-05
7.46068491519437e-05
3.71488076281844e-05
7.60055244324511e-06
7.85707642237644e-05
1.58858190745042e-05
6.22642361557258e-05
2.0054881244745e-05
4.91936489949461e-05
8.35287215036413e-05
2.64008779487107e-05
3.27713237799941e-05
4.00510585191959e-05
4.84280991748018e-05
9.24692912502838e-05
3.69633432919212e-05
2.81789875031246e-05
6.33740020082472e-05
5.68846140931156e-05
4.4364915521129e-05
5.15866192719066e-05
5.82193896954299e-05
9.84732365947364e-05
9.54563606939009e-05
4.56077007147793e-05
5.50889346743091e-05
5.60514764064401e-05
8.04087646924555e-05
4.68334485150953e-05
8.2440402097366e-05
8.77717287764115e-05
4.90994069404935e-05
4.20084269732903e-06
0.000101502288766002
4.37268542204782e-05
9.70044901235373e-05
4.30652523787398e-05
0.000125182804590415
2.42541079407027e-05
6.34027251040641e-05
0.000105092723994846
7.6653300891547e-05
0.000138207038741996
6.65938368301196e-05
6.39962344750645e-05
7.87033878009777e-06
1.90588955584654e-05
1.41814713524976e-05
8.12686848129704e-05
9.77857751152133e-05
4.58604930155296e-05
6.00814100464373e-05
4.99531868884072e-05
-1.46286070898268e-05
8.56480280306321e-05
2.71699327782613e-05
7.93469443710878e-05
9.83434692065928e-05
5.23598327942814e-05
6.60389067098729e-05
1.52894708691485e-05
2.20811986588004e-05
9.4717776051805e-05
4.3202685039856e-05
1.53268815590741e-05
7.25477496868684e-05
1.70521532404198e-05
9.15443833020098e-06
6.53734205676837e-05
5.35449469324977e-05
8.71864506516863e-05
8.39073218293673e-05
5.97514682815197e-05
1.24558459594967e-05
4.94749702657559e-05
0.000100772354330919
8.73656125551942e-05
-4.72888580589955e-06
7.76585669861705e-05
7.35459703748956e-05
3.17133166920378e-05
-1.27805243016e-05
7.40086854561318e-05
0.000101623663728879
7.18741672908954e-05
8.59346366778172e-05
2.60963027478417e-05
7.33615096181467e-05
8.06588652180955e-05
3.69579572628382e-05
6.07971536337143e-05
0.000120504320591896
5.51568496156193e-05
1.83003619823051e-06
-1.33394072425258e-05
3.81083528626754e-05
2.96107882182685e-05
6.15930315909641e-05
8.51146475715197e-05
0.000112618819927163
3.7891095318444e-05
9.16683314642262e-05
8.74932257750099e-05
5.10241014682106e-05
5.15448821848705e-05
5.96990279667736e-05
6.32326674776543e-05
8.04170117861126e-05
1.75088038600305e-05
3.96940149581249e-05
1.64948430803703e-05
2.16509579528204e-05
0.000113257662998737
0.000157631746600708
-4.50052594173813e-05
6.28243825037404e-05
3.88697217768133e-05
7.0326923649965e-05
3.76201803464717e-05
7.3931498870085e-05
-2.2554932713823e-05
-1.72457134932654e-05
7.95881587252145e-05
7.95637418866831e-05
2.0466814441095e-05
9.21909310030544e-06
0.000122211858264324
0.000102922485055798
5.518621105321e-05
8.88717954373186e-05
5.37139893480137e-05
2.56561950220396e-05
2.10496731069275e-05
5.06143097318083e-05
4.72029910089139e-05
4.45031933657999e-05
6.08479034279331e-05
8.56223825429023e-05
7.28170797791674e-05
5.47332649544728e-05
2.61433590502305e-05
9.61743717109924e-05
4.23530786486455e-05
2.1794190274603e-05
8.95517732127926e-05
6.71104173565346e-05
6.87738687587196e-05
3.59992741041445e-05
4.41383356901993e-07
1.65512007501991e-05
2.2762477128335e-06
3.0532018297584e-05
6.7756963958629e-05
5.28098412825894e-05
1.58189803538624e-05
1.18905528594849e-05
6.35376108016686e-05
7.64960612108214e-05
-1.78304197022737e-06
7.8732522280348e-05
5.67777274221238e-05
4.08718804032019e-05
-5.45605514498265e-06
4.09111572742648e-05
3.08772410003216e-05
9.971916400041e-05
9.72588732631397e-05
8.90352452465871e-05
5.87192989101054e-05
0.000130321687080959
4.90679033879475e-05
4.99072586755101e-05
6.28459611361786e-05
4.48401750709837e-05
8.17565969360565e-05
5.2872197698732e-05
3.65831518880141e-05
-1.7145193884991e-05
4.80108300757203e-05
1.39516007380573e-06
4.26452733555456e-06
4.42706681161777e-05
0.000102799108064848
3.33369158369476e-05
8.19628645215101e-05
3.1386383732189e-05
7.84611981204527e-05
7.23751804908319e-05
3.37726431917022e-05
3.58912539038817e-05
7.62859420799712e-05
6.25844827171538e-05
0.000106880855102076
6.8409185783635e-05
0.000108172604384075
3.55124560527165e-05
6.38622731529393e-05
7.71805953062408e-05
4.97871033494422e-05
5.43331889108569e-05
0.00011069537114157
9.68974671260577e-05
0.00010984300546831
5.45558139215775e-05
6.03066820246851e-05
6.90116372299175e-05
7.89569733680411e-05
8.71305588036175e-05
3.3861573082603e-05
-6.20234181498958e-06
7.70999305491931e-05
1.90068692451175e-05
7.05882134442873e-05
3.1498007925694e-05
2.58706416988172e-05
2.01070394129683e-05
4.14695166065823e-05
2.00686950139916e-05
-1.73502942358908e-05
6.43894988530792e-05
2.75996419389516e-05
8.9741768232027e-05
9.37324071128817e-05
5.44739386201532e-05
3.07365615538207e-05
7.74519797584389e-05
8.66705189359443e-05
0.000112867478611785
7.06054330599134e-05
6.06233870545935e-05
3.39979897426842e-05
4.97477905854591e-05
0.000124482031186835
6.10802420256734e-05
0.000116533209517066
7.99635146859156e-05
8.53464425678719e-05
8.44835435630364e-05
0.000138266404633684
1.03987613340355e-05
3.58769966829765e-05
6.42191153284989e-05
9.79685209313857e-05
1.54778571311009e-05
8.13070143302507e-05
2.63031039924608e-05
2.20631139685568e-05
4.22619743318631e-05
6.54463902350569e-05
0.00011346305154637
-3.24301910727519e-06
3.45651433907718e-05
2.92062999631961e-05
5.88284436243266e-06
3.07225989246123e-05
-1.06897137898757e-05
5.99003420094505e-05
5.38283493361858e-06
1.26052947065449e-05
1.85073248910822e-05
7.53095460406368e-05
2.11337196371826e-05
4.24464818970377e-05
1.27975187656587e-05
6.9033445695468e-05
6.13193278915186e-05
2.45995290264397e-05
4.29028572095314e-06
3.08624098264602e-05
4.50642157359724e-05
7.50179210526816e-05
4.51046719969967e-05
3.16882528098902e-05
9.34574748315975e-05
3.59325211410001e-05
7.31219274484294e-05
7.2742403473385e-05
9.36130395615789e-05
5.69616937592085e-05
2.860135504642e-05
0.000111771779083714
7.34985951380604e-05
6.39175772933512e-05
9.26297963490901e-05
8.01454933161977e-05
5.94545982309004e-06
8.64212672742908e-05
5.02481996281701e-05
2.42701802150833e-05
9.08994959264443e-05
0.000113787881338682
9.29829220777333e-05
7.66659384102008e-05
4.11879370679269e-05
-2.48504306380876e-05
1.23330612392956e-05
3.24468903732733e-05
1.69333119270907e-05
3.64723879335041e-05
8.22041993001675e-05
0.000112330136962033
6.1858567432847e-06
4.91476689800404e-05
3.22251194840769e-05
7.12759522468735e-05
-1.7556718321697e-05
6.29459956799927e-05
5.10601153254807e-05
3.1356848620186e-05
9.73630923794293e-05
7.8195812296788e-05
2.23173552410895e-05
2.83410985005052e-05
4.24583034970372e-05
6.68678319583179e-05
0.000121355563900745
9.00608185093689e-06
7.23166968106511e-05
5.253823665727e-05
0.000112710042426908
1.41473581747969e-05
7.37664580371463e-05
6.01316239492382e-05
6.0549059015438e-05
7.62546247598776e-05
4.9201585546758e-05
5.39245117131567e-05
5.86434157618007e-05
4.8670790775141e-05
6.02443477825854e-05
6.81340087465203e-05
4.64800390319204e-05
9.78112773657205e-06
9.48154637371241e-05
2.16037743374677e-05
9.77059336346915e-05
0.00010997529458359
6.19733100452539e-05
1.51953391003863e-05
5.3578785866641e-05
2.12279449970284e-05
8.85504714989714e-05
2.89187602236998e-05
6.72132770592902e-05
8.0254781741795e-05
9.07929477712165e-05
7.10114612766789e-05
0.000105434989253518
1.88874898680198e-05
2.24266300382252e-05
2.31809958884086e-05
5.593448035545e-05
4.25911339906071e-05
3.5045264908259e-05
4.71979069000526e-05
3.12962789321313e-05
4.765695653642e-05
9.95098069041958e-05
5.32848616147523e-05
4.47122579537592e-05
4.76931778884148e-05
4.71765393569898e-05
7.69099367271504e-07
4.33611614372818e-05
9.50493473199414e-05
0.00011449821059444
5.0899267220142e-05
3.93511482471091e-05
4.44908089529548e-05
5.50846337800115e-05
8.41892752821416e-05
5.89322440580238e-05
8.70976770522137e-05
7.42039773912407e-05
8.3470737041225e-05
4.86264505719727e-05
6.51657370349277e-05
5.61731537429304e-05
5.28006717112519e-05
0.000116565522790079
0.000143772679742756
0.000105191585532801
5.17079925733901e-05
5.45571495410369e-05
3.96162659806655e-05
6.49465052449257e-05
3.27280657674819e-05
5.44397948658415e-05
4.26790709541799e-05
-4.30698056709001e-05
2.72720159360961e-06
0.000103248682370241
6.65090530307327e-05
6.2103478925809e-05
2.27865890517606e-05
0.000120620691712393
7.44284593906058e-05
5.82309841052416e-05
8.69308299797132e-05
3.09893275812562e-06
5.54814596487784e-05
4.13897503800985e-05
3.59204025263056e-05
3.48212969161773e-05
9.74644249019651e-05
1.13042891553218e-05
5.08130872066358e-05
4.07669754517441e-05
-1.08653169879827e-06
2.95539017886875e-05
6.51022272019591e-05
0.00010549797447209
3.04376287637442e-05
6.82524593586386e-05
4.59861069514846e-05
7.96463903965418e-05
9.5797030904282e-05
4.79967704704829e-05
8.49045383006808e-05
-5.03893036754113e-06
7.09536294600657e-05
4.17526156459999e-05
0.000105652282265055
6.3843988990385e-05
2.56773987131787e-05
6.82824385382628e-05
5.28213959287057e-05
3.65363645462894e-05
-3.01031470618023e-05
2.57667086410101e-05
7.5873884079602e-05
8.8283871001613e-05
5.28761300264455e-05
9.10034110140028e-05
0.000118258449209629
5.66828136121087e-05
6.30870090114426e-05
0.000111679262905932
1.93742213535404e-05
8.5227406577795e-05
8.27495577754501e-05
3.03941768705616e-05
6.1056140322466e-05
2.31746277667455e-05
5.36766437383342e-05
6.42456796045397e-05
5.03434286291719e-05
7.8549213017857e-05
6.65652549704819e-05
6.10776230915146e-05
1.27831412487773e-05
1.54088415016028e-05
1.1923075841625e-05
-1.88700681634623e-05
5.25253433129791e-05
-1.96555004269284e-05
6.97911282005946e-05
-8.54275063219672e-06
4.70780767970159e-05
9.30993039417183e-05
8.48805452349861e-05
0.000106647727785011
0.00016122367454535
5.00860008889058e-05
5.01731158783522e-05
0.0001168323695563
7.16099216815192e-05
1.20549444301193e-05
3.72697482093027e-05
7.83905456752865e-05
3.13228972528477e-05
7.04121175250818e-05
5.28915094863782e-05
4.35687421199038e-05
7.31805254743564e-05
2.84472299622518e-05
5.83041314306605e-05
7.16566164829522e-05
3.11291008135941e-05
8.60150921141681e-05
0.000122616322757392
5.49704320104307e-05
5.83158406550697e-05
5.97494968597741e-05
3.44517177723248e-05
9.67915161222291e-05
8.43976726620822e-05
5.83528182873729e-05
7.49584945014991e-05
-4.83908738832864e-06
7.46528388901235e-05
4.58697980840157e-05
4.20487324196395e-05
2.02628311024437e-05
6.92588684699215e-05
6.32308567658025e-05
2.27723782606642e-06
5.1652774137889e-05
4.60855490434755e-05
-5.14317648346595e-06
1.49393814688547e-05
7.12293843516401e-05
7.03372798469664e-05
-2.7101689229863e-06
0.000103336705584219
2.56164711725759e-05
8.27775855086661e-05
6.86605606701962e-05
8.07041377179818e-05
1.63096874213505e-05
0.000132640686480686
6.22326474544856e-05
6.24224879525775e-05
8.36582602263189e-05
8.81343021148161e-05
7.03019805650447e-05
4.10201040526103e-05
0.000118873521896299
0.000103772658138229
7.88725461155601e-05
7.91845001886747e-05
0.000113102759658354
3.46004652116997e-05
5.61857404143505e-05
8.2234126384211e-05
3.35936378350424e-05
5.98175960799372e-05
1.85319133485966e-05
-4.5117818028669e-06
3.09525512445167e-05
4.46044647843216e-05
3.60665359717848e-05
6.54654616353585e-05
0.000102270330436762
2.83259126908746e-05
7.26757292462496e-05
8.54658363916364e-05
5.70137896185735e-05
2.38042598183815e-05
-6.85542551758807e-07
6.4752691798803e-05
6.18916465699756e-05
5.11854339630056e-05
5.42074457657876e-05
5.03994855571643e-06
-5.21446190000243e-06
7.91811829514303e-05
6.54779517858241e-05
7.6285540496459e-05
8.69710690942234e-05
0.000104260049962847
9.18508747367652e-05
4.19337107372454e-06
9.03155462369546e-05
5.22580930933909e-05
6.20536582115967e-05
0.000114126614479694
7.37897452292849e-05
8.11740434521956e-05
0.000114697899581429
4.83079957283236e-05
7.83289889367477e-05
0.000106953029658051
9.75288850707013e-05
0.000106520581073311
0.000100269133769591
4.82422268575972e-05
7.95303748532493e-05
7.40349584351442e-05
3.10887299770871e-05
2.10616313817221e-05
6.34071101212118e-05
6.33614433070532e-05
-2.65031244702696e-05
9.57190734297316e-06
-2.8145726022741e-07
1.58437656126685e-05
1.54407045691875e-05
3.38610656793408e-05
-3.03810296076118e-06
5.93826511250845e-05
3.93738654997658e-05
3.5346057526947e-05
9.80938111206201e-05
5.7703557512306e-05
4.75403066555308e-05
2.77456413256509e-05
2.87140477415456e-05
1.52749037799637e-05
1.86900160805773e-05
7.20300472051209e-05
4.56739775743925e-05
8.17415164091147e-05
1.63234645600311e-05
6.70863287124705e-05
4.8786633136078e-05
4.62300102225119e-05
6.22701060864063e-05
5.35192919064649e-05
-2.40985169581044e-05
7.68135681948361e-05
5.74225196185943e-05
6.80533854348832e-05
-7.93835246372579e-06
8.12484081882621e-05
5.98082507094452e-05
0.000101393881015923
5.75163138035912e-05
6.58160036484142e-05
4.16140254178691e-05
5.86173681283981e-05
1.80380921814462e-05
6.16202665833589e-05
2.57424792267563e-05
0.000141266008093726
8.63918704353445e-05
2.09078647878602e-05
6.04551318938933e-05
1.3225483591172e-05
8.82398433100084e-06
6.62255714701842e-05
0.000101744045965946
5.93324932611702e-05
9.21700163613007e-05
4.35177966138743e-05
4.19199149401676e-05
-9.72914113887591e-06
2.88770617840956e-05
-4.7519246107194e-05
2.37852441745819e-05
1.19651499478437e-05
2.42147178478451e-05
3.27202992161549e-05
7.52818762693294e-05
5.81971629577937e-05
9.90772593308877e-05
2.56726013675061e-05
8.34857361950595e-05
3.6407243322502e-06
0.000106393719962577
2.55813045636859e-05
1.37421439531116e-05
9.8066136709548e-05
5.6271318329394e-05
8.06282463565718e-05
9.75599670527939e-05
9.44623261260619e-05
6.45970593640856e-05
5.90958156630187e-05
4.84138195334684e-05
6.67066522662674e-05
5.74482632107515e-05
7.31348349235715e-05
-1.83628153763371e-05
8.80737619517078e-05
9.87631146422544e-05
5.94718068355974e-05
-1.60742279030629e-05
0.000108685618365038
5.88472686517811e-05
2.78522075426781e-05
4.30380426979365e-05
6.44039985695155e-05
0.000110952087755094
6.94684804149369e-05
1.39661523019205e-06
4.42228223764792e-05
4.11333665409491e-05
4.99584749859745e-05
7.48290085681888e-05
4.06073783099617e-05
4.77069490680323e-05
7.90633345437059e-05
0.000123045391539825
5.49839661091081e-05
3.18659932630851e-05
3.53395447966605e-05
1.63579564181883e-05
8.73023822103531e-05
4.27093172603141e-05
8.15671278596266e-05
1.26399718019222e-05
2.5927171489486e-05
9.31420273641219e-05
5.39088062427993e-05
4.40112600397155e-05
2.63634977768396e-05
5.85677551059138e-05
1.24956644188865e-05
1.41240248650616e-05
8.01440155503252e-05
4.51561195138288e-05
7.41710242654858e-05
6.59920547148623e-05
2.81528028190903e-06
8.68461659960449e-05
7.63047961526064e-05
7.95816219332377e-05
1.73002596865611e-06
8.76317428285961e-05
0.000120074552937302
7.70000529734916e-05
3.8844903571534e-05
2.37319956687523e-05
3.35882092190178e-05
1.69659672610366e-05
8.45409629510592e-05
3.595752692801e-05
7.22125450877894e-05
-9.10025639577246e-06
7.29835921254298e-05
0.000107320340141823
4.86802610539303e-05
0.000106137979964191
3.80145062128023e-05
0.000109970708023127
5.16459676624764e-05
-2.75128925727419e-05
1.87605453690462e-05
6.60029229544691e-05
3.69034507141573e-05
8.30895023278585e-05
6.25886412155408e-05
8.30851330314996e-05
0.000107985000484927
2.97788071053738e-05
0.00010363037109267
3.04760112729946e-05
4.66786619065062e-05
-1.12555496298255e-05
6.27680235568772e-05
0.000102547388656533
6.34013732888247e-05
4.88426247086492e-05
3.42193790042909e-05
4.55227604027982e-05
5.15261584517118e-05
6.65535089660746e-05
3.88087922255255e-05
3.62828251021618e-05
-2.32230756981851e-05
7.50041551561486e-05
8.06376472304371e-05
7.94263052514037e-05
3.69420028062711e-05
4.27769831119387e-05
6.80055754315841e-05
2.91177954609305e-05
7.92317846455723e-05
3.08231453018322e-05
5.02023661180904e-05
7.26885328716084e-05
8.45662466599022e-05
2.54801379532237e-05
5.00213364409054e-06
2.96666914601926e-05
8.00463482183169e-05
5.63130671815766e-05
9.82805521721341e-05
4.95630674277568e-05
9.45297167097506e-05
9.47496435000697e-05
3.34135618354566e-06
8.09452930230798e-05
8.97962178354457e-05
4.57439727581022e-05
5.98350828717949e-05
9.864182198745e-05
0.000108176756522024
4.21924432503154e-05
-2.49176108927194e-05
8.02025019556094e-05
1.35645065657624e-05
3.15134822011647e-05
4.74546687147811e-05
2.65625007176952e-05
3.22533522622497e-05
6.15025629775645e-05
0.000135526592146144
5.10731991328256e-05
5.32025716156207e-05
-5.80626177929903e-06
2.76128365931419e-05
0.000103789803093608
1.66007481117159e-05
-1.30813908967649e-05
6.39817276539021e-05
7.39264260535689e-06
5.28024678515447e-05
6.16392483744064e-05
7.7880461721144e-05
2.56475024928872e-05
5.48185554330848e-05
8.04094739898615e-05
-1.30274129343263e-06
6.81390256510319e-05
-3.62271987118014e-06
4.51978389860658e-05
8.23815692792488e-05
3.85621075355355e-05
4.71460387654029e-05
4.03754990985284e-05
1.11689094207731e-05
6.82270479134041e-05
4.09074834490067e-05
-3.82702689112059e-06
2.2891835997056e-05
4.51559234532732e-05
7.10982144101292e-05
9.18165985968787e-06
6.98039220510589e-05
5.72081131689531e-05
4.64079685473354e-05
0.000140830935331863
2.48867573307843e-06
0.000130385265590086
-9.82896547739064e-06
8.85888133337916e-05
8.1191680346157e-05
1.72606932281698e-05
5.28821527802753e-05
4.6445575344023e-05
6.53238418709666e-05
0.000123866602419571
1.90830185660574e-05
-1.90554735618883e-05
-3.17084106163386e-05
5.43035866059141e-06
2.87804238331842e-05
3.67543190564173e-05
2.8503357335779e-05
1.46226015435189e-05
9.83603228287619e-05
7.59734528601691e-05
1.90918256269534e-05
7.02921762439941e-05
1.6845993944686e-05
6.26432445338417e-05
6.76139950858841e-05
4.7001559727587e-05
6.333430170999e-05
7.72459180541685e-05
9.27664670365567e-05
5.30869961563225e-05
6.66924078065014e-05
5.76089393903343e-05
8.70042421612245e-05
7.27151417672902e-05
0.000137173048516834
6.36891759353131e-05
0.000117381381093258
8.90784337914825e-05
7.75184788327396e-05
4.73147802180526e-05
0.000108317430556696
4.5592385085514e-05
3.37803895627618e-05
5.88989553703552e-05
6.66708203096212e-05
6.48483067404809e-05
4.50294045348145e-05
9.25165617428137e-05
1.97351407250465e-05
-9.96162608896782e-07
5.13587631869875e-05
2.50569377062798e-05
6.54276857968317e-05
-2.91415468950261e-06
5.2122821227694e-05
2.3154773158062e-05
7.16512305369786e-05
5.81389488739857e-05
-3.17989482218321e-05
5.46051597996822e-05
7.6574129374105e-05
8.45360188839774e-05
7.85440449826729e-05
0.000117512636254254
6.0020900702233e-05
3.58572012379392e-05
7.38135369981018e-05
2.72962688605518e-05
4.80820036147321e-05
8.95984762720158e-05
7.2435754610605e-05
2.70654626365138e-05
7.15505208052701e-05
3.83721997149817e-05
4.66428540391316e-05
4.64708017122426e-05
9.20592960876374e-05
5.95119047992108e-05
6.34598961352791e-05
2.96654584189262e-05
7.02961738475434e-05
0.000120431099698326
5.14744278996656e-05
5.73328936539798e-05
9.01415627538472e-05
9.98524310958986e-05
0.000105403395325204
1.15670018034091e-08
7.6926989818106e-05
8.70244433771498e-05
6.19827334835745e-05
0.000111028547256495
6.02797937944739e-05
2.34243920547793e-05
4.83242125417003e-05
4.01875568381155e-05
3.84744005360112e-05
4.26249852681976e-05
6.06321798743741e-05
3.86156039599481e-05
6.49084924383545e-06
3.61681017625863e-05
5.76591579443833e-05
3.48311057497019e-05
5.90079331459078e-05
6.49814448896312e-05
2.56300250476682e-05
0.00015195284738553
0.000124424870424561
7.71778307854493e-05
7.47114453590225e-05
0.000100065141977161
6.14116555941325e-05
6.49977177357182e-05
0.000109872441714813
9.19346594039052e-05
2.14104150567157e-05
7.29168135661705e-05
4.53960974349189e-05
2.62660126375442e-05
0.000107448176021074
5.3298686256779e-05
8.30454110713576e-05
3.22565392083838e-05
2.22008678736539e-05
3.84208680246958e-05
-8.68338854934104e-06
3.10905528289994e-05
5.10436957878361e-05
4.53002609105285e-05
0.000108481298679927
8.23161977086137e-05
0.0001030460924079
9.47849910068498e-05
3.57673959731517e-05
8.90066851509808e-05
-3.47531025941786e-06
6.48843866497692e-05
8.97038824006478e-05
3.31815486176514e-05
2.12732315517059e-05
6.43042872475589e-05
7.13721674245532e-05
6.71513762511797e-05
4.48151256224793e-05
4.01385143068141e-05
3.53637707682143e-05
1.98606760490388e-05
3.15800653344885e-05
9.78379773022801e-05
7.79620598177331e-05
3.68492667969119e-05
1.87451707301213e-05
7.44259518375882e-05
7.42118217757945e-05
9.37129334527128e-05
0.000136720912157053
1.52823437504047e-05
7.43152779838679e-05
7.38242767689432e-05
3.60869474690783e-05
4.48563656884415e-05
7.32522592185435e-05
7.49205374879207e-05
7.50741570270109e-05
9.17486473836807e-05
5.90524218436624e-05
3.62679053885724e-05
8.72410574787398e-05
4.22325107319238e-05
6.25494188121232e-05
0.000117488130903983
4.78447514685193e-05
-1.16122171146514e-05
3.12459617320777e-05
3.79582904549352e-06
6.11465589872004e-05
0.000125816747667336
6.00446524224288e-05
3.78902692164988e-05
0.000146506948739322
7.11878085586791e-05
4.65051734159752e-05
9.29772596546643e-05
8.14340064467525e-05
6.11440499524464e-05
2.55161564778969e-05
3.12926897185041e-05
8.50859742678618e-05
0.000120333103728502
5.93301944432946e-05
7.41603352213134e-05
0.000106312171342614
0.000118146976556885
7.89738511296793e-05
1.87446292657618e-05
8.10928480015563e-06
7.81428210491075e-05
8.48070493388004e-05
7.34337768487547e-05
1.92037291537137e-05
4.85406187484677e-05
5.74940457422699e-05
5.77244902812697e-05
4.36289097768767e-05
5.03495364150226e-05
6.71798754819186e-05
8.57814574147005e-05
6.55746376404178e-06
7.34929921879855e-05
7.56739913186419e-05
0.000116167959321244
5.79117906022619e-05
-1.35048024328149e-06
8.80017546719902e-06
-4.17409132749892e-05
3.42910789612725e-05
3.22890071841361e-06
3.24695478312813e-05
6.17405359976434e-05
6.05294052153023e-05
6.13813164013718e-05
1.82247102211912e-05
3.15491466172346e-05
6.3945500213148e-05
2.59083986779891e-05
8.83691945217801e-05
4.99913912641743e-05
-1.07982837245941e-05
4.47814156481496e-05
8.25590616804958e-05
6.71383797417831e-05
9.680442367614e-05
6.72519050770864e-05
0.000112126862004682
5.48166400917979e-05
0.000105729052843136
6.42492389359404e-05
6.3152006807459e-05
3.05639601941921e-05
6.944654709684e-05
7.85227299762913e-05
0.000103270111593188
7.96350570067969e-06
8.37098186341454e-05
7.89858297739008e-05
0.000120247444373475
7.21534941608256e-05
6.27313944928275e-05
8.22675395397113e-05
7.95502901595675e-05
5.90856755766129e-05
8.67902069664888e-05
4.42702390504681e-05
5.81607069984613e-05
7.82084113553911e-06
6.05629643013887e-05
1.83891546209569e-05
8.21971322121935e-06
3.2808399076581e-05
0.000107410821454906
3.57133425111955e-05
9.24426175343587e-05
3.01544811179729e-05
3.6282002050599e-05
0.000104124112716828
2.95473650274723e-05
7.10982894761362e-05
2.92327278075325e-05
2.24312112559131e-05
3.20205497764456e-05
8.12911419976033e-05
4.25786130596991e-05
6.74775973548771e-05
5.34040369046433e-05
3.039365720496e-05
4.83158311598611e-05
9.12274716642762e-05
2.63508710415267e-05
5.40079532096706e-05
5.65572760925686e-05
0.000103031548585989
8.03769354370487e-05
3.57255345548283e-05
0.00010117797301933
1.83929451297873e-05
7.54398840466543e-05
3.71969174503865e-05
0.000107537962768882
5.80776962881794e-05
0.000101807288746212
3.35660593086345e-05
3.50039404267271e-05
6.09096444415052e-05
7.89011158154424e-05
5.7576475353334e-05
4.043830207244e-05
5.75279582019976e-05
4.63679432663305e-05
9.43102426111515e-05
2.96308947366899e-05
8.07297808964286e-05
2.65307101595532e-05
5.15149725287189e-05
1.85385050515694e-05
9.24224220407177e-05
-7.29915010275901e-06
2.75692430565513e-05
6.48973883933756e-05
3.5418514447288e-05
8.44772416318401e-05
-1.07497248621338e-05
4.80491498697322e-05
6.48855532614094e-05
-3.2872378375205e-05
0.000108867924955647
6.44972806065885e-05
3.42831144263925e-05
5.56859047840522e-05
2.59374639320646e-05
2.15155581508308e-05
3.48995525553665e-05
1.73028383489642e-05
0.000123388516633361
8.56843190539614e-05
8.59606969902374e-05
0.000115890296442816
5.86975108541841e-05
6.6413573052256e-05
2.27332966347329e-05
4.60574078362544e-05
-1.91982180601505e-06
0.000126225992154057
5.89943655171203e-05
9.13046151460105e-05
5.5310615556085e-05
3.58798419928756e-05
6.38480388750257e-05
8.5844402327852e-05
9.86210209912483e-05
3.63129787501549e-05
7.90702019598844e-05
2.27187024594579e-05
3.00295208296774e-05
3.71115860338782e-05
7.05754335199909e-05
6.47074704818135e-05
7.19437691851174e-05
0.000108521076136616
6.10892094626521e-06
1.34529377968266e-05
6.50848331723619e-05
4.31702343380245e-05
6.93401344724488e-05
0.000118855950633989
3.00157497419293e-05
5.10551451777389e-05
0.000121039530961497
8.73354979225362e-05
8.8477590767355e-05
5.35729155179358e-05
3.61937696495355e-05
2.85412576878497e-05
4.62887728371239e-05
0.00011276743719862
8.62669031363876e-05
0.000101070985483988
3.18866049008305e-05
2.42330843340325e-05
6.83119904621692e-05
3.00575100587696e-05
5.87515357332283e-05
2.77079833209919e-05
4.30123915370058e-05
5.43210681449663e-05
6.72031164091601e-05
5.90983590897648e-05
4.61304265515962e-05
-3.71083582699281e-06
4.70981821999452e-05
8.71735654397552e-05
6.38195662973732e-05
2.83831385851256e-05
0.000112070925136858
8.17412025050386e-05
1.73555055520433e-05
5.10457947990067e-05
8.02663902110953e-05
0.000117280947655493
0.000120788959402113
2.35939603268111e-05
6.33874892570627e-05
6.79420847514456e-05
0.000124613783529325
4.89826625991854e-05
6.52426311423359e-05
9.772027247636e-06
5.91514426570403e-05
-1.53646569913265e-05
9.25566176732416e-06
6.86753082613782e-05
5.43368893874962e-06
7.78672610481055e-05
2.88031448702026e-05
6.1226492478413e-05
0.000118476826456627
4.8878836468611e-05
5.43905672143255e-05
2.24907126060147e-05
5.93716051847196e-05
6.26259548134756e-05
4.53503089044713e-05
3.63902334146137e-05
2.74881524220448e-05
4.98115758480292e-05
8.8708051455414e-05
0.000109656110776766
4.07863283109174e-05
8.56690788527477e-05
2.05583128461842e-05
8.40441967894911e-05
5.12922537773682e-05
2.19461413300505e-05
-9.97631825799583e-09
2.33268081307741e-06
7.16078885880614e-05
3.4868216207337e-05
5.93225808523272e-05
7.29680342709236e-05
-1.21071166659808e-05
6.24926576769405e-05
1.78308647367259e-05
4.77796502536616e-05
5.19876946403439e-05
8.37937914775337e-05
8.88504862078842e-05
8.07792937575686e-05
1.33707713145377e-05
0.000116242668268495
8.49308472007701e-06
4.18755166553173e-05
3.88827540485395e-05
0.000106107317807605
0.000127725883708151
5.24977086601403e-05
3.61670032669074e-05
6.67182339095545e-05
4.62697988315213e-05
8.89551947762917e-05
9.72130924096773e-05
5.94891575145044e-05
0.000113487892183788
4.70268647803298e-05
5.07949757862471e-05
7.2315476349743e-05
7.34355381186964e-05
6.71461465371485e-05
6.42476416368278e-05
4.59068116476596e-05
8.9238467822521e-05
5.04340581381853e-05
4.46944689611342e-05
-5.18571962658648e-06
8.91397644439958e-05
-6.93835776415308e-07
4.96464981310805e-05
4.44119853455587e-05
4.59457895561791e-05
4.82563254093839e-05
2.1117174606386e-05
5.29229796745925e-05
-1.10978926108331e-05
3.12272204214116e-05
6.92166678749047e-05
3.01524623626662e-05
8.61540305022332e-05
8.95241932869028e-05
7.02841795023769e-05
5.29394095408431e-05
5.52818729116742e-05
3.57738541254032e-05
0.000123441584689106
5.01620405613097e-05
6.18558987669378e-05
0.000117419935584129
5.28060023717077e-05
1.28439486774382e-05
9.00219803455599e-05
7.75369516706274e-05
3.96464769473268e-05
5.43310903204318e-05
7.62041237812587e-05
4.08839714230369e-05
2.71998746821858e-05
5.85900216820096e-05
6.60939128077143e-05
9.59997199111018e-05
-5.80784335869838e-06
8.49402842295243e-05
3.67868475195967e-05
6.44358027880808e-05
1.81534816776442e-05
-2.7266113259353e-05
4.85696388881256e-05
7.09651479976604e-05
0.000111395324390441
3.13306506672041e-05
8.28749518314976e-05
0.000112414088042952
0.000118822199137587
-2.40752797419553e-05
6.24999286606738e-05
3.46143117994375e-05
0.000113057992020502
8.29795285034604e-05
4.55895652086522e-07
9.57288293695488e-05
4.64836116679638e-05
4.7344029373026e-05
8.16097450777865e-05
6.71796818893074e-06
0.00010752400777753
1.9515322784046e-05
5.24724840119956e-05
8.92910279672719e-05
3.0718887383217e-05
8.55479315655572e-05
4.84841523986151e-05
0.000101140215763947
6.06851102429031e-05
2.27672458839781e-05
6.42201769297816e-05
8.72077177706914e-05
7.30569707904635e-05
-1.13782109885401e-06
7.35609720268014e-05
2.06373919469477e-05
4.95823721865219e-05
4.93499933500126e-05
8.09625259135597e-05
3.69682938409934e-05
4.6196458429111e-05
4.16340238919924e-05
2.41178147833478e-05
-4.90188697060795e-07
8.64210445275589e-05
6.29595982799453e-05
1.63532501835151e-05
5.67040760961292e-05
4.51625203999481e-05
4.70198187059675e-05
9.69164537711407e-05
8.82217838289584e-05
4.98888596746236e-05
4.98425153157589e-05
-1.58731926107795e-05
8.20465734599935e-05
3.62102721941579e-05
0.000106941344393492
7.93488711583614e-05
2.81000110971573e-05
4.40809279089546e-05
0.000112656584599332
7.234323656191e-05
6.24975654078295e-05
7.84974141984621e-05
8.39394169658475e-05
1.11102638605088e-05
6.80538145074886e-05
2.40810747100279e-05
4.1733555214197e-05
4.7361723596407e-05
9.63161242075103e-05
0.000101995670614416
8.33618092178246e-05
4.69140481625929e-05
6.64144993613552e-05
-2.88673921012014e-07
7.86264165770214e-05
0.000116494427439015
1.06228393098525e-05
2.38685391773879e-05
1.40718218697537e-05
2.65997145776107e-05
7.90648059672765e-05
4.78519881941566e-05
8.29140799388367e-05
1.57484714270401e-05
7.67566765327314e-05
8.25281966815134e-05
8.29686017367613e-05
8.57759448963332e-05
7.92615537502912e-05
7.13498406638943e-05
5.70436026893075e-05
1.99784881101397e-05
3.95202780684474e-05
3.90418523213394e-05
6.94936360081562e-05
7.2172096687951e-05
2.16218159989736e-05
9.82563790885959e-05
6.90494855955591e-05
2.4188280211988e-05
6.74051982758849e-05
4.6556659256436e-08
1.97951144063689e-07
6.92111956814515e-06
1.9744956875974e-05
4.80876632374622e-05
3.42703171090804e-05
7.48190590698926e-05
6.64616400678557e-05
6.5446666542237e-05
2.93829790578199e-05
7.33563524835977e-05
6.89134552981429e-05
3.9803947281854e-05
6.73794603544777e-05
0.000121402345750453
4.85982855792268e-05
0.000102596889067261
3.63221387544603e-05
8.88858358257254e-05
3.6691866466965e-05
-3.40161431311414e-06
-3.13288209160248e-06
9.50348894953613e-05
8.49395148535857e-05
7.54938960636444e-05
1.40490721731375e-05
6.36232308913023e-05
9.73006644025393e-05
8.58682494728936e-05
7.93312158772672e-05
6.45050313651453e-05
5.88761792155394e-05
0.000103362229336175
7.96608475790057e-05
3.69501517335167e-05
5.24277833971157e-05
8.18895839326697e-05
-2.22201746948774e-05
0.000113928299983587
0.000101145479192371
5.38790828457987e-05
3.18625172429146e-05
7.48521412390683e-05
9.40497217178933e-05
2.42813770603993e-05
4.46900321792747e-05
5.28459459703259e-06
6.20759835893728e-05
1.30174899436279e-05
3.85968349365005e-05
2.2774200995396e-05
8.38854859052773e-05
3.75509800740063e-05
7.38469205003678e-05
4.95455760521549e-05
5.00349548871708e-05
7.82569937857439e-05
4.03437490358478e-06
7.12262144543177e-05
4.90044036749692e-05
5.85185308759906e-05
2.59686308095356e-05
5.71695066894075e-06
7.64386641077289e-05
1.88847276981228e-05
2.35793172773896e-05
4.84538557565058e-05
-1.35692075654699e-05
4.66181878301578e-05
4.55061239623512e-05
1.7051737930288e-05
9.9695954208627e-05
3.80684880273326e-05
8.22722613756038e-05
4.39074616590656e-05
0.000176066201370381
5.44685065266061e-05
0.000155267828065805
7.92160800161642e-05
7.72372462302224e-05
5.8708504781154e-05
9.2673120188414e-05
0.000124650041419594
2.75427448717387e-05
2.6905280272341e-05
7.48834900881786e-05
9.84041659314989e-05
9.80305931000825e-05
4.56644802890163e-05
1.46124906109605e-05
6.09710534714189e-05
5.90192890859197e-05
9.15720642184035e-05
4.43765835432591e-05
7.47909559380766e-05
5.68775687027516e-05
0.000128877116976438
6.71958690925269e-05
6.58490848095294e-05
1.6152481922004e-06
9.33592209342858e-05
6.09761177821484e-06
8.92085570770703e-05
7.08175813500286e-05
8.80635948333123e-05
6.94189334490466e-05
4.39884118951723e-05
5.1084257771348e-05
5.7383586282638e-05
0.000132683700104611
5.80919594404274e-05
-6.8096016920445e-06
8.0708761936981e-05
7.27379573121616e-05
3.44193383666711e-05
0.000121506548113266
4.15336754284344e-05
4.62037278537406e-05
4.63019327728935e-05
-9.9981080166771e-06
6.38095132965649e-05
2.85349202988497e-05
1.75002033892867e-05
1.68558387494917e-05
4.22252213096574e-05
6.30996759588488e-05
1.22906628342394e-05
8.5479572811654e-05
0.000135482086182871
7.46643374212351e-05
9.31206875153121e-05
8.19647105097743e-05
4.37986547502087e-05
9.72890497446308e-05
3.14923229670549e-05
4.42336130376204e-05
5.52273032855467e-05
7.68606498974839e-06
2.4979486261798e-05
8.00490509837394e-05
4.7574513756235e-05
4.35315859212536e-05
7.22383879763161e-05
7.25900058708235e-05
5.21099427860353e-05
8.53387298619435e-05
7.34787801579437e-05
5.00575584770786e-05
8.81603283453662e-05
-1.45605077527396e-05
0.000108802919586077
0.000131578897368466
6.56918003841116e-05
6.87344495321616e-05
6.77572626043166e-05
2.6108810774881e-05
1.1456452192049e-05
7.57516356006607e-05
0.000100884754200358
2.50732616232721e-05
2.15135770374078e-05
4.17949261044928e-05
2.21030639845693e-05
1.15079185509835e-05
4.38125332420334e-05
4.07931791278284e-05
3.11512466617865e-05
0.000100615715319632
3.43347539322335e-05
8.1539511091042e-05
5.1444600182022e-05
2.96720243682019e-05
3.94534121026466e-05
3.96996362665123e-05
3.08584654529217e-05
6.06692192047813e-05
9.39116310947912e-05
8.50468133080495e-05
3.84757790030821e-07
7.98900490954908e-05
-5.33063210081985e-06
2.43270713147839e-07
4.51683087560501e-05
3.44114662587003e-05
3.15771854964508e-05
1.82003044303583e-05
2.50541937783476e-05
2.6806699421583e-05
2.62455752599425e-05
0.000109165972044439
7.58803255436134e-05
6.66676465944438e-05
5.36826438937839e-05
8.79513116429897e-05
5.23672818621824e-05
2.63320113763967e-05
8.57050515631235e-05
0.000106975501979999
2.57124294358939e-06
2.87703187978813e-05
3.47282457867087e-05
6.29859823329168e-05
2.01733188813973e-06
8.84745414464313e-05
1.79378690080835e-05
4.57765828148119e-05
1.15338910606993e-05
1.88408523145266e-06
2.86742168271704e-05
9.23028255213125e-05
5.35866945205147e-05
3.81746141446152e-05
3.92282611326789e-05
3.74827173262929e-05
-1.35022360375572e-05
1.49212228160046e-05
9.46884006136971e-05
4.61952992908213e-05
0.00013536903618298
2.92603821685953e-05
5.19621840725567e-05
9.82435919780754e-05
5.41329613787603e-05
9.77834535004068e-05
9.60937742868523e-05
3.92015352651897e-05
4.96413725651708e-05
4.83307097776054e-05
8.02427973682844e-05
8.08515076628513e-05
6.66550667675249e-05
4.73775166310116e-05
4.22808393492004e-05
3.57860480220501e-05
5.24507484252638e-05
0.000103361539677243
5.62934853688307e-06
1.88865104905921e-05
2.26118415889985e-05
2.01072653572865e-05
9.88107153610237e-05
3.65490501938883e-05
2.37558155551459e-05
4.52441646993022e-05
0.000104131323440125
0.000135689434692076
8.28763857108901e-05
3.17714031398045e-05
1.57301302162784e-05
4.0010599711629e-05
8.72885844050463e-05
6.93313205325018e-05
6.96155690973301e-05
7.90678286140188e-05
4.34901666671707e-05
8.71920974621272e-05
2.8428426620833e-05
7.2733891946565e-05
2.43031550238307e-05
0.000106278462593408
5.17898314359097e-05
9.49600965389867e-05
5.40893473726688e-05
1.53931572402454e-05
3.96401983798795e-05
7.67642542730751e-05
6.2387851653174e-05
2.99418647842395e-05
9.48070899703621e-05
7.87287425914786e-05
8.08444359538219e-05
9.25171040942026e-05
6.45534260564353e-05
8.51052293815441e-05
8.97888455405831e-05
2.54095606045054e-05
0.000103456787232611
9.88401453066654e-05
6.77831867677586e-05
3.32539331532457e-05
4.31199515969472e-05
6.66119838901743e-05
6.56438412008843e-05
7.73113508268994e-05
5.96520637582789e-05
7.72911779441634e-05
5.74142169660874e-05
5.02227656368001e-05
9.04724089134974e-05
5.15905032379315e-05
2.36169073318262e-05
1.93427082575732e-05
3.94754512908751e-05
6.63512422921703e-05
4.2218874815124e-05
7.11068103189021e-05
4.68943784161973e-05
5.71584102251961e-05
7.19430380669419e-05
5.96669723080781e-05
7.54388811958181e-05
7.28978790552329e-06
4.66918788470703e-05
9.32115240991368e-06
6.78252629943242e-05
8.78365535928458e-05
8.1497622306997e-05
-4.47844940833843e-07
7.8598538729645e-05
7.36495137327638e-05
7.94460309159876e-05
9.49132181650792e-05
0.000120437793487529
0.000124730250125122
-2.27121858695752e-05
0.000110351950761476
4.60366340800593e-05
3.26213356371179e-05
3.75277666637513e-05
6.82007250739237e-05
5.02220280347771e-05
1.98994552217094e-05
4.51888992196041e-05
3.22056129158942e-05
2.23339611071657e-05
4.97870513706543e-05
5.87838482111155e-05
5.1687969913731e-05
0.000137652807249053
0.000107021471583563
9.74378208818254e-05
8.68635767621671e-05
6.95475562289876e-05
5.15220695392582e-05
4.18607997847606e-05
0.000107375685174083
-3.48282509114543e-06
-1.32704246228549e-05
0.000110854728988462
4.05148075411067e-05
4.42532067038649e-05
4.74026307230333e-05
7.79407031944405e-06
7.17504073842403e-05
7.50080345806352e-05
3.43806358757442e-05
6.86043760785387e-05
2.09338221020186e-05
8.38358883802186e-05
8.82566615227756e-05
6.07468170751262e-05
0.00010087427078447
7.00558915894978e-05
3.89052135328611e-05
4.69248193515062e-06
4.55137127383055e-05
2.08132146229925e-05
7.31726568261023e-05
0.000103511664855764
5.06109164388541e-05
5.7148186905282e-05
6.16625482278932e-05
2.5016702026468e-05
3.84047381194875e-06
5.82666371240464e-05
0.000127844095756535
9.73653555038045e-05
8.99119797155654e-05
1.27110402332434e-05
8.63749698343517e-05
6.11792854149634e-05
1.98544848018598e-05
6.86504648415395e-06
2.86200235965758e-05
9.59359755460791e-05
6.22138491561612e-05
7.40423431705882e-05
5.64066126022747e-05
0.00010235466070236
8.79946621150174e-05
2.66397783344949e-05
1.18442256838907e-05
5.50063431226119e-05
3.61870450560426e-05
9.46656808710805e-05
2.98548804277459e-05
2.64742948306079e-05
8.3071946510641e-05
4.04044343770325e-05
7.65389067528109e-05
4.79102850538605e-05
2.66072032579149e-05
4.61170747416593e-05
0.000105294177373247
5.08460520924464e-05
9.37035353608213e-06
9.63596808855946e-05
2.5738487521553e-05
2.74895748781146e-05
2.40332717819384e-05
7.83171444468426e-05
6.48539328251718e-05
3.20892824108159e-05
0.000104863267581063
4.60275961520935e-05
7.87841702872557e-05
3.17959768525603e-05
7.21099674880016e-05
3.33013912238074e-05
7.04907211239904e-05
6.8914034916664e-05
8.51014761352853e-05
4.52590266188888e-05
5.60639417982192e-05
5.25682132022553e-05
8.69810079411949e-05
4.37880076329996e-05
7.8733526957517e-05
3.3649596448914e-05
3.77447963896953e-05
0.000108504954043319
3.46325882066357e-05
6.54575263160954e-05
2.57723793278391e-05
5.65175573006771e-05
0.000101894065014729
4.94489687451441e-05
3.24572416918539e-05
2.44314500408879e-05
4.22367993668282e-05
2.30510037084181e-05
6.74784104169196e-05
1.62469998118085e-05
3.38366954273993e-05
1.2891083977191e-05
2.31580572765011e-05
5.99512220441298e-05
