# Supplementary material for: Research on computational propagation and identification of mine microseismic signals based on deep learning
Source: PLoS One. 2025 Oct 22;20(10):e0334641. doi: 10.1371/journal.pone.0334641 (PMC12543183; doi:10.1371/journal.pone.0334641)
Supplement: S5 Data — (ZIP) [file pone.0334641.s005.zip › 000100800001424.xlsx_0.txt_24.txt.txt]

6.4186548952793e-05
6.36955833908924e-05
5.67563648222401e-05
8.2388587960056e-05
6.03870019212622e-05
7.0852283404814e-05
9.46458821720004e-05
7.60904627335542e-05
0.000127382804390287
5.77724849857668e-05
7.03861241094925e-05
8.20451050543795e-05
0.000100545514773905
1.25042855761714e-06
9.65524179769803e-05
7.32927893164162e-05
7.50444237652425e-05
7.86052671779961e-06
9.41962077583468e-05
4.26014764588484e-05
6.44399125891815e-05
4.96586183067782e-05
4.47033574107098e-05
2.16146515118257e-05
2.84285525578467e-05
3.238833957693e-05
7.89069356872356e-05
4.56480948552166e-05
2.67665591020993e-05
5.99747631722523e-05
5.76111069671697e-05
3.84368901679605e-05
7.52437568833175e-05
-1.27483789053273e-05
5.60457679572352e-05
6.60954613317158e-05
-4.74441241307641e-07
5.2982171846255e-05
8.64080758119486e-05
0.000117496208146714
5.66941286067294e-05
7.25032905877213e-05
8.81802115939701e-05
3.21895447457411e-05
1.11201399015215e-05
4.09550531101708e-05
-1.71160467814077e-05
3.84348891103704e-05
7.04097306127795e-05
4.58748877471483e-05
5.75504129254537e-05
1.34656755251328e-06
7.78762537080575e-05
6.90841239195485e-05
5.41092993913596e-05
5.22427207568659e-05
9.11305625934666e-05
8.4846857642227e-05
3.27677436323792e-05
0.000138686316482506
4.4695541262936e-05
6.76009191585106e-05
0.000122855645267106
0.000172667465463886
4.78566947757387e-05
5.13184742757984e-05
5.42786736076869e-06
8.506151737324e-05
4.81776313380838e-05
1.97505527744954e-05
6.57200922240286e-05
9.02387771462473e-06
1.13445211724663e-05
5.66025644641816e-05
0.000107690064268135
6.31279817979345e-05
5.68247380038353e-05
1.38129975137608e-05
3.4883669258515e-05
5.14666231622264e-05
6.60872803123465e-05
2.72242377644755e-05
3.79205045412947e-05
3.18014422399223e-05
8.40562902303557e-05
5.77656877796173e-05
3.79234874518081e-06
2.44375916166877e-05
9.2500421143712e-05
4.03476033719385e-05
1.81345720264619e-05
2.76329567957715e-05
7.18978416672867e-05
5.76713796137123e-05
3.35487822921907e-05
4.06334243824204e-05
0.000140850697713122
5.30411566272702e-05
7.1648121660385e-05
0.000107375642568573
0.000130912606539642
8.60083785037548e-05
7.88554212193551e-05
9.94927313559428e-05
5.31298039138421e-05
2.48897187378083e-05
0.000114756266129085
4.88271214021483e-05
-2.07628673556507e-05
8.99448670109657e-05
9.58470990406529e-05
7.35595357346681e-05
2.17573477534867e-05
6.64636659710354e-05
8.41861313107704e-05
6.34886970708264e-05
4.78348751045115e-05
0.000103775922438669
9.29248407727418e-05
8.50004422530452e-05
0.000104872465609245
1.48663626973247e-05
3.35101675287897e-05
3.87550078159284e-05
-2.81831287414775e-05
1.98815157941208e-05
3.75702856619988e-05
7.63118803013598e-05
6.94560760396679e-05
8.5359514936358e-06
5.45967923081529e-05
1.75902381782165e-06
1.60986970917945e-05
6.51478351547484e-05
3.78164188738501e-05
3.64858104754322e-05
2.66495374701609e-05
3.09649084995412e-05
6.31510999323144e-05
9.09747649987686e-05
8.89849075387116e-05
2.97020609509092e-05
1.81315128140428e-05
7.92205090019019e-05
7.3810860482153e-05
2.39775553851356e-05
5.24503591834896e-05
9.40826812869553e-05
8.13284884230523e-05
9.66850370934023e-05
8.38206201780818e-05
4.82332217148903e-05
9.84677647980796e-05
9.42819933383176e-05
7.98170858095768e-05
0.000159146762101547
6.73515127711849e-05
8.20569475998691e-05
0.000143694064976397
9.00732284422465e-05
0.000106896973821248
4.39493829111466e-05
5.3827692726687e-05
-3.0115396735904e-06
8.62106947134466e-05
6.35250967917772e-05
3.23176000674492e-05
9.20581843375902e-05
0.000109262511764123
8.75705138522476e-05
7.78433739102138e-05
3.37328442515813e-05
4.06224680135674e-06
-2.57822540593178e-05
0.000102641960864981
3.13849901584465e-05
4.73824994181958e-07
3.92632319795517e-05
3.02297168278384e-06
5.09808755436753e-05
4.29389137810895e-05
6.85225544213585e-05
4.44698991969763e-05
6.50042684511785e-05
8.04978268439398e-05
6.02387133647181e-05
3.3897994354368e-05
2.88231561858847e-05
9.97929318796022e-05
8.79829796693184e-05
4.57868930521229e-05
0.000135567615897875
6.39682269592065e-05
6.47580125372366e-05
8.03673070060013e-05
9.293740439213e-05
6.93542154643827e-05
7.26099576788846e-05
7.99121474440941e-05
6.35664979383845e-05
4.5286291984582e-05
-1.76021715069169e-05
9.08069144633598e-05
0.000107562639540008
8.30612965241674e-05
4.07436662144359e-05
1.80994262721613e-05
8.016671394912e-05
5.16116366646991e-05
3.00856077082001e-05
3.86950366243071e-05
5.356690027708e-05
2.2109219324221e-05
6.47430581179646e-05
0.000101562084717247
3.84364219597919e-06
8.09721476049557e-05
-2.9910193164362e-05
3.0040861582449e-05
1.80553014477573e-05
6.22213157958722e-05
4.01562478817117e-05
1.10989497300634e-05
5.73245017254205e-05
2.7374824123549e-05
8.83634124270387e-05
5.95087916769797e-05
4.16927890521546e-05
5.82958802589914e-05
8.09265027211648e-05
7.87186043325588e-05
2.01673973814248e-05
5.64996737700035e-05
0.000122049284152455
3.12343693987902e-05
7.01920469059226e-05
7.27615862498024e-05
5.17998090868851e-05
3.80949871127786e-05
1.08908080678373e-05
0.000103869153060947
5.93155093451767e-05
0.000112179472254779
7.40632861492484e-05
3.55179091379527e-05
1.69747605248707e-05
-5.37593655424195e-06
7.66811886522273e-05
0.000105070413724466
5.34221683203979e-05
3.45866366438293e-05
0.000126040843688147
6.82406089422105e-05
0.000118027211258196
3.30916832253274e-05
0.00012283453758137
6.98856954904375e-05
2.46683098216435e-05
5.09860814437301e-05
0.000138883943751241
6.15346559437974e-05
0.000100628245078372
0.000106550629496657
9.6482848794918e-05
6.36673174696229e-05
3.23574277829846e-05
7.6772251750486e-05
5.02506481898368e-05
4.88694212012987e-05
3.46952393767075e-05
3.23780363477369e-05
3.5724341437933e-05
1.82915536388964e-05
2.293811228625e-05
6.71107851803252e-05
1.17048626735584e-05
8.76178669432821e-05
-1.71996295806909e-05
7.90451962799269e-05
4.29698331757724e-05
6.73825930863702e-05
9.85947776830472e-07
5.3356841702529e-05
4.59051885615431e-05
3.11795923312183e-05
6.68026572225115e-05
5.14471375918931e-05
4.54194906573006e-05
6.51619958514937e-05
-2.38794618956015e-05
6.89150617101982e-05
0.000125677258297739
4.08667052200434e-05
8.49129217910609e-05
0.000103686005659807
6.62288449429817e-05
6.90751590218852e-05
6.98213803073788e-05
2.98389186426983e-05
0.000117200690292942
8.00757810351056e-05
0.000117144332449667
5.3146549575451e-05
0.000127615039650042
6.50084830996167e-05
4.28330201730992e-05
4.60030125230495e-05
3.3397640394168e-05
7.35222143289288e-05
0.000103495895166576
1.89830047500933e-05
0.000124619341827413
7.45358465913658e-05
4.57208432892139e-05
8.12546209414635e-05
2.94257971383426e-05
2.86432158513735e-05
5.2606987692338e-05
1.25630221598932e-05
2.06023115377945e-05
2.05920355880805e-05
6.24301380994352e-05
7.10794055885728e-05
8.63349603070214e-05
1.99037219432293e-05
0.000107722872586286
3.17892608154986e-05
5.44313664451419e-05
6.31741161496662e-05
3.42575846812351e-05
4.84475075999456e-05
4.44441250575289e-05
2.46439687297561e-05
7.78238335007829e-05
4.637781569044e-05
5.48832803085696e-05
1.75281987979385e-06
4.46304622737299e-05
4.29021428069926e-05
8.06799334794453e-05
0.000156076878055125
2.92813501358031e-05
8.00836565676392e-05
6.44450722303072e-05
7.22023105674047e-05
6.04965417106102e-05
0.000116310018578482
5.61059852658987e-05
1.70811718287273e-05
4.87190212791445e-05
5.78331505452175e-05
5.62779361389159e-05
5.31512519827982e-05
0.000111299217012919
8.07248521688631e-05
9.35053172753323e-05
8.33185823642267e-05
0.000105674223571263
4.63477292654054e-05
6.72376794631675e-05
2.90719862082937e-05
3.46275453981633e-05
4.85766660546759e-06
8.15403052336497e-05
0.000111206845651489
8.87496341960508e-05
0.000122137256878988
6.97951253926341e-05
5.98292342312339e-05
3.0404231429552e-06
5.75668006029924e-05
0.000133412016322862
4.4670762118754e-05
6.91800333171735e-05
9.49764184941596e-05
5.59130270530968e-06
4.40043993391365e-05
4.57067864980771e-05
2.25274519399466e-06
3.18291891763761e-05
5.68952394118156e-05
8.31126513355124e-05
8.15913735239585e-05
5.83978939416243e-06
6.93162447760712e-05
8.69983043806718e-05
1.8971028264856e-05
6.97759095026026e-05
0.000105668421023685
1.01500643739645e-05
8.37539504023711e-05
7.8790856967734e-05
5.37097746860504e-05
6.30237868557044e-05
7.59687838818215e-05
4.83600072230631e-05
3.60133230559413e-05
2.73329956709877e-05
5.53370396282032e-05
5.79103358186645e-06
3.20892290991213e-05
6.4867850416455e-05
3.86053127306856e-05
1.44693180826501e-05
7.35105886673828e-05
5.7855888263107e-05
4.56125780455733e-05
6.95989748406398e-05
4.70483810269447e-05
4.60456028463071e-05
6.04520738861513e-05
3.1520018117707e-05
5.79539122602583e-05
0.000120602654033736
7.11034392824667e-05
6.99709709149935e-06
0.000107859955689197
7.50114394258904e-05
-9.46216294735587e-06
8.66938757988982e-05
0.000105186968945937
6.87450689184451e-05
7.81384110741992e-05
8.17273708016664e-05
2.63598759729233e-05
8.91032877911486e-05
7.76769833800131e-05
8.37170928740737e-05
3.34883045623664e-05
7.91794074224971e-05
5.50390062148657e-06
7.97956955627928e-05
8.83039677612317e-05
0.000102713065572832
8.93619657304853e-05
2.97869746682657e-05
6.19014367769273e-05
5.19261852602524e-05
8.06568408075024e-05
7.40005151003259e-05
3.08721603511709e-05
5.65083179202668e-05
8.12927669416283e-05
7.64293984911427e-05
7.03620025389983e-05
7.16834268605541e-05
5.49959916855267e-05
5.42734973341417e-05
8.92610798714433e-05
7.14369174414417e-05
7.07775529153175e-05
7.69590764658682e-05
7.40334645911181e-05
7.49967419807904e-05
3.77818073318945e-05
7.58877454450729e-05
7.22801148485007e-05
5.7504175288685e-05
5.106168901764e-05
3.80519481857234e-05
3.94475602621622e-05
2.89136805526298e-05
1.83214015372636e-05
4.8664840579854e-05
0.000103462795733913
7.29354837353017e-05
7.70506517343285e-05
4.30739151093369e-06
7.81620109532868e-05
4.88186163024629e-05
7.06287639894292e-05
8.70424114924344e-05
2.44165427948161e-05
8.18320315516854e-05
1.08566917293261e-05
4.15199927496159e-05
4.49143063162694e-05
9.77361896454044e-05
4.88591578576195e-05
4.0666236354828e-05
3.66356121772677e-05
4.22220088547975e-05
1.82359610389251e-05
8.12519210754578e-06
3.99156074731592e-05
7.11250163863828e-05
4.77021197863832e-05
1.35212596708665e-05
1.66416731794401e-05
8.68686738847089e-05
8.41023396636935e-05
-3.7378619269667e-06
0.000106829967465875
3.14213630456206e-05
8.11755198589626e-05
0.000125390516571502
4.43670358681193e-05
6.44760535496512e-06
0.000119720732366872
8.6139587223855e-05
0.000148401889338953
3.35724633143478e-05
6.59612191585629e-05
2.02577602581589e-05
4.02447343442524e-05
4.71908509532431e-05
8.88325139560806e-05
4.79139513900688e-05
7.94035188593601e-05
3.14219199437215e-05
-4.45548284232702e-06
4.51332229596912e-05
3.34661473780795e-05
4.52485098319831e-05
9.74666590940519e-05
3.06147729528094e-05
6.20434759498734e-05
-4.34245709278971e-06
0.000100556975992848
2.22771828958811e-05
6.00636199472724e-05
5.62140103838857e-05
3.34205081976926e-05
4.09180404331623e-05
5.49677103564927e-05
9.79822182946791e-07
5.91371247899223e-05
5.34507581135216e-05
8.31884296632911e-05
6.82814002036443e-05
7.59158819067345e-05
6.88038298750306e-05
8.31991603785883e-05
6.59981938343308e-05
9.32903710011228e-05
7.78627083500245e-05
4.9598983587704e-05
8.19047312710926e-05
7.53027872361571e-05
6.86944571394893e-05
5.52970537755061e-05
8.22724791835527e-05
8.16080124449275e-05
5.28692288385392e-05
0.000142211365363577
0.000103975207550941
4.12297198139387e-05
9.15854445653137e-05
1.56977867238005e-05
7.16492332430914e-05
8.74976285933469e-05
0.000106288587353903
7.36199431908289e-05
8.49486211482372e-05
5.66780599933054e-05
6.47994545539032e-05
6.3386438027476e-05
4.62874574623516e-05
3.74414263570081e-05
6.17679871439547e-06
5.45579524851972e-05
4.48019644069441e-05
6.27685179705671e-05
3.47077800716145e-05
5.4939595613156e-05
5.91006829782671e-05
4.2783686414433e-05
8.85413322131631e-05
8.38589475595373e-05
1.25365237333796e-05
1.41648294017003e-05
9.79982514979713e-05
-3.53818961932911e-05
4.62839087825066e-05
6.06640406276931e-05
5.36507157069014e-05
5.48226811382906e-05
1.86199684885674e-05
2.96045476447009e-05
4.54843807800218e-05
-7.39802696415748e-06
9.37088273056888e-05
0.000110912580399887
4.54790256349124e-05
4.07739515221526e-05
7.24973981105172e-05
8.66129067126679e-05
5.52526630228942e-05
3.19798728168745e-05
0.000102407187149667
8.15412419040903e-05
9.99836041026574e-05
6.97850240644232e-05
8.02775453250314e-05
0.000110528006941549
0.000132414605615061
1.97252628177885e-05
6.87115534550764e-05
9.1492728215138e-05
1.84611398997389e-05
3.12594129109724e-05
0.000112135658735467
4.19108878574729e-05
5.8376087998746e-05
5.08567990745612e-06
5.75570949744554e-05
4.8536012123288e-05
9.83705781521204e-05
7.68047252376348e-05
-6.11737859812199e-06
0.000120141793573887
-3.0337448972788e-05
7.38571584439344e-06
2.22000705199873e-05
2.75433480487937e-05
2.09146620725473e-05
5.56958071929818e-06
3.57737570332991e-06
3.72619077597984e-05
6.93663835826043e-05
2.33060154232631e-05
2.96633531574389e-05
3.58238226522476e-05
7.45118031461238e-05
1.15935837046036e-05
4.29189352428263e-05
8.5238475870846e-05
3.22467131727073e-05
0.00013846260578079
7.86542122701272e-05
6.58816280555006e-05
4.98615361525256e-05
3.56487608049608e-05
4.77823074324776e-05
3.13725222466943e-05
7.1133548054452e-05
5.15970738556876e-05
3.21558587435477e-05
4.50345379744413e-05
7.28877922582004e-05
2.05221478164537e-05
6.12827727507824e-05
9.84887534339817e-05
5.96931896033233e-05
4.84120977422088e-05
0.000126506741196943
7.29279850354175e-05
7.07557728619879e-05
5.96012183495936e-05
-2.06651236890353e-06
0.000134540446368892
5.54968530701872e-05
5.24112965703081e-05
5.9653511096803e-05
4.70149851489168e-05
4.82982120467056e-05
3.3668932458084e-05
4.90388046318746e-05
0.000135815510977926
2.10881111952388e-06
5.09867632463901e-05
3.96979232078786e-05
1.5269173593513e-05
-3.23993636129457e-05
-7.42063981637701e-06
6.01307663001096e-05
5.06290774842487e-05
6.48597999201343e-05
4.76118927420139e-05
3.01021708866382e-05
7.9856630736166e-05
3.9187118858417e-05
8.10689471623195e-05
1.75803252988837e-05
5.30543859789208e-05
5.77328543537201e-05
6.6203053538385e-05
0.000150848370179139
0.000106371467432856
9.45203048256885e-05
6.60650953564847e-05
0.000109353516148949
6.47409446991406e-05
0.000102344165528396
8.65255003714311e-05
6.52021603028786e-05
4.05353991332203e-05
0.000109446128160974
5.25164798920354e-05
0.000106675483305635
0.000100736339651313
1.42618256727783e-05
7.55694044232631e-05
1.97846205393635e-05
4.18766860381067e-05
8.14939286089108e-05
2.39955884118041e-05
5.21656896599012e-05
1.51321876739864e-05
3.41082379661083e-06
9.77183942788988e-05
8.42564001942672e-05
4.26638726222054e-05
5.51369457153399e-05
3.3662109905925e-05
6.79907980855058e-05
1.0352459544655e-05
-1.25092019281431e-05
2.14315847942288e-06
7.445097904581e-05
1.80780084775091e-05
4.7260841336284e-05
6.79056770189789e-05
7.81657677637267e-05
5.29568879111378e-05
7.81443014673879e-06
7.25060150633594e-06
6.44490120567634e-05
-7.63276941615831e-06
5.58217832257125e-05
8.10901195807301e-05
3.65471633341618e-06
6.05102936849177e-05
3.42909009820823e-07
1.1582430463107e-05
9.90265593904014e-05
9.69488840578905e-05
4.91327323529407e-05
4.76630343946209e-05
6.86797902342005e-05
8.01073613277716e-05
0.000104067327664606
6.90535325140865e-05
4.521361269205e-05
7.50731155646105e-05
0.000106735657649647
6.40943979811805e-05
0.00011367063933539
6.75498467444607e-05
5.45919223762382e-05
2.48164140215783e-05
0.000118498012834847
4.49973678066113e-05
1.48741365025376e-05
5.13541169754349e-05
4.37288681391929e-05
4.54593924691059e-05
0.000107010590837055
5.46082299258367e-05
6.65112316704046e-05
1.77123255947804e-05
8.62689169183594e-05
7.3561904672556e-05
0.000101840226272288
4.89535893030122e-05
7.6356048400821e-05
8.17092265562368e-05
5.04123978918968e-05
3.41298633835131e-05
4.96486343946214e-05
-1.26456907291909e-05
7.18070976356876e-05
8.02437116451252e-05
7.57376052882552e-05
9.72651815266705e-05
9.77168756069793e-05
7.53646412186585e-05
3.92916866979761e-06
4.45842325358237e-06
8.21426094998796e-05
2.31392365840655e-05
7.34374179693519e-05
4.54700260959093e-05
3.46373462915216e-05
7.94198420312145e-05
3.64943447250953e-06
4.97196065273745e-05
3.21673396779884e-05
8.23147158467672e-05
7.13524630037392e-05
4.36372283039331e-05
5.19288801436146e-05
7.48243193598823e-05
4.70472640068091e-05
6.45391057334292e-05
7.98495494561163e-05
0.00011282312105011
7.10802324889092e-05
6.54351697134868e-05
4.98023283411921e-05
8.09757057862282e-05
4.46549907476469e-05
6.92338425203061e-06
5.85525883601207e-05
7.73355463777989e-05
8.69825528747891e-05
4.40914467646899e-05
8.35455424405137e-05
3.903346739708e-05
6.65913326814425e-05
6.43406988169974e-05
-3.80488850799182e-06
3.41883837888921e-05
-2.64718698436267e-05
0.000149139636557864
-1.1061151928295e-06
4.59694052699749e-05
6.98693747928264e-05
0.000110841880313651
9.40268507672205e-05
4.93887337543108e-05
7.47414403389327e-05
8.26923164777257e-05
0.000117639080536893
1.08164012701743e-05
9.19660702757419e-05
-8.97272233960487e-06
2.40611574728243e-05
5.42050406598187e-05
0.000122753504396674
8.89677116334704e-06
4.84577821529707e-05
4.76504361752269e-05
-7.08755746931046e-06
9.45428226547988e-05
8.34211067859426e-05
2.28547830888818e-05
3.37033418283345e-05
8.95878437270903e-05
6.56026258038355e-05
4.93453324816379e-05
2.79292596872688e-05
0.00011794507782764
6.59635331387389e-05
2.40109763700639e-05
0.000147487355442984
7.46853208246653e-05
4.62840618391806e-05
0.000140348543389868
7.92173794820627e-05
4.01924361749621e-05
6.25476434306556e-05
3.54864854544637e-05
4.04507486851283e-05
3.90805527055876e-05
8.00034926695884e-05
6.15577704999784e-05
2.31995222008041e-05
7.41579478897274e-05
7.29773743925299e-05
8.96416501884011e-05
0.000109299048069113
4.38664864879822e-05
4.79519345209074e-05
2.36201557573436e-05
2.25712617943092e-06
5.32721503525351e-05
3.88297562710959e-05
8.58655624295596e-05
6.78708601228715e-05
6.43958627614881e-05
9.48730864627448e-05
5.88807771485731e-05
9.6423654216569e-05
9.81832036388275e-05
3.19908586457371e-05
8.75796400420898e-05
8.27456082531769e-05
2.57278955442004e-05
7.01929518839275e-05
8.58244929828732e-05
5.60413381881642e-05
5.50391766360426e-05
8.13798682482286e-05
9.31075155294293e-05
5.69056040731654e-05
5.12918765692649e-05
0.000135244871136342
2.90738460606961e-05
8.71641219828002e-05
0.000122914941159104
7.74638386366687e-05
6.94123207009685e-05
2.76467187110698e-06
5.46171744215907e-05
8.73113307466346e-05
8.32130710450515e-05
6.86963891678311e-06
1.72341046536187e-05
8.01446190113795e-05
7.56503990870397e-05
5.64154734595603e-05
6.80569968029145e-06
4.46985057221012e-05
5.76788894255356e-05
8.20884844930616e-05
4.31180031927128e-05
8.36576899699259e-05
8.86526277574563e-05
0.000106413422144753
-7.43096443461998e-07
8.48789056474615e-05
3.62596818171246e-05
8.55136636109897e-05
-2.42413859913951e-05
0.000100507964124433
1.74582153488039e-05
7.44078885819729e-05
-1.19411235380045e-05
5.73408441720939e-05
6.59026970762255e-05
1.14076154803755e-05
7.09586243159094e-05
8.19662103553748e-05
5.99890059193463e-05
2.41808912136406e-05
2.6169233938709e-05
1.03737728756689e-05
0.0001148340161341
0.000117567209025133
4.82659332276265e-05
0.000128514858176747
0.000105175119368591
3.02729232314634e-05
0.000102111927729179
6.48915127296556e-05
6.87602403055444e-05
6.62073703737784e-05
4.99257097523823e-05
8.06667957990565e-05
7.83651901284609e-05
0.000116398289399736
8.84554479467154e-05
6.69517795774025e-05
7.16196390978739e-05
0.000117401025908004
2.99601743170097e-05
4.38320051828239e-05
4.78376486690259e-05
2.8345973951532e-05
8.367180417877e-05
0.000101919414669968
0.000101228502849507
5.54232653388411e-05
8.02711272517473e-05
3.9466711177485e-05
3.85321613066933e-05
0.000114690502732566
3.1519491556098e-05
7.1840972807784e-05
3.32350290535013e-05
1.49579607275825e-05
5.45978815664636e-05
1.39294075709701e-05
9.43639151025321e-05
7.32119757415086e-05
3.04414901026911e-05
-2.03375622946336e-05
0.000102566497147231
5.73429649964896e-05
5.19680762632529e-05
5.91707709916201e-05
5.53978520050199e-05
7.40903360360805e-05
7.09862668779643e-05
6.90950406644418e-05
4.22028622685461e-05
5.13277856127524e-05
2.8871188145873e-05
4.05785222252939e-05
7.05131933837217e-05
5.1667061183418e-05
1.19774925467454e-05
6.10633382718029e-05
6.36299076033935e-05
0.00010875961209774
7.91720753397803e-05
1.72467048399146e-05
4.46961215877657e-05
5.55119108979299e-05
3.77798278899629e-05
5.88894494615851e-05
5.5255214044721e-05
6.18476531941237e-05
7.58009167388896e-05
4.30109074104618e-05
7.57667963943796e-05
1.07228220924575e-05
7.06874417498845e-05
7.55633028430415e-05
5.53887406715655e-05
8.26726856881261e-05
4.30161237754547e-05
5.06069609043653e-05
4.09270189379041e-05
2.99621617988394e-05
8.63004631248507e-05
5.00649400500709e-05
6.25047807731982e-05
9.03832478514114e-05
1.61671859684378e-05
-1.34201926549281e-05
9.280504350874e-05
1.87763844629428e-05
5.34151530305719e-06
3.65338158850107e-05
1.11478274568532e-05
3.90798466831306e-05
6.54448745918445e-05
0.00010106554613209
7.58938186526739e-05
7.09271604908523e-05
3.50439384025157e-05
0.000107872674223309
7.37349921583664e-05
6.41765805736867e-05
3.33943942612752e-05
4.31542231357578e-05
5.52990951040972e-05
3.29803799414175e-05
1.02785237198463e-05
0.000138453652969303
2.44484322254963e-05
1.78109202491708e-05
2.35022685321084e-05
5.60830465850292e-05
8.76800219514078e-05
-2.14090275015544e-05
4.40506246145811e-05
7.54831189312298e-05
2.39710496150077e-05
3.67648170200053e-05
3.35123509431615e-05
-9.78257892963881e-06
-7.45207734419154e-06
4.39301361584649e-05
5.89929274642851e-05
5.51192557882396e-05
6.06431885735209e-05
0.000124176105321787
4.68334477333404e-05
8.94564901567825e-05
2.82140802236017e-05
9.2276954969971e-05
7.24205639686223e-05
8.45579216493599e-05
-1.19906548955311e-05
4.97651809901556e-05
0.0001116343990342
5.65610123283827e-05
2.28943611826935e-05
1.30193221928001e-05
3.24942107819755e-07
6.27812077362323e-05
6.34309364121124e-05
9.29517627900184e-06
-1.26602374405281e-06
9.96582692941346e-05
9.31642253984161e-05
5.97935461423246e-05
8.52342084963413e-05
7.62645509172339e-05
9.14915831951956e-05
3.79921399441786e-05
9.37580198389834e-05
6.43472372019646e-05
0.000132137974685854
7.59129360130307e-05
1.08240052069181e-05
6.46205771742445e-05
-3.53604287333798e-06
2.94504855813179e-05
5.10764284884655e-05
2.86343294812053e-05
5.3592009435068e-05
3.49781517625673e-05
3.19513482165191e-05
2.82577533841798e-05
3.78514094186785e-05
1.39403858912681e-05
7.60793408604411e-06
4.47694888808195e-05
-8.80535614124943e-06
2.25026343174622e-05
8.78787895190536e-05
-1.87350498952031e-05
9.85605464721249e-05
8.38708735067069e-06
0.000110180340372016
0.000101489563841691
9.12327552042662e-05
6.77635568327558e-05
5.97750788901943e-05
3.62511338683804e-05
0.000131809201519362
7.56203458847719e-05
4.87430366860932e-05
0.000155988966575856
7.65485296257578e-05
2.95880743301799e-05
4.10732367805308e-05
6.59380906024899e-05
4.03534783831095e-05
9.70054020388627e-05
6.9712431753723e-05
0.000103035446623474
4.65836707809024e-05
9.22991650827003e-05
4.71853450723249e-05
5.35875948548977e-06
4.06296594649894e-05
4.94016542513607e-05
4.70963077594005e-05
-7.17264197854195e-06
5.09391201007998e-06
6.76033477755913e-05
4.95777773756797e-05
3.50004762566034e-05
9.13517015645984e-05
5.74267236989325e-05
6.99077994545752e-05
2.50414711531431e-05
2.40731241331672e-05
4.62544308554737e-06
5.06216658946355e-05
3.32280707473214e-05
2.10833697015155e-05
-6.27569092903389e-06
9.63478687795554e-05
2.46251746279109e-05
4.03148226958161e-05
3.09218388318902e-05
6.60860569435428e-05
4.95853765128533e-05
3.69210206425609e-05
6.06629726920737e-05
2.58846716132767e-05
3.98243178085996e-05
0.000114583373205585
2.55959448568103e-05
-2.9988688430689e-05
4.80784382855375e-05
4.97971090631083e-05
-1.36305185021554e-05
-5.58768009642141e-06
1.37465448497407e-05
7.85165418431383e-05
-4.20799680297843e-06
-1.09050364762742e-05
6.42517538795259e-05
7.24382531199028e-05
5.98634297726637e-05
7.59270303016556e-05
7.85118336708459e-05
5.71445044796788e-05
5.93392500304861e-05
6.71859601825613e-05
3.73284821114345e-05
6.33729731802951e-05
9.99936985534243e-06
4.89539221697539e-05
8.43119143289605e-05
4.70535573439042e-05
5.26517973254521e-05
7.91748086749117e-05
1.49812399478184e-05
2.31317726147133e-05
5.98586651573656e-05
0.00012976882170511
3.53056128237149e-05
3.52758932259724e-05
4.08625540417519e-05
3.79751622840107e-05
4.72854281113426e-05
3.24585331778357e-05
1.58985902740351e-05
6.25376096173879e-05
9.20932004842101e-05
6.67402370382702e-05
4.47171097638585e-05
-4.23512990981489e-05
6.93530091621042e-05
4.38759268198269e-05
5.72562894194421e-05
1.01219781088498e-05
4.09454547656622e-05
9.04691913810946e-05
6.3430987272744e-05
1.165559156379e-05
0.000139419264409275
5.36691738372672e-05
7.95067417126256e-05
3.27150026814848e-05
4.74427122763192e-05
9.3612746022923e-05
5.96661136284641e-05
0.00011114752648206
7.49888955311176e-05
3.3483632721749e-05
6.76806946405171e-05
2.55155653372714e-05
-1.67652510503635e-05
2.83087110283827e-05
9.74449795268098e-05
7.52351613987378e-05
2.15766682499944e-05
7.74242048247792e-05
6.69162273972594e-05
1.50128523848683e-05
0.000106498175238704
5.85647117745519e-05
4.16141839188652e-05
7.86423045510596e-05
3.7422202249455e-05
5.62557341696565e-05
2.30844836851023e-05
4.17522052614332e-05
0.000127085578430612
9.82538426012188e-05
4.12716155225873e-05
-1.67859547271799e-05
4.31660922940054e-05
1.81549854964905e-05
7.59899019487903e-05
0.00010367248863037
1.48745700043235e-05
9.8381247672334e-05
8.56866064707999e-05
5.3843829746668e-05
0.000103536954679536
5.71023184093991e-05
3.53393028580857e-05
8.70610837578984e-05
8.86023659786994e-05
5.54050188911833e-05
5.27576663405652e-05
5.37880897526634e-05
0.000105655999783075
2.26551464979051e-05
2.96032713978069e-05
7.73493063341448e-05
4.87193123488899e-05
-5.75603611584189e-06
2.63103329233466e-05
3.02982293718496e-05
7.54778604141507e-05
5.705168846953e-05
5.57571846704475e-05
4.39801741690713e-05
7.01762057722539e-05
4.67021404450327e-05
6.69858631035637e-05
0.000122534896983215
-6.27757941896896e-06
8.21592873908979e-05
8.48484118144868e-06
4.80703869735538e-05
8.21646712101711e-05
3.20296907542782e-05
7.21680290018797e-05
5.51906847807653e-05
5.9148460583891e-05
3.24742161037013e-05
2.42282829256098e-06
5.64172172863183e-05
0.000101036984224469
-6.69563982368768e-06
7.88820799749243e-05
3.83672412936215e-05
5.20636363252192e-05
8.46511349485121e-05
6.51485059216591e-05
0.000106352290469917
6.08775671224219e-05
4.06920147048657e-05
4.10572939856001e-05
9.94955177439047e-05
9.51345706643665e-05
3.43593735985971e-05
9.27780672632714e-05
7.3776282364899e-06
5.10977287502885e-05
1.39242315318422e-05
4.70387088053354e-05
6.28156980983942e-05
0.000113510586013897
5.41649631777582e-05
2.76768363488587e-05
3.73135138733294e-05
6.05244346290895e-05
7.13849051606091e-05
6.50940922618019e-05
3.74592706847944e-05
3.68926932340439e-05
0.000137836018138266
-5.38734601269434e-06
4.35533481846691e-05
6.53300133133747e-05
6.04993875412843e-05
8.34949549072245e-05
2.34188832447055e-05
5.41933597766485e-05
7.35672953274168e-05
8.56247962056572e-06
0.000104124779513402
3.06440271767618e-05
3.42219704257193e-05
3.14945131789249e-05
7.87100908104124e-05
8.1027471576443e-05
9.69799058595128e-05
7.20645398009531e-05
0.000103530726754333
5.71217847579606e-05
0.000102899642541131
0.000116441017634817
5.31960189281487e-05
4.88043839904266e-05
4.47913220683243e-05
-1.24480663580428e-06
8.90277209322793e-05
5.56791325277034e-05
1.88671261198832e-05
4.41121318775181e-05
3.65374327081343e-05
0.000122494376965747
8.55610368561592e-05
2.81164847447789e-05
9.05292542179442e-05
-8.94174468275547e-06
3.51781399165589e-05
0.000105343225963111
1.45572483023096e-06
5.30903457910451e-05
6.34806724719867e-05
6.85484112093216e-05
4.49177314948004e-05
4.76710058638203e-05
4.29951866440244e-05
5.0628578019804e-05
1.62595381133117e-06
8.09020835069393e-05
5.37222936150002e-05
9.81881924789075e-05
9.57078668381128e-05
6.65298248270363e-05
4.64714877380356e-05
6.44754892277935e-05
2.60203058755362e-05
4.8566029696914e-05
3.67063613201161e-06
3.85297544167837e-05
2.94424179829826e-05
2.92925723591995e-05
1.91381292321656e-05
4.56085340699377e-05
3.57297545793824e-05
8.83245071738123e-05
5.58765810078229e-05
1.30886374862034e-05
6.97062441822059e-05
3.69805922509612e-05
6.28995488258256e-05
5.38588203503235e-05
6.20402314924935e-05
4.02944844232347e-06
0.000103873469763482
5.04232890266029e-05
6.3188956256356e-05
1.22664055772275e-06
7.68988029784453e-05
1.46338975279962e-05
7.48520844760635e-05
6.04121324507945e-05
2.36999199831263e-05
9.04547473899401e-05
4.55060870149287e-05
8.8876583897595e-05
8.01268774263528e-05
1.36351320875835e-05
1.40277857741478e-05
8.93032653338634e-05
2.61634671781321e-05
6.05288188014764e-05
7.9098770745871e-05
4.56942942307125e-05
2.42907584555082e-05
3.16159511805931e-05
3.85147040527238e-05
6.72410980489886e-05
5.27612122063194e-05
4.25554670959727e-05
6.35764725952764e-05
1.50682089532346e-05
6.43620669437829e-05
7.11621414652551e-05
5.31109253548947e-05
6.94626029683657e-06
3.01178869163467e-05
5.52004969890098e-05
7.30607104807088e-05
3.55584762000908e-05
3.08898645892557e-05
7.25980153963583e-05
7.26449217909596e-05
8.09834426490634e-05
8.65861455252487e-05
9.75354461032911e-05
3.28104392932808e-05
6.91235283145774e-05
0.000123255642105172
5.96275829628952e-05
7.56909634199811e-05
3.06077696035119e-05
9.26581994204694e-05
4.46831222579247e-05
6.15434596599738e-05
6.33185031851304e-05
2.27017653920858e-05
3.67820117315977e-05
6.06964004139003e-05
4.84248422848062e-05
9.12187274533361e-05
7.81781337512724e-05
8.45462720596717e-05
5.8839663687078e-05
0.000130915262545653
4.35580327593506e-05
6.17567078369337e-05
2.4756619451166e-05
5.25254822163717e-05
5.26973842886834e-05
0.000111462882103299
2.95576407902624e-05
5.94081191445e-05
6.73098851618764e-06
4.36708761818698e-05
1.84088396121704e-06
9.16707589318278e-05
4.76957396951775e-05
0.000105968084997999
6.60204134711565e-05
5.03087996352757e-05
6.18440850689906e-05
7.07925887999808e-05
7.6696830512855e-05
8.4566894314208e-05
5.16929348910664e-06
7.65732820513621e-05
6.62608690331235e-05
6.23624305312672e-05
5.9787559395699e-05
7.56881912786227e-05
9.51715905116164e-05
8.24067715320627e-06
9.74361625671112e-05
5.00955201302715e-05
5.8258821133937e-05
3.36574900206663e-06
6.75071620431459e-05
3.66888427232241e-05
0.000157991593381361
6.78594284235943e-05
7.30800419863422e-05
0.000138041390849796
6.58541925549294e-05
1.40934184439984e-06
4.53507352798893e-05
1.65564892151901e-05
3.69051010658062e-05
5.70895536790509e-05
3.49726727056659e-05
5.36522991748989e-05
6.6435924181726e-05
4.8370036384458e-05
6.60869578942467e-05
0.000105432435018922
0.000125918515581131
4.47123945532911e-05
5.48981230798554e-05
7.40904973244214e-05
5.46886132034191e-05
0.000105404935648934
1.72891982067161e-05
5.77801974938936e-05
3.85719600795546e-05
5.09285324137386e-05
2.33343697186004e-06
6.39279376794238e-05
2.71896083923842e-05
6.34490231593342e-05
2.17898555902119e-05
3.28989401612761e-05
5.59778554412698e-05
-5.97925951272376e-06
5.63361921634532e-05
9.99145497887488e-05
5.92065299103801e-05
8.94926105567581e-05
7.07613166052013e-05
4.96703816130968e-05
6.79289294062517e-05
7.79413285402958e-05
5.29074700531276e-05
1.69975714392036e-05
7.45911648966831e-05
8.78742882957111e-05
6.44178851164937e-06
8.45256252095831e-05
0.000119916205087087
8.2967306058999e-05
0.000103465953642598
9.38798234736442e-05
8.52801955274161e-05
6.54493713005089e-05
9.46974838897227e-05
1.96221718009991e-06
3.67900407407695e-05
0.000101592290511387
-7.58547324249487e-06
3.00333831664496e-05
1.12118402489706e-05
1.7049392934303e-05
5.15510541316432e-05
8.22587107714448e-05
5.17831553184689e-05
6.95950528256934e-05
2.74253264815012e-05
3.75216830645245e-05
0.000126792265438522
2.94987821197849e-05
6.93799101855119e-05
5.60359284749313e-05
2.4039937227203e-05
9.0564284150256e-05
0.000100573745074166
0.000107878679620243
-1.12304726396458e-05
7.72058189156194e-05
7.16988431247761e-05
5.41199775336301e-05
7.27093012946589e-05
2.89768306836233e-05
5.76381080337904e-05
0.000111795420299337
6.71253330784596e-05
3.60293755479348e-05
5.20896414210004e-05
6.92360228500911e-05
8.03244677262816e-05
5.41421446045404e-05
4.07525228684959e-05
0.000104291675108408
7.3083415996802e-05
3.51555374223619e-05
9.97727736250378e-05
9.13374652460546e-05
4.84212015035827e-05
3.96718388915359e-05
-2.80040119620101e-05
4.1686663109542e-05
1.65787028719943e-05
5.37678824346382e-05
-1.63802261530776e-05
2.14229657136604e-05
7.84925094156402e-05
1.99870544915305e-05
6.02513963660613e-05
4.54608489847629e-05
5.29136419841893e-05
7.24387055981215e-05
6.69212199048549e-06
4.24253848957534e-05
2.97895113095515e-05
3.50270514581454e-05
6.55803429000832e-05
7.44342675162977e-06
5.66997715139534e-05
2.21717130907339e-05
4.52321169874697e-05
-2.91695520237319e-06
3.88703662533328e-05
9.39067802096499e-05
7.07568349393006e-06
0.000124209082589757
0.000143183250918781
7.72874462075213e-05
3.23496335148078e-05
6.3743719443557e-05
6.90680306383145e-05
3.36664798410976e-05
9.61229069862207e-06
3.85000391426835e-05
4.77545267033659e-05
8.84541162284173e-05
3.47636703477437e-05
8.538229893518e-05
4.58206168942823e-05
4.92301230495822e-05
3.1116550220513e-05
0.000114705052789893
8.17991676433573e-05
1.73994042865889e-05
7.22557223026114e-05
6.96111769598562e-05
1.39491133659985e-05
5.34217685097958e-05
5.31139599728444e-05
2.32057769124624e-05
8.53040923746784e-05
9.85573238727242e-06
2.64307934172288e-05
1.16009919084369e-06
2.50780985619581e-05
3.37612414107892e-05
8.9447094833949e-05
6.39721607889874e-05
4.91838130005211e-05
8.26905743225869e-05
3.10504569745572e-05
8.09969727210027e-05
9.41838625455582e-05
0.000120034153015624
3.97122240684961e-05
-1.13022269612853e-05
2.8569332666804e-05
1.72855339525103e-05
6.34216662125166e-05
5.46777811097413e-05
2.0436248648123e-05
6.19703773950803e-05
5.84644712916582e-05
3.51369098612828e-05
8.78845241683604e-05
7.6905405881055e-05
8.10565134099684e-05
8.82020698497913e-05
3.90572051738103e-05
4.46243417169905e-05
7.82794274684147e-05
4.84405827956289e-05
0.00013602707758563
5.99574142980432e-05
4.97443384317608e-05
4.51752513850733e-05
9.99205703407565e-05
9.09696374740565e-05
9.8465682410667e-05
7.39840184436268e-05
0.000123681454812467
0.000144110480182363
0.000118311430371154
7.21239207482316e-05
9.13745311346746e-05
9.16852880091151e-05
8.09009879268116e-05
6.29424294702352e-05
8.25873364633309e-05
2.54963380832325e-05
-4.99885219885792e-06
4.59141236604913e-06
5.80914792421195e-05
-8.8947186900816e-07
7.55286057205022e-05
0.00010144555906179
0.000131787240208948
5.72947506074612e-05
0.000108178142005306
4.46822700150778e-05
7.26049516165006e-05
9.79780644308541e-05
5.81259008894224e-05
-2.77686942827497e-06
5.74753533962437e-05
9.50578496505267e-05
7.49663812505472e-05
5.52946939304324e-05
3.13448302783276e-05
7.58765070825971e-05
7.89575395116362e-05
-2.41954925683619e-06
3.14167431079392e-05
2.906708881268e-05
5.12475754702083e-05
5.04303482286536e-05
9.73532853049009e-05
1.86722514394964e-05
2.61036191099731e-06
1.86963312091532e-05
-3.41706060993102e-06
6.5620315436316e-05
2.49021450283543e-06
0.000144824268905349
7.78742920436067e-05
6.0733354979467e-05
4.5776246158366e-05
3.69096714937641e-05
5.45854805493583e-05
5.98252557900789e-05
3.13779060923692e-05
1.0138764065209e-05
4.55872381275794e-05
1.89892908265032e-05
8.85381566105017e-05
5.4401652406855e-05
7.59953492548944e-05
9.94613027897157e-05
4.15868175539429e-05
5.49744657959309e-05
2.54024546706029e-05
3.77995654614292e-06
3.12812076569763e-05
0.000100797333594814
3.95915892890917e-05
7.30674981991104e-05
7.38960798014183e-05
2.17274763981333e-05
2.4924849985528e-05
0.000142891119661712
3.59925458637759e-05
0.000106089154423487
4.06639308937322e-05
8.78742789397428e-05
6.45566861625925e-05
3.76780749905877e-05
8.68534717124192e-05
9.07218505293973e-05
4.35024181476323e-05
5.96045854202992e-05
1.46360842071587e-05
5.28840499840019e-05
4.26343182245837e-05
4.55322168604955e-05
1.92791775743829e-05
8.99690252941422e-05
0.000108219496993108
1.42594551274761e-05
1.03014488885938e-05
6.12835305649713e-05
6.42520569284189e-05
3.24389347701713e-05
-2.88174775816725e-05
7.84523980470501e-05
4.59395630937713e-05
0.000120018896154765
0.000133812849796293
1.34313947564781e-05
6.28685565595519e-05
0.000108009032321046
0.000101693528421851
3.17608179572166e-05
4.15319424852698e-05
8.01603539926346e-05
8.45881916342656e-05
0.000106248686467797
2.18752020111257e-05
9.8454371291306e-05
-1.65866984865043e-06
3.36668007879734e-05
7.43556756657807e-05
-7.16033547450503e-06
3.31525248847127e-05
1.41312043016271e-05
9.1867970768954e-05
1.44717616802974e-05
8.04258555643564e-05
0.000109439259094908
0.000100559684841354
9.55172591024961e-05
9.66026994976052e-06
0.000121373482620896
5.36250025325704e-05
7.82808491445454e-05
-1.5733022458126e-05
9.25003743887286e-05
7.71257003589042e-05
5.66900262027052e-05
4.08123301953481e-05
3.30796100007167e-05
7.04365531518308e-05
0.000162405297704664
3.31925694762474e-05
3.26781328444685e-05
6.69115572667798e-05
6.73534639528044e-05
0.000102568438334084
5.52743136299108e-05
5.5129035622543e-05
0.000133986956133451
4.08185899421015e-05
4.32289992049882e-05
6.46210997964796e-05
6.9005404902692e-05
3.86020854644752e-05
4.82220829025491e-05
5.1585123885101e-05
6.37209142478181e-05
8.99089244071943e-05
0.000121264261923621
6.51898256473235e-05
5.81190133426416e-05
9.08241224483869e-05
6.9451187557412e-05
0.000160638542967963
9.3137085715519e-05
6.03405990858486e-05
3.23188240557029e-05
8.03546192654033e-05
0.000122346978144888
4.03580833436136e-05
6.05067820236705e-05
8.2737972286549e-05
3.22910176471802e-05
3.91701588726286e-05
8.2986817521533e-05
-2.04140871566062e-05
3.99689473246186e-05
0.000104574074904042
4.32864442297906e-05
6.54571356218907e-05
7.98275380482652e-05
1.00127622591289e-05
3.07622982021842e-05
6.06009847719828e-05
7.00758422939434e-05
5.91281810843103e-05
1.31869562241551e-05
9.39183859043696e-05
0.000104788954220834
6.83713059422816e-05
5.75247110687899e-05
9.66451750983768e-06
3.84210010526189e-05
-1.16982075507884e-05
0.000107701669546719
9.23077644804539e-05
0.000138705309247201
6.24498354920112e-05
4.41269079775399e-05
0.00010661447612205
7.65252899745663e-05
8.9869618756653e-05
3.85370042718681e-05
8.74664500716902e-05
7.08476284499256e-05
8.38510025268874e-05
7.86114814828247e-05
7.59306214936326e-05
7.90395640041599e-05
7.21094609826462e-05
9.68904067573436e-05
6.537006616704e-05
9.62396107307429e-05
1.66626670714815e-06
4.00840621120047e-05
0.000104406425644479
5.58420626496836e-05
5.89162502925146e-05
4.27466494483927e-05
3.62247279076456e-05
-3.77723416932666e-06
4.24284527081013e-05
3.3719410668881e-05
4.10692086375106e-05
4.60030845351065e-05
5.63922150894058e-05
1.37743833440728e-05
6.48889586496509e-06
2.42761334227068e-05
0.000111405435827671
1.9712412672704e-05
5.95026120380569e-05
5.07836139551158e-05
4.65686036051014e-05
2.39967527007859e-05
6.08703596008325e-05
2.65310605777268e-05
8.45641295949491e-05
5.48337827251087e-05
1.05408115800869e-05
1.01427139915308e-05
-5.13837326402699e-05
4.71496657451697e-05
4.61666125778634e-05
7.20613633769342e-05
5.0937940035747e-05
9.49431181954248e-05
7.11543018440629e-05
2.10263802354019e-05
0.000138071721656494
0.000117408052629359
0.000136512925837123
5.65437818808363e-05
8.67344355670988e-05
4.47719227404261e-05
8.20619642955114e-05
6.37032224688651e-05
6.2538482356627e-05
1.91423977569687e-05
0.000102615915786197
5.65693733989187e-05
1.50200697331238e-05
6.08201053176414e-05
5.45233548685247e-05
1.97905701833311e-05
5.47238195476403e-05
1.59074717750666e-05
2.06847345239058e-05
2.58331968649706e-05
5.80917839316657e-05
1.26080475665402e-05
9.8914933623061e-05
4.94934490949949e-05
2.80536300191561e-05
3.58948771670844e-05
2.36249999176054e-05
0.000116061312330702
6.57406826983712e-05
4.11035677572526e-06
7.86177146396873e-05
5.19449254014939e-05
0.00010157702343265
6.67880563357765e-05
0.000101617312132621
7.6565462256534e-05
5.6569423366932e-05
7.42176711411612e-05
9.34100770436506e-05
7.90575866960262e-05
4.83667451040645e-05
9.16468655485838e-05
0.000110880608600498
5.77146353128693e-05
5.51970073461153e-05
9.90189248834789e-05
9.97438791426781e-05
5.16236014174584e-05
0.000114047712415712
4.49594881984491e-05
6.65625917415808e-05
7.86384805925934e-05
5.78295389266334e-05
0.000121707894441113
5.97737994014281e-05
2.99616255528843e-05
8.74564838563432e-05
9.37857640536969e-05
5.93646760692342e-05
0.000103763571460607
9.22547309132563e-05
2.49173162540001e-06
0.000132475215261158
2.70470550490178e-05
6.71539758145078e-05
3.9183657249903e-05
-1.68736189427151e-05
5.69962201908026e-05
7.89117118401137e-05
1.4585937578762e-05
9.32480241859212e-05
1.49184156723928e-05
4.79295651803531e-05
3.01729732319911e-05
-1.12686666286983e-05
5.85011201353713e-05
8.28970250681178e-05
4.22425564883517e-05
5.10349909404139e-05
6.08457351412304e-05
4.40252417084551e-05
9.39392850447134e-06
7.71687127922801e-05
8.87609803844175e-05
3.38910274728186e-05
9.60409996555513e-05
6.38055474680395e-05
3.53823764407718e-05
5.93549556599426e-05
3.31992206455569e-05
4.97613315243214e-05
-4.47735551351997e-06
6.2676221776894e-05
1.40693558675095e-05
2.71468203560266e-05
5.13535354451121e-05
7.91687210328241e-05
3.2073925265484e-05
0.000123359538336697
5.33954249760326e-05
7.19612108120245e-05
6.65082357182049e-05
1.40758781635381e-05
8.17256817220887e-05
3.41876933924968e-05
7.71070618320255e-05
0.000101914554068567
7.06417298962686e-05
8.10603539127319e-05
6.09039508679265e-05
0.000110128519055328
4.2303382269386e-05
-1.65027863725904e-06
3.94086381945992e-05
5.30696365677856e-05
0.00011869757653016
0.00011273622130255
2.51828829608489e-05
7.47311784360373e-05
7.10080179499403e-05
0.000103121568069727
3.707889224678e-05
4.3829091796891e-05
9.47408766290843e-05
8.72859288360563e-05
6.35857025140209e-05
4.29001283544772e-05
3.5586606081712e-06
2.85666535126582e-05
2.14532529414282e-05
6.70468201104051e-05
2.84143837423587e-05
5.80934168155479e-05
5.87368325807034e-05
-1.16350101972883e-06
0.000101993971404945
8.5139337235667e-05
3.50632896605177e-05
7.02221330857545e-05
7.42967488523249e-05
4.54879454491312e-05
7.04539246382353e-05
-5.78144015787132e-06
-7.24972117814636e-06
3.74785413745589e-05
3.18274128557822e-05
6.63426526362417e-05
4.54054954760495e-05
4.24760221884674e-05
4.90168454861962e-05
2.1763210348843e-05
3.59181350187987e-05
0.000106650776945702
0.000128728482427409
3.6345736065737e-05
7.0373510647371e-05
5.19543771059004e-05
4.33743918376795e-05
7.80497609651057e-05
5.78766608216113e-05
0.00012472975994064
0.000115116786732537
5.65461669541963e-05
8.31368013855781e-05
2.80252042590523e-05
2.50130052226631e-05
6.22231146155011e-05
8.10461482526613e-05
5.85959022246636e-05
8.33432851371998e-05
5.2524332743506e-05
4.02134656466657e-05
8.3999230845423e-05
5.81291147920162e-05
6.46936035124679e-05
4.29537076111156e-05
3.68724434434934e-05
-2.07707151672371e-05
8.34449793319526e-05
6.53287167643574e-05
3.77071224407019e-05
6.13136799481241e-05
0.000111662095102773
8.1921293936099e-05
6.54393438008799e-05
3.41390355690047e-05
4.29518515040499e-05
3.94753684125359e-05
4.6130482941717e-05
2.74556100679619e-05
6.42893302373314e-05
0.000101686618669154
4.24505907585871e-05
9.90150661556958e-05
7.99562973542857e-05
9.48334664230541e-05
7.59909734814613e-05
9.67419745546003e-05
-1.24469401962749e-05
3.35245701319644e-05
3.41010215873918e-05
7.84416208411271e-05
8.20787321025616e-05
-1.04327247684553e-05
1.81661399352218e-05
4.45219903707539e-05
5.98223639841254e-05
7.44109814299497e-05
3.05194567690329e-05
9.6042414776099e-05
3.43489513546178e-05
4.36174433754108e-05
6.13026781543563e-05
2.15487904307868e-05
4.15986739346418e-05
-7.67883680707745e-07
4.04938026587421e-05
7.56012916563245e-05
5.6442690900642e-05
-1.5154148255468e-05
2.52361461728655e-05
3.26543521557548e-05
3.3204259854832e-05
2.98289174874057e-05
3.06124487619413e-05
5.69407692108216e-05
0.000105619585317223
4.11944706385721e-05
4.0298375143443e-05
6.64401331244619e-05
5.31972725335851e-05
9.11522146755156e-05
0.000105351332328891
8.93461178644513e-05
4.40281041246227e-05
8.03315247489039e-05
2.67820973659824e-05
3.28774776242753e-05
7.93011448240549e-05
4.48375644317005e-05
5.56381649525439e-05
5.5569749692971e-05
7.59425240129932e-05
9.32441458450217e-05
4.75844987368379e-05
7.63810779801734e-05
6.75110802360032e-05
3.13855762104584e-05
6.35807680995319e-05
-1.70790532372399e-08
4.69160564617643e-05
6.24359165362018e-05
1.19595199250951e-05
9.89663120569007e-05
7.27608273964414e-05
6.96056915345569e-05
7.3315886463705e-05
0.000150722672476453
6.98819830385378e-05
8.80458445255228e-05
6.19607302660039e-05
9.44263758253852e-05
0.000109100024563506
5.52252613683222e-05
5.43241993713826e-05
3.77099015101809e-05
3.24187603099407e-05
6.19959145265456e-05
0.000117069725665086
3.77556632383156e-05
1.76881261484995e-05
8.29968076011183e-05
1.4029195740441e-05
9.58021694850287e-05
1.37614392200225e-05
6.17461971503437e-05
-3.07828488590614e-05
5.30103107847162e-05
5.71405217359333e-05
3.97449518631206e-05
7.12557652387986e-06
5.02931862262179e-05
3.63394815445634e-05
7.37507641178933e-05
4.21332841164535e-06
0.000100548231770179
2.00604221142567e-05
7.88983860656828e-05
0.000108263390531722
4.56885369868526e-05
3.01091421311303e-05
6.11813669669841e-05
5.31463565047774e-05
7.67703693662652e-05
3.8418780081602e-05
4.7978754049167e-05
7.66161581035372e-05
3.39485244713363e-05
7.33781151795437e-05
7.33914671637775e-05
5.17534081949101e-05
0.000149542997252866
0.000121531236193975
7.22143000277798e-05
6.51946810807983e-07
6.85416843531679e-05
4.36538479504105e-05
4.01127719467242e-05
4.64119634485002e-05
5.5710181406322e-05
4.75061583249625e-05
-1.90619627713938e-05
5.16611891398129e-05
4.84666267733039e-05
7.72492703327311e-06
6.02797235668134e-05
5.50164785826564e-05
5.76030948313911e-05
3.52017591096434e-05
9.21305179656061e-05
1.63973338126368e-05
7.30776290698411e-05
8.52309655268489e-05
0.000114032005940292
2.41698083045619e-05
0.000104634292944712
3.09926104861001e-05
3.41909450831761e-05
5.88466767464557e-05
9.14886668902422e-05
9.82717883755858e-05
9.38612387353564e-05
4.26669521992066e-05
8.77865866316977e-05
6.65983117527776e-05
8.67680878221163e-05
5.5964897933921e-06
8.58929858044724e-05
4.87041493782517e-05
0.000114556454468468
1.08387301678222e-05
8.59641693292407e-05
1.79313842116819e-05
6.86975361468951e-05
1.40398872316378e-05
1.90762638531146e-05
2.6052069176379e-05
7.06041153467889e-05
5.7508178394702e-05
3.90399255808302e-05
5.43718585216514e-05
2.90080302737593e-05
3.81929250002914e-05
0.000105703596330509
2.02458558740991e-05
4.43820596291131e-05
8.4231985640762e-05
6.50908271958139e-05
6.5736101428998e-05
6.15109573634737e-05
0.000117323025768369
8.09388724180151e-05
-1.15296606839224e-05
1.72688867147493e-05
0.000131566699889181
7.85016184610095e-05
5.5340824376232e-05
3.00882121930113e-05
0.000100748975840482
4.73079272943145e-05
6.78689672662941e-05
7.13794058630584e-05
3.98244113286933e-05
3.44569998326837e-05
6.17254513488494e-05
7.77635143857942e-05
8.60399196481539e-05
6.8031775191451e-05
9.51470753788573e-05
4.7472441927217e-05
9.12887579363097e-05
3.4358324324782e-05
4.81605007856501e-05
5.51270335567512e-05
1.19420059805518e-05
1.78868009667616e-05
7.50588926722667e-05
3.61295810630721e-05
5.25789318747272e-05
5.49008559316342e-05
4.00569370880679e-05
-1.32698437639184e-05
3.37846255446673e-05
-5.94876255406178e-06
1.10285857249633e-05
9.83056035691939e-05
8.76132401106615e-05
9.25954763645074e-05
7.54763785488611e-05
6.0453141847751e-05
4.47166115719497e-05
0.000108660398584929
8.09158589368116e-05
0.000101749204217856
9.75893118119892e-05
4.73731164331655e-05
8.1123957256429e-05
3.36495412254489e-05
0.000118768916683791
9.17481629603646e-05
3.25646499339258e-05
8.5199835110357e-05
7.78421907898536e-05
6.6913421636397e-05
3.22361087848501e-05
2.82721032688803e-05
6.99968073411897e-05
4.35955436466026e-05
0.000124750961903681
1.05501777391699e-05
-1.02850050689485e-05
6.85822704162888e-05
6.48449526670028e-05
5.55274432727395e-05
4.72407700355447e-05
-3.63128556723695e-06
7.07287230116285e-05
6.48538617610283e-05
7.89532553627197e-05
8.04968095313638e-05
6.04573439091228e-05
2.26727776994889e-05
5.38506847472451e-05
0.000173007386164073
3.36854339050139e-05
6.17285914192977e-05
8.01854505889039e-05
2.03298096662326e-05
9.32482696596776e-05
7.31340176367446e-05
6.58378728866642e-05
6.27375623756256e-05
6.6198766266468e-05
6.84200032819038e-06
8.22712989548057e-05
4.57671375376854e-05
-8.34285022997702e-07
6.11791789071401e-05
0.000119600433007695
4.31748850232029e-05
1.19035103022179e-05
4.44903994792193e-05
1.9747940697069e-05
1.06450735053245e-05
9.63512073216678e-05
3.96537749746667e-05
0.000100203417951921
6.99408472217799e-05
2.2541064711622e-05
3.85885366390007e-05
9.08801561877873e-05
9.00205933705533e-05
5.2800931794127e-05
3.30973107031194e-05
3.32953805655944e-05
5.38133037681474e-05
0.000104436406818001
8.91205657382032e-05
4.76583432412504e-05
1.80043436222398e-05
0.000120810988725062
6.87902117441823e-05
6.01812756109995e-05
8.6359745124793e-05
8.82854708528483e-05
2.16263494319228e-05
5.12923847690495e-05
4.09584017152106e-05
3.82232641891703e-05
5.58998163888452e-05
8.20864644620294e-06
4.13815408585991e-05
6.55844871523375e-05
-1.40210736432081e-05
6.13579542226608e-05
5.73197302932872e-05
3.5404012836001e-07
1.38445611038353e-05
-2.54754282866244e-06
6.13554059671868e-05
2.10292218608711e-05
5.19164026635506e-05
7.45576546641388e-05
5.42990648416948e-06
2.80965563037911e-06
5.9886730658901e-05
7.31488705583666e-05
0.000102929266228099
9.08517589410513e-05
9.60626183697551e-05
3.53783908859366e-05
0.000110569026225941
6.17423566484372e-05
2.73581744907498e-05
8.57476957160101e-05
3.92660127468747e-05
4.68691410571382e-05
9.11674715514672e-05
0.000118524511830803
6.64621739454507e-05
2.22319268314068e-05
4.04221013124081e-05
9.24566892875703e-05
6.08454896288561e-05
0.000108668114705874
2.55922119527562e-05
4.46126591416664e-05
6.60404754797962e-05
0.000100344154443381
0.000103129252315919
-8.90330825863801e-07
0.000108706851084489
2.92985310861612e-05
6.67042523111242e-05
0.000129635037806066
5.10061476674669e-05
1.86911737176021e-05
5.86000350302849e-05
4.92192084332736e-05
6.51856192242172e-05
9.9578704859741e-05
2.28650167136462e-05
4.74975914750145e-05
7.60587960488271e-05
5.57911252422736e-05
4.75043851651539e-05
6.01570659433316e-05
4.5569344586994e-05
2.69522457056954e-05
3.16002713503059e-05
8.85526023417129e-05
2.11409833928359e-05
5.99801244245918e-05
-7.82874583704097e-07
8.03804441312865e-05
5.26521986083571e-05
6.832105873003e-05
9.57672268171495e-05
3.9853664688898e-05
4.57752392575256e-05
0.000110874879563115
3.50373550473873e-05
3.33612125364515e-05
7.18924180047022e-05
9.90693860717944e-05
9.51763826400349e-05
7.50779517918655e-05
-1.75849068042e-05
5.29104236464408e-05
5.61403702939296e-05
4.82393761020817e-05
2.72093951523093e-05
4.14658117544355e-05
0.000107724326800107
3.37503857139273e-05
7.80663184291658e-05
6.35742003994885e-05
5.70694978399755e-05
4.39011233307372e-05
5.58788397155394e-05
5.5406978276475e-05
7.28761819268602e-05
5.69778702116643e-05
7.08611696683518e-05
2.46438906908924e-06
9.25886078693746e-06
6.82808366412458e-05
8.39327687729894e-05
6.51998411434175e-05
9.57859095237712e-05
0.000121825369036337
3.26382199711933e-05
7.93995712806178e-05
7.36912456006644e-05
0.000101918617715769
5.40387318979676e-05
6.95968519752502e-05
6.89950858070195e-05
9.92572510982833e-05
5.3533374182197e-05
2.2176484465643e-05
5.64702617749012e-05
5.70841177539426e-05
0.000103548365248336
-9.30074412505785e-06
2.73292052509493e-05
7.44188585040009e-05
2.68318759053873e-05
0.000111269400031917
7.44172550420776e-05
-4.13794287030706e-06
8.72375691253868e-05
-9.42937278937364e-07
5.52338831275412e-07
0.000114569958663962
7.32731684720329e-05
4.34454326576661e-07
1.37265630436193e-05
7.56805521248072e-05
4.14707218175962e-05
2.09875370414934e-05
2.84119407680034e-05
0.000134472199768823
6.2133119416457e-05
6.74701473713108e-05
4.88055085888348e-05
8.64738611858375e-05
7.22995955708048e-05
5.49968894006352e-05
4.8697945808027e-05
7.07255314130558e-05
8.82209454497754e-05
8.85291913278459e-05
8.61791246322082e-05
-1.9194690357454e-05
9.41729118544617e-05
8.10380068885171e-05
0.00010615292887896
5.00982815660048e-05
4.10705175778279e-05
6.19358029704508e-05
4.91598302259436e-05
5.58510995337891e-05
2.08442689090918e-06
2.52133226550777e-05
2.96412103930198e-05
7.27189988581998e-05
2.79760172893484e-05
1.60431429621774e-05
5.98767101058253e-05
5.34630592165948e-05
3.61578252708572e-05
3.09633570237605e-05
6.06306072351691e-05
5.29206160332727e-05
8.77209918114598e-05
2.84776464638526e-05
8.31656655128891e-05
8.69432775600494e-05
7.7834933717185e-05
9.07582003238811e-05
6.41374729915983e-05
9.56362111394244e-05
0.000136411618595756
4.58237038021954e-05
4.01521793856855e-05
0.000106495327326493
0.000138225190380761
1.88251490676827e-05
8.15394241370491e-05
8.07284871131929e-05
9.80650210547933e-05
1.16693851363374e-05
8.14864014709278e-05
7.26152916818834e-05
7.3832251244788e-05
-2.34446735551193e-05
-5.93396853392758e-06
4.27654718647755e-06
4.73715681471797e-05
3.12244451839146e-05
3.45078488615069e-05
0.000124399547775317
4.3683193950041e-05
1.21250913154107e-05
5.45548113044591e-05
3.1060233981484e-05
9.12416371547982e-05
0.00010351941213311
9.36836425270887e-05
1.83466483699267e-05
9.46791758956994e-05
6.99664439381345e-05
0.000128434933615778
4.20878500186834e-05
7.30662541324193e-05
0.000102586392352908
0.00011161760619774
9.34104396900479e-05
-2.03683104993866e-05
4.52154943736032e-05
5.33385705010187e-05
4.43331628062873e-05
8.59243924247132e-05
3.71025008569189e-05
6.73797921286416e-05
4.4128715527659e-05
1.4964356304887e-05
1.44663354984892e-05
7.22534783360282e-05
2.58177829025566e-05
9.13851139295251e-05
9.15133261331918e-05
4.8322445536347e-05
0.000110539035344863
7.60722762368223e-05
6.16276300112523e-05
4.90071613588373e-05
7.10851523737706e-05
3.59038841113775e-05
6.7499218277872e-05
0.000101994802944573
7.03487609834723e-05
5.16127495097984e-05
1.83063714862086e-05
7.69097468090488e-05
9.75660451873225e-05
1.88791271066364e-05
1.90294452774012e-05
4.77780007919357e-05
3.34039337237806e-05
7.34239439915423e-05
5.91596857179585e-05
5.42999529664854e-05
7.37040534518294e-05
8.11401593214072e-05
6.1089927205053e-05
7.18814108931275e-05
1.50468839315893e-05
6.56813224495282e-05
3.75031312853601e-05
-3.99029197705831e-06
5.04040861719362e-05
3.06005775714254e-05
5.70500730959413e-05
6.89058615753971e-05
7.87115655746389e-05
0.000116126211648794
5.52693967090637e-05
6.57297119842404e-05
3.84859335119799e-06
0.000111439609277449
-1.68980236281968e-05
-2.18544305536392e-05
6.71401723210648e-05
9.33477673412831e-05
6.58223761338731e-05
9.4841669776586e-05
7.63104174888334e-05
7.08535493097094e-05
2.64095610826568e-05
7.54955246977043e-05
6.96512861517725e-05
5.55480317109185e-05
6.10750096831202e-05
6.49116332162456e-05
7.53960627327179e-05
1.045893878955e-05
4.19141813837512e-05
5.97256761089567e-05
7.75987759812005e-05
8.21793076379833e-05
8.21251964550856e-05
-2.24363998766527e-05
4.57823064155575e-05
6.64966497900457e-05
8.50250107153902e-05
1.594291690629e-05
5.74507835666697e-05
5.93742171268223e-05
4.75557296950451e-05
6.9722337437151e-05
0.000114774180848397
8.74043506692972e-05
3.25209158910599e-05
6.20728139362819e-05
9.76251943494301e-05
8.67582393769211e-05
7.68942749376284e-05
0.000124240723125206
3.52769920374182e-05
8.74278079271735e-05
8.28604025124084e-05
6.48752416742366e-05
2.09447557765534e-05
0.000104507532832615
5.75880636474017e-05
8.56412654116315e-05
4.08244209888773e-05
4.76079272687127e-05
4.31327642306299e-05
1.57991577448453e-05
9.05430323426492e-05
6.15292119310563e-05
6.18622066988508e-05
3.20075062996624e-05
4.73741313259074e-05
7.07205409873726e-05
3.68502318980898e-05
5.49863637891772e-05
5.04073901772014e-05
8.14842298482209e-05
0.000106340925611344
7.46941381556995e-05
6.7530051697096e-05
2.99495724896787e-05
9.51374053062537e-05
3.28874126424682e-05
0.00011105498578695
6.0679260326463e-05
8.33092458892793e-05
3.97097196460191e-05
5.65752897548348e-05
8.2896901928823e-05
0.000108936407690896
5.31459446117926e-05
7.19993463388864e-05
8.19007471560256e-05
6.26621375803232e-05
1.57927162371716e-05
2.59632673861066e-05
0.000101563357284679
4.30831773968228e-05
5.43305864269935e-05
2.50344065683075e-05
1.26916096318103e-05
8.11531666683379e-05
9.11976071285591e-05
4.06912627803257e-05
4.27268462526849e-05
4.68291827949311e-05
4.43931584508463e-05
-1.52149015778799e-05
1.02735203663905e-05
6.09506107254104e-05
3.68301575307749e-05
2.37581757346036e-05
6.09308182428181e-06
5.36614197026802e-05
4.90883710881856e-05
3.42413106227318e-05
7.52574134683205e-05
4.75246956162695e-05
4.75509009777964e-05
0.000103651196948987
6.25287529068218e-05
4.64826576483672e-05
7.29322919740794e-05
0.00010976988571819
5.34937169551787e-05
2.06628139361358e-05
1.70701815705071e-05
1.31730384656733e-05
8.27927743282937e-05
2.52937875800896e-05
5.81244284716856e-05
5.30496381067328e-05
7.08420341314365e-05
2.91903319252074e-05
6.19228037086244e-05
8.27436244617018e-05
5.73174654091075e-05
0.000105745924421072
-2.22256820444882e-05
1.85500207747976e-05
9.69590607645626e-05
1.02659601580961e-05
6.84579904914434e-05
9.18009031874779e-05
8.60008328227077e-05
1.10732386842297e-05
5.05285393878943e-05
5.89839719534608e-05
4.0831044997873e-05
1.5439127035171e-05
4.82593522303033e-05
3.75102331614934e-05
7.75214773098091e-05
5.40003793898967e-05
3.38366793809854e-05
1.90978517645334e-05
-2.54336797711969e-05
9.49425798188279e-05
4.7509567747052e-05
2.52182474164902e-05
1.30122450987653e-05
1.45915161750695e-05
0.00011811676470221
9.81114423216275e-05
5.03577489016845e-05
9.26793232528129e-05
-3.35690212068177e-05
4.73169911563218e-05
6.15993693870004e-05
0.000114136379391438
8.32210095935058e-05
1.51620830855866e-05
4.32337748570359e-05
5.39472976029001e-05
0.000114761807480872
7.90573666415368e-05
4.09571887681082e-05
5.94910940460236e-05
4.82027241743095e-05
3.92377443853428e-05
8.51227159992365e-05
8.99184725484393e-05
0.000106324947150855
9.12136708674041e-05
5.41715632707229e-05
4.28276820257609e-05
9.23466774585058e-05
7.06918641857911e-05
4.51055100794269e-05
0.00010811529815267
9.98148093324742e-06
4.10058678169097e-05
9.08381800100484e-05
7.15224216233056e-05
5.41068597942338e-05
-1.25852000886975e-05
5.2822031154292e-05
3.53748699109423e-05
3.11942764482227e-05
5.44009208143683e-05
5.35990287990931e-05
4.93145903905844e-05
0.000107980703858608
2.59047359076813e-05
8.17840803891953e-05
4.27152498694707e-05
4.48747455545309e-05
1.19729985859114e-05
4.32450330003526e-05
8.17077712354349e-05
3.92048164616028e-05
4.04552539444667e-05
5.22742577332087e-05
8.16852436900799e-05
3.48542527592918e-05
9.27374710911759e-05
0.000117436606128811
8.14210478724928e-05
5.75296452893151e-05
2.94920049465559e-05
0.000121862423311354
3.30322536462472e-05
5.61590184840981e-05
9.67299577470445e-05
7.54478232624694e-05
2.80004789129702e-05
2.28262304383663e-05
6.66048957017524e-05
6.09528015174836e-05
0.000112318818221451
6.9329049181922e-05
0.000108735826615385
7.23468864580816e-05
0.000114420482219272
6.88136336183896e-05
4.0260378405846e-05
3.03678430872452e-05
6.5236435282794e-05
4.5617131287806e-05
5.51004914583965e-05
-3.45782875974565e-05
2.56254276746373e-05
6.40217667685759e-05
7.42931281206383e-05
6.3185235801487e-06
2.8169476731027e-05
5.73874445914894e-05
3.57939283118311e-05
5.97227553978149e-05
3.48403205890026e-05
6.54433057672984e-05
3.4029527615594e-05
0.000135258879381769
3.56813999854391e-05
1.83608776336703e-05
6.78105007111478e-05
5.14587394648727e-05
1.51863521073437e-05
3.08580401235922e-05
8.16412865336642e-05
6.56411555772639e-05
7.5603210228352e-05
3.59411983773695e-05
-2.17998508547385e-06
6.68139049843601e-05
8.21115916968662e-05
4.51131313045143e-05
1.46137506031086e-05
7.28154969004676e-05
-8.48870913200745e-07
0.000103993538317917
1.5858021585613e-05
8.34587872563637e-05
9.75447365899472e-05
6.75936594024349e-05
0.00012720127442368
1.8866188435755e-05
0.000101631271103259
7.93668550619406e-05
2.70910330897258e-05
5.09079335125416e-05
4.03456832379401e-05
2.25143982369014e-05
5.74890094755532e-05
0.000110543127701611
5.10054981795926e-05
4.50028636485555e-05
3.04083543978796e-05
4.06956971432697e-05
5.15534209750533e-05
6.00337481047854e-05
6.17283519767222e-05
1.1790507825269e-05
4.10046240714584e-05
5.68170814089817e-05
0.000105781678465362
1.82181498729338e-05
4.3951856459418e-05
5.48636879040787e-05
6.79406905910136e-05
2.44854221171917e-05
9.27345970417513e-05
9.80618019865626e-05
7.81104177421883e-05
4.64159500816184e-05
7.49460430881101e-05
4.60358766847753e-05
9.76062741880146e-05
0.000139625761297743
5.09494617978013e-05
8.9349361924223e-06
5.27891743416943e-05
3.2378017831738e-05
4.67476293625461e-05
2.72851756829459e-05
4.8832551592344e-05
4.42649914096805e-05
0.00010926462474703
7.50343955737775e-05
1.35713783208268e-05
5.65066113762078e-05
9.45051068711616e-05
0.000114280131942674
4.54352680542993e-05
7.68876933393035e-05
-5.92631083388156e-06
4.82275417767081e-05
6.23287894473943e-05
8.3404292058615e-05
6.81870502169904e-05
3.73352231274716e-05
3.97091739843583e-05
-1.9836849196793e-05
7.89950677764981e-05
6.80237063871414e-05
6.34179306421055e-05
-2.44672929293572e-05
5.48371413347453e-05
4.53983540182057e-05
3.91115753337211e-05
1.59245486328706e-05
0.000123414884044734
-2.11136026829892e-05
3.54450390022759e-05
5.50586931746322e-05
8.1519398922107e-05
6.23556523774635e-05
5.0835950654241e-05
6.7804284896783e-05
3.31805950219068e-05
5.54191316741532e-05
4.64167960180833e-05
3.02221872542651e-05
5.59154426336402e-05
8.54263469377802e-05
6.07101115769894e-05
3.06779959924555e-05
2.784153804486e-05
2.55968991014686e-05
8.96425547788419e-05
4.57639772143633e-05
6.15174673813842e-06
1.27798686933361e-05
5.29932164965627e-05
6.37357905835103e-05
1.04314543851241e-05
5.97943113634118e-05
3.08292284457532e-05
8.81722453159753e-05
9.29193630675582e-05
1.91475112165104e-05
5.08010699639346e-05
8.90790933249644e-05
4.94903703812876e-05
3.06615524630986e-05
0.000135168270917268
0.000104537571876437
7.23289278231143e-05
7.67610690933746e-05
9.34193677801884e-05
0.00013915448246588
2.0779544629562e-05
2.325631969224e-05
5.78697253431805e-05
3.5990589547937e-05
3.64066181134641e-05
5.01252904077946e-05
7.73859703795174e-05
6.13987867143868e-05
2.91817421433453e-05
2.39526771681488e-05
4.52332109661088e-05
0.000105951970140098
5.9688542076406e-05
6.50535731333196e-05
6.62036872135665e-05
-5.41682662379229e-06
6.7862444149327e-05
3.44507066623743e-05
7.50649386169104e-05
4.55306702304387e-05
4.51237646332948e-05
8.17636501875144e-05
9.19666964347719e-05
5.45408330370387e-05
5.93586177214054e-05
0.000161184070884037
8.14099208029576e-05
9.66837274020749e-05
1.36054590308243e-05
7.08917434296975e-05
1.87624720159573e-06
0.000117726748288714
0.000100382536476405
9.22896022349255e-05
6.19664922378228e-05
-2.95221895747592e-06
0.000101333756462908
4.81527126671077e-05
1.35321712663932e-05
8.65225191328892e-05
0.000102262865321716
5.77384027262721e-05
6.52472416186977e-05
6.20281647417371e-05
4.95818521427654e-05
4.6420258047091e-05
7.6250771232453e-06
4.7849649037162e-05
2.54414895617389e-05
4.38737858278488e-05
9.08146527359539e-05
5.23198517198017e-06
4.44134708784436e-05
3.83019242748787e-05
3.44942630834618e-05
5.11647777753006e-05
8.39573730011849e-05
6.5064586191748e-05
3.85083098907409e-05
3.54210056742541e-05
7.17559994341156e-05
5.37083772083959e-05
7.03813295993237e-05
6.59884696859232e-05
7.3897476453546e-05
5.57718658803001e-05
1.28155098354894e-05
4.71353602612188e-05
6.19296007629094e-05
4.17575343847526e-05
6.07098218344284e-05
8.44287527456274e-05
5.91396335875188e-05
3.48470696031989e-05
7.64674433097552e-05
5.3165495295096e-05
6.12581441400295e-05
7.87436906470327e-05
-1.91001056473542e-05
0.000113220326800095
2.74145405815639e-05
2.55662345297594e-05
2.45902733926173e-05
6.39414315813262e-05
4.36695131347442e-05
5.51904241877543e-05
6.5364027364794e-05
-1.69370635889537e-05
9.49220891594358e-05
5.26083001147958e-06
3.2225453566225e-06
8.13839237081558e-05
6.72906771843344e-05
7.15693000120667e-05
3.86838513287262e-05
0.000100267785209853
5.89822485234164e-05
7.48948123627198e-05
3.63330107931807e-05
3.71532066003229e-05
5.57664794086004e-05
5.23642071243721e-05
6.92300586887983e-05
4.99314043162917e-06
7.77153414441799e-05
4.07449208717066e-05
4.36745229629719e-05
7.31773096465729e-05
-4.00265642551887e-06
5.82024009987905e-05
6.28461899004668e-05
4.61616525836684e-05
4.88754073329585e-05
7.20144963507566e-05
0.000124636270022362
-1.41090449625372e-05
4.46884311107071e-05
3.04987677855176e-05
4.88080155855065e-05
6.20670779032654e-05
5.31014425015193e-05
2.11392194891306e-05
0.000114178029383087
8.58381885365673e-05
4.03727067495836e-05
8.14608224758099e-05
5.93019621690542e-05
8.79072497572479e-05
5.7883982452586e-05
2.00740020295028e-06
5.63429936644137e-05
3.62840708869335e-05
3.49263105386728e-05
6.22399722844763e-05
-1.04473744116252e-05
5.42208249997684e-05
1.5598035763753e-05
8.43058365306901e-06
7.17566254904756e-05
3.59264972147658e-05
6.06368910748338e-05
6.84488657038701e-05
0.000105831048204211
6.8981520678871e-05
5.92040757469673e-05
0.000148208941371943
5.37972640115516e-05
9.99863323656344e-05
0.000101525572964535
0.000119107415320797
1.86261052546278e-05
4.57715780202823e-05
9.24137369463097e-05
3.95245743556365e-05
1.57210762133016e-05
4.67541594651223e-05
6.93482447460817e-05
8.67736861357361e-05
6.66587465102904e-05
-1.69659039867694e-05
8.78257873412919e-05
5.6601364588698e-05
2.7255092897377e-05
-2.05997698174639e-05
8.14181227988667e-05
-1.90732452129588e-05
3.04023176528568e-05
3.54076429308295e-05
8.94025417751256e-05
5.49455236921222e-05
7.03223998546212e-05
6.35287492081071e-05
5.7523823105566e-05
3.15928205150455e-05
3.2748037084013e-05
2.60124076669821e-05
0.000121483960792068
9.90852633078258e-05
8.56686672785901e-05
5.22996549551698e-05
2.15971219439657e-05
4.09411086661589e-05
4.44670612906554e-05
5.26674990195825e-05
6.73891210338637e-05
6.12673051045175e-05
3.55678988812237e-05
0.000100781402341765
5.4854455330049e-05
-1.83641122481936e-05
2.60046660551944e-05
6.69075027343979e-05
1.0560180321953e-05
0.00012379717746522
3.37091627983187e-05
9.72518368803124e-05
2.6931802904628e-05
8.50797472218336e-05
1.44862008143855e-05
1.42813524522541e-05
8.33815366918692e-05
9.49359396812219e-05
4.0538539458518e-05
2.67331578131643e-05
1.62195156409001e-05
8.21187116323672e-05
0.000101196610209645
7.4346314465773e-05
3.56257893010118e-05
4.12211084114543e-05
4.21233157796315e-05
7.47159832302575e-05
9.79016851568817e-05
8.8297872325387e-05
9.19643049046591e-05
8.47701147598189e-05
7.15768702291609e-05
5.52152551751316e-05
5.37243336803976e-05
3.39357661901949e-05
4.47982126558876e-05
6.70183084959896e-05
8.10053371027704e-05
7.8626810301439e-05
7.42221779342123e-06
5.74611083425885e-05
6.17793153745114e-05
7.22493007253549e-05
5.31267362461965e-05
8.11108800806221e-05
7.56926351966272e-05
9.56241618813989e-05
5.63688439389455e-05
9.48399971756973e-05
9.24540036700365e-06
3.68531968982367e-05
-2.46205229447935e-05
3.79483098853807e-05
6.7455943415353e-05
0.000128407238729821
3.87177946475742e-05
6.47203951931378e-05
0.000131533582698573
8.22515694472287e-05
6.20180869869152e-05
5.23323645419142e-05
6.52534234563533e-05
0.000101938911211195
3.13241757233334e-05
1.56869861111355e-06
2.07850626909343e-05
9.62566948481071e-05
0.000104527021885316
0.000110661591174775
7.424588603265e-05
2.69635104910943e-05
0.000110418971021207
6.03775142970944e-05
6.7644254600338e-05
6.2207404902673e-05
4.46874247843718e-05
7.27861658363655e-05
7.10508342475362e-05
4.14560156974941e-05
7.13650322593192e-05
5.79346401278431e-05
5.79075902721292e-05
5.23882131094688e-05
9.52490838800063e-05
5.14903746154099e-05
2.85949038844304e-05
5.85664012621948e-05
9.78005873656111e-05
3.28121969940151e-05
1.97221967560006e-05
2.73903190484629e-05
2.18682823152133e-05
5.37903843989918e-05
3.57631035303745e-05
2.00308103569484e-05
6.55737671795622e-05
1.34545966933739e-05
-8.56916451385614e-06
2.61684230089943e-05
3.12278822873538e-05
2.15210465580933e-06
9.63272637686792e-05
6.2381313331673e-05
4.66389792761148e-05
7.77470994485692e-05
5.02358460404596e-05
5.39516087648438e-05
6.52576852703978e-05
5.64675801697386e-05
7.49437658891117e-05
8.23510366879225e-05
9.31793050780948e-05
4.86386154758036e-05
6.26540519362385e-05
7.37372386904692e-05
5.50544325091212e-05
5.95955979527534e-05
5.77321954137748e-05
4.55605050618894e-05
0.000106909198929023
6.80939313237468e-05
4.65549771995497e-05
7.16893913595508e-05
5.42042654068399e-05
6.2533000039155e-05
9.26560260525045e-05
3.8340139942687e-05
2.22673878275466e-05
0.000114315848014855
5.67935181597776e-05
5.54039648912536e-05
3.18309742207003e-05
7.02776412170086e-05
5.07737659750975e-05
6.92714233287153e-05
4.01335089128214e-05
2.63687743167286e-05
5.43922906234062e-05
7.25543370307896e-05
4.33815401710855e-05
3.81934506972126e-05
3.15275435990888e-05
2.05089498363822e-05
4.9547344748636e-05
5.70796013022e-06
8.94467796834995e-05
5.23046714449733e-05
6.35930471317873e-06
1.4827962089118e-05
8.32229366414305e-05
7.22402266909251e-05
3.41714246928964e-05
7.39546160802841e-05
7.11728718061485e-05
-3.55023801487044e-06
8.09332040530291e-05
0.000105696155442868
8.69111056693221e-05
6.15871679175158e-05
5.33023510879378e-05
5.08921799799581e-05
4.97591302724249e-05
6.37539137938016e-05
0.000120634519108953
7.92017022508968e-05
9.03701430988357e-05
9.42049553025562e-05
3.34024499142189e-05
5.23466522147209e-05
0.000123659292976015
9.09859454723276e-05
1.29535226924486e-05
2.86472013833588e-05
6.58047941386729e-05
3.4699767824134e-05
4.00780995449996e-05
9.15429926861988e-06
6.31416619000058e-05
3.95441506532573e-05
3.40806490225793e-05
4.07543281677116e-05
0.000124973049891226
5.68806464389126e-05
6.21317214280429e-05
5.4225951415054e-05
7.78053954961628e-05
3.40258059513456e-05
4.64373393506243e-05
0.000125382242346139
3.96217214968279e-05
4.71583369187498e-05
7.5238932185622e-05
5.68893220162698e-05
-3.82334139309813e-05
9.78470114103516e-05
8.71799209385356e-05
5.09580094005616e-05
0.000104977717984084
3.63607700035231e-05
3.66065853921182e-05
4.57825221439462e-05
-9.93985765532375e-06
3.67691097193038e-05
0.000134371906886761
7.48621102423148e-05
0.000116839397559449
3.8495433692191e-05
8.0730462118535e-05
5.5108940359594e-05
7.91110470088802e-05
7.62363166604779e-05
0.000113208592755835
6.72428542821731e-05
3.61542845921948e-05
4.922940475218e-06
5.53342934291185e-05
9.8169446216321e-05
4.02657518727704e-05
0.000111410914770711
4.00789471257243e-05
0.000111631486688896
2.56196364549902e-05
4.69277226581471e-05
4.50809090592197e-05
6.91756778946776e-05
7.88478868595766e-05
6.15119673122136e-05
7.53312098803065e-05
4.75011731111501e-05
0.000116256136426576
6.70553444295239e-05
4.89016577782347e-05
5.7958646330531e-05
0.000104986417045001
8.86443255023909e-05
5.3227786221131e-05
9.29625933983323e-05
3.49085983564166e-05
4.91801919383536e-05
4.35097961702895e-05
4.74008040249241e-05
4.80757215568168e-05
3.90059493987254e-05
5.29460024789533e-05
4.33038257646436e-05
5.33375966926196e-05
2.11725898549934e-05
9.31702566143958e-05
3.18853214632302e-06
8.72169713853539e-05
9.08488835763328e-05
7.76273999683852e-05
1.13531329282972e-05
4.8233477351413e-05
0.000102350450166867
8.6882431012661e-05
5.30179733461473e-05
5.92223409599417e-05
9.20800787592967e-05
6.48687091289779e-05
0.000111637828090143
5.1753981769711e-05
0.000136589431318896
9.99976332125699e-05
6.9245551001067e-05
8.44099671996166e-05
6.93227204404462e-05
9.45662318148198e-05
9.03244128074982e-05
5.97243205886173e-05
2.9814633887762e-05
7.95192274605174e-05
4.65083524958605e-05
4.29664162704507e-05
0.000122587754799874
7.03036130421046e-05
1.50742344208566e-05
1.69147789783438e-05
0.000107347413925047
3.96137084704006e-05
9.4085205590885e-05
0.000114221552304459
0.000106232625094693
3.66868562333839e-05
5.5733342400904e-05
5.85390218944318e-05
1.82232240285315e-05
-2.89563661097923e-05
5.35248233582977e-05
4.30068173509232e-05
-3.08351708378222e-05
2.36996228164216e-05
1.55853389741907e-05
4.39530993281962e-05
3.3326425335911e-05
3.70270953324938e-05
9.08691971544683e-06
3.49734300678307e-05
4.89167099345408e-05
9.16037968796446e-05
8.71615538158708e-05
7.55952784637563e-05
4.74821540261555e-05
5.47320465352984e-05
9.39909941620241e-05
4.7133865218777e-05
3.53756221562478e-05
0.000141645505713707
1.39049754484927e-05
4.75226171535159e-05
2.42810305943373e-05
7.03785044562249e-05
5.88793699181459e-05
9.47504322491845e-05
7.86205859347596e-05
4.28880745682742e-05
3.63747163828095e-06
8.53783171784337e-05
6.49688345110411e-05
9.33643144700231e-05
9.44555365442896e-05
3.5784757753545e-05
6.49291399684003e-05
4.73379393184545e-05
1.10747893103727e-05
4.2219581270491e-05
4.04691093882655e-05
3.29178721056754e-05
0.000104157514582737
2.46715666828431e-05
6.40140552939242e-05
3.40346604669988e-05
5.53737707096878e-05
2.33192011304487e-06
1.14768047164661e-05
7.41075584223672e-05
3.82913776439288e-05
5.79754624631206e-05
4.53011749224097e-05
4.63381154097987e-05
8.76505537850044e-05
7.99002709375385e-05
3.45570461936277e-05
4.49877669135411e-05
4.50839046815555e-05
9.23532555752209e-05
0.000105357164124733
0.000138791989742447
7.57597987529845e-05
2.89277198652585e-05
6.78623092671585e-06
6.56276235109244e-05
-2.02979994355811e-05
-8.23501086185829e-06
7.41888172516769e-05
7.5198973666598e-05
8.91671007634026e-05
6.40806446223836e-05
5.85589201959079e-05
1.4250782375013e-05
7.43220351884229e-05
0.000117995729147239
8.86546321352188e-05
0.000141278162346131
7.79908544282435e-05
5.01457508067958e-05
1.96140135003799e-06
0.000110727647691129
6.2521105874248e-05
2.42457158986829e-05
1.5626424835044e-05
1.07900615067055e-05
2.66330516866986e-05
2.46657574971828e-05
4.03453176620884e-05
7.53916279237159e-05
0.000105597595128735
3.03186961397977e-05
1.08207857051301e-05
7.70413710531768e-05
0.000119296292043829
1.66332861771686e-07
6.20786252908184e-05
8.22282684757556e-05
4.45674146211766e-05
4.98265690223489e-05
6.69755190776929e-05
3.26045653739539e-05
0.000128656960952311
4.41053465606468e-05
7.67530578443054e-05
7.51516008087461e-05
4.83030076342426e-05
0.000106582578004765
1.82299960428875e-05
6.35001081908013e-05
6.33785270375598e-05
1.74777579853423e-05
8.08959141460599e-05
5.28369793715903e-05
7.21956072642443e-05
4.02640627260072e-05
7.86916579224289e-06
7.65679139300854e-06
6.24073757700824e-05
0.000125711480582623
6.7590622180894e-05
2.35437620632792e-05
6.74226713542436e-05
8.8819852501912e-05
1.48178799669363e-05
9.29394600892032e-06
9.15632594293607e-05
6.37645479052871e-05
-1.44000688223242e-05
4.69270117544726e-05
1.873061046543e-05
6.10134018021061e-05
3.69589675032482e-05
3.43263555663478e-05
3.25872987697738e-05
1.99885738096374e-06
6.31119040103697e-05
3.99399262399589e-05
4.01219095262009e-05
4.89710623752313e-05
9.29546164000608e-05
8.38924613121184e-05
0.000114625254253067
0.000103611818588414
3.58955640013508e-05
4.47190025690312e-05
7.46001727553356e-05
4.40298897807076e-05
2.33848000981285e-05
0.000164623421319079
6.24961639178049e-05
3.98396559614349e-05
5.75136303356753e-05
8.713629944317e-05
5.00541354393759e-05
0.000124433237890817
5.52051387036715e-05
7.29219091257962e-05
4.46400858203117e-05
2.97710139739541e-05
0.000104738840002222
2.24395414047537e-05
6.67175769135878e-05
4.63726149506782e-05
4.83781506517848e-05
9.5033791020156e-05
3.01460900672577e-05
8.57005194225382e-05
9.59411955918564e-05
5.61906039622074e-05
3.64708437793823e-05
7.19976669943875e-05
5.86699323306466e-05
5.92862497413012e-05
3.22263011603026e-05
7.90362336875057e-05
8.67462980080879e-05
-2.35949098764988e-05
7.64176743397694e-05
7.79654465394505e-05
6.6380010612096e-05
3.62577097520515e-05
5.99156261770947e-05
2.87527928956765e-05
8.57156761795453e-05
3.06213723817417e-05
8.13319088774754e-05
3.3218298469626e-05
4.36866261428773e-05
0.000100993327201921
0.000117804706822289
7.26386353848138e-05
8.92003799837125e-05
7.04810269599483e-05
6.55606636617254e-05
8.40601416876861e-05
8.12355770591591e-05
1.18004218223889e-05
6.65171442488346e-05
3.94049030753761e-05
-1.09555576062614e-05
6.99098956901596e-05
1.53306668860047e-05
1.14103222425704e-05
6.51796163668405e-05
3.2291301098151e-05
1.39060230126882e-05
3.37203660647365e-05
9.54622567872951e-05
4.92961968163206e-05
6.275208137576e-05
5.48058823914226e-05
3.2005907442297e-05
7.85651403326646e-05
0.000107123917888991
5.08747453626182e-05
8.30792447843854e-05
3.9610881365341e-05
6.66722586806617e-05
3.33461051244043e-05
8.69878645226829e-05
7.33387457708496e-05
4.83869259151776e-05
8.59073491635015e-05
7.26671005975627e-06
6.21219785577954e-05
5.3266583743713e-05
7.2371791605935e-05
-8.86455145083238e-06
6.02505266509412e-05
6.5158288010005e-05
3.61691871476435e-05
0.000115402802846301
7.04045948262049e-05
2.50766528611291e-05
0.000110378914093073
7.80865684305231e-05
-1.25432951785426e-06
0.000106860853021942
0.000115255240487191
5.21330005050268e-05
0.000139370228778575
5.56639327354355e-05
5.36409533419994e-05
9.30605337059419e-06
-1.3645373576314e-05
7.980182091037e-05
3.34748110919058e-05
4.90473115588465e-05
0.000108925414572676
9.36851955002762e-05
2.52853034093862e-05
6.60643184116976e-05
5.93101842767566e-05
2.10603726364954e-05
5.67931020726399e-05
7.48482506105934e-05
7.70317500831344e-05
7.09692413426998e-05
1.68421329604841e-05
1.64512420762031e-05
5.82683228070916e-05
5.67745731330369e-05
1.53134333111884e-06
4.15964021360548e-05
3.39195374291227e-05
2.8782662180822e-05
0.000153560702160823
9.71854248959808e-05
3.59614768811572e-05
3.67295993175884e-05
1.99100061128842e-05
0.00010858311604612
5.14428040176637e-05
2.87676970492504e-05
6.46757026419238e-05
5.75086125228843e-05
3.77980625380682e-05
6.10782798399242e-05
6.84528890798356e-05
7.29025460854775e-05
6.71421230065788e-05
0.000114809605190516
4.65727323926162e-05
3.33611253403124e-05
6.65844253088721e-05
6.66174006792529e-05
3.00474890807402e-05
5.98101971872877e-05
5.20226963974664e-05
1.80633883994978e-05
1.152578333968e-05
1.53932516034326e-05
7.08170045130471e-06
8.00199415733074e-05
4.08007188260306e-05
3.87628863018956e-05
3.13627117169314e-05
3.4150973765305e-05
4.8578994467981e-05
5.97470583028886e-05
4.70702699202567e-05
2.27972134126102e-05
2.83666833688117e-05
8.03827204048264e-05
3.56552014220829e-05
2.56721008345462e-05
9.61464843426939e-05
9.39934051462173e-06
5.9940710132973e-05
2.11656660088398e-05
4.96298818954446e-05
1.80860118722641e-05
7.97315702397158e-05
4.39664790861564e-05
0.000135603628725921
6.00094821044107e-05
5.57189795649698e-05
9.35924204687775e-05
5.07610192290865e-05
8.50215285298442e-05
5.03260491845257e-05
5.88300543951123e-05
3.52961076886831e-05
6.19321646017789e-05
5.14994828440556e-05
7.88763510442276e-05
3.94989658413028e-05
2.18247579262448e-05
0.000106195396963202
5.12975172538686e-05
0.000170822085201716
0.000106682235765038
0.000103353423033928
2.42881671642376e-05
5.90898186945408e-05
1.05957732183896e-05
2.92980593119891e-05
0.000112201989636376
4.96450743293697e-05
3.90274329143546e-05
2.54190521965262e-05
3.03844232369228e-05
8.15294863366456e-05
6.99050060971429e-05
3.81998372526823e-05
6.78781007271551e-05
1.14714762494407e-05
0.000130186188003496
5.32593817844667e-05
2.28009004239579e-05
3.11950114839251e-05
3.01331204034071e-05
-4.5165065088237e-06
7.08797374762369e-05
0.000128562478942507
5.43342098420809e-05
1.9957828194496e-05
2.9212671722844e-06
1.93996122192659e-05
6.01498561439552e-05
8.30470189060262e-05
7.50345133721169e-05
5.06882734150955e-05
7.55971894072456e-05
0.000110292012691168
6.62626402363282e-05
3.4847928457063e-05
-1.86395328404494e-05
6.55070237700175e-05
1.05123363215423e-05
3.35347076829509e-05
7.11907351294472e-05
5.2203886149243e-05
2.50120941025714e-05
3.23326647899218e-05
5.09952777045316e-05
0.000119634577020297
9.25467478812935e-06
-2.44934244312259e-05
7.80115749584358e-05
-1.70587079204151e-06
2.96986943258583e-05
7.0547455729894e-05
7.96895066644393e-05
0.000101499416929219
-6.28330564336432e-06
3.08909499677085e-05
5.67955030727026e-05
8.7924734683835e-05
3.15034540686447e-05
2.79284883068537e-05
4.5643667895515e-05
7.96154690380572e-05
2.96678869515142e-05
2.19763749227862e-05
8.32699979821491e-05
5.10169615531834e-05
5.5053180122822e-05
0.000110546375023307
6.72884649889109e-05
4.67540116314207e-05
6.25942144756236e-05
4.92796014596679e-05
3.75912025452823e-05
9.80073158781474e-05
4.47987966359901e-05
8.18163195851729e-05
8.39750172428828e-05
2.07155590178681e-05
4.23480631638651e-05
2.15382481618655e-05
3.37213740899196e-05
4.23310814349686e-05
0.00010293487044378
6.09627009629165e-06
2.47182082659437e-05
2.46912215847719e-05
6.22952966382261e-05
5.10530550252485e-05
6.57926650494498e-05
9.73234703897231e-05
4.78935040470437e-05
1.59525422263572e-05
6.9691403168647e-05
3.60074767257428e-05
7.69791798890491e-05
8.43195963529749e-05
9.16046120387002e-05
8.31373140441708e-05
9.12522658131758e-05
6.60454698715037e-05
9.37706560636684e-05
8.60743550201146e-05
2.36532725505493e-05
4.34057145049826e-05
7.78132204784961e-05
-3.49026657576551e-05
3.29498010181811e-05
1.98115312213243e-05
6.0492530606185e-05
2.33191412321948e-05
-3.13510963245355e-06
6.87349278926143e-05
7.54244294847998e-05
5.4309479762424e-05
9.67408822188955e-05
5.30463021026982e-05
-1.15326112524967e-05
4.98691958332755e-05
8.98143765700192e-05
1.63679572259704e-05
2.86721021191563e-05
8.91074099580942e-05
6.80338512266979e-05
7.12580774279666e-05
3.38209141861608e-05
2.51394950040368e-05
2.1180766578914e-05
2.12726073473853e-05
7.35162681762373e-05
-1.09385720496057e-05
5.70707544170375e-05
7.28569156031521e-05
7.04987635192149e-05
1.31197798174445e-05
4.55031918001564e-05
6.76808598749704e-05
0.000116673015734394
4.05748519623267e-05
3.92846047372968e-05
0.000129968864692491
9.96060167751406e-05
0.000113528765389508
9.76818630099499e-05
6.92822720814148e-05
9.96146832187373e-05
8.65894977773974e-05
2.97027612995826e-05
7.36756579251945e-05
8.34189607781687e-05
6.47283797618275e-05
0.00011088851412201
6.49330375137069e-05
7.56130794183921e-05
2.39069733096183e-05
3.72302346231717e-05
5.1403065588562e-05
4.82407693042557e-05
7.60257219237329e-05
6.26446407821973e-05
8.60799676922691e-05
3.98372691336839e-05
3.2658831462114e-05
-1.85010922429751e-05
1.06449947010228e-05
5.40919728704943e-05
1.0932783923542e-05
1.02033722056624e-05
2.86406197929133e-05
0.000118879152265929
4.01962097972783e-05
2.64901526720869e-05
6.09863368003844e-05
6.38413379203925e-05
5.52480458020968e-05
6.17005055433543e-05
5.391309746456e-05
4.73116438263205e-05
4.26131064836356e-05
6.82106537252819e-05
4.88093943611501e-05
2.73377554825844e-05
5.30385079691782e-05
4.79877873342442e-05
7.3400227305786e-05
6.61223664668103e-05
9.59713616974141e-05
2.83146482786018e-05
4.4351904282466e-05
7.94052888119431e-05
8.27552329537959e-05
9.83913729852739e-06
8.34496476175831e-05
2.54739572591826e-05
0.000111092827127981
2.88690097715755e-05
6.5749665628091e-05
7.64402004469237e-05
2.28155742538276e-05
7.44698785171372e-06
-5.44327435902993e-06
3.27693837020558e-05
7.38820296938378e-05
9.37008674217109e-05
0.000106216614179962
6.20823336444558e-05
9.10281815132532e-05
0.000168343432391264
7.05437296519276e-05
2.2942690833734e-05
5.17988272620475e-05
6.92282998673262e-05
4.50557946984257e-05
-1.07493700973376e-05
1.83667788148672e-05
6.61407294043496e-05
4.35162407905861e-05
7.84776611031247e-05
0.000133592679406644
9.29665700460759e-05
4.10121583667992e-05
5.2674882408896e-05
-4.19133063046882e-05
1.99780126839758e-05
9.17629426302896e-06
-1.44492754322945e-05
2.58008101768441e-05
0.000105011967295362
0.000101522297884148
7.89496203333485e-05
5.5241207108449e-05
3.46963982780888e-05
1.32488457970794e-05
5.60148709279094e-05
4.1513191936047e-05
5.76200025264622e-05
5.96429610167837e-05
2.49720421568489e-05
5.31887906694292e-05
4.22579426387234e-05
5.10310887650737e-05
3.5894206525427e-05
0.000116983524867745
6.99724184478085e-05
7.44226065432097e-05
5.57607867078326e-05
4.74789601753043e-05
4.90014582538741e-05
4.06817477982823e-05
3.59900643434622e-05
2.87096005924257e-05
5.14735847523296e-05
6.28187057663718e-05
0.000102936683008847
0.000112477799326473
3.37440984665092e-05
4.98317936607513e-05
1.24130905164304e-05
7.05093724446579e-05
-3.77597937422922e-06
6.80701999041558e-05
9.19422111835895e-05
4.36294425885477e-05
5.38207924332494e-05
7.70477589090497e-05
9.42412542096002e-05
5.31922804820822e-05
6.96858516611606e-05
4.32245517156465e-05
-2.76056506654435e-05
2.43096238666472e-05
7.92461378277976e-05
9.90682889368361e-05
1.06444110618427e-05
4.76583514335196e-05
8.06407736962625e-05
5.47661704375937e-05
6.94783095285803e-05
0.000106593820211181
4.32386358554571e-05
5.27750032916364e-06
6.11327335714945e-05
4.32118311740853e-05
5.6745539199803e-05
2.69052767160742e-05
8.2268157049515e-05
8.18613193790883e-05
7.25063473128668e-05
4.80601765527569e-05
5.47899667271957e-05
8.78965568541926e-05
7.16967962809472e-05
5.76847433649002e-05
0.000133193905152321
7.03387951650283e-05
5.774086403027e-05
6.21283506074211e-05
2.01093317080253e-05
1.23242903488069e-05
3.38457903973389e-05
4.75012251745367e-05
3.65827974303185e-05
8.12860726138855e-05
6.97369930300618e-05
6.84650112533906e-05
6.2588067238044e-05
4.50996948498748e-05
0.000132777875359741
0.000101111895591669
1.27858346975078e-05
0.000118630892179479
0.000118563343741338
7.01206885274399e-06
5.32283077468629e-05
3.23335049490309e-05
3.08207233785143e-05
8.95169554549035e-06
7.57190222864833e-05
9.89363415476358e-05
3.22131100296392e-05
4.72365084411739e-05
5.31992631063968e-05
7.33068344982503e-05
0.00011217178672404
5.710068758557e-05
8.16948953835961e-05
8.59294586412162e-05
5.97580145257675e-05
4.17633010890292e-05
4.83743875087368e-05
3.08253783023605e-05
0.0001032798280384
6.43456699507155e-05
-4.22206642760321e-06
4.98222684301217e-05
1.88343238657895e-06
4.77489450751786e-05
6.10225931404892e-06
4.11577671062484e-05
0.000134860344086309
6.40078094756211e-05
2.64900861009187e-05
5.50037342865197e-05
6.78428832970241e-05
7.49640543348346e-05
6.16868117871392e-05
7.00263579417174e-05
6.34073916639884e-05
0.000116277240500825
0.000118124471366672
6.37949875209486e-05
8.59410651926583e-05
2.07028898946663e-05
2.73493062956133e-05
7.53934912066886e-05
5.81063647314792e-05
8.8135852941613e-05
2.61397397441356e-05
-3.01270200753954e-05
-1.25169663781344e-05
3.44015428840902e-05
1.755828462789e-05
7.527321902551e-05
3.56097102576786e-05
5.66759352983105e-05
4.57262711851258e-05
3.03305741608803e-05
2.11875726468543e-05
6.16648833004592e-05
6.1111840330866e-05
2.83210757496317e-05
5.67148561761672e-05
3.75610831394945e-05
4.46447146960669e-05
1.41760682653427e-05
4.91144593387423e-05
3.34201375251492e-05
2.35891958378577e-05
5.23091666912683e-05
7.66333890620822e-05
8.06546250919204e-05
8.07825514782164e-05
0.000131232054228186
7.76078056789598e-05
3.54210726354483e-05
7.09492029534274e-05
7.62972240064723e-05
9.61016083624696e-05
0.000111346196334418
9.07187205546789e-05
9.52213354715318e-05
4.90092998021537e-05
6.67731960244782e-05
1.0000263213286e-05
7.34088163553354e-05
2.43061322691856e-05
8.55285470802548e-05
2.82088920741191e-05
5.8543263541602e-05
7.73683459942212e-05
6.91966021031241e-05
9.34465365210604e-05
2.53925456288713e-05
5.48337430153074e-05
4.78682647027035e-05
1.41889781007795e-05
0.000101926483986648
5.83688376817376e-05
5.70413709989974e-05
-1.28003554363576e-06
1.8060430048823e-05
1.11078836569697e-05
6.05838401618298e-05
6.75263037843318e-05
2.23220480063306e-05
6.46802302250334e-05
6.11646110340312e-05
2.15332476412595e-05
3.69924799637986e-05
7.09587655163525e-05
0.000106629668699491
3.35135912084668e-05
6.08383284685711e-05
8.68543553986124e-05
2.07891395429929e-05
3.16261434378005e-05
2.10693031395046e-05
7.33425951571521e-05
8.94976243526077e-05
6.34693252037032e-05
5.22423462026678e-05
0.000118704488111462
9.88234558865516e-06
6.4504355926697e-07
0.000102483144713744
8.14927206704402e-05
0.000113290863136039
0.000120916691734802
9.94065158907978e-05
6.15962064512373e-05
6.04913455927961e-05
6.27888183237042e-05
1.51841817559398e-05
5.21499629866329e-05
8.67598103144541e-05
6.6254476019041e-05
2.37174352158039e-05
7.76031883685326e-05
4.76399402226856e-05
7.24473821894483e-05
4.61971412307435e-05
4.01423201221767e-05
2.82812024202074e-05
-9.18274535783901e-06
1.55515670632246e-05
5.98650193253535e-05
5.71264000425266e-05
2.61212214925479e-05
6.03098879807891e-05
6.28532663835382e-05
1.82744045858615e-05
5.36566984410176e-05
3.41902241219264e-05
7.95889775155607e-05
7.74466381890244e-05
2.38085842008997e-05
5.05958104810619e-05
8.02903247139017e-05
3.74948172555469e-05
6.11818237530687e-05
4.90350392151654e-05
9.65080425663262e-05
8.68153900030435e-05
6.11886594382889e-05
3.15687114400159e-05
2.05469934034583e-05
4.53034355926615e-05
0.000105831746912347
6.2419275982832e-05
0.000110957863679906
1.78457172692779e-05
7.43306153104765e-05
9.68357503407354e-05
5.82941535551664e-05
4.08404613687443e-05
8.76085305770099e-05
5.542822964628e-05
-1.4838476214179e-06
0.000105939812729868
5.60254035851607e-05
2.58539431481352e-05
9.62292472528242e-05
5.33711247470837e-05
6.97357464936164e-05
7.98693772451387e-05
4.60596147445308e-05
9.08103224593878e-05
4.82527883643706e-05
4.29943053690474e-05
7.52382979578422e-05
4.37112346918365e-05
9.25452958844219e-05
5.98288338932135e-05
5.01382746973221e-05
3.72357139402692e-05
4.51614732528459e-05
5.45161231710073e-06
4.98691223958427e-05
4.17201223085546e-05
3.0643343142365e-05
7.46063027926462e-05
6.64096552638648e-05
8.05760268982324e-05
8.27808353563801e-05
4.00055078969356e-05
4.42691137161758e-05
2.83296849129459e-05
4.0961199735964e-05
3.46621482885647e-05
3.74498604140723e-05
2.70505357402395e-05
5.98227918861341e-05
6.58638860409624e-05
0.000112382604498202
4.1750852255113e-05
5.87529332881464e-05
6.89276776719336e-05
4.05674956384476e-05
6.99650611889192e-05
9.90904951972144e-05
1.30424007340078e-05
-1.45573098404314e-05
4.77416165274061e-05
4.31248120689709e-06
0.000119337509489468
5.70297707870599e-05
8.60698379137254e-05
6.50866473764997e-05
2.42541703935451e-06
4.81015473613597e-05
6.54485113372527e-05
9.13469884632209e-05
2.33819617115088e-05
9.61374966025409e-05
9.83432495417359e-05
7.63285016904592e-05
7.44584447515078e-05
9.97111925747472e-05
8.73388666174492e-05
3.91696572443858e-05
3.15640604235124e-05
3.63647044515154e-05
6.58667039052413e-05
7.33687164983777e-05
4.87389704070988e-05
6.0793894521633e-05
9.83553408687175e-05
1.6635995934648e-05
1.04076094994989e-05
4.05083477227429e-05
0.000118084791650889
2.96212072435045e-05
8.01709824413407e-05
3.98009138485649e-05
7.48066839109781e-05
8.18368672457568e-05
7.27071206376065e-05
6.26791177082656e-05
7.20784404483051e-05
6.95057564182072e-05
6.66617220224212e-05
0.000112711560516163
4.32681801147024e-05
4.93412405418781e-05
6.08986496702682e-05
9.7624808901309e-05
6.92679725332622e-05
6.8253127377877e-05
0.000132621965741308
0.000103166261456885
6.62082178654722e-05
4.02656683292237e-05
0.000101801365019412
3.11617822218011e-05
5.54215493024203e-05
5.15360745813469e-05
6.58449971169037e-05
6.05160491652721e-05
2.88077467511105e-05
5.20745779575136e-05
3.28910455312096e-05
5.42863843338807e-05
4.09582760554445e-05
0.000105351574589056
3.3840456721471e-05
9.6279639580941e-05
6.99502410061165e-05
3.68168396014482e-05
3.3303089338585e-05
2.92324828251804e-05
0.000106490168386161
6.78021161634824e-05
4.33750988719446e-06
5.00159751798166e-05
5.21859007424492e-05
3.49262862958662e-06
7.5584444424917e-05
5.07741290963987e-05
8.17262661960131e-05
0.000115422945086718
8.89669984473396e-05
4.68120267106709e-05
3.17419598733306e-05
0.000110237814431627
1.1530162582403e-05
2.13865051417625e-05
3.88899426779069e-05
5.78825751384488e-06
3.57694755799866e-05
-1.07200881401566e-06
8.40951048184602e-05
3.46311419968471e-05
4.89762936773275e-05
1.22801199019955e-05
9.61435872616994e-05
3.05713622496093e-05
8.20289211171727e-05
2.96202229952601e-06
4.73740982288732e-05
1.10200173120158e-05
2.32747976451194e-05
7.54116656181105e-05
3.98342136035544e-05
1.55671086504117e-05
2.94559863667226e-05
-7.51744637477811e-06
4.41593449988312e-05
9.70299081421377e-05
7.88055707544947e-05
3.2998239712491e-05
0.000101588090171601
3.49193274918843e-05
6.80337275779801e-05
6.0149636051096e-05
2.99232016786296e-05
7.57002616159437e-06
7.22376085823873e-05
3.11597255172934e-05
3.86273596304924e-05
5.27613147804808e-05
6.12228281209659e-05
1.12888858157958e-05
1.75555312437786e-05
1.2035725494034e-05
2.82211935831293e-05
9.18224968785748e-05
2.88836724582307e-05
8.43890978067034e-05
5.12966661951744e-05
2.40075127832139e-05
1.82352087679742e-05
4.88424713061685e-05
4.47221935001836e-05
2.73280268186362e-05
0.000131164331773099
4.43806425299332e-05
7.50976896276333e-05
5.67471869447268e-05
7.91526977050413e-05
5.93906346171059e-05
5.51251843802813e-05
9.02877992657983e-05
3.67447754936033e-05
7.9086682913301e-05
8.4843811985575e-05
0.000131037947548304
4.48406234716956e-05
8.06362208328734e-05
2.4691569258343e-05
0.000126852498358985
-4.26698632530635e-05
6.3323010867776e-05
6.56010435921307e-05
5.39791608799514e-05
2.41310244776451e-05
3.96625118070927e-05
-4.18671224556501e-06
1.22896565671857e-05
0.000107636649483583
6.57565806255499e-05
3.32383088845459e-05
4.77555298824521e-05
-1.34555381220713e-05
7.56976527321475e-05
9.95795264136285e-05
6.04570220490851e-05
3.14209459504353e-05
7.32802494668061e-05
-8.7479754939001e-06
9.04867722751581e-05
9.74166596324736e-05
4.90299674862533e-05
8.57000700391057e-05
0.000100634473096429
-3.45397245132424e-05
0.000125858606872318
6.82938932024614e-05
8.43791251751245e-05
6.12914884392329e-05
3.89205363608775e-05
9.62685122551771e-05
8.13288971590164e-05
5.52951083188989e-05
6.73156758431908e-05
4.86003284470081e-05
4.23463767836326e-05
8.28777552569617e-05
4.47421826559896e-05
9.10422465690219e-05
1.10851961653374e-05
7.15798529071314e-05
0.000108236221324379
2.41989473088645e-05
0.000105448014039223
0.000116609807796901
3.46416186105261e-05
2.9082591115273e-05
5.10104358921235e-05
6.1388585464749e-05
6.80515260347602e-06
7.9066638142432e-05
1.70208941471933e-05
7.24582223796632e-05
0.000100285816165608
6.03153560653922e-05
2.78468575179144e-05
5.01650105927487e-05
-3.33764781239376e-05
5.82815748590843e-05
2.51513148126913e-05
6.94834317142613e-05
6.85503410596206e-05
9.35783979644462e-05
4.51221092216534e-05
6.52402585395263e-05
7.52509173080171e-05
5.16008136035134e-05
8.22422928003846e-05
6.7492452218595e-05
3.0009485642257e-05
7.09498203882799e-05
6.95813854296214e-05
5.83949488921659e-05
8.59115384752216e-06
3.19317215194083e-05
6.42030705145037e-05
8.7408776966864e-05
0.000106233605749843
0.000137889485929995
7.66543876798474e-05
0.000103780692814532
9.52583530998324e-05
8.09505271550564e-05
5.64677711276502e-05
5.49806571466731e-05
6.46165583293588e-05
2.93744117743535e-05
8.80233688043087e-05
3.3933412300428e-05
8.75036741641688e-05
6.93695367422923e-05
5.44797797745132e-05
-1.98650691405101e-06
1.80967196341679e-05
6.45640870120578e-05
4.37298134354608e-05
7.23234871374162e-05
3.66708838795567e-05
5.44512757983365e-05
2.6273780360376e-05
4.07015308868911e-05
3.27806091458554e-05
8.86999175455894e-05
7.80333162832124e-05
2.40012845792549e-05
3.79898458287192e-05
7.16142992331419e-05
4.38581815670949e-05
8.40304790225088e-05
0.000127454445792664
8.35302394235491e-06
4.2725760452141e-05
3.13410396782297e-05
7.6362476409918e-05
8.04161216100233e-05
7.959076314335e-05
6.1362393832605e-05
4.17336153596668e-05
5.32392929511601e-05
-2.84898363078873e-05
2.45144065779714e-05
7.29497019690188e-05
9.62352005749567e-05
-9.4333212069869e-06
5.07711502583066e-05
4.1464867382657e-05
7.56842364071085e-05
4.86518134129763e-05
5.98703101066218e-05
0.000106743318644424
0.000107125351707005
5.92030090688034e-05
8.54120473357243e-05
5.42864175071455e-05
9.05850703696331e-05
1.92458535563285e-05
1.85472775521971e-05
9.83280555480744e-05
4.7333833689942e-05
4.70430694222787e-05
9.19106097233837e-05
3.31574947271197e-05
9.32247206828398e-05
8.1686018914911e-05
6.83173491388321e-05
3.96154583181498e-05
1.28946926465696e-05
5.04573935943587e-05
9.21641424882346e-05
5.46708442248802e-05
5.74206197486952e-05
-1.26833894936492e-05
3.1092172687463e-05
1.44934412287183e-05
4.49508441907329e-05
3.78924073834764e-05
6.18813815576557e-05
4.13166428008904e-05
6.70361232784115e-05
4.68028378286454e-05
4.54615009629894e-05
3.99029705484577e-05
6.10409730339028e-05
4.19654965714922e-05
5.20467699505294e-05
5.24409822993024e-06
5.13458564894004e-05
3.28556785021942e-05
6.89534850304853e-07
8.23245178876344e-06
6.8961977126943e-05
6.17190987965926e-05
7.23441922892928e-05
8.63801248315835e-06
9.03782181891279e-05
0.000127587395771133
6.00859550142562e-05
8.77394195968321e-05
4.77014898636527e-05
8.12212176263567e-05
9.49729390574589e-05
5.45182092858225e-05
7.4184333644125e-05
7.28512289834872e-05
0.000100478366851045
3.90595267271783e-05
6.29082048999754e-05
0.000108554772344014
4.02452361762643e-05
5.75344247444858e-05
9.50686513290287e-05
6.07352928743599e-05
5.9459362007713e-05
7.73605015867535e-05
4.31945497830283e-05
4.08463548342798e-05
1.81712074381078e-05
5.15090031590856e-05
2.05583386598595e-05
6.48665207312156e-05
0.000113247591928445
0.000110501763979735
4.36296575177133e-05
3.74948536254585e-05
4.29988836880779e-06
4.5889126409846e-05
5.51247252858189e-05
5.61078329899295e-05
8.4043017642967e-05
4.09936733480442e-05
2.89200772894705e-05
7.20212322011981e-05
2.34974311895574e-05
4.36837200168918e-05
1.24844321714123e-05
3.75354868231598e-05
3.22491928726745e-05
7.50196847300703e-05
3.66642667771739e-05
6.64997971071853e-05
3.4845785384308e-05
8.29026711301817e-05
1.97297588449408e-05
7.09473564711504e-05
2.02023831838191e-05
0.000103073887185633
0.000119619289789956
6.50074726045374e-05
3.95926021979977e-05
8.38510693024322e-05
2.30098701990856e-05
3.74190123735765e-05
3.48237071249416e-05
5.232916153189e-05
4.2858910953197e-05
3.7086521858232e-05
3.39210515306666e-05
5.37162259113263e-05
2.1367570034168e-05
8.16268493560133e-05
5.3720719146343e-05
6.28571019857928e-05
3.17952245614124e-05
4.4467129075145e-05
9.51881728068717e-05
1.55823297150341e-05
5.44532852755761e-05
3.68343583421625e-05
3.08330613888161e-05
6.39891631018236e-05
6.4499714010379e-05
3.66534229097554e-05
8.01426167231096e-05
6.20493012030733e-05
5.75532494079412e-05
6.85266738806784e-05
6.19062201772143e-05
2.66692616105092e-05
5.92591803776346e-05
2.53094322676232e-05
2.22936711754748e-05
6.55135513727791e-05
6.56029384254014e-05
7.56584447224449e-05
5.04783914395111e-05
5.32041041655256e-05
0.000111944302234173
6.92696862814567e-05
8.66788987206144e-05
8.29486379141094e-05
3.54516394601331e-05
1.04577047150197e-06
3.86954647173214e-05
5.16726001788595e-05
7.39918704851882e-05
5.18206561094566e-05
4.85512544659883e-05
5.77696964583328e-05
1.3875527355856e-05
5.58401349466379e-05
8.64207479464247e-05
0.000123214277940165
7.24030477610926e-05
3.37854590835211e-05
0.00013274228992584
9.33782615289309e-05
8.84827900243483e-05
3.59137996751052e-05
1.72740418998833e-05
3.21904271659119e-05
3.48777497680893e-05
3.64907819497548e-05
2.00077182740392e-05
5.77938797045857e-05
3.61707186644784e-06
5.94456851149874e-06
7.23146529848174e-05
1.99916433424449e-05
1.87216025085621e-05
0.000110145624677117
3.88711856209355e-05
5.41499985474967e-05
2.85074759061062e-05
4.28303407704753e-05
8.89037808700682e-05
5.70414058886407e-05
3.08767812169101e-05
4.72258736575164e-05
4.04658706468309e-07
0.000108082313909783
4.49165984793264e-05
7.44688121605994e-05
9.2791827334721e-06
7.3881198124708e-05
6.0982215028026e-05
6.29755737754059e-05
6.86487855070311e-05
4.76271493826976e-05
4.1175722378129e-05
5.58280337957627e-05
7.57369805880878e-05
3.68398856708361e-05
7.93965702923748e-05
8.09533325258864e-05
8.59349665246722e-05
-1.24289654177711e-05
7.20240618703776e-05
3.8565335564136e-05
4.62439165820459e-05
7.52957397859319e-05
5.76304191930356e-05
8.66002366020131e-05
0.000180409074195619
9.93558416693608e-05
8.51066854780485e-05
2.63477544604576e-05
8.41973111910328e-05
2.54810946380148e-05
6.96587222387009e-05
1.19031291879698e-05
6.23839578146218e-05
5.30752666713133e-05
6.79731713257106e-05
6.65435587014264e-05
6.94471024928811e-05
5.89981528377716e-05
4.99757193366651e-05
5.36312964518582e-05
4.46365574462163e-05
6.42372449106565e-05
7.57441116859708e-05
1.33648509931168e-05
5.87083414587167e-05
-2.23556319170047e-06
7.20817092846039e-05
5.33688156996667e-05
8.57077276712779e-05
9.43519886892511e-05
3.80459953243342e-05
1.43497215028471e-05
8.42736647741751e-05
8.46337533219689e-05
6.39275541965226e-05
6.92643458804583e-05
9.20007305393288e-05
3.15645731634225e-05
4.02300956049619e-05
9.33891059777143e-05
8.9329582892551e-05
7.60698243761075e-05
6.84578434722556e-05
3.99330576482662e-05
8.81361694654954e-05
-1.14663018765573e-05
7.69437991317716e-05
4.62744568354937e-05
0.000105406179299519
3.20717060090876e-05
9.37208698072272e-05
6.12364862088803e-05
4.80470556890794e-06
6.38794162295414e-05
7.53289288957333e-05
8.22002020104326e-05
8.06661457526142e-06
5.01729181521276e-05
8.24907739330047e-05
4.19854435395297e-05
5.48669816448054e-05
2.13628969107299e-05
4.84340152936523e-05
9.61839048022956e-05
6.14620082986316e-05
9.5813425225324e-05
2.90758278251951e-05
1.79368932835929e-05
8.63929566162548e-05
8.8477036132609e-05
8.29628161997683e-05
3.63750270376463e-05
4.93939031722015e-05
1.73648133919733e-05
8.47491768053914e-05
1.4497051212089e-05
4.73566950748001e-05
6.48515843549562e-05
3.90617122076961e-05
-1.81440405364558e-05
3.11947713632181e-05
5.77761719872627e-05
0.000101382926866272
5.72612490916653e-05
1.65461883512574e-05
6.65044545361324e-05
8.63500083921061e-05
1.32706034741754e-05
2.34802513407282e-05
8.51559587214849e-05
6.94570487878514e-05
9.1873757151534e-05
0.000141506499402371
8.72601924582486e-05
2.14038733605202e-05
0.000137705702429216
9.83075050288812e-05
5.71645791643038e-05
6.03225748826677e-05
8.51696221217235e-05
5.74312634408423e-05
5.44412997460366e-05
4.80481543490846e-05
4.24269051331454e-05
3.1844930051239e-05
0.000102827312777989
3.1166347729865e-05
6.97907751569453e-05
2.40216925251996e-05
5.0526700119183e-05
-5.93748791269319e-06
5.59324940495865e-05
1.90083895245983e-05
7.81261594032268e-05
-1.52945119707765e-05
9.94890929162413e-05
1.60578514910518e-05
5.34166618915572e-05
5.31245254156067e-05
-1.56379463518468e-05
1.51313238069616e-05
5.65931585104595e-05
1.34238680679671e-05
8.84626537375277e-05
-1.5844586538001e-05
1.9439150057427e-05
7.43038671227402e-05
9.20939603798905e-05
5.94849123615814e-05
4.66940661475448e-05
8.27299173518993e-05
2.9659259689739e-05
9.84137813260932e-05
6.82033967502112e-05
5.65589273574169e-05
8.09379680109222e-05
2.49249241345457e-05
5.37044435828791e-05
3.96447124750884e-05
9.67839143108303e-05
5.55683766349365e-05
9.43438293288956e-05
2.61601208240336e-05
8.05849671474064e-05
0.000134399420965017
2.87195900459967e-05
8.81254839950061e-05
4.07915859906251e-05
2.53949177205384e-05
-6.09707945252817e-06
6.78257942312462e-06
4.98255217980271e-05
-7.72378570515581e-06
9.43695627744507e-05
9.38264938041943e-06
7.57290366674842e-05
6.74286530354377e-05
6.74392069834582e-05
8.08522520639146e-05
0.000104201050475225
5.94283223598144e-05
7.49203957944344e-05
0.000109802139486459
6.95985393138068e-05
7.41530417367741e-05
3.31927143865896e-05
8.0434494132417e-05
6.54198321631219e-05
1.65831630655792e-05
-5.19765681877221e-06
-8.5198613348502e-07
9.60517497539333e-06
9.87171573940252e-06
6.27427207449099e-06
4.78863513859562e-05
4.76865362531269e-05
1.9022461376084e-05
-3.89028826947461e-05
4.24171211310126e-05
8.4601190932124e-05
6.39870499315933e-05
0.000100935541871024
9.2169332418277e-05
0.000148125953642026
9.43114782740657e-05
7.00599014440217e-05
5.8807249342494e-05
7.78331448352459e-05
7.11671719717954e-05
6.18669715256954e-05
2.87798763521286e-05
2.10646351649293e-05
2.77333543246497e-05
4.45360542712666e-05
2.72210532774642e-05
