# Supplementary material for: Research on computational propagation and identification of mine microseismic signals based on deep learning
Source: PLoS One. 2025 Oct 22;20(10):e0334641. doi: 10.1371/journal.pone.0334641 (PMC12543183; doi:10.1371/journal.pone.0334641)
Supplement: S5 Data — (ZIP) [file pone.0334641.s005.zip › 000100800001426.xlsx_0.txt_24.txt.txt]

6.67127809407706e-05
5.09783334567855e-05
2.97702356710503e-05
-3.15276330910994e-05
7.6418375133876e-05
2.63813752895566e-05
2.08791447330527e-05
4.99077777047562e-05
5.06415850657556e-05
9.89079073437042e-06
3.26472076560054e-05
3.12000818515697e-05
3.75740602078673e-05
1.33542086804647e-05
-7.24198006122028e-06
9.14337078888215e-05
9.86079022122697e-05
2.73231191648622e-05
9.43035234434442e-05
3.70316896251835e-05
0.000104660602548026
9.91330021975912e-05
7.29298806126901e-05
0.000120121027809938
0.000119716813202956
5.95804865279189e-05
4.80800302984461e-05
7.53641524849845e-05
5.33809683122059e-05
5.84978462413664e-05
4.22860188892131e-05
5.51756814715848e-05
6.69322230256644e-05
2.70154170636245e-05
6.8733175064834e-05
3.99416610074455e-05
8.9641581721293e-05
8.1880104926741e-05
8.61842975502711e-05
3.11524154642648e-05
6.02988480912694e-05
2.74694633796008e-05
4.21700474336553e-05
4.84459579536218e-05
0.000115920273387839
4.42736059529875e-05
8.2405306586677e-05
3.74189603996222e-05
1.53931881544584e-06
4.16854089653696e-05
3.75883635726583e-05
7.27182005325787e-05
7.52826439512259e-06
5.97843189385415e-05
4.17279749500828e-05
3.30415207686528e-05
2.77748061208086e-05
0.000129667980268279
3.82292676665333e-05
8.34663173027265e-06
5.50358354075348e-05
9.32912414778931e-05
6.29760795718418e-05
0.000108684552775496
6.58246137008194e-05
5.15341174004807e-05
3.43278307206008e-05
3.28476611582834e-05
0.000108992163854941
8.53931617990372e-05
7.93580076416448e-05
6.48683647667992e-05
0.000116232205514457
8.41212974745244e-05
0.000116286321327159
8.79680996671447e-05
8.4474261825312e-05
7.39901539450778e-05
4.25104558232024e-05
5.91412516345785e-05
-5.29560759359608e-06
4.03879061857473e-05
1.31265734811358e-05
9.99609120228267e-05
5.34268311824404e-05
-1.02962117241848e-05
3.48172857344499e-05
6.44062974041776e-05
5.56360140983274e-05
1.83140971887413e-06
5.96071194549324e-05
4.56515509998301e-05
8.81119901770912e-05
3.53783881290478e-05
1.79554901220347e-05
8.35764935753196e-05
1.41179814335767e-05
5.59954176310546e-05
2.19929280651161e-05
3.03020988400252e-05
3.7914908564619e-05
1.09318658634378e-05
-2.87199310549962e-05
4.53781458527444e-05
4.05151298848787e-05
4.62769182210025e-05
5.99114375437014e-05
5.90694613382103e-05
5.30298914704622e-05
7.34167184768116e-05
5.0886526218121e-05
5.92186811734766e-05
0.00010079626387771
4.1941345499845e-05
7.49091674423735e-05
8.64558706911875e-05
6.63451684929871e-05
6.18864886868118e-05
9.93167272187492e-05
2.52071867743088e-05
6.19312730036641e-05
7.06977445607899e-05
0.000106365983467138
9.05530430170771e-05
8.45175432790316e-05
6.74667605474077e-05
4.08094664805427e-05
5.89898896185861e-05
2.66291769565774e-06
3.42459201345718e-05
3.89049440381463e-05
0.000129907437993938
5.17954256836672e-05
5.22069136606327e-05
-4.76387716095439e-06
5.85374955920951e-05
1.59498964817748e-05
9.98281506235362e-05
1.53253904206766e-05
2.82023283008639e-05
3.53018719563703e-05
1.51444498311879e-05
6.33136407743748e-05
2.70300748827918e-05
3.96956578606953e-05
3.46398282078332e-05
7.72253919204998e-05
7.86367031200161e-05
1.47950306654583e-05
8.07503991331937e-05
5.09490734170535e-05
4.90837426655101e-06
5.05127821823592e-05
7.39921353606556e-05
2.67847616204579e-05
3.50671033501372e-05
7.7863919903428e-05
-2.2853221176021e-05
7.88787294510268e-05
8.13122849835105e-05
9.14102780237128e-05
1.90253210908374e-06
9.67167911680511e-05
4.61483436892574e-05
0.000113368699117446
0.00010676806935956
6.40521631832825e-05
1.78632162610006e-05
4.18716976711517e-05
6.07266164345426e-05
0.000166295040712809
5.10807621326699e-05
7.95738575087431e-05
3.3185625271254e-06
9.64692190123666e-05
5.65743551896383e-06
6.34769712089652e-05
6.26786695839054e-05
4.11132416411153e-05
4.42891513645387e-05
9.71973431453125e-05
5.17095963489985e-05
3.42399447171776e-05
7.86215644832752e-05
2.83268753037509e-05
7.62007674756128e-06
2.5249517067934e-05
3.37905360010267e-05
1.95716190877654e-05
4.31113420942228e-05
7.39946996122727e-05
1.31955704914968e-05
0.000107678969786209
0.000108960294994515
4.92845950063452e-05
5.68842587779879e-05
2.07797832866156e-05
0.000106576157016448
3.03085872890618e-05
2.39309018512539e-05
0.000132728354353348
3.98122719492402e-05
3.80768181530898e-05
5.73150482331616e-05
1.38449686650621e-05
8.57767431445339e-05
8.9634540130263e-05
1.52814652970598e-05
7.76110666796217e-05
5.29910704125233e-05
1.37174323050288e-06
6.52328622776517e-05
8.45421170627405e-05
6.27152647946849e-05
0.000102902523035013
7.78476517206236e-05
1.26775028585172e-05
5.93339760618631e-05
0.000134968709392986
7.80734666964946e-05
3.12953071891611e-05
0.000121975955495876
3.48178952321377e-05
8.31864148701673e-05
5.92628991075298e-05
5.91592478698776e-05
3.05511577419164e-05
-2.896899454692e-06
4.34752309601385e-05
5.86540324827993e-05
4.75020443541015e-05
9.47454603967347e-05
6.25211107843538e-05
6.60655155154478e-05
6.63555939288086e-05
3.60900700966616e-05
8.17398292817864e-05
6.74503714222013e-05
5.61414970611583e-05
-7.21357320899854e-07
6.00723280726947e-05
7.61882509291112e-05
1.7442365627476e-05
3.80948793322189e-05
4.48504506990525e-05
8.24665395532394e-05
-4.05707703904346e-06
2.32994545617982e-05
3.7801938251276e-05
4.17369411185805e-05
6.78214922558641e-05
2.33850354894904e-05
6.80324126244465e-05
5.3298662301947e-05
5.08572469341132e-05
6.97851904926009e-05
0.000110153725562397
7.08140607782199e-05
2.81521354166993e-05
2.75314787408191e-05
9.50421219228558e-05
2.49025887528388e-05
0.000114952465586517
0.000126566019170456
0.000118693979954368
0.000103254395624539
-9.23788273851214e-06
-2.65660199124722e-05
5.20391409439169e-05
0.000105739446709804
5.12415017810159e-05
2.30089643319373e-05
1.9475525078507e-05
5.6314769709963e-05
5.50896839739318e-05
0.00013381356171273
2.75492448632029e-05
6.59708714214916e-05
-3.35505226544601e-05
4.29872775422654e-05
8.81009382674095e-05
3.83338096586013e-05
8.81172145848053e-05
5.33677465764103e-05
6.15206973878143e-05
4.41254645832279e-05
6.88291825270398e-05
0.000110919749009422
0.000113921850625433
1.38463965236789e-05
4.77161415880101e-05
9.86734313336338e-05
2.29490663671944e-05
4.81494312726133e-05
6.34037726535977e-05
5.30232277204778e-05
2.7506222486733e-05
9.89109255715778e-05
0.000102110951704419
3.46376988176533e-05
8.52502415904626e-05
4.53710628931491e-05
3.79888493987296e-05
4.69712140954778e-05
3.19044438681083e-05
2.27394428350158e-05
5.33550757458637e-05
0.000129787109534302
5.58154490850666e-05
4.62562831970989e-05
8.85630027082844e-05
0.000107722135929502
2.72197375645174e-05
5.54499760174144e-05
5.34053336551747e-05
6.50080457183614e-05
7.66151018056116e-05
6.63823034359022e-05
3.4456167828012e-05
1.00351170567619e-05
7.94447489901539e-05
6.57177689639453e-05
2.66911738466229e-05
0.000107204729269707
-4.24612024564025e-07
-3.49848015370571e-05
5.07331061145678e-05
8.47005735083578e-06
-7.01759307225079e-07
1.04120014491672e-05
6.92056623033869e-05
2.24815594993e-05
0.000100743144520449
3.09303532555148e-05
2.70078382504029e-05
3.00987856827024e-05
7.10360141236047e-05
8.93138599296453e-05
3.2520202137737e-05
7.55679203461537e-05
6.97027240585698e-05
4.44854244631751e-05
5.3225942259104e-05
7.14848838884487e-05
6.9311628044446e-05
0.000109505891319623
5.00229420103656e-05
6.56302782575649e-05
3.6282239791264e-05
3.41765168781816e-05
0.000146990905446015
8.26896710428053e-05
5.72543282341136e-05
6.3562048124129e-05
6.48032331519659e-05
5.91414089851849e-05
5.91283705467077e-05
7.9553444092436e-05
2.79558063491401e-05
2.44184014118208e-05
7.74848756878081e-05
4.36422923526488e-05
4.64827251071484e-05
0.0001427064831679
7.85031284373053e-05
8.50429420083314e-05
5.54705834154573e-05
9.78615952992239e-05
2.2142903054838e-05
0.000121846808761615
-1.69712583718243e-05
6.44196984315275e-05
0.000117770958423654
2.9679162340944e-05
5.05841183142457e-05
6.94456100486604e-06
0.000129220988802493
2.07946636062833e-05
4.61144183741742e-06
-1.52998875640319e-06
2.58099209867908e-05
-2.46487004623208e-05
6.35010760570629e-05
4.32503199538148e-05
4.66717946515676e-05
8.73863851440888e-05
9.84749273006962e-05
6.93320987064669e-05
6.26384176862636e-05
3.40216472741768e-05
4.74195199737844e-05
4.43638866879108e-05
2.70416800105583e-05
0.000102811358955741
0.000125310941645473
6.17067240264085e-05
0.00010759340675776
1.1014301437196e-05
2.89205136165601e-05
4.44121432776945e-05
0.000103939427824958
4.69511383985382e-05
9.39459248563543e-05
4.74718514852798e-05
5.97583628535549e-05
8.21647274579126e-05
8.66690474974912e-05
5.06540542945689e-05
9.15108070727035e-05
6.39920128617282e-05
4.39084938771067e-05
0.000111686539443264
5.43886243198271e-05
2.05657278754427e-05
3.22823386598177e-05
2.29505416521513e-05
0.000115098596430335
2.45355837926527e-05
8.65318905326596e-05
5.08604480893227e-06
3.65733465523679e-05
-4.04853171984797e-05
1.8868652487951e-06
4.98995963899711e-05
6.77256746844496e-05
3.1510343595052e-05
0.000118570680176116
1.63204462542605e-05
1.46211257148598e-05
7.11384876095264e-05
9.37620540061674e-05
5.52905187883109e-05
0.000112751463642795
8.0240535161184e-05
5.98406083237244e-05
7.36787110886017e-05
5.15389894837173e-05
3.10860487443399e-05
7.42014692773963e-05
4.92921753275113e-05
7.38934729826579e-05
3.92765814662401e-05
9.27467672469803e-06
-2.05431754289986e-05
6.62216820924854e-05
3.42769967062981e-05
3.35505652241618e-05
0.000144165828220947
0.000138931720175994
5.08445459206342e-05
0.000115849324577228
9.63607203533699e-05
3.91968445731726e-05
8.83631363114541e-05
5.13903568766152e-05
5.49987038515994e-05
0.000101553838538542
0.000107374624049331
0.000103140268865886
9.35537624765344e-05
0.000149920216547443
5.1854440701017e-05
8.61904789647546e-05
7.53448989758965e-05
7.20365210361728e-05
0.00010305807614258
9.71024628568068e-05
5.93584478200277e-05
0.000105568113138866
2.0761774402727e-05
7.51779734359746e-05
1.47056219168694e-05
5.19771657424712e-05
3.77497308833448e-05
5.30641629130134e-05
2.37133642942548e-05
2.84788953610705e-05
1.91256254898699e-05
4.70248289963501e-05
4.11173364992847e-05
-2.02678071521516e-05
2.87735741120683e-05
3.89768627981652e-05
1.68652775685011e-05
2.69662489878848e-05
1.32200216722715e-05
3.24813928746471e-05
9.08090603420097e-05
0.000106426015760133
9.03071094898756e-05
4.24784511805953e-05
4.43207980565781e-05
0.00014366436771124
5.60586033208268e-05
3.6672426201809e-05
4.46576999562437e-05
0.000101581063583845
9.07087201827832e-05
0.000126703926465941
5.77715704499339e-05
3.95594004786761e-05
5.32556237189115e-05
3.3617691370324e-05
3.30569943475162e-05
1.82490584021627e-05
5.52856583822147e-05
0.000127437870312542
8.94742771685519e-05
6.8541263225588e-05
2.65028552730415e-05
5.61973309192986e-05
1.24592285630714e-05
0.000119438790747041
5.50581440634618e-05
9.41844111841328e-05
6.23562983102783e-05
1.79841609204424e-05
7.43874704302665e-05
2.71300756061718e-05
2.64777850513862e-05
4.42616030182888e-05
7.67953286706173e-05
2.42697620655505e-05
4.87368248872656e-05
5.84184223299923e-05
4.8041834275264e-05
2.28883653230029e-05
6.44111428284755e-05
4.65794390763182e-05
4.25540606020963e-05
1.81341344993839e-05
3.38735298100429e-05
-1.09419445882027e-05
5.76771654695038e-05
8.89199826070956e-05
5.49228854235022e-05
9.50179975548236e-05
6.17229436726039e-05
6.73258169087118e-05
7.21379459339338e-05
6.93751108552551e-05
2.22710762296479e-05
2.47561312842699e-05
8.01194424949673e-05
6.50813188126053e-05
4.49816417942344e-05
-1.15367145866217e-06
3.81563887738225e-05
5.09256667782994e-05
5.16048319131656e-05
7.13173915535503e-05
5.08401161559594e-06
3.59205202535047e-05
1.20777410532718e-05
8.39552929080036e-05
9.79778322071086e-05
7.62046528457932e-05
4.49595183125545e-05
4.01104649194581e-05
5.08443230286692e-05
8.36795171653205e-05
4.52348436295892e-05
2.63442119215484e-05
6.9724562233489e-05
9.51376481088583e-06
8.39770297434234e-05
6.17864051931613e-05
8.41685832743874e-05
9.20898203858989e-05
5.70704896121778e-05
8.51717866771653e-05
2.11998966866706e-05
6.77704886557349e-05
5.29940747763252e-05
4.7290007518456e-05
5.93067068975503e-06
7.05405973854218e-05
7.86241337744919e-05
-2.76821985032475e-05
-6.85224970010718e-06
0.000103341732933997
6.26934359519359e-05
8.8636298509385e-05
7.5207239565601e-05
8.5074778395535e-05
-1.65724938910637e-05
6.71364377896256e-05
0.000124271236317756
8.63130418917046e-05
0.000129798352088292
2.28956087829233e-05
6.88479365589122e-05
1.5645269095238e-05
2.62897372823149e-05
7.21540022565121e-05
7.02507775181056e-05
5.53722027102683e-05
5.18597358294081e-05
8.75004608948498e-05
-1.53504598239619e-05
7.26159969605734e-05
5.74835259716852e-05
3.18267938251802e-05
9.44140403268525e-05
3.52833971258141e-05
0.000104154984365586
7.04756763196517e-05
6.28389696720799e-05
4.01164441242146e-05
5.65632620712439e-05
3.66829817130601e-05
3.55534596360399e-05
3.0706710537843e-05
-1.38895311967991e-05
2.55121521605176e-05
5.6331054162933e-05
0.00012117855842484
8.35098785103978e-05
5.53735292322785e-05
5.81390564881918e-05
5.72819146278579e-05
4.28118363330898e-05
4.3777865905088e-05
3.17096683850482e-05
2.12374217324199e-05
4.65623035751108e-05
-1.33307422715252e-05
9.96097178002466e-05
2.31041007298343e-05
4.99363989519066e-05
0.000105536166658786
6.23632844885947e-05
0.000114752174732352
-3.01675306929769e-05
2.32823670519756e-05
0.000129862521404611
4.38713916620114e-05
2.38662585107119e-05
4.1782670550964e-05
6.50088525470128e-05
0.000114425537126074
2.77129975502143e-05
8.5413322355849e-05
1.4711996743041e-05
3.64783910307842e-06
6.11284570585136e-05
2.74829382524055e-05
9.35884651224204e-05
5.46856076751778e-05
6.01823635562127e-05
9.89692119168774e-05
0.000121642097329089
5.32617395569949e-05
3.82947504244157e-05
2.35678126185933e-05
5.38986463498795e-05
6.93504885073243e-05
9.48425204809464e-05
7.59883298170631e-05
9.34094235301089e-05
0.000127586038297265
6.42052290216065e-05
3.5268108131825e-05
4.29278465318192e-05
0.000129840868637028
7.84543761667734e-05
3.43932689749716e-05
7.47407732048321e-05
0.000108704647483854
8.50347750746192e-05
0.000107896673449011
1.82883042108719e-05
9.43786739936504e-05
8.92200587946725e-05
2.35567313998655e-05
9.23356818757835e-05
9.43923224362457e-06
1.62118262255413e-05
0.000118938699499491
5.76329235313941e-05
4.12988317348967e-05
2.36018181395797e-05
3.82140235616453e-05
-2.36595485021644e-05
8.26161596917747e-05
4.71141623371244e-05
5.42200030317604e-05
9.39183665248627e-05
3.9980999187274e-05
1.27484708442076e-05
7.24767767410996e-05
6.85959508025507e-05
9.08892572139994e-05
-1.22549827196698e-05
3.63025920703907e-05
9.88521370979674e-05
0.000134869616830723
3.79600655102916e-05
3.2652081661061e-05
2.46279310842618e-05
4.28898114156867e-05
3.28334157580138e-05
6.23039860613743e-05
8.2633136478473e-06
3.23655300536641e-05
2.71637481140296e-05
1.22240449827681e-05
5.34971659293322e-05
4.8407171447447e-05
8.31565143822297e-05
-9.14160621603071e-06
3.68245757150484e-05
2.15894423718887e-05
3.76460201205692e-05
6.68272828837355e-05
8.08470932757122e-05
3.29689220298202e-05
7.13007759236799e-05
2.19248362153147e-05
0.00011439905773321
4.53563975264958e-05
9.76397226850723e-05
9.40851475228906e-05
9.28985428321942e-05
9.12468227435399e-05
7.982957235115e-05
8.1133491229207e-05
6.68721048957701e-05
6.96382928544565e-06
6.95745270754554e-05
6.75803898344521e-05
8.94549766288155e-05
2.56606313428605e-05
-2.61607680893942e-05
5.71242323655022e-05
6.28435429134146e-05
3.5427554023604e-05
2.10790543073906e-05
9.22878724056391e-05
7.03861840640585e-06
3.51092690631458e-05
7.91259019637122e-05
6.96180215515458e-05
3.07939001850279e-05
5.43697289267246e-05
4.48069883573955e-05
7.65172200049056e-05
8.57143473903338e-06
5.49427735396397e-05
7.60816813943397e-05
3.37199928666368e-05
7.5541020626372e-05
0.000120318597450374
8.06786549803775e-05
7.67759414248483e-05
-8.33336977840946e-06
3.17567164901511e-05
3.9532144587969e-05
3.5460501564308e-05
2.08203513208752e-06
1.09456333212766e-05
6.03097593179978e-05
5.03245682293945e-06
1.78194807086323e-05
3.43110021093549e-05
-6.51617604937698e-06
4.92894772165682e-05
4.2638390147971e-05
5.2198748041547e-05
0.000116500696930179
5.3241313008988e-05
2.41812500744478e-05
2.79159558956806e-06
9.24899110933521e-05
0.000104470183163431
8.02712186315927e-05
9.32647745288917e-05
5.81040881175383e-05
4.91268724429442e-05
8.57008962050566e-05
6.09521436784907e-05
1.06315313709907e-05
7.86070368797164e-05
7.42671093797645e-05
2.9726699784943e-05
8.24760631588535e-05
8.63593594327097e-05
2.69454125901397e-05
5.28770781121728e-05
3.00214670055263e-05
4.12448216772959e-05
0.000114573134498375
0.000112085480119746
6.0319251955434e-06
-1.18441874869845e-05
5.41791760237486e-05
1.40571420603432e-05
3.8743950751211e-05
1.65917768942328e-05
-1.04513381827105e-05
4.88080570502812e-05
1.61914662706768e-05
5.50811603581514e-05
8.38064601399593e-05
2.72998438973302e-05
5.28578826174419e-05
8.45163038099687e-05
3.65606013279359e-05
7.31473481178368e-05
9.21027362675058e-05
9.79606869532583e-06
1.16048522208954e-05
0.000113022574250815
6.93571502005531e-05
3.7363155978049e-05
4.81143945281143e-05
-7.17088224319418e-07
6.48907125254526e-05
9.40616715911056e-05
5.24576531796592e-05
3.53492344587577e-05
9.05807054103571e-05
5.51619132004136e-05
4.97509761255774e-05
6.29213381775644e-05
4.67439709642867e-05
0.000116858412324809
0.00015421888396929
5.58256383017015e-05
4.81105986081369e-05
0.000103576566656723
5.97033828882826e-05
4.0628053091421e-05
8.21507967982188e-05
0.000101156666652781
4.43079398904021e-05
3.99833112874241e-05
7.54223609139051e-05
2.64603556941439e-05
7.38912427267502e-05
6.55620732507033e-05
2.6387663501178e-05
3.06731370649222e-05
4.78649352807301e-05
2.48434557739423e-05
4.54931407668799e-05
9.23664958172069e-05
3.16572823298875e-05
1.60242471309328e-05
4.31436619994819e-05
4.74562756114947e-05
7.94994452207071e-07
-2.10987430382756e-05
8.32412908019721e-05
4.09957928555112e-05
3.86343079371597e-05
2.96439416789426e-05
-1.51753424146284e-05
7.24630240413458e-05
2.9484652792633e-05
6.05472841578588e-05
8.73949618008844e-05
6.77668840555373e-05
2.39719423167847e-05
6.94508268432511e-05
9.45451252453198e-05
1.07768454984131e-05
7.8136688404936e-05
5.78633414220928e-05
0.000114083744025457
6.41659952277846e-05
0.000137089528984589
6.28480098874518e-05
8.22799323443929e-05
9.32069678003257e-05
2.93607350171255e-05
7.55911019343979e-05
8.89862619360544e-05
4.10908780313159e-05
6.25219103589242e-05
1.47044689285537e-05
8.90186009089764e-05
2.5883011720289e-05
-9.99695498826274e-06
4.96161573528485e-05
3.82647747611975e-05
2.98617499110234e-05
5.79099821718295e-05
4.94156740292256e-05
7.69450405840326e-05
5.83901161616011e-05
7.94904156357156e-05
8.59648148930874e-05
1.06540260796131e-05
0.000110389748869111
7.7777129813697e-05
2.41249490003438e-05
7.1242864670032e-05
3.85149748632738e-05
9.43958850946223e-05
5.73572426438635e-05
7.8690251507994e-05
4.27341762344612e-05
8.11862096259727e-05
1.03331935637755e-05
7.96414964765171e-05
2.85490681565614e-05
1.8234033811007e-05
0.000105257219912203
3.0247120318488e-05
6.8176319773832e-05
8.58505000335446e-05
9.07859961805787e-05
3.36470924869763e-05
3.39644427356305e-05
6.3717816907473e-05
6.98075802639327e-05
0.000112665182633225
6.22590568318746e-05
2.13643506669982e-05
3.89843160872294e-05
2.92466592533932e-05
6.01210824357162e-05
6.83520089548961e-05
9.51219340523059e-05
4.4952103740027e-05
0.000122527946933894
9.19426329909996e-05
2.73381430711192e-05
7.71850782619057e-05
3.33644787510368e-05
5.54229716312512e-05
8.04821018926205e-05
4.28022578746178e-05
6.17877665887554e-05
5.33069416937027e-05
3.99806215692544e-05
1.32187540480956e-05
4.42601047556674e-05
4.20487945097528e-05
7.89834296348286e-05
5.21361512239252e-05
9.99928138890271e-05
7.79553940735221e-05
0.000102469874615511
0.000129269006587397
6.47378879400512e-05
4.0446022125492e-05
7.90255355810386e-05
5.50671111800233e-06
3.76713068449884e-05
-9.65542779977673e-06
4.42935960329758e-05
4.6174202873137e-05
7.23909638844293e-05
4.87785778957304e-05
0.00010402471935729
5.51746047077666e-05
7.31522471363328e-05
3.66414658497152e-05
1.50659442824828e-05
0.000103193786689525
7.85229262170198e-05
3.38551159607038e-05
2.60453659579099e-05
6.43791075252682e-05
0.000120241607025842
0.000109229965272087
8.70929456881121e-05
5.98686796810469e-05
6.92502385789236e-05
8.98159350487168e-05
5.21148906533117e-05
8.52506927157422e-05
7.15029975381054e-05
7.89840095667661e-05
1.01596011420039e-05
6.24334450460088e-05
5.68365220904612e-05
9.29088144281124e-06
2.65969496122702e-05
9.97625127319173e-06
4.25023567842126e-05
-2.23032260101357e-05
5.36088555600736e-05
9.82047908388261e-05
4.89567453054595e-05
0.000106954256489817
6.32836173106493e-05
5.1688540130961e-05
4.73786028518912e-05
1.28263755264933e-05
4.73608984398241e-05
6.79107342159662e-05
3.21247423891667e-05
9.94749565530481e-05
8.16395025890168e-05
5.43451456020228e-05
7.12738335820729e-05
2.59622607602978e-05
8.84620772241476e-05
3.62103440484764e-05
9.20566491022305e-05
7.986944522192e-05
6.38957731006371e-05
6.8880448760773e-05
8.07447494320472e-05
8.39185031545241e-05
7.86951495896587e-05
6.42045475081066e-05
3.72338940889596e-05
5.56056607624498e-05
7.40081452756728e-05
3.46507512891483e-05
4.89125358334742e-05
7.89136585666617e-06
-9.03652374135747e-06
5.74926641979004e-05
1.64362019877111e-05
6.96975936779361e-05
-2.89976963271057e-05
0.000114535342704213
9.13479344979519e-05
9.25969252681608e-05
6.22593037573488e-05
0.000122034230068997
4.55152501775324e-06
5.33279110856848e-05
7.92734781212474e-05
0.000118662139331224
2.935447540426e-05
8.13215400088825e-05
7.08839458716235e-05
1.5300291722658e-05
-5.30803975260935e-06
1.82811204914237e-05
9.37608638218772e-05
5.89201496196541e-05
5.74901692285908e-05
6.31963371261908e-05
2.9171581572538e-05
5.33746016035435e-05
4.54856701991362e-05
6.18741708430713e-05
0.000109973784325476
7.06198276013555e-05
6.73520319275e-05
2.37290426661945e-05
7.97877194519245e-05
3.88389496246411e-05
8.81460130208404e-05
8.82346336140395e-05
3.94016603723821e-05
4.74858475889933e-05
4.01079326399882e-05
8.5792637197404e-05
0.000103568416115267
5.48807783881909e-05
3.07959655341395e-05
4.85604481985008e-05
0.000103965623938971
2.21372125786887e-05
3.23283950501107e-05
2.24470700177738e-05
7.81330687823585e-05
9.40147027648686e-05
2.9032946812765e-05
7.52134118212127e-05
-3.90965865549612e-06
1.15735493542867e-05
0.000122548830533449
2.89102757192539e-05
8.08735988858506e-05
5.9425114933212e-05
1.26610260183566e-05
7.8788857960862e-05
8.84362163194098e-05
0.000111142823826016
3.77101799062515e-05
9.70023393162875e-05
0.000106633643074664
8.10124979822533e-05
9.7814882016522e-05
5.33464442583757e-05
8.38238057887922e-05
9.51914249695808e-05
0.000107051128649954
8.33377854405668e-05
9.95329520531467e-05
6.00469663164226e-05
6.76275109535578e-05
5.19280914717766e-05
5.97757396312578e-05
0.000114867896605107
9.70544498523422e-05
2.10525189581405e-05
7.53788248799846e-05
8.68362153059375e-05
4.2894029864721e-05
8.80326455760347e-05
3.83822247313661e-05
5.9360758952833e-05
8.7664068160255e-05
4.21871382328182e-05
6.74008053495295e-05
3.19599016282637e-05
3.12614920294853e-05
2.49245874700924e-05
1.07565130620497e-05
7.36931333421873e-05
9.88763416883885e-05
7.57112584783699e-05
-1.78943701351911e-05
0.000120168007441618
9.22909700771369e-05
1.4787512022984e-05
4.23181809917226e-05
8.77671125150846e-05
2.08049781518215e-05
6.99301415885229e-05
0.000135789381158839
5.64420868986159e-05
5.37418336673766e-05
5.00062286930493e-05
0.000118559002223268
8.33719252117931e-05
8.22407566765361e-05
-1.17621045805687e-05
5.53470534841834e-05
5.53171629337274e-05
4.90584397716368e-05
2.84678772579913e-05
2.36752746299023e-05
1.0983741535569e-05
3.57186634490338e-05
8.74338027527099e-05
8.2575509146306e-05
0.000117388189107488
4.3538319303628e-05
5.8204405645833e-05
2.16260794763249e-06
0.000109712995738626
2.14117860187816e-05
0.000116593783024413
9.0577268671342e-05
8.85047608762912e-05
4.3910526492221e-05
8.21335340997325e-05
3.14426457365697e-05
0.000136654256292173
4.67798892843445e-05
2.69417055506432e-05
3.3531299643627e-05
6.35944502049592e-05
3.439745230292e-05
5.66791277566632e-05
9.07030793511937e-05
7.09604360101143e-05
4.64323572582538e-05
7.88438762424392e-05
5.06898446704511e-05
6.17358288089798e-05
5.91071494754246e-05
6.55793046452687e-05
4.30633249291729e-05
3.12203609896372e-05
3.86310413297375e-05
8.38017429133382e-05
9.01602041367509e-05
7.60365801410357e-05
6.7036004240477e-07
6.65563889977205e-05
2.62116261174051e-05
7.06509816285331e-05
1.96843674900559e-06
7.80245004437785e-05
7.41691713688918e-05
5.17082241138281e-05
8.42311890469131e-05
5.61458158834479e-05
4.76412263104813e-06
2.40162504294887e-05
3.46550161444448e-05
3.38136754317554e-05
8.72984885883955e-05
1.49383814951436e-05
4.34229213270933e-05
4.49068385965926e-05
5.36608937148331e-05
2.13640688953792e-05
7.31242979266638e-05
6.54253499781372e-05
7.46088675044412e-05
4.52095475346213e-05
0.000128076581112253
5.51157199105359e-05
0.000111729497875442
7.48647581533688e-05
0.000128075425328361
5.62299630354811e-05
3.95230170488752e-05
3.20005009742615e-05
6.01863647147427e-05
3.24161376183736e-05
3.58292777123079e-05
3.51594059201669e-05
7.13626554804679e-05
2.7013428840326e-05
6.354818061325e-05
5.81950851390685e-05
1.39808663996935e-05
5.94548548096913e-05
8.36638817532179e-05
9.51654662841707e-05
7.01548119178288e-05
2.90132976063291e-05
2.81433117592193e-05
3.79544139174214e-06
-6.06306965998168e-06
1.85025567532326e-05
3.64694198075234e-05
7.47352053607344e-05
0.000116587089448209
0.000111916128301853
7.01693322091071e-05
8.00152518229821e-05
7.52940685285409e-05
6.7724507775353e-05
0.00014624973314327
8.32093114408895e-06
8.46195461275558e-05
8.74744088834363e-05
5.14878877699153e-05
7.2652809455663e-05
4.0433322233758e-05
2.25465363612261e-05
7.75628603418557e-05
5.0665565948915e-05
3.27047043346947e-05
3.6602987371068e-05
8.45203008833585e-05
6.75449649183472e-05
3.34130032954683e-05
5.57598147743052e-05
4.72560463829832e-05
0.000105453820726502
5.30466197265193e-05
9.68195719861469e-05
9.52152661169777e-05
0.000132820584271099
0.000101142121613937
1.35982716952966e-05
6.50142176900596e-05
5.99185457908725e-05
8.3871936961302e-05
-1.48751685891594e-05
4.26189571259236e-05
3.72312505187006e-05
-2.10756908943082e-05
5.31145153669098e-05
4.29517205141492e-05
7.1555010181837e-05
6.47350373339713e-05
1.78245330560126e-06
4.26864213352028e-05
7.38918375018467e-05
1.98261588593567e-05
0.000104126851587494
1.82200037576802e-05
5.75172044708582e-05
2.26593401222768e-05
8.68911358875397e-05
8.39421046811233e-05
2.76565354565017e-05
0.000101792178555876
5.36214124078281e-05
7.18849312092327e-05
0.000111454203231515
5.7612096579101e-05
7.07498527772984e-05
9.93393640057547e-05
7.26612755441368e-05
8.2569021745983e-05
6.11618474578305e-05
0.000169371147347547
8.3537381993882e-05
3.82887270322964e-05
4.04111346596013e-05
3.42445995668456e-05
4.11210979946366e-05
9.6117802455799e-05
2.83575714661753e-06
0.000156448916721349
6.12742912001415e-05
3.69868491588331e-05
7.75123939105578e-05
6.5939599686685e-06
7.19944800286256e-05
0.000118336764757001
5.65522847085988e-05
6.78108788816597e-05
3.85941476022199e-05
2.08894680239347e-05
-2.20494766381942e-05
0.000113999651801124
7.7285078327472e-05
3.29646438084416e-05
5.04585224595461e-05
3.87681929389841e-05
0.0001194800643331
0.000103916169637402
8.96962418975168e-05
0.00010487026042709
7.35506961865406e-05
5.93130153348291e-05
4.92232315662479e-05
9.61892526260557e-05
3.50791961102323e-05
4.83927485812976e-05
-3.52344121368283e-05
4.64343106379266e-05
-2.68204292864021e-05
4.15015750205597e-05
2.76754529121886e-05
4.7298342722889e-05
1.17901121805401e-05
4.45271070102368e-05
-1.81578113329191e-05
8.10409288686551e-05
8.24791352458363e-05
7.52382316059355e-05
8.98599480648215e-05
0.000115748332805504
7.52221846098465e-05
2.97249991611423e-05
7.48621121797655e-05
4.19487976239941e-05
7.4266195601048e-05
9.31494158342305e-05
8.49831417513461e-05
4.25216748865682e-05
5.77390402370392e-05
4.10563439641792e-05
7.92060235231585e-05
0.000103273185119682
6.05944034649394e-05
5.19599893953778e-05
3.42561284963459e-05
1.66263872586151e-05
3.11542457186555e-05
9.52824678369398e-05
3.7175479011303e-05
7.94152569092827e-05
2.95510425255988e-05
5.13305633071864e-05
7.86571438034368e-05
5.32602100719061e-05
8.1029299440028e-05
4.59644579035796e-05
1.06984946510516e-05
5.3286644146564e-05
4.64163140865254e-05
7.89488169218154e-05
5.34647929127284e-05
4.46206008210807e-05
4.70726959509988e-05
9.99655230316078e-06
5.56016584465126e-05
8.00213654724312e-05
7.28982325693055e-05
2.61264755963848e-05
4.25427097515209e-05
3.86525845371724e-05
-4.41924975186196e-06
9.24619537395356e-05
9.73896028816858e-05
0.00013608149561977
7.63269995114089e-05
0.000111465784603267
0.000108098223501688
9.20435638272899e-05
6.82068151121937e-05
6.71156549840544e-05
0.000121074666373719
2.84677128857025e-05
0.000102813117723792
1.20906545442186e-05
5.94211523485364e-05
4.5875840809184e-05
8.18260483957697e-06
5.02076780578794e-05
8.58436907405312e-05
7.55851331046781e-05
0.000109540462599396
6.1282057041969e-05
8.84354556637622e-05
5.41744068118249e-05
0.000123268589223159
-1.18019324036052e-05
6.41845973414626e-05
7.33247469606901e-05
8.31708866992057e-05
9.83616515089934e-05
7.96135550881958e-05
5.3739693922608e-05
5.16316242003462e-05
4.1761406720583e-05
4.63405321192182e-05
6.38486949722612e-05
4.41515227842195e-05
1.73181318882741e-05
2.1110985360517e-05
4.26896126439827e-05
6.31954739941721e-05
1.2895977167262e-05
6.92849245072536e-05
9.4591010518894e-05
1.94664524804353e-05
5.07760968168046e-05
7.54813220906017e-05
6.87991311998672e-05
8.40184135432569e-05
6.61689959403659e-05
4.04127842032393e-05
3.65668105091937e-05
6.53489591171585e-05
-9.30381959144731e-06
6.39800283750201e-05
0.000116611145334845
1.18031132559796e-05
7.94891356812283e-05
7.17062162592149e-05
3.91782062600707e-05
8.06309805166612e-05
-8.35608537476337e-06
6.47546047503807e-05
4.45557572650812e-05
8.05917806020896e-05
0.000102304253369556
7.36552617233792e-05
3.63508989152994e-05
3.86643605592682e-05
4.82727607470514e-05
8.93111070374114e-05
3.72275777015887e-05
4.21315625059005e-05
8.3452131287372e-05
0.000119118757070815
7.33600599796208e-05
3.45975557393856e-05
9.54605466123158e-05
8.90773268464626e-05
0.00011420359603566
6.67000558296002e-05
5.89290147201696e-05
7.3444549276305e-05
9.64538411980775e-05
7.32294038751901e-05
7.61456289677167e-05
9.68180696778132e-05
2.36826690834495e-05
7.50416530353188e-05
5.48117685091406e-05
0.000110873626230571
6.82046374547141e-05
2.72218676280051e-05
9.5544814384022e-05
4.38529604151281e-05
4.13532447325696e-05
7.14278761970124e-05
5.29208173839504e-05
-4.61891973487402e-06
3.76480605223506e-05
3.27518175770823e-05
6.33449072219422e-05
2.27422281517206e-05
4.67300833933674e-05
4.38845199079105e-05
4.16291304886525e-05
5.05110979137527e-05
3.62372048543547e-05
6.72944843195985e-05
2.84335416271931e-05
1.85221400821117e-05
9.50785129941319e-05
8.58403903528908e-05
8.12472275716129e-05
3.38141989787934e-05
9.87092848914009e-05
8.5667754446806e-05
3.34800668562406e-05
0.000117487353973756
9.87729474818685e-05
0.000106858086320134
5.59623187668609e-05
4.90924027447067e-05
2.19757970554113e-05
7.71433062488532e-05
1.89856658408514e-05
6.83909362098624e-05
2.04219590458327e-05
-1.35957211633617e-05
9.94386526679877e-05
5.85627136595078e-05
3.22516982308055e-05
2.67390212440128e-05
0.000103791202773836
2.77964858509173e-05
3.50481521027036e-05
0.000109005661812948
-1.27073592235637e-06
3.54761599728031e-05
8.1015830859088e-05
1.96571410997724e-05
6.59028862907094e-05
3.33903547232943e-05
4.73527436678149e-05
3.66883726088315e-05
6.87910683638369e-05
0.000119358896397781
0.000124368042782308
3.31135179156862e-05
1.30547661961893e-05
5.81440938530567e-05
6.20893742711197e-05
4.10023141097416e-05
6.86950576803105e-05
7.2655180671379e-05
3.0556677669388e-05
8.15843751287568e-05
1.46720347847225e-05
7.78389454347229e-05
0.000105712709764614
9.32442042069409e-05
8.43719825690196e-06
-2.32107295969526e-05
9.98446557889459e-05
4.73922155461163e-05
7.24082171409686e-05
7.26880516398146e-05
0.000169279916421601
8.10145113404557e-05
3.31857213442382e-05
7.743893221636e-05
8.69475147418485e-05
2.1405563655935e-05
7.43808586043121e-05
5.8299373016719e-05
0.000100249363499414
3.48770119938931e-05
3.56340935241747e-05
6.25641748188821e-06
8.16804360895206e-05
6.73749516684718e-05
3.20828954170552e-05
4.18293462016893e-05
-7.03194391509602e-06
4.23016161897615e-05
4.06314505830617e-05
6.59805740195152e-05
4.54032799169107e-05
7.61253115449487e-05
3.30605745553804e-05
6.08787879900871e-05
7.26622404394217e-05
4.76513804384294e-05
3.24278482826758e-05
7.80091917763481e-05
0.000108866421161783
3.63969212088687e-05
2.9398306308951e-05
5.86899153513939e-05
-2.97927798382785e-06
9.50959132425706e-05
3.05625982216968e-05
9.25150173364479e-05
8.56721649274448e-05
0.000112095699471847
4.51060801453884e-05
3.98000185014461e-06
6.65630358319555e-05
5.5762662583187e-05
9.73247207972126e-05
-8.03758704566179e-07
7.77207263307601e-05
7.43722787450571e-06
9.94432873102442e-05
4.44113476484939e-05
4.96260015855021e-05
-2.72409886018139e-05
5.42814743367293e-05
0.000102843779928132
9.77162619575839e-05
1.32280200961751e-05
8.42168590215026e-05
5.64253665070766e-05
8.5550466982939e-05
0.000161435114965609
8.77558260420154e-05
7.97482158237369e-05
4.39199757707303e-05
8.06679991457459e-05
7.58968568851528e-05
3.91112572168085e-05
4.8004898271716e-05
6.18345034190988e-05
2.32122431907892e-05
0.00010645930146655
8.09661133459343e-05
9.46159763944614e-05
5.37201911675803e-05
9.41063050650179e-05
4.69977037070464e-05
4.37946577292731e-05
3.03921279781134e-05
2.28129466936614e-06
-8.06475856461866e-06
5.05211993045413e-05
1.43548930908467e-05
6.67081035379572e-05
7.75853078786271e-05
5.26850816500839e-05
2.3693007554074e-05
-8.30676667402141e-06
3.49202362942141e-05
4.11447252291986e-05
2.10756570094313e-05
4.678159331021e-05
4.04704584495594e-05
7.33123436579339e-05
8.1235136665972e-05
4.27830115485475e-05
1.79998820729297e-05
4.56727469188648e-06
7.31040636863813e-05
7.55314828838735e-05
5.78855538051227e-05
7.53369713817671e-05
3.05007651549687e-05
6.13339785869754e-05
5.64726876384942e-05
3.53925282221476e-05
3.02052492488212e-05
8.03755894439601e-05
-1.08942491066411e-05
9.4298698634719e-05
4.00995860408254e-05
5.36277793422593e-05
9.78667994355347e-05
0.000122867338909198
3.06111857046058e-05
5.30717779879431e-05
4.30505608128314e-05
4.1542562823569e-05
6.93154620704125e-05
0.00010423766068308
5.31463506947681e-05
0.000102294922593908
0.000117776788367776
5.26772332769814e-05
4.2615567004914e-05
5.36292234438477e-05
-5.52797190511027e-06
6.22955804477938e-05
5.75454208575708e-05
5.89814023285593e-05
9.34733152134602e-05
9.85643973769158e-05
3.19355422222267e-05
7.68567324824627e-05
8.58836270476997e-05
6.20944637290055e-05
4.83811297624227e-05
-1.82201054951488e-05
4.93517446677684e-05
0.000108809911098473
9.47220753347715e-05
4.03045436894501e-05
8.96450636395014e-05
8.68523676062243e-05
0.000118690339333717
7.65581439624779e-05
1.58026174819974e-05
2.96470247369474e-05
4.1848189118224e-05
4.97114967035548e-05
6.76380642965057e-05
3.74281362434958e-05
7.4495928447661e-05
2.35149895361352e-05
-1.03146725174847e-05
5.99847435535185e-05
1.4648074079533e-05
6.05041665974676e-05
2.84122194656544e-05
7.87559873520921e-05
4.665104547369e-05
8.22089215260762e-05
6.41058336306806e-05
8.13583861909036e-05
8.22594191472286e-05
2.73594228958886e-05
5.2825200092513e-05
3.85232512868792e-05
8.89142663566267e-05
7.47345391155735e-05
9.76533221394785e-05
6.15310081157521e-05
0.000107184806292138
6.11044397373904e-05
3.38284444810416e-05
0.000110720095583217
6.79169847887097e-05
2.24775507682311e-05
9.15069603555283e-05
7.01139073406699e-05
1.5919476399628e-05
7.51157029967465e-05
7.86093486967554e-05
4.47846332668997e-05
6.09355988985734e-05
6.8673819737812e-05
8.8749674906536e-05
8.87662515346667e-05
5.96315792548213e-05
7.35071321629104e-05
3.08326140906901e-05
2.92001906134622e-05
9.94809577132866e-05
-5.63678061588348e-06
1.43279120615263e-05
7.04132855164377e-05
2.40493213586006e-05
7.9488390829354e-05
-4.66950501650777e-06
-8.16059455401003e-06
5.28122482628948e-05
9.03298845771554e-05
1.66966627371873e-05
1.90524189195182e-05
9.62587791745703e-05
4.92080737520444e-05
-3.38537602848598e-05
6.87383750992366e-05
2.68144679984607e-05
9.91863349654422e-05
6.65130467979467e-05
4.16529103644061e-05
5.62710134539579e-05
0.000111912720898239
1.51846829152665e-05
8.37192829485139e-05
5.89256784660074e-05
7.3899207010738e-05
3.46074253862462e-05
7.46227678077527e-05
5.79822403778222e-05
5.46763066896587e-05
7.45771686849576e-05
4.95427453980969e-05
0.000100728668232829
6.32744677261843e-05
2.3952008282882e-05
8.7776769004608e-05
5.45910389142579e-05
3.68347564714984e-05
5.92340524114028e-05
9.45364010895943e-05
3.9918461895395e-05
8.37325799575793e-05
4.69501275468337e-06
8.49430825500142e-05
5.26162444159952e-05
3.97732283476837e-05
3.35063545548616e-05
6.78738431954361e-05
3.14801607054994e-05
7.18355602886012e-05
8.83085311756301e-05
0.000105746277619289
7.67023918709219e-05
6.189404782874e-05
5.41042420362296e-05
5.9031377457721e-05
1.18494306237476e-05
3.57014112572202e-05
6.58817114591383e-05
4.9281743622927e-05
8.95302468263429e-05
4.19784039702929e-05
2.39333899620222e-05
5.91526747289767e-05
3.54060697322333e-05
4.72435608414161e-05
6.28633822646114e-05
8.51202307475958e-05
5.77404515662963e-05
5.06532443644771e-05
9.21999801833488e-05
9.35219792442548e-05
4.36502350328078e-05
7.22649906591964e-05
7.84288571432549e-05
3.48739757274942e-05
5.59786303560045e-05
0.00010392201040138
8.89225686549204e-05
5.74971235317039e-05
9.44576294278565e-05
0.000100084404098657
0.00011140432819731
8.11474104651725e-05
9.84403469055551e-05
3.87477737170194e-05
-1.66740045673198e-05
3.22371709249094e-05
1.14657220496096e-05
6.98258933108701e-05
3.88284544547394e-05
0.000100230204997867
8.56209094786642e-05
3.59366528841346e-05
2.28113729857397e-05
0.00012286676436378
0.000113637023049692
0.000111765669679873
1.58439776907102e-05
2.62473368527314e-05
3.66626375085113e-05
4.01099786807362e-05
8.11646272575742e-05
3.54877970986014e-05
4.33878452600336e-05
7.4216365855812e-05
5.21106015825774e-06
1.51735436778391e-05
1.87737766950627e-05
0.000103183296177707
1.53420121666066e-05
4.42664672539141e-05
1.35734594614474e-05
7.60036105297643e-05
3.67540632624047e-05
8.22862130041104e-05
1.52842460411151e-05
0.000112294174471289
2.52149395162033e-05
6.59978492646141e-05
9.77062859593239e-05
5.01829165418529e-05
3.8559364630675e-05
0.000109408788479714
9.27266871677334e-05
3.49709731062915e-05
2.43864839420235e-05
2.50826616264064e-05
3.82967243031874e-06
3.35925209650844e-05
2.142411698485e-05
5.6317464736117e-05
7.01582993539481e-05
2.85484674973424e-05
5.28646583926194e-05
6.92846827388767e-05
-5.83923770976793e-05
3.88043622073122e-05
-1.82742863865586e-05
9.57283808776724e-05
0.000112634105442573
7.82399611561643e-05
8.8383353882656e-05
7.53541446967129e-05
8.79518647717194e-05
1.43989111574924e-05
5.74414281373968e-05
5.72134940695154e-05
7.95007257814126e-05
6.76274049316625e-05
-6.11371268412577e-06
7.46807602715414e-05
7.99232592843777e-05
1.23653527518703e-05
7.09480313151137e-05
8.32070948641179e-05
4.23073688981705e-05
2.60773633236689e-05
5.11523447257164e-05
9.76525460500967e-05
0.000145930906219556
0.000124318182826994
3.85617502803282e-05
9.674959767867e-05
3.3678658681227e-05
7.14749812229992e-05
5.72109089897335e-05
7.17212319619373e-05
3.44143498168567e-05
3.68521520253025e-05
-5.16636433367379e-06
-1.83276098032274e-06
4.44204408564151e-06
4.13620787100795e-05
7.23424247490317e-05
3.71777272234909e-05
5.57202205170448e-05
-2.05358676119896e-05
8.95084524888906e-05
0.000101173726881943
6.08704971449662e-05
5.32063621734632e-05
7.61003821757484e-05
6.42934673733956e-05
6.88006651015621e-05
5.54027880298803e-05
0.000101932193290372
4.37046612323247e-05
8.95660481008072e-05
5.21042384250607e-05
7.31710078097476e-05
4.9155900249929e-05
0.000112568519173056
8.4045784668138e-05
6.27995819619312e-05
7.73350277266774e-05
6.52331292202041e-05
6.49659479668006e-06
2.37188760026233e-05
7.04234447045931e-05
1.05709020081276e-05
2.06418222272061e-05
7.09503168605652e-05
6.88455646953185e-05
-6.81336468718141e-06
2.73385216681038e-05
2.60167463895405e-05
3.09378624670942e-05
2.00474282249558e-05
8.74984956787696e-05
8.04507051254452e-05
9.40526601306626e-05
3.39776564139313e-05
5.89360561359967e-05
6.30213819200526e-05
-3.81730431482525e-05
3.96825731394308e-05
3.743612295235e-05
8.0174274820023e-05
3.25646812347776e-05
8.37782746050449e-05
4.42063470367233e-05
2.25622924271929e-05
8.19183228120589e-05
6.13142167401003e-05
1.86489135490553e-05
8.80499261298411e-05
7.55460258751995e-05
2.49595635397258e-05
8.29409747367678e-05
3.0046855655807e-05
0.000116592376335546
2.56695347611193e-05
3.57225240088988e-05
7.38941528876614e-05
0.000127083187774816
6.66398885173721e-05
8.64469389988735e-05
8.53535557587803e-05
0.000112350452982733
4.18028269337438e-05
7.58385518966043e-05
3.89880611980825e-05
1.9621371034326e-05
4.34030715711259e-05
8.16257670104168e-05
3.72066350774894e-05
2.6213235989505e-05
2.53021594541233e-05
2.7446912960406e-05
6.55953702091047e-05
8.97825174562841e-05
7.46161282117825e-05
0.000100868148522182
6.23482595152374e-05
7.49268062160776e-05
7.19710154199234e-05
-1.61374796994788e-05
3.40941002920634e-05
2.32420784803585e-05
5.59105093103731e-05
7.79883806130476e-05
5.26468114300668e-05
4.95417212956122e-05
8.21253509542944e-05
4.45630767114887e-05
5.25884575061748e-05
6.41383309442336e-05
-1.19085693795096e-06
4.25693718004887e-05
8.25407438219963e-05
1.94351059376232e-05
2.6566682042805e-05
5.20825481482783e-05
6.73313485857572e-05
2.48736711329755e-05
0.00010338426292952
-3.29054889199642e-05
5.83883794931924e-05
8.51028594619753e-05
6.08291182185794e-05
7.11981448625886e-05
3.51251539821507e-05
9.66456473093507e-05
6.35632497311334e-05
4.12117870208395e-05
7.91707101774178e-05
5.33849981629517e-06
1.96958621335921e-05
9.1471459876848e-05
-1.67372558560027e-06
9.47268074389292e-05
9.1323558413674e-05
5.41460939059812e-05
6.22297422335085e-05
0.000148417907088856
1.45202518448312e-05
3.43385693372577e-05
1.13823024488083e-05
6.39580478407906e-05
6.78898006937959e-05
6.3791598137864e-05
7.34204413378103e-05
7.63464647891842e-05
6.2297609087449e-05
2.50777580638866e-05
6.53745949480928e-05
3.97040633806097e-05
3.59543610618635e-05
-1.60728454375603e-05
7.2131560341821e-05
5.16219445280133e-05
6.6121937545905e-05
4.77474031347551e-05
4.77172059471585e-05
5.81532628565101e-05
5.08493550670891e-05
3.70728724374438e-05
1.35074400915045e-05
6.67974898265734e-05
7.6637560118343e-05
5.84869390257246e-05
3.87652690452255e-05
2.24049820729801e-05
5.72164537336166e-05
1.22811475055498e-05
6.05845063869113e-05
0.000144956161873301
8.66176776212466e-05
-7.12640231463886e-06
6.96630613639786e-05
4.60784899577559e-05
0.000139646524705285
4.33900729513609e-05
8.41291813883225e-05
8.81938292558585e-05
0.000101780218443684
9.83439456913387e-05
8.00069260083655e-05
9.1493582743051e-05
3.26756013383511e-05
4.32037057469448e-05
-2.46221498787523e-05
3.07064927424454e-05
8.56267316213718e-05
7.75348655175428e-05
7.30203748402267e-05
3.59226080184755e-05
1.4156738001099e-05
5.58134970041473e-05
6.14916180518629e-05
-1.34130032505739e-05
6.31783656927302e-05
5.93246789663552e-05
5.15950356592152e-05
3.69205519794775e-05
-6.9823113407499e-06
-3.94552494306155e-06
3.559973005926e-05
0.000113045652984608
-1.14072006014378e-05
3.33337080700911e-05
4.51309040469484e-05
3.78318908801985e-05
4.98483528860401e-05
2.75775166220738e-06
4.89070346038282e-05
-2.90393459316253e-06
4.94375297496004e-05
8.32953028662528e-05
7.68695480656782e-05
2.00466037730394e-05
8.17513779876299e-05
3.12215442138688e-05
0.000116931811725887
5.57496197099948e-05
9.02741133659769e-05
0.000101539352063586
6.18172911154003e-05
-6.10501471006683e-06
5.2291408427971e-05
0.000117552781874358
8.2482810802611e-05
7.14261179146803e-05
3.80532648219493e-05
2.36180630512485e-05
4.20767331583147e-05
4.32636068240053e-05
8.00273654569248e-05
0.00011768438999404
7.27809528682416e-05
6.69593447135087e-05
9.34691318186271e-05
9.23100789031303e-05
3.71436913887833e-05
-2.93011259482134e-05
7.77032792027601e-05
8.49701861491362e-05
0.000101369359332912
5.72469051158411e-05
-5.01960283389708e-06
-1.37184822601616e-06
0.000126589859516662
6.34430726526324e-05
9.44426742758515e-06
4.97520026548948e-05
8.52162798191507e-06
3.14129775513373e-05
7.1748013073385e-05
9.14479660951751e-05
0.000116276777973678
5.15876509623783e-05
0.000107196233770762
8.26085545528879e-05
6.17232009933303e-05
4.2314777799582e-05
-4.18301471035439e-06
9.06270183831109e-05
0.000107006373743134
5.06114524544779e-05
0.000111822794661666
4.80852118521282e-05
9.33431167882096e-05
7.40826318156449e-05
2.28262163977435e-05
9.8747364490404e-05
6.67388632166158e-05
5.93078601687971e-05
2.48821131487538e-05
1.98192839701396e-06
3.59316181112455e-05
7.0937584848728e-05
3.60977806775892e-05
6.32581192852835e-05
8.50842044631632e-05
0.000139586136241905
1.77043918481353e-05
5.26069621018004e-05
0.000122143824136301
8.37542466401509e-05
0.000124224438763343
9.76691685900903e-05
7.55767260090329e-05
6.22438520485423e-05
9.90574854841961e-05
0.000100024868729159
7.23192599486589e-05
2.8992927818888e-05
3.38445875963976e-05
5.81574410535692e-05
7.90752487595193e-05
9.20478501194217e-05
8.91719756346558e-05
7.30351739101973e-05
9.19186536836524e-05
6.18032539801747e-05
0.000117206554670805
1.81177075526202e-05
6.90081540578257e-05
3.62695344409583e-05
2.38843737607668e-05
0.000112105685815285
5.23493257129025e-05
2.24296952109767e-05
2.48078358926895e-05
-1.47304223131087e-05
5.1373762297849e-05
6.57604209789117e-05
4.97481197273308e-05
3.21978479819359e-05
3.73460435704899e-05
7.31594983899769e-05
0.000106042728899274
6.82691545164257e-05
5.12364658207968e-05
3.60360949366159e-05
4.13155379107129e-05
4.8067717594055e-05
5.1153385389916e-05
0.000108954206578092
4.72624326608899e-05
9.97315028055297e-05
9.74395818597988e-05
5.59576104298082e-05
7.04195036091093e-05
5.92029000135622e-05
7.61798036944522e-05
4.6461714656839e-05
2.54607783843807e-06
5.5926317208798e-05
2.2746330814197e-05
5.27412948288215e-05
3.26833246847096e-05
4.90269580639041e-05
8.0546848277593e-05
2.31801027801524e-05
3.85604018290274e-05
5.33088297684195e-05
7.50921905339516e-05
8.74385115104835e-05
1.91812268000443e-05
3.12678299726335e-05
1.54481766788019e-05
7.60510160818728e-05
1.03833767478573e-05
9.02836496556981e-05
6.43301523085036e-05
0.00011020795785909
8.80653629038061e-05
0.000102953175420688
7.64535549899556e-05
4.22740702310317e-05
6.04116681487209e-05
8.24033684345333e-05
3.92145462033824e-05
3.85737155316578e-05
5.18498935576503e-05
4.49610259049981e-05
4.82837923590206e-05
2.45395620105481e-05
8.05685031529804e-06
6.86326534276213e-05
1.36338031966786e-05
4.19808896621924e-05
7.91454444908833e-05
8.06318093458979e-05
8.90116638723944e-05
8.7716162280381e-05
3.9046645006059e-05
8.31903002869717e-05
0.000104448487868269
4.82420048680078e-05
4.89600577151279e-05
8.95817553468109e-05
4.09364339909967e-05
6.57099893495909e-05
7.78871593134893e-05
8.68594375044879e-05
2.90854010219093e-05
5.39142312741806e-05
5.79246143908634e-05
7.08905410263363e-05
5.7011554398304e-05
3.63698530726107e-05
7.92096373196831e-05
4.98205037914858e-05
3.64318676970511e-05
0.000112554269838957
-2.0592873404006e-05
4.9231261396834e-05
-4.67080827079012e-06
2.59062383507536e-05
1.28066662706681e-05
4.49501312875814e-05
5.74476072526878e-05
3.190292940663e-05
8.52222813188624e-05
8.34874084747316e-05
7.76713360851007e-05
6.89855002719419e-05
7.47719403226715e-05
4.05996269882677e-05
5.13611006421557e-05
4.84568007696354e-05
9.6524320484453e-05
2.86064852663152e-05
8.91121698074339e-05
4.20178216484708e-05
6.82875182442909e-05
3.50640432669828e-05
0.00010300603973481
5.46511735347545e-05
1.58508468096691e-05
6.86228415310243e-05
2.27177880359234e-05
4.16919197314594e-05
7.70898656191444e-05
1.62480417258789e-05
7.92065722169551e-05
3.28990605799812e-05
6.86133579471497e-05
9.32426164186122e-05
6.50071336582342e-05
6.33001377617026e-05
-3.2505666131566e-06
2.07434530038195e-05
2.58577952312094e-05
6.43881279755502e-05
9.22398014873792e-05
2.45326285342938e-05
5.04310850794234e-05
-7.8485554716708e-06
6.20620998429097e-05
7.23285588283498e-05
9.90135421124484e-05
7.52059117272209e-05
5.16374652936832e-05
0.000104384179712219
-3.48482116205293e-07
0.000114718321740197
4.81141773636306e-05
4.00596876983815e-05
0.000110657272785343
7.82186359314159e-05
3.96391915225665e-05
2.15263597400046e-05
1.01118051131712e-05
4.41507193383735e-05
6.67878591600823e-05
0.000103820317960739
6.4471047181868e-05
5.877678237577e-05
2.40605362349304e-05
3.40255059378252e-05
2.44823527367834e-05
5.15615470693398e-05
9.69540768893301e-05
6.41017014507216e-05
7.97312560241738e-05
0.000105665859360019
8.30642791163065e-05
8.08220049165623e-05
0.000149653460776059
7.05910585091647e-05
3.97153748857492e-05
5.71439292796415e-05
4.5903068639828e-05
4.05280759208139e-05
7.75363093392756e-05
2.3522317106095e-05
9.66913706848454e-05
4.06584831023491e-05
9.87635996968467e-05
5.01491445470144e-05
3.8694151756296e-05
3.15399008894791e-05
5.37625373759884e-05
6.43506041836163e-05
7.4088641626071e-05
-3.41450364732926e-05
6.22541451422393e-05
7.8226970157439e-05
2.45180029598211e-05
0.000104647432592185
8.35644521294578e-05
5.1367365869654e-05
8.19042874897811e-05
6.45424389809563e-05
6.43218932087358e-05
2.76241655279751e-05
2.48483896983138e-05
4.70113008731681e-05
3.38720982820748e-05
0.000143560477120469
7.8627787108435e-05
2.78101366825332e-05
6.12816458610893e-05
8.11680306623296e-05
4.71428731927467e-05
7.05978155998385e-05
6.8033355878655e-06
6.09151837904312e-05
2.96335262662147e-05
6.81185709105384e-05
8.58980080154123e-05
5.25862215158187e-05
8.07104308198036e-05
2.2742981499994e-05
5.1722134442067e-05
3.10496340976135e-05
8.79655306424525e-05
3.38654396260198e-05
7.39201795190677e-05
7.19240494207481e-05
2.32894392217836e-05
5.76743372406665e-05
6.28088974106983e-05
6.43503954545537e-05
8.32476609377958e-05
7.4298005038703e-05
0.000116450373091318
0.00011962742245831
8.77376007004573e-05
-1.83349287709205e-05
2.25739188912941e-05
7.80213511856467e-05
3.13953895875346e-05
8.46085525317454e-06
0.000110705665223579
6.14959678987595e-05
-2.21707049740633e-05
5.60160344584484e-05
6.5845225761323e-05
8.47422690483569e-05
4.51422139557959e-05
8.15590910697737e-05
0.000123987614819035
5.74103062858746e-05
8.79132448338614e-05
5.81524488698224e-05
2.29367988653166e-05
6.812380889451e-05
0.000120312279463409
5.58768435834857e-05
1.70758848990523e-05
5.73024726007963e-05
6.68287611649446e-05
7.43565078728244e-05
6.87170258078933e-05
5.44816175868097e-05
7.44938526043843e-06
7.45893245237443e-05
9.16385746867016e-05
9.49047229905236e-05
7.59663385639786e-05
5.320051375721e-05
-2.36719819050847e-06
1.4726728684217e-05
0.000104368801423262
6.07513719075535e-07
5.46934158383265e-05
4.05033631102208e-06
8.42404570417897e-05
-2.3666343031418e-06
-8.13543912392874e-06
2.12321289935343e-05
-2.4722323732399e-05
4.40409877765528e-05
9.95577022349695e-05
4.75582973301881e-05
4.76112194580915e-05
7.37967739509428e-05
6.89135543419979e-05
0.000133105605541357
9.08118207940445e-05
4.51050975163637e-05
8.47045810676555e-05
6.52334557838219e-05
4.8632818571646e-05
8.56521188686763e-05
3.64274261806655e-05
0.000135784665908746
0.000105128132842586
1.60256372307625e-05
0.000121078627266323
5.90322458763646e-05
9.38501608332215e-05
-2.46825703955875e-06
6.44478132962547e-05
0.000114007130767098
0.000106587878369349
8.17655640409265e-05
3.59541707045625e-05
2.87241785153315e-05
5.56856871199008e-05
7.14434108179876e-05
2.63987493476253e-05
3.05542498697185e-05
5.68746919587477e-05
1.45366019388062e-05
4.16798511379301e-05
1.78101968107164e-05
-2.72635856470392e-05
7.91413909540425e-05
-2.74565996540214e-06
1.37104984893637e-05
4.50842265803926e-05
0.000103893600254865
2.99515504635067e-05
1.09242310809098e-05
9.32448732827999e-05
7.5578147594918e-05
8.62469440987263e-05
2.00486656911712e-05
0.000111053256330598
9.75322510191354e-05
9.71688296803773e-05
5.046192732831e-05
5.07702200899309e-05
6.68664078694825e-05
4.13825774673904e-05
3.10052832086768e-05
9.77443383633282e-05
5.22712887807209e-05
4.89608185959299e-05
4.86708617316557e-05
6.82693402043116e-05
8.54384797198615e-05
0.000121888476999962
0.000114373928364776
6.05089515082342e-05
2.72106958796433e-05
8.08280861022237e-05
6.86576342251561e-05
6.61008659627783e-05
2.93476453228767e-05
0.000107734316886207
5.92739508484372e-05
7.98898214792456e-05
6.50863438497009e-05
7.69713356699011e-05
0.000120525313046254
6.51444235872191e-05
3.90727136735148e-05
2.01312859675875e-05
5.72021606945593e-05
0.000119463582093946
-1.43093171905971e-05
4.95192911970139e-05
8.54841724167914e-05
6.39985447457808e-05
1.54088695517494e-06
3.6434557208515e-05
3.82645677884083e-05
6.11518523109074e-06
5.18029741728386e-05
7.19738172488973e-05
3.50579378565763e-05
1.71620911335103e-05
4.23464103802572e-05
4.77176678462201e-05
2.36290132660639e-05
6.13436653240777e-05
3.8169792471304e-05
3.71011542636922e-05
9.67848553384166e-05
3.09088941438532e-05
1.09381263582199e-06
-1.26237024791862e-07
5.78122828382235e-06
2.08487796788022e-05
5.91808552215237e-05
7.60363185288991e-05
2.4651480186101e-05
0.000110187094028369
5.13674607244658e-05
0.000106131587370858
5.41898917874988e-05
7.91971147392078e-05
0.000116181466650161
9.0278936712983e-05
8.82377115022539e-05
5.90877358122681e-05
2.4376575462438e-05
3.98754196365422e-05
7.46803833319093e-05
-5.69967382508017e-09
9.23407534682807e-05
5.31526769767983e-05
3.39810797397139e-05
8.08342352875587e-05
4.54894126497899e-05
2.72796968851874e-05
4.7325033167299e-05
5.24641644394058e-05
6.33171302159996e-05
6.75477670187944e-05
9.63857908254581e-05
5.81195881386126e-05
0.000106670249556264
7.29065876316953e-05
5.03098771015073e-05
4.01163703309958e-05
1.53682502300489e-05
0.000113909849554832
-4.93337766118508e-06
6.86619971962384e-05
3.52886071622293e-05
7.21607443312782e-05
9.0312610874339e-05
5.49144307054827e-05
2.12400471064587e-05
3.68011976941467e-05
2.6713851294061e-05
7.7749906746563e-05
3.99576280794453e-05
1.79190078024809e-05
6.65184713087926e-05
1.25239302531373e-06
2.20807195230216e-05
4.45053965772118e-05
6.76687554235157e-05
7.87077762955772e-05
6.45510322201246e-05
5.81099270882847e-05
3.42412306670958e-05
4.03001270450027e-05
6.82175102491996e-05
7.1208534087299e-05
0.000126829831047589
6.01197236228202e-05
2.46850960505176e-05
8.18586727335644e-05
6.58229047207419e-05
0.000108387163051205
8.16387696354527e-05
9.78948487633569e-05
7.86343638507966e-05
6.82169903412616e-05
-3.02924853619031e-06
0.000107479922947145
5.2152986511948e-05
0.000121728230145772
5.77618725438012e-05
7.92649098167884e-05
7.26591705369277e-05
1.42382164582405e-05
9.81254042854071e-05
1.61432969592488e-05
-4.11884684459712e-06
8.99135533088208e-05
5.75139196733603e-05
8.96507979328354e-05
0.000106232469020379
-6.79984728009232e-06
4.85371065905329e-06
4.63426234953881e-05
7.28397129082282e-05
4.07948883221381e-05
9.05481855995335e-05
2.09834386640188e-05
9.10131777303213e-05
5.67921068282577e-05
4.04564617222322e-05
4.40083222714736e-05
5.10172193257889e-05
4.00569300346532e-05
7.71625841813199e-05
2.45844189367415e-05
6.18536418095818e-05
8.51526427637051e-05
-8.77108367171163e-06
4.93579392811962e-05
1.5671199952443e-05
6.96467490650451e-05
9.63874248408831e-05
1.51535139596936e-05
5.47215639736857e-05
5.4969947523784e-05
4.75456000823451e-05
6.91936200589697e-05
2.38040479546298e-05
5.16827399819417e-05
8.60774645974803e-05
7.54621187829026e-05
5.79957670844699e-05
4.78570998662679e-05
2.98480071360374e-05
7.53186681544562e-05
4.55402928090822e-05
6.78945299076398e-05
6.53553804096966e-05
0.000124197387425525
6.81981568211339e-05
3.73722018842231e-05
2.47382176158864e-05
2.24116997123383e-05
8.16222556296402e-05
0.000116385045495167
5.93706790932469e-05
6.93955071445675e-05
2.94370241095478e-05
7.09275360635338e-05
3.82542048499022e-05
7.24961557044832e-05
5.77673682688628e-05
7.09226945813658e-05
-1.80456445021999e-06
4.00886305313013e-05
4.73994448639793e-05
9.67111762933204e-05
3.91443509016106e-05
0.00011986648287774
9.56388723252935e-05
3.32097194869658e-05
5.47988845770496e-05
7.66658779558577e-05
7.5489296539962e-05
5.68131064162093e-05
-1.41974888268096e-06
-2.24513369213279e-05
6.19354645632675e-05
0.000100248022456118
7.15645695248205e-05
8.88505920394119e-05
2.20784570808921e-05
4.74023453699242e-06
9.26856153675286e-05
4.69521007176564e-05
8.68418995054987e-05
5.2402712531214e-05
3.05901991199842e-05
3.75811763441508e-05
8.42456742959407e-05
-6.4001555337174e-06
5.62991882339425e-05
5.12920110414608e-05
4.90612587868048e-05
8.80342499452708e-05
7.52533323287486e-05
0.000133883218266984
4.75072907183178e-05
6.28856696562539e-05
0.000104839920032029
9.70083976090382e-05
8.11015234430899e-05
5.14374925972328e-05
4.72568258868084e-05
7.89626897103711e-05
5.86718042878574e-05
4.75443337189663e-05
1.23964604897674e-05
1.88655896617795e-05
5.3194978907487e-05
7.69759273968396e-05
4.60933501068512e-05
6.48262335455757e-05
4.87348810812869e-05
0.000105522999509775
6.51483763718408e-05
6.48759158915187e-05
-1.60044133880386e-05
9.35952586532851e-05
7.49722304085056e-05
-3.07219209325453e-06
1.51641197329285e-05
4.47441838449116e-05
0.00012724191435062
2.4759646622016e-05
2.62347549110821e-05
0.000117603844125464
9.32509424317681e-05
7.97516039371384e-06
6.87998306038909e-05
1.66701381037804e-05
4.39013061229075e-05
1.57296841557775e-07
3.03798461221979e-05
2.13642699475146e-05
6.42766441011172e-05
1.90331273760163e-05
1.67339806862281e-05
0.000100310956669015
5.11414558975614e-05
6.69411421823038e-05
3.66038342013005e-05
3.13890144091495e-05
5.9642977650594e-05
5.03187311396535e-05
4.81415285539744e-05
0.000107818467848153
-2.32992029146036e-06
4.33144382336033e-05
8.9658642258478e-05
5.86779606561308e-05
4.32905236394237e-05
6.38393857840371e-06
4.75513500332641e-05
1.04446251859291e-05
8.04061183856541e-05
9.42013814748277e-05
1.30999422774047e-05
5.99201791185993e-05
3.43873957662837e-05
5.43332016800269e-05
0.000103225648726819
5.46662898713966e-05
0.000128010496129545
7.57591162591708e-05
5.55588655484979e-05
3.77688240459825e-05
5.59530183237562e-05
7.45766510895534e-05
7.30513812598615e-05
5.99903470117792e-05
4.26374358223624e-05
2.62310890165783e-05
4.45747110492129e-05
4.03305860798391e-05
1.03725911422961e-05
0.000102776265640574
6.77296029769273e-05
5.57903914036531e-05
8.31860608920029e-05
3.466477184167e-05
7.18705717986258e-06
2.63030013895411e-05
4.96188858268038e-05
4.42193629640559e-05
9.50682355296992e-05
4.21695073391848e-05
9.64390000280078e-05
2.85947447594142e-05
4.80490615643255e-05
0.000118686827778766
6.32556007431757e-05
5.47339129451359e-05
1.65298807366666e-05
9.12396609708691e-05
8.58168076930986e-05
2.87899072149544e-05
3.97642071512238e-05
7.2622001048317e-05
4.77534113738794e-05
6.4217481190873e-05
2.42573819111446e-05
9.56609653640447e-05
7.72181081509747e-05
-7.81945575089546e-06
4.26640268460298e-05
4.34887268545321e-05
5.22642256161e-05
-4.63212446484878e-05
-6.80947640463259e-07
5.42848670400992e-05
7.96411719275134e-05
7.3416726243892e-05
1.27172167010588e-06
5.27224804445477e-05
4.5717173003614e-06
3.67534291713981e-05
3.86732160634944e-05
6.09978717653048e-05
9.76656645823975e-05
5.03228281485932e-05
7.16317955749728e-05
6.53353866820574e-05
1.41038843607263e-05
7.00544984675834e-05
7.75192630385349e-05
1.83097038178055e-05
7.19792079683127e-05
4.04436459379618e-05
4.52126465327732e-05
1.54921656808608e-05
8.51100523334738e-05
5.57603433162288e-05
9.62969507174244e-05
3.1755205026141e-05
5.52339717641129e-05
2.89722614918553e-05
7.97567117547328e-05
8.35666637896103e-05
6.79414466231709e-05
0.000119333659570209
6.0148895284098e-05
9.71648048782599e-05
3.11288600320809e-06
1.45676104821865e-05
7.27882613512657e-05
7.05514566784281e-05
7.58038552784691e-05
8.43120117766228e-05
9.5525291867581e-05
2.52820030745607e-05
2.21826431048187e-05
1.20066418373263e-05
2.21559790552746e-05
4.35342529802341e-05
5.45588287061664e-05
5.04167303129089e-05
7.83266376843229e-05
7.5438630174944e-05
3.8874365573178e-05
3.16535142191741e-06
0.000103432798168486
9.46780524851196e-05
7.10685584097035e-05
5.37860162809326e-05
9.0094725344561e-05
7.9434652821234e-05
4.97054606580075e-05
8.08377273703128e-05
3.84118678574575e-05
6.22627252671823e-05
0.000102951641011583
8.39410329904496e-05
9.60385811715265e-05
4.49260413908633e-05
6.47670246830102e-05
0.000119816563461835
4.65305848596807e-05
8.28917208706583e-05
0.000100432682326806
4.96757598624127e-05
4.58590488982559e-05
7.43527071320832e-05
7.89875126993471e-06
5.76059345683564e-05
2.55576728197838e-05
0.00011026813684852
5.94738906446097e-05
7.08505415603876e-05
1.03218528001271e-05
3.17047735029385e-05
9.99972709728131e-05
6.22740838868054e-05
1.97822911990119e-06
3.420072399081e-05
8.35682615938202e-05
1.89553376469126e-05
5.70033293501628e-05
5.82521539076801e-05
1.37859380212797e-05
2.94592452252919e-05
9.57704519456672e-05
5.11932846156611e-05
0.000103036188292379
5.93515289729596e-05
4.16258696670276e-05
6.11102561944095e-05
6.34262256689265e-05
5.10403819879501e-05
6.18377940401898e-05
2.49234001464007e-05
0.000103875176379142
1.6799064334248e-05
6.49444137649122e-05
5.53699645671663e-05
3.83762385000918e-05
5.94959991765611e-05
9.33759390106156e-05
2.99952447447287e-05
9.71485843830568e-05
6.94886154429071e-05
8.70791108117571e-05
-2.43265755418489e-05
4.2936196729992e-05
6.16940937860436e-05
4.44969778852177e-05
3.27302851861677e-05
4.64186770453047e-05
-1.62825345309848e-05
2.76467996408817e-05
0.000115449766007236
0.000120471293935698
0.000122061165061428
9.8048367250744e-05
3.55542912373367e-05
0.000104754280126226
6.6804396134438e-05
2.48105879490725e-05
6.86961502062535e-05
6.59192640786545e-05
4.83790179220986e-05
4.98012521417532e-05
1.65438499921033e-05
4.38501126768549e-05
3.58379807623822e-05
2.00954991319776e-05
-1.00038933725257e-05
5.47393106539235e-05
0.000108626626168312
2.80565254555783e-05
7.48026487417711e-05
4.5377063498042e-05
1.54465655261088e-05
6.27037413090788e-05
3.38970695990668e-05
8.71236743281438e-05
9.20370235245704e-05
4.82934212010292e-05
7.32439655416007e-05
7.24817802629362e-05
6.39475070303525e-05
8.79772877190444e-05
5.75087985297563e-05
-1.20391613546769e-05
3.8485910434207e-05
5.30149722621488e-05
0.00010014816200661
5.71373039779658e-05
9.67022687590934e-05
5.88448250134428e-05
6.91466263820716e-05
9.45442111813027e-05
4.69450343802204e-05
2.43217864933636e-05
3.8481522907753e-05
0.00011991047008955
6.01880396895623e-05
1.2877841672645e-05
6.06872824238006e-05
0.00011790066554765
3.0863722698335e-05
7.84542296054364e-05
2.10937190947281e-05
3.56990496729105e-05
4.8296102552854e-05
0.000110045830978619
8.41904162304166e-05
2.77827049001548e-05
3.89886076637147e-05
2.70633947806156e-05
8.09564250134808e-05
4.12859621038081e-05
4.42966808076246e-05
2.57512538060947e-05
4.40190020097648e-05
5.76646717153676e-05
9.1829861185431e-05
2.86034925976826e-05
2.44738508104217e-05
5.1206606992885e-05
0.000119342544406722
0.000104280616347148
6.74522888444435e-05
6.71587870078892e-05
8.86627713733656e-05
5.03515545666445e-05
7.97948311142081e-05
9.45681555416606e-05
1.52989388369935e-05
1.09130409511071e-05
2.64062663896907e-05
4.76562932168134e-05
7.34435477684129e-05
0.00010958656126499
1.92191275152442e-05
6.60911735761514e-05
9.6118602940086e-05
7.79419255393303e-05
4.45618220219163e-05
4.17342041311237e-05
3.2425775264987e-05
6.80864095488294e-05
9.40301493337423e-05
0.000103424212636134
7.01787498532526e-05
6.93842116617241e-05
4.73292798958105e-05
1.22384434120551e-05
2.75176560269325e-05
6.65850009476829e-05
0.000128719987220865
-1.99937490827213e-06
2.31632950734583e-05
5.07832601132951e-05
1.33016217796272e-05
9.65684838550784e-05
9.49817104558694e-05
5.12655667689833e-05
3.39076901019831e-05
6.48971766428673e-05
7.44256948562436e-05
2.53433490797346e-05
5.5915499914443e-05
7.34847949991468e-05
5.31480343320123e-05
2.55510126551229e-05
5.85810766198734e-05
4.69800948805162e-05
5.95507289553674e-05
0.000121713190131956
4.81776555838839e-05
0.000104872577019684
9.8429834428316e-06
2.82328211485329e-05
4.97741172931366e-05
3.88640444375145e-05
1.94323808439247e-05
9.38763171935478e-05
5.72390567365164e-05
3.89370097728814e-05
7.20560115283575e-05
3.30284136238263e-05
6.078522089768e-05
6.99112890385958e-05
6.70836632602063e-05
4.3594267894544e-05
7.37625660827784e-05
6.09521647405529e-05
3.00870039023095e-05
7.29252016169309e-05
3.48214849197992e-05
7.21204043014352e-06
-1.57851148409768e-05
3.90293283344755e-05
-2.77126048555359e-05
-2.48721071782853e-06
6.5439432105727e-05
8.39325964521953e-05
4.90388500263634e-05
5.02892501949915e-05
3.22865263658584e-05
3.98883294619106e-05
5.35254896263064e-05
7.68034123113372e-05
5.27807747673797e-05
2.01770983274986e-05
7.42608850066039e-05
8.56082032480309e-05
7.0327443184839e-05
3.9665597778185e-05
-3.97667883536034e-06
0.00012058181849415
3.97500521075819e-05
7.41829986979059e-05
9.58477713490734e-05
7.98280893089832e-05
2.58283289842475e-05
9.79385376100543e-05
4.67362494447938e-05
2.89156425356619e-06
0.000142466138362042
6.42446382498173e-05
8.08880433434015e-05
4.83300231271203e-05
1.67279872953866e-05
3.80127953031464e-05
6.44670406175679e-05
5.57091306249625e-05
8.31959346880864e-05
0.000118350225148041
6.86532650558477e-05
4.25303565768112e-05
5.30396792162758e-05
6.55735237698037e-05
-1.87373679098408e-05
6.86443787866535e-05
8.02818333784354e-05
5.09026600526081e-05
0.000102194022691389
6.95355627481513e-05
9.52890298726314e-05
1.49961047839108e-05
9.25940746245918e-05
1.60781899885134e-05
2.71735478748845e-05
9.84898946454458e-05
8.56820127132436e-05
5.69257283153958e-05
4.48482604531461e-05
0.000113364858447228
9.99044195199492e-05
1.88660441479714e-05
6.4115773015545e-05
4.33770969983917e-05
4.7245078183442e-05
7.15116741900689e-05
5.64813900983643e-05
9.78073460831883e-05
7.03901121484967e-05
5.559371099466e-05
2.76327953929681e-05
6.13024396438282e-05
9.1623914757184e-06
-2.61111120161963e-06
1.95768616431895e-05
-1.83479514098794e-05
5.96641744278194e-05
6.78516074341709e-05
4.94113167541429e-05
0.000132186038987777
9.11288553489147e-05
5.88334376142608e-05
6.88918895421971e-05
3.0198508678639e-06
3.46697072361034e-05
8.90263781203744e-05
8.412972095217e-05
4.31329279066105e-05
8.56176654801457e-05
2.77651299874302e-05
0.000102166333652893
5.48679365687031e-05
3.75046334048248e-05
4.41966134261077e-05
0.00010333493262253
0.000121602280777711
6.58839346472125e-05
6.22432348741255e-05
6.18784135535389e-05
-5.8388970383135e-06
9.5192442311519e-05
0.000119185345726415
4.94058730930316e-05
3.48016948810504e-05
5.57452163451812e-05
2.58281315964594e-05
5.80812261191354e-05
6.94473215155983e-05
4.83858069112034e-05
0.000125180895084091
0.000111144148487408
6.59029502166093e-05
8.95038529306618e-05
7.5225045258181e-05
2.92010246500734e-05
6.7383887870866e-05
4.4357839139185e-05
6.55571685429669e-05
1.19553046223612e-05
7.34753854843613e-05
2.31204338018402e-05
4.26116601524329e-05
7.19059466394712e-05
1.02350532364684e-05
2.33456117409411e-05
8.95861875737255e-05
6.5831442511724e-05
4.91995370334559e-05
4.14356181188266e-05
5.11529004764601e-05
9.82919172893754e-05
0.000101043702777315
1.83012096979076e-05
-1.76734302592448e-05
4.73101820110729e-05
6.76524068017336e-05
4.56696876933619e-05
0.000111781865265924
1.6377301166342e-05
5.60319567684463e-05
4.71130772105628e-05
8.43625778665702e-05
3.89761417173811e-05
0.000111312593288992
2.03625386627709e-05
4.54779948501011e-05
9.89823594332888e-05
6.18946552996885e-05
6.43874833982681e-05
7.19638930658248e-05
0.000148805329560503
5.36730351432127e-05
7.85021530597206e-05
4.73741097244959e-05
3.86070321470462e-05
2.86902492799633e-05
6.19406930495974e-05
1.18223228128829e-05
6.58079453154505e-05
0.000134442888796178
2.59574819440875e-05
9.67928143562678e-05
4.07290375861401e-05
0.000112748862028134
7.75447303420492e-05
6.09320817078937e-05
7.15618594382117e-05
9.0445254002826e-05
6.4828991553269e-05
7.14227385908994e-05
3.91467516737173e-05
3.64988684976635e-05
4.33815603390769e-05
5.03220240623632e-05
8.51124130687367e-05
4.09137022159881e-05
7.20295814160178e-05
2.23932883012166e-05
3.53606818039742e-05
9.81426825257457e-05
8.56206480437981e-05
6.01339188305361e-05
7.48966007277927e-05
5.13548680049719e-05
2.82663837521139e-06
7.25354848212627e-05
0.000106267868241127
2.4420631492786e-06
0.000127349768690235
4.81505536093163e-05
6.83783647446152e-05
5.03100942035564e-05
3.51479061808173e-05
8.33808727640511e-05
5.79519757921065e-05
5.23385300131139e-05
4.39974683974309e-05
9.21502077027694e-05
1.47415669798295e-05
6.14370392399112e-05
4.61131444971644e-05
9.02605016596461e-05
2.36882528156605e-05
6.07514041674597e-05
5.17997214691537e-05
8.68766154863522e-05
5.11862720166475e-05
3.98045089686751e-05
3.95091763520308e-05
6.93140147868617e-05
6.87150885552084e-05
5.27895997451114e-05
5.70014626587989e-05
4.0175975620073e-05
5.55189811696369e-06
4.6458155832348e-05
-7.20458086530642e-06
6.92979917990817e-05
4.52131787393323e-05
-7.25062208177131e-07
3.20807181108644e-05
5.59440139737598e-05
6.17200964636317e-05
6.87473738785796e-05
6.22870325610077e-05
2.35368854458845e-05
6.71552193627261e-05
0.000108662123435159
0.000122647820620244
7.4470144030373e-05
9.31566006596106e-05
3.79193381325896e-05
6.65196699359345e-05
9.87428720726615e-05
4.9762288636873e-05
5.94826088544836e-05
7.01793041225719e-05
3.30685856164835e-05
4.89904301462674e-05
9.02729919324539e-05
0.000106053097309351
7.89780713235121e-05
7.11737055847139e-05
2.82651309504858e-05
0.000104707806357955
6.40000322192864e-05
9.2718481087665e-05
3.57623772473396e-05
7.40724602056065e-05
4.3125694540835e-05
8.26619405146196e-05
2.46740025773307e-05
5.20643974332609e-05
4.88384172483135e-05
5.1467728448212e-05
2.93570289909213e-05
6.62512363588999e-05
9.34446143046533e-05
3.14075234632573e-05
7.29245320022384e-05
3.85729869944008e-05
0.000111721087295068
3.78590198290976e-05
1.1470922332584e-05
0.000105627906835597
6.17925011492007e-05
5.54104655579738e-05
5.28711866043416e-05
2.12033330231549e-05
3.50112404930427e-05
6.77245924930239e-05
3.40176645725299e-05
6.77665155915155e-05
3.4257232695167e-05
8.79818134568485e-05
2.66264177190219e-05
0.000100544425925165
5.69209987174021e-05
6.9926546512897e-05
4.03165656946825e-05
1.88263334810517e-05
7.70578593839896e-05
5.41108825816771e-05
2.56369149788015e-05
4.44533873213416e-05
7.57127665795211e-05
0.000123073921142793
0.000106392146011173
4.85016384038675e-06
6.52255913104342e-05
5.54871816767111e-05
1.17000592298562e-05
3.48734764412832e-05
-9.0955201406135e-06
8.62916572824152e-05
5.18617209672085e-05
5.47744368106849e-05
4.9621453421235e-05
1.56684264157167e-05
3.61011326250436e-05
2.88174350736271e-05
5.66739818234369e-05
4.67876265016196e-05
7.58187286606668e-05
4.96888529289099e-05
9.14176214781815e-05
3.04896141895055e-05
7.8814842473343e-05
4.59218993470903e-05
7.62869775599274e-05
9.62394337811112e-05
0.000105219596219468
7.55480796881105e-05
8.09271232998215e-05
3.71432236272428e-05
5.75010744392399e-05
6.72153781016041e-05
1.37760712689458e-05
9.21532292251194e-05
5.29765617427504e-06
9.57415339176323e-05
2.29867388668259e-05
5.16179585830372e-05
1.76315440948078e-05
7.40142512904441e-05
5.32465040320152e-05
1.6347658136667e-05
7.87210209967891e-05
1.90509553233954e-05
5.05121864535003e-05
1.97013741036066e-05
3.33144182002314e-05
6.64074192466579e-05
7.92488495244587e-05
3.81583473149641e-05
1.79789122295288e-05
1.4475331099412e-05
0.000115171451862638
1.37006882092378e-05
3.49292139752321e-05
9.56343375369998e-05
0.0001021936148275
9.23637327141827e-05
9.18121043621863e-05
1.58789875004704e-05
0.000106065374378587
4.80635477339096e-05
-2.88133692771825e-06
3.34826711374866e-05
3.08085897171878e-05
3.40910852347354e-05
4.81469417486243e-06
3.58360986600115e-05
-2.70659812993213e-06
5.59911234931956e-05
1.10813932258513e-05
2.37532494808324e-05
9.06993946104062e-05
4.78981769813218e-05
4.86272963182267e-05
7.30314434873407e-05
7.58052526827964e-05
0.00010133086203308
6.32237607905581e-05
3.63652717741824e-05
-9.58322469401367e-06
-3.13388096720749e-06
2.89698245169246e-05
4.00769656854185e-05
8.98459463488473e-05
8.13335147694169e-05
2.3699441125837e-05
6.82204105839213e-05
8.66648812844806e-05
2.11393472126138e-05
5.65360576852801e-05
6.15833369738005e-05
1.4485105720658e-05
2.71354853490393e-05
5.09567969828788e-05
5.05583218108611e-05
2.89799264990402e-05
9.18601734757456e-05
3.16172682175547e-05
0.000111888282504554
4.72106242881768e-05
7.28812754859538e-05
0.000116812993679048
4.93331102571113e-05
4.08905143280829e-05
4.73295746398987e-05
3.72989139985237e-05
6.43321960486385e-05
9.28365175994595e-05
8.67220357917046e-05
4.8063053002836e-05
-3.44963580006474e-06
3.12111715648418e-05
2.38914143161098e-05
4.78059961734409e-05
5.3480973193845e-05
8.79222290651693e-05
3.79259712791479e-05
2.43296834453717e-05
-8.06418858137558e-07
5.5769927932336e-05
0.000129938837602732
0.00011618936015599
4.72854114612451e-05
2.4909268716014e-05
8.00092755564062e-05
5.71390874738732e-05
5.37439535881475e-05
6.88697695019345e-05
3.95202538005404e-05
2.72934721060043e-05
6.55107490417643e-05
4.57393783905808e-05
-6.23581247343648e-06
0.000102344776746415
4.9305608846918e-05
7.29843797711843e-05
9.60094884322102e-05
7.16734926022909e-05
5.0551322759106e-05
8.77339997706063e-05
4.91489900582647e-05
6.4856233956848e-05
6.67816294215142e-05
7.24114085178434e-05
2.3854335611251e-05
6.00954113872123e-05
4.75881811395083e-05
7.02324335322135e-05
0.000132135576998234
6.47896155773302e-05
8.45292196909027e-05
4.63910996746503e-05
4.33391320160594e-05
9.48483394547107e-05
5.4257868716242e-05
4.19920491767005e-05
7.42042436211596e-05
7.98483219822655e-05
4.82612048321673e-06
1.27354604814654e-05
4.67666229026296e-05
1.98054832313045e-05
5.52351699373503e-05
9.62707965118937e-05
9.17596685040702e-05
4.88086655531768e-05
5.9920091949465e-05
3.74415817619596e-05
6.25710578227864e-05
-8.48365390139353e-06
9.47340245150379e-05
2.44167313364917e-05
-1.10999295346029e-05
2.12827296751383e-05
6.56002379042613e-05
6.39604484004331e-05
7.21422514285114e-05
3.31395563781499e-05
-3.36649987937023e-06
1.97017002405817e-05
4.81104317698301e-05
5.18191632083873e-05
0.00010479185322841
4.90843923429397e-05
0.000116888577083934
1.6770191763908e-05
5.15275146260179e-05
5.41310004737632e-05
0.00011846933687718
7.31564084309924e-06
7.23179136759758e-05
9.20737439560126e-05
3.34022155866277e-05
3.72559134614149e-05
5.38560864036039e-05
0.00010967565199808
1.15968718958388e-05
1.60249072942975e-05
5.276239058192e-05
5.85504233246598e-05
8.45399436759823e-05
2.96394027264784e-05
3.82054426032248e-05
-3.21368972649789e-05
4.44533866320415e-05
1.26017894900761e-05
-4.93053648688207e-05
3.81262012305865e-05
5.425723121581e-05
4.5596091008001e-05
2.91109434558413e-05
4.44252058744048e-05
4.12731715436347e-05
6.12479391390199e-05
7.80123135864341e-05
5.43902948604327e-05
8.16632753361783e-05
7.43345567223938e-05
6.6564973758013e-05
8.11998071936776e-05
6.85470779469981e-05
3.01148594946739e-05
6.34699071104227e-05
7.81068810801755e-05
4.23048064233719e-05
5.51734559324831e-05
3.7838674899961e-05
5.36882669139885e-05
6.46211621691753e-05
2.42074176510979e-05
-8.56457633973304e-06
2.15417665159345e-07
-8.17716561814362e-06
3.16039471154709e-05
-3.48454213195632e-05
6.9916618858357e-05
4.11382150991464e-05
5.83704859291027e-05
8.95833899873616e-06
6.31288969557638e-05
7.18855266587193e-05
1.86440028744893e-05
4.6051453645157e-05
8.66116773863624e-05
9.43163537258649e-05
2.44904600310552e-05
7.88932041076735e-05
0.000105960111238909
6.46513998582821e-05
4.935491281019e-05
2.9220423897159e-05
2.20129578634884e-05
8.34121317826007e-05
2.69771112357363e-05
6.41978472946974e-05
7.70879497232339e-05
9.90042868084584e-06
4.76832410679578e-05
6.86090722989111e-05
9.66862085466554e-05
7.04577451613999e-05
5.46287660136613e-05
5.47150743160052e-05
3.08067779890933e-05
2.43391135297668e-05
7.22819612766214e-05
1.09318442713098e-05
8.0377724609001e-05
4.80386749131889e-05
2.00497817598722e-05
6.12697262015786e-05
0.000115664275076265
-7.63014791016832e-06
1.39804663622414e-05
7.2800541140574e-05
2.50893962799147e-05
6.52113809576968e-05
6.75317166576865e-05
1.58501558643511e-05
6.39142281026941e-05
1.96129657840277e-05
4.11171883171348e-05
0.000141954411430642
6.09489361349213e-05
3.9240171819314e-05
0.000110292396777089
6.02049360088548e-05
6.33377488864187e-05
2.52675006565802e-05
7.63681180531161e-05
6.29636490505587e-05
1.21569478266064e-05
6.36168622141924e-05
5.94897906790414e-05
9.7726652036569e-05
8.02019111466417e-05
5.41838873159061e-05
6.98147206232061e-05
4.82162673796639e-05
2.44160727345497e-05
6.11431014937977e-05
2.40917321792908e-05
4.96641832395301e-06
3.51828868098321e-05
6.05973234170732e-05
9.03285381322741e-05
2.08072006180006e-05
4.64554845440711e-05
6.72211836351341e-05
8.65344457690676e-06
7.47821809603211e-05
1.55521798995167e-05
5.67149399220076e-05
8.15130851460906e-05
2.59291955705869e-05
1.81682742146141e-05
8.4336010235998e-05
0.000106550208047519
7.66679585081522e-05
-2.34726564526435e-05
8.66123973660067e-05
5.82941704110671e-05
8.1613323934831e-05
3.50682163258049e-05
3.2805176300518e-05
2.47061323670215e-06
3.73620338058208e-05
4.72103753944534e-05
5.4611577858697e-05
9.91305843144644e-05
9.74379537194782e-05
4.60517451122999e-05
0.00013772968610921
4.45931930653678e-05
6.20094642989969e-05
6.32066481658772e-05
6.07344791454841e-05
0.000147331629245655
5.23168047414326e-05
5.02014952665007e-05
0.00010097554193159
0.000110223403504554
7.92467166820816e-05
4.96437452796161e-05
2.8647681172143e-05
2.87379215842043e-05
4.53628717703629e-06
3.59695475835165e-05
3.22344761450162e-05
0.00013677235605925
5.65879660375965e-05
0.000121222112896304
1.64439444588971e-05
2.42366403829884e-05
8.87498182463147e-05
2.26556352055334e-05
5.8816141139961e-06
3.21776131685042e-05
5.29183352640813e-05
2.13644077703175e-05
1.06774459597585e-05
6.99959078563276e-05
6.04994183781172e-05
6.83138480530588e-05
0.000111213399988126
3.39185159505633e-05
4.71867887432744e-05
5.38023800013697e-05
0.00011886054258766
2.7545310509778e-05
0.000127765659131451
9.78977066774215e-05
0.00011664214945916
0.000101039720617107
6.05352268318759e-05
8.81070121237278e-05
4.73385269177747e-05
6.50703288041868e-05
9.18092688776194e-05
9.03256753991887e-05
0.000112311194107287
3.55559038744094e-06
7.51556769725755e-05
9.95066181016308e-05
5.42948448739809e-05
6.32789405396674e-05
3.52323521470982e-05
2.71319394754036e-05
8.18205005079464e-05
4.50339090964647e-05
7.76231235385619e-05
7.48552240141894e-05
2.67287145360086e-05
7.47925261490406e-05
2.05381168133614e-05
4.46256826467766e-05
2.68930323965994e-05
7.35520458372408e-05
5.94112433105283e-05
4.65931125363993e-05
1.14081374260786e-05
4.24547685868821e-05
6.60634536663061e-05
2.63078624292165e-05
3.62058349142652e-05
3.13078015383325e-05
7.93879586364432e-05
2.72314001635882e-05
3.67932490206805e-05
6.26790941446925e-06
2.05560536087817e-05
6.91388376894174e-05
7.48489202073754e-05
6.06148686987035e-05
1.06357931713269e-08
0.000112506525915399
6.83156057023663e-05
5.17472212614645e-05
5.34180995691422e-05
4.13966247445441e-05
5.56769988518657e-05
8.90529725821461e-05
2.6121852818865e-05
2.1581557435077e-05
2.12068239391119e-05
2.6931245778728e-05
4.38689018285901e-05
4.76367522144545e-06
7.98634024784517e-05
5.30422089527262e-05
0.000109406619416257
8.67420276049177e-05
4.60197473468823e-05
4.96675852130047e-05
8.80027155620109e-05
3.26470511148212e-05
3.50178217066827e-05
4.456997572846e-05
2.6920772214387e-05
8.83507147860574e-05
5.50228522502997e-05
5.78305222653736e-05
5.0270104948203e-05
4.34590558117292e-05
4.22343233001561e-05
7.95720361404374e-05
8.16143569816794e-05
7.73385989577871e-05
4.96102747602933e-05
7.80477609443874e-05
3.32719551864722e-05
7.48495455639043e-05
6.37273677627121e-05
7.79659860826871e-05
6.64083971227564e-05
1.25667992223495e-05
8.05057280068703e-05
0.000110202967688682
8.62537051673501e-05
4.78706402242122e-05
4.08658120359575e-05
4.57423423753285e-05
4.97551451814765e-05
1.37169290844099e-05
5.55078546331163e-05
2.42131421107932e-05
3.12825057435879e-05
2.75428868451154e-05
0.000107666147193262
0.000105248456783803
8.1928581433314e-05
7.93238228895532e-05
3.88301600328612e-05
6.68898793053525e-05
3.99005380073917e-05
3.54051498893441e-05
6.65836769342444e-05
7.58693403388031e-05
2.47654547993781e-05
4.45951466645691e-05
6.13411963038409e-05
-6.21436301901025e-06
4.21147142076894e-05
0.000103115875278789
6.408473067312e-05
0.00010527582505953
8.9290003225054e-05
7.03395122922971e-05
2.15587200755643e-05
5.45323011008831e-05
9.95756892352349e-05
8.50524966919353e-05
5.3179035699328e-05
0.000109166312130554
6.32635625969812e-05
2.46288621936353e-05
9.48925614741449e-05
8.94760319106351e-05
-1.77491608299629e-05
5.21814110477605e-05
4.77772105260833e-06
3.58107793473362e-05
3.99433504291862e-05
1.17068654117866e-05
7.7395874031557e-05
2.27758077332363e-05
0.000126866328031398
4.4561782599748e-05
3.57784357127549e-05
6.14603019884367e-05
8.80726885582112e-05
5.32210430552775e-05
5.86226423420652e-05
9.92254076301e-05
8.37139842787648e-05
8.64189375039863e-05
8.20922025862068e-05
0.000132811235322576
5.08391172537094e-05
1.88972964359069e-05
7.62615589908439e-05
5.80913404478561e-05
5.07202845723826e-05
8.0108947281228e-05
5.23429245756102e-05
5.77188554714534e-05
8.79271254956987e-05
4.12097266975221e-05
3.49828275406826e-05
1.74999187881069e-05
7.93280794229994e-05
5.94396426576526e-05
9.82861016833025e-05
9.12515457937786e-05
7.51193608889435e-05
7.29560561288688e-05
4.64032540000161e-05
9.64598418145513e-05
0.000101277322430109
-5.21290186612528e-06
6.66831146158786e-05
2.73607328934675e-05
9.53413217568296e-05
5.56167219525253e-05
5.67689174729176e-05
3.23317907814532e-05
2.84149210854264e-05
4.87467428852142e-06
0.000100113204326328
0.000101972181350153
1.23098506982636e-05
7.05939426505114e-05
2.55531791407096e-05
6.60241627698385e-05
7.56208796268321e-05
8.21574769277862e-05
5.80397063623437e-05
7.68950641050181e-05
0.000131982616835077
0.000112980695984292
6.8827319865087e-05
5.21906802469262e-05
9.79962357566483e-05
8.92996433555404e-05
5.78368586558719e-05
2.22163905960243e-05
7.32453393667713e-05
6.12853294406612e-05
0.000106829446125817
6.18752511670264e-05
5.34861481267282e-05
8.57466662258438e-05
-2.98990010269699e-05
8.84209500789632e-05
-5.89953333884947e-06
-7.65818978369784e-07
3.59707172245063e-05
6.70386207484578e-05
6.92099291951048e-05
2.89537545277734e-05
5.56104494925238e-05
4.52895672034517e-05
9.99210513245706e-05
1.39210429199449e-05
7.62900254653366e-05
2.09427780551283e-05
9.69584342056013e-05
4.32080283353118e-05
-1.31426107597455e-05
7.01065286696351e-05
4.23172668297993e-05
9.89925423515242e-05
4.57794814213587e-05
0.000121939590505656
6.13936204496235e-05
0.000107922044076131
7.80025063208397e-05
2.66327572679827e-05
3.23880118631566e-05
9.40807076458905e-05
7.93477777042814e-05
9.33890976188526e-05
3.90520368828228e-05
9.98142615400538e-05
0.000104441821798833
8.08717590647107e-05
0.000103542552220906
5.32725500483536e-05
7.88075013339848e-05
9.47120618930678e-05
0.00011517293568514
2.23429178336777e-05
9.51283619853909e-06
6.08877643559739e-05
5.59738997688594e-05
-1.11921926189323e-05
-1.15846790624541e-05
8.6050235354042e-05
4.78672537827612e-05
7.98357838832785e-06
6.20251488949151e-05
4.71217735295808e-06
7.07818058364169e-05
1.24082379061853e-05
2.92652959094271e-05
3.48193588727618e-05
8.89034829549646e-05
0.000116002981636046
7.16280945301563e-05
7.48576462072196e-05
6.72674454824257e-05
6.35013414035143e-05
9.46944892098837e-05
0.000111103334959984
8.02371686225391e-06
9.91739052881996e-05
5.44567311148289e-05
8.0008955105798e-05
8.90959513708454e-06
0.000114223066860126
3.26692075313005e-05
6.12522731399578e-05
-3.14835358086933e-06
6.97385642626584e-05
2.46681654891245e-05
5.4502250756439e-05
2.9883138722888e-05
6.18076279904317e-05
1.39473182394761e-05
5.44856244110822e-05
4.05545617095017e-05
3.37013176557474e-05
6.20029771849442e-05
4.79607299399175e-05
5.26196117756259e-05
2.40326665259903e-05
2.50857865709696e-05
7.38049562813746e-05
-6.31261793092866e-06
6.52315628333747e-05
7.887746352356e-05
3.8676444224667e-05
4.94773826798132e-05
7.718086599141e-05
1.52500433942044e-05
9.65674661676664e-05
7.65750717101812e-05
8.27925426185607e-05
7.40036446825779e-05
0.000120712826580882
5.28967563792479e-05
3.61895521344942e-05
7.0801183343485e-05
9.16037434562963e-05
8.65592557047147e-05
-4.47362050960992e-06
4.59399688970083e-05
8.50268939994475e-05
9.08202987907033e-05
7.80229206057457e-05
5.54910461853948e-05
5.65166775129268e-05
2.68786516439201e-05
0.000103324732834636
8.42614619022904e-05
4.28512056217545e-05
1.53249247308101e-05
3.79753109671482e-05
7.76586571961092e-05
0.000119018865663119
7.29446329687149e-05
9.28708842294919e-05
7.61910944238804e-05
7.49473879472409e-05
1.79361351328733e-05
1.69025954566951e-05
6.37347322153278e-05
5.01231215866079e-05
6.49392399409557e-05
7.3697319582562e-05
7.93456348732482e-05
1.24408062230535e-05
1.17881350220915e-05
7.63477570537794e-05
2.70615602302981e-05
-1.2089658819547e-05
8.44594950699358e-05
4.85009804579402e-05
7.69115181916923e-05
4.94285746357458e-05
1.81131642184547e-05
1.95751413500773e-05
5.42237353035509e-05
2.03120510205631e-05
2.35966337131045e-05
8.8638153865009e-05
5.29578977428712e-05
-1.06312642964356e-05
3.1499311678372e-05
0.000109756594532418
5.52678583404561e-05
8.61158663122832e-05
3.65298333042126e-05
8.3591559114174e-06
6.03960272077841e-05
6.03845869753778e-05
9.20858439106258e-05
3.58060700588794e-05
8.16887239955348e-05
9.53842475858546e-05
8.05399505925535e-05
-2.17704259756583e-05
1.65126460455791e-05
8.31861526318468e-05
0.000122571581900671
5.41052946938728e-05
9.09779956016786e-05
9.38563222166597e-05
7.85133981692216e-06
2.75592910626145e-05
7.32868508452435e-05
4.46480742069952e-05
2.72804822874005e-05
9.04418040957049e-06
4.54335808079781e-05
6.49401884131962e-05
7.53272503214347e-05
4.53353090106936e-05
6.9312082999389e-05
3.70283627611336e-05
8.4575095021687e-05
3.71121589940694e-05
4.484401538066e-05
5.5975514232395e-05
0.000102454695806178
3.44054827544918e-05
8.5080217398999e-05
8.91009996184846e-05
3.06105541600087e-06
7.6240475577548e-05
-3.21908370082483e-06
4.96480912820338e-05
5.60009130616322e-05
1.57939138396718e-05
6.51882640925084e-05
7.1357554878459e-05
8.1541445599322e-05
-6.52620146158924e-06
7.56860029785875e-05
9.90034180416572e-05
5.81950088065423e-05
0.000120523169609043
6.65116069883984e-06
0.00011856388284247
5.09405001844377e-05
3.24488254226486e-05
4.6726386696439e-05
7.80550574546272e-05
5.68057224628104e-05
4.11184303625688e-05
3.68603186807846e-05
2.65812554091229e-05
7.13039234863354e-05
7.05109657060194e-05
0.000117265636601734
3.95426461913574e-05
5.46419057331485e-05
9.90928606526948e-05
9.15116089584732e-05
6.38806451886578e-05
2.18456411567253e-05
3.12810284507419e-05
8.96329050641085e-05
6.12247308827632e-05
6.80745698633493e-05
1.79743653202776e-05
7.46012201120154e-05
0.000124921887124064
9.68959425896438e-05
5.51300194910812e-05
4.63344594137422e-05
7.13549177100611e-05
5.68427570095515e-05
5.30270572682814e-05
8.91923871983795e-05
7.5664482244893e-05
9.5538573229488e-05
1.11722348119358e-05
3.04334051043542e-06
1.49761135205475e-05
2.76694320319905e-05
3.82536012937332e-05
8.08466450055687e-05
3.94720923526889e-05
6.04338942091944e-05
8.37570003840542e-05
7.22387211166177e-05
7.92624595600189e-05
4.80470916292086e-05
4.35828409517469e-05
9.66136285074366e-05
4.39960318747165e-05
4.65842451104212e-05
7.05269677382198e-05
4.78933178884536e-05
-3.22005111497496e-05
5.64970302754353e-05
8.21964309406999e-06
7.15941997062069e-05
7.17381828036434e-05
1.14299993119637e-05
6.92876091248358e-05
7.35150630910123e-05
0.000127699775183744
4.84743954061189e-05
-3.93997253856616e-05
4.2226187496909e-05
7.27364796875319e-05
9.70785576329575e-05
9.39427699792258e-05
5.24617343649638e-05
4.00468716433231e-05
5.0666384629026e-05
4.42049145014421e-05
3.11261986907759e-05
6.32496466514803e-05
9.83435045987081e-05
6.23023704681344e-05
1.66862493006411e-05
8.85653041602698e-05
8.31395632126871e-05
1.34526595750266e-05
4.34848721370494e-05
3.93281284678481e-05
7.38540416899054e-05
8.63910102183862e-05
8.60972778809596e-05
4.79639425385828e-05
6.25179875236931e-05
6.50039652370112e-05
8.55768154252653e-05
4.46508723843218e-05
3.57196103235428e-05
4.9501652042978e-05
0.000124499327320644
-6.83533636738773e-06
4.85643442324162e-05
0.000103818763301723
1.90815748367058e-05
0.000109242152912234
0.000109903369216965
7.92110620209417e-05
2.45566432811451e-05
8.93709691064289e-05
-7.54051514599518e-06
4.94529232202959e-05
6.40953223385445e-05
3.81154269003063e-05
7.84151028845932e-05
2.65479476629628e-05
0.00010624522641411
2.48305241957653e-05
0.000100407883747572
1.25339732038886e-05
7.11683510495597e-05
0.000104139877918198
1.53325526732405e-05
3.45574246083451e-05
4.72221559202885e-05
5.23092969053892e-05
8.45194819450225e-05
4.88701832762931e-05
7.82988950306846e-05
3.46034317540869e-05
6.65434414805099e-05
9.13217078453935e-05
5.39330558691249e-07
6.60350531567859e-05
0.000115493833585963
6.62386357742133e-05
0.000103984648373762
6.53027657485873e-05
0.000108796206210387
5.77952248617515e-05
-1.12600156038608e-05
4.42555149941148e-05
4.42092877996299e-05
6.3938354047081e-05
3.51943573107783e-05
-1.46159118603485e-05
4.12434502223105e-05
-1.16663692711689e-05
1.43629069088563e-05
5.60214564989232e-05
5.49870601553213e-05
5.2500077572418e-05
7.93567024320643e-05
7.92625630569303e-05
4.83342891019969e-05
8.55552594801369e-05
2.62149026161454e-05
8.2419118566321e-05
-6.09894402203907e-06
8.71406013489185e-05
6.30324747360356e-05
-2.7767172314548e-05
9.2778643599726e-05
6.68781163976151e-05
7.92261984155179e-05
9.23171403640192e-05
0.000113087961000266
5.19315465246522e-05
0.000100495732821001
3.98735428826027e-05
-3.97851706659148e-06
7.73018845823499e-05
4.33022563706185e-05
8.24789974887594e-05
1.96450923499797e-05
9.81963090910379e-05
4.42412918998445e-05
4.47911378298734e-05
8.93850220067006e-05
0.000116177489966731
5.35550219664015e-05
9.4925865119254e-05
5.82675169432351e-05
0.000109833301048404
9.81264113099107e-05
1.51016701888875e-05
5.36663781888603e-05
6.84265637425379e-05
9.34890119340033e-05
9.73110485886731e-05
0.000100466267498902
3.53018483925728e-05
8.57077175209688e-05
1.96569450514542e-05
8.88060024966974e-05
7.16114522144364e-05
5.26907211159186e-05
5.3424703693373e-05
1.79932745740933e-05
2.33109545186732e-05
2.74247092796825e-05
5.38209478281504e-05
-9.37860678508373e-06
7.3195475159701e-05
2.89034192891749e-05
6.90721982703774e-05
4.81208653153773e-05
4.20432761956402e-05
8.14837641675217e-05
5.72816920051537e-05
0.000102591458906365
9.75860080589867e-05
4.40317018679355e-05
9.25672661309483e-05
6.43284743670685e-05
0.00012929971308966
5.23954247153167e-05
2.15745366594614e-05
8.67953105311561e-05
5.36814147673442e-05
4.05572262939222e-05
0.000175514882105509
3.89933587468796e-05
6.88378804126521e-05
7.57605798303256e-05
1.27254772770191e-05
5.07487682699411e-05
6.21449003011894e-05
8.8916239928109e-05
1.03670093686805e-05
6.85353201462469e-05
4.07351276310199e-05
5.25486078577698e-05
2.872693736636e-05
7.09038293274606e-06
0.000106463147050492
1.51973507648139e-05
1.01670332274312e-05
0.000111341334735567
7.11168081822663e-05
6.80344712818073e-05
5.96097257635113e-05
7.10087038986225e-05
0.000119549019915599
8.5570849944603e-05
7.03763315303453e-05
0.00010550855508083
7.23162982883736e-05
0.00011611742954529
4.2438965666693e-05
2.79867433524709e-05
6.9893482220118e-05
4.59803266242308e-05
5.84879372393306e-05
3.50030592485691e-05
0.000111349492088589
8.53322728448127e-05
7.00554150910775e-05
0.000113977932162496
7.02396587772302e-05
5.29397354255586e-05
6.77460784621107e-05
6.70717464775278e-05
5.77355238033015e-05
1.62163835759796e-05
6.31938278704368e-05
-2.67485543308992e-07
5.4188286609e-05
3.87843361340323e-05
7.85805430218972e-05
3.14911477913591e-05
5.27199526087294e-05
1.90386516953917e-05
6.72266410817355e-05
1.56129000507151e-05
0.000109690569782961
0.000108451860117937
5.00035480281333e-05
7.46576202623462e-05
5.99955204055443e-05
1.59220849738188e-05
3.91285322386152e-05
5.68340141411823e-05
3.49587080085193e-05
2.86378824113512e-05
5.50190751512833e-05
8.84611471524462e-05
4.50076153877549e-05
4.13117451510227e-05
7.46143360742567e-05
6.84889574520979e-05
7.90046765835329e-05
5.51723989460758e-05
9.69331414588562e-05
8.67991201257987e-05
7.42014289543946e-05
5.47277452559081e-05
3.38802305901304e-05
3.9533361430571e-05
-1.16072324430779e-05
7.74781128337603e-05
4.55273167625229e-05
3.41076289078831e-05
5.55569067352478e-05
2.61265528939787e-05
5.84327229107383e-05
7.78106899139342e-05
8.21275791117912e-05
8.82748128132222e-05
5.53490191552073e-05
6.79498561054852e-05
4.0846113115585e-05
5.63028935853222e-05
2.37393001183228e-05
5.28091078322677e-05
3.40972811246938e-05
2.78222555060193e-05
5.79249179918846e-05
9.55246193281089e-05
4.69028033030266e-05
-1.19030809685143e-05
7.10222166859673e-05
1.54601826467939e-05
6.82703100763877e-05
2.37505339341183e-05
9.83062909176851e-05
6.07619009734223e-05
-3.53167377967884e-05
7.50836177218155e-05
6.20117423175063e-05
0.00010486270771125
7.55180682086891e-05
6.66959025248653e-05
8.2925477376815e-05
3.00249787308196e-05
6.54448732605579e-05
6.11963827389781e-05
2.85545069311429e-05
4.21054790863304e-05
5.15496498509987e-05
4.24387531702575e-05
3.27739753661753e-05
1.79032639568331e-05
5.71699153985725e-05
8.36442887266099e-05
6.16412985072907e-05
2.72401492447593e-05
4.73038640156724e-05
3.68550419620687e-05
5.14152834954168e-05
-3.06098563206744e-05
2.16069195554843e-05
5.28369521585704e-05
3.1635209400646e-05
6.66230028278857e-05
9.04524104547053e-05
7.57277021661432e-05
5.61599505838639e-05
7.51097945934943e-05
0.000104309419950108
9.60422199333335e-05
4.65472001756276e-05
2.99692905093162e-05
3.44648169055659e-05
3.71825108332796e-05
5.55849947907035e-05
2.97646127761102e-05
4.18773528782615e-05
8.12064795111574e-05
0.000101182859052337
8.14322074257e-05
5.19018426179723e-05
7.64991467107909e-05
5.7770237290989e-05
3.23299467414434e-06
6.0485945335754e-05
5.99921580039335e-05
7.14417297099527e-05
6.35625724337526e-05
6.32418884347416e-05
6.73814019509328e-05
5.74247919130999e-05
7.75613276782279e-06
4.48998083695707e-05
2.12736280744014e-05
2.08675956253416e-05
5.44069421560159e-05
6.25917539422209e-05
0.000103342437553464
0.000117141662334866
2.58905598143727e-05
6.45455660519349e-05
5.61472324249604e-05
2.62244671922658e-05
5.60921582338846e-05
8.13047184535793e-05
8.35138106033365e-05
5.4990915031637e-05
2.83734573355986e-05
7.37277790970929e-05
-9.21596335471421e-07
5.80268283294202e-05
5.13703038632966e-05
3.15687918328331e-05
6.58512292014492e-05
5.9773095287345e-05
2.24422973889566e-05
6.75413993210593e-06
-3.7586747477564e-06
9.83558096111301e-05
3.4492808216291e-05
5.88211132805451e-05
2.54557933112117e-05
4.24423942922561e-05
2.83027084094748e-05
5.18916871736801e-06
6.20258896741879e-05
0.00011700773497642
6.38512398646399e-05
2.05842721161165e-05
5.69588717777312e-05
-8.05240291139359e-06
4.06277572733088e-05
3.84519541996198e-05
7.66428914240501e-05
3.89728405182937e-05
9.18935033122795e-05
6.40806906829523e-05
0.000100082081645709
6.62360374904955e-05
0.000162041153584513
2.73275719630913e-05
6.88888979414549e-05
5.18280795133804e-05
1.44415946175473e-05
2.67876156072279e-05
4.37220628348431e-05
6.61762996538977e-05
5.3714106250413e-05
8.71941075869163e-05
-1.48446073684779e-05
7.74503968939886e-05
9.30938152058714e-05
8.33955920737678e-05
6.43257993170252e-05
-5.87001893086578e-06
9.16779712425299e-05
4.26341456705164e-05
7.93550192516423e-05
0.000120890245823914
7.1616218554402e-05
0.000122779555910421
0.000134083674465023
4.69628235288871e-05
0.000139070806324872
7.40970491953741e-05
5.28565402431033e-05
8.84470531196794e-05
0.000100657422607927
3.55318913769906e-05
2.55729613681175e-05
7.97655681595983e-05
2.54699236509898e-05
4.88178189936528e-05
8.44731895384924e-05
6.23849327207197e-05
-1.84459658667765e-05
7.47400754887807e-05
5.48505892282782e-05
5.86612792308351e-05
2.95837127081256e-05
-2.85307734915754e-05
-3.72654151181762e-05
4.82904089339499e-05
3.82205755159917e-05
1.83984146750458e-05
1.23947378635622e-07
5.24314217082023e-05
7.41390277184223e-05
6.56598468006742e-05
3.20617805261236e-05
5.40976317514399e-05
4.00144888186362e-05
6.90143224416325e-05
0.000113567275905311
4.82763153562194e-05
5.23997132268046e-05
6.20742050189415e-05
6.15709799553858e-05
7.42248210319357e-06
8.98730405509151e-05
6.10104518847418e-05
4.2942037612422e-05
0.0001079691315469
5.71933089699515e-05
7.74460796272255e-05
4.21647733201683e-05
6.98728849517634e-05
4.84185072718437e-05
4.73585388013084e-05
1.07233183337409e-06
2.46960008259651e-05
3.5139354271667e-05
7.10016040806894e-06
-4.75298365911501e-06
8.39287507772561e-05
0.000120225510487906
2.82348427540621e-05
6.33257651536315e-05
4.19724166772158e-05
4.26562934559285e-05
6.35161454756592e-05
4.75825831804818e-05
5.27627139885657e-05
4.21126729560777e-05
1.65398059923983e-05
-1.26929909960901e-06
4.44808820960378e-05
7.1657620330536e-05
-1.89436992256193e-05
-1.91267460009079e-05
2.81237544788721e-05
-1.31428808312297e-05
3.36568307660347e-06
5.02000448885152e-05
3.98052054784424e-05
2.97856436187346e-05
2.22028772413909e-05
6.54647740812888e-05
0.000136038763904952
7.2680403608647e-05
4.00346891589813e-05
4.26217774347522e-05
0.000102969125768048
4.86876294335874e-05
7.08485500619457e-05
0.000104945661315924
9.92072412866597e-05
2.21295612501701e-05
2.75019841801904e-05
7.69751851648704e-05
9.20508933942756e-05
6.7400553299616e-05
5.50461813402995e-05
5.14882194132172e-05
9.53203402620777e-05
-1.08171907954334e-05
5.32604539326863e-05
0.000100759276663178
1.78592204812771e-05
2.2994233931419e-05
5.04390206566432e-05
2.22490603856952e-05
1.38850170762834e-05
5.43070133895206e-05
9.21433203128674e-05
8.92101514892832e-05
3.12399931357029e-05
3.24390862339349e-05
6.00147959436828e-05
3.00131151958642e-05
8.6755148669016e-05
4.50810608742477e-05
6.34013747768908e-05
3.33859668855769e-05
0.000112049064460037
6.76671367074824e-05
5.78826235709575e-05
3.88640635496712e-05
0.000106150161030607
6.44605010222805e-05
5.58822706848689e-05
2.44650370155074e-05
4.5724957612445e-05
9.74990732190319e-05
9.74192079987647e-06
6.25260603872633e-05
1.32723552254581e-05
7.75781985637321e-05
7.569279105824e-05
7.5156966912816e-05
7.68546640112263e-05
9.93583651170211e-05
6.88101270994679e-05
5.19856807990691e-05
7.22128925870474e-05
8.76631675996573e-06
-2.4437532303994e-05
1.17663313982496e-05
0.000114864314253863
8.82871569102467e-05
1.92247548451182e-05
0.000105623293255905
2.97549163436584e-05
9.22956444872343e-05
5.50178654147236e-05
9.93909859528152e-05
7.03123302467454e-05
4.25623042618542e-05
5.32330359480939e-05
8.91434746074596e-05
6.34977812310368e-05
6.58250517309542e-05
7.51509541237808e-05
6.9960289026244e-05
-8.63241354301976e-06
7.93766169885642e-05
7.50541613260972e-05
-8.13118000836563e-06
0.000116277070243314
9.32197255940626e-05
6.96802338016105e-05
3.31136807784161e-05
4.76386832389671e-05
5.88099920276546e-05
8.61371044677483e-06
6.5681981994857e-05
6.33335528866352e-05
-6.723229145129e-06
4.53592069906716e-05
3.72375996092239e-05
7.40737767075269e-05
9.90494541062844e-05
9.94634773050374e-05
2.60753376834841e-06
6.91883406347649e-05
7.479498165909e-05
2.81442957134244e-05
5.46085074397304e-06
0.000103491626537182
0.000112596282608993
8.26571151240753e-05
6.16604621821106e-05
1.23812975472274e-06
0.000102908857685012
1.43546947160245e-05
3.97910074991742e-05
9.01549660951085e-05
4.09950294710733e-05
0.000107875656416374
3.86202265729809e-05
3.37419136866191e-05
6.39419025254165e-05
5.74906043450984e-07
-3.64087249849174e-05
6.38259209528817e-05
9.01810259001998e-05
8.0496766604551e-06
9.47632270312639e-05
9.76370180461411e-06
4.77128178339409e-05
6.65510022743689e-05
9.24105749004695e-05
2.5971250703461e-06
6.71609118724971e-05
0.000128046295066449
0.000144116186980814
1.82308675532763e-05
8.87280382887859e-05
1.53659359681395e-05
6.50638447563949e-05
6.40001963948529e-05
6.22520093699151e-05
8.75950034331068e-05
5.52834449244478e-05
4.184255301079e-05
8.20311336190277e-05
5.28920119141536e-05
9.12764354438358e-05
4.3656859304878e-05
5.08212954540053e-05
9.07111309361979e-05
9.08536157303957e-07
3.80554723411669e-05
0.000108361495031499
5.7901351507013e-05
5.39236093097037e-05
8.03387435204557e-06
8.35490531022859e-05
5.34704909695655e-05
-1.20394015842271e-05
3.78595514885847e-05
8.72631542959826e-05
2.39598244443988e-05
8.10575304568266e-05
9.40462744682274e-05
8.51202027548773e-06
8.51076268788308e-05
5.7206518171389e-05
-1.06566421507184e-05
8.31425989410979e-05
5.48275452651427e-06
4.22025568228535e-05
1.0223218344844e-05
7.46327446088934e-05
9.93581904891558e-05
5.31006363973764e-05
3.70506307566823e-05
9.58042555780064e-05
2.52125802475543e-05
0.000101304820856449
4.99875737155646e-05
2.80523995863838e-05
2.08755779822046e-05
8.61365038932481e-05
6.79986047131023e-05
6.12308386392591e-05
0.000127931911586025
7.5197236861784e-05
8.16237152539659e-05
6.42675773680529e-05
5.94829433176459e-05
5.20776713774392e-05
0.000111776670805664
7.37244990596246e-05
4.22157866589372e-05
7.46590721201597e-05
0.000126606039534075
2.86242975189855e-05
0.000101264437311264
4.22894559149996e-05
7.7468445229582e-05
3.3367580178117e-05
5.76951923290334e-05
7.65564938647236e-05
-7.07826497279605e-06
2.61521639992784e-05
6.06215245975797e-05
6.86331689239364e-05
-2.24635769794259e-05
1.9826932820104e-05
3.98581659205957e-05
9.92190809471669e-05
0.000100489444444008
5.59140098016666e-05
7.59194512343094e-05
6.19672296391592e-05
7.18501380465261e-05
0.000105434518370656
6.01656260626243e-05
5.49428322172041e-05
8.10073048750727e-05
7.21370475412722e-05
9.67966044120932e-05
2.32367371869514e-05
4.33149434202549e-05
0.000137851346619608
0.000126041808562698
-2.85833536997424e-05
6.26654121234411e-05
9.57298561667728e-05
5.60441070865714e-05
0.000122486357604258
4.80941119468293e-05
7.48367120465229e-05
6.43302784192801e-05
9.53774660286136e-05
6.75216483997863e-05
5.40508181118825e-05
7.12818781245243e-05
5.72384637920733e-05
7.20199083220491e-05
5.19447351157142e-05
2.92731221757977e-05
1.7634278531697e-05
4.36070639220892e-05
4.0825991000371e-05
-5.74894984430551e-06
6.0596382333675e-05
3.11100023416051e-05
2.86051513860556e-05
6.28114974231702e-05
0.000154057941951784
8.55739880249282e-05
8.36703125618451e-05
5.62226170403197e-05
2.39173833910931e-05
1.67037265975286e-05
4.31039545885635e-06
7.73879951172561e-05
6.43714117009446e-05
9.75252826243945e-05
4.72970767673557e-05
6.67329548475586e-05
3.9712731454543e-05
4.61644997173814e-05
6.29966136648742e-05
0.000102103366587391
6.11820232564595e-05
9.18447568090072e-05
3.18805092506058e-05
5.50987192763859e-05
6.39185400469856e-05
2.84552922878059e-05
2.58529364274588e-05
3.66013541856017e-05
5.23150381639333e-05
6.39252128396897e-05
6.6279877816101e-05
9.9742261694965e-05
4.33220096161925e-05
8.64269362505679e-05
6.33421948955133e-05
4.91180406459705e-05
0.00011460422138147
0.000112794362573795
0.000104605073722008
6.03263879527278e-05
9.97725120293373e-05
0.000118320850765088
7.38520388505937e-05
8.51106168266558e-05
0.000104951075362751
8.31139882208539e-05
0.000104333245519718
7.54358524373928e-05
8.49828082742948e-05
2.36088542333515e-05
9.87125034635636e-05
2.31332071042478e-05
3.03132539733456e-05
-1.97871456488484e-06
5.27683027694454e-05
4.87281321665756e-05
0.000100231539867225
1.47685444653027e-05
4.68452978845436e-05
3.1059076698061e-05
-2.0236665421199e-05
3.3056560769288e-05
6.01892673873106e-06
1.97416510134029e-05
4.39218531402323e-05
2.45082212498864e-05
5.43870645890464e-05
1.90883623760275e-05
9.27304826175759e-05
4.70471972236321e-05
8.94171086001372e-05
6.49499810856459e-05
2.90928079192087e-05
6.44255239014055e-05
3.55595758515361e-05
9.9154027543607e-05
7.33003450173154e-05
3.60697288727011e-05
2.3302465803805e-05
4.40126026053987e-05
