# Supplementary material for: Research on computational propagation and identification of mine microseismic signals based on deep learning
Source: PLoS One. 2025 Oct 22;20(10):e0334641. doi: 10.1371/journal.pone.0334641 (PMC12543183; doi:10.1371/journal.pone.0334641)
Supplement: S5 Data — (ZIP) [file pone.0334641.s005.zip › 000100800001428.xlsx_0.txt_24.txt.txt]

6.84670332728562e-05
2.74860178650981e-05
9.66190344702614e-05
2.56309224649768e-05
3.78247433340746e-05
2.81159552799133e-05
6.13357073430364e-05
1.13444610210309e-05
5.79356514537347e-05
-1.129249610418e-05
8.41174238549592e-05
6.94643142002281e-05
2.59019900840995e-06
7.79617257532442e-05
7.44338502012205e-05
8.880125358463e-05
-2.73659674493709e-05
6.61841701614694e-05
1.39297528695198e-05
4.60706822596352e-05
6.32195583437544e-05
1.94800076884206e-05
3.08954698504951e-05
9.11852788966481e-05
5.0746028539114e-05
3.25940007082558e-05
0.000101932931350282
4.8307855218543e-05
1.39866627243297e-05
4.82946552263201e-05
8.76475425207469e-05
9.93189283757315e-05
0.000106955583354797
2.0444860729647e-05
5.43661451237933e-05
8.91497976699506e-05
9.92932066002846e-05
6.30964629509447e-05
6.66002501267278e-05
8.29987138561043e-05
0.000102922875932966
8.20440413713517e-05
5.78692860389031e-06
2.92138514115651e-05
9.53440494874272e-05
9.85243977077487e-06
7.39964438754071e-05
6.85534123012641e-05
8.4310545938191e-05
1.29754071423102e-06
2.99035106608354e-05
3.33370490430222e-05
7.51704780014143e-05
3.58057131891338e-05
7.74342540850168e-05
6.3283415727624e-05
2.64512794827156e-05
1.97295773107485e-06
6.23477710892326e-05
1.82322154216043e-05
9.08736605254978e-05
9.43381104703133e-05
2.39732592695826e-05
-2.07201336874774e-05
3.09053740416974e-05
7.54782042534561e-05
1.30054491406175e-05
1.87644119872412e-05
9.31307472709389e-05
9.62888385264947e-05
9.17878807777401e-05
7.58975093102298e-05
3.99549599129183e-05
7.59079936466608e-05
1.92506541239492e-05
8.91672451049615e-06
-1.38722935557666e-05
7.99128514435396e-05
8.65380019667769e-05
5.85909123086663e-05
6.34364782804299e-05
3.51334038920581e-05
8.62339884523333e-05
5.76282733898868e-05
4.35057801608026e-05
2.45209761376983e-05
9.95140582448412e-05
5.48191456920118e-05
7.96428768579026e-05
9.82401183605494e-05
4.70594754633429e-05
5.15353550240185e-05
9.93902932358335e-05
1.78468328743486e-05
0.000101731173350671
-3.46352065569037e-06
4.50646109421731e-05
5.6989082101384e-05
6.37029092103925e-05
1.30904644041544e-05
-8.98410432612393e-07
-1.17083391971913e-05
7.9627958650412e-05
1.93997797696265e-05
6.1564661479291e-05
4.0991791519802e-05
7.43042883206616e-05
8.11090649685156e-05
7.48214446439732e-05
2.2691759924805e-05
7.25624291224031e-05
2.46764626471395e-05
2.9479609184525e-05
9.04996681577118e-05
-9.84311097268083e-06
7.55397332136319e-05
2.17033614038525e-05
7.67861791390238e-05
-3.17216194811186e-05
0.000138999232252074
4.71597720673783e-05
0.000102163712654544
0.000111733442178189
5.51865367427979e-05
6.5447724694918e-05
8.25722132603712e-05
9.97671148463958e-05
9.65989921665289e-05
9.24253182903591e-05
7.67005623428303e-05
0.000144661559388342
8.65774033384029e-05
6.40256266729709e-05
8.60399110696326e-05
4.18181541666652e-05
-5.21918636117491e-06
6.50594960105505e-05
6.81836457797145e-05
3.83345521429258e-05
8.20808744852614e-05
5.9959343973148e-05
8.53179849794971e-05
2.20780150231255e-05
2.01771585317926e-05
0.00011844827263905
4.88350425939282e-05
7.95320641274291e-05
2.11953842139332e-05
3.4407752267243e-05
1.28135679073551e-05
1.40481618998255e-05
9.56204688935788e-05
0.000120524610116936
3.51694964684684e-05
2.18403553957322e-05
7.28521303291611e-05
6.31177359208471e-05
0.000104325693122194
5.09057217313638e-05
-2.63381281586277e-06
2.0013061111829e-05
7.30031611938951e-05
1.60429014910085e-05
5.36119967517696e-05
8.7967241165525e-05
8.32858810651853e-05
-9.41524262934116e-06
4.23173538758964e-05
7.53024680198613e-05
6.56997964212389e-05
3.6665826275911e-05
2.94205551834337e-08
3.8424674424526e-05
3.93357744054593e-05
1.5813034571235e-05
6.40762439033374e-06
4.70645436427371e-05
5.25143115014458e-05
4.53242851306363e-05
4.93699623053518e-05
0.000103118507385335
6.37672702043281e-05
6.00283751922366e-05
0.00011059845563721
4.40487226281353e-05
6.87551616040874e-05
9.0917530072945e-05
9.91801876829415e-05
9.3371895070913e-05
7.96420176290466e-05
6.60745103476374e-05
3.92958730272754e-05
9.03739465785558e-05
9.26612559355063e-05
1.94085073190548e-05
6.47150244338469e-05
6.89057476689105e-06
6.44482440235604e-05
4.12337776391429e-05
9.02511145604853e-05
4.38522988638213e-05
3.00091005924543e-05
9.00361806272536e-05
4.74445756908073e-05
5.4217999640202e-05
5.46650716845321e-05
7.2144481703083e-05
3.01157840074441e-05
5.10422218297223e-05
6.36300971552829e-05
5.12043546044643e-05
6.10217891546305e-05
6.12521351218776e-05
4.52357358030359e-05
2.76773292590655e-05
0.000134517520438672
5.16861292129428e-05
5.13658627722758e-05
7.14301750852728e-05
0.000100309269826066
5.68767167660292e-05
5.63576796911911e-05
3.37873561672261e-05
9.95663418474291e-06
8.42075001450571e-05
5.32081578406233e-05
5.64580749286616e-05
2.20232498165084e-05
4.35200871840622e-05
4.16138060632706e-05
2.82899924149176e-05
6.57349718614408e-05
-2.32069501992529e-05
6.10135875193969e-05
5.69444779282897e-05
0.000138314347427761
-4.14528276495045e-08
6.44052989345019e-05
3.70919516641007e-05
8.61447927605971e-05
5.75356984835435e-05
7.52027273350529e-05
9.61765122679967e-05
6.81900163040766e-05
6.97107423595258e-05
8.73015820126134e-05
5.48760696482965e-05
8.057495154322e-05
7.13014416402425e-05
7.1201567684302e-05
2.37890400798642e-05
1.68741179219969e-05
5.12813169713584e-05
7.05730793258783e-05
4.97129149449799e-05
3.49898966767277e-06
2.50481960038564e-05
0.000120897072917607
4.05529359864408e-05
2.58445845609304e-05
1.72063977724259e-06
9.36885773895864e-05
9.00164048880384e-05
2.25990383568638e-07
8.65827281503398e-05
3.43431951026394e-05
4.31405479624845e-05
6.47568189356579e-05
5.07122268954593e-05
0.000111005097425581
4.83303449552236e-05
3.88645533822811e-05
-1.09195043745833e-05
8.49210334504014e-05
2.40920643557072e-05
0.000116887177307849
9.53308414580872e-05
0.000173534622037863
0.000103302776650857
0.000114409047822903
6.99783472410376e-05
7.07186289624925e-05
3.21071110314877e-05
0.000100012763220733
8.63332912767277e-05
5.61566137302605e-05
0.000115715422171256
2.55899374046391e-05
-2.20293553159761e-05
3.65467642843825e-05
3.8448627661297e-05
-4.79832061975749e-06
7.68580872186577e-06
4.48211999760459e-05
1.4144352397037e-05
2.71000348386681e-05
3.74371584473358e-05
6.21342017760001e-05
-9.01467998205676e-06
4.47986773812272e-05
6.8927053086592e-05
7.55772776461964e-05
1.93757533605825e-05
5.02252642895741e-05
3.61137729745007e-05
3.34110856771404e-05
5.56215727500764e-05
7.14755983727485e-05
5.4172470234671e-05
0.000112116829868881
9.7088613597588e-06
8.98446117060894e-05
9.19466856540761e-05
6.35360213390968e-05
6.03812193851493e-05
0.000111037103799486
3.59729915118347e-05
3.98807914128948e-05
8.01684601750423e-05
5.34058254365808e-05
5.35713419452653e-05
2.05118294271726e-05
1.83546094764512e-05
3.30894272064699e-05
3.93077749743894e-05
2.3926872109988e-05
2.29056863107576e-05
3.67477320090902e-05
3.21233917381994e-05
3.61066310108668e-05
4.58345971737561e-05
7.5936479886434e-05
4.57099993820194e-05
8.94584328859442e-05
0.000104615626187881
4.92676178561599e-05
0.00010739576336353
8.29043490217327e-05
1.7808893720946e-05
2.79617777548144e-05
2.09633786811808e-06
4.86974917799952e-05
3.57548073947149e-05
6.78919958793613e-05
2.3391865384359e-05
5.4213660268625e-05
6.08641318062761e-05
4.8268274564407e-05
6.46859937593512e-05
5.87203159611459e-05
4.31897758263728e-05
4.15068887881319e-06
-1.91934526500092e-06
9.20146145456671e-05
1.44106772370162e-05
6.84698698209183e-05
8.47910107645353e-05
9.35619731518806e-06
5.1509797474617e-05
3.70735913411808e-05
6.89092977106132e-05
0.000132437270955776
2.18654695852807e-05
2.93060247516136e-05
6.38011871787764e-05
8.63645399498233e-05
-3.57704571822639e-06
0.000129414686631626
8.4975845849295e-05
9.42929316800271e-05
5.98689084466025e-05
6.90351397842584e-05
8.46029194520777e-05
7.02843177821089e-05
6.57196265216382e-05
7.17912966144416e-05
9.29457796686858e-05
3.85909485004961e-05
3.94704033001187e-05
6.59286709688351e-05
7.02150402909162e-05
5.62426646197236e-05
5.66838068720117e-05
6.51488438521115e-06
4.47581369619402e-05
4.43342366523572e-05
6.24849453565492e-05
5.15377087652484e-05
8.27618822152118e-05
8.64839112150563e-07
4.71242587773175e-05
3.5462207573476e-05
4.48034275854905e-05
6.25670862506725e-05
6.571625203487e-05
3.77209754063105e-05
3.72920456241785e-05
9.89728649481763e-05
4.96244169959057e-05
1.29748574610099e-05
0.000132667617443318
3.25594666247339e-05
0.000132593801287977
6.57229714084841e-05
4.3344695579147e-05
2.93008118461448e-05
6.27109524076644e-05
2.68768463105029e-05
2.39505616568227e-05
8.35633719918451e-05
7.44703496876141e-05
7.59657778363517e-05
6.76478354570999e-05
4.95177396513467e-05
5.92902374786545e-05
0.000105854992723189
5.61103694424741e-05
4.53826783591208e-05
9.05063346001486e-05
0.000119264644999373
8.03307220116634e-05
2.55727040192714e-05
1.56299891760756e-05
8.29141782414301e-05
4.50139915372349e-05
7.62119054324244e-05
0.000138238144086398
9.44024337754478e-05
-3.261207428351e-05
6.39858427132098e-05
0.000104994694143776
6.6729126527915e-05
0.000100764578261771
2.36707570240522e-05
2.19885046392109e-05
2.24166214773211e-05
1.84185130829789e-05
4.08854274254602e-05
-3.1258551548384e-05
6.24929950016481e-05
4.85152680432356e-05
-6.85186587990236e-06
3.91948521089507e-05
3.23639035050975e-05
2.5898311138049e-05
3.23163791513215e-05
2.82459882353233e-05
2.46852221384998e-05
0.000100190504510392
0.000104881625408914
-1.26178380514112e-05
1.19885084753907e-05
7.19705294688515e-05
5.19887876230052e-05
1.87215363177818e-05
4.31233693548767e-05
4.34953282527533e-05
4.59131660302533e-05
4.62692507837525e-05
4.10148752040411e-05
1.77315359189364e-05
5.51019502689242e-05
7.14219445988324e-05
4.99184252713533e-05
8.76947607856734e-05
5.68489658822608e-05
6.83294658511521e-06
0.000118513441526542
8.88944650414097e-05
1.04597668271108e-05
-2.41697100648987e-05
6.341661336447e-05
0.000132234717322231
-5.56300434513223e-06
0.000157574887993215
4.83389055426077e-05
4.23056568834779e-05
0.000117005040417692
5.9396344703171e-06
4.53956011376873e-05
7.11927227904682e-05
0.000121634829911741
5.25285516338851e-05
3.73106340508783e-05
8.28558800616046e-05
8.3026704448047e-05
3.7039109529974e-05
9.64490477799144e-05
6.65340745664423e-05
9.40190566539241e-06
6.54624175031642e-05
4.52635837211403e-05
3.09095085349957e-06
4.38057914561575e-05
6.62805741191308e-05
3.28019234867614e-05
9.75317292177042e-05
4.68114885517892e-05
4.3763188738986e-05
7.69402531288681e-05
6.10560197102082e-05
2.93217528640996e-05
5.54751572204258e-05
5.37495538594434e-05
5.01534524457478e-05
8.99192348557195e-05
0.000130517849938444
4.14359525792836e-05
6.4300438899298e-05
0.000100273711695709
3.87409397775385e-05
7.23417259870423e-05
0.00011991695457757
8.99538601536975e-05
0.0001149902789053
9.91616588124695e-05
7.64260188026782e-05
2.45561916694391e-05
6.61894935854894e-05
6.14410904140052e-05
0.000119687160888557
3.4149901109402e-05
3.31093861349489e-05
3.24524240472769e-05
7.27862747414317e-06
5.45909618075501e-05
6.54058643968907e-05
6.65645081664731e-05
0.000102944976209005
2.16513173694394e-05
3.53133961057921e-05
5.25063244427954e-05
9.13650285312232e-05
7.94032843060664e-05
2.89533846950108e-05
1.66003688042008e-05
8.46203182588192e-05
6.79007018935454e-05
-5.25921980943389e-06
8.45242170717884e-05
1.68569247529985e-05
8.38422088109721e-05
-5.35995249025365e-06
3.77423523137051e-05
5.11177668642392e-05
6.49157263426301e-05
6.95757620629659e-05
5.8254111894962e-05
4.53571272094998e-05
3.61941034846908e-07
4.20227306235196e-05
5.67747952041157e-05
0.000146355228500619
4.84999625735536e-05
2.54281350206719e-05
5.63817526853271e-05
0.000100630249189818
7.31751613965284e-05
7.29958611494951e-05
7.85723436035919e-05
2.32938000834579e-05
6.98789097401303e-05
0.000127268223909147
0.000102378744409934
9.47024597180041e-05
0.000102762932619708
4.53065252277053e-05
6.9048429724717e-05
9.51528764673086e-05
5.87642926478694e-05
3.71742144018899e-05
8.13050203050905e-05
0.000111929484780299
1.07301142662345e-05
7.00413450859694e-05
4.37879591301746e-05
1.52599298551049e-05
4.06571337210612e-05
4.08697392872536e-06
6.63796074081031e-05
4.24351248628207e-05
-2.22477010551616e-06
4.79360072947254e-05
4.77144106710505e-05
2.79474449449228e-05
4.43612355251164e-05
3.8238299967218e-05
3.08247394218861e-05
3.6318019306956e-05
1.81686582783568e-05
0.000136435206193674
6.65772355285074e-05
4.89499720131322e-05
-8.99564334760937e-06
4.47133811644964e-05
7.76167662271572e-05
5.33862265084959e-05
0.000158769093550543
0.000107493532623987
7.45099489502513e-05
7.01141391021106e-05
0.000100379434503847
5.12402031916521e-05
6.93500307352296e-05
6.6756614064335e-05
8.8662738744904e-05
5.61611064185709e-05
0.000149056658788775
9.11906468519519e-05
8.91696701906745e-05
7.85589686202249e-05
3.62172864700535e-05
9.96171062442989e-05
7.38671415456155e-05
9.23178798215431e-06
3.92193252549305e-05
7.12538145847661e-06
8.31197108109378e-05
4.48208349348274e-05
8.16005438172015e-05
-8.92304780485811e-06
5.03286209316195e-05
7.43174458056179e-05
4.72047808372225e-05
3.83390510372362e-05
0.000105817228997437
6.44424297365874e-05
5.82733230093952e-05
5.5200342241514e-06
5.15589594315477e-05
5.1969255902392e-05
8.22368902394363e-05
5.59159031891516e-05
4.89422128262518e-05
0.000112666335685077
0.000102973966083666
1.96648203965471e-06
7.55942730106157e-05
6.73766222632224e-05
0.00010036781366659
8.13588835648076e-05
5.02419350907413e-05
3.33070574514489e-05
3.78810362850839e-05
6.0904328018351e-05
0.000117718686318859
5.62277361724327e-05
2.50227873559105e-05
2.35460580979203e-05
4.14724596363863e-05
3.1940997044022e-05
9.23833999061051e-05
7.38738100005282e-05
0.000107939900375577
4.48761230468442e-05
8.90031996695973e-05
5.44406245096391e-05
6.60109876929449e-05
5.65331427449193e-05
5.49797514336627e-05
6.74965409241512e-05
3.34663125271776e-05
5.74090873496732e-05
7.96045116907707e-05
4.66298677879459e-05
8.4916330169949e-05
9.92181626925549e-05
5.42040900808461e-05
3.08861332029841e-06
2.34880004651481e-05
9.49370546609593e-05
8.22826183194704e-05
-4.62168032533555e-05
6.05894389885442e-05
5.49992850923052e-05
-5.45342612636121e-06
3.10453955613659e-05
2.33992679601099e-05
0.00010459525310199
1.49292919578148e-05
0.000131191515631071
7.38847244117356e-05
5.98047221438619e-05
3.20565052064427e-05
1.51065116737819e-05
6.80215493976063e-05
6.3683484132986e-05
5.23930910611019e-05
4.97838973168557e-05
5.18657801545974e-05
7.2269531684793e-05
8.79018671494302e-05
7.75965277846648e-05
9.26099746506217e-05
7.36158041922816e-05
1.62650797678715e-05
-1.64409910753742e-05
6.803786343302e-05
6.87697465951209e-05
6.31460859432117e-05
8.08914997227619e-05
-1.05539138816807e-05
8.78146013926632e-05
8.05415140859773e-05
4.72809311727358e-05
7.48342583523775e-05
4.15864231599083e-05
2.76194195907505e-05
5.59905632726647e-05
4.69617099767472e-05
6.52136822415044e-05
8.31992949325049e-05
0.000108151702393461
4.63170248016822e-05
2.34162469470089e-05
9.42401905170392e-05
4.41170651922754e-05
3.69711131958722e-05
-2.24048099152658e-05
9.50445085879767e-05
4.30707765319118e-05
7.97563687506139e-05
7.34843079719465e-05
8.89327319156859e-05
4.08308931909111e-05
2.74841738780028e-05
7.2048146148752e-05
3.35722609626094e-05
5.62171557715983e-05
8.94252621673464e-05
4.78323565456578e-05
1.32198944912879e-05
3.59137729696771e-05
7.93387616631771e-05
7.23871527833966e-05
3.96102090041549e-05
5.2616185637658e-05
2.90276557066094e-05
5.16373571941205e-05
2.43652166985884e-05
0.000106316915066405
-2.92785990280614e-05
0.000124465686003402
0.000104386273035502
0.000107228502400758
4.43434620742862e-05
3.91852606148489e-05
-4.08726752385129e-06
0.0001020913439601
0.000126487475131329
6.38902003260404e-05
5.84183293898021e-05
4.2266867774965e-05
5.36274254366642e-05
8.1943071684317e-05
5.83989016852173e-05
0.000123382490467862
4.16413962306179e-05
0.000108119351509705
7.58169609192239e-05
9.19953518106319e-05
1.18663382172986e-05
9.58948853812406e-05
2.81970016724051e-05
2.16835218957437e-05
9.83868557286463e-05
5.66334602247259e-05
8.22490772429934e-05
6.54794638709113e-05
2.31789740113095e-05
9.32202009259601e-05
4.72420619918949e-05
1.27182856144511e-05
6.96715787643852e-05
5.05300493854081e-05
2.32213157518032e-05
1.12762392490772e-05
5.06015628103544e-05
5.03626805961758e-05
4.60295663703817e-05
9.17026391007788e-05
3.35890456464508e-05
-9.61548135681513e-06
8.69169858820792e-05
6.05244721563765e-05
3.88374676552461e-05
6.51297513712275e-05
8.62882529368518e-05
5.93668278174821e-05
7.82530415896512e-05
6.39688440600826e-05
0.000101972937333469
6.32309981746135e-05
6.5831995958948e-05
9.11687620803375e-05
3.190764482923e-05
0.000123866633463602
0.000109652678444535
5.64772074251109e-05
7.6410637041143e-05
9.54509972589384e-05
4.20826507684442e-05
4.70535946143671e-05
0.000101119791935897
3.98152590044992e-05
6.30194749031857e-05
0.000100129487067941
4.14631489756709e-05
6.3584685588278e-05
-8.07169836125413e-06
5.81617530365381e-05
6.89772405135331e-05
5.10592592828581e-07
6.29949204101092e-05
4.74130184617686e-05
6.23343028452203e-05
3.9950080211011e-06
4.21744151407671e-05
1.64982431492335e-05
7.44165576495135e-05
4.31362319987057e-05
3.31959055413062e-05
7.3790078699783e-05
6.08327933292559e-05
5.9044597728137e-05
5.25637647836711e-05
4.1933536173727e-05
7.08663512429951e-05
3.37486537833626e-05
3.68144680558332e-05
1.97390769433371e-05
6.43174326627469e-05
2.78480036743611e-05
6.00431525236478e-05
0.000142009486287504
0.000104413973354469
8.38535012856153e-05
0.000136573030303542
8.59030119043683e-05
-1.55365478566785e-05
6.51549234416196e-05
7.22119588280275e-05
4.04678119466623e-05
6.57212594712973e-05
8.8418807183985e-05
5.34664422295052e-05
9.57191790244003e-05
7.81342109921505e-05
6.6642703521165e-05
1.52944609099526e-05
4.1405887409425e-05
5.33210327611562e-05
2.04472229844317e-05
6.19402650972436e-05
0.000148701756252945
2.59112874184157e-05
5.17424135452677e-05
5.10141720929437e-05
9.19506932178795e-05
0.000132650653519211
3.82473181650343e-05
8.30251026544116e-05
3.6034036320815e-05
8.99598251073276e-05
0.000113151660326031
2.80363906627191e-05
5.06135157715693e-05
0.000101687460877437
2.45961347198604e-05
-9.01981272570213e-06
0.000119064060831729
5.02793811750402e-05
8.38488087697888e-05
1.61794618210262e-05
0.000108819876379325
0.000142329820993943
6.81602846339463e-05
2.04413579139087e-05
4.56598223391239e-05
4.46896806887175e-05
2.56906747269967e-05
5.45427216274699e-05
6.15641373419929e-05
8.70480866951241e-05
5.8834995523811e-05
4.61732941151854e-05
-7.02665251040238e-05
6.31353830744971e-05
5.45220994051157e-05
1.42284895925764e-05
6.55648716755121e-05
4.0213105081561e-05
9.84526983465697e-05
0.000119615241443538
6.58339464499761e-05
6.08321390944152e-05
6.4062037563758e-05
6.13383355141191e-05
4.62291775450669e-05
3.3576860841057e-05
5.62368857099987e-05
6.46711137229883e-05
9.76572953713535e-05
4.86197284694482e-05
7.31911075170436e-05
-1.8565246181425e-05
3.91997658054938e-05
7.47343738035221e-05
1.19232766301238e-05
5.08712702118622e-05
2.20299623648785e-06
3.65539436125437e-05
1.41028578143703e-05
6.96236804176476e-05
2.54712460727186e-05
1.40823987624331e-05
4.93392641168465e-05
7.33966329226058e-05
3.77511328870888e-05
6.64384436553781e-05
0.000117265028525484
0.000106009798206963
4.64799353616274e-05
8.65534597008166e-06
3.42761494054908e-05
5.24567940749104e-05
4.20648518146357e-05
9.10395033645908e-05
6.82099386245514e-05
6.26383386111781e-05
9.49480770844306e-05
5.29105940317916e-05
0.000112781457891834
6.04514944717751e-05
0.000116567407076079
1.69072938049842e-05
7.41637731428851e-05
5.45020598471409e-05
6.28732642157581e-05
4.34368877736031e-05
9.57025858429232e-05
7.51830610296801e-05
3.82803462753048e-05
6.01186710931726e-05
4.68011465390749e-05
6.32226346030491e-05
0.000138703608691639
8.7086036277929e-05
5.56216687308665e-05
8.58251036036999e-05
3.90207495892697e-05
0.00010276819645438
5.59673748620439e-05
1.71632211384456e-05
5.77607422797102e-05
5.47654898097446e-05
0.000145633116002492
0.000113434261482302
5.09682457458723e-05
6.20526413706963e-05
7.15719289557652e-05
3.99747520644881e-05
1.27071090978288e-06
-5.42512722986317e-06
6.45118861343312e-05
8.56675568814903e-05
7.91651796849527e-05
-1.32933085917601e-05
1.82347908185193e-05
3.01887770073115e-05
9.79137047586483e-05
8.77850966357687e-05
3.92796424706282e-05
7.44777392934903e-05
5.15293442875454e-05
0.000110253040559149
7.82972042224563e-05
5.81821816708428e-05
5.01189811455141e-05
6.23140269589521e-05
2.29091516289013e-05
9.29170023528225e-05
8.2818170079431e-05
6.91291243367294e-05
8.36775175531566e-05
0.000105665395601568
6.36894280290553e-05
9.81303708369511e-05
6.10952327593092e-05
5.7061935257715e-05
7.60573077622477e-05
0.000112696109714632
3.92874214813114e-05
8.71792892785775e-05
0.000109653207164743
8.52399954963809e-05
4.45750558549562e-05
7.97262160407086e-05
6.67526632724168e-05
5.58952403011552e-05
2.17133753891618e-05
5.07676977269308e-05
9.26792290461133e-05
6.58503499705363e-05
8.63754395289037e-05
7.06706286029124e-05
3.40349624766587e-05
5.84538911517548e-05
5.08296602963278e-05
6.46582053161345e-05
4.10889424982935e-05
9.22284404851171e-05
9.29874996033903e-05
3.47066628142727e-05
1.43337302845e-05
1.28655605138545e-05
5.24460229838274e-05
7.97991577632888e-05
9.02257386350879e-05
8.32157220805161e-05
2.99808564969268e-05
0.000107310936692894
4.13549445075144e-05
7.15919040663789e-05
1.50387803116395e-05
3.65509013879774e-05
2.45645423576761e-05
7.18741151720819e-05
9.77173660475657e-05
5.50294366844868e-05
4.23862420800197e-05
6.01179849296225e-05
6.38979786441367e-05
8.21884192652299e-05
9.78932184383966e-05
1.03933541365906e-06
0.000118575701742422
8.73558981125959e-05
0.000143530428084824
0.000127008985263462
5.60864279301675e-05
4.55632044329922e-05
7.70389479900052e-05
3.06099474215725e-05
0.000101298123796075
9.69736727556217e-05
4.86343245957919e-05
4.42009053135167e-05
5.74341219176498e-05
4.28931052574049e-05
1.54501360266422e-05
0.000119924594264966
7.99881829424308e-06
8.86340639629183e-05
3.7880665323564e-05
2.03208552999454e-05
3.38963392828769e-05
7.47980670273578e-06
5.19254553957991e-05
7.98641768972858e-05
4.05334406359885e-05
4.41903981998797e-05
0.000127664259763637
2.69104644362834e-05
8.0276516990557e-05
7.65596674240837e-05
0.00011303764620128
2.38593811911868e-05
9.64221435734781e-05
7.18545332519339e-05
7.01695919102946e-05
0.000131854424013259
7.28557528482409e-06
9.76297139700062e-05
5.13556767164398e-05
2.24050481656229e-06
-1.51525940568511e-05
-4.88512051664391e-06
-7.28911727374391e-06
-1.51859942089509e-05
2.62773908002863e-05
7.36698001361106e-05
6.17244541642011e-05
7.10878538594783e-05
5.47738073380707e-05
5.4464150661651e-05
7.62150122084832e-05
7.36292598811021e-05
7.28742565870812e-05
3.41313461489786e-05
5.09422356090611e-05
0.000159541139688072
8.45279240489811e-05
0.000144894391326016
6.33163807752009e-05
0.000104664290819807
5.46423150222333e-05
6.25507238493517e-05
6.16194894355765e-05
2.5485788552456e-05
3.12426672350657e-05
3.50284268170642e-05
6.675816878386e-05
0.000107531525331716
4.36879470573343e-05
1.96205282305693e-05
1.15514471008204e-05
5.40126900033694e-05
6.36282299183607e-05
2.05608521950686e-05
3.66115816558695e-05
7.60339424656929e-05
5.70476343669709e-05
5.02246344417922e-05
3.33774337993009e-05
5.90507115783657e-05
4.40784318034462e-05
-3.74652389243857e-07
9.89629716395316e-05
8.64882423997452e-05
5.23529340588841e-05
0.00010652797052851
4.94018694859007e-05
6.42677676735575e-05
4.93937407294983e-05
2.65054309566265e-05
6.60001680363603e-05
0.000124722006093866
0.000155009940643255
8.00385244413488e-05
6.70889604526087e-05
7.53726554373829e-05
5.08941799409957e-05
4.61039911263484e-05
-2.83384515513636e-06
-8.26376739143046e-06
0.000124518055577596
0.000120309977144465
3.34357225682931e-05
9.15862898732116e-05
6.68616807009482e-05
7.27740023180164e-06
4.91747280862675e-05
9.07153168944665e-05
9.57430785086618e-05
1.8390659979203e-05
8.31506697466072e-05
0.000120452406871819
6.7779810653916e-05
2.66004370931701e-05
9.79286964089025e-05
0.000111133646318805
6.72667925455625e-05
4.91760921568186e-05
4.44410645762591e-05
7.217385172309e-05
6.22178183511102e-05
4.46834575897853e-05
7.58636513048965e-05
6.4114573861349e-05
0.000142026463851776
6.93680937362723e-05
7.02166132818435e-05
3.23378745543706e-05
4.39155732995961e-05
3.37126231123731e-05
9.27492307351317e-05
0.000120435091677388
2.77463156932839e-05
2.44111939117947e-05
2.54703855737465e-05
2.59647070739441e-05
3.95327538904502e-05
5.12777862212455e-05
6.93919404172814e-05
4.71843635699314e-05
5.92161029321473e-05
7.89972868182543e-05
5.78429412685802e-05
6.25102560499313e-05
3.11604779666614e-05
7.83665412240691e-05
7.66005281182961e-05
7.42448956723752e-05
3.42129441156284e-05
-2.4655826419544e-05
3.85345123194654e-05
4.58360972299127e-05
7.66939510407918e-06
4.2260589323897e-05
6.61916516770504e-05
0.000114886340867121
3.36066471172996e-05
3.69836572102182e-05
1.65461762402641e-05
3.00705100657552e-05
1.402618771757e-05
3.85835112226736e-05
5.63746382652981e-05
9.42587958163271e-05
5.1889914464128e-05
9.24575517488863e-05
0.000102908922770229
6.36991190472374e-05
6.30157370942664e-05
2.28527020412497e-05
5.44508365091768e-05
7.93221102387892e-05
8.82277899120574e-05
0.000110421146806414
0.000108448286259938
-9.01467666138151e-06
2.61263208685845e-05
1.35059210916214e-05
6.04218650269517e-05
6.685137120401e-05
8.02919976639134e-05
3.8065494376086e-05
2.65653928161445e-05
6.45818749679787e-06
6.76845924083908e-05
2.34496351743771e-05
0.000114693792903882
3.54798864228726e-05
5.91815251173682e-05
4.685192213994e-05
0.000122584438622465
8.1203621657107e-05
5.5578501703087e-05
0.00010729839009113
2.26457660363549e-05
5.55885757721701e-05
4.33727209885361e-05
5.18556048847744e-05
1.88931650056673e-05
-2.23630729659653e-05
8.16639762874816e-05
5.77818875346988e-05
3.90873018875336e-06
5.99513094249379e-05
0.000125236404498752
5.3456141359879e-05
6.64955348479321e-05
7.14902629657383e-05
0.000100604774651485
2.65323201819677e-05
0.000106347221457317
2.7775539925087e-06
5.22263744583845e-05
6.12523365351611e-05
-7.24922192291982e-06
7.62639218551627e-05
5.83862256000182e-05
0.000105384686680865
6.75682716617688e-05
5.39030288778093e-05
6.06291225069745e-05
0.000101570803419835
4.01859899948541e-05
8.25447486073143e-05
9.88590923501733e-05
7.30973916308845e-05
5.41898388640825e-05
7.28300360980173e-05
6.08873906699297e-05
6.27887073109557e-05
8.54882915170537e-05
5.34823638962783e-05
6.65261477828981e-05
5.65964954216416e-05
3.08518663411397e-06
3.10048336421096e-05
4.44108285797606e-05
7.28545562417898e-05
0.000107554519485731
4.63540771168211e-05
3.37090199768683e-06
3.63901596919857e-05
0.000117756536808807
2.99317900783822e-05
5.9767018195784e-05
7.09834061270577e-05
2.9024217167523e-05
9.50050793457064e-05
8.28213428291958e-05
6.39376787669866e-05
4.56287709198154e-05
5.6147154685723e-05
-4.01390424996603e-05
6.63798631183269e-05
8.92084715671688e-05
5.30417720105767e-05
6.7225181549474e-05
8.2702712012504e-05
6.59861701120639e-05
6.13667468964696e-05
9.23237577170671e-05
0.000111528041991507
6.10028444333723e-05
5.33611596253326e-05
2.90213919774456e-05
4.77786633252322e-05
9.50310526840469e-05
2.65411192451516e-05
5.59710439271355e-05
6.58434695244057e-05
8.64993891668519e-05
1.25781347907993e-05
6.70885441498992e-05
5.3944165775475e-05
3.66955020745363e-05
6.33323496189251e-05
8.0473032752873e-05
1.93768458566703e-05
2.25708616537349e-05
-4.53419630656845e-06
4.80595915140107e-05
8.97938493460947e-05
4.55867391710955e-05
5.84708691214198e-05
0.000109523043016543
5.21636864561015e-05
1.25170097763794e-05
3.60301812479661e-05
4.75346168153739e-05
6.36871239069902e-05
8.41285780849813e-05
8.42980135817308e-05
4.95341505109248e-05
9.52221384415235e-05
1.20299481223426e-05
9.58601606896273e-05
6.40359135368374e-05
9.87264159245264e-05
0.000118124590698912
7.02899863724121e-05
9.97072180882343e-05
9.95056142117917e-05
4.86652165298547e-05
5.73486682370008e-05
8.12286945508467e-05
3.24104247250402e-05
6.79253698475264e-05
5.06157258021719e-05
4.05854748766327e-05
9.67794784065187e-05
3.64284572078808e-05
9.27969990692166e-05
0.000103073794443493
4.84698028281915e-05
2.1152276609049e-06
4.58526239290877e-05
1.55683535982974e-05
4.37249301274113e-05
2.21390151737053e-05
3.90297086758759e-05
4.87916647131908e-05
4.56131667974195e-05
5.04307279101633e-05
7.41359237443021e-05
7.56048338364441e-05
7.9803550114198e-05
5.62738633459136e-05
1.50121967289875e-05
4.8276550220092e-05
7.53750943033122e-05
7.94933665682146e-05
9.28533233556584e-05
9.20649793192381e-05
-8.82933059127582e-06
2.42813357076031e-05
3.73429453017852e-05
5.04327673878635e-05
7.89458914843676e-05
0.000104481114108471
1.39417003480469e-05
6.7248260629961e-05
4.6689396929413e-05
2.6609072755336e-05
5.47922168804286e-05
0.000107591989609429
0.000130794489676824
7.70570897008514e-05
4.31875688481091e-05
7.19379204730686e-05
7.00852920310559e-05
7.6425246286031e-05
8.85968193705511e-05
6.23890536724287e-05
-3.33730308590987e-05
1.35317590481637e-05
0.000102992252365981
6.07976956455065e-05
7.63565266638309e-05
0.000108266592547802
7.48126885704847e-05
2.80684207540059e-05
2.10138428099294e-05
0.000107997314046192
4.13075045207519e-05
5.28597196166981e-05
5.87497859965984e-05
-3.02408964323584e-05
6.59503796175004e-05
3.52519909152475e-05
5.24725887000496e-05
5.66051299799062e-05
9.54012270214109e-06
7.71883877459668e-05
5.67277076231611e-05
-1.07546870390153e-05
2.63453200264184e-05
6.06388481955431e-05
2.3795537465853e-05
5.33898343238656e-05
9.04861947738289e-05
4.88585484615518e-05
3.62257795207133e-05
4.46231308630188e-05
7.35456672449406e-05
-3.97916523014787e-07
9.4899709586973e-05
8.32781086559942e-05
0.000120775565245944
7.11056251248401e-05
9.04691284598366e-05
-1.14488527157883e-05
3.1265283174549e-05
8.72595524083819e-05
0.000121657843588144
7.93727333329765e-05
8.08106212479039e-05
2.64819584639066e-05
6.31938842551653e-05
4.50789424326361e-05
3.54661083128431e-05
0.000108594745660505
4.81395972474974e-05
8.02650346656464e-05
8.36795510888112e-05
4.64352935844148e-05
3.53483529959285e-06
1.24074809060338e-05
6.65046916338634e-05
0.000105061180282371
5.99552124191296e-05
8.05112257029118e-05
6.25414609303026e-06
8.50974662958833e-05
3.13629290264705e-05
8.65498185421184e-05
-4.13271385586793e-06
3.99545850053542e-05
3.32789755138615e-05
-2.88687197658282e-05
2.57636925023224e-05
5.6905794799759e-05
2.04118876373673e-05
7.02565535555225e-05
6.17026785471705e-05
6.14880072952933e-05
1.67120598423235e-05
5.09921612491495e-05
2.09449767460073e-05
4.23733788760167e-05
4.70658488251216e-05
-9.19563525565948e-06
0.000112361585118531
4.25919667878827e-05
3.6446261827893e-05
8.5479480318247e-05
3.96552090794967e-05
4.13816687815604e-05
3.49631704452947e-05
7.36789443303584e-05
4.51552225456228e-05
2.44656518617054e-05
4.82164571685395e-05
4.55284996248042e-05
8.01321942495916e-05
0.000109081760162297
8.48507278933547e-05
-2.32259145965528e-05
3.39782636237349e-05
6.52004657824332e-05
0.000117045175828063
6.13820659990387e-05
7.32671428414317e-05
9.7645922448693e-05
8.35117880655286e-05
5.34478236994892e-05
8.37791889518531e-05
2.68185629243342e-05
4.93841263221046e-05
2.07715907198371e-05
0.000130145640575247
1.72560419941905e-05
5.50821066004735e-05
2.87663355887051e-05
5.98552193012765e-05
1.18985497397515e-05
7.54955596525594e-05
0.000124250561653759
4.21280281338466e-05
7.2178341920475e-05
5.64423226044694e-05
6.56345789248829e-05
4.14818415910286e-05
1.15911232127712e-06
7.87433542709552e-05
-6.75059980445089e-06
4.01117130744587e-05
0.00010090148672859
3.31086584479157e-05
5.91959776591966e-05
6.73317836713858e-05
9.05237994251583e-05
7.83364777628264e-05
6.09827480234868e-05
5.83970620805737e-05
5.80260279665999e-05
6.11779378656116e-05
8.91551169070024e-05
3.94872071710351e-05
0.000129214344849277
3.29501842622545e-05
6.33593396485708e-05
8.39341329636792e-05
1.77526213569268e-05
9.30507878301685e-05
8.58034679884658e-05
2.3105141599849e-05
7.2384215461168e-05
8.96456472160278e-05
4.78584128389304e-05
5.22813128999731e-05
6.05656890461421e-05
2.19273495656155e-05
8.24692153858036e-05
5.29691149020347e-05
3.26164598277653e-05
1.98340321757497e-05
7.97596064705643e-06
-9.76206162632856e-06
6.43100592537129e-05
3.893426078689e-05
4.80114853619018e-05
2.65761167076497e-05
3.5917052992902e-05
6.83035392800132e-06
7.79364543333539e-05
7.6886856741642e-05
-3.18373578396705e-06
5.74579775481419e-05
3.9188367137117e-05
-5.12073848822646e-06
2.10399381958819e-05
2.24874747372805e-05
8.03072228546711e-05
0.000140586047000238
9.86033366533578e-05
6.99996455003247e-05
3.53123896183602e-05
4.23731438215651e-05
2.74789866490777e-05
6.40348760525186e-05
8.2674756984004e-05
4.45547206038093e-05
6.72524287008151e-05
4.75125114080415e-05
2.75795282855809e-05
4.52487174926417e-05
3.7183064671514e-05
9.05342549977808e-05
0.000112319150461084
5.92979833487442e-05
5.20562517108223e-05
4.74918272048297e-05
6.5978891273558e-05
5.23294339001279e-05
4.44422487861712e-05
0.000122313045986223
5.76428221652059e-05
3.06940544754062e-05
0.00012720088455156
0.000130908964582597
5.95787784110575e-05
5.55736098290571e-05
2.99239920990445e-05
6.56617532443025e-05
1.5582015082675e-05
8.17528890954497e-05
6.17992068727779e-05
9.15383468380117e-06
5.63198124738296e-06
3.90610570542093e-05
7.34883026345263e-05
4.35628967773246e-05
1.09388901594297e-06
4.11662692494319e-05
9.34173145103495e-05
-3.26532902054452e-06
6.01473294813547e-05
9.99514842793718e-05
3.21411075420565e-05
4.7324908855948e-05
6.97434076384414e-06
5.89712621461327e-05
3.42481038408571e-05
6.94436962740188e-05
3.78073090180588e-05
5.75772883949547e-05
2.27987075785283e-05
7.72644690302318e-05
3.47899639153726e-05
1.43531614292965e-05
8.43305633089588e-05
4.06597129025925e-05
0.000153829852050898
5.1623521191421e-05
2.1070707365077e-05
1.9724896082853e-05
9.65470971477445e-05
6.31780893973618e-05
7.35636526261082e-05
0.000115565764230405
8.26269343218433e-05
7.34339937898015e-05
5.90203706188067e-05
8.23816979383135e-05
6.87768406481472e-05
0.000127156979823376
9.03659554494843e-05
5.43117682606801e-05
0.000106492154713637
5.87481383408584e-05
-1.58158697742226e-05
6.99016797659177e-05
8.36116700472779e-05
4.51772652517878e-05
8.52731970770872e-05
6.21652297925379e-06
5.01462199797946e-05
4.83373020353102e-05
-2.65849381073065e-06
3.74410022917681e-05
-2.98810561570975e-05
2.88342262308236e-05
1.02128495975758e-05
6.67995752101232e-05
5.65705919740297e-05
5.259001265025e-05
1.07937615113629e-05
3.55669989907721e-05
0.000117546817310019
5.36882020647589e-05
6.11023882941556e-05
-9.97747298787019e-06
6.31140651237445e-05
5.3238443971219e-05
8.0608979713191e-05
6.85051123431025e-05
0.000108307124099033
5.33924140497519e-05
0.000126655804385914
7.9344714277345e-05
1.67917172465961e-05
0.000123398700728792
4.06344495895835e-05
9.73174312924027e-05
0.000116391169123949
7.5124747121592e-05
-6.87108625857948e-06
5.47661559802985e-05
8.23821135578398e-05
4.41573150008997e-05
8.55532014065951e-05
2.29054214754235e-05
8.88096703786424e-05
0.0001124925419619
4.02509988292397e-05
6.30939704855925e-05
2.12276841299399e-05
7.97983490379094e-05
8.93123792357203e-05
5.67422425381815e-06
4.12781545622758e-05
1.20958683408899e-05
3.7591894683002e-05
3.19340065883976e-05
4.72549056898209e-06
8.89497931475023e-05
0.000102596719581202
7.36450061166422e-05
6.46075801930736e-05
6.74248500303926e-05
4.20699535769753e-05
0.000108544815211232
5.83909561471588e-05
6.41558966730323e-05
6.72558164356589e-05
3.54306874430879e-05
4.95176888115826e-05
1.62820502631707e-05
4.80471718002087e-05
5.10722818695795e-05
0.000126639116920633
0.000113169418493664
7.4017432252499e-05
-2.34211955992167e-05
1.9564443938623e-05
7.53380355109927e-05
4.46832374577217e-05
6.57991635044145e-05
6.17362946680565e-05
-3.1587200060484e-05
2.2828676169395e-05
4.01490909206225e-05
8.20514737286241e-05
0.000112879404827863
8.78133612936261e-05
4.40118795775283e-05
5.37891814816161e-05
1.62396685689124e-05
3.72654153262708e-05
0.000101596071431723
0.000158546461323959
5.83110345969218e-05
9.29622778194589e-05
4.79355358349237e-05
5.97567472972542e-05
8.55761919449727e-05
1.63686770520151e-05
6.21841928565363e-05
7.95697198489812e-06
7.69866200583529e-05
7.21232964710398e-05
5.5468337120119e-05
8.36809365285973e-05
1.53549338351428e-05
4.62018244717217e-05
7.93425979038361e-05
6.18729341985182e-05
6.06614076206667e-05
-1.5094955765266e-05
8.92970564273269e-05
7.34597975002385e-05
2.14531725395844e-05
5.81971592129167e-05
4.4630149586182e-05
2.56759369638281e-05
7.61000520093683e-05
3.29148510640038e-05
6.73638597809001e-05
4.65414495650141e-05
5.46965378920655e-05
5.3279698703236e-05
3.72179929113164e-05
5.60775064190241e-05
8.744334396071e-05
5.59915053397149e-05
4.39967208894177e-05
0.000109886667470334
2.86504193990163e-05
5.20840338054178e-06
8.6997476481188e-05
5.78827959211196e-05
1.74348883924628e-05
0.00011376922766321
8.0601208318802e-05
6.07521788362161e-05
3.67809219185539e-05
7.34939833604562e-05
8.34681453808358e-05
7.52064318867079e-05
7.15019342660385e-06
5.67165922137229e-05
8.97128004785004e-05
0.000103109306372349
3.19087701719369e-05
7.48499317717242e-05
1.29618028056248e-05
7.94535332252241e-05
7.15898909773144e-05
4.52436203338049e-05
4.2738924431311e-05
5.44292310945317e-05
6.2100198462928e-05
6.10159488638858e-05
6.11995145168966e-05
0.000107566832728694
3.32930698062158e-05
2.18828666608784e-05
3.25802095188308e-05
-2.55588839331915e-05
1.91644721256394e-05
7.90376100589767e-05
4.15631011250123e-05
2.34931509623163e-05
2.95130519683501e-05
0.000124323956353645
1.36931921939532e-05
3.54091659685178e-05
5.84872405238273e-05
0.000102442150297457
6.08871448628291e-05
4.1627848043923e-05
5.68878872983768e-05
8.87382834086156e-05
6.85687236705333e-05
3.64824065040285e-05
0.000106464301448182
-5.35823648315608e-05
0.00012180249259746
8.1422785603119e-05
7.59121659851612e-05
0.000101259441505416
3.11983841415619e-05
0.000111490665422386
0.000106028883559993
5.6141420702329e-05
9.55774031337194e-05
7.21742864921905e-05
4.89334512963875e-05
5.16933207299823e-05
0.000103900748307396
4.3524876492191e-05
0.000103168905774216
9.07640646671109e-05
8.23210771480754e-05
4.94053800262521e-05
5.21136377363416e-05
8.44074442500244e-05
0.00011507378992479
2.77534072605828e-06
9.17801790183491e-05
2.41851912804724e-05
-1.42686269193845e-05
3.95603450096235e-05
-4.21511780074088e-06
3.22564894496203e-05
4.68359341934473e-05
4.71472556161535e-05
9.73118321228188e-06
2.72769674540511e-05
-1.78734336883063e-05
7.13715449301728e-05
2.51591912383564e-05
0.000143976906680491
7.60596088927628e-05
8.27708706292079e-05
0.000100610156766271
4.51316299543784e-05
5.80435879258964e-05
4.21703976107905e-05
6.14256109008157e-05
5.44316535246198e-05
9.96123712133739e-05
3.09060439496977e-05
7.26591283246803e-05
6.6380946763148e-05
0.00010168025024188
6.38639601219099e-05
9.0847360458321e-05
6.25592932338456e-05
6.52352535093344e-05
4.84873333590649e-05
4.32766567867106e-05
6.3274085527686e-05
7.63587466366961e-05
4.16848074280428e-05
0.000115619358803008
5.53888811908867e-05
1.28610527019049e-05
2.42273928966731e-05
5.14139528118502e-05
1.43806701310412e-05
4.37234568105875e-05
5.03229534580938e-05
3.17345148244547e-05
9.96812119336195e-05
8.30878100240632e-06
3.28648460545487e-05
6.09384517340112e-05
3.53875695750969e-05
9.86552288537856e-05
3.05529094132342e-05
7.513364832686e-05
8.52813928504733e-05
6.75538620250996e-05
6.0697847219654e-05
9.96747816369976e-05
0.000105938123645166
0.000157150832580611
3.13734596768641e-05
3.25771029829375e-05
3.93494555819176e-05
0.000103265256463418
0.000104330971649672
7.8469043227091e-05
9.88029552348579e-05
9.45309308456056e-05
3.41604476672498e-05
7.30459815590883e-05
-5.47420065285267e-06
2.75625766482979e-05
6.09532568357172e-05
-1.34980257164614e-05
0.000143685582310366
4.18157413488077e-05
5.90884972847333e-05
6.33167949221999e-05
0.000127421775166733
3.5063915929009e-05
6.77772353232171e-05
2.23657549259142e-05
8.6503129738639e-05
-7.38842587119521e-07
0.000106812504099271
5.89499005077725e-05
2.35483287962744e-06
2.21169457517695e-05
6.241000242929e-05
0.000148420404847538
3.86326449901994e-05
6.67379560449626e-05
1.68236608033564e-05
2.53692720103729e-05
2.53470499589876e-05
2.80473892066526e-05
4.5973624352562e-05
2.96680750665706e-05
9.48135791017236e-05
5.2433152787843e-05
1.58682169794494e-05
9.82155357376151e-05
3.69412354315247e-05
0.000100944130841971
0.000142995831240794
7.01692656818253e-05
0.00011844544154439
5.28936563585598e-05
5.25296710073379e-05
5.59808101294417e-05
4.35644818427546e-05
9.95541682057621e-05
0.000115382026276978
4.84735440178043e-05
9.97624795985456e-05
2.49070627925201e-05
4.88963802397837e-05
6.46757103675628e-05
7.15361437228099e-05
1.43629424004674e-05
3.94764517748222e-05
0.000124165582097827
1.85852504096853e-05
0.000114316897108437
8.15380966294318e-05
1.88614152503918e-05
7.40291349723902e-05
6.0970096239802e-05
4.87197536599453e-05
2.6306680535398e-05
0.000112444870453533
2.60010554766901e-05
0.000109861740270444
2.39741639142873e-06
-2.83403323880854e-05
3.81854426506124e-05
6.02648695207334e-05
4.91488066867501e-05
9.43963973445113e-06
-8.06026940702376e-06
8.08715637752495e-05
5.35337326929155e-05
1.03925228610375e-05
7.78600910485383e-06
5.32179360280921e-05
7.5236046076962e-05
2.31293132107323e-05
3.38673436029032e-05
3.28419479305152e-05
-3.37643981257644e-06
5.24029884885255e-05
3.70854644366754e-05
3.66658807244654e-05
7.76935174139194e-05
8.38133089625099e-05
9.56109965274823e-05
7.05210766001906e-05
9.37072236771774e-05
6.49659520929312e-05
9.30271983849221e-06
6.86491368630829e-05
0.000126852819490447
0.000132621814136052
3.83341406425353e-05
4.1808118477574e-05
7.75303477084594e-05
0.000123903658857635
1.8769092892871e-05
5.60230598001643e-05
4.91588060009261e-05
1.21883643483845e-05
5.0204978827847e-05
6.41673526466755e-05
8.12480556532576e-05
0.000125547567593206
7.87994706475486e-05
9.49977067386218e-05
5.27784908400809e-05
5.96548155511477e-05
7.20298870342129e-05
5.53363534716545e-05
3.21494428700931e-05
3.02016181918285e-05
6.89752332882135e-05
4.78601764353249e-06
5.78288926931511e-05
3.01017630624506e-05
5.64823411994834e-05
-1.08489777111622e-05
3.31664156967721e-05
6.59042186520726e-05
8.42438435201424e-05
8.35235290299539e-05
0.000100811620224963
6.65958552035207e-05
7.46710967585677e-05
7.04283922266272e-05
4.0059652513678e-05
1.02097034320108e-05
3.46754660952572e-05
8.52548916565957e-05
6.73124807960301e-05
4.17591896160259e-05
3.76738019614037e-05
3.67721980943852e-05
9.53100395185297e-05
2.64836228795126e-05
7.15385910067797e-05
5.49621462626558e-05
8.70193636887473e-06
5.87448767000489e-05
4.24384107098204e-05
6.2313550265319e-05
2.25633000912938e-05
8.76903681049421e-05
-2.58149834536031e-06
3.14914615092703e-05
2.49734660208998e-05
6.14704084521976e-05
8.80116518738578e-05
0.000115190365473779
4.42490781602103e-05
4.3999515730618e-05
0.000139931556288358
3.6832517206642e-05
4.50378447713594e-05
4.85779105467307e-05
3.78554386436824e-05
8.19794182749653e-05
8.5816671863959e-05
3.92808687589357e-05
2.979966472094e-05
0.000106154761174953
6.96437214101286e-05
-2.65510389080603e-06
5.61336426511299e-05
4.86938287976339e-05
2.62952540791853e-05
2.66634606393957e-05
7.14424239915552e-06
5.21229212170152e-05
5.7956129208503e-05
2.53940300749059e-05
9.2299851577661e-06
4.750337053643e-05
2.98987875201703e-05
0.000101506407023031
5.84301335741664e-05
5.29836215666848e-05
4.91026818009729e-05
0.000125142014262992
6.07940350213602e-05
4.74575660337491e-05
0.000120427133570517
8.39458487114809e-05
5.03759010960694e-05
9.76153108986639e-05
-1.62877306793826e-05
8.29859872292734e-05
7.16119298567764e-05
4.97656891350339e-05
5.74020610037827e-05
9.67918585942533e-05
7.32759025530052e-05
3.68007281192494e-05
3.06701285404051e-05
2.31951499622283e-05
5.62208804385975e-05
5.50422195510708e-05
7.95582432703702e-05
9.72459242035141e-05
5.80317822809938e-05
-1.22747406669038e-05
2.9609995083262e-05
5.21041982830878e-05
3.95922607658577e-05
5.0513291218872e-05
4.73664038410265e-05
-2.16550215069551e-06
6.94218443813571e-05
1.53506649951953e-05
8.08536108250403e-06
9.53302151715846e-05
4.24471824771453e-05
0.000108485896477999
7.89174534236666e-05
6.11836517647679e-05
-6.57563954336177e-06
-4.61589076315798e-06
6.62483221332848e-05
6.87166429064461e-05
4.54009531762332e-05
4.13865025724011e-05
4.27060755972762e-05
3.86318858431485e-05
5.79776803907649e-05
7.27800277862747e-05
3.4609281564225e-05
1.1074613055025e-05
7.609768613394e-05
7.04674001362518e-05
-2.11798401058535e-05
-1.28926568001604e-06
7.14227834172582e-05
3.97184858555024e-06
5.10444845268709e-05
1.64994528578231e-05
0.00012298869460589
8.02373923823717e-05
5.99005105517316e-05
9.60002359893714e-05
6.81476698392869e-05
6.29138451297329e-05
0.000109999621038849
0.000113299355901653
5.38029259801862e-05
7.38993988707498e-05
8.15655171306632e-05
4.48008486662024e-05
2.12086919854786e-05
8.45212891816859e-05
-3.49858445918382e-05
5.33914451682319e-05
4.97811621840122e-05
8.92724312129916e-05
3.86831048389235e-05
6.07616073864267e-05
7.57488036010747e-06
6.17981014034435e-05
8.73627738033031e-05
5.99074627216348e-05
0.000106471799762418
3.97873113383186e-05
6.35625801810871e-05
4.21989457732497e-05
0.000112593223021107
1.96483573129282e-05
8.41460843466556e-05
0.000109447322723353
8.80063599143627e-05
6.06559253520862e-05
0.000107763645289237
7.49876818604206e-05
8.93115197351829e-05
4.80964500999772e-05
1.46906353465694e-05
2.07614782884587e-05
3.43380393420171e-05
2.19925833899532e-05
3.59626420970847e-05
5.91608954052508e-05
8.24267015805052e-05
9.19287726281681e-05
2.69725264721462e-05
3.11981989705753e-05
3.9029322972053e-05
5.08951345823722e-05
1.09252479537996e-05
6.37433168384082e-05
3.72777557894887e-05
3.49301723704212e-05
3.65436741016611e-05
0.000121198649638565
7.55363705651573e-05
5.81776059784518e-05
-9.22380386992652e-06
5.41697887348765e-05
7.14312973378357e-05
4.14229823081947e-05
5.86434571991549e-05
6.81552034745736e-05
0.000114514858205958
4.01578834805804e-05
4.37246645636318e-05
9.65063137336014e-05
6.91825339015387e-05
4.08482532351039e-05
5.05764645796152e-05
2.66523363960395e-05
7.26342764434427e-06
3.99738878020983e-05
5.43588169706587e-05
4.09643129767816e-05
4.89446583419528e-05
6.22415834683566e-05
3.96430731700834e-05
9.19701115274447e-05
9.01199938213835e-05
8.47646157158615e-05
0.00010008292261256
2.13085796402081e-05
9.06666922814877e-06
3.57649865127777e-05
6.53914341715355e-05
9.06943539949247e-06
4.75066035281386e-05
6.23143871884173e-05
6.47857169133627e-05
7.16023485663087e-05
5.78978287232569e-05
2.82659327394235e-05
4.59807287791603e-05
-3.6905222294192e-06
4.24684498970424e-05
5.7439459692706e-05
9.99057756602302e-05
8.6002903365678e-06
0.000119902056426687
0.000109968467754429
3.06631797257845e-05
4.34727023997831e-05
1.94466058959228e-05
4.20576741460859e-06
4.08429104791442e-05
6.68629392028435e-05
9.69362119298996e-05
-3.45921420084576e-05
6.44664096930542e-05
-3.72123866817436e-06
3.49925418107667e-06
0.000101951856879728
3.17448661023861e-05
5.61933108641006e-05
4.24485431980319e-05
-2.40404909798523e-06
3.18516995840215e-05
6.6942694958028e-05
-2.79834056385027e-05
2.80074807205122e-05
4.22029981305615e-05
3.68124069061955e-05
5.86516000291403e-05
6.01782805286037e-05
0.000103596465552625
3.3558183944775e-05
0.000117942191024919
7.56113659801394e-05
3.69082225167349e-05
5.27277583812778e-05
6.43353835717984e-05
3.59142743973745e-05
6.30709471605862e-05
0.000118310940064852
8.08528219235895e-05
6.61120359424207e-05
1.16969177873869e-05
9.49694490341486e-05
3.67801337533577e-05
5.54023290064135e-05
8.20159719919008e-05
6.08514803190446e-05
7.24626522995509e-05
7.07617581031053e-05
-1.5039487569923e-05
7.84574027205687e-05
8.64548442315945e-05
6.22550376951777e-05
8.43979001837856e-05
6.15665402835055e-05
2.46138943701972e-05
2.04349068830076e-05
7.28085090880372e-05
8.18373709310587e-05
4.21039253524981e-05
5.86539374927005e-05
3.38523636628866e-05
2.13281035615075e-05
3.88120327118495e-05
1.88163771723736e-05
6.845047214374e-05
1.9886267605587e-05
3.35453983656668e-05
7.43417088347344e-05
8.78317779062203e-05
2.94771562973699e-05
2.6001156550061e-05
2.22863261818418e-05
9.7197147234286e-05
9.01076333920967e-06
0.000129597091872965
8.56139975083039e-05
5.48999348145395e-05
4.63428191905884e-05
9.95306430776131e-05
2.43811819604969e-05
3.12012391056096e-05
9.77491760679061e-05
3.32019799132163e-05
5.59101532381415e-05
-1.05630698765883e-05
9.77399202778994e-05
3.3451676332277e-05
5.5880182993536e-05
9.34340004441925e-05
1.8955407264073e-05
3.68962347380654e-05
8.01693053064739e-05
0.000110096376068999
9.03917455317753e-05
2.63671406877093e-05
2.8972799643093e-05
4.72283971815203e-05
-8.86410111020518e-06
3.18582194428809e-05
8.03129615299281e-06
1.77558198915927e-05
2.78575971294806e-05
7.79270682221397e-05
3.36569553479513e-05
2.7204911745268e-05
5.24774277038352e-05
6.0048986599033e-05
7.67019573904338e-05
9.54912332270256e-05
5.04978694048122e-06
2.68271391014904e-05
6.02729126664107e-05
4.50549201777047e-05
6.08338932650836e-05
8.13519134504452e-05
6.77640038238551e-05
1.0571878278512e-05
8.62771559573215e-05
9.07411612234065e-05
2.80074106099925e-05
5.00018925399528e-05
6.35038302730757e-05
7.41555108785538e-05
6.19182891878705e-05
8.92511615565732e-05
3.71981527596346e-05
4.71687782403179e-05
5.45501727913324e-05
6.76568695792022e-05
3.70402884199296e-05
3.88809679234346e-05
2.54084489962373e-05
9.95508743546492e-05
4.70262439108039e-05
4.31891734970788e-05
6.37716880658577e-05
5.92204049097316e-05
3.76931495175228e-05
2.7705483965294e-05
4.75082358228984e-06
5.44687128144463e-05
3.37553715642135e-05
7.32183558358925e-05
8.11983972659351e-05
2.1427714674763e-06
5.55569749153628e-05
7.69622780298398e-05
4.67440434695418e-05
7.42549247109771e-05
8.07486314248669e-05
9.32151330563753e-05
4.72030768265591e-05
3.26848013328263e-05
4.52281010530655e-05
6.94322194795324e-05
5.43974968317746e-05
4.93393614665796e-05
4.55728485374415e-05
-2.80635452294383e-05
5.66422657914169e-05
4.95004459431052e-06
8.65567708379803e-05
4.05614384398433e-05
6.44208066240681e-05
3.46790659027067e-05
7.21174600088263e-05
0.000111941158775255
7.233888424398e-05
6.72386008141246e-05
3.82759642780308e-05
7.07777042428118e-05
8.87870850624394e-05
6.24571828697385e-05
0.000108384636018447
3.19622841971651e-05
7.70090393456887e-05
0.000122868691733126
5.71680481406636e-05
7.05956853088873e-05
6.38530506139594e-05
6.41513318867246e-05
5.21104942789264e-05
8.5613380327189e-05
3.799595407263e-05
7.4606909394491e-05
6.85560749557939e-05
7.98871940448386e-05
6.73394000608527e-05
8.32614318776147e-05
9.39250964279844e-05
6.66952542690659e-05
9.30529544880308e-05
3.59061758744096e-05
8.98325369712024e-05
3.82275094505839e-05
1.15137814577609e-05
5.32798692068013e-06
3.74102914660026e-05
1.67840829404724e-05
4.04220710734213e-05
7.36081505284209e-05
7.39199548962038e-05
7.68643244089673e-05
4.55845958906336e-05
-2.35065191656718e-05
8.79543819300217e-05
0.000102785195233555
1.29969813884909e-05
4.62938925605349e-05
3.96629397416435e-05
0.000110960493373393
5.51871445427008e-05
6.2600408040642e-05
4.97535320925718e-05
6.96687329456131e-06
-1.89649080845297e-05
7.66199861117429e-05
0.000110540402383205
-1.1511591424418e-06
5.06407133703013e-05
1.65792995545654e-05
5.2483753470966e-05
0.000123567243771518
3.82035594545037e-05
6.78254766105664e-05
3.56278774039023e-05
7.07283080124194e-05
7.208616264571e-05
6.01573219536164e-05
7.16672513413606e-05
7.94966967305222e-05
3.34813893349389e-05
3.12220496295958e-05
7.68458316127051e-05
8.78771388645873e-05
8.23828790829216e-05
2.7461844805415e-05
8.19509752651714e-05
1.8280331333639e-05
4.45668240781544e-05
0.000103004046246327
9.75336074785442e-05
3.86454492640568e-05
5.8823625930565e-05
0.00010660310558567
7.82351104001157e-05
7.8948888104824e-05
5.06791287997027e-05
5.06620295010208e-06
-1.0549103926026e-05
7.89887903742279e-05
5.69294215973509e-05
5.37189592961957e-05
8.8384627764057e-05
9.44656071886033e-05
4.229898685932e-05
6.24506061722904e-05
4.42468167843084e-05
7.51173876023235e-05
8.57366945065737e-05
9.9254216779437e-05
1.00978192679583e-05
3.75869278004876e-05
6.70138510979924e-05
4.5121505424713e-05
9.42776444975972e-05
3.67226090485363e-05
8.09145304009098e-05
9.1458496809367e-05
2.16779922154117e-05
3.97679358448217e-05
7.04448655755671e-05
6.22962406826598e-05
1.24054554514188e-05
3.92970917118321e-05
7.67333237982499e-05
2.81423895974074e-05
5.50979519242829e-05
2.59308542480399e-05
3.71068952760905e-05
4.41860909964891e-05
4.65198885420342e-06
8.17022044404243e-05
5.78912956945321e-05
5.68292408543761e-05
7.22474083748905e-05
9.65321861956721e-05
2.38682223891831e-05
7.88600110549487e-05
4.37764718277216e-05
4.96156230118331e-05
4.13537042489322e-05
5.17218815362182e-05
4.59678160547571e-05
5.72843936753287e-05
9.43636601150472e-05
8.8111015625302e-05
5.35316225334923e-05
2.71836066918759e-05
3.63927540099129e-05
9.11958415015094e-05
3.61436382075461e-05
6.06138670840761e-05
6.50891363779351e-05
0.000112371210690949
0.000109616867411024
5.27673901799094e-05
4.3588580554872e-05
9.56172814075698e-05
4.88529601414466e-05
3.32022451631799e-06
6.35861174986548e-05
1.31861707506472e-05
5.69860161273106e-05
0.000134066466650481
6.23514597459801e-05
7.74643676226765e-05
3.48560059869904e-05
0.000113171193767299
6.13687821214111e-05
9.87334633608877e-05
4.01834050365183e-05
3.40958042913411e-05
8.37389185692222e-05
9.20756810468978e-05
1.90825201532291e-05
2.70571000516345e-05
4.37877184841941e-06
8.43334776313677e-05
7.0166025787753e-05
5.71983495062312e-05
7.582476764052e-05
6.74597061680542e-05
3.62476679844859e-05
4.66402183670938e-05
5.90029841505941e-05
7.97001493213269e-05
4.17100220763048e-05
2.5037196693234e-05
1.02580746787782e-05
8.00943837325879e-05
8.79047272886824e-05
2.32767045190753e-05
8.116112379139e-05
9.79504166632787e-05
8.7616087983998e-05
8.90991489233132e-05
6.10638966311837e-05
5.10568519206469e-05
1.94438160794958e-05
4.26483789834052e-05
6.37624981606127e-05
7.62170433928115e-05
3.72491096996126e-05
9.48659739695503e-05
5.76255487521315e-05
3.72241637001254e-05
6.09904193063876e-05
6.47106586143709e-05
0.00011924918532064
0.000119295899214204
3.76452551232686e-05
8.13803289915341e-05
4.44325727204853e-05
6.29391033442193e-05
8.35699119437118e-05
4.85482242065355e-05
2.83470019391581e-05
-3.60811414476741e-05
2.82865267141833e-05
7.11873071279725e-05
6.30949446875799e-06
4.93792086386038e-05
8.68570265850656e-05
3.40597719392286e-05
3.22706836404433e-05
4.6007101172172e-05
1.16177642974769e-05
4.34469699329942e-05
0.000103969516985829
5.87760169034219e-05
9.40404832954922e-05
0.000115752970095775
5.03277871347162e-05
0.000133216473599188
0.000130212744197425
0.000102063025940799
5.70713729496915e-05
5.75152574910095e-05
8.50901229224616e-05
7.90768846480517e-05
1.10028582012958e-05
2.30515012787452e-05
0.000102405330047479
6.62933939528282e-05
3.05028021926709e-05
9.51640459665828e-05
-5.31874031160112e-05
4.80278935475696e-05
2.57009333821587e-05
2.87464124650812e-05
5.73281010376169e-05
4.41995430065651e-05
1.37485355535875e-05
5.89498828217315e-05
1.0155540132206e-05
0.000134556576922199
4.32046219514769e-05
6.76138397842271e-05
8.84777507947397e-05
4.80518383679996e-05
3.89006155103927e-05
6.51558558570491e-05
2.73195865575875e-05
0.00012095028909013
4.83484876392251e-05
5.92661793151713e-05
8.81897481799025e-05
9.82642118109865e-05
2.10573510000247e-05
4.28215027089679e-05
8.5900860571553e-05
3.44750827468946e-05
4.43485706581768e-05
8.86064643838765e-05
6.1260943501811e-05
6.78786386853137e-05
2.55118324156056e-05
2.84999274727612e-05
7.3683556142016e-05
0.000109002633894626
8.3843850487211e-05
6.86298627834739e-05
4.70354080727804e-05
5.1232895916189e-05
8.19585521882922e-05
9.56889723936071e-05
0.000109023888407423
5.45481341150539e-05
8.18172020268893e-05
7.57835736401527e-05
5.95819131665557e-05
3.95260241940713e-05
6.74587424371014e-07
2.64042762659041e-05
6.80591854416894e-05
5.11879134500781e-05
5.45979017940947e-05
3.32684006230115e-05
8.54319548363377e-05
7.73931636233595e-05
7.01826601804233e-05
8.05060638963128e-06
5.3060700304964e-05
5.08643705239358e-05
6.58285817524762e-05
0.000101196219604507
1.97880416583927e-05
3.40762213058139e-05
3.74233845331816e-05
6.03748325400279e-05
4.51761026264922e-05
7.83302654424588e-05
3.82594584210848e-05
4.91813252842402e-05
7.27585372731242e-05
8.63874376968835e-05
0.000104456570593439
9.25325975002954e-05
1.65466088946806e-05
9.33277575132355e-05
4.65517098932799e-05
8.4653932206366e-05
4.65284855561394e-05
4.53588471904981e-06
2.29903274279598e-05
4.93914431269391e-05
3.91317488050546e-05
7.30498206602497e-05
7.85937622126583e-05
2.77096345826104e-05
5.22599590594173e-05
2.87413225450308e-05
9.97238067896837e-05
7.34638251541297e-05
7.8218956855434e-05
2.07509142046547e-05
4.31966066431712e-05
4.92066763842242e-05
1.51783453572399e-05
5.75009478350107e-05
4.27269489424721e-05
0.00012418360899775
0.000107281684415273
0.00010342332688216
-2.23490885230164e-06
5.41945701315961e-05
0.000125646304472973
9.34618897720484e-05
4.00823278185545e-05
4.20528380299766e-05
6.77972219232949e-05
0.000107372713086957
7.11737882879761e-05
3.78380713059804e-05
1.00458485580551e-05
2.77421642445813e-05
-7.26102701411021e-07
4.39231663676161e-05
6.20896228617315e-05
1.90878545320498e-05
8.71181545851253e-05
4.04232539673059e-05
3.77424436574333e-05
9.48464742867211e-05
7.41326480726152e-05
7.52094758301577e-05
8.7693723649114e-05
8.81072011427803e-05
8.35239029203288e-05
-1.15378369940176e-05
1.40328487600765e-05
-3.68187588197947e-05
3.97804991911882e-05
4.95030443276482e-05
2.04680705374064e-05
5.3667092117316e-05
4.00972415533967e-05
3.80378724334932e-05
5.40932941435387e-08
5.0077435479415e-05
7.75121777349987e-05
3.46269223642155e-05
2.6578176455256e-08
7.84972571613848e-05
2.8992962692204e-05
8.31961275845757e-05
8.86610118816691e-05
6.26661634748163e-05
6.46669739081623e-05
5.99040812560355e-05
2.61316039929536e-05
0.000115714436520094
5.17074486077642e-05
0.000105038603545245
7.95239792914736e-05
5.12117921759102e-05
2.23142752116251e-05
0.000124127094097159
6.15996747357748e-05
7.65761901525826e-05
1.82886407418235e-05
3.88297057352858e-05
3.44839077948232e-05
5.33007806427449e-05
-1.754536740829e-06
2.01051145694214e-05
4.76371982883138e-05
8.6879143765108e-05
5.81478511425347e-05
0.000112050592492548
7.32120340542637e-05
0.000101732774106017
9.97638557071511e-05
2.3943330508667e-05
0.000119989397336156
2.652110646959e-05
8.2663763866556e-05
7.27061869980379e-05
0.000105173796630385
9.56031659849931e-05
3.57985074688576e-05
6.9618519628601e-05
0.00010996432907156
9.31435716614692e-05
0.0001035694924672
2.72940799054046e-05
0.000109106676044586
5.95749326502699e-05
-4.83805507736415e-06
3.92546851063515e-05
7.87693923522017e-05
0.000121418577398081
5.47966969779359e-05
-6.4114494181612e-07
5.05916692225292e-05
5.75671269263956e-05
2.94575448245661e-05
4.79177590326668e-05
0.000124949739830568
8.54865052551985e-05
5.60899318971227e-05
8.56352017478968e-05
7.78424960594287e-05
7.28071754460446e-05
2.2659028589891e-05
2.78280257703277e-05
3.2791438437282e-05
1.51963131427786e-05
0.00012521040279543
6.98284047015449e-05
3.49632744940679e-05
1.52868748712676e-05
6.20746178615493e-05
4.26509190455358e-05
7.42975270660564e-07
9.6528202816078e-05
0.000102604781336357
8.83485822711857e-05
0.000104027471984383
6.5647467038607e-05
5.02651358451978e-05
0.000102814676478336
7.75058661332853e-05
3.23410978768732e-05
9.3236023273834e-05
0.000157105008953637
9.16450939828006e-05
0.000100652407311807
0.000123200464866698
8.47739272138379e-05
5.98483726965189e-05
8.33246868903882e-05
7.0981065984945e-05
4.59945026593099e-05
-2.89506910091997e-05
6.77629555008809e-05
3.42510593498641e-05
4.92305521624733e-06
6.73654408068609e-05
2.42295165188648e-05
9.4567168957919e-05
3.5464192924503e-05
3.22441001039297e-05
4.95964961035317e-05
6.62517287699533e-05
5.1809567672444e-05
4.43278703001709e-05
7.40445325926541e-05
3.66949568427964e-05
0.000112484587135341
2.89876608602027e-05
1.44867786610267e-05
9.82298296653411e-05
4.2975415824176e-05
6.69728060081104e-05
4.35630630146825e-05
4.99030687722699e-05
0.000104992818972161
6.622013544201e-05
9.74437156634418e-05
6.27048701678202e-05
1.89543791503079e-05
7.03541737445635e-05
3.91169668936244e-05
9.07470329172078e-05
6.69429210496614e-05
5.11916567947423e-05
3.7054154491949e-05
7.87781804446083e-05
5.26145620806645e-05
4.66354900149704e-05
3.65625307643467e-05
4.30656674408129e-05
6.37402249021314e-05
3.85863267505472e-05
-1.85156534707362e-06
3.22705838894405e-05
5.62242065100152e-05
2.38540565871137e-05
6.55123333404098e-05
7.16737359619568e-05
9.50915848340982e-07
-6.03745203250737e-06
0.000126567682757898
3.47929524441802e-05
5.43152912282179e-05
5.64161574143872e-05
2.75906885704894e-05
6.92735418911161e-05
4.95606207046718e-05
0.000112436256320983
5.70021223201834e-05
2.9280210994336e-06
1.00106117030466e-05
5.64228000207952e-05
5.37857676045878e-05
1.8477406879947e-05
6.53704442864608e-05
6.2847395291445e-05
9.92962800750792e-05
6.40118102631034e-05
4.77829103277816e-05
8.34028242788961e-05
6.501259625853e-05
0.000105448875780388
2.59523343466938e-05
5.84803606004647e-05
0.000103484034556296
6.61782699811553e-05
0.000140122422947156
0.000118540716224645
8.67136717950228e-05
0.000115918898971049
6.7676098334769e-05
9.61266145803856e-05
4.93502810764257e-05
0.000109667324801481
1.85491310184412e-05
5.52970281563063e-05
4.84263384392624e-05
7.02001462804677e-05
2.20902002934092e-05
-9.18440443171109e-06
2.6570366477646e-05
3.41437012788964e-05
6.183093943708e-05
5.29926851026454e-05
5.17092930568963e-05
-9.20512300199252e-06
6.1819904886224e-05
6.25908604975129e-05
-4.78099554106961e-05
1.21958310386139e-05
2.89363973953937e-05
5.79301295367063e-05
0.000103123951251063
4.57376568199442e-05
6.85427073125141e-05
6.28505988837183e-05
0.000125511024288428
3.77027804239666e-05
5.42048462919771e-05
5.28054598915345e-05
6.94101022626207e-05
5.51899283209875e-05
4.4010795553161e-05
5.20065000447115e-05
9.10616631772452e-05
0.000107788962540386
4.73076239304243e-05
5.06544012152117e-05
4.67488455512451e-05
9.00291847453014e-05
9.2448172768225e-05
9.32633480451643e-05
5.64280549870555e-05
0.000104563346769574
5.06520256729044e-05
6.54580546971075e-05
6.58293689688159e-05
6.23485843698531e-05
7.52590795218975e-05
2.15299001379547e-05
4.39110535099425e-05
6.26520976255101e-05
2.23757578870772e-05
0.000101455427741445
6.06192873429432e-05
3.66361594996107e-05
5.59308491062677e-05
4.18928148274105e-05
5.62905533122748e-05
1.5895457796681e-05
4.94638676884827e-05
5.76363300668961e-05
-2.07259148314869e-06
5.12131449587944e-06
3.10109214553077e-05
9.48508408456788e-05
4.25141911778438e-05
0.000121413536961504
8.52742364629696e-05
6.84882372392813e-05
1.41497032848553e-05
8.5905970169962e-05
2.88587580073182e-05
8.02777927130334e-05
6.95777600871415e-07
0.000101088359586568
9.2180507536385e-05
7.42892799989102e-06
-1.46895433954945e-05
2.92980308500206e-05
5.36332211809707e-05
3.32768307328596e-05
6.01912654270512e-05
3.06291187653771e-05
0.000125966052623762
6.2815018789472e-05
1.12343937400656e-05
3.64396445419941e-05
6.94171370375182e-05
0.000120807815530647
5.88087659901224e-05
7.63879835231391e-05
4.4022852304477e-05
8.55858908882054e-05
4.50959508723289e-05
4.59428997324053e-05
6.58815553947553e-05
5.19146280019283e-05
3.22599248825056e-05
3.79862492209926e-05
7.40410587205906e-05
3.4730290164697e-05
5.89685913331248e-06
4.41891244894032e-05
4.44678197875185e-05
-1.67347485430669e-05
2.55289029417075e-05
8.71704744178517e-05
4.32750560010156e-05
1.32944710809636e-05
5.53427938924609e-05
9.43086533325617e-05
-1.9586635192356e-05
1.18225861007208e-05
8.39154170101525e-05
6.05123830557004e-05
1.59475120244833e-05
4.84470121941011e-05
3.47715808613427e-05
6.77019356346273e-05
-9.47326701031394e-06
7.58152475204801e-05
5.46633074122064e-05
6.2832496130654e-05
3.42059509421218e-05
8.3171280497339e-05
5.56219458589478e-05
2.49259066147407e-05
5.2820260589274e-05
5.95514497834672e-05
0.000121147112014567
7.03799344060003e-05
7.08118620961443e-05
0.000114302237333579
0.000113736393504953
0.000124181954421083
4.16093409115738e-05
4.10785545967387e-05
4.20551326074162e-05
5.83375220923403e-05
1.68821080138437e-05
8.52693903722728e-05
2.43360331824955e-05
3.92665497292692e-05
9.30027230642041e-05
3.11943734869127e-05
1.09109054405063e-05
0.000101742335612957
6.85903151254739e-05
0.000109191632227616
4.39789714384081e-05
0.000117266993588387
3.53081734140301e-05
2.95681208965274e-05
8.61459782200969e-05
0.00011625136164927
3.92040094413587e-05
-1.01212854842609e-05
5.58064999916994e-05
6.66955549947706e-05
4.04938174320805e-05
-1.03129340407411e-05
6.92259069403952e-05
4.89864648252448e-05
2.39525975884263e-05
4.54940129106885e-05
4.5384623999756e-05
6.17643451854232e-05
9.73632849029192e-05
5.13163481836756e-05
9.93697552110064e-05
-6.56493512425799e-06
5.59462198864145e-05
7.98985223170581e-05
5.2914572904797e-05
8.93654669627214e-05
0.000100177351688703
2.86310749505562e-05
7.53539168621448e-05
9.04083924152264e-05
4.46056826101368e-05
5.88220447860174e-05
0.000103117488465651
8.57041914052331e-05
9.98529321821263e-05
7.41740877007133e-05
5.38835235767977e-05
6.90933471119714e-05
9.62671275139381e-05
0.000111660092390431
7.39235670165915e-05
5.58312528336999e-05
1.34883804896081e-05
6.38069204440142e-05
-1.11374655188386e-05
4.30309470486506e-05
8.62738315552997e-05
3.26584767463053e-05
0.000124967748353567
7.66499524280259e-05
5.88394501437807e-05
6.89601481910005e-05
5.92948401955151e-05
0.00010198923776994
0.000111711022718263
1.62818180403233e-05
8.59839972956815e-05
0.000120965928364447
-4.34168747743037e-06
6.33097028348893e-05
7.91192888565048e-05
5.55093599866107e-05
8.42376220270048e-05
3.93842832326267e-05
8.34389877103226e-05
9.85801947437373e-05
8.09167852466387e-05
5.30399357381282e-05
4.23057635413615e-05
8.43683094937522e-05
5.44403805824068e-05
5.62127389048704e-05
4.00590389937187e-05
8.70352790771468e-05
9.73403464519404e-05
5.80886151261683e-05
3.65815696094651e-06
7.27143346493578e-05
2.04263764092147e-05
8.14426374801827e-05
9.29881219660678e-05
9.46312338356526e-05
1.70110197495808e-05
7.23704193887411e-05
0.000116668389584499
9.14423636530398e-05
5.22790122003889e-05
8.87597120921622e-05
-2.89342213591487e-06
6.35535447216243e-05
-2.32269743107098e-05
1.78073276455889e-05
4.63521926063706e-05
6.85149712588406e-05
0.000117122043814465
7.61605033622034e-05
0.000108444674591711
2.6440032240985e-05
5.68127359706097e-05
7.64900533670754e-05
-1.79055372506295e-05
3.63570289916771e-05
3.32278426795225e-05
5.82848395698122e-05
8.02970562623881e-05
4.68395602946882e-05
3.05841664409778e-05
6.24634828136261e-05
6.60038933395008e-05
5.6354149549811e-05
5.5272257612279e-05
5.27408839519516e-05
0.000110370206031096
7.77789222220132e-05
4.48825765232385e-05
1.5994422879435e-05
2.41163414538764e-05
6.17566037839657e-05
4.89710426710738e-05
7.80558371829858e-05
2.89977644288297e-05
7.26679059046667e-05
0.000119270249570363
0.000103618258288734
3.43904199999233e-05
4.74562769811889e-05
7.29329126374284e-05
9.49476308076067e-05
6.81474526669443e-05
7.79180705088347e-05
3.75937509318281e-05
3.50706227213517e-05
4.28510603306741e-05
3.21540988237756e-05
6.09851383027755e-05
6.80111036908614e-05
1.5727674387802e-05
2.80664579908429e-05
4.88960572298091e-05
1.91533168201999e-05
4.27871837043149e-05
7.05627765591453e-05
0.000104944254406301
6.354216286373e-05
2.46566377989383e-05
9.20621486106671e-05
6.82219906629636e-05
0.000106231914344638
2.89936527026272e-05
6.08288008406317e-05
2.70668625289726e-05
5.46302440414842e-05
0.000109655805749381
7.43635120919116e-05
8.9074164561302e-05
2.65583458929729e-05
2.7290650129505e-05
1.39092232573154e-05
4.53662377258721e-05
6.70450335480857e-05
1.73681248677148e-05
2.11725006746072e-05
9.07017198904709e-05
0.000117321048772905
2.10671909742409e-05
1.6095795771691e-06
5.48379021553668e-05
5.01076237866417e-05
4.63564819827357e-05
5.82147026376131e-05
5.99843113375705e-05
7.81241925587496e-05
3.64823830322936e-05
8.62794435729406e-05
7.80676194930846e-05
9.73657932267565e-06
8.6660499794806e-05
0.000104151450240911
5.84816228336862e-06
0.000112555589116614
0.000107657355089773
7.6071482626714e-05
2.29961873524879e-05
7.68320313376712e-05
3.2728272491913e-05
4.01166538917749e-05
0.000110795767627174
0.000111949782465572
7.95244111688819e-05
4.70388203105158e-05
2.55979422266356e-05
6.83960268346959e-05
6.62899340174437e-05
5.07087465630725e-05
6.81521851092062e-05
-1.79371869855192e-05
0.000112808705403273
6.32873684247293e-05
3.444341982829e-05
4.97461225416421e-06
4.38629601087207e-05
4.406796654072e-05
7.26709502147275e-05
4.64077180459794e-05
4.69177361889365e-05
5.89080963350622e-05
-1.07208750125435e-05
7.46427122318385e-06
-1.84307652977103e-05
5.41762921166608e-05
6.3891954219006e-05
4.23794768583246e-05
0.000120552655317287
0.00010648444615111
-9.38688184918376e-06
0.000108975119463189
3.62989652397842e-05
5.02030391346293e-05
3.87866574735094e-05
0.000112535632171795
0.000100233799738407
7.00417725998976e-05
4.78810874686988e-05
7.9939084723239e-05
7.21294017583327e-05
6.44868737621311e-05
6.33825942075326e-05
4.32719182794935e-05
4.66412017118247e-05
8.40309504427748e-05
6.66087126484679e-05
6.51035581231714e-05
5.13994542845685e-05
6.2753765821862e-05
9.61493718603842e-05
3.27720405477461e-05
2.19399244817196e-05
8.63961581146407e-05
4.05714030545731e-05
6.88127745459678e-05
-1.1682218219475e-05
2.88944562887412e-05
5.20722215859348e-05
3.89998960520326e-05
6.12741930107889e-05
7.55208183860222e-05
0.000108227615185643
1.7915251554212e-05
7.26518254124712e-05
2.92641815692975e-05
6.25042549265093e-05
5.17572556984384e-05
4.92744353767593e-05
-1.26672845141367e-05
5.13418190110215e-05
4.75345372927051e-05
8.14805955788822e-05
2.38503183653078e-05
8.5350754574898e-05
7.53662956204538e-05
3.17853019177905e-05
8.07975492955724e-05
4.52428068159238e-05
6.09445382712308e-05
5.68379676264308e-05
4.71060403703544e-05
8.03794161934494e-05
5.03825857465585e-05
7.06968614769328e-05
2.32994808762882e-05
3.45713054398127e-05
0.000106397604114935
4.43325922276423e-05
9.27566680890941e-05
4.48687757618884e-05
2.41529114233216e-05
5.36710636153655e-05
4.77333640171474e-05
6.72597943818584e-05
4.74577195608801e-05
7.87648914447165e-05
3.17234848575977e-05
0.00011320324056608
2.40700910623666e-05
5.06827372777786e-05
2.60933264585903e-05
7.98686820224225e-05
9.15594369050203e-05
5.36441698123144e-05
5.54075744635428e-05
9.68195005124626e-05
5.15012967022102e-05
3.63857382420538e-05
4.60294721563244e-05
1.80673266376712e-05
2.13410114733279e-05
4.34266358598758e-05
5.7258017269517e-05
3.94042480130434e-05
0.000103410490821111
5.3804635053046e-06
2.82593875859191e-06
0.000112492949942068
6.62710855362147e-05
8.73785626563732e-06
6.60562653520851e-05
-2.66407494741484e-06
8.39122298882564e-05
3.57271974291003e-05
4.95433339118038e-05
6.88101340168746e-05
6.35552651240542e-05
2.0433102317455e-05
1.91907345718333e-05
4.30647276242174e-05
5.49192230787743e-05
7.81669089366004e-05
2.06365645499815e-05
0.000111720041583717
6.71378388144289e-05
1.58399484214994e-05
9.40542021941104e-05
7.30336415771929e-05
7.01454135179317e-05
8.01247311737162e-05
8.58910558629386e-05
-1.01478614896663e-05
0.000101486220241339
0.000109483957002064
7.46206692275464e-05
0.000142536192680553
0.000112430947257045
4.18427111741456e-05
3.43529242396545e-05
6.03746701619202e-05
0.000111530818680671
4.25275000671374e-05
7.01521776412245e-05
2.02442828180149e-05
6.60087385082611e-05
9.08039958212289e-05
5.52328375557162e-05
1.36983389577755e-05
8.30158261392374e-05
6.75196019483924e-05
9.63851500476438e-05
1.43414150230927e-05
3.06871138294113e-05
5.27314635645791e-05
9.13934202930269e-05
7.91138376439887e-05
3.62104831104877e-05
3.20421713294485e-05
-1.06969064068769e-05
8.69397530942022e-05
1.07170938090258e-05
6.14759476418587e-05
1.76659240392779e-05
7.06433477171356e-05
6.39222694174753e-05
8.60803317887769e-05
-1.99745001873074e-05
5.82775349142622e-05
6.62618099359498e-05
2.09103200120624e-05
6.18004491230093e-05
6.57336146490793e-05
5.89726816159201e-05
3.41339263927466e-05
4.49238060548152e-05
1.8692758013095e-05
3.85950966754264e-05
8.92452834428105e-05
3.31445803366376e-05
7.52601330578317e-05
2.52675697969857e-05
4.21997017292351e-05
4.61686538491017e-05
9.11154388474742e-05
8.81250543557757e-05
9.32382569477004e-05
4.29876082751777e-05
2.69184448358412e-05
0.000123447346722403
0.000121845330896464
6.87536397031847e-05
-1.25021311466721e-05
6.43436169138752e-05
2.73327888890956e-05
4.05744259174535e-05
9.79301199646782e-05
3.15909891567613e-05
-2.55308861807479e-05
6.54433229037775e-05
5.3837163233593e-05
5.26215337534345e-05
4.08115846507037e-05
8.09628272639396e-05
-3.67035541580093e-05
4.44164720912957e-05
-1.55974756964316e-05
8.90986094216675e-05
4.1152391064695e-05
4.89494239042664e-05
7.26397875971392e-05
8.82078222747794e-05
4.5405174426211e-05
8.80589863491398e-05
0.000114396542869202
5.24415757897588e-05
6.65649825782866e-05
5.47533916611279e-05
3.89858589064773e-05
4.36030977023508e-05
2.71958766143517e-06
6.26838723553351e-05
5.04861013639018e-05
7.77925315015611e-05
8.57926767379763e-05
6.38618948837303e-05
4.001105749336e-05
3.81495514505395e-05
1.64409989050273e-05
7.2694247322867e-05
4.21695613075737e-05
4.57088034322436e-05
6.98643866170685e-05
4.57821070370109e-05
6.25995235765816e-05
8.01245083606434e-05
5.29927404754703e-05
0.000111455010706529
4.44049112239434e-05
-3.45975048613475e-07
7.42505378678229e-05
8.81563402201603e-05
2.31805526550691e-05
4.1830581516504e-05
7.34853510871826e-05
1.0933558133865e-05
0.000101347776804311
4.51059591617795e-05
4.25124578515122e-05
6.16697511767461e-05
8.78342682115489e-05
0.000141664465836089
6.068285648287e-05
8.6777030140347e-05
0.000100518578175591
1.88736217888501e-05
7.52947904530361e-05
4.28460659253572e-05
8.527734888539e-05
5.0324888474034e-05
6.51844208183377e-06
5.43382263722329e-05
3.10421369323517e-05
6.32041809990075e-05
7.50362375644227e-05
5.72545470655412e-05
5.43804511997122e-05
0.000140453843646926
3.2306446010199e-05
5.977549540234e-05
9.92181380586314e-05
7.71668953131182e-05
5.94167395778749e-05
2.13621372571802e-05
8.29375264968859e-05
0.000102807440888361
8.1254122860275e-05
9.60489427397991e-05
7.61564932946757e-05
4.82780022141764e-05
6.01097623100991e-05
8.66170383789072e-06
5.65878202872083e-05
3.23807712950141e-05
6.4572514424303e-05
4.56228727321918e-05
6.94290653211978e-05
5.04874271685433e-05
5.53068565927865e-05
5.65419076436809e-05
9.88749062848353e-05
4.9524017596571e-05
3.26585902374924e-05
4.85708846583919e-05
4.3270734529972e-05
3.63192119312696e-05
-1.13569440978595e-05
8.78813987572397e-05
4.90589124341232e-05
3.56182077084278e-05
3.78715578368137e-05
3.44005119896943e-05
3.522785746296e-05
8.73998975197714e-05
6.55705840941771e-05
-3.43520307791175e-06
7.08903439088402e-05
2.43517741110707e-05
3.29590862137069e-05
7.29749085743963e-05
6.77759249846085e-05
5.14097304924e-05
4.0059129727262e-05
-1.2329911141069e-06
6.40421045919518e-05
7.97174858675767e-05
3.3652757381929e-05
5.7030470271438e-05
8.33759292606599e-05
4.27141020127469e-05
3.01917074131308e-05
5.75124931855361e-05
9.49654770874521e-05
8.61810985653658e-06
0.00010310813072282
5.63030025373458e-05
1.75898054714552e-05
8.64329935200055e-05
6.18825235661717e-05
4.22348915258397e-05
4.39420111182228e-05
5.29808409328737e-05
9.12846860027199e-05
2.88859748498788e-07
2.05985220199524e-05
5.03617795217962e-05
1.32453215046897e-05
5.37718373119646e-05
7.15396198697854e-05
4.65924308921507e-05
5.65217879818974e-05
4.37993228306479e-05
7.19641647239875e-05
4.73879168204501e-05
6.51507213230142e-05
-1.46719598216452e-05
7.37766653850718e-05
4.65093176063033e-06
1.26242633828339e-05
5.84201673661723e-05
5.94591356595412e-05
6.33170793929808e-05
4.24398606116351e-05
2.8738124146585e-05
-2.27440079720443e-05
9.89089379555942e-05
7.6157423502e-05
1.25633747570282e-05
6.34669638340422e-05
0.000104618553890124
6.22626794517351e-05
1.47691747514733e-05
3.48139652860738e-05
5.3076551376189e-05
1.80436921286928e-05
5.78817403323355e-05
5.61356441004206e-05
8.46017267987957e-05
9.4010191679239e-05
3.28992889666048e-05
7.53435171299501e-05
5.23326719635296e-05
6.89226565956953e-05
4.03922652800231e-05
0.000164815868656564
0.00011434333272316
7.1640647538398e-05
3.74278264051303e-05
4.9998976154186e-05
0.000100536261057913
1.33017939412074e-05
8.53123796256155e-05
5.24016572689027e-05
8.57585682254229e-05
-6.37462775264341e-06
9.04753757672176e-05
7.17429262424412e-05
2.68830105594249e-05
9.39797664837017e-06
3.08603883554818e-05
0.000136557337656573
3.94235960872532e-05
2.93219807270097e-05
0.000112699852890013
8.63922274025385e-05
4.101947851625e-05
1.53751511512784e-05
9.28227347250673e-05
6.47454191652522e-05
-2.02930212336813e-05
6.45812159119981e-05
6.39202675521526e-05
9.78998265382451e-06
8.49874202974559e-05
5.87735754513962e-05
6.78898848926016e-05
9.29501607202541e-05
7.5045361739592e-05
4.20712875670641e-05
5.34178852167417e-05
4.67051223446729e-05
7.23844593778237e-05
4.99529970305637e-05
4.5724502306458e-05
2.63815442235219e-05
5.07227472733509e-05
2.61214562833352e-05
4.88541971824915e-05
3.98267290450328e-05
3.78917407025042e-05
-3.82787998823516e-06
7.44164447079878e-05
2.67576477322269e-05
0.000109870570717127
6.85412061683868e-05
4.33444542396982e-05
4.17229799922776e-05
7.39058196100023e-05
8.22558858333921e-05
0.000112184331142477
5.67676194605506e-05
7.64652186328138e-05
4.86286054566226e-05
4.82402105787895e-05
7.8646782354125e-05
1.17691497605934e-05
1.49472160260649e-05
6.49241335683365e-05
1.85042107593569e-05
2.04805760376351e-05
2.28028079001772e-05
2.73542668832121e-05
3.08240369867497e-05
-1.54269803834122e-05
7.72808722403821e-05
4.19915489117107e-05
9.59802657876448e-06
2.73860721145361e-05
8.41827139377305e-05
3.27191627350934e-05
6.69208954228336e-05
6.34005310564312e-05
7.29490978153955e-05
8.6237210035961e-05
8.57496974518143e-05
6.45225274174525e-05
9.24719407380505e-05
9.99706671281808e-05
8.17951259805191e-05
0.000127965016366831
5.58939992736157e-05
5.27737992865038e-05
-3.92101189871317e-06
9.61442522420223e-05
4.33584682589935e-05
4.58618563978126e-05
9.86616715148161e-05
3.91516642774944e-05
6.57225756264726e-05
1.5959644419189e-05
5.25902171968922e-05
8.42658675233919e-05
5.10547113411378e-06
4.83176809279298e-05
4.71232599859986e-05
8.44403265825351e-05
1.96874841587645e-05
5.24570748383232e-05
8.64105724530689e-05
6.36974515965206e-05
2.48067948269533e-05
4.73274721022234e-05
6.82801519118962e-05
8.18601008367768e-05
7.97877885707111e-05
0.000106118089689249
7.09124377430954e-05
7.73091597706235e-05
3.0943168239013e-05
6.45296714788198e-05
1.8532336216271e-05
4.66528036440868e-05
4.6209939802687e-05
8.40659818521689e-05
4.15012595075e-05
5.00410723689731e-05
6.46507199253943e-05
2.72360534956193e-05
-5.7716973047632e-06
0.000116429759618881
4.49766994020855e-05
1.88497544074926e-05
3.45824812634943e-05
-1.62228690735386e-05
6.08061444862083e-05
5.09641347187129e-05
5.01342349315858e-05
0.000102689385939732
5.23961752192845e-05
1.95979591422748e-05
7.93588739264477e-05
9.42470030670288e-05
0.000147420345384376
5.63589222533147e-05
0.000142043447106325
7.17694582104723e-06
0.000122077990149781
0.0001039557744765
5.53539516325286e-05
5.95593255266108e-05
9.29468593688257e-05
6.06339145758726e-05
6.2304956844472e-05
4.5470074813148e-05
0.000101298626230081
2.35418707127976e-05
8.90843442227083e-05
3.55178244369044e-05
4.78993201926492e-06
4.14068445936834e-05
3.37778008057756e-05
0.000103991765322304
-1.59934797547199e-05
2.60237454384514e-05
7.86164663449091e-06
4.35019928852186e-05
-4.15737651826943e-06
4.19460139119991e-05
4.74724212605015e-05
5.73374213611073e-05
7.88910355820249e-05
3.51039881227662e-05
5.16013685547627e-05
4.09054467346171e-05
6.45745981439009e-05
6.32130644338953e-05
7.70445045920136e-05
2.83549639224102e-05
2.37994273255692e-05
6.22369994525769e-05
0.000109157178092686
5.13053461812724e-06
6.67421794000223e-05
8.64816916230974e-05
0.000110991418961576
1.88473419155417e-05
9.96413351027433e-05
0.000149405861915211
3.68956230282161e-05
0.000115304345241017
7.28151329863943e-05
6.42898344563036e-05
7.20455389727481e-05
2.56867305965249e-05
6.62659117922875e-05
6.91156503234343e-05
5.04808070284693e-05
9.71393938387057e-05
9.03009200584889e-05
0.000110617757747221
2.55222590720138e-06
9.51269732316822e-05
4.6128813906469e-05
4.53533734559577e-05
6.87661730730673e-06
2.16531283298806e-05
7.16455534021781e-05
4.81040124740827e-05
4.82019775836904e-06
5.0084817499874e-05
1.88753004349478e-05
6.67391076288785e-05
5.42390101041738e-06
7.48438050535655e-05
7.3425267097788e-06
6.07074930762871e-05
6.13050847596565e-05
3.35338811958178e-05
6.77786946703688e-05
4.55114416332425e-05
0.000116936898540567
4.19510280779539e-05
1.25921651071185e-05
4.3986227192229e-05
4.98639785072586e-05
8.97949665795076e-05
1.14041297882994e-05
5.85426062737429e-05
-1.90466722908004e-05
8.77987981658202e-05
8.29466477826522e-05
0.000120453175984499
0.000109578217063483
-1.66294785630588e-05
3.50990326656394e-05
4.83194347663803e-05
0.000113610019579339
3.04644243906113e-05
4.33840070207254e-05
6.43229828536231e-05
-2.91213956595269e-05
0.000118663035925027
3.90511613902234e-05
9.10174770633233e-05
3.09766201244099e-05
4.85369120741739e-05
7.08586010462962e-05
0.000108526193972583
8.43757487851924e-05
2.97342145024202e-05
5.90671860706433e-05
4.94105292518953e-05
5.2428408174618e-05
3.00314529494791e-05
-5.25254508370353e-06
3.83463123901567e-05
6.24817413603754e-06
6.61848981807e-05
5.86943376196633e-05
4.71530211177615e-05
6.14573344634197e-05
8.62872057778027e-05
5.47696822614407e-05
0.00011637897964876
0.000148139380160583
8.7849100444781e-05
0.00010109592386785
4.39357234390106e-05
6.64249165667287e-05
6.76076917057599e-05
1.25427546911303e-05
7.67959128432356e-05
-8.40359836344933e-06
6.95395658499059e-05
1.16858311608815e-05
7.99525457396234e-05
9.69127438514985e-05
3.58507420222989e-05
1.4396707901021e-05
4.82944229441544e-05
7.14049430652782e-05
-1.1077184318134e-05
0.000106455908209018
6.42362110429985e-05
4.11865805700336e-05
6.34776186313092e-05
6.17567026537792e-05
4.36500529145481e-05
0.000107782806545179
6.08604553070063e-05
5.41215538840554e-05
2.91866903488845e-05
4.92678005613932e-05
9.68470206087877e-05
0.000150093066766243
6.64262762408909e-05
8.77756850494294e-05
9.0423764096751e-05
8.63312306152161e-05
4.33164810328552e-05
1.82896376010432e-05
5.23670921373627e-05
4.97872767448793e-05
4.75381630264989e-05
4.2677953341231e-05
2.82603181004102e-05
2.89007274871891e-05
0.000105693635956446
2.20082282986588e-05
3.78899053338247e-05
5.17117811062441e-05
7.77830276373929e-05
6.13062229083375e-05
-1.49985370992493e-05
1.29092593099664e-05
4.91300081271857e-05
5.33129787028236e-05
3.53178260483212e-05
6.36906524355783e-05
7.14564906046552e-05
2.78870570869333e-05
0.000151555907298591
1.71440873817236e-05
8.73673343288308e-05
6.14725352274782e-05
3.21196285824278e-05
1.27395094466971e-05
7.02032391484515e-05
6.65306622516448e-05
4.63337308379018e-05
1.6145272628705e-06
8.2145904375902e-05
4.75362553340242e-06
0.000109041070245311
2.8270381165082e-05
9.44556396687825e-05
4.29020804259382e-05
4.70546744407471e-05
2.87686616635102e-05
8.89771814792224e-05
0.000126731936368451
4.47914724766046e-05
8.22449326358099e-05
9.12680552974939e-05
6.98192231875525e-05
0.000100542851096147
6.70193996213678e-05
7.22810046802789e-05
9.22178361440419e-05
8.4005384051701e-05
-2.93883925235988e-05
5.6752977297698e-05
8.75453417787715e-05
7.99178059446907e-05
4.96370598920217e-05
5.1508298087406e-05
2.23742724992923e-05
8.19122176421927e-05
8.938536113217e-05
0.000118603586794201
6.59695719603384e-05
6.37645099240347e-05
5.15038090507526e-05
8.37728245158692e-05
6.00203671772952e-05
6.54968131482927e-05
2.62187043727276e-05
7.51895238370531e-05
2.30265869054658e-05
6.7140759366054e-05
8.37383015357696e-05
6.14377108541767e-05
8.74855650603684e-05
6.95824427838122e-05
2.83984981240094e-05
7.19668623111726e-05
8.18006851653003e-05
4.43299805479293e-05
7.55007732078488e-05
7.00115461767268e-05
4.08777863187082e-05
5.20688623572603e-05
4.66371415402255e-05
1.32234129085513e-05
8.21235370579527e-05
6.05397733540878e-05
4.53445827865081e-05
6.85732425831841e-05
-2.88754946669346e-06
8.52510164740076e-05
0.000114158234202497
8.70632013277242e-05
6.29372569791089e-05
5.97105631043958e-05
4.39367673768023e-05
-1.80053693170985e-05
4.02202658365629e-05
0.000141845299523057
-1.05856710623003e-05
8.92785099735182e-05
2.2242026909279e-06
8.82243937189584e-05
0.000104695861832393
5.49387308043881e-05
7.87698765981652e-05
4.65641691545983e-05
-2.68489384732123e-06
4.3059170709522e-05
4.72437086261756e-05
7.61311768220268e-05
5.36984861803169e-05
6.2844878175832e-05
5.47003282535231e-05
0.000128371323243488
6.43230073025143e-05
9.51485906638194e-05
8.89224410785251e-05
8.70831164080108e-05
-1.56991782324513e-06
5.64877825335744e-05
8.8210553947706e-05
5.51536927512394e-05
7.89315441000751e-05
6.34766448801144e-05
-1.65388632362969e-05
2.7559107476381e-05
-9.41079694306164e-07
2.48768500703842e-05
3.4355073102812e-05
6.88539966242874e-05
8.17626548369938e-05
0.000113680474918864
0.000123312603017371
0.000125387509546564
5.4713242881419e-05
5.51985570125253e-05
3.75438181749268e-05
9.44067748205782e-05
7.6188800474955e-05
6.58347926938261e-05
2.19580689637422e-05
8.45546634196442e-05
8.79712082881438e-05
8.5454153264128e-05
2.56988870628223e-05
2.56749108083469e-05
5.06866587473035e-05
3.98376154462733e-05
7.82750379497174e-05
-1.97414466458605e-05
1.24835937015926e-05
6.59740392276981e-05
5.00509472513775e-05
5.5141504990363e-05
7.09118705570045e-05
5.11201151516648e-05
5.07221845929002e-05
5.6028091816919e-06
1.77901103681666e-05
4.90134254086882e-05
3.65606465563639e-05
6.45759355736172e-05
6.7633811738411e-05
4.30902584858098e-05
-1.06609257369623e-05
7.07986828006471e-05
0.000102433953885039
0.000139818720363291
5.36319987558739e-05
0.000156687611888854
5.40144465869098e-05
0.000112421851000801
4.59940628626256e-05
7.00909462511092e-05
0.000111068762061482
2.69791328185915e-05
6.96528706307807e-05
0.000127010243689181
8.60756209392621e-05
5.50956773202437e-05
-8.30326784624564e-06
6.68611020144814e-05
4.08476925833327e-05
2.41513107174754e-05
1.98513451726123e-05
5.89268829315094e-05
8.45629635055731e-05
4.64268566555765e-06
0.000123698383657716
6.56345468967896e-05
5.48960393339916e-05
4.66435988950267e-05
7.02497846475624e-05
1.05189998059974e-05
4.24871444727917e-05
3.94166379114992e-05
6.3360177670769e-05
0.00010338638547372
9.20166857380023e-05
7.4610721378402e-05
0.000105815440924277
0.000112977673245224
0.000112271388431188
7.1644900433942e-05
1.99357520776724e-05
1.13183420753041e-05
4.13176121387467e-05
8.20358340696579e-06
3.20496716666331e-05
1.8228066118728e-05
2.40187586666324e-05
7.94230970691448e-05
0.000118429270941927
0.000109434013214145
5.91302834121236e-05
5.95616937016026e-05
5.94701460538551e-05
5.58812970313693e-05
3.85340840853601e-05
0.000108909607490792
1.30999343205444e-05
2.19232000999332e-05
0.00010798219342759
8.27041641575225e-05
3.83889761487585e-05
6.04263797273983e-05
7.06525954843746e-05
3.69295148382976e-05
1.00641060409321e-05
2.69225480090011e-05
1.80190221298571e-05
7.12638547788419e-05
4.5212251556416e-05
6.8262950909705e-05
3.21444789126325e-05
0.000134519999692634
0.000102703440947691
6.25169361355405e-05
2.52537854196433e-05
9.34590312894939e-06
8.14463853236628e-05
8.18725809599452e-05
3.09329399178388e-05
5.91635155131276e-05
5.790276090927e-05
3.56390723391038e-05
4.59516299290229e-05
2.00476300809667e-05
6.01263490576661e-05
4.54458311886329e-05
8.01087052370214e-05
1.09393290290114e-05
0.000120515417711412
4.98385043201393e-05
-3.3614132866304e-06
1.30350681454323e-05
5.24785850006923e-05
6.74950157680523e-05
1.31912629001121e-05
2.65652300958605e-05
3.70197099668053e-05
0.000111877399482454
4.8858648747535e-05
2.89339917355343e-05
5.26074126060447e-05
1.79422841413581e-05
8.95410796769016e-05
4.08646107934546e-05
4.26872385975045e-05
3.00384837086159e-05
9.35455594949213e-05
4.58399809904858e-05
2.0928454206176e-05
9.75514222314699e-06
0.000124784130333527
3.16512723601947e-05
0.00012643011656472
7.86212074020535e-05
8.05041476484684e-05
7.37204291071331e-05
0.000118141705864068
8.5589206253839e-05
7.66159389307852e-05
7.44808867363933e-05
8.56787850982579e-05
7.50258693274709e-05
9.25909479510875e-05
6.7654667872595e-05
3.29805344005002e-05
7.47746483273843e-05
6.11440855843694e-05
3.91297497663237e-05
7.29969577132509e-05
6.68739808183548e-05
8.88885295773314e-05
4.88823346425445e-05
2.93515532527555e-05
9.60152723640559e-05
6.72755824788625e-05
8.56718036218399e-05
4.02285189337506e-05
2.77311763466306e-05
4.09687492819791e-05
0.000126143538136504
-6.49039983421881e-06
4.85039168274585e-05
4.79042473012371e-05
3.91109225950442e-05
-3.25927735929901e-06
1.76888607169829e-05
5.36999851313599e-05
7.31300570066686e-06
5.66006855991553e-06
7.22676281430918e-05
0.000108716296557657
4.36917183961004e-05
2.61113814322028e-05
3.54398236158705e-05
5.67973459131113e-05
7.48940442913011e-05
4.58942666275072e-05
9.45357285497547e-05
8.82188409018896e-05
5.57403075500711e-05
2.88181327469845e-05
0.000100430101502718
0.000105811692421853
4.25296988814413e-05
1.1858529705729e-05
2.10327413975703e-05
2.90413572557639e-05
-1.49581948196515e-05
6.81717853790227e-05
4.78268080002277e-05
6.94142027200678e-05
7.95705421633855e-05
-4.40545850667517e-05
5.17149582761877e-05
3.26027592714353e-05
3.22742217477011e-05
4.7472758931301e-05
7.03746585011045e-05
6.67018856552688e-05
4.44252791792323e-05
9.38364686502645e-05
8.70875614509051e-05
0.000100705753150412
8.24728497752982e-05
5.19383708500302e-05
2.08547332852049e-05
0.000120961121771694
5.70285178555463e-05
6.46874234083962e-05
6.31653838996716e-05
2.85110490037404e-05
5.66303122982471e-05
1.89391791911378e-05
7.17325966231128e-05
4.83782337474887e-05
2.30173512505923e-05
6.50186009928483e-05
3.71809034613947e-05
3.23126065817657e-05
6.48325567301736e-05
2.93628899594998e-05
5.8604179723692e-05
7.9849765111736e-05
5.92397715765542e-05
2.64495383061954e-05
8.16257880405791e-06
4.80094259445783e-05
0.000118462880684548
6.74566787513911e-05
9.33259451759763e-05
7.24428625279405e-05
6.45594364889486e-05
3.18839371656891e-06
3.92122707009914e-05
4.409208021797e-05
4.49172427799201e-05
6.50166983026862e-05
9.1318260881454e-05
3.3584812917663e-05
0.000105085634389616
7.08673303870658e-05
8.12677227807947e-05
5.14034863624784e-05
7.07990716871335e-05
0.000114273499155457
4.90707708762865e-05
0.000102027951189484
1.38392947014051e-05
5.89302069069513e-05
3.72959788554301e-05
0.000112735779324589
0.000107216683024201
7.22163290067372e-05
1.0206430626153e-05
3.82687812139019e-05
4.99023061294211e-05
5.54164572169893e-05
9.6928377998925e-05
9.66575087166624e-05
0.000105347328687603
9.27501500141887e-05
4.60468521016536e-05
7.12199510063566e-05
0.000108573927124202
8.54770283882028e-05
2.78410446294223e-05
-1.10821740253309e-05
9.61059531848614e-05
6.11692198872191e-05
4.93725141752133e-05
2.75509246512694e-05
5.78873165127548e-05
3.43576610267523e-05
2.14463384430567e-05
7.58017995083854e-05
5.26510727538769e-05
5.40684685690185e-05
0.000108905250104818
2.00626202882627e-05
9.54920473028633e-05
5.5278398618412e-05
4.29250066819724e-05
4.3389557174779e-05
7.48743645108235e-05
3.52823419379632e-05
7.18167517144169e-05
7.53200663446638e-05
5.90754029461722e-05
7.75544831612222e-05
5.07618133818083e-05
2.80806351709694e-05
3.21993870575342e-05
2.42511925992711e-06
6.99970940377452e-05
2.09245382754902e-05
4.50447780905453e-05
6.56428490596878e-05
6.87688380974558e-05
3.37274325857188e-05
0.000120959779119562
6.07222610671291e-05
3.58884740193716e-05
3.83554352859342e-05
6.05234682171308e-05
9.17304621637449e-05
4.44963902371413e-05
2.9655549343796e-05
3.82001437346186e-05
6.57220335552108e-05
-4.2897903011354e-05
9.65346715989062e-05
0.00011652426433661
2.47157671694197e-05
3.36892064745596e-05
1.62415026482093e-05
-1.59869117898677e-06
0.000104778367870964
4.41658957197619e-05
5.45245021900276e-05
4.8006780304078e-05
9.15968812667104e-05
-4.12925655816509e-06
9.65603532464857e-05
4.47757703818024e-05
6.41564016283266e-05
8.08664146152563e-05
1.80253172587907e-05
3.39061484081592e-06
0.000109644110169691
2.71343590927749e-05
6.30249729620921e-05
8.45024606217025e-05
-3.31302983189804e-06
9.16534242812808e-05
8.30125125478087e-05
4.46319197905468e-05
7.92959515551349e-05
7.55136141174715e-05
9.95959434100328e-05
4.93273745399791e-05
4.25271704819677e-05
3.37551712667292e-05
0.000109636122097651
6.26781353062694e-05
7.72003713568997e-05
4.82599789658251e-05
4.13960748283984e-05
5.82177050593329e-05
5.9113139381672e-05
5.85522013926246e-05
6.31301274098543e-05
0.000100989481012191
1.65306945459242e-05
4.68077216675687e-05
3.45084410657564e-05
8.03189585679379e-05
7.16088584829668e-05
5.4086331273734e-05
6.65297212086578e-05
7.48622762933797e-05
4.46122976420065e-05
4.33710985629317e-05
0.000121253878385679
9.95938594866507e-05
6.48562242543541e-05
6.51073568356436e-05
5.28244839023261e-05
7.69842700916348e-05
0.000108559563453093
5.55928890151292e-05
-1.22654865188481e-05
3.38583724163251e-05
2.96845116518306e-05
7.50020333447405e-05
1.85421953977874e-05
8.80327419115276e-05
3.56503642427988e-05
0.000122969071643836
9.96840019143171e-05
6.56348365305926e-05
1.23575250424429e-06
5.14819773187225e-05
6.35052831235054e-05
8.01577186491419e-05
6.12590175776965e-05
4.35371414655675e-05
2.2019914048998e-05
4.08801825217606e-05
2.74675212580942e-05
5.72660604616248e-05
9.60299815380841e-05
5.42029472634979e-05
5.11435603906319e-05
3.5645763685077e-05
0.000113703818767954
3.14023554858851e-05
1.8087292883734e-05
2.37915079730525e-05
9.05065688274025e-05
2.18691366626223e-05
-5.73740538815758e-07
7.73077605017374e-05
2.92162959600405e-05
5.45263026283839e-05
2.22280536240844e-05
4.77923905543416e-05
5.63015266023477e-05
0.000101828547283098
6.3012683424775e-05
5.21607652998598e-05
5.37103713372058e-05
-2.75045322028247e-05
3.39322077469676e-05
8.14830728744264e-05
5.84269264907311e-05
-3.69032950347052e-06
9.60483042150851e-05
5.40643255477785e-05
4.8267719266382e-05
8.57352920467018e-05
0.000111250624325496
7.22514975545038e-05
-5.78201598494201e-06
8.5313451837896e-05
7.58250477430087e-05
9.35543634342123e-05
0.000154069942891165
6.25428207864899e-05
6.06177378454844e-05
9.61768647087342e-05
0.000101828423681749
8.15665312671703e-05
7.93333867330887e-05
4.2721771836872e-05
5.55078236244311e-05
6.96071433000367e-05
6.13954181931874e-05
7.28343228667664e-05
4.94876812795156e-05
3.62522377144417e-05
0.000108691911096193
4.19125430122733e-05
9.55407154595495e-05
6.71749070500185e-05
4.83172590848975e-05
7.50521683381222e-05
2.3444967234592e-05
1.63420919447397e-05
4.93184986368315e-05
1.08657753759287e-05
4.97626899164323e-05
-3.4764677204269e-07
2.19887233978153e-05
1.90836114364824e-05
7.42858256528481e-05
6.64080503200681e-05
3.94524125027473e-05
7.96290654340024e-05
8.91457801545035e-05
3.61011781846709e-05
4.12817694409752e-05
-1.04321743295122e-05
1.49453797894036e-05
6.71503938395162e-05
6.15572846600053e-05
9.51990960238507e-05
6.83189327961137e-05
0.000106369636570272
7.81165308827425e-05
3.55135355630012e-05
7.60101899491767e-05
6.28569042521019e-05
0.00011621107126412
5.45383328941006e-05
7.28266547922443e-05
9.95414845186508e-05
0.00011354289222715
0.000121239549739183
3.93257863513035e-05
7.33409623423687e-05
6.72977641883323e-05
0.000117331649526103
6.54960612165697e-05
7.08521204724338e-05
8.90062421181925e-05
9.46940610551151e-05
7.13568493870796e-05
5.22552759591272e-05
9.80856653092773e-05
5.77010678921979e-05
6.11711395892617e-05
0.000146635112142585
5.67492533954836e-05
2.82609786048351e-05
2.28589818835605e-05
6.086250962545e-05
0.000156151288769651
0.000118318813959112
7.84761389726664e-05
0.000100715831363985
-5.31440560706522e-05
6.8736441038088e-05
4.36463108287561e-05
7.94903008603393e-05
8.41377974437402e-05
7.97625044875796e-05
7.27756426194421e-05
2.20947338006152e-05
4.0308575004899e-05
1.36634183351382e-05
5.41159283069053e-05
-2.19472457006001e-05
3.34450408281948e-05
6.10667183819298e-05
5.8567549199356e-05
-1.72717304099339e-05
5.13709985503511e-05
5.26797270545673e-05
5.58446709435334e-05
9.43100085943313e-05
8.14235922686335e-05
8.21145061017507e-05
6.65025698880144e-05
5.20385603806061e-05
7.8149041741923e-05
6.56907258785102e-05
5.59387481029879e-05
5.2440936238043e-05
9.2834358306615e-05
7.41809865485209e-05
8.79403489977391e-05
5.85442381958333e-05
7.03031102624056e-05
4.92746063473052e-05
4.58492850005928e-05
2.4530953893236e-05
6.45350358385085e-05
5.06042457437948e-05
-2.3279100992164e-05
9.78493488728995e-06
3.05052820512853e-05
4.37779722059063e-05
7.84087484905427e-05
3.4723289583417e-05
4.12308112375757e-05
7.61386914482222e-05
5.5680564137737e-05
4.10304963586193e-05
6.13116362788295e-05
0.000129103761044256
0.000110345642354968
2.63343681562258e-05
0.000113361898860522
8.70206526277613e-05
2.60955345905447e-05
3.03041024761197e-06
4.41670657675186e-05
5.6650821154904e-05
5.95805236966025e-05
8.7533356363668e-05
1.89105377240547e-05
-1.81566649198686e-05
6.16149489650633e-05
4.90838467026019e-05
1.51333717193704e-05
6.39383180494171e-05
0.000130465577025934
6.79906329944378e-06
2.20851373264648e-05
3.25688144965575e-05
5.60350295350719e-05
5.24632981964048e-05
4.71331449306795e-05
8.18804115256405e-05
3.60779468574455e-06
4.47958403034587e-05
-9.7619446552847e-06
7.2814011870454e-05
6.82596492546949e-05
6.79388465872908e-05
9.62023408444431e-05
5.24542939878778e-05
5.13140060776267e-05
2.02514027596266e-05
4.78064731628195e-05
3.78422628594978e-05
6.38653182118769e-05
7.42257740286125e-05
6.38814399912896e-05
4.90542513302725e-05
7.71273752675202e-05
1.99410782192777e-05
3.90123937382266e-06
6.02055771963152e-05
3.58613921666576e-05
1.79196696343831e-05
5.76659384245528e-05
7.85406171721554e-05
6.46614657966066e-05
1.38509883230475e-05
8.24500687442285e-05
5.56987260779402e-05
7.83114361999941e-05
5.49335546278341e-05
7.24044055049464e-05
0.000171079145304606
2.31474906584861e-05
0.000117810557670247
9.81429560461611e-05
8.00688861432467e-05
6.29553272052617e-05
6.44466888365736e-05
4.12850818782551e-06
5.8713472790447e-05
9.51509739892105e-05
5.64355975776366e-05
7.56266742813074e-05
0.000115844883907149
7.59683307249975e-05
0.000110289755190484
3.39334343873041e-05
6.15742829636613e-05
5.4159135096698e-05
9.37168899342914e-05
5.83561260201398e-06
2.41986501068935e-05
8.74929998246157e-05
3.83496943706621e-05
2.81163254382081e-05
1.2330980886044e-05
-5.67979977151876e-06
2.63709737804193e-05
2.11059793242561e-05
5.91277235480042e-05
7.36337489776057e-05
9.30315051790528e-05
6.43881437310218e-05
4.61674088503293e-05
2.54777366024313e-05
0.000128804781528436
9.08605409086196e-05
7.82613048500035e-05
7.72763736953259e-05
8.46733852181768e-05
2.64162724805617e-05
4.41423742006888e-05
5.8058414383992e-05
6.26590247613561e-05
8.83274460882527e-05
9.40060088511308e-05
7.62524692691218e-05
1.01947661708385e-05
6.46340888035056e-06
4.83467121673613e-05
8.6819823987723e-05
7.01034308033606e-05
8.70143680735066e-05
5.08593181954656e-05
2.11700038795621e-05
6.18923604608294e-05
1.67384488199428e-05
-4.53944466129938e-05
1.18693042179679e-05
6.92956270428046e-05
8.3057072608202e-05
-3.11792317795841e-05
6.20375872197763e-05
3.1688026156953e-05
8.57757901722231e-05
8.96825475866499e-05
9.5982457724269e-05
6.7557282834014e-05
5.81481621761345e-05
3.5801242485717e-05
8.69431312569521e-05
3.78009700157637e-05
9.8262009033354e-05
2.37575425330551e-05
6.1562974725821e-05
4.69857847193293e-05
0.000120259640766163
1.88879468696078e-05
-1.51438142107892e-05
4.34721340332383e-05
5.61173185801962e-05
3.36310881876171e-05
5.06561637374778e-05
4.6123132668277e-05
5.1801208920191e-05
3.33004040554215e-05
8.88234220464869e-05
8.73939910930747e-05
8.36902825599121e-05
6.36320967449447e-05
7.38368381022048e-06
6.53266679967788e-05
5.79663303555897e-06
9.02625223080873e-05
-4.11662047539444e-07
0.000101896629818111
6.79402598261642e-05
7.89545030618559e-05
8.37527457690963e-05
5.20164011097633e-05
0.00011030840385449
4.06870487731183e-05
0.000104359140068179
0.000128733995758363
8.06185658563557e-05
6.09302682328339e-05
3.1112901622171e-05
6.83634149471882e-05
5.44999360347164e-06
1.03239384212419e-05
6.56011871334669e-05
3.39363918927667e-05
7.17092734171344e-05
-1.15604054397237e-06
9.41888938511836e-05
6.37718161063664e-05
8.71741460603344e-05
1.43008831691351e-05
3.98459525900761e-05
5.03217435632065e-05
3.8516585144562e-05
1.99561369016806e-05
0.000107510908270194
0.000104502804539474
6.51926061846181e-05
0.000112782588183399
3.839124807199e-05
0.000102614933190647
8.86673109019312e-05
7.80128386395127e-05
7.86991601188819e-05
6.94336111508924e-05
4.63125324076552e-05
0.000119976457785107
0.00011526453125604
8.89486642474464e-06
8.69627904902383e-05
8.82169697380892e-05
0.000152330853374876
3.02791715975317e-05
4.55711675576383e-05
9.23057021107889e-05
2.00418912980924e-05
1.12387735554142e-06
9.11639907009569e-06
3.85659705195459e-05
-4.62307789436459e-05
6.4338653781022e-05
7.82678324674613e-05
2.39609197555799e-05
5.51860799530627e-05
6.03777344986185e-05
0.000108905107174551
4.22994983662156e-05
4.36926890907542e-05
6.26230091364502e-05
7.50944802317414e-05
9.96716719764929e-05
5.04923292990963e-05
3.93991838302302e-05
3.56953987185731e-05
0.000112817004162128
7.17193634524129e-05
6.79558655815331e-05
3.80925571829226e-05
7.16860051680275e-05
7.12916603840882e-05
1.36970059290324e-05
5.98522365648704e-05
2.76594688888144e-05
3.63621751886421e-05
5.15182160428902e-05
3.68616156004251e-05
5.76953523319974e-05
1.49094830568458e-05
5.16891311758867e-06
7.21326508669508e-05
9.58101347222144e-05
5.14576558639813e-05
-1.1325099764124e-05
6.67031247559556e-05
6.68213485279138e-05
5.20955812399856e-05
4.86636267827085e-05
0.000131129620900121
9.1056960336759e-05
5.20395839886325e-05
5.64014743754839e-05
7.23853426968523e-05
6.71130291356976e-05
1.65081338944483e-05
4.79520263064496e-05
7.21103379077118e-05
3.9495230905202e-05
9.75034325703757e-05
6.26671603388293e-05
4.92096248121663e-05
6.87874514219785e-05
9.17620473929895e-05
9.82117084931267e-05
0.000131467268500228
-1.96759138910876e-05
5.68347863936861e-05
8.96840267377398e-05
5.57285644541681e-05
9.0646032888117e-05
6.88175949945722e-05
6.01862524519903e-05
3.73827821283862e-05
9.92681085886608e-05
6.8536176030243e-05
0.000115405765838369
1.49981055278587e-05
3.77894831639609e-05
5.23121095142478e-05
4.66617418220949e-05
4.93263565492092e-05
4.78028118312354e-05
2.99223923353942e-05
0.000104242558547253
0.000107571624164276
5.59488128686679e-05
7.25779625324043e-05
4.45491379152014e-05
1.028195953588e-05
5.87785808743065e-05
3.07427528205151e-06
0.000114540418210425
0.000112514487306037
4.95951294109532e-05
7.05043096433168e-07
8.39334976645644e-05
8.00535005098465e-05
0.00010626117455673
3.94516698328017e-05
6.17192819222258e-05
6.72077931671808e-05
5.96435013537252e-05
0.000134149598416688
0.000107564053817688
8.81580506146905e-05
4.32244331245057e-05
8.29875873971285e-05
9.53907569321342e-05
4.79576187291967e-05
7.40486151818688e-05
7.38977267152303e-05
9.24252391043602e-05
4.63116811660711e-05
6.18523434326134e-05
9.52898847315926e-05
7.56913535840889e-05
1.4462729729126e-05
7.9883794314681e-05
8.87252978604928e-05
-1.92108292145791e-05
1.28091740010221e-05
6.11405307027984e-05
0.000100121749095306
6.75713136861392e-05
-9.72653585195242e-06
4.40342734266362e-05
-1.29485720928909e-05
3.8666058645404e-05
9.6453608544527e-05
5.01416477697105e-05
7.15195431996579e-05
-2.83065546793509e-05
6.86580158229057e-05
0.00011658197590148
2.5738922988301e-05
2.83116841612964e-05
4.35455480476161e-05
3.87863379773054e-05
6.32602398149918e-05
5.24194776977633e-05
0.000106459140827764
0.000107143015788498
0.000104235687723413
7.77850263108752e-05
6.80786828351188e-05
7.80301089783061e-05
7.92238274396016e-05
-6.33509160282621e-06
7.03994079623059e-05
7.27585762615452e-05
2.44461338998119e-05
5.02049654261746e-05
1.72784642963098e-05
1.80939330659234e-05
3.77604874659896e-05
0.000106240605461954
0.000163610580063227
9.2904363371473e-05
-1.64669699249489e-06
