# Supplementary material for: Research on computational propagation and identification of mine microseismic signals based on deep learning
Source: PLoS One. 2025 Oct 22;20(10):e0334641. doi: 10.1371/journal.pone.0334641 (PMC12543183; doi:10.1371/journal.pone.0334641)
Supplement: S5 Data — (ZIP) [file pone.0334641.s005.zip › 000100800001430.xlsx_0.txt_24.txt.txt]

9.94080940853936e-05
6.08480885663553e-05
1.64664446532464e-05
7.78633831542906e-05
5.02331791375125e-05
7.08539725663662e-05
2.66424224940632e-05
9.80829497954992e-05
6.11055566367381e-05
0.000102361090120946
3.61732306384384e-05
4.09211315806788e-05
5.19154675373815e-05
2.60617190312861e-05
4.04828125368821e-05
4.55297985930774e-05
5.35670265702726e-05
3.34973634686919e-05
-2.53348283119801e-06
1.22672062774102e-06
-1.26030924125757e-06
6.19729456870727e-05
4.956142080136e-05
1.6061185721369e-05
3.9111730050888e-05
-3.22061771071595e-06
1.83579374794296e-05
2.40688465695147e-05
4.62018830418386e-05
2.47177000739224e-05
8.76006713692688e-05
8.6457571294518e-05
6.27926798035495e-05
5.81289915053191e-05
5.99997392839994e-05
6.02834694432435e-05
0.000141682309537159
7.5010974620717e-05
1.63625327105283e-05
5.85139395885204e-05
0.000116295199709354
3.20819713589035e-05
1.99883310571621e-05
7.66694678731627e-05
1.18701533975215e-06
5.06105554297612e-05
4.14605094224279e-06
6.03800309756909e-06
2.8184785535605e-05
9.06052149493242e-05
1.81492725152299e-05
5.10396719466055e-05
-7.06636576080493e-06
1.49640843228827e-05
6.14883345126779e-05
6.26476710976583e-05
4.70434343396695e-05
3.60599140305799e-05
4.41377349196124e-05
5.0187965813614e-05
6.6915106817524e-05
7.27510501342326e-05
2.6857672626046e-05
0.000107493902190287
9.84531567228463e-05
1.60549750380233e-05
1.6410024203136e-05
3.52679507360474e-05
4.5342156515025e-05
1.31424110806627e-05
9.35565926444966e-06
6.27146309850411e-05
5.54988673614026e-05
6.68348117083274e-05
8.99587446056319e-05
2.93907324155226e-05
4.50084728581315e-05
6.49050360936187e-05
6.77424381738504e-05
1.73072926246359e-05
6.07988934046818e-05
8.39141860297618e-05
0.000141728883000141
6.76788100844362e-05
9.43853833053269e-05
8.27929941479135e-05
1.6762987523146e-05
7.25620523613813e-05
8.81787086007814e-05
5.06232975911011e-05
8.44729277581206e-05
4.90860925281514e-05
7.00149965906128e-05
3.79975952145438e-05
-7.25581942115982e-06
3.61963775705098e-06
0.000109059166505113
3.5862758997164e-05
6.1787802213208e-05
2.64911277436608e-05
1.71308059023796e-05
3.53593068178995e-05
0.000134412326725102
5.49101452862674e-05
0.000104399224605401
2.92560903508769e-05
2.77028423620119e-05
6.64309119264509e-05
3.80700575969257e-05
6.14989030510701e-05
5.00557961548861e-05
4.16467627546442e-05
9.70332140963984e-05
8.23208310844586e-05
0.000110614759124474
8.16307138954809e-05
4.50251224585682e-05
7.40709174822216e-05
6.69267679633244e-05
6.29308167142178e-05
0.000108583065690143
7.96564157722842e-05
7.44839633839037e-05
7.92355230803028e-05
3.35289572311027e-05
2.16515150809582e-05
2.19319756151374e-05
4.20559580518487e-05
5.20289174988261e-05
8.79251537155247e-05
5.9772059814957e-05
2.00628194005247e-05
3.33275054427113e-05
5.08346442694789e-05
7.87174772424878e-05
5.15095595743648e-05
5.19359138008558e-06
2.86964182930249e-05
4.34885242784186e-05
-1.85694702807025e-05
3.54362891749399e-05
5.49407913439782e-05
5.59632534751634e-05
6.23823579001765e-05
0.000107946969347827
6.06316798295741e-05
6.05529394843652e-05
5.96524424538541e-05
5.21541988672896e-05
3.17460512669066e-05
9.69289418409633e-05
5.68929007696272e-05
2.9691020536194e-05
3.98936669997475e-05
5.77075550284813e-05
7.67492801114222e-05
7.47225173114623e-05
4.59917844079508e-05
8.41630164739854e-06
6.08927269951015e-05
2.85069789521809e-05
9.6248388388053e-05
3.22251323783154e-05
2.32801464648618e-05
5.74695746577089e-05
2.04251897791537e-05
7.62784893906101e-05
2.22178423592298e-06
3.15712363406282e-05
-4.819852492152e-06
3.35786052886839e-05
4.41328658349757e-05
4.97499903178514e-05
2.76272036025171e-06
2.42392061859505e-05
5.64646617523619e-05
7.65279432997511e-05
1.56035026146567e-05
7.67133481100719e-05
6.12484659758706e-05
2.14233067821302e-05
7.02570540221283e-05
2.10292687294523e-05
5.4020130224866e-05
2.15177373209443e-05
7.77500575706078e-05
5.43360399449338e-05
8.46132448582199e-05
6.67554897783923e-05
7.12551319978501e-05
3.29411820982117e-05
8.26996515504149e-05
4.36274219478889e-05
3.42445985639301e-05
4.11296008946264e-05
2.88770835642215e-05
1.17866316997349e-05
7.71749438985545e-05
4.12183479671915e-05
7.42007369342387e-05
7.81983219526107e-05
6.99531616791014e-05
3.69543336918844e-05
1.92738211396695e-05
7.84415778234365e-05
1.61598022362328e-05
-2.40843716506326e-05
-9.19161604159066e-06
4.29219586947528e-05
-4.77464500889467e-06
3.52097366828007e-05
4.52461557499685e-05
6.38151019760171e-05
7.30497734159823e-05
6.85947855685475e-05
0.000100829149609358
4.60516126163759e-05
5.12907493772844e-05
5.10308137449435e-05
1.33020560606969e-05
5.18227380508327e-06
4.81953902424204e-05
8.13042889614242e-06
3.03925648820088e-05
1.94920701936762e-05
-7.91469323341031e-06
9.73591925835621e-06
5.22212975217531e-05
3.87777940500694e-05
8.84588717683398e-05
1.39178560003543e-05
8.20893645803145e-05
1.81340331577292e-05
3.05383316696525e-05
6.76243154358299e-06
6.66215972747786e-05
4.77104834917945e-05
3.87244136707504e-05
3.71270637211124e-05
6.56820370746847e-05
9.23308909435411e-05
6.33770962196347e-05
3.28536961688152e-05
-1.83806694368021e-05
5.70293656893193e-05
4.75603410151177e-05
0.000101697645774738
0.000109360614582314
8.08733791798773e-05
2.77316159112572e-05
0.000114208032659641
8.57709336997829e-06
5.77546020940935e-05
7.22161738956342e-05
8.37205311629145e-05
7.1769355814522e-05
0.000113566798105336
8.33336907308528e-05
7.29263538879845e-05
0.000102266048502507
8.28249512708174e-05
3.25269659766069e-05
0.000166613819897475
5.88594376356428e-05
6.05644388941131e-05
7.30176693985557e-05
9.46568201681735e-05
4.0606666933315e-05
4.82213286763325e-05
8.77818911219337e-05
4.65584792426107e-05
8.45011068102018e-05
5.29163705162449e-05
7.25164676788679e-05
0.000103406100413801
3.09929057735273e-05
1.60617280805534e-05
1.63331319915648e-06
5.76340090740668e-05
1.40465165452771e-05
1.86077089295573e-05
2.34503067505018e-06
8.90380778625523e-05
3.06224715715308e-05
7.17199086132445e-05
4.9904756577182e-05
9.45447385400467e-05
2.84662398619739e-05
-1.22730390584279e-05
3.04933640888498e-05
7.07456694820734e-05
2.67812747307267e-05
1.69506997565985e-05
5.94776236317655e-05
6.84304593299309e-05
4.13893461494538e-05
2.40170010045037e-05
5.57070888202873e-05
-5.3585129973037e-05
7.0481841808111e-05
2.87483295468114e-05
3.67547378407471e-05
7.93293757334801e-05
5.95877885309425e-05
3.30084435719908e-05
5.20048041850012e-05
6.63945555218149e-05
6.82027706050822e-05
-2.20222314071693e-06
0.000144299054433197
2.19531699442789e-05
5.7143182278453e-05
5.08723648705696e-05
3.8052939140588e-05
3.05296461317979e-05
1.71329899134901e-05
5.67999979340154e-05
3.0273365863302e-05
3.27649554558188e-05
1.75259300254015e-05
7.06824330444159e-05
-4.66277794682633e-05
3.858766475608e-05
3.01757373679119e-05
7.60931025657134e-05
2.74258793352158e-05
4.15816253084017e-05
8.7897014272279e-05
-1.08839424244301e-05
8.65724696982547e-05
8.74209574126005e-05
3.13106657213172e-05
0.000133723476833764
4.92971337039153e-05
7.75017168802306e-05
3.89878191040833e-05
8.34166319513769e-05
8.17296913082314e-05
7.38654132232865e-05
8.4125557281954e-05
2.98293558350189e-05
7.8840230266109e-05
5.81325773158139e-05
9.16945636925957e-05
1.19218931825524e-05
3.95260659383682e-05
6.50899128015448e-05
2.21719571788965e-05
0.000120281156486884
2.8362315883367e-05
5.04356094831548e-05
5.02863616477974e-05
2.66899349509186e-05
0.000104650262132282
-1.90399435535467e-05
1.46208656188424e-05
5.99925609932538e-05
6.23061229342965e-05
9.18631093065514e-05
7.86707307914229e-05
0.000102193640112642
9.9307296432529e-05
5.69651576471533e-05
3.92096291094574e-05
-3.38117110118599e-06
9.61635340761944e-05
0.00010825724455175
6.54393309624725e-05
7.69079057549521e-05
3.902912131658e-05
5.16809201990679e-05
5.13816650808614e-05
6.71361649316247e-06
0.000102314637450363
2.21466570189085e-05
6.86333185346963e-05
8.44910236690264e-05
-6.1595546736476e-06
4.35155664596715e-05
4.02674819432246e-05
6.49627874672696e-05
5.88498360188401e-05
8.96463632425602e-05
4.85693630695831e-05
5.4013047929971e-05
4.15485482119053e-05
8.78123526959995e-05
2.93288880164096e-05
-5.219063767023e-07
1.55622846870154e-05
4.64194394455772e-05
7.14571915278249e-05
4.94150671461736e-05
2.97842446392301e-05
4.15567024102177e-05
3.99994239361215e-05
7.38775346670134e-05
7.5167830293188e-05
2.48222893751009e-05
4.10300770280398e-05
5.54355743425772e-05
8.82639393509734e-05
9.88554924088376e-05
9.78933487051719e-05
1.61423947756744e-05
7.84757002155897e-05
0.000109705120180237
6.51956110036157e-05
6.51494430002779e-05
9.97195725272712e-05
0.000116901381980497
0.000122630572715882
6.12829577129095e-05
2.3662503803187e-05
4.02017025383164e-05
5.42725798169202e-05
6.80548318969819e-05
2.14232540128425e-05
8.22119000907108e-05
1.50821513595058e-05
3.84235855546983e-05
3.78620179461968e-05
7.36574227859799e-05
8.79140249577317e-05
3.81284787254428e-05
8.4104822659613e-05
7.19829558732299e-05
1.95879721838609e-05
3.83270706748251e-06
7.16564529703723e-05
-2.23616888558266e-05
4.47961122215597e-05
7.34105056035179e-05
7.21269791505725e-05
2.87135757566283e-05
5.97010091678469e-05
5.99335467150652e-05
9.18298361707149e-05
2.49685253391383e-05
4.42973336159026e-05
7.25343736337763e-05
9.20153742524884e-05
3.0734715710298e-05
2.61124673760358e-05
3.44504842110996e-05
4.69526386520601e-05
9.64152077263192e-05
3.46197785938183e-05
4.8692695568505e-05
6.96919276163814e-05
3.62471300554806e-05
-1.15552543266428e-05
7.95700250071963e-05
-6.36440414048791e-06
0.000125525299903167
5.01058061271491e-05
-6.49561075579942e-06
3.38819634344721e-05
9.33409822620052e-05
2.9715170664892e-05
8.80754245282218e-05
9.8391111271277e-05
7.49580094003651e-06
1.82790016373836e-05
-6.53045676313899e-05
5.70258189185086e-05
6.55894736578687e-05
8.21192752381707e-05
4.19339405340832e-05
6.60347513350014e-05
5.12399994749934e-05
6.49655105663706e-05
1.86443273477002e-05
3.42363128461625e-05
-2.02353470174852e-06
5.78504675644135e-05
2.95353949038154e-05
5.81753156114061e-05
7.58251206429127e-07
2.3166704049835e-05
5.16688934237782e-05
7.14511610025946e-05
6.01063477645586e-05
0.000128933866906589
5.88852384975313e-05
5.31710397930348e-05
3.94288591572774e-05
4.12221704667824e-05
4.02387382556403e-05
6.59205798636976e-05
2.06646819068661e-05
2.58480844933084e-05
3.87205757265487e-05
3.99338454388072e-05
9.24739966337981e-05
5.59104810706587e-05
3.84962489323623e-05
9.52153589539318e-05
9.08319928240267e-05
0.000133665757091897
0.00010173842960121
3.65779112749514e-06
2.98493565406048e-05
5.49702958184172e-05
3.2691346859186e-05
9.78596978132187e-05
-2.16551362700171e-05
7.52075923626808e-05
5.5751912132693e-05
5.57161249212277e-05
4.63030307795125e-05
-7.27377139179622e-06
2.12548811055904e-05
8.05591698687053e-05
5.6475309734982e-06
6.44573948824182e-05
6.0913704584228e-05
1.68505570866205e-05
5.25082331242022e-05
4.36406208894949e-05
7.19171457047803e-05
1.63176013808521e-05
4.82976277339411e-05
4.20833537843626e-05
5.32252319606897e-05
4.263737033425e-05
3.05349286804415e-05
8.95287404484662e-05
4.53824166924515e-05
9.59668405344682e-05
6.23402607601989e-05
2.66849821837571e-05
6.79274879424857e-05
2.01357996187264e-05
4.55957043760749e-05
2.64308827819174e-06
6.15218707017293e-05
0.000122711941339104
5.49368446292075e-05
7.17689414422913e-05
-1.68320340346463e-06
7.16996833816271e-05
1.95174522525283e-05
7.97626467001414e-05
4.62100143077256e-05
4.17446791645e-05
5.47654871837775e-05
3.73024869578723e-05
1.92247547068134e-05
4.96560600052589e-05
1.56364042369988e-05
8.40754323083929e-05
1.15012303990337e-05
3.23002717023682e-05
8.34370545153429e-05
7.92317841797203e-05
7.09507149020255e-05
7.17537515359358e-05
5.81653563653511e-05
0.000101569293246254
5.10463110688055e-05
4.83294118796901e-05
9.66613891817084e-06
2.62283391754938e-05
5.12752412274348e-05
6.36306616260863e-05
5.29346872750522e-05
5.84906273930792e-05
8.91726411443832e-05
3.16996888839915e-05
3.06942106962064e-05
6.24424177954849e-05
4.70882680993765e-05
8.18284815310039e-05
0.000104512544990315
6.322251270933e-05
7.47136811013251e-05
2.51009699987845e-05
7.93103732592735e-05
-4.24313400304336e-06
6.69286334224126e-05
7.43360238419935e-05
7.54806806234805e-05
2.44917074256581e-05
-5.80350901904015e-07
8.97515352674038e-05
8.08066850715076e-05
5.62702491003635e-05
4.96106940561783e-05
4.32090950601699e-05
3.87391268127214e-05
1.01048190789166e-05
5.65767617668125e-05
1.41626584793663e-05
6.09602219002765e-05
5.33396627619962e-05
5.91153523718132e-05
2.71960451339963e-05
6.68959148237404e-05
7.11691765403945e-05
4.29131723183093e-05
3.52002853527707e-05
3.19395992907466e-05
3.58926317899409e-05
7.30334654955384e-05
9.92114616927639e-05
4.62191916499605e-06
-1.38433268704682e-05
4.28030517651476e-05
0.000109533017641436
6.86821256623379e-05
5.27689175419409e-05
-5.24916010289689e-06
0.00010483990629637
5.99579693104222e-05
2.12113952196627e-05
3.72844938207803e-05
5.93212855217386e-05
7.90066398790856e-06
7.09540510646653e-05
2.22485648233538e-05
0.000111363500968328
5.32309632657791e-05
1.40918648856582e-05
3.44861448731572e-05
1.95427968623694e-05
3.42027445819148e-05
4.74374050998654e-05
5.22272669740233e-05
3.27347044319856e-05
7.77108987037885e-05
3.59130038541687e-05
6.51068718894669e-05
7.05017356283267e-05
2.98583110010747e-05
9.06942739008923e-05
5.31491200368236e-05
3.38203033308499e-05
5.39965120832006e-05
8.16021859786789e-05
4.95653714678142e-05
4.29522280523201e-05
1.87548669971602e-05
4.50013872331343e-05
2.61020133193571e-06
8.45926622316326e-05
9.32178461268611e-05
5.08493419863937e-05
4.14344557302325e-05
6.59114265504123e-05
0.000106942548718026
6.20659848302862e-05
5.55402461766624e-05
0.000124284523969228
5.85401421961048e-05
6.1828526463503e-05
0.000102393788308674
5.64187759655588e-05
9.21008618380365e-05
4.86209682113894e-05
8.54028054137364e-05
6.3204661027847e-05
8.55431534219284e-05
4.75634881549659e-05
8.62861141152954e-05
1.4875156437941e-05
3.08806116651479e-05
2.36365178015192e-05
0.000107400509363096
1.09366848080535e-05
9.32519135961694e-05
3.82783576265163e-05
7.83807105061953e-05
6.26734516358647e-05
1.68916558239695e-05
2.53853867432685e-05
2.29254390160286e-05
5.63887373760051e-05
4.08158755952244e-05
4.23009677164297e-05
1.37826928348816e-05
1.65638923329552e-05
7.18028932380185e-05
2.9915140752965e-05
2.19636604479507e-05
7.2294540314635e-06
9.16350213874878e-05
8.68715316772681e-05
0.000100983704529938
3.84132564692745e-05
6.3060507638554e-05
7.07565661765399e-05
8.73864427588958e-05
2.25009864186858e-05
5.84539085500404e-05
3.56525175471234e-05
8.36624298106422e-05
1.73134601003804e-05
4.33463955631624e-05
7.21546381302017e-05
0.000106845784484077
4.35556720561164e-05
7.76425215285207e-05
0.000104663811089424
7.62565112838514e-05
-2.40791563268428e-05
3.72700904353302e-05
3.35545055981751e-05
5.48399703197164e-05
5.42441028320968e-05
4.43783476558403e-05
8.66403473712873e-05
5.22108033554993e-05
2.25485307876475e-05
4.43310808610176e-05
7.65713073943472e-05
7.48255999274482e-05
9.5273187238466e-05
8.24771018307826e-05
4.79387306908805e-05
-2.89961296772338e-06
3.43524575465768e-05
4.49058214046863e-05
3.8478022527867e-05
6.62943985837712e-05
6.64834872974529e-06
2.64608235294136e-05
6.6486187119686e-05
0.000101737722146667
3.42160690293163e-05
9.24876331643786e-05
7.99659837382168e-05
2.26290824640004e-05
6.72189873634586e-05
2.84743106589198e-05
6.7710195759901e-05
-1.47081296266286e-05
7.15628367903499e-05
3.04896910676647e-05
1.29680994892405e-05
6.99975377711549e-05
2.87069985388579e-05
2.65935034072484e-05
4.58879295910395e-05
7.97810100731945e-05
7.87690739755571e-05
6.78882129425128e-05
-2.71771499783456e-07
0.000114994306725002
5.6367981823315e-05
5.17219007905974e-05
9.12727402056522e-05
4.19794316665595e-05
4.07875769359069e-05
3.06090548918285e-05
7.37828726615036e-05
9.78622973493345e-05
4.15958767974596e-05
8.4381645234858e-05
3.37699009131119e-05
4.70238297190206e-05
5.26284349454873e-05
1.21560058638727e-05
0.000104927140816566
6.77335594832065e-05
8.22472237493751e-05
3.28934041089016e-05
2.13765011934131e-05
0.000102332364920445
7.76866062696869e-05
4.05080359044578e-05
-5.44785360345533e-06
8.08395546550443e-06
5.33949918328523e-05
4.93963995272497e-05
4.28316359665386e-05
7.22378625962997e-05
-9.70902632502909e-06
1.53138078027655e-05
2.25012076908545e-05
4.49159252638825e-05
6.50095942947282e-05
7.59333547698966e-05
6.49442681756013e-05
2.24309613926858e-05
5.42319558247681e-05
4.42826814758671e-05
4.76956403287823e-06
0.000123405517870292
0.000108498592459314
0.000125846111399382
9.50636160711877e-05
7.30740970301584e-05
2.41949157838265e-05
0.000128639847196338
6.25227749898868e-05
-8.18708755188886e-06
4.42824886535066e-06
3.77933515223722e-05
5.11030148394021e-06
2.92133029007695e-05
0.000105499469314133
9.04856421280734e-05
6.56903886494283e-05
2.16528639168674e-07
7.99929258910633e-05
3.51204018771074e-05
6.89586486222572e-05
-1.00331659601554e-05
9.2833957225225e-05
-1.998454942036e-06
4.90440097010324e-05
6.06712564594213e-05
4.18603579543648e-05
0.000118582064364062
5.25260467179313e-05
5.74499483462481e-05
0.000126529426343598
6.10262452866281e-05
7.66690187045181e-05
2.14918170275803e-05
6.99155903111941e-05
3.21557554903417e-05
8.61186783613587e-05
5.00225484698229e-05
4.76890207122935e-05
6.65969797106039e-05
8.05858717810025e-05
3.61173319455443e-05
3.06316977335636e-05
3.17000318739521e-05
3.63962741832762e-06
2.26780069575986e-05
1.5273229540615e-05
9.60805900941096e-05
6.20467360442622e-05
3.57259787432769e-05
4.31907562249473e-05
6.49410695042491e-05
4.70204546136785e-05
9.44133965247023e-05
4.90619166460864e-05
4.3775317501365e-05
6.90086190940297e-05
3.52061655906417e-05
5.36139950525354e-05
9.93107875828885e-05
8.96700978275628e-05
4.93948965543423e-05
6.82641999769662e-05
2.96655853814388e-05
9.69179509127073e-05
5.78066920689095e-05
4.85789123097173e-05
4.32643433048711e-05
8.25766478278281e-05
3.66811736835398e-05
6.41784730883906e-05
0.000100622244560314
1.914493513122e-05
9.08236199830364e-05
6.7271619433638e-06
5.64150402305755e-05
3.21007831102399e-05
0.000100093912728897
8.9811190508643e-05
6.09743494526849e-05
5.07986744517076e-07
1.09784939386765e-05
3.34088434010496e-05
4.39578368622537e-05
3.03273358743476e-05
5.37029974769806e-05
2.14776335109109e-05
8.07440991475694e-05
2.52670872333284e-05
-1.61672608302881e-05
2.71503271806452e-05
0.000118614668858577
2.50014775154463e-05
2.84862870129987e-05
7.38468702911096e-05
2.29804710426998e-05
1.29829685537886e-05
7.41431165946013e-05
3.21719205537367e-05
-4.53827608650506e-07
9.96558163882782e-06
-1.40229126649877e-05
5.11024356281962e-05
8.52422317356766e-05
4.9802726161801e-05
4.93667847221138e-05
6.03096495821109e-05
8.71156977105917e-05
5.75964699344483e-05
7.20209327243126e-05
4.6093943509946e-05
2.56318480598883e-05
6.73497048857146e-05
1.83617629481359e-05
4.68672841584828e-05
6.05850801288079e-05
5.76074067588606e-05
4.9788698439404e-05
7.56267636601965e-05
4.20687355498333e-05
3.67508020182589e-05
2.61961361493021e-05
8.4429998931214e-05
3.53778028290783e-05
0.000107993637554571
0.000104867457991677
8.83423764540562e-05
8.74598638048588e-05
5.54404949653591e-05
3.14609487355655e-05
2.06930167352204e-05
5.21473696557954e-05
1.960838466006e-05
8.69871342626506e-05
3.46614026223023e-05
3.14199871694733e-05
4.12532020073047e-05
9.21236140826107e-05
6.13835511342612e-05
5.67850335005411e-05
8.39347465127654e-05
7.35111209605118e-05
3.0251463637214e-05
4.76518656127115e-05
6.95996538881359e-05
9.96790267780761e-05
6.49929016729896e-05
2.85783678549313e-05
3.29169551891263e-05
-5.1656905923675e-05
8.74607182814064e-05
5.09259466250252e-05
0.00012967689889287
5.09972882684125e-05
7.12195509869777e-05
5.92065723575259e-05
8.01160611656959e-05
1.2344669340497e-05
9.882902702458e-06
8.0913950711506e-05
7.06694478215722e-05
9.90557446519238e-05
-2.07280515039017e-05
0.000109702488763687
4.5694672860275e-05
4.4277999645014e-05
8.23346714886327e-05
6.50706055191418e-05
8.64642782621752e-05
5.35577923577324e-05
2.39504221544168e-05
7.94950534253073e-06
7.11639121189153e-05
3.73853387610026e-05
1.97116718305482e-05
0.000114509312565796
2.36502524279523e-05
3.18531152036458e-05
4.18169825611915e-05
4.40755427886839e-05
9.88143021635149e-05
-2.27086273064162e-05
6.07167126855525e-05
6.82042115734923e-05
0.000109862952829652
2.88229422864415e-05
6.80424857797303e-05
9.74907459738686e-05
7.07404618693242e-05
1.04165609782085e-05
0.000104998059470378
7.34299092577233e-05
9.7606341932598e-05
5.26791770876721e-05
-9.13656519689126e-06
5.12131403405063e-05
4.25678956781829e-06
-3.54372267613503e-05
3.9384897930659e-05
-1.28558538635515e-05
7.21551316029207e-05
7.39545822450053e-05
1.69469319043204e-05
3.06303700014789e-05
3.25526732380523e-05
2.0427970717033e-05
4.02565839589478e-05
4.71800433356624e-05
9.12246600796682e-05
6.44135377142144e-05
9.49911902416827e-05
4.94598313133593e-05
7.83095016533834e-05
6.60127402209865e-05
2.60550914214418e-05
1.83270431648761e-05
2.63300475157271e-05
2.53420400446964e-05
4.75778848510042e-05
7.09036635475921e-05
6.54691965294704e-05
5.12278463388354e-05
5.43926375818042e-05
6.85823989055115e-05
3.79920745529745e-05
7.09745297924165e-05
6.70912055454377e-05
2.35827157972798e-05
8.42068949654501e-05
1.60270636485148e-05
8.15810755115841e-05
2.78847434508557e-05
7.29054181618861e-05
6.2418030714247e-05
6.80960051450298e-05
5.0439615359854e-05
6.3438836800529e-05
2.15630938227981e-05
6.23434680444073e-05
6.4903554038436e-05
8.90040112818669e-05
6.9216787731923e-05
3.106654346435e-05
2.15535661986564e-05
3.55135973317048e-05
9.34899350118189e-05
6.11962002816592e-05
2.65115392847953e-06
2.7454383058154e-05
5.0647075742691e-05
3.61119688562081e-05
7.15018851668421e-05
7.87093571075919e-06
0.000101748140356287
4.99164375443064e-05
2.59335384754357e-05
5.03657619972048e-05
1.04150408117708e-05
5.32990642533166e-05
2.57968721965849e-05
7.38842203173535e-05
5.54475882069542e-05
6.63139863459938e-05
2.50906348961596e-05
6.57125826467868e-05
2.29528721298179e-05
2.15727876392572e-05
2.25670758556932e-05
7.6466803678044e-05
2.34773996723485e-05
4.60929124508246e-05
4.16056551775949e-05
7.63391602981653e-06
3.12577782833868e-05
2.19119271466502e-05
9.56820812391521e-05
9.62844066683914e-05
3.15591757703417e-05
0.000111483628253048
0.000131464095125896
4.06602341873439e-05
2.80472294511062e-05
9.64715353318368e-05
3.02611519142093e-05
-4.9363094268272e-05
4.04025116026788e-05
-6.47835953405555e-06
7.3869050433858e-06
9.22555429012599e-05
6.20696813409504e-05
1.73168981313536e-05
6.84025196747338e-05
6.63986219641596e-05
0.000110659552528222
5.73679572334232e-05
6.3020838830719e-05
4.20713720246407e-05
4.87427874540732e-05
0.000117171303268012
5.22133640977965e-05
5.0882169175336e-05
6.21858089004502e-05
3.50383066778469e-05
2.15276072150399e-05
0.000101940506267167
8.03285129111462e-05
3.17776179400735e-05
4.16667732063952e-05
6.21699705958017e-05
1.79197481167022e-05
3.81232190261724e-05
8.64358423867632e-06
5.57169136545456e-05
1.68657719614462e-05
2.45810648090719e-05
6.16517792576393e-06
9.36688512410858e-06
4.97708074049052e-05
1.28958519009031e-05
4.65859809534342e-05
7.73476248834207e-05
3.7294885261869e-05
8.59951217354265e-06
3.19800402804644e-05
5.44940676121087e-05
5.38386958094649e-05
2.56329808074873e-05
4.96900831025429e-05
6.09328169746295e-05
4.12961906632035e-05
2.58153927748288e-05
6.45511819936763e-05
5.84982857293544e-05
4.92029688393136e-05
2.1020099119575e-05
5.522270861261e-05
2.04321653288577e-05
5.77861394577197e-05
7.16226442195653e-05
1.39412390184823e-05
2.50802150650095e-05
6.58803025778327e-05
9.03375566538445e-06
6.6026134280791e-05
-2.41877134119459e-06
4.41120695652814e-05
6.03897889669565e-05
7.85886924709183e-05
7.38745710942066e-05
6.07853314299552e-06
8.48957519868081e-05
5.81213701976656e-05
5.1598684299768e-05
0.00011024611198061
2.40937832319496e-05
6.83900880485961e-05
4.95634761079333e-05
2.08299916910768e-05
5.48378994235008e-05
7.11010683043842e-05
6.95397262639547e-05
5.54309296763065e-05
5.32172455908467e-05
8.10038032906158e-05
2.16285704012061e-05
1.71988341608452e-05
2.94872145766868e-05
2.10818270730307e-05
-1.41638283770122e-05
4.74908795049189e-05
3.51924669716301e-05
4.34307474660223e-05
6.38536953179038e-05
6.49363960156109e-06
7.90237586867015e-05
1.92235552594258e-05
0.000103178418555972
4.43352429975469e-05
5.64690695292334e-05
5.45107383837979e-05
5.00734054452255e-05
0.000131981914327394
7.73955225960585e-05
3.61180732312278e-05
5.16396419483734e-05
6.60349146540704e-05
3.37795629648914e-05
9.07366824569454e-05
0.000100963635878436
4.60551986897487e-05
8.31057338762878e-05
0.000100339953890465
0.000116643238948222
5.46326236353071e-05
1.04214106096726e-05
6.17693119377315e-05
5.75821661248924e-05
-2.82568436765543e-05
7.93575643699119e-05
4.46088268998297e-05
0.000106271834607572
7.69254544756415e-05
1.14135086357969e-05
6.18796167544246e-05
8.62864050841838e-05
-2.20887866314334e-05
7.52471688041e-06
6.4510237233478e-05
5.13286464974406e-05
0.00014112198343425
4.80067094605129e-05
6.79281841070289e-05
7.03034263266487e-05
3.28548072243552e-05
6.92679718548145e-05
2.63056715389663e-05
7.5671118359079e-05
4.65663375259326e-05
-1.95487557793758e-05
3.60802210534138e-05
3.69025824359082e-05
6.74679706094494e-06
4.37430605145531e-05
4.7708206294589e-05
6.33788029158335e-05
6.64817796225236e-05
6.42901568787728e-05
0.000101535134975547
1.20289058608152e-05
0.000117583627258127
2.86979119594867e-05
3.17009543258202e-05
7.20999105201853e-05
6.39632764613296e-05
4.22333527044738e-05
4.37871451749206e-05
5.07471116204913e-05
5.39590534355585e-05
1.67322899170028e-05
7.58041117891293e-05
6.5473342135089e-06
7.06665062323821e-05
-3.59668933364489e-05
-2.81932159417766e-05
0.000125722794240584
6.25158729474469e-05
4.41033150005614e-05
8.95635279782441e-05
4.82112637877422e-05
-4.31562011946814e-06
3.96639425598354e-05
2.72759647790436e-05
4.22935129162976e-05
5.62601859067387e-05
-1.67019881837007e-05
3.35739303014149e-05
5.19604082665889e-05
7.78090267953994e-05
3.89673980258242e-05
9.18599782049941e-05
6.54290039843882e-05
2.6569913176994e-05
2.38565739124195e-05
7.75220008559266e-05
4.33642011260654e-05
4.26002316922936e-05
4.5940232945696e-05
5.54169727853267e-05
5.46126718484047e-05
7.51334210991471e-06
6.08876272752374e-05
2.61145027093988e-05
-5.12179330633525e-06
5.88615248902313e-05
5.2858466995296e-05
9.71385662745699e-05
0.000109626661260975
-1.14251016390904e-05
4.95537134531145e-05
6.87729333636302e-05
-2.65397037237465e-06
7.18326744462403e-05
1.63016759462866e-05
2.52713335631601e-06
5.30370765127033e-05
0.000116930257431555
7.77344654786802e-05
6.98851780494183e-05
1.73721799918122e-05
0.000117443452419404
6.17369891104925e-05
9.91912045948246e-05
7.85413754651582e-05
7.25751981742557e-05
5.49430887242153e-05
1.34399615163525e-05
8.03720873484627e-05
3.26972776813169e-05
5.11388682951068e-05
5.37140301527785e-05
3.38081379530594e-05
7.30797689236344e-05
6.49522669723974e-05
-1.42982517792914e-05
5.62242387468054e-05
8.00252963624295e-05
7.29797255230896e-05
5.44403744212265e-05
2.36685948983275e-05
8.15348172396362e-05
6.95474345941241e-05
5.06427730200793e-05
6.96409565451948e-05
9.21474110245634e-05
7.43163689696232e-05
4.54028977119883e-05
5.03213777723134e-05
0.000128723077913412
9.60504527081244e-05
3.25569311894467e-05
6.84741341861815e-05
5.87696501442114e-05
8.87184428637582e-05
6.60482595832781e-05
1.69821420879248e-05
7.99029678403492e-05
8.03608323674053e-05
3.52496284147129e-05
7.41573663483602e-05
8.43420342153464e-05
8.79692075785006e-05
4.72459290210243e-05
6.38818609222049e-05
6.08992747974745e-05
8.64308576170285e-05
7.90667576126317e-05
-1.3760567043421e-06
9.44637656961452e-05
8.14056265722217e-05
8.89101487518025e-05
9.74746687325976e-05
5.08017693957339e-05
4.0032083362337e-05
1.38039407887495e-05
8.38883344967129e-05
2.67376976318492e-06
3.84370384780944e-05
-2.52010435657554e-05
9.14604614469295e-05
4.90236923280958e-05
8.19663477915751e-05
2.30529166469508e-05
5.32437079215529e-05
4.86067471794694e-05
6.71833946045385e-05
3.32217258248694e-05
1.38705807408021e-05
7.99182030894065e-05
6.96143396044122e-05
0.000101224190459008
9.37316533052019e-05
7.40708568711968e-05
1.50365080188721e-05
1.14969753191574e-05
5.14434662924345e-05
5.32558228919434e-05
4.44106192630578e-05
5.20967341177942e-05
7.64054430145197e-05
0.000114005527150809
7.38099815976618e-05
6.58112473523721e-05
5.33911511367265e-06
6.05277890418555e-05
4.6044647649803e-05
-4.47952550398935e-06
7.25654376522896e-05
1.69835449593237e-05
0.000117923186044157
-1.30429544418918e-05
4.95703059386099e-05
-1.65141815214391e-05
8.39380809010627e-05
5.92216974984855e-05
1.07374407901097e-05
7.56143069888771e-05
3.55555884289587e-05
4.18002148856621e-05
5.08832727563495e-06
7.59276217569155e-05
1.45229403567711e-05
4.35059426885027e-06
4.78006268673114e-06
5.33485536863046e-05
6.89086848850487e-05
-1.46066274908127e-05
2.42599170249357e-05
5.62000398391506e-06
7.32633853827177e-05
8.61792197219687e-05
0.000104372480323447
7.82485976520818e-05
8.07667567248272e-05
0.000129101929684851
0.000128601567211216
3.13624831950534e-05
0.00014619628470272
8.38199424536212e-05
1.77346583775861e-05
6.14533919103462e-05
8.89509376093985e-05
4.22651656239918e-05
2.26183765978335e-05
0.000102768210166398
7.88993216983105e-05
5.35288740994963e-05
5.17007538928719e-05
2.79491809480933e-05
5.63653697206264e-05
2.17248336749858e-05
1.35052476557495e-05
4.79140309545941e-05
2.70332663566975e-05
0.000121169813883174
4.04117837326387e-05
3.14330209426362e-05
8.60361403118433e-05
2.73723974345254e-05
5.91930159151777e-05
5.92637783325422e-05
8.66641651417407e-05
1.35255394803312e-05
4.04243495930038e-05
6.45607771297255e-05
6.39467926427746e-05
8.71751220896726e-05
2.85136500898344e-05
3.09974297300971e-05
5.93029805687933e-05
4.02536805311896e-05
1.66953276411005e-05
6.00027590570117e-05
2.69070247040766e-05
-1.74334661353827e-06
3.1141392628816e-05
4.50612649096104e-05
3.66691857314837e-05
7.36059486237134e-05
0.000105333015629151
2.69606633311863e-05
8.80606484663545e-05
0.000106677723830666
1.28251893815332e-05
6.04146444053745e-05
-9.77886584075653e-06
1.57293527818705e-05
1.4684741429122e-05
3.02044878971714e-06
4.46543552413406e-05
2.41327413028588e-05
5.95012566336142e-05
3.41458235455194e-05
3.09747638394455e-05
3.42998518359317e-05
1.2065429069932e-05
6.37236521135121e-05
8.30128623478053e-05
6.52843971739361e-05
5.62456816758156e-05
6.51679805739336e-05
3.42439979650407e-05
-1.0091625585505e-05
0.000129708433105626
2.56191604947266e-06
5.14588193787673e-05
0.000105860326657525
1.46062276780834e-05
9.08957888285259e-05
-2.73513006903891e-05
4.94002788791084e-05
5.64271022979805e-05
3.00478064211584e-05
6.77113842317247e-05
9.57614423734372e-05
3.8327873957654e-05
5.94545485094799e-05
-1.18596885917761e-05
5.5300142988002e-05
-1.26401690065297e-05
7.97711791267428e-05
-2.53410656250686e-06
3.92815646874797e-05
3.13464822128219e-05
4.11510458434351e-05
2.07403588826436e-05
7.37522750861283e-05
6.8338289749621e-05
1.07318947200991e-06
0.000105294251842644
7.6092668102092e-05
6.85597706995661e-05
0.000112443563020783
-3.11655780842133e-05
3.69712559095671e-05
2.94945524485696e-05
2.8217664161385e-05
4.54765398564169e-07
5.38447950716971e-05
5.89204519182801e-06
-2.49788841904432e-05
2.12470108702571e-05
2.67235102575619e-05
2.88577888828658e-05
3.19842292201595e-05
3.82489194798857e-05
5.59612652114228e-05
5.67426712962029e-05
9.62307306992595e-05
1.77839843012894e-05
3.28499472033504e-05
6.55371746956042e-05
7.8693117089193e-05
6.13327397447195e-05
9.80609918864195e-05
6.86239816969861e-05
8.66248129273669e-06
6.26155125921198e-05
3.18215211657445e-05
4.56928361471589e-05
4.3868748784136e-05
4.61118444437326e-05
7.56069963618321e-06
3.5415108448938e-05
3.54999797146709e-05
4.82761773491214e-05
9.25455928741616e-05
4.29624849150971e-05
-3.36854509075105e-05
8.1594486945492e-05
1.66852522670932e-06
7.91073414393087e-05
-2.36296314611704e-05
1.74434617178158e-05
3.58827248254752e-05
1.1704371151916e-05
4.67404992649686e-05
7.2976528441395e-05
7.72122534459345e-05
3.86114601266924e-05
7.27942697848948e-06
2.64990232649385e-05
6.5521811287099e-05
6.3649279065801e-05
0.00010096145791817
8.79297983756679e-05
8.46129297659762e-05
-7.86055751702701e-06
9.58999084828654e-05
1.15475346656063e-05
4.59381281407604e-05
7.23386593245824e-05
4.86584363999283e-05
9.0058634368145e-05
6.05161483368214e-05
5.13603860267553e-05
5.93315910764238e-05
5.69887404810969e-05
8.35563871726554e-05
2.95722590366881e-05
0.000132289484889482
1.95410232820016e-05
9.38066674163036e-05
4.68027436944461e-05
5.57548033215097e-06
3.65775790810118e-05
5.22465488479828e-05
-9.86783102749573e-06
-6.50783864963258e-06
9.20171400795734e-05
7.13390967942959e-05
2.21343971267864e-05
3.34901893708892e-05
1.78155747170321e-06
1.71555834753472e-05
9.8936805570812e-06
7.48716183093377e-05
2.82114462503519e-05
4.66215262859828e-05
-3.74728577408948e-07
1.26768532748452e-05
3.05484973661325e-05
6.42927699452733e-05
4.8057906376616e-05
1.48477377753667e-05
8.475006958309e-05
5.73996595420303e-05
0.00011648973888582
6.90316864196566e-05
7.33480548888369e-05
0.000107544836713556
0.000103262927630527
0.000123137534607698
7.94631800026766e-05
1.12971137848354e-05
4.22724494148027e-05
0.000142434192802756
7.63835290950256e-05
7.4564292810005e-05
1.42476943074648e-05
6.95508059557556e-05
0.000107865561273182
0.000116793254602269
7.87334216897532e-05
6.5270192487786e-05
8.94035959851066e-06
3.7292325627066e-05
6.32795190608107e-05
4.84843376775629e-05
9.41837418118611e-05
9.04867545400535e-05
5.41251345758723e-05
7.03234370332617e-05
3.04366482567661e-05
2.84096541975154e-05
4.76200728329269e-05
1.17316817432306e-05
-1.3306612373121e-05
4.23695752488546e-05
7.25785637989232e-05
5.60129853992015e-05
4.99211669160066e-05
3.12706712106157e-05
4.78151098797131e-05
8.20410331799065e-05
4.21242403592295e-05
3.18096622915903e-05
2.48475390483626e-05
4.76268711016613e-05
4.68115283301521e-06
1.28714520912436e-05
8.88773686258418e-05
6.2904789678464e-05
8.00801602572347e-05
5.17680644698589e-05
5.25523361041327e-05
0.000115430819083539
5.93769786867015e-05
5.94009166546723e-05
3.57559098852803e-05
6.33881167590967e-05
1.77281912178262e-05
4.38167993542757e-05
6.24267194790277e-05
8.25172625939457e-05
1.30708596479781e-06
6.13057918363809e-05
0.000128508415355394
7.02784294840393e-05
8.44250992706653e-05
0.000104054346134657
3.35493881243555e-05
3.18715862180029e-05
-2.7732318029486e-05
2.9291953887912e-05
3.27537763500617e-05
8.22156876663651e-05
5.00518048821656e-05
7.03452476846611e-05
6.65400496414346e-06
6.7882065869273e-05
5.43787160564259e-05
3.57453512659681e-05
6.33336360120075e-05
5.2345225791389e-05
9.76364328715882e-05
0.000106613101216171
3.72195551671422e-05
5.68327614628053e-05
8.77530865049797e-05
6.41148738324782e-05
7.41308590947898e-05
4.40259558680515e-05
6.50446037018012e-05
4.81180071995158e-05
3.43521729177061e-05
8.49440931815736e-05
7.23381361033078e-05
3.96852357275945e-05
-1.8133963545152e-05
8.32443326502971e-07
4.45057896207054e-05
6.64913997561789e-05
7.39028416609074e-05
8.04886582820204e-05
4.52263896704841e-05
8.35786030943998e-05
8.65892586142563e-05
6.36739789536467e-05
9.70837070814835e-05
3.57501722828713e-05
5.76461899263581e-05
3.96870002695862e-05
-5.7023922064344e-06
7.74715179076354e-05
6.83785000889327e-05
4.0952209030841e-05
0.000108507896486228
6.82641492927894e-05
3.37160470129545e-05
9.6155701571954e-05
2.24866549293332e-05
8.6376167468307e-05
3.4428978215929e-05
4.72067715882602e-06
2.93055962191717e-05
6.53329774052538e-05
4.72330027268804e-05
9.87542986372263e-05
5.65136289088645e-05
7.24246209195935e-05
6.10698173410001e-05
7.20331011719858e-05
4.42605114957392e-05
8.92986852387874e-05
7.33404986338865e-05
7.30424403427132e-05
5.41686439670591e-05
6.28291265088818e-05
9.14478463258808e-05
1.57205506515525e-05
6.65966662377455e-05
9.79681830652095e-05
9.08096578721416e-05
6.62679597356323e-05
6.31609055248121e-05
4.37245750628984e-05
7.00385768987862e-05
6.66807154916088e-05
5.92938034283852e-05
-1.40137743170625e-06
7.25413326584572e-05
8.47225819579295e-05
-3.12441494916288e-06
0.000101405328583733
4.06859774198645e-05
0.000127291824638264
7.33051800927419e-05
5.98119827604756e-05
4.16318784753057e-05
8.48104726122687e-05
7.88324689766622e-05
7.81043047081832e-05
4.31275300697022e-05
9.34591689314405e-05
9.56608184317683e-05
8.81939995640618e-05
7.70323713295948e-05
5.5485071756663e-05
6.43356616641115e-05
8.20466252243188e-05
5.82014154318601e-05
3.8420877798479e-05
5.66324786313522e-05
5.93041926791809e-05
5.92628057587232e-05
5.12774840988585e-05
2.60606253969062e-05
5.48487923336283e-05
-1.2377059204474e-06
3.38774697025971e-05
-1.96674520318958e-06
3.22997012061687e-05
4.29715748885813e-05
5.30657158640309e-05
6.56462072063198e-05
4.68589933913705e-05
4.22842610605068e-05
7.56689947921518e-05
4.66693783176135e-05
4.33465325897591e-05
-4.57679075007343e-06
2.25782596561286e-05
9.5104016194528e-05
2.79428651733926e-05
0.000118997420972858
7.85221847026904e-05
5.9566361108282e-05
9.49862193951642e-05
1.46924511057853e-05
4.08480309569856e-05
3.10224692776397e-05
0.000101709092000886
7.21112949802644e-05
5.43916569522117e-05
4.38123530930087e-05
5.00074705038004e-05
-2.75317489128935e-05
1.86182981598276e-05
7.14635538960336e-05
3.19158600714525e-05
4.95506655634086e-05
8.19946326852261e-06
2.03705455698224e-05
1.06945724442227e-05
7.29757501394017e-05
7.66700310209101e-05
5.98110228057991e-05
3.91482566614535e-05
3.24650950502312e-05
-9.29687147367653e-06
1.49174350318396e-05
8.23141002207071e-05
4.71739869983759e-05
3.84469512689151e-05
3.1707224622689e-05
6.99628911265141e-05
5.34442777581547e-05
8.28964196112409e-05
1.93365652068605e-05
4.19111430025905e-05
-5.14605986557704e-06
7.71547410319651e-05
9.03710064921097e-05
0.000135582784578914
6.75170952579144e-05
0.000125769294354207
3.89860260119206e-05
7.6455631197018e-05
6.06167893475517e-05
3.82222766887599e-05
5.74572225227126e-05
4.99487609078689e-05
6.02438070982601e-05
8.88632705298096e-05
1.90128997902555e-05
2.60073903261681e-05
3.63638705590613e-05
5.46772033952524e-05
4.43723632421303e-05
4.61006415321781e-05
3.44499332140422e-05
2.11682128717956e-05
4.1122327917208e-05
5.06252613843002e-05
5.69279501561513e-05
5.83954576836235e-05
7.20219093985101e-05
0.000101169551926776
7.11506003654581e-05
4.85372116661524e-05
9.78412282624889e-05
7.00116214956597e-05
2.48078889947518e-05
8.23446962058226e-05
3.26991043159268e-05
5.3294571339881e-05
6.2619437163963e-05
2.54054461368204e-05
2.11832892633632e-05
6.12057291493933e-05
2.30713793432213e-05
-1.19476233688659e-05
8.47657812096107e-05
8.79303514524501e-05
7.42676106222494e-05
8.54255909592483e-05
-2.24867615458751e-05
5.16446318147837e-05
7.64815365967615e-05
3.09178943491029e-05
3.37997517563164e-05
6.97116348755831e-05
2.37477462680882e-05
7.12925157152987e-05
6.56763366535981e-05
6.29861353057846e-05
8.63609121454399e-05
9.09924260617151e-05
5.93162150071167e-05
8.32078288622738e-05
5.03711238061086e-05
6.92445626544175e-05
6.89692682952109e-05
3.40571853729696e-05
4.87227938525575e-05
2.38978998829834e-05
7.00910704095688e-05
3.08280217075607e-05
3.40290466874415e-06
2.3376976726977e-05
4.65570611544101e-05
4.91017686327901e-05
6.06112095202575e-05
8.38456571052392e-06
5.46311325280724e-05
7.06467800881008e-06
3.80325534911077e-05
4.80842878848898e-05
3.60545369918039e-05
4.81447495438723e-05
4.61647156311264e-05
2.89451974476135e-05
7.98019211283048e-05
5.97489030008297e-05
6.03196365535224e-05
0.000169717882369851
5.39583014925719e-05
5.11196500957144e-05
5.25780162328236e-05
4.763971339794e-05
7.63073313376993e-05
0.000112947642868462
9.29354337065416e-06
8.24213174320108e-05
2.59589382522941e-05
6.83334199956225e-05
6.54519852646932e-05
3.82278250579583e-05
6.89995134207322e-05
4.89790721696198e-05
6.98307394670377e-05
3.6941795696826e-05
0.000111155904970889
6.0772056171936e-05
8.46164482000246e-05
8.4103676953801e-05
2.96353482530786e-05
5.63770752921969e-05
9.2432382497556e-05
6.88934547821919e-05
1.86094644682696e-05
2.26334300807561e-05
7.6146850170381e-05
0.000136468809772825
7.39796637752274e-05
6.32425314091015e-05
-3.69756069980771e-06
6.28347150800428e-05
6.06144459404782e-05
8.65289191245348e-05
1.63437378231628e-05
2.14791548857299e-05
5.42124304347232e-05
1.53096843137633e-05
7.96811356584257e-05
-3.83432044241126e-06
8.15627637526265e-05
5.64754494403629e-05
3.09836022265997e-05
7.42569472316324e-05
8.11445539122628e-05
-1.21776297835816e-05
3.14648335298376e-05
0.000101700082301424
0.000120235498736328
5.88116539438156e-05
8.72929115118098e-06
8.03323834208109e-05
7.65079353348006e-05
2.93771887983323e-05
0.000102330208720571
7.30153429291138e-05
4.91145885378293e-05
-2.14048991200351e-06
0.000114471110401919
4.48296839241762e-05
9.50858595456056e-05
5.31760649099807e-05
6.51725982160833e-05
1.85424717167242e-05
7.79338389955161e-05
7.95007097395696e-05
8.59883649537308e-05
6.87167118700146e-05
4.6782053462858e-05
6.13276626378443e-05
5.38308001907975e-05
5.30506573947723e-05
5.67945479818389e-05
1.58233908509575e-05
0.000119442161845449
3.27904436230859e-05
3.63399807770655e-05
-1.43487881970715e-05
9.23619987916177e-05
4.94388112284365e-05
6.01831178007373e-05
7.54492747200184e-05
6.55550558019503e-05
2.71847792558942e-05
2.57006384969692e-05
8.44505759533215e-05
4.96647346484171e-05
3.00505846681498e-05
4.91488291836029e-05
2.81952852967692e-05
2.79191104175177e-05
5.35477738386749e-05
7.07758324602058e-05
4.63230670249432e-05
9.51715920199328e-05
4.47488332283893e-05
7.4070535768921e-05
7.07253932398367e-05
3.52767374035819e-05
0.000108337170893781
0.000100551577673373
3.86921842555863e-05
3.78911205234229e-05
6.93063711802641e-05
8.32132281793173e-05
8.46599688035633e-05
2.62581999689168e-05
3.15405619503432e-05
2.87730569954524e-05
6.17360627941469e-05
5.73360205288638e-05
0.000100603070550074
5.40592040878679e-05
6.43346813416027e-05
-1.16091108394826e-06
7.19302142893543e-05
6.12044944715842e-05
9.51057067314146e-06
0.000116085396451114
7.2919504293889e-05
0.000115115003979862
2.61116571054693e-05
7.38274001250531e-05
-2.04196050560568e-05
8.27377926436869e-05
4.7446541333714e-05
0.000106650809302334
4.55890386395911e-05
8.05448539384253e-05
6.12469642498222e-05
7.04118712149326e-06
1.2421567050797e-05
0.000108981866321567
9.57526247775643e-05
5.94200326203238e-05
5.20767479151685e-05
1.65405472693139e-05
1.35759528290341e-05
3.88820480166629e-05
6.18898476910492e-05
2.67745113238857e-05
4.45126883116285e-05
4.82265657482936e-05
3.81871193074723e-05
0.000155559209659169
7.01087431049759e-05
8.11088523240432e-05
7.42030915748889e-05
4.21509715051718e-05
3.57818028412383e-05
7.93945075432546e-05
2.74866232901595e-05
0.000102569715219872
5.88693663424659e-06
6.03042712645163e-05
3.29246985828475e-05
5.58782987532441e-05
6.44237565818626e-05
6.51957716311418e-05
1.580170417979e-05
9.82063511219503e-05
7.07506411316119e-05
6.87874542239051e-05
8.25465671171187e-05
0.000125127150774845
9.68677831638708e-05
9.49144894680045e-05
0.000123414321260729
7.69679619116873e-05
5.26857744011201e-05
9.42636578367301e-05
9.90933192232312e-05
8.60271065661059e-05
3.41883353395942e-05
8.6401062811607e-05
6.19317779405573e-05
2.43481012265114e-05
4.6570366963904e-05
2.84186004168344e-05
1.45146494338172e-05
2.0900157472247e-05
6.63295954253151e-05
7.26012600226291e-05
2.23543232340761e-05
4.58087554328816e-05
5.91349556277519e-05
1.16005005982255e-05
7.56799844568735e-05
5.37412045741684e-05
6.1780068781598e-05
0.000103881580835393
5.98065606721541e-05
1.74145343482683e-05
5.7421361968177e-05
2.52519179930068e-05
7.36544456404421e-05
7.32089564820746e-05
3.77135689935603e-05
9.55338985562327e-05
7.65162949257753e-05
5.59022796789445e-05
4.38167233967304e-05
2.30125249792168e-06
8.36961998531249e-05
9.36450470269925e-05
5.59930251985915e-05
5.62453822355412e-05
8.45538803038603e-05
9.15320088832018e-05
8.46217699304037e-05
3.84699939352492e-05
7.62246957150201e-05
8.93635862604363e-05
5.11680887098456e-05
9.49906880186617e-06
-3.79646539714757e-06
3.65805568080559e-05
3.18489797226462e-05
9.14048653906737e-05
7.17313740400173e-06
3.96701496553149e-05
2.09819953799471e-05
-5.80636726566476e-06
4.93310131515279e-05
5.54960843509257e-05
5.62447858576911e-05
-6.65540176396771e-06
2.10515310192182e-05
1.3077875887186e-05
2.10136954271232e-05
4.36621816419059e-05
2.83285627709344e-05
4.8066936342519e-05
2.14348254352627e-05
5.6466724361333e-05
4.72236827447178e-05
6.43447907970749e-05
5.33874688584086e-05
5.82169606303531e-05
4.62796287232843e-05
6.14145373999173e-05
3.87219599979883e-05
1.82233475944208e-05
5.84166462108939e-05
0.000128280814263394
8.28347289325299e-05
0.000112173518061103
0.000117791469572069
3.27889602504114e-05
9.8726101360349e-05
4.48827365595715e-05
8.35288563489645e-05
0.000104066385562059
0.000122904361188334
2.63522874153474e-06
1.02087747760887e-05
8.31651149999107e-05
0.000106924786854332
0.000152654431723972
8.18057988731582e-05
-4.33553324251115e-06
7.75848201785195e-05
9.05197320902758e-05
8.17882191467294e-05
0.000106384825619539
4.21474074073486e-05
-1.41701460224518e-06
8.00457336171951e-05
2.36445239115287e-05
2.55363676361379e-05
1.13738423786601e-05
2.69528400479004e-05
5.12365717241176e-05
-5.46151657490046e-06
2.99021359879743e-05
6.1831292887036e-05
0.000119359493378675
5.97402970595587e-05
5.3141562173325e-05
4.36186668130468e-05
1.60839827525479e-05
9.31083834244617e-05
0.000118110307783504
8.18727986326517e-05
4.28401286890254e-05
0.000115650873941415
5.74428542185002e-05
7.22454639715487e-05
0.000101915900965323
5.11813200190663e-05
0.000108826714732635
9.00504303593937e-05
8.95419493289009e-05
6.3722360499139e-05
8.87219320064515e-05
6.2999250532596e-05
1.68390964254579e-05
6.46534348692975e-05
6.82786082758443e-05
2.31995878290727e-05
8.88359454448202e-05
6.50982236205249e-05
6.66298604959464e-05
4.20626270810795e-05
5.28604842493337e-05
7.11445136625952e-05
3.98420653294563e-05
2.81284850283832e-05
8.77419339915797e-05
6.58045214374812e-05
2.13992843088884e-05
5.20413884431011e-05
7.82063545959171e-05
9.17446569593369e-05
2.76646611317957e-05
-3.09417942505215e-05
6.36005167411036e-05
2.93270616429888e-05
3.17009240840123e-05
5.72945673527892e-05
5.17748922570649e-05
0.000103764598033523
2.98384120445372e-05
8.202282026561e-05
3.03587480748255e-05
0.000113554539077146
9.33540875481325e-05
4.2044991546211e-05
0.000105985880845231
0.000118193955094694
3.92882781350113e-05
7.9042373861158e-05
2.91414171256332e-05
7.2035492441053e-05
4.73842872324787e-05
7.83081943787712e-05
4.06442536796794e-05
7.00411704634917e-05
5.09332309457074e-05
6.02333043703866e-05
5.87461132039723e-05
-1.96754241852467e-05
8.21208307698842e-05
2.15474620896797e-05
9.2950456196974e-05
9.08820659059122e-05
8.84481057407015e-05
3.30193723809274e-05
9.03008493152159e-05
3.96908726849685e-05
8.34190415330109e-05
1.80093353421941e-05
6.53824047297273e-05
5.97621978404741e-05
0.000146156281844808
7.07783234692387e-05
4.51840012223943e-05
6.56689731355473e-05
6.3196460992981e-05
3.76041730752599e-05
3.05706352901844e-05
1.87221624099162e-05
7.79841624006342e-05
-2.73190543146925e-06
3.73180337403267e-05
8.27818540371598e-05
9.76875759646138e-05
8.6158727512935e-05
2.98430270999585e-05
4.78369702696254e-05
1.16758938626046e-05
0.000110337015033117
1.58336293421204e-05
9.91952045335122e-05
8.08906160175575e-05
7.6276271114694e-05
0.000104611679202884
3.13280067781219e-05
4.0870537475142e-05
8.07779264876744e-05
7.65162559379679e-05
7.70395945979475e-05
3.2384279690749e-05
7.48071093643889e-05
7.30873009275242e-05
5.66964335409464e-05
8.63710510910339e-05
2.72199322793268e-06
0.000115865841285708
5.5361455299194e-05
-1.8395742522871e-05
7.53709602162517e-05
6.73129712550055e-05
6.82635847812461e-05
3.68936063109286e-05
0.000101608193622921
6.11642790521387e-05
2.84723960884826e-05
0.000117548534798152
6.76561437648521e-05
3.36609526534491e-05
9.13533257322114e-06
5.77302338002888e-05
3.30972550999055e-05
2.62781904119538e-05
4.11037931085451e-05
0.000114900310261444
8.544269587985e-05
6.13245943068386e-05
0.000113189489835056
9.55654646988404e-05
8.44172758588571e-05
8.66680174370473e-05
7.09610680530574e-05
5.17351776394168e-05
2.92452854345539e-05
5.78904344749507e-05
4.75405852888672e-05
2.02329051442392e-05
4.5102148766463e-05
2.93779448579119e-05
5.04307384433958e-05
3.46754965673628e-05
6.52216777367614e-05
5.9445618704278e-05
6.40915078310789e-06
5.57457408380332e-05
0.000127938504104804
3.42935036465196e-05
0.000101485456069007
8.17835992610328e-05
1.58637256842958e-05
2.98342221561527e-05
0.000103069395319596
5.58698526554591e-05
5.81783750162987e-06
3.1035643422437e-05
6.31541480678945e-05
4.57699833389956e-05
3.30574088675591e-05
4.41873214938592e-05
8.61135220330779e-05
7.90321806721148e-05
5.4057647116177e-05
2.10180455816023e-05
3.27058668342216e-05
7.24937468542654e-05
4.97708479191116e-05
5.97870934464796e-05
7.58633666477153e-05
7.32474960142916e-05
0.000106226618154838
5.49987128550819e-05
5.72733505139841e-05
9.94164327202277e-05
7.90498484843695e-05
1.50988989091742e-05
6.76165167120074e-05
4.55658054826577e-05
3.36546635963421e-05
6.44031365031376e-05
6.40342868259322e-05
4.93904858108493e-05
9.51002723545544e-05
7.83597668768086e-05
7.12148041086086e-05
0.000132574091802093
9.8154158376673e-05
1.52931610290821e-05
4.34219770889352e-06
2.50442780361585e-05
7.57722431382827e-05
6.46936115587207e-05
9.95739493564655e-05
6.56136438499747e-05
3.21157904655275e-05
8.30646368652163e-05
7.75250537368691e-05
5.39996907167269e-05
4.34417206077967e-05
3.85366215990696e-05
1.51772916081509e-05
3.30439177262814e-06
6.44092376067154e-05
8.33770489129806e-05
0.000102231566422969
2.15906415208004e-05
3.36622143175179e-05
2.83038261916831e-05
4.46615003771116e-05
0.000129730300188239
0.000109539067560052
5.44307237810266e-05
5.70919383367216e-05
9.03700847424174e-06
3.43200743592442e-05
0.000135033943219628
4.57458149880928e-05
7.71127206447074e-05
4.80178831837938e-05
2.82828988261583e-05
5.88928240701412e-05
3.09120252554517e-05
5.81580264288048e-05
7.68335661341606e-05
2.52044720754538e-05
9.96617441354762e-05
7.76586064303799e-05
9.47378989566552e-05
0.000108793147579764
5.83207618999178e-05
7.96249018604097e-05
9.81247137567599e-05
3.36577848237482e-05
8.58106262516595e-05
5.05939010404749e-05
0.000105535276875456
9.30559946467565e-06
3.9466513460418e-05
8.63131237965115e-05
5.29224214337499e-05
8.88436170187621e-05
1.78541079923719e-05
-2.5798976771109e-07
1.98168165247883e-05
6.17246895042894e-05
5.66454340731786e-05
0.000113892618537926
-4.97778443091088e-06
8.26176320504381e-05
0.000114208417189548
0.000147554755507712
7.93940139333915e-05
5.88640801364269e-05
7.09646125475948e-05
6.61010871308569e-05
5.25880505221764e-05
5.99749750790602e-05
7.03814947014847e-05
4.54834633015038e-05
6.93127906863196e-05
5.8664075566288e-05
1.48859948090156e-05
6.32328238267549e-05
-5.99735622785076e-06
-1.51811874013446e-05
-7.5770054718155e-06
5.534952862718e-05
3.65360077866079e-05
4.9606252009311e-05
2.56460186628466e-05
5.00621055187687e-05
-5.90405239018505e-06
-2.58782088409968e-06
4.15293784385635e-05
2.72807664598612e-05
6.55402156693646e-05
8.49407060248111e-05
8.46408856628528e-05
2.72643914557861e-05
6.27823642182047e-05
6.33825588278999e-05
6.9349249135949e-05
5.3941712685356e-05
4.65276947269814e-05
2.70949582859534e-05
0.000104683890404812
4.47939733348722e-05
9.51073533669411e-05
2.0402668571104e-05
8.18404165752846e-05
9.15562074109328e-05
8.63868052140385e-05
6.03992498751626e-05
1.82527031287816e-05
5.17700863267156e-05
0.00010660873718938
0.000108846452316455
3.45858289500262e-05
1.06745971744064e-05
6.44838183759103e-05
8.83947045461429e-05
0.000104963840647611
2.79829999090197e-05
4.24683723916699e-05
5.9038080332321e-05
6.43131640789132e-05
8.41906734381881e-05
9.84064972242958e-05
7.70002201222969e-05
8.51893501845834e-05
5.18147879536643e-05
5.62867348141957e-05
0.000104601523879074
4.67860250485533e-05
5.40417759847375e-05
9.92353971266678e-05
7.09514721959796e-05
5.58573928733358e-05
3.91557587142904e-05
5.19596839676332e-05
9.67998117755469e-05
7.04474999079841e-05
4.60285168294639e-05
3.10048813877829e-05
0.000113963814458419
9.38598311940886e-05
4.48257132853232e-05
2.53284684520096e-05
0.000100373933241167
4.89665083402694e-05
3.32805446887663e-05
3.18893198473619e-05
0.000139028167602968
3.12874902961352e-05
6.92911682236976e-05
7.76865928482476e-05
9.53063357322516e-05
5.34327049112958e-05
0.000106710643469025
-2.56956249936307e-05
9.87299370216723e-05
0.000135541668187205
0.000142484438062632
6.50211796169112e-05
4.90159305693622e-05
6.20124489661922e-05
2.66858540618476e-05
4.28599281370952e-05
3.0068676083321e-05
6.87815303668233e-05
8.40051948823775e-05
4.69430919461597e-05
6.03705409671488e-05
8.17825256076944e-05
-4.23281073384104e-05
6.88295145024963e-05
9.16745462563362e-05
2.41001716698602e-05
9.88596975499776e-05
-5.93020555391953e-06
0.000109072426540253
7.53076773988461e-05
3.73616796702162e-05
5.89574788796061e-05
3.1121083226222e-05
3.03590939099342e-05
1.24373670497386e-05
8.36380686901895e-05
-2.51527113565149e-05
3.69520547552924e-05
4.40923531326788e-05
0.000103707965619255
6.88847073656407e-05
7.02334195793212e-05
6.93699548137592e-05
5.47931657946694e-05
5.13414139152756e-05
5.61679570891782e-05
7.60610159790892e-05
5.74748207345965e-05
0.000168459880030011
7.13950954656503e-05
7.40941199618343e-05
0.000111447896580639
3.31056553283283e-05
5.79636485069261e-05
0.000129850862517624
5.53921992510333e-05
5.3332888193318e-05
1.87019994086988e-05
9.87799913795235e-06
2.99260068497039e-05
8.34135636888717e-05
3.1488588534212e-05
0.000107630464532914
9.0851365862001e-05
1.17005596379427e-05
5.04445743388946e-05
9.14753943757192e-05
2.85486471904629e-05
8.14325897556089e-05
4.07844034138771e-05
6.55859399304573e-05
4.77200570192357e-05
7.20559001783092e-05
0.000111368226560395
4.43371879604402e-05
9.43470129355405e-05
5.79912278678019e-05
6.93596783235971e-05
9.09810040064915e-05
4.35066266118003e-05
5.28646919361401e-05
6.55688463014357e-05
7.29495195109002e-05
5.00923902655199e-05
-1.52397600873787e-05
6.42923512043991e-05
3.85060897775981e-05
8.47404697175637e-05
4.09681953858245e-06
5.43916182629083e-05
9.3854628347707e-05
1.61207091182742e-05
7.31651435869527e-05
4.02979758778136e-05
-6.52559128660169e-06
-1.09211209930419e-05
5.24323578561384e-05
8.03591944777308e-05
7.7203218089189e-05
0.000119101152557159
4.29431042047511e-05
7.09091124479399e-05
8.26035505495197e-05
3.66243682427339e-05
-2.81472255440648e-05
8.23055952700971e-05
3.53069904760491e-05
8.5033649928801e-05
7.10193269501413e-05
6.20243671584263e-05
0.00010913016944007
3.10126632237732e-05
6.60624961855562e-06
7.24405378938892e-05
9.44734015597577e-05
1.22938008248244e-05
7.07010605584473e-05
9.58514498379264e-05
9.50099199919767e-05
-7.56499731477435e-07
6.62327573431677e-05
9.63574934620753e-05
6.5338727222299e-05
3.66024510524989e-05
6.77897505293473e-05
1.49499109862458e-05
5.50166376996919e-05
2.75534162795635e-05
2.03125794573429e-05
1.68706876438886e-05
-2.33204115467607e-05
5.6549438237958e-05
6.46035429132386e-07
7.23965140676712e-05
3.53346728421866e-05
4.44759220995436e-05
0.000107244189292528
4.06832532218521e-05
4.66350412290655e-05
6.71625051968003e-05
8.75063389418689e-05
5.22326931402923e-05
0.00013730822136437
3.1639910132063e-05
4.22655068034573e-05
9.05779757479297e-05
7.17633491840893e-05
0.00011773130153758
4.07483021294627e-05
0.000113771274220794
5.69554123818766e-05
8.6132403019561e-05
9.08666951335353e-05
4.31602596046744e-05
2.58485934291565e-05
3.46310311304479e-05
4.06528082126283e-05
9.29015852423267e-05
2.5913331118312e-05
6.38750708464426e-05
3.23292263065101e-05
8.22118963599838e-05
6.65212265036216e-05
9.94790456918697e-05
1.55444486309618e-05
3.01090447181723e-05
6.01563403022884e-05
8.33326339957225e-05
6.18237700144208e-05
7.27979484542796e-05
4.67169670403487e-05
3.59475627649343e-05
5.91519479792971e-05
2.55384848000268e-05
7.47441021416179e-06
3.51817020723978e-05
4.65060400990996e-05
4.55062016556791e-05
9.79403845628725e-06
3.27293211944845e-05
4.34656397926812e-05
7.28084297205293e-05
0.00011708131920236
9.31046491158376e-05
4.61706290153077e-05
3.59558881726556e-05
0.000158701894710266
0.000132747910850376
0.000119269558783956
7.71423753777515e-05
6.99903198083619e-05
2.75379646797058e-05
6.44501436783563e-05
6.86250549500628e-05
9.36612699314698e-05
7.58261483260021e-05
3.61539514083481e-05
1.97471244526834e-05
7.93336283823582e-05
8.87733114963986e-05
4.13981391352042e-05
5.69348183567901e-05
5.97236914293415e-05
7.99116862749651e-05
6.92948875611466e-05
5.32501832993089e-05
3.70567928433469e-05
4.13713356925002e-05
3.13805891486187e-05
7.08156180072714e-05
4.4313455280996e-05
8.74377130599371e-05
7.91370133356862e-05
8.92077799117877e-05
1.36572725895124e-05
4.657445822691e-05
-2.73205316889492e-05
3.58524524846145e-05
4.46491462242754e-05
0.000118591944871015
3.79098081235465e-05
5.84486624963027e-05
0.000108480194582471
2.71099742260345e-05
5.94635301076475e-05
3.00950326490158e-05
-2.33300036220805e-05
8.44024029107328e-05
7.067684041286e-05
8.20928663491892e-05
2.52931113281777e-05
6.22632898900253e-05
2.23444095824619e-05
4.31479775860687e-05
6.83130288665722e-05
6.49300538467139e-05
3.36910469557936e-05
7.83891628979703e-05
6.78485863788329e-05
7.93903791066278e-05
4.80356421827833e-05
9.12940457805668e-05
6.03739005406677e-05
8.99967599062129e-05
2.68361014364567e-05
0.000120072412634784
0.000134066542326574
5.02913524273573e-05
5.93275192551611e-05
5.27319883030891e-05
8.3401146621582e-05
0.000100337224573868
2.27411953136758e-05
0.000136744776659091
3.21906677057644e-05
4.94171233155135e-05
7.67961651313165e-05
5.8333743772497e-05
0.000123970551880195
3.52332361954597e-05
4.93664643334294e-05
1.44447413427627e-07
-3.01784330583111e-06
5.46137773815377e-05
2.41199720040672e-05
3.95897530456007e-05
3.45086566836036e-05
7.45502134159762e-06
-2.2889052273039e-05
-3.24473411456634e-05
-1.90272607870973e-05
1.40578145383307e-05
-3.47141152968143e-06
2.85021933757627e-05
5.32085081743418e-05
3.30983057582735e-05
2.22386543518637e-05
7.20803505323562e-05
1.72829012265331e-05
3.65755669100858e-05
5.57433772287084e-05
3.84547050790291e-05
6.6834621016234e-05
6.59771097227462e-05
4.17718413806534e-05
7.80192550550945e-06
6.49569856480149e-05
6.14320439912144e-05
8.12354988611211e-05
3.8433368095546e-05
7.15144593772872e-05
6.53936665420147e-06
0.000108050475871718
0.00011505627807062
6.59603643292313e-05
4.3443877453312e-05
6.37242237996527e-05
9.74774778082432e-05
2.24002041851309e-05
9.75688831945908e-05
9.73657157860269e-05
0.000105262045474782
7.84622360413814e-05
9.53007583513597e-05
2.98435244702416e-05
7.5807697834592e-05
3.13145659538184e-05
4.21036392838742e-05
6.80804025748667e-05
6.60141467882871e-05
0.000108392374473344
0.000114760394315789
8.81281143235973e-05
6.06123437807876e-05
1.30977904111893e-05
2.99955311395909e-05
7.74760588244048e-05
5.01411543550599e-05
8.37058141308404e-05
3.07097823427557e-05
4.6613004523424e-05
-1.28709588989496e-05
5.8287326354199e-05
5.19926471218578e-05
6.13179763671283e-05
4.34167329795318e-05
8.08691858281678e-05
9.46800168199603e-05
3.12678154593434e-05
3.39210997047088e-05
0.000143200988346749
0.000133529551848095
8.6439333115635e-05
3.33054243690659e-05
2.02099916673964e-05
6.25038593622256e-05
9.29057480890556e-05
2.09532060550647e-05
6.57395686639291e-05
4.98599777694191e-05
5.97614219282431e-05
4.77299781317233e-06
6.51037867083061e-05
4.62380465409736e-05
7.10526562860026e-05
4.10802509358519e-05
5.74027922686664e-05
4.84697486786594e-05
1.55411221236011e-05
5.38755050030633e-05
8.18027179550549e-05
3.77224116510956e-05
2.31659150536604e-05
2.86671013902376e-05
0.000125977043712502
9.2663542926678e-05
5.95903394168101e-05
7.37003688309517e-05
4.02270008118571e-05
-2.57045469665968e-06
5.62271374198829e-05
7.69203467861921e-05
2.06147585329738e-05
5.59150423370574e-05
3.78675346891967e-05
2.25071783876674e-05
0.000116702331962155
8.25915541351787e-05
1.21313643671346e-05
7.43639492777714e-05
4.8539964620415e-05
3.59305072402064e-05
6.61062071909786e-05
7.49856990980747e-05
6.83632087091137e-05
9.40221135799491e-05
4.60876979012895e-05
2.80552602715458e-05
2.1995179384392e-05
9.3190445820267e-05
1.1601265961955e-05
3.90762191642031e-05
1.99258341244291e-05
1.12534039133471e-05
4.73895270495802e-05
-2.74591712128682e-05
5.79811916577206e-06
7.11247819990266e-05
7.58781228685758e-05
3.79648650012453e-05
7.5921448575525e-05
7.35357231310639e-05
9.51731258401436e-06
2.86995145183435e-05
6.90041785485894e-05
4.26122117325511e-05
4.57866365947294e-05
5.27787752022603e-05
5.53778520011648e-05
3.2669610776316e-05
0.000108470062129402
0.000118041986743949
6.40021243159017e-05
2.41808325462714e-05
0.000106379920904102
3.47331238058547e-05
2.01465030752636e-05
0.000105171858043581
2.33948261261145e-05
-1.1702826533662e-05
-1.72306452388149e-05
8.99521586393295e-05
2.33732709681689e-05
2.20169166276297e-05
3.01016065737109e-05
8.12609967896287e-05
5.5472348133411e-05
5.56473361154215e-05
-1.93188759131758e-05
5.08234008375579e-05
6.48444280775128e-05
5.33767404320819e-05
6.06824423349794e-05
6.33928758115329e-05
6.67214134032181e-05
0.000111487511093038
7.80665725709106e-05
8.32734662317758e-05
1.83576825929446e-05
3.85805958684126e-05
0.000108208688432305
6.22210642460519e-05
5.56633466818874e-05
0.00012306554713012
9.77952089250483e-05
9.74917203000743e-05
2.15803150133353e-05
8.44747735143192e-05
3.79480461588749e-06
-1.22347550842245e-05
8.03795864372867e-05
4.48874465632098e-05
4.78898214485281e-05
3.66889293437626e-05
3.84933247174153e-05
3.86891942520477e-06
3.42657966325386e-05
6.10581153989538e-05
7.30113202580751e-06
0.000102705752571578
9.16735446330952e-05
6.62871116429044e-05
3.7250823921056e-05
3.51357767811589e-05
7.20457031287464e-05
6.68773076085185e-05
9.20985780810364e-05
4.26409401893975e-05
7.52578566093392e-05
7.13535605279495e-05
9.62308490361912e-05
8.53659833176565e-05
4.87513246782381e-05
8.281241231298e-05
2.35041452110106e-05
5.18880346950934e-05
4.38530308577175e-05
2.98892697299973e-05
8.47095347156378e-05
5.85894832374969e-05
0.000107151774868306
7.35420293008189e-05
1.47440530910008e-05
0.000115565801544387
8.18873452390279e-05
0.000117730560387688
7.49803490039406e-05
6.16939832861388e-06
1.78764139396691e-05
6.88468162661593e-05
3.94478911312165e-05
0.000136654748456472
8.68908141907264e-05
1.94751493846916e-05
2.70393871588754e-05
2.21842501518807e-06
8.93912151012549e-05
4.91889788200474e-05
6.17851060717654e-05
3.57641706040248e-05
4.36874429319313e-05
5.95719497803871e-05
6.15863719847047e-05
-2.08824485263137e-06
4.62087563685054e-05
3.08811756394254e-05
1.82192729496701e-05
5.13571615626715e-05
0.000101007606239074
6.83011017129799e-05
7.19547327831254e-05
6.27163054681444e-05
-2.04013374645301e-06
7.38035812053431e-05
5.67804414687268e-06
5.57596775009266e-05
5.67298775423451e-05
-2.90232991767871e-05
2.97063861376643e-05
2.92954152319427e-06
5.7664749826119e-05
8.83167688123447e-05
3.0932987601665e-05
9.85488114317163e-05
4.61664822787431e-05
7.06125462102389e-05
6.13206427877119e-05
0.00010773319136786
7.94872913460445e-05
3.45497299297523e-05
4.0076832996702e-05
0.000110041495706776
4.59641586651446e-05
0.000127590359216903
7.66554128326515e-05
5.66785727772522e-05
7.22871027581411e-05
5.239929469283e-05
8.71127636468397e-05
4.06953162487076e-05
0.000153238474742308
9.90521817503447e-05
4.88703449497081e-05
2.83768218810381e-05
4.03814855473981e-05
1.85501559856996e-05
4.06706787537327e-05
6.44017897736156e-05
1.59490896973357e-05
3.70910989195783e-05
7.55835588878885e-05
7.0028109877019e-05
-1.42989377795105e-05
4.10599335485935e-05
8.28428746258719e-05
9.5707937873356e-05
-2.14175548353891e-06
8.42585696196417e-05
3.98728260981787e-05
2.08620788009409e-05
4.69770775927931e-05
3.83143027421016e-05
2.49304676800413e-05
-9.50237522083843e-06
9.21444608833853e-05
3.03761738600314e-06
3.5379401601994e-05
8.3014452329687e-05
2.66629354736085e-05
6.7942235048313e-05
3.31423071173042e-06
6.21252816167433e-05
2.84314803753673e-05
6.86773848320828e-05
9.97378276163026e-05
5.90333757883179e-05
7.26191152849095e-05
7.72003978940752e-05
3.14881500239949e-05
5.08322674623197e-05
9.2018724960882e-05
6.43642174302158e-05
0.000114879668090467
7.0035113589914e-05
4.33715799820803e-05
5.4695120362289e-05
5.65118389410143e-05
6.08259431890899e-05
-2.86570752246967e-05
7.8263145141726e-05
2.30990215942415e-05
6.92720926997998e-05
5.30759634722366e-05
5.10027303721153e-05
6.43385563531624e-05
8.25410001588332e-05
1.3614821415566e-05
8.29409869601185e-07
4.41618070372823e-05
-2.07671390515379e-05
3.22886731449576e-05
5.95042573008033e-05
4.87656942985323e-05
3.07888388872471e-05
5.76760473301587e-05
6.32209155453668e-05
5.31910850159686e-05
7.35505753767345e-05
5.80504848253451e-05
3.96219230431938e-05
4.63938849825105e-05
6.81390647674874e-05
5.49205107105835e-05
7.36243599381669e-05
8.82453098125546e-05
5.69921723432545e-05
6.31152888154382e-05
4.3938125205557e-05
5.85745865332591e-05
9.38818135585264e-05
6.82921596386717e-05
2.03094520258012e-05
7.91266436947144e-05
0.00011241788957052
7.31645236051088e-05
5.1558605904426e-05
6.2115083072823e-05
9.197596250453e-05
6.61129850053234e-05
8.95138892187462e-05
4.70031805645655e-05
-3.75945138808512e-05
8.40668803509055e-05
4.29548484681929e-05
9.8787805841067e-05
2.73470275576391e-05
-8.79151739158052e-06
0.000101833403772456
0.000111397385821131
6.38943792842739e-05
3.23949237750177e-05
6.54119814293879e-05
3.13005796948725e-05
7.2807500236439e-05
8.81638177920755e-05
1.77861169654577e-05
0.000100623841372292
7.41917824978597e-05
4.34728362833846e-05
6.12009780270804e-05
8.70774874021732e-05
0.000104729119757075
7.42667710854209e-06
6.87847611967673e-05
0.000135070472540321
6.33900332444041e-05
5.490479424958e-05
6.89786707436758e-05
0.000126812555956137
3.20528049591526e-05
4.0010537590184e-05
3.98381110617239e-05
2.24734402505739e-05
0.000103620285577496
3.37137010071444e-05
7.73325496586094e-05
5.72657307262209e-05
2.49990798154006e-06
9.01351134711568e-05
2.36607859303066e-05
1.87184551339557e-05
1.02662567533778e-05
9.07887059543965e-05
5.377777342433e-05
7.58081602735015e-05
2.18813417182115e-05
7.51477031038983e-05
7.94480506112322e-05
2.53830385914974e-05
0.000104739458399389
6.51642752373095e-05
0.000109751065960039
0.000110300244376335
6.13138135078687e-05
4.9832571468788e-05
5.21381665490409e-05
4.95898996954687e-05
3.91532468509195e-05
9.24647200714926e-05
6.61186026278444e-05
5.16553547837763e-05
5.57949418472961e-05
2.7023764357889e-05
8.66121819863478e-05
5.65592025071827e-05
3.81523720279141e-05
5.61144549660086e-05
9.40499392066443e-06
5.08194257479922e-05
5.49490082426945e-06
5.05623969794253e-05
5.41955144673716e-05
8.58988006095016e-05
4.82889204585518e-05
6.71813472243007e-05
0.000125258436836718
0.000116154200922595
8.20312034951327e-05
0.000111383717166144
0.000117690945948828
9.30883698820929e-05
9.60115308068312e-05
1.39677797768191e-05
8.23328604245842e-05
1.92680721538383e-05
3.00906140000563e-05
7.98659312346975e-05
6.00400010378413e-05
5.76631907138891e-05
7.28027322428517e-05
2.51071749941133e-05
8.67994398509953e-05
5.95157296730415e-05
5.12956159887778e-05
8.79252216530138e-05
2.82488757928538e-05
7.30604154077331e-05
3.93216916981299e-05
7.80603639060904e-05
7.69460676362402e-05
8.36367917910462e-05
5.9332772704738e-05
3.40191434411675e-05
0.000118974113693195
0.000140370163971269
0.000109054414507083
0.000121153942919941
0.000127284188516356
5.90298408391837e-05
4.44736244365064e-05
5.71075385162691e-05
6.23847881084479e-05
3.56108778936321e-05
3.81457973579487e-05
2.06477901694642e-05
6.41789360186696e-05
6.77028531277992e-05
9.79677929230223e-05
6.57065970365271e-05
0.0001067585156329
7.24413750608539e-05
3.99305088024184e-05
2.61823114071051e-05
3.40170434866616e-05
3.21247840527301e-05
5.24682754826423e-05
9.23770441068455e-06
4.14367079658509e-05
3.9300159244472e-05
0.000103739799560905
6.68576977192445e-05
4.03340542557806e-05
0.000136007855260733
1.08343331183824e-05
4.31092518924096e-05
0.000102524688499929
8.33813066130767e-05
7.30129403724249e-05
7.6884908725058e-05
8.4430194511497e-05
8.39535976693038e-05
2.02670403856388e-05
8.98226644114337e-05
3.88860499828449e-05
5.85560035567321e-05
9.42433894361466e-05
8.46330043707684e-05
4.69450498447666e-05
8.88361409879469e-05
4.83984343812818e-05
3.48281204708228e-05
2.74894862004315e-05
6.40984512592105e-05
7.08530799166469e-05
3.59655170033477e-05
4.67130301354573e-05
6.073254434331e-05
4.01390590644976e-05
6.97883863978955e-05
5.7178741656787e-05
5.5105325384795e-05
6.32788626227211e-05
3.19727211350383e-05
9.98909341215043e-05
0.000130707646379634
4.82541227889245e-05
7.34785152227376e-05
2.27658573584639e-05
5.5879908079961e-05
7.35574653048403e-05
6.73491203215421e-05
3.48078420557929e-05
7.23746859502033e-05
5.58905692103028e-05
7.56324412710159e-05
4.14736404890939e-05
5.9232380571924e-05
6.4837247948337e-05
2.63881943601135e-05
2.86634395133379e-05
-4.23346980892018e-05
8.31821082792977e-05
-1.33589310410335e-06
4.93976652749684e-05
4.22573606872637e-05
9.1153608559836e-05
9.98866788511261e-05
7.32929613135944e-05
7.50356479206364e-05
0.000101907996128407
7.8712211955639e-05
0.000161449508592607
9.47120667203219e-05
6.94564208568065e-05
2.12772373532201e-05
6.14247120950349e-05
6.355333136874e-05
1.29746609220619e-05
8.66844478176887e-05
6.81865457059777e-05
7.12780837801761e-05
2.69421425644323e-05
8.39454064611172e-05
4.79629624624647e-05
5.06113785840216e-05
2.4678848746523e-05
2.87866192225257e-05
4.54006151762446e-05
3.04262845746986e-05
5.92505162648936e-05
5.24182999542013e-05
-1.81318331593981e-05
1.00776723593102e-05
6.20704633028074e-05
6.1908725342025e-05
6.62830368566913e-05
5.81300818167247e-05
6.99487525865627e-05
2.89962697447445e-05
5.88001952726223e-05
7.94556864783284e-05
6.0901331687684e-05
4.02929909699628e-05
6.20105539016637e-05
5.05730626458086e-05
0.000132137438418403
-7.67351170642625e-06
4.21760456431177e-05
-2.08394336409032e-05
5.81023947276797e-05
8.1381325926588e-05
0.000103972793592646
4.57909148207398e-05
6.71367166464186e-05
7.82340822323878e-06
5.30048215329032e-05
7.00343125789812e-05
1.74512707885728e-05
6.36768811018731e-05
3.71983336682497e-05
2.77970457884495e-05
9.34206573799292e-06
9.08074936625521e-05
3.36965055511247e-05
2.22598854318322e-05
6.87678858419072e-05
3.12943848846689e-05
6.24478610632234e-05
5.3738557849464e-05
5.33751933279603e-05
0.000108305224265377
3.50752196718211e-05
8.80264745694749e-05
7.86950944791506e-05
7.50563394082999e-05
5.0921805872842e-05
4.4558385416063e-05
3.48734439466969e-05
9.02246149248833e-05
3.90754874445893e-05
2.93829960135279e-05
9.36158117028249e-05
2.03861680288899e-05
5.87522347830616e-05
5.02064779451295e-05
2.55915891249185e-05
6.6805985956393e-05
1.0466464436695e-05
5.66904374993453e-05
7.68943452951474e-05
6.35986313719904e-05
1.96978722849004e-05
1.8422794938552e-06
4.00724451453331e-05
1.53171849992207e-05
6.772119911457e-05
-9.86944923784648e-06
2.28268071948655e-05
4.61723940058222e-05
4.40104263167702e-05
5.38126009180743e-05
4.02414506294011e-05
2.02372270456686e-05
9.43895232316568e-05
5.97410368142576e-05
9.97266334306349e-05
6.12925070553688e-05
3.4200704922172e-05
6.41965652128604e-05
5.60023879042599e-05
-1.41656377162091e-06
-9.16226334036404e-06
8.68336452635246e-05
9.92199442195664e-05
9.50352277495956e-05
4.11129727390297e-05
7.68884303281259e-05
8.31506921487859e-05
4.14328026809517e-05
3.63474743326413e-05
3.84146315861262e-05
-1.88111514345334e-05
3.9590094511083e-05
7.62232209370719e-05
3.67096858652389e-05
3.0296697964039e-05
6.23849934393788e-05
0.00012206806978711
4.32489050934629e-05
9.0484532433357e-05
4.18978872333753e-05
5.86721925173386e-05
7.0197723149351e-05
7.99811618505193e-05
0.000134742124108734
5.86983085611295e-05
9.61172629283438e-05
4.85277129623538e-05
3.92846109223776e-05
7.6527884472572e-05
9.26515972353983e-05
3.00496250220051e-05
1.70356218122313e-05
5.52942455000728e-05
6.35865551813446e-05
4.86277214941725e-05
4.57449417390836e-05
1.3172763424107e-05
3.82198088267719e-06
-3.07862195634064e-06
5.65699999244374e-05
2.17311739645189e-05
-1.6987835249732e-05
0.000114967429147606
2.03767019780757e-05
0.000101378814275891
9.94580330583762e-05
8.54889839649889e-05
2.38185438992781e-05
4.77810202505292e-05
8.91894120136378e-05
8.96295708270331e-05
6.33170512703016e-05
4.31661793604863e-05
4.98045224189917e-05
7.8213746746484e-05
6.44809037417966e-05
1.80003285200972e-05
5.9871064834431e-05
9.83511141054484e-05
3.37768109132478e-05
5.6334516920994e-05
9.27025791563737e-05
9.50198024601636e-05
-6.35099043857994e-06
6.09663364317013e-05
0.000105359417734264
4.10355575952686e-05
3.71298800804967e-05
5.05205553145231e-05
3.83118496802203e-05
7.09285088251311e-05
8.90027610215211e-05
-9.51630805115922e-06
5.68718872082425e-05
4.87524401654277e-05
9.54381233922465e-05
8.19695156766438e-05
4.22016777234684e-05
7.18399548631812e-05
0.000106552742385101
4.7121334406011e-05
2.03184610039376e-05
7.95321825559469e-05
8.2664180472635e-05
8.37727414362018e-05
5.91528139735549e-05
8.23923810281148e-05
0.000101624792366295
2.34509984552208e-05
7.76655266347119e-05
-2.22279786033248e-07
2.25864738346898e-05
1.47662930303796e-05
5.03225792914231e-05
7.51184626510499e-05
2.16351422188462e-05
5.64187179447749e-05
5.14769891323924e-05
5.99652924677128e-05
8.32653575239668e-05
2.1238060425329e-05
5.00016026831671e-05
3.32396672957619e-05
4.80386828595227e-05
2.73153808493626e-05
0.000139436170670135
8.2956814727505e-05
5.18763204720027e-05
5.26275284243579e-05
9.84571609275009e-05
-1.20497530527689e-05
2.0063046929517e-05
0.000133922149226089
7.95755421156809e-05
7.74890582204546e-05
4.53920714512882e-05
5.42453940756975e-05
8.40356425717701e-05
7.26303124033567e-05
7.75125696842134e-05
3.07212934412593e-05
2.2555023151089e-05
5.46001904534745e-05
1.63637446235532e-05
2.93379447414319e-05
5.55681217100967e-05
-2.26131361949449e-06
-3.92905328403302e-06
5.83849778924564e-05
8.43235055107453e-05
7.51289575315238e-05
4.91990587415366e-05
6.02850966075351e-06
0.000108318880452175
8.65446803783789e-05
3.13270166218792e-05
1.23030230083119e-05
5.01207899560133e-05
9.34043810387036e-05
8.97796938719919e-05
8.39493336960703e-05
5.9647413098804e-05
5.15153854635897e-05
2.91952176886456e-05
4.89435044536694e-05
5.9534555574044e-05
6.79846308122845e-05
3.4607768066366e-05
1.42950064032544e-05
3.43391572550177e-05
3.12554160185382e-05
8.35638985839195e-05
4.91744850444539e-05
6.87785137914124e-05
7.73008521662521e-05
2.59165490657105e-05
4.76882735412196e-05
5.53588128908292e-05
4.48411679628298e-06
9.70950124372269e-05
7.47439239273309e-05
0.00010358407493595
7.32905967315701e-05
9.07310491372776e-05
8.01834674396034e-05
6.13193969497041e-05
8.56128050576008e-05
0.000119613749981597
4.46781437099743e-05
9.2803968897131e-05
0.000108656554880725
5.57333163928193e-05
7.92434536757542e-05
-9.6886032171847e-06
5.04482456039466e-05
4.11297061433778e-05
8.03455903390906e-05
1.88400940475059e-05
4.02645568387837e-05
2.51853703636288e-05
-6.46690605758155e-05
3.18402365674368e-05
4.4738020038589e-05
9.51956207050175e-05
3.08555094851891e-05
8.16408521335105e-05
9.19718083284029e-05
3.662349972585e-05
7.78169456753552e-05
1.70767497523424e-05
5.64547261298505e-05
6.21612859404485e-05
7.61873759990993e-05
6.48516571006173e-05
6.71514409459951e-05
8.06849145761629e-05
8.09101096584027e-05
7.68533115924484e-05
8.72076662335974e-05
8.7445265714049e-05
0.000101944165512866
0.00011553734362432
5.91970725484609e-05
6.4150017077381e-05
9.02947922769111e-05
0.000114240856858857
9.26879099081359e-05
7.40452258348017e-05
5.17961540919398e-05
2.95846747519188e-05
9.46849158785757e-05
4.53131178968714e-05
0.000172762083821739
8.81714389799611e-05
4.70979928773285e-05
2.3508537159187e-05
2.73253673653738e-06
5.97438993211545e-05
4.18534870435575e-05
3.52128691408945e-05
-8.47060737153001e-06
0.000103034808452016
0.000120071938892906
0.000103390469106576
5.94426637418619e-05
5.56620269442961e-05
6.72136681516006e-05
6.60955224711132e-05
-4.84382773502961e-07
4.53958572072553e-05
5.39788467771496e-05
7.24353521905093e-05
6.17709091254397e-05
1.99261788886907e-05
2.6639625724194e-05
2.26317239928838e-05
5.61867620700662e-05
8.29759801012031e-05
5.42770037920992e-05
0.000100584771614446
7.01463280740327e-05
4.32605342304304e-05
0.000105417827991678
9.63229904148697e-05
6.81626424921534e-05
6.63297429044656e-05
1.47682117292199e-05
6.46077435765464e-05
8.67298789116583e-05
0.000106556660802381
0.000115391877075889
8.39450993315672e-05
7.22783199502899e-05
9.21872206463002e-05
0.000148898247821497
7.27052429931723e-05
6.11607617025259e-05
7.14089367677836e-05
3.12145201434696e-05
3.34539775976525e-05
6.8601180035131e-05
8.91726884270544e-05
6.74009888686086e-05
0.00011657625161018
7.17280160981194e-06
6.77387196195249e-05
6.80196677377309e-05
2.02198551589825e-05
5.57583134207272e-05
3.89828707384097e-05
-1.01279888549015e-06
4.21334914262627e-05
4.99227669193329e-05
4.51506969158169e-05
6.66836615614742e-06
3.7175374590814e-05
3.19213935461245e-05
1.91358212936086e-06
3.32236123702575e-05
8.07126009741142e-05
4.1404839974821e-05
8.01837798128655e-05
8.12837260728792e-05
8.64511023991036e-05
8.1998740666626e-05
0.000119925942869415
2.51045346829535e-05
7.24560617324889e-05
9.03592729299594e-05
8.89946037819458e-05
4.29459239470685e-05
4.08817725331093e-05
6.10280168590831e-05
6.74022055990299e-05
2.33570170798702e-05
6.55025187098589e-05
4.51722006368848e-05
6.6187137452455e-05
0.000115742263943242
6.60319631420208e-05
6.38724264098193e-05
3.27504024642392e-05
6.18218118269011e-05
4.77214452352942e-05
8.34693272826222e-05
8.61690340516266e-05
5.1370681742695e-05
0.00010330588087537
6.75683773083463e-05
6.99801351040348e-05
7.94970247601922e-05
6.11799343761184e-05
0.000101769315491848
8.64228085540459e-05
7.9574842944571e-05
3.31373781021645e-05
2.90823928226799e-05
1.72923211945785e-05
8.33952015941094e-05
6.40543251118882e-05
4.95836983340784e-05
1.12019786458922e-05
6.71297346732315e-05
1.24677931744044e-05
6.51759937382668e-05
-6.293864279505e-06
5.90947639563541e-05
2.30844069816165e-05
3.53184927250624e-05
2.38069672601143e-05
-4.54027967540198e-06
7.18577363815202e-05
7.40851870951285e-05
5.42207427837452e-05
0.000120481024409827
5.37243266126004e-05
5.64534488170483e-05
6.32722353506351e-05
9.9750692637585e-05
3.35053605761352e-05
5.11932939677193e-05
6.57816951105918e-05
7.05346703365669e-05
7.93929694272125e-05
5.27554118674309e-05
7.03264253264305e-05
4.53621449091472e-05
6.43034995473561e-05
8.40608188157236e-05
4.30745904559348e-05
7.00349049358849e-05
8.85707084337053e-05
9.88303849842115e-05
8.30111189578446e-05
5.97914434117427e-05
1.38573776763773e-05
4.83885366993988e-05
5.10326978390757e-05
4.94592877863743e-05
4.14940202884062e-05
7.56607265396963e-05
1.06451333779818e-05
8.38536267571258e-05
5.24406232842981e-05
5.8205783866123e-05
5.21457938206092e-05
2.31839298028119e-05
-1.29491240901429e-05
7.64378982952138e-05
-7.02961688992524e-06
1.88166920585084e-05
3.70443191511697e-05
4.86012587180997e-05
-7.93048488763686e-06
5.59159319965017e-05
8.40138524803446e-05
5.4390569978689e-05
3.24405869706777e-05
1.47049730584021e-05
3.32316309970117e-05
6.22327747231074e-05
6.90479129573182e-05
9.63534415801564e-05
2.78607760882941e-05
2.82808612747149e-05
3.27676399365744e-05
5.89977718643807e-05
0.000101174159598344
4.56868176678915e-05
8.1909946243053e-05
9.77855669955361e-05
1.03071820344571e-05
6.37985060983936e-05
3.34521030335087e-05
9.30518909559391e-05
4.95691142094728e-05
3.19988853039524e-05
4.57237460402615e-05
3.61657257434779e-05
0.000110092962282095
0.000106018122737644
5.937472527404e-05
8.33831457085751e-05
3.10252601806481e-05
9.01040726699693e-05
3.69695703584886e-05
8.15249912996638e-05
6.38546212225178e-05
6.52039465607114e-05
0.00010119315549068
6.97158751986463e-05
1.18804059768588e-05
6.73158638242271e-05
7.26098571900618e-05
6.43149711205796e-05
6.41197924835169e-05
0.000100317698671709
7.08829159435196e-05
1.4056440117174e-05
2.10951604196115e-05
1.26933204970381e-05
3.96369563125707e-05
8.87700194480366e-05
6.19271753314495e-05
0.000127080710760741
3.81995792379506e-05
-3.1315252657909e-07
1.85734260574636e-05
8.91372522543854e-05
0.000103782146621419
0.000121663917746256
4.47989968045465e-05
4.65298094905786e-05
9.70989686866745e-05
4.72114711262061e-05
4.60721437046217e-05
6.08480489967678e-05
7.89991000257571e-05
4.60538511883535e-05
1.29979101838672e-05
9.07312589584152e-05
4.06940186654995e-05
6.18340428895201e-05
8.78743166094685e-05
8.84950637810223e-05
7.05511969576045e-05
8.696458582361e-06
7.44406884782135e-05
0.00011091037425318
5.15269776001623e-05
2.18885207594662e-05
5.41805206472249e-05
3.78234925783158e-05
9.14096187440974e-05
6.26733305736832e-05
5.52132173032575e-05
9.66494564353849e-05
3.0847870568441e-05
5.98333451564459e-05
1.87153130583882e-05
7.68933934200102e-05
9.50362779660625e-05
1.73968833941685e-05
3.03991947957894e-05
4.93137622404452e-05
0.000107361068880474
2.33329962856607e-05
5.23879277748464e-05
9.32863649356886e-05
5.88961449014389e-05
3.03034142189259e-05
4.30629467647044e-05
5.24224726958251e-05
4.90140115658502e-06
7.89951137618972e-05
8.84839595968184e-05
9.75180977557662e-05
1.07801692736848e-06
7.61511327835663e-05
2.35095703836626e-05
0.000108996968806034
7.85000298305867e-05
9.21793056788756e-05
5.98492304856118e-05
5.77336572167841e-05
0.000115092307368745
6.68364344268972e-05
8.26486374155073e-05
7.49369886576336e-05
2.03744050028077e-05
5.58567886072181e-05
8.65265931808336e-05
7.3178857974171e-05
6.19007004295891e-05
4.40671605102609e-05
8.67563664946655e-05
3.71378862142536e-05
7.71789055498782e-05
0.000142143709106901
-8.41572175963565e-07
2.51616635837481e-05
6.36030180588484e-05
7.17733617973824e-05
1.19627233256349e-05
1.41384946533054e-05
0.000133135617564803
8.69991820164363e-05
3.51208523876006e-06
4.21530011554856e-05
1.70847278922575e-05
0.000137753885982818
4.63958092778955e-05
3.39308345801341e-05
7.80593141514784e-05
4.54594453251775e-05
3.08292844404587e-05
3.03134953629753e-05
3.10352311645316e-05
5.15460167379538e-05
4.15627704184095e-05
2.71880546445696e-05
3.55044708804268e-05
7.37946583726577e-05
3.32373499735281e-05
0.000100799593049235
1.45316389989919e-05
8.74309269287043e-05
8.18345555160106e-05
2.9569594707305e-05
3.58923517217149e-05
0.000105899729550222
7.21691954300091e-05
9.90578165391342e-05
0.000115232910306937
2.93788657669255e-05
9.43094897573115e-05
8.18591523205986e-06
0.000131140949296377
4.84691683197074e-05
0.000113783049910121
5.59638322607059e-05
7.35463947690922e-05
4.48793061672412e-05
7.39465966591297e-05
4.44687877763783e-05
5.99414069525195e-05
6.47178951964902e-05
4.69128724567722e-05
5.33663293007315e-05
7.38765606149687e-05
7.59501836387001e-05
2.80157505405835e-05
1.98531015777616e-05
9.29440423630545e-05
3.65407052530171e-05
0.000105397964624624
4.70681713538194e-05
4.28193575174609e-05
6.68051211977944e-05
4.93945577735629e-05
7.46659898331387e-05
2.56202004150554e-05
2.2572082999969e-05
2.33935840805751e-05
0.0001286548138837
5.79105872421303e-05
2.91035687699863e-05
-1.80006992148975e-05
5.39062675787174e-05
-5.26085104691365e-06
8.45222994281587e-05
7.34793684880676e-05
8.04272554711062e-05
9.67503490457575e-05
5.03995759528568e-05
2.74339983701558e-05
0.000102738538221665
4.01061126299084e-05
3.90103944604947e-05
0.00010455859903068
9.020696521132e-05
6.15334143020883e-05
0.000124317935789064
8.43391414994844e-05
7.77449135293217e-05
9.43842467005413e-05
8.71717660451449e-05
0.000114283867504486
5.81241778639823e-05
2.8148174036967e-05
0.000113373830276795
-2.59977946987591e-05
3.31784230691618e-05
2.52251013609276e-05
1.62024124726322e-05
7.22413578943044e-05
8.62873731481751e-06
0.000113381785971226
6.03016063227867e-05
5.95726951645708e-05
7.3852370474901e-05
4.97932160008703e-05
7.96718399437556e-05
5.79522529621279e-05
0.000119071291193515
4.22131857404046e-05
-2.11599497856028e-05
0.000127136511828834
8.21567580702162e-05
1.90653284517344e-05
2.6483266470847e-05
6.10450655863916e-05
7.50600149198613e-06
7.21967991372252e-05
7.02240423331669e-05
3.24817227758126e-05
4.81788853689845e-06
0.000103946916382109
3.26321185034122e-05
4.87441429234039e-05
2.76298769054117e-05
-9.74833748276563e-07
8.72894786716454e-05
5.85157470194705e-05
0.000117873882134323
-9.5561932279004e-07
9.50058625266908e-05
4.60507029906457e-05
3.17189888745605e-05
5.65046378117205e-05
2.16419757940828e-05
0.000100808924775664
4.8093589047215e-05
0.000103335939607314
7.56056750434336e-05
7.23323514069189e-05
7.54690391266411e-05
0.000105362246543809
5.69070285968836e-05
6.38127624417651e-05
7.3696313633677e-05
0.000124337796503401
8.49085868399256e-05
7.16570530954283e-05
9.71724114177968e-05
7.29508980229242e-05
6.4108012158707e-05
4.61378706254502e-05
0.000109847725111902
8.19237142565792e-05
2.84908156299589e-05
0.000111534558255155
6.83081825582449e-05
4.15920822048258e-05
0.000104835151216604
7.18087947491882e-05
3.97786692085757e-05
2.64737475367618e-05
0.000102708012509222
3.56752472322085e-05
7.36369019361554e-05
6.12937070394637e-05
-4.5465359124006e-06
2.07569421874404e-05
5.86248801197484e-05
4.82462660086671e-05
7.26882897317058e-05
6.5328962216914e-05
3.84783289221123e-05
8.91890080033322e-05
4.6923244603443e-05
6.41985154057932e-05
7.90552586826231e-05
6.49562804624173e-07
3.54232539056018e-05
9.9715687171379e-06
3.71432912440608e-05
3.1058799918055e-05
-4.07009043155647e-05
3.9680982354782e-05
4.11425550360373e-05
9.25316776577997e-05
7.40679023277863e-05
6.15874239904128e-05
9.09008525080029e-05
4.44520189911727e-05
7.52936450998815e-05
5.22447587269487e-05
0.000111549839263477
4.05638548047541e-05
0.000126486879009789
0.000115429964297471
6.11275714859931e-05
2.25029678313383e-05
4.95153926128612e-05
3.31200613939994e-05
7.4525005929242e-05
3.89712096045631e-05
7.78208530119346e-05
9.14189530665467e-05
-8.23180020778051e-07
4.00232024321729e-05
6.65230483479702e-05
4.34905878686493e-05
9.55511044750509e-05
5.01784119683635e-05
6.9299876196085e-05
1.4064457447959e-05
7.42781103475227e-05
7.6365292377591e-05
6.60338423550121e-05
4.49917444491382e-05
0.000105572743476623
6.23554782216834e-05
7.36481553779577e-05
1.8736988838466e-05
5.77698589826703e-05
3.65314843667871e-05
0.000103982947651923
6.4968919845668e-06
1.71278317085709e-05
5.96070970246416e-05
8.05857144636845e-06
7.26867647025172e-05
8.1188986813703e-05
2.39639590422008e-05
9.44285645486972e-05
7.15694868420666e-05
6.16389531591555e-05
2.65695691805962e-05
0.000124140840239003
2.10371874223826e-05
3.94378184027815e-05
6.90876888338236e-05
5.45030088856662e-05
6.27604459670049e-05
6.07882419707724e-05
4.78578100836066e-05
0.000112890137661418
8.00731892730037e-05
8.36834290051888e-05
5.88457883514668e-05
5.02098639783969e-05
5.35438503033088e-05
3.80730379816798e-05
7.43878524845586e-05
4.62708009008514e-05
2.47771477533568e-05
8.11865146232847e-05
5.73479119441652e-05
1.66389409404689e-05
6.31610399418123e-05
-1.05286663799666e-05
5.32652535577869e-05
-2.91513396177933e-06
3.93272225207547e-05
2.73107066347017e-05
2.72042149315521e-05
-1.1128436623003e-06
5.6340716831634e-05
5.98850290934973e-05
2.47871090985097e-05
-3.78501381355546e-06
-9.90913377759771e-06
3.56519716011316e-05
6.04169138522085e-05
1.57319757189398e-05
-9.04473114120576e-06
2.92478617640753e-05
0.000125345505888501
4.49513666168083e-05
9.2727325825983e-05
7.78992971045317e-05
7.47821608099225e-05
7.39107266560765e-05
7.01892750190564e-05
0.000118513408157301
6.62082050954641e-05
5.21251498110465e-05
8.7283992097694e-05
9.96501206241586e-05
7.38617430351481e-05
3.51110340755502e-05
3.56382192717823e-05
7.99844179834839e-05
4.0352823544313e-05
1.86094793331589e-05
9.21341371372761e-05
3.63764448624462e-05
4.84962905251381e-05
6.81185240475478e-05
6.1579516840736e-05
8.25744303838534e-05
2.40104877495805e-05
2.57811136011179e-05
4.7637862487791e-05
6.11434958802108e-05
7.5281254412912e-05
3.0573462134997e-06
8.92485827096826e-05
7.18469244328753e-05
6.92131459588672e-05
1.82298857869325e-05
7.88255992458698e-05
1.67383426132954e-05
1.48388872944586e-05
7.78942903928936e-05
0.000106473575175193
7.75517709877875e-05
-3.10722924234717e-06
0.00011426539064263
4.08732005192574e-05
8.25232991673308e-05
1.85858161200142e-05
1.00712585303321e-05
6.08221072540448e-05
0.000106037238890887
3.64759789794363e-05
0.000106198343591211
9.24692874417482e-05
7.711016797948e-05
5.35745302153024e-05
3.44657174840879e-05
5.61476154464356e-05
9.35466200526813e-05
8.505017872068e-05
8.77405207227323e-05
4.3730514684951e-05
3.43287709469664e-05
0.000132689766915942
3.14792712652006e-05
5.8279948023513e-05
8.85072118932847e-05
6.72007332851825e-05
6.63323122853558e-05
4.84909877134882e-05
8.57144671111608e-06
2.02376811871503e-05
5.58286953697995e-05
7.30433460097652e-05
5.34216541974126e-05
7.22028737201301e-05
4.2301399153716e-05
2.97328478820407e-05
-3.11129471965544e-05
3.58361268949357e-05
9.1591929909865e-05
5.79809071757508e-05
6.83406949346839e-05
5.78565899900056e-05
4.67150020341005e-05
8.11507688895958e-05
1.03462324463442e-05
4.39593644411794e-05
0.000100640284309098
3.74164327213914e-05
8.31614357100421e-05
8.74576439411068e-05
2.38706592698139e-06
0.000106319259398066
7.89783677148476e-05
9.19928287561574e-05
6.38432311916672e-05
6.43351656403052e-05
6.05342076399113e-05
8.53830756409388e-05
9.89498043947477e-05
5.85604825353599e-05
0.000109482039674308
2.58746945952317e-05
0.000118397197170516
9.0420636400236e-05
4.81061492697134e-05
7.21575776226835e-05
8.05893840944249e-05
6.56141819145598e-05
1.20453818907836e-05
4.39017721821505e-05
4.36111760604095e-05
2.3550087577438e-05
1.22795904735406e-05
9.6968526724625e-06
2.25509560736968e-05
5.49841095398013e-05
2.00658740713411e-05
5.67894721018098e-05
1.50905158523088e-05
6.75446244237806e-07
6.43680187120328e-05
9.72834905914577e-05
1.93028955111024e-05
-1.94034685738698e-05
0.000127753204146296
8.63359021574153e-05
9.04488799238206e-05
4.4714703718507e-05
0.000118988348050356
8.38289124442194e-05
6.82560740658703e-05
7.37668025451316e-05
3.98020060905609e-05
0.000102661577635999
4.92514871191772e-06
5.32403023800392e-05
2.48472364582904e-05
2.18617221596843e-05
3.69922583348559e-05
4.05806809661411e-05
-1.56504471808584e-05
2.31275404414459e-05
1.11911527844017e-05
8.47312207355208e-05
5.85620652484359e-05
6.42476138270054e-05
2.42739411816852e-05
2.84365175954588e-05
8.28897601080504e-05
1.03383463620517e-05
7.03022982928455e-05
7.23545594759655e-05
7.64254435014699e-05
-3.54360430671894e-06
2.30195825541671e-05
5.59910831997516e-05
6.38367982713526e-05
1.264605321178e-05
1.18402437445095e-05
-1.11779122412374e-05
4.94265229081256e-05
2.34451313772425e-05
5.91202002206668e-05
5.94441312091137e-05
3.17015737547578e-05
1.12267911952523e-05
7.62761132433404e-07
7.69989075521101e-05
1.67314242519787e-06
9.61075605624873e-05
7.44276434532897e-05
0.000103548254607714
4.06825425199822e-05
6.83165023466783e-05
1.95332153337859e-05
8.90489253064475e-05
6.6817013778341e-05
5.01999688985177e-05
8.53446786347104e-05
5.47351112185671e-05
5.34127602201643e-05
8.90866409550479e-05
0.000115453352139695
3.50039007377282e-05
5.2879714401834e-05
4.26056578607636e-05
6.96007626753647e-05
3.36106986421551e-05
3.37501319379039e-05
5.07290185984448e-05
4.67553096376361e-05
7.15199550292104e-05
7.32745180515749e-05
8.9337549205246e-05
7.4085949714486e-05
4.48483954993999e-05
2.83955023903345e-05
5.59224614087408e-05
5.6017729552906e-05
2.84982933654421e-05
3.17384999006566e-05
-1.0787156936272e-05
6.06880936532036e-05
8.01155035937918e-05
0.000105868930812547
1.10733481798863e-05
4.75360144885641e-05
8.47852512524704e-05
8.59619305524467e-05
5.408984658743e-05
8.5219187208296e-05
0.000140293244692329
3.48495146963387e-05
8.53112611174054e-05
6.96133812724599e-05
-1.06179879899358e-05
-1.82005776687288e-05
8.52908206593313e-05
3.25980518481712e-05
7.7216075263993e-05
5.30971046989845e-05
4.63102556700985e-05
6.65052171306784e-05
6.56069427322167e-05
0.000103249483011327
4.27318827872026e-05
4.84352638121565e-05
3.88361769929215e-05
6.25148006221286e-05
0.000108572162690324
-3.67340268791055e-05
4.71356392338827e-05
4.58329430763095e-05
4.95291243496141e-05
5.23918928258657e-05
0.00012974570241071
2.74200902207449e-05
5.0021961588315e-05
4.02387750078554e-05
7.57349209101128e-05
7.82270209702331e-05
4.35250635759532e-05
8.36219067158684e-05
2.54930432093218e-05
3.83077469555099e-05
3.04287108950278e-05
9.83845595550181e-05
9.79760396635318e-05
0.000107261937298401
3.77791224287915e-06
8.92260502214074e-05
0.000113453823965972
-1.02381741908501e-05
1.90796371624338e-05
7.15246081914157e-05
7.89017751732632e-05
6.85522811613676e-05
2.17403597452473e-05
8.44577001753691e-05
7.23680007301906e-05
4.13090844378862e-05
5.9207626702614e-06
0.000102192776271839
8.70404341481985e-06
7.96242745465879e-05
7.3373644967301e-05
3.83201723714688e-05
9.01937134560379e-05
4.96170232708602e-05
5.46526856071276e-05
3.94391847336818e-05
5.66553647176813e-05
4.53522741183861e-05
4.12332826733327e-05
0.000111174115089405
1.23147837466196e-05
0.000105033573396185
5.83912228017856e-05
7.35784011005901e-05
0.000101876327602923
8.19341775331401e-05
9.5692049839532e-05
2.82719549502499e-05
7.03830384933305e-05
7.44324331144912e-05
5.73760270944443e-05
5.74401453734797e-05
3.1646822044468e-05
6.89111023811084e-05
6.3612544914028e-05
4.53758083283089e-05
0.000115910449097953
0.000141384737182007
8.57562434350663e-06
8.93927349751547e-05
7.65240102091541e-05
6.94182919225921e-05
2.14613154905015e-05
-2.94132835067659e-05
7.60973124556213e-05
4.80497163826187e-05
8.497382414e-05
7.52791597002148e-05
7.95874525958999e-05
7.27288250494879e-05
-7.47664297550733e-06
5.77960527277651e-05
5.50763368021514e-05
4.99455537834456e-06
2.73147593778632e-05
7.81356309757238e-06
5.75541132114432e-05
6.63176626604705e-05
3.96552055310218e-05
7.25356471113486e-05
2.97687513535239e-05
4.17876950448954e-05
5.52799009424514e-05
6.31233059869295e-05
9.90421998912242e-05
5.38358766596825e-05
-2.0990261520976e-05
2.44478681048675e-05
0.000101580342153447
9.38672027240356e-06
8.41194995694623e-05
6.18373013216842e-05
5.6877969485395e-05
8.61832016745211e-07
8.91508139918218e-05
9.42075151900212e-05
1.18078409031715e-05
0.000106703047752928
3.89090957553691e-05
0.000109472595139742
5.12311894219917e-05
6.33049054189468e-05
6.87822293017315e-05
2.57000985039426e-05
4.22452153760463e-05
5.2515879114629e-05
7.7416902421266e-05
3.24489349784027e-05
2.44305387236166e-05
4.72660968014588e-05
5.57567779117482e-05
5.98067026522564e-05
9.34095386999354e-05
6.94308038616278e-05
5.08540839100595e-05
-2.49831168920892e-05
7.01117635729832e-06
4.40163824330332e-05
-3.43933888856682e-06
6.31707645098763e-05
0.000145855414553387
4.96695871433734e-05
9.25724653276759e-05
9.04584425050036e-05
4.24729297389047e-05
4.04943814036098e-05
8.78332360134481e-05
7.11877403802182e-05
4.56091257998116e-05
-2.89954599568158e-05
6.23377530909293e-05
6.5921526513938e-05
0.000104025642900259
7.20159643702522e-05
7.22016965877008e-05
7.09497237494627e-05
6.77828178138966e-05
4.07008162925146e-05
6.9210382643328e-05
-1.64904547278248e-05
2.39026254447223e-05
1.45269483248856e-05
5.34345909597722e-05
3.84299501416179e-05
3.78791351592285e-05
4.69807364251398e-05
8.58218393896407e-05
6.24955882218964e-05
5.75424138669627e-05
8.31011872321916e-05
5.32597398127175e-05
5.24766115101315e-05
3.77034716401239e-05
6.93117347186841e-05
7.16864538650031e-05
7.53297874953767e-05
8.67572741521056e-05
7.3131316195338e-05
6.4383766750302e-05
5.52691002553753e-05
8.99165182569988e-05
0.000109108197985215
4.32181193267999e-05
5.83751563137019e-05
3.98106909974618e-05
9.33287449452993e-05
8.39466740787893e-05
3.8184233519584e-05
4.90830130586447e-05
8.16884072615192e-05
6.4330910140466e-05
3.46907302180578e-05
7.1923223438227e-05
5.70623518697041e-05
7.55990407757709e-05
3.43799583152684e-05
7.19649957114735e-05
7.00588920413835e-05
5.24587308087897e-05
3.73929273750649e-05
0.00011132707363975
5.29976922016652e-07
3.64318273911407e-05
6.37710207049926e-05
4.51060842970758e-05
-8.98786692531823e-06
6.43225873186473e-05
0.000103980843397903
3.41451859340026e-06
7.14945823214633e-05
6.48726177108564e-05
-4.66394789766867e-05
3.64929715382048e-05
0.000107230281944657
4.45805533753809e-05
5.94225063397743e-05
6.43822195522101e-05
6.2608134212799e-05
7.93723444361677e-05
7.21882182570015e-05
6.59835627552816e-05
3.5416916582566e-05
9.32451946774431e-05
8.01558278402509e-05
3.39656456197451e-05
2.66279228679423e-05
4.85828616458818e-05
3.25835976047581e-05
6.88525131826051e-05
2.23224057774121e-05
8.81624839596034e-05
0.000137014655309723
0.000105977754131761
5.65572733989197e-05
0.00010788785356189
4.40865431636191e-05
6.17695332452842e-05
0.000126513055149605
4.56890449883981e-05
9.81722117925547e-05
5.5225437300269e-05
1.32215211038173e-05
7.23443835561323e-05
6.45492823057062e-05
5.78576664720053e-05
8.54841907196605e-05
7.26610091884849e-05
0.000100601277689326
1.90201028310138e-05
-2.70593964177283e-05
7.74317939013464e-05
5.14977620670026e-05
2.07613479477658e-05
2.47679571677274e-05
6.41806475513744e-05
6.28636308507104e-05
4.73481347516942e-05
0.000104191818006825
5.81885573974506e-05
1.50733189274803e-05
4.09790736589838e-05
6.62097369024332e-05
8.11148351629382e-05
5.34416111417053e-05
-3.53509338865472e-05
4.34895894368768e-05
3.91207421263498e-05
2.7539279767946e-05
6.68614136090792e-05
7.09237742029132e-05
8.21477943619566e-05
-1.61238242284994e-05
5.02038091577993e-05
3.84801551972592e-05
3.98782771895458e-05
8.57693360292194e-05
6.082328649548e-05
5.37545385206258e-05
5.09309651055543e-05
9.45462424304782e-05
5.61519599051918e-05
6.77431100021113e-05
0.000116670125920099
2.75293069341168e-06
8.35923419285082e-05
8.77027905192518e-05
1.60125759228908e-05
2.7899389819639e-05
7.61205329117643e-05
2.34454863542979e-05
8.69190415711449e-05
6.02247857874036e-05
7.8011440059519e-05
8.457492325268e-05
3.83754510643631e-05
8.29720132408093e-05
6.16928893345914e-05
8.84167615456147e-05
6.63027673239242e-05
1.11099323456481e-05
8.47468055238931e-05
7.24341332524883e-05
6.50676736992825e-05
4.90193712224907e-05
3.49097215969961e-05
7.77416241921205e-05
5.4611276841144e-05
5.69355748451959e-06
2.00124432314163e-05
5.38329113936619e-05
2.99753352004899e-05
3.05716243115025e-05
-3.20539315553695e-05
8.28750093408842e-05
6.56303037245659e-05
-1.07229266705574e-05
7.52279003208761e-05
1.71174255475761e-05
6.07214184840618e-05
4.16143380969766e-05
6.2422461044951e-05
7.85323743927414e-05
3.59439272798913e-05
0.000108004004210814
5.19827741616584e-05
5.53440690862741e-05
8.5897100744499e-05
4.9289224883095e-05
2.66211381806687e-05
6.08608756213634e-05
5.97088390664452e-05
7.4400242472059e-05
6.1827666071156e-05
8.76723884736739e-05
3.81921516113921e-05
0.000105520150880159
0.000101153597675026
0.000106544435871258
4.81096887825596e-05
2.76247562731547e-05
3.16664657958725e-05
5.75616440544257e-05
9.81302873797793e-05
3.89547794317191e-05
6.09978794814186e-05
0.000115479130628139
3.84777501705118e-05
8.67658513837326e-05
7.71701728711321e-05
0.000135690107508053
7.7769615111581e-05
1.76434177854159e-05
4.84806008858634e-05
5.36976109938363e-05
6.63743119179906e-05
0.000102692273890455
7.4514474735844e-05
4.06872831738199e-05
-5.61267856841237e-07
2.14366631836744e-05
7.79311719328755e-05
1.08213344392133e-06
6.74406818639139e-05
6.18073032275921e-05
7.99339762561788e-05
8.1571701671301e-05
0.000107977236908431
9.67596965756416e-05
6.69983000827665e-05
0.000117501450930094
7.64800616955655e-05
4.18695950047522e-05
0.000127036124746761
5.15188143064505e-05
6.13965244492688e-05
9.36953659218648e-05
2.64791895836012e-06
9.19635366709357e-05
3.90348380576026e-05
0.000115416840903252
5.03035277656154e-05
5.60877602062985e-05
1.84297367265188e-05
3.44564621522231e-05
8.85958735503304e-05
5.75714986540812e-05
9.83466164455156e-05
7.2404473715417e-05
6.4749462623928e-05
-5.31233860761234e-06
4.81046209423124e-05
3.71974567197832e-05
5.93656474753232e-05
7.22484783257243e-05
0.000111256471718439
-2.70296022191768e-05
4.07555624838961e-05
3.20980460690223e-06
8.08121317627344e-05
1.60921454123833e-05
5.15090082055442e-06
2.90643991857397e-05
8.07353651875752e-05
4.94791778114267e-05
8.7671325037124e-05
5.59146297265692e-05
7.0217664086522e-05
7.46707104162998e-05
4.87228948626192e-05
7.26793500382963e-05
0.000121107370823878
7.00462717072562e-05
4.75052920173428e-05
3.35906115699472e-05
9.39466121573173e-05
9.55659580635088e-05
0.000108828344471036
5.16598157480661e-05
7.7196844325623e-05
3.52668860654826e-05
2.62427202447012e-05
4.79099175951161e-05
1.33594598456164e-05
-1.22717711648519e-05
0.000102852098323707
-4.12112039810824e-05
5.95389967521796e-05
3.29161477659497e-05
4.66395031709999e-05
7.32660277862732e-05
3.34137982156907e-05
5.07347742033393e-05
2.40508272525449e-05
8.4424940096111e-05
4.99511969626013e-05
8.13345906703263e-05
6.59442170109487e-05
0.000102103149667879
7.53854917287483e-06
6.68391198271298e-05
7.50703388562518e-05
5.17771863326555e-05
8.44082934659238e-05
4.77158597252674e-05
3.05169074255993e-05
7.13912482350712e-05
7.35141517957574e-05
4.94749018979086e-05
7.78762143892317e-05
2.07683308680732e-05
1.26697973394976e-05
5.65105112608599e-05
6.19738170593628e-05
7.37314263709002e-05
5.56383937867715e-05
1.62959364200325e-05
2.37246781367128e-05
4.55269125612756e-05
3.19466151853357e-05
7.16086968757738e-05
7.77108660510121e-05
6.23215585993026e-05
2.92367329381012e-05
3.71895960320441e-05
6.02021984659254e-05
5.57178760753924e-05
4.3524909261742e-05
5.58373817009784e-05
4.56945642215696e-05
0.000126879792033566
2.95958205280954e-05
4.1738212642749e-05
6.31546139157991e-05
3.5031426645734e-05
6.83517503402788e-05
1.41546617007646e-05
8.36042599474064e-05
1.24762009758037e-05
6.13086236965426e-05
7.97019420109649e-05
3.9975044204201e-05
4.19498396420956e-05
4.89242576666292e-05
8.75087975752845e-05
7.59510816668782e-05
4.56156445737727e-05
-1.56807442627031e-05
5.04947101571758e-05
7.58026801914547e-05
-1.32739097814893e-05
2.40737139033507e-05
7.98694115396788e-05
5.82443469165563e-05
9.88616898849563e-05
5.65889830309715e-05
8.98638131641692e-05
7.94573933200565e-05
1.95833722448148e-05
8.31846578929485e-05
3.7078421530094e-05
4.42018746087501e-05
6.65843889141533e-05
4.50938378063514e-05
7.31472331400753e-05
7.78074712738796e-05
2.296156639296e-05
6.82991423413396e-05
0.000105523484565355
0.000118002614512203
0.000165471074493162
5.27740762930982e-05
3.58946091645305e-05
6.91051089744131e-05
6.16345136185206e-05
-2.17390010883189e-05
5.80656918967069e-05
3.41599818933587e-05
3.55133213213671e-05
3.33080913584658e-05
3.46664273077841e-05
7.91695459794664e-05
3.3968716180264e-05
4.10882554117634e-05
6.43197953436942e-05
-3.41657802262318e-05
6.89908718106181e-05
9.22546589795678e-06
7.58923410102581e-05
6.92151023049251e-05
4.84682795209131e-05
6.79878415954605e-05
4.34227336613913e-05
6.73338999189952e-05
5.23964183798794e-05
6.2480942922305e-05
4.3202967012034e-05
9.17097597461988e-05
-9.47440115235787e-06
3.0677431117211e-05
5.59802632212891e-05
1.12560297862765e-05
4.94323980769616e-05
5.23467673609937e-05
7.09209189523491e-05
9.58407844267194e-05
7.49765350481387e-05
8.80819722540486e-05
9.45342106753334e-05
5.5178903172928e-05
5.79502293288421e-05
1.63350408459314e-05
0.000108285047276509
8.87565945562108e-05
4.38337496188544e-05
8.92490743645595e-05
6.77611819030746e-05
9.63103450563294e-05
8.08673032634709e-05
5.43806812315447e-05
4.86216299950753e-05
6.61368776920694e-05
0.00010014171747965
5.55835329707976e-05
3.57125075639882e-05
7.54598390198174e-05
-2.78104258259163e-05
8.23150199480838e-05
6.18692186572296e-05
4.47061150482497e-05
7.10189516537454e-05
3.13032433762673e-05
5.03368881930493e-05
5.10141980309544e-05
7.32077815952213e-05
5.92197004546086e-05
0.000101619701267564
4.62438036743049e-05
3.23808331579554e-05
5.37928259947333e-05
0.000102885687615154
5.83354156331036e-05
4.71518115803841e-05
3.53290818913765e-05
8.01474351758519e-05
1.25325333811409e-06
3.00069594583296e-05
4.8285302700998e-05
1.55797221384661e-05
7.30562561105476e-05
4.45430709925457e-05
8.2908394225964e-05
0.000132117412355169
4.15183720340367e-05
0.000101801122017292
8.06999890224154e-05
8.77553081575843e-05
5.37167816971099e-05
8.1122706901441e-05
2.18278578568511e-05
7.63225924633466e-05
