# Supplementary material for: Research on computational propagation and identification of mine microseismic signals based on deep learning
Source: PLoS One. 2025 Oct 22;20(10):e0334641. doi: 10.1371/journal.pone.0334641 (PMC12543183; doi:10.1371/journal.pone.0334641)
Supplement: S5 Data — (ZIP) [file pone.0334641.s005.zip › 000100800001432.xlsx_0.txt_24.txt.txt]

8.08549077192682e-05
7.09154813865152e-05
9.16815867693235e-05
0.000165480517952524
5.39232327436719e-05
6.99395746924235e-05
6.36021507847757e-05
5.83451923905916e-05
7.33236722489989e-05
-3.71844593894915e-05
5.48858200156043e-05
5.26304972914546e-05
3.43062269066551e-05
1.88114668698611e-05
8.52528066731024e-05
4.83521784507763e-05
0.000124259180103865
8.65620709810679e-05
5.36287506976797e-05
7.08235676577301e-05
6.33790211336856e-05
6.94910841450259e-05
6.28994145720243e-05
0.000101493032492845
0.000146458444561163
9.72584840404114e-05
6.86014154468456e-05
-3.63496001233518e-06
7.11466570567245e-05
7.04055389590287e-05
7.78760480169532e-05
4.08789627814696e-05
0.000101254776815243
4.70859010464067e-05
9.43233980488989e-05
1.86445545300857e-05
2.26167875783941e-05
7.32134672644146e-05
8.33454910740173e-05
3.84332817434595e-05
6.03897693640427e-05
2.4215084484384e-05
3.33017455956495e-05
2.42087576831329e-05
1.21589349986522e-05
8.11074438245567e-05
2.80622148775601e-05
1.00661333725415e-05
5.00509219066293e-05
3.23676314282464e-05
4.68302432844941e-05
0.000112509209992161
4.29942440299458e-05
8.16960341640593e-05
-4.25951440875815e-06
5.57025905296538e-05
0.000125373516280931
6.01508897970061e-05
7.23304514538555e-05
-3.85075953478484e-06
0.000114057968431434
8.19306580060602e-05
0.00014405828857467
0.000101752488940375
0.000113110814001308
0.000111805754016022
5.2541142135341e-05
6.04197985602711e-05
5.90662244974773e-05
0.000124116511739577
9.6540292354781e-05
5.77851922325179e-05
9.40392825852686e-05
4.54051040299072e-05
7.51958624828677e-05
0.000136212772066938
6.11677347949236e-05
8.10634460725299e-05
7.60010115207083e-05
4.65497368552819e-05
5.63578751297761e-05
1.96223841804806e-05
6.75216412692857e-06
4.80714015194064e-05
4.1468972509048e-05
6.12449000235484e-05
4.14984148277187e-05
4.29238611214082e-05
2.1251822935261e-05
4.30620392549473e-05
-7.37910705519825e-06
2.56074011721349e-05
7.14773883568081e-05
7.8223084284006e-05
3.40438862948409e-05
5.72764336708384e-05
1.09080878396278e-05
1.1572386600905e-05
7.20739533920833e-05
9.3107502484251e-05
1.16753526081497e-05
9.99755433178485e-05
9.7625088254623e-05
7.31324091331642e-05
5.68836332577465e-05
3.22265742455911e-05
9.84106596050518e-05
0.000136047824866509
7.07599700966806e-05
4.0535350360548e-06
3.82353595266094e-05
2.41443102493487e-05
8.50541937097271e-05
6.5449079264284e-05
0.000113782044460962
7.49166076954546e-05
3.77313782016344e-05
9.53886895838611e-06
4.54623750969788e-05
0.00012175802700838
3.88504009554196e-05
3.44591964599649e-05
2.18145746873153e-05
4.75299143883592e-05
1.86539898087274e-05
6.06222499107168e-05
1.64604116724357e-05
3.4306157580793e-05
7.31458936832412e-05
0.000106333035648189
2.23325749741531e-05
0.000108570896090376
8.72096546323883e-05
7.34880401903833e-05
9.04039760740917e-05
6.9015385327461e-05
7.85565402000022e-05
8.31315106654103e-05
1.57934293105432e-05
4.56311575570144e-05
6.89260126168924e-05
0.000105283026860678
6.47591061268782e-05
8.81970551469996e-05
7.97227799484603e-05
4.39806028214585e-05
5.96402378746187e-05
3.69945305253668e-05
6.00614443507016e-05
6.12449671284189e-05
3.85168013821183e-05
6.61542160031368e-05
0.000110105271605845
5.83942361036681e-06
5.75202939726784e-05
2.43892687592815e-05
6.3695613090621e-05
0.000109377493383352
4.53113692872997e-05
3.65068564290427e-05
5.87090302989428e-05
8.10581967281245e-06
9.18107740030998e-05
8.60795817270832e-05
8.33504345138922e-05
0.000111071670316551
9.45716330298476e-05
3.64119547336167e-05
2.88029615755818e-05
3.26247361078259e-05
0.000131893808083407
6.81674443172422e-05
5.03477026860602e-05
2.4101648596683e-05
7.25757801634123e-05
4.1942470109723e-05
2.06574197416919e-06
5.79768774071776e-05
1.01957272535026e-05
7.38472827351726e-05
7.11320347991827e-05
4.04101298602004e-05
7.6915956766631e-05
7.75687696112637e-05
6.24137116122145e-05
7.33589123860313e-05
2.82300133196789e-05
9.77126716381994e-05
4.37994856935385e-05
4.76113462195005e-05
2.71022395891341e-05
7.64140219309901e-05
1.6552336156962e-05
6.19402547601338e-05
4.83121117887681e-05
7.40762608229796e-05
3.35361680236866e-05
1.9059474098375e-05
4.47077558399948e-05
7.05004028427754e-05
6.18916188313138e-05
4.38922509655945e-05
2.00943127920181e-05
3.38949286237633e-05
9.06284158495714e-05
-4.57191713951027e-06
5.70935485786055e-06
6.16511387694934e-05
2.10354291688085e-05
0.000107532484637344
9.61794700243567e-05
4.89874111236961e-05
2.34110675450178e-05
0.000111658075067975
9.32690145776814e-05
7.46702579672371e-05
7.66815909505265e-05
4.57454816212572e-05
8.56498710390789e-05
4.93978141379223e-05
5.39553965519349e-05
2.34778798746233e-05
3.36154777941808e-05
6.32576286970631e-05
4.00215238497228e-05
8.02270225272936e-05
7.62251016661482e-05
3.94530087773248e-05
5.55634175030026e-05
7.55573094199822e-05
7.99651905415611e-05
6.97555074427091e-05
6.87818993381509e-06
5.78915911813408e-05
6.08987268951004e-05
4.11076550874937e-05
2.90627296669684e-05
7.59987697718541e-05
8.81102967376748e-05
1.84238695342779e-05
2.51830572609598e-05
4.85512852148225e-05
1.15497036236764e-06
6.97570686940328e-05
4.27568659162695e-05
-1.16971472995039e-05
3.02218258279558e-05
8.53611738753187e-05
3.06124236985595e-05
-2.51764356957545e-05
3.20010771563742e-05
0.00011282668947024
7.15302850063972e-05
5.82327260227716e-05
6.9095489456715e-06
8.4327929200679e-05
8.67103207915469e-05
7.91961512176237e-05
5.37325534100212e-05
5.8074470896617e-05
6.19978699916847e-05
0.00011392929906675
8.0905009495833e-05
5.58960668717896e-05
8.64504447373105e-05
8.05270092723002e-05
6.93446145698318e-05
0.000112051161539328
0.000147455185374086
8.50236714947813e-05
2.28771685660368e-05
4.43113515935766e-05
6.8126396157684e-05
-1.61696346180716e-05
3.47689650904519e-05
2.92146005520922e-05
6.50205068716105e-05
2.55315283351885e-05
2.11052286452332e-06
4.68341709049896e-05
8.35163955015488e-05
4.3322576192104e-06
5.19334651947881e-05
5.18260028068112e-05
5.12648299799645e-06
5.30416274311546e-05
5.68819151121631e-05
3.65236020748477e-05
2.61181170273981e-05
7.52654996560776e-05
5.55374902167611e-05
7.21782220173229e-05
-4.16719767990518e-05
0.000124083402460262
6.96955451640494e-05
9.896106283856e-05
5.18628285624433e-05
7.54541166056912e-05
0.000116802654542762
9.30020034445768e-05
4.21279494648201e-05
5.62295173327371e-05
4.93162220254983e-05
9.58499553763616e-05
6.31666943586676e-05
6.32876511383272e-05
9.75646894717007e-05
5.70806745987494e-05
0.000100764301454154
9.70625095354225e-05
8.20058041744953e-05
2.74732161665822e-05
6.45417525821492e-05
5.08548610105891e-05
1.03486335858161e-05
6.04495878568602e-05
2.24064216905162e-05
4.14176112711357e-05
7.16871495871115e-05
4.16441401901212e-05
0.000115569366120519
0.0001102098064114
3.8303568606283e-05
4.30389783117123e-05
2.09732420521043e-05
2.5687678257529e-05
1.59787846396003e-05
-1.27147874971226e-05
8.74375721187277e-05
0.000128444029115531
0.000103177237328707
9.2301297193984e-05
7.13954486435128e-05
7.99646035610343e-05
1.55715608602427e-05
6.43139592747357e-06
6.56298125212833e-05
3.93409725089604e-05
5.95835576359165e-05
5.22735336548306e-05
6.70169833611554e-05
8.96904040272834e-05
6.32733568997533e-05
8.10799770479706e-05
1.91887281233428e-05
6.15356415310473e-05
6.0087062583321e-06
5.86963457994896e-05
4.25264947662317e-05
9.47316741665225e-05
9.31350028033294e-05
5.4612822772176e-05
5.15625493066205e-05
3.00631239091324e-05
6.05782158949006e-05
8.57380586277909e-05
4.71880807050573e-05
0.000118610000120654
6.60699145682589e-05
5.44304447973953e-05
4.75092526248895e-05
7.02657967349803e-05
3.66128776701117e-05
-4.61551850476899e-05
2.0207888434973e-06
4.07192050084565e-05
0.000105108949446284
4.06254972258688e-05
0.000142088047668917
6.57958862107714e-05
8.28440231879595e-05
4.54771585250265e-05
0.000108655989569575
8.04987653609253e-05
1.87566890945247e-05
0.000100369045417003
4.9942705512133e-05
4.02539176308592e-05
5.9744648791149e-05
-7.27717776383763e-06
6.63526340848595e-05
3.69395568450446e-05
7.53698129873183e-05
7.21275271113497e-05
1.36217074555657e-05
4.27509442577423e-05
-9.08178095449389e-06
5.64445154464509e-05
4.39936249569343e-05
7.59444903198797e-05
7.34704792301377e-06
5.24466082475541e-05
2.98670264711466e-05
5.74445691989183e-05
9.47972328491647e-05
8.0517884829413e-05
-2.34404039160254e-05
4.12199860111479e-05
7.13322261824001e-05
7.23345951905268e-05
4.83238322058589e-05
4.27378649906093e-05
8.31001106678962e-06
0.000128943797865509
8.52434937432732e-05
0.000102334595560093
3.15894090958199e-05
8.69210289373173e-05
4.04040769528372e-05
2.2943476884404e-05
3.2083431116158e-05
4.78371445742334e-05
6.28659870145155e-05
6.33449670495038e-05
8.96270587919601e-05
0.00011049232892284
5.34519146310067e-05
0.000115916866271182
3.5775477678304e-05
6.68682368471407e-05
6.75757635822185e-05
3.45692397882029e-05
6.23481220106706e-05
0.000130190363873169
2.73971538189039e-05
-2.39253148087536e-05
4.01635981162642e-05
7.7579044519336e-05
0.000106698280898985
7.63367818836408e-05
1.67355130880956e-05
6.66124884055799e-05
2.39851774633498e-05
-6.08031303415838e-07
7.10934095617922e-05
5.53590120155864e-05
3.56450009680915e-05
2.29547516855222e-05
1.23001351272206e-05
3.47043313436671e-05
4.03078855449391e-05
5.4737964027998e-05
3.66912550899447e-05
0.000100210224452788
8.04475482837588e-05
5.79305787414543e-05
6.1997332121177e-05
1.58241927063657e-05
0.000105380732678251
3.05022832189139e-05
8.35596207247009e-05
6.72841890895188e-05
0.000109503474367797
7.30189242474442e-05
8.42746143845416e-05
7.69818632001788e-05
9.173015665857e-07
6.30247120786342e-05
6.61442160559175e-05
7.33854781416362e-05
3.67555488361245e-05
0.000108342611941382
8.14221422033427e-05
2.14499223423358e-05
6.19703261297068e-05
8.77696773763072e-05
5.49367229086532e-05
9.53149285171262e-05
2.78106830061985e-05
4.48625107923962e-05
5.91447808991255e-05
4.25988744319119e-05
5.25475149350963e-05
6.31968092037323e-06
1.08239346132289e-05
5.29094871925646e-05
2.96272430977693e-05
4.98040013064849e-05
5.27171176345162e-05
3.36255167554473e-05
-8.92263254033498e-06
3.4255826953863e-05
6.73903729278483e-05
3.68610033597439e-05
2.68072461037689e-05
4.64313619781703e-05
2.06048684625633e-05
5.23590597051816e-05
5.35738378599556e-05
6.20802594866646e-05
5.35151056442147e-05
1.86527022375298e-05
0.000121012953431392
7.84654814638581e-05
4.18796762691452e-05
4.23630733698235e-05
9.28392892748463e-05
5.1605173146062e-05
4.57466172796322e-05
0.000123369550779169
5.13332748796945e-05
7.23232251531152e-05
9.53727744127165e-05
4.30517052270341e-05
8.19955264365559e-05
9.23145025259151e-06
4.8087818292152e-05
4.84366639000949e-05
0.000102547016528577
2.02138298494422e-05
8.92629204309394e-05
3.4093462336182e-05
9.0294524439525e-05
5.08863690563867e-05
-8.60498501559405e-06
0.000115853548731152
5.78410375364447e-05
7.06779320707495e-05
7.76220412151862e-05
5.74141567696745e-05
-2.81246166805464e-05
8.16752991507728e-05
2.72320234933632e-05
5.76726848665473e-05
3.23746457246629e-05
5.39173943023421e-05
4.93891452441777e-05
5.01518678307729e-05
8.40584236365165e-05
3.8260196865501e-05
3.11902207498384e-05
8.94636290891246e-05
-1.47789064796146e-05
5.7397789131988e-05
5.18726105512933e-05
3.78302407413053e-05
7.17887417769231e-05
3.31119005898541e-05
6.29301143116456e-05
5.26902024167251e-05
7.94475443551721e-06
5.79795009845703e-05
4.51643970562142e-05
6.68517249623231e-05
8.87785565307796e-05
5.85228582018406e-05
9.75631293377804e-05
5.70616901318167e-05
4.71234656702649e-05
-1.33577106635135e-05
8.20038229438154e-05
6.55619124851792e-05
4.20836773376044e-05
4.20240300830815e-06
-3.50321982447923e-05
6.37731843436711e-05
5.37393467911617e-05
4.62594042841848e-05
6.47766824819849e-05
0.000100745198634612
-5.16759081425844e-05
-1.30638015233701e-05
5.54404887321853e-05
6.35193890277387e-05
0.000104223225814534
4.90189416725165e-05
7.05718006049413e-05
9.41059627236884e-05
-1.3092977356094e-06
2.0295885014015e-05
5.76455504221595e-05
-3.69876451694132e-05
7.02094908982358e-05
6.88716644447018e-05
0.000115030564495461
7.52386348710759e-05
4.11419427960742e-05
6.44734504183911e-05
-3.27921076448187e-05
7.16432687469363e-05
7.83095874420072e-05
9.01087190289768e-05
2.04486432726249e-05
0.000109339074516062
6.50075707254072e-05
7.54389697829935e-05
-2.9629535521839e-05
-1.26468654623829e-05
6.44132435065759e-05
7.96604493224744e-05
1.41424305530535e-05
4.17301177486785e-05
0.000130277874347152
8.29564784132366e-05
7.10510907179491e-05
7.02476438309357e-05
1.7372525786936e-05
2.62753679191204e-05
8.08706775225655e-05
9.67351783705482e-05
7.32596551494392e-05
5.79117366456297e-05
4.15244813323941e-05
6.28421890612571e-05
7.49868273140771e-05
4.12696314064111e-05
9.93699863449812e-05
9.36930817950387e-05
5.9726115001592e-05
0.000112957584859019
5.95272282480206e-05
6.52322701000904e-05
7.03399576434746e-06
0.000116610725794304
1.10793081651738e-05
7.55987096806491e-05
1.42117067778837e-05
5.89753022447055e-05
1.77683653477643e-05
4.53174529081195e-05
8.37293420347649e-05
-1.09597744043077e-06
9.67463185719947e-05
4.34660143221514e-05
-3.95770900983286e-06
1.58416313718468e-05
7.66170322000884e-05
4.7892919460844e-05
-5.08522681687574e-06
6.37918112758068e-05
5.98584883958044e-05
2.98710357303039e-05
9.33735695754022e-05
9.11621154463401e-05
8.47097402280071e-05
9.17870191265781e-05
4.82622725158941e-05
7.58218315955703e-05
5.6497020831279e-05
8.30613109898339e-05
0.000102991696970674
8.10482594781304e-05
0.000113176220190503
6.03842341000593e-05
7.08018746539162e-05
7.34521524435712e-05
2.83245149302608e-05
9.55616343807769e-05
5.72250938437395e-05
6.49020272161266e-05
6.02994619804562e-05
4.68134192378716e-05
-4.77343184615392e-06
7.36103619403118e-05
1.87392170193419e-05
-2.3132987910024e-05
-3.70152526540471e-05
6.48925914941916e-05
3.31914417021157e-05
2.65595797717144e-05
6.39381580600599e-05
4.23053939113622e-05
3.62121552091472e-05
5.31620201594376e-05
3.31892261880593e-05
4.24949747651696e-05
6.51552643104332e-05
3.21119425482648e-05
6.4660121807321e-05
2.66035068713146e-05
2.99929271662072e-05
9.25828160505689e-05
4.44068650587931e-05
4.71436741178335e-05
0.00013210688378219
7.15495081026254e-05
9.72488844047992e-05
8.34069651185143e-05
5.85109459286419e-05
5.42074782608828e-05
3.57828768879503e-05
8.90418409209385e-05
2.97803606586759e-05
4.0784179593429e-05
4.84013595615336e-05
0.000114173713504328
5.27853657291138e-05
7.73395363486468e-05
0.00011032796059163
4.93812904876113e-05
1.24346368791723e-05
9.25399570338866e-05
7.36666126393737e-05
4.776311433574e-05
5.48272710064955e-05
0.00011321912481744
7.075085174666e-05
0.00011352457103849
2.42549634127195e-05
6.82998003456882e-05
6.60847349486699e-05
8.93645030014156e-05
4.58404569420733e-05
-1.55340840190759e-06
2.19152903160222e-05
2.24643729652705e-05
2.73940551433583e-06
3.90484717421793e-05
7.97426437169736e-05
3.11089176505725e-06
4.54237276430033e-05
3.71585780310104e-06
4.68207152666208e-05
5.81968549742266e-06
7.88232440154776e-05
-3.9746012596372e-05
0.000100932968904488
6.56834219302771e-05
2.96549467073679e-05
8.43175835834768e-05
1.06260857515001e-05
6.42650732261158e-05
-1.71599413743876e-06
6.85419950320892e-05
7.21828473637235e-05
6.25782108765945e-05
3.62259755302841e-05
5.68240691791134e-05
3.81639291755968e-05
0.000121850252122325
3.18936392304765e-05
0.000117830776142574
3.70637868001634e-05
1.54727501362164e-05
9.26423149386199e-05
9.89250965260378e-05
3.05905199195006e-05
4.83528171447419e-05
8.59438384930277e-05
8.74093568372327e-05
6.48289316359568e-05
9.87728062519619e-05
0.000122129979056161
5.55066345202435e-05
0.000116394819682725
0.000137109480117772
5.83585781059595e-05
5.34593482194103e-05
6.02408191530985e-05
2.989528556517e-05
0.000129888044559278
2.63380150894782e-05
6.44678854153976e-05
5.73607182757279e-05
1.36707712611955e-05
6.84096963455096e-05
5.22231090176696e-05
5.75868665154503e-05
4.30081661140207e-05
6.68397341609707e-05
4.07066018792047e-05
5.70461846622173e-05
6.29025382333287e-05
3.64957411140631e-05
7.66902717862621e-05
5.59163069179419e-05
3.94444180842583e-05
2.68925869608666e-05
5.0939511206425e-05
3.66822332685743e-06
3.53393393758387e-05
3.17934772101511e-05
6.37414265289991e-05
6.42078639356212e-05
9.0321856246853e-05
1.59379744505735e-05
7.69091561628774e-05
5.38551139252317e-05
9.53833377086012e-05
4.5501315263143e-05
3.40398627097443e-05
7.79665275963353e-05
9.45751531898794e-06
7.86088928544936e-05
8.79476019387513e-05
4.18013321303114e-05
0.000104398354406717
6.8343365384198e-05
9.20101688228088e-05
6.93038600119377e-05
4.46771920413118e-05
8.68193642561874e-05
3.57850251198469e-05
7.40301938734249e-05
3.43932617506248e-05
6.99688855543186e-05
0.000114813426881942
0.000115047281951964
3.71558262816721e-05
0.000108183062334173
2.07585038229169e-05
-1.18035331150557e-05
6.39374272155916e-05
4.85678463231012e-05
8.16958070623327e-05
4.88397774562296e-05
5.98299329617229e-05
2.36789185925876e-05
1.32994680468424e-05
4.14463842588008e-05
9.96477314931352e-05
0.000139874365069559
3.87464705659499e-05
1.52391721014971e-05
5.71949480559895e-05
0.000101253446263215
0.00010532929397563
3.56913109108802e-05
4.06064229110386e-05
9.41590271703595e-05
1.33914741058824e-05
8.84656785917906e-05
5.12475858624062e-05
9.1086217548397e-05
9.17309437682022e-05
7.6034058956077e-05
6.67542007523653e-05
2.81321914592283e-05
9.08902121554495e-05
6.38864193333498e-05
5.56288858178952e-05
1.85259435987972e-05
8.29275078020974e-05
0.000108158954096554
7.92489900769959e-05
0.00011393342552927
5.85821857812817e-05
9.33101412082086e-05
8.75274833518411e-05
9.29550843080107e-05
4.00770674438154e-05
0.000108104226712578
0.000118224291383104
7.64444004268068e-05
6.42930738701507e-05
6.71387355036381e-05
8.75524089788105e-05
9.28267880139398e-05
1.8928088550042e-05
-8.49209965668748e-06
7.65111577437957e-06
3.02070289832452e-05
5.12321706913735e-05
5.46594653975318e-05
1.10157312159061e-05
-7.97028574061866e-06
-1.40256551663531e-05
5.1104987964075e-06
5.41416904745165e-06
6.80589334934035e-05
6.560264400841e-05
2.0298671143063e-05
8.0035254255288e-05
8.91175081864945e-05
6.55090729439082e-05
5.08789531255113e-05
7.33331147688057e-05
7.36976238204678e-05
9.18487785503658e-05
5.48317339704364e-05
5.08115254810668e-05
-6.71727866153059e-06
3.07773412358649e-05
8.84581597857243e-05
2.28671450040334e-05
7.62972675869929e-05
7.68606154437002e-05
6.74833729671223e-05
8.18418626609485e-05
2.72679044590174e-05
0.000112447557557103
0.000115213686107178
2.28771618807599e-05
9.66892408715947e-05
0.000104722680294891
-1.45722669517347e-05
9.4291206445908e-05
6.06256189509263e-05
2.05537399616064e-05
7.27604631898728e-05
5.01752426493509e-05
3.73341171193565e-05
8.4738987811129e-05
4.04316914079398e-05
8.12876663278842e-05
3.76885635929151e-05
1.76007873442168e-05
2.69962614756004e-05
8.37837877057903e-05
8.42655770638399e-05
0.000126846755689992
7.01329675215713e-05
0.000106581918623488
0.000126189721100222
8.12693901914036e-05
-6.13767774137127e-06
0.000108324340926122
1.98274480698476e-05
5.54006290831525e-05
9.55596268201752e-05
4.81976103541721e-05
3.78842644908812e-05
2.34470049878435e-05
-1.72574320085166e-07
9.17944615100101e-05
5.59822283221185e-05
4.83003750640802e-05
3.41858913062229e-05
8.88284753929705e-05
4.88118482060494e-05
4.27700248724529e-05
7.70273979903778e-05
4.18967546176616e-05
7.35919164835437e-05
6.73996703601546e-05
0.000124747563513885
4.65117176220539e-05
2.65398208802773e-05
7.84864314017587e-05
6.57026501281054e-05
6.48915365576266e-05
0.000113154459465658
9.88954979513459e-05
8.48549928316151e-05
5.47345865914376e-05
7.97820730771494e-05
0.000113958586001199
4.35521431117442e-05
0.000189004129982225
5.21188409810857e-05
2.54948405951502e-05
6.41328730844068e-05
6.57824834262789e-05
0.000106119721954914
5.24285322274315e-05
5.47814790301899e-05
0.00015993510056503
3.80343873980018e-05
1.61789486007556e-05
4.0540454889183e-05
2.61430481376932e-05
1.94596388962093e-05
6.34686871820391e-05
8.53589490313183e-05
5.34199649212802e-05
1.19486861737467e-05
7.00151659902755e-05
-1.25522809651189e-05
3.16062235982927e-05
6.00824601224981e-05
7.00221511115215e-05
4.37153882668437e-05
4.1287556986236e-05
8.19885158889385e-05
0.000100196597303291
4.94305057471522e-05
-1.43618371191314e-05
3.65730982931488e-05
1.08760657727782e-05
8.61955843110419e-05
5.08770149224305e-05
0.000106151388205927
1.48265609209742e-05
7.38187961403946e-05
4.44826479735587e-06
3.21646912086566e-05
6.09373947557624e-05
5.9579501509122e-05
6.88886104907508e-05
8.03021969698447e-05
3.97455411041824e-05
8.68633061886386e-05
3.45794631657361e-05
8.68703636156787e-05
6.47619235364362e-05
4.10353315088873e-05
1.68159106273874e-05
5.25025437835974e-05
7.82375825348055e-05
7.5370774136109e-05
0.000118565762858959
2.38642453607084e-05
7.62120870395516e-05
8.24869421238573e-05
7.19484968087567e-05
2.35380265035669e-05
6.86160606893763e-05
0.00013277552720292
0.000120781833039566
9.44516100437348e-05
5.66317076771741e-05
1.57323084549941e-05
6.62875390700069e-05
2.91149974613848e-05
1.85593739287376e-05
3.42860088480195e-05
7.34945684154558e-05
6.35045533660329e-05
6.90067788096866e-05
1.25548854254176e-05
-7.85800451453451e-05
2.91128012133207e-05
7.0014402041097e-06
1.96471476355799e-05
3.57550875872819e-05
2.13646346309305e-05
7.39879937159731e-05
7.23857649205161e-05
8.27442867722923e-05
2.71353816476229e-05
6.50638663326215e-05
6.01798020114255e-05
4.11627979303359e-05
6.43653392034101e-05
2.98146212742206e-05
2.3387835762198e-05
1.22899444488733e-05
2.08949097619219e-05
6.50759226743148e-05
8.36214833573416e-05
4.24753666707303e-05
1.32452011728671e-05
4.01284988420748e-05
1.20901563274948e-05
3.47607450865127e-05
8.66186315831114e-05
3.51911340561761e-05
6.45802168411186e-05
6.16070867618445e-05
7.11585231776365e-05
6.84468825264717e-05
0.000121519288992516
4.07560819454041e-05
6.32844923767079e-05
6.56881175690734e-05
3.20694235631519e-05
8.40813885038958e-05
4.50653720405763e-05
8.24919690467222e-05
0.000113690732356386
4.90204194910925e-05
7.65214390701619e-05
-2.09449942148781e-06
8.89410649820481e-05
3.12060386126891e-05
3.90356360132021e-05
2.05652042826669e-06
1.24277733393013e-05
-3.64532574002102e-05
3.44310154001316e-05
6.91822941116363e-05
5.96137714053791e-05
3.01657486521797e-05
6.27769394060831e-06
2.39133927038478e-05
-9.82416440309337e-06
9.02713895758724e-05
4.91641174532388e-05
2.4306482720225e-05
3.24885963057647e-05
-2.38904723349993e-05
0.000126349758759992
7.97517413294659e-05
7.52612883760321e-05
4.23383543205924e-05
9.3709512920803e-05
3.90774666330618e-05
8.21119924043636e-05
4.09380024044391e-05
7.67722495370171e-05
6.39413998082457e-05
7.22018834076084e-05
6.23361798674883e-05
9.94655210168389e-05
8.57724668628722e-05
9.39760876658165e-05
8.76066802198311e-05
9.36143262124386e-05
0.000116444393879743
0.000101523684744264
4.76631336670745e-05
5.21773719321166e-05
4.54848490839172e-05
4.4348497338381e-05
4.40313452316092e-05
0.000105260338238504
9.82598012770739e-05
8.59249511539149e-05
7.35650224527491e-05
5.44662086680962e-05
5.60000215906128e-05
7.05902863778294e-05
6.14824516022722e-05
4.88977229877731e-06
7.93814978272704e-05
1.62594464443654e-05
4.80398053638867e-05
8.35880875489226e-05
7.62256938175896e-05
7.86670929486455e-05
6.32093004507422e-05
8.61173909963579e-06
1.93079776631502e-05
7.7876516860929e-05
4.88724852257641e-05
7.5666452424866e-05
-1.20055815361872e-05
4.69920745210156e-05
-2.9277669311081e-06
2.80878449515708e-05
4.31999609882556e-05
6.46560797992864e-05
2.90611627013045e-05
5.69641771904766e-05
7.62815435123317e-05
7.40727619838021e-05
3.95922203321542e-05
8.87727756275162e-05
6.23509955810079e-05
5.47779079164932e-05
6.31598777652633e-05
6.38540802490278e-05
4.97158644079424e-05
4.43185037042361e-05
2.45674473268426e-05
6.82556604267379e-05
9.88966204755773e-05
8.93925203814413e-05
2.76527669843349e-05
3.82094747498655e-05
7.64232134085487e-05
5.16649539155597e-05
6.62192769142629e-06
3.92967863236699e-05
4.16615558935304e-05
7.06842247669149e-05
2.57985092983294e-05
7.13114843042964e-05
4.17624401759418e-05
6.27771348944904e-05
7.7614946685864e-05
4.41182324353219e-05
5.22700997108257e-05
-1.49963749921756e-06
7.12108453532295e-05
6.97327603282283e-05
9.7833238875108e-05
2.74823758459725e-05
9.0886312406666e-05
7.28985377839855e-05
-4.83318522527415e-05
8.04169065181283e-05
6.05747648724084e-05
5.34029806997855e-05
1.43843726534269e-05
2.84329827293603e-06
3.50416467134334e-05
5.23388034892953e-05
-2.64437529328513e-06
6.33415373073505e-05
0.00011351243666112
1.24954868213761e-05
5.77581997988349e-05
0.000105575819285319
7.50244236538096e-05
5.78963587989698e-05
5.14258751905491e-05
9.89477597310238e-05
6.76602332124813e-05
9.97532720870553e-05
3.33502786288095e-05
9.06778834344682e-05
4.37399017502753e-05
3.95440775898407e-05
1.60463257372761e-05
0.00010992914293825
5.34938886792866e-05
8.56196679218906e-05
6.59032504267654e-05
5.63099042274375e-05
-9.3616337664702e-06
9.00394785292595e-05
4.20101427741979e-05
9.36835285651227e-05
5.14974958734311e-05
8.0212292667042e-05
8.72907295680478e-05
9.77412431902999e-05
3.3687369005167e-05
7.17172046957845e-05
7.26183437636734e-05
9.5899590882847e-05
4.55350572040061e-05
9.08763493165664e-05
5.57123929937059e-05
7.07013971740581e-05
4.70966369709066e-05
4.00011958282665e-05
7.12265991092024e-05
3.34719160027792e-05
7.88127465668952e-05
7.9126108601017e-05
7.60510187762988e-05
4.97129456765698e-05
0.000109462511948441
4.05289752454348e-05
2.23327204741424e-05
5.54613885833088e-05
1.84505152348603e-05
3.99455158853942e-05
6.06879779821314e-05
6.20277896089674e-05
7.87679514190864e-05
6.08072209555661e-05
6.69815926916019e-05
6.76657688783312e-05
0.000109649424737075
6.84743248777373e-05
0.000108714234205052
5.3654432036463e-08
1.97263895555519e-05
6.19431702065906e-05
6.24576373192278e-05
0.000112223676785214
6.67595979375943e-05
6.54866347161539e-05
-7.17957145102973e-05
5.10767804794914e-05
7.96095412899053e-05
5.52683579039957e-05
0.000105295282307615
-1.71986662483846e-06
6.93316364405206e-05
2.54026570778061e-05
4.53886113680628e-05
4.34320857345947e-05
4.05697240857455e-05
5.90647201126727e-05
2.11816891624289e-05
8.06974169782869e-05
5.53118681863908e-05
8.03246791009357e-05
6.46051348175375e-05
2.0940189168033e-05
5.86067450975751e-06
1.43379372722784e-05
0.000102364096063346
8.56507478110775e-05
7.81813262484835e-05
8.16340960584173e-05
3.38102131719686e-05
-8.39014844144373e-06
4.06937639784909e-05
0.000101952491189872
5.57384279134054e-05
2.18160288644213e-05
9.77190549693345e-05
4.40330614258053e-06
5.83432658537509e-05
5.84515057414316e-05
7.75937437686788e-05
1.05492573701495e-05
7.93496682039978e-05
9.24069096353486e-05
9.58607993450962e-05
-4.9069991776638e-06
8.44153622337477e-05
5.53649101375828e-05
3.27934300601811e-05
2.32104730877004e-05
5.2363683811258e-05
9.40774472903846e-05
6.67294340519033e-05
5.7002339514738e-05
4.39410568517113e-05
2.59596632540412e-05
8.07049163553256e-05
3.91199496758737e-05
5.56038262142472e-05
5.14683820585914e-05
4.04625075836485e-05
6.05207503576379e-05
1.91927485794955e-05
3.10453290305356e-05
3.9622192458069e-05
7.3404108752086e-05
3.00140926338003e-05
5.61407343480127e-05
2.6758289601692e-05
7.33918452686074e-05
3.68673281646658e-05
1.70852752795784e-05
6.56960023304386e-05
6.48600974544947e-05
7.04510592091359e-05
2.64209529465767e-05
9.09631255853028e-05
4.96910115262345e-05
6.28209867719832e-05
7.83222418533909e-05
6.7758357803786e-06
9.07744277600384e-05
0.000108555502421726
7.28680907047782e-05
4.43412811097235e-05
8.92784047401118e-05
5.71242729662999e-05
7.48361391304205e-05
0.000115992315431154
8.61886988530936e-05
6.02755885533946e-05
-3.29219039890059e-06
8.5065507114858e-05
7.41335599440773e-05
0.00010568861824096
1.0540588403784e-05
4.35362300942011e-05
3.67660837277911e-05
3.58540570079999e-05
4.36700505342931e-05
5.73564524249976e-05
-3.31060250460137e-06
1.10689313326238e-05
8.61101617941569e-06
4.18634335666051e-05
5.09817984177638e-05
3.73672769751933e-05
1.49474271492992e-05
2.37354260709829e-05
2.75330487669982e-05
0.000102095122044906
7.85906093027821e-05
7.06189858000903e-05
0.000110475084247061
4.64248600568237e-05
5.05917057325738e-05
2.64877821774809e-05
5.80581231282907e-05
0.000108412149253388
6.43572458132838e-05
7.31604147540939e-05
6.16884042619233e-05
5.21169185692997e-05
3.66179523071158e-05
6.97288465699213e-05
3.74874975434159e-05
7.01024439494548e-05
6.06202214871454e-05
7.67008964218259e-05
4.4122187302161e-05
7.85408052776744e-05
4.53069883113369e-05
4.03201283961729e-05
0.00011479216612841
6.44940085161849e-05
9.08917019803641e-05
4.27466334271173e-05
5.56687414047161e-05
2.6561106127126e-05
0.00011515655981587
1.13944468667116e-05
1.68190641022963e-05
0.000105271116376038
9.35277783914352e-05
9.11405162575871e-05
6.71134554729845e-05
6.24287894401846e-05
9.43337240269738e-05
4.21979011127809e-05
4.88500195540727e-05
6.26791848720409e-05
8.5715146894912e-05
2.78921153737138e-05
6.20540565802667e-05
1.43337922454971e-05
0.000109111361687938
8.70126846689743e-05
6.4841837283258e-05
5.88419949806805e-05
9.06082972162299e-05
5.95148391979098e-05
6.39459159056961e-05
3.80114821252486e-05
0.000153118959943169
0.000105321207070704
8.27772389544216e-05
3.78674046643243e-05
3.28948803341055e-05
-3.2789259003468e-07
6.56152322566454e-05
1.75360372779418e-05
5.82577482518865e-05
5.48435492011422e-05
8.0009871174202e-05
7.96952777018864e-05
6.09530877486634e-05
0.000107576187927226
6.12841112823713e-05
8.22151968346174e-05
8.57467445143029e-05
7.3962087909361e-05
0.000126425968334477
2.38268850940455e-05
4.23267635868273e-06
8.58278880557784e-06
4.15655833438575e-05
2.25055314378789e-05
9.60464954341036e-05
5.44592372683652e-05
3.83365339170987e-05
3.42222378075788e-05
5.93502195796924e-05
0.000102414676619533
5.62877583123049e-05
7.4325006446376e-05
3.91241111892466e-05
0.000104224844817954
-1.47603038289216e-05
2.2620581619573e-05
5.8012540243055e-05
7.95364337615626e-05
8.41800272687074e-05
0.000113452543898308
8.07788791196388e-05
6.49444667986381e-05
0.000108919940046459
0.000128116103439277
-9.54063969013269e-06
8.19355101680952e-05
0.000109118695000294
5.09093736175539e-05
9.1634272512337e-05
7.0160559318994e-05
6.93517108063115e-05
6.07996897199833e-05
5.06374322009838e-06
4.35050226486427e-05
4.41054118546826e-05
1.70224098070437e-05
3.96367607429408e-05
7.92800285424057e-05
2.64706428356725e-05
2.23065811782366e-05
2.09785762902153e-05
4.56772501427233e-05
3.2473402411902e-05
8.19455161394314e-05
8.12418939548524e-05
5.2619220998027e-05
3.27167813448837e-05
5.25152947675374e-05
4.26916631584454e-05
2.82209741509146e-05
8.84763729895222e-05
0.000120017273420362
5.85641784145514e-05
4.70578072634379e-05
6.95125527395553e-05
-9.62956408347762e-06
0.000111084063152271
0.000100798701318585
5.79408888931499e-05
7.82851916459169e-05
0.000101972825856019
2.23942610278329e-05
1.47405868563226e-05
-1.99240452686558e-05
3.56262636287488e-05
4.06606819129035e-05
9.08616110375894e-05
1.04673495469747e-05
6.07742384189589e-05
2.35698340369755e-05
0.000124758430731698
1.64747515235504e-05
7.68719704936969e-05
0.000111393504664232
3.09919866764679e-05
3.9184993508743e-05
4.02268837291449e-05
2.97231952600527e-05
0.000100509705887463
0.000148173626902056
1.40230965127471e-05
8.39284256224986e-05
1.25599873851163e-05
2.74446407268591e-05
2.52478949688214e-05
4.76762603954123e-05
9.5339072971615e-05
8.69291534123082e-05
6.85143044017717e-05
7.75578541277596e-05
6.59811349325899e-05
1.83986371312867e-05
3.56352796508984e-05
3.39925231825722e-05
3.53762836973814e-05
2.5445101708747e-05
1.84411873317429e-05
2.87044334216607e-05
1.44196475839394e-05
8.45949694969128e-05
-1.03445028630311e-05
5.58480339823025e-05
5.40852735723226e-05
8.6096096410115e-05
3.49913457300968e-05
3.98976759680294e-06
5.97268012196994e-05
2.8351268319947e-05
3.91308552864827e-05
5.37123756272951e-05
8.308532838837e-05
8.11714829900465e-05
4.69471571309928e-05
3.22390823888947e-05
-4.57552036527266e-05
9.01665233192445e-05
1.22175616986171e-05
3.29228903208778e-05
4.0568100171452e-05
8.34242014505409e-05
7.86806316616952e-05
7.95209682187556e-05
2.91384483516402e-05
7.53934934079672e-05
6.3525774075621e-05
9.39247349961853e-05
2.2110677395287e-05
7.7629633563032e-05
6.42155426867186e-05
6.06508431350981e-05
7.51484784695517e-05
-6.26830062152779e-06
5.21698149974281e-05
4.9312364882666e-05
4.2093177185991e-05
2.19739739630765e-06
3.18933799876797e-05
7.89843812511276e-05
6.50980212917237e-05
8.51550385198825e-05
8.71718739224418e-05
0.000106121002965727
4.77190570557907e-05
6.30038692260679e-05
5.24127915866928e-05
4.95950796488701e-05
3.57240073760017e-05
3.78933049238207e-05
0.000100200359007831
8.23473181501731e-05
5.02625573624628e-05
4.36449049603652e-05
5.95088975834543e-05
0.00012399104300641
4.29878646470828e-05
3.82814833040017e-05
3.90903643909091e-05
5.76106199848643e-05
6.45551795287403e-05
-4.54850613018619e-05
6.63214047975195e-05
6.86018858270734e-05
1.47125865358114e-05
3.76044909907047e-05
-3.80475720043359e-06
5.57888966828102e-05
6.85119358742849e-05
5.20740532213261e-05
3.67923366617229e-05
8.26034169375305e-05
6.60082658735153e-05
0.000138105086573044
8.9594220579053e-05
5.12989065334607e-05
3.50888115431577e-05
7.18562062945484e-05
8.99302069235654e-05
0.000126269409174764
4.58957480282547e-05
6.21131707324168e-05
0.00014399864241123
7.35616942660289e-05
5.1849640884706e-05
3.92230466714701e-05
0.000109317211713047
3.43349613773369e-05
4.62001427691621e-05
1.77528923829901e-05
4.09624108763771e-05
7.41217318441549e-05
6.02518138313736e-05
7.29852002073864e-05
8.02534807528041e-05
8.16849217398796e-05
8.70499559719989e-05
0.000120617328571134
7.76688478814383e-05
3.82237892297248e-05
1.36640811079776e-05
7.57970976752387e-05
7.5682495159599e-05
0.000101274201705119
2.88669570490977e-05
0.000117129593836482
6.19652105962421e-05
3.90300327102177e-05
3.09353095820997e-05
1.64261198497065e-06
7.77304236142458e-05
1.49793714461744e-05
4.73681684425732e-05
1.10272276856496e-05
-1.66862905209261e-06
5.95997578572198e-05
2.00521939224479e-05
4.50893096147378e-05
-1.45991865826353e-05
4.5480110236912e-05
7.37466017039754e-05
7.88530583449461e-05
3.95396611492344e-05
4.80046954261058e-05
4.08592221860049e-05
9.42890052787273e-05
4.9884788406783e-05
8.45090780189472e-05
2.88934485858901e-06
7.14634019482725e-05
0.000134179273068072
7.4392315290657e-05
9.14982544946727e-05
7.29326861354233e-05
6.31031131487093e-05
3.19243981632572e-05
0.000172229572195982
0.000135955963144179
9.73767945564613e-05
0.00011422941370017
8.59132885297403e-05
8.27154478474292e-05
3.35079938421729e-05
6.28836662136853e-05
5.16847042716616e-05
3.21336197616201e-05
5.10013274724696e-05
3.03355533249014e-05
3.65488236364159e-05
1.54644462753773e-05
4.60972006580453e-05
5.61739591087645e-05
4.50766352851187e-05
3.533205170269e-05
1.45790754806054e-05
3.42923023835386e-05
4.0015453612193e-05
6.04060748974831e-05
2.36618636679566e-05
3.44388518927257e-05
5.89588487527351e-05
9.34110932331728e-05
1.81871717826154e-05
5.78843730121229e-05
7.76272041784345e-05
8.40542189051596e-05
4.41132399549757e-05
3.06991940750511e-06
6.6197227007408e-05
5.95802984530273e-05
0.000102659362765754
5.62412182453123e-05
6.81261365070427e-05
3.53269615290037e-05
6.44794006260989e-05
-1.37091681795623e-06
1.97594709028536e-05
4.15111668396653e-05
0.000100903230331058
2.47723944409428e-05
7.2499454073485e-05
8.36365712076774e-05
0.000129151471941022
8.2854141123042e-05
4.85386290279013e-05
5.79332642313931e-05
7.55011458990291e-05
2.42857420746634e-05
0.000100133737832429
4.8465653551502e-05
7.91982251374353e-05
6.72832541169765e-05
7.35788100818854e-05
7.14020980504222e-05
5.53916034342117e-05
1.20500494300902e-05
2.36849009893591e-05
2.76320180005267e-05
2.84623258823221e-05
-8.2922983738585e-06
6.90092853952436e-05
-1.60682064620169e-05
7.00986827965668e-05
6.64443942121314e-05
4.91814675000054e-05
1.99010141008413e-05
7.66646550056457e-05
7.30969184324301e-05
4.35527217924088e-05
4.9063876056572e-05
0.000118215053162841
4.20068982031303e-05
9.23315178764661e-05
3.99058125446533e-05
6.99092648857173e-05
7.38115109950286e-05
8.24600764444457e-05
9.90000243856915e-05
6.80197661761947e-05
3.97442328626745e-05
8.09527321895212e-05
0.00010531322477152
9.00674366664511e-05
0.000145688340199631
5.9307859171351e-05
8.16634081396177e-05
9.51222453732738e-05
0.000100938504812861
0.000128432545194175
5.44075468618095e-05
-2.32928416782734e-05
3.91494819374839e-05
6.42654864304423e-05
9.46367382307649e-05
1.24894610630931e-05
1.03900967936873e-05
8.75118873474579e-05
2.67674260772082e-05
7.12091621328169e-05
2.77290751544044e-05
6.01290366911598e-05
9.22720752487916e-05
8.29124376223446e-05
6.41063415751306e-05
7.55973185692146e-05
2.36974377762864e-05
4.01682182380034e-05
7.30321229995364e-05
5.69373053814772e-05
4.72747908735801e-05
0.000140546209549078
6.83675292660589e-05
5.74491718137321e-05
-1.10985593414162e-05
5.30079133421051e-05
4.26604272861989e-05
4.63438985217188e-05
-1.90058089478095e-05
6.2396761416358e-05
8.27852545918965e-05
1.33819033324405e-07
2.50226635926747e-05
7.16128338309931e-06
2.65237639371675e-05
4.81892691581169e-05
6.36806826968787e-05
4.71312814017085e-05
5.17952130831234e-05
0.000111993631071496
3.57663324449623e-05
2.8535904319434e-05
7.306455331296e-05
8.29809321460604e-05
5.71198416647492e-05
8.92008479314367e-05
5.20679345531539e-05
9.17510049912425e-05
8.78138573248099e-05
6.4498712959412e-05
8.28955484677685e-05
5.39350183196104e-05
6.0482932727256e-05
0.000111875207215702
4.93600454819198e-05
-3.6310109204469e-05
6.34989880240093e-05
4.89989363233744e-05
4.02157949683309e-05
7.76542178806502e-05
3.4541547946882e-07
2.56690954046951e-05
8.65854818997429e-05
7.54006862576625e-05
4.86544626367747e-05
4.73904019720662e-05
6.03959205868536e-05
2.02055794957723e-05
2.17985519592872e-05
8.44311521781018e-05
4.84340332946037e-05
0.000134347767774073
5.07593014506539e-05
6.20338322729496e-05
5.47818871541968e-05
3.57557266967392e-05
-1.14926334901092e-05
1.51394718300353e-05
-1.26374688722204e-06
6.67993979287036e-05
-1.1579910777097e-08
6.52452742919314e-05
1.34335202263335e-05
2.95757475663958e-05
3.24969359033014e-05
1.69801259558115e-05
4.0982603356247e-05
8.55652966295636e-05
6.23724638743415e-05
2.4079784393827e-05
9.08103889991969e-05
3.17719085685631e-05
7.69942721326362e-05
7.02499016748453e-05
5.96876940364256e-05
6.94028208664272e-05
9.92499894209168e-05
3.77346139817882e-05
6.98348944172539e-05
2.96698590538062e-05
5.22087562392643e-05
7.47865604163186e-05
8.75309105513837e-05
1.40793199913247e-05
5.38771715365249e-05
5.40007384915903e-05
1.62226334693816e-05
5.18963640163905e-05
3.80540356215233e-05
0.000112135665373317
0.000132263525884592
8.64595180041914e-05
-2.56673152261249e-06
7.3090670040174e-05
1.48105330205481e-05
9.00638276015472e-05
-1.20985832502937e-05
-4.85139419433991e-06
4.52943461590092e-05
3.57225136994436e-05
1.76077298618372e-05
-6.28314309089923e-06
5.24429850850519e-05
8.34853507532177e-06
5.54521940619257e-05
5.40012744291313e-05
7.78858981736501e-05
7.29399044928707e-05
3.38406966726346e-05
3.32823256771004e-05
4.47873782851246e-05
2.92135738736739e-05
6.27541849068024e-05
0.000131611184405129
6.81872670074538e-05
4.97626715428483e-05
4.47134803447717e-05
5.41281670343092e-05
9.82320577207723e-05
8.95691937076828e-05
2.43620882645677e-05
7.13753298662586e-06
9.71691786777424e-05
-6.82036643822881e-06
5.11678323554351e-05
5.33948065452773e-05
0.000102316830386339
0.000114441813490709
3.43907823631577e-05
0.000110334568650595
6.72964481362519e-05
2.83894978034973e-05
5.03860855413501e-05
7.75584678341509e-05
8.34183757955606e-05
4.55980947598447e-05
4.8563105134682e-05
9.08965253464704e-05
9.65016196019912e-05
8.1537039980298e-05
8.05950636456668e-05
3.5372315282038e-05
3.27439341328644e-05
-1.86155931138247e-05
2.75538171579977e-05
1.8086764994067e-05
1.59806500586358e-05
-7.73165659379492e-06
5.23119405311193e-05
4.82856363622331e-06
6.0009717038816e-06
7.33605898886506e-05
1.60493963395973e-05
5.68303186715029e-05
6.44599174072998e-05
6.69612728435045e-05
2.80013234239446e-05
-6.39386145456764e-06
5.28287790996451e-05
2.85342135976522e-05
3.75279020045263e-05
6.56635291569438e-05
8.04289328845582e-05
0.000108989050901733
8.26806948609541e-05
0.000115808352170704
4.24449207691669e-05
5.59313511336633e-05
6.36575377272303e-05
0.00010131412916159
6.20149947280477e-05
6.92070000101624e-05
0.000106847552153938
7.33268599048278e-05
1.32636273790206e-05
2.8159445522003e-05
6.02265006060969e-05
4.16211981000272e-05
6.19407351067721e-05
9.07344273884872e-05
5.2332346961556e-05
4.06915174011408e-05
9.53378385360704e-05
4.00159415754413e-05
9.81613935196612e-05
-2.18321070776895e-06
-1.73760168286833e-05
4.62740861380687e-05
8.26562321675687e-06
5.3848771780135e-05
8.18255692632259e-05
4.78617866655615e-06
5.9302024863699e-05
0.000110677487341966
2.81625869638333e-05
0.000105571565860679
-6.63609311568412e-06
9.15582745100154e-05
6.93060227430273e-05
7.19126292547776e-05
8.28579133698826e-05
9.62465086727099e-05
3.41036330365607e-05
5.63562334941049e-05
6.71822237591084e-05
6.97540968431374e-05
1.91587148100066e-05
5.583603079262e-05
7.04215263080261e-05
3.53983535798052e-05
0.000105510378650482
0.000113101820530573
7.04089488260654e-05
1.38231900517386e-05
4.85505367351372e-05
7.91986882435541e-05
5.83542690696766e-05
2.16502320433546e-05
6.51347613648136e-05
0.000133691911933375
9.16873132175534e-05
8.29935688020217e-05
7.19190712457557e-05
8.56409486426255e-05
0.0001066973661289
8.95806860004437e-05
3.41910223300885e-05
9.62230852769275e-05
2.43319464471267e-05
7.61118287187826e-05
0.000113168192590398
9.7168650859968e-05
7.08483724804991e-05
3.56796460117419e-05
4.41265503695096e-05
4.23929124755289e-05
5.59750516234016e-05
5.55544687706698e-05
9.11215808305804e-05
2.45652354146335e-05
6.00384764614186e-05
3.26690109287577e-05
5.50901928184519e-05
3.77123286078957e-05
3.28035641377245e-05
5.63203589709321e-05
7.74338955390867e-06
8.41119170684312e-05
1.64068544169711e-05
0.000114320232686301
1.69330389123286e-05
3.71758918951064e-05
5.34217728438358e-05
6.21259851096124e-06
5.26563938793692e-05
5.77128982526207e-05
4.95603568736243e-05
0.000101979435237909
0.000108624861452649
0.000116528738610032
0.000121828897951967
6.40687383429268e-05
5.5108313062942e-05
3.48855218202721e-05
7.06312724102802e-05
3.50390517718856e-05
2.98879167234842e-05
0.000103621189501295
1.25919023099767e-05
4.49792224434245e-05
5.59077232617959e-05
6.36483317558177e-05
9.37175619326987e-05
4.96137159076993e-05
6.83198211254539e-05
2.65410252800303e-05
2.53603110610078e-05
5.54097876228476e-05
6.70014674432646e-05
3.36570995237259e-05
7.98992681569947e-05
5.32995341679464e-05
0.000109881052465529
0.000122416984138607
6.95500590010361e-05
6.51988733867279e-05
6.74071238945441e-05
5.36418952092752e-05
4.49557600343772e-05
8.80357148179022e-05
5.96728422396737e-05
5.0008375987143e-05
4.55778697422728e-05
5.05992102328784e-05
0.000103840806881751
-2.03464517701606e-05
7.51925937104486e-05
1.20146883355945e-05
1.61866479699122e-05
5.66861083750743e-05
7.36924941602065e-05
1.93635130830195e-05
6.23756055512113e-05
4.64838441076306e-05
2.38370845094579e-05
5.94489874524218e-05
5.74493860998713e-06
9.64026855322214e-05
-1.91192524728884e-06
8.58242591992097e-05
3.74665082859657e-05
4.36415234137025e-05
7.67509517590882e-05
6.20071836910277e-05
2.68506079622036e-05
8.60016920722853e-05
9.15064787705791e-05
6.54114715015414e-05
4.34192709887025e-05
9.13059401331956e-05
7.59696534173589e-05
9.16513335343249e-05
6.18054914265237e-05
7.45822111940749e-05
6.50443484419716e-05
2.18851986500732e-05
6.45880424591142e-05
8.08426963350329e-05
8.53981720115026e-05
4.40796439203551e-05
8.66703051355371e-05
8.56599604593806e-05
8.49307523215129e-05
3.32404218334368e-05
0.000101950722417373
4.32150917829165e-05
2.57651304610832e-05
8.80519672740162e-05
5.62907622117986e-05
5.78915424278657e-05
2.48872453054469e-05
6.59690991378647e-05
7.6456386499236e-05
6.5433231437206e-05
7.01840718426985e-05
5.3963564676057e-05
6.51811274037761e-05
7.74742361116198e-05
8.98664049740477e-05
8.07038831886797e-05
2.33226741353747e-05
8.25257082548703e-05
9.66216878292123e-05
0.000121614517608284
8.69170245668768e-05
5.70409775034825e-05
9.43715984868311e-05
-2.5110823695902e-06
6.28134411491918e-05
6.91511691055144e-05
2.3143501522755e-06
3.16708339943312e-05
2.43091722279569e-05
0.000100260941227334
1.80346307954593e-05
7.64430217787855e-05
7.52215401513783e-05
0.000104593751273596
4.00892827883139e-05
7.07721892610129e-05
1.36739605879053e-05
0.000107591776050988
7.51903119130935e-05
5.97683070363566e-05
5.91115187359597e-05
4.79321922362464e-05
6.94069740506942e-05
5.44021879340025e-05
2.31568220475086e-05
7.09468866468302e-05
4.92291819139465e-05
4.11780935127201e-05
0.000131802314247442
9.06201113781761e-05
3.60063235276246e-05
8.00891148827156e-05
3.66326235447326e-05
9.74914552657704e-05
4.62649279981035e-05
5.52623243299586e-05
2.93739911357728e-05
4.96880344000707e-05
5.05478467362434e-05
4.47978106563551e-05
6.6256503926392e-05
5.04554100603929e-05
2.64737295743812e-05
3.75324593986614e-05
1.48225573581275e-05
0.000127072695674657
7.23857599827178e-05
4.27907355773936e-05
7.09096690146016e-05
8.41993212813396e-05
5.64959572498713e-05
4.57950380567185e-05
3.16763796874209e-05
5.18092391875424e-05
5.55952505230461e-05
1.79523642950779e-05
3.60448254549315e-05
3.62304258873235e-05
3.68913339730313e-05
2.61910228094726e-05
0.000112992306602327
7.1878406248353e-05
2.32252999325424e-05
8.38575656408528e-05
5.06030578212027e-05
6.86228875236126e-05
4.41505327675331e-05
8.17341536184776e-06
7.73013177760593e-05
0.00010628061741098
8.43689897311452e-05
6.17467213339161e-06
1.72664298679793e-05
5.80321259036576e-05
-1.93545347891175e-06
8.76486923227476e-05
5.86382984740628e-05
2.27125357993367e-05
4.93655740127802e-05
0.000109362176123043
-2.78147437256958e-06
6.18132809936626e-05
6.71812390632534e-05
0.000107023896643312
5.84277546725886e-05
8.69142287916609e-05
7.38381262221548e-05
2.79228428699294e-05
1.9797195856575e-05
6.74913085687513e-05
4.53349103314519e-05
5.24955699052397e-05
7.01762588552768e-05
5.74069023373694e-05
5.44156217457831e-05
1.72136985413763e-05
-7.26740025134767e-06
8.37126990537593e-05
3.82971255647791e-05
3.50167795047658e-05
1.62902824737613e-05
4.07203634534507e-05
5.52726683641548e-05
2.5143458767828e-05
6.37957224894933e-05
2.71859627928678e-05
8.34785125817394e-05
8.39962322032504e-05
2.81011310105355e-05
3.26714655287896e-06
7.98368572503557e-05
0.000114309055613233
9.65433103690961e-05
0.000110063288117256
-1.26102722253604e-05
8.42491613793753e-05
8.63004139298601e-05
4.53710754015723e-05
0.000152083207609095
6.7014488760734e-05
7.17190589345369e-05
4.7740581309752e-05
0.00011274887149544
7.83114206782769e-05
0.000107002606971963
8.94339489647256e-05
9.28455625717457e-05
7.37243509061854e-05
6.02051934869495e-05
6.48912086490879e-05
3.95567935538668e-05
5.32996608431234e-05
5.81504270070758e-05
8.2308772421144e-05
1.92133973348184e-05
5.021144247192e-05
9.21445933577981e-05
5.25491764784106e-05
6.1941090694907e-05
9.48675802736764e-05
1.80432555298185e-05
5.96959210539261e-05
1.91192775418673e-05
2.72217647358584e-05
6.56763834852078e-05
3.55445973819814e-05
4.69970383432848e-06
6.83580264606903e-05
-1.36814854985591e-05
0.000100807572283014
3.63966873372868e-05
6.4795511226405e-05
-4.17856878556466e-06
6.11611475232599e-05
0.000105535630404407
5.04364523789579e-05
0.00010816428585602
9.46543610221954e-05
7.77231473776868e-05
1.63881253882282e-05
5.27829428932829e-05
8.31025027808044e-05
8.8080192755477e-05
2.31150426968397e-05
7.51734330508959e-05
7.83714724742502e-05
3.19237093458413e-05
4.12340325127582e-05
0.000101967308031564
8.44001897688641e-05
1.72934010269472e-05
6.53059642703729e-05
4.14433567993148e-05
-1.83610070438874e-05
6.81938966205171e-05
2.43910774781987e-05
4.90674943560242e-05
9.90564001098019e-05
5.52979124366462e-05
3.64622062790439e-05
7.05450165694946e-05
8.05778573467836e-05
6.29135727158315e-05
9.09857363967372e-05
2.41705904452947e-05
3.93092647103916e-05
3.17361560552168e-05
5.07057684589952e-05
1.74874168932407e-05
6.19441494816489e-05
8.0911604027561e-06
4.29844212518925e-05
6.31062071222281e-05
8.36185061372568e-05
3.58326665532299e-05
6.5321451444124e-05
7.12579658449144e-05
6.03636459104416e-05
6.09380860622276e-05
8.90266880953207e-05
5.77583499312586e-05
-9.11493700844013e-06
8.67182007454673e-05
3.96942747469594e-05
3.25573570575565e-05
2.5108692909867e-05
5.59520238133987e-05
4.51217891252967e-05
1.09668457264169e-05
5.99444272479726e-05
6.40603305290409e-05
6.91769173074397e-05
5.34469508031099e-05
0.00010374075712226
7.33387257030601e-05
7.0768064429889e-05
7.28209764697791e-05
8.29676413907904e-05
4.92458429464946e-06
9.43981653991941e-05
6.227582087648e-05
2.31060545812335e-05
0.000111551139022329
0.000116317971324178
5.25610272202658e-05
7.66387653554614e-05
6.70095971535629e-05
7.34194034636529e-05
1.8707633928364e-05
0.000117926885652735
4.28223149050149e-06
7.7256789843984e-05
2.91012320697017e-05
6.58178453577715e-05
4.07299522462288e-05
6.22746480528835e-05
1.84008792971643e-06
3.11979900599425e-05
6.9845094234621e-05
0.0001012408262581
1.36240689542482e-05
7.94684720611775e-05
4.90811956889691e-05
4.63466974455319e-05
8.2766328550346e-05
7.06232722555963e-05
4.03126288719852e-05
8.80872283330399e-05
7.20409005047165e-05
4.37563613607552e-05
2.0006153563859e-05
3.04335561533489e-05
5.27734196255537e-05
1.73744383672494e-05
5.3469951080135e-05
6.53841582455942e-05
0.000103918588569723
8.79753388125174e-05
8.72870066432068e-05
7.77379850087684e-05
1.09461479600388e-05
0.000103680338142846
5.08758318171701e-05
4.96746183366507e-05
8.48355322479609e-05
6.49395026273516e-05
5.55711598136298e-05
5.7102496932995e-05
5.1582186567573e-05
7.89179860204191e-05
6.45623018546003e-05
0.000108002363462618
5.7295870283268e-05
5.65733696157576e-05
1.2735984156966e-05
7.16316051502023e-05
1.19928635714923e-05
0.000116780815774785
8.83359511836238e-05
6.52075896561279e-05
1.93810884445569e-05
3.72363216360229e-05
8.45811423933825e-05
7.3544685099524e-05
0.000133340685122209
8.0418304750407e-05
7.04450729590075e-05
1.08652553913398e-05
5.62631355801135e-06
4.74143626270745e-05
0.00010938946784095
0.000122404451382953
3.80362254193012e-05
6.39854369605972e-05
-2.0651741251018e-05
6.09408830624456e-05
0.000115885333568932
0.000120153347574808
7.49006202580421e-05
6.01403676023352e-05
5.42751399993811e-05
8.02215710372251e-05
6.15011550031264e-05
-2.53048771683766e-07
2.40906170201111e-05
4.10664508688376e-05
5.45316241426035e-05
7.42545970460865e-05
1.42691547407865e-05
5.75410266738504e-05
4.30244413061389e-05
4.97307459348948e-05
4.92200322360938e-05
1.13758736874947e-05
-2.04104035025865e-06
-2.68818610530079e-05
2.58479146952166e-05
2.91399345470874e-05
8.585703447073e-05
-3.65716878562223e-05
6.16314804273933e-05
4.41447620427362e-05
5.746730221146e-05
6.20639118340791e-05
1.84918678459203e-05
0.000104441086823842
2.14821413311141e-05
5.05102847476505e-05
2.2645044851641e-05
1.01077347550628e-05
3.91165600978259e-05
4.32939712722136e-05
6.49412064234547e-05
6.56043965007232e-05
0.00011292641050978
3.64475109100409e-05
1.17459397826354e-05
8.82508642059966e-05
2.09968828780594e-05
8.42458211468487e-05
7.98607088621979e-05
5.41020443006985e-05
7.98220767879519e-05
2.4129112241412e-05
0.000129424091070989
0.000106280273425521
4.54670103218532e-05
9.9955752251679e-05
2.30789947625365e-05
2.54626051620858e-05
8.49655830745528e-05
7.42470255372623e-05
1.49267070450838e-05
9.48106392904638e-05
5.80462999121843e-05
-1.23743526207408e-05
8.59027240702047e-05
1.45418727662918e-05
4.68837653646562e-05
7.94109881960872e-05
5.71654651633269e-05
4.3401908647615e-05
6.15874668668127e-05
2.90996145582642e-05
0.00012668197000298
3.58146661766422e-05
1.29970811285543e-05
2.47577061506642e-06
9.57114240542945e-05
5.73203955616406e-05
5.59417201045027e-05
4.7014800978018e-05
6.68440049320508e-05
1.41240724775345e-06
3.92889849652512e-05
5.22083371679638e-05
3.88060426344181e-05
4.85488342528451e-05
1.66699550032259e-05
6.18985734162664e-05
2.54240002181198e-05
6.97538240876503e-06
6.05333301184733e-05
2.29126328368686e-05
2.54741191986817e-05
7.88308843814175e-05
7.19035124090591e-05
9.03547136467478e-05
0.00011980553562405
-9.31999662540553e-07
1.79518962462305e-05
1.61576055279592e-05
-9.18490868996214e-06
9.67694058785622e-05
3.11970841871083e-05
1.03834093010289e-05
2.5019084402744e-05
3.93327868133289e-05
5.94440199448587e-05
9.97354458204813e-05
1.77128890708528e-05
0.00010367653425847
1.02047156637967e-05
8.4435513442454e-05
6.91149530001544e-05
4.90188928014743e-05
5.84657280866982e-05
4.40131610049618e-05
3.11163367006514e-05
4.26079983420459e-05
5.86941001313485e-05
6.8659955659862e-05
6.90177551664158e-05
0.000131157781105289
5.94796808117358e-05
7.83816829516542e-05
6.77007332673717e-05
3.54946309392312e-05
0.000116791972958671
7.76292457906674e-05
0.000104084052562771
5.43701622064475e-05
8.40257463687237e-05
5.74315124511943e-05
5.25490931969057e-05
4.23412101549605e-05
-3.36588628634216e-06
-6.62078117548068e-06
9.9442726077355e-05
5.49656249562081e-05
7.0479893404684e-05
8.03376524588968e-05
1.19959713922548e-05
6.70817385913576e-06
6.28326016760618e-05
6.74634214021289e-05
8.83302837889037e-05
4.21199865275047e-05
5.38681670963297e-05
8.76493615191009e-05
4.78151270412005e-05
-2.99479713131426e-05
-1.75353245115312e-05
6.40860974124726e-05
9.08351148265364e-05
5.12262299002411e-05
3.1004056147483e-05
8.54102203329655e-05
0.000142462220287317
6.82916693980003e-05
3.35879651869925e-05
1.07375599940711e-05
3.46198572176882e-05
4.8831885839332e-05
1.07558356837727e-05
3.73928839559187e-05
4.67050986216667e-05
6.85164840992582e-05
0.000125239610207894
7.88486020710177e-05
1.37974915998393e-05
4.20286651583138e-05
3.02490896858382e-06
7.16724415105653e-05
3.69248027157487e-05
0.00010012856927165
7.10612114949395e-05
3.96575844645444e-05
8.86817708170189e-05
6.13163920087328e-05
2.26868494444479e-05
1.82893217413164e-05
6.46393577792125e-05
3.44755366306452e-05
8.43299256121985e-05
5.36063156303799e-05
-1.12920748107595e-05
4.87339922343154e-05
4.48740015692648e-05
1.857524734732e-05
5.81768611332807e-05
5.00805790903482e-05
7.07031221453986e-05
7.02085557085671e-05
2.96861480204326e-05
6.03091313660865e-05
0.000101863184284892
5.71465124365159e-05
1.1807384601588e-05
0.000105309664260551
3.77776883965179e-05
-1.1199039740624e-05
8.25151479289674e-05
7.02537496722116e-05
2.70569150884946e-05
0.000110883114022928
1.30486450162005e-05
4.4488313320125e-05
4.25883909040467e-05
6.56531724408187e-05
5.33141842659952e-05
2.3774464517731e-05
-1.16678438794085e-05
1.97284441291219e-05
1.62039299901886e-05
5.10992371244782e-05
9.17778892032036e-06
0.000111425273490585
6.67422064416137e-05
4.71573848528835e-05
5.28163852157598e-05
6.88163129442962e-05
5.49838581209635e-05
0.000101016169358018
6.11698953219589e-05
1.43320366381207e-05
7.25623665020494e-05
3.24507169887599e-05
2.302732452477e-07
8.16311992212414e-05
4.64013831467349e-05
5.51419481162851e-05
3.81582914551419e-05
2.19651543962147e-05
9.9946662013622e-05
8.47189032897843e-05
0.000120102295747033
6.85971442274675e-05
0.000147777293629347
9.45553457447415e-05
0.000106198464172937
5.46698788375847e-05
8.67866208755137e-05
0.000117797223040407
9.01913168625362e-05
-1.98351821564878e-05
-7.51579908519297e-08
8.92245201691872e-05
5.23355433626083e-05
4.49503672488252e-05
9.24236225903089e-05
3.18116624004887e-05
5.17780310203194e-05
6.6997020279961e-05
7.00420636905527e-05
1.67317145680086e-05
6.8497865126175e-05
-1.28513715539126e-05
9.42052619322502e-05
8.19048768471887e-05
1.20354140750207e-05
4.50872369881535e-05
9.02450707003149e-05
5.77290555611085e-05
5.83379704660155e-05
4.03961587917383e-05
5.35709468609356e-05
7.64652334746386e-05
7.76746565065643e-05
8.37320124537686e-05
0.000111888753472813
4.50185548188432e-05
6.70712168859104e-05
7.7806100901806e-05
7.46344015314367e-05
6.72234460832469e-05
0.000105380920075701
5.28834596741333e-05
5.2148605268235e-05
4.82276944581313e-05
4.44005108655198e-05
8.3014013505481e-05
6.85503304131816e-05
2.31765110081194e-05
7.86864332677085e-05
3.31481850122474e-05
4.52102819254457e-05
4.76371649961113e-05
2.06692070059398e-05
5.30851130223625e-05
4.44874931941319e-05
4.70466579347985e-05
6.54933899001339e-05
6.99041392243065e-05
3.26649588109386e-05
2.57670340194433e-05
4.27109503035887e-05
6.0228781814844e-05
3.78675211994037e-05
5.92471640781764e-05
9.31129337165295e-05
2.41220731637167e-05
9.80504492620554e-05
5.71790537244314e-05
5.43076049448938e-05
0.000109479883430372
2.09937471567684e-05
0.000122547322865791
6.34481269665547e-05
8.12704930333807e-05
9.3956473141034e-05
0.00011147486009175
8.92483815897843e-05
6.33830464683345e-05
0.000131821525359022
6.95084809576544e-05
5.30070818012069e-05
5.32377578646283e-05
0.000102175277116964
1.29611054861281e-05
-7.35291056401074e-06
2.58874720534871e-05
5.13426642287466e-05
-2.49856965659657e-05
5.44575251037454e-05
2.14846164547979e-05
4.84131128298892e-05
5.34832179590028e-05
8.61519033734258e-05
1.2667379424582e-05
-7.17773623661199e-06
5.6832018113179e-05
6.32248301153209e-05
5.81446311390071e-05
4.66565362832618e-06
-1.63883777212654e-05
1.64567125167358e-05
5.35047767293831e-05
7.54287878754935e-05
4.43681681387082e-05
6.95384181467987e-05
5.12759765673482e-05
3.71865349764406e-05
3.78690665715164e-05
4.95282000106898e-05
4.90354197568251e-05
0.000110043982234349
7.16873073940595e-06
3.19001889775662e-05
2.24396571841766e-05
7.31683349054137e-05
6.94081058765566e-05
5.84231743596729e-05
6.08877520248579e-05
7.4387290057218e-05
2.07684932033804e-05
6.13934946664145e-05
0.000116071209283714
5.76499788755797e-05
7.24985707389842e-05
6.65632458518771e-05
2.41521540702373e-05
0.000124912564279705
8.46278063736466e-05
6.41925086591504e-05
5.79989070622756e-05
4.93380093405666e-05
6.94110605096789e-05
7.15064291413541e-05
7.12443282688021e-05
-8.97092304351709e-06
4.15384152743932e-05
4.3502652826143e-05
7.84829813770737e-05
4.74288810595231e-05
3.43122897491937e-05
3.13879926462558e-05
0.000126601011370119
5.19643613746639e-05
3.3657424398153e-05
4.50437122241e-05
1.40021324438935e-05
6.03787854990857e-05
8.83937350737897e-05
9.6097241417834e-05
6.93000764652254e-05
6.8105155536457e-05
0.000116721378430986
6.51682500256366e-05
0.000110561620837584
6.50306008680517e-05
6.13690221647436e-05
-1.72585257306417e-05
5.42401088347588e-05
3.2518170754976e-05
5.12744243088776e-05
7.69674446691253e-05
9.12239889244385e-05
0.000110378958547174
7.27789267146186e-05
-2.10942649469264e-05
6.43271607366069e-05
1.71285492242683e-05
0.000100849345602572
0.000111539321553113
7.11729212621127e-05
2.23589982840865e-05
5.16611765502854e-05
6.20964355928536e-05
8.44403201062857e-05
3.41009902348115e-05
2.78336777503191e-05
0.000123758842401161
5.1788052224165e-05
6.23550730545134e-05
5.72617814059972e-05
0.000106369208273271
4.03439131543145e-05
6.98534869814432e-05
9.81551125400743e-05
8.60378502506536e-06
6.36271644560092e-05
7.65702094654816e-05
9.22838104063696e-05
8.61643316153841e-05
6.75438225924707e-05
0.00011274231858503
7.04603510683686e-05
6.1954673591986e-05
2.8777511765347e-05
6.61122395713516e-05
9.7625919439587e-05
0.000118960790087333
7.54921080572084e-05
3.21653750699806e-05
-2.68955860394263e-06
3.62327133217466e-05
3.73683467569005e-05
3.98840940203858e-05
2.99662152891278e-05
-3.67400430918545e-08
2.35160089134957e-05
9.28862544881676e-05
2.35403328300509e-06
6.15901748296503e-05
6.14494210435072e-05
1.34654280706229e-05
9.13356883053816e-05
2.8004416566041e-05
8.62839739045791e-05
0.000102027669829453
4.33223392581953e-05
0.000113755563635991
2.23543163892558e-05
5.53830479670731e-05
5.51847729576287e-05
6.95992255925055e-05
7.10559179077902e-05
2.75990182758463e-05
7.75781842429174e-05
7.99787323816712e-06
4.89791754795052e-05
6.44843035321273e-05
6.63885496106223e-05
1.33889691369478e-05
6.22984792698832e-05
6.79974237676584e-05
3.1100350530873e-05
6.77146414734187e-05
2.65033742946251e-05
9.0476322281703e-05
3.58022075726206e-05
9.68727044055993e-05
1.78498454680273e-05
7.66934992631618e-05
8.94222698061303e-05
0.000120726072179139
6.25763799929136e-05
7.79442575808645e-05
1.27300486562795e-05
1.59220958773915e-05
-1.39159895424391e-06
-3.15335281818433e-05
4.60297467066108e-05
5.25822888655923e-05
6.8597057514837e-05
8.58637299442268e-05
2.32450030934456e-05
5.97933305075629e-05
5.93792706471936e-05
7.0129205000396e-05
8.85346246873351e-05
0.000116875868471486
2.51933530530691e-05
8.6895202135362e-05
-2.98754392741431e-06
5.50244555472535e-05
-6.74063466256789e-06
0.00014432344379342
9.29935677429774e-05
7.36450479870204e-05
5.22457763915608e-05
8.76372705019923e-05
4.21825204981089e-05
4.36982554267841e-05
-2.88255184944133e-05
-1.20911927353161e-05
6.74360710094011e-05
2.37044476331348e-05
0.000102693227709864
0.000131389462003116
5.756205429363e-05
1.41812497425262e-05
8.01281131125122e-05
0.000105437234329099
0.000115336916798181
4.3749812818825e-05
7.23398944938656e-05
7.19039009191049e-05
-2.05667606812055e-05
7.65424625365513e-05
5.09984546472363e-05
4.15963393164381e-05
5.94346390620934e-05
5.92129186587807e-05
4.81099638849828e-05
3.00439711991248e-05
8.98917929351513e-05
4.008220706302e-05
8.10868606013311e-05
2.49359336526429e-05
3.86780640040419e-05
4.76059206938118e-05
3.81510652696864e-05
-1.17559894518929e-05
5.80906864955868e-05
2.04933326209993e-05
4.1579240498489e-05
4.59088724016359e-05
9.46224041547198e-05
0.000122302916721318
3.18288877129598e-05
6.58197878251891e-05
4.32855704177541e-05
3.22394311977792e-05
9.03436606677537e-05
3.86971085016631e-05
0.000106980538496282
4.81721822155516e-05
8.80863251037514e-05
5.69214351396018e-05
7.54769347480328e-05
5.2136995841055e-05
7.45050789684756e-05
3.94093692196699e-05
6.03017282257276e-05
1.30270294982806e-05
2.21046336697725e-05
4.01986315789615e-06
5.71509519357467e-05
5.62090542480415e-05
7.05728729121439e-05
3.57770085738854e-05
0.000109942643562466
8.29544372569898e-05
6.54321799408113e-05
3.62495417468282e-05
4.97821456028111e-05
1.02759673948327e-05
8.34709258423401e-05
5.24605415697413e-05
6.39106729766081e-05
6.51814929387859e-05
5.10271201698155e-05
7.69073967782152e-05
7.39477498370767e-05
9.70573813715835e-05
9.73787267871437e-05
9.22079323109637e-05
0.000105516676060036
-2.40598035080922e-05
7.85727657377501e-05
-4.5556223351878e-06
1.34604527192948e-05
2.33320049099624e-05
5.04811673973175e-05
6.05332117347191e-05
7.83373433488957e-06
6.91387811797748e-05
7.96258274892693e-05
1.1200722544061e-06
7.61962685129187e-05
4.45626312054333e-05
7.44768584303651e-05
0.000100124949359329
4.59820582688872e-05
6.08791513833249e-05
5.05271920970073e-05
3.88654116485442e-05
1.74897542527837e-06
2.55142709640691e-05
2.55106065643452e-05
5.70948491998346e-05
-7.34679645882458e-06
5.18767882055225e-05
3.60499395148848e-05
8.8882266882855e-05
9.69725621195397e-05
6.96351644877513e-05
2.67839310608275e-05
6.04422100472372e-05
5.76229394499204e-05
0.000129311498765113
7.4834959223488e-05
5.25245954827089e-05
7.74329558529385e-05
3.94110167601065e-05
2.07331950056758e-05
9.56740017466615e-05
3.28685432188409e-05
5.81126249718315e-05
0.000137829601432319
4.55580947422516e-05
3.97462742049744e-05
0.000140937264193309
9.51386112954755e-05
2.83334659938617e-05
3.57217084833251e-05
9.36685359201556e-05
9.7215562411011e-05
3.88986173480701e-05
4.85558090152892e-05
2.11348969944559e-05
5.10382878844766e-05
6.50463048794814e-05
0.000116587851392768
5.42275360642498e-05
2.93107941418249e-05
0.000100882005992119
0.000146129543223679
2.00717687412908e-05
0.00010888559734184
3.38640156327228e-05
0.000125669777946718
7.05698135574683e-05
5.05347519667884e-05
6.68750443290243e-05
3.96684858473032e-05
4.73915706400186e-05
2.80731257317744e-05
4.31428186757474e-05
1.95392501455392e-05
4.15450977789706e-05
6.521809590569e-05
1.95441277206566e-05
2.8855633566332e-05
8.25571440191089e-05
5.88590056659295e-05
5.08692227335962e-05
4.82810783645126e-05
0.000146468474415191
3.27014737615648e-05
9.20968285364038e-05
2.8467480600311e-05
4.64691913504619e-05
-5.69289307245384e-07
6.26336347200251e-05
6.76094278493173e-05
-1.44341452534411e-05
2.43627690278566e-05
5.70736464929142e-05
3.85937790726516e-05
9.4172654473895e-05
3.28591111321628e-05
4.13010125126132e-05
-3.70796606097961e-05
8.40640553269433e-05
8.01657643068407e-05
2.44640005429823e-05
4.93872362329042e-05
2.97473619962742e-05
7.03403322186115e-05
6.45851854244728e-05
9.23721896763193e-05
8.91671666914676e-05
6.32087198519564e-05
3.29115443212515e-05
7.99002861627664e-05
6.16194925760212e-05
8.45080943452632e-05
1.39739491139403e-05
0.000106624612010469
9.51294023247601e-05
0.000120384790862347
6.08104886999905e-05
2.78281220145508e-05
4.12730636179244e-05
3.54712547211532e-05
9.92897951278425e-05
5.96850418310904e-05
8.23361055746837e-05
7.84887627145167e-05
7.64193723016112e-05
-2.91976772167816e-08
4.70608844252669e-05
4.1101297814345e-05
4.59202951828989e-05
3.31103018911171e-05
-6.43580890657458e-06
8.45381128585178e-05
-2.68173347488978e-06
4.61413942425222e-05
6.92191171794588e-05
7.11397906770106e-05
4.78125923698615e-05
8.10711647228604e-05
2.05911437351855e-05
5.8571592279696e-05
7.19877676514658e-05
5.69640737547595e-05
5.26028737154531e-05
0.00012754718689323
3.85174946121662e-05
3.71740270132936e-05
0.000112497575067265
3.14520219093271e-05
5.80826848946146e-06
3.55589061129507e-05
4.37993767428004e-05
4.64889650685709e-05
4.77927609315514e-05
4.28565580438741e-05
2.03345307783844e-05
0.000124108059952356
5.13168535539588e-05
2.63891239923381e-05
3.09992512600203e-05
1.33398547861189e-05
3.24135962811813e-05
-7.39483964397455e-06
3.162999569934e-05
5.03839201485829e-05
1.53565343112584e-05
6.65871969531996e-05
8.64552562395132e-06
5.83871571130423e-05
8.76983055246884e-05
-7.8641150053657e-06
9.52751551544879e-05
2.64770530283002e-05
0.000106870991548478
3.12854810252396e-05
4.73785971891172e-05
6.32338007308225e-05
9.25497022841462e-05
3.96676011497373e-05
-5.63436290304404e-06
6.1281062810567e-05
8.37060788485711e-06
4.20136532526001e-05
8.30066474788917e-06
7.14466523656112e-05
6.369350768719e-05
3.18909054945321e-05
-2.60518435914968e-06
6.27375606619323e-05
6.25592666239861e-05
9.06612060267164e-05
9.50069350071936e-05
0.000125597737316562
7.68675854253601e-05
7.7301880270467e-05
4.67802174449026e-05
2.36270700565229e-05
2.53185161417785e-05
5.78395749574987e-05
6.24636843351634e-05
5.23108584331111e-05
-4.84109186082155e-06
9.56266502877381e-05
7.53479189191597e-05
9.1989421527634e-05
5.99219098680242e-05
2.86960868163332e-05
9.33033255973575e-05
4.17288991503171e-05
3.5718491129489e-05
7.71174572529545e-05
5.62695491071082e-05
8.43406785828619e-05
2.96053373198879e-05
9.50230205309748e-05
8.02715994020653e-05
3.37805661669747e-05
7.5778232731462e-05
3.05185908975642e-05
5.55798790669075e-05
7.306886392221e-05
4.95298293440164e-05
-1.87191027185427e-06
9.47547533119702e-05
4.83674615597668e-05
3.380173744502e-05
5.79144586852836e-05
8.69668925548992e-05
2.58509676967853e-05
4.8185622093756e-05
0.000151025862291545
2.33992835495674e-05
8.29421554928719e-05
6.96282321168647e-05
4.45963357059832e-05
5.41085720603772e-05
6.77718132849192e-05
3.07111602150651e-05
1.67076987420793e-05
9.88459492668443e-05
6.79634291018418e-05
9.88344952257916e-05
7.2478589044402e-05
3.02548275807386e-05
7.64671470470781e-05
6.34488088398954e-05
1.03585996734341e-05
2.90512363386834e-05
0.000114562613402768
4.6865545949381e-05
4.43077141344759e-05
5.48239833808627e-05
4.34830421353198e-06
5.17527713889628e-05
6.27574072808648e-05
4.87376307588784e-05
9.3109168691853e-06
1.92506420888977e-05
3.22316643838644e-05
8.90532472822349e-05
3.90783311266405e-05
2.34269931844162e-05
6.23965899088035e-05
2.64523413975938e-05
-8.03086264256683e-06
7.6904390502696e-05
0.000100337651161238
8.96962567776612e-05
8.60186794161016e-05
4.50236681575117e-05
1.59696248688111e-05
3.56649739668313e-05
4.55866129604434e-05
9.54217573460669e-05
6.68558875693513e-05
9.28688652034174e-05
9.01626531076058e-05
0.000100348324190624
2.07762725324094e-05
4.82013030358861e-05
9.41492524385281e-05
0.000101078296987505
0.000118652141192539
3.04825607430011e-06
2.55243696130476e-05
7.82549573004868e-05
2.9629326008396e-05
-2.06484330715575e-05
0.000103390091456434
5.16211202100903e-05
7.41544682957181e-05
3.3014707120069e-05
7.90545173018703e-05
5.14975363164979e-05
3.72630903378799e-05
8.67384335442674e-05
5.81104808246522e-05
0.000121076598839565
4.30473460603547e-05
4.1291813821662e-05
0.000117617518290636
1.43743842017133e-05
8.67053208695554e-05
6.40634069199149e-05
5.39372275452039e-05
8.5698368361305e-05
6.76229914641247e-05
2.67136824846436e-05
3.06763974061739e-05
7.04516226242495e-05
0.000107595947397344
3.52164443966458e-05
0.000137190023323236
7.54565408307833e-05
8.4918788751984e-05
8.82796049809328e-05
5.90402044057484e-05
9.53655774039719e-05
6.37067382334799e-05
1.14031943745309e-05
7.02941357215936e-05
8.01200433178806e-05
3.18250464918132e-05
-1.40010582333928e-05
5.33294035226095e-05
-9.07363527526179e-06
1.86912501252516e-05
1.58750331623305e-05
3.1040091662623e-05
8.03008427923747e-05
5.05036037970802e-05
9.54844743490846e-05
9.87219911621182e-05
2.72196356427211e-05
4.54725202463369e-05
3.98932573692011e-05
7.5537101314843e-05
5.78061669556424e-05
1.60581123760087e-05
6.88914480721604e-05
1.2283602083005e-06
6.11357314777285e-05
6.26330291491939e-05
3.63753617597108e-05
5.35487112440714e-05
1.81966728480007e-05
0.000101405157356726
7.92394720390589e-05
0.00010401284645101
8.50690701362745e-05
0.000104900316773394
6.68877169960034e-05
4.76035413522568e-05
4.50635111363225e-05
8.58453919086467e-05
5.05013079655178e-05
7.12973295188283e-05
4.16948626640548e-05
7.69440412430664e-05
3.54057125736954e-05
2.3824190563821e-05
8.96352332013117e-05
6.15281066375352e-05
8.59981370247071e-05
3.65144748111403e-05
-1.49489790444902e-06
2.68187951248132e-05
3.24373489323172e-05
5.59034726426779e-05
3.41176580642614e-05
6.37221866720145e-05
5.41437515038106e-05
6.09048825395989e-05
3.21416417514265e-05
6.8694732838214e-05
-2.14766642159379e-05
7.18306176940944e-05
4.77663398742312e-05
2.4708012224634e-05
9.45306364313431e-05
7.07671306652193e-05
5.82967776991159e-05
1.26363925549487e-05
7.83256406432679e-05
4.29343381553074e-05
5.45013746129561e-05
5.65118812075238e-05
4.72562145331449e-05
7.13074991629018e-05
2.19457524856537e-05
0.000119005279237298
9.46358281225033e-05
6.40849028879707e-05
-5.28232689470736e-06
-7.92219564482302e-06
0.000132211125666327
0.000104897250337535
9.72729367253121e-05
7.62289040619591e-05
4.91291579419339e-05
9.87314125963842e-05
0.000116285872781907
3.86933610277732e-05
8.44248031822487e-05
5.17474940683933e-05
3.1681887892774e-05
7.15520321326811e-05
9.2909726466289e-05
0.000105692636702965
6.74602477748013e-05
6.69762969750853e-05
5.32709194499795e-05
5.53482369208123e-05
2.64922077006531e-05
3.42027337749111e-05
-2.31251145514619e-06
1.31184398374006e-05
6.59285027937697e-05
8.3553977624002e-05
0.000109813465410208
8.40504575128992e-05
1.97236588792936e-05
6.03924780373148e-05
5.24832265610651e-05
2.02589191371334e-05
2.69009796773062e-05
6.60237632295618e-05
7.07656275185903e-05
5.52753697986591e-05
6.63854036729642e-05
6.9438643011835e-05
6.34873549917674e-05
2.0252893876522e-05
4.24233261962164e-05
5.01353580809041e-05
4.83480992054748e-05
5.90583482150438e-05
6.84668279766027e-05
3.47595704545229e-05
6.54875646131567e-05
3.88775999840993e-05
8.87299133131771e-05
1.43674610711459e-05
1.18167797437215e-07
0.000107436917741525
0.00011311554535117
3.84465456645514e-05
2.57148032366193e-05
7.24470081439209e-05
9.27788031770431e-05
0.000101929541191974
6.06462154141821e-05
-2.00461817204803e-05
3.03560593450467e-06
6.68144203109229e-05
4.47874170718202e-05
8.49513854035695e-05
7.22144551079579e-05
4.65395718889054e-05
3.78295163570732e-05
8.67728708670944e-05
3.82226374147032e-05
8.01391622801332e-05
6.72410821861093e-05
1.41784207846378e-06
-5.97787189874017e-05
6.79645002606481e-05
5.93332766177491e-05
4.42330721705859e-05
7.16214597541445e-05
2.90634224404248e-05
6.23568517117167e-05
-1.79679773073104e-05
5.10434473912141e-05
2.13737737981237e-05
5.56110347688002e-05
6.39101676930057e-05
1.40183671987846e-05
8.03857289621275e-06
-1.00464535929278e-05
6.57624195301792e-05
8.55006506103287e-06
4.66010540390576e-05
9.25796762635704e-05
9.00080214913717e-05
7.22004209653175e-06
0.000106715113776312
2.54754645749989e-05
3.84483453578421e-05
2.09363671532719e-05
4.26561911360889e-05
0.000127971531681239
0.000116828958421513
4.83455046625588e-05
6.19170950636439e-05
9.46048764945906e-05
3.67966213276183e-05
5.14777066400061e-05
7.80755989704167e-05
4.26494133701444e-05
4.70638898832809e-05
4.4483689336322e-05
4.41997247037063e-05
7.78326236584956e-05
-2.62285799951367e-05
6.42170419250753e-05
0.000100238184863334
4.57113043141667e-05
4.86739426463081e-05
1.1073696720091e-05
2.7224386190307e-05
1.95524512822161e-05
6.40739175578008e-05
9.25897493952645e-05
6.95480717080358e-05
1.08133351663599e-06
8.53279194203526e-05
7.01448751801348e-05
0.000113307070019511
7.95476812990904e-05
9.66080654995061e-05
6.88140889711496e-05
5.30283476051289e-05
7.2091194570892e-05
-2.73850011850512e-05
8.82721501806492e-05
5.43422342953628e-05
4.90145050072701e-05
7.2402163722504e-05
5.2083407186436e-05
6.07951158482904e-05
4.17755469118325e-05
6.16429725033571e-05
-1.32712957534131e-05
4.49326173967034e-05
3.6197537174205e-05
2.84246404037641e-05
2.48660654281283e-05
6.82510797892936e-05
2.96152793583768e-05
6.36340543214179e-05
5.11175379179007e-05
9.31840652783749e-05
0.000102841551140084
7.88800311247286e-05
8.48410182659057e-05
4.60184812585548e-05
0.000127777358114752
7.8280109335053e-05
2.9306018852078e-05
3.10802601663498e-05
4.67791307626366e-05
4.01254030904233e-05
5.06341198267885e-05
3.89513068802576e-06
0.000119459578145186
6.87809033273717e-05
0.000125809839421988
8.49200569791788e-05
4.28965099253613e-05
3.9900831791068e-05
6.0360605341872e-05
-3.84883339222409e-06
4.26766046160079e-05
6.10792507972621e-06
2.75347063251403e-05
7.14166340537222e-05
0.000101935511167539
-2.60183619816974e-05
6.25400551428046e-05
3.4210739069745e-05
-2.37772483688456e-05
4.07184623190917e-05
8.75447428446977e-05
9.81341543788459e-05
6.52558881855143e-05
5.41587522986247e-05
2.20346737363534e-05
0.000141379543600788
0.000116459349081063
0.000162358180881748
4.08268053973528e-05
-8.14654891854514e-07
-4.73107333314985e-06
1.70694730095901e-05
2.00323750320723e-05
0.000120341701817608
6.4179312038557e-05
1.92965365651182e-05
4.37064900375236e-05
2.39268442905654e-05
9.64348106725655e-05
3.13427689012695e-05
2.04915983024012e-05
4.4129495856164e-05
4.59288469781442e-05
0.000110875620899139
7.26215436700385e-06
-1.95867291403951e-05
9.02372480784088e-05
1.4878622011105e-05
5.68856172001045e-05
2.53471141143972e-06
7.68299870999242e-05
6.76724224191143e-05
-3.20232879594377e-05
1.03858258227454e-05
0.000102771064546165
9.5814451629615e-05
3.5261815722244e-05
7.67016708688896e-05
0.000111707173893
6.68629051270364e-05
7.96089057677432e-05
8.48044110495669e-05
5.75610885752744e-05
6.60472954637084e-05
6.58352901568775e-05
9.31494251427112e-05
5.6463952486136e-05
6.74850037958174e-05
8.4312232637464e-05
9.23515521830764e-05
-5.87219158119494e-05
3.39907083853865e-05
2.78868782129715e-05
8.04181691232717e-05
-2.60273616934467e-06
5.78179930161353e-05
0.00010889059450094
3.06698676554826e-05
8.75205217618649e-05
2.94922623245974e-05
3.71988056539525e-05
8.96254965348144e-05
7.45944350544151e-05
8.49518812378879e-05
6.33394091001033e-05
7.72471005247141e-05
2.00061283300594e-05
7.69077735040899e-05
4.56196974796578e-05
8.270278803925e-05
6.87144164196978e-05
4.14391666501312e-05
3.70910260105385e-05
4.14122706741106e-06
8.88762092072026e-05
5.15915960864958e-05
3.65426834446528e-06
5.9064629266291e-05
2.51326259799495e-05
7.27450066775127e-06
-4.00183166173595e-05
4.86502838361483e-05
5.10851408582276e-05
2.19653354513304e-05
6.0426243352729e-05
0.000100990271998179
8.65251036309828e-05
6.77690629758146e-05
6.79723633886647e-05
7.76398459928765e-05
6.07539693812685e-05
2.91025202975155e-05
4.27486730780625e-05
6.00424163173727e-05
0.000101119587859153
7.29437350975961e-05
7.58191018143519e-05
4.09059751365946e-05
5.89505116448279e-05
5.58988524211085e-05
5.65913742769184e-05
4.01544938209687e-05
7.78414666251213e-05
5.21960198511464e-05
4.20106653190322e-05
2.35258373168428e-05
9.73991867268469e-05
9.94062793514076e-05
0.000104140345453575
4.37881236423187e-05
3.58908341220915e-05
5.3638560988895e-05
8.11969217238009e-05
6.14547613499434e-05
0.000116067968125861
2.59447364210372e-05
0.000111019161958077
0.000121673212930608
5.70768424612803e-05
7.66806743414724e-05
8.22558597217039e-05
0.000100835175657557
4.23087705959855e-05
6.47701995481078e-05
5.54622343107341e-05
0.000126869192409158
3.42158839367297e-05
0.000112688671954823
8.56019400043551e-05
8.38294201297812e-05
0.000101189510543377
1.72024337451552e-05
-1.17243148965573e-05
0.0001051511395414
8.49090001522312e-06
9.3682588347522e-05
6.48633109324413e-05
7.79563530762339e-05
3.8337519654417e-05
6.04129670211559e-05
0.000127670578632009
8.36958711260052e-05
4.05487491626675e-05
0.000128587866108133
8.575109800009e-05
5.71115540817594e-05
3.751685207099e-05
0.000109121951385155
0.000133652568416648
5.50070587690093e-05
6.60941193403672e-05
6.11667269963682e-05
7.19776699919771e-05
4.84802937486672e-05
4.6851373431862e-05
-1.1341914354268e-05
5.4676916645731e-05
4.44695043799269e-05
1.87208666403894e-05
7.75051324059197e-05
4.15706080682471e-05
4.04666780722322e-05
5.02285227687284e-05
6.74504319674133e-06
5.24219826813207e-05
1.54466833351171e-06
6.94605430221669e-05
2.41632189355221e-06
1.54452154566452e-05
5.09579117374512e-05
5.71127058242743e-05
3.57355386983098e-05
2.74369499931794e-05
5.39285604367689e-05
2.86567465024926e-05
2.97214402803591e-05
3.70173279764051e-05
3.46145129830112e-05
2.78356515003706e-05
6.99450452135623e-06
4.49048984252407e-05
0.000105139510668187
9.54028746526018e-05
7.90614161431634e-05
2.0619262720011e-06
0.000112909868288421
7.68974569503925e-05
6.85812707307297e-05
8.05073345924702e-05
5.15887368941218e-05
3.8586722693476e-05
3.70433660740567e-05
7.36516751489718e-06
2.69202279516563e-05
7.14460282091251e-05
6.28071103341647e-05
6.04057884116993e-05
5.39514672902025e-05
4.82627371046029e-05
6.50187904512993e-05
6.52931091373642e-05
6.4909011565263e-05
2.80727379368068e-05
7.90045097650361e-05
5.43704644279403e-05
9.28038982336347e-05
1.721379488932e-05
7.32284042508417e-05
7.94486895422865e-05
0.000110446754582028
9.84309131734004e-05
6.18774673473456e-05
0.000128255697843733
0.000128449244292929
5.79525555685315e-05
1.18879777180243e-05
2.33058329340206e-05
3.1414982737712e-05
4.14475261251484e-05
2.09909618986912e-05
5.6457593159057e-05
-1.34373591649336e-05
2.07338257329463e-05
1.38817916818256e-05
6.89972137488345e-05
-1.42249492856807e-05
9.8622222910471e-06
2.85810410138102e-05
2.25361929743648e-05
2.13590098757367e-05
2.49889024430137e-05
0.000118107774964583
9.48904057317227e-05
7.1829897902606e-05
7.26314512717633e-05
8.7632542040013e-05
0.000120555516875623
0.000139436791236959
8.30633060763637e-05
4.29726163256126e-05
5.84379100136179e-05
5.61228794809182e-05
7.22506657569117e-05
3.15696629917195e-05
9.67188994667014e-05
0.000153819309291733
9.04046969285678e-05
4.56125531464193e-05
6.62392797398026e-05
3.78828456228387e-05
6.86036805771072e-05
1.43527586818536e-05
5.53607807074644e-06
5.18625178503894e-05
5.54320678268963e-05
6.62671351491624e-05
0.000121205989863979
5.721882969276e-05
4.36969389524839e-05
9.59659714221259e-05
4.7604820653327e-05
0.00011095712245941
6.85901519161214e-05
-1.39383676951249e-05
7.15316396410976e-05
6.70996230383502e-05
9.34479032677087e-06
6.88475655808524e-05
4.83499053994532e-05
3.7962786373725e-05
5.05449111167047e-05
5.17167755577839e-05
8.34245632619896e-05
3.66665962965827e-05
2.44005679842172e-05
4.53478217796109e-05
4.19625322054737e-05
5.15290365666894e-05
4.28446408429944e-05
6.20846133702159e-05
7.02176084200486e-05
1.10394206281865e-05
8.58702927765449e-05
7.11886755136125e-05
6.72978381970091e-05
5.03232803592772e-05
4.81078607300441e-05
1.96176548559849e-05
6.54938602795313e-05
2.84459591474948e-05
6.09882858816732e-05
8.44980594434542e-05
3.04442180927531e-05
0.000110802724083397
6.02736114049869e-06
4.37474794668763e-05
2.64020840828783e-05
4.41166551789105e-05
8.45790576221349e-05
6.70180246297432e-05
8.93325272550139e-07
3.05845783752077e-05
3.106311637379e-05
9.92281192300798e-05
7.6384735403166e-05
6.44055079225301e-05
8.24283922767146e-05
-3.02517562596835e-06
8.70467866269688e-05
1.89154177617719e-05
7.69894727743338e-05
6.1950680342511e-05
6.82117789995879e-05
1.08610942857706e-05
5.3968184442944e-05
4.49648240904602e-05
4.36569458989644e-05
2.72801978443578e-05
3.45740532147151e-06
5.50926596770105e-05
8.15926755132573e-05
8.43360174520909e-05
5.50762974163818e-05
3.5629419020482e-06
9.4675292796888e-05
9.29153771025324e-05
5.99628700906732e-05
0.000120077936943724
9.04431965548281e-05
8.24739624771786e-05
5.70536352422783e-05
4.67464154469358e-05
7.92332445062037e-05
2.5392153464537e-05
6.12710900915141e-05
2.83733789068963e-05
5.26363490342374e-05
3.87843478387646e-05
5.86066847489708e-05
4.61059495331684e-05
5.56704911624997e-05
7.38878791871903e-05
6.41942046117217e-05
4.26911427159762e-05
7.18631685945891e-05
7.28207577726579e-05
9.61750557678932e-05
4.15649863051807e-06
0.000124104000263118
4.02555257349311e-05
2.95838180332395e-05
6.87790806507691e-05
1.02078340978667e-05
2.76908967410211e-05
8.54781737787883e-05
7.43092941006164e-06
7.95598949621169e-05
8.32849582729195e-05
8.49732903488739e-05
4.20817018433966e-05
1.45155285227543e-05
4.09686065408825e-05
6.2156082420351e-05
8.0069234771125e-05
0.000132309119926931
5.66735300164355e-05
8.2929010398997e-05
2.58662673106557e-05
6.76569429092038e-05
9.53038911308258e-05
9.56483020984523e-05
6.79582606406499e-05
4.68318330573514e-05
6.34872951994491e-05
8.46692039759536e-05
6.06481795472653e-05
6.35837452948064e-05
3.06285145484094e-05
5.59949173765722e-05
4.90287400214642e-05
5.27717294540481e-05
4.65024629182333e-06
0.000100533209230537
5.75179963808754e-05
4.10947181910913e-05
1.29800084539508e-05
2.04831789632974e-05
6.44153526756864e-05
5.32873439871145e-05
6.57994578448564e-05
9.18714809244637e-05
7.3454765628872e-05
8.24187895765569e-05
6.85587822497538e-05
6.24540936470261e-05
4.67479495665494e-05
4.46313010817905e-05
3.4653500372307e-06
2.54876172450876e-05
4.69811435409781e-05
1.05814607592059e-05
5.5780597944803e-05
3.17694781514472e-05
8.3942432998494e-05
5.35719885259933e-05
3.3903938150755e-05
7.81664155075809e-05
0.000110104645766572
2.09387236603922e-05
9.10560478573585e-05
6.43095203754452e-05
7.73518973967459e-05
6.12080470978432e-05
4.14041604859143e-05
7.08996280732395e-05
8.87378298419018e-05
8.55273115915487e-05
4.10487624428378e-05
1.65473670632922e-05
4.66179688510032e-05
9.59802467220415e-05
4.21445743084922e-05
9.01920462631914e-05
8.60317021282922e-05
6.69549617123857e-05
1.94171224604456e-05
7.03547685501678e-05
9.15078389474536e-05
-1.11503267422811e-05
1.49280605493888e-05
1.37531417532834e-05
3.46435942745681e-05
0.000111071372014547
1.96343265284406e-05
5.7313710256292e-05
7.07014531969561e-05
7.52654149871046e-05
5.02788776981109e-05
6.87101676063976e-05
9.88919915156648e-05
7.14467798819033e-05
1.99317107238706e-05
9.37857065172409e-05
0.000100593453684233
3.81292399726195e-05
8.59593752205789e-05
9.91170312009096e-05
0.000142954965099165
4.4101346620285e-05
-2.14349281365861e-05
7.46522184331106e-05
2.1091517616367e-05
1.64003785149594e-05
2.82588341214466e-05
6.07485530255736e-05
3.69390558933366e-06
5.78284354479107e-05
2.12807519847553e-05
5.85103404967458e-06
-3.0221420395972e-06
4.30695027504114e-05
6.59078639084105e-05
8.28316611171197e-05
2.84299002613314e-05
6.61227976738847e-05
8.82924698744497e-05
6.12264388213606e-05
5.56422383465897e-05
9.79743430551619e-05
2.41649906407714e-05
6.76326328269934e-05
3.33957937007395e-05
4.21442577490613e-05
3.44320358991934e-05
3.94862492152053e-05
4.80622102412481e-05
8.8136886727945e-05
2.92950205872119e-05
5.57956783091054e-05
2.52338954770294e-05
4.71624358583259e-05
7.44420424428368e-05
9.62002493961448e-05
4.81317125792454e-05
1.73379296949038e-05
9.60770307495517e-05
5.24800724074386e-05
3.78598609679091e-05
5.72199121268768e-05
0.00010620419936521
5.83098403477365e-05
2.68951362941088e-05
6.91345345901208e-05
5.1400084994732e-05
0.000119742809669943
2.38878833478812e-05
5.08316525922019e-05
-6.86240833064529e-06
8.50389652913336e-05
5.14845462918671e-05
5.38510060985216e-05
6.86694007408627e-05
1.89971831211817e-05
7.15420300249044e-05
3.11779085050365e-05
-1.67026104751943e-05
8.63525273573452e-05
0.000112886830623838
3.59730265264039e-05
6.37377164969178e-05
6.08502158934696e-05
6.5814152675868e-05
4.01898895488099e-05
9.30032488162429e-05
0.000112365763073504
9.22186329900369e-05
3.23540415927734e-05
2.64738809912135e-06
6.38924482352501e-05
7.1728816169981e-05
7.37007205311167e-05
3.09619249313271e-05
6.58521300414953e-05
9.80086403583328e-05
7.33582441614103e-05
7.62201790992559e-05
6.62237752741147e-05
1.51848694752225e-05
4.19125305508343e-05
6.32983582882178e-05
0.000106475785165449
0.000123854584812754
4.74571847915341e-05
4.99827320412496e-05
5.9908665379087e-05
4.95084882475183e-05
7.33655394400275e-05
2.94105925097914e-05
4.59205302015852e-05
1.27688693407868e-05
3.92342069542796e-05
7.04731833769291e-05
-7.35900185331451e-06
4.12698462163091e-05
5.92714901516672e-05
3.15814257984491e-05
1.20280979326056e-05
7.41396263712917e-05
6.53743266233643e-05
-6.09546482394615e-07
3.72708673323941e-05
4.97486184279872e-05
0.000118815800952539
0.000121793434834757
8.92132462760905e-05
4.66106290634853e-05
0.000150810374106244
8.66429989112567e-05
9.11954769640977e-05
4.91829727356207e-05
4.55563837205929e-05
1.16552620319986e-05
6.7590695020584e-05
1.38107427426174e-05
5.6102491092097e-05
4.92251371929429e-05
5.41960682819858e-05
0.000105769274450759
7.67439624106523e-05
6.74781324466399e-05
2.74378525971489e-05
5.82306529233732e-05
9.20323921858898e-08
3.43731076671216e-05
1.06314583694284e-05
3.56338497767619e-05
1.47987542142723e-05
7.5299582066028e-05
8.30686150949209e-05
5.94856440656248e-05
3.2783097201035e-05
7.0097357322737e-05
0.000110495757546402
8.37977815047579e-05
9.68259973654562e-05
5.40722707266854e-05
0.000119590618237916
5.44046507449839e-05
4.12011472295659e-05
3.96851030025332e-05
9.59355865763181e-05
3.66290015716898e-06
7.50352397216064e-05
6.1019487194404e-05
3.10550370058785e-05
3.24197410588736e-05
7.08597106984978e-05
7.67841077846871e-05
7.48666578800749e-05
8.20351583202506e-05
8.02652039051102e-05
7.24172643274886e-05
0.000104573939504368
2.98804105496363e-05
-9.41461585803164e-06
0.000111150274703099
1.18707315883232e-05
7.2071313257431e-05
-4.48608012008687e-07
4.96934812228924e-05
5.02540005603135e-05
8.79897412549528e-05
0.000113549232316589
4.41213525302089e-05
9.14518906692004e-05
5.96383487323197e-05
5.2019502137695e-05
8.29441724850329e-05
0.0001008015269902
6.8619340932798e-06
7.33772846437818e-05
4.78961754426617e-05
1.94916520126458e-05
4.22924094119365e-05
3.7802653650623e-05
6.50277997447357e-06
6.60428788523188e-05
2.05421867351413e-05
6.85791269213451e-05
7.88779363926247e-05
2.35842576364889e-05
1.3612283058102e-05
4.56966085063583e-05
4.84031510017662e-05
3.46971161499253e-05
4.14066528929514e-05
5.91824557092026e-05
9.34766230440197e-06
6.06716483398897e-05
5.65967050546957e-05
3.04136929649332e-05
4.13875550513851e-05
4.60668748193277e-05
5.04032661199126e-05
0.00010374452507042
5.6659412155357e-05
7.26802468790784e-05
7.04008064164783e-05
8.46870068875145e-05
9.88697516991392e-05
8.01520903988256e-05
8.93331865323711e-05
3.82320373758149e-05
4.6011932828137e-05
2.06639375802302e-05
0.000139525562820695
9.1549793048209e-05
3.83366054781519e-05
2.0917426704746e-05
7.52288017063668e-05
1.56137454838991e-05
2.18587865555161e-05
-7.45399602862261e-06
-2.06275180850963e-05
2.20541942485847e-05
7.06689808816994e-05
4.18387163620796e-05
9.50470178843344e-05
8.72457669206316e-05
8.66804493186207e-05
3.26414940499952e-05
6.46915534398728e-05
4.71131535089513e-05
8.79408522235359e-05
7.91131575889726e-05
5.22721039262826e-06
5.76052304517922e-05
6.68759258235941e-05
5.61130443604793e-06
8.35483989494511e-05
7.47665572310473e-05
7.54253708890325e-05
0.000103328592156487
8.13437796390447e-05
3.30179845504133e-05
2.60134081031998e-05
4.43176202012339e-05
6.87377751579434e-05
7.67302067880113e-05
9.46161274624964e-05
3.84172780594826e-05
3.94945744100539e-05
5.62521172669396e-05
5.62852097982994e-05
5.9029919283052e-05
4.93135732625509e-05
8.3587788587756e-05
7.37850465765011e-05
2.35516449692109e-05
7.78197084087182e-05
7.91821625482841e-05
6.85125722244714e-05
6.15418130726666e-05
2.96814274340418e-05
3.98077266327214e-05
6.10144091089289e-05
6.83225248620251e-05
3.59475988852534e-05
5.9604202027719e-05
5.68082490029725e-06
4.78371704201731e-05
-3.77083169503421e-05
0.00011337230074748
5.00449592591591e-05
3.82633721014249e-05
5.60373012016438e-05
3.48798407469494e-05
9.02247048726924e-05
3.47603945865052e-05
7.7099145821577e-05
0.000107753145995541
4.07306060887601e-05
7.19029084750644e-05
4.31146270341995e-05
9.58516370054381e-05
9.20616136725154e-05
7.69492324098807e-05
7.92407391663802e-05
6.33904594517024e-05
-7.59315286100599e-06
7.27377979122313e-05
-6.89609076650587e-06
4.75722259812364e-05
0.000102509022154523
2.23349050449536e-06
8.42745344913182e-05
-8.13646647906656e-07
2.50564353940062e-05
3.87128735825784e-05
5.16589526065633e-05
3.53081544979488e-05
2.47022882202331e-06
6.06979844086838e-05
4.58406770959302e-05
4.85689119366895e-05
0.000108702810695602
2.05444441921982e-05
7.42582121608292e-05
-1.84834232804693e-05
3.87521386150383e-05
4.67471206449296e-05
9.13527893101781e-05
5.13143280670064e-05
8.42786231900819e-05
4.99271044568071e-05
9.77792574863668e-05
7.51019251417814e-05
8.08105527181074e-05
9.03500113787675e-05
3.49453911852142e-05
1.65753177726091e-05
9.05807888443027e-05
4.32749664840321e-05
7.16926220612811e-05
4.71232892748738e-05
-1.31808629038543e-05
0.000106308782050787
4.2636801619154e-05
-4.08296887738408e-06
7.21085562041725e-05
7.83310686070096e-05
5.94117116501665e-05
7.87420963906119e-05
2.03992631466316e-05
8.7119941895371e-05
8.84119820311386e-06
6.08876791250045e-05
7.66429934457931e-05
7.88333548999895e-05
2.95523902835963e-05
2.49510353714191e-05
6.57802933715569e-05
5.43318491208544e-05
6.9745583006365e-05
6.51651141033524e-05
1.53688545114478e-05
3.57436695789299e-05
6.98897416143088e-05
7.44176967799261e-06
4.75657961694267e-05
9.10774361821282e-05
8.04397449108537e-05
7.37502115204155e-05
0.000103834413567555
5.9723624025528e-05
6.21374009887002e-05
1.45948729749831e-05
-6.41799887265588e-06
6.68250595006329e-05
5.60158221420465e-05
2.434434915974e-08
3.29847446349457e-05
5.60289064026759e-05
7.13275333266187e-05
6.98433711777613e-06
0.000126499872103465
3.23367999982926e-05
4.9266784276363e-05
2.77950826023666e-05
0.00011247160033446
3.68082937013667e-05
1.41144036252286e-05
0.000121878162769369
5.92536394199611e-05
6.19453275422422e-05
9.33718161112593e-05
4.25999648110657e-05
9.71547860795117e-05
7.61794753552573e-05
1.76638128504211e-05
2.79142512618578e-05
1.92964196578894e-05
5.30436057801896e-05
4.68924615343173e-05
9.52028785091898e-05
2.59541942492316e-05
6.70898489753519e-05
5.14915982085846e-05
0.000104843743882264
6.33489613009402e-05
3.66078645581308e-05
-4.00147838632164e-06
0.000109737906588061
6.36225886065695e-05
7.63379827162669e-05
4.0126028965931e-05
0.000144539452518628
4.22039704747384e-05
5.77297713745936e-05
0.000102279116243342
0.00010102720733474
7.7075311818094e-05
5.43736137454144e-05
1.19418901266329e-05
5.59794871208374e-05
8.24962673817862e-05
7.616083915791e-05
0.000103730835727109
6.1764258115207e-05
3.25999814179391e-05
7.58841766043243e-05
5.20095732308684e-05
7.0547215907536e-05
6.27463235621737e-05
5.78261953726382e-05
2.69865971289691e-06
6.58415170206158e-05
7.41895974989184e-05
8.41071903231282e-05
0.000183711388548466
5.17455116350152e-05
5.31312352574504e-05
5.93197068001049e-05
7.23473674253483e-05
6.65139592777118e-05
8.25061237587958e-05
7.30910919776535e-05
4.32440538092219e-05
7.38873905190125e-05
5.20333259831763e-05
4.65157878192558e-05
6.32244444105326e-05
5.13716265009695e-05
1.57335070289421e-05
0.000138861293460926
2.71626621407106e-05
4.42037148609868e-05
6.68833248842738e-05
9.70566779344718e-05
3.90315336678755e-05
9.99160517483764e-05
8.41470631835867e-05
7.80581136157437e-05
5.98454235539554e-05
6.89387673971819e-05
8.55631562026864e-06
6.62323528929365e-05
-2.00614042268976e-05
6.17317565172979e-05
6.59966368486143e-05
4.93067769169254e-05
7.33883588283353e-05
2.63545117298212e-05
5.51452387268382e-05
4.80949611398909e-05
5.15566289974699e-05
8.4379601672312e-05
3.37496197522609e-05
2.75642963149613e-05
4.69388120657337e-05
1.41895532326939e-05
6.45306867601068e-05
7.85741844944954e-05
-5.91970740932701e-06
8.23136737579786e-05
3.49198072952853e-05
4.1325434475286e-05
9.20396559621968e-05
8.99350011226519e-05
0.000130982236358211
7.26197532109916e-05
4.54762221862276e-05
4.71373259556063e-05
8.21031664227496e-05
3.59564033370511e-05
5.5895870553151e-05
4.8261682389288e-05
6.2503570887662e-05
7.23256044796119e-05
9.50190157715133e-05
3.56585782434131e-05
1.56454864316418e-05
-6.29010231506952e-06
7.57220999157467e-06
-2.64107810643927e-05
1.14769290797007e-05
3.27929420200187e-06
7.90541022589576e-05
7.73060812979744e-05
7.46370870204344e-05
6.17152309449732e-05
6.30292597234437e-05
8.06570904885057e-05
9.25293518431343e-05
9.48302464030834e-05
6.28114022287971e-05
4.62158555696216e-05
4.61824452083557e-05
2.54401753632169e-05
5.844195897723e-05
9.12450630277903e-05
9.45086939816062e-05
3.41426723559267e-05
0.000133449172652889
2.18083982665039e-05
5.63634180437044e-05
3.51927819977747e-05
8.94881327683301e-05
1.83586192881792e-05
6.32909413460017e-05
3.75491195525317e-05
6.32385604192205e-05
1.24966966174204e-05
9.63162998757083e-05
5.03843377816934e-05
0.000102838128415812
2.56054273939803e-05
8.2139773335393e-05
8.30346992168264e-05
0.000114013089964761
4.00060779692613e-05
2.82757263644674e-05
0.00012050721872144
6.05785530691682e-05
5.04374850020833e-05
8.15229266039999e-05
3.06771701584338e-05
0.000182788704004932
-2.73199513935692e-05
4.43191742465437e-05
0.000105533930601038
7.51255549963636e-05
0.000109819356884482
0.000106314587924241
4.79475171934431e-05
6.35707084871626e-05
0.000136329863620654
5.49898367492699e-05
2.95425191854555e-05
3.50142314164781e-05
8.02153882332865e-05
3.01488760851658e-05
3.70947983050198e-05
5.95919030458636e-05
3.33327316280351e-05
4.21939944674419e-05
-4.157370819374e-05
3.14684102926487e-05
5.68792039375595e-05
2.20336061092408e-07
5.3318767402671e-05
4.83972965809775e-05
8.08323560459681e-05
5.1351721397927e-05
7.81217980615169e-05
7.64172762591054e-05
5.21676761232162e-05
6.90674210098451e-05
7.96974928563874e-05
6.26927801607776e-05
0.000104008375608291
3.77629384199696e-05
1.32224447664457e-05
8.16980609504031e-05
5.72501278762985e-05
6.54492787442034e-05
8.95820709825823e-05
4.42300603839109e-05
8.23743357143237e-05
7.18856053888523e-05
9.92710381154075e-05
6.67553273544684e-05
4.64778880715634e-05
2.39530130822536e-05
4.31497876051878e-05
0.000104126065634174
4.05718817263572e-05
6.03970502584015e-05
7.20302978787432e-05
2.5393682508894e-05
7.06062334650117e-05
5.71825352502565e-05
7.81161974672441e-05
4.16962336848898e-05
0.000103709598395789
8.84411423903884e-05
5.16541515524527e-05
1.62270298517279e-05
0.000113005768233221
5.60478878846734e-05
9.49546530489573e-05
1.01753696130431e-05
-2.44770034290202e-06
2.636329163042e-05
3.48671130202249e-06
-4.30131659344975e-05
-1.62319975133286e-05
7.13204205238932e-05
5.58611672970914e-05
7.02715656351982e-05
1.01872991446018e-05
1.64125006763993e-05
2.78629772321102e-06
3.89835282587891e-05
6.84792347178746e-05
1.78500291043389e-05
9.90939560900576e-05
6.08232510326979e-05
7.51827303180835e-05
8.83739409519356e-05
2.56175963158554e-05
4.25615202732308e-05
2.73792725529086e-05
0.000103762831617448
7.72742649702055e-05
5.61584761554585e-05
0.000137228746863425
0.000112732063553323
6.71048344232606e-05
4.76443492681183e-05
5.30616579992272e-05
6.66150478437223e-05
1.41588349433348e-05
2.65175294874709e-05
7.77323888013045e-06
0.000113205234634692
2.41665913157808e-05
2.34554403296038e-05
6.56540236244914e-05
1.66924145410932e-05
7.25403238153299e-05
7.60389633490534e-05
8.22963871669263e-05
8.19139460782694e-05
5.08141671868842e-05
8.48720335112084e-05
-7.96341131372829e-06
2.48027745022593e-05
5.36980230186389e-05
5.54819294392053e-05
0.000117778382813616
4.7639090099725e-05
6.13044298751374e-05
5.53675620541136e-05
4.11282557924499e-05
5.71563877194035e-05
2.15314843738318e-05
3.23584125209269e-05
9.54504148524908e-05
4.27843292951566e-06
-1.32446123167329e-05
3.74133559707383e-05
0.000104246717505395
4.72970706502259e-05
4.15414633050444e-05
8.88377433671155e-06
2.09579783405589e-05
4.29772623679658e-05
0.000106017342950206
8.81684478346332e-05
0.000103381827682491
2.05441235212331e-05
8.80320992145651e-05
2.39283471121536e-05
4.04701274062609e-05
3.0927147755349e-05
6.09677173101988e-05
9.4365911700808e-05
5.14347241193948e-05
7.17298975615124e-05
0.000109697314903978
2.30413748951381e-05
0.000100136226009476
1.75021578232964e-05
5.5301289676913e-05
9.95929844552671e-05
2.01217279406683e-05
7.51525695343551e-05
2.06600862836325e-05
-2.96782871001049e-06
3.10250021346541e-05
4.35525918708898e-05
5.46328589763786e-05
5.86254779783321e-05
3.48575354477002e-05
7.66708442297082e-05
6.1911532766693e-05
5.32703501923309e-05
1.59365597137588e-05
8.47854918205351e-05
5.58364245752073e-05
2.7717019998106e-05
6.13882187191346e-05
4.23447839647261e-05
8.62690665475215e-06
8.93317304848494e-05
-5.08531534233272e-06
7.6251342388728e-05
4.55834459745411e-05
4.68863539477294e-05
2.24786991708686e-05
7.76151588434692e-05
5.04143839956117e-05
9.73875551226185e-05
-2.4776880151987e-05
4.72016309929828e-05
5.80342994559236e-05
8.18636474269417e-05
1.43884839734734e-05
0.000113315753907689
0.000154196865277344
2.6860475084143e-05
6.69218997084316e-05
2.55435732983284e-05
9.00382242092151e-05
7.89967009540703e-05
-1.22113591743726e-05
5.04153632504983e-05
0.000119526155261131
-2.36326226985229e-05
3.9197607771655e-05
7.6072955976989e-05
0.000124496389363734
7.53016902757427e-05
8.67289443439949e-05
6.0324067465811e-05
4.85939539661802e-05
4.55229220302593e-05
8.07863684192655e-05
2.93522148712221e-05
9.55649430877111e-05
3.55430889268924e-05
0.000126054530360108
0.00011322694641123
4.24871202299917e-05
3.20315151224406e-05
2.84898375481302e-05
5.62539664063534e-05
5.49349383635873e-05
6.96125243374e-05
6.83492619366099e-05
-7.28282797893655e-06
6.48444968902387e-05
5.4662860737113e-05
5.67856272686474e-05
6.04445229057509e-05
3.20027573125751e-05
-2.77831900398069e-05
9.01044756710528e-06
2.25430141277067e-05
5.49559212895467e-05
5.21377230907483e-05
8.10469812258013e-05
0.000120675042595638
4.89606883160768e-05
5.04719255540101e-05
9.69060880965115e-07
7.34599405690937e-05
8.00505080826844e-05
9.38174168237137e-05
0.000103351748625253
4.96706450595454e-05
8.77261798173733e-05
4.23477614292512e-05
2.91531670306508e-05
8.60014572573242e-05
6.23761050864508e-05
5.19126681396593e-05
6.52343934645619e-05
4.6243405351026e-05
5.22094975383718e-05
6.9584103569456e-05
2.08732469720762e-05
4.23182551086808e-05
8.04064114603103e-05
8.00549766569215e-06
6.13464098877684e-05
3.74268181484021e-05
5.19759799782156e-05
1.87508003892488e-05
5.24151943979314e-05
4.54112561206932e-05
-1.84475436110889e-05
7.94857289378912e-05
0.000113718648260268
4.93617643582703e-05
6.28564186190701e-05
6.7928093983869e-05
1.89549144232803e-05
-1.29196413250546e-05
7.63812841368385e-05
7.62411467263824e-05
5.07096851615497e-05
3.85432117118926e-05
2.86893607828982e-05
0.00010366492536723
3.94731237805599e-05
5.63093727173476e-05
0.000100067962436092
6.87060994273438e-05
5.37727837261964e-06
4.39896441254884e-05
0.000127832466618226
8.57595001411286e-06
7.43439003251815e-05
4.39782556011942e-05
5.30215731432413e-05
7.32362644972181e-05
9.84569853122778e-05
6.16705795901822e-05
4.62317944964788e-05
3.58774848681784e-05
4.31990781865413e-05
-4.20685259370105e-05
2.37899454108059e-05
2.07883864933571e-05
3.95384747522463e-05
7.67285455238296e-05
4.77385249780224e-05
0.000147239649763502
4.05570345465561e-05
4.50534096565148e-05
4.17903326864825e-05
7.68264437532938e-05
2.49071357701919e-05
8.14619610716921e-05
5.21226346095302e-05
6.89126348906446e-05
6.12052876209472e-05
7.19581366820744e-05
1.14689097110831e-05
5.30244629222691e-05
-1.95477122113011e-06
-3.1256982586479e-06
4.69173531840065e-05
0.000106125504673771
6.10982822245085e-05
0.000109520087101473
5.48113116113385e-05
9.60166489836228e-05
6.89620559560915e-05
0.000123544951465967
9.65172177228723e-05
4.17533222396686e-05
5.22491405483291e-05
9.63404427688617e-05
0.000100942407144538
6.53972348963517e-05
6.86163861111097e-05
5.80544163096656e-05
3.03619722578804e-05
6.07469626806572e-05
7.41579938912331e-05
9.17823779594126e-05
8.46434430075928e-05
5.40847098055352e-05
6.64088177656273e-05
8.93717958209315e-05
4.69433433502025e-05
-1.8706514922872e-05
3.66705007504022e-05
5.59518896204912e-05
6.73852944189692e-05
8.53699317192082e-05
-1.76646276784157e-05
2.16268509653529e-05
2.45557215396803e-05
3.88767881639582e-05
6.20435589074829e-05
4.27056998098081e-05
8.15407971748262e-05
7.27009960754062e-06
-2.26820540640089e-05
-3.44547785621092e-07
6.25087661525173e-05
-1.88946724162131e-05
6.07601079403035e-05
5.56325949040627e-05
7.60526397930458e-05
6.44629614973366e-05
7.68656950288443e-05
4.58497867852555e-05
3.47485901756873e-05
0.000124224769392036
5.88513088078302e-05
8.68035303501176e-05
9.76970515960283e-05
4.46814491389056e-05
5.5816041327311e-05
6.41490152618341e-05
0.000105870264293537
4.12133994705562e-05
6.37457339347839e-05
8.58483817540629e-05
3.47343402238289e-05
0.000101633009673133
0.000116417672790409
5.32433014368324e-05
6.73998300842485e-05
8.94730452790862e-05
4.34137102723418e-05
8.05632081875118e-06
6.32395525227817e-05
0.000100598811621197
4.46906275222953e-05
5.80749847578441e-05
5.23700639830928e-05
3.36476103472742e-05
4.68352956476139e-05
4.70383789438867e-05
1.79564650519695e-05
2.9552121135611e-05
1.44661329991439e-06
5.81887676390545e-05
1.30235922785801e-05
6.76126473350982e-05
5.62460904611105e-05
3.24053865790466e-05
4.76814889340498e-05
9.16885463011831e-05
3.97211298091999e-05
6.72883640785229e-05
8.01293683779865e-05
6.3890006948269e-05
5.40232767106614e-05
3.38922099054074e-05
9.04403004494795e-05
4.10476711755765e-05
7.23642704069551e-05
0.000132126805856875
2.23575741967895e-05
6.08967041671964e-05
0.000123185515772787
-9.89162436601869e-06
3.45002046266512e-05
7.5419954027344e-05
7.97099215965967e-05
9.30792099113603e-05
9.65911658593887e-05
4.11142696129702e-05
3.68419371495002e-05
5.25872433874867e-05
0.000153084686226962
4.00617294050957e-05
8.97762619136146e-05
3.51616657116743e-05
5.14814967763382e-05
5.37488217959851e-05
0.000102312065789514
8.03552135686664e-05
5.93014741258583e-05
4.53004487456236e-05
5.84811301303395e-05
0.000111860460541759
7.56665888394021e-05
3.34573098242444e-05
6.40088188952839e-05
1.04441929018452e-05
4.94041532664382e-05
1.76419411330639e-05
6.60100447298984e-05
9.97767466797956e-05
4.20404521324557e-05
9.53299442836219e-05
9.29825094504421e-05
4.1898428174883e-05
5.556178026241e-05
6.53102826030522e-05
4.66596157817657e-05
6.57490070550385e-05
2.62583566972781e-05
2.10565044620956e-05
0.000105513568191753
5.4633539758665e-05
0.000102533294124007
2.13593373726526e-05
0.000128281934591573
6.95291443018914e-05
9.02367123881689e-06
7.91910484403883e-05
5.23989420899741e-05
6.43449409934459e-05
3.74346198287215e-05
3.34756193880694e-05
0.000138750003400826
6.66524974568375e-05
1.24345735227043e-05
9.7712268424957e-05
4.98159730535749e-05
8.15170052500675e-05
2.16581233661884e-05
2.36869724087053e-05
1.23560722174215e-05
6.08866868609437e-05
5.98510519377881e-05
9.63676830851999e-05
7.32214042224415e-05
6.16782088444831e-05
6.10394215790762e-05
6.38707809176543e-05
9.71763324033901e-06
3.20605560179752e-05
6.16465159582832e-05
3.95116304949836e-05
3.38998192080326e-05
2.73662150379674e-05
