# Supplementary material for: Research on computational propagation and identification of mine microseismic signals based on deep learning
Source: PLoS One. 2025 Oct 22;20(10):e0334641. doi: 10.1371/journal.pone.0334641 (PMC12543183; doi:10.1371/journal.pone.0334641)
Supplement: S5 Data — (ZIP) [file pone.0334641.s005.zip › 000100800001448.xlsx_0.txt_24.txt.txt]

0.000109052248407005
8.11465632813811e-05
4.70654530485901e-05
6.68021135860876e-05
7.0895250372962e-05
5.37845512752815e-05
4.81937047186321e-05
9.14970799845413e-05
5.67743437418417e-05
4.19311567657464e-05
0.000125055516436823
5.3432278813678e-05
1.83062674251947e-05
8.23044147252389e-05
2.37001310916398e-05
5.63063350181755e-05
0.00010079896602144
6.91659324890713e-05
0.000104606061711999
0.000118429927837469
-3.66982804603917e-06
3.09452962227858e-05
4.71777159512589e-05
5.41782395207722e-06
4.91883660495452e-05
0.000131544679308326
8.70418207987548e-05
2.45546006163692e-05
1.45629978808323e-05
6.00563026264275e-05
2.26132180136301e-05
8.19241051215763e-05
6.36322449499907e-05
9.09353549571118e-06
6.03126592994144e-05
6.28056217973148e-05
3.53493775110455e-05
7.26003647929226e-05
4.81928706607189e-05
8.25119578747076e-05
2.23497569211174e-05
8.47582765788778e-05
1.50313383533027e-05
7.17080016595648e-05
-3.0771050261394e-05
4.07431274281919e-05
2.02538463856422e-05
-3.82749189551882e-05
8.0059014329477e-05
-6.21285831853451e-06
-1.04371425965768e-05
2.15967789886545e-05
2.88686050927494e-05
0.000101010091122906
4.07967598725251e-05
0.000101730208117406
0.000104186994668492
1.941486550021e-05
5.24494386059405e-05
0.000106610170193547
8.69937984016522e-05
0.000108330148135975
0.00012561650090905
7.53688772079577e-05
8.84801521954073e-05
4.96889713461817e-05
6.16498442360388e-05
0.000115645173880388
0.000102312011723836
6.13118606734861e-05
4.7910585536386e-05
5.81744247817682e-06
3.96905415516421e-05
4.86000970220817e-06
5.86190193618672e-05
4.62930634150877e-05
4.4694221188192e-05
2.33641994125048e-05
5.01270519513104e-05
2.60538740438096e-05
2.90206801942674e-05
6.31527454126987e-05
4.68363799699313e-05
8.48352701272168e-05
2.9345211480639e-05
4.43120277765748e-06
2.95525913016453e-05
8.82918427598944e-05
0.00010333462415976
5.71687764361163e-05
6.8708063457782e-05
2.55869122929396e-05
0.000100363419650312
-9.41229571271474e-06
6.49167212850004e-05
8.21636137829493e-06
1.29946740505623e-05
0.000123095032446733
4.18767490567799e-05
2.04410264969585e-05
3.26749754822914e-05
0.000106071381154152
0.000110080044512902
8.1263084726257e-05
0.000119794745556046
0.000160223734014399
0.00015273083481315
3.16230184942963e-05
7.61743782393362e-05
8.4354271125078e-05
9.24251137012908e-05
5.73460804274828e-05
1.28889087891755e-05
9.32283953086714e-05
6.86956449285694e-05
1.77111146219139e-05
6.08248505499355e-05
4.57989881524275e-05
9.08237358081557e-05
2.04228262123793e-06
-6.29080343967998e-05
6.12244496020342e-05
3.01611630878508e-05
9.20859168645346e-05
7.17271418220294e-05
5.2480582472924e-05
0.00011331659066783
6.63330773549399e-05
4.32323744546395e-05
5.04261787730897e-05
4.01237799906757e-05
8.85099644063498e-05
6.59850097614404e-05
5.53330984154868e-05
5.72195123089046e-05
3.95768947918746e-05
7.41695125790971e-05
1.3401393305282e-05
4.65230317390083e-05
4.76037217125283e-05
0.000122098672807177
8.13515334251347e-05
6.60072289936126e-05
2.81525267122069e-05
4.75375658267355e-05
1.97727594176209e-05
5.58208658345756e-05
9.15503847597189e-05
2.33139617842532e-05
4.486774714072e-05
1.76346255619744e-05
4.56385928034413e-05
6.71625877667875e-05
0.000123198711149883
6.14425689204404e-05
6.25182154596836e-05
7.29083712411723e-05
7.4588737782197e-05
4.82840264759039e-05
0.000102912188033447
7.51385646620615e-05
5.03032274380173e-05
7.33676522913497e-05
9.93580172745087e-05
3.74325235569119e-05
5.97801906244187e-05
2.43263961522846e-06
2.9706792240129e-05
-6.77598500145449e-06
3.54674779133857e-05
7.14762204469059e-05
0.000115428836695708
4.94092523973617e-05
1.29453614038698e-05
5.05914526959092e-05
-2.13164426592603e-05
4.4887990390572e-05
8.45057321881303e-05
9.19397645391014e-05
4.25241989765495e-05
2.9125898023348e-05
3.41114427977104e-05
5.04020350499951e-05
5.07146572307838e-05
-1.26491700623366e-05
1.32660247500971e-05
0.000119837509666017
-1.54661206842343e-05
3.3992179078378e-05
6.26215046696064e-05
-1.38015792287771e-06
2.93191704095752e-05
4.62124249601283e-05
3.87129764723382e-05
9.7076494197747e-05
1.45959712993549e-05
2.27231637014421e-05
5.93662110006834e-05
1.73461127196685e-05
8.00254675711748e-05
4.06355454243548e-05
5.5137864309662e-05
2.14322731432326e-05
6.65930136604434e-05
6.31567078788372e-05
1.30988247005465e-05
0.000110745077590738
0.00010074586910969
0.000103090374793736
6.34501778360844e-05
9.94302900910707e-05
8.75987787302132e-05
6.4150244943689e-05
7.22648103243368e-05
5.76345222253506e-05
-2.48041469527882e-05
7.42753966108553e-05
4.86927880790762e-05
4.60844659576233e-05
5.41276288654963e-05
4.7061009242239e-07
3.7909864790421e-05
3.08365330183037e-05
-2.94956126521304e-06
3.71921521047924e-05
3.24276828213265e-05
5.72971304777269e-06
1.32852792201864e-05
-1.22373690336579e-05
6.81261295429414e-05
4.07442198266861e-05
4.90533961555007e-05
5.9219243715611e-05
4.03364946875658e-05
0.00010064574781055
4.68896420280501e-05
1.52174683321625e-05
2.6684219034594e-05
9.32294593195749e-05
0.000132578457855602
2.15528404428529e-05
8.32248696882233e-05
7.66845977109548e-05
7.8811657812268e-05
4.26988566543916e-05
7.72949496950392e-05
7.2174622941028e-05
2.46312957548038e-05
5.2610264995761e-05
0.000130035210911027
6.63878518399751e-05
0.000103014234528692
3.1982048723676e-05
9.38030302297626e-05
0.000111134964395663
4.07563196785976e-05
6.11005575718977e-05
0.000110640170026354
8.71379285420595e-05
5.8262066741765e-05
5.61252425788591e-05
7.14278856181872e-05
3.2527608060704e-05
9.99114205778438e-05
6.02498070804084e-05
3.57051566954883e-05
-9.09035939176115e-06
4.12446502880764e-06
-2.80776746098425e-05
2.30501979522251e-05
1.84339044541997e-05
1.4915362610276e-05
1.76108319740424e-05
0.000140370334774259
5.15714235720804e-05
5.06702745423788e-05
3.94647367790723e-05
6.330873397842e-05
4.53653046252467e-05
6.83693151602617e-05
8.38536538882959e-05
-4.80241678895852e-06
9.31572899956362e-05
5.45873756729471e-05
4.46261040660987e-05
8.86965123562416e-05
5.97059194178391e-05
6.41903458141978e-05
6.32987583261152e-05
5.85258767890943e-05
5.39532230876003e-05
4.04291131526763e-05
9.94638442840484e-05
4.76980851469196e-05
7.93688504103574e-05
1.89161049831319e-05
0.000108169506710049
3.6807135619794e-05
2.10492445683732e-05
9.31523639531859e-05
9.99412199945109e-05
0.00011073688759548
5.9494120246998e-05
-1.51447112487049e-05
8.36164142459711e-05
9.09358287738412e-05
8.46122365524762e-05
6.18749191707201e-05
4.57715804935584e-06
5.11872734305658e-05
5.44726033012686e-05
0.00012291201547685
5.60955073961519e-05
0.000103443032088606
2.14612518636839e-05
5.94991262148636e-05
4.87580680763258e-05
4.59681175792653e-05
5.15816691223524e-05
5.5968070676114e-05
5.28689318398038e-05
2.59181890579726e-05
4.14131704761926e-05
5.13250283988637e-05
0.000115400686290836
2.69604728319639e-05
6.21827675848744e-05
6.88321872717901e-05
6.68169276176711e-05
6.84798797476166e-05
5.18672617606778e-05
0.000107355633041328
4.1000984172347e-05
5.02743156837393e-05
4.21778002436553e-05
1.78944834132373e-05
5.71954221520155e-05
5.76634732700145e-05
2.20303873843129e-05
0.000122877549083719
6.61074317883288e-05
5.6483117490443e-05
2.30992420265819e-05
4.65385147929041e-05
7.74799830986775e-05
0.000103030679360689
6.05380442560941e-05
9.85939457870035e-05
4.99710845017878e-05
0.00011734326434348
9.38745727747105e-05
6.40113813620219e-05
7.83235796604081e-05
3.87838125276025e-05
2.00802961737257e-05
7.63883369440856e-05
-9.85996980715239e-06
0.000129637479388204
6.86887995442991e-05
5.01475687215846e-05
0.000110617125339503
8.48037230539116e-05
9.39647916094106e-06
3.87526882358196e-05
6.83276759579854e-05
5.40156885397392e-05
7.91194563052609e-05
2.28482112964236e-05
1.93255978433666e-05
-7.20308059781232e-06
1.24877543007929e-05
-6.4264122580589e-06
-6.55961960474952e-05
8.61220294965446e-05
8.51669667950474e-05
3.8948580805647e-05
5.53296109078966e-05
1.71866252826898e-05
2.3980557539003e-05
2.83533744827955e-06
9.34529684027077e-05
0.000117206397375231
3.16374435630955e-05
4.31615980364231e-05
0.000101821920385271
5.75185229158518e-05
8.37034454119761e-05
9.96767208519239e-05
5.21949959765888e-05
5.91518228674269e-05
3.42648547250553e-05
0.000139860468708339
7.08837953392022e-05
6.6362037365149e-05
0.000107771208056395
4.8161644007578e-05
9.2691430955366e-05
0.000113184195269391
6.78812684651132e-05
8.64194256876639e-05
2.61776060750804e-05
7.84109294989056e-05
9.6637584830108e-05
2.03198076808615e-05
7.62571806641604e-05
1.9858605047493e-05
5.90143669413612e-05
2.29414847894044e-05
4.26886350486171e-05
-8.71439599613382e-06
8.34105111135947e-05
1.50958863844398e-05
-2.20190727399348e-05
7.25254287043683e-07
8.562903825607e-05
7.11402853367598e-05
1.37134460835461e-05
-1.04287880115728e-05
4.27756408577132e-05
6.1985677600671e-05
1.99710254481706e-05
-1.02105672810814e-05
0.000108639011350504
5.27369651896447e-05
2.70265207230778e-05
4.62429996556405e-05
8.0858418602116e-05
3.83363886485297e-06
3.91932851612633e-05
3.12076776488374e-05
7.3733112912482e-05
0.00013322886153314
7.82199611611641e-05
0.000107595537932355
0.000119316977425387
5.88510538829163e-05
3.87438599631791e-05
1.78450584697685e-05
7.0138442072333e-05
3.33506984222873e-05
7.4768884948639e-05
2.28655926408261e-05
5.77299897279871e-05
5.86059438009821e-05
8.70201190502373e-05
-7.50881460468074e-06
7.53625869703711e-05
1.57318961276212e-05
9.1142962731845e-05
2.23286639158753e-05
2.26544502631596e-06
5.74795533567297e-05
0.000104567626158256
4.69808237195045e-05
6.89368911780925e-05
2.681370880758e-05
6.23972928878977e-05
9.22894968224584e-05
2.26045942494365e-05
2.39910410825991e-05
7.97618267160106e-05
2.52703015579302e-05
6.11455354132355e-05
1.09962681158166e-05
5.87128233794856e-05
5.19489670125533e-05
3.42599590520313e-05
0.000115442659102283
-3.08766305407075e-05
1.10669461636348e-05
2.70709274975768e-05
3.36201100294222e-05
7.30759549401379e-05
7.96903694602101e-05
7.41636305013722e-05
-2.74520680041088e-05
0.000115661746132051
2.57602065825382e-05
0.000112175907751472
9.89374408067477e-05
0.000123457378037119
5.41203925526481e-05
7.26207398341123e-05
1.7660328487044e-05
5.03735420225973e-05
7.03894869480614e-05
-5.12457966224767e-06
3.5397534904838e-05
0.000115818443065924
-5.0373082575773e-06
6.35331927306002e-05
3.97061367812477e-05
7.01335834234114e-05
1.69356021672869e-05
6.25179041984229e-05
-3.90094313978339e-05
-3.21250950500351e-05
3.86293133141201e-05
9.9409363017646e-05
1.52331662191282e-05
5.00039558721125e-05
6.04866195322706e-05
8.21013760477098e-05
0.0001043395930621
6.91816408676626e-05
0.000103652194282059
9.08226186548739e-05
5.80588344878256e-06
4.18511078619975e-05
7.90467434247439e-05
7.87656719519049e-05
2.22100676717981e-05
5.08232433746161e-05
2.8262650381168e-05
5.36534523569483e-05
1.47187558260848e-05
2.76592884302954e-05
2.33731217135037e-05
0.000126417673599416
9.7105040166727e-05
3.77271812952581e-05
5.12911961506398e-05
5.05498098543022e-05
4.8708418544065e-05
9.48632215453611e-05
4.02296779723478e-05
3.41454165966847e-05
5.3003313671536e-05
0.000121359064846091
5.7190130246552e-05
5.1054045403061e-05
0.000103920169636769
4.60821053797889e-05
-4.26924558621094e-06
0.000132601995516549
8.68550255755925e-05
4.53119743973096e-05
6.74477053051062e-05
3.11407937525589e-05
5.1858183539863e-05
4.45544503376156e-05
7.28984595642714e-05
6.85188500254186e-05
1.78674006741763e-05
4.24419213941491e-05
1.3109191466343e-05
4.58152207907383e-05
3.38785586384593e-05
4.12079509788668e-05
2.51565848011109e-05
6.28642279099148e-05
3.33128827803916e-05
1.45146498520889e-05
9.82238722840719e-05
0.000107146641980458
0.000108555390617423
3.51244204643332e-05
7.04968739821274e-05
0.000109224757683668
8.52681148515173e-05
6.02447261263901e-05
2.08248179292464e-05
4.21804864107176e-05
8.06104327435917e-05
5.44752722802528e-05
0.000112177199015596
2.08196544606767e-05
7.1714129030174e-06
3.03925912331846e-05
3.23350557197895e-05
7.77555836826701e-05
1.41305579533341e-05
2.43955068785135e-05
6.70742631521673e-05
5.38956485748694e-05
5.43421472635614e-05
7.05715181552612e-05
1.80950573514809e-05
6.89827942289093e-05
6.78865246178241e-05
1.31531859817651e-05
6.40064956962738e-05
1.38047739365316e-05
5.21554597429062e-05
5.98273178902707e-05
8.89739650960519e-05
5.27917343383106e-05
6.50198134551442e-05
4.7648455727442e-05
3.56218252001473e-05
3.52554139836567e-05
8.93730135026114e-05
3.93348774415361e-05
9.71097608786895e-05
7.15381412572915e-05
8.44143116976863e-06
4.63703736833156e-05
6.9607455734162e-05
3.3668693285866e-05
-1.35171846398025e-05
4.4191447905122e-05
9.30714332792129e-05
3.92421193040941e-05
-5.02881580766788e-06
4.90905298062685e-05
7.3641067200163e-05
4.41959597172687e-05
9.30487925006914e-05
2.48264189013652e-05
5.08363082214117e-05
2.59096118178527e-05
5.95862437724986e-05
6.24287075193101e-05
3.26221478132277e-05
7.7842301283666e-05
7.9467351598738e-05
6.36259566891169e-05
7.72223615053138e-05
4.96781682179298e-05
6.11469493155327e-05
5.73049225360513e-05
2.38431807732707e-05
9.10422755893908e-05
7.84335848737458e-05
8.73687170059974e-05
5.9525655152838e-05
3.38211813843637e-05
5.3039025621753e-05
3.34804205482999e-05
8.78683268775317e-05
5.63402389986014e-05
9.22763259841723e-05
1.12814899864402e-05
0.000123368068365024
8.62620424313092e-05
3.22997511949393e-05
5.64363728971967e-07
4.60560904620665e-05
5.84235965206113e-05
2.64332897489248e-05
8.32194202833711e-05
4.0503168897839e-05
9.1889394097505e-05
5.3969496985592e-05
8.78839282979185e-05
1.38367171576851e-05
2.41488094688979e-05
8.05650436786406e-05
4.37478262193738e-05
6.4264020008867e-05
1.42727797855637e-05
-6.59826456110372e-06
8.02914907265193e-05
2.01620676626103e-05
7.27476718033551e-05
-5.07042057337478e-06
3.13212245860991e-05
1.648454258255e-05
7.98995820041939e-05
9.73881727351751e-05
3.50778929866415e-05
6.63460468440052e-05
6.25675151360641e-05
7.79614696962661e-05
0.000112638809640647
3.64946646253839e-05
4.55705748308779e-05
3.51600153476642e-06
4.28128074906877e-05
6.62781086775062e-05
7.51320692918651e-05
8.21520645371727e-06
8.36703590793565e-05
-2.41100190967644e-05
0.000120483724219361
6.24423452599826e-05
5.1191598560276e-05
4.86461665267761e-05
4.64750238222448e-05
-2.54011140027755e-06
0.000102640515549432
0.000113382214101303
4.92735018573846e-05
8.61878791152803e-05
0.000156392691005505
9.0977690126165e-05
8.73312696140695e-05
8.02256781112914e-05
4.04299107505752e-05
8.51345404063519e-05
7.98658196850617e-05
7.71134037944604e-05
2.91634811297635e-05
1.68217702202137e-05
3.27500620395219e-06
3.16184666391714e-05
9.49531695201437e-07
4.05068509501838e-05
5.45181405435335e-05
6.45012598514706e-05
4.20776259284609e-05
5.60437965213206e-05
1.39622371282567e-05
2.68129471627175e-05
3.63420858189027e-05
6.40813910780221e-05
3.10171572591887e-05
-3.00603449127156e-05
7.02613988440727e-05
9.10423801125433e-05
9.36201688027757e-05
6.28700217141612e-05
5.4799441687646e-05
6.89315296610882e-05
9.72557455789515e-05
1.09842703099655e-05
7.98179902484822e-05
6.21705255185283e-05
2.3853516199749e-05
7.61175827358484e-05
7.70051747715163e-05
3.26990611042774e-05
-1.16455643085693e-05
4.44506518981483e-05
3.02924096612537e-05
0.000105763594166168
6.47647832121838e-05
0.00010732748089025
8.40495807152433e-05
5.60533053483181e-05
6.9711663411724e-05
8.46129609061839e-05
9.07335768469234e-05
9.26692561980093e-05
-2.25013164046283e-05
8.92278189644125e-05
8.06968759685091e-05
6.29319607710091e-05
7.79792770536624e-05
5.9432170254491e-05
0.000121977865198955
6.40338180638091e-05
6.56893196805412e-05
-6.28515215200066e-06
4.30153660786399e-05
4.28895848201173e-05
7.30885172000333e-06
5.10030180574258e-06
1.16953501602234e-05
-1.49156579421855e-05
-1.07415585203744e-06
8.45666689552553e-06
-1.74874513945009e-05
3.76483014800082e-05
-2.12352610986125e-05
3.00616134604051e-05
5.25139563600124e-06
7.94682642481905e-05
4.62178040127424e-05
8.91942720812149e-05
6.45774505748746e-05
3.5376100130488e-05
0.000105446016119973
0.000120296228385905
5.0225493967816e-05
0.00011081687049875
0.000109156575315797
4.7912494513133e-06
-1.94644985814511e-05
9.26282245923749e-05
0.000109845378048495
9.17393868931051e-05
0.000105559664439893
8.89074581948727e-05
3.16393155455202e-05
3.38615181210924e-05
9.24414687896273e-05
1.91157822577746e-05
4.03084266130446e-05
6.15737415233763e-05
5.66393230746144e-05
3.79198792453043e-05
7.19254443949944e-05
4.85967852268339e-05
4.17567614596657e-05
0.000117667311232175
7.4516395285426e-05
4.75981422190788e-05
5.77313637050739e-05
7.32984016786082e-05
7.35874769250413e-05
1.33837436404219e-06
1.49385110394895e-05
3.35551020186827e-05
5.53187347512518e-05
4.18018134543751e-05
1.36970845714583e-05
1.54173196038138e-05
2.94033869124541e-05
7.99745959666293e-05
7.27113691393103e-05
3.35594060626384e-05
6.76637933808956e-05
1.16208369776296e-05
8.86085634850178e-05
5.24123942409144e-05
4.28843716299722e-05
2.92136455188582e-05
4.74054527640975e-05
3.94472158450942e-05
1.64148363699716e-05
0.000116348334687989
5.30735363189156e-05
0.000112598554647312
1.83367066891932e-05
6.26746461015704e-05
6.31819451412667e-05
9.85619657379537e-05
9.11313644252407e-05
5.98990495434772e-05
3.90474753519486e-05
6.66127600108013e-05
2.93644088661609e-05
4.88956814313029e-05
4.85590949681006e-05
0.000106607609689499
4.11085632326788e-05
2.39438022558806e-05
1.71429510161239e-05
7.10791945428555e-05
6.56084075388973e-05
2.79650411894466e-05
9.8206780320094e-05
5.51491221543372e-05
6.46120405183245e-05
6.94367869750423e-05
8.49160647602484e-05
3.97499613836138e-05
7.04363901280176e-05
-1.22811926877741e-05
1.67896355104192e-05
1.11907037784321e-05
3.37444442462071e-06
5.70019247120274e-05
0.000116717783357632
7.60090516366389e-05
5.83068008622044e-05
0.000119992463773955
0.000103954485179371
7.63382264570218e-05
0.000121933081802355
1.03391713304781e-05
6.00156929936007e-05
0.000127261350421132
0.000163550844908907
5.95903754517629e-05
1.27810012112036e-05
5.27417635060092e-06
5.90107286651139e-05
4.35394769358198e-05
5.51951084421927e-05
3.27460686714421e-05
7.85144214676843e-05
4.82584395380481e-05
0.000116631729118704
0.000130564380449564
1.49753818598427e-06
4.97570724131861e-05
4.42251328668554e-06
4.56353040853839e-05
9.9228136773027e-05
6.39070940217659e-05
6.26653416369256e-05
9.60706658470626e-05
3.66765956352968e-05
5.57901719018666e-05
7.53686065252769e-05
6.69580647732318e-06
6.73954613431094e-05
4.65706323513276e-05
5.56708266860104e-05
6.65728078179543e-05
0.000104031742464048
4.23781772153035e-05
5.76882007524415e-05
1.58544664843454e-05
3.76807814410989e-05
8.38429170282683e-05
9.20787473336123e-05
4.48235062358803e-05
6.9303361144538e-05
0.000100605742182135
5.6733093665263e-05
3.44946947361867e-05
6.27759497448025e-05
6.12846770326823e-05
5.28182830871688e-05
-3.93331615970768e-06
6.13990294727708e-05
6.7762736134586e-05
3.15753755821927e-05
6.83983803344846e-05
3.67356529606523e-05
1.29999112961576e-05
5.07220913039107e-05
8.27138716743683e-05
4.47300313323182e-05
3.07762441840812e-05
4.19957584067331e-05
7.90739841923868e-05
3.97197055921048e-05
8.68848767659046e-05
9.96229404393311e-05
8.84361830945841e-05
5.60778152412342e-05
0.000112516469382421
0.000122177139195131
8.64388999226261e-05
6.77974596497352e-05
4.724895275392e-05
0.000102860561241012
0.000103645929878933
4.09300583841518e-05
8.49458743794619e-05
6.53718506647131e-05
4.64961019231614e-05
8.48274397090568e-05
2.25340025291566e-05
9.38269548266635e-05
3.87124872826871e-05
3.28048748485682e-05
7.29785178882419e-05
7.29133591712143e-05
4.00508202833731e-05
2.88561401481242e-05
4.19277335061889e-05
0.0001189164110019
4.8533802945039e-05
0.000108395671962839
5.95366396251492e-05
3.02143287601002e-05
6.50010026348771e-05
5.46023677583178e-05
4.74128474701455e-05
1.96133237160931e-06
2.72701846115414e-05
6.9845999828908e-05
0.000123298814870502
2.43933533546255e-05
5.71808788633844e-05
6.36303723631229e-05
5.18557889481968e-05
6.11690004973176e-05
5.44369163112678e-06
7.26967694938545e-05
1.67241196026901e-05
6.0268143308126e-05
7.32099804781839e-05
2.86412707158572e-05
2.42407484207997e-05
7.86769028875801e-05
7.29983404972481e-05
8.12226160113934e-05
7.19081671704888e-05
7.46462479957637e-05
7.20488124089492e-05
6.01978806333441e-05
2.64273519477856e-05
9.14038976407144e-05
7.86381122039106e-05
3.64933934947614e-05
4.45851748657858e-05
8.93006276849093e-05
8.9368878575805e-05
8.16822176884976e-05
1.89126306075746e-05
5.0936789507626e-05
7.46957561258495e-05
8.16672612592553e-05
5.4534852437585e-05
2.39180637612914e-05
7.0503728515698e-05
2.09915058494123e-05
7.05031566322695e-05
2.73753228667929e-05
4.70561777709859e-05
6.38195450198176e-05
6.07804049069727e-05
8.00580902768274e-05
7.40994711224511e-05
5.45048907410809e-05
5.9564322983206e-05
-9.51962685387189e-06
7.33941553437808e-05
9.41966830642901e-05
9.22957388637558e-05
5.43076915089856e-05
0.000120407251591898
3.13725665810215e-05
5.11507687547628e-05
-5.2643484487902e-06
6.86727043530714e-05
2.78911539801448e-05
8.39879138080084e-05
1.34313967982681e-05
9.55696828844906e-05
7.94596638485239e-05
6.11899041762444e-05
4.55988772094926e-05
6.08897258589556e-05
4.64821626454454e-05
-3.62943065961172e-05
9.64277663796049e-05
2.58965643301687e-06
3.62200701576295e-05
-4.81858076565746e-06
3.65723976477966e-05
7.72281541341763e-05
7.00977136567164e-05
5.12734691800274e-05
8.0282569172441e-05
-5.98099446087261e-05
8.19503476929835e-05
5.79336466741969e-05
2.95288465050679e-05
8.84874638328135e-05
9.81046055649268e-05
8.60694130021665e-05
2.46946350171984e-05
9.08719771258745e-05
6.68345037221901e-05
3.98071709485306e-05
5.97472967384219e-07
5.27847781842266e-05
3.53652358029752e-05
7.30712467656067e-05
6.96766198099048e-06
5.89953826674805e-05
6.80912728637457e-05
1.95688522103255e-05
-4.05324687704073e-05
-2.48996854872196e-05
8.16191586750512e-05
7.04756602720931e-05
9.1284271333313e-05
1.70350783211613e-05
6.37694777337344e-05
4.64098341448863e-05
7.8484296895357e-05
5.70115135522109e-05
6.22052223122694e-05
8.29100958328625e-05
0.000102976628522651
4.78470582561763e-05
3.82252572963599e-05
1.72184572340821e-05
4.52019619001347e-05
2.22230961026288e-05
3.44373225896889e-05
0.000109467654920415
4.43423791685425e-05
0.000103632246709633
3.78036096207923e-05
8.33350989249526e-05
3.40803944350107e-05
0.000106964870448209
0.000107679750577439
7.16667742920674e-05
4.81433354955737e-05
2.87574204372407e-05
4.78492964946751e-05
3.37893400700927e-05
4.44540853554107e-05
-5.17128255554244e-07
5.63331762844137e-05
6.99081099777384e-05
4.51789525536281e-05
5.95581177475316e-05
0.000132116086680469
3.68676552214466e-05
9.75586947970335e-05
1.13739044094133e-05
4.72017030503428e-05
5.12901536900481e-05
6.33821671548164e-05
0.000106009629888557
2.42415582486569e-05
0.000109585384885305
6.18313985471496e-05
6.67401990893024e-06
8.01696664927203e-05
2.19969140674374e-05
8.78835878694008e-05
9.49620660596173e-05
9.36104382044885e-05
6.57582457072051e-05
4.11054579448111e-05
0.000100853472165216
2.69424168920717e-05
8.59797228105742e-05
8.13299390129437e-05
5.62371706132219e-05
0.000100231408790498
9.72783643283203e-05
1.24081336342345e-05
8.78927883136333e-05
1.40387752196081e-05
8.41665699110126e-05
7.29998010211091e-05
5.22100977593407e-05
3.68288395868955e-05
0.000112491128116706
-4.88489781293263e-06
6.59429383756331e-05
4.18627057588308e-05
2.07650708053518e-05
6.96800506825728e-05
8.18126361930393e-06
8.34409465747629e-05
6.47163450064131e-05
8.42191743600528e-05
0.000106668502514205
0.00010593804942829
0.000190342651824053
9.58844216579927e-05
-1.91604493552185e-05
1.89626598085439e-05
7.35094893806128e-05
4.67695760160204e-05
-8.05701881722613e-06
2.66031294594469e-05
1.14579705777048e-05
4.22023974839725e-05
-2.84505210829805e-05
-9.03914163990008e-06
3.39205686448964e-05
6.95823393975673e-05
0.000119743404327491
4.56681757979434e-05
3.98717092574855e-05
9.54524955979998e-05
0.000120358126110945
0.000104070634267606
9.72082051522468e-05
4.99302044679036e-05
9.81289193153203e-05
8.52027672266573e-05
6.02224832595232e-06
5.35975952119409e-05
0.000125921173532889
1.10670678298959e-05
0.00010838953014492
1.650783721743e-05
9.22366198654945e-05
1.31733552014638e-06
0.000116088920984312
4.77628209950576e-05
2.7192695529494e-05
0.000103765024905145
1.99384548188118e-05
7.16050491407959e-05
2.51664102667801e-05
7.04119153529057e-05
-7.82665597164187e-06
9.97867500362183e-05
8.94016635954299e-05
6.1923986202478e-05
4.20152253998011e-05
6.94609603581403e-05
2.48524104293952e-05
7.91809071817888e-05
9.62240082347143e-05
6.87624438058214e-05
6.52491484285837e-05
5.48018683241864e-05
7.1908031340948e-05
3.36284235787085e-05
5.09583800366346e-05
3.76828568690627e-05
0.000100539495706056
6.98850712488295e-05
0.000112601247849302
3.75324708961739e-05
6.23203725482137e-05
6.64064074371529e-05
3.18635968887451e-05
3.88911229023088e-05
0.000101273624888351
6.69872061073924e-05
4.13031748159387e-05
9.40603092941259e-05
7.1601894224011e-05
0.000103958908947737
6.46132856904491e-05
8.101471579097e-05
0.000116460190968653
4.11175466239764e-05
5.96192299310732e-05
0.000107495074536622
2.63224667793325e-05
5.70354393164177e-05
5.7662144306117e-05
5.06809820990054e-05
9.95418915868207e-05
9.03460286844529e-05
5.98235249510803e-05
7.02888510936039e-05
2.74008324894116e-05
4.67182895968019e-05
5.69963955121829e-05
0.000105120585081199
8.72553653625297e-05
3.21396266649069e-05
7.07315282698317e-05
4.9289489595609e-05
8.27489021275018e-05
7.61758795446778e-05
9.4722172085103e-05
6.25842246209469e-05
-1.24817717581503e-06
7.02195200911872e-05
3.58108713565828e-05
2.35101544606374e-05
7.24504141828778e-05
-7.99292204827732e-06
2.82356310868642e-05
-5.47317680588507e-08
7.86139946397438e-05
9.30514862606119e-05
5.70904580054435e-05
5.07966445799168e-05
4.07967477967157e-05
9.83170408645607e-05
5.9774086390947e-05
6.26554049306917e-05
0.000132553531879634
6.57556981269453e-05
3.60068511223935e-05
9.61832469027608e-05
0.000106135206693878
9.47116841595739e-05
9.56567959220728e-05
5.66047966198859e-05
9.24830176483764e-05
3.9348179883455e-05
-1.13506429859296e-05
8.26688103165076e-05
8.05317434505405e-05
0.000111070263908681
8.56557420793808e-06
5.50889482787635e-05
5.1580595266546e-05
5.80416823191272e-05
1.53443521777229e-05
3.78493495103256e-05
5.05547683695755e-05
9.35643583753615e-05
9.19303376547546e-05
3.68018700498674e-05
6.23206559010117e-05
0.000118279185881562
9.16803041448568e-05
3.4370292946283e-05
3.24264763127019e-05
5.21443268847142e-05
5.64462024214994e-05
-2.27114855789588e-05
6.29021214119186e-05
2.58201934709007e-05
7.85535193788576e-05
6.01499688376811e-05
3.04473514507865e-05
6.35871599671009e-05
4.83821764147348e-05
3.637616382172e-05
1.39169011168216e-05
4.12274413318462e-05
1.32487014852297e-05
7.40669669829227e-05
5.92776156632827e-05
7.95501111389629e-05
4.06369823913872e-05
3.61113808643779e-05
7.83324948114244e-05
7.03711706519255e-05
0.000105948406564991
7.40455443223924e-05
0.00011899947902708
8.43730540284703e-05
0.000120255991978085
0.000150712537544864
7.71743366284012e-05
0.00012709791801612
5.3744233018206e-05
4.46737958255113e-05
0.000103797969280159
7.63842407569199e-05
7.54471222564531e-05
0.000106901178958525
5.16830897737165e-05
4.61884504320233e-05
1.53540091891615e-05
5.31314703472094e-05
5.04823071237203e-05
2.6119774913954e-05
6.21092990324083e-05
5.42673336227551e-05
2.36086928353449e-05
1.84451107143974e-05
9.46744580937128e-05
5.5006152237643e-06
0.000109156424577167
8.7178124612879e-05
9.78339364193662e-05
7.56419137005171e-05
4.64871581985585e-05
7.13273269695722e-05
1.75990002010024e-05
2.9950024477946e-05
5.20867938791059e-05
2.83920004920512e-05
6.49046793212427e-05
9.75934753706212e-05
3.78077736212796e-05
3.53004028346756e-05
1.01388262543836e-05
6.41362809303219e-05
-2.42639569679081e-05
0.000128083970189599
9.32832359767458e-05
8.84065233852345e-05
9.071042122167e-05
4.15243224575941e-05
2.58663660718108e-05
-3.69149692319452e-06
4.16663504026309e-05
5.26622344245336e-05
9.22361954687578e-05
0.000104027045015661
6.14993419890307e-05
6.93493940399523e-05
9.51459893010604e-05
9.0521108996551e-06
6.42934319928398e-05
1.83767655110611e-05
-3.38641537899717e-06
7.86349049027672e-05
2.82772330959345e-06
5.82025090970583e-05
5.24742357745685e-05
7.2732967673448e-05
7.53124729783888e-05
5.58281165975139e-05
5.37710066496569e-05
2.58542345726137e-05
7.1595187878073e-05
0.000104331097647839
3.67427377237895e-05
5.33302651477473e-05
8.82080358968027e-05
0.000106907078449394
0.000107185201736033
4.47092279288409e-05
9.9432413391902e-05
9.05147719814855e-05
7.66213622497263e-05
0.000103585061487719
7.31412148784298e-05
0.000104143077225985
7.87654569503011e-05
7.97858365746554e-05
-4.08431522992854e-06
-5.4575969843972e-06
4.44432348293576e-05
1.99679580010151e-05
4.68652858991423e-05
3.37434919710582e-06
6.99276644779525e-05
0.000123073330146749
7.39500626757389e-05
2.5141045205317e-05
5.64366005758266e-05
-4.42709142652393e-05
8.51434371161326e-05
2.87029212605824e-05
3.5128732775154e-05
5.35757180785167e-05
5.15336149655158e-05
8.40000783348065e-05
3.25909905723695e-05
7.67681207723479e-05
3.37830389332571e-05
8.94719630392965e-05
0.000104824996325698
9.48551592701697e-05
6.95000665561094e-05
4.83575926727605e-05
5.37901028147178e-05
7.12041143371394e-05
8.87730603657718e-05
0.000100770428239936
6.71988681389393e-05
4.58172904582056e-05
0.000107418577789461
4.34100018020383e-05
8.97387632954121e-05
4.57390448209294e-05
6.16118044436769e-05
7.63579507692304e-05
9.16526153318743e-06
5.18134446495863e-05
5.04581582293929e-05
0.000123097594998663
0.000159208565853074
9.75415712876422e-05
2.37234176337e-05
6.26563836224262e-05
6.45463475999869e-05
6.28355131108003e-05
7.39375999818931e-05
3.0026379258238e-05
5.2590336057324e-05
6.79864167407666e-05
7.33550361311594e-05
2.31653294873368e-05
0.000101828052660495
5.41720611175823e-05
5.88639852428403e-05
6.99751031238664e-05
2.11429557725438e-05
8.44973201261238e-05
5.70579313339149e-05
4.35453076140473e-05
0.000103741513461234
6.22863639711287e-05
6.4575100207636e-05
9.35481649914587e-05
-7.11088076320952e-06
8.47111538979949e-05
0.000113732108759942
8.86386537956474e-05
3.84021695275863e-05
7.511874318703e-05
8.63320412300538e-05
2.78538457488551e-05
5.07437931606602e-05
8.34974802830893e-05
0.000140346793376065
9.05340872115584e-05
8.00432844510434e-05
9.24393448173899e-05
5.00407836084549e-05
2.02555285295984e-05
4.25917455604559e-05
4.93471195028404e-05
7.21447304950688e-05
4.58099087509019e-05
2.06325677986014e-05
3.08858406141393e-06
1.66498323599368e-05
5.63799354873203e-05
8.95590840014358e-05
0.000101549942229298
7.8794618425251e-05
5.84578940237645e-05
5.45101099853812e-05
4.40921215816918e-05
6.59299894058619e-05
7.20056617991952e-05
6.19948555550961e-05
0.000133274904745443
1.2918236969239e-05
6.22345605406751e-05
1.67100886719431e-06
0.000123428363086786
2.61708440022842e-05
1.23800069084321e-06
0.000100429534709392
9.22113501215221e-05
8.23581023389601e-05
-5.00315152588953e-06
4.42593146935562e-05
1.34771773575296e-05
2.86305848397591e-05
4.38612755945263e-05
2.86937411024933e-05
-2.09678717330249e-05
5.81396114966609e-06
-3.89684441568225e-05
2.67951320596383e-05
5.37105761249255e-05
5.83811549082698e-05
9.53610235824956e-05
8.09090437039034e-05
-3.1620077695124e-06
2.57128087777406e-05
5.12108937538133e-05
9.75001370856076e-05
4.84364954424658e-05
7.91463018857325e-05
1.11026740520927e-05
6.60652246914207e-05
4.86498001007011e-05
3.59415021265417e-05
2.42514793603357e-05
6.83070549148586e-05
8.73666413132703e-05
5.63694520595045e-05
0.000156724237035883
7.34183256099315e-05
3.72456062143068e-05
7.59291533786829e-05
5.34107124983072e-05
-8.93660545205427e-06
4.10185110952193e-05
0.000122380229205166
4.91083410046806e-05
9.94073966267452e-05
6.1499758970038e-05
0.000102360949376466
3.14674449030598e-05
7.18208510662314e-05
3.80258954273396e-05
6.5548243829415e-05
4.87315202376584e-05
4.26656623102979e-05
-2.63292798488661e-05
4.49182111532251e-05
8.07582610919452e-05
6.68190960312139e-05
6.58223170149928e-05
6.41847233341486e-05
0.000114593937483022
6.4090941278476e-05
0.000108404432577019
4.95246299603989e-05
5.48280451763946e-05
5.60403929713314e-05
5.20128800979439e-05
9.56049041937136e-05
3.81816911399752e-05
5.44345046440299e-05
8.31418886273622e-05
6.40574408236426e-05
6.83149644506243e-05
5.56302719392027e-05
6.0879951291185e-05
8.23104032643916e-05
9.27409668952802e-05
0.000121769365198625
3.81086472783334e-05
7.90530109790075e-05
9.03867203304307e-05
8.35995161684649e-05
2.78316050804303e-05
0.000106967983653231
7.27119590866365e-05
9.64524870482074e-05
7.72848642648172e-05
5.60211722261048e-05
0.000109912435306938
9.94116157113854e-06
5.69234100298676e-05
5.50525518210945e-05
5.20118870351559e-05
3.31208532420914e-05
2.71067965787526e-05
5.13544195122374e-05
2.98256328832523e-05
7.5399718572916e-05
4.22820285549345e-05
1.64943774278621e-05
4.35693686167367e-05
3.56427791056446e-05
8.24471098899062e-05
6.19557569128659e-05
-7.82625170997665e-06
4.82801240323631e-05
9.23186011531684e-05
3.17554679665371e-05
8.03887885578367e-05
5.46066287934611e-05
7.83376210559144e-05
4.7641562515426e-05
9.14341566990339e-05
7.63701729181521e-05
8.92100235709314e-05
0.000101818168635113
9.74250469391984e-05
1.01121342468261e-05
9.82481150398899e-05
7.55033065197109e-05
9.33676000294155e-05
4.56976250572879e-05
0.00011549205321621
6.52960954663178e-05
9.91695477081594e-05
8.22379219531981e-06
5.19681707520355e-05
8.92855978217624e-05
0.000114598698854082
7.82582091794692e-05
0.000122949776135855
0.000196083548286043
2.97301696256596e-05
8.83426282238576e-05
5.57682207150016e-05
4.00326876494884e-05
6.43681961131288e-05
0.000110180159018467
7.0190817801678e-05
0.000114527824519901
7.3888654108906e-05
3.25075327074361e-05
1.17982090846028e-05
6.70568815620036e-05
1.6984512012404e-05
5.8360884444683e-05
6.94863327245056e-05
5.33622272736705e-05
7.87891497883385e-06
5.78779475304524e-05
4.76280744991228e-05
5.5578301635584e-05
6.2504358616304e-05
5.68795358898894e-05
5.12578827739265e-05
2.1575779958772e-05
3.46310780235345e-05
3.97819104385806e-05
8.86009980317764e-05
2.15638223419213e-05
3.28168370615457e-05
-1.9691510795104e-06
9.27994178979977e-05
0.000107851874408232
4.56389810805819e-05
6.21552746936809e-05
5.58959249277754e-05
6.1622265698731e-05
0.000101484323320881
6.6514786297743e-05
9.81815474865323e-05
0.000120949693329431
0.000102191433758506
4.72505498598392e-05
-1.79549767870694e-05
6.17063081876165e-05
1.58679901555496e-05
5.09333918220868e-05
6.00875080235567e-05
4.20399159540949e-05
-1.43260972802665e-05
1.93506361996422e-05
7.29308567295065e-05
7.10111232603162e-05
3.50578069136768e-05
6.95009796299987e-05
4.49800111920197e-05
-1.34939082163591e-05
4.84244730804723e-05
7.68093611630727e-05
6.26429559679947e-05
5.14627586362024e-05
-6.87828640297437e-06
-6.66376954588756e-06
2.91999652288207e-05
6.21418941033574e-05
-7.08127745549064e-07
1.77322120923407e-05
0.000107759041596033
0.000112945805463997
5.95976961476584e-05
6.9522380347925e-05
8.86016489276149e-05
7.50769211106599e-05
8.99490185540896e-05
1.1378432471999e-05
1.08239789796775e-05
0.000101524535635867
6.60259222554354e-05
-2.82313350321874e-06
3.60296867251903e-06
8.14707258016693e-05
-3.99195255640403e-05
6.00701446381449e-07
2.68632047314385e-05
2.57572926090964e-06
5.09190956776543e-05
1.47830765901122e-06
2.01581341752951e-05
9.26637121594858e-05
6.05397896268223e-05
9.88623305595343e-05
7.86353246312017e-05
0.000129529718931694
0.000100009755967023
7.43162244180094e-05
8.28733507442456e-05
5.70825118518616e-05
6.8280921322037e-05
7.30059783060411e-05
7.952267150058e-05
1.91465022856399e-06
5.00369259592088e-05
6.46298853540077e-05
8.53885724903753e-05
5.22905388558435e-05
8.14192563756027e-05
4.62514497941667e-05
2.09558805610174e-05
2.9477992083244e-05
5.00371612478716e-05
2.79452909478041e-05
2.70095330809315e-05
7.25663891996667e-05
9.22918303415438e-05
0.000127995847889076
2.26777509210431e-05
-2.1292151149786e-05
8.56584021432712e-06
2.42022830371851e-05
7.69073171413087e-05
9.88547611529742e-07
4.93890393581762e-05
3.65559504115996e-05
5.08383519899861e-05
3.20886096431461e-05
6.45645468367432e-05
5.01414316041301e-05
6.44496695014481e-05
9.28597944302855e-05
5.39124893081363e-05
0.000124850155705496
0.000131868315714145
0.000110584570835552
4.76745598442556e-05
3.52864560454662e-05
7.77731908525207e-05
8.3267292777845e-05
0.000112422688461306
2.51199996536423e-05
3.50250774138834e-05
0.000115431892958248
7.03279300678378e-05
0.000102091270193146
2.71894917034872e-05
7.36407089809095e-05
7.15878909219188e-05
4.84126656319793e-05
7.70483982945061e-05
2.65361712350121e-05
0.000109518007059187
9.39551250398417e-05
3.59439171573918e-05
2.1234053247613e-05
5.92106839702068e-05
6.4416103612432e-05
-3.40198411954578e-05
2.9950489646769e-05
2.27221876436739e-05
3.86637683637031e-05
3.21014578164153e-05
4.97575893148034e-05
5.93875702539825e-05
5.25517586637442e-05
9.83674462447789e-05
-8.69070928629308e-06
0.000101953235033717
0.000139067930132718
2.23027713101908e-05
1.42995302127265e-06
6.04436711753078e-05
4.63077531698339e-05
3.22025874166599e-05
6.04755079946402e-05
6.2770827280171e-05
8.81918294261914e-05
5.66709874356189e-05
-3.59608632167088e-05
1.09860455415529e-05
7.45662064437655e-05
6.57607414318388e-05
8.63601735841687e-05
6.20849699624454e-05
5.25840416918233e-05
8.68229155557576e-05
3.51633848348101e-05
4.26651547371606e-05
0.000132923593837309
9.88989548425246e-05
6.74841575944312e-05
9.96742821461892e-05
4.56620963542224e-05
1.75233871664745e-05
7.40119836254048e-05
9.28386714076293e-05
3.54730375198695e-05
7.79309643969881e-05
8.04779445352042e-05
7.79129941735551e-05
3.63860760549458e-05
3.86718279332718e-05
5.49043334613373e-05
7.85695481454036e-05
7.94311860665651e-05
4.48855216482563e-05
3.07511905492856e-05
3.46778554205352e-05
7.78375929227758e-06
2.12124156013836e-05
1.99416407509606e-05
4.95176440500638e-05
5.72755769952243e-05
1.59166445485084e-05
0.000101267812051839
-4.11978191910608e-05
3.13540675878325e-05
4.80091189340695e-05
8.32715027154543e-05
5.07461866107217e-05
0.000123520641215763
6.69771622546972e-05
7.78996921545887e-05
9.80369454707327e-05
4.3222741029055e-05
5.68931138370693e-05
2.85197296225322e-06
4.49676306759752e-05
0.000110857293217322
0.000115544134385214
6.38337880427335e-05
4.26287585198604e-05
4.58895189220885e-05
2.44879619737095e-05
2.92379149094415e-05
5.68513369068705e-05
6.3599998224762e-05
0.000105410218214575
0.000127714855832967
4.81372884098305e-05
7.44710271342456e-05
0.000105456839922046
4.45274077693563e-05
8.83717297540441e-05
3.28530677031853e-05
6.86883478320917e-05
3.57600283105521e-05
7.16037602001797e-05
5.28269370395762e-05
0.000107009572924785
8.14415795329305e-05
5.59249069882156e-05
-1.46632753682993e-05
7.46054219151468e-05
4.52466504601832e-05
1.51162881883183e-05
6.2943564453109e-05
7.10464982316779e-05
1.0919794546084e-06
6.14853654960837e-05
-1.07972813384939e-05
6.19474940668563e-05
4.96661271670421e-05
4.99958763272679e-05
4.39904051342269e-05
4.470251532051e-05
3.78717508056721e-05
4.41850186439782e-05
-3.68306099192957e-05
4.62962529461114e-05
6.99749902282916e-05
5.08737597591581e-05
6.51064244351171e-05
4.80360941569546e-05
4.54981629534986e-05
2.97221772061545e-05
7.19298080042398e-05
5.97521347817733e-05
3.254801503469e-05
3.06049910219454e-05
8.10406316002325e-05
0.000108624410541222
8.08727741938005e-05
0.000105246751696226
5.85458019858415e-05
0.000107250013862704
3.99692434904364e-05
5.12910902705885e-05
0.000119046903861697
1.84683401212033e-06
5.76246668367629e-05
6.77279092610616e-06
5.15312280034376e-05
8.74873618806491e-05
5.36174772921063e-05
4.00554965974918e-05
1.75974943124025e-05
7.03998028614528e-05
3.83327515384444e-05
2.3924029477018e-05
6.38237393873868e-05
8.49144237441308e-05
1.77506829740719e-05
2.34079508446623e-05
3.64011942945221e-05
9.68498213925411e-05
3.56252613257567e-05
7.40064230266519e-05
2.55758257395457e-05
6.7315233056728e-05
4.10795337101342e-05
7.6342568550307e-05
1.11307550167275e-05
6.32294408239431e-05
3.17701203796974e-05
3.48839602233112e-05
4.79044316390544e-05
4.24498569010613e-05
0.000103307198431456
7.59073575997149e-05
5.36448818278672e-05
6.58280099462884e-05
3.6769203416151e-05
4.97024133010735e-05
3.68116398704424e-05
7.23306130562577e-05
4.77237605561169e-05
8.70046520563485e-05
-2.94712106087001e-05
9.17654618634326e-05
2.40659430225737e-05
6.91224750722077e-05
4.02329754150941e-05
9.03057614092845e-05
8.71003351081845e-05
3.4034608644498e-05
8.10028725986725e-05
4.6938601777188e-05
5.15134072326015e-05
4.75311304289147e-05
2.91633389191654e-05
9.78536172426196e-05
4.16872254440407e-05
1.07354409610784e-05
2.3045301320533e-05
9.3745382575102e-05
4.28986230899397e-05
6.37645381227171e-05
5.12580563385639e-05
1.64411921590168e-05
9.20775880680888e-05
1.97959737979131e-05
9.39299778272104e-05
4.9378029774886e-05
3.97968416452981e-05
4.99177363850834e-05
4.6097364810532e-05
9.65159551688761e-05
8.47894053284874e-05
3.57764664228318e-05
7.47403375838684e-05
4.44713479531721e-05
3.12982377072027e-05
5.16474692839581e-05
3.97971306495359e-05
7.63276559881606e-05
3.86832409860256e-05
7.92111319195527e-05
7.30866326484004e-05
5.57927592034521e-05
2.85003036133793e-05
9.53152983669828e-05
8.19786148099381e-05
6.21310381776966e-05
3.39225684310423e-05
4.86978283560807e-05
1.55411070928342e-05
-1.31189181009667e-05
3.28327267060984e-05
4.38927510594832e-05
0.000102483769331483
2.5700925080192e-05
3.39726512201188e-05
6.75655526922875e-05
6.41187972456183e-05
6.78063200376101e-06
3.98171058267776e-05
8.2490589072499e-05
8.08809002993483e-05
7.95931537130956e-05
8.09965732623549e-05
8.11645936702644e-05
7.26253226190261e-05
0.000119098932851392
3.70586019794968e-05
9.87526955839876e-05
5.89247386121515e-06
4.22120942660383e-05
1.75838894646758e-05
-7.8123143486848e-06
4.01018283098864e-05
6.4264114738942e-05
3.24732464692489e-05
3.55669915051755e-05
2.52937461293605e-05
0.000103356488723754
0.00010424935035438
9.35919028286537e-05
0.000120250416830997
0.000116424610273639
3.94623888017106e-05
3.3614093273769e-05
1.88320148263538e-05
6.39034932972401e-05
2.6352803170016e-05
4.9606779632843e-05
6.84198769126079e-05
0.000104340651449859
-2.85916039644016e-05
6.12936699220981e-05
3.30858264433025e-05
7.36221406004733e-05
5.67121815245889e-05
0.000102419344778525
5.70051880316737e-05
0.000112515520986999
9.55958469813765e-05
7.57724447061366e-05
3.3804797365554e-05
4.91595038232575e-05
4.06859586119265e-05
2.12389918004138e-05
-1.48935226808032e-05
7.24062519381079e-05
7.41250366727895e-05
-2.28113949037466e-05
7.13542202043451e-05
6.80813597981306e-05
0.000125192550013101
4.99340139871093e-05
5.74895918364729e-05
8.73183569880557e-05
9.85406905871374e-05
0.000109410787996715
4.44420759081745e-05
8.47817625038821e-05
7.64845847293831e-05
2.22695989383449e-05
0.000118145854931903
5.47602490220869e-05
5.68100113311982e-05
6.44052587221239e-05
9.45659882560437e-05
1.93653589641073e-05
9.46199377887084e-05
6.66943440072292e-05
7.83272161374734e-05
7.48798201982614e-05
7.01442420817791e-05
4.10915856873928e-05
0.000105901978892251
3.47573524548059e-05
3.11006173054881e-05
1.83584110576013e-05
0.00010634695465854
0.000133062591523331
5.19171094693545e-05
7.25493378850156e-05
3.88760253259701e-05
4.19450855835925e-05
5.67896669753343e-05
3.84891813221373e-05
3.13359727756391e-05
9.32891138029527e-05
7.13913973596997e-05
3.19810711996756e-05
2.22589648598484e-05
3.72236784609784e-05
-3.70717777936694e-05
1.66681801516902e-05
-3.26606677932996e-05
7.64631219414241e-05
7.64931160528419e-05
3.992606904422e-05
8.67437626642313e-05
6.49954440727359e-05
4.85539229682639e-05
4.17269426431755e-05
1.65913163541698e-05
2.99470195222513e-05
2.2311420368211e-05
8.94554684706334e-05
2.08454826703775e-05
7.46655211440341e-05
9.76923204144071e-05
4.04349993754651e-05
4.88231636435593e-05
2.99066170677124e-05
7.16444950803981e-05
3.53598139827734e-05
5.57250110637972e-05
7.04833935657485e-05
-1.5621629802441e-07
0.000106396834803649
7.33180319750579e-05
0.000102186318031532
4.61847823763001e-05
0.000132131142651156
7.69007907905165e-05
3.97993578697628e-05
7.01305044506156e-05
3.45420150268104e-05
5.32803209319699e-05
7.56656115359344e-05
6.11091113410452e-05
2.14037134128992e-05
5.15116359251796e-05
4.35902905799965e-05
4.66079852060374e-05
2.15107622088276e-05
6.42639820090488e-06
8.13043194961311e-05
-4.10954614943892e-06
3.8227967752345e-05
8.86920946739282e-05
7.5882571225958e-05
5.95847450164963e-05
5.4355297739203e-05
0.000129453158175989
6.83602947547618e-06
-1.77746425725807e-05
5.66681597446981e-05
9.69489442722217e-05
5.04373051904944e-05
6.11587362450362e-05
5.29725655173658e-05
0.00010089615217797
0.000107021314359124
6.61825182220089e-05
7.90082009255848e-05
6.31565544984952e-05
0.000110655653337279
8.62959381974446e-05
0.00010521522755925
8.12980604159882e-05
7.51104225169164e-05
0.000126638725560164
3.8234384849318e-05
3.71364026186884e-05
0.000108505228007592
-2.72584550249902e-05
1.72456982418968e-05
-2.93182418709052e-05
-1.55549206053479e-05
8.47183045324511e-05
3.16550579779352e-05
2.99226730308049e-05
3.82475859722197e-05
7.96888587695109e-05
7.93585505943124e-05
1.28509595340344e-06
9.67797149841592e-05
4.87710349371432e-05
1.39585283554664e-05
0.000117351872911647
9.74117004224086e-05
9.88309147981968e-05
6.57171597445703e-05
6.47495551358013e-05
0.000119702805314592
9.42008141630489e-05
4.10614989217338e-05
9.48759616610978e-05
2.31492202199322e-05
7.32682855091223e-05
4.83839187229337e-05
3.78901201811094e-05
4.32404943468482e-05
1.11676138969434e-05
4.85552288413426e-05
3.39237681327496e-05
-2.18980105960659e-05
4.77704485939686e-06
5.66399066564255e-05
5.7873721931821e-05
4.86453589450667e-05
4.07743812597738e-05
3.42516883124324e-05
5.57097060519892e-05
4.82962417210778e-05
2.33436174408868e-05
8.08238891107588e-05
8.39708674345963e-05
0.000104090939340801
0.000107916314274208
4.28467533276221e-05
7.64538764775817e-05
8.62140591415215e-05
9.33674428776205e-05
3.02115808451398e-05
7.93541066285483e-05
0.00010333546435699
3.31448951005148e-05
-3.76668510509034e-06
2.99970064767674e-05
7.30253151970089e-05
4.66019438089714e-05
5.78389247559667e-05
1.30509142260867e-05
4.75444534974677e-05
6.13239821376331e-05
8.10668817298991e-05
6.5924146864128e-05
3.17522993839545e-05
6.40568187122151e-05
2.37107619158939e-05
9.06190959542292e-05
7.0061395680948e-05
6.98248498650634e-05
8.43871983212781e-05
4.04069179747596e-05
3.36178883433918e-05
9.55867389655836e-05
8.04675633742418e-05
4.59325518583865e-05
8.60415716964377e-05
4.19375249185752e-06
7.03408231378188e-05
7.82010687725e-05
5.39159290532234e-05
2.77580345982817e-05
3.93738488488849e-05
5.06442755334502e-05
2.93281862577807e-05
0.0001038797982129
5.95627657084221e-05
7.5641235748391e-05
7.93277702091578e-05
2.34840196237507e-06
7.48547286633313e-05
6.27666636742651e-05
3.85250034579411e-05
6.92463919802823e-05
6.50477861043159e-05
8.9305365406777e-05
6.41318018115892e-05
6.55335956113429e-05
4.18830321049751e-05
0.000129127864085235
1.82003408583411e-05
8.14128111881226e-05
0.000145773333328412
0.000116093921621373
6.12826905167196e-05
5.05675393190934e-05
7.13463788197854e-05
1.27765169139795e-05
6.68368093933233e-05
5.40675508666546e-05
9.98204261952032e-05
7.05580095626204e-05
1.39239840194906e-05
6.18429325729154e-05
7.67908986986191e-05
8.77187702314362e-05
6.437015676479e-05
2.60133861243434e-05
-5.55083287273512e-06
6.1275073800478e-05
-7.80504508086174e-06
7.49814027610761e-05
5.47768373894308e-05
4.15420346504726e-05
4.62761216126894e-05
6.7510234476661e-05
5.34010490308493e-05
5.48866529946514e-05
2.40773754764791e-05
0.000104128629297976
6.90223336210569e-05
5.47855120888091e-05
0.000115245390276042
6.31020533932634e-05
6.15731702565781e-05
4.18690371259636e-05
7.21828715069978e-05
-2.19628960519352e-05
-1.54625723281602e-05
6.6672527393376e-05
4.93995483200542e-05
6.46118135307476e-05
9.17029681555814e-05
7.42180542877366e-05
2.40430230961872e-05
0.000106947135101712
6.5655097300614e-05
3.00305622214302e-05
0.000125807018068706
9.01119880730645e-05
7.82897501783533e-05
0.000100373826908359
1.7125510857622e-05
6.12675188719969e-05
3.16812223405752e-05
3.68658822501582e-05
3.6641074408109e-05
1.11602773773714e-05
4.74343300569953e-05
5.94991107359753e-05
0.000146364498783413
7.77050246338547e-05
3.56002512818878e-05
8.46446927899655e-05
4.55765796060276e-05
5.04121981394537e-05
7.74022559908765e-05
8.50586412523201e-05
5.5925035683875e-05
8.0488665848611e-05
8.99166830509147e-05
8.27279850002129e-05
7.62138291755896e-05
5.5579594575831e-05
5.87657952569901e-05
0.000100135509498261
1.41316515455477e-05
4.15461240987429e-05
3.32115247694039e-05
6.81754379173832e-05
9.93789203148191e-05
6.23075046882682e-05
0.000115212670624806
8.08598256395782e-05
9.71000604066762e-05
5.67085825762007e-05
5.01226225275206e-05
-3.31784923537428e-05
1.3930021034248e-05
3.26655637847392e-05
7.06325801657507e-05
3.82344679773588e-05
4.24342507226346e-05
8.3927155949567e-05
3.14399870723651e-06
0.000101798633562305
0.000137919568929685
-3.99182920772296e-06
7.45378647729608e-05
7.10896325958902e-05
9.14870678167161e-05
9.34743091026496e-05
-3.1841324667428e-06
8.38209810888445e-05
9.60426865289359e-05
6.75533243442154e-05
2.73799256531564e-05
4.06220273842631e-05
4.96584745443376e-05
0.00010924287933795
0.000104536750161812
2.47466125892372e-05
1.49640355349203e-05
2.263746357431e-05
4.6196170253431e-06
3.32531315493532e-05
6.93326452780836e-05
6.5723013099636e-05
3.55397136297712e-05
5.05302177437887e-05
6.79149455073853e-05
0.000106985408198755
9.05757227606277e-06
6.03084330478251e-05
8.14279176827852e-05
3.8434208501101e-05
7.96378504120059e-07
8.09873127218656e-05
-6.08350762485512e-06
5.74667118571465e-05
2.94842469993752e-06
6.38081468596885e-05
2.19937180319647e-05
5.13802226034568e-05
1.91694513172438e-06
9.97128817497323e-07
-3.37281454413246e-05
2.82267987227845e-05
2.63446396348259e-05
7.24298937960899e-05
0.000103086773784904
0.000109429321243405
9.73439134932614e-05
9.15438420240835e-05
3.11907115316654e-05
7.38101660862839e-05
4.73155715928418e-05
8.89135948026872e-05
0.00010799268254397
8.03628114185561e-05
8.41593613038918e-05
1.78490016707907e-05
9.18333148015117e-05
6.3560588460446e-05
7.32804033816772e-05
4.39804464640828e-05
8.00792826496173e-05
4.48258464514201e-05
0.000113215859767829
7.96176630533485e-05
5.70828247085693e-05
6.69748221194135e-05
7.97703099908164e-05
4.45374902097163e-05
5.45277427263515e-05
6.46894309318754e-05
8.70078660112684e-05
7.14581706445599e-05
0.000107252474634255
-6.74193582163109e-06
3.6090079587389e-05
0.00010044975226106
4.29022279521999e-05
8.57000503232702e-05
0.000118198871941741
3.04104300377803e-05
8.79193169571651e-05
3.09974491561382e-05
4.29545157892965e-05
4.96771968596985e-05
4.52267610783307e-05
5.39336632390244e-05
1.78907977101522e-05
5.0893649938242e-05
0.000100748042481641
4.86110714181786e-05
7.78740802037988e-05
0.000102327609600555
8.64085086474765e-05
4.72097420951722e-05
3.48591376644231e-05
4.58411236283047e-05
8.18208466704102e-05
1.44898490207179e-05
1.65120612786653e-05
3.43364188815902e-05
8.47358231527049e-05
1.37855217030795e-05
-3.14688042655845e-06
2.01548737737474e-05
3.01006038066787e-05
3.27597936664044e-05
6.81655122358979e-05
6.40197879835657e-06
0.00010597604789964
8.7216811447885e-05
7.05073261452944e-05
8.71614303068024e-06
4.20021024597496e-05
4.86271273080659e-05
1.59408298966961e-05
3.67760565366469e-05
7.75155802227293e-05
3.21252584973208e-05
4.58455067009412e-05
7.3925960949806e-05
6.45090549782284e-05
6.02903868910773e-05
0.000113014775505218
9.26616354964071e-05
0.000109856860559388
5.98949917512199e-05
4.05069308233969e-05
0.000120442430478873
0.000113519366139082
5.23852218421331e-05
0.000100644670514175
6.45479045551383e-05
1.57046462503418e-05
7.31335031446665e-05
7.00456528496853e-05
0.000103904553440127
8.53000318611725e-06
1.98336431338814e-05
3.88616576827114e-05
6.08923402145477e-05
8.25421227610888e-05
9.0600929509314e-05
8.06822276919873e-05
6.44464596407369e-05
-1.5477750459896e-05
4.18499016472261e-05
-1.05489854292809e-05
3.6928558560836e-05
2.25678585650483e-05
4.32407527241046e-05
0.000107382912254227
2.01301157979784e-05
6.94555049816028e-05
2.23735751623427e-05
4.59921057355226e-06
1.86986972489162e-05
8.0101130681819e-05
3.11641247269086e-05
-1.52110091026718e-05
7.36905120054897e-05
7.10116029923634e-05
0.00012560844344811
9.81204562625426e-05
9.66054113017142e-05
7.13359124713822e-05
4.74097809250709e-05
8.56294443439073e-05
8.49373035382067e-05
8.19298110000784e-05
5.83666694102684e-05
6.63891717043788e-05
7.42465092052959e-05
4.38742987072497e-05
8.65498360293628e-05
5.72405796571576e-05
3.27456675191707e-05
2.19516517616814e-05
0.000124783767459393
4.33489133396739e-06
-3.5132177532018e-06
1.21738975657568e-05
9.82746105585134e-05
3.29596467799845e-05
1.23633241501399e-05
2.20939002129918e-05
3.56493327933086e-05
4.17955400002526e-05
1.99252312535752e-05
5.19811510665696e-05
4.19515859127701e-05
6.75070057118679e-05
6.59613511705039e-05
9.83613054916077e-06
3.79167073756097e-05
1.31783022173696e-05
6.30728145967183e-05
1.29116569176337e-05
7.91983482454303e-05
1.96234847328846e-05
3.0621351282624e-05
0.000118432533661737
6.34346563923152e-05
9.68470722374872e-05
7.82270960206411e-05
5.81910554036671e-05
7.92457156518645e-05
0.000116322768679372
8.36345589391328e-05
0.00010892002897545
5.79094879553117e-05
6.38118985613706e-05
7.82740327845639e-05
8.85287858470654e-05
6.97407082005433e-05
0.000112394750059092
4.44451142137567e-05
8.98012706836875e-05
8.0860681942021e-05
4.21516086898809e-05
0.000136170347960114
4.33835556903592e-06
3.40007504260462e-05
4.98223080979435e-05
5.27586037300045e-06
6.5213576252939e-05
9.60666464692586e-05
7.02912192701999e-05
4.55059012075515e-05
6.93197678013321e-05
5.96425971093595e-05
0.000100775327883384
8.11102815475169e-05
5.17867729859164e-05
9.48294999524433e-05
7.04111880112862e-05
6.22678537909834e-05
3.9712268542815e-05
-2.31201143870327e-05
2.78277674285339e-05
4.99977053807094e-06
9.61103081911278e-05
1.82044823041281e-05
9.41248305018867e-05
-6.44688628235583e-06
0.000110312293330562
5.8683355068461e-05
8.89462364527493e-05
2.35418492214741e-05
2.99418759493049e-05
5.53586637923358e-05
0.000162312789440465
4.59223258528771e-05
4.66882741862219e-05
4.71707233339822e-05
4.33074406034148e-05
2.17301591519186e-05
4.78718034566843e-05
5.07896355220015e-05
7.60870928931966e-05
1.82865980161196e-05
0.000105752735719149
7.21172746050039e-05
0.000105276752954913
0.000122100655998443
0.000120326423763177
3.32393924411203e-05
5.07253300080097e-05
2.40371872828771e-05
7.75904148655092e-05
2.5856170086019e-05
4.85712346537467e-05
1.47956678561585e-05
7.62938797317343e-05
3.37485166856036e-05
2.68038132098578e-05
2.77992702494954e-05
6.65326832180663e-05
-1.68349600349259e-05
5.4144805783316e-05
3.09618374855501e-05
2.28649793575955e-05
0.000125557408840774
2.53587251107029e-05
7.46715852662317e-05
8.23686904403078e-05
3.76657377503199e-05
4.94718672437279e-05
9.00640754102179e-05
8.99121823614718e-05
2.1187907948051e-05
9.33376973468997e-05
3.43259662287826e-05
5.12780205110761e-05
7.57132011421752e-05
5.25124561624445e-05
3.27678811629115e-05
6.91363550795795e-05
7.37254024961884e-05
0.000145730137168452
3.0720967117324e-05
0.000104282954376714
2.56509345383919e-05
6.85814762841545e-05
3.44499405330884e-05
4.45520152569588e-05
0.00013071147841264
3.77184004013268e-05
4.20370944464477e-05
8.81541183149306e-05
8.01524030814276e-05
4.16681078205292e-05
1.58634876550411e-05
3.2957509820917e-05
3.34744322735658e-06
1.37890987762077e-05
7.18775450401877e-05
8.5450057201358e-05
4.32856972938816e-05
6.49048094965679e-05
3.09101274023152e-05
3.11627204523527e-05
-1.36474540029819e-05
3.05325037026471e-05
8.1065105377099e-05
5.80110598812472e-05
4.57796140693045e-05
0.00012202825199791
8.68244524673187e-05
0.000133861783465514
4.88583783084294e-05
5.26122509335772e-05
3.33293086817061e-05
7.04384877034859e-05
2.97225521200126e-05
8.09327369488928e-05
8.58156889281271e-05
6.93876457891654e-05
1.65571438996131e-05
9.63827937871532e-05
5.9145270025231e-05
5.28378682450684e-05
5.08709299919707e-05
8.56297623910082e-05
0.0001286908778823
4.52548366780124e-05
3.06276893626567e-05
2.16119045540692e-05
4.59013326639173e-05
2.27639092580308e-05
7.82300831732541e-05
9.30230150113307e-05
4.2629229841955e-05
0.000102393613542776
0.000139502890059675
9.08559219203304e-05
3.33689455736559e-05
1.82264172945292e-05
4.8018774414196e-05
4.65575742353301e-05
4.81656164558616e-05
6.58568685389885e-05
5.08275169137994e-05
4.92420303162366e-05
1.37640495140381e-05
7.62073277321805e-05
3.39583214204592e-05
6.67270390936669e-05
3.03169634536441e-05
4.50760373970234e-05
9.01474311629559e-05
7.01858873652133e-05
5.22266673686941e-05
4.37664461202776e-05
0.00011009730495798
0.000133772958738627
2.88900422417931e-05
0.000104248026503105
4.81259136925578e-05
6.12880159645222e-05
7.09653403046625e-05
1.73737803186514e-05
1.34260573744042e-05
7.07151052312911e-05
4.4047291370979e-05
5.79673031646147e-05
8.49948009878206e-05
5.30089134755752e-05
3.59108091656666e-05
9.81250075492774e-05
2.39645737449877e-05
4.95805853259304e-05
8.88392869513913e-05
0.000107127537331811
6.1362489597295e-05
1.16593593481205e-05
5.64742271479335e-05
0.000124005407799476
9.30425397541454e-05
4.0651915143444e-05
0.00010070460060705
8.73028489499451e-05
4.25165402461556e-05
6.97853894445479e-05
2.00681307395694e-05
5.31119638019673e-05
5.96447890577285e-05
1.42590499954033e-05
7.93837948888325e-05
3.36411908121381e-05
-1.09177821975202e-05
5.95336276392016e-05
4.0349589347669e-05
8.46351282344233e-05
9.48036887095459e-05
5.7305000436116e-05
7.1303983488266e-05
0.000117738379055395
7.43071068056569e-05
5.28685380306803e-05
4.89430043327864e-05
8.38327228091457e-05
7.71150672596303e-05
6.63283088109302e-05
2.25528784681181e-05
1.84032044732599e-05
9.76042506832658e-05
6.63011439051045e-05
4.81460631415078e-05
9.64079824192832e-05
6.20784469798846e-05
-9.16163286256535e-07
6.78991838442469e-05
-2.82646697420202e-05
7.99470678071148e-07
3.35398233663322e-05
5.68878181645746e-05
6.64581470321725e-05
3.6178944235678e-05
1.90083481240177e-05
7.99317936215615e-05
1.22359622829239e-05
8.7523390454878e-05
3.63107074538962e-05
8.48596032284559e-05
8.74361834924526e-05
0.000135872285952632
5.1954047406572e-05
5.13431762486426e-05
9.72465170230625e-05
6.4534125394405e-05
4.66903012816207e-05
4.94639373967067e-05
9.18016332404671e-06
-1.57293932752855e-06
0.000102944213197722
3.12373686930173e-05
1.81510077836809e-05
-4.06381275975521e-06
0.000100226020925635
1.76303717251177e-05
4.09248949247441e-05
-2.24511764777787e-06
4.09231039334425e-05
4.89221042374005e-05
0.00012169226801201
0.000122826412724008
0.000101376111009123
0.000132295256807429
-3.41615627767189e-05
6.38100637216832e-05
6.13145058191678e-05
3.17232809478687e-05
4.96065460077729e-05
8.0086387600599e-05
4.76748132821611e-05
4.49626104347915e-05
8.22949496661429e-05
8.68871154007092e-05
7.82011642419631e-05
8.87127304167805e-05
1.29369720761887e-05
8.64209931440179e-05
0.000100006241533006
9.03109089768134e-05
2.83911147098293e-05
3.55249283027964e-05
8.10608215453068e-06
3.68782656392836e-05
3.38731265307609e-05
7.36807363771249e-05
8.12830197952782e-05
8.45687895649046e-05
2.46245847343428e-05
6.06326340781921e-05
0.000108502723953264
9.64568072221424e-05
0.000104428538068489
5.84288378491033e-05
4.07397523529185e-05
3.31282164416265e-05
5.58101867761005e-05
2.62365736284068e-05
5.82411050125866e-05
6.58222588956842e-05
7.79154345190481e-05
8.3129173041024e-05
9.340250710241e-05
6.10825208634159e-05
8.97750911799972e-05
4.20070340091129e-05
1.3002937957342e-05
0.000119920663176861
8.75860821982445e-05
7.00516087698788e-05
7.51900372278955e-05
2.59201818619412e-05
-5.18504139534306e-06
7.5405648631077e-05
0.000139248887644003
6.14457222446847e-05
2.11866619735009e-05
8.51599650379731e-06
1.76600527534336e-05
3.27742526793514e-05
4.29432361601072e-05
2.21899884639119e-05
3.45975287722757e-05
3.09224683757479e-05
4.55257755099617e-05
0.000112302198982774
4.1506723414954e-05
5.93675882277203e-05
8.22264603120955e-05
0.000107873907790644
7.36043489611399e-05
-1.82288868235103e-05
0.000109187230320629
3.45952909616174e-05
5.08674286438667e-05
0.000119722782018495
7.07319349136257e-05
0.000110043774454696
3.00357961987766e-05
4.59485382382853e-05
7.24965776883059e-05
9.17868339322349e-05
6.91449161125319e-05
3.82961754632198e-05
5.82144340110556e-05
2.73235141571422e-05
4.4869495146059e-05
4.43815093942224e-05
0.000109490430279621
9.73519618807285e-05
2.80914238055626e-05
9.08414206088153e-05
9.17919389238557e-06
6.98588651708688e-05
5.55209272648486e-05
2.21599630415043e-05
5.08668614540257e-05
8.60411019508995e-05
8.77217199168856e-05
4.27580094310767e-05
5.78889606119006e-06
0.000138841429699616
1.25678075043333e-05
9.41226793509475e-05
4.5378548617533e-05
8.93151840757278e-05
2.66640813600789e-05
2.7495907173156e-05
0.000101958003681426
9.04287051854681e-05
4.36136023510435e-05
8.56541864510242e-05
8.97399502909065e-05
7.72325180623724e-05
5.96871182386072e-05
0.000105472658497456
5.31187534274796e-05
8.63262180238761e-05
4.46775183487791e-06
4.48484584888992e-05
7.01907110710374e-05
4.87977688201051e-05
3.82639239744755e-05
-4.0602544051877e-06
0.000118519150697222
7.83637648441429e-05
0.000113227384012572
6.16222204138741e-05
6.88464148310908e-05
2.12044489283576e-05
4.51762505783851e-05
5.54823697785733e-05
9.92856775094476e-05
4.70803547722733e-05
4.95786282334369e-05
1.5125321124765e-07
6.95021635683738e-05
6.66730579339202e-05
7.04796906172875e-05
4.95204625365583e-05
4.37501636943363e-05
0.000106389842968102
7.13423877455022e-05
9.94920036970866e-05
0.000104699478279096
9.81626235987803e-05
0.000106864434091103
9.53763172751756e-05
5.40739447053631e-05
7.52523109877098e-05
7.75409087226684e-05
7.02264344346241e-05
8.31428910727751e-05
7.63889553834097e-05
7.20145395431666e-05
3.73449598001287e-05
3.20283434930338e-05
5.06796058695255e-05
-1.73858275595587e-05
6.0776709500411e-05
3.44431477726406e-05
4.38954243015252e-05
6.02536814871594e-05
-5.42046453787385e-06
2.9408430256457e-05
1.06031744436353e-05
6.32209850972431e-05
0.000127613728437006
6.71250811349049e-05
1.20396248302532e-05
4.98069219921334e-05
0.000107927235165085
3.11427988784533e-05
4.3334358332065e-05
5.41975592186563e-05
7.1345398746524e-05
7.91603364107831e-05
4.84297716990652e-05
5.84646999326334e-05
5.42748038470735e-05
7.00317885535307e-05
8.15700062795074e-05
8.63232927774738e-05
-5.57151114443307e-06
4.5103736124799e-05
9.63448414056604e-05
9.67362480687362e-05
4.43910231567725e-05
8.90768961183287e-05
1.30363396601017e-05
0.000114367060741929
8.53462845149078e-05
7.16368697954521e-05
0.000108616645202612
8.86728823171578e-05
6.32486848393982e-05
8.70192323794573e-05
8.48912370943666e-05
7.04274854654932e-05
-1.0493992484173e-05
-1.02792064377021e-05
-4.96181215727466e-05
-7.56698284971947e-06
3.70461022250924e-05
4.15741674551574e-05
6.70296209036375e-05
4.98439144784872e-05
3.56626379882746e-05
2.90834894142376e-05
3.86945020419264e-05
6.1770112974745e-05
7.17440964585162e-05
4.96052332984209e-05
9.16289013957922e-05
-8.26180554070087e-06
4.72613236500797e-05
7.07047627611609e-05
3.71396048005228e-05
2.29897493125804e-05
2.13201222530372e-05
5.40932379122871e-05
7.31268333169637e-05
8.63506696290798e-05
3.64494492753425e-06
2.87047901169008e-05
7.52110132529393e-05
1.99417501428884e-05
6.447380674074e-05
8.2330747902278e-05
-4.51719323729304e-06
2.30485723719963e-05
5.20035366085774e-05
7.7085795740496e-05
6.78885394962446e-05
5.15712822776674e-05
0.00010186262805625
8.52137058412436e-05
6.8893643068301e-05
0.00012898202716766
6.60566852460805e-05
5.09824549275887e-05
6.39400764796881e-05
8.43681563577389e-05
5.03228673509464e-05
2.56852334694675e-05
1.37528509718119e-05
2.93331470599275e-05
8.04027042974735e-05
2.39767284833567e-05
5.32303669688195e-05
3.64235557053588e-05
2.66768208825924e-05
2.21736687100209e-05
5.77633177141067e-05
4.26864127795941e-06
0.000124713430084348
7.25696120077701e-05
1.88378712121452e-05
5.11122512042793e-06
4.38800362434525e-05
4.52870038409423e-05
3.18516951574006e-05
9.7868315221807e-05
0.000118904716596816
4.91120359554168e-05
7.90371440167937e-05
1.5875277967944e-05
1.68614474240101e-05
4.62734150435312e-05
4.94271248711967e-05
3.57319331760932e-05
5.19583763797071e-05
4.78320289307523e-05
8.43863282465696e-05
7.94304043071407e-05
5.35766043393409e-05
7.78454626548943e-05
7.44663682495617e-05
4.07120433327493e-05
4.87866396344385e-05
9.17125400077098e-05
5.18987934681537e-05
-1.16652516931863e-05
4.78689742011638e-05
5.87344020140079e-05
0.000129910922854007
7.12168925845428e-05
4.76771156315308e-05
4.9107768087871e-05
7.83957777738679e-05
0.000126771539643959
8.69933087034337e-05
0.000103015174809358
0.000115683454511042
5.6027709927584e-05
5.29320815617358e-05
3.71298548475095e-05
1.43815533816272e-05
3.34045226141329e-05
1.63881210059282e-05
4.19880521446855e-05
7.43156684352627e-05
2.42420626312597e-05
3.17838837101336e-05
7.73924647169965e-05
8.98795466143362e-05
2.92688080596655e-05
4.23528929760702e-05
2.27714615922459e-05
5.43354596435272e-05
2.33071651485621e-05
2.52980423243581e-05
8.3746939107272e-05
6.99835276429897e-06
1.32035072271934e-05
4.80396914917754e-05
1.22599917329022e-05
0.000110132238997196
6.04384834488942e-05
-3.16807203307615e-05
0.000113425946198381
9.96525796170462e-05
7.03813161332035e-05
6.76240956634666e-05
8.75847936589215e-05
6.52991285780304e-05
0.000104110251535882
-2.40083132310036e-06
0.000111442178152781
0.000104402388871022
7.52952927199983e-05
4.08275385827501e-05
6.76967061443827e-05
6.97011042161532e-05
7.90587117245524e-05
4.15231431586296e-05
8.98680162442134e-05
8.39873712857941e-05
2.2897666059961e-05
8.20472950067819e-05
0.00010059058035692
7.88624332620188e-05
0.000104382840223111
4.50408934512176e-05
6.07979681576698e-05
8.91434312810936e-05
2.86534794924781e-05
5.85880599121678e-05
2.62046086785116e-05
2.71648732715014e-05
4.06115821459532e-05
7.77073208480907e-05
2.66610439048959e-05
-9.88947704571908e-06
5.84126937165226e-05
9.28350023847491e-05
8.6103032139057e-06
4.65404972329187e-06
8.556581183581e-05
-1.95830814184031e-05
3.34207998713303e-05
2.94564241672715e-06
-3.6198428782393e-05
2.24313769582804e-05
4.39750838943856e-05
4.16619099958845e-05
-2.44664686222581e-05
8.9467530643622e-05
9.40568536349764e-05
6.01561590089446e-05
8.15234301957925e-05
8.49266357412805e-05
9.3712023853765e-05
3.56145070207184e-05
6.92245674731263e-05
0.000101613121800106
7.9176965045156e-05
2.50481732775448e-05
0.000124383510552535
9.46596529889062e-05
4.84865770233545e-05
0.000112029673810822
6.96826354327962e-05
9.10569144062406e-05
0.000109716944822378
0.000102161588078817
0.0001125455235913
6.58878442515719e-05
7.61028447430227e-05
4.68634831383664e-05
7.5071782130224e-05
0.000101202773362822
5.90899846287069e-05
5.92043034857781e-05
9.70853530675024e-06
9.1266328153719e-06
6.78888231565117e-05
5.35909695795506e-05
1.71457391312246e-05
4.23498142867597e-05
3.44683436441598e-06
-1.96247150826923e-05
-4.04554514295581e-05
3.31666823557227e-05
1.91342528081748e-05
4.96372947388432e-05
5.84688469674816e-05
5.84959481144696e-05
-3.3119870994171e-05
7.02936267219487e-05
0.000113383755889583
4.77980438058636e-05
7.10489259618858e-05
6.40598282999835e-05
0.000110841807429063
5.22496868164764e-05
9.2629477714073e-05
5.13892972971902e-05
6.29792060110048e-05
4.9941627560375e-05
9.68946392403986e-05
6.46239627043668e-05
1.82318739851235e-05
5.41535234427462e-05
5.83725013652118e-05
5.42014312079648e-05
0.000121892282120089
9.05682950716769e-05
2.25357931969284e-05
6.66994316859682e-05
1.60120092658888e-05
5.69987983565293e-05
4.02881252595983e-05
-1.52059050898129e-05
5.16921811962363e-05
2.76572149106364e-06
-3.62983649018319e-06
1.79675642908957e-05
7.82109777515178e-05
4.0389246540642e-05
1.21533342984869e-05
-1.57939692507669e-06
5.71000813979284e-05
6.28646326789054e-05
5.51783811672625e-05
5.38626511828537e-05
7.3804242472126e-05
1.46551120090187e-05
9.27176540278458e-05
0.00011824476078799
5.63544719978789e-05
0.000120613458406461
1.56535154782107e-05
8.61834977112693e-05
3.89244651223355e-05
3.19072501499087e-05
1.83394131557839e-05
4.12907121555896e-05
5.88144425797933e-05
3.19866038419584e-05
5.86942900970627e-05
7.88042482797124e-05
8.19254501791995e-06
-3.4424891054542e-05
1.01262426186268e-05
4.24306126502092e-05
5.7639655680452e-05
7.76916973591628e-05
6.19671791249925e-05
-8.60866017150666e-07
5.63962535343203e-05
5.38143077339369e-05
8.86118024392619e-05
5.0093628062744e-05
0.000123012952918271
0.000116011977542333
0.000111848266635754
6.56145872327662e-05
7.28603901878512e-05
8.87681837408563e-05
6.19768566021256e-05
5.37966305106375e-05
7.92421479538506e-06
2.70310273476067e-05
9.4906362326205e-05
5.81198779348578e-05
6.23738913404667e-05
0.000101558565373055
6.77891241222572e-05
0.000113111406081565
8.84842992719063e-05
3.57884058691857e-05
3.41975678625925e-05
7.3675870132205e-05
2.92999254193919e-06
8.70913096551618e-05
3.4796807122321e-05
9.67012001329082e-05
5.48890689702211e-05
6.50653865543375e-05
-7.57897206714003e-06
5.69926572502858e-05
2.67126658605206e-05
0.000119471878994265
4.98338713015924e-05
8.50667763416709e-06
7.70239523261843e-05
5.74975495674813e-05
4.96930491554661e-05
7.83873772811531e-05
3.95007537979329e-05
2.47173015126555e-05
7.1550546990495e-05
8.21359732308056e-05
6.86679506434026e-05
0.000101309651636523
4.94387175145032e-05
3.67492179254665e-05
0.000105564374195799
4.69736550575356e-06
8.61719737985312e-05
7.15329277938441e-05
4.95037811691669e-05
1.47451477868054e-05
7.58053867123196e-05
5.23946225358075e-05
8.07457311755189e-05
5.64867329396997e-05
0.000111383755131582
0.00014908917979313
0.00021675866626232
0.000103799975609442
8.23395345671097e-05
8.83875216537459e-05
1.46021029400702e-05
6.03006844780452e-05
7.92048406071627e-05
3.14657817772577e-05
3.69662289155813e-05
6.52857149395219e-05
5.26890597489269e-05
0.000100490097782178
5.55859326719658e-05
2.42563575390467e-05
4.21914321831644e-06
0.000109451604984473
6.74697228751538e-05
3.58890328247144e-05
7.49837150270468e-05
6.8383077052785e-05
9.20755790261117e-06
4.17684002308856e-05
5.0421231587594e-05
0.000122098017155707
6.9714377221594e-05
6.58518817606047e-05
7.18069554863679e-05
-1.56552705482702e-06
5.89713613636394e-05
4.82104946046198e-05
5.81793298080959e-05
7.38319342417622e-05
8.69263420970337e-05
4.24772401048686e-05
-2.51496574187147e-06
6.43909467545937e-05
5.24539864234268e-05
8.35805720566247e-05
2.4978981638213e-05
6.44566563766705e-05
-6.95910217848749e-06
0.000102977171521923
7.98074145036317e-05
7.78279828067135e-05
4.97812580999117e-05
2.12094567687735e-05
9.11205173463329e-05
8.91103853232495e-05
2.54300988101725e-05
7.80630834661876e-05
4.14578344040548e-05
9.02934025081698e-05
7.72665706705652e-05
6.62378704470651e-05
9.42337730638877e-05
9.96973524531856e-06
3.64399462383912e-05
8.12074187245137e-05
-7.5866116043071e-06
6.92819158220364e-05
6.05710753753573e-05
3.93074889528672e-06
-2.97438275873661e-05
1.24364078744046e-05
6.2220836749175e-05
1.71318021103185e-05
1.59888016232989e-05
4.50549204918033e-05
2.00015932302584e-05
4.66844657925181e-05
2.42993300959766e-05
0.000102278301639399
3.59022738787208e-05
4.91713643802162e-05
7.20485779215201e-05
1.12464856737004e-05
3.72495545456505e-05
9.64420340207328e-05
9.79819388102921e-05
1.51544287705727e-05
1.64404461020926e-05
4.68204022454447e-05
7.65196715247539e-05
0.000114632613458545
3.43362059444179e-05
5.81022138156496e-05
0.000101051723338396
7.3751920596144e-05
3.91523463035842e-05
1.54870204135069e-06
0.000108279736121645
7.57900882980149e-05
7.18920659407947e-05
7.13242351103073e-05
8.50677817581376e-05
9.61876866994138e-05
7.15320838887155e-05
0.000112408027677085
8.73193879734954e-05
-6.97464813206069e-08
4.9022315288671e-05
7.19738417354114e-05
4.42045368634352e-05
9.49634099599864e-05
0.000101880278755758
0.000135784799097159
2.74865319344047e-05
7.4711194836425e-05
1.28176188956367e-05
4.1853428663305e-05
7.30481905997572e-05
-1.47690137558812e-05
4.85687124394976e-05
7.1769706809694e-05
6.09949486717633e-05
8.26336427893965e-05
3.66684944855442e-05
0.000103167527782391
6.11895773433665e-05
5.5159394507602e-05
7.64640259422323e-05
4.29089229394198e-06
3.08148105104447e-05
7.0466801264827e-05
1.13404061464676e-05
0.000106411699344988
6.31761057177351e-05
9.23498763055403e-05
5.74458457169974e-05
1.09603079725668e-05
6.40261155507451e-05
5.88006669859271e-05
5.8688642143605e-05
7.11840588082976e-05
2.83501800467922e-05
9.86344894677231e-05
4.20061153117989e-05
3.9387407815374e-05
1.73233834891695e-05
9.12414972915662e-05
8.32491532344557e-05
7.17415432631757e-05
6.03672162444162e-05
8.82968941879712e-05
0.000121341381854578
9.11634518005738e-05
9.04456790686871e-05
0.000115497028282129
2.74065409845076e-05
4.78714672419819e-05
9.19850051162637e-05
0.000108271697416422
1.33103253948421e-05
8.63744983033752e-05
3.45412470587253e-05
-2.88166892471142e-05
4.31510455342479e-06
1.62789741994868e-05
7.69853351225366e-05
1.79259565716835e-05
7.3766792126464e-05
8.02178376875346e-05
9.50778746239359e-05
3.61105305502637e-05
4.79035293560156e-05
7.456347064494e-05
6.01199437552217e-05
6.68352948258582e-05
0.000102035766054939
2.88823560306244e-06
6.22294565603408e-05
6.91930497319012e-05
4.47601291332819e-05
8.10624294597041e-05
6.53605174034226e-06
4.31738666594028e-05
-8.95090886125028e-06
2.90494142443445e-05
3.57554904079897e-05
3.9490548969507e-05
7.87408094129821e-05
9.19645332227636e-05
8.13587525714082e-05
7.4904315751276e-05
6.2032049381755e-05
0.000109821957952044
1.66347024102672e-05
0.000135459484013593
8.73257112806375e-05
0.000109683698276063
0.000108307932900511
7.90291049933209e-05
6.79216216349307e-05
0.0001115862793884
5.40441007557502e-05
0.000121986218375997
4.50909772942511e-05
0.000113040569620016
6.25537992172585e-05
5.41177010350892e-05
2.01856916222601e-05
5.61713176329203e-05
9.04696290797854e-05
7.11836609941746e-05
3.1162782313657e-05
6.60906395540835e-06
3.05944054737205e-05
2.5068774918536e-05
-1.25298771433109e-06
2.97555080431782e-05
7.55742369909209e-05
9.79436538034994e-05
0.00010266736208943
7.64842415910506e-05
7.09000216987921e-05
0.000132862799399937
0.000110544113594866
0.000120234601265484
6.47904766889884e-05
1.78575534315001e-05
1.5157163803649e-05
2.71520051247859e-05
6.54219660778853e-05
6.51087299969568e-05
4.82900775358869e-05
7.11878680549383e-07
6.16674783285341e-05
3.713390545764e-05
7.74865755742107e-05
6.84002305191789e-05
5.41064731536639e-05
0.000106419511382444
4.2039751152882e-05
0.000105148042282736
7.91107788609364e-05
0.000111851708889136
9.31081200511665e-05
8.92754681132426e-05
6.38550365782824e-05
2.75857288121196e-05
9.54974669097316e-05
4.84032946631985e-05
0.000111770072589703
2.10126293466771e-05
0.000104869553099976
8.14210449869847e-05
3.25898398560815e-05
1.20133476246631e-05
5.92502551743572e-05
6.63260802296911e-05
9.06944134214145e-06
2.82475659818742e-05
6.81541131196631e-05
1.51420178765186e-05
4.48611524334097e-05
5.46260822209225e-05
6.81596905504967e-05
4.73165908007211e-05
3.53819641452266e-05
3.1363991920161e-05
7.38963574231821e-05
6.82229850914698e-05
2.25641951674179e-05
8.17316093891607e-05
-3.41722279571007e-06
5.84296325178432e-05
6.74287711632206e-05
4.37814479623167e-05
3.41728528974326e-05
7.18097589878914e-05
3.08946746723323e-05
4.86885295497221e-05
6.69127846321069e-05
4.46408233233031e-05
5.24037995125009e-06
6.46114436439267e-05
5.77955720923015e-06
3.02117397713647e-05
5.16852884529438e-05
4.6852677730289e-05
-1.85803072850995e-05
7.85801440015384e-05
4.89119406981768e-05
5.82951488116457e-05
8.03235369714186e-05
8.20741065393916e-05
0.000108533857141022
7.22068279352461e-05
9.69673141025473e-05
7.40551847311494e-05
7.43248242738498e-05
6.2764738978307e-05
8.83909261805254e-05
6.33237601642069e-05
3.40938828442972e-05
1.37609805467588e-05
6.58358740838036e-05
4.79746784812243e-05
5.00154232964661e-05
3.72507165578806e-05
4.89101170664111e-05
8.69952180471924e-05
1.70610756336054e-05
4.80741272497311e-05
9.22754375918099e-05
2.72730768455077e-06
1.32184782274672e-05
8.63112051292249e-05
-2.15858229723181e-05
6.07222096079827e-05
8.81990356064451e-05
1.99034731062174e-05
4.02242038462835e-05
4.22833202811393e-05
7.0182216898127e-05
5.53795075075918e-05
6.98679426720205e-05
7.01243519936997e-05
0.000125174905695471
9.45041634435687e-05
9.75537177973484e-05
1.15326345122691e-05
4.42118072077443e-05
7.71147844431875e-05
2.31025263610694e-05
7.05753231523108e-05
0.000124060009249986
5.5189288924494e-05
0.000109682353245394
0.000120695649106215
2.48402682734081e-05
6.90696907199839e-05
6.54267440049063e-05
7.83082341427404e-05
4.70141153429359e-05
6.15863342836183e-05
2.60888074452998e-05
2.92684982293951e-05
8.63995966492404e-05
5.14001446073057e-05
4.72387223220506e-05
2.19557091074072e-05
3.43388963773645e-05
8.13030824320525e-05
2.31773237174622e-05
5.32821548603368e-05
3.19398812602263e-05
8.77641509481694e-06
-1.35394884445868e-06
8.0187393583881e-06
3.95058951101636e-05
6.37678401864175e-05
6.02512989456373e-05
-2.37332383881436e-05
7.31953556913083e-05
2.94271887217558e-05
6.1310730896024e-05
4.13163756222132e-05
6.37220798450888e-05
-1.19708811222256e-05
3.34667592361806e-05
1.02128860960839e-05
5.44708918975826e-05
6.6066712750637e-05
8.68927518628007e-05
1.98102705680438e-05
4.0742943195952e-05
6.31626170189377e-05
0.00011050700264345
9.42461332715691e-05
0.000106191988146147
8.03014312522093e-05
7.10915102816324e-05
6.15108143239548e-05
9.47755189821407e-05
9.59859163858802e-05
0.000114576751106176
4.34184831081113e-05
8.37645039430831e-05
0.000146160451535096
7.46550940062677e-06
6.32865686156451e-05
8.83898718837794e-05
9.92659669756023e-05
5.73498245264837e-05
0.000101740141849816
3.54012566181159e-05
4.52598183076388e-05
5.96457632716482e-05
7.41598706353357e-05
4.14250647995425e-05
6.54721718490419e-05
3.84705845958195e-05
8.61049998182713e-06
8.592617395905e-06
1.70655832746399e-05
4.54210992800512e-05
8.14775644708147e-05
2.17578670866073e-05
3.28731727452063e-05
2.99438806375721e-05
3.63533244567863e-07
3.74756702781801e-05
6.68344274500878e-05
4.56983556915834e-05
5.19953330700544e-05
6.81503458997169e-05
5.21859566362624e-05
2.45858992016029e-06
3.62288309306198e-05
9.84412630108084e-05
5.89893924877229e-05
5.87879842909405e-05
8.15809509665186e-05
3.25746096771133e-05
8.29433760080526e-05
-3.81250658085978e-05
0.000110884261773367
7.76720167585694e-05
0.000119586832544639
0.000119484980800363
4.56504180184179e-05
3.5308171053078e-05
4.34862141956321e-05
9.37230081234825e-05
4.76325619051182e-05
3.13087760993357e-05
3.43861754537879e-05
9.87941758319129e-05
3.48783095194967e-05
0.000115255481755592
3.089984410943e-05
2.30191831126993e-05
3.26431213902857e-05
5.18024933929366e-05
4.15912901442483e-05
1.69893225742094e-05
1.51929207217695e-05
4.49085806255234e-05
8.58444498007452e-05
6.36758733919793e-05
9.88879666042935e-05
2.85269148769415e-05
4.93209725630067e-05
5.6600908107049e-05
0.00010915641319988
4.41047354019317e-05
3.0223460666418e-05
3.64554577851719e-05
4.86970123258111e-05
0.000116609934089554
4.00931489268014e-05
6.3209341112736e-05
1.99119797909552e-05
2.81099253275609e-05
4.8406634339453e-05
7.02492221510279e-05
6.63730819579223e-05
1.76145574889098e-05
7.48962371464177e-05
5.29491309751764e-05
5.14181460454952e-05
5.5795440468191e-05
8.80785913760423e-05
3.61832229832906e-05
5.54792542904104e-05
7.48490447145985e-05
2.92736577388952e-05
5.8415354018798e-05
8.24741440819542e-05
0.000118490948236195
7.83405216170732e-05
6.55377251568006e-05
3.90485103152376e-05
0.000106753103621594
0.000135579238277725
6.23434948163871e-05
0.000104363856489026
3.60466944931682e-05
6.32683756124519e-05
7.81751980746581e-05
3.74095822156167e-05
4.41816381294645e-05
7.58966137341452e-05
9.73617687440037e-05
3.28550301681462e-05
6.73648963789215e-05
8.52724032564357e-05
5.30275810450388e-05
9.74277239236032e-05
9.87913752712808e-05
6.67661358095519e-05
5.7561435490305e-05
5.27878037459384e-05
5.28387824964949e-05
8.11337015272585e-05
0.000117698944499192
-2.21495890352973e-05
5.11655680292895e-05
7.03414174815044e-05
3.26306608580065e-05
2.66088319825187e-05
4.7652134932381e-05
2.98264664453444e-05
0.000102628633029098
1.9161069221639e-05
3.13843690045781e-05
5.20983644674006e-05
4.35244234288555e-05
-3.89154461057576e-05
6.27350460070612e-06
6.56343559496901e-05
3.8024970578807e-05
4.86424930480804e-05
4.56313527852766e-05
9.29261601072182e-05
3.0260501689645e-05
-3.27882733127976e-06
4.39707467181168e-05
9.0781552336548e-05
-2.03929350350985e-06
7.61078545773702e-05
5.52050080797255e-05
9.88608059542959e-05
5.33192833149678e-05
5.23655381377532e-05
2.45311020820437e-05
4.78936676459632e-05
3.26035585113249e-07
8.8153547658054e-05
2.17489111172682e-05
8.24149464349606e-07
4.51657957193224e-05
1.86929279807453e-05
4.8135471460004e-05
2.0948513361438e-05
1.86776259169954e-05
-6.25031636779214e-05
8.04425932682739e-05
9.31875504432597e-05
0.000104356498346448
3.84715696793208e-05
6.35095690111201e-05
8.11247036646406e-05
6.53705595598693e-05
3.98988144811041e-05
5.77900401658754e-05
7.60503442030525e-05
1.96443753820689e-05
0.000104120831840982
7.43569411942109e-05
7.67356939977966e-05
6.82832100448062e-05
6.58324710366359e-05
6.79245966184254e-05
2.22056845337515e-05
5.91155588397456e-05
-4.70401259957785e-06
0.000110686900977368
4.55757761289333e-05
7.012551239161e-05
7.6181179479412e-05
3.00980357505535e-05
8.42742204284201e-05
0.000107191560255952
0.000137305442884291
1.52300487063659e-05
5.44145223533631e-05
5.2829225721836e-05
3.77165654548669e-05
2.03716420877446e-05
6.01839897295766e-05
4.74134590349775e-05
-1.37412511441684e-05
5.42506251110171e-05
8.28980067393214e-05
3.30356579464447e-05
0.000147751829313718
7.44583163638316e-05
7.99176931145846e-05
2.8471609383852e-05
9.93436137517183e-06
2.23581509882112e-05
3.17284634216156e-05
7.82536595263668e-05
0.000105036435981805
3.64997509959084e-05
5.62118988734886e-05
4.26914129916822e-05
9.54514538206623e-05
3.15921188575199e-05
-8.25503147252457e-06
4.73053421893702e-05
2.45286124434619e-05
4.35963006780683e-05
7.73139882842687e-05
2.43606566605312e-06
2.73478010869266e-05
0.00011258574693227
4.88115931429827e-05
7.08755605342205e-05
-8.87045079029678e-06
3.17279226678046e-05
3.20072932385109e-05
6.13960280570129e-05
5.72984106872606e-05
3.3574098390952e-05
8.89384563602888e-05
7.23963357185773e-05
6.05037829798422e-05
7.58995079366478e-05
8.1990612237733e-05
0.00010236666404061
6.05392939620625e-05
5.29239967055211e-05
4.20331082317021e-05
9.0969635155901e-05
0.000119837971862274
7.28564575159594e-05
5.49330087803963e-05
4.53153941670717e-05
-3.80714587324987e-06
-2.11196266944274e-05
6.02528287065293e-05
3.41870608473258e-05
7.88661173316143e-06
5.45965716704015e-05
9.67633267288857e-05
2.43784053127105e-05
6.32152524759477e-05
4.58304096651249e-05
2.7925698146224e-05
3.58606488069601e-05
4.72005725542797e-05
3.88040924793516e-05
5.33266541918385e-05
4.90257636951236e-05
0.000102463734747248
5.61047222151337e-05
0.000125363465961875
6.60590238423668e-05
2.31750618138238e-05
6.81252557023171e-05
8.89383447220793e-05
-5.68307354403781e-06
4.83729350757894e-05
4.67211028622043e-05
5.73234037223695e-05
3.88731764615155e-05
8.19887443225858e-05
9.56121842024019e-05
5.74533119987159e-05
7.11120790039539e-05
0.000108491802427377
5.97543347724902e-05
4.96272965235677e-05
5.96215448051182e-05
7.89591345004706e-05
5.4874959504589e-05
5.10526994298777e-05
3.35602779520469e-05
1.16130852228531e-05
-7.13222262868483e-06
2.64280990181653e-05
-1.71300878587611e-05
-4.30541732968222e-06
5.70089211206975e-05
2.93609795969543e-05
3.37511483080058e-05
4.95781479252737e-05
6.91987850639591e-05
6.97555957155387e-05
7.09035429575007e-05
-2.90678041024704e-05
7.70317830049177e-05
6.49487136484862e-05
0.000100868298921173
8.64376053110507e-05
5.04621856990685e-05
0.000107056058867991
5.74140254606112e-05
0.000106928798118281
8.89183619556911e-05
0.000118006063906328
3.23187143172406e-05
7.15531761653929e-05
5.20700263524314e-05
4.99085962582969e-05
5.82278138189424e-05
3.43714414229926e-05
7.13928064664096e-05
2.88628875484238e-05
0.000105448965855964
8.08711176428784e-05
4.67542672409583e-05
6.13440278100209e-05
5.2627012919265e-05
3.50809808409734e-05
9.15743290726179e-06
4.62798687834373e-05
7.96844961088741e-05
4.16600331999329e-05
7.51621640120701e-05
8.66741779071e-05
6.10029312656622e-05
6.63047004458206e-05
1.50214739795885e-05
6.35472642013171e-05
3.32803536481451e-05
4.41105405796315e-05
4.58722056071812e-05
7.3389088672479e-05
0.000108264330123019
5.60980229555517e-06
9.83215570652583e-05
9.11610615757717e-06
5.25027427987543e-05
0.000117785232563324
2.72891460106114e-05
5.6423962897669e-05
6.92613486372788e-05
7.05325448353955e-05
9.69833746148738e-05
0.000110337896939609
3.39371155153325e-05
6.52149690555768e-05
5.33254319997723e-05
4.08286201796663e-05
9.91018663283487e-05
4.32491240524432e-05
5.46118550884744e-05
4.40640406598193e-05
4.45769172907096e-05
8.78543453865041e-05
2.67834051479445e-05
4.4164382154074e-05
5.0166109087141e-05
3.95933450821087e-05
-9.23000692040811e-06
4.81147655556571e-05
9.02725096633754e-05
4.16802614481864e-05
3.46055603345008e-05
8.55547355852758e-05
1.00333693070917e-05
7.47109788878811e-05
8.83552685285865e-06
9.01212475139881e-05
5.17063707012508e-05
8.68535290618609e-05
2.69524866958484e-05
9.43499283252798e-05
4.22740357769492e-05
4.35981962143931e-05
3.65791216528381e-05
5.48386340784248e-05
6.32575013029537e-05
7.91741980097539e-05
3.70857480046276e-05
2.98795431168133e-05
8.26136479657877e-05
6.18245693911211e-05
2.73650734858467e-05
1.31424787248118e-05
4.98641100672739e-05
5.46443906526035e-05
5.86765365019789e-05
0.000146784708597288
6.61973034332371e-05
0.000114116487258422
4.07642451516922e-05
7.21329182819545e-05
7.18593070065944e-05
8.86071692500305e-05
4.83736029771482e-05
0.000102891017573455
4.55405239817375e-05
6.53918382863139e-05
1.26392782391247e-05
6.60644953918657e-05
5.5119293166899e-05
7.46129821024122e-05
4.25406429306678e-05
0.000108294612518241
0.000136062200413214
9.49641379289238e-05
6.72769568121009e-05
0.000144204417528006
-1.51217884201267e-06
4.37042739310173e-05
7.23944219954555e-05
6.52538518928155e-05
5.39219606210712e-05
5.74181903340863e-05
3.99105101095234e-05
3.84813130845148e-05
3.52860182639155e-05
2.48940253989225e-05
2.18045496787042e-05
3.66125922775749e-05
7.5431116589033e-05
0.000182719872239454
4.75278037447583e-05
0.000105749761453441
9.60156066236494e-05
7.26724964155023e-05
9.45138762075564e-05
6.9346095507483e-05
5.64004120915429e-05
0.0001027321021184
5.79198035030491e-05
6.40394909976707e-05
9.40783358317756e-05
5.4000690982588e-05
4.24753920282998e-05
3.6283650710758e-05
6.0664725932238e-05
4.29843518265511e-05
4.11782500636564e-05
8.32524236393806e-05
2.27446827998336e-05
7.55278112126742e-05
4.42545466570275e-05
4.7874226561005e-05
6.11182183237513e-05
5.81796273764958e-05
5.29365980150315e-05
1.10769069319443e-05
8.55046119470144e-05
5.02003479649199e-05
4.3550239665464e-05
7.96531337985258e-05
0.000152258101879649
2.10969051993298e-05
6.12113286452655e-05
-1.53753865469668e-05
6.6450274174445e-05
0.000112025391334151
5.35434164112747e-05
9.12828887886091e-06
7.7809989384047e-05
7.38229118401342e-05
0.000104972384520856
0.000114314847212382
2.89221537782479e-05
4.55967785721426e-05
4.32924696985201e-05
-4.14140493699421e-05
0.000129670455622927
7.29414329272292e-05
1.56255303215031e-05
4.80451253484527e-05
7.61301001152657e-05
0.000100451423811031
5.47683329281594e-05
5.14625057778424e-05
4.82304466069172e-05
0.00013311693396733
-3.65365284603809e-06
3.28170002190604e-05
9.36241441042572e-05
5.3325260557002e-05
3.97429179407542e-05
-2.59178117226872e-06
5.1962709929478e-05
4.60749359574149e-05
4.0393317804838e-05
0.00010210447859536
3.39526396919653e-05
1.55200321848854e-05
8.45294052447467e-05
4.74080073089257e-05
9.45889895610339e-05
6.53572464680342e-05
2.85111166549053e-05
9.19742825850474e-05
1.68678956530072e-05
6.73174851473748e-05
4.61025772314512e-05
1.64435280109384e-05
6.87892787784007e-05
6.25573549089037e-05
2.04154945086589e-05
3.00637213758309e-05
1.6444610107608e-05
8.23767796451518e-05
4.40353375349028e-05
0.000102055250572653
0.000112351157699494
1.43056968070548e-05
0.000104884056606136
1.54339626845235e-05
8.24557394455591e-05
5.31296081443815e-05
8.40935001577476e-05
9.8812076457358e-05
2.55935338639749e-05
1.20680765075767e-05
5.42108183479741e-05
1.07592252217682e-05
4.05864507532144e-05
5.65827871096468e-05
4.23831817079038e-06
6.56889778813081e-05
2.6362134202044e-05
4.8986014101964e-05
5.97906506385025e-05
0.000107348820939153
7.76138447845808e-05
4.26244970596867e-05
9.31063691379481e-05
5.5324224742471e-05
2.81954666531208e-05
5.45488231795721e-05
9.35396641892769e-05
0.000101950307489021
5.65056762666802e-05
5.23684611169097e-05
7.91797608959862e-05
7.64359699658003e-05
5.12925888258287e-05
5.28908059368957e-05
6.50739660454392e-05
5.95149241288112e-05
1.39435600986745e-05
5.81319616953029e-05
4.13865560540405e-05
5.15561823879284e-05
3.30135897563876e-05
8.26258517555477e-05
4.03570367055662e-05
3.40285265772664e-05
3.02722644639248e-05
3.15857529105362e-05
8.17775824931147e-05
7.38453388876739e-05
7.73289042495224e-05
0.00012134514896624
0.000102880799314119
4.31498392308177e-05
5.90270070886249e-05
3.68719366070944e-05
1.18950830707606e-05
-7.57432647715548e-06
9.7098371255534e-05
4.47725395381363e-06
7.31315636110639e-05
4.50430164028235e-05
6.70078007727256e-05
8.73267317881072e-05
5.77761795591753e-05
9.88356749211284e-05
5.9241358739205e-05
6.44915677501477e-05
3.43504167009983e-05
7.78360120446011e-05
9.18531855522031e-05
9.32867987045608e-05
6.11534289873855e-05
8.44745208822999e-05
4.31371992455107e-05
4.82658922420243e-06
3.30352123940881e-05
1.39588135112191e-05
4.05107301508899e-05
3.04253905557428e-05
0.00011450723995826
2.46196204985527e-05
-4.92732983741442e-05
6.14246614968673e-05
5.36753016483774e-05
9.47780846512786e-05
5.77347553773443e-05
0.000107726145954881
6.34191374077509e-05
-4.95246147788232e-06
3.91966663638325e-05
7.40402563004972e-05
4.41456722433726e-05
7.56908330399515e-05
9.97033230809696e-05
4.64247841863571e-05
6.19110918995969e-05
7.71162259300008e-05
0.000143029789088856
4.93512579259492e-05
1.82787920261384e-05
3.83482724049602e-05
9.02162051818358e-05
4.53374166796498e-06
0.000105816279308238
2.17308168032e-05
6.84113400344906e-05
4.51814250896772e-05
3.28597026214187e-05
2.51040767724817e-05
3.62185174117926e-05
-5.09048993633071e-06
7.53636420486603e-05
7.40881736297794e-05
7.20341229540972e-05
4.01348611909585e-05
5.16963183774286e-05
0.000115512712112323
5.45071914951879e-05
8.15054985678567e-05
4.73501354157371e-05
7.7139834062274e-05
8.2359686876723e-05
5.21187304301162e-05
8.87025762896065e-05
6.02844475948198e-05
6.48503962626606e-05
8.40532514626451e-05
2.35971586105141e-05
1.25418443206336e-05
6.53006958767961e-05
4.3356325953466e-05
2.69948520715516e-05
6.04752873108014e-05
3.27708998276061e-05
5.86031590777851e-05
6.98023989860888e-05
7.72272059779136e-05
8.68930118036949e-05
5.91103752539361e-05
2.89054076039236e-05
8.16350271255203e-05
1.76742036929413e-05
6.61764536824396e-05
0.000108736590242211
0.000176537819918103
6.96486495024499e-05
4.60192651025066e-05
1.76164305532938e-05
9.3000553052966e-05
8.69515268034583e-05
9.1819614951015e-05
2.42124123609503e-05
3.85420186651843e-05
7.77168402485442e-05
8.97818728192687e-05
6.68956010464013e-05
9.53379219846255e-05
7.02607602156338e-05
0.000129627869686909
4.6564880747417e-05
0.000126062060220557
4.29971507420928e-05
0.000106264497857245
4.13327735602846e-05
6.32390352618131e-05
2.77319684389638e-05
9.98660109159487e-05
0.000111939177262316
7.97857559182446e-05
7.57014851990421e-05
9.6004342120497e-05
2.16471001400161e-05
2.31482228171425e-05
8.27901672124466e-05
8.08825631944619e-05
7.29980839171572e-05
0.000126207799255705
7.25692343055567e-05
1.31974446707765e-05
7.45463136963115e-05
4.37686662335509e-05
9.91130395458993e-05
3.66577891126131e-05
7.59161407077728e-05
4.003113676113e-05
2.34198982188104e-05
6.08465288920491e-05
5.75661539499543e-05
5.08352612131553e-05
9.35904352074115e-05
7.0447556583991e-05
2.01017511287654e-05
6.00090359808377e-05
1.06405530107204e-05
0.000100447896439272
5.33408923317161e-05
1.78796478348121e-05
7.77359287040401e-05
2.54828313858986e-05
4.11980756205306e-05
2.858273109454e-05
3.06168132253624e-05
-1.62310539668682e-05
4.60899487876841e-05
0.000100397698499815
-6.36467811680076e-06
7.05789764223181e-05
7.04087913771061e-05
6.72737474794937e-05
6.32415467409662e-05
5.01221809044977e-05
0.000112219805056618
2.38811596839967e-05
2.02354940839308e-05
1.97307781282704e-05
9.08560202498521e-05
4.45158101240376e-05
3.78553209647408e-05
7.07703389049344e-05
9.3888219363233e-05
4.56852198310292e-05
3.60967126410845e-05
4.04206639566578e-05
5.77560980950396e-05
4.35472721781204e-05
5.71674891434405e-05
7.09520806232682e-05
7.16996264947506e-06
0.000111990474971438
9.39602505949987e-05
5.72175250274844e-05
6.18288034562803e-05
6.4027055835236e-05
1.40920427533846e-05
4.32349118977201e-05
5.76954925164818e-05
5.90962194853491e-05
5.62142836342904e-05
5.98404161636753e-05
9.35053512032532e-05
8.11236292051365e-05
7.54710009518864e-05
7.05812335534588e-05
8.18963763868935e-05
9.18663845825234e-05
0.000136601241772171
6.09106773324493e-05
6.36274772099388e-05
5.80167357504306e-05
3.78588470698227e-05
4.73686021292294e-05
7.95095841563892e-05
5.82122886163423e-05
5.55476088219887e-05
1.61221659191645e-05
2.85020255180428e-05
4.09115070587319e-05
3.79962450434489e-05
-1.06477671335951e-05
4.30772975088445e-05
3.78182837830177e-05
2.18980333100954e-05
3.07007696521348e-05
5.63532929675439e-05
4.33737001650178e-05
3.02520741944015e-05
6.0529086086487e-05
2.61591269211186e-05
6.61230662292117e-05
9.51517414667174e-05
9.22873174013933e-05
7.39071737897461e-05
2.61648867279937e-05
4.71593885769939e-05
0.000105833491321309
7.73271352879083e-05
7.27961930893643e-05
1.38853358795222e-05
0.000102996650827533
8.85158441626926e-05
7.71889471419532e-06
8.30225030600646e-05
5.5721173646249e-05
6.87301035012896e-05
6.84893468573504e-05
6.74087263943459e-05
7.04855879054899e-05
3.10017972310634e-05
0.000103442318553495
0.000118251936599191
5.56740377046815e-05
7.79267693943014e-05
7.58592130849799e-05
4.16003574342541e-05
8.33416836309999e-05
0.000111416496891696
6.73610808222935e-05
5.39328564839752e-05
8.10722630752666e-05
9.68019991710435e-05
5.46660250883867e-05
6.9261529893518e-05
4.51038750992195e-05
0.000132250190068868
8.90883556382076e-05
3.34139548609702e-05
9.97461840282387e-05
3.5515914530097e-05
4.47889492728737e-06
5.0578636078465e-05
5.24034990921151e-05
3.29570209731357e-05
-2.85085673355903e-06
1.94999097896679e-05
4.19397502439949e-05
9.6654426036098e-05
-2.22802389348117e-05
5.02608670406364e-05
7.98342793817676e-05
7.08595886271617e-05
4.40280524408403e-05
7.96535708005976e-05
3.04948089299489e-05
0.000105354587317768
8.16399892324042e-05
-7.79810355574491e-06
7.65067681633228e-05
9.75068851731366e-05
5.48016714094922e-05
0.000114762958676456
6.86219315602625e-05
1.88510037101451e-05
7.5288622549322e-05
7.68730066240883e-05
6.6533464294816e-05
9.57899769734181e-05
9.96198421791958e-05
2.77663931942645e-05
3.28082587945467e-05
9.39521970612058e-05
6.34239671674759e-05
1.89528821537066e-05
0.000103428720463764
8.08230424557452e-05
0.000109585935998611
0.000108682552228981
0.000144070908655405
6.96623247508219e-05
3.41439790787728e-05
5.4805769811412e-05
0.000109070366961783
1.84385234750351e-05
2.81028934368631e-05
3.2537735894789e-05
0.000102906955942348
6.76170342320106e-05
8.44144690646356e-05
3.46140050876081e-05
4.42705435297843e-05
2.66000845757049e-05
-8.06134534466025e-06
7.11498245125745e-05
5.88703655608444e-05
7.17873067586189e-05
1.13501921593695e-05
6.53888990906108e-05
-2.87870955034477e-05
6.09597552097423e-05
4.03342713610779e-05
4.26519963693608e-05
5.16166000810943e-05
5.6399689471153e-05
-3.50771565926822e-06
9.77064239426561e-05
-1.25580309290844e-05
2.75652636998941e-05
9.31356364929527e-05
4.02695842911237e-05
6.81902137936702e-05
4.39488937482916e-05
-3.88762075024901e-07
6.55461982777497e-05
8.31128049350605e-05
3.59988229252276e-05
6.73109669505497e-05
3.3721252386211e-05
0.000127145160661749
0.000189608758206423
4.7277964480669e-05
0.000121196495165388
8.9485526819909e-05
4.91950146027964e-05
3.05415676238729e-05
7.66039110350724e-05
0.000111545973415089
5.65087354347293e-05
4.75579967894405e-05
1.71656927980055e-05
7.27056802423299e-05
0.000117478369233267
9.86692853601996e-05
6.60460548467694e-05
0.000135557136826566
9.20487698479508e-05
9.75307420509774e-05
7.91847781221084e-05
2.7159828776798e-05
6.98865524266537e-05
4.25601731726172e-05
7.31875266637121e-05
5.67490363637978e-05
4.82217422876515e-05
-4.81488248796937e-06
8.1149223102355e-05
4.39790425393277e-05
4.63747376948724e-05
1.73120791451242e-05
5.39261391315583e-05
3.70581904651991e-05
2.30686464240625e-05
4.295596310264e-05
9.20087423489457e-06
3.2385868398322e-05
6.22465400146659e-05
7.18099155866927e-05
7.34140763154778e-05
1.33241621868406e-05
3.05308392937503e-05
1.91493756808782e-05
4.73790596338963e-05
5.68494688247858e-05
2.30908248657184e-05
5.55114603759657e-05
8.67977599842007e-05
5.12118687422504e-05
-1.22295527929078e-05
0.000180657268858501
0.000102648821662103
0.000135828375833528
0.000101276458323033
-1.0813509369758e-05
3.49434355427807e-05
8.89223560377071e-05
4.61110707236731e-05
5.59009378297635e-05
4.13817508475418e-06
3.98336119110923e-05
9.11772293271175e-05
8.59434016503986e-05
1.97580261818385e-05
3.60001043871239e-05
7.11365975474595e-05
5.31982826560759e-05
0.000119160046227018
9.01563229807797e-05
5.89404831535807e-05
0.00011729224846153
0.000113439941246389
8.71404840415638e-05
6.7705863784285e-05
7.98589353198155e-05
9.85758094209819e-05
2.1208309065489e-05
0.000116030251504435
6.04866554160287e-05
4.60912645821476e-05
1.49037005449493e-05
4.46514312312047e-05
0.000117463005269053
2.74959181110464e-05
4.45502591081785e-05
5.06826138807774e-05
9.41969758813844e-05
1.10168101572834e-06
3.39988145340283e-05
6.9644045880449e-05
2.21962325118909e-05
3.3490604284095e-05
7.94522777683228e-05
3.88956036232656e-05
3.43284299520893e-05
1.73819487972788e-05
4.14873371294432e-05
6.24196882245028e-05
2.85791545695931e-05
6.01386496824744e-05
6.51842684316898e-05
5.97342655369634e-05
7.9541865995515e-05
6.6491432424357e-05
8.0829508233921e-05
5.3503421939499e-05
8.86256462726563e-05
9.20227622979876e-05
8.69856557092008e-05
0.000131472609784506
6.96035971063364e-05
8.89639852603694e-05
7.0085077426952e-05
0.000107739283886187
3.67234825234908e-05
6.48536633967147e-05
2.86769094300328e-05
0.000125253277218429
7.24462197640537e-05
8.54267604226523e-05
6.13347645328955e-05
8.35382826645703e-05
6.50473181824705e-05
6.31355527744453e-05
1.16920636496153e-05
2.86513279294561e-05
5.14641382935683e-05
6.83736187837375e-05
1.67578368306989e-05
3.26089126092244e-05
1.58389644943998e-05
4.82012075675808e-05
2.66775250993515e-05
0.000147992451744543
1.25481596454847e-06
5.86742121236364e-06
4.25862601037397e-05
3.50695282068265e-05
9.03868165365975e-05
2.70296758418858e-05
4.32712220790815e-05
2.04090949984374e-05
6.47081876879145e-05
8.62898168508152e-05
5.37014426315826e-05
7.45767932089891e-05
5.1633022713768e-05
-4.45385223198253e-06
1.31592967973229e-05
8.66372401061728e-05
9.38197067439106e-05
7.25973641884625e-05
1.75821830228609e-05
7.78683634885873e-05
5.77072077233582e-05
0.00012870873818599
2.40281934447528e-05
6.45421420713136e-05
5.38768420150107e-05
7.48795139667514e-05
7.2403698551714e-05
2.57596673473232e-05
4.72717178281029e-05
2.28944818447887e-06
8.10184007380106e-05
5.14211063935373e-05
7.41206760151225e-06
9.28501388639626e-05
1.54424906018167e-05
-2.40152096721463e-05
8.57876476439789e-05
-1.16436945841961e-05
1.40215080566238e-05
3.48026227245964e-05
5.64293565028845e-05
5.06045254664698e-05
5.87998141155745e-05
0.000123528882843279
5.3885485521943e-05
7.71351593047145e-06
5.35493321736368e-05
4.47048684317091e-05
-5.76421632456165e-07
9.86178339231095e-06
7.91578923352247e-05
5.42908489666404e-05
1.082223483164e-05
-5.28135536759523e-06
3.76951258450507e-07
5.25187310843907e-05
5.97991513523562e-05
0.000105728811466939
3.87281602681179e-05
6.18557259357757e-05
1.86393881635372e-05
8.17896786548154e-05
3.32832118260488e-05
9.21464819972406e-05
6.71902286832041e-05
4.70896218000352e-05
4.43505416320779e-05
-4.21328654467665e-06
9.24765343942753e-05
5.91363336850342e-05
7.47247827516145e-06
0.000101207091405745
2.35993937534855e-05
6.08213209946552e-05
4.41457870112418e-05
2.17359674947318e-05
7.48209296141559e-05
3.83991444933293e-05
3.44982087596536e-05
6.36389074009269e-05
-3.16072112277966e-05
5.40711601101075e-05
4.91472694415746e-05
0.000115321590519384
2.60497090396016e-05
5.4232166905085e-05
6.62891166206277e-05
3.79855488658961e-05
4.76368783855569e-05
5.60978881545676e-05
5.49133363561425e-05
5.90195511043085e-05
2.36942133496689e-05
9.15508212612608e-05
8.7068088148841e-05
7.43644420577235e-05
5.04186398248635e-05
9.07605189513756e-05
8.55947123195916e-05
9.9429901418372e-05
6.06486995250179e-05
4.63085468515852e-05
2.19078738016763e-05
0.000112071331932368
5.65144102428259e-05
-1.63616069528625e-05
8.09611214451526e-05
3.64373425133159e-05
6.41209796951463e-05
7.06658485675814e-05
8.47856421139961e-05
5.42112144908052e-05
8.38110347979464e-05
3.32239954189919e-05
5.57726105320626e-05
0.000107004441696979
7.57072551523162e-05
8.0239154881993e-05
9.42655965669841e-05
0.000132882656501944
2.81782360417762e-05
8.18363165408568e-05
6.33149298611552e-05
4.81164486827735e-05
6.52937679958442e-05
6.97737094461115e-05
6.06936842343743e-05
8.28732341567991e-05
8.5762817823647e-05
8.58435580006078e-05
7.69502838210074e-05
5.68710588848627e-05
0.000121873061211836
3.54999452639292e-05
-1.50419829563218e-05
5.8583683270196e-05
2.96289349383726e-05
4.9998792973488e-05
7.62286351186151e-06
0.000100839917691822
9.30670428223961e-05
7.32669356939483e-05
5.98466745679894e-05
0.000131136020506976
3.62871904258697e-05
7.14243349570876e-05
1.78326006501594e-05
2.51974531290593e-05
3.78906494527445e-05
3.68290167110865e-05
0.000134302641300572
5.53676376239167e-05
5.1350645472495e-05
3.15873551791828e-05
3.62578072185195e-05
2.05588699172669e-05
4.38787340500094e-06
8.27680678530253e-05
6.38558623080838e-06
3.62720987785909e-05
8.2808851912761e-05
9.3730627432922e-06
5.35876107698663e-05
5.55430081909311e-05
7.17832837243158e-05
8.62990129250461e-05
6.14749467138703e-05
3.97313168788083e-05
9.09173401057987e-05
6.38878263578828e-05
3.32219423784502e-05
3.77909904200568e-05
0.00017124783310374
0.000133373562665472
8.75384431463632e-05
8.16696820412071e-05
0.000122122460189971
7.36667592100162e-05
0.000125466927776343
7.3067253436723e-05
0.000116326239216493
4.24888924521827e-05
0.000118495286213237
0.000103740009222523
9.59846767351942e-05
4.8846254555015e-05
5.23135501811223e-05
6.14525083974679e-05
0.000103939784857389
7.24456163559746e-05
6.97114603443754e-05
1.46937415176748e-05
4.35379159171825e-05
5.71042778727857e-05
1.57174351489857e-05
1.48706977790698e-05
8.65361059229692e-05
4.65708897751605e-05
6.10844558756179e-05
6.33595847936353e-05
4.53591328320931e-05
2.51156557251265e-05
1.95124533534723e-05
2.1787059878e-05
-1.76997428852594e-05
5.09072933741623e-05
5.41028405622013e-05
5.6680671086921e-05
6.81522052762644e-05
3.10933391867369e-05
1.9932292805344e-05
3.36743249336007e-05
4.92573718942126e-05
0.000116473846959449
0.0001143921473845
1.70093981506099e-05
0.000100599639225707
9.02854531005617e-05
8.50923515381218e-05
0.000154940044257636
4.10814483717275e-05
6.34559899874331e-05
2.02687624272268e-06
1.54711031765559e-05
1.97127417307034e-05
6.47827662185062e-05
0.000116115381440438
4.83953772378027e-05
6.1049213561552e-05
-1.00285440761881e-05
8.30545585062097e-05
9.57755618973171e-05
8.45583662343781e-05
0.000105637592518246
0.000127536985934826
6.49830444872726e-05
4.30255104824374e-05
3.55336192745848e-05
4.52664492157698e-05
1.16656438999461e-05
4.36970449247786e-05
3.8189212736798e-05
4.70908152771969e-05
4.90224469308751e-05
5.21297238221487e-05
0.00011732990210866
4.85713133650528e-05
6.28005779818659e-05
1.86518895214202e-06
3.45637919595527e-05
4.21622934353434e-05
2.91798579331841e-05
5.26372049017607e-05
