# Supplementary material for: Research on computational propagation and identification of mine microseismic signals based on deep learning
Source: PLoS One. 2025 Oct 22;20(10):e0334641. doi: 10.1371/journal.pone.0334641 (PMC12543183; doi:10.1371/journal.pone.0334641)
Supplement: S5 Data — (ZIP) [file pone.0334641.s005.zip › 000100800001454.xlsx_0.txt_24.txt.txt]

1.04318524644594e-05
7.2195757610023e-05
6.10648040827261e-05
3.00623348796836e-05
2.19038158630311e-05
0.000127137100060485
0.000121274706481225
3.99896554240114e-05
3.29711690405707e-05
0.000176700925676363
4.40768595515598e-05
0.000126720045012179
5.69468238645534e-05
2.58746352409691e-05
6.62693303617625e-05
7.87222656143405e-05
5.091991755972e-05
9.15175959621105e-05
9.48537252290241e-05
5.65921001273435e-05
7.34993637229319e-05
9.9513758778307e-05
5.12895921786763e-05
1.79396096819353e-05
4.94867125041105e-05
8.12370736271555e-05
3.55092045987045e-05
8.7781343989857e-05
2.60116155647796e-05
4.89604900010104e-05
3.60512291243227e-05
4.1123478696356e-05
3.41636267654057e-05
9.48582992386286e-05
1.90381348365371e-05
2.07945762122422e-05
4.45988507422315e-05
5.21753792572253e-05
4.6454992937083e-05
5.89242145832726e-05
9.83930063568566e-05
6.6766622091044e-05
9.92836876677866e-05
9.59006603791548e-05
7.52282755439886e-05
5.96318387861837e-05
5.6545838384545e-05
5.6757688412879e-05
3.94956429301153e-06
-1.22826230618597e-05
6.59535773462252e-05
2.82256879775442e-05
4.2164988072053e-05
4.67966349164292e-05
5.22861565858734e-05
8.01423548535819e-05
4.69141618430964e-05
4.30552605321749e-05
0.000101803286411077
8.18517224206798e-05
6.15237120577848e-05
5.97962383917042e-05
8.55507806614447e-05
8.07742091830792e-05
0.000103538661589505
0.000119127933322233
4.68514963111801e-06
6.77733995483457e-05
7.24653489088787e-05
7.19812267749018e-05
-3.18746683157991e-06
5.9588475465728e-05
7.42003196798768e-05
9.81455797129078e-05
3.70667279119899e-05
4.89505081884208e-05
8.28644141534137e-05
6.11330477409226e-05
7.12061134024638e-05
7.953221481598e-05
8.72960195655839e-05
8.59258015409328e-05
8.70545272235087e-05
-1.79733689793846e-05
4.97166995071662e-05
7.55439574708515e-05
5.65942763111948e-05
6.56652600065536e-05
3.85457594716743e-05
5.17787770846324e-05
8.46832677584489e-05
8.92236310145898e-05
9.33363774288798e-05
5.72179197111779e-05
8.09329272644374e-05
4.18524954846421e-06
0.000116692365920739
9.65933096313982e-05
7.92213651844109e-05
8.91469021635573e-06
1.92112337737109e-05
3.43721780340662e-05
1.98493227795567e-05
4.87791217382302e-05
9.14426357454817e-05
8.91985784401873e-05
4.86590394786101e-05
4.30738200313597e-05
4.04633585285106e-05
6.25406357194084e-05
2.11093925261915e-05
0.000106168019419365
3.39753095005817e-05
0.000129155300051912
9.33587872811334e-06
4.99949879252567e-06
8.24959937348159e-05
6.09209153743457e-05
4.19595143137401e-05
3.27135564978354e-05
7.74453321456066e-05
4.93114369882879e-05
4.3255534596302e-05
0.00012920345667349
6.36738854875061e-05
1.72808370774985e-05
1.92978428237158e-05
4.95579407493047e-05
6.19959406990123e-05
3.32450643860959e-05
2.11308990823966e-05
1.24541757826009e-05
6.57221409370506e-05
7.45141121316899e-05
7.16817458026595e-05
3.78534991732255e-05
9.69098014636341e-05
5.64320050496712e-05
5.3441113952976e-05
0.000101203245319733
1.1451951779929e-05
6.24677953906478e-05
9.16615870356134e-05
4.11386148160845e-05
8.49526198012028e-05
-6.69852017027496e-06
-1.22138757378914e-06
6.18220891519887e-05
5.13420958684023e-05
-1.28830806124201e-05
0.000133428097709182
5.41258043264385e-05
3.81936379402483e-05
8.70628387470819e-05
-2.88357038917253e-06
4.23260238846387e-05
0.000135323773885232
5.77126984070073e-05
7.75754768227093e-05
0.000118201271760579
9.83688411201447e-05
8.12079535195282e-05
8.18782844407299e-05
3.29755279390627e-05
7.40434332154136e-05
-8.5494632441282e-06
0.000105876659721042
6.15759947364834e-05
2.18022468747124e-05
0.000114357857264037
7.88192676688702e-05
8.60120706466795e-05
3.87462879186302e-05
3.89243302636215e-05
-5.81143312241658e-07
8.66809612631167e-06
0.000104547902333168
7.70531358586749e-05
5.54781183204759e-05
9.81574586223359e-05
9.05311391902256e-05
3.8179778589575e-05
3.81044977443036e-05
2.77442771219482e-05
2.75636535545509e-05
5.13504027722121e-05
2.23190085718019e-05
9.86943960847473e-05
7.65501387266382e-05
-8.14243030917593e-06
1.42350660826621e-05
2.71582639899326e-05
6.70693449283212e-05
5.19744710476164e-05
-6.42212495919908e-06
2.44020449740591e-05
7.22701344013749e-05
6.23644482834874e-05
4.15581503240957e-05
3.12038227988085e-05
7.41004089542402e-05
0.00010832005392554
8.72929494269497e-05
0.000139754786180311
0.000115983417441178
0.000105210189430429
3.43490627823329e-05
8.37256437652375e-05
7.12044492013582e-05
4.01116397449819e-05
4.22965245364196e-05
4.80718385909387e-05
5.00469608419552e-05
0.000102655876717183
6.64440089089432e-05
1.63429742434958e-05
7.0093248622598e-05
6.39380791443409e-05
7.27655089757567e-05
-1.36375906346148e-05
9.7282938884041e-05
4.34480230753213e-05
9.88545916881902e-05
6.6358128461985e-05
3.68085909598033e-05
8.41005658268451e-05
4.38729028214071e-05
9.82577337331182e-05
3.31839118554843e-05
7.80406804505914e-05
6.50197510555565e-05
7.89295702627477e-05
1.11345795629839e-05
2.99967155172867e-05
6.61547279667815e-05
2.7571920027047e-05
4.12814698132531e-05
6.64122275784996e-05
-3.18804108131979e-05
4.88050442214399e-05
-6.69165129653281e-06
4.8667299632892e-05
1.51786484601551e-05
4.40811440852817e-05
7.14835388631216e-05
2.18104435973019e-05
8.80095775428515e-06
9.1291271786353e-05
7.47016192069293e-05
2.56340161948393e-05
1.87163551490814e-05
4.62300269336094e-05
8.87051232893898e-05
5.01771869632303e-05
-1.39784157271897e-05
7.12178503976841e-05
8.70761183077485e-05
5.97245404315952e-05
5.86210572075957e-05
4.18251378350981e-05
7.50646581101762e-05
8.09065873265065e-05
1.78812097197702e-05
8.64043682757489e-05
9.14996873202852e-05
0.000112137938675806
8.63966394652064e-05
8.65908226336852e-05
5.35302062691129e-05
8.51591736240634e-05
6.09280896400669e-05
3.87546881339097e-05
4.01170739886458e-05
5.54000410160197e-05
5.74681730656991e-05
6.45808770702443e-05
5.54874091369311e-05
-4.98557802356642e-05
4.79910586187157e-05
3.03830057179501e-05
4.93417250051994e-05
1.20657969954972e-05
2.67860998068871e-05
4.01159164863336e-05
9.35876973109176e-05
-1.79366780402221e-05
4.63384181241317e-05
1.14318287962177e-05
8.34377658212538e-05
6.48816294790758e-05
7.4446513674443e-05
2.03929531029268e-05
5.19476062229538e-05
8.49101395066422e-06
7.18755447495852e-05
6.5569382213839e-05
0.000100223982644203
5.5777259264062e-05
7.56660158487429e-05
3.35972108647766e-05
3.89313813991063e-05
7.95486623322879e-05
6.32084895867154e-05
7.93495480921681e-05
5.30303536290955e-05
6.32242197491671e-05
-8.72265820917089e-06
7.20524322185838e-05
1.49944283620164e-05
5.79100497438618e-05
5.55854291606048e-05
7.30046689852176e-05
7.35064359611607e-05
8.42165003327457e-05
3.93120622619846e-05
5.5482246673956e-05
5.76286003475105e-05
4.00395116074989e-05
7.04523504984915e-05
5.84943197993708e-05
6.95600537847575e-05
7.40401380361269e-05
6.12982883965814e-05
4.44440293290947e-05
4.53048061613218e-05
6.10282977987581e-05
3.29938616843058e-05
5.8511243776312e-05
9.38942984610211e-05
0.000114409550904529
-4.96917051299602e-06
3.74738363289653e-05
0.000103985176949407
9.79971336136542e-06
4.60699543952981e-05
9.89257453994299e-05
5.64694356482868e-05
0.000121889214740694
0.000115910962723993
0.000103855616005435
1.76217630479522e-05
8.87094067930229e-05
7.4763536000203e-05
6.07167676179295e-05
3.30280833620859e-05
9.76785122522941e-05
4.5606348793381e-05
-2.31904401091191e-05
8.71759372439555e-05
7.11648445870911e-05
2.36456255967932e-05
3.86773750599474e-05
6.51118539211966e-05
0.000112591502058024
4.77663626420687e-06
0.000140410908146976
6.83988755912339e-05
0.000111476177695154
5.22204186827486e-05
8.23066184204582e-05
3.08744377493028e-05
6.55269490303182e-05
6.17291346497157e-05
9.92545430037255e-05
4.34373994962444e-05
7.77644024611356e-05
6.81181051642544e-05
2.94377788658104e-05
6.87208131704819e-05
8.35021904118734e-05
8.80093607002266e-05
8.60177818928615e-05
5.91922487581572e-05
8.31135242151149e-05
9.86220482818662e-05
8.63195589375541e-05
5.83815353187445e-05
7.63779377614446e-05
2.9785025506553e-05
7.79736372576153e-05
3.37729319498418e-05
3.31948525240764e-05
1.74890341413067e-05
5.43504933150082e-05
8.23048371451489e-05
7.49207924469924e-05
3.01822750967469e-05
1.88024378918339e-05
5.56136451380395e-05
0.00010441356621644
1.99441493572652e-05
3.01203418813523e-05
8.02390912267698e-05
5.35520465166745e-05
2.62968686679726e-05
4.8194441133665e-05
8.87028579837866e-05
8.50110405654289e-05
5.91524279121824e-05
7.96106944175544e-05
4.12664856626395e-05
0.000118351564278206
8.85463532012539e-05
2.91147988516792e-05
0.000108765213613554
5.57473373136916e-05
0.00010132577483347
3.70382867604759e-05
8.54569008878645e-05
9.26982419179519e-05
0.000102978171298335
7.66380640635949e-05
8.37685627952459e-05
0.000121008694992379
7.30819221151427e-05
-8.00306105206682e-06
7.16056468415178e-05
5.19194892535242e-05
4.02558046539867e-05
4.57830004716946e-05
3.6810101594816e-05
4.17823946946383e-05
1.4007812873191e-05
0.000117163854964724
-2.84863343589302e-06
4.61823127852198e-05
4.90540597165112e-05
2.25791154518424e-05
-2.01692936575195e-06
2.47061264238026e-05
5.64853084225946e-05
5.58005269907384e-05
4.39342493942603e-05
8.95695155915036e-05
2.37159093200761e-05
-1.75599939517689e-05
4.62251649456123e-05
9.08072030825849e-05
6.86979131546828e-05
4.46502928919815e-05
1.2480724622519e-05
5.25220877789894e-05
2.26985061514791e-05
4.3738365709433e-05
6.14285430024491e-05
0.000121178650070145
3.42892506404033e-05
7.49249516536023e-05
0.000109612774031417
2.21839082538608e-05
2.11124871325967e-05
3.40337107112591e-05
9.38295304726367e-05
9.70961963631286e-05
5.05043864722313e-05
9.21438355447086e-05
0.000130345406307344
3.64821002327177e-07
7.3264656021207e-05
9.41606015983926e-05
5.56469135809159e-05
2.26400062055994e-05
6.97697268195242e-05
4.6818333404101e-05
6.1323816835263e-05
8.57486521716954e-05
5.4173530605726e-05
4.76012102326459e-05
5.77068873700788e-05
0.000111742899154309
5.58001340100752e-05
5.86720342284348e-05
2.69379521896705e-05
6.50280648983883e-05
0.000105853080727581
0.000103110095457598
5.38532457942389e-05
1.76343777006189e-05
8.8816391446697e-05
2.82461656125812e-05
2.64236344710606e-05
4.67931556396831e-05
3.50169222543438e-05
0.000108862796539755
7.27208279072133e-05
2.94628562862472e-05
4.52733827489531e-05
6.92666407730211e-05
1.62840527569517e-05
5.81256433486071e-05
2.39460538543877e-05
5.3829937115614e-05
9.0232613634114e-05
5.09132826284732e-05
0.000122369303348261
8.19906182043646e-05
7.50227709317604e-05
3.14707157701704e-05
7.30374791835687e-05
6.72044469655839e-05
8.36423821538426e-05
3.80323464266617e-05
3.970226915927e-05
5.82256150689219e-05
-4.16184664102706e-06
5.46437073472592e-05
3.88955256524308e-05
9.12437129659368e-05
4.58584151474293e-05
-1.26018692195919e-05
7.56960624229244e-05
4.62949342213799e-05
3.77794071114702e-05
4.04179555937355e-05
4.4843510936775e-05
5.32597233093722e-05
3.40572535841369e-05
9.70525455822794e-05
6.23429217150047e-05
0.000102666441641152
0.000133835468532879
-5.86927251417555e-06
6.13944298783393e-05
0.000105876143454446
6.33202344443282e-05
4.52453926622579e-05
0.000109265463529085
5.19115603024169e-05
6.71861105024433e-05
8.95619020499542e-05
4.17063323360158e-05
2.01780855182414e-05
8.01023877498579e-05
0.000110542125184906
9.93025402236911e-05
9.49354810488565e-05
9.85691017476945e-05
2.91772661299452e-05
7.44039758003681e-05
2.40884900407448e-05
5.94235840881247e-05
4.89639808145364e-05
3.90636628414492e-05
5.55869952045239e-05
3.75960406528298e-05
1.68963245500612e-05
3.06293488974303e-06
3.76818776110297e-05
7.8602475415389e-05
2.84144868546557e-05
2.25999638846915e-05
1.29421349719758e-05
8.65241560483391e-06
3.33507045348738e-05
7.76063579737741e-05
2.79830451165753e-05
2.76051827284281e-05
0.000110650491783982
7.99199445558384e-05
0.000111582469540248
8.23428255473784e-05
3.70319028284614e-05
4.97686547329799e-05
8.8252400244606e-05
7.70745731818607e-05
5.23012328615906e-05
4.90559728623895e-05
9.61768191609449e-05
3.80699348416972e-05
3.2201407927993e-05
5.15395488882745e-05
8.66187333829481e-05
0.000148663951883313
8.29667623517088e-05
2.5426494598984e-05
9.38136242521465e-05
3.89822410928064e-05
6.69657391771353e-05
-4.97760584980619e-06
0.000120597055861024
3.57788022527509e-05
0.000119104514319907
0.000108256761705588
0.000111024747474467
2.79022320476504e-05
6.99438229902584e-05
6.82743642873507e-05
4.05199817053185e-05
3.0080226498771e-05
-2.64287891561522e-06
0.00013428787086117
3.97601233577278e-05
1.52569050863653e-05
9.28241382995696e-05
3.5303810842152e-06
2.58784007121465e-06
2.9546751526184e-05
4.93626849537081e-05
6.13913857980008e-06
4.72464147570841e-05
5.39778645887114e-05
6.18969261321152e-05
6.64265446787406e-05
3.70720228097365e-05
5.96625143383711e-05
6.06368960642788e-05
7.98551350798458e-05
2.16736528532073e-05
-2.31493060464845e-06
1.35744233473255e-05
5.14627194996139e-05
5.09928732596842e-05
5.66700778919808e-05
3.4395429633628e-05
4.95448711936181e-05
8.77360296542708e-07
8.154178912858e-05
8.76432873751753e-05
9.35993541047788e-05
5.83460367964159e-05
9.76567571257043e-05
7.36306164691624e-05
7.50640660852335e-05
7.39934051694554e-05
5.1978369482545e-05
3.9759046090081e-05
5.41995984762913e-05
1.96966649986555e-05
9.71650327547048e-05
2.76347080848133e-05
9.62544244693828e-05
3.90449167570709e-05
2.97065886334889e-05
3.52192429615541e-05
1.64370960092697e-05
6.29881423626668e-05
6.63269258370082e-05
7.93307207223539e-05
3.44918538565076e-05
6.2859389465842e-05
1.0185580692396e-05
3.23804235464481e-05
2.54830007997919e-05
1.56335597642486e-05
4.57804465584737e-05
7.99900259467949e-05
5.25614246436255e-05
5.21566055166577e-05
3.21781544663308e-05
6.31695800490585e-05
7.61066717866716e-05
5.93366752171787e-05
9.54449330049727e-06
0.00010386392088677
0.000114848372188323
2.81509967810351e-05
3.29608336268001e-05
2.91343822985058e-05
6.67063151722771e-05
6.57178254318763e-05
5.84787124343352e-05
8.6150383423326e-05
5.73594221689005e-05
-1.7891029229484e-06
2.52876565333115e-05
-6.28086982369429e-06
4.85100186155307e-05
3.40992454481107e-05
0.000110715123270044
7.09799646798391e-05
3.77184257410924e-05
7.7039962056193e-05
6.15378910857179e-05
4.63749790846511e-05
9.47769219361723e-05
8.89635723311474e-05
0.000148580279499382
9.4505394245684e-05
0.00011941136402648
8.04177420132345e-05
0.000133071914771881
5.29514543744684e-05
7.41045575912177e-05
8.76147271792431e-05
3.85809608208103e-05
7.3329620400639e-05
0.000105276924513704
7.09262568252096e-05
9.94504615806478e-05
3.62244946326974e-05
3.76803689946916e-05
2.94013446087845e-05
5.36417634046461e-05
5.043347739354e-05
9.69421661492591e-05
7.57848904027134e-05
5.69059955204906e-05
-2.64247889628196e-05
3.55311545260821e-05
5.00244445054372e-05
2.76122160686456e-05
6.60977815426517e-05
2.95475880974894e-05
5.8664418802017e-05
5.96185056045782e-05
3.50594458614174e-05
5.73915317112847e-05
5.86078605220906e-05
5.90735337897114e-05
4.10475044512774e-05
8.13617210432442e-05
4.24133803319405e-05
6.41123158661137e-05
6.16369419651792e-05
2.75906668827686e-05
0.000106803169752618
9.29354756280845e-05
1.00405295108949e-05
6.74278305892209e-05
6.31205596418994e-05
4.58088036505656e-05
6.27545629462142e-05
4.29503981715706e-05
8.95063119417981e-05
9.27896734669342e-05
5.4790952410541e-05
0.000105439342025838
5.20770144603739e-05
5.36777256409252e-05
5.05730390177429e-05
8.68827011882448e-05
8.90176043388653e-05
6.73923195787244e-05
2.60237418631637e-05
3.20145512191502e-05
4.47917433911864e-05
7.59172370977633e-05
3.57804462067761e-05
6.36443441255036e-05
0.000122451546543238
0.000126475003270872
0.000127387947975985
3.84100961119148e-05
0.000134133268530452
4.9284699119559e-05
7.78646504475272e-05
-1.81081463072834e-05
1.8600948637789e-05
1.7655733676729e-05
1.0928279491299e-05
4.56508115530194e-05
9.34222860756461e-05
3.85853003951063e-05
5.89052310351512e-05
5.91400833854095e-05
3.26854445073711e-05
8.43737943145265e-05
8.10839584631951e-05
0.000110505786515317
7.54794853413455e-05
3.15302692766678e-05
4.7468970873681e-05
5.79133795447273e-05
0.00010398246058028
9.14490267461914e-05
7.16507127003097e-05
7.32949613159292e-05
8.215266090462e-05
8.61244574202792e-05
8.02916580721625e-05
8.27868890674091e-05
6.77044831428838e-05
9.33280938272478e-05
5.09468445470418e-05
0.000112207900485603
-9.4198305679826e-06
5.47409811011806e-05
6.10246043914538e-05
4.64122630533858e-05
6.04438862471878e-05
6.33785725197477e-05
9.5222626556166e-05
0.00010858291884474
7.20966578062362e-05
6.66877549492697e-05
4.65672879297159e-05
9.24246655267894e-05
1.79582436978758e-05
6.141536534281e-05
5.89238763054942e-05
3.84439030365049e-05
5.27457771934958e-05
1.12015135857881e-05
8.04778702223913e-05
3.89943987506211e-05
5.59599016870099e-05
9.95670807156634e-05
2.35966123542715e-05
7.36597829700415e-05
3.68995683017349e-05
8.34964953683858e-05
1.6521434347929e-05
5.12164852052547e-05
6.73682819433245e-05
5.48930562450466e-05
-1.22018669597061e-05
-2.46439498078491e-05
5.38549732114224e-05
1.82018653498864e-05
6.05358511458166e-05
6.06746444360166e-05
8.30663063869645e-05
0.000121848571083767
9.25169082358714e-05
2.93503077004364e-05
4.85132916597647e-05
3.38921796973217e-05
6.42971312269862e-05
0.000103796551623115
9.24903457673464e-05
9.68539672912474e-05
5.66567350363225e-05
0.000103827879148022
7.54866630722847e-05
0.000122261019711998
7.72721087320431e-06
9.31450254027598e-05
6.98452452109819e-05
8.61535936407938e-05
4.50196451014692e-05
6.22271231770561e-05
6.11446229815145e-05
0.00011943297301967
4.93614750475301e-05
3.95447817563793e-05
-3.1093384637688e-06
0.000100063509782047
3.9552249719818e-05
1.02074465943099e-06
6.45512052521724e-05
-1.45297682616191e-06
7.38657031303894e-05
7.44065599984264e-05
9.63569404267379e-05
2.30732973209322e-05
1.0091231727204e-05
5.20024577540592e-05
1.19106635083788e-06
4.92236213864523e-05
7.11133574803141e-05
0.000107839941772015
6.73748730437568e-05
6.8797321793662e-05
8.71150954016127e-05
9.69827293941172e-06
4.29982118088856e-05
9.87779047829692e-05
7.81285291217817e-05
4.89855303566039e-05
1.27113951020241e-05
4.02190074432282e-05
5.2536460808363e-05
8.25193740899782e-05
6.30221364148354e-05
4.1994238777134e-05
7.13987922864043e-05
2.65473336168022e-05
5.10292871321206e-05
7.70043141893676e-05
0.000159525868123464
5.50005144355559e-05
9.61673447120413e-05
6.21361326626063e-05
4.97770998790475e-05
0.000110113420105279
-1.44109280829257e-05
5.99397790044547e-05
7.24986735029612e-05
0.000100992884299531
6.63715034207233e-05
5.76854824135402e-05
3.77877453719115e-05
8.27660924943401e-05
4.1005671886254e-05
4.98924853665168e-05
5.89628305573853e-05
5.14005152866922e-05
7.30329682187404e-06
1.73856220852097e-05
7.11731790513721e-05
0.000133816878394058
-2.23237356557394e-05
6.02767490358869e-05
5.53107673140662e-05
4.7632770591285e-05
6.12084900625357e-05
6.20356612496243e-05
9.83293603314871e-06
0.000120240218479992
4.44111915475307e-05
5.04612914152688e-05
1.44294119382077e-05
8.16503041051106e-05
7.12678048217819e-05
0.000103138761673413
5.36908936412017e-05
3.50000000100343e-05
7.09093682862518e-05
6.50763029130161e-05
8.06738656273792e-05
4.74978908668437e-05
6.17052500755302e-05
0.0001077025616606
3.22614352431925e-05
0.00012012364592422
0.000115130527939827
7.01250647309264e-05
3.56231793383028e-05
8.91679719495353e-05
1.91429532254668e-05
6.93012019191971e-05
4.82379203837043e-05
7.47224428146043e-05
7.02311028234902e-05
5.24859476219493e-05
4.63710612774347e-05
-2.97828808006663e-06
3.42881554118143e-05
1.53364442570548e-05
9.2027962905627e-07
0.000116914429216906
1.45632752440449e-05
1.18172693186273e-05
2.62791138232142e-05
4.92121873351416e-05
3.61429010149248e-05
2.44097604072848e-05
0.000103240765421547
6.81676079883618e-05
6.26823469104191e-05
4.02175636355477e-05
6.81577572151418e-05
4.24933180856016e-05
9.69775296244044e-05
7.69775868999178e-05
5.97833771467349e-06
6.5685348010476e-05
3.60282275076419e-05
2.7317127507885e-05
0.000106584129449796
3.56719698006496e-05
6.33366991966197e-05
1.19744489784046e-05
7.4576528671255e-05
5.61161663837668e-05
4.88887713347361e-05
5.6726317684956e-05
7.09859155326505e-05
5.38399048704242e-05
4.80602272048052e-05
7.11936255961889e-05
5.76377238535023e-05
2.2859975125931e-05
5.09745230809651e-05
5.54376888477771e-05
4.6051334463364e-05
2.22289655022769e-05
0.000109937314961045
6.84145937193698e-05
2.29554420241787e-05
-1.77677037905076e-05
5.66646019656948e-05
-1.5609776012593e-06
8.49406628723436e-05
7.58885220465702e-05
2.5759429109442e-05
4.69799295957578e-05
6.47904084433171e-05
0.000131924571809951
3.50421469632487e-05
6.27270481131987e-05
0.00010620674840326
0.000115767776986182
6.99841738572412e-05
2.54462695116511e-05
5.58384146163661e-05
-2.63938739232179e-06
0.000104745845612892
5.44056097973774e-05
9.11759931443839e-05
8.33539055665967e-05
2.053445239476e-05
5.44104882382185e-05
7.84983649827355e-05
7.34147312381967e-05
8.78455606275798e-05
6.7481603155181e-06
3.42440092698755e-05
3.06802386036236e-05
0.000100158982042345
6.442270036919e-05
7.08923029702311e-05
3.73541820550375e-05
5.32741471784994e-05
5.48311462584252e-05
-2.51875418052199e-06
5.8425922888269e-05
5.65813118910233e-05
6.56727943221649e-05
6.68461507395135e-05
2.27095458878319e-06
2.80828294862734e-05
0.000147248421471908
8.20514412663283e-05
9.6755847523475e-05
7.89788953057447e-05
4.88377749953087e-05
6.49658853814649e-05
3.63857029448463e-05
9.83033301515941e-05
1.79231057789608e-05
5.63350134674649e-05
0.00010905205030321
-2.44061924861629e-05
2.74117341775808e-05
-4.92870622126152e-06
7.15369437497783e-05
6.62702010141718e-05
2.50317210012512e-05
2.84022863825323e-05
2.17391241310836e-05
4.02529305112633e-05
8.18785345625135e-05
5.2334002447556e-05
-2.71115212585081e-05
7.11383745860982e-05
6.12362258884488e-05
8.59802190540232e-05
7.41421581353982e-05
6.22264676197829e-05
8.24575151441709e-05
3.74055650293334e-05
9.8269545641782e-05
2.84082268512648e-05
3.93032313879674e-05
0.000110860446933755
5.50990324295628e-05
7.63918122203654e-05
5.97097959590446e-07
3.80258870654312e-05
7.90047521765484e-05
5.45310894827114e-05
0.000123453371199452
1.83556600534659e-05
5.13882028627363e-05
7.64494347014577e-05
5.84236172532392e-05
-4.60481471009178e-05
8.82442614846679e-05
3.94303783393245e-05
5.21968743081207e-05
4.12581835851633e-05
0.000100884924895746
7.94376407078439e-05
0.000144829674016563
-2.82552553813558e-06
3.8098027526154e-05
1.00677501951375e-05
-8.28471765940359e-07
2.99805157167982e-05
7.37652579215372e-05
7.80845513262189e-05
-6.34853772781457e-06
7.62062143900053e-05
4.6474860901736e-05
8.10583358240808e-05
6.5482404135878e-05
3.89271080444218e-05
6.42960995364033e-05
4.34787374204896e-05
5.30431463903475e-05
0.000109506663666225
4.64555785710239e-05
4.02646481503599e-05
3.86984226245524e-05
6.60193976657962e-05
1.55766043286135e-05
5.34533267857141e-05
8.15044771702643e-05
1.4785869884204e-05
1.26114292539038e-05
7.63662567812585e-05
-1.21493502444421e-05
-1.77420552631542e-06
1.48493610668087e-05
7.7174864804346e-05
3.81193972463038e-05
4.79177066815443e-05
7.30784190323678e-05
5.30271345994093e-05
3.61878845446122e-05
2.17505086195935e-05
9.37459627884573e-05
1.79839986075354e-05
0.000121963774132365
8.85942166651713e-05
0.000143393553947986
7.75700787111983e-05
7.83806051562278e-05
8.40396682231731e-06
6.37708765296851e-05
5.33924247692744e-05
-1.13942825026697e-05
0.000100114155980056
4.28915250841118e-05
8.43978335895342e-05
7.4926547225181e-05
2.42402631705302e-05
5.24446439918915e-05
6.49576250154088e-05
8.44389513032601e-07
0.000119268472053307
-8.55398837903909e-06
-3.26442184773764e-06
6.61322151291428e-07
6.9855129544048e-05
4.26145574408027e-05
5.19501062193451e-05
3.55918432193237e-05
2.3781342685304e-05
-1.17811274500154e-05
8.77109145178292e-05
8.50599012158379e-05
8.29987616455256e-05
9.28680477383097e-05
7.86670549782508e-05
0.000124517826854976
6.2081525555394e-05
3.81744454876089e-05
5.94225935169906e-05
1.13805937971774e-05
5.54653699667593e-05
2.50979452009694e-05
1.93141823082652e-05
6.80143708619517e-05
4.3159446841808e-05
4.61535772510154e-05
1.00518335111229e-05
4.71858804560411e-05
9.47174333350815e-06
8.7208135430596e-05
4.72529551389648e-05
4.47019348539319e-05
6.37822791414729e-05
8.71755090373512e-05
7.0008537481313e-05
8.0068203845772e-05
5.75189673404512e-05
5.36109716247984e-05
3.01544731330654e-05
1.67001823086197e-05
8.30348476564697e-05
-6.92206402059158e-06
0.000108308999447278
2.04361903652854e-05
3.43875030150615e-05
2.46920192457892e-05
5.08717082394399e-05
4.04628867110834e-05
7.34921176456602e-05
6.16157511749502e-06
5.37709911136579e-05
8.79399444311608e-05
5.24286261942534e-05
4.23776031355181e-05
3.32671365306468e-05
7.59004769068666e-05
5.27216904528005e-05
4.88344423253064e-05
3.02445707528946e-05
7.60301878338783e-05
0.000109576080274587
7.23754024002314e-05
0.000100428674468383
0.000118001123871432
3.06981512047004e-05
5.00713286004181e-05
1.45014647049928e-05
0.000144343211022365
5.0114123717069e-05
3.63368774500764e-05
2.56407853990384e-05
-3.13826103819304e-05
3.27027677926612e-05
3.79567025434405e-05
6.08319482370118e-05
5.89788325309387e-05
7.66741962805916e-05
8.70754646266452e-05
6.20800542551089e-06
5.42499061110914e-05
5.90676586814611e-05
7.28798717537239e-05
6.95868266968957e-05
6.92098137896974e-05
3.48182413526164e-05
7.49010256941505e-05
3.38877110967411e-05
4.14815854212906e-05
8.7273732850099e-05
5.74938868291976e-05
3.11015835755816e-05
0.000106675833741695
1.95411055281379e-05
8.71536057313534e-05
6.5354029318172e-05
0.000133271684721792
7.66161264127441e-05
4.111147398697e-06
2.72707464941307e-05
8.75267204033791e-05
2.8268426662446e-05
9.4393331614538e-05
9.69644438561751e-05
5.63026527139259e-05
-1.81479557349771e-05
7.20520535874073e-06
3.30923233682284e-05
6.12827577653678e-05
1.83087908574722e-05
6.13839213698053e-05
4.29131843268886e-07
2.41273086644972e-05
4.55728969415647e-05
1.44082412084483e-05
3.56033830941159e-05
6.92544491334193e-05
0.00010351556220198
1.66382712744326e-05
2.81970642174202e-05
2.13091073643128e-05
-3.12269955209676e-05
6.60606500045314e-05
8.01056627633618e-05
6.78486376646703e-05
2.68029689853307e-05
9.31597606170646e-06
5.75173956815992e-05
4.94145407532283e-06
6.16351017330383e-05
4.73863474080859e-05
4.56494241290468e-05
3.96231362187686e-05
5.14925942047131e-05
9.85942260790375e-05
7.21425161179178e-05
7.19810709781581e-05
5.46900996398425e-05
3.42348793393052e-06
8.44670693059553e-05
3.97651424281811e-05
3.08334389322918e-05
0.000117442900081927
9.13380126404682e-05
5.30157060870055e-05
9.89507828891615e-05
0.000149702856147722
8.61697304785281e-05
5.49246293345938e-05
3.0688805672551e-05
5.86629996211068e-05
3.14728281439602e-05
5.84746628688876e-05
5.39138393205176e-05
8.8887809482021e-05
3.28733388417193e-05
4.23003306415076e-05
3.19086620732999e-05
2.11626636142733e-05
1.81606204085486e-05
4.71357928521966e-05
8.43287156115327e-05
9.9029809025959e-05
6.63763894770905e-05
4.53081327107617e-05
8.14377252272906e-05
5.48467486540467e-05
1.40770594321675e-05
7.58539318517339e-05
6.79805613333045e-05
6.94124064702249e-05
4.25973895391094e-05
9.95996997877567e-05
2.2606308366599e-05
9.09041257503384e-05
5.3032141055306e-05
6.93999649242216e-05
7.35783076543509e-05
5.15024150325996e-05
1.13215150178343e-05
3.56658884299522e-05
1.89854545136469e-05
6.77666254800512e-05
7.15787290925784e-05
0.000152342236092715
4.80066631130415e-05
0.000108182333145313
5.38544790435488e-05
3.53821552071419e-05
4.24919817835694e-05
6.98653377898097e-05
4.98086357659007e-05
7.12233067686191e-05
4.20749195577074e-05
7.6512696488109e-05
4.84493973516725e-05
4.48764665746248e-05
3.62998565352147e-05
2.12953382510957e-05
7.89723099407906e-05
8.4480650595799e-05
-8.49797186287311e-06
3.46778447459468e-05
4.52380669962855e-05
1.95475848893244e-05
5.97043263613533e-05
8.06721672299147e-05
7.06245627387565e-05
6.90854574173359e-05
2.84419981683584e-05
8.35289167178054e-05
7.04128803767129e-05
-5.17583237164197e-06
3.812018488636e-05
7.30415112816676e-05
3.38031968776481e-05
3.47431039487587e-05
6.7605866630735e-05
9.77978488151653e-05
6.36210690968581e-05
9.08751931259189e-05
7.09421528462741e-05
8.87878077990194e-05
6.06582036302169e-05
1.48108051983359e-05
5.49975694508449e-05
7.01876483445199e-05
3.17806133340421e-05
5.21233345591101e-05
8.00921169456405e-05
2.08695537675769e-05
3.24187478203537e-05
9.82195233167025e-05
1.8903462987205e-05
6.10675902526077e-05
6.37950325804942e-05
0.000106103875748012
2.01983342868791e-05
4.22372915271592e-05
8.31376045212473e-05
3.80875284441326e-06
3.89925026171582e-05
9.73973365727868e-05
9.25079133200692e-05
2.06985040516679e-05
4.27850278361681e-05
2.36249258122275e-05
-4.18830234230845e-05
5.33275903500642e-05
2.26925657595785e-05
8.02953088293719e-05
9.02254421706203e-05
9.1296415944654e-05
3.71779520793196e-05
6.59186004183993e-05
8.02514877401792e-05
6.77624329484737e-05
8.72622367378335e-05
9.03962188870478e-05
0.000116492792156889
5.1881675243571e-05
8.64528984529844e-05
7.84390372996025e-05
1.47040816820378e-05
7.11734858490119e-05
3.3441920292869e-05
4.21973341527637e-05
1.89029127077223e-05
9.73704727965207e-05
3.94074646884268e-05
-1.59338720230762e-05
2.85273173127468e-05
2.59413634012494e-05
1.92625749951151e-05
0.000103146879781622
7.08660135195783e-06
1.55415518060104e-05
0.000118729338718539
3.02901970521535e-05
4.76189174606662e-05
6.419210308457e-05
3.90056995007864e-05
7.67677312102847e-05
7.04997415221777e-05
1.72129486536784e-05
2.83664618259392e-05
-1.76566927284377e-05
7.71647378223639e-05
3.24215689895856e-05
5.5808284954377e-05
7.09962559073986e-05
2.35347216358815e-05
7.64163616036614e-05
2.21453663595988e-05
4.20831923767968e-05
4.40407416066633e-05
6.34988497560672e-05
0.000113774652308821
5.7355046671039e-05
8.12186304967977e-05
7.8422492235942e-05
1.55307208141898e-05
1.13045269309504e-05
8.27353035561279e-05
1.89863955428765e-05
0.000116368243882505
0.000104072067901962
9.04678211332881e-05
9.91068483120828e-05
6.7334765050135e-05
6.47454339110261e-06
5.17659673412746e-05
4.17128755296493e-05
0.000120885432145916
7.64832322784644e-05
9.49723859690826e-05
4.10173625869922e-05
4.33404338970339e-05
6.23306036610479e-05
5.14397152521098e-05
9.16858520564253e-05
3.2051460624838e-05
2.08026929422448e-05
3.94190493557777e-05
6.64309187953431e-05
6.36402954773415e-05
5.52783641313218e-05
1.74167184681284e-05
3.40122451451513e-06
7.33139209462754e-05
3.9508677480921e-05
8.45050914944937e-05
7.45473012396646e-05
5.24095855585257e-05
4.59838626294851e-06
5.58193553974161e-05
1.00602500366743e-05
3.00704659779812e-05
-9.85843018330537e-06
8.60892630595762e-05
9.67870602741033e-05
7.60654648859142e-05
7.42413373348241e-05
4.49806381501819e-05
8.53513175779082e-05
0.000105140183851504
3.55827104347235e-05
4.65422960163712e-05
0.000112181646864767
0.000117970648971616
3.90540561054471e-05
7.03463792085295e-05
4.33751957849951e-05
8.38761613451306e-05
8.67752024631302e-05
5.50233952471536e-05
3.64739463070732e-05
5.53523929960073e-05
9.54793738846585e-05
0.000100760142713051
3.05787846586663e-05
7.85331356151237e-05
6.86735392829403e-05
3.79065074651837e-05
8.82417483735686e-05
3.10734685805754e-05
5.43910883574119e-05
6.26670116574087e-05
7.93933950896446e-05
6.21172933101295e-05
0.000133076717474271
8.19477884994654e-05
6.73874384559188e-05
4.93204251531643e-05
5.81324531128303e-05
4.87071993845699e-05
5.2434716525793e-05
2.61493999838613e-05
2.69031403111329e-05
6.11090611048742e-05
9.86622924371523e-05
-2.62588966896611e-05
1.57885578504978e-05
4.3818986922061e-05
8.07910370224323e-05
5.88542394317956e-05
2.45126676512255e-05
8.29617837953906e-05
1.87638556340626e-05
4.36971741399999e-05
2.66971757422597e-05
9.18712881106168e-05
8.9271085030019e-05
0.000123847335282788
4.47806826186026e-05
8.033334942952e-06
5.89887834272788e-05
5.55738436873321e-05
3.02397195457058e-05
0.000103988217118374
0.000116883148592572
3.97706321464085e-05
6.93762439822326e-05
3.41834582996714e-05
9.8011441135619e-05
7.08229625255852e-05
4.81430895442666e-05
0.000109010093375533
0.000103665922701347
7.72499976642094e-05
3.40608066227378e-05
5.75660169837582e-05
4.89544259935214e-05
-1.66953411031242e-06
8.07568749937283e-06
2.16006640549607e-05
4.09604049248737e-05
5.61006441369032e-05
4.65377252860043e-05
-4.41276400336539e-05
0.000106843791201554
6.98388912902639e-05
9.59020183669083e-05
8.12433347637095e-05
-1.36511152172323e-05
1.87589597255248e-05
0.00011402762259115
0.000121143509382227
0.000118924962067154
4.76510308909678e-05
3.81980674920225e-05
0.00010755208692968
6.7104930747874e-05
4.95946049621357e-05
2.09250493513204e-05
5.88049667384286e-05
4.07183977910753e-05
5.91159898127779e-05
2.83056626902355e-05
8.19651026419126e-05
1.5690435111978e-05
0.000126811888518591
4.78382366450822e-05
0.000101626916704495
4.22545426462792e-05
5.40043116389941e-05
8.8383451769206e-05
9.69604345292584e-05
6.27846859192918e-05
2.85797594968837e-05
2.00298794147136e-05
1.09878194174791e-05
4.88673037223845e-05
4.33285353477706e-05
-4.47363158344509e-06
4.9391481166069e-05
2.79858107690674e-05
6.42061995350519e-05
4.47698215432002e-05
7.20917291993002e-05
1.92928631162123e-05
6.476913368306e-05
3.57378057578672e-05
3.26742327268501e-05
3.5643119097158e-05
8.32847988310303e-05
5.8535558355438e-05
8.90854806020293e-05
6.67120346443343e-05
0.000115983808390315
9.26171067127593e-05
2.17021278806062e-05
3.50446594877157e-05
0.000107726556024713
2.6254338993573e-05
0.000150917671990816
6.38953819867694e-05
-1.14916120526504e-06
1.61590328848902e-05
8.019866536688e-05
3.40202262798961e-05
6.9980277629281e-05
8.67866229848087e-05
0.000100888176573957
2.72179515768325e-05
6.70774430897617e-05
0.000112650923917584
6.48688225458515e-05
9.05596089369254e-05
-3.84634030765864e-06
8.45288360228209e-05
5.94942517710785e-05
0.000114196445217341
8.3096310269059e-05
3.81504071419259e-05
9.73285481060835e-05
9.29252485858962e-05
1.40489034705775e-05
1.8764648189961e-05
3.91512997604809e-05
1.59346760836103e-05
7.7345248944405e-05
6.17701676919675e-05
5.75405219660393e-05
8.62605522108308e-05
8.73963265049988e-05
1.16349008360363e-05
3.84382703476572e-05
2.78130563374601e-05
4.0468149594169e-05
4.34265666836468e-05
4.36966182391751e-05
4.27108917951414e-07
7.18268489121192e-05
4.43320520710369e-05
0.000101497208651835
4.92321184607468e-05
7.22219536906245e-05
4.74362012008256e-05
0.000107448915399358
8.23813358130683e-05
8.1696914269175e-05
5.70163523173511e-05
5.40268512372649e-05
1.94508474826531e-05
6.29871391125295e-05
3.57188705850121e-05
2.4277729768522e-05
1.4022069436405e-05
0.000105312173810711
7.15697016485558e-05
-7.32084087984291e-06
3.24824441758066e-05
0.000102721580688194
7.36889152764558e-05
8.60863516798947e-05
9.52745796723249e-05
5.30171965495079e-05
2.949741010055e-05
7.76386467919388e-05
6.90542938654223e-05
0.000118917171374012
4.90030995664748e-05
4.47210344488576e-05
4.82527978172622e-05
0.000111523039063632
2.87906465950868e-05
7.82149473432084e-05
7.2245776240979e-05
3.92848957623561e-05
5.51309284355834e-05
0.000104209282480674
4.39804002861364e-05
8.36528467489269e-05
6.75825209531196e-05
0.000107641129699659
7.0141754777148e-05
7.21019669370661e-05
6.63946701003274e-05
2.74536504768328e-05
5.7423871896071e-05
-1.82041089255738e-05
8.83245520755622e-05
2.09065241868099e-05
5.07535401721181e-05
5.57340946322893e-05
5.01367835395547e-05
0.000100817782861149
6.8633067943361e-05
0.000145782327819744
9.43525160266566e-05
6.41976391323611e-05
7.83863435888151e-05
1.93479984184074e-05
4.25156601055327e-05
8.8367587227061e-05
3.15463499294379e-05
5.11445555832046e-05
2.82552090765479e-05
8.27740234093122e-05
8.38585441842107e-05
6.23534197764445e-05
5.79728782142612e-05
7.76522007752159e-05
-3.32752869071715e-06
2.03190405809868e-05
6.96077776987497e-05
4.10270566188422e-05
6.15208344494762e-05
-4.97376344012366e-06
4.13003151538546e-05
-2.20554968490447e-05
6.32104790524671e-05
0.000103669527716368
3.04970183353249e-05
6.07683475152002e-05
5.36899690409802e-05
9.87535876668801e-05
5.73541836505373e-05
5.88560079661775e-05
6.53662723566196e-05
5.49045747031642e-05
5.31467874866969e-06
8.95623594433456e-05
0.000104599112077023
0.000138077584701312
1.67984299846392e-05
0.000105391486330077
6.12515302495523e-05
7.00677245494395e-05
4.8500942799145e-05
6.8135867916087e-05
2.39275693202432e-05
-3.90934215359346e-05
-7.63226400021283e-06
-4.84754285930019e-06
4.76943532512507e-05
3.13020045048564e-05
2.81989000656393e-05
2.35901696908479e-05
4.94291388786404e-05
4.49190497525069e-05
5.91898632363981e-05
0.000124775988858189
4.25157125427538e-05
1.22602015128238e-05
8.36490333802571e-06
4.36667008089274e-05
4.85748764942096e-05
0.000130078927154547
7.10805575713128e-05
4.08636279589453e-05
7.42065150617084e-05
7.7189986167569e-05
6.51139826588463e-05
7.05804283764824e-05
0.000141287510291452
9.25629576090064e-05
7.70631249343217e-05
5.00264823304833e-05
6.11039356057604e-05
3.0108155255005e-05
7.16102923038919e-05
7.29796563791799e-05
1.28638078052397e-05
8.81258846254355e-05
6.12459554696202e-05
3.5331018023151e-05
1.75256155096083e-05
1.07067507333448e-05
7.95644123135994e-05
-1.56741517050796e-05
1.03433589110873e-05
7.23672255536055e-05
7.18080349026274e-05
0.00010037915589075
4.2692243275668e-05
5.11325810288018e-05
4.417519775032e-05
2.8412954560147e-05
-4.9083862846655e-06
-3.59336002227304e-07
7.80525842566264e-05
7.62839544394247e-05
1.95351913552561e-05
3.79773092783108e-05
5.53030191387506e-05
7.56062278186825e-05
5.0787327300721e-05
4.5574111977754e-05
0.000110214074277922
0.000105984826420953
-4.90054652029288e-06
7.91511835368239e-05
9.10487292392693e-05
-2.81803851641098e-06
3.24070325369041e-05
4.67048279963443e-07
6.29161892377723e-05
3.73496970482219e-05
8.94489470730941e-05
5.56701567034608e-05
9.68803116671624e-05
4.51736846489075e-05
4.20492697591459e-05
7.9737356877498e-05
5.74426802141539e-05
2.2621579877303e-06
5.54807601270363e-05
4.72430264009032e-05
1.70024050248795e-05
8.87774811162643e-05
3.20797923409254e-05
9.76601188484778e-05
6.60396868942452e-05
3.65380735729397e-05
6.68833211573244e-05
8.35783541640028e-05
7.58454832838064e-05
3.4073839415915e-05
7.85564170228512e-05
1.42806472641421e-06
8.59188685241277e-05
2.50243266663543e-06
6.42022037929348e-06
5.18915317138806e-05
0.00010287236626809
6.04954701343276e-05
3.99231281286577e-05
0.000106046840860337
6.08581519368596e-05
4.75514286389891e-06
0.000111589972644682
3.83020599283434e-05
6.4116708729164e-05
5.02038679682737e-05
0.000102020614375274
7.26321469219733e-05
2.59620689757074e-05
5.59517929634591e-05
5.79760967384796e-05
5.45986855733095e-05
9.17957439535927e-05
9.39280819875729e-05
7.73262211815909e-05
8.87129547889615e-05
5.88987563944195e-05
4.11593492746406e-05
5.5348875420159e-05
4.6656105027726e-05
0.00011487597553697
6.23263630473973e-05
8.19383800302068e-05
9.25675261528427e-05
6.93723721949864e-06
6.09630871709269e-05
-4.63700017129846e-05
0.000111228622170998
4.06327768830969e-05
7.55688875883479e-05
3.76416967227366e-05
1.90941151682222e-05
4.60345379779499e-05
5.09106373648305e-06
3.18319917079007e-05
6.69509737877416e-05
6.87586689366615e-05
4.09821706516443e-05
2.8739748811207e-05
4.53369153419837e-05
0.000107047799372325
1.28029755200551e-05
6.66318817461795e-05
5.76419771123198e-05
6.9158958634669e-05
5.72413317143188e-05
1.50014505979942e-05
6.77320363247795e-05
4.21263456377288e-05
9.67374843052047e-05
1.03249139128642e-05
1.0020891032316e-05
3.21289786331751e-05
6.34957681583282e-05
7.10488526474797e-05
-8.67817550829234e-06
9.29058592489239e-05
7.33827735487314e-05
3.07078547406986e-05
4.08074435828708e-05
9.85068437565951e-05
3.48297158424813e-05
5.67862548870425e-05
7.87769732851839e-05
4.55998395253999e-05
0.00010982287102971
9.16940609303971e-05
0.000126120345356634
6.05548614928324e-05
7.22462758551658e-05
8.16068948877903e-05
6.9539545940031e-05
0.00010223839511616
2.3835753199488e-05
6.16294117660033e-05
5.4389615751757e-05
8.56457440889104e-05
6.16165909587039e-05
6.76975421486282e-05
2.59402994798494e-05
3.8335976686003e-05
5.72487450279678e-05
5.26564722484679e-05
0.000107318022436909
2.63866802992298e-05
8.50806665834043e-06
3.50365426127126e-05
5.35428397079962e-05
-4.37284203918351e-06
8.77138343351548e-05
-1.67355572925609e-05
1.17137799891399e-05
0.000104390768409727
5.88885998185566e-05
6.86314672939131e-05
0.000106629429260009
6.40431775157032e-05
8.59131269585475e-05
5.16570226605539e-05
9.01731691353083e-05
6.95051485326717e-05
9.90451254074471e-05
6.27305562271317e-05
8.3491897867144e-05
6.06902583383757e-05
5.07924122437562e-05
0.000124239905439513
4.68333045207437e-05
5.71375043958662e-05
4.14159311972276e-05
0.000103646240655701
5.79850606198305e-05
4.67816872881464e-06
9.37444763775496e-06
1.43859320240461e-05
1.23611743461581e-05
4.70800473003287e-05
3.75702552635612e-05
2.93746125415171e-05
8.68138885432211e-05
9.50886916468069e-05
9.64366222718792e-05
-3.09797155308884e-05
3.56894887508288e-05
1.50080501688211e-05
3.66354710561154e-06
7.59122611733973e-05
8.66927567360077e-05
5.24171221429621e-05
1.79973064069212e-05
3.49972586576432e-05
5.07630862345118e-05
2.73848116940126e-05
5.2969522803413e-05
5.62488741400071e-05
1.43719608432815e-05
3.99100789508866e-05
3.34901325741221e-05
8.08289119419811e-05
9.50639028532544e-05
8.87990051496508e-05
5.34786700296321e-05
8.58592089730414e-05
4.61906434919622e-05
9.02048685426674e-05
8.32811965867698e-05
5.01305251124724e-05
0.000103935655990753
4.75443433849882e-05
6.08887225458534e-05
6.21249613927039e-05
4.42778904800845e-05
3.94543266270162e-05
8.30287157244188e-05
4.48372882033364e-06
6.95752811395078e-05
3.62336732962459e-06
4.50169050516836e-05
6.67566570293882e-05
9.26035570753057e-06
6.59077826774636e-05
5.23645231571121e-06
1.84083265081542e-05
3.53994316769355e-05
5.26034824549309e-05
7.50010633931008e-05
0.000104588503651031
5.55206489316495e-05
3.78238966118727e-05
8.59764280579363e-06
1.88791502052426e-05
4.19209195922973e-05
4.76001354442121e-05
4.60242738389909e-05
2.7304447480623e-05
-3.41073932509636e-06
7.49328577921168e-05
4.25368734352078e-05
9.34039692942379e-05
7.59298850619191e-05
5.6049513669809e-06
1.57156531646163e-05
6.66553675506762e-05
4.21528396974484e-05
6.90248922475933e-05
0.000107443722651427
9.57264689868335e-05
4.55276174791329e-05
0.000113445367766226
0.000162893531002941
0.000144074929366152
7.74752743297831e-05
0.000106456016310026
9.54532528840365e-05
6.71662200810323e-05
1.97456738716083e-05
8.74440272994987e-05
2.61980503775087e-05
0.000115426685408751
4.95030425087962e-05
8.41268938926428e-06
1.45419771796801e-05
4.47515014171576e-05
7.66908062937997e-05
1.52035285888294e-05
6.67706479175023e-05
2.62688324028308e-05
-4.27355647980884e-06
6.09469866281588e-05
5.21815868729921e-05
0.00010361546464739
8.66105567378647e-06
-7.51653381447721e-06
-7.40895383725004e-06
2.38325091911266e-05
4.61407484261712e-05
2.49096550369986e-06
3.89148430128938e-05
0.000100600925440586
4.0815599167885e-05
4.25258486673868e-05
4.21447873663273e-05
6.41292624038783e-05
1.18224841569357e-05
2.39959826391186e-05
3.02900094924942e-05
6.04148014490597e-05
4.60080070944309e-05
4.21839980236519e-05
4.23065765241424e-05
3.43750612604523e-05
0.000115479357653472
9.15390831482602e-05
-2.90031088417766e-06
5.55465897553768e-05
0.000123661505711874
1.23155933010849e-05
0.000108022585565923
0.000129509997013519
2.79250016441788e-05
0.000108836586299873
8.60066348968177e-05
9.23774578460034e-05
8.22009288153149e-05
8.95654474066879e-05
6.63364426746614e-05
0.000104687501690209
9.18679572129595e-05
1.68534356365765e-05
0.000111686285909031
8.56688897714474e-07
0.000100261669147889
3.41984143229424e-05
7.24155328618194e-05
-5.37145957381496e-06
1.53735107187029e-05
7.35403997104973e-05
5.37249276643642e-05
0.000140267494843931
6.64777274974704e-05
2.84485313222755e-05
-1.85601498242585e-05
3.88231104603769e-05
1.24406747587864e-05
7.32128125921556e-05
7.69053537307975e-05
8.1860525347647e-05
3.92352977817663e-05
4.66109384172726e-05
-2.37586745806251e-05
-1.9114536186331e-05
4.43219082697366e-05
9.2119631703543e-06
7.34415046172325e-05
6.28490707156724e-05
2.02378868689621e-05
1.22266164328371e-05
5.05136758260035e-06
6.30929514506185e-05
6.06447038029604e-05
8.0139267866357e-05
5.36971463307902e-05
4.12326993068489e-05
8.83397218363444e-05
0.000107822750569714
9.84858128647195e-05
6.30802272749113e-05
6.58003654473973e-05
0.000109209114579418
9.11734654568727e-05
3.01595512070265e-05
6.21775401341318e-05
7.50758605544028e-05
7.56470432340333e-05
1.25039117374237e-05
4.50140658189261e-05
5.80260686150899e-05
5.81633167534439e-05
9.56296422402512e-05
4.74197772007012e-05
8.92814279347262e-05
5.00363030818967e-05
9.79880221421675e-05
4.86342767584244e-05
0.000100757873466846
0.000108790152576104
0.000113511277944205
7.21830684031628e-05
9.31972176398412e-05
-1.18747563042385e-05
8.06551516201193e-05
0.000112884151041075
1.18971800449194e-05
-4.81157261833156e-05
2.61805026054313e-05
5.3491719913191e-05
3.11523821272761e-05
2.16980754259806e-05
-1.84213257861217e-05
5.70348872104717e-05
9.27275681450305e-05
3.1425622255924e-05
9.54443713633177e-05
9.89393920810744e-05
6.21670044434614e-05
-3.38651006748541e-05
3.24714013029456e-05
9.33525286135505e-05
6.42425222848324e-05
-2.1633605262936e-05
2.45829839311116e-05
7.75852296478875e-05
-1.41771683944514e-06
4.33874347884402e-06
7.79292114937407e-05
8.11825942346248e-05
8.65062850402138e-05
4.66542755749936e-05
8.78836886575998e-05
9.50258305155742e-05
0.000106556705030503
6.85375273904226e-05
6.49344896145143e-05
5.64275324322414e-05
5.4329687030711e-05
9.41957856559903e-05
4.22015148721879e-05
4.599139473532e-05
9.72895707028865e-05
4.60930209137874e-05
2.58895032955804e-05
3.42658388748468e-05
4.84628055722749e-05
0.000105374705365971
7.02059721453773e-05
3.96456049521487e-05
0.000100803289232951
5.04060315734914e-05
6.72059901898907e-05
3.38192026064748e-05
0.000113417541235043
-1.46690732064648e-06
2.61615252877005e-05
5.19429797150318e-05
3.59089086404701e-05
-1.09751648116578e-05
6.18756347130928e-05
1.78308705647089e-05
1.01173401726345e-05
1.4121290530909e-05
7.18528154060924e-05
4.96534339159867e-05
3.31368575123974e-05
9.23860492491076e-05
8.24674076026325e-05
5.43058780033544e-05
5.5880687686071e-05
4.70298943212757e-05
0.000106742210954062
7.95280272641856e-05
9.8648793317671e-05
8.9367825974694e-05
2.92810027414887e-05
6.78307862640569e-05
8.81921888987053e-05
9.12530997700138e-05
4.55132368479676e-05
6.66126755217822e-05
8.07411633757189e-05
3.51505190781877e-05
-1.28182678409174e-05
5.60144897067554e-05
4.72798040589377e-05
3.31776435604401e-05
1.28680755583801e-05
0.000112929250072645
8.63960725655493e-05
5.99228113858617e-05
6.36486749356379e-05
-1.61663557965841e-06
9.8995785594063e-06
0.000102449115622162
3.37733966695752e-05
7.93045252138493e-06
5.57708190749679e-05
2.8683855835195e-05
8.74740132606231e-05
4.61617688295409e-05
7.91334604923532e-05
9.18199479642756e-05
8.71281917757138e-05
2.1205557368093e-05
5.04495877693099e-05
5.14647009580525e-05
4.27110573795444e-05
7.31059742102087e-05
9.54832976291129e-05
0.000141492264390309
6.3263543667524e-05
4.27168627947104e-05
6.21737494761411e-05
7.3830085334366e-05
0.00013412772483738
5.47018020655227e-05
6.48842069101958e-05
8.08067943790773e-05
3.43941072866054e-05
6.3156571442744e-05
8.38902357112877e-05
6.70079391409766e-05
9.12194432879964e-06
2.32874292037364e-05
1.71899114857259e-05
8.71654370770014e-05
7.06181850425346e-05
0.000103026581279479
5.22535650701411e-05
5.7723626222123e-05
1.83045656356196e-05
5.9206086509841e-05
7.30275412360532e-05
1.59287149577044e-05
6.5835897105802e-05
2.59600854922023e-05
0.000118808507789663
7.9824959696577e-05
1.98169037944995e-05
0.0001288278242876
5.34498959865285e-05
7.55582377714469e-07
6.92691852610781e-05
4.14183539797609e-05
1.43637815185309e-05
2.03707868537584e-05
7.807764544721e-05
6.17045439804378e-05
0.000109053528371368
3.77623477556481e-06
8.32960977878973e-05
4.33682343494265e-05
5.0123395770573e-05
3.61583192070909e-05
-9.81713831156708e-06
3.55677823598924e-05
-4.93407367774581e-06
4.61721499829603e-05
7.3319017128784e-05
8.67708600117675e-05
9.00603111740432e-05
4.35054655478416e-05
4.51440120262484e-05
6.52287353187087e-05
2.50957390127682e-05
8.31291565904074e-05
5.19584038638254e-05
3.94927965268812e-05
5.56620045834214e-05
8.0024736789795e-05
9.17086382744197e-05
8.78687986920535e-05
1.08984535245553e-05
1.26636011824213e-05
7.85809598880019e-05
8.11440653910057e-05
0.000110943174834582
7.6225080226426e-05
0.000120739822090226
0.000107222806861026
4.38445977810033e-05
7.73023067979235e-05
4.21703247737253e-05
5.51607519482753e-05
1.43004794351093e-05
4.2593376511318e-05
7.00009008347581e-05
5.53024289804624e-05
7.79000700735147e-05
5.91171113520247e-05
6.99593567354946e-05
1.85823948797164e-05
3.04918376081287e-05
2.73110339348011e-05
6.92542727858057e-05
8.05506317289502e-05
8.07535551222882e-06
4.93185546143802e-05
8.16622870677316e-05
5.40162789519836e-05
9.54786133426704e-05
0.000113702394603399
8.6768694522809e-05
8.25281143412183e-05
9.22456057413344e-05
3.58188508348892e-05
8.1262746126938e-05
6.04239652713184e-05
1.75882744639573e-05
0.000118269827863343
8.6098155087505e-05
6.13389799101375e-05
5.7844461947332e-05
3.00933960374718e-05
8.63520222383239e-05
6.73785648974507e-05
4.91222351914306e-05
5.0845439201647e-05
3.32686504164411e-05
7.15977489323067e-05
6.58735816038486e-05
6.43054779271274e-05
8.45626966752468e-05
3.90017906728923e-05
0.000105758303289025
1.99050031240623e-05
7.24852085858158e-05
8.63989823318254e-06
6.05669869472705e-05
1.8483230230812e-06
2.69222026304753e-05
3.54012507722271e-05
9.09954603110306e-05
4.70552671355343e-05
3.29547744386013e-05
1.31242421064373e-05
7.01588127490352e-05
5.57040722873876e-05
3.05944885067478e-05
1.29077907282049e-05
8.5475644158562e-05
6.20600752655591e-05
3.10504282711325e-05
6.02603682401091e-05
6.37470261200604e-05
5.57733014203975e-05
1.72112310381475e-05
4.27063370841283e-05
6.96826548840608e-05
8.1022315603942e-05
8.28139933021489e-05
6.28645860786346e-05
7.32934686789407e-05
0.000111007865137748
8.81968338140968e-05
0.000128049614029617
0.00018051629701664
5.33458064487912e-05
0.000120052275824361
3.20700845146587e-05
5.18093640633574e-05
3.61803245203322e-05
2.66936485830637e-05
4.43807571079072e-05
3.45018067545331e-05
3.03854391451814e-05
9.38234919718548e-05
3.4234782317691e-05
5.61637603755398e-06
2.87906450522567e-05
1.10420588392662e-05
1.75293801908757e-05
8.01789657254397e-05
7.2760762254968e-05
5.17227836986758e-05
5.21853518992085e-05
3.81436422194918e-05
8.64918158869315e-05
4.41322984450166e-05
4.34257927743934e-05
5.41291715797563e-05
2.88806756987471e-05
8.52192123389034e-05
4.21240691537048e-05
8.29536139363783e-05
3.90051275656493e-05
7.18311939300143e-05
9.17630282854112e-05
5.28535953181545e-05
3.50820620525727e-05
4.94909950021692e-05
0.000148426711987205
3.78593548558862e-05
4.53405149028243e-05
5.69260863650144e-05
0.000103585865341054
0.000118637424299387
3.0770194112647e-05
3.68807102657572e-05
0.000127137341266173
4.88312710149912e-05
2.9240878140148e-05
0.000108767043557233
4.47887836678682e-06
8.07425394821555e-05
6.93699580251585e-05
3.80401716150863e-05
0.000121879932259889
5.17074477706378e-05
0.000115330553544908
8.44884836794191e-05
2.72152421726456e-05
6.86678801923831e-05
4.8172075743958e-05
7.57615103208773e-05
6.92082156353056e-05
-8.27322382926661e-06
7.32512394467143e-05
4.72712319213248e-05
7.8677352731374e-05
6.3447032364389e-05
-1.63608390898312e-05
6.67456360208986e-05
6.05715557683771e-05
5.74333090412822e-05
4.01618614090622e-05
5.42613257356747e-06
8.02665607228435e-05
9.13708007045115e-05
0.000140756881147209
2.02634262753789e-05
4.51689918035089e-05
5.11458345845849e-05
9.98730731881938e-06
3.84960308082107e-05
3.41852091117016e-05
5.19917777864225e-05
2.52122602414872e-05
7.35072306391514e-05
4.32599150815609e-05
0.00010439375474714
4.41297607612858e-05
3.23386316616383e-05
8.44870392593239e-05
4.76301526898264e-05
4.60028954221609e-05
-1.50171411274477e-05
8.79970697757429e-05
-1.33635629686074e-05
4.22578860367913e-05
1.35944663783799e-05
4.27766751230198e-05
-2.9435734750731e-06
-1.79885327218565e-05
3.49283759200744e-05
6.21146128534047e-05
3.29506433298338e-05
2.81418145484761e-05
5.81973185068762e-05
6.98191263837153e-05
6.06625404351744e-05
9.4562564142071e-05
2.60096549964296e-05
4.48081382342014e-05
5.53718836384856e-05
7.25949224629223e-05
6.6190697623872e-05
8.4691150627603e-05
2.39260233456962e-05
5.24304682364179e-05
8.46911982928832e-05
2.42206598499471e-05
4.24347917965678e-05
0.000105217639804251
3.453685371047e-05
4.5774738782737e-06
2.25386067413714e-05
2.28883575892777e-05
7.21281043125927e-05
3.34654145014791e-05
3.47138021735334e-05
5.06273071868583e-05
4.18753165283964e-05
4.14009854096799e-05
0.000101137312456365
7.26392580790162e-05
7.83929357435098e-05
0.000102001155433818
4.52427850128939e-05
8.1279782021519e-05
9.54110358874857e-05
7.61945998780842e-05
3.0932200700836e-05
3.88300880145186e-05
5.6317875335689e-05
8.65286101493001e-05
5.67749096565846e-05
7.37411090019164e-05
4.14583308832873e-05
9.24299144040875e-05
4.08981789696373e-05
7.1359958249972e-05
2.93788300049891e-05
7.56212674635294e-05
6.27200301122203e-05
5.38578359906399e-05
1.93884056472235e-05
0.000126266614245949
7.17237265769734e-05
4.11804065696154e-05
9.91515024097654e-05
8.00405802081966e-05
9.91926740140231e-05
4.92686244685234e-05
6.16637821193613e-05
2.01336751346595e-05
8.29935089243028e-05
8.55953117989804e-05
9.45711107950794e-05
4.24990650827617e-05
4.25495340426622e-05
7.75939373012233e-05
5.6410188469011e-05
5.52112616386418e-05
7.11076602747998e-05
9.30020080774149e-05
6.08679110674062e-05
4.008757378285e-05
4.41555391689858e-05
7.87165225265565e-05
-2.10904741950921e-05
5.82292204922822e-05
8.93295381031522e-05
2.75305957367405e-05
8.37304594339236e-05
6.83949063110334e-06
5.13895356857429e-05
5.46193533774936e-05
0.000138947380837416
7.60280410544569e-05
2.95908231831524e-05
2.89381006377983e-05
1.42482590580558e-06
9.88363938874198e-05
4.94892719603528e-05
9.5376244032357e-05
0.000104791520710855
7.61078326538185e-05
7.56982408446823e-05
5.64499674209027e-05
5.33610635189276e-06
2.42776156958785e-05
2.71863482343538e-05
-2.81259283999269e-05
1.70548847199611e-06
2.38387495351542e-05
7.75220864348645e-05
3.91006350701188e-05
7.8467383960551e-05
5.12187824980502e-05
5.18959902215569e-05
-1.13731505987419e-05
4.53241220581533e-05
8.1826406057318e-05
3.73241801954464e-05
4.06004454917711e-05
6.8358690912875e-05
-9.46604978163046e-06
7.94670978568548e-05
7.03954704334433e-05
2.58200127423567e-05
-5.31640035254174e-06
7.47547507662088e-05
-1.83350703538019e-06
6.2097006793267e-05
9.351550102305e-05
6.04685369465793e-05
7.64719280903221e-05
7.20505156822552e-05
8.41778004993837e-05
0.000108239963219818
9.84582514391524e-05
6.4872390777769e-05
3.00045708309069e-05
9.00027054208307e-05
7.9808191214007e-05
7.91234361775363e-05
6.05467181605791e-05
5.19393710795609e-05
8.48607882001626e-06
6.26641177178105e-05
7.29216520645491e-05
5.99596869541477e-05
3.13398843238397e-05
3.66078875504774e-05
5.12157281513818e-05
1.87707154514407e-05
0.000110833681528004
4.52703944720891e-05
9.33554037750851e-05
1.25731525028283e-05
7.24928933737421e-05
7.91293528850611e-05
3.51893323035276e-05
9.55602625363064e-05
5.55464399949426e-05
6.45593173619518e-05
0.000130298980507278
6.69786767695433e-05
5.1929641955513e-05
7.11556573670106e-05
4.65830587715256e-05
7.86230976352015e-05
6.58612065980274e-05
5.58755664424019e-05
2.12177329530719e-05
3.83048262259802e-05
9.75784774268511e-05
6.8180964114163e-05
2.64487869620401e-05
6.87558974925968e-05
4.86564420007902e-05
7.16749514913178e-05
6.71248854812468e-05
4.09173068259312e-05
3.80662089715581e-05
9.03930717618646e-05
1.56500921528079e-05
4.86098635722169e-05
8.88062283315693e-05
2.72025059404825e-05
9.65678716790104e-05
2.51022736326242e-05
4.92395734027297e-05
9.13937682314752e-05
8.26904055370168e-05
9.49771665209388e-05
3.96351924946022e-05
1.23730169109612e-05
3.93259762630313e-05
5.87632898027428e-05
3.95553008502372e-05
7.69608103162347e-05
6.85622389528111e-05
2.39573110835511e-06
7.38629082177784e-05
4.15333358042137e-05
5.26636201632085e-05
7.11362401252852e-05
8.70995007882589e-05
2.29670776136486e-08
5.45066778075574e-05
4.55145232331622e-05
6.24938069826043e-05
6.35914797904958e-05
3.49415080771317e-05
2.10344354607369e-05
3.64285419728301e-05
5.97425510545364e-05
4.62190934202938e-05
5.69504263489962e-05
6.37670805042527e-05
9.00644742851198e-05
6.69515837978852e-05
5.37132926282862e-05
8.18661094927421e-05
3.53265901477995e-05
7.52335954174305e-05
8.86195718717515e-05
8.21532788555206e-05
2.2768417244938e-05
1.68925130665548e-05
7.74487749686789e-05
8.20557051363891e-05
7.99625615876388e-05
6.12997023193787e-05
0.000115373113492092
8.20983744576622e-05
2.64565117091963e-05
9.37603548583255e-05
8.54982229881801e-05
0.000107438317705064
5.66036955466826e-05
8.22542302787498e-05
0.000124219012651928
3.4858827809879e-05
9.32044252878495e-05
8.85252240262226e-05
6.44636460958334e-05
7.97760542118831e-05
3.975685008279e-05
5.46690745322536e-05
-4.91714429680146e-05
4.74266051308428e-05
5.86074708579693e-05
7.57156387891101e-05
-1.86777371761926e-05
7.17839860514048e-05
3.80663503436525e-05
5.32326424035525e-05
4.74714696072013e-05
3.98995333337167e-05
5.5622157341616e-05
0.000107892634180658
8.87018749216205e-05
3.79619075449846e-05
-8.29592227474017e-06
4.83596244312899e-05
4.77156634732392e-05
3.11367601385283e-05
6.64303427398093e-05
5.45598443958679e-05
5.34819014750171e-05
4.19903529413131e-05
7.00220940078773e-05
6.63476704935567e-05
3.77426129808868e-05
4.70717460802649e-05
6.22028847819183e-05
6.28500809851582e-05
8.62764784780405e-05
6.77019915358863e-05
4.90654766911808e-05
5.46681775675787e-05
8.56893265411643e-05
7.3577028547597e-05
7.2179480805695e-05
1.05919712673251e-05
3.79646562979915e-05
7.95860159107933e-05
4.32952055444322e-05
0.000119180922066772
2.30481122508103e-05
5.87551873032098e-05
2.78865142776056e-05
7.15641082266969e-05
8.2107814845035e-05
5.67629540459337e-05
3.8431563386834e-06
6.47400205700398e-05
6.1712780376389e-05
0.000115846542178489
6.60888876843361e-05
2.229145148889e-05
4.86929637169013e-05
8.80090687250734e-05
4.00032431971913e-05
2.53749631171008e-05
3.92332819623916e-06
5.05287496151949e-05
3.61934986566909e-05
-8.2931949241939e-06
7.54313073913863e-05
7.98391488479259e-05
3.91974731755288e-05
5.82344080826003e-05
3.3359111664622e-05
1.33132949174797e-05
7.44866281365973e-05
8.19202477793278e-05
1.37650228955111e-05
1.8436291586538e-05
2.2922579970913e-05
5.29955748658387e-05
0.000124149924965925
0.000105044521415177
4.74915907123442e-05
9.86464104762234e-05
2.32000672033842e-06
0.000102141502768714
3.78548884419913e-05
3.66216075703713e-05
9.18282323711192e-05
0.000119321324120673
6.34816879963786e-05
6.6596387562129e-05
1.3277154170588e-05
1.14824226105469e-05
5.9491757350526e-05
0.00011740576026362
5.83164438950404e-05
2.1240395170719e-05
6.87189308479503e-05
7.21311423181745e-05
5.4098612803508e-05
0.000118488785090576
7.0441929697964e-05
7.13891257211497e-07
9.60259787495174e-05
4.2382632478208e-05
8.244220235052e-05
3.52945163263413e-05
0.000124722061332052
6.38893196609724e-05
4.38005209099275e-05
-3.75051937114814e-05
3.85513298964623e-05
6.20960754658781e-05
6.24207053511989e-05
1.98001133630783e-05
6.28716539221725e-05
4.04045826150742e-05
6.94443255209146e-05
7.99152675179206e-05
2.09617539697512e-05
5.45108220169756e-05
0.000119926700701206
3.5709170542949e-05
5.91624594368482e-05
0.000107703189998875
0.000113711659771256
3.05311067858257e-05
6.54612303796104e-05
4.00864068935685e-05
5.85551803427804e-05
2.98389960967922e-05
7.55144138738845e-05
9.09651601019029e-05
7.84678979284543e-05
6.43228319230687e-05
6.80864930955224e-05
-1.71598395740243e-05
5.62276562345919e-05
1.5976041366846e-05
2.97948796372657e-05
8.32041861256614e-05
-1.57942955311278e-05
4.82351121806814e-05
5.21895720282601e-05
5.95253191734596e-05
1.48211041944414e-05
0.000109523360779546
9.7100847912895e-05
4.4562395144712e-05
9.10215352547936e-05
9.94347971640367e-05
9.09424358818581e-05
7.95207001170109e-05
4.83974562265961e-05
6.47583021046286e-05
0.000102395862192514
0.000119391536292834
3.57743866329065e-06
2.15765511426943e-07
5.2540602842436e-05
4.48866407623887e-05
4.07743762270646e-05
1.81740400625215e-05
1.49149529441413e-05
0.000110702023774008
3.52843833664585e-05
7.21142501763952e-05
8.54130587791631e-05
7.41141562955772e-05
3.75289227422874e-05
1.34108107649138e-05
7.22159919124607e-05
5.21171924495928e-05
6.62605255402743e-05
3.49559482049959e-05
6.07389779321721e-06
2.9350457009243e-05
4.36490659894658e-05
3.84801662993467e-05
6.6813844711318e-06
2.22048336500665e-05
-4.58101670641588e-06
6.92582924052379e-05
4.37015829255044e-05
6.37207548893124e-05
5.24377558287377e-05
7.43079696518797e-05
3.1549050396057e-05
3.05270691098774e-05
8.23150488954733e-05
0.000102691044673659
8.58357531392149e-05
9.47401388562086e-05
5.74226104253174e-05
9.59825872829438e-05
2.98289970795754e-05
4.52836726282586e-05
9.44559176648749e-05
1.89157445384738e-05
-1.65036782222255e-06
5.04386987002497e-05
1.48546105038717e-05
1.56537611721576e-05
1.1330305030904e-05
0.000116074502198197
5.84771822463973e-05
4.65645984828546e-07
7.8174687257866e-05
7.26252754254599e-05
5.28289970225869e-05
3.27915791688317e-05
3.75410584223881e-05
5.9010308923998e-05
5.89878849203526e-05
5.0249098771767e-05
8.72122251110155e-05
5.60366737556699e-05
4.79306809260475e-05
4.10383626009223e-05
7.00598437696189e-05
1.55966055734399e-05
7.79226116522033e-05
4.96382263557494e-05
5.73588974407297e-05
2.88345246800359e-05
4.9973131761824e-05
3.01809331074833e-05
2.47144215082572e-05
5.88374904669669e-05
3.80927618144993e-05
6.06144620046435e-05
0.000119058446360994
0.000108678638563729
3.61529772543928e-05
1.3946805119491e-05
8.81428493761517e-05
5.20161982530936e-05
6.58044453848565e-05
7.64002817398689e-05
6.0864307350208e-05
5.89042882118732e-05
5.55067243401406e-05
5.2051498255597e-05
6.78698804746341e-05
0.000105593560504449
9.34991461730567e-05
8.81892476580092e-05
0.000138522684009153
6.26860124523891e-05
0.00010259032906936
1.95807507041065e-05
0.000106151992512317
5.55437932491383e-05
6.49815497459872e-05
5.70097830166235e-05
0.000108891644382986
7.5028464641703e-05
-8.93362834671733e-06
2.29547545761775e-05
7.31704135615468e-05
8.48294125298366e-05
5.37742204750694e-05
4.03995879328778e-05
8.19824460323207e-05
5.30443114907232e-05
3.27842139955799e-05
-1.78557867706373e-05
3.34487517109031e-05
-2.74420531611887e-05
7.02114985883754e-05
-3.57068206627426e-06
6.92663733673915e-05
0.000100125086395386
2.61608549511103e-05
8.59716146147306e-05
9.65018144864144e-05
6.40622605321097e-05
5.71190160244779e-06
7.34156877566493e-05
2.94963132764053e-05
9.97140877885635e-05
9.1862231181644e-05
2.22427814563274e-05
0.000123363772888014
5.01189829565737e-05
7.40299883158779e-05
1.12049823013093e-05
6.47894646868608e-05
8.53097430346807e-05
0.000116568494237693
5.43847774838137e-05
7.46476003968678e-05
5.12788822655118e-05
3.37905737772902e-05
6.59296084198691e-05
1.80911593902651e-05
7.2096304058062e-05
5.22927156132534e-05
0.000137059583494071
2.60991802947037e-05
5.28099237412293e-05
6.08369394959566e-05
4.9489958366079e-05
8.55607973066321e-05
7.76341194139292e-05
6.02103810559001e-05
3.75643115733785e-05
5.7667987164233e-05
5.42745210566244e-06
4.37947616125753e-05
8.41869918920105e-05
7.85473200625834e-06
7.22587196355549e-05
2.88729801944834e-05
5.36569054892856e-05
5.48855016096526e-05
4.22458828217318e-05
1.64124304447594e-05
8.63398718182738e-05
3.17492651861738e-05
7.61495063112631e-05
9.59031788061509e-05
9.16481313149855e-05
8.93399305340631e-05
3.73391289776428e-05
5.86343027447569e-05
0.00010107830110452
6.24486095556318e-05
2.91295714999763e-05
6.75474819822701e-05
0.000106773049794221
5.19119621002263e-05
7.44731749813503e-05
7.21379673270165e-05
8.0321878562054e-05
0.000145274272526612
1.28040764011744e-06
0.000103936860978703
5.4208618472855e-05
4.3238047043431e-05
0.00010669819919687
3.12056704709786e-05
8.15459570547435e-05
2.50155444635378e-05
7.62260920372422e-05
6.41937335329575e-05
5.8572915780234e-05
5.58695703186276e-05
2.01706354047269e-05
0.000106780136620749
6.02475245586501e-05
7.83911755488926e-05
9.77205796071441e-05
3.42080448777086e-05
1.61701602451571e-05
1.42233314999867e-05
7.51352677739561e-05
1.45668788245562e-05
9.31233923962482e-05
5.0563381028776e-05
7.1415860569313e-05
6.7864809601086e-05
8.36969842178978e-05
3.15741709160118e-05
6.58692222930356e-05
7.14532803378037e-05
3.01209731536903e-05
4.59830904417134e-05
0.000134780778477206
6.61415034097945e-05
6.07156848005329e-05
7.11213390089917e-05
9.32686170532116e-05
2.96733222722718e-05
4.29039059303293e-05
7.14293426484267e-05
9.79837728212751e-05
3.50912560262948e-05
5.36717195309207e-05
7.7405335088421e-05
7.23524491976423e-05
6.78091090541667e-05
0.00010320012853102
9.50965906773711e-05
4.84774889112296e-05
4.38105045813003e-05
3.68936873728148e-05
8.19324058071019e-05
7.8176098203078e-05
3.19393512613984e-05
4.48182978574564e-05
8.06978546509348e-05
9.32999858933454e-05
7.761701251295e-05
5.11072316256853e-05
1.72911192895857e-05
0.000100453858778109
-1.02879591888108e-05
4.2400868802923e-05
7.22618298388291e-05
3.3152536346146e-05
2.7492425055823e-06
7.55541990661343e-05
3.95552575982068e-05
5.27798491944252e-05
0.000106180173375624
8.23847502886987e-05
5.96691262863986e-05
8.86128666646536e-05
0.000105296885407211
4.49452443686475e-05
7.3868029771509e-05
4.20015165141999e-05
5.60189169818231e-05
0.000106754477933908
-9.84320651142973e-06
0.000114954222671339
2.29109934388373e-05
9.63883809460736e-05
6.34118299234263e-05
-1.95735368403883e-05
1.62702838798457e-05
7.22124183698848e-05
9.18102411952413e-05
6.76432500642519e-05
2.82538694278759e-05
-5.91461349909042e-07
9.40157457532481e-05
5.72297728370806e-05
8.90664065342706e-05
5.03028426922685e-05
9.28462998199873e-05
6.8347325650584e-05
6.34943295501184e-05
9.53474515936668e-05
6.7837431594599e-05
0.000104025291315829
7.86808933722096e-05
7.96386199959483e-05
7.56348674250045e-05
8.3892720514841e-05
0.000104644016608685
5.33663797069288e-05
4.72827821789106e-05
9.65195721501074e-05
5.1571670439298e-05
6.10980409379512e-05
1.71249798036903e-05
8.71604184337028e-05
8.00502470325149e-05
4.24670030802484e-05
2.05635213475095e-05
3.17050730472291e-05
2.05463029438269e-05
4.7907856919674e-05
6.49700823535547e-05
2.95309729251925e-05
5.60147547798764e-05
-7.40653704225482e-06
5.11999777364195e-05
5.97970859482159e-05
-3.13886350541846e-06
6.84104485260533e-05
3.32166107875448e-05
0.000111070667003778
3.0300881483661e-05
7.99008873002218e-05
9.13533951048852e-06
7.42357285504268e-05
-4.44341781770591e-06
1.51517054152355e-05
-1.33913387375689e-05
2.42258773577482e-05
8.3382530620586e-05
2.02186348115227e-05
6.64991294119609e-05
7.96297408563685e-05
6.4399067901552e-05
0.000113149630946909
7.51233083998135e-05
9.0615182311271e-05
7.2850733929231e-05
5.76378235173407e-05
4.76291682146649e-05
5.17536480556273e-05
2.09807753346232e-05
7.30983836857418e-05
6.51425201422456e-05
4.17199130761282e-05
5.84263506534343e-05
3.35293964248379e-05
6.95785418775904e-05
2.38947192209856e-05
6.41382568854194e-05
4.94776243634731e-05
4.74906218658462e-05
8.02878095395877e-05
4.05501964448352e-05
4.28772549197063e-05
3.40282226888664e-05
4.63991756425332e-05
3.60284053463402e-05
7.77517813264161e-06
3.51942778555346e-05
1.07898130991749e-05
9.02156251913651e-05
6.62734687813637e-05
7.16265123103356e-05
7.29809794999729e-05
3.13988244210381e-05
8.30288091020559e-05
4.45749708009576e-05
9.33215703390978e-05
6.60871904626411e-05
9.19316543001418e-05
3.85965015522725e-05
8.36088151497914e-05
9.8421778261098e-05
5.81154978033153e-05
5.78703043240488e-05
5.86754515726905e-05
4.31654561005138e-05
-1.65663746686992e-05
5.03711485447186e-05
4.13681252382196e-05
5.78348555637239e-05
4.08368849602616e-05
4.46579176590957e-05
2.14454527414503e-06
2.04424818666306e-05
-1.80614979688996e-05
4.17142687150244e-05
9.35387616149609e-05
4.11893170660597e-05
0.000100480950840678
9.5495197014832e-06
9.02594244006275e-05
5.91098947659754e-05
0.000108415338629739
5.9949365525609e-05
2.15366550205976e-05
1.05804651082302e-05
1.63842917737381e-05
6.85974776548656e-05
7.60018536631436e-05
3.5546030709917e-06
5.55817313208735e-05
7.80755221247909e-05
2.93930858523777e-06
5.51302557126371e-05
7.72552846476774e-05
7.99747318548632e-05
4.71380986035905e-05
4.67564483646544e-05
6.91507532968887e-05
3.8478327489049e-05
0.00014384701030129
5.69458500354342e-05
3.41412440888198e-05
5.51843312003597e-05
3.82475367545347e-05
5.58675659737411e-05
0.000101619810966656
6.51683361961121e-06
0.000111475224155251
4.19838300085163e-05
1.94774181398467e-05
0.000102421163263112
-1.26113274920586e-05
7.85904450688261e-05
3.88694503714762e-05
3.01186738286429e-05
9.08589047405993e-05
5.18847618365892e-05
5.14584997645477e-05
1.53235423438625e-05
7.09624323770366e-05
8.84148696484686e-06
8.90837664069337e-05
0.000138819332522151
6.25290489528632e-05
0.000111563818448877
6.00900453672107e-05
6.95868394638357e-05
9.29834931968231e-05
8.62488634893491e-05
0.00010478470898586
9.64388630221535e-05
0.000121262199013432
9.70936883618526e-05
9.61767641618186e-05
0.000108855740992782
9.68784358713675e-05
2.75147507865057e-05
5.42657941852301e-05
6.50544497882071e-05
5.25508626561806e-05
6.95323303469418e-05
-5.02885292316737e-06
2.07606886280908e-05
2.37429839223717e-05
2.21506324822387e-05
2.57075045935351e-05
7.3033658941273e-05
8.94835302111943e-05
4.54692064437546e-05
2.91225123175776e-05
2.78629850295541e-05
6.2481891985176e-05
0.000101805203731262
3.70895471106507e-05
1.85726442917694e-05
5.65457289014044e-06
1.96729881672904e-05
1.45509602796814e-05
6.83688560429187e-05
6.21000774452926e-05
1.96794585288608e-05
5.63005254228456e-05
6.73931604168337e-05
4.49084967150351e-05
3.47243498135523e-05
4.31840305635041e-05
9.29439364432326e-05
4.77051897570324e-05
9.27537134930985e-05
1.9762450877709e-05
4.4024393233267e-05
0.000113542122504018
0.00010495187820156
5.33559374878246e-05
6.80727810534081e-05
3.59354258153466e-05
5.69069633977297e-05
6.16894502726536e-05
0.000136552256490497
8.02976367230443e-05
3.46420629420445e-05
5.76937920456537e-05
3.34487569778629e-05
8.54752673031651e-05
5.51046677552902e-05
7.23564300535575e-05
0.000129059097146125
8.69626191520823e-05
8.58241049825035e-05
3.39539567272668e-05
1.64934544033225e-05
6.4870009439269e-05
8.36050261382662e-05
3.60704544271228e-05
5.74185332228636e-05
-1.50553153457218e-05
5.34319473497753e-05
6.95086028450493e-05
3.00964011539511e-05
6.31271469225816e-05
9.40328643174124e-05
0.000104525069528033
5.58924594452662e-05
8.25311157796549e-05
3.32616348101029e-05
3.75104849532877e-05
4.76605132881104e-05
7.38354224937811e-05
8.68886250172012e-06
0.000119756685616699
5.77928958247187e-05
4.20831847738452e-05
4.82767751926207e-05
4.73880195240755e-05
3.53102010242934e-05
8.28491964619695e-05
5.28732497611749e-05
1.4853008553644e-05
4.2662272459886e-05
4.28098981770366e-05
9.25911822746634e-05
7.31718305175876e-05
8.41763178679747e-05
9.67605622865812e-05
3.72330906389617e-05
6.64524742957837e-05
7.63863608350677e-05
8.74581587955579e-05
2.80620202651109e-06
4.20100022913773e-05
0.000139136466087434
8.72822003054148e-05
0.000105503402784386
8.28335259384348e-05
7.91669144294569e-05
3.52642873070971e-05
9.36201971843054e-05
7.02443966800359e-05
8.26601654986956e-05
3.7734972890946e-05
9.18758829825828e-05
8.65451067885133e-05
6.5344517891949e-05
7.64061741130592e-05
5.85669291814863e-05
4.22595655908542e-05
4.22983433073627e-05
9.39843498027481e-05
-1.16751665396974e-05
8.70391832643584e-05
5.54654750161572e-05
1.90561352215933e-05
4.14617181513881e-05
0.000108342495039668
-5.30090457196347e-05
9.98878828172384e-05
6.81892322630118e-05
6.38059403390474e-05
8.70630195307076e-06
4.28667191449005e-05
6.31286076204016e-05
5.25995929276228e-05
6.48067776320303e-05
3.41713635178395e-05
-7.23092599394791e-06
5.26685316301681e-05
7.85220490462829e-05
3.02014365742038e-05
0.000118685171839782
3.21878503532647e-05
2.60910072540288e-05
8.10451014672692e-05
9.32369172849935e-05
8.86670050174799e-05
2.34994790248917e-05
3.00023504745182e-05
6.70950269281116e-05
4.3672342555453e-05
2.84123957840292e-05
8.65291681271113e-05
0.000106618964737961
9.52677859682367e-05
6.71810323214228e-05
6.87756079414692e-05
3.07338327507975e-05
7.60728320340409e-05
5.82317042319227e-05
9.3924386814404e-05
3.54451055753429e-05
6.20029149288907e-05
-1.30137754390385e-05
5.87546792630759e-05
3.44859484859635e-05
9.17939031677421e-05
6.55139499350043e-05
-3.28843576853461e-06
6.36852612255785e-05
7.5644911298122e-05
-4.84025129194002e-06
5.4129698687523e-05
5.32838165121062e-05
-7.0625593057711e-06
-6.56859355194588e-06
4.79948363018741e-05
7.52873305319297e-05
5.91369162970918e-05
9.93353007033883e-05
3.33452324523628e-05
0.000100994340183075
5.03811408665008e-05
7.1046046558636e-05
8.67520583568119e-05
0.000110905256448716
8.18450964585955e-05
9.47547545112927e-05
9.71086554119943e-05
0.000101894228470208
0.000102745531514654
6.56877256797493e-05
4.65106917708684e-05
8.20457159651643e-05
7.81921647976862e-05
8.89265887788055e-05
6.47771717937088e-05
3.03043150292484e-05
0.000108299338831763
9.30118862804044e-05
3.46328807421407e-05
4.24061753510296e-05
3.1998063154699e-05
5.78021388494446e-06
3.01564256616534e-05
6.1332280590052e-05
8.29641383888435e-05
9.05104397968558e-05
1.26008687743432e-05
8.88872490881389e-05
5.51769352171851e-05
2.76717117955331e-05
-1.51382796389506e-05
6.52199517388402e-05
3.29911715438661e-05
3.15111168917938e-05
8.07747261315343e-05
0.000101679384853988
0.000104347832677033
7.33402846509245e-05
9.24026033267657e-05
-5.85513363613941e-06
-2.70742755322611e-05
1.98291477308262e-06
4.98954328885208e-05
8.56288460847238e-05
7.15343325647994e-05
4.71096473537584e-05
5.26106046166029e-05
2.11280026933151e-05
5.79694751622831e-05
0.000132090423407239
8.10020327105669e-05
2.68219326465126e-05
-3.85419570761413e-05
9.60892620666133e-05
4.97796244089286e-05
0.000142499241258711
5.34060083737908e-05
4.58992512725586e-05
7.55366734699246e-05
6.04152039603465e-05
1.862580239577e-05
7.54550537398757e-05
2.67602887970578e-05
7.65299588075783e-05
2.21691745745863e-05
8.46709137400455e-05
7.29046328332134e-05
4.97090253561239e-05
5.67158649033483e-06
2.83690006453999e-05
6.89390363804421e-05
1.70644240010059e-05
6.50616276658988e-05
2.20611512289231e-05
0.000120370215380621
0.000100909203645758
7.52457716914242e-05
9.90469617474673e-05
5.20616307376997e-05
8.43534958620644e-05
6.70080460400294e-05
2.62514367608404e-05
-7.50805001016477e-06
4.52119662158079e-05
4.10661111933375e-05
4.12368753167358e-05
5.98459102797477e-05
4.60646675301696e-05
5.19971675513111e-06
4.29451879902284e-05
-1.61674013703141e-07
-5.67407110646542e-06
5.09544125833308e-05
8.71135753146864e-05
2.67571811914557e-06
2.59616224868988e-05
4.74997130240574e-05
1.29410891962425e-05
5.5079228117276e-05
7.54994654762354e-05
4.88203581661225e-05
4.6705289650476e-05
0.00011845182914297
9.33491813940051e-05
1.98930094524091e-05
0.000114182962053722
5.62534998370459e-05
0.00011019070304335
8.05883115172709e-05
8.20648877000867e-05
4.58438228493422e-05
0.000108904761825552
8.79895535792101e-05
3.79091038845801e-05
0.000107174549517904
4.00700764956974e-05
7.55335028736937e-05
5.39338462428406e-05
5.85908092905593e-05
7.1431276512845e-05
3.02477694317374e-05
0.000127012321216519
4.08404405995694e-05
2.85801898119855e-05
0.000117632304053868
0.000130744298698133
6.21871377936168e-05
0.000126158579181468
0.00010311870055551
4.58854465153176e-05
4.01682961370989e-05
0.000109380823849759
0.000102730987527267
5.69250641768797e-05
7.11986630986712e-05
7.05925593532345e-05
1.86852978000067e-05
-9.91860735333158e-07
4.50647441618863e-05
-2.50030266949027e-05
-1.1945197690598e-05
7.59100443334854e-05
8.05567623972051e-05
-1.86965225101099e-05
5.1712013614598e-05
7.20405754326945e-05
6.64104251855009e-05
5.64800658765355e-05
3.8720481375889e-05
3.85953374021041e-05
6.232941307786e-05
3.76268531226987e-05
7.24192003973951e-05
3.14673947777697e-05
1.29938410989764e-05
0.000105564911288139
7.40312518677463e-05
5.1919653847251e-05
9.71132814404624e-05
3.53457692751017e-05
6.07130654190723e-05
6.44434394048549e-05
-3.45665150469737e-06
8.95780237373895e-05
5.72249695133198e-05
0.00011204438787817
6.4753494634515e-05
1.40370938324648e-05
8.37148804732988e-05
1.23036264601205e-05
6.51052555567019e-05
-2.05073765372763e-05
4.1013248721753e-05
6.19238368442639e-06
5.30331999506642e-05
-1.97241009788754e-05
3.97415357587109e-05
7.21076173295246e-05
1.2351976373837e-05
3.66409110748191e-05
5.80296592269227e-05
0.000105954867907712
9.55424960475953e-05
1.70901553466917e-05
2.4086991961197e-05
7.59242539153992e-05
5.84504308419145e-06
2.90190891806986e-08
6.88364123045836e-05
3.37339194258329e-05
7.65237847040464e-05
0.00010655779374861
4.33122037518304e-05
0.000103257405506939
3.00025171359447e-05
6.34991107169952e-06
8.81622776187795e-05
2.97751488911822e-05
4.29723105750687e-05
3.16560932265862e-05
8.48400872361209e-05
7.05607497884819e-05
-2.88540861504779e-06
5.69838852954649e-06
8.33120635341312e-05
2.30279247239948e-06
6.37447281550832e-05
6.8476554395807e-05
7.49810556616092e-05
7.93576954214496e-05
0.00010376613916505
7.67662733558884e-05
5.61965920329869e-05
9.20655524613377e-05
9.57687581916417e-06
3.90496810365441e-05
2.15185867838526e-05
7.085901718244e-05
6.88061039404352e-05
6.28098361782876e-05
8.14653518475469e-05
-4.53105587665275e-06
4.41962300192995e-05
5.69106760923473e-05
5.30966027853151e-05
8.57791236556599e-05
7.6425493591748e-05
3.29198502686999e-06
3.47718026776065e-05
4.25821451874634e-05
0.000106016400128371
3.99638313448702e-05
6.29052158950037e-05
7.82461215680745e-05
6.84713376982191e-05
7.01769334825267e-05
4.0517174500805e-05
-1.99335310145364e-05
5.09842988305485e-05
3.88554691249675e-05
2.85387416109904e-05
4.03162753287419e-05
8.08765973842866e-05
5.3927213696899e-05
7.07435170461162e-05
5.36190519507234e-05
6.97031298220454e-05
2.52607774424653e-05
3.64201243346176e-05
4.03232284169497e-05
6.19080815126023e-05
6.67850119250776e-05
9.28335776055135e-05
4.02626833464187e-05
2.98731421967468e-05
5.52141356629493e-05
6.06436456464634e-05
0.000116651822129615
8.30484425151943e-05
9.85021804600337e-05
8.07104087730026e-05
2.71787606561812e-05
7.40053062522498e-05
0.000133884136115188
7.99574335924794e-05
9.2001080776177e-05
8.41941448883521e-06
1.80439611441234e-05
7.01552349942275e-05
3.47527332823835e-05
0.000101532937749132
2.60166241071184e-05
0.000101824041976412
6.08834126475291e-05
4.53605147799132e-05
5.18854993149972e-06
4.16404315276609e-05
3.45382707099992e-05
9.17949597507513e-05
7.4519164822145e-05
2.59864082710379e-05
4.62337058028418e-05
-1.9222229694627e-05
3.24849215607236e-05
5.42376719031434e-05
3.38890408892375e-05
8.7991495660256e-05
3.5579728939264e-05
3.16257328206391e-05
2.24414651774906e-05
7.96741025726587e-05
3.26814210992543e-05
0.000115027342372655
4.3719992280693e-05
9.367051160882e-05
4.54233379571732e-05
3.9739976595479e-05
4.55869323804872e-05
7.85902455127546e-05
2.06357905956808e-05
6.31483263933037e-05
0.00010853318352109
2.64507711508081e-05
8.84739363595899e-05
3.52620062315691e-05
2.64309203849087e-05
3.16349005883579e-05
7.45204001979908e-05
5.63725422561583e-05
6.82797451730415e-05
5.85076578405102e-05
4.82769302462077e-05
3.39729445250297e-05
3.34958478330376e-05
3.71494227939215e-05
4.29601733930346e-05
8.56356491054991e-05
6.03693096583219e-05
0.000112254153758623
6.56808458686865e-05
0.000106606044680036
-5.1428408777542e-06
2.14755081757584e-05
7.43457466820903e-05
8.11050203080061e-05
8.8019972113303e-05
0.000101906706550981
2.89193106573922e-05
7.67725177802607e-05
9.41419543994987e-05
8.05203239726693e-05
4.58200925514747e-05
-8.38828180742468e-06
9.75661831061387e-05
4.9741348224759e-05
7.41660234236492e-05
4.55064469222571e-05
6.36795783800561e-05
6.26017025003351e-05
8.17065072488362e-05
1.68003923025515e-05
9.73535942232218e-05
2.8071920894218e-05
6.37931776505342e-05
3.76048941602691e-05
5.32190042227714e-05
1.28791053449287e-05
0.000110802580208236
0.000149744588818942
4.70586400837466e-05
2.36214127852476e-05
3.12606312388752e-05
7.42783762626523e-05
6.23532043194532e-05
2.37700038405605e-05
7.21456880577269e-05
5.7427921285344e-05
4.94313694673189e-05
0.000106377231117303
8.03491209926422e-05
2.56910045333826e-05
1.70199555000824e-05
5.20327597301127e-05
0.000109252210221348
8.98314196833945e-05
3.47411463724131e-05
1.74786988478023e-05
1.67788611907152e-05
0.000103249046220735
7.16787551978679e-05
3.62437962146967e-05
2.97213462666878e-05
8.27479437674881e-05
8.94445964211717e-05
8.09877579657497e-05
9.47854228443794e-05
5.8250874860522e-05
5.91670211389165e-05
-7.56743873094061e-07
8.69442941591911e-05
8.73260627535465e-05
8.95894240820775e-05
6.23861634584131e-05
8.18736582474479e-05
-3.62935679328755e-05
-2.71155802232417e-05
8.9236809762041e-05
1.62888070369184e-05
2.25342035245678e-05
9.47949808595178e-05
6.78769682421668e-05
8.11942108158243e-05
3.54917270019727e-05
-2.9636146599607e-05
5.51654841301042e-05
1.74267044213412e-05
6.75520990464187e-05
2.66816451811478e-05
4.0787697066009e-05
2.34866503879188e-05
2.53189075603412e-05
8.32140412988209e-05
5.43418093375222e-05
-1.23802483569436e-05
1.70771075872922e-05
3.02238220350549e-05
6.15977874165659e-05
-2.90640577772117e-05
2.94582297796698e-05
5.04086141441413e-05
-4.92132472677158e-06
3.31257103565625e-05
6.39712389096595e-05
4.32164472634316e-05
1.68729270032228e-05
8.06421198885235e-06
0.000122797747273727
8.47416907904107e-05
3.24606040262749e-06
4.40968476612191e-05
4.55631825859581e-05
7.73920798419203e-05
0.000108298406506519
0.000110603274853777
0.000139860922482031
5.29475656842335e-05
0.000120394236329779
5.66656623675148e-05
0.000102298435724741
4.63434986315417e-05
6.91318817406503e-05
8.59912730329154e-06
2.35389593423667e-05
7.14946502089452e-05
2.4204134096012e-05
-1.91009408285663e-05
5.55247593824759e-05
5.31622368928512e-05
8.25395629164817e-05
-1.67764912589717e-05
6.31160580844863e-05
6.82470690231257e-05
-4.46239546425701e-05
7.08847292955251e-05
3.89461033684246e-05
2.49970466803817e-05
9.90634954871536e-05
6.83218915042423e-05
6.89167816277936e-05
0.000102595385037069
0.000147522675131403
-1.3283184795899e-05
5.01906234686009e-05
0.000135745464278924
6.65103862427881e-05
3.23984116611623e-05
2.41606724896756e-05
6.29886295602227e-05
8.72843452988217e-05
7.74621612411884e-05
5.15912142565479e-05
5.65219262162335e-05
3.9040482851083e-05
6.85708217508873e-05
1.23666398012175e-06
7.81430687444379e-05
0.000125847218504406
0.00013216775080007
6.51776791096224e-05
7.63868553542609e-05
4.88615889890313e-05
7.87736292423598e-05
6.49688239197548e-05
8.51897838965878e-05
8.81241445098075e-05
7.87380396922023e-05
9.59874960270057e-05
7.9575690625231e-05
5.43940096666795e-05
3.77634317293335e-05
0.000135099780622753
9.60991373146135e-05
5.4251483800519e-05
1.44858431060282e-05
6.14993281996819e-05
4.32475786468372e-05
8.83663488681944e-05
7.50811192963525e-05
5.43132593336363e-05
5.37009960917821e-05
5.26850397205822e-05
5.52721373607088e-05
4.52865615042891e-05
9.75052815826594e-05
8.88302072476909e-05
7.56520711768529e-05
8.2412659145889e-05
-8.27659078341908e-07
0.000136688129138051
6.3054822049185e-05
1.55365350330852e-05
5.02500874527897e-05
-3.98656511834017e-06
6.85868638414039e-05
0.000100632531916358
5.23942852454957e-05
1.08598366843893e-05
3.81718287275178e-05
7.14088705995635e-05
9.41504642523676e-05
3.52708587879839e-05
4.91670918285613e-05
7.95871935992787e-05
4.06912225375048e-05
0.000101117581464361
6.48120526182391e-05
7.74289224280169e-05
6.89056831881449e-05
-2.74688502109813e-06
9.49835470967429e-05
8.15334553075727e-05
2.68909614465766e-05
7.6410910474466e-05
4.52029168169926e-05
5.2910479695235e-05
4.11155318858611e-05
3.02565343089268e-05
8.85426037756075e-05
3.70028004156409e-05
3.51654140315849e-05
7.63373934415079e-05
2.61013779846762e-05
7.06008094765607e-05
8.65303391936112e-05
3.19393243211076e-05
0.000101204142230783
7.58790294341513e-05
9.79705603407473e-05
3.7222578412534e-05
0.000123029205985142
0.000140107521544246
9.29229207881245e-05
4.04564161518728e-05
1.38233737630684e-05
0.000132047479280582
6.99249077816271e-05
1.40388472580871e-05
3.7804447338191e-05
0.000114167028591366
-1.1335426791023e-06
6.05494444308731e-05
4.86064804379452e-05
8.26262408821193e-05
6.98096186052007e-05
4.05023026921377e-05
3.15435627381892e-05
8.6239150996653e-05
4.38083777750884e-05
1.65682935297107e-05
2.55697772846324e-05
6.25233102736188e-05
7.12206432835279e-05
5.13848094385867e-05
7.76834870282933e-05
2.50518258523935e-05
6.68810108382179e-05
7.90249773874628e-05
1.8784434674437e-05
7.97785339147145e-06
5.74078917152869e-05
4.44009330194641e-05
6.87780208582865e-05
9.85923878190027e-05
0.000106591141928267
7.27315846399477e-05
8.63543041147092e-05
7.05289006761946e-05
0.000147882173539941
5.11631586935804e-05
3.59493584103511e-05
-2.87726594136324e-06
7.08552342859388e-05
7.64704660991715e-05
6.24791984197253e-05
6.58946557916258e-05
7.30935976990561e-05
3.86574223214782e-05
6.38953106496651e-05
9.03708508889725e-05
2.15507563985455e-05
8.1629054840818e-05
4.07263077665926e-05
3.44863565716004e-05
7.52389442514549e-05
8.3004551187881e-05
2.85836666337644e-06
5.81884233266404e-05
1.68703692792733e-05
3.63713287547688e-05
4.27629204746068e-05
7.85174082529799e-05
7.88965189981007e-05
-1.49103578093587e-05
2.80405654838318e-05
2.02362763291441e-05
6.39718002728074e-05
7.76235284640267e-05
3.60164482473496e-05
6.57708146199052e-05
-1.00762382042747e-05
6.86974920088701e-05
1.89199864931994e-05
6.66368975308359e-07
5.55843617882982e-05
1.21181663941724e-05
2.72608113843099e-05
-1.93659341319361e-05
4.99706621295928e-05
3.43237395153966e-05
7.08488802419111e-05
0.000102141651475376
7.59690548387444e-05
6.21379067891594e-05
2.95608649683815e-06
4.7253479451182e-05
8.99867303021498e-05
6.63622926168862e-05
4.91769523092592e-05
1.03224269972685e-05
9.83101125918489e-05
7.2736483549631e-05
4.37996041998516e-05
4.64401254644198e-05
8.3268182552572e-05
5.10195704785659e-05
7.58640268356836e-05
6.36171870952155e-05
5.43772921141607e-05
5.8325022300196e-05
7.80817129862301e-05
9.80686350481197e-05
7.31342835649613e-05
4.61962068406082e-05
2.78446101305787e-05
9.56576487243739e-05
6.74322180222589e-05
1.39892098395865e-05
1.14247635018079e-05
7.19298831837193e-05
7.43406641481102e-05
7.19956771474796e-05
3.37083871223499e-05
0.000145035192793117
7.27266626064061e-05
7.52505171373752e-05
9.82400134310261e-05
6.90272261263877e-05
3.50125562084722e-05
4.2595610836536e-05
1.74912705169571e-05
2.15654845110835e-05
6.98595521836754e-05
3.57927296874327e-05
7.08565603483252e-05
-2.29004816721169e-05
5.37190068918202e-05
3.35794697553361e-05
8.01159950020641e-05
9.2468131043974e-05
6.27514022021636e-05
6.18290758308597e-05
3.89589355529954e-05
8.32109348162063e-05
9.56604246464478e-05
0.00010298482167988
7.28992700494427e-05
6.93147925586223e-05
0.000111763368832516
8.14812375137343e-05
9.90291953431733e-05
4.60418373147436e-05
8.33191013688178e-05
1.23961065409001e-05
4.94672302378209e-05
9.45133087637928e-05
1.7661940083839e-05
5.0998065438786e-05
4.8881230651471e-05
8.69368217648944e-05
7.51762330166775e-05
4.95063599414029e-05
4.88873338422464e-05
0.000104612849065805
7.08031072380687e-05
5.73968219004271e-05
8.74480515740652e-05
7.42170501655928e-05
6.7745025103692e-05
0.000125850016197639
7.43624351517058e-05
6.07354981394768e-05
0.000106087927420311
8.54780537922516e-05
2.35712712599381e-05
3.37345929524891e-05
3.88040310172615e-05
8.07591084435719e-05
9.87847960643968e-05
4.99795944314094e-05
-2.70511219360957e-05
7.66700142125199e-05
-5.40681233564979e-07
3.27017361482259e-05
4.25892362059984e-05
-3.60467179119983e-05
5.82384315901864e-05
2.48190186085339e-06
5.08981449804634e-05
2.05186968565682e-05
0.000115492954473726
7.79776184116119e-05
6.02987832278903e-05
4.41995986762156e-05
4.83639287637356e-08
4.90088102970141e-05
6.88583044754541e-05
3.07322477730019e-06
1.41187557428607e-05
4.8312094336453e-05
6.16138104892302e-05
4.01980312729064e-05
4.81615182417051e-05
6.54171669696139e-05
9.03131047598686e-05
5.32755090179187e-06
8.88831847421793e-05
7.64974601240992e-05
9.98199145413481e-05
4.31440711952435e-05
5.60140535967372e-05
-5.26136858689033e-06
4.48290340243883e-05
0.000112645933602694
8.02374539619371e-05
8.45274303997747e-05
9.74613946734286e-05
3.6619803702348e-05
2.46724716819829e-05
4.14111385606589e-05
2.94530264910097e-05
7.44715980456568e-05
7.73132067187865e-05
5.20365286133066e-05
9.44844597685772e-05
0.000100939688913072
8.68057268885826e-05
4.86650661382969e-05
5.49215447144582e-05
7.61158915234978e-05
-9.29448854781311e-06
-2.28437772232833e-05
1.73286928463364e-05
9.88828601742906e-05
6.00891421530082e-05
5.52636777586346e-05
-9.29490490543117e-06
1.38257185242116e-05
-8.72547821048432e-06
7.06913711586029e-05
4.54566203369841e-05
8.21203399125203e-05
1.00265767631654e-06
5.67933959046643e-05
0.000104194807260238
3.08655439105271e-05
5.73844182096739e-05
4.21676102251873e-05
0.000108949855055331
5.4858743660018e-05
0.000142677246164419
6.8353554913161e-05
8.01458150394773e-05
6.47427482844481e-05
1.73972739066237e-06
0.000110731833647482
6.19768751924506e-05
-4.8036771997023e-05
2.91181632821722e-06
2.0589804910741e-05
5.30361316568294e-05
7.18615583679687e-05
1.23042056738368e-05
4.45515765534221e-05
7.43209438584062e-05
-7.88000128682793e-06
4.59445510916499e-05
3.59607760208189e-05
5.98135487462014e-05
9.58032233637373e-05
4.58551067533088e-05
5.64159062240068e-05
4.35828541841494e-05
8.02870067061018e-05
8.6739483391183e-05
5.74010898853432e-05
2.6262249913227e-05
-2.24409874384749e-05
2.22665737568769e-05
3.27866802188855e-05
4.31387210010159e-05
2.21840462037958e-05
2.68346993817889e-05
4.83949654577746e-05
9.86522598858422e-05
4.50197079208486e-05
7.47565494056825e-05
4.02310378542591e-05
6.34248014990604e-05
4.99366894798413e-05
0.000110912542306317
2.58415164032152e-06
5.96357305579054e-05
9.41970349518877e-05
9.75682553366938e-05
6.97575849669728e-05
5.16439558736764e-05
0.000125890176385827
6.21589469317806e-05
5.82396333068991e-05
6.94764629129885e-05
8.15302548564718e-05
8.44571727794806e-05
6.07177446407692e-05
1.081401298521e-05
8.08557707063597e-05
8.37734683972615e-05
6.84931625711565e-05
3.54111727434775e-05
0.000105514547227182
2.08070747873976e-05
4.83725631020997e-05
1.64881920712934e-05
4.01567658263526e-05
6.3940354960968e-05
3.2478870768481e-05
2.5576934222457e-05
1.12938395377694e-05
8.35044683777158e-05
6.08034221995776e-05
1.31435252162844e-05
2.83923179396347e-05
6.82540187176284e-05
0.000126510290701049
5.52847804429798e-05
7.2078327543815e-05
7.60681426371993e-05
4.14068379581951e-05
9.26912189400994e-05
3.40454050769888e-05
5.01153767016778e-06
4.9569613782121e-05
8.57614303041674e-05
9.25541090189579e-05
8.83737473064461e-05
-6.36633818545241e-08
4.31193160815078e-05
1.87513702855955e-06
7.36271812933427e-05
-2.51277910139032e-05
5.25296961358757e-05
3.63796353719423e-05
-7.21753797101272e-06
2.97420763523411e-05
7.71032517976522e-05
-1.36392925845058e-05
4.69967639524791e-05
1.32601591545852e-05
5.13202010239322e-05
3.86968763096052e-05
-1.59993454156808e-06
3.0102846209907e-06
0.000114666116579779
-3.58952232249226e-05
8.09210888649887e-05
6.39078597498221e-05
3.2948296962334e-05
9.80217920800392e-05
0.00013859114999308
3.84825010084722e-05
5.63230942988451e-05
5.95928682835167e-05
7.80064067185062e-05
6.65267509512614e-05
4.51759688953795e-05
6.31201693749503e-05
7.04696453146792e-05
5.07496513702961e-05
7.13600578821708e-05
8.01145957324763e-05
1.9918328020431e-05
-3.12506306938735e-05
6.08521978773588e-05
5.72537153697652e-05
6.51231358042764e-05
7.03790353313745e-05
-2.76949455065396e-05
7.13651520781285e-05
0.000103845307278929
4.78896316120622e-05
4.82753092524988e-05
5.05541430054222e-05
7.99590987708791e-05
9.51995341633342e-05
7.03841397393409e-05
2.28085641577177e-05
7.12321743260554e-05
5.63332173718017e-05
5.20470933305574e-05
3.14251520578955e-05
5.07757290038759e-05
3.82876444647717e-05
7.59920545724695e-05
5.14895186682989e-05
-8.31813823935715e-06
4.46450013540418e-05
6.90326679702145e-05
-8.81557846028675e-07
7.01334978490352e-05
3.17270775638346e-05
-1.21417195893081e-05
2.88146335227828e-05
8.8854986840193e-06
0.000103221465579506
9.10358234326731e-05
1.45592610084499e-05
9.74810404614485e-05
5.37792033170057e-05
8.66762430671415e-05
3.88670055195416e-05
7.53127159744953e-05
0.000108909000505753
4.87552330185552e-05
9.92153924881184e-05
9.66875222371281e-05
4.88278732513375e-05
5.30636399445497e-05
6.44358391812093e-05
9.36832627359329e-05
4.06947498895251e-05
8.15019566165249e-05
9.98986455885301e-05
9.08874151829479e-05
8.9853094482805e-05
7.4436832167134e-05
6.17297438017773e-05
4.61358721234925e-05
3.64480577591502e-05
2.36706060083189e-05
7.18994285113564e-05
0.000111598860797743
0.000108992456760236
4.34839149412542e-05
7.1114277535574e-05
5.49888818909268e-05
4.54799142528544e-05
9.59608359109128e-05
6.34048908428372e-05
0.000107210453365475
7.30603195938258e-05
4.64811024032659e-05
0.00010537277363646
4.7979794094995e-05
5.48202307247753e-05
2.61022723928629e-05
0.000145039105019701
7.6638386152972e-05
5.65710179909136e-05
4.10864713965097e-05
5.78940469145731e-05
7.77472838867859e-05
3.81270329472605e-05
5.5385663089952e-05
6.66680923819251e-05
7.28122652779778e-05
4.38093789266839e-05
4.12597491225591e-05
2.51456611126052e-06
4.92219709692806e-05
6.60693824570403e-05
3.02172473736689e-05
1.95098858219041e-05
5.77862990656941e-05
4.31389867819493e-05
2.90905826209501e-06
3.43590694426651e-05
5.04261839744973e-05
9.53075440027368e-05
5.26979878448299e-05
2.62920382370649e-05
-9.47602910492241e-06
3.82057747132644e-05
6.24984001018002e-05
-1.6380120427493e-05
6.84860753336356e-05
0.000108151114370707
7.14101551508649e-05
7.28134343669063e-05
6.00123106000744e-05
3.27346738008551e-05
0.000118825930837731
6.82829570135362e-05
3.32233588111932e-05
6.66223039018286e-05
4.26695921878827e-05
0.000114375565592209
4.61945142141028e-05
4.22267106051986e-05
5.82440134357058e-05
6.76366730330333e-05
5.58256772462063e-05
4.80710469292497e-05
9.69003249795513e-05
8.89389106176488e-05
9.36408670665882e-05
4.12664924685117e-05
8.64083226059517e-05
4.54238212182306e-05
7.42555533503066e-05
9.95364728652427e-05
3.62720852044785e-05
6.16786672284615e-05
7.8743599768527e-05
4.95954706965384e-05
5.60242849043305e-05
2.15401296571693e-05
8.21796055537462e-05
6.37881178476503e-05
6.84144091610136e-05
3.42101069069701e-05
7.08706902115498e-05
5.35494978697578e-05
2.76437892686062e-05
9.13533274926643e-06
2.6168004118943e-05
1.32389523152665e-05
5.49627031915272e-05
-1.62424456567847e-05
2.13540413691519e-05
8.08892879444479e-06
3.84849514837068e-05
7.11253937753755e-06
1.93071979275784e-05
8.67756910347301e-05
4.56491473884887e-05
2.41186674794787e-05
4.56649769040525e-05
6.41896741400481e-05
5.94502844201619e-05
8.05768810085678e-05
0.000109714884023295
0.000133150534141016
0.000129344026202611
0.000119834724837934
9.71606681468898e-05
6.98452459095442e-05
7.7840150730076e-05
7.03259740805813e-05
6.4912876235795e-05
0.000105281756160339
2.75881143910857e-05
0.000101264651072401
6.55450010532571e-05
1.85287325038576e-05
6.58405140794129e-05
8.49468539014056e-05
1.26542982317251e-05
3.06937638148172e-05
7.07359937059226e-05
1.42910018238897e-05
3.38457535770921e-05
3.22600250954981e-05
9.62017409452265e-05
7.2732665868827e-05
0.000109847951418055
1.33171935679633e-05
3.1643932406957e-05
3.83745508974279e-05
3.51638674474647e-05
1.20299790326087e-05
2.16201261753647e-05
9.58938886086539e-05
4.14250543341369e-05
4.24138814389884e-05
9.44372343529979e-05
9.14452214618991e-06
6.46513465744444e-05
5.49947457252076e-05
7.77427532443376e-05
9.36727512159154e-05
3.21104091942196e-05
7.12460503645539e-05
3.74535323342512e-05
8.0635116398811e-05
3.75076562806962e-05
3.42422333950876e-05
4.30588761841306e-05
-1.52262834724306e-05
2.40317493982586e-05
8.77455097743999e-05
-2.91970685882415e-06
0.000122476394581353
6.70258462165583e-05
5.73057581732618e-05
3.73094546548294e-05
4.38647366620954e-05
0.000126092745640993
-3.96219665658425e-06
2.63292878514658e-05
8.96332577419954e-05
3.52141270173227e-05
5.32853509252818e-05
5.67366899765865e-05
-5.51894469511801e-06
8.42792119890411e-06
5.53946223499092e-05
5.907002101969e-05
6.66443272978199e-05
6.17009044464097e-05
7.53959376635272e-05
0.000114597696064875
9.82566450247569e-05
-1.34111109675474e-05
7.50397223747788e-05
8.92245214266018e-05
7.83974818416606e-05
0.000130702290436324
3.97323211049908e-05
0.000114275914693156
5.89974230283846e-05
5.61943826618502e-05
5.2505204768948e-05
6.86822185472713e-05
3.72713143994058e-05
7.27801610141292e-05
5.35482230438433e-05
-7.3813297981109e-06
0.000117467143176173
3.09636381707981e-05
7.64008142425966e-05
4.82158773385481e-05
8.86827607635861e-05
-1.13162219816016e-05
3.36189014336285e-07
6.41993347543513e-05
8.84571644019275e-05
8.4768736071055e-05
3.53344054300312e-05
-3.44015877025888e-05
6.32334855940456e-05
6.44040729217215e-05
4.84823919784146e-05
7.04757517934718e-05
4.88747646492589e-05
4.9374482798674e-05
2.92507827204698e-06
7.60686704960415e-05
6.80647838103914e-05
6.23850997618189e-05
4.26567404568336e-05
0.000109059029202553
4.98887226074095e-05
8.13777243464676e-05
5.18915428715421e-05
6.34572461719535e-05
7.52025638733026e-05
5.35062523527488e-05
7.77043080142565e-05
6.44305597180228e-05
0.000100300358051721
6.81062304381488e-05
2.94153976729393e-05
3.9001126725866e-05
6.64679056407666e-05
6.92409249063941e-05
8.59791465268174e-05
9.37820246909722e-05
2.69594101321776e-05
2.81686593195141e-05
6.4265317539288e-05
3.71243278362712e-05
0.000117276583369603
0.000123214815478557
3.6722393238446e-05
1.09648934526124e-05
5.96212613917971e-05
8.10495223529432e-05
4.97550468694392e-05
7.14845859464709e-05
-1.76735102016679e-06
-3.12719697302035e-06
9.62839721001151e-05
7.09771628699956e-05
-3.55586619995763e-05
5.61490504511604e-05
0.000104428864097506
6.88252805443383e-05
6.5185732588861e-05
5.63063632228197e-05
7.23777705650768e-05
5.88559154348935e-05
6.71459136724106e-05
6.7301197819038e-05
9.11274960225856e-05
6.4727792880828e-05
8.39227682156988e-05
0.000104241893433312
5.20653262215255e-05
9.08462996119036e-05
5.81822588569344e-05
0.000110750311419286
8.54183970343129e-05
5.96662249148424e-05
9.58157002132381e-05
7.35675216808164e-05
5.48810580309776e-05
2.87512504824139e-05
0.000103774447807603
0.000125379648239385
3.54051534106292e-05
3.17329325351998e-05
9.40218870772911e-05
3.89633745504305e-05
5.79134620908255e-05
7.74308417858644e-05
8.18579740667885e-05
5.44290000773692e-05
4.1146190701506e-05
7.21988064686937e-05
6.77135202729995e-05
4.1139085361147e-05
2.90882891105572e-05
7.64988266447863e-06
8.17585965361126e-05
5.13850477580262e-05
6.32094117670957e-05
1.83689561682586e-05
4.47982402820315e-05
7.53031638090066e-05
1.07844771799683e-05
8.48441846537938e-05
3.51715032445411e-05
5.76144818648765e-05
5.86878427435665e-05
5.1799579050217e-05
1.39858627839254e-05
5.12761899463317e-05
2.60096730961552e-05
3.70282446044568e-05
0.000129105406755998
5.94252208830225e-05
3.66439064296269e-05
5.46251754402112e-05
8.77331557285342e-05
3.03452971380355e-05
7.44110935215299e-05
9.72234668534301e-05
0.000101335157241247
0.000109635119290917
7.49507224332231e-05
9.71952285448576e-05
3.28909052100709e-05
0.000108739152915051
5.24608199114528e-06
3.54611270722688e-05
2.5904214294131e-05
3.3159716355478e-05
-1.45477412838571e-05
4.99576959497911e-05
2.66298107906405e-05
2.5954123014371e-05
6.67449839607122e-05
2.98474424252831e-05
4.49854016988906e-05
3.79263073795326e-05
4.0419653877311e-05
5.0212231971882e-05
-7.76058894264583e-06
4.15504318987198e-05
4.98932754395737e-05
6.85037316401578e-05
7.0934874417429e-05
1.59937003061464e-05
0.000144069704181916
3.46798140034119e-05
7.95044031894176e-05
4.50163161567546e-05
8.04497663313743e-05
5.54562519353392e-05
5.92677937659964e-05
5.56804210376176e-05
8.11111707474533e-05
8.04602224529806e-05
6.44747411743111e-05
8.33870665741391e-05
7.2334481280798e-05
3.34718028693393e-05
1.99303876710193e-06
1.98968676653308e-05
9.74388003053939e-05
8.70306982218712e-05
8.77374930531858e-05
1.13442202740321e-05
9.56207000914187e-06
2.83210276219321e-05
4.96863870497556e-05
3.05862792794387e-05
9.83333080870186e-05
9.76021450517329e-06
3.74739832001158e-05
-1.98975300350465e-05
-2.65970134285604e-05
5.20790445318485e-05
1.38645086833117e-05
0.00011740429866554
7.11680312758279e-05
0.00012988595329094
8.43921972045253e-05
6.88232979506251e-05
7.03367498773234e-05
7.92742878382603e-05
3.50032935221105e-05
7.85286115935411e-05
5.86035214275791e-05
2.9391764523408e-05
2.95851497592045e-05
5.32460445514543e-05
-2.65161557421723e-05
7.82098137819212e-05
1.53415927089117e-05
5.07026183166454e-05
5.70692466420618e-05
5.80660159051595e-05
-6.93323992021368e-05
1.93116425039649e-05
5.24045936396912e-05
7.94771704358896e-05
7.84975130700303e-05
7.08689834459428e-05
7.05631385327752e-05
7.78881292570614e-05
8.90750638024211e-05
5.09764317134573e-05
7.93133407247297e-05
5.49560984546136e-05
0.000128176121415026
7.42812893729265e-05
6.58458527367459e-05
0.000114777375543294
9.25439846695397e-05
0.000130748061703736
6.54057383667768e-05
7.61824074123948e-05
0.000101632283645169
7.8244126003155e-05
5.23839734848649e-05
1.18636721612668e-05
1.86048030328768e-05
7.20886662232324e-05
0.000110523116885912
9.50968278461734e-05
8.29539701846976e-05
8.12451554112682e-05
8.71144019809155e-05
2.86047830391004e-05
3.1414265888437e-05
0.000137766170024924
6.44025776963003e-05
4.98536194956625e-05
2.48386590572247e-05
5.34869820710093e-05
2.60142102298731e-05
2.35002168177207e-05
9.38596832931676e-05
4.90206944865401e-05
6.991460474288e-05
7.6079392986015e-05
6.47886599603301e-05
4.2888345109162e-05
3.45369483823047e-05
8.51268162711644e-05
9.92753592361206e-05
1.37894840999e-05
8.83043825574536e-05
0.000102837382920456
9.03949618135021e-05
-7.6015906873377e-07
3.89926537943734e-05
3.98692283984199e-05
6.7117967101435e-05
8.69842492206582e-05
6.53802642550703e-05
2.60770393666435e-05
7.70454280957566e-05
1.98421826544655e-05
3.11987163646903e-05
6.66500658827445e-05
8.49620923140743e-05
9.4226824927392e-05
3.84138621652577e-05
0.000129179866235926
5.1752450171591e-05
9.99602438978943e-06
6.28445356975803e-05
9.48165276176271e-05
8.8345107346824e-05
9.24734194787963e-05
7.52080146774866e-05
8.13748477697027e-05
5.53400121524519e-05
4.36525547828597e-05
5.87412779157386e-05
2.10642957642347e-05
8.98568774812539e-05
3.50910153801721e-05
4.03245574167888e-06
2.55943264733249e-05
5.8982751652087e-05
5.58531578822476e-05
3.5317778971185e-05
7.62594984667911e-05
3.70448730620853e-05
2.13101779997712e-05
5.5148688729787e-05
7.48261813741804e-05
6.77818480705324e-05
4.06489518763794e-05
1.51348550234003e-06
0.000105430268724213
3.36241909339866e-05
2.93109127810979e-05
7.5135784987938e-05
3.25583902688455e-05
0.000103194705873807
5.54000630416666e-05
6.68177697466597e-05
9.19840528419215e-05
5.51159051902903e-05
0.000127148790359127
7.63284178479356e-05
3.56818779330763e-05
3.73620187442789e-05
9.27810587627025e-05
0.000114332612999776
3.30032623092688e-05
8.86964014723929e-05
8.25447000896717e-05
4.75612478424576e-05
7.00520162413574e-05
6.01401991710182e-05
8.15460746437788e-05
7.57700387818477e-05
9.71131872962771e-05
2.02605154292169e-05
7.12969842338863e-05
1.30360943951948e-05
4.01536053218717e-06
7.68248710438087e-05
5.84025502717004e-05
2.28719385044998e-05
-1.62918317515292e-06
5.28826838072455e-05
2.95670476538097e-06
1.13237163976656e-05
8.44075071856801e-05
7.47686383948572e-05
4.09871145709841e-05
5.13743076727877e-05
0.000109784920577652
6.84891055404061e-05
4.39019875812567e-05
6.89296675863009e-05
3.27084560094098e-05
4.81501531244193e-05
4.00462332297994e-05
0.000103805542191156
6.39105483007647e-05
2.28445094637623e-05
5.76655555226125e-05
6.73487054367292e-05
4.48701125378579e-05
6.17362279145093e-05
8.58692483772663e-05
6.71616245447937e-05
5.37553358139269e-05
2.67967526953349e-05
6.66304500010617e-05
9.93626525605684e-05
7.22350422448399e-05
2.40196204959357e-05
5.51849355817991e-05
1.16298627203287e-05
3.9220813276309e-05
5.98817007264822e-05
5.59795592399965e-06
6.23164004406507e-05
5.64876433748856e-05
0.000119127136579416
3.02277499659234e-05
6.35154156010808e-05
3.567453110188e-05
0.000109503343795514
