# Supplementary material for: Research on computational propagation and identification of mine microseismic signals based on deep learning
Source: PLoS One. 2025 Oct 22;20(10):e0334641. doi: 10.1371/journal.pone.0334641 (PMC12543183; doi:10.1371/journal.pone.0334641)
Supplement: S5 Data — (ZIP) [file pone.0334641.s005.zip › 000100800001455.xlsx_0.txt_24.txt.txt]

5.47936694364367e-05
2.22623710037903e-05
6.60467165081918e-05
7.97059908652612e-05
1.33371318358359e-05
-1.13779757964823e-05
5.8949868043563e-05
9.36537140197551e-05
6.17098202431502e-05
6.84551316261163e-05
9.56263936679324e-05
6.72126695778113e-05
6.10108120819617e-05
5.33406519336573e-06
4.19583282116334e-05
-1.76391473636299e-06
0.000105648191097406
4.49074158333717e-06
4.67363796340724e-05
4.21191485324972e-05
8.96458738770571e-05
7.91656273862796e-05
6.19335332793943e-05
3.76375956086175e-05
9.35509206564682e-05
4.04876120438182e-05
3.13014005281512e-05
0.000112203912831577
4.29765427273401e-05
7.5600578478189e-05
4.11223032543655e-05
7.47042229154685e-05
6.339982543898e-05
3.51139616154601e-05
-1.02884909557738e-06
4.43136836341422e-05
7.64822113162516e-05
4.8047574962315e-05
4.55294294488223e-05
6.59150472098689e-05
0.000138931368182159
3.23888459284438e-05
0.000107651382955494
5.39601132713129e-05
3.46979553085265e-05
4.10251310146338e-05
9.8899978602938e-05
5.36730435669733e-05
3.22303318515993e-05
3.28008621949545e-05
3.85392431440369e-05
0.000123350255770092
-1.02369009709597e-05
4.58356101103071e-05
2.00446552844389e-05
8.97227985975543e-05
4.34789212456966e-06
8.54041970609908e-05
2.80552073803999e-05
0.000120742468843932
3.25968606577891e-05
4.65364357377792e-05
0.00014189353407568
4.38952794208061e-05
6.29367664403893e-05
5.57861069697934e-05
7.58064219769403e-05
0.000115981450547502
6.79233560112531e-05
2.3227207246274e-05
3.56500191458687e-05
5.41218990824335e-05
9.95972825227155e-06
3.13074986921854e-05
8.12587396953503e-05
2.96839530729917e-05
6.43253956567468e-05
-1.08312830622853e-05
7.9222332968304e-05
7.39056593698884e-05
3.81150807109698e-05
2.46346316519172e-05
0.000104655203113273
6.20688777948211e-05
7.61767394589981e-06
7.96724752048769e-05
4.63527034810978e-05
4.2739657713045e-05
2.84396438725787e-05
5.80771767847174e-05
3.32284422359928e-05
3.85143716912767e-05
2.41586509070201e-05
6.64002440639795e-05
8.78976327282462e-06
0.000120555858626762
0.000100352959762079
8.74766114948672e-05
7.47345123455276e-05
3.67557857477736e-05
6.40346794181855e-05
6.93343315099862e-05
2.09528202120744e-06
4.93676106345484e-05
4.74416309644968e-05
6.69079954487872e-05
3.25316084479347e-05
0.000113791528050875
2.04983135033366e-05
0.000133874194814629
5.11643166724717e-05
1.64105367798827e-06
8.41529439388461e-05
8.44105353080277e-05
7.01683725021782e-05
3.26916058200641e-05
7.53804040220167e-05
3.28173213199416e-05
8.72440544683079e-05
2.87536246752398e-05
9.38409146998697e-06
8.50005542525706e-05
8.9282327896356e-06
5.28976141767494e-05
5.21221723728154e-05
7.70123769675388e-05
9.60513801071437e-05
4.0828621096607e-05
3.82970327167287e-05
6.01199979043142e-05
4.39530020481272e-05
-3.09011708347188e-05
3.50529020446355e-05
6.04392495383827e-05
9.39190127365731e-06
5.87155719520373e-05
2.74670472786613e-05
6.09539960298653e-05
6.06028657676791e-05
9.20180247889924e-05
8.54865829780589e-05
5.87971368955979e-05
7.73472954385319e-05
0.000120631229306563
9.45969329306827e-05
7.29845890810245e-05
2.0963283045757e-05
0.000120582186918666
7.1440209070772e-05
5.291756959959e-05
4.47012965517688e-05
3.08237099063572e-05
5.49099237385147e-05
4.94169296268747e-05
5.7454913845232e-05
0.000135595818708235
8.85135682634436e-05
8.88799663148317e-06
5.5804658513132e-05
0.000119489819918423
6.28732232892658e-05
6.17328889783744e-05
5.75285873388863e-05
7.36343075421606e-05
4.4214859321654e-05
2.69282898792623e-05
3.13086730823073e-05
9.88337802507641e-05
0.000112358352730651
2.51460205256901e-05
-8.97778347739029e-06
2.8664749129702e-05
5.06968798756327e-05
8.57289179533665e-05
2.28027785986372e-05
5.57941695548796e-05
4.10435461469975e-05
9.92937024988565e-05
3.35651479115815e-05
4.8627868877162e-05
1.53911754831039e-05
3.36039759318467e-05
0.000113479978790018
3.66580148103819e-05
6.82691504762066e-05
-5.35444461722487e-06
5.64382763513858e-05
8.14239719441794e-05
5.9924161641009e-05
4.21211798214404e-05
6.20180285983021e-05
2.30644170933541e-05
0.000102591425264599
2.15070250342063e-05
6.37964816422579e-05
5.9070703997621e-05
4.38610358207294e-05
7.65060681061327e-05
3.82395953651733e-05
9.56559209561993e-05
-8.0999063527052e-06
6.89086378535272e-05
1.47155979267424e-05
6.19872929390583e-05
8.08929777827745e-05
5.709327024894e-05
3.2035973099211e-05
3.02537814829233e-05
6.56898986608833e-05
6.4120882564552e-05
3.83191114682664e-05
3.46385032447973e-05
8.54121899620236e-05
4.88412444088725e-05
6.5151982039498e-05
4.80892453072089e-05
5.9644353958141e-05
8.03797101864091e-05
3.25539346563031e-05
1.06342244087667e-05
7.67496528444317e-05
7.79087736590476e-05
1.41677741733518e-05
6.44562915677167e-05
0.000109587801038285
-1.61611311359792e-06
6.24790187779161e-05
9.00315469008717e-05
8.66890508751932e-05
4.6560716730543e-05
6.61417532561916e-05
6.00176132558798e-05
5.33691044172118e-05
6.50881969426275e-05
1.53053146533468e-05
3.03182617465242e-05
-1.57487597221931e-05
8.027598569911e-05
6.67324491087016e-05
4.30002651052993e-05
-1.60169872658993e-05
7.77726170662983e-05
5.69053508889848e-05
9.72423779155878e-05
6.63690390082118e-05
8.42907054604877e-05
1.41423330433644e-05
5.4532727093674e-05
8.44893341223606e-05
1.21895778185772e-05
7.30544058904402e-05
2.71734245343689e-05
5.07023118616111e-05
5.84531364239205e-05
9.37797751446928e-05
5.71610348783425e-05
1.81113515887849e-05
1.78535375154794e-05
8.17923692038152e-05
2.33319907448799e-05
2.85488122857997e-05
4.84387497862955e-05
3.16228433540692e-05
0.000113113776637609
0.0001101355967947
8.90337737544178e-05
2.36198354964956e-05
0.000110938269094422
7.53361933525111e-05
8.90431657207767e-05
7.46626876665283e-05
0.000116608227059509
6.19258973757546e-06
9.06350918907231e-05
4.6090206726963e-05
5.14015834308087e-05
6.72045462640074e-05
8.48472502293956e-05
2.93751953154134e-05
7.01234388399661e-05
4.27655418962331e-05
6.13489848882418e-05
3.35325775394103e-05
6.49708145441423e-05
4.66115857660273e-05
6.74318190286667e-05
1.82802534922917e-05
4.98919759939763e-05
4.63907902414516e-05
1.67578115515833e-06
5.28684974132028e-05
4.2597840410071e-05
0.000105577568343912
4.45912445967827e-05
4.48651997915154e-05
8.26825121930681e-05
6.57849891580973e-05
4.77273927166169e-05
6.36239585900402e-05
0.000161953377711149
4.74222508857968e-05
7.40040293749711e-05
3.01849358898067e-05
2.95027162508626e-05
4.58417758046351e-07
0.000101015731524487
5.27768956801866e-05
0.000113444024961663
0.000102997141927798
2.41081394970107e-05
8.84746029755957e-05
7.07340184054715e-05
9.13220836504706e-05
1.41834927486788e-05
4.29010828744495e-05
4.24858727882436e-05
3.07576101434033e-05
9.08617960383745e-05
7.82557982086993e-05
7.0977587182689e-05
6.13203518126388e-05
9.53344592097908e-05
0.000130435400656043
9.83390795839914e-05
6.54061300739509e-05
8.80987966838599e-05
2.78036413126448e-05
5.96628867926592e-05
2.48837099601531e-05
8.46876783822416e-05
0.000103983676643238
8.55834210510388e-05
2.10042104080074e-05
7.95296454232946e-05
3.09981869020419e-05
2.90997778524405e-05
2.31322605496803e-05
7.50177217817434e-05
6.27086941869652e-05
6.32660216556643e-05
-1.07533076494363e-05
2.53246048503426e-05
5.30901342980251e-05
5.31396033969075e-05
1.39487803575272e-05
7.04799746863596e-05
0.000134209982735181
5.6371076060211e-05
7.74569095988225e-05
9.06375643724313e-05
0.00014284893279667
0.000100979989476681
7.71673250318246e-05
2.10271403633242e-05
4.27232906842952e-05
7.82947446468665e-05
5.89686290034341e-05
2.63452687139262e-05
6.22823805800274e-05
4.0996817753272e-05
6.68366965351876e-05
7.31249160316578e-05
9.31712279968407e-05
5.98545549851518e-05
6.40198560439628e-05
4.89407495179587e-05
0.000122157724167155
9.65430836437939e-05
2.3453983079345e-05
5.3081033701187e-05
9.39739498970408e-05
8.11687819339947e-05
2.74652397033891e-05
8.54385820191235e-05
0.000138109997878537
5.75044367210338e-05
5.70440676946858e-05
5.20820126436199e-05
7.93677304018478e-05
5.3209489941864e-05
6.87959062005003e-05
6.10974877165889e-05
0.00010153533393351
1.33165359464643e-05
7.67393060036064e-05
4.97088537458249e-05
8.34337793635354e-05
3.64769106171061e-05
7.92538606884304e-05
0.000102731109375409
6.19753539698843e-05
6.57479536341455e-05
7.78230962724759e-05
4.62648565065536e-05
6.77220988338453e-05
9.07418882274015e-05
7.17720287315779e-05
6.93497748672622e-05
2.07103547578954e-05
-4.58635781649063e-06
5.5565186600887e-05
5.87837876393098e-05
4.69328192990747e-05
9.08833267751693e-05
5.04334421181193e-05
7.06575441853711e-05
9.09137826284148e-05
0.000107487932983161
5.75442688850225e-05
7.09203923109032e-05
3.94574120763711e-05
0.000115533165227797
3.64155886300855e-05
5.30681721653738e-05
5.90663095449838e-05
7.61279572630578e-05
6.08476559097837e-05
2.49795953745323e-06
0.000137793952219646
8.68215404300382e-06
0.000101370895652963
0.000106531424962684
6.56549622605686e-06
1.78086998229121e-05
2.32851932960621e-05
9.29268664447241e-05
2.44434116464521e-05
-1.0854169783449e-05
4.0413783577799e-06
2.01533703245836e-05
1.57142086321185e-05
2.05728404378469e-05
9.11715330553664e-05
8.72032841178645e-05
0.000129270596987206
6.77421693864628e-05
7.78155990141753e-05
6.59436606948969e-05
8.53672025047535e-05
3.15917687228576e-05
4.3594408833525e-05
7.57881881829367e-05
4.55063056602556e-05
0.0001142956988217
7.94332348045152e-05
7.15140727195401e-05
9.16452313156484e-05
5.35914632109927e-05
8.22354963096229e-05
7.79998546857298e-05
4.38993242824089e-05
3.80768342932053e-05
7.03237773798688e-05
4.23700618219149e-05
0.000108644640839124
5.74078596271411e-05
2.41805249314033e-05
6.1427978284373e-05
0.000101216410378131
4.68822021068951e-05
2.60702318805124e-05
3.34639722335533e-05
2.22299139907434e-05
4.82235158081955e-05
2.56719893266246e-05
5.45914411474202e-05
3.90720109928878e-05
0.000101511218583772
3.26431624186178e-05
-4.99559344526227e-06
6.469576907479e-05
3.13187075963753e-05
5.3992620902468e-05
3.84256723074978e-05
2.05279443424167e-05
8.1258316525849e-05
7.59856939927103e-05
7.77336289625539e-05
9.64640944597878e-05
8.13575248151812e-05
9.39765373268316e-05
6.68352497850645e-05
8.4449748890168e-05
-1.02073720714976e-06
-8.59561183439665e-06
3.69877455912712e-05
5.24560197510968e-05
7.18438808099586e-05
5.58879106404171e-05
6.57134053125065e-05
3.60740513432643e-05
2.24188191785537e-06
4.62879302339287e-05
9.39084187507115e-05
0.000102597510861882
7.08854072195056e-05
6.08251142568311e-05
3.92976366989833e-05
3.67857070558913e-05
5.39568991813657e-05
1.61095424840885e-05
2.14380021814729e-05
5.04609888728909e-05
1.42437781468928e-05
3.48923814358168e-05
8.45800009997699e-05
9.5669218399113e-05
7.45701526870153e-05
8.37299070561808e-05
3.93035190343542e-05
0.000104887960532827
0.000164505674373643
0.000130008954660402
4.24813675219657e-05
0.000157881825417482
6.16503019084181e-05
7.90170382220091e-05
7.5378692021184e-05
-4.07511965304164e-05
0.000114507326040243
7.90377443962732e-05
8.51318897490199e-06
2.0348884801139e-05
4.64715079725627e-05
1.33962094881377e-05
4.69299332195478e-05
5.65241347540038e-05
8.88855049330665e-05
8.41110438927932e-05
6.39237106977742e-05
0.000108036164873873
3.60705917124189e-05
5.96233619213175e-05
2.96385384056275e-05
4.33952913455201e-05
5.91340528234957e-05
0.000101132941949881
3.21448615089685e-05
0.000107415122477039
-2.36777361558506e-06
5.77387771316037e-05
4.37964381412796e-05
6.12523384698813e-05
4.53696466867654e-05
6.74127930237941e-05
2.53841967724141e-05
9.78399862982345e-05
5.53844772348235e-05
6.25699446264139e-05
1.51080287521662e-05
3.60253444653424e-05
0.000110794287033401
6.03025652309818e-05
0.000101288351533225
7.24835474639056e-05
9.17703738772198e-05
1.54992710133316e-05
5.79368665847774e-05
5.1435840506418e-05
8.34012706856886e-05
6.54958900619751e-05
5.17504160021459e-05
7.23634975631446e-05
8.43401847127507e-06
8.18795467970488e-05
3.31041881720997e-05
9.17075942378038e-05
0.000117424854874597
3.90187937853704e-05
-6.22415506366329e-07
9.08269575057425e-06
6.66165702955806e-05
-1.69826907906257e-05
8.65999467903733e-05
2.52043486890748e-05
0.000130823861344778
-2.34810361060143e-06
-1.04807357753721e-05
3.93628356290874e-05
6.52108762871268e-05
5.265147558989e-05
7.27844328072289e-05
5.31608283054326e-05
1.704664409623e-05
5.32745539662453e-05
3.95356071323147e-05
6.18287366280349e-05
9.60379054193452e-05
6.92558379913869e-05
7.48951957637916e-05
9.13913997166678e-05
5.32635585047726e-05
7.66347898832516e-05
4.13062790096605e-05
8.87242674833214e-05
3.72405008353073e-05
5.98003074580903e-05
0.000103889405701548
9.88930357045766e-05
6.57987876496479e-05
8.2580953726531e-05
9.05150470152127e-05
2.65679836599098e-05
9.08946381570289e-05
9.50588775260335e-05
8.93080054152634e-05
6.78861922140412e-05
0.000106325620698553
5.79500945981282e-05
3.00731967379013e-05
3.11572546102172e-05
3.43438544334981e-05
5.66672867124718e-05
4.55789329811334e-05
2.88012624609276e-06
-7.8390843544298e-06
6.30055466362636e-05
4.35309166306669e-05
4.68344895005328e-05
2.89394920856239e-05
3.88937227527476e-05
6.80994526425526e-05
4.56561944358361e-05
-1.82887965463523e-06
5.67536033426394e-05
2.20869958853609e-05
1.13896666560506e-05
8.5920998444496e-05
2.34920142686281e-05
2.03631509203259e-05
7.73624217370653e-05
5.60990499783942e-05
3.57950283177158e-05
6.17629536174912e-05
7.38934308492502e-05
5.02007574592951e-05
-3.35624840161365e-05
3.01452922246064e-05
4.85984309222182e-05
2.06108198803563e-05
-1.48348106177348e-05
4.4413529956683e-05
8.85718743681041e-05
2.02960589678922e-05
3.01984467530688e-05
9.12895071980007e-06
5.09991774395319e-05
3.78939371145057e-05
8.75054700186418e-05
8.11272907665621e-05
5.90871076616424e-05
2.97611910454687e-05
6.84196087831485e-05
5.40494429430827e-05
0.000135880236438436
8.46269371504122e-05
8.72693352223675e-05
9.66776315302205e-05
0.000114636420853903
9.63984041063035e-05
6.07096208235536e-05
7.42982314976074e-05
0.000115446325942724
5.50252150604594e-05
6.66301287622043e-05
-5.84418774187555e-06
9.530775916078e-05
3.27859518573511e-05
6.51631548613392e-05
7.55923806665563e-06
0.000119336041224775
3.31851190081774e-05
8.15904832523735e-05
6.34897665018893e-05
6.76209414097056e-05
6.07477183252816e-05
0.000100251750775157
3.09726377751368e-05
3.0684745005681e-05
7.54045525507833e-05
9.92356986669219e-05
5.41596358922114e-05
6.21598518161494e-05
8.45471609951709e-05
-8.04105584039315e-06
0.000157594538521384
0.000107908325890192
4.75670171178982e-05
8.38717370839025e-05
0.00012961528375018
6.4881253854748e-05
0.000107868470977413
9.10928548412114e-05
1.39109883667315e-05
9.1058749335841e-05
0.000119260959893989
4.64920525851328e-05
4.79177623658921e-05
-1.18508412045794e-05
3.38100181473089e-05
4.70457728528637e-05
-4.4535435179515e-06
3.29723770074482e-05
1.15098544605491e-05
6.62579460804515e-06
5.24695543042006e-05
6.16346945904714e-05
3.49705126770927e-05
3.87574070972368e-05
5.20673368500753e-05
8.57464353462471e-05
0.000109932200241496
-1.89313723171306e-06
7.86681747812325e-05
5.3899752977637e-05
8.27196566936322e-05
0.000120082917191566
1.36065903488176e-05
5.78878150809177e-05
2.40573876927966e-05
6.58669162049617e-06
1.96819510943277e-05
2.42444813754385e-05
2.59650122720045e-05
6.30256822215964e-05
7.06550257131905e-05
0.000114906878337094
5.39065255683366e-05
4.57125864936118e-05
1.45795721734865e-05
2.02689142856616e-05
1.0866810509042e-05
4.13882687238065e-05
7.71505881220109e-05
3.02788723057198e-05
3.31732229450088e-05
6.18635682718435e-05
3.51626573973976e-06
5.8708074136386e-05
6.46834970415187e-05
7.67747034890926e-05
4.92548071481967e-05
0.000107281523305796
0.000121700348286317
4.94021326068412e-05
4.05587714007845e-05
0.000134370346357841
6.00638172860864e-05
4.08366600054819e-05
3.54297624831148e-05
0.000101982900107948
7.66360071133892e-05
5.29999605269063e-05
0.000108769135951162
6.31296433214995e-05
0.000130832979573564
9.76917467067793e-05
4.38651523785601e-05
4.71543651447941e-06
5.34951435998494e-05
1.95774515499931e-05
9.32591411945583e-05
4.1890462923031e-05
1.45230912865117e-05
1.06964642545078e-06
7.31710013162784e-05
2.10343205836127e-05
-3.99265466744759e-05
-5.91886084801267e-05
-5.52058348095461e-06
3.70153827170223e-05
0.000112193732274211
6.57528369789864e-05
5.11410459525533e-05
0.000114934929463272
6.01692914495832e-05
3.92167842002801e-05
0.000127149872530511
7.93135571609326e-05
2.50863416550672e-05
8.47902939461034e-05
0.000101366955826372
5.30046130670659e-06
-3.02717352524056e-05
0.00011116353708828
0.000108065924419541
7.6064774719462e-05
9.6589508132004e-05
5.65823124053406e-05
6.26055441685316e-05
0.000137866273215221
8.753403601868e-05
5.59171728029275e-05
6.467366702482e-05
-2.68641889452942e-05
3.8410542521796e-05
6.23737911076093e-05
7.60916228957708e-05
9.27847038772471e-05
5.33118119611048e-05
6.73176968997462e-05
6.72574537846406e-05
6.02059432548862e-05
0.000107144795280742
6.91149055610571e-05
5.91020380904036e-05
5.44288153391661e-05
5.23498846482814e-05
1.24912530583379e-05
0.00011314946561578
0.00015961182694603
7.12624368352671e-05
5.57521852611068e-05
4.03134129169717e-05
2.41314206240434e-05
5.87214809759435e-05
4.0605943042285e-05
-4.3198611918171e-07
6.71497403480763e-05
-5.70309654378688e-05
8.98418947462115e-05
5.1752344682701e-05
-1.53412600003247e-05
2.82054348356961e-05
1.84683683472374e-05
2.49734455406819e-05
1.58562487800109e-05
5.83328132725891e-05
9.89536844948564e-05
0.000113834716615284
1.1413676408946e-05
8.23679986409232e-05
0.000112072040721019
6.56093230272762e-05
8.41289053838127e-05
0.0001020728241049
6.55880691225199e-05
8.2139619175068e-05
6.54681524149781e-05
0.000127848583976556
0.000100930421185436
3.96817858372664e-05
0.000102407810160559
0.000103438774833597
5.36499571861638e-05
9.49923491787944e-05
6.00003792764906e-05
7.46454629349504e-05
7.96804624387975e-07
3.34495227147388e-05
4.46175370500187e-05
1.82535654495738e-05
1.28736406499845e-05
-7.70360906708322e-06
6.68237621485272e-05
7.21707895247702e-05
2.57673469480836e-05
3.70876246056372e-05
0.000102799070697161
4.49895154283281e-05
5.25652893232063e-05
3.61482077110092e-05
6.27445258962336e-05
4.13735717166379e-05
9.73968962589434e-05
9.74881382897224e-05
4.4653597276056e-05
3.27163085497109e-05
4.61041560195438e-05
7.23271979684187e-05
0.000120130389290901
7.76289538721745e-05
0.000106730552751051
8.28972511661167e-05
0.000112723342253164
9.38283695771833e-05
-3.19307685399826e-05
3.77496789847577e-05
9.90938268083243e-05
2.52393030370695e-05
1.8936871880404e-05
6.02976512934751e-05
5.4548079879639e-05
2.78348442532887e-05
3.62245459267286e-05
7.43081486635112e-05
8.40523952298365e-05
6.04083134023935e-05
1.88556290459968e-05
6.20324971307111e-05
6.27241201722865e-05
5.51501761629291e-05
4.68072105420828e-05
8.01916428528463e-05
8.9914733542937e-05
4.25763519073344e-05
7.11667587639499e-05
8.35710317495782e-05
7.03522547421596e-05
0.000126598601057723
3.317173836049e-05
7.53434273520692e-05
7.63662030875386e-05
2.01203894174958e-05
8.56442290606399e-05
3.20880417957895e-05
3.67536886633135e-05
2.44995937643228e-05
6.71805056192556e-05
2.92257658011426e-05
6.54382912460258e-05
9.05039069900941e-05
1.53983838465578e-05
6.87944232756566e-05
0.000105398983712129
2.32117238673268e-05
5.25187082062344e-05
3.40249150086035e-05
7.96924790364502e-05
4.60674714918102e-05
6.43679085159626e-05
6.11943282034838e-05
4.2370753315301e-05
6.10091221235752e-05
7.71251491469075e-05
4.04809580878393e-06
6.59616182460508e-05
8.91156803861243e-05
3.06554057844601e-05
3.31355194243214e-05
6.92235359365135e-05
6.8352248059026e-07
6.93844967353626e-05
-3.26112224632839e-05
5.3018720419476e-05
-1.87997492415137e-05
3.37151173842811e-05
4.28162806474727e-05
9.208149560586e-05
0.000109243999325355
5.4163707977096e-05
2.81861411765569e-05
4.19843521471852e-05
0.000109669106741304
6.28342512012257e-05
4.46667996926885e-05
0.000111438381624617
5.26156105473685e-05
0.000115686533862732
2.68789300927506e-05
4.60714660418341e-05
0.000104304653950539
2.44681835507461e-05
8.23009351420326e-05
6.31608746171656e-05
0.000124409318780654
1.85775375390528e-05
0.000102483402473547
8.97114256508645e-05
3.50625967541986e-05
5.58818016793744e-05
0.000109889162005693
7.3765794984524e-05
1.23893884455232e-05
5.56470030444965e-05
7.80882928810413e-05
3.31612597449994e-05
4.88093512851467e-05
6.83423076037052e-05
3.48125949672504e-05
1.59020971359796e-05
9.6959242588452e-05
2.55446197945726e-05
5.98483590649425e-05
3.40680410035625e-05
7.17764443774829e-05
1.37395079090616e-05
4.68348022149968e-05
2.73395486516119e-05
1.99972284224606e-05
2.47660363484853e-05
6.58151637505337e-05
7.46362910535986e-05
0.000120543948398542
5.2522245614962e-05
9.73977135789766e-05
8.65559009142351e-05
9.3362972020395e-05
0.000113429009000219
7.51549579329873e-05
8.29332534551655e-05
8.75251747195404e-05
7.35985133234796e-06
5.26726113562116e-05
1.12657070630168e-05
6.75294983680548e-05
6.75859142061256e-05
3.61259050253925e-05
7.18455387471216e-06
5.88538993201901e-05
5.13223954919671e-05
4.33512850648263e-06
3.02464360493011e-05
6.23677472645266e-05
3.57718809499304e-05
3.65648639044835e-05
6.3342847384555e-05
3.52074832487993e-05
9.72742429941847e-05
9.00265055707488e-05
-1.27269053187679e-05
6.9927935570862e-05
9.07263309187665e-05
7.88770531151022e-05
6.88158043757453e-05
0.000135487590989745
0.000105053357689792
0.000107098179716012
5.41882530273116e-05
6.21261277401622e-05
4.12180923264706e-06
1.23080616177354e-05
5.65929597061641e-05
4.0724471530167e-05
3.18464478446276e-05
5.97790122898101e-05
4.03809630678927e-05
5.25440616307024e-05
5.05842420549157e-05
2.80389865278553e-05
5.38142759811633e-05
8.29284090006251e-05
-1.12255018766927e-05
3.93168391868964e-05
8.87014393995644e-05
5.99142637761566e-05
6.30163896390146e-05
4.99948878932901e-06
2.1888183030297e-05
7.82103128477269e-05
6.56489790847232e-05
4.73149085141147e-05
8.03112689904869e-05
7.31891984901742e-05
8.88746082541533e-05
8.88352083055124e-05
8.91017780526161e-05
8.02492888881729e-05
1.3971983365722e-05
0.000112133462639173
2.53653887462719e-05
1.47107680060099e-05
2.66733696382149e-05
4.22224078078274e-05
2.79224755380104e-05
3.0590245521241e-05
4.39238338878478e-05
7.43196834140058e-05
1.7693724304055e-05
5.97652320496938e-05
6.07937818029731e-05
4.96049708393524e-05
4.88146081840859e-05
6.18620613463973e-05
-2.28117490500318e-05
5.79091993040492e-05
4.85354481537303e-05
2.5821163842047e-05
0.000102303483149922
2.17466011454622e-05
0.000100373103220944
0.000109931626928799
3.47045440599922e-05
4.83019115562061e-05
9.55794001808575e-06
-6.33615858951754e-06
6.14699538432873e-05
6.66890970472226e-05
8.44595528243538e-05
5.06100018348465e-05
4.68013791834278e-05
5.46264575434758e-05
2.06159105965053e-05
5.93527020946721e-05
4.85923039037652e-05
7.9100311465627e-05
4.11064655023634e-05
7.7577496748798e-05
0.000102950970581967
4.45954618182785e-05
5.43058958728867e-05
3.12494769968214e-05
0.000106541150420224
6.5600300962688e-05
0.000111981703813998
9.110015640325e-05
7.43664898337243e-05
1.61207158830749e-05
2.25008803498801e-05
5.50709448683871e-05
0.000107914271402433
8.62122015487455e-05
5.23934499450014e-05
1.83513870823273e-05
9.52780512606954e-05
6.43521805083496e-05
0.000114394357521505
3.92071617421649e-05
3.96336559331809e-05
0.000111865980687649
6.60537372266451e-05
7.4823496670868e-05
-2.02047303276309e-05
6.84104985377829e-05
4.30650410311467e-05
1.96432388561564e-05
3.49368629882399e-05
7.40292896015265e-05
3.59129405581675e-05
3.7952804921445e-05
6.30365774530625e-06
6.29222781632673e-05
4.38466842419623e-05
4.46487541072889e-05
4.92309106885817e-05
1.45579834766965e-05
4.42180731746696e-05
6.14401903003559e-05
7.4678948100504e-05
4.59959605313723e-05
0.000103096026621296
8.59237459149214e-05
9.97801449949607e-05
9.67257254939175e-05
5.54657974896444e-05
9.844090542703e-05
4.57108035589409e-05
7.9392919170789e-05
6.46861004666625e-05
3.47966009086295e-05
7.16045844734181e-05
0.00011573132919448
9.55690810468821e-05
4.70579791812606e-05
0.000106427275221075
7.267548561745e-05
0.000124253343895998
9.0473506736883e-05
6.56848665052105e-05
4.39905776596663e-05
7.14814330673576e-05
4.80707217520224e-05
5.52590666798026e-05
6.12270386668192e-06
9.47776182437553e-06
0.000101577555369239
4.01753351209059e-05
-2.50234208116617e-06
5.46891732002946e-05
3.27427021555267e-05
8.2865318784163e-05
7.93014998566597e-05
1.98963971436616e-05
-1.0766749969298e-05
3.24883263546234e-05
2.57830188839527e-05
5.13447991330074e-05
5.14327196454958e-05
1.46770954267321e-05
7.42164148864387e-05
4.47917871603102e-05
1.50475501949189e-05
4.97316295493714e-05
8.91074912871331e-05
2.02748463683896e-05
1.02979563174664e-05
8.75657370858771e-05
0.000113242828528773
6.46526483133607e-05
9.32833731464835e-05
8.17508480794026e-05
7.9198200635934e-08
6.94757576524699e-05
7.83847328062841e-05
0.000101776697624025
6.86943536548003e-05
-1.99873296921082e-05
7.05727701220383e-05
4.35524779112431e-05
9.85018981573545e-05
7.58909189953131e-05
9.85300639988099e-05
9.97733556663029e-05
2.03808446837177e-05
4.21936999862729e-05
3.79639716375613e-05
0.000104528471925015
0.000108444337681081
5.89547831928384e-05
7.19277534009773e-06
6.91585455038237e-05
6.57415568069622e-05
0.000118165433750762
9.22330993811601e-05
6.7710206289405e-05
-7.83137068456078e-06
6.42233410800992e-05
2.74073328486891e-05
9.8736896397604e-05
7.71150437031332e-05
6.81171204125151e-06
7.13803113722804e-05
3.59341319732517e-05
9.88884904845794e-05
4.91383435776893e-05
8.39364021271639e-05
9.73362472257595e-05
-1.83943623068308e-06
4.94561919670118e-05
4.94100717201824e-05
5.69757647049528e-05
6.65647027907891e-05
3.14436385642418e-06
5.33334022097634e-05
7.90531358885614e-05
0.000110400511036399
6.72345335533431e-05
2.90393109122544e-05
0.00011005327756876
0.000101638969836587
4.79983296020796e-05
6.55996703852346e-05
-1.92470818536346e-05
-1.08463673874293e-05
9.8388062034084e-05
1.75867379034428e-05
7.94292207947747e-05
7.47252613152604e-05
2.29923489033487e-05
9.15110486213993e-05
4.57960652538397e-05
5.92874869531704e-05
9.52680392863219e-06
6.0793025114553e-05
7.79393216567498e-05
0.000104899374737189
4.76723096923726e-05
0.000133182176302413
0.000104949923738475
5.30927494917495e-05
1.76792870561632e-05
3.89070310716116e-05
5.51918568422478e-05
0.000125123593472744
7.9863219152428e-05
4.52858890216032e-05
7.06594599040604e-05
2.12679897329987e-05
0.000114535071186984
8.28443572516266e-05
1.88044408446523e-06
2.9444200326878e-05
5.15632928701573e-05
2.10740462752938e-06
0.00016893973829392
1.8180332987137e-05
4.30407694322346e-05
8.18684598251991e-05
2.47686057860045e-05
3.19865872406031e-05
1.25078560586684e-05
5.30448878351187e-05
6.08120919009582e-05
0.000100193332680616
-3.09210039571124e-07
5.13983275788153e-05
7.44907733708471e-06
1.66471806381582e-05
1.52494815473961e-05
0.000102468003248524
4.65483711176773e-05
7.15754090818055e-05
0.000115133769254728
6.20414303043908e-05
4.28221903851002e-05
8.27975267547792e-05
4.72429381984828e-05
7.53465390899516e-05
7.65728855805577e-05
4.21388374806702e-05
-2.60381966439998e-06
3.9120168198404e-05
0.000122970135307281
5.17827614237785e-05
6.43583897616079e-05
7.5399452304258e-05
0.000104940628749903
6.21399842905135e-05
2.46486464362763e-05
3.87728514195422e-05
3.52863552610396e-05
6.05458994578501e-05
-3.25505612959159e-05
6.17455676497681e-05
6.27358150241746e-05
4.55541366215726e-05
4.05282626217864e-05
-2.50087890603377e-05
8.64075084653929e-05
2.77303548305681e-05
6.84819574934861e-05
0.000115242363632122
2.52580645485973e-05
1.88915559852367e-05
4.93609798545436e-05
5.35214427027778e-05
0.000134518026867314
4.24188920204898e-05
3.5532313148067e-05
4.3272264862178e-05
5.03221261982623e-05
5.53775854876421e-05
9.45223799438179e-05
5.57235902301503e-05
2.10689807761839e-05
3.8466312063897e-05
7.96902107392401e-05
3.31334306210277e-05
3.12834298296788e-05
4.97266053898098e-05
8.21014478454998e-05
5.05352759190998e-05
6.47340412147918e-05
-6.09750131768292e-06
6.79098109683973e-05
0.000103057659882229
5.33339033861282e-05
8.10437366668763e-06
7.75910586783975e-05
2.57071264138091e-05
6.91277782885381e-05
7.27158687293458e-05
8.7597074084104e-05
3.43172267318186e-05
4.82691366875828e-05
0.000106150382737716
8.99909781623152e-05
4.68942723066656e-05
3.88718858523921e-05
0.000109812219085402
3.00779142001378e-05
7.84962358369904e-05
5.93578650164373e-05
4.40582620522873e-05
0.00012283844527952
3.32479735810112e-05
3.45422557596426e-05
5.62545779880153e-05
5.06097370077914e-05
3.88689980765518e-05
0.000131425620458344
2.39623909358776e-05
5.69553518106181e-05
6.38479079986337e-06
4.98963795592881e-06
2.67055832313209e-05
1.93520822425044e-05
5.46174613714635e-05
0.000102249524247035
2.20914345724307e-05
6.31142685124863e-05
8.7653376044451e-05
7.33901932417341e-05
8.70850065695813e-05
5.45369823028843e-06
0.000105487805834864
5.50526902617923e-05
3.42604939561e-05
5.43138298871907e-05
5.39252844811778e-05
5.58976481440051e-05
4.05957547111503e-05
3.1841391803921e-05
5.14942731378302e-05
3.45917341570255e-05
1.60909152024505e-05
4.19378073162719e-05
5.16682505569169e-05
6.7972845572781e-05
2.22024464904341e-05
0.000117972031365945
9.94685287646346e-05
3.66665804940005e-05
5.53606613349871e-05
4.87704976295517e-05
9.38572656519133e-05
7.82194789372043e-05
5.00840807508226e-05
3.23407665053745e-05
5.93532046018154e-05
8.5034156668058e-05
3.90572823883142e-05
3.64934894239639e-05
4.85795365793608e-05
5.87816002873127e-05
7.54025467352356e-05
7.36351578811567e-05
5.5708516960027e-05
0.000103210355987065
3.73681698044754e-05
3.43885566636032e-05
5.08918987064129e-05
0.000123151111645318
5.9214300148478e-05
4.84495032291743e-05
6.5636102218468e-05
4.86964012513721e-05
8.16697193062418e-05
2.32835624004259e-05
2.04842367522358e-05
5.92041482643554e-05
-1.31238651671382e-05
6.9876892252029e-05
0.000103574523855102
3.69528619467689e-05
9.19944298661752e-05
3.1618339253002e-05
4.08289831168072e-05
3.99393243879437e-05
0.000116345205118157
7.66057102206e-05
-5.39723659607066e-06
6.43225377604447e-06
0.000105221442421259
0.000108905124117427
4.00063724985014e-05
6.39261845657951e-05
-1.77830111108488e-06
4.38070435211372e-05
9.39541662461044e-05
-6.73738759092492e-06
-5.23389684962475e-06
6.33447216748256e-05
8.77298406123953e-05
8.03882996549608e-05
6.84439789228455e-05
4.23967374642952e-05
6.60092786856669e-05
6.492324042642e-05
7.23724844968643e-05
6.61094183650103e-05
7.90320939294317e-05
8.18191829417226e-05
5.91641357465563e-05
2.75830559376761e-05
9.24176705226357e-05
2.13266829784044e-05
6.47191046150585e-05
8.60822635798445e-05
1.77485605696581e-05
3.39266082242036e-05
5.02330882401023e-05
7.1817488377546e-05
4.9761837911117e-05
4.60126582247878e-05
8.92357044095945e-06
6.36645422367918e-05
3.47009121481979e-05
0.000117832728781295
6.85195599236562e-05
0.000114657446430981
2.24760851036434e-05
2.39682463858096e-05
6.13617761538254e-05
0.000173898010439428
2.15819142415138e-05
5.26542445719556e-05
3.231917227816e-05
5.37908865624373e-05
9.61506258116752e-05
3.12577758190025e-05
0.000106017006375215
-7.61692648875169e-06
6.01292500110244e-05
5.12689539918069e-05
3.95260595590205e-05
4.57595639604422e-05
2.39488781101238e-05
9.97367180726698e-05
4.12212933793985e-05
4.79729467797946e-05
6.01936426156205e-05
2.47606189312324e-05
5.44485124213777e-05
5.18358816051439e-05
8.46771366810914e-05
2.59016997637641e-05
4.25517530280045e-06
0.000109231927576466
5.75866891554778e-05
4.52594973886754e-05
6.94845702900941e-05
3.95906246968219e-05
7.09476229305336e-05
3.40657150687966e-05
2.89211812574155e-05
-2.80403478825822e-06
7.20128182999307e-05
1.96936585637224e-05
7.49210822273812e-05
3.23362143950666e-05
0.000134547624244809
1.632516845754e-06
1.59964569445117e-05
6.94651011445605e-05
3.94305887931385e-05
0.000103360910759924
5.08135833787699e-05
7.45519131138427e-05
4.4444018776804e-05
7.59553987292725e-05
7.83287312953528e-05
5.30210023985784e-05
-2.17828801851698e-05
1.63704710928067e-05
4.78801586376357e-05
8.67585738917851e-05
9.97232785499769e-06
3.27932292516997e-05
6.38708532799216e-05
-5.20803125646248e-06
-3.54149982731614e-05
4.82853470241068e-05
7.2623010329468e-05
1.25108976488204e-05
-1.42375580620734e-06
6.23327227072158e-05
4.6744944605246e-05
4.11868051877769e-05
6.65157240874274e-05
5.3847121588818e-05
6.16033613878159e-05
6.63359134110258e-05
9.26041122079478e-05
3.00857360169997e-05
0.000121513078459564
7.30937802540232e-05
7.77719227151417e-05
0.00010478777806781
5.20239671500299e-05
2.8556383671483e-05
1.79016901248086e-05
9.19658865134597e-05
1.18509496101628e-05
1.16762565736471e-05
1.31524515642479e-05
4.89912633270516e-05
-1.73622079089026e-05
4.81517842112293e-05
5.93675217820948e-05
-3.96335390241476e-05
5.38363789265151e-05
6.46119402844962e-06
1.20010897994428e-05
-8.2985478912434e-06
2.07864334463588e-05
6.69946962275241e-05
8.21379066891074e-05
3.53308393649736e-05
4.41391620956471e-05
1.56790554027189e-05
3.48424803116093e-05
2.83188889296956e-05
7.33369164086464e-05
0.000102319540346737
4.53216256525213e-05
4.7151759220519e-05
5.87878936532984e-05
8.94051820989725e-05
3.32234106065984e-05
2.75925563795949e-05
1.10774196174812e-05
7.52801801232941e-05
5.51573823812552e-05
5.58274166985247e-05
4.30272447358887e-05
5.45758547792118e-05
4.9716769223516e-05
7.38473490252422e-05
0.000121263286559209
6.95961159585165e-05
6.36276743397999e-05
7.25064688875911e-05
0.00012384513076766
6.19371194671114e-05
9.40113417976808e-05
0.000101511375015744
3.66252502450532e-05
6.91805618285486e-05
6.51402385892335e-05
9.01429992305081e-05
5.03011906449772e-05
7.67230944665927e-05
8.72158452889693e-05
3.88124606321924e-05
1.3656632573179e-06
6.85474738304807e-05
2.25626435970806e-05
-1.14508256966517e-05
-4.94779796350997e-05
2.03914583054326e-05
2.90387907337262e-05
0.00010052229546302
9.09832472096898e-05
4.87319388135838e-05
9.03265632670347e-05
1.99728241412688e-05
8.06646307732722e-05
2.59724439531586e-06
0.000123101196372127
4.00657899639677e-05
5.60605022961417e-05
8.73941530682938e-05
8.62951341052322e-05
0.000104407213149691
0.000122560355516623
7.57968474615665e-05
4.19585962550112e-05
1.96899119208997e-05
0.000101088461017119
5.19740560684738e-05
2.19559378383092e-05
7.39697322058899e-05
4.21514502833478e-05
5.31140363539146e-05
-4.92575435388345e-06
9.41383662628923e-05
5.04773641560096e-05
0.000114149054363839
8.77397873523606e-05
4.7836062967024e-05
-3.17224797045834e-05
4.64754093218765e-05
2.02660816012462e-05
3.81820843371016e-06
3.51998222862941e-05
8.52064410867613e-05
7.57717659120746e-05
7.80496146174098e-05
5.97965868578912e-05
7.62546338692573e-05
4.39053824524049e-05
2.86074396335172e-07
5.67600327684435e-05
8.19406774324251e-05
2.62071651852118e-05
3.11727935587952e-05
2.91447440330776e-05
9.43277615823794e-05
7.5516648722147e-05
8.28886963140188e-05
3.24250373841779e-05
7.05690433414512e-05
1.40368858317526e-05
-2.30771445430526e-05
1.99815271334962e-05
-1.63094872851086e-05
0.000101858439982882
8.7147013094655e-05
6.44960037895341e-05
1.94358781419352e-05
2.43888632690304e-05
3.62578223014129e-05
6.4406116921138e-05
8.48813534023586e-05
4.55074215122973e-05
1.24808457131474e-05
3.88629528830115e-06
4.77639366411496e-05
8.20643364956685e-05
3.90761512376121e-05
0.000102857130917592
3.85664885949004e-05
9.66181004725309e-05
5.72473887967383e-05
5.50601219231302e-05
5.16323140760302e-05
3.27563023834867e-05
0.000106432772306112
0.000108806998469014
4.41714252759192e-05
7.48720906552374e-05
0.00011240477245319
0.000108163111030999
8.80125299500507e-05
7.19337659557675e-05
8.78677979258507e-05
8.35517909203502e-05
0.000115228296584976
-5.06548365246277e-06
3.40893330291409e-05
4.45138636368652e-05
5.03805233957181e-05
-2.27283755052316e-05
2.42572430777513e-05
8.53736972535119e-05
6.88882068853442e-05
3.51296218910194e-05
9.40509921194348e-05
2.15507394548832e-05
1.3910716726824e-05
7.45214130514156e-05
2.78999886125833e-05
1.0719698091941e-05
3.48295815750269e-05
3.18435604901246e-05
4.81804095493858e-05
1.87181056982873e-06
0.000104129796663511
3.1905139881066e-05
0.000118082055661174
3.6312168654836e-05
6.24384174730315e-05
8.88581788929648e-05
7.32578488144635e-05
9.30948020214677e-05
0.000106339613007127
-2.62829460768886e-05
3.42220291247583e-06
5.27033476131631e-05
5.51555369390353e-05
7.25332500526937e-05
5.81508099079771e-05
7.58354948540464e-05
5.49906511416337e-05
5.96251318635568e-05
8.95515838526368e-05
8.47308352285998e-05
3.26712470387841e-05
3.67635548910411e-05
5.28362228666698e-05
2.33411200966087e-05
0.000129452041574652
2.31223122256875e-06
0.000144204499022319
-8.29640623077016e-06
6.31596653040211e-05
9.45728997959405e-05
4.18740138293531e-05
5.23799801594571e-05
0.000120594298162379
4.86576538190726e-05
4.9367873642343e-05
0.000110612329160234
8.809045778863e-05
7.99005987913731e-05
7.53738590556998e-05
5.53818262577351e-05
1.66396426323551e-05
6.83330042088827e-05
6.55495125178333e-05
5.96557125572054e-05
0.000125869747796128
6.47445997255732e-05
4.9309171790398e-05
0.000113305668411606
4.42251558265257e-05
5.17055507227501e-05
5.63493541305149e-05
8.98212522001723e-05
6.42221491399337e-05
5.76078315677264e-05
3.42947931916961e-05
0.00013209746828268
-8.12346264246103e-06
5.49153263425812e-05
3.78192823319139e-05
9.35020884542285e-05
8.348889381049e-05
8.29532922020244e-05
0.000104162002739991
5.55107417754429e-05
6.28224168843063e-05
6.64056757378875e-05
9.7137592110985e-06
2.77696568845268e-05
-2.85285100814965e-05
2.49430289378453e-05
0.000136125655071404
2.63897479206938e-05
3.45548558977035e-05
3.6010782495198e-05
7.99512791995169e-05
7.24462195085034e-05
6.09813574937467e-05
9.25862346615985e-05
8.9751519231971e-05
5.34037888817909e-05
8.93883190889785e-05
2.01526317320755e-05
3.7995974091701e-05
3.77606452280242e-05
4.97295027670145e-05
4.41668513897847e-05
0.000117252003248215
3.36729954709708e-05
-2.15275733775706e-05
1.08993062637952e-05
2.96217396929596e-05
4.69885164918388e-05
5.38996648855308e-05
4.42613326692789e-05
7.10180175544263e-05
5.84903910794803e-05
-2.23031164445584e-05
5.79544113941142e-05
5.91174231253807e-05
2.65937372457151e-05
1.00348570633911e-05
3.451413344034e-05
7.27528236889746e-05
8.81527549408295e-05
7.90000549392168e-05
2.99472976878045e-05
2.87297224607194e-05
8.76429743875214e-05
5.23330608827199e-05
9.33640808933744e-05
5.19111268161775e-05
4.30957454969449e-05
-7.34433399933585e-06
9.71810098685346e-05
8.11082154611726e-05
7.17627766007946e-05
2.69674245732478e-05
6.50372782276374e-05
1.33841089983514e-05
8.09108762162337e-05
5.46918695010357e-05
6.17038992021497e-05
0.000105089050436595
3.14597519109319e-05
4.41820620773923e-05
5.36822657674615e-05
5.96236020132143e-05
1.81972775832683e-05
9.89348769411393e-05
0.000145306305813497
5.15327142729391e-05
-6.55012040528287e-06
9.30311472410169e-05
4.09969619977885e-05
6.43942407199924e-05
2.64573431964098e-05
5.67078190810815e-05
8.35318908860815e-05
-1.72550233149563e-05
6.86969361063934e-05
7.39384115666483e-05
7.53994786792268e-05
2.71261471289241e-05
3.6529076876117e-05
6.96834837802977e-05
0.0001008179501104
8.65218197958099e-05
5.37437623885801e-05
-2.05614977259761e-06
7.072417083471e-05
2.32033713401601e-05
0.000107941695666091
1.72965560374565e-05
1.24244293336785e-05
4.90093227393541e-05
4.02904163690165e-06
6.61145419452622e-05
5.24028499862261e-05
3.10108836707591e-05
0.000100528499825286
3.32933371767489e-05
3.02599366768681e-05
4.73140668469307e-05
1.73035426157323e-05
7.60379224370936e-05
7.73051392885717e-05
8.8375597640821e-05
7.0023750151568e-05
0.000129545391698663
6.83580595325193e-05
1.29314622380655e-05
4.80520793176654e-05
5.35895647065743e-05
0.000101998703054328
6.23519577619736e-05
5.25715896510591e-05
6.47732990928387e-05
4.20850965095646e-05
8.0830063677463e-05
9.1241653157628e-05
5.48231147753756e-05
8.62791348219473e-05
0.000108933641539558
5.35270097658163e-05
3.18414116282223e-05
2.7115336345131e-05
0.000100717309507063
5.69899325791266e-05
-1.38678259856341e-05
6.61870750154443e-05
6.77035057036733e-05
6.63422713930577e-05
6.19918810981118e-05
7.45735547744965e-05
-3.83408987189509e-05
2.2474912114561e-05
5.93131433378869e-05
7.38689179416102e-05
0.000105728945477752
9.87595486748797e-05
5.91563403354888e-05
7.02934907150454e-05
6.82689299077035e-05
7.11911264433422e-05
0.000109704320922074
2.74925891610722e-05
6.48955551993055e-05
9.63219762228981e-05
8.2890434267042e-05
6.03139188810093e-05
1.76963602806672e-05
4.51260010803982e-05
7.84220133868853e-05
1.57035658661538e-05
0.000126904201799835
7.0610918973132e-05
2.87048176977663e-05
5.19098395160834e-05
4.75469995682791e-05
2.04757637148047e-05
7.14245264750019e-05
5.58813910069646e-05
-1.45700482944012e-05
2.24022009600422e-05
4.8531932792688e-05
0.000100015488265183
8.33078234450869e-05
-2.55456647097069e-05
5.04065277711614e-06
3.16917538558891e-05
0.000122656611869759
0.000110236000811642
9.48829351127537e-05
7.87189476087171e-05
9.09951848151751e-05
-1.39350779617497e-05
6.87295339038378e-05
2.50925617878116e-05
1.5858566161447e-05
3.84223566263815e-05
5.98277556613076e-05
9.68524100360878e-05
3.60769067748001e-05
8.00397806497989e-05
5.13777683285581e-05
5.57541168539968e-05
0.000113835472456204
4.13391681717169e-05
5.33387268303012e-05
4.09385201541865e-05
9.34836618133991e-05
4.3215570183061e-05
7.85907805605537e-05
2.36939917050824e-05
0.000119724157131696
-8.36113235701587e-06
5.41796017732593e-05
4.03783207793592e-05
8.54481942074062e-05
7.84398493921471e-05
6.78598182313965e-05
8.90319365766008e-05
9.50417567832244e-05
0.000122597817424358
6.99099779383413e-05
5.46937005977778e-05
2.3567437540225e-05
6.22622881833211e-05
6.17800180495178e-06
2.00853629321884e-05
5.13109746651716e-05
4.9925865086561e-05
7.1294707296416e-05
5.80228788015402e-05
5.80705673305591e-05
4.95991609995742e-05
9.30738301524496e-05
6.02511865822108e-05
6.76240233258735e-05
9.19411560009613e-05
5.90776430222477e-05
8.87520170975948e-05
-2.30696485506207e-05
3.7809404143084e-05
4.48873818968503e-05
7.380311533835e-05
6.17628978003344e-05
6.40004270626239e-05
3.88169255776186e-05
0.000123076804319701
9.51169544395192e-05
3.27319293068494e-05
8.98592359476199e-06
3.58169938781138e-05
-1.63228402134556e-05
9.63744127523292e-05
4.6718007607736e-05
7.24397471488141e-05
4.68850211995412e-05
9.13299701485409e-05
6.08816726234406e-05
7.39614240900279e-05
3.2479680245713e-05
6.42875491938485e-05
6.68930871728036e-05
2.53548695699052e-05
-2.89006800699778e-05
7.25302859582024e-05
3.3407186214621e-05
5.17414857305919e-05
1.69838481534184e-05
6.29752539515886e-05
5.30514670732423e-05
7.76972559718811e-05
6.72472678846832e-05
3.74950933738138e-05
8.71582837353003e-05
4.79837004944382e-05
5.34184500248458e-05
4.71073930118325e-05
0.000126206612277096
7.59865310040147e-05
0.000138034364232127
4.9544160907121e-05
2.16760789869137e-05
7.35047114066044e-05
4.74331846592933e-05
4.00701560005556e-05
-3.56538188672385e-06
0.00010417004627739
8.56926372803856e-06
6.93532370199125e-05
7.34988562292114e-05
8.76044844256415e-05
0.000104072102811213
8.11777392351557e-05
6.31947987435532e-05
2.00508747672191e-05
5.83064673000085e-05
2.31855379380571e-05
5.87674970513832e-05
8.66523944193779e-05
6.46834650022613e-05
3.59051260367536e-05
5.47477804859221e-05
4.11793932947336e-05
3.60442257277741e-05
5.41241651741687e-05
9.1335940358886e-05
8.391820964248e-05
0.000117354450517263
9.27998886579406e-05
2.97873922857197e-05
8.13569513749689e-05
0.000127596131791062
8.95377467401286e-05
5.2388706947054e-05
6.64235431804314e-05
8.37847161353023e-05
4.422377829949e-05
2.95297733721936e-05
7.37659942098668e-05
5.52076824894447e-05
7.67086397737461e-05
4.16095757062575e-05
7.36815139173251e-05
8.09431609799862e-05
0.000115777922257341
9.85767499166399e-05
6.80211439899728e-05
0.000121134338384889
0.000116489191239412
9.02499633668511e-06
0.000105624203109741
5.63568751647443e-05
7.19556471412848e-05
2.84109109352092e-05
0.000102172703111034
7.26693772667375e-05
4.22600340981462e-05
-4.63447416896646e-05
3.52362222104201e-05
8.24027005662998e-05
3.76851464366011e-05
6.79916100342026e-05
9.83970013529514e-05
5.48510612576841e-05
4.37628429630006e-05
0.000111159361747327
2.20835197975282e-05
5.96678253034028e-05
2.05587862653469e-07
6.66300800062086e-05
6.54194886953761e-05
6.00999968017264e-05
9.19698943004906e-05
5.01388772319663e-05
3.63558703553301e-05
5.09053340900818e-05
9.3102514039372e-05
0.000101356237597804
0.000121659548491934
9.1479950583067e-05
0.000135331534803627
6.17938109906992e-05
9.00557325134073e-05
4.20916998143895e-05
6.70458302288127e-05
3.14374364064449e-05
9.68598213385923e-05
5.44716063955405e-05
3.72905309178408e-05
3.31787019683567e-05
0.000103042250288148
7.26149550492253e-05
8.46966179773759e-05
7.09774638737932e-05
0.000105781702529472
2.81772061519914e-05
3.10181913714927e-05
3.96519355541515e-05
1.92597181019917e-05
5.29258118455769e-05
6.10788962357185e-06
8.17664075017501e-05
8.22807110057048e-05
3.01903293961557e-05
9.97183386036113e-05
-9.66419778766151e-06
3.3258563477127e-05
1.61183053476051e-05
6.99237954461631e-05
4.2133658933435e-05
1.84542669125396e-05
8.55922985915141e-05
6.97404242576157e-05
6.9546130208859e-05
7.13103171920689e-05
3.60769382328774e-05
-2.10787092439604e-06
4.88800931401182e-05
5.44980688096711e-05
-1.34861251914266e-05
6.51176510083505e-05
8.202753858717e-05
9.44004672439432e-05
9.39678017455594e-05
6.2483520954346e-05
6.75358201335451e-05
0.000114705467851846
8.34648982934728e-05
8.94761754329417e-05
4.42187582308102e-05
6.56048241975773e-05
7.90325079787534e-05
7.52755674665379e-05
0.000109106540841017
7.28936021974846e-05
7.56699428222384e-05
7.94650687239846e-05
7.47409074392316e-05
5.21931145629829e-05
9.17125343591056e-05
6.07978819489893e-05
9.26434296828369e-05
7.1900754058982e-05
-2.54876321639772e-05
8.10983182129047e-05
2.17475480716281e-05
8.01359754150287e-05
0.000112316113789961
7.85932221036183e-05
6.45151935261232e-05
0.000103729007884436
0.000104838349217201
5.47009842391868e-05
2.99644514832975e-05
3.77004428908654e-05
0.000100674799501937
5.29080585490594e-05
6.56782051038055e-05
6.74243100137642e-05
2.44490414426618e-05
1.93935133624267e-05
3.02495140042519e-05
9.30942071585953e-05
8.15713350791685e-05
4.91959126532853e-05
2.13616252020874e-05
7.95319333680132e-05
7.26097148957406e-05
4.55166997600325e-05
3.4556755923199e-06
2.25124755744856e-05
6.86827759136213e-05
-2.85618403237494e-05
2.67862468902004e-05
0.000100647989938728
3.98219465249039e-05
-1.97600414427206e-05
0.000105245243087765
3.88170718990277e-05
4.14393437613886e-05
4.97812998983327e-05
7.1609552662561e-05
0.000112697553832383
3.57192296088691e-05
4.12154870977934e-05
6.81691554250034e-05
4.64984809753589e-05
5.36688002573128e-05
3.28562944661223e-05
7.20669821594265e-05
0.000120835661933928
0.000133914223366042
1.48762663107455e-05
2.76715775309701e-05
8.76401285197365e-05
7.23290571848305e-06
0.000102614008819351
7.91643099308781e-05
5.91231218958872e-05
6.58251822110944e-05
5.34489133690091e-05
5.50696620493847e-05
6.55181668321282e-05
6.55314195810091e-05
4.8731339014472e-05
9.52307504928255e-05
8.86736709602212e-05
4.74848914494756e-05
9.33213773637992e-05
2.77707327099109e-05
2.86191342893311e-05
5.88720693775934e-05
1.66293991809836e-05
3.59706529180354e-05
6.16596728357605e-05
8.0415835688369e-05
1.62913666893064e-05
5.76837078110508e-05
7.68861520609422e-05
0.000110141168110793
5.4287906806186e-05
-1.65349232008254e-05
5.58063648547485e-05
-7.06797956699982e-06
1.69797392343376e-05
6.7452473820201e-05
6.2075490364641e-05
5.36048715229792e-05
5.08478091846319e-05
3.8689101892039e-05
1.01303007911112e-05
2.15836915873475e-05
5.71331343655369e-05
8.68211425570937e-05
0.000107348833003481
0.000112364223613824
7.63236858589101e-05
5.05033028182522e-05
7.74581749835929e-05
0.00013247605108711
5.69773745033442e-05
9.91841878899395e-05
0.00011660404263334
3.46443132401282e-05
7.08293829044094e-05
5.35491974984156e-05
2.04269272823125e-05
6.70388037276338e-06
4.26136002571648e-05
2.88229314241565e-05
4.15980315446551e-05
2.86687907256604e-05
6.55206622658285e-05
3.3353147980139e-05
1.46154490401199e-05
2.12474071696715e-05
4.93502723933425e-05
5.16820115375809e-05
1.11551011603363e-05
4.39897927079624e-05
6.18645946155375e-05
0.000119804449259671
4.27382719898764e-06
2.06229296698531e-05
2.96793593575358e-05
4.6271343693073e-05
-7.46219093131617e-06
4.52483183129413e-05
7.47712061566547e-05
8.35622787479929e-05
-1.23702411593375e-06
7.97034174259702e-05
6.15190222646824e-05
6.69790713533329e-05
0.000119751905671626
7.51506036689104e-05
2.57375035576863e-05
4.23666615308814e-05
3.91629343969739e-05
5.13228778560975e-05
2.14347052266604e-05
8.75869657673223e-05
5.18534444653392e-05
8.48093201606894e-05
6.33015078801114e-05
4.83865940396533e-05
7.98497014361175e-05
7.16027606700014e-05
6.74089482163674e-05
6.97752025182284e-05
5.3178904441049e-05
4.22055579725702e-05
0.000136609995499959
4.63761522744968e-05
3.94469111787882e-05
8.55276075264903e-05
7.64042008413532e-05
5.00379432307669e-05
8.06503442363817e-05
2.24722954993078e-05
-2.30463089931945e-05
1.02886104936211e-05
8.26756563515612e-05
4.33064431302692e-05
6.42378960258393e-06
4.11928758311062e-05
8.88810827186353e-05
-1.77058580339923e-05
-5.03311356233328e-05
7.53669498804911e-05
5.50033321390686e-05
3.73299138172701e-05
4.90525148681847e-05
4.35836181276515e-05
5.10338075127725e-05
0.000100772442678431
3.23206686371102e-05
2.78869064095418e-05
8.4046167289974e-05
0.000112422610854116
8.66843464793458e-05
5.3392524807757e-05
4.32403440444695e-05
3.03537179013403e-05
0.000139116984952729
6.09395349853792e-05
5.57987788303799e-05
5.14909670350753e-05
7.63851001986509e-05
7.42017928169653e-05
9.26946695694325e-05
3.37428782622501e-05
6.7395367562537e-05
7.69847643704704e-05
8.01250581124977e-05
8.19351085577344e-05
8.99057197864267e-05
0.000101801561927627
6.60818753290493e-05
5.74865878613852e-05
8.03480819467141e-05
6.50913111300475e-05
6.658885852832e-05
6.50326117764966e-05
6.33490038276177e-05
3.34714987594339e-05
4.56470008441245e-05
-6.51496051382932e-06
-3.59657785880393e-06
-2.21008141510425e-05
6.86009784951799e-05
8.61186951282268e-05
5.91109820607482e-05
6.83252894212622e-05
6.69462461718639e-05
4.16979711331433e-05
4.0314836353704e-05
1.79182754534246e-05
-2.47405171796717e-06
2.58003531655505e-05
2.72111922634631e-05
3.31039313731436e-05
4.09008021132283e-05
7.29755915433995e-05
6.60156057960841e-05
4.25803457606052e-05
6.22205797400769e-05
6.90068593216278e-05
3.08237229475548e-05
6.80590202982326e-05
5.07894695878586e-05
5.54976199702586e-05
9.97193465835451e-05
3.2609004626554e-05
4.95647101758695e-05
4.87858387818878e-05
9.34759301946271e-05
6.70679508280689e-05
5.30418771017615e-05
9.63854807840903e-05
0.000113459403628183
5.37273770400968e-05
2.46049626159496e-05
6.37752729132282e-05
7.39007401829103e-05
4.20784610886281e-05
5.84935102127667e-05
0.000116470110897949
7.11949611555504e-05
8.17946854458873e-05
-4.03113174714293e-05
6.34970299592149e-05
6.18629061340056e-05
7.99205866012173e-05
5.04224580422666e-05
7.26538105259404e-06
8.99422957951493e-05
6.21479671959236e-08
6.67281214895721e-05
5.88510620137148e-05
5.0307544054442e-05
2.66592183193745e-05
7.05690793404428e-05
5.64930559164313e-05
9.50406031099933e-05
6.26069424088393e-05
-4.61330642942084e-06
4.90929743538149e-05
4.47661536234768e-05
8.14759308405041e-06
2.21299383037157e-05
7.23248896158496e-05
7.1107417580593e-05
0.000116041570917251
0.000109740204612524
-1.53949313932332e-05
4.67782679561303e-05
3.88886781592157e-05
5.99284783510373e-05
2.58158983848308e-05
8.38012171995889e-05
8.36052632165363e-05
5.59351095645431e-05
0.000123579906524453
1.9628746263236e-05
8.03990215777413e-05
0.000123368986349512
8.65711751509883e-05
3.39403033647645e-05
3.99903550573701e-05
7.39622741232794e-05
1.27103279541482e-05
6.82998106907689e-05
6.9214242175847e-05
6.66307918213734e-05
4.49935127422812e-05
-5.17633641540627e-06
2.7341942902703e-05
8.06724973399335e-05
7.21572055816194e-05
2.051589225597e-05
6.29887239588044e-05
4.71558475008293e-05
4.15066794887624e-05
0.000117114795514223
3.5069013786573e-05
3.25454514678162e-05
-2.67215111405738e-05
9.49741652963444e-05
3.80710007731431e-05
1.36877194511353e-05
1.40325077509585e-05
8.94824128896313e-05
7.01465458186063e-05
-1.29414620647945e-05
6.3519362726824e-05
6.34254070688597e-05
3.16249373492839e-06
9.4586546194707e-05
5.84932546562471e-05
-9.05387267013046e-06
7.09187074765267e-05
2.56025464782048e-05
2.66070752879192e-05
3.49304307795012e-05
2.3037618616539e-05
2.63000797279814e-05
3.25081428452345e-05
6.45630830948156e-05
2.64312990430622e-05
9.70613606890904e-05
3.09762242348941e-05
0.000111403919366456
5.03607468556356e-06
2.52490575750128e-05
6.05799762722692e-05
2.83642273539724e-05
6.20167591877116e-05
5.0836237080503e-05
1.33557923413653e-05
7.39647238391663e-05
5.5188590303517e-05
0.000145875791079511
-1.03475255188877e-07
0.000121163978441063
8.23164508679809e-05
3.0051222904698e-05
5.82033124352521e-05
4.42766539338234e-05
5.48333073855799e-05
6.75905407175477e-05
0.000133586434934157
8.33620033099545e-05
-9.59586331903598e-06
2.17795565157482e-05
4.64920893912649e-05
7.07395621152001e-05
-2.07100963914588e-05
0.000104885374336559
9.62346146596611e-05
3.11070932663773e-05
7.04544842796299e-05
8.67668681237366e-05
9.22107781045316e-05
7.66620861748953e-06
-6.91676818338911e-06
-1.56733401076487e-05
7.94722686470251e-05
5.12566528575103e-05
4.43118595972122e-05
7.94520092032618e-05
7.2628820238151e-05
7.78762349694413e-05
-2.35148891199449e-06
6.59811626911983e-06
8.28559846647585e-05
9.09350778556517e-05
2.08553484408974e-05
5.65731462076926e-05
7.92581264030641e-05
3.57401967516706e-05
5.38281411722203e-05
4.97534420835697e-05
5.65510281360594e-05
2.52894323907672e-05
0.000121621394406831
2.69216557960719e-05
5.0010454556867e-05
0.000105453730098118
1.82931321845298e-05
7.55591819383044e-05
9.68858919369267e-05
8.54288252761053e-05
3.79300916158696e-05
7.65024967452016e-05
6.91197532897734e-05
6.4426654124008e-05
7.06383666815103e-05
3.62952145443693e-05
5.84151888033789e-05
6.94274638018464e-06
7.14960698626555e-05
4.83616108335299e-05
6.8888353894958e-05
6.45564847216966e-05
4.99401155002651e-05
4.91935517604942e-05
5.47326854364545e-05
3.71423412271465e-05
0.000131309845581854
8.16451154575201e-05
4.9968184907365e-05
8.15317637753032e-05
7.56997647345956e-05
2.19832313536623e-05
8.81081779622772e-05
0.000100419110162772
0.000100115785885636
9.57910145248631e-05
3.78154569493208e-05
9.38975592441254e-05
5.49662339031965e-05
5.7438142892623e-05
4.60792340871566e-05
9.05444972648639e-05
8.04926707286972e-05
4.47789649919211e-05
9.50080360387609e-05
1.34522325673369e-05
5.71037745502874e-05
5.85353538611534e-05
7.24294873965489e-06
-4.30014370511588e-05
1.90683147515642e-05
3.03159218148636e-05
6.88408892391745e-05
-1.42940535836228e-05
7.62926979709402e-05
0.000101429632270414
5.4733376578563e-05
0.000109290941189297
3.1368772869476e-05
2.0921241081496e-05
5.62467090843208e-05
3.4664532559452e-05
5.12534837415693e-05
0.000115545589632368
9.05618766521009e-05
7.3548648413069e-05
6.08408021169977e-05
5.05961288834751e-05
0.000111838961704815
8.37027842640365e-05
9.61252398286377e-05
0.000111270615810612
0.000121680629076846
7.06515626776261e-05
2.70446876683121e-05
6.71596683440738e-05
5.42309235699036e-05
9.03003160323297e-05
0.000118577257978582
9.52976172309064e-05
5.7941823208215e-05
7.38831732405164e-05
3.47591506501102e-05
3.89300738434868e-05
0.000100418399076908
-1.13682546978083e-05
3.31136436187031e-05
5.23784762958294e-05
-8.35947966908401e-06
3.23014413728404e-05
8.85875100116352e-05
1.17642714732854e-05
-1.25898649039613e-05
7.50557239972551e-05
9.3796408645614e-05
1.11567718122862e-05
4.46940071009145e-05
6.90633110281018e-05
3.40526776984462e-05
6.17556761522873e-05
5.91625555916687e-05
6.79028458218755e-05
4.43607843713665e-05
6.89496568432e-05
3.86226144620676e-05
2.34234361498247e-05
6.13216450984098e-05
1.35361132849986e-05
7.70361059067091e-05
9.14838075860606e-05
2.11689381269281e-05
7.2449244604197e-06
0.000136054601033405
6.73959283912052e-05
5.79881871806865e-05
5.55120007491288e-05
8.4200929286718e-05
5.75050025046905e-05
4.61754916573628e-05
5.50006136323413e-05
8.6632540541767e-05
7.44716133023486e-05
0.000113260387128265
3.25727564905277e-05
5.22884264343078e-05
4.34562266007102e-05
6.5422292964269e-05
4.97681717909004e-05
6.80408232322586e-05
5.7320240474327e-05
0.000112241012434779
-8.55924553975763e-06
2.4146210739218e-05
7.82902052510991e-05
4.20736187519147e-05
6.15625534407589e-05
1.37293074527038e-05
5.65815224577291e-05
4.77406354449598e-05
2.64295855694727e-05
4.67595966233038e-05
3.13678179033229e-05
6.97853533663377e-05
-3.62724643498039e-06
6.19920409026743e-05
4.44984815530929e-05
1.68941453069115e-05
2.24268951860433e-06
8.16307849734356e-05
4.70228275001665e-05
8.3773066999766e-05
1.73683437371535e-05
6.58655277259654e-05
7.20721257347115e-05
5.37258934705197e-05
2.68877104884155e-05
6.90144899947918e-05
6.16978964867959e-05
6.59658970511252e-05
9.19204501423682e-05
3.53585438941564e-05
8.2201293799347e-05
6.80049315145158e-05
6.40974196513408e-05
9.63787724748157e-05
4.1021950606877e-05
2.11622782489687e-05
5.59991916670365e-05
0.000102512073105586
6.92418428284409e-05
4.49508153546141e-05
6.78935350567678e-05
5.46367630891448e-05
1.98083415467086e-05
7.98234097170977e-05
5.32505972840562e-05
0.00010495590039983
2.37249472115772e-05
6.65642350113444e-05
6.69474648058233e-05
9.75265429011828e-05
2.74569019030202e-05
1.59008156400328e-05
4.81666588785688e-05
5.63469261235456e-05
2.05121326531453e-05
4.05658635657557e-05
6.14394220839553e-05
4.49906375916121e-05
9.71402430740337e-05
8.33977014064843e-05
5.00460347376784e-05
1.80901184591549e-05
5.62899842037898e-05
5.23027291140045e-05
7.87329371145043e-05
8.92415214888265e-05
9.18365847631458e-05
2.51636872860182e-05
0.000113722153123235
1.76235973011371e-05
-2.21521740330225e-05
3.3294624877635e-05
3.61458361513357e-05
8.87264256596007e-05
-1.32004249020267e-05
8.96949803550279e-05
9.28153042822661e-05
9.3809211068391e-05
4.10679037582652e-05
8.87377198457243e-05
3.31295247647131e-05
5.52667584828833e-05
5.00627645542821e-05
8.36978257568716e-05
8.16606784442494e-05
0.000112763816483727
4.47625313010177e-05
8.25471128038605e-05
9.63842721304478e-05
0.000134274288090779
5.61860061582321e-05
2.11234503079648e-05
5.20378470855434e-05
1.17012683881706e-05
7.31423159747786e-05
8.1280074556178e-05
8.89654851894212e-05
7.41840412367309e-05
8.12522632597874e-05
0.000105687336044872
9.39067485821046e-05
5.78522574699242e-05
1.00005426323378e-05
5.2967269021799e-05
4.4362127162579e-05
3.60520210021379e-05
7.3863593450568e-05
7.87117111205773e-05
4.91122994857526e-05
5.51426289676381e-05
6.28489595676324e-05
9.5337112370788e-05
-1.17997889195685e-05
8.84992484475105e-05
4.61601165064457e-05
9.20237585057178e-05
5.882998245006e-05
6.85802169654693e-05
2.74812245092905e-05
5.56263771385787e-05
1.85513184425685e-05
4.26334666024023e-05
4.32021529601646e-05
-5.76733512649597e-06
5.14776257323028e-05
3.91267643563373e-05
3.31739224787952e-05
7.34015657464903e-05
3.36349423224832e-05
2.57996745610281e-05
4.77273643393541e-05
5.07593252430599e-05
9.82649174745204e-06
-6.97906503834088e-06
8.82418921018342e-05
2.80727893584969e-05
8.91375509517067e-05
2.85174591224611e-05
7.57339437946526e-05
7.225297918489e-05
3.05587820527351e-05
7.54961100618974e-05
0.000100614450449331
-1.01107882303685e-06
1.62538048732965e-05
7.3175263744068e-05
3.09536516311127e-05
7.07515691902721e-05
7.57836664167954e-06
8.84159938569245e-05
2.4658762758676e-05
3.90019585374343e-05
1.23446053767302e-05
7.99327726071002e-05
9.19484103415882e-05
5.15743604755271e-05
4.30202649707758e-05
1.58913589967504e-05
9.23526792120567e-05
0.000102481384295329
5.29723072016313e-05
6.16932449908068e-05
5.70740103867608e-05
6.68637916503011e-05
0.000101096071846811
3.69862010284601e-05
8.37028387436441e-05
9.94306069493537e-05
6.44041146889551e-05
5.05363280334826e-05
6.26737033098378e-05
4.89568768090546e-05
1.57305191561214e-05
6.91048386219198e-05
0.000122901962788683
8.47049323671184e-05
6.31433502305758e-05
3.37916967567899e-05
8.1092860925617e-05
5.97989437668031e-05
4.8356096237263e-05
4.78533349649901e-05
6.54391789920956e-05
0.000107811854048705
4.95529986418932e-06
6.89533509056111e-05
3.36817054744727e-05
-8.38960523999693e-06
4.29888420380521e-05
6.47217394666952e-05
-3.03135193747094e-06
1.41088201546701e-05
7.13057776999966e-05
8.96939109272155e-06
7.52690581692986e-05
7.45023731010282e-05
7.08896932868529e-05
6.56085309428372e-05
2.59834016352036e-05
3.57755389623876e-05
-2.92172387575389e-05
1.59475729340507e-07
-1.68265262723722e-08
9.09062007274793e-05
7.31193236528966e-05
5.16737149721893e-05
0.000113081025434214
9.9685145033376e-05
8.95894194285801e-05
5.38454134196793e-05
0.000103236075948444
5.08937761846445e-05
0.000102251302601229
6.65933988354852e-05
2.21982772008812e-05
4.29669038668551e-05
-3.64482931587582e-05
1.66736762613793e-05
6.32870208099692e-05
6.82565289995395e-05
2.94720267045391e-05
4.61713636110642e-06
9.9961890508842e-05
1.1433175705622e-07
1.70285886672122e-05
5.65795294975554e-05
1.04944589798455e-05
5.82032252120993e-05
5.22695439193168e-05
3.51779961378294e-05
2.34130968554435e-05
-9.73595217989305e-06
4.25919440486096e-05
1.24821986508089e-05
0.000108414482433069
8.77390008048921e-05
8.39342913932736e-05
6.84367992250575e-05
6.72603189703143e-05
4.30526718840582e-05
7.88870722732558e-05
3.51408390822635e-05
2.5013735744157e-05
7.59143368905471e-05
0.00013113562208667
9.07925875089586e-05
0.000116288168118256
5.57186638251378e-05
1.50929048166365e-05
7.52060606058043e-05
7.1358395520206e-05
8.31111328175502e-05
6.02506974212885e-05
5.17527031894992e-05
8.43535687218537e-05
1.33767557083687e-05
4.43184263980931e-06
5.39781770011185e-05
5.37427090348425e-05
4.5218837400035e-05
9.6277534248378e-05
8.22243542733572e-05
1.52247026949688e-05
7.46895946663385e-05
6.84977606441603e-05
7.06696857251015e-05
9.39016112928783e-05
9.21228322603215e-05
0.000105420662871167
3.00628834151614e-05
6.95451701973704e-05
7.45524240087268e-05
-8.53285065811648e-06
-6.53244146367682e-07
7.11441016184293e-06
5.8390880137755e-05
8.09661506194973e-05
7.89010917260147e-06
3.66723314596882e-05
0.000102492059386229
8.94364719885253e-06
4.30843487133697e-05
-1.67894022771793e-05
9.4035809142768e-07
4.25611840023698e-05
7.83731632362822e-05
4.817793297033e-05
-7.44292026868237e-06
7.00275845635495e-05
7.98460063248985e-05
2.55856897803673e-05
8.8082104390942e-05
7.72293723105948e-05
7.82517943212636e-05
7.87962301429655e-05
0.000105033003899937
0.000120742952795882
0.000102066066831647
8.96823484374028e-05
8.24126888782967e-05
7.27943088641862e-05
3.70602216823822e-05
0.000117001864186497
8.84528584861313e-05
5.64397334867148e-05
8.43395910159845e-05
4.13467569234998e-05
6.76931354056901e-05
8.71388222000821e-05
0.000126736001673569
3.55147652252295e-05
5.91582648956111e-05
-5.76580390159262e-08
-4.80842336160833e-05
5.65080901711748e-05
9.89651711284664e-06
4.21382519448287e-05
3.06818175346788e-05
5.57391594891184e-05
4.96035478239342e-05
3.34576254998481e-05
4.48596206561302e-05
1.19998550738569e-05
-3.34370354678981e-05
-3.87303396388328e-06
3.23063640712108e-05
1.778489904808e-05
0.00010569951421272
0.000106979724276891
6.6975946917526e-05
0.000112344241542992
4.90101191167865e-05
-1.49576440649692e-05
4.10503146435028e-05
8.50823303612392e-05
8.71949394318541e-05
7.78229117279247e-05
2.08733814562665e-07
4.10293131121943e-05
6.95002993461541e-05
9.95741542837244e-05
0.000139313969177285
7.72733306630934e-05
3.18768054043313e-05
4.02570419816597e-05
6.19344057137651e-05
2.24890070120786e-05
3.83014545145959e-05
4.38135941686479e-05
6.14961891045101e-05
3.55564167942529e-05
6.23798786622086e-05
7.0055231792214e-05
4.15925034763564e-05
3.73980671358211e-05
7.11362317473511e-05
1.24413198932711e-05
3.8535039395851e-05
0.00011217086912295
6.46985611988506e-05
6.88232052671586e-05
6.23688983191238e-05
7.99700693886082e-05
5.00034316420177e-05
5.13223630551666e-05
6.37111002105044e-05
4.17842474749751e-05
0.000102270604692141
5.80393319212082e-05
7.70869417634575e-05
5.94861690542277e-05
6.10965659952353e-05
0.000126700277357764
4.43862246791542e-05
2.40122690735579e-05
2.37745678458878e-05
2.21830721669781e-05
8.06297559156201e-05
-1.59008015333521e-06
6.34301148628064e-05
5.34429769715367e-05
4.76300630911726e-05
6.02636146537953e-05
7.28147575536335e-05
7.51905863862606e-05
4.12149158757217e-05
6.67673087173169e-05
5.72602771555887e-05
4.26843023629341e-05
3.23033814227335e-05
2.7349188613676e-05
5.96949716774921e-05
9.77218532045944e-05
8.78519589119849e-05
0.000103681094076523
6.93828098013596e-05
5.40570074624882e-05
0.000115903215738623
0.000109195181469362
6.76740184296749e-05
3.81184772526583e-05
5.45520286159743e-05
-9.92260364821624e-06
8.3710442304724e-05
0.000109780575125401
2.35205026756057e-05
6.20913476989495e-05
9.00318924502144e-05
6.6582390296319e-05
3.24593694416072e-05
6.42780079311087e-05
2.55449012012843e-05
4.11628529956944e-05
6.82201096412369e-05
7.20196965850395e-05
0.000122707151012984
5.60272552791371e-05
9.35906962770022e-05
4.71938081419802e-05
4.58091983769375e-05
2.16764422475476e-05
0.000155658786754314
6.87031120233236e-05
-3.2011636835525e-07
5.38457022662903e-05
2.42445261293348e-05
1.24285695048009e-05
2.01247107463111e-05
7.27174504513682e-06
2.98411852559298e-05
5.69998632153889e-05
3.7592047805641e-05
4.4476799582295e-05
5.66272512332674e-05
4.55266416145166e-05
2.69121186292739e-05
3.1396416800894e-05
5.77948929107741e-05
0.000111456170702084
3.48025967425082e-05
0.00013819325502785
4.53150003424101e-05
3.76875285443411e-05
8.11759478306403e-05
3.55399479458712e-05
7.24916703266938e-05
7.98939340849129e-05
1.50932213016458e-05
8.1925591492602e-05
0.000140379423508777
6.93849856368182e-05
3.95584619366569e-05
4.41951598748031e-05
5.96305305096879e-05
2.74704453402398e-05
6.07708613711259e-05
0.000129895434260127
1.20737060675416e-05
4.6552387744969e-05
1.03426891669939e-05
6.07073260787044e-05
6.42816972437598e-05
7.64831757361895e-05
7.98644587877292e-05
2.42839783593611e-05
7.39733782471406e-05
3.28550802492754e-05
4.47480561830702e-05
5.1925131927098e-05
2.53182473715391e-05
8.58952455709041e-05
3.56842711232731e-05
0.000131342403019485
7.07556584954627e-05
2.89865128758522e-05
8.51989489841345e-05
4.65660429574239e-05
7.55304472040276e-05
8.75776178658902e-05
2.35226937777275e-05
3.41437477218041e-05
4.86513608131521e-06
6.48205087121777e-05
0.00010044580325676
5.10533738542152e-05
3.42430939136198e-05
-1.61885890073356e-05
3.7749752206723e-05
0.000109074647745541
7.5165533637842e-05
0.000104059373898696
5.94360724211577e-05
5.9726680622714e-05
6.93610188185805e-05
5.48900667488876e-05
7.17307682747551e-05
7.56946224746574e-05
9.50503066237417e-05
2.64433953793935e-05
3.17941322301113e-05
5.54194107156154e-05
2.39174696094852e-05
6.63391327593519e-05
4.8662958217975e-05
8.00198435077889e-05
0.0001381055715079
0.000131296139933769
0.000173330241900416
7.7805846117951e-05
9.28145958469756e-05
0.000122601531564913
2.97047861190881e-05
0.000102377249107479
9.49389590444168e-05
2.03074260305795e-05
4.73190287458729e-05
7.97852783088929e-05
6.87697099192583e-06
5.57359550420836e-05
3.60343452250051e-05
4.66264953283965e-05
5.56243663931614e-05
3.24420960742453e-05
4.06768587925868e-05
6.68742168015323e-05
6.00884963683173e-05
7.04987236039017e-05
3.62146117875245e-05
9.91486401614612e-05
4.57178152461411e-05
6.36072716403382e-05
5.02132167745282e-05
-6.16861475078868e-06
8.95127458555231e-05
7.15403141221076e-05
-1.80647381697412e-06
7.14690722173534e-05
4.33868011767927e-06
1.76527090498416e-05
0.000122036273719804
4.82234493814749e-05
3.46346916953841e-05
1.7740314830108e-05
0.00010569372290459
3.63050062656636e-05
5.01388711223807e-05
0.000107664776727379
8.78911634758646e-05
5.24409164750817e-05
5.14433723421884e-05
1.46131846378764e-05
-5.22410251716227e-05
5.55361229665678e-05
-1.47403351672826e-05
7.13561733952531e-05
4.89949410204449e-05
7.66959383681157e-05
3.5349312888608e-05
6.5334195975541e-05
7.17967282619061e-05
2.9502356917346e-05
0.000117174203845644
4.98834014491661e-05
5.85211327648915e-05
7.96378620939286e-05
5.46623386487494e-05
5.00041420424778e-05
9.2509720731589e-05
3.37835420435329e-05
3.44499998035747e-05
7.56991894735998e-05
5.8749466036488e-05
2.51681464737197e-05
9.6741640492551e-05
9.62040063312959e-05
0.000100525957205654
8.09246975868806e-05
6.93580271379335e-05
4.69571718970838e-05
3.4156528490142e-05
0.000103581556622044
5.96081154671115e-05
2.99960202755448e-05
8.86082261477153e-05
8.14463875767791e-05
9.95454850909043e-05
3.46894797714798e-05
4.1325346777074e-05
7.41280981288885e-05
4.55461093286829e-05
4.11953382631202e-05
6.7488047913383e-05
0.000122166341279464
7.20738398835769e-05
4.12738852215015e-05
3.18485407078394e-05
6.16877266429159e-05
9.26927512271316e-05
6.97704448607045e-05
6.57550284304587e-05
2.13497952631176e-05
1.30161368391893e-06
2.97524103166739e-05
6.91466763534636e-06
0.000103346489851999
-7.02595662467057e-06
1.33081216782329e-05
2.16659466618948e-05
1.51588862509358e-06
2.56276779664158e-05
2.78448632482211e-05
2.30102256932314e-05
5.87784052280636e-05
6.61325896626769e-05
2.78371108652357e-05
6.11904340818284e-05
3.11925766369442e-05
3.60301841876052e-05
0.000107021478857037
6.98966840748483e-05
3.77393083689768e-05
2.45302792299131e-05
2.92544569419439e-05
5.93564073633666e-05
4.82809396350818e-05
0.000108540314974171
7.92628408792099e-05
0.00011740264652503
4.3552593443913e-05
4.21966200412758e-05
7.13012241027877e-05
0.000101873657258061
7.98321363744187e-05
5.77658025829083e-05
6.15299469398475e-05
-1.3416140627043e-05
7.44215487208823e-05
7.8950626118396e-05
7.57544152192316e-05
3.85085188235653e-05
2.37163777550845e-05
9.79303383231312e-05
4.47894788614274e-05
5.70803187502579e-05
2.20457464379112e-05
5.34704042169528e-05
7.31668154950838e-05
9.79265122712543e-05
9.30790337951712e-05
4.84915403430771e-05
2.29470794020112e-05
6.12806113626793e-05
4.74748324517645e-05
0.000113783158165792
4.76612334491326e-05
4.29234498337584e-05
5.47818564421235e-05
7.47167642206435e-05
-1.57852508387852e-06
6.27692761094474e-07
3.01246935833559e-05
3.54406545751777e-06
4.08165635151085e-05
4.22379220581412e-05
5.28042501458262e-05
6.47183740251756e-05
2.03824749960177e-05
7.85899418269802e-05
5.96415509822083e-05
6.93492283827329e-05
4.75744266306336e-05
6.88483329847934e-05
6.12409833210274e-05
8.14146941657128e-05
8.61152485712306e-05
9.97568051851169e-05
0.000106681831972093
6.91076435994866e-05
6.69938847013952e-05
2.467163825719e-05
7.23867295091597e-05
8.61032908199193e-05
9.12309415114876e-05
0.000105264977458104
8.98936503300554e-05
4.92178020040652e-05
5.7895760095008e-05
6.09369133647648e-05
8.88032837681906e-05
5.49752908629037e-05
1.80015447980755e-05
2.3928037967194e-05
4.45488805965635e-05
3.85420628374506e-05
6.01773641610186e-05
9.18500991622225e-05
-1.34736765432134e-05
5.4607525902757e-05
4.46470969500527e-05
-8.16163243234715e-06
4.96297505518096e-05
1.16891827973484e-05
7.34059147711359e-05
8.49498338774684e-05
7.65005654879879e-05
6.97952124108491e-05
6.34607891042887e-05
4.07212920140606e-05
7.27024605746327e-05
7.13042274415814e-05
5.2036191311644e-05
1.62017406001312e-05
4.08561914842712e-05
4.53485913126728e-05
6.87967116122395e-05
3.98330993390334e-05
7.86376678517344e-05
3.91109414027799e-05
3.92216110440587e-05
5.05346371910809e-05
7.67246197027605e-05
5.9842702345928e-05
0.00010080173594142
6.07056237981378e-05
5.58695696939364e-05
4.49499522308776e-05
0.000102440740740485
9.6634864418343e-05
0.000100456644745853
6.37695651315331e-05
0.000115255197451269
5.63216326825889e-05
1.80684411385524e-05
2.16506827229681e-05
4.87397911876631e-05
7.3278883133303e-05
0.000101073770004956
4.08119162728582e-05
4.10941856626496e-05
3.54987424045764e-05
6.20209588970796e-05
6.11673848733482e-05
7.03878120610045e-05
4.88570834727922e-05
5.11121393521533e-05
2.92248313435832e-05
-3.01097952888055e-06
8.90869295636761e-06
6.96444197042965e-05
7.61267225324377e-05
7.19696899616596e-05
7.11075128061763e-05
6.75116137295682e-05
1.51718983924678e-05
4.5159662256321e-05
2.24922461393792e-06
1.9971061287654e-05
5.20754603039481e-05
0.000108158874845008
2.63689423875426e-05
3.63292815934828e-05
4.59066425060611e-05
7.25508335529711e-05
4.44072369089634e-05
7.1850762682769e-05
6.00635313575991e-05
3.43717657872596e-05
1.53287588711265e-05
6.58150916686866e-05
8.04614337377214e-05
9.36697539126553e-05
0.000120952074727485
0.00011630000299777
0.000115952102597468
5.36266635203294e-05
6.26345786160252e-06
5.22126702190495e-05
9.08433777094022e-05
5.37414614401358e-05
0.000119868899594
8.39616917075648e-05
0.000130888636907388
2.63472224554934e-05
7.88067629987216e-05
3.43124037913589e-05
2.74417806352718e-05
4.37392820430619e-05
3.98908947043269e-05
5.37308867046568e-05
8.99940982241283e-05
3.42997357366226e-05
0.000126326030419918
3.02098714503553e-05
9.3457074782991e-05
4.87819604149088e-05
-1.82472602478925e-06
7.62885540223461e-05
5.16728688630747e-05
2.23717095978145e-05
2.56357667567824e-05
2.94082007474595e-05
4.61737464632484e-05
2.04233647717313e-05
2.76695183218321e-05
1.00240402387831e-05
7.12505647989517e-05
7.97142859630222e-05
6.60829108199543e-05
9.21223623688016e-05
4.80173155446235e-05
4.02467837912823e-05
8.37698905579773e-05
7.02931120027894e-05
4.21921827661252e-05
0.000107474913897574
3.57806175549284e-05
5.68515475015519e-05
1.40102768900207e-05
5.36067810996773e-05
0.000109333699010423
0.00012013679619269
6.94389981106584e-05
0.000100140992270112
6.1207455209932e-05
6.27536042822505e-05
7.934839830726e-05
0.000172350290640402
7.23408313491724e-05
5.88598403845719e-05
3.66361334002166e-05
1.30639409346422e-05
0.000132036908814554
5.70763785607709e-05
0.000102364836515703
0.000105015486971164
0.00010238300398262
-6.6886205785231e-06
5.28482401777427e-05
-7.20421754311348e-06
3.86904968110079e-06
6.80196790694109e-06
-6.82297649674594e-05
-3.7199489949706e-05
4.75080928214432e-05
-7.48116792377646e-06
3.38143739246094e-05
8.09229920579079e-05
2.79374477235032e-05
4.43594750264579e-05
4.44251530327455e-05
1.98282395609492e-05
2.04025012938591e-05
6.61212573378585e-05
0.000103565093125591
7.71808002451937e-05
9.287949595347e-06
3.34995808530825e-05
0.000102208402021912
1.38493931698845e-05
0.000115354121841251
7.89371630362582e-05
1.60301424358287e-05
9.07234664233329e-05
9.00048842038978e-05
1.00379328957376e-05
0.0001094618349665
6.70371178577786e-05
9.30339859939817e-05
6.73801998076635e-05
0.000127078306749848
0.000119608971251453
9.38049962859343e-05
7.83206739667923e-05
6.27914740701835e-05
6.55799060664626e-05
9.49943603382451e-05
3.70866357357539e-05
4.50442837063659e-05
8.33116657438084e-05
8.35702826831946e-05
0.000113119258114729
0.000100576399952785
4.40705245515341e-06
8.07027614265469e-05
5.48561591235821e-05
5.16805457668785e-05
5.696446459988e-05
0.00010857838477995
6.26779453169801e-05
5.4740702102516e-05
3.19488885392659e-05
6.89470327038106e-06
2.27385061603322e-05
3.5127839627232e-05
2.55896417820985e-05
3.59542206946805e-05
6.77121022837011e-05
1.83770142591941e-06
3.60243936410434e-05
1.49722670311467e-05
3.51834018995632e-05
5.31024049692801e-05
9.51784966219208e-05
2.07718454333658e-05
7.9444407719769e-05
1.59418177481489e-05
-4.74229622308288e-06
9.06023634258344e-05
4.88649589338884e-05
1.21548546158021e-05
7.59013392945433e-05
8.01888377115827e-05
0.000150853119550831
0.000119124683414198
8.1342721772641e-05
0.000107414647779273
0.000115761623487224
5.72819133454579e-05
0.000124832116628773
7.23920400587543e-05
5.8673397442071e-05
4.39125895701774e-05
0.000137151049959234
3.19794518750151e-05
4.66424746970676e-05
6.28671841954098e-05
8.25021149943122e-05
8.36111342434513e-05
1.91918276937562e-05
6.13718883334571e-05
8.8697824957e-05
-4.71371386382258e-05
5.36821628190433e-05
0.000126536775308421
2.74586449321454e-06
1.99131357649467e-06
4.43213691081444e-05
4.54405861598318e-05
4.74491661366957e-05
2.27499115587876e-05
-6.80710019241563e-06
3.93307850390895e-05
3.42740058202349e-05
0.000103570438863422
8.28164877615399e-05
-3.77633877762662e-05
8.17252666342025e-05
8.27714346780844e-05
7.77390493344447e-05
5.42415202966198e-05
3.76013102631723e-06
6.31262214343547e-05
8.73265368442457e-05
8.4013367401292e-05
6.53571331113228e-05
7.99733521807815e-05
5.89385713120573e-05
4.99101394134012e-05
0.000100964490523803
2.08425025218714e-05
0.00010332544978523
8.83547708628073e-05
7.76213701479665e-05
5.00001433398251e-05
0.000120367355198667
2.16393797032496e-05
6.38313380868236e-05
3.6578977432494e-05
7.46220448588106e-05
3.19951381618089e-05
8.92359504880055e-05
9.73182137313952e-05
1.69672200444672e-05
3.84927725173936e-05
4.26269639124695e-05
-1.71517777876781e-05
2.67150099648215e-05
0.000107668110235614
6.8447391844749e-05
5.11673296349575e-05
4.13740533728931e-05
1.27624137184408e-05
5.60847424889266e-05
-1.86047224133763e-05
5.1906709460661e-06
1.24086072009859e-05
3.30210178575291e-05
0.000104557576432583
4.14849180662054e-06
1.7007427202199e-05
6.43693958803071e-05
4.63526458187947e-05
3.11902428875893e-05
9.81050724297364e-05
7.76206029751194e-05
8.87511803761303e-05
7.14291657041337e-05
9.11433529024486e-05
6.57074069159824e-05
7.59039226513495e-05
7.03199181966269e-05
0.000103893723835663
5.08227884592354e-05
8.98749188676344e-05
4.26558597404193e-05
1.56212630776273e-05
9.7637188941277e-05
2.5338938955598e-05
4.95279704235463e-05
0.000106114893317168
3.19776531066437e-05
5.03086310293877e-05
5.45665878289057e-05
5.34304938059068e-05
0.000117855600895528
6.21120549948255e-05
1.93040997920898e-05
5.43193152305633e-05
8.25417329142662e-05
5.02942394825628e-05
3.28108916248426e-05
6.91845957792388e-05
7.5265331877304e-05
3.99038537243716e-05
5.88642800076903e-05
4.75588146935731e-05
2.33974836323386e-05
6.11016707814225e-05
5.25344003881581e-05
1.56793290525135e-06
2.47701953153584e-05
8.39622523286815e-05
4.99450155903434e-05
8.0453434953824e-05
4.06372316833187e-05
8.98068060567609e-05
0.000118106080758767
0.000129495689958413
5.68517973425748e-05
2.48068940344818e-05
5.11284866285379e-05
1.50319513500315e-05
2.80642568523487e-05
0.000101946780519349
2.05309208396999e-05
0.000103475555471027
8.97664653113839e-05
1.62137660714027e-05
2.64196638309468e-05
9.81984116152702e-05
3.40902564312787e-05
0.000159183815038947
5.18124364815303e-05
5.63467213127727e-05
5.52974249634032e-05
5.42678428557576e-05
7.98648286253341e-05
5.83705255476636e-05
3.75551009833143e-05
0.000106752205395447
6.83908199599809e-05
0.000132581531357571
6.22456120303309e-05
8.85112909055783e-05
5.64497691710145e-05
8.75555632448914e-05
1.04646377467716e-05
6.80293345169535e-05
-2.0178662362021e-05
5.37297366897457e-05
3.81879369122959e-05
2.10393494712799e-05
5.39008476949198e-05
3.25044146865923e-05
5.61567076415238e-05
4.70597260779774e-06
4.94334745757351e-05
6.3017350628811e-05
0.000115010603873986
3.10617721012583e-06
6.44868339597723e-05
9.00360317715541e-05
6.89977525826308e-05
7.39608262543075e-05
6.96176569990822e-06
0.000108596323781081
2.54678300248016e-05
-4.71607952861756e-06
2.27539091621609e-05
6.24469673454814e-05
7.08427931506406e-05
5.21277309522394e-05
9.81273117687179e-05
6.26894289023105e-05
0.000101311345994875
7.70719273744306e-05
-2.67526428512355e-05
0.000125453773243609
5.35899166369629e-05
4.66328025374861e-05
7.48532388574925e-05
7.90618362002816e-05
3.78455995949882e-05
1.42005513652675e-05
1.60813057659994e-05
0.000125366079458063
7.30622152125318e-05
1.58194285063025e-05
8.91566233054e-05
7.91510026093302e-05
-2.93232992594951e-05
4.24061140504149e-05
6.40990590049722e-05
9.28257566691417e-06
9.44376798805296e-05
7.80508126863041e-05
4.34411545695403e-05
7.63327694636999e-05
5.47158758532112e-05
5.94954882975901e-05
1.64551891688877e-05
-8.17778570374772e-08
4.74393294485367e-05
0.00010817488894347
0.000133446017539229
4.48730518502564e-05
4.77707309168368e-05
8.30145080611382e-05
5.63138822280881e-05
3.71476975293121e-05
4.96461328949834e-05
5.1971236588704e-05
5.11088672921526e-05
0.000114387553068643
5.07280711928352e-05
8.22964094797615e-05
4.89598074882156e-05
3.49626592621594e-05
4.80925216096819e-05
8.66576300907245e-05
-9.71220621668642e-06
6.90735097549246e-05
5.69251681084654e-05
4.30822844149644e-05
6.88212904851514e-05
9.12886537849273e-05
4.95143887668275e-05
0.000102528950965298
0.000109432211248277
8.07967241719447e-05
4.99379721348634e-05
8.45679018026531e-05
8.1025622561511e-05
0.00010130643401537
5.89947841099235e-06
8.76308934770575e-05
3.75706378043066e-05
9.49031310127785e-05
4.90014491709446e-05
4.35064783571111e-05
6.40028279306873e-05
-1.05383656385004e-06
8.20131120530789e-05
3.29460979932669e-05
6.47580806024583e-05
0.000137949397263456
5.33394611530171e-05
4.15786546616811e-06
4.99620390046484e-05
3.46956151495061e-05
0.000108166651822188
5.44084775801944e-05
8.25746001078619e-05
1.72590153202219e-05
9.90277532123054e-05
9.58373730323818e-06
4.09615493139746e-05
8.44701214566523e-05
1.04989211927923e-05
5.55792643345354e-05
5.29846364890134e-05
8.26841807453258e-05
6.92654027965756e-05
6.28306638487166e-05
5.81315153417034e-05
6.28562655862743e-05
5.05687511939193e-05
3.64589978853925e-05
6.7284944637532e-05
8.82246742370645e-05
9.14088545933561e-05
4.10633099682333e-05
3.11909456258102e-05
7.17344158544285e-05
2.66332678724687e-05
3.76416947181142e-05
5.36465127218672e-05
5.54161573016058e-05
4.66692736794352e-05
0.000102595230516685
1.53955947099834e-05
5.30103793751676e-05
3.48677401032389e-05
4.33185018136793e-05
1.62713233254231e-05
5.87593747150683e-05
4.54079477931863e-05
5.72912722472618e-05
3.97878092780377e-05
8.575825211847e-05
5.77022299784503e-05
0.000107441015628855
4.06644385329012e-05
6.795073661846e-05
4.10689188555016e-05
8.88876802751616e-05
8.55064825129105e-05
0.000116702735397975
5.5540196119361e-05
0.000147497862392513
9.7696132553987e-05
0.000170068653334825
8.31595247325789e-06
8.26668635155788e-05
5.28894361650949e-05
9.34397042848408e-05
7.37120022629922e-05
6.91857110513497e-06
8.24792487146567e-05
0.000141886622820266
1.80888562418034e-05
3.31200761736918e-05
3.65573348077785e-05
3.64826355621425e-05
5.48943072757643e-05
3.39400424941367e-05
6.56972621301144e-05
9.42384354958617e-05
5.56810576785265e-05
1.75840766116277e-05
7.33385060209695e-05
3.23869179935373e-05
7.13338958256571e-05
3.23904202341654e-05
1.99450969907952e-05
-1.25020889250854e-05
7.58283146130995e-06
5.24324878054456e-06
6.03472620327127e-05
7.97016316584413e-05
3.71686035249165e-05
4.89516484182959e-05
7.3063118979183e-05
4.40770612028849e-05
4.73944908310847e-05
7.7667829898133e-05
6.11635675270838e-05
4.42083415351547e-05
3.78882629804194e-05
5.41940290878887e-05
4.39774593817555e-05
0.000107535393795312
5.64547862433962e-05
7.9824353855775e-05
7.40431108970733e-05
4.37235727112009e-05
4.21397462794762e-05
0.000122948245420804
0.000116097357829084
1.13237781877915e-05
1.75026159876716e-05
6.8410155665705e-05
5.10471642886945e-05
7.64959206228689e-05
0.000100740457849141
0.000101103374389535
9.38077818126866e-05
5.09715345260379e-05
3.1580789488645e-05
6.68223461542518e-05
6.67966433277325e-05
4.03953156198629e-06
1.51561534910191e-05
9.05053244062002e-05
2.72194978262383e-05
-2.73737070926016e-05
5.21339155903494e-05
6.81597543684839e-05
5.91261563923152e-05
2.30414334337428e-06
5.99065424454787e-05
5.81851754181479e-05
9.66236535421185e-05
5.79622334593656e-06
0.000106575035906979
5.94251626915305e-05
6.99872688408177e-05
1.45158141140173e-05
2.3824273371435e-05
7.59017480018097e-05
7.26960056695125e-05
5.71093210655329e-05
4.00325123187236e-05
8.67983977959564e-05
8.42407315100153e-05
5.40215956124477e-05
0.000113532518044021
0.000109132715866822
-1.39682741349409e-05
4.35440248967252e-05
0.000107713021573964
5.06035141210827e-05
6.81226965080066e-05
3.52016092412059e-05
-9.83483270641623e-06
2.00187455714248e-05
4.77609032392319e-05
0.000108086438848609
0.000129065406437449
8.0022457446972e-05
-2.1337616833019e-06
0.000144795784461958
5.44502069422076e-05
4.09952792906079e-05
0.000132026832821314
7.87081650079794e-05
4.11688326487305e-05
0.000128221352356691
6.52587161996986e-05
9.29221799824417e-05
3.53443163107389e-05
6.40675486974257e-05
1.60670497185482e-05
6.02203174317191e-05
3.30086321179627e-05
6.49322472869976e-05
2.30563296451417e-05
4.30411501175197e-05
2.8875760805316e-05
7.09631152280027e-05
1.77797840271416e-05
9.02971587743614e-05
7.16203643868458e-05
3.72686924729734e-05
6.56603148917941e-05
2.88756303514934e-05
3.82648028559184e-05
1.99104539520617e-05
7.37976624664253e-05
3.28070099222331e-05
4.30023339223308e-05
-1.21621160419367e-05
0.000126012049996856
-3.26133390366871e-06
8.74146218950344e-05
0.000102152495331079
6.75758347419105e-05
0.000135860731417866
4.34369322397636e-05
6.35073808956655e-05
4.09300416871862e-05
7.09710428379295e-05
3.93996847701168e-05
3.55470888273667e-05
-3.29316449252983e-05
5.06175404235676e-05
4.72749172331425e-05
3.93020444959975e-05
5.43227132104586e-05
6.11186666387631e-05
7.44543955202173e-05
5.16096687555095e-05
-1.14690646420323e-05
8.59080025750983e-05
3.86921281503294e-05
0.000117006939366474
3.41884979143137e-05
4.3244609351128e-05
7.76109510150215e-05
3.21065772483082e-05
6.36272918234973e-05
5.10139557335387e-05
1.48776745999949e-05
1.75499859254325e-05
-5.49351897885141e-06
0.000100715319440004
7.02611385729084e-05
8.14549413167472e-05
-9.74709493190626e-06
9.36030577611267e-05
9.33236150121963e-05
2.6175619832811e-05
-1.36958518824473e-05
0.000101191282748178
6.25553739993666e-05
4.75603838173231e-05
9.47931093701143e-05
4.9479917404624e-05
4.95039393226802e-05
0.000104212646992704
2.5315760311813e-06
3.60055590128866e-05
7.41173199372387e-05
7.36660363410133e-05
-6.81226273400406e-06
3.92881100614811e-05
3.51039684765626e-05
5.35066506823633e-05
1.64649804336047e-05
4.40168918238599e-05
7.50332667626101e-05
6.78185255768272e-05
3.68665531213234e-05
7.0806620659532e-05
4.81340828432002e-05
4.99811123787074e-05
-1.7475747220997e-05
7.62472430756654e-05
1.91655372505948e-05
5.64304178353057e-05
6.32764928932967e-05
3.50735532706587e-05
4.93270995975696e-05
-4.30143786162922e-06
8.56575604202051e-05
4.99187051552805e-05
-1.49583913255375e-05
4.18132818822162e-05
2.35088831673789e-05
0.000125519012640203
5.30301471481455e-05
9.83982567274221e-05
-3.16243694353769e-05
1.29203901932858e-05
7.85382754312941e-05
6.94423043673272e-05
8.1369094775283e-05
5.30314044212859e-05
0.000109821066032828
3.69113894968496e-05
3.77632431704593e-05
6.78834254900736e-05
0.00010100021832927
7.3229276078193e-05
7.46932908703992e-05
0.000123805474264815
0.000107836835871013
7.43908247949174e-05
2.90517190849547e-05
7.58300322665316e-05
0.00013071269447121
0.000106109294850528
5.16118488841919e-05
2.94972927335051e-05
4.70926430859115e-05
5.06544661630338e-05
2.70074889987822e-05
4.83527059524326e-05
3.33459694835051e-05
3.14622313195957e-05
4.1763485155087e-05
5.58356681445777e-05
5.0075301645065e-05
7.50737252007014e-05
4.80626839445482e-05
-2.46177003364076e-06
2.19394408094646e-05
1.35215448471307e-05
-1.90893531155978e-05
1.71569588561707e-05
8.31128537883802e-05
9.17643795570702e-05
0.000116364070762748
-2.01751724161153e-06
3.29006210877214e-05
5.67261448927863e-05
0.000102339882040171
9.67604975891115e-05
0.000110451356773569
8.61723146013695e-05
0.000133414335510427
0.000116943263329786
9.28542509801178e-05
6.9208517720143e-05
0.00011290928307232
6.50900446795992e-05
7.74641461046307e-05
5.4874913174307e-05
5.26916460745724e-05
5.66356634372253e-05
5.18991980930187e-05
8.04908146921292e-05
3.71127650015291e-05
6.1122250999702e-05
4.71604598157035e-05
8.01891511846541e-06
9.82430328519466e-05
0.000116300591116951
5.38451433501044e-05
9.15527530873256e-06
3.22586163305362e-05
4.67877705999243e-05
4.87454368285701e-05
2.89695345160489e-05
5.32231814057836e-05
7.99176327027604e-05
5.20699460443799e-05
4.65632179772136e-05
5.63070312890202e-05
7.11790154689199e-05
5.88326552060011e-05
7.66889720381648e-05
7.07503384701733e-05
9.98763900561722e-05
8.47639103633514e-05
4.55302670224129e-05
2.33410043595057e-05
7.43646164658119e-05
4.50083387976008e-05
7.79766454252913e-05
-8.32651794423469e-07
3.19548326051228e-05
3.79956302099292e-05
1.976930642159e-05
3.49808756129818e-05
8.9360867619488e-05
8.75977163532437e-05
4.54468799003308e-05
0.000105970593129075
6.51879359797967e-05
6.77070436016009e-05
3.54822142110124e-05
8.82030078234921e-05
1.33871798375891e-06
5.84679959716615e-05
9.35383725082252e-05
-2.33373427201739e-06
7.14174283802975e-05
7.87210618691067e-05
8.27499241902971e-05
5.31991673469928e-05
8.36676273855678e-05
3.62644825690619e-05
4.77667185983611e-05
3.69623536845358e-05
4.09345186805924e-05
4.0067432777055e-05
5.33326034643868e-05
4.79764437196771e-05
8.63095812102163e-05
7.63670193055199e-05
8.26208455458671e-05
2.0337580189327e-05
4.9452466451873e-05
5.20497665806504e-05
7.17618833666524e-05
8.71454877790761e-05
6.7456361311681e-05
6.45602841965266e-05
5.75984640561291e-05
7.79588572424284e-05
6.21681431326187e-05
7.92408115368575e-05
9.10467686359953e-05
3.78414534362472e-05
0.000121558181068474
7.39891297435739e-05
9.53684264697099e-05
7.4390375813471e-05
5.10462485985921e-05
6.07477039499713e-05
9.31732050815632e-05
7.336254773156e-05
5.25502674698376e-05
6.19075154916433e-05
5.3913888112384e-05
5.55731760622425e-05
3.07953470111429e-05
3.73825869379185e-05
1.39158295690677e-05
3.57233270498226e-05
7.25524498535754e-05
-9.57823453976323e-06
1.47873878887502e-05
5.12784192647425e-05
4.90329057499312e-05
6.03655931146874e-05
8.46836069775412e-05
5.32178054651355e-05
0.000124522995830886
5.01584589731823e-05
0.000124117622601961
2.89216043825721e-05
3.9348456648632e-05
7.8440679607461e-05
7.00987416773917e-05
-1.25735540401632e-05
8.20509753024512e-05
4.30878351585852e-05
7.60606678842241e-05
6.53765862217061e-05
-8.81792306612966e-06
0.000100206599471985
4.25508505894292e-05
5.75743755481346e-05
4.03533607541233e-05
5.51653117772885e-05
2.75721756745235e-05
-2.16922317670426e-06
6.66638163307337e-05
6.70317541405283e-05
0.000115528575833452
8.11514176864597e-05
3.17408908450385e-05
4.42035199226276e-05
6.72030535423379e-05
3.16526009162757e-05
-1.52895577730236e-06
2.68594645633319e-05
4.27912513982975e-05
5.68748659797452e-05
0.000112318218964697
7.17352412800784e-05
4.57813692361971e-05
6.81544341780079e-05
6.68685816067411e-05
6.87708948561748e-05
8.90189890106849e-05
2.97303966455867e-05
6.01585005548636e-05
3.3636277690199e-05
0.000111343946271539
4.93035534809024e-05
5.18120745646284e-05
5.22133332503393e-05
0.000108411543563284
4.39773918185082e-05
6.74049942286578e-05
9.24388632540964e-05
3.46918784379584e-06
6.05063356574709e-05
0.000116353799077308
-4.20207204300409e-06
6.84492943040192e-05
7.8852150901531e-05
3.31161611035228e-05
6.35001592093884e-05
4.92222341969635e-05
2.59747259681122e-05
6.03880935043728e-05
2.35514643082334e-05
5.77365515501982e-05
2.31503230055747e-05
-2.55865450451098e-06
9.78313202317666e-05
9.83409093343852e-05
4.51054197417654e-05
0.000104945345456535
4.56356807746698e-05
6.58917440828402e-05
7.59695439060724e-05
-8.08984271821004e-06
2.05330216882968e-05
5.2252580511916e-05
1.03074642416939e-05
7.50237287996352e-05
6.67523103145007e-05
6.83113582479679e-05
5.68734525527644e-05
7.24707898189674e-05
3.26847267690016e-05
2.75231388337979e-05
4.42313814867177e-05
9.57100966486327e-05
1.99105410560235e-05
9.20754309880455e-05
4.38213384332544e-05
0.000100622926904717
3.17544506026123e-05
8.85054965594342e-05
5.72852130007662e-05
2.376080396722e-05
5.49547139156976e-05
6.65220734992068e-05
5.38366540301893e-05
2.72908154108867e-05
0.00010780680323236
7.08222980211677e-05
6.08546438817739e-05
5.99273653378344e-05
0.000107685357049177
0.000105148726789173
4.68584997308355e-05
1.43020922996775e-05
1.71696250630345e-05
2.47407882692482e-05
6.94408111288177e-05
4.35838005749292e-05
6.17443131247438e-05
7.77443132311154e-05
8.98893421051581e-05
5.93211166718367e-05
1.71010655619388e-05
3.78875329571553e-05
7.758320674017e-05
6.57163918796528e-06
4.81012560945417e-05
5.42433674330137e-05
4.80563122013823e-05
9.62783964059662e-05
6.92832378197885e-05
6.58998774324645e-05
7.61052728499451e-05
8.02204443177573e-05
4.65812027217679e-05
4.56374970540658e-05
4.2465743018758e-05
2.4607713739638e-05
9.56474643640987e-05
1.7851337284307e-05
5.49843507891066e-05
3.55240974153481e-05
0.000109615569474369
7.8082913375181e-05
0.000116292546207712
6.54764472485862e-05
3.4024594438477e-05
0.000102209450725883
6.03256431259595e-05
6.17011928158281e-05
0.000151399458975263
0.000116489447642969
-1.02437668816427e-05
8.34465371456811e-05
6.74845078707722e-05
3.63049030780142e-05
4.98569723635575e-05
6.82321552823489e-05
4.3062602768877e-05
6.30618812901798e-05
8.05033697760908e-05
0.000111304565090056
7.37279159050643e-05
3.9090842560156e-05
4.69125403913374e-05
0.000107118382621535
0.000124156583042251
6.33134588673869e-05
8.10352215896711e-05
8.10051356801117e-05
4.50562751798224e-05
5.46381569801355e-05
1.81536067720229e-05
3.72420011985959e-05
4.35909418757071e-05
0.000152104360383694
2.94302751966426e-05
9.88660280789684e-05
3.173765913164e-05
2.3640791632145e-05
8.63635417302764e-05
0.000109006811781575
0.000108845849456129
0.000118817952004845
8.90591357491716e-05
4.0200419914986e-05
6.37652253750356e-05
1.11258269858058e-05
4.65422673616218e-05
5.66437416807539e-05
2.15525301649629e-06
0.000103171340285824
6.46099696647447e-05
7.29495944468489e-05
6.05133924627588e-06
7.475749454067e-05
4.48663617245734e-05
8.0316913569842e-05
6.43296021703757e-05
2.66065953606577e-05
7.86384036772402e-05
9.4187839234482e-05
7.70299673215465e-05
6.17769008774502e-05
3.63109297860297e-05
3.9808367009801e-05
5.74805374951405e-05
5.35280464427639e-05
3.79399094651364e-05
6.92842852991508e-05
9.08880554237222e-05
8.39224513847633e-05
7.62881512506095e-05
6.6215563711033e-05
8.87390990356101e-05
0.000105346173737504
9.64850037497395e-05
5.99981850820739e-05
4.07731203876216e-05
7.33835433092471e-05
5.41961282296428e-05
1.87207880759277e-05
1.14599931390777e-05
3.59892749143604e-05
5.9686691114283e-05
8.90672217993099e-05
6.33018889457994e-05
8.16364562885532e-05
7.77712348716204e-05
7.96379500238948e-05
4.87276886313856e-05
0.00013055381456997
3.60577975055396e-05
3.10758537180974e-05
-2.16038001854125e-06
4.99144844716511e-05
0.000106840284948844
5.08654587563909e-05
3.05538569251004e-05
8.98039393478468e-05
9.2498780357982e-06
0.000144707652563499
-6.47449132055167e-05
3.28373748987568e-05
8.56571817199909e-05
1.28928024843883e-05
3.48047223000672e-05
5.58676704951929e-05
5.94666184858954e-05
6.93747353711628e-05
5.83833435409812e-05
7.41586961674808e-05
8.72005435320235e-05
0.000114093487010373
-1.15810900321936e-06
5.75939820392944e-05
5.20328860976073e-05
0.000129349001603115
3.3120111128361e-05
6.09305107481328e-05
4.22056990675101e-05
4.38637882059125e-05
3.65920241956096e-05
6.27397414762247e-05
7.18833690105456e-05
5.88221284189535e-05
3.79828679105843e-05
1.18680331327152e-05
5.49729178377416e-05
3.29043499751475e-05
7.08500685311038e-05
3.97741064683898e-05
0.000118235020676039
6.53397362498258e-05
8.33349153349291e-05
0.000111937095341915
4.96093369687522e-05
8.80971848757433e-05
4.76507983061887e-05
8.41426375860221e-05
4.29079610039028e-05
8.59925688187029e-05
2.91621030948256e-05
5.92687796982178e-05
6.66310205596679e-05
7.77940976038081e-05
6.80369292167292e-05
4.52384818576247e-05
7.04811667027186e-05
9.77102830604468e-05
2.98735467408782e-05
-2.72562357823929e-06
1.64253682038756e-05
2.96605044696151e-05
-3.86448563726729e-05
1.85004280919891e-05
6.27846062389559e-05
-1.3650607774212e-06
6.67553307017307e-05
7.94673666596289e-05
6.02514961296793e-05
4.25639508245137e-05
5.62258651967651e-05
5.88363470796082e-05
4.87225446241206e-05
1.26716974958901e-05
8.22539118147894e-05
6.33347543183972e-05
6.48822343795657e-05
9.96372786267847e-06
3.72923329771051e-05
8.39578395200283e-05
-1.98836878401969e-05
0.000103209788652897
6.96166351910556e-05
8.46097088598342e-05
9.40438778915149e-05
9.62711823831421e-05
0.000107904628002809
5.75159818985352e-05
1.45563900329855e-05
7.49991770832418e-05
0.000103045923967296
9.748621462927e-05
3.20639858549883e-05
4.54496249700109e-05
8.50724102327312e-05
3.24815105738383e-05
6.95621035840827e-05
4.84687679888499e-05
8.35145516858917e-05
8.14437597602835e-05
0.000113388900214973
-7.54919758515428e-06
7.20185386168229e-05
3.93317850080377e-05
9.59640955259266e-05
9.14879343310399e-05
6.06524314676259e-05
0.000123272155020655
5.27297997089986e-05
6.73530843144001e-05
4.02194052504689e-05
6.7219422876049e-05
2.54138208059865e-05
4.33506142187193e-05
5.78684893547227e-05
-6.0414309855135e-06
6.43051430059586e-05
6.47839886848864e-05
5.64551103119031e-05
6.24937293433866e-05
3.0582494177485e-05
0.000107800935481777
3.02476116551304e-06
5.88141229960549e-05
3.96102807148963e-05
4.16580714557595e-05
7.15187795192793e-05
6.85209488741714e-05
6.2451212161622e-05
5.5868606123876e-05
2.84799414557455e-05
2.63922871903134e-05
6.85205379757976e-05
6.88544609306118e-05
2.3540880170806e-05
0.000128319829136721
9.8570772530826e-05
0.000133897162988871
2.93624954585626e-05
4.24295926405131e-05
4.49427673989494e-05
8.39639550045019e-05
9.17811853865957e-05
7.89454182701476e-05
6.93272086104919e-05
4.53790906032893e-05
7.72330390715567e-05
0.000107922118678466
9.02431500722462e-06
4.33427872133496e-05
5.75397732510406e-05
6.69346510892736e-05
4.86225680906654e-05
-1.38203534411676e-05
6.27634009149526e-05
7.49039063996121e-05
3.44131618610526e-05
-8.69488349026601e-06
5.04710804970602e-05
-9.78611492963735e-06
2.26944412835202e-05
8.77655656528389e-05
2.70776011637705e-05
1.25037569759157e-05
5.51136773933139e-05
6.69500769341461e-05
6.20526963675804e-05
0.000107602884974964
5.2186143517538e-05
7.91260881514063e-05
6.19401131556217e-05
5.24805731491602e-05
7.98249218790273e-05
2.0214582441051e-05
7.0604838273744e-05
4.49459600077058e-05
6.35469284104147e-05
4.37935536843431e-05
2.44386753465737e-05
8.7712813497291e-05
5.17861101719096e-05
8.22962871522661e-05
5.57427058756336e-05
4.68424643099398e-05
3.80147500996248e-05
5.79955659788586e-05
6.06313797931077e-05
5.12330898463661e-05
0.000100427367758751
6.98089332071461e-05
8.70974560403554e-05
9.86360888088851e-05
0.000113634677340673
5.50721078468323e-05
0.000121800157925335
0.000124641644734863
3.85921265704954e-05
8.44453202707137e-05
9.5393510480502e-05
8.04763538433502e-05
1.96097609488337e-05
4.02446072705815e-05
6.72058974948885e-05
7.2463879643494e-05
2.29138453709041e-05
6.40053138671392e-05
6.58874534656742e-05
4.67824606325188e-05
3.8089574677261e-05
7.95883171746131e-05
1.86351411695895e-05
6.05949193817419e-05
2.21577339517424e-05
6.07708933845366e-05
1.06777364492277e-05
8.83049106167912e-05
4.3526700615697e-05
-4.72545270731468e-06
9.23556401150739e-05
0.000109326179666578
-2.35982763703335e-06
5.90478357066592e-05
4.87355353117512e-05
3.57826022514878e-05
8.38832276756315e-05
9.55480358850426e-05
0.000138570848768401
5.76950164001858e-05
4.34253187357833e-05
6.41645734908347e-05
5.48101790905225e-05
9.07280206868163e-05
8.36714511406293e-05
6.81640871170016e-05
0.000149845630625699
9.35638787474233e-05
7.3025303340597e-05
5.98993885389033e-05
0.000100467189085667
7.11954596472465e-05
8.75756365203954e-05
9.05023325832541e-05
8.55447452864647e-05
5.31956401958443e-05
6.55439039873296e-05
5.02071074364039e-05
7.17150858506127e-05
-9.33666888025608e-06
2.28077636325127e-05
2.56737750395022e-05
7.36459644647357e-07
3.44316002312305e-07
3.95041963276218e-05
8.04524994121022e-05
5.3930982780833e-05
9.51211993258335e-05
3.24286366711498e-05
1.89537342232725e-05
4.53703091663205e-05
3.16673336004117e-05
8.76680297599517e-05
5.8673785399217e-05
3.04127256682542e-05
2.89662241784153e-06
2.35254371231776e-05
1.53510492523653e-05
8.6352854234099e-05
0.000112931536854322
6.29821578713407e-05
3.93569161395742e-05
8.45329557744263e-05
7.1451708875635e-05
8.24482524210602e-05
6.71870746822153e-05
1.75948617013841e-05
9.90719525459288e-05
8.2899116110094e-05
2.16913231862093e-05
8.44485587722765e-05
4.79839627480993e-05
0.000111806999250733
1.65007331098025e-05
8.00575789194955e-05
0.000109284797022562
2.17814579924622e-05
3.26880523657481e-05
7.83622214560441e-05
7.50187874380865e-05
6.17276580756215e-05
2.46012680186489e-05
1.37591260413906e-05
6.52995081519556e-05
5.99963385732222e-05
5.45537887629715e-05
4.23087252545575e-05
8.52438947034521e-05
4.45343735664093e-05
0.000119575710757473
4.50710419191884e-05
0.000119540733543879
3.51363701811626e-05
8.61962857593073e-05
4.62869129961773e-05
8.91145738676455e-05
2.9776739812201e-05
6.84184572126232e-05
9.9508088901208e-05
7.4716416717817e-05
6.82106295657043e-05
0.000119605219708647
1.33405014558675e-06
7.63038954292026e-05
4.22245154373819e-05
2.46005784932939e-05
7.21887268142975e-05
7.48811271126576e-05
6.51109024991364e-05
4.83392505507214e-05
5.10169719639377e-05
5.52287727518887e-05
2.66663631216137e-05
-2.6664162279764e-05
5.72412028609187e-05
6.85920470524567e-05
7.95612085249741e-05
8.31856244257168e-05
3.63251456633387e-05
2.78151660135341e-05
4.73123570204705e-05
4.33344783035556e-05
-4.51991985808106e-05
8.52577883699032e-06
8.83790682511999e-05
4.11004704076148e-05
4.45305867877695e-05
8.35718079497434e-05
0.000112127677471558
7.67642263977556e-05
5.81954183740542e-05
7.52803719626763e-07
0.00011385042400436
0.0001155908215256
4.69327846441676e-05
8.05468586594413e-05
6.00698274991834e-05
0.000109689034012446
3.83614106212377e-05
1.27163890012143e-05
0.000103720990136534
9.10842624598856e-05
6.33215286583222e-05
7.68419026683282e-05
5.18284421158316e-05
0.000107285110248062
4.49252325958995e-05
9.68059427519296e-05
3.01090667038818e-05
8.78240381330304e-05
6.12056303025955e-05
1.80846329310552e-05
8.30487235229739e-05
1.2035906363876e-05
8.60342329282523e-05
1.69214255519537e-05
4.91735100957647e-05
4.84657112092113e-05
8.71117450462824e-05
3.67255857220221e-05
1.91223018978495e-05
9.54445283316831e-05
0.000103929346728082
3.32305002214402e-05
0.000102209255799591
6.79563626098969e-05
0.000104234599140963
8.67747952093925e-05
6.52510192926799e-05
5.7721761537342e-05
6.03240904650699e-05
-1.73983371428287e-05
6.41395051947724e-05
0.000102262202845945
0.000104352198754018
0.000115530282991336
5.79653640263699e-05
4.72850157470917e-05
7.81334711490896e-05
2.41961493995135e-05
6.15382654868173e-05
7.16341835343702e-05
7.64363880296197e-05
6.96007969975769e-05
-1.60324310669859e-05
3.99777346494709e-05
1.96500761782628e-05
-7.4281051564073e-06
2.45022938719246e-05
9.55450519921162e-05
9.81053831852039e-06
4.43234636158562e-05
2.56606882186748e-05
5.96236084175357e-05
2.26238475628269e-05
6.7023390460534e-05
7.40798759221043e-05
9.66144752048656e-05
1.90469540924572e-05
2.97748848952834e-05
4.88758463085533e-05
8.32031467239523e-05
9.35193993408723e-05
6.78944511927486e-05
5.96090265284333e-05
7.8704168753354e-05
1.77739726133611e-05
5.96858383116106e-05
3.49129621704531e-05
5.77564466763442e-05
9.70485964207595e-05
1.19219249077373e-05
8.60523800567289e-05
6.7918951543831e-05
0.00010553931947255
9.24988402554453e-05
0.000113248039341067
7.43261152782812e-05
8.60564471735268e-05
3.57118112874104e-05
1.70135263153623e-05
6.45372171856487e-05
0.000101913925579922
6.71428691241153e-05
5.64637290069966e-05
9.347816877845e-05
7.88549525916224e-05
6.72517518562276e-05
3.07492046569659e-05
6.2500441938099e-05
4.26259811111087e-05
3.62513001445175e-05
2.89063781235508e-05
5.59604880643425e-05
7.46763471271611e-05
3.77675529361516e-05
8.39924512283847e-05
6.43880819975782e-05
3.81040044762206e-05
4.99317534662271e-05
6.79660560111991e-05
0.000124556331262416
5.32258365077656e-05
9.0047823889412e-05
2.3169759643168e-05
4.03151961964367e-05
-2.40909964562323e-05
3.22030457695648e-05
0.000110595919783209
6.45070885187726e-05
0.000106080771625
0.000128782008073472
8.17933321925244e-05
4.34346859078041e-05
5.89711136725758e-05
7.8079425794671e-05
3.66466430546799e-05
2.13805429606819e-05
0.000134472838440588
2.36756553786394e-05
6.85605885291975e-05
-1.95591143965297e-05
4.69965182496792e-05
9.95654976353544e-05
7.03259396450959e-05
9.23151882770852e-05
0.000115189047683009
2.73155752007326e-05
4.98067377171273e-05
7.00879999368281e-05
1.38360413299081e-05
5.57442128346092e-05
8.56245787870027e-05
8.16100696473809e-05
6.65406185110728e-05
3.5312707406225e-05
6.41777502609849e-05
2.04375122522811e-05
9.75507783155287e-05
8.3242645328016e-05
7.19512314093451e-05
2.02734060709859e-05
8.36827392768374e-05
9.54867289204354e-05
5.19463701351689e-05
