# Supplementary material for: Research on computational propagation and identification of mine microseismic signals based on deep learning
Source: PLoS One. 2025 Oct 22;20(10):e0334641. doi: 10.1371/journal.pone.0334641 (PMC12543183; doi:10.1371/journal.pone.0334641)
Supplement: S5 Data — (ZIP) [file pone.0334641.s005.zip › 000100800001461.xlsx_0.txt_24.txt.txt]

6.28629927836596e-05
8.38522864024099e-05
4.60398553451237e-05
1.17878191058897e-05
1.64765021592702e-05
2.51123887767391e-05
4.4570399133553e-05
2.41716640890088e-05
2.84626824430388e-05
-3.36384210185396e-06
4.33117181015964e-05
5.46800274687532e-06
6.90331749753697e-05
7.35703750417764e-05
7.50215756795964e-05
0.000127527357932937
8.42569010312774e-05
0.000101047342686198
0.000107566589638717
6.66775956837677e-05
0.000124363343400865
6.70055000506549e-05
9.14633617583037e-05
7.20121046405051e-05
2.07512729379574e-05
-2.25226337346457e-05
9.01627197879985e-05
9.27158921835028e-05
8.15480503276996e-05
8.71342896560877e-05
2.64521186752375e-05
5.50988573225477e-05
0.000103056797930696
8.85256437257971e-05
6.85849705337802e-05
6.00740065422549e-05
3.28203651107877e-05
9.01290061916081e-05
8.64874395211344e-05
3.46029719882002e-05
5.30301940317929e-05
6.09534809704093e-05
6.62560347549147e-05
3.77221667369227e-06
6.67078552127763e-05
3.37960248387418e-05
2.70361975471742e-05
3.36262095663396e-05
-8.83909497268273e-06
3.76602481492416e-05
4.6747045844307e-05
-4.92253722052044e-06
8.47790223407396e-05
8.14446977154539e-05
3.77102961724127e-05
6.62551493317802e-05
6.05366564764172e-05
9.64525538397421e-05
7.04768002409751e-05
8.41398131011536e-05
8.83041210088005e-05
4.8837899491305e-05
-9.99030804803291e-06
6.41507375183802e-05
2.21863191545784e-05
7.74970904699821e-05
7.73836888032774e-05
5.46089881785829e-05
0.000119899720174587
7.70739144437539e-05
0.000104072378364132
5.37683610112562e-05
4.1847791396327e-05
3.41835743099971e-06
4.58814771293984e-05
-9.9794052804224e-06
0.000120917866053492
7.7860725902999e-05
5.8424915684721e-05
9.32865338445075e-05
6.14002410595255e-05
5.34478385282289e-05
3.57428291059973e-05
5.9719635650204e-05
3.24875839717347e-05
6.84638140027286e-05
6.41642384699495e-05
6.35127586665309e-05
8.82183615355412e-05
3.56987814940388e-05
-6.90177802396063e-06
6.25162431567035e-05
9.24210946305792e-05
1.96524138705298e-05
7.01753153272539e-05
4.6456314513452e-05
5.79866757649735e-05
7.91535578999773e-05
5.11157945329305e-05
7.81514491940096e-05
7.18473472947132e-05
1.04277114526597e-05
5.88661445108047e-05
5.79151227329389e-05
0.000102868709499139
8.42388726102985e-05
2.4925863068232e-05
-1.03129472672254e-05
6.21995051327147e-05
6.16939368052154e-05
1.65017521380479e-05
8.06591684434009e-05
1.43896298765916e-05
4.59468919140232e-05
5.96573270781363e-05
5.91081278549004e-06
6.94966461733177e-05
4.47117728670706e-05
9.21157316884898e-05
1.25781379775817e-05
0.00011387637604069
2.31912932680917e-05
7.57196442488328e-05
8.09636071908706e-05
7.20638769574124e-05
5.57313172178573e-05
3.0483577983505e-05
1.53007836688747e-05
7.78086022562193e-05
3.13540621805229e-05
2.98610046967344e-05
6.1505295519579e-05
7.73299755625416e-05
1.55005627119392e-05
6.15437408820799e-05
6.75832261814119e-05
8.77945013364592e-05
8.92451881303802e-05
2.63870873665187e-05
6.21953943173077e-05
6.36766973263606e-05
8.37921317614771e-05
5.73282089998962e-05
9.41627625252977e-05
5.75217939101837e-05
5.66351697953821e-05
8.94034044962767e-05
7.78131892424083e-05
6.62379550694015e-05
2.38571444454274e-05
0.000101773933214373
2.9705548263621e-05
9.95391549715153e-05
-1.75261070257163e-05
5.94163386388698e-05
3.01481938964123e-05
2.97740756763272e-05
-4.95946377199081e-06
9.16928272676176e-05
4.02037503445459e-05
4.70556173645929e-05
3.98438397108716e-05
3.4988703608991e-05
7.43782595436107e-05
4.83898600078815e-05
2.88343164129673e-05
1.49665656275902e-05
6.05403618224548e-05
2.38161919471457e-05
2.47152061497942e-05
0.000106194757633813
9.17951044275444e-05
7.70802165179328e-05
8.88611165295159e-05
2.73424610333506e-05
9.87750738034072e-05
0.000105788838547261
5.65674759205525e-05
5.61879793722641e-05
5.34355275217479e-05
8.34665619548331e-05
7.19652153151117e-05
6.44474234300274e-05
1.36193717201945e-05
6.75664927732102e-05
5.41048391491297e-05
4.25794096621233e-05
6.38923588145906e-05
-4.57383601755848e-06
0.000103269056536354
4.67411603560033e-05
3.43940622619014e-05
4.37935203893455e-05
9.01003492023332e-05
7.15408699709793e-05
9.55023004390686e-06
1.75556094170753e-05
5.00086022062927e-05
5.25449444736419e-05
-4.28778273193302e-05
9.1281987517704e-05
8.29979907958321e-05
3.06081177025269e-05
4.32235864024008e-05
5.78936807403639e-05
4.14576846138999e-05
7.47975067929983e-05
3.0660634280655e-05
0.000134396142943912
4.02148186516618e-05
0.00011115003672955
3.43231253575986e-05
5.53511011563332e-05
0.000103694732873821
6.28382177300595e-05
9.36078759495014e-05
5.73767378653875e-05
7.96060965542151e-05
9.15779842905232e-05
0.000101776772984214
2.3064747138627e-05
4.97634568630249e-05
6.33280268986484e-05
4.77584520551587e-05
4.03369031390924e-05
9.93244203005132e-05
8.07274823057608e-05
9.50764059593419e-06
3.37690719834761e-05
2.9698229123119e-05
-5.23851499117657e-08
-9.87633795429513e-06
9.25063406676282e-05
6.96067679525207e-05
4.35072973294058e-05
5.45080759697614e-05
4.61868787444591e-05
5.11780652615056e-05
8.22450579899879e-05
7.57954585213496e-05
3.32160598861372e-05
4.99720138626631e-05
5.48667444791293e-05
5.89308245698523e-05
8.01770653192378e-05
5.3749521500496e-05
1.71146649676368e-05
3.26594222425195e-05
7.23115591582575e-05
6.17695417135568e-05
8.2643227118563e-05
4.57144656017152e-05
6.97822110411011e-05
4.29570813129722e-05
7.97533065973825e-05
3.91309327318075e-05
6.1858593257157e-05
5.5373369971241e-05
5.66366891725908e-05
2.20483463211141e-05
8.6506990289444e-05
2.01764526739571e-05
1.49621591214266e-05
2.82262337835804e-05
6.15370171634899e-05
3.30763808288285e-05
6.06548335768286e-05
-3.93149215240043e-06
4.16523311585068e-05
5.99653997210398e-05
6.09404071205045e-05
8.01606548225903e-05
6.66603330961632e-05
5.14834777056218e-05
2.39547330413801e-05
7.39471556599993e-06
6.3916797562597e-05
5.90582578216424e-05
6.74305197542977e-05
4.44940657177852e-05
-3.07513516606246e-06
4.62580663103861e-05
9.64244028243592e-05
4.06079760618961e-05
4.62847963616012e-05
3.01988285104902e-05
7.17304514868591e-05
5.06509518039043e-05
3.82365542131028e-05
6.6352914536916e-05
6.06467210293297e-05
9.69945295226383e-05
5.35519467202087e-05
7.00236135333881e-05
7.46566622006642e-05
4.68812034260062e-05
7.42746135305839e-05
8.96841425224398e-05
9.13785057787831e-05
4.45299588631084e-05
5.00742507693186e-05
5.93330231445713e-05
4.76272601910801e-05
3.00880052345407e-05
3.63271644619545e-05
9.13091802823319e-06
2.8751246993971e-06
3.8396360977852e-05
1.83237814791714e-05
3.80762877537665e-05
5.16215612826053e-05
3.37188448016441e-05
6.16323784795078e-05
3.70541652692074e-05
2.69687553187615e-05
7.16591672416843e-05
7.38181133308297e-05
5.14794401133606e-05
4.77309366429274e-05
4.76399968321933e-05
5.73789648802274e-05
4.26278715482954e-05
3.25101234520356e-05
8.47965824339914e-05
5.14842900415919e-05
4.8396252081059e-05
5.94424924065614e-05
5.61771309780844e-05
5.0238757514573e-05
8.904418070422e-05
6.66452432550582e-05
3.35887697247837e-05
0.000142335193820196
5.65672560738631e-05
0.000109649433577461
4.29963932886368e-05
7.15302876217091e-05
4.72673060872511e-05
5.03422855826841e-05
5.98975032305354e-05
3.99694023142093e-05
1.3914646610263e-05
2.06697843418683e-05
-2.34819137306408e-05
3.019160945308e-05
4.04051132846239e-05
5.48321389119231e-05
4.117850892153e-05
6.25789135641717e-05
2.08391783831314e-05
1.54848763310813e-05
3.59503739459583e-05
2.34529961804422e-05
5.88197768721559e-05
8.08110612781905e-05
0.00010206622766659
9.89019529676598e-05
6.86432310865865e-05
9.63015962133982e-05
3.95188022221198e-05
7.80922371989803e-05
6.72752777625598e-05
6.28109611243174e-05
7.25703864882594e-05
7.39413041264079e-05
7.06193824835591e-05
6.88218520782268e-05
3.57561809026886e-05
6.81412726371473e-05
1.33914227891888e-05
8.15109570204623e-05
0.000107959004713949
5.29971504619579e-05
5.80920382813586e-05
5.40773210009024e-05
3.7416113199263e-05
1.32283872839679e-05
0.000106363203129828
5.94398435305078e-05
8.18411247128254e-05
0.00011991925849609
7.67819697949276e-05
1.11097528158411e-05
6.81885231390512e-05
6.10432243389689e-05
2.1052391989475e-05
3.80082290499555e-05
0.000101721186014157
8.60350505968482e-05
8.4264888998386e-05
5.74643211799701e-05
3.71740486895739e-05
4.0222533285281e-05
5.08760730593613e-05
8.99006943335049e-05
4.04988745607396e-05
0.000105026524208855
2.2122391167118e-05
7.23668313870802e-05
9.87900114126681e-05
7.4418807245408e-05
7.8687400684328e-05
6.29772559285494e-05
6.62507848695097e-05
5.14783232456448e-05
4.50240926444922e-05
5.2181111110516e-05
5.71388739437763e-05
1.19766824113048e-06
2.00208033207872e-05
4.78128397724427e-05
7.75815850181468e-05
7.96520869996269e-05
7.77604416697476e-05
6.82257592693132e-05
2.38303604038446e-05
4.45500915850014e-05
5.4053243119812e-05
8.1167297716698e-05
1.19700433669138e-05
0.000114867258763712
2.52386055531406e-05
5.399160463197e-05
6.48707159192096e-05
9.23887608017573e-05
7.73226639670104e-05
1.44480445067332e-05
0.000101146713934333
3.55460850864239e-05
6.92092644698842e-05
3.82124488959545e-05
7.39185635969407e-05
3.20123781628516e-05
6.6087102608697e-05
3.14575287317668e-05
3.13135774004166e-05
0.000113111273119675
7.70052806959779e-05
2.61153513549285e-05
0.000109775415223107
6.73349701008015e-05
3.70429258719129e-05
8.72204814986023e-05
3.18331934027752e-05
5.28876556645607e-05
8.00853502502975e-05
4.02786616800845e-05
-2.50523802113249e-05
5.85267793504866e-05
7.11831294073908e-05
1.25908766684728e-05
8.61399442487816e-05
6.35082575534659e-05
3.40085967993929e-05
6.72551842707969e-05
3.20691472355213e-05
4.87642262991027e-05
2.85595974675117e-05
4.17600311663726e-05
8.77259845496152e-05
3.52585350654267e-05
6.89455189448909e-05
5.97473259172831e-05
1.73296337470839e-05
5.23132357257181e-05
0.000102209646190827
7.77592067373584e-05
2.52826794593484e-05
7.33114680516411e-05
0.000118406939276371
3.01248067751424e-05
0.000111411236592707
4.81910013264096e-05
6.31302466403746e-05
8.40532303805711e-05
8.79026338424539e-05
6.50761649515476e-05
4.15892476691249e-05
6.79781617189888e-05
0.000106809745022118
0.000151538025951327
2.90454531482587e-05
4.83133740159202e-05
5.51434130347911e-05
0.000103086670584541
3.52535507408765e-05
3.38829715031749e-05
-6.68941921399316e-06
7.2552441085051e-05
5.2218927296116e-05
7.67183893656838e-05
1.59923506279991e-05
6.51062376690039e-05
8.34316626984282e-05
8.03344519335318e-05
2.09546967468719e-06
-2.69558617166718e-05
3.90152366892143e-05
3.08392671693238e-05
3.54404690104778e-05
6.78006385615554e-05
6.39788260470695e-05
0.000100441456341999
-3.87028072100329e-05
4.77297084266265e-05
4.83109592216048e-05
0.000106126307156412
-4.37901578632111e-06
3.06201682383852e-05
7.04245582627981e-05
1.24927172365127e-05
1.47859778863183e-05
-2.21178590267181e-05
1.68104592521873e-05
2.48865669832847e-05
8.39479742081034e-05
5.58289540397365e-05
7.32999017835532e-05
5.86401274245311e-05
6.53618549165878e-05
9.86213192262427e-05
3.030272428694e-05
6.97873494152394e-05
4.64303687251796e-05
3.95114136930449e-05
5.73494094779706e-05
0.000103381276114535
4.15586444764215e-05
5.6657712795e-05
3.90674375129799e-05
2.87132893782425e-05
4.56790656111099e-05
-1.38003205929911e-06
-7.51714213745137e-06
8.20457807986297e-05
-1.2767216822376e-06
1.30324929117241e-05
-2.07178528702859e-06
8.67320302085434e-06
4.42042014747023e-05
6.41810126600938e-05
5.20874457070107e-05
2.73799189613142e-05
5.09714960923537e-05
4.16274077292397e-05
7.59827162085394e-05
-4.44764696442044e-08
1.47400203564774e-05
7.36499356323443e-05
6.89477189725849e-05
7.361996677086e-05
0.000101500002446793
5.0123392461411e-05
2.62968776606161e-05
9.82990207785714e-05
8.37398365562182e-05
8.73384980895819e-05
6.97284964084439e-05
6.59126486030687e-05
5.59082913064141e-05
-1.05984225272539e-06
-7.51800313729374e-06
-7.46622694240832e-07
4.63370383247532e-05
5.26554723354478e-05
7.06614499159119e-05
2.93946352012811e-05
1.62285850842555e-05
9.52862862727925e-05
9.22177836656189e-06
4.30506322011659e-05
4.59827916703026e-05
7.92398556276867e-05
8.43844759726952e-05
8.50715396550799e-05
4.18733457821908e-05
2.19621133434381e-05
6.22612342495889e-05
3.99016307240303e-05
6.24105246105e-05
9.5415679160236e-05
7.87375586387757e-05
5.53325966575273e-05
3.87930778364271e-05
6.15906597886295e-05
5.90758293253678e-05
4.59133842296436e-05
5.01506042265906e-05
7.1793780050725e-06
4.3904424633859e-05
6.63372143282569e-05
7.48992896156969e-05
5.26641457281495e-05
6.17443749478317e-05
9.51781235280565e-06
3.51699308096812e-05
4.18049314748147e-05
9.01090798735006e-05
8.79732454481367e-05
6.55163583876715e-05
7.9140762645623e-05
9.08465953826463e-05
4.87388444059701e-05
3.23921364472083e-05
7.38106815484954e-05
9.01058336175872e-05
4.46594689380627e-05
8.46944542153072e-05
9.73842685031022e-05
3.93557742672154e-05
0.000109698062674221
6.85586267642317e-05
8.39326478532333e-05
1.17776127350633e-05
8.97843636686936e-05
5.12647550106165e-05
7.78662970510185e-06
6.86736167366121e-05
5.92516726126293e-05
4.27755165853073e-05
8.7109575351889e-05
6.864286863766e-05
7.35088163526998e-05
8.86896194100454e-05
6.20827512647744e-05
7.37401159766079e-05
6.78512666263467e-05
2.86866795196931e-05
5.46340789009013e-05
4.61899904169057e-05
5.92604394330618e-05
2.13517882032898e-06
8.2789966364331e-05
1.7122974781093e-05
9.15123706825717e-05
4.23720079540771e-05
3.68027331477258e-05
3.450836724734e-05
3.20631394900887e-05
5.21872304887117e-05
2.92703452203861e-05
5.51553764896301e-05
5.16843001592256e-05
9.29125934024254e-05
0.000120442131499652
3.20642603297032e-05
9.28392366392093e-05
7.47962438689195e-05
2.1519495206997e-05
6.38621146959164e-05
-1.03817236972602e-05
3.93445249841284e-05
4.53400777827159e-05
1.709166503872e-07
1.60423791106475e-05
4.2587438678781e-05
6.41430714883543e-05
7.41338270409377e-05
7.49779093352707e-05
7.1461415999711e-05
7.04654188837745e-05
8.5217165979744e-05
6.59281893181229e-05
7.40726914962312e-05
9.6841512000686e-05
9.14141034610711e-06
-4.83235908838751e-06
4.1390235407376e-05
8.25387188580092e-05
6.46054037973812e-05
2.07490366207017e-05
7.74957332674978e-05
3.09708571705209e-05
7.22272549502195e-05
4.98193905665369e-05
3.0916684107751e-05
6.0817523963574e-05
1.08781261812738e-05
3.63759470621781e-05
3.54003979930173e-05
2.66719625508166e-05
5.34294165849328e-05
8.25107224954425e-05
8.45672977990135e-05
2.87360199607325e-05
6.06716968705985e-05
1.24759160790733e-05
4.20012610587138e-05
5.65928312849765e-05
6.10680158581665e-05
7.31057128154376e-05
7.52093530086449e-05
0.000124465827263901
4.45223166540763e-05
5.50642159911194e-05
4.90046688813613e-05
4.36906803293951e-05
4.13049546883334e-05
2.71276817869768e-05
8.07601641352698e-05
3.87703637881917e-05
8.7407989749983e-05
1.21677520176247e-05
6.37794519299698e-05
-1.20687066371184e-05
0.000104070852498731
-5.26446914363429e-06
5.21474593804993e-05
5.84503941791947e-05
-5.10770131436454e-06
7.97254641818348e-05
6.54212999293116e-05
3.60229370650801e-05
1.13773153458143e-05
0.000100673744632396
4.83415575026099e-05
5.1903540380691e-05
6.45974160551143e-05
4.59905296877558e-05
2.44635013795978e-05
3.93023981686907e-05
0.000117426091503014
8.72128755497393e-05
4.90323771026674e-05
8.20700360147705e-05
9.85418039336121e-05
2.31210024616728e-05
6.31752393992766e-05
2.90674693373966e-05
3.98277018069557e-05
4.8698255971218e-05
7.89714983941007e-05
8.29698350095951e-05
6.89318031975807e-05
2.75648740733132e-05
-8.1821456002808e-06
1.66638005300203e-05
3.83648492468405e-05
3.16405064113291e-05
3.69127920416795e-05
8.75905626267623e-05
3.27210552082721e-05
9.88778645178502e-05
8.84004235515571e-05
1.22158260289539e-05
6.12861237528924e-05
7.90158752436566e-05
3.08794497964614e-05
6.81613171785802e-05
4.22583345249047e-05
6.12445313905717e-05
4.01780061809345e-05
9.68387012591872e-05
2.96186915180808e-05
5.01609715363496e-05
4.75512805086136e-05
5.89207990536631e-05
9.75169212733252e-05
7.56315225257059e-05
3.05041813989685e-05
5.27372524774577e-05
5.12153044723499e-05
-2.15398878902842e-05
7.30771514300187e-05
6.67074366847145e-05
-4.59760453346482e-06
6.36748512528956e-05
6.67534967859654e-05
3.61629242402897e-05
3.31255135487271e-05
3.10842632061066e-08
0.000105421014730438
4.2613671149435e-05
1.38959053287003e-05
5.72178045469047e-05
6.89925671313881e-05
0.000113370290445807
5.20878409530736e-05
4.91739900704972e-05
4.96277603242596e-05
4.37215282671347e-05
3.73603319319481e-05
3.37933605896038e-05
3.95513132589395e-05
6.44216378634515e-05
5.19615323238939e-05
6.70542095505292e-05
6.44576552192276e-05
3.43525054411471e-05
4.17182087719715e-05
2.37697655557255e-05
8.56504701864719e-06
-1.02893017277458e-06
5.68924085321862e-05
6.05966997590722e-05
-5.58785031174829e-07
2.18418856510791e-05
1.00868542586839e-05
2.83552270644511e-05
3.1799366628554e-05
3.16822089519528e-05
-2.83131675103374e-07
5.93717213447124e-05
6.11278771007804e-05
8.02924038675861e-05
0.000104689512838087
4.49849839886836e-05
2.30926124881659e-05
0.000127054507895249
3.93862696862885e-05
0.000108564408503548
3.68841790520338e-05
9.23505937247677e-05
9.62946744933271e-05
7.27555494226712e-05
-2.59882925816131e-05
3.19808436462036e-05
7.17303604714913e-05
-1.25095831046078e-05
3.33752448642031e-05
5.83292719948589e-05
5.77116753759783e-05
7.55177672136923e-05
9.21986322086958e-05
5.09690472165261e-05
5.65583358903525e-05
2.88481598974678e-05
3.71702225704286e-05
2.59374589958164e-05
5.83152657759031e-05
8.34126882372119e-05
9.06979300443326e-05
4.86270357959886e-05
8.30307180615854e-05
-3.27338206416266e-06
8.6445642371669e-05
4.57830637333661e-05
-1.90754176878789e-05
7.72461282516015e-05
5.48866465364221e-05
1.2708534271524e-05
3.42342478171305e-05
2.77425812837444e-05
2.64256088868449e-05
3.43402027897875e-05
8.40678223277921e-05
1.92876716010188e-05
3.57883005450907e-05
2.25467931317281e-05
5.64090129284634e-05
-7.31400963331456e-08
0.000126975855032619
2.84634347719141e-05
7.53822783712956e-05
4.96954255584037e-05
5.52050056163858e-05
3.942838279865e-05
2.80168775443535e-05
2.20465885318849e-05
7.34221986535658e-05
0.00011166978692398
9.88481193616805e-05
1.47777167148458e-06
4.04638707289656e-05
4.65380822818443e-05
2.44772943586485e-06
3.86825754406255e-05
6.04265044433311e-05
8.24646126102122e-05
3.75381826243686e-06
5.7406532881332e-05
6.0217088589024e-05
5.80053815363463e-05
5.02175018355883e-05
9.91122098645178e-05
5.74307537631002e-05
7.92051421632738e-05
4.65849857140622e-05
3.18282240453652e-05
1.24881998289312e-05
5.03484036200338e-05
2.18876452221451e-05
1.20831085395421e-05
6.6820520484748e-05
4.91623230398767e-05
6.46687617534064e-05
6.35275890902231e-05
7.78443212794655e-05
7.69930530037815e-05
6.19900199531326e-05
6.50827256308171e-05
6.50405935069343e-05
4.36252211578786e-05
2.74581079581471e-05
3.49063064642897e-05
4.52750803971648e-06
4.93454867856772e-05
5.96733710806486e-05
2.61976178400044e-05
1.99362179221834e-05
5.89890445906802e-05
7.63929525828605e-05
9.14857926473712e-05
4.63943592123228e-05
3.44946322507182e-05
3.42518230867779e-05
1.62310865810383e-05
0.000101596618603446
8.65322902230187e-05
6.26503651357486e-05
5.53254639680232e-05
3.46162217868343e-05
6.80956183778706e-05
8.34098228955832e-05
5.19892875477309e-05
4.41650661715984e-05
1.67028070751792e-05
5.23948574715541e-05
0.000110894571945602
1.54817510826035e-05
1.84815739510771e-05
1.31160142461799e-05
4.31423963973121e-05
1.85866043202279e-05
9.13159229397255e-05
2.22820239767942e-05
4.51677953839712e-05
2.21457228274939e-05
6.03192828859648e-05
6.59690373205288e-05
6.43830895955086e-05
5.26117307251047e-05
2.55426407983229e-05
6.63125458279874e-05
2.03128251080042e-05
5.23369279989115e-06
6.82973050324208e-05
6.64135696691488e-05
0.000111728507045553
6.254256858699e-05
0.000118539844104999
3.0884923689805e-05
7.47958465930846e-05
9.69748167312856e-05
9.79375438030437e-05
6.8457698854236e-05
6.43357780515403e-05
6.0895193909871e-05
3.59672432057841e-05
6.83389785878229e-05
2.0992867002245e-05
4.90906434233565e-05
1.8507788545623e-05
7.69492548324961e-05
4.50689495076801e-05
1.57662734575629e-05
5.49799519085927e-05
7.16657719811902e-05
-1.01500096399811e-05
1.3700760148989e-05
2.95309835000716e-05
8.29273177819688e-05
4.59172089802356e-05
9.08757120184802e-05
0.000110596332049252
7.30310568867737e-05
2.96957157150491e-05
8.7196766281353e-05
9.93763368196566e-05
-2.00861457955951e-05
2.35596905206017e-05
6.78315628866719e-05
0.000110195775580126
0.000102577216566592
3.61154947961277e-05
-4.50232081709057e-06
6.64582647685307e-06
5.46179516342402e-05
6.37226811200057e-05
1.3890811644152e-05
6.88484558296504e-05
1.76135626603296e-05
5.14411525269712e-05
0.000100194311558891
5.52458135109033e-05
0.000126510905208876
4.11920753140288e-05
6.83958382523944e-05
6.82982647217108e-05
0.000102141411950036
3.5899199214482e-05
8.15607180294121e-05
4.4336453952138e-05
1.94296631776409e-05
5.81000077280211e-05
2.70140828793047e-05
6.98175803284089e-05
9.9071133435125e-05
6.24952234117541e-05
3.72904294258768e-05
4.83255054377206e-05
3.70225255529417e-05
2.16784274771854e-05
2.60005562215289e-05
3.37599575183991e-05
3.39442433812921e-05
4.01247416922414e-05
7.01047961052684e-05
-1.50622009334467e-06
6.01327411507685e-05
8.45318394016113e-05
6.94679904622719e-05
5.83729171170728e-05
4.48015007617023e-05
2.71447831776018e-05
6.40925727980521e-05
5.53109986422059e-05
6.83906650040497e-05
1.56398310227734e-05
7.72918552616173e-05
0.000106231542657794
5.58078546844172e-05
6.75428901168404e-05
3.82629945359943e-05
3.51980936529516e-05
2.42593374598147e-05
4.42851417151981e-05
5.84753339524985e-05
6.03968156857197e-05
2.7992700134732e-05
1.68838147169979e-05
5.8724800289743e-05
2.36158121919975e-05
5.17345400872264e-05
3.52693106627003e-05
2.88291174075966e-05
4.08636613859441e-05
2.93161851219982e-05
5.8609568187136e-05
1.85498627269187e-05
6.13888963310776e-05
1.9582769199388e-05
3.8186445948552e-05
4.08964636904021e-05
9.43555951757188e-05
2.70701681369951e-05
3.3172902252978e-05
6.1510400670219e-05
3.74773258471617e-05
5.06842465453323e-05
1.96286381459523e-05
5.35619124596947e-05
2.38084145469447e-05
7.48500717444395e-05
5.20587001893014e-05
-4.917067573914e-06
3.15906829499112e-05
3.70079374816398e-05
1.29582660894621e-05
3.74822289100234e-05
1.94182446487086e-05
4.57118530463575e-05
3.92940217782461e-05
7.22281908299159e-05
9.94549147145343e-06
7.74778423960458e-05
7.33572459553281e-05
0.000108053623838296
2.51672495872892e-05
8.79302441635986e-05
6.58687237512663e-05
5.7194544602812e-05
5.20602194778122e-05
3.69806721862233e-05
8.34838241588557e-05
9.03077077610887e-06
8.09886321262826e-05
1.53966134125925e-05
7.98511024495577e-05
7.88393953382248e-05
4.15921371664628e-05
9.46271725120348e-05
-2.11691889254425e-06
3.63729904529817e-05
6.01154089340564e-05
3.69171295446387e-05
1.56894006707082e-05
7.58818835714826e-06
6.75553995906255e-05
-1.02528524939234e-05
7.12326677979638e-05
6.92498144872934e-05
6.61150431656171e-05
8.50176485039504e-05
8.13595347860412e-06
7.23802198280419e-05
1.06700817657674e-05
2.47787041883174e-05
6.30128387506225e-05
3.95613682806404e-05
0.000104558791473576
4.61309360952446e-05
1.0315173036981e-05
6.91265324426495e-05
6.5268674551583e-05
5.9117223244904e-05
7.37008501539664e-05
-7.08935989887466e-06
9.62134511553011e-05
5.18738807544749e-05
8.06302083067568e-05
8.67974019234703e-05
5.71606258539538e-05
3.77804851452622e-05
8.59516061581983e-06
3.28777633511483e-05
7.66015970285151e-05
6.25809278694677e-05
7.2494905163809e-06
8.60680066457636e-06
7.97427819073427e-05
4.92178880803421e-05
-1.7804344614419e-05
3.17826898368787e-05
5.2956261896546e-05
8.20447762869278e-06
7.48456767037803e-05
9.00338644062269e-05
4.83668502751694e-05
0.000105960153281646
2.2381010279328e-05
7.0164306760087e-05
6.03308804630016e-05
0.000108793578932867
3.23309554851763e-05
7.1100317657709e-05
6.04572756753804e-05
6.61719853355716e-05
7.07235684406532e-05
4.92470138724621e-05
9.08414723560293e-06
3.31562254523398e-05
3.97686385811988e-05
4.46866654275982e-05
7.09517511888696e-05
1.66361150403307e-05
4.25873156490585e-05
5.74717216667907e-05
6.44647333148885e-05
7.66626453588626e-05
9.76410963018248e-05
2.54180989466535e-05
8.18825003566959e-05
3.25551552206568e-05
2.94970262645432e-05
6.70354126369001e-05
3.13700685705872e-05
9.34912809367594e-05
2.63472862496566e-05
3.63837357952457e-05
9.69903573111672e-05
5.37651254246505e-05
4.72960474080551e-05
1.53187244105663e-05
6.27759842731292e-05
3.0367832542306e-05
1.60771388888661e-05
9.09316406350904e-05
2.52432327006295e-05
5.03340101146918e-05
6.94229917501005e-05
4.23208888792064e-05
3.53995756470571e-05
3.08569293774873e-05
1.60297468757154e-05
3.26113420175676e-05
7.34963432678215e-05
2.62080960952509e-05
5.06410904658156e-06
8.91524517796385e-05
6.8150043645373e-05
5.24992414415648e-05
5.43902941640174e-05
1.38008869686841e-05
5.58293623825181e-05
6.51870986915423e-05
7.87333242138766e-05
0.000100501815570995
5.09073561929747e-05
8.35499358248099e-05
9.28427279537512e-05
7.18650943432135e-05
3.7022079891602e-05
6.13980095359e-05
4.43777514253506e-05
0.000121875676057188
7.31569733972966e-05
8.81164218438141e-05
5.91329275801363e-05
4.82180413904362e-05
4.0036153357636e-05
3.14137887684319e-05
5.60193056648882e-05
2.97018465024841e-05
-2.10208600638995e-05
4.81489459928542e-05
4.15642040395429e-05
-7.00981725601477e-06
2.67588241616948e-05
5.5161696789216e-05
4.2583674830132e-07
5.0497088280667e-05
3.01189653802955e-05
6.50811815277106e-05
1.31770670992816e-05
8.57724182221964e-05
0.000109346581771425
6.32323095508386e-05
5.09228851171349e-05
2.72097118596972e-05
2.14405292926412e-05
6.4536385292342e-05
7.34464872619131e-05
5.48419081261236e-05
1.60117786643889e-05
3.01532063210505e-05
8.64495132560764e-05
6.88465847489757e-05
-7.7507745212e-06
6.58658381978064e-05
7.35016241830896e-05
7.39585753799641e-05
-2.4564275861396e-05
6.2762896642158e-05
0.000123503228263116
6.41636646997988e-05
6.71661890561456e-05
0.000122695744501171
9.11634186014319e-05
9.11968170034504e-05
8.2989143437789e-05
7.23006529735076e-05
4.35424670217512e-05
7.82145596973685e-05
4.10632968531443e-05
5.38864878885398e-05
5.56393142980491e-05
4.93301084724578e-05
4.63619019772534e-05
0.000105754529004611
3.33656633135028e-05
2.88358604826894e-05
4.2802088823522e-05
7.85305435859704e-05
1.96382066545526e-05
6.32784007870221e-05
5.62930416908818e-05
6.0572995021317e-06
3.38948783492884e-05
2.24112710210058e-05
6.21235139124243e-05
9.67548566301913e-05
5.24590076894971e-06
-8.86305714772923e-06
7.6364601481839e-05
8.65061623053668e-05
5.40602552673032e-06
4.49862199811277e-05
6.90026035621993e-05
0.000128075301162454
8.38807990313123e-05
2.54365959109567e-05
5.51985057923808e-05
6.32897300890675e-05
0.000129827638097021
5.74575399317738e-05
0.000116126570035982
3.62294975442459e-05
5.22451112705302e-05
6.76177160902323e-05
7.7077914809848e-06
2.99695565467833e-05
4.2220546030678e-05
7.71369015475312e-05
2.41877157929376e-05
0.00010924996787464
3.77856519352276e-05
1.79600013269136e-05
8.81149412045633e-05
5.78968870669672e-05
0.000114591906778791
2.4659711444705e-05
6.538350121905e-05
5.75628138426212e-05
6.34606155923252e-05
6.72579515737197e-05
2.07846635142759e-05
5.31049665007499e-05
-2.41519518977956e-06
7.63488521007271e-05
6.04787370949763e-05
4.38980741649403e-05
1.05479062722175e-05
5.90361066773466e-05
7.6121453659436e-05
6.0222767650958e-05
8.89071915242804e-05
6.17727870897268e-06
8.49845352909911e-05
7.5113791564446e-05
3.08606113946618e-05
9.97744456512278e-06
1.5106387763918e-05
3.59596129375806e-05
5.27651823001692e-05
2.41001507640356e-06
1.83749898833037e-05
2.7878735733639e-05
6.2908593086259e-05
5.77991891382514e-05
1.59362455389371e-05
3.70020114095325e-05
8.60110110015046e-05
5.96035215507546e-05
4.76100836617769e-05
2.57554798391868e-05
9.06631019050077e-05
9.23666925324545e-05
6.14036224142243e-05
2.95909716187513e-05
5.11010916829835e-05
4.03112275320735e-05
4.73969078725873e-05
2.20835450517067e-05
9.03557614275481e-05
1.29969313124016e-05
9.61007399412076e-05
-7.33967635754418e-06
3.70508247223121e-05
2.84927972822601e-05
6.14733487030754e-05
9.45781890679115e-06
3.53821826203715e-05
2.65429650411528e-05
-3.49419938678195e-06
7.46024207248587e-05
2.23808486434194e-05
4.31185471190829e-05
2.82767949748162e-05
5.44217505693847e-05
0.000157606445696273
-1.14777429601239e-05
8.49542866024173e-06
8.96293855835637e-05
6.11805038450422e-05
5.68605962661246e-05
5.75156942879558e-05
6.92951006883897e-05
1.96679232681742e-05
4.86202306072954e-05
5.63595234322557e-06
7.71356626874734e-05
3.50017279775992e-05
2.23421532697136e-05
4.69494489010488e-05
9.9979601022569e-05
6.19170452862231e-05
3.13587935679426e-05
2.58110622871675e-05
3.12255801640422e-05
6.0585727641822e-05
6.1030243359311e-05
2.39416192490515e-05
6.49313870105708e-05
6.33036129909005e-05
4.29503468671656e-05
6.75338220769044e-05
2.39300021668277e-05
9.9474701821857e-05
2.25988349416633e-05
2.76930629561088e-05
4.49494087943702e-05
2.0075061006884e-05
4.63165602001701e-05
6.04180128096258e-05
0.000102751530281932
6.80877598025258e-05
6.92357892357814e-05
1.90366947236864e-05
7.84962589386878e-05
7.53950793649605e-06
9.8972539007809e-05
0.00011705143411666
5.4051270862543e-05
9.80245378242121e-05
5.52172740008675e-05
7.32289529863783e-05
2.25437152686551e-05
2.12933475392046e-05
4.05553547492096e-05
6.68546922588848e-05
4.52815516157485e-05
5.51037132309468e-05
0.000103064417467866
4.48425545212835e-05
7.04235298417298e-05
1.697091610933e-05
0.000110782075218257
4.13638339724964e-05
0.000106875741000119
2.28068240183802e-05
5.34382292879092e-05
2.76636313567245e-05
6.0562303909615e-05
6.29603907010004e-05
7.54089230534118e-05
1.74056803344418e-05
4.46540831027533e-05
-2.16921320250535e-06
1.87574320944869e-05
4.04328856195986e-05
6.21329285493359e-05
0.000132246292995721
-1.29249124502388e-05
9.40628027438432e-08
8.21912579523751e-06
4.0067923991801e-05
1.08955574813014e-05
9.67309835843899e-05
6.28207599073733e-05
8.99438214078421e-05
8.07374947958098e-05
5.14424665939487e-05
9.8607480531626e-05
3.04833271159311e-05
9.44887647271549e-05
0.000120252214365418
5.80828026049662e-05
7.32985282886478e-05
5.01453665422096e-05
5.73390799853663e-05
0.000113755917051031
3.20102359309523e-05
7.01003908308892e-05
4.04840778792765e-05
8.4465761864425e-05
8.94632337671798e-05
2.25339857920471e-05
0.0001043535101239
7.61375780646668e-05
8.083755878513e-05
5.19758730259966e-05
2.24619330997957e-05
2.06291214621388e-05
5.81638539003845e-05
8.6109880859303e-05
4.67863624024281e-05
0.000123268250452352
6.9373649216261e-05
8.58476679450577e-05
8.03042302173019e-05
6.99056050011355e-05
0.000109750501660132
0.000106420065057469
4.35019566513187e-05
0.000105357684211252
5.16698870789596e-05
5.64181154151411e-05
7.03970929188803e-05
9.12560499040854e-05
-1.59637444670765e-06
6.76297184227686e-06
4.64561888303963e-05
8.15372434389543e-05
3.92362324357682e-05
1.5601002457694e-05
6.94290584552317e-05
5.9710251650566e-05
3.51652790109762e-05
1.92074303342705e-06
4.55083014342605e-05
-5.2032130580045e-06
4.11032180706777e-05
7.96820695046747e-06
0.000113133754811635
0.000105710247310599
6.56938662435504e-05
7.25183102235747e-05
7.35819015146002e-05
5.25513590387624e-05
4.17505023792385e-05
9.90301658596182e-05
0.000106987491212008
3.45512462285671e-05
4.79124782252061e-05
7.76310751022758e-05
3.8537029052237e-05
1.84421095858929e-05
5.92906797593098e-05
2.07826793337373e-05
6.52227722183007e-05
7.36177682779703e-05
6.64363401500333e-05
3.18480044310245e-05
8.17338113249798e-05
5.92879267331415e-05
7.52748357150976e-05
2.35644898854159e-05
4.72021155705908e-05
5.77352593262063e-05
7.81868142237649e-05
3.83512635711858e-05
3.07010250038638e-05
5.01724724423013e-05
6.59469252722824e-05
3.10417111334799e-05
6.09370382297687e-05
0.000106929570787429
-5.26106113394041e-06
5.15546976779408e-05
6.29346091316106e-05
4.53667921386847e-05
2.66702189302948e-05
1.59984552708415e-05
7.53631000418889e-06
4.69265674070427e-05
7.14062887890722e-05
7.53980171705219e-05
2.08494083586819e-05
8.42027225070419e-05
0.000105769437020157
8.89237546616913e-05
4.78112220538942e-05
4.02662226440626e-05
8.28154773097532e-05
0.000117357386692455
4.7065737731653e-05
4.07308547522584e-05
5.33340307235247e-05
8.35789005917319e-05
0.000125099025903897
8.62718064636052e-05
8.13169005263166e-05
5.2003718100989e-05
7.40693175879275e-05
1.6535467687476e-05
4.750080792999e-05
7.09327698164499e-05
-1.53362710056949e-05
9.66667877724103e-05
5.90072956455363e-05
5.6606669326605e-05
-3.19669124290545e-06
3.84249069764112e-05
0.000117321067841479
5.05675174457398e-05
2.46695973688343e-05
8.94504547363929e-05
2.60514271567984e-05
0.00011385251183521
7.53388559862235e-05
8.67883260763062e-05
5.92908655702947e-05
7.31520662320693e-05
3.54722105053482e-05
5.6997951622263e-05
6.81628759443064e-05
-1.00840612829298e-05
1.10321426533532e-05
5.42946616561129e-05
6.81584358992012e-05
3.96648682426262e-05
3.36139284568055e-05
4.02926250085867e-05
6.32197980401931e-05
6.72898196770077e-05
3.92538431549182e-05
6.47176875099613e-05
3.00372428813144e-05
5.63012422947335e-05
3.2891252048221e-05
0.000102292212311947
1.5977875695322e-05
-2.72338860743861e-06
5.87807872981453e-05
3.78039565554646e-05
4.39677161245946e-05
0.000107024211848577
-3.8309868669718e-07
4.91208590888369e-05
-2.15487647242767e-05
3.72606677899144e-05
6.90130730329903e-05
6.72944972179555e-05
-3.43206506554214e-06
7.62555756254261e-05
6.44436940042076e-05
0.000134556644735302
4.88509873979229e-05
1.62581619281693e-05
4.19545580242506e-06
8.76376100842595e-05
6.47125480508563e-05
7.84312902121313e-05
7.47888590197781e-05
7.0573128354657e-05
0.000145672868412303
9.23820980081445e-05
4.82719486355852e-05
6.41266403934787e-05
4.88653963001016e-05
2.26598366446046e-05
1.518756986687e-05
0.000124020431095645
8.71221047996527e-05
2.60452286974549e-05
5.62945969392543e-05
-5.15825955614783e-05
8.59319188437151e-05
4.03266100616405e-05
0.000101123537057533
-1.21418413911173e-06
7.02283586655145e-05
4.06494214272503e-05
4.66348483997022e-05
7.63263381157845e-05
6.34276400135417e-05
3.04710604533144e-05
6.66663695985652e-06
4.83173633540716e-05
1.91286652100886e-05
8.00389919560391e-05
3.43208297349839e-05
3.94906705383738e-05
3.53968564725749e-05
5.7671452528765e-06
2.9538167937647e-05
-8.70778030705944e-06
-1.18751533708995e-05
3.63742274954584e-05
2.79570713504803e-05
3.70431033284623e-05
4.341567165256e-05
-4.65739012828895e-06
4.54771127027298e-05
2.61127987819334e-05
6.19900453328201e-05
8.91641858005116e-05
8.80564529867821e-05
7.80551078741347e-05
5.81040099054575e-05
3.33350106980459e-05
8.27724525166719e-05
0.000110702713910971
8.61498388765078e-05
0.000125602263184794
3.67932667341776e-05
6.70476598407161e-05
9.1740618726803e-05
7.13897589137624e-05
6.96686821858765e-05
8.57636028272352e-05
8.38480740491086e-05
8.17166220853521e-05
2.3763003762187e-05
3.30107516029209e-05
7.83518735351541e-05
3.65770519226256e-05
6.20452505025252e-05
6.90472995898927e-05
6.15508631487183e-05
7.37745049934112e-05
1.6645019978427e-06
4.77922968462042e-05
6.39740490441837e-05
4.2467374912191e-06
1.42882534133742e-05
4.75784308556476e-05
2.60296734831326e-05
2.93820518001912e-06
6.14151593051391e-05
7.27856692034183e-05
9.35728182197591e-05
1.7320744123009e-05
2.77103309938951e-05
3.10065277886307e-05
5.3929723694604e-05
9.90537130238283e-06
5.2539441259445e-05
3.13477495086687e-05
7.00686681433808e-05
-1.51092276057936e-05
3.09893692387252e-05
5.85591764184619e-05
8.41630976281711e-05
4.76738063803162e-05
6.669308406127e-05
4.98238867741408e-05
7.86433116466816e-05
0.000106977125454168
9.46875017300655e-05
9.87296347908587e-05
5.27585891881338e-05
0.000116512349871607
8.25800609525179e-05
0.000101257914562396
0.000118038341581737
3.98364677083741e-05
5.07110150776027e-05
6.48187000552089e-05
7.36363654981732e-05
4.042177478924e-05
7.98036374244421e-05
4.10754265128404e-05
3.84684808372335e-05
1.01305022262937e-05
-5.80598906514003e-06
1.32306364521154e-05
7.41210984672541e-05
2.05637029312887e-05
1.78228638316462e-05
4.9788612410676e-05
2.51328211411433e-07
8.42644171641508e-07
2.79178320306602e-05
8.07132552928575e-05
3.69091770163811e-05
5.46795779563315e-05
7.79832594756889e-05
3.51469290547804e-05
2.0030085552329e-05
8.92266979378351e-05
-2.29892363846759e-05
8.23088453278868e-05
5.33830124860898e-05
2.72466430149769e-05
5.16370991845782e-05
1.83334094869148e-05
7.61125769452481e-05
1.2586954344789e-05
4.21303582784377e-05
7.2065386558225e-05
8.70002212523508e-05
9.00126429291456e-05
4.58359789378189e-05
6.96238505828634e-05
2.72304237382535e-05
4.96611120674095e-05
1.79852545827496e-05
8.02803767186141e-05
7.34726106325236e-05
5.0295789685545e-05
5.07142266439413e-05
8.6857357459764e-05
2.72009436634147e-06
5.83120704575229e-05
5.81640853189472e-05
9.76525814886792e-05
9.07602237089319e-05
5.3624774634176e-05
7.42202523940339e-05
5.55444851497914e-05
8.22218732254579e-05
9.62251231582875e-05
9.02161864330158e-05
4.93298685140523e-05
4.24976252681699e-05
8.50560225646368e-05
4.05433642879015e-05
-7.72425589297968e-06
-2.58337057057177e-05
8.87201959863273e-06
8.77508522641797e-05
4.5466093913749e-05
1.46498900643783e-05
-7.39895497051309e-06
4.52020085354594e-05
9.78598810724375e-05
5.19765222373864e-05
3.27157680411604e-05
4.05924365605957e-05
5.99487837654034e-05
3.34357240738558e-05
2.82708549373404e-05
6.33141863011887e-05
8.33993515261751e-05
2.22047661193282e-05
4.0694303054213e-05
8.08628188297801e-05
1.89446737292345e-05
1.07716539796435e-05
9.75184333925582e-05
3.81584455508783e-05
4.45329922348155e-05
7.0787271281671e-05
8.54890989366663e-05
1.87298233980168e-05
5.26766446775466e-05
9.46702794602463e-05
-8.9395630298743e-06
9.62993908525804e-05
5.40645801019705e-05
4.53747569128609e-05
8.21512036382708e-06
1.80827549423774e-05
7.68636340958084e-05
9.65431024171379e-05
4.64427754509809e-05
7.29001358103958e-05
7.18427830734416e-05
6.9744761556515e-05
5.13367929750788e-05
4.18379165003704e-05
5.52580542673396e-05
8.24331792508947e-05
8.89104964378571e-05
1.23135043779435e-05
8.58290218589288e-05
0.000100787622214185
3.54188159669214e-05
7.71291224118251e-06
1.5596812506245e-05
4.96184010174967e-05
0.000108116360748059
7.26615300615318e-05
5.77111153424657e-05
5.12848776207495e-05
1.99254348462296e-05
6.10215892154921e-05
1.58512561558968e-05
2.05837323358574e-05
5.60361570848564e-05
-8.18129375047409e-06
4.54442533456924e-05
2.72782098682073e-05
9.86757241580837e-05
5.61014249200073e-05
1.83086530296924e-05
7.44280756776369e-05
1.78704306516154e-05
6.74004523255268e-05
2.87970746205153e-05
3.46884345381331e-05
0.000105373331676216
6.1740856579749e-05
7.24695590720388e-05
5.256497120647e-05
6.01904394876957e-05
5.66823289374225e-05
0.000101273689611239
0.000100916085065299
7.98804248381828e-05
0.000106721067527678
5.75410448973173e-05
7.94996795821263e-05
0.000108268685015067
8.82401364499585e-05
6.5001196490803e-05
5.70027575901194e-05
5.84652231842389e-05
3.21629288802981e-05
2.01993998140568e-05
4.64255298484323e-05
-6.89546385713506e-06
5.74750261458108e-07
6.62226802477315e-05
4.56904860118119e-05
5.63712400907753e-05
-9.48056022051933e-06
2.89225380380583e-05
7.33010178144069e-05
9.64004497853093e-05
6.00648021134422e-05
1.84435200430414e-05
6.88732065823508e-05
6.10012564187561e-05
-6.62467505580362e-06
3.86802679190162e-05
2.10319305961956e-06
7.0924662346641e-06
4.05239393267552e-05
6.17666166600361e-05
5.62350521164103e-05
3.2401882360964e-05
6.8873513243713e-05
7.6044904831771e-05
-1.87722161272615e-05
7.12738895463809e-05
9.49521330930843e-05
3.73476969084279e-05
0.000132275113731056
0.000114993737330532
7.91182615972809e-05
4.8739317050646e-05
6.09856849901284e-05
5.48374233472438e-05
5.25850483658864e-05
3.58600728991763e-05
4.95882324018423e-05
5.32786630431434e-05
8.1996031970916e-05
8.49446689248448e-05
-1.83580075981214e-06
4.91727232078935e-05
5.68632139411219e-05
5.50043611428577e-05
6.50805770104125e-05
7.30436329971563e-05
8.78066139223016e-05
4.23938459867813e-05
2.96348393806738e-05
1.6123535390978e-05
2.3290895593969e-05
3.09226676411592e-05
2.33061015608383e-05
2.8768126326072e-05
3.67651465460396e-05
7.2476484598913e-07
-1.02195329720025e-05
4.40118899767875e-05
5.08489045608165e-05
5.03403793290198e-05
-4.2880986751985e-06
4.50399000913331e-05
7.80772134347548e-05
4.99880334757047e-05
-1.16898602967097e-05
8.35369024586522e-06
6.95660171284424e-05
5.58825963934301e-05
6.37664391997998e-05
9.26017749454571e-06
4.12867012917357e-05
4.48284838072442e-05
7.14692660937654e-05
2.11703692464479e-06
3.86341743982046e-05
0.000109856488843874
4.57697942496604e-05
5.29449774576e-05
8.08970762180782e-05
6.32771115939131e-05
-9.46914613567038e-06
6.78356594719042e-05
7.79189286413542e-05
4.4261211994066e-05
3.09439615574987e-05
4.4766248775324e-05
4.29253270216121e-05
0.000121938357973508
5.25116254395061e-05
4.66565929737588e-05
4.55071981637263e-05
5.16628647057921e-05
0.000125094132010232
6.7772838986179e-05
0.000102846624636867
6.16361733972411e-05
6.23209082339162e-05
3.44632768090613e-07
4.49774241839372e-05
9.81058282653758e-05
8.75749426136869e-05
5.45269647167825e-05
5.67261628122775e-05
9.94087824754342e-05
2.09726406928318e-05
4.37011797780402e-05
6.7327683865109e-05
1.75712925830135e-05
6.07093489202023e-05
9.13789365456408e-06
2.89866968652758e-05
6.89099646985523e-05
2.83027871697181e-05
5.40376003740251e-05
1.00367680410711e-05
5.23921250707704e-05
7.13896987551702e-05
6.82392515539102e-05
-9.55238979148638e-06
3.6478982512677e-05
6.41964104471666e-05
5.9756910739753e-05
0.000100595097075614
4.69821275278118e-05
-4.47595979934698e-05
2.31462106627345e-06
5.3865416521478e-05
6.54971342199914e-05
8.05746509527517e-05
3.38001880166693e-05
6.95738412437818e-05
7.75830948376552e-05
3.19238901549395e-05
7.71417888232964e-05
4.57381236446375e-05
5.96916784051561e-05
7.07790933728192e-05
6.24216532345246e-05
5.57994967910483e-05
4.67686744297018e-05
1.61187145753814e-05
6.28926836861752e-05
0.000124464816477988
2.63509745661424e-05
4.19894553779364e-05
7.6476887468881e-05
4.79511450075858e-05
2.90943504125002e-05
3.14661872010388e-05
0.000140637559007107
9.52759466945285e-05
2.69679840385922e-05
2.36202423077138e-06
7.36312608919231e-05
2.97017708688951e-05
7.59921648551656e-05
1.65731713611049e-05
8.72220828376957e-05
1.60769797740271e-05
5.1900804274395e-05
-6.046488068357e-07
2.90318061961813e-05
2.42768263070156e-05
3.01087090602474e-06
3.38957272115407e-05
4.17679353987006e-05
1.48812042298017e-05
6.11704327932089e-05
4.83469459474467e-05
7.78413957147662e-05
3.8337194862265e-05
2.30949474129947e-05
3.53322557637067e-05
-4.16591640564796e-05
5.4194376691108e-05
3.77489863201576e-05
6.79854703134067e-05
4.52132583710721e-05
0.000117803031084627
5.05530544666179e-05
0.000122205747778391
8.98876423766718e-05
3.57556088567585e-05
5.01407442839894e-05
9.61911612675324e-05
6.93498355505408e-05
5.63304119012901e-05
0.000103842099605068
6.2369782913687e-05
0.000106561101481186
8.35229103413587e-05
0.000137873186790372
0.000125539937770112
5.57693878041517e-05
1.80567582097891e-05
6.63555448642982e-05
3.62075022443403e-05
6.55278288850812e-05
6.40384034220194e-05
2.73846003604582e-05
4.27206185738632e-05
5.00079163375757e-05
5.51093685749018e-05
1.63029522716298e-05
2.04573126300402e-05
7.21962645509482e-05
5.52405781760846e-05
6.46560536698622e-05
6.6138819498697e-05
1.08077256417509e-05
9.11620411360079e-05
1.24287353204278e-05
1.52085666728788e-05
3.26825150846861e-05
-4.07691399575663e-05
3.29398901850078e-05
6.92271647961401e-05
8.98989354693001e-05
5.5872816333488e-05
2.16963764008999e-05
0.000104176064714844
4.38478882744196e-05
1.76135689523176e-05
3.64512765808475e-05
4.08291683881408e-05
1.70020709921256e-05
3.74927825557087e-05
1.34845327527691e-05
3.39524811596328e-05
7.19042828824931e-05
1.36409216067423e-05
5.35017954248007e-05
8.36817613355759e-05
6.00591679675282e-05
0.00010083546076762
9.67186042835904e-05
6.39339290281977e-05
6.18071879457694e-05
3.67259600012755e-05
8.83750285541938e-06
3.00172378525644e-05
2.75195654438243e-05
6.5029191613944e-05
1.65669481638219e-05
8.84107247543964e-05
5.4149976743766e-05
2.10945132563776e-05
1.73774322864801e-05
8.45114723493546e-05
7.54604637047217e-05
9.29171132743722e-06
3.66415963666021e-05
-1.20024095374035e-05
5.27737489147546e-05
9.43617119907966e-05
1.65239940417575e-05
0.000104712122613492
6.49402148879095e-05
6.63807955785762e-05
0.000112732189671271
3.45113375955446e-05
4.25415082896349e-05
-2.90310873859921e-05
9.62219381342023e-05
8.15946239939909e-05
9.28707230239404e-05
9.08616840404459e-05
0.000128552650085127
6.55153396118015e-05
2.04765852340986e-05
5.25118849876114e-06
6.57841929619212e-05
2.3781270744335e-05
2.89574134818047e-05
9.92604033753301e-05
6.21638050514963e-05
3.70281144297609e-05
5.33673923908403e-05
3.21310503181048e-05
9.54580369472162e-06
6.51702242092e-05
6.36995240909412e-05
3.26538821246868e-05
5.95433957532859e-05
3.95086541220062e-05
8.66781862481679e-05
5.72416167725306e-05
8.03000666926658e-05
2.03130486857309e-05
9.88040094175914e-05
3.94090189452775e-05
7.22281949353746e-05
1.39292418660008e-05
4.1532054070221e-05
2.79968974315653e-05
7.10949215457052e-05
8.08152410458563e-05
8.21729952389712e-05
8.15512289378142e-05
4.3419813363671e-05
6.57286118309107e-05
4.3351518209599e-05
7.05145798167709e-05
5.54362756523152e-05
8.15216825891708e-05
6.70383306784762e-05
7.31308278170522e-05
3.78915912094509e-05
7.69677571844466e-05
2.94498391303604e-05
2.37053894075286e-05
1.14230306622975e-05
9.17953136529876e-05
4.85514153892188e-05
9.04061773566231e-05
3.63152458653652e-05
7.13151266010855e-05
2.23559569509605e-05
7.09266160337775e-06
4.7403103753354e-05
1.93182444234628e-05
5.20620281301849e-05
5.60448569865388e-05
7.33424803065334e-05
8.34483470087819e-05
0.000106539710589027
-4.22900923857174e-06
3.58253855564e-05
4.45999042111505e-05
5.86939576660092e-05
3.84250036640943e-05
2.99012880131537e-05
2.52447727004775e-05
1.46514611006829e-05
5.41948257488059e-05
8.1237775446692e-05
2.56673137399691e-05
6.32798518508874e-05
6.68964669951482e-05
9.92138943383086e-05
3.74538627989715e-05
1.88161863976278e-05
2.83474112091348e-05
6.99459303768771e-05
7.62221655576247e-05
6.87821899861876e-06
9.47091042009684e-05
4.7170462547331e-05
4.94519029755795e-05
3.24613816942843e-05
4.13035703379074e-06
2.7983233642151e-05
9.05235066547754e-05
3.53542083818329e-05
9.19379138793166e-05
0.000101591786411728
4.01966627391637e-05
0.000110025235189494
9.82086324583991e-05
7.09029167076438e-05
0.000119540851483308
-2.70827619587762e-06
4.08687420147974e-05
6.76826576153878e-05
4.39400492740051e-06
9.64224943251378e-05
3.58174760540355e-05
6.93170343420161e-05
0.000103976805856707
0.000122129746374581
3.05305112448499e-05
5.99332025388582e-05
3.72401724434799e-05
1.50387852252981e-05
0.000105131161601194
8.36396580486701e-05
6.24942171226494e-05
6.04376192281695e-05
6.27675164564312e-05
6.30738977564927e-05
8.6547912871609e-05
9.05721070788917e-05
8.17764521427279e-05
7.28326530704024e-05
8.26207994574281e-05
-1.78981980364972e-06
0.000107612419273238
5.98330630017254e-05
-2.19181679940456e-05
7.86102658483004e-05
4.62394443159909e-05
5.89357287971196e-05
3.63944856926248e-05
5.04511844513102e-05
3.88773955260812e-05
-6.11134463133815e-07
5.09361834504775e-05
7.10229644125439e-05
3.83744446507071e-06
7.8148645923364e-06
-4.53586765909976e-06
1.55539697152554e-05
1.56672252206509e-05
5.83987914628798e-05
5.61537916070166e-05
7.50757534906261e-05
1.23459947303453e-05
0.000102690161883183
8.87151056330944e-05
3.21039415541887e-05
3.23157345579077e-05
4.81951100820155e-05
0.000109201562785139
3.59615156490405e-05
7.65884346983515e-05
3.4165786497918e-05
4.83275717104258e-05
3.57729573022162e-05
6.21072882047798e-05
5.33697161158884e-05
6.42315436202188e-05
3.29423533460723e-05
5.3062173079299e-05
9.5238672364073e-05
2.36378265718375e-05
7.42001683621651e-05
5.14122548375391e-05
2.19463586727059e-05
6.31795194788372e-05
2.64812376154637e-05
1.02376347136838e-05
4.0110798575333e-05
5.23903287849921e-05
3.70666572829802e-05
3.13392065490001e-05
5.36701082811274e-05
6.35839284273693e-05
6.36245826983522e-05
2.36811411179058e-05
6.38200609723233e-05
6.91527939419069e-05
9.78979431288962e-05
2.68469518439155e-05
6.72698145427423e-05
6.71640773703117e-05
4.05417589062702e-05
5.71062556404161e-05
6.0077826903157e-06
4.29153851166102e-05
5.78604925493032e-05
6.15401991967726e-05
7.78450996181568e-05
6.17709335428372e-05
9.20716983101407e-05
8.91634167646981e-05
2.0375671484532e-05
-3.89369158519433e-07
4.57567796483993e-05
1.13377919296274e-05
5.82374400869302e-05
4.73856974584587e-05
1.26002890495511e-05
8.61080097983437e-05
6.61135693933427e-05
0.000142466672994977
1.07624601713244e-05
7.90893488107147e-05
7.84734598386371e-05
9.06570300375998e-05
-2.5119151954337e-06
0.000120019905583772
0.000107889740073248
0.000114501170663809
0.000110588904995847
0.00014666413857122
1.43584011484369e-05
4.55122680113249e-05
4.49962385324943e-06
3.86211101549278e-05
5.52803341092858e-05
8.11222193396579e-05
3.97720489249928e-05
4.83510567723812e-05
2.51350879162889e-05
2.12357494802391e-05
7.95598550273756e-06
5.83915900039193e-05
0.000101015985942592
1.9998593441455e-05
4.483010600568e-05
3.87982442319404e-05
4.05035927386103e-05
6.57747062886438e-05
0.000104872664401729
9.89524101244039e-05
1.5020282291338e-05
7.0095532588612e-05
5.30998334043385e-05
5.20400712022798e-05
4.25272497464769e-05
4.53045720949992e-05
6.81765830709492e-06
4.84820065902839e-05
2.90324374925651e-05
9.80513705430238e-05
3.04198613910836e-05
5.70897311437937e-05
0.000108568540371421
6.20495755954664e-05
0.000118929397427827
8.34059550339883e-05
5.32880028125852e-05
0.000110832515489072
6.73717173414389e-05
0.000134374794113458
2.13766795922821e-05
4.87393622534587e-05
9.34584708537908e-05
5.09996911329515e-05
9.76542691860604e-05
6.59195463645117e-05
4.45849291009983e-05
2.26440043547837e-05
9.64903514039081e-05
0.000111224329610562
7.86475342183149e-05
5.74200344464066e-05
5.26752886059936e-05
5.73330252053365e-05
6.99788537612753e-05
6.78879042979032e-05
6.96622141088014e-05
5.81622489292011e-05
2.44896011763774e-05
6.91862640339604e-05
8.87845294755036e-05
-6.55820589191167e-07
7.78403573018807e-05
6.44364804541491e-05
5.46196926869066e-05
5.20976163770135e-05
2.59602445098634e-05
7.35255240183059e-05
1.99677606539274e-05
1.57860447999053e-05
3.64917514916462e-05
8.54297515213987e-06
-3.29613924619545e-05
3.99504556785666e-05
6.68099851458387e-06
5.32100764956996e-06
5.01619360592075e-05
5.12378800752382e-05
6.35334854575968e-05
4.74229603724717e-05
5.7648267673933e-05
9.36133600420059e-05
0.000102596799369777
0.000102060733016562
5.88565871425326e-05
6.73925318431891e-05
5.12575708113578e-05
4.97975226878864e-05
3.92265264365504e-05
2.55880780705067e-05
1.22053241394293e-05
2.08679433158843e-06
5.72225375517973e-05
4.04191295453629e-05
1.01205425693961e-05
-1.89722098958149e-05
2.90985014183389e-05
5.5197114614913e-05
8.11437363763995e-05
6.67074624427274e-06
6.75586733171963e-05
3.57159600015967e-05
7.24590091981344e-05
9.28320286938938e-06
5.77849636918562e-05
1.04974004643924e-05
3.10175801770405e-05
7.24757313948819e-05
8.87791939641746e-05
7.34461338920078e-05
2.51682900474092e-05
2.03457647217333e-05
5.7864364290777e-05
8.27573339059602e-05
4.79747964425677e-05
5.71726662851178e-05
9.59191288189154e-05
5.17903849331304e-05
6.18153845469999e-05
5.09881726720712e-05
5.21619303691069e-05
8.09217304380702e-05
5.8741296028915e-05
2.07464217350763e-05
6.94235231783943e-05
6.90006867867837e-05
4.70762111726918e-05
7.95336468324396e-05
4.83193981024027e-05
6.00846507179054e-05
8.22602724397958e-05
5.11616597950842e-05
4.00249691927915e-05
-7.56797310439834e-06
2.55558745887545e-05
7.98424547315951e-05
3.2208742522327e-05
4.86628965198396e-05
3.0001952346173e-05
7.74305155066247e-05
1.36721764647727e-05
9.80916892651208e-05
5.28699751914606e-05
0.00011482325450316
7.51244426701007e-05
6.4366237901319e-05
1.58620581676406e-05
6.88991869011214e-05
4.19238076246403e-05
9.32929310218425e-05
0.000119169088974544
5.69749789167528e-05
0.000105938608468061
8.12726129045567e-05
6.84178392060085e-05
0.000103012222799652
5.34546803830783e-05
1.90455814702314e-05
3.64483363273565e-05
3.15067412666846e-05
-1.28660806716675e-05
5.89458404666068e-05
6.84640211511194e-07
3.41274617826139e-05
2.94307781643356e-05
2.98100893354286e-05
7.27844058599131e-05
2.73394960850302e-05
8.39481182205588e-05
2.57598540377104e-05
1.69329362924427e-05
3.21569033277179e-05
6.84063705697471e-05
2.97155204521419e-05
-1.86422694500459e-05
1.48607453729448e-05
1.11319388293217e-05
5.98454571395079e-05
4.25453947127187e-05
6.58796840314215e-05
5.34684893161444e-05
1.63853713069224e-05
4.97094661672772e-05
9.27275439289229e-05
1.34582814385239e-05
8.36464424143979e-05
4.79467250599956e-05
7.52215354087501e-05
6.65827774679345e-05
0.000105989589566782
4.8633025186384e-05
5.84059039495904e-05
0.000108357770866753
4.68519326629406e-05
7.00140709820025e-05
6.72479545500763e-05
8.85105266269035e-05
2.98029433371647e-05
1.62268054311166e-05
0.000137258044322538
5.59716256108036e-05
7.31169454775463e-05
9.14234877750008e-05
7.46941846163325e-05
7.86583800581851e-05
1.78014169858289e-05
5.98473310421869e-05
0.000105889648638622
-4.85533303321978e-06
5.98680045736266e-05
5.58370079289803e-05
2.68386641366969e-05
0.000131699091636395
6.01984205505331e-05
7.72501494862875e-05
3.1006638206238e-05
1.35341292030496e-05
3.59925678617414e-06
1.09885428888603e-05
1.29332087385221e-05
8.78915964221507e-05
7.39532856004961e-05
7.88814368526352e-05
2.8976799593596e-05
6.85535448839131e-05
0.000108763023209019
8.10141085798958e-05
8.84921425485872e-05
0.000101101977240501
2.94009960885293e-05
-3.67937340547151e-06
7.80232089251058e-05
8.96907304529345e-05
6.9913584203181e-05
4.08787743794387e-05
6.47344251193849e-05
-6.11849089833423e-06
2.74117274594027e-05
5.18363879997802e-05
9.87315938763248e-05
2.91024070899267e-05
5.28728871023599e-05
3.71765629243252e-05
2.25401951466391e-05
2.94289806373516e-05
5.46943272814305e-05
5.46717061175891e-05
1.87879256863125e-05
2.02583827841314e-05
2.53407425468202e-05
3.53792113615009e-05
9.84180259871636e-05
8.98051615201651e-05
4.92210267371037e-05
4.49819143451642e-05
4.10352266890396e-05
7.32638170518689e-05
3.06626813098975e-05
6.3415339393171e-05
0.000105040022846837
0.000102152276081196
0.00011493825629104
0.000110098490806882
7.0169296660808e-05
3.29457596211117e-05
1.40364452458347e-05
1.08406208060548e-05
6.00057755037238e-05
6.41100355817622e-05
7.04186586334545e-05
3.37233064237075e-05
1.36579791048548e-05
-4.76160310477945e-06
6.16437913522895e-05
8.56540473475891e-05
6.20671017066972e-05
4.8929651223244e-05
2.95375204531741e-05
4.38672424836451e-05
2.60750322935041e-05
7.65069061619057e-05
1.28749674792487e-05
-4.00279257433049e-06
4.70501156256819e-05
5.73004587025292e-05
5.27413289991884e-05
2.40864611639332e-06
8.17500761183179e-05
8.36988203872297e-06
5.2304364920217e-05
4.41654079775968e-06
2.15861506338819e-05
7.28093082484326e-05
1.05581737111275e-05
1.75888480103514e-05
-3.49757694825548e-07
4.27309508788327e-05
8.88815908782055e-05
6.22699069963123e-05
3.13726871114312e-05
5.2025038805321e-05
0.000107533787591016
2.16610828998429e-05
9.67733370414297e-05
9.96765917514298e-05
5.6618335548855e-05
5.8116466536235e-05
0.000116965774735943
3.44889222528613e-05
8.64775565645036e-05
4.87329712456945e-05
3.755208913389e-05
5.38531374691434e-05
6.42442557603041e-05
1.96017224283937e-05
6.19440554895623e-05
4.09242545646877e-05
4.36114624952324e-05
5.91700119009556e-05
2.67410058707428e-05
4.85103054037566e-05
5.33130679594239e-06
1.93112088778619e-05
2.61952674964715e-06
2.7890989576346e-05
4.61332627596593e-05
2.27725388916853e-05
3.9958167339508e-05
4.63487800615378e-05
2.05808007269056e-05
2.4586833773046e-06
3.33047021079636e-06
4.59810062268117e-05
1.84840199772647e-05
1.60716133242587e-05
2.64386783918066e-05
0.0001204409109877
2.59526168181574e-05
8.00298945215213e-05
2.52962433670939e-05
3.09235668464628e-05
5.84032453736357e-05
-4.32863118834849e-06
2.47075758154808e-05
3.42583825130187e-05
0.000120851646454409
8.2664542873868e-05
8.82414504131861e-05
9.67093244794009e-05
2.8802428306546e-05
6.1798622473419e-05
5.79061124262611e-05
6.9326293871105e-05
8.81469757789913e-05
2.57406423882826e-05
8.84623248405709e-05
8.22053629848166e-05
5.44066435902074e-05
-1.815129203966e-05
7.51686320994886e-05
5.96427404847024e-05
9.52784972043516e-07
-2.21136191304431e-05
4.07754356514342e-05
1.51021828910968e-05
0.000103261835637245
5.84678112018167e-05
7.71007838861445e-06
9.22363402108939e-05
2.97379766216067e-05
-1.1387657194996e-06
6.28973569935777e-05
4.108490946541e-05
-1.06589591480201e-06
1.01103086817123e-05
1.22934392382857e-05
-4.72632291727903e-06
6.8475814347967e-05
2.95322111068942e-05
5.48321457065278e-05
9.78581619979758e-06
5.09455627507659e-05
1.27468033172618e-05
5.52525463987033e-05
5.80506619828035e-05
-5.83370567572134e-05
6.49756570374668e-06
1.96493905102669e-05
2.96755898426308e-05
6.61779770980906e-05
7.07514746501565e-05
6.46744272613108e-05
3.39402411935988e-05
4.14764218013254e-05
5.25878424709606e-05
6.27256641082153e-05
8.61855734367556e-05
8.40878713924847e-05
7.41799414147186e-05
6.44797899946782e-05
2.10635150698839e-05
0.000109349999853599
6.92020352450872e-05
7.2822739260101e-05
7.1659033918312e-05
8.77236590797349e-05
9.19345357940154e-05
3.2903196844278e-05
1.65358882476592e-05
3.27161827470094e-05
1.41480455569868e-05
2.74885866815369e-05
8.10733341902137e-05
2.35431915287199e-05
3.09767483718558e-05
8.80171044773972e-05
5.43101825755222e-05
1.73408459598175e-05
4.27526424501823e-05
-5.1252972900825e-06
1.08322309090348e-05
6.70114331065478e-05
1.97018452068498e-05
3.53422030594874e-05
3.69308419437728e-05
4.62954662817829e-05
-9.13137682204006e-07
3.07077358546942e-05
9.91033817084317e-06
3.60326324024945e-05
3.60046841544892e-05
6.08239493062086e-05
5.18523738291649e-05
9.23172971338357e-05
3.34532340817858e-05
4.02526845124485e-05
8.03222866847913e-05
6.08352323520995e-05
5.55895323747694e-05
0.000100520069100493
8.39871817912802e-05
0.00011042801129114
2.88418537799104e-05
0.000161187621109783
1.54158286895708e-05
5.83184164193318e-05
5.56994437004633e-05
7.30301877142478e-05
2.38223801951488e-05
-1.85860678962776e-05
5.13500561703909e-05
4.87912546037448e-05
1.69325920209824e-05
2.57710436354216e-05
-5.90322515188797e-06
5.17792898870552e-05
3.12782823878868e-05
1.26427523287431e-05
4.59002028201763e-05
2.12947719787655e-05
6.13189298584205e-05
3.14117721180674e-05
5.02212049563302e-05
3.62289479683738e-05
6.39514127699161e-05
4.33072620366532e-05
4.1004384646268e-05
1.95584623282753e-05
6.97673343962477e-05
0.000100971078599155
3.06232026113674e-05
2.16634030158213e-06
5.34011773854287e-05
2.6830820177269e-05
1.1473649530713e-05
5.47272040475201e-05
-3.62671984175631e-06
5.28180037169004e-05
4.99234130920101e-05
8.34770190693833e-05
-3.64001978258558e-05
1.27287127029578e-07
0.000111639608626663
6.40513788514437e-05
6.73552552754474e-05
5.27143417861391e-05
0.000109918780005827
7.00379649185077e-05
0.000111362987238062
9.88748380608479e-05
0.000109838740881783
7.48733774087389e-05
5.37947000641986e-05
0.000103608180648798
7.17795926751995e-05
5.02105123712599e-05
5.08028609137157e-05
7.64560511939323e-05
7.71086441026781e-05
6.18048670171206e-05
9.2850288464485e-05
7.20820009924354e-05
5.26881955695809e-05
4.30636484502609e-05
7.53292162365883e-05
6.4642501104024e-05
-1.67187973889089e-05
5.58254672267931e-05
7.00165444230186e-05
4.73024164559249e-05
-3.6308856098914e-05
-3.15348818056409e-06
7.16183064554509e-05
6.19762859721457e-06
2.78537396740448e-05
6.17264422832328e-05
2.63321323139431e-05
5.05970202197618e-05
2.44637234406151e-05
2.30140839100276e-05
1.56830440713086e-05
4.10069358097352e-05
2.91273454311564e-05
3.76836819995909e-05
8.71850061003661e-05
6.76063735475179e-05
4.59486991052535e-05
5.27296979373818e-05
9.04460378690713e-05
8.6815434713366e-05
4.98640358488721e-05
8.90043160419033e-05
7.17382814408541e-05
7.9565006554565e-05
9.51099516269937e-05
1.6308756054259e-05
9.22999552606682e-05
3.61487437429618e-06
0.000105339376682641
6.5945127516405e-05
7.28309164333533e-05
8.93205810715685e-05
8.86904766933341e-05
0.000116887489152687
0.000101665995177668
7.03877275448519e-05
3.55522229919239e-05
4.58151026934735e-05
2.91662567798845e-05
4.85372964444898e-05
5.40290456198471e-05
-3.28382723570014e-05
3.14654871737422e-05
9.17719602629723e-05
5.34556425224327e-05
2.40494533389936e-05
3.38371224927601e-05
4.91122739098582e-05
2.95489364063696e-05
-1.17245339836404e-05
3.41262316564022e-05
7.7379138192782e-06
2.60685090105016e-05
7.26290708981405e-05
5.81986859898896e-05
-1.21818821843907e-05
2.14424382116825e-05
8.02081268304602e-05
-1.24167951181568e-06
0.000103988868705264
4.95928032334308e-05
7.93257385908568e-05
7.88219904428635e-05
5.90110030609351e-05
9.43848295167978e-05
7.81001019067635e-05
8.28162170525011e-05
4.31226556225208e-05
4.96972887365264e-05
5.24817153197447e-05
0.000102204036863244
9.45822423512543e-05
6.61931483093745e-05
3.9828778687611e-05
7.8651992016476e-05
-1.48413683677593e-06
6.34132598023493e-05
7.50188037298085e-05
9.66819925722335e-06
0.000114413865960657
0.000107987985434852
3.45963372896256e-05
7.980581405693e-05
6.65672991009851e-05
5.54525033125756e-05
9.40830956348931e-05
4.08187855508788e-05
9.55558942398747e-05
4.74002667562399e-05
4.70465866549257e-05
3.63007644838121e-05
5.92776494884871e-06
7.06529235747266e-05
6.57817493137737e-05
3.18528439437837e-06
0.00011264843577243
2.92924236365031e-05
9.2448471296116e-05
3.55657135794436e-05
-2.61856854759943e-06
5.02215242284128e-05
6.43029082141341e-05
1.31726190853804e-05
4.02127457355249e-05
0.000117872632866676
3.36713148152662e-05
3.81715599734102e-05
5.38366669863568e-05
6.94639035748794e-05
8.19679214737115e-05
-4.52577697722693e-05
-5.7642313882984e-06
3.49585695227243e-05
0.000109210443713747
5.58159160504063e-05
7.18893892303888e-05
7.63822615187788e-05
8.46713461720477e-05
3.79892597098305e-05
0.000104370873735239
4.22670548971414e-05
6.72482666344779e-05
5.69657501074192e-05
6.61092935387841e-05
2.24767232009919e-05
3.74990505069682e-05
6.23343901021158e-05
7.73095350166501e-05
-1.65849913476872e-06
1.08903513020999e-05
2.49033629264482e-05
4.41996184272683e-05
8.08325515600297e-05
3.63056452965664e-05
6.14963015533553e-05
4.05473732408939e-05
7.90564195116274e-05
6.92628694800808e-05
3.53514584661581e-05
5.59528976352042e-05
3.68058287239192e-05
8.43750013034264e-05
3.63498193075419e-05
2.08217551903183e-05
3.50168603825889e-05
1.43647823619817e-05
5.42387000957407e-05
9.5722486879464e-05
2.58899220588294e-05
6.88871065727108e-05
7.19159669132823e-05
6.88499021184852e-05
7.04785736681105e-05
7.1368974985544e-05
3.70048907619939e-05
0.000117545910326663
3.83514088015703e-05
3.94766548961872e-05
5.43982604952348e-05
1.96839258561623e-05
9.58628329986951e-05
5.11887579389583e-05
2.50124129474288e-05
0.000109086022548028
7.73106646659732e-05
0.000111112676978093
0.000107597440562312
1.54515854826429e-05
-9.84868761759644e-07
3.18150317839195e-05
4.39275051815087e-05
6.83289771227201e-05
7.60315069370375e-05
2.21352553568281e-05
5.46912639518715e-05
1.65288671871474e-05
5.8206670838477e-05
2.66006427760915e-05
6.35125479673572e-05
-5.24250416288261e-07
8.04741949246882e-05
2.2701842381223e-05
5.87655979099803e-05
4.68108631117159e-05
4.68926930282671e-05
5.50096180437226e-05
2.42232589586264e-05
7.7931202291005e-05
3.73135005306704e-05
4.98329434124414e-05
7.73822659491206e-05
1.89455105868692e-05
-1.91162105949215e-05
7.56565085782455e-05
3.52397841996666e-05
3.54567700314831e-05
6.43029823776785e-05
5.62388827606026e-05
9.19646153944291e-05
-5.22703326458233e-05
1.62189904318058e-05
5.22879233628617e-05
6.7298966564581e-05
7.65080406626699e-05
6.62227225833824e-05
3.80939138331334e-05
4.71327687433762e-05
4.97321919161322e-05
-3.32200258201192e-07
4.55671118973448e-05
9.19126330643282e-07
2.16248194495988e-05
6.71003786802052e-05
4.82696450402799e-05
1.70196841954708e-05
-8.59769577463961e-06
-1.63493451126251e-05
6.24227670462208e-05
5.0036516773438e-05
7.39361437200311e-05
6.15175195234899e-05
5.43415599736991e-06
8.45107032752523e-05
6.34296505137587e-05
4.27299494131211e-05
4.22305262318306e-05
5.76553745612193e-05
3.39797790187652e-05
8.73419402793364e-05
2.77261676843635e-05
7.33280173986373e-05
5.34738379581257e-05
8.07304449901977e-05
3.0863976644914e-05
1.77627837865035e-05
-1.62014967926582e-05
5.09206798611753e-05
5.54137535818865e-06
1.71626753086032e-05
8.02206510148918e-05
5.9145052617359e-05
5.28312836483502e-05
6.8620420851295e-05
3.31814404805919e-05
1.66629253926537e-05
8.82276783736075e-05
2.57119386754309e-05
4.88064509338645e-05
-4.5921583919566e-06
6.9872383398223e-05
5.78149706384282e-05
9.54512793556625e-05
4.08187291641507e-05
2.44829009182194e-05
3.50826368633617e-05
7.02719221796432e-05
2.36704384820274e-05
-1.87153564997923e-05
5.99099049684323e-05
4.02931365054248e-05
7.31943928737957e-05
-7.44115389290157e-06
5.82442354512775e-05
5.15371139440249e-05
6.20355825996582e-05
2.70389050617406e-05
6.04991527962082e-05
-4.40516337410512e-06
1.83791740566096e-05
2.42133441908678e-05
5.92443194263334e-05
4.60017976202774e-05
5.11623918363331e-05
9.80620465831265e-05
5.76374794943106e-05
3.34174434814084e-05
0.000150292868413049
7.74211348011431e-05
7.48981898967715e-05
6.43380209423248e-05
6.28134944710168e-05
6.06061316167287e-05
2.4870420830616e-05
2.19544363537961e-05
5.56973878233157e-05
9.31320277732968e-05
9.102643493654e-05
3.17880257924993e-05
9.74279664743547e-05
2.83680572311552e-05
6.48988309767637e-05
-1.37891841755462e-06
2.75903869075288e-05
3.66345005670251e-05
3.45820744439456e-05
3.8200513531452e-05
4.94041597962335e-05
5.38474718789789e-06
1.66230628216882e-05
6.27903637393278e-05
8.50670123213556e-05
3.03846001019612e-05
8.07386569738865e-05
2.82308553491304e-05
4.67855776683022e-05
3.66082292432467e-06
8.38648487135916e-05
5.00546854187181e-05
7.28574357129563e-05
0.000113417474510348
7.29855740506423e-05
9.21737726575033e-06
5.91178821910654e-05
2.79646078599433e-05
2.52319333948901e-05
6.55649070747642e-05
4.04646321858285e-05
9.19781780559013e-05
5.84038944204206e-05
5.47398899538961e-05
3.35858060847145e-05
8.89477043324453e-05
0.000145511064208993
7.75624250731523e-05
3.33298143614296e-05
5.22464903928592e-05
4.12059743529932e-05
6.41441208704925e-05
0.000119606390509333
4.80616379121045e-05
1.35325169220302e-05
2.11767609887358e-05
1.66026007565446e-05
9.97175298054915e-05
0.000116990624979799
9.59132319770606e-05
-1.32856882156833e-05
2.52417706279087e-05
4.81773827206078e-05
2.5109606563298e-05
-2.19163727660715e-05
8.03096575592775e-05
-1.01026859210646e-05
9.73350786330178e-05
4.50213576813446e-05
4.87297798945243e-06
7.20253936983633e-05
-3.17850985258462e-05
5.38281675931218e-05
1.59281811000219e-05
6.15524610520256e-05
4.83485824184912e-05
1.08150326199394e-06
4.64845062930959e-05
7.82948623173057e-05
6.74922751291197e-05
5.78756793961741e-05
3.52240879606205e-05
3.60900690326531e-05
3.89425961137866e-05
-1.77480690288765e-05
4.88591243424898e-05
7.02575741834902e-05
8.16463382389358e-06
5.89387836744128e-05
6.31513876120082e-05
9.11933513770382e-05
0.000105396623928027
9.96764074280485e-05
7.48859521414831e-05
5.18199387075977e-05
8.61949962300617e-06
8.67015792217157e-05
9.60361249519819e-05
9.81683197502679e-05
4.37776297112459e-05
8.05439747025785e-05
8.0367631024084e-05
3.76059594110802e-05
2.0818280804275e-05
3.40175788600689e-05
4.52376077723179e-05
2.6027996527132e-05
-5.76590506370976e-06
1.02417810803842e-05
4.1515915648974e-05
5.0405214748191e-05
3.5641122746842e-05
0.00011901583910005
-2.83089878344071e-05
-2.09824968395008e-05
8.05477116536422e-05
5.12068877250236e-06
5.95357158449274e-05
7.41098494229016e-05
6.20963833093046e-05
5.99166954171735e-05
9.46830251364049e-05
1.63879554587048e-05
3.42219446214753e-05
5.61692156756163e-05
4.76207824545313e-05
7.48153231593239e-05
8.31281332403788e-05
1.68703791243767e-05
5.76520941024077e-05
6.73678386998818e-05
0.000111144229347005
6.02127371306566e-06
5.60057604434191e-05
9.87781796323558e-05
7.0671976757177e-05
7.74744245250175e-07
3.33074239266629e-06
3.58214137531099e-05
-1.19208950217662e-05
2.7293171840236e-05
2.68343638348362e-05
6.99767263588737e-05
5.14993881647704e-05
9.7704604096745e-05
2.21869921605672e-05
4.50872138671915e-05
3.63847797460812e-05
8.94709866878856e-05
4.8376533562741e-06
3.61195335029385e-05
0.000112728837563752
0.000128834795049818
3.40489196154902e-06
7.58603732549523e-05
4.21739636352637e-05
9.16388556901474e-05
4.25672189260365e-05
-4.55665756321415e-06
2.64002227057611e-06
2.50381638267198e-06
5.64267968966826e-05
5.9908494837476e-05
8.96128971853686e-05
5.07257452460962e-05
6.62252871045835e-05
7.82490679193723e-05
5.88497588362878e-05
4.8256358711444e-05
8.90893539786934e-05
1.08372650434627e-05
1.303320780676e-05
6.42809950212449e-05
4.16296523015458e-05
5.34416298859438e-07
1.12830196949572e-05
3.72820243166258e-05
9.35294649305525e-05
5.53565457282903e-05
7.53821526162211e-05
9.13113665588824e-05
6.98594607196958e-05
8.1017164087752e-05
5.52089694794531e-05
4.16417374494741e-05
2.77628019009235e-05
3.02218827471762e-05
5.58544200128197e-05
6.86732091947325e-05
7.9729949928294e-05
6.44387808685473e-05
5.03432459715047e-05
3.03772702067694e-05
5.45719231886414e-05
0.000101722385977524
0.000102545464019465
5.40571142766486e-05
1.3090737735332e-05
5.6740314963429e-05
8.00752769201034e-05
6.93225024716166e-05
3.87603280215906e-05
8.38083140778128e-05
4.40237422714914e-05
5.71603315092919e-05
2.09915510194262e-05
0.000107683822883902
5.51967378592357e-05
2.70927524990414e-05
-5.87156074628107e-06
-6.2419840058774e-07
2.7679293366409e-05
1.19131331861918e-05
3.19682290467263e-05
4.21119402243021e-05
7.52891828765666e-05
4.23932657631201e-05
-3.21529396166422e-05
6.53565041057828e-05
5.83249292866441e-05
3.86003358240792e-05
7.00902546877555e-05
7.95752736555519e-06
3.73054203743609e-05
5.23342128734406e-05
-7.2179491472741e-06
7.32371149106312e-05
7.9494273265773e-05
2.84011643822941e-05
5.32912577492937e-05
6.72007295383821e-05
5.21787151329239e-05
5.68011126899265e-05
7.22156183200142e-05
3.64965227796771e-05
4.85409514770994e-05
1.2515317957813e-06
0.000103373105733635
8.99370864982194e-05
5.2855113464448e-05
5.51572257095927e-05
0.000108832369030812
1.15699142258388e-05
0.000101928268266836
1.31379418703608e-05
4.66981772983479e-05
5.92991869979613e-05
7.43443365440917e-05
3.87470128637858e-05
8.58741968403562e-05
6.73656748198033e-05
4.39938290627744e-05
4.69323152608227e-05
2.32342643132098e-05
7.50245020307929e-05
8.03039695571605e-05
3.16336501130176e-05
7.46016088079698e-05
3.18206998585076e-05
1.90895527991491e-05
6.69039339928086e-06
3.84203645754035e-05
3.56289386173261e-05
5.57179972082481e-05
6.82134669528291e-05
2.18464094666486e-05
5.28674275891594e-05
2.56498248262768e-05
0.000114045210028429
9.91038294530982e-05
0.000101429667276487
3.42055226020006e-05
1.50818775433777e-05
5.68799122102063e-05
2.66986757938644e-05
2.83629040129981e-05
2.85358761516122e-05
4.94293539528566e-05
3.69816815348272e-05
4.9598021677494e-05
-2.8341429187138e-05
3.01007850290562e-05
2.08926442279725e-05
4.41128870585221e-05
9.90831304664651e-05
9.16107310894528e-05
0.000115151432634384
0.000110692669299582
1.95783001449462e-05
6.02036374274553e-05
8.19812188539741e-05
4.28370070017607e-05
4.76332827807512e-05
1.70454096923269e-05
9.36602226675127e-05
0.000103896520591097
2.67301631210292e-05
4.29592844192567e-05
9.98508504623764e-05
-3.04038842328552e-05
5.16894365824193e-05
8.1494927400294e-05
2.90210092219796e-05
7.36263648218594e-05
5.67473409039201e-05
2.38271448359729e-05
5.38624335392887e-05
2.85460816147096e-05
3.06242026577848e-05
5.08431473532997e-05
1.8076211472468e-05
5.24216323756902e-05
4.59255313319041e-05
3.87113810250465e-05
3.70550620405194e-05
2.01443480603912e-05
3.17016589819247e-05
0.000101424246887287
6.94161899477099e-05
-1.70144456882065e-05
6.42242981409034e-05
6.86204581247716e-05
4.54583533519416e-05
4.1444227023921e-05
8.49980125953615e-05
2.42857960305667e-05
5.64646735872159e-05
5.30014044030853e-05
6.42525424907293e-05
1.20655286893118e-05
6.79239242952983e-05
8.99564838158519e-05
1.74418397973929e-05
9.73237636307942e-06
7.42135599746509e-05
7.33244799193471e-05
3.78701473942833e-05
3.60841982248025e-05
4.01174481421033e-05
0.000125123316235562
5.45791653176909e-05
2.19005342930117e-05
9.46703190023711e-05
5.02463108696067e-05
1.96295182152544e-05
4.81062756181203e-05
7.29954504923397e-05
7.16495942742529e-05
7.89239613195281e-05
4.01992860492356e-05
5.4698995298678e-05
5.65751575169416e-05
5.88486101704897e-05
1.3770419194175e-06
8.03343281517249e-05
0.000104318327660505
2.8415036797115e-05
7.98022393513836e-05
6.72906174806704e-05
4.76551858448188e-05
7.02583576916719e-05
8.23065721158116e-05
2.59008260685909e-05
5.70792796474659e-05
1.33329930262161e-05
3.35332686884291e-05
6.34037622621439e-06
-2.8261846500019e-05
-9.2521612258408e-06
3.54150536491765e-05
9.72169184868493e-05
4.69233955635772e-05
6.99242441835028e-05
1.27368843451165e-05
0.000110458680437803
7.87737381910328e-05
-1.04685533689469e-06
5.44492670877778e-05
5.44915775075566e-05
7.5774385850812e-05
4.36228470709146e-05
3.79993642535575e-05
8.67222434410347e-05
3.62367456094364e-05
1.61883580437772e-05
9.35011664995109e-05
6.52017944850524e-05
3.52452765234651e-05
7.14704731483447e-05
6.14646920709359e-05
0.000114761839839486
5.87860062287106e-05
4.33750317719858e-05
3.0854822753764e-05
0.000104474995357402
2.85860792580522e-05
9.13605520300988e-05
4.85064530407743e-05
2.49620255819477e-05
4.95207279522928e-05
4.6109953817864e-05
0.000102972760500972
9.31487595700621e-05
9.09205689565877e-05
3.65233957563712e-05
4.48949816291503e-05
3.56886256008307e-05
3.19729969377344e-05
5.53493138889319e-05
8.63854181958413e-05
4.42515270794456e-05
2.22256292318037e-05
9.09054559828147e-05
-5.15783028041061e-06
6.24266775631267e-05
8.47604639315922e-05
7.14747149829245e-05
6.66256647744038e-05
6.16169579215285e-05
5.10274301159321e-05
4.25304783403062e-05
7.16732763180737e-05
7.52960738743805e-05
1.78019317831743e-05
8.97210237408544e-06
5.81205010592877e-05
2.1876358207817e-05
2.61534447410424e-05
5.55990821619335e-06
9.39663415735231e-05
3.92545337526484e-05
5.34420655285885e-05
5.09813781050497e-05
2.51610536149998e-05
2.03662018185267e-05
9.44294586675172e-05
5.33429344003232e-05
3.37628154106215e-05
7.12437810144204e-05
2.85037708491627e-05
8.0403867367275e-05
9.23974377657174e-05
8.0311699180958e-05
0.000120999100404048
6.07142698313002e-05
8.27042830963328e-05
8.8385911071817e-05
4.16680470818273e-05
3.56832061054356e-07
4.74751733958601e-05
6.68002361376994e-05
5.07899338141326e-05
1.10213920293033e-05
0.000113530688629761
0.000108507089185012
-1.01851153720264e-05
9.82652241787729e-05
7.12538880227345e-05
3.4654662013033e-05
0.000102966210848025
5.25294865642554e-05
3.15080775199324e-05
-3.84187606725207e-05
6.45902522435488e-05
4.43082386837567e-05
3.48075302827977e-05
3.69169249702045e-05
3.3479336736181e-05
5.82617355915433e-05
6.63186709087277e-06
5.0197565774778e-05
6.75318964597852e-05
4.56024040057129e-05
5.70516128527854e-05
2.83813305507718e-05
0.000104020135463462
7.25623726118886e-05
7.26937062851318e-05
6.42583435906744e-05
4.02721308952681e-05
2.66033828883649e-05
7.02387308978047e-05
6.31275737767729e-05
4.42594249282096e-05
2.94099069416919e-05
6.56936872893711e-05
3.01445202083084e-05
5.37736413762748e-05
8.80416499091101e-05
0.000100433896816273
1.28114403651116e-05
1.94078012422324e-05
9.02432765206881e-05
8.30326706465581e-06
8.14906524756859e-05
2.69008367098129e-05
4.31926315639264e-05
4.06278031062513e-05
4.96938400694416e-05
-4.9330754343132e-06
5.936672129799e-05
1.39494821668419e-05
9.18784283675734e-05
9.32464225983673e-05
6.56580620185603e-05
7.6633648611941e-05
2.51801292310937e-05
7.3508750065251e-05
0.00010016583000615
0.000115521535248556
7.92479084245039e-05
3.61371453590415e-05
8.44716063930401e-05
8.90561220569917e-05
0.000124803246801744
8.65624772473289e-05
3.35122881323557e-05
5.8780946703726e-05
7.34272041419275e-05
7.83020077902409e-05
4.1762768604411e-05
1.41094409484005e-05
5.56731483181688e-05
3.95442059901991e-05
4.84626745245862e-05
-2.36247599358586e-05
2.6906835336814e-05
-1.22741993016281e-05
7.2275582975265e-05
2.96177974902867e-05
1.44074464360207e-05
7.52914802324246e-05
3.63911844885304e-05
4.86391449252481e-05
4.38824238788615e-05
7.79992285293141e-05
3.73137961376089e-05
6.14314463286944e-05
4.31519301221056e-05
1.12724618385218e-05
2.67621319194608e-05
9.03693527152489e-06
2.66515035694629e-05
7.74655882671394e-06
2.42077500475838e-05
-9.23662421940171e-06
7.82695040851837e-05
1.7099685472408e-05
7.84054308056485e-05
0.000106430550492496
0.000106936642080967
1.27076550233153e-05
5.57789324220954e-05
0.000130044258863416
5.20234236376211e-05
0.000107546386933777
4.92240086946475e-05
6.62326784087571e-05
9.26440137728118e-05
6.57133403879339e-05
4.33542982956854e-05
7.3893835248511e-05
1.31411501492792e-05
4.88973292387784e-05
0.000136410503576733
5.5478963344728e-05
7.94125270444213e-05
0.000116822869470551
0.000123187610478143
2.78884217841331e-05
5.83755334302346e-05
5.20888378605659e-05
2.05423321401728e-05
4.41426043089801e-05
8.43754115253492e-06
7.65621688686256e-05
2.58995065687867e-05
5.03823252264949e-05
6.68311468709624e-05
-2.50162138155582e-05
1.99850690720652e-05
3.62674269965742e-05
5.28097667381919e-05
6.5997822346178e-06
9.36799823327667e-05
2.78948829467148e-05
7.00509359295224e-05
5.72112181641504e-05
3.26253939784448e-05
3.624030480954e-05
7.29460042548108e-05
7.60705177336194e-05
5.02562812932338e-05
4.38120169666992e-05
7.26832341507462e-05
0.000107080035742566
7.89651693378606e-05
4.52133266718564e-05
2.72957513159871e-05
5.86479160443934e-05
4.5436640017324e-05
3.91807588134505e-05
4.10089471173633e-05
2.66162592745363e-05
5.73692786976596e-05
1.69572415737147e-05
7.41359198625993e-05
0.000118321109310668
4.82285782406678e-05
8.53235463069977e-05
2.4089647813736e-05
3.73781039911893e-05
8.30102297178117e-05
2.94872923317315e-06
9.46135981185876e-05
5.87040097408265e-05
-1.20281869719796e-05
3.57012007045612e-05
8.57023405609936e-05
2.02890054579491e-05
6.77275088675236e-05
2.43436207134756e-05
-2.72070641740875e-05
0.000100518209092911
5.92166880876549e-05
0.000111491963344076
6.27558039612774e-05
2.41685941800291e-05
5.12121373093254e-05
5.19613089585139e-05
1.57493218819855e-05
8.28889657802347e-05
6.1339582058195e-05
6.7957237107989e-05
2.7609584332897e-05
0.000126185635834521
1.72493310901813e-05
4.58356786529242e-05
2.45672332613627e-05
5.27035780245227e-05
4.5374574997265e-05
3.24511761965656e-05
4.7231589832501e-05
9.2163044414856e-06
0.000106587884152157
0.000104657024792116
8.09236554071305e-05
8.05655025815245e-05
9.92265534496588e-05
8.50299512680274e-05
6.75783304257633e-05
6.55522212916347e-05
8.69314898329435e-05
5.66717983763164e-05
3.2088381813316e-05
0.000129903088071612
7.75023032195752e-05
0.000106398300369163
-1.28820182564992e-06
8.17403960995012e-05
0.000106390074340234
9.02740532472694e-05
0.000114470602590819
7.30846549653147e-05
5.45639121483667e-05
2.74120361281663e-05
1.2502718067687e-05
2.4107995307813e-05
5.14125575012825e-06
4.60536914869951e-05
4.74844558279214e-05
2.7757884123716e-05
7.04248869560504e-05
0.0001239700219321
9.90588044274985e-05
2.57027908513367e-05
4.87006126882703e-05
6.2064701095048e-05
7.41987414217237e-05
2.238257142399e-05
6.66465040044845e-05
4.22537002457362e-05
4.85697348648391e-05
1.06696892606908e-05
4.65331513972832e-05
4.09004993119811e-06
2.47309642539762e-05
3.62961041768344e-05
3.88883924899844e-05
6.49347975769101e-05
4.72075214720987e-05
3.6649063331535e-05
1.53228932051605e-05
3.87653727745271e-05
2.65492492908512e-05
3.85856504257491e-05
3.25209672241797e-05
4.76500980373193e-05
0.000108626315588486
0.0001021667619124
6.15952345985935e-05
6.8706560881213e-05
4.74405427617411e-05
8.73356659617466e-05
6.58790680201911e-05
6.35927173832267e-05
4.09184156001696e-05
7.69006289034126e-05
5.15340192160223e-05
7.35265750600477e-05
8.71624994090028e-05
7.02096135729455e-05
0.000107786036593274
0.000101433320181843
8.16510203343477e-05
5.79727786789858e-05
6.46556850848485e-05
9.9849297296647e-05
1.40304487091096e-05
0.000107186743985836
2.44398813487299e-05
1.35326358585146e-05
6.87202226899971e-05
5.17310008744748e-05
5.47184754622762e-05
2.77373901945571e-05
5.87323888373492e-05
6.98018746618277e-05
5.36076923720672e-05
1.18681591508622e-05
-1.3718368310929e-05
6.79467798606932e-05
2.1992763647298e-05
7.18475126784599e-05
9.40054439664399e-05
5.10887051156495e-05
5.35948499965182e-05
6.95019250859659e-05
2.82491109569109e-05
2.63787920237861e-05
7.23450739840379e-05
3.9545757927758e-05
3.86752694563376e-06
3.97559717659231e-05
0.000116733310960459
-4.86343666110255e-06
6.25950810359349e-05
3.52591384598499e-05
-4.43222317229679e-06
2.81721888290393e-06
5.39696454527951e-05
6.02791202791037e-05
2.29463968312762e-05
6.06572694937167e-05
5.74286445931179e-05
4.28528862774187e-05
3.48104182096153e-05
1.77695789935463e-05
6.48503341140035e-05
8.94797421798539e-05
3.97856784316018e-05
1.82412764024906e-05
4.01721829060105e-05
4.48831802803063e-05
4.78660832972639e-05
6.98899288776305e-05
4.84144609453046e-05
4.62786515580347e-05
9.82048158728141e-06
7.80022330730362e-05
1.85250934427182e-05
3.67395145527945e-05
5.30429172015561e-05
6.26209493031077e-05
0.000123857237699733
8.09258531110817e-05
3.46615967108023e-05
0.000101676933380941
1.15617912789451e-05
6.69947938030672e-05
3.95066075265366e-05
3.74683417027507e-05
3.32625657504678e-06
9.98035860847745e-05
0.000111865551720331
4.63745312084941e-05
7.43199021514812e-05
3.94530209828484e-05
8.01097589437793e-05
3.89836411598717e-05
4.67845895052674e-05
6.57882811951879e-05
8.92549024615207e-05
9.6332538310936e-05
5.91411151184978e-06
6.92549093043408e-05
7.5909374266507e-05
4.23009050868126e-05
4.88489962751911e-05
7.8376679073715e-05
6.76200402654033e-05
5.2781232333099e-05
8.71738929716964e-05
4.93598817407035e-05
4.55672569632725e-05
1.43880356402247e-05
6.03261391482742e-05
0.000142912606328206
8.07678394667384e-05
6.32575227420039e-05
2.16170148396276e-05
7.42863020861262e-05
3.62323570190174e-05
6.22724623692671e-05
4.61517754436121e-05
6.85692950070644e-05
8.05425771238583e-05
3.4356466430859e-05
6.10752978597817e-05
6.18550380155565e-05
9.80597286890769e-05
3.98451649083922e-05
3.19871725951217e-06
2.20918794240655e-05
1.94887502734563e-05
1.03698440786364e-05
3.59174796169811e-05
-5.32819776367654e-06
4.01016725651917e-05
8.05834147328071e-05
-5.97865101219645e-07
1.56316298454442e-05
0.000106723167153805
5.63758354562973e-05
5.37457490087297e-05
9.92446325663403e-05
5.998252665242e-05
9.19330943597006e-05
6.49438166297627e-05
7.53597078746372e-05
7.35086231926362e-05
4.0987938468016e-05
2.58217904462877e-05
9.27686508976102e-05
-9.47277251520875e-06
4.45005421982796e-05
4.65013850856755e-05
5.34404232727605e-05
0.000117413133392309
0.000113610629134059
5.75387811888147e-05
6.75239877508829e-05
7.20957361407954e-05
8.11525061411756e-05
8.57864221007945e-05
6.54621986106219e-05
6.69429229143301e-05
5.77617697693771e-05
6.44440251436853e-05
6.37339009115516e-05
0.000111140288868752
8.53562135376608e-05
2.92311881227348e-05
3.26020303203424e-06
5.23301361243962e-05
5.48203279755135e-05
6.68692317193771e-05
2.33972339664369e-05
7.20085381280678e-05
1.14627728451949e-05
6.42975412421394e-05
2.41236020280926e-05
0.000113335663046564
7.82361256930931e-05
3.03389302629415e-05
5.69258863051846e-05
4.09877122567991e-05
2.952876463785e-05
5.59772327204975e-05
6.34278426539523e-05
1.69490575405449e-05
7.11109437779564e-05
1.34317685238259e-05
8.68826201776741e-05
6.38260390841834e-05
6.81464963003438e-05
4.6226096071207e-05
8.78935128849753e-05
6.71295543210573e-05
3.2456992677834e-05
4.1409974892142e-05
0.000106185114009836
0.000117239406149748
0.000112075089511347
9.29686543460878e-05
6.00817517321407e-05
4.75704749068163e-05
7.55103308809848e-05
0.000104989981558398
7.15406081298428e-05
6.96924075527424e-05
5.65920027767071e-05
4.19302690589316e-05
3.43596340481368e-05
3.90391893477123e-05
4.13419070144924e-05
2.76738944431234e-05
6.74841207045087e-05
5.22980606166235e-05
3.50477004016016e-05
6.09207468225213e-05
4.52227611120145e-05
5.92011928264867e-05
1.01827640450394e-08
1.39836143772184e-05
5.21836859955747e-05
-1.17004089653642e-05
6.45030561074367e-05
-9.32137148040853e-06
6.44606139151497e-05
4.07574079377177e-06
5.83741631226052e-05
2.72930777873864e-05
0.000104934106738447
3.24911668469682e-05
6.24613791152371e-05
6.33539383342656e-05
4.95447675820297e-05
0.000101673916829328
1.89568138390005e-05
0.000110048325477803
7.81331774808346e-05
7.11200281203313e-05
5.65862400558353e-05
5.05163589756551e-05
8.58274897949311e-05
5.92145090304447e-05
7.88401440361229e-05
4.26212919915045e-05
7.42803198111261e-05
0.000156361201345331
8.76854626257343e-05
4.83719667764503e-05
0.000133864865408715
1.39791782393197e-05
2.00351368599958e-05
2.06373925639681e-05
1.22061053590556e-05
7.32357166872153e-05
5.11685508174563e-05
2.79244895015101e-05
-4.71809340738616e-07
7.45248992607708e-07
4.88286249840974e-05
1.04922289573764e-05
-1.5261185794396e-05
1.74666401588328e-05
3.67606686330783e-05
7.8581402564252e-05
9.23004814850601e-05
0.000125108454119507
1.36460386660131e-05
0.000115920366745442
2.75088927326495e-05
7.9300738787978e-05
0.000108114219353614
5.27398216740163e-05
0.000102057126177569
4.01132090492423e-05
8.72243638800011e-05
5.58949700168385e-05
8.37424988263283e-05
3.23455491692354e-05
4.06649519820941e-05
3.64947042652815e-05
4.26598911669939e-05
7.39916399440001e-05
4.36725933322851e-05
7.48543557071147e-05
3.8974669628056e-05
7.23696539486527e-05
1.24008300217706e-05
1.73868254945304e-05
-6.87177827789503e-06
-1.2258960561065e-06
2.95068164798762e-05
7.85685791033325e-05
3.83070422346958e-05
2.65983119844336e-05
5.07702926727785e-05
4.13610143470854e-05
0.000105040979579605
9.14800969069377e-05
6.03479706101976e-05
3.7461498226603e-05
0.000104230582831417
8.38402565355492e-06
7.96264779136016e-05
7.88414203076013e-05
2.67766589925539e-05
6.07014610874731e-05
3.38596179958949e-05
8.83790725332868e-05
4.13429869113218e-05
4.15988382866252e-05
6.43633414626349e-05
-3.50398386408904e-05
3.92404966500873e-05
5.11677312728108e-05
6.90130915254756e-05
9.01241251519418e-05
2.30684279556877e-05
4.50937683308575e-05
4.49880444723343e-05
6.2413230254463e-05
6.88962923560381e-06
-5.97987215992379e-06
3.63333714037626e-05
2.97565936974473e-05
2.26240096464236e-05
5.52319861488483e-05
5.84830268476957e-05
5.00095622744898e-05
8.11440492364711e-05
2.96308551610245e-05
5.80674908904312e-05
5.24180086279712e-05
5.48974372064557e-05
0.000117463737471725
0.000108017479611903
0.000106544139721238
-1.90063726906023e-06
3.67939302705146e-05
0.000103478955893734
5.89951606531886e-05
4.5566572951411e-05
6.96596736312902e-05
7.13038501809111e-05
4.54724292063427e-05
1.20124307665455e-05
-2.38133682716997e-05
5.33142080895218e-05
4.14275274676095e-05
3.13109147540003e-05
5.32180341031059e-05
9.48149185372213e-05
6.86648510031104e-05
2.2107616966116e-05
7.1601296130299e-05
2.73853780166881e-07
5.44085716439208e-05
-4.05286718494093e-05
7.43691833304649e-05
1.10538556509966e-05
2.95085334406922e-05
6.64495971253596e-05
-1.55747683173367e-06
5.98690879681227e-05
4.48761236202089e-05
6.18405428021039e-05
7.93429187951184e-05
6.80911299097004e-05
7.6260860999711e-05
3.67997238176395e-05
3.71884825973305e-05
7.21257640055541e-05
3.72180005250505e-05
2.35278786985229e-05
5.67135182197629e-05
4.10530913600329e-05
2.79267061903945e-05
1.09240273597605e-05
2.36161906460571e-05
6.39741611709547e-05
9.04372909057828e-05
8.75071761923266e-05
2.57102749189704e-05
2.81402388724326e-05
3.62989839887771e-05
6.29786998554514e-06
3.51432826378524e-05
9.97671957924907e-06
7.2906507833837e-05
2.81763746584737e-05
5.64927432075205e-07
0.000100611152075372
2.02406219826836e-05
5.49620101947436e-05
4.50163759618929e-05
3.22536649524494e-05
6.03508583034063e-05
4.69580897799833e-05
1.02586952094713e-05
2.44286525758119e-05
4.98057084010809e-05
4.14343707269612e-05
6.01139786701767e-05
8.41843341295049e-05
8.03562427026506e-05
6.61946970164632e-05
2.9806082806034e-05
7.4644061997796e-05
7.49261251111383e-05
4.25539469880827e-05
8.57118985479803e-05
8.47398756370525e-05
5.77608924378532e-05
4.31117128725081e-05
5.82185412388768e-05
7.72735094808436e-05
9.71427257749382e-05
9.17678340152011e-05
0.000136664531169357
5.62936501537407e-05
9.76189369416199e-05
0.000106800205020739
8.3631494697458e-05
5.94450849547077e-05
-1.47162913215096e-06
9.91649953286159e-05
3.22138547525389e-05
4.13709433433452e-05
2.35193397874455e-05
7.11533313598462e-05
6.20330148392682e-05
1.72325178366678e-05
4.7566067554501e-05
7.04120283819164e-06
2.98247145739994e-05
4.25730066061762e-05
-9.38546586890718e-06
3.03587113771433e-05
7.59238101186884e-06
1.25409213892288e-05
1.66859703517657e-05
3.42957485270869e-05
2.21093963785538e-05
4.9724469805997e-05
4.30333205312329e-05
5.94007079038648e-05
0.000100297139040744
4.12427450959089e-05
7.2262598684171e-05
8.24432295657726e-05
5.41111950959584e-05
1.03265423579653e-05
4.64470421187899e-05
5.43386965514036e-05
8.50992623043717e-05
0.000114148842721624
8.08114153149618e-05
7.97866944721162e-05
4.4982168649185e-05
6.62983177418808e-05
9.89711768879897e-05
9.14511586190158e-05
4.01858081888802e-05
4.59121976229982e-05
5.51237015930719e-05
0.000101430000254372
4.01231598960164e-05
7.18313164410692e-05
2.63710867135096e-06
9.09049407969177e-05
5.59305365315254e-05
9.12879468158931e-05
1.34627749848418e-05
9.56471114117404e-05
3.42074631066157e-05
5.94641123644731e-05
3.42959782617224e-05
2.41971750770795e-05
3.29881939971291e-05
1.40307479758777e-05
1.58412258291836e-05
1.29368307562437e-05
6.81293902369742e-05
2.98869537459518e-06
4.90753933066777e-05
2.9651100962207e-05
1.83632905244042e-05
1.93398765148445e-05
3.18507843201571e-05
-6.59083438854952e-06
5.2037512095033e-05
3.12545591334321e-05
1.9194989180581e-05
4.21648059477967e-05
1.78212478596217e-05
2.26713247127653e-05
3.62961722629044e-05
5.51646917320043e-06
3.04928137688748e-05
6.74478962053489e-06
4.67708108993701e-05
7.60610510104376e-05
0.000101446599508711
8.66919475986338e-05
0.000109984313223609
6.31036607516074e-05
0.000149525314473625
6.45100719225556e-05
0.000134749794167071
8.62670447549386e-05
5.21202503752011e-05
9.28032734149718e-05
6.30783646549898e-05
3.27821754514272e-05
9.48730121375632e-05
6.98057659560016e-05
3.35769675637091e-05
1.24197092521813e-05
6.32161821720108e-05
4.52606883851364e-05
-1.93706128732504e-06
4.66876470632476e-05
3.22384563988684e-05
9.33438074704511e-05
-1.10116845604656e-05
-5.76817578595688e-05
4.91230132559871e-05
1.04191757634877e-05
4.67499784616974e-05
3.28441983224458e-05
3.18179766151104e-05
2.53763539939496e-05
7.14744317854296e-05
4.31376300885878e-05
5.36589315304851e-05
5.9723552236734e-05
4.36857256600367e-05
-2.90991614713078e-05
3.77726364116132e-05
0.000104278346097025
8.73556267754876e-05
1.13235718975851e-05
-1.96777260657218e-06
3.5573599957627e-05
2.46462313368988e-05
4.88320603408847e-06
-6.53812752445013e-06
2.21344035164933e-05
3.49869616656612e-05
-7.12253060306825e-06
5.09851202660758e-05
7.3678042354052e-05
3.92480164216102e-05
-9.41849873244191e-06
3.87727308073214e-05
6.41211921102746e-05
4.85568046947396e-05
5.49267780368893e-05
6.32818087590097e-05
8.07330208781116e-05
5.46221815966201e-05
8.42423164093899e-05
7.50814127940147e-05
4.28085328723637e-05
7.44696662435455e-05
7.56454290203566e-05
4.53771069032608e-05
0.000137540107705935
4.56263043789106e-05
5.53614008001908e-05
3.3621553465287e-05
6.0874124804693e-05
2.45160895638618e-05
5.54749263851889e-05
3.81702542232346e-05
5.68678951531317e-05
6.24677908639422e-05
5.54948927238917e-05
3.38632880924096e-05
7.33602946684164e-05
4.12982983286459e-05
6.59782649575101e-05
2.78205154566392e-05
9.37419535839683e-06
3.69528285190998e-05
5.75889127426657e-05
5.07350261747195e-05
6.73562282435777e-05
4.10654430714722e-05
3.28173611000886e-05
6.91603040388802e-05
3.52922834459744e-05
3.39204799560326e-05
2.78059021191303e-05
1.88459066164836e-05
9.62931861450107e-05
-7.67471521077406e-06
5.57091632781575e-05
2.69890217141592e-05
3.94760886582421e-05
9.53285749580504e-05
7.74349927256059e-05
2.67987412705392e-05
8.03713585201311e-05
2.49394585307663e-05
7.58875107563366e-05
4.05037803658862e-05
7.04149508910066e-05
6.92785238536052e-05
4.43802290994525e-05
0.000114680282914175
8.50983402970518e-05
8.80373194181523e-05
3.77927050334434e-05
4.1896131050685e-05
6.68481152815595e-05
7.31410387823613e-05
1.56792495947885e-05
1.74087342796896e-05
6.56642165227921e-05
7.68391092003833e-05
6.79557825357252e-05
6.09892564593925e-05
-1.48716323235824e-05
5.08257353886139e-05
2.64279994350032e-05
1.26428581124835e-05
3.78864790380837e-05
8.25616860811581e-05
4.86081318505379e-05
2.32411253075523e-05
7.3210654781094e-05
4.58426927043617e-05
7.80379833030208e-05
4.87580096501414e-05
5.52390832777603e-05
9.21150200780839e-05
9.82523510956522e-05
6.42798404917826e-05
8.25876809888874e-05
6.90071420372214e-06
7.72918405877781e-05
-7.42214020374281e-06
2.42202429117652e-06
4.59259773212005e-05
0.000105990117271888
1.18260222756787e-05
0.000104548452435202
5.8675404046537e-05
2.09370986619859e-05
0.000110603236206547
4.92590659761208e-05
5.35126074199563e-05
7.72964259400767e-05
7.64570858287248e-05
0.000132445027643464
2.73502212389787e-05
9.70879886250373e-05
0.000107682663510011
9.58091316299498e-05
7.76865149353998e-05
3.52562745064504e-05
7.54437484188477e-05
0.000123819297933957
6.1107056040082e-05
-4.98192944534503e-06
7.15716991893083e-05
3.3329185870632e-05
2.76869045574345e-05
7.85358162562221e-05
-4.16846587081822e-05
3.64177760778424e-05
2.87710456849882e-05
9.78494657715162e-06
4.06611449592407e-05
4.12445087083395e-05
4.99007913874347e-05
6.42805284774273e-05
5.63522528727641e-05
8.96271795913798e-05
2.76009571422643e-05
6.20298375587396e-05
-1.86647511442414e-05
0.000105265393899583
7.08291752612851e-05
3.72080799556618e-05
7.74568903408254e-05
-1.54372762329975e-05
7.24605747839681e-05
4.12545219567596e-05
6.90769161334556e-05
3.85454372318789e-05
0.000123757302875381
2.20098536828403e-05
-1.69060956902293e-05
4.89007856814964e-05
5.23020387522822e-05
2.75128279612288e-05
6.44352906487312e-05
2.75381322491957e-05
9.25170457983657e-05
1.3387327244236e-05
6.42016586963589e-05
3.41997849672444e-05
9.91918056413856e-05
5.95906977919335e-05
9.90916272840246e-05
0.000111303505939171
6.03070045967386e-05
7.97736651243351e-05
8.01680779745411e-05
-2.89014787130748e-05
9.22166817006708e-05
8.92235266642926e-05
8.80086408304734e-05
5.16919001582782e-05
5.57875015414095e-05
7.6586923296848e-05
7.95354257577936e-05
8.70634655087798e-05
0.000104932247542021
4.51607906154825e-05
7.72093385907007e-06
2.5412672533209e-05
2.33248345596105e-05
0.000100728396794482
3.84953468187136e-05
-5.95126232242604e-06
5.12842678738653e-05
-5.20129327213639e-05
5.86453778357251e-06
7.15036860662884e-05
4.81007520752917e-05
5.67529330093253e-05
5.10685925841662e-05
5.57741211875553e-05
1.92933114211872e-05
5.98668151337256e-05
2.88844053759304e-05
5.09385761414074e-05
1.76437002653889e-05
7.77751117277232e-05
9.48974106527621e-05
8.22758328007018e-05
2.21830254774969e-05
0.000102837458899366
8.35495626027378e-05
4.15192553388606e-05
1.10436217662807e-05
8.24693879677774e-05
0.000114014901606852
8.44085301478091e-05
6.23563981787009e-05
0.000129698431425074
9.09591482005123e-05
1.33168829014406e-06
7.23125775310065e-05
6.56708641252885e-05
6.3132046591397e-05
7.52474004738239e-05
4.52113802936964e-05
5.65889884571845e-05
3.96169667339269e-05
5.82445118272658e-05
6.22116479171309e-05
9.880318266554e-06
5.22955943395957e-05
7.37584887177518e-05
5.25740779240988e-05
6.4284044730948e-05
8.33967264309975e-06
5.3586151968536e-05
4.68087668464033e-05
-5.95418588476716e-06
2.33796051571786e-05
8.89059545745453e-05
7.01844658311123e-05
7.09965262281602e-05
4.69709705968227e-05
9.2923485018719e-05
8.67074897685712e-05
9.7069663546544e-05
5.10863178292648e-05
2.04025193955874e-05
6.36470262201151e-05
2.35735317631369e-05
6.03464083463631e-05
0.000106387584301401
9.20971002411123e-05
5.39232704855522e-05
8.40378056542497e-05
-8.20471047597158e-06
1.817441205654e-05
5.71714467043355e-05
2.23158709719885e-05
6.2967244014855e-05
4.16962448727284e-05
6.02161652014097e-05
6.41416185213827e-05
1.37559758347547e-05
2.96748298223929e-05
6.68289439956488e-05
5.28586502849273e-05
5.58555830453819e-05
4.4007641772155e-05
1.40023391863109e-05
4.60089426228994e-05
4.08337955255362e-05
9.01702336248928e-05
4.74352674353414e-05
5.35515488867702e-05
4.86823187657858e-05
5.79094131980538e-05
4.49576902240229e-05
6.92516151644186e-05
4.32584103080393e-05
8.09522443871877e-05
7.54358780495006e-05
3.52865646196407e-05
5.01550184944961e-05
2.54212233275736e-06
2.66994101500912e-05
8.84305281578354e-05
6.95748736152425e-06
3.32749823298698e-05
7.58403931562458e-05
5.42804594831836e-05
2.8563286312618e-05
4.61623346326804e-05
8.74046899449646e-05
0.000106826702583294
4.11534384093984e-05
7.36411616503285e-05
0.000133752761723639
8.79672355311333e-05
9.98395614136248e-05
-8.57941147579982e-06
6.01345730924273e-05
8.23318700224544e-05
1.77563207787478e-05
0.000111469492108191
7.02074478623588e-05
0.000123373649941906
5.71690413491296e-05
4.68390566056429e-05
2.29789188148091e-05
5.76658188474521e-05
3.62973999198657e-05
8.18719816963043e-05
0.000101059722598624
4.54857492376295e-06
3.00946396617394e-05
5.98378621053757e-05
-3.66415056032806e-05
5.93861669874641e-05
8.45293310698222e-05
3.4209775701774e-05
-1.16446244956122e-05
1.72963848843655e-05
7.80761027773535e-05
-6.46342342305745e-06
8.7637560145498e-05
7.15408897269987e-05
6.4803408060855e-05
4.3639326279822e-05
7.74770932215272e-05
8.98039039943428e-05
5.48117595033999e-05
2.34225625501279e-05
7.43367526450004e-05
6.0374479239368e-05
5.26840120953848e-06
5.24095099899182e-05
5.97717249568095e-05
-7.42073755397236e-06
4.36357091459398e-05
4.22368359117892e-05
8.1467779603493e-05
0.000109445713069053
6.99589480488842e-05
0.00011915079992818
7.99853854274043e-05
0.000122131571522981
0.000113840703753384
3.83377387729497e-05
5.20699647507241e-05
0.000159748157421037
8.34623667182175e-05
6.30355646162716e-05
5.2276064384859e-05
5.90305372874635e-05
8.71831586590732e-05
8.64908664616701e-05
0.000112425927843836
4.33277044040471e-05
0.000100371182419107
9.31784771376335e-05
3.29942415441197e-05
3.4094584101903e-05
9.15737036283627e-05
0.000108037112596864
4.79282507227051e-05
6.6598191516441e-05
7.97222157369246e-05
1.44246563489501e-05
7.06480727754452e-05
2.18021544562375e-05
6.29601224913421e-05
8.76814491845896e-06
5.31155834445085e-05
-2.59880482716438e-06
1.35849551715488e-05
4.97841050192037e-05
5.24580133624259e-05
7.13315495547409e-05
0.000154714030057723
4.10629949950036e-05
2.98432108675753e-05
6.71121937119794e-05
5.32488617316267e-05
7.42956501400792e-05
4.09798631767285e-05
7.08725329280798e-05
8.56445299736254e-05
1.65765347986359e-05
5.60283559454361e-05
7.76985647222281e-05
8.78252660710556e-05
6.84441141275693e-05
8.10045677132222e-05
2.63482052141764e-05
6.24822656375113e-05
5.61956194937736e-05
7.21201066385987e-05
8.62560858418755e-05
6.85859211381211e-05
3.22462450668263e-05
5.09912652944798e-05
4.73045095705597e-05
1.95513757733241e-05
3.13498030697951e-05
8.5171731863529e-05
0.000108184968910611
6.74585534547788e-05
7.31688926367222e-05
8.50393943392447e-05
9.38730128075004e-06
7.94624673234569e-05
5.00664926405563e-05
2.00839694543461e-05
0.00010126143823699
-1.13748199232757e-05
2.66003224953397e-05
4.4140011097802e-05
4.89800320238594e-05
1.29709660765157e-05
2.6407040609677e-05
6.12282570106987e-05
9.02469845287917e-05
3.26236095844407e-05
1.23470910994888e-05
4.83978006137494e-05
6.88766350566365e-05
6.15607922717976e-05
-1.83525998418291e-05
4.61436426004678e-05
-2.16433461070632e-06
6.24001003914888e-05
7.34421002132269e-06
1.77424361948506e-05
6.07335154262777e-05
9.93633057792106e-05
3.5195867735217e-05
9.49387107710835e-05
6.7372511256064e-05
6.02727307417959e-05
0.000101308981935055
6.57977198698189e-05
7.4171411537555e-05
7.2487748602529e-05
0.000100089786057022
0.000100710258526943
7.96846091673887e-05
6.64165714476964e-05
3.29418969525694e-05
9.44017969789926e-05
2.67089707564728e-05
2.90002627675779e-05
6.89994232008643e-05
6.06931790249663e-05
3.94803017250174e-05
-1.42062103358303e-05
5.60431404343841e-05
1.31104010725918e-05
5.90321200374057e-05
-2.76837331636965e-06
6.30792546149755e-05
6.78413352905912e-05
1.57239056140725e-05
2.32528797784004e-06
6.69639088202638e-05
3.45574284761725e-05
6.76812099838753e-05
6.52875353498655e-05
3.3339688364527e-05
5.27550498749971e-05
3.63124551129715e-05
-7.30787023982283e-06
4.07100231024443e-05
2.49157744962861e-05
7.48321877570262e-05
1.23728859309201e-05
6.89436278739673e-05
6.80314985193214e-05
5.38178805031632e-05
2.08379709735341e-05
8.86118253365543e-05
8.41382347448802e-05
3.19889038693165e-05
4.76556577794983e-05
1.76016852980678e-05
7.81936675204886e-05
3.2569576415674e-05
4.53463176662868e-05
6.04470862658117e-05
8.99293751942153e-05
8.51999241003998e-05
3.91968626761556e-06
4.00711340287827e-05
9.3436836115371e-05
8.5303003729214e-05
3.27002175825922e-05
4.94971461591391e-05
3.21302186897633e-05
7.00846362558499e-05
7.49667684780524e-05
0.000102314629264629
7.14451320757071e-05
8.92505522331937e-05
6.16773941764026e-05
0.000104260597210179
9.87812495015308e-05
8.5450590132152e-05
4.53614706417299e-05
2.66033668132206e-05
8.78437121767773e-05
0.000123001888752724
5.18570790579882e-05
6.65786400225973e-05
7.84486945907759e-05
-3.20702315645612e-07
7.18862261527993e-06
3.94382518713861e-05
8.1895183159653e-05
4.196646411854e-05
7.06705811445856e-05
-1.76644898916673e-05
8.5465965345347e-05
1.61182563357567e-05
7.08403861048026e-05
2.55714666200247e-05
4.73860410963447e-05
0.000125919797364269
-7.41523464170925e-06
1.51350113214001e-05
4.22705928743158e-05
6.35711802214977e-05
8.24279281745398e-05
2.1248095010481e-05
7.95407619013698e-05
9.11569016650264e-05
6.46409575479215e-05
1.98694389573965e-05
0.000107060396992503
8.81353677489689e-05
0.000112353392942157
9.03181504967219e-05
6.81389681831969e-05
6.60661329821175e-05
6.11255789516436e-05
0.000114960193465879
7.18030990143439e-05
1.50602996384393e-05
9.82676876505896e-05
6.07706259433916e-05
6.76601850914521e-05
7.01631703576434e-05
4.76669233080396e-05
2.66144285221849e-05
7.8937377695813e-05
1.5866937508495e-05
5.39895538998274e-05
8.65040959020056e-05
4.14725967344783e-05
6.95953851199991e-05
4.40514465087867e-05
1.83822537244923e-05
4.35195408867544e-05
0.000125775814938319
7.61082323823637e-05
3.49513271773083e-05
9.54922164748044e-05
3.07894720460257e-05
5.60574890268675e-05
9.11917900070327e-05
3.26272336759703e-05
3.76101373380314e-05
0.000106642787663586
3.4953701577856e-05
7.28583167915021e-05
8.04245566138181e-05
7.05201011913472e-05
0.000129908373351909
6.22886933188207e-06
6.15778771181493e-06
5.39040409331261e-05
-5.66316444892297e-06
7.67279530046035e-05
5.40838430110226e-05
7.48474406756259e-05
8.21161920342521e-05
6.76716010338214e-05
5.31791051510756e-05
6.23321195798767e-05
3.68895012653741e-05
7.57703746725617e-05
4.96095970094297e-05
8.25165243031926e-05
8.64293604211785e-05
6.38146056960265e-05
5.552089954923e-05
6.65262078378654e-05
7.64149875763157e-05
-3.40157927126871e-05
7.87433406959037e-05
6.35235220210403e-05
3.44660342438572e-05
5.13860846946191e-05
6.07944739585726e-05
2.89872190228303e-05
4.33569588094192e-05
1.49561181837283e-05
2.97635920393967e-05
5.9376035344498e-05
2.16329529404447e-06
6.15297159110357e-05
3.84611888208602e-05
1.36131868674079e-05
6.22794536987572e-06
5.30305807474857e-05
4.72939774618373e-05
5.16332651313647e-05
0.000128304791462034
3.2944869844107e-05
4.55047534502188e-05
5.21075991201754e-05
5.86937266872923e-05
5.45185763947908e-05
2.33451848923887e-05
5.7078008966099e-05
7.48067485028026e-05
4.59286479593143e-05
4.37534284637674e-05
9.8778479709047e-05
0.000105048281497024
6.70519788294988e-05
8.12184183576655e-05
8.12120310590734e-05
6.16387136151865e-05
5.35137619306352e-05
9.45607421459019e-05
9.44181207237523e-05
8.00901535034428e-05
6.46318801723115e-05
-8.30561250311196e-06
2.4154424698352e-05
3.55370176345457e-05
4.82759802309383e-05
1.02943529789593e-05
3.42123036122688e-05
3.55959269643976e-05
-9.68983157341302e-06
3.03962306149666e-05
