# Supplementary material for: Research on computational propagation and identification of mine microseismic signals based on deep learning
Source: PLoS One. 2025 Oct 22;20(10):e0334641. doi: 10.1371/journal.pone.0334641 (PMC12543183; doi:10.1371/journal.pone.0334641)
Supplement: S5 Data — (ZIP) [file pone.0334641.s005.zip › 000100800001466.xlsx_0.txt_24.txt.txt]

-3.97877662760735e-07
9.56400813500255e-05
9.75697566757741e-05
9.3695816213775e-05
0.000115575764220059
0.000142175189522022
0.000134744105557348
0.000132920139469133
1.9699062112637e-05
6.26642688095199e-05
0.000102883120039084
7.53384816079479e-05
5.8819634190963e-05
4.78778023208161e-05
8.43889993313861e-05
9.5336158835414e-05
8.53701220600843e-05
9.39961039715379e-05
6.38334514010628e-05
4.27417011059957e-05
-1.41362754676758e-05
6.33709371299403e-05
0.000104541022579127
7.08201128670179e-05
7.70201911014788e-05
8.05771121380556e-06
-2.0660076868972e-05
2.53616211283374e-05
5.70188825181727e-05
2.40461895245151e-05
9.30175956448127e-05
9.25711720535167e-05
6.63715516081941e-05
-5.75305642023078e-06
9.7097332292662e-05
4.61568372690608e-05
3.85355684599946e-05
1.73005341847128e-05
6.969635419009e-05
8.14850353705105e-06
2.55229399845951e-06
7.93783100451155e-05
7.365259886033e-05
5.95679303474069e-05
0.000136027848955722
1.80795949173462e-05
2.56909265654854e-06
6.10380365427467e-05
9.32452796098113e-05
7.45919682141702e-05
3.56089244438507e-05
3.27317912966671e-05
8.70066406610577e-05
7.06379064415814e-05
6.55421919339078e-05
9.0236434124513e-05
0.000108077269039372
5.01671047679738e-05
0.000101080395698101
-1.16751394543291e-05
7.11464913492278e-05
0.000121940995525005
1.11782963384162e-05
9.69329049519398e-06
4.8846920947754e-06
0.000100435323878086
4.92952615454849e-05
5.78139883278283e-05
6.89989560444378e-05
7.01430622228644e-05
3.89459720738982e-05
3.7535182788627e-05
6.15611787471264e-05
9.16596313007347e-05
6.68117383951428e-05
0.000106107062119028
5.81830188012674e-05
5.2295549677299e-05
0.000116714338825127
2.77507273188448e-05
8.16554000301223e-05
6.94560607622806e-05
2.03775311710598e-05
5.96067590609556e-05
4.19303568534553e-05
0.000116227456901443
1.92399032546037e-05
6.13482117659687e-05
0.00010230860811001
7.49731447544907e-05
6.96008273122003e-05
0.000126879942291235
7.17082839297787e-05
7.33674887922727e-05
6.31746888325481e-05
8.9010675293231e-05
6.54423518513242e-05
1.11330817202767e-05
0.000107757412468596
6.98928266215675e-05
0.000130691882222015
5.86036494000445e-05
7.53609381042816e-06
7.05167366773459e-05
6.79380924264124e-05
4.88972733210294e-05
8.27419265565199e-05
6.98882195986948e-05
3.63241989855772e-05
8.28802591799817e-05
8.95617391480424e-05
7.76809332881338e-05
9.66386031442e-05
8.31291402205351e-05
5.8925812650335e-05
7.30358125304022e-05
9.36895406008823e-05
-1.94458316847653e-05
7.38187804798275e-05
6.6400170972231e-05
0.000113122206367447
5.08620205071479e-05
2.30696675340148e-05
8.61212187434965e-05
0.000137265367862742
0.000123804845041174
0.000102732015170401
6.27171734206557e-05
6.58367983142704e-05
9.94475854933336e-05
1.49650771054331e-05
3.71796817526064e-05
0.000110785942267483
6.84810512926576e-05
8.57272339612295e-05
2.82626319509211e-05
7.56180827866444e-05
3.38833007605113e-05
0.000104268337108745
1.78828901780767e-05
3.10742137936047e-05
3.68987605325073e-05
8.36156880482492e-05
8.79900551243641e-05
8.87699386800041e-05
5.1373358877186e-05
5.09355498305028e-05
7.43577344982052e-05
0.000118287914574485
5.62368629757821e-05
8.22880287271009e-05
5.76315512943558e-05
4.72282068289405e-05
2.62407473074017e-05
6.7284351110947e-05
9.28456688669599e-05
3.89427655433825e-05
6.1415892622681e-05
2.53470769529403e-05
7.18274612053147e-05
6.70812378611864e-05
1.99278213970698e-05
7.94027780403864e-05
6.5339629407038e-05
9.18917156878094e-05
6.21470973859792e-05
1.91871284772095e-05
9.36404158779235e-05
6.4065338009786e-05
1.53148033513755e-05
5.4459393716368e-05
6.82742405971644e-05
2.4418925053188e-05
8.46758794217211e-05
5.80992619026489e-05
3.00058233096901e-05
6.30977729074533e-05
6.70922587668696e-05
0.000103067469843463
8.40849090780786e-05
5.79440208462491e-05
0.000102561672445296
7.42966531451634e-05
1.8399797461899e-05
7.74345717024764e-05
9.03365940238097e-05
3.61719320136892e-05
3.52660276989724e-05
8.30767671131615e-05
5.3956601577088e-05
0.000108410295071362
0.00013437540113525
-1.98898958215989e-06
9.62162029210112e-06
1.94843840502288e-05
5.34021979224276e-05
3.35488538261618e-05
4.182894040402e-05
6.43865420660347e-05
4.52109604682962e-05
3.78490190558427e-05
2.81208312810015e-05
2.52564633489235e-05
2.09515381427869e-05
0.000106186150435303
8.17280107693796e-05
1.33653979487745e-05
7.53102927271429e-05
1.75165147845949e-05
3.56111439108437e-05
0.000109131024679028
7.8571259313109e-05
8.57187662708703e-05
5.58267989609883e-05
8.90158555321478e-05
2.40740862125835e-05
5.58516592027373e-05
1.36574520495519e-05
3.00166084443815e-05
-2.82741867051456e-06
4.28730349077705e-05
0.000110807259927374
3.40366282601689e-05
3.88543863397388e-05
1.37365031499701e-05
6.45949542943923e-05
0.000134378594143817
9.43092480227935e-05
0.000111082294567634
0.000104116524164568
2.83783029815651e-05
2.51925038862935e-05
-3.48374248195262e-06
4.50731880478549e-05
3.72495128610426e-05
5.93082602945466e-05
2.94500443485126e-05
9.15321388254176e-05
5.81774943381763e-05
4.22315191891436e-05
8.41216661037033e-05
0.000112129697213499
0.000103820514843949
5.86445781163504e-05
5.30568117552685e-05
4.26773900686523e-05
2.10993549046806e-05
4.64716280389434e-05
1.40086137397985e-06
8.81472196830996e-05
-8.35269421876557e-06
4.72324755511539e-06
3.56984167440196e-05
-1.33900516662135e-05
0.000100885529183147
5.64215537141246e-05
7.19311618253437e-05
2.26423891558999e-05
7.29307472809626e-05
6.12154963954386e-05
5.83021408346117e-05
5.7811013459109e-06
5.633687480586e-05
-1.58294780362501e-05
5.72742207646298e-05
1.55604579603542e-05
5.98189482295642e-05
4.50979567709252e-05
4.42395084025803e-05
3.82908363017022e-05
4.60593463269066e-05
5.78183649201418e-05
1.05631560686861e-05
7.39870447803421e-05
5.38849309999148e-05
3.76431194822218e-05
6.8220636111178e-05
-1.79185785759323e-05
3.03547246515379e-05
0.000111932929661664
0.00010560720205179
3.52400393809606e-05
3.69249059879002e-05
4.16200839357899e-05
1.81211517882779e-05
8.09521804639528e-05
-5.74559482947081e-06
0.000123191789497874
3.83811853437681e-05
7.94361155606313e-05
4.20170533382362e-05
4.07856755352601e-05
9.97277769829134e-05
6.43548748215006e-05
7.06826378311982e-05
8.04954357934316e-05
3.32489043543377e-05
6.75994088501125e-05
5.33406309297234e-05
-1.96588371857178e-05
0.000103074837437218
6.49284695279171e-05
7.5629474973568e-05
7.2259694753811e-05
8.79565001976583e-05
2.96237377962596e-05
5.86293375022527e-05
6.0855343188609e-05
1.11917081173566e-06
5.55468390728604e-05
0.000101389299838224
3.91875930737872e-05
-1.00401629159409e-06
3.12327615863129e-05
5.81988240545888e-05
4.52298539072662e-05
6.47722268437204e-05
-7.85733496331314e-07
4.83761918965917e-05
3.09441601281291e-05
7.29811459549128e-05
3.29672125540964e-05
7.63347007197431e-05
1.21937325045832e-05
0.000120838673074394
0.000107095729461262
3.34444188011996e-05
3.53409778549166e-05
6.63531981209307e-05
-6.7101456260772e-05
5.56333799492891e-05
1.25808200929117e-05
7.68534884519529e-05
8.96368625184659e-05
8.47746782757457e-05
6.06314272548392e-05
7.87995792909671e-05
0.000104107484055153
9.28221914572356e-05
7.85682165867546e-05
5.26576334485e-05
1.80006857613116e-05
7.68235787439118e-05
7.03215877213437e-05
0.000101900357692173
3.88332379939477e-05
9.25791583996957e-05
4.23003266108102e-05
4.61306914201883e-05
2.57902964837427e-06
6.14974077926491e-05
4.63345193474626e-05
9.84311655928249e-05
4.45740673765686e-05
2.91227486776293e-05
5.64661739102199e-05
2.92993165972368e-05
7.26227810569368e-05
4.63996797746203e-05
0.000108868715140582
8.48562741561607e-05
4.3725659357892e-05
8.3610713996626e-05
7.74764567372062e-05
0.00010418231670969
4.47800457082068e-05
-3.8712826907958e-06
6.16515299604148e-05
-9.52670714353742e-06
1.34777499824095e-05
7.7207373736257e-05
9.62510909807271e-05
0.00011130741427253
1.88848195105838e-05
5.52664434289953e-05
4.28824250529527e-05
5.36293510010563e-05
8.35168926400248e-05
4.82929637372379e-05
6.33124581817169e-05
7.27523387439193e-05
8.28233839493579e-05
8.17527924304838e-05
6.52955212442943e-05
5.60638040081551e-05
3.93874669178353e-05
1.16015094246616e-05
8.93643896438015e-05
6.02971332342204e-05
6.93236075896788e-05
2.7655986777963e-05
9.94323691043796e-05
5.28075784196964e-05
9.57784753750758e-05
3.03509582875787e-05
0.000101497009319312
9.93005048818855e-05
0.000132808781127203
4.01619085029603e-05
0.000125273460220865
3.80129634655776e-05
3.95972207975329e-05
4.34281087625446e-05
9.84356225381784e-05
9.06023055205566e-05
1.64467985403612e-05
7.42993993702535e-05
6.18321842462614e-05
-1.78021108748533e-06
-1.11901578302756e-05
1.81601147818145e-05
7.93192233723863e-05
-1.00094937220106e-05
4.63331577928026e-05
8.18401075147408e-05
0.000102138471675691
6.06884759319057e-05
9.29226769248359e-05
8.65128274758469e-05
5.0814618592143e-05
4.53429867624233e-05
4.01603721094449e-05
3.22579279574972e-05
8.08897805247325e-05
5.36015696558615e-05
3.28141672798075e-05
2.05723468568507e-05
6.92151155195215e-05
5.88024925058251e-05
6.70605664275311e-05
2.25541318445529e-05
4.34301551222014e-05
1.89154127217864e-05
8.67902377711604e-05
2.78516787463339e-05
6.59504931618747e-05
-1.94619115725618e-05
4.00653365745461e-05
5.99562726267273e-05
3.11143187099359e-05
-1.19239538440374e-05
9.08420315816005e-05
-2.63407508934713e-05
2.65611465080647e-05
9.09940490171825e-05
4.09117569675864e-05
0.000120078896023514
0.000165228132294252
0.000134430082707465
5.72517219026633e-05
6.69364632897243e-05
9.56546181504037e-05
0.000145032772204996
4.26687945205159e-05
7.50484852059508e-05
8.99187512821214e-05
0.000112390553737999
0.000118353607572207
7.59377930071825e-05
4.56040922901318e-05
4.34155384903681e-05
3.22043759474483e-05
6.23163674586051e-05
4.00602283879353e-05
1.62483313033304e-06
7.06788956840306e-05
7.15908360137499e-05
6.47812095500649e-05
1.53698705399156e-05
1.08766912844149e-05
4.97381830396217e-05
1.91261564894456e-05
3.66559646483567e-05
4.23718761258885e-05
0.000104794744382693
8.08221202031708e-05
3.64896643472453e-05
3.52636401243825e-05
1.24172366383138e-05
0.000115602460181634
3.49667700029544e-05
4.50624130068654e-05
7.57082727411794e-05
4.67110607568765e-05
6.88259026737799e-05
8.97486174030536e-05
6.23519498263539e-05
0.00010008855968126
2.29354320015727e-05
4.35250552803128e-05
5.7550194518736e-05
3.5357065681525e-05
-8.06726961959727e-06
6.12917869020442e-05
5.26847831491809e-05
7.30217220576486e-05
9.88929323816802e-05
0.000109883472695069
6.48177172389923e-05
0.000132090864299415
0.000103126939438784
5.75722569207274e-05
4.63901873765561e-05
0.000122266751348208
8.66137892623958e-05
3.10550234993926e-05
0.000120889154450805
6.99076579271855e-05
9.38802017155759e-05
8.0860487713954e-05
1.41250475621343e-05
5.88144145344898e-05
7.9678066555063e-05
4.47049356352808e-05
0.000102159043654589
4.2661992653468e-05
3.4863912403396e-05
0.000100762847092424
3.69549193781767e-05
4.05692479748184e-05
1.83594190876422e-05
4.28761833479435e-05
2.63244788297708e-05
1.68390107643207e-05
4.19649059631888e-05
5.73876283297137e-05
4.80748042171363e-05
-3.948881253385e-05
1.05149241561336e-05
3.30793324338982e-05
6.74255227839083e-05
2.63502094485333e-05
2.00474834027066e-05
-2.02314502709009e-06
2.33274673127864e-05
0.000106549627580138
7.99733085852472e-05
3.8691885530247e-05
1.50641484268364e-05
7.692378185228e-05
5.80808908095941e-05
5.11502060084494e-05
0.000142106765088568
4.80523966867892e-05
0.000137854222225593
6.39158713203734e-05
6.7886402079601e-05
5.91898904832233e-05
5.37049843348722e-05
4.57927728100797e-05
7.06890425613302e-05
7.56771381569927e-05
2.86056467159457e-05
7.37574729283096e-05
0.00010059550922578
5.56194897609691e-05
3.05559579632971e-05
6.88902191319472e-05
8.8544193576111e-05
5.02909019055446e-05
7.31886069802338e-05
0.000102251556609253
2.06872413148628e-05
6.11797508815722e-05
3.81207372149972e-05
7.16121689480678e-05
4.88089266204759e-05
-1.74507251577201e-05
5.68796052900269e-05
4.88155182701148e-05
3.75156209375616e-05
7.51527178597112e-05
3.46975474010176e-05
1.31804543569186e-05
0.000119207193178987
8.50209933452942e-06
-9.72604359670999e-06
0.000109170356557925
7.10597465014849e-06
6.70760091958332e-05
3.21934001345819e-05
4.64800202909112e-06
4.48340100232493e-05
0.000109158306084542
8.61829588658105e-05
3.58040452353466e-05
-3.31503789941184e-06
5.61373841471538e-05
3.65281985819054e-05
2.82107410246404e-05
9.75300236267676e-05
4.74076954018082e-05
8.23527671134984e-05
9.7371859737295e-05
3.18007397794171e-05
9.24961901983229e-05
9.85687413012182e-05
0.000105023336395115
0.000142770452848348
5.96126464483417e-05
0.000138930266925327
0.00011412474517211
8.53837270141992e-05
0.000108157765897535
6.77626104500041e-05
0.000147602335251041
0.000101377577376702
3.6236992831812e-05
2.95502455169548e-05
6.71656050237903e-05
-1.20151253151509e-05
0.000107461041338827
8.62654688108841e-05
3.55159922362109e-05
5.32999959491295e-05
2.23334527993906e-05
3.03653773999077e-05
-9.21349604060301e-06
-2.39731287054378e-05
-3.56339283990451e-05
2.71322173820153e-05
1.23718602586456e-05
-1.70592881621271e-05
3.34184495174465e-05
5.38705026490342e-06
3.767098580776e-05
3.38378312110015e-05
2.56112615386743e-05
5.21514705735599e-06
2.91086466104792e-05
7.21151875698589e-05
3.21601991426177e-06
2.11680043734246e-05
5.30260463463138e-05
7.6901564002649e-05
5.42032128717072e-05
3.90994026312704e-05
6.84692439890824e-05
0.000104039599315995
8.99560466252222e-05
9.19839089593151e-05
0.000141137961306709
0.000110274796330206
8.92320539862493e-05
5.73265410888165e-05
9.72872337919426e-05
0.000134414491437991
9.69061953369724e-05
6.74387650286224e-05
0.000136307251769436
0.000133343989380183
2.5837626710081e-05
0.000135007698462923
9.67997923372436e-05
8.97924178997018e-05
9.44165833415235e-05
7.35496986484205e-05
-2.47510108129673e-05
3.93408793548232e-05
6.60055712187719e-05
7.83523158863806e-05
2.49104101779732e-05
4.821980223713e-05
2.92060105541452e-05
2.81795641260163e-05
0.000117173253159456
-1.65374986767167e-06
-4.25721710162652e-05
2.16472044085649e-05
6.48153172134621e-05
1.14318834411626e-06
4.42644454587506e-05
1.93388277866745e-05
2.81383168841597e-05
3.30761341041679e-05
1.56532647332313e-05
1.79652185534714e-05
-6.15908010929965e-07
1.92707834270306e-05
7.16074636931005e-05
3.73220881563652e-05
0.000104982593339591
3.01065587965927e-05
4.27854924262435e-05
5.23843232011701e-05
0.000104981486539124
2.56027491133751e-05
6.71168695123368e-05
6.94774020606298e-05
9.24799079121982e-05
0.000159885305208451
9.91237990603643e-05
8.66445467809029e-05
6.18768417565219e-05
9.45798433877574e-05
7.70734738690054e-06
0.000115878125288624
-1.9521477124619e-05
9.942407692393e-05
8.82408582989373e-05
6.61173058299653e-05
0.000114430462375032
6.11763102366022e-05
0.000121354444308922
4.25380096833738e-05
0.000107767633438847
0.000105947298706235
1.4546458103008e-05
1.35018880398007e-05
1.2609475983231e-05
2.10865439082234e-05
1.74857692901969e-05
3.2461534168278e-05
4.10598025270296e-05
8.77933777023371e-05
-1.34441492953057e-05
1.61010288015768e-05
-1.33371897845378e-05
8.90138527041261e-05
1.55340375850109e-05
-1.08488959107987e-05
7.17260360475359e-06
-1.6401425063406e-05
4.45206164156603e-05
6.1339326212015e-05
8.29067466269938e-05
-1.43108156529472e-05
8.16183104685398e-05
1.48324584737351e-06
8.00569861500467e-05
6.6921307312856e-05
5.89031692870107e-05
9.79507103034094e-05
8.52526789566605e-05
6.56737818714558e-05
6.10604582207948e-05
0.000105348265240092
3.00097980950259e-05
0.000148846382031595
9.59793551361965e-05
7.80587054580842e-05
-4.16180892839689e-06
0.000100261038560289
8.95684079247581e-05
3.52598905114274e-05
7.5615447710254e-05
1.7573191817136e-05
2.01242232590436e-05
6.74085512776535e-05
7.62494188570321e-05
4.29851588303986e-05
2.96130044644614e-06
5.17258772532026e-05
1.81787013280051e-05
0.000108451569298867
7.34822993133955e-05
0.000119966876395507
7.07894622882042e-05
4.12893076209666e-05
2.62545029269965e-05
3.31137196523026e-05
7.01006714087058e-06
8.3494398248111e-05
5.83502418641032e-05
-7.96121009816811e-06
5.63989581707814e-05
3.85559712424913e-05
1.17033687841703e-05
-1.37437106114669e-05
2.16123754885954e-05
1.97243864704047e-06
-3.12903805268945e-06
4.53742587158627e-06
1.47540368213385e-06
-1.25601752952422e-06
1.40852371354948e-05
1.7814102498946e-05
-1.77271165948585e-06
0.000118149169526638
6.80939816814841e-05
8.37205939393784e-05
7.02372439255917e-05
8.9294164926598e-05
-1.22431963774444e-05
8.39227066219591e-05
5.63435106695606e-05
0.00011295352588218
6.70475593518968e-05
7.51891597922609e-05
9.62448312305686e-05
6.33335123140827e-05
0.000117733658460545
0.000102859242506943
4.73307767799033e-05
9.55932971459774e-05
8.18249510804076e-05
8.16858602588447e-05
7.4004737739823e-05
8.09626149174482e-05
6.44718130592665e-05
0.000112536708244635
0.000150782954105477
0.000132008368589779
6.08579911315049e-06
8.31752269672707e-05
3.16057070517435e-05
4.06357964584759e-05
0.000115399429460817
7.25671234615152e-05
6.7586086878287e-05
4.72942820599257e-05
-2.24510598235389e-05
5.3590128502092e-05
1.31155048137813e-05
1.1118658612197e-05
3.56097702613446e-05
3.79965568018044e-05
1.58951349352093e-06
4.31538664293114e-05
4.19695977505623e-06
2.62182675186366e-05
1.25924966410296e-05
3.41943422189254e-05
6.36957252682716e-05
4.8953994779853e-05
2.82051118455092e-05
7.33476891284795e-05
6.43471409493974e-05
8.88584906918565e-05
3.71862076276438e-05
7.09447919383365e-05
6.67708166079527e-05
3.4754073556667e-05
9.32162272572426e-05
9.08113257155733e-05
4.44062704873795e-05
6.7268428752512e-05
6.6148839488887e-05
8.33117645680819e-05
8.42102182597803e-05
0.000122413456778071
7.03070002774894e-05
9.65695787801437e-05
7.94021579346946e-05
7.99357483795978e-05
7.11994814638543e-05
4.13652755725349e-05
8.58855306134978e-05
9.33070396572584e-05
7.4852206274999e-05
6.53893594561547e-05
1.09261987952154e-05
7.45535262786694e-05
4.0492447023823e-05
6.06798342797329e-05
4.98527295358985e-05
2.95449082795945e-05
9.42133091844537e-07
9.78957133003419e-06
4.4556875591492e-05
2.98163814622065e-05
3.61534384630005e-05
2.53800060781601e-05
2.89309494823381e-05
1.04087249477487e-05
1.83055922587397e-05
-5.73657759813851e-05
3.90512310475465e-06
7.15021034918372e-05
6.09677278465446e-05
1.6280908578173e-05
9.23062780145076e-05
9.45590455167477e-05
1.33283834976938e-05
5.11328668258755e-05
0.00015375751248273
6.18377964625444e-05
7.08009893883168e-05
4.70150009229424e-05
0.000110450123382508
5.92852415640369e-05
0.000119895138917396
3.06305094629438e-05
9.21443450786725e-05
8.55949201886758e-05
4.75891651844292e-05
5.48046370880639e-05
9.88465887440252e-05
0.000102407470254091
2.69620956723957e-05
0.000131110778944342
8.96589757910868e-05
0.00010212379795103
6.34377638601739e-05
6.28002186273415e-05
3.57311749953357e-05
5.55784188877028e-05
0.000123359673857815
5.97917821859989e-05
5.29243308921283e-05
8.78466383032046e-05
1.17218450952672e-05
1.40372744996423e-05
3.80763322965916e-05
1.45550643581093e-05
8.1791043106708e-05
5.36874648533977e-05
-3.30879561359606e-06
-2.27198943649947e-05
6.55197770520376e-05
3.71949596347282e-05
3.66097687685167e-05
6.318315189362e-05
5.49177381222995e-05
1.25173058523217e-05
6.27326579101031e-05
1.38350480440881e-05
6.88469623452454e-05
5.14807719471788e-05
0.000112176412654593
9.03616187955873e-05
0.000100371530677982
5.93622449881242e-05
9.3018377539708e-05
5.40938579623436e-05
9.36404897856177e-05
5.31000540255517e-05
0.000132985144088324
6.37845673502303e-05
9.42049680476383e-05
9.0660673681134e-05
2.69404328382317e-05
4.17914970865456e-05
5.27585182342659e-05
2.40908420029739e-05
2.60197574227461e-05
0.000131707930132557
5.51516843460967e-05
-1.23040793520768e-06
6.6337989598792e-05
5.43587106958964e-05
4.89816787080292e-05
8.09149584430107e-05
4.54250548960882e-05
9.98833899985307e-05
7.06764214627655e-05
3.18367150980656e-05
3.95879014600518e-05
3.43530411262469e-05
6.56231372674563e-05
4.32205279098061e-05
1.80358004359153e-05
-7.40561702645871e-06
-5.78775158917092e-06
-5.86851339656032e-05
-3.49714717373446e-05
3.52840411794527e-05
4.58470814337715e-06
8.38362528616903e-05
3.90342213305404e-07
2.45067155474203e-05
2.21287970337001e-05
8.73472911455279e-05
5.47084623460232e-05
6.96388639380761e-05
5.16860145606476e-05
4.5497885905954e-05
2.6555992986068e-05
-1.761400076807e-06
6.99577176463221e-05
4.2728263905495e-05
7.94735498824572e-05
8.04135562971749e-05
0.000100785399347418
9.24065896686535e-05
8.78160345861878e-05
5.40177204389575e-05
6.79696322399214e-05
7.76967400448547e-05
0.000145684528479008
4.60049431131565e-05
7.00857059543581e-05
0.000113872742063092
0.000128426569737856
2.11870897450767e-05
0.000140505130384512
7.0051649699367e-05
0.000100300509588019
4.23445081188628e-05
8.70456231379335e-05
0.000119734666956588
5.29236245958916e-05
2.13053801838002e-05
8.57568565205237e-05
6.90915302562666e-05
5.09738021043554e-05
5.31432013340073e-05
6.80092887415739e-05
2.99019743914746e-05
6.31409700633113e-05
7.15049788912726e-05
-1.92225015079206e-05
-2.19068897542638e-05
4.27990753393348e-06
4.589435901303e-05
9.71184336459519e-05
-7.21548719201513e-06
2.61196948570547e-05
6.15426398553551e-05
4.06244292607826e-06
3.74052758659759e-05
3.78673644391611e-05
5.26986700798675e-05
3.89876962080203e-05
0.00011616398982981
9.53836545580512e-05
8.6843591085051e-05
8.56995912301363e-05
3.51261214569522e-05
7.17591210360728e-05
5.42996771159051e-05
-1.37482939279377e-05
0.000126336202710123
6.78261662382972e-05
0.000109260952261288
7.4880645406336e-05
9.02422091471474e-05
1.90384000231993e-05
8.00235775774258e-05
8.05176682414168e-05
9.44490688038306e-05
9.16496963616374e-05
9.32909339531347e-05
4.80998379242524e-05
6.31986710805377e-05
5.46606062585012e-05
7.12272931333442e-05
1.03719948999598e-05
0.000105232166363966
3.20885021948229e-05
5.71961501818982e-05
0.000151157822684467
5.48509140643245e-05
3.94739021661147e-05
2.14818560330421e-05
5.91500104570003e-05
1.23772186417814e-05
2.7658151280116e-05
-1.5120387886674e-05
8.08946667807807e-07
-4.92112703917762e-06
5.51648869439892e-05
1.85642584055472e-06
7.44799876032051e-05
5.84540224090455e-05
6.99483097941072e-05
2.67551025286654e-05
8.15127948615986e-05
0.000109340732019064
6.04686106310784e-05
5.86121666650491e-05
7.74356276029176e-05
7.91080049533405e-06
8.1300349293438e-05
5.52983682583492e-05
0.000151178827888626
0.000110149084385446
0.000155216452795103
0.000113459532591358
-1.64381456761815e-07
4.51473850065403e-05
2.23751615995262e-05
0.000135106790236697
1.34976794302205e-05
4.94337534810904e-05
5.24955816998836e-05
8.49664613569401e-05
8.56480528118358e-05
0.000101990372565909
4.01301347713464e-06
6.32472162957208e-05
6.58718155372318e-05
1.25802168934062e-05
3.34236337909441e-05
5.34916245552073e-05
4.775455014588e-05
9.02638617949973e-06
-1.00560366921924e-05
5.42745211785366e-05
2.48194722120266e-06
7.66232774669001e-05
2.34704292797206e-05
8.21820971410379e-05
6.07933881791578e-05
9.31142447589285e-05
0.000110817345730386
9.52212970166429e-05
5.15828243508287e-05
7.16008256514556e-05
9.14322268162642e-05
5.36426375749722e-05
9.19451463388473e-05
0.000107460900910111
5.9037048156024e-05
7.49071179072943e-05
7.02411379263947e-05
5.55178159532658e-05
1.96889470344449e-05
8.29993442814316e-05
8.11986389262536e-05
7.20139230409592e-05
4.25104022268467e-05
-1.81354437621856e-05
6.9019173727361e-05
6.13107000955335e-05
6.73209507761227e-05
9.45315211604495e-05
0.000102020536503679
-7.48261715983731e-06
8.76474007903845e-05
3.11016842565194e-05
0.000132026065908418
7.5352913327411e-06
7.79389796409562e-05
6.67306875663917e-05
8.85699460065075e-05
6.00929820549271e-05
6.02225656758928e-05
0.000101683209358684
8.77999276893801e-05
-1.36164350311178e-05
5.76088493470316e-05
0.000131982776757956
-7.77685193707101e-06
6.08640274947251e-05
3.84125050274614e-05
2.79251642114255e-05
2.46748678853759e-06
3.42676527085921e-05
7.45620552758404e-05
1.69333026878038e-05
2.81173251878659e-05
9.69036174741044e-05
2.10256204467986e-05
5.06804793419469e-05
9.84268242423149e-05
-1.2853885833969e-05
6.12726705460003e-05
8.12402711578751e-05
6.5876244296168e-05
-6.66701278918113e-06
5.38112608357381e-05
2.55057429797375e-05
7.48210722623027e-05
7.80668850922148e-06
4.03971614119326e-05
4.08167155316761e-05
5.35553415229719e-05
7.45844707666715e-05
8.75101844224338e-05
6.25635453471478e-05
3.82295712148665e-05
9.41931386832057e-05
5.73155835189853e-05
4.61129349209041e-05
4.63578173444403e-05
7.71340868599511e-05
2.68325431716762e-05
7.94553730114337e-05
0.000109177717818213
8.04928606433226e-05
7.89514354762074e-05
8.83600009868161e-05
5.92156382330076e-05
0.000102602125605335
0.000139334435894796
7.93760459695588e-05
7.01864913692592e-05
0.000133021961949236
0.000100832145646571
0.000114593133146927
-2.01175177400638e-06
7.76266220980856e-05
-9.87579643224161e-06
-2.01961518783583e-06
-6.92482282953326e-05
4.99871536326892e-05
2.29498070154085e-05
7.20600861522704e-05
5.97210018792166e-05
-6.81226313611972e-06
6.58252599060791e-05
5.29927867507639e-06
8.80654735368236e-05
8.33311332292789e-06
5.02602530268925e-05
3.91759621221178e-05
6.63833241782129e-05
4.78364104867033e-05
8.4597118515383e-05
5.00740807388161e-05
1.59404231271058e-05
-4.51378188483137e-06
0.000133690662601487
7.2779504881329e-05
7.22981466264324e-05
4.71344949492426e-05
5.94956100218461e-05
7.53719388477132e-05
3.01035214597713e-05
0.000105484201492848
9.78643911044744e-05
4.76526949727154e-05
5.83188560258951e-05
9.02557565846862e-05
6.63350859698297e-05
7.23864880753794e-05
5.03499166637534e-06
0.000133412060002481
9.10348480070048e-05
7.58596753881728e-05
7.56181952421993e-05
0.00017026840498298
1.26764552745375e-05
0.000112414557275078
8.54533770596905e-05
5.87631932725201e-05
6.85236246329762e-05
0.000104310582594834
1.15963777008131e-05
8.41894986937694e-05
8.21912695401538e-05
0.000100602567251229
3.68730485726046e-05
9.18433141966885e-05
0.000110666392274925
3.35348121258416e-05
5.57998242626319e-05
4.73015811082375e-05
2.55552760296951e-05
2.62163824674291e-05
3.15093908404542e-05
6.76088488376474e-05
4.82626847931411e-05
2.55971802566331e-05
4.71658313070393e-05
1.19490341626805e-05
4.65394224956977e-05
5.30977708399866e-05
3.86039967810062e-05
6.57993952570251e-05
3.56915781305724e-05
5.33153390683141e-05
2.20219701553869e-05
2.57665384167092e-05
0.000102809210348461
6.95093495154053e-05
0.000103071185380213
6.86113187299557e-05
9.83284214326514e-05
6.66427695125707e-05
3.36811876402337e-05
4.6202214526036e-05
9.1500301641801e-05
-9.06072356367741e-06
3.67374572721695e-05
8.36116869225708e-05
6.11615322453649e-05
6.10106586292368e-05
8.45841837627802e-05
0.000100863043816208
7.26488399513757e-06
4.87410535717917e-05
9.16461369787747e-05
9.82716831932336e-05
1.13363073797521e-05
5.91916879787283e-05
1.87216455894602e-05
0.000147871292752852
0.000149263765342664
4.60016073752943e-05
0.000102494325677332
1.31926387378804e-05
5.69497852370962e-05
6.23702920900663e-05
2.56914566470393e-05
6.17099529418054e-05
7.63370310043491e-05
6.03751125361737e-05
4.73341354750856e-05
5.00149682805238e-05
2.65737570705834e-05
8.00284694913421e-05
-2.36234961362741e-05
3.20280165256728e-05
-1.71936431690663e-05
3.27652868457127e-05
2.19195195223348e-05
5.08401923865206e-05
7.718325692135e-05
2.4807848781676e-05
2.70395330264338e-05
2.90333567756688e-05
3.06875189186826e-05
5.83165210995645e-05
3.02593761378047e-05
4.8002313644383e-05
3.82260771753288e-05
2.53921307161914e-05
6.10151635643195e-05
5.50044986460278e-05
4.76037922053251e-05
3.52007940695371e-05
8.46968992945854e-05
8.0107735558267e-05
-1.37971608802312e-06
0.000114861920152275
2.22320719257438e-05
0.000103954068187024
4.88985504316947e-05
0.000131868691952621
4.10558291316834e-05
0.000138032507076121
0.00011304624648751
6.21528065193992e-05
4.65702557842927e-05
7.61652415344853e-05
2.6383367832294e-05
0.000122383303182796
5.09410721275308e-05
0.00011352537291523
6.03075160361483e-05
0.000137105742718967
6.1120792638113e-05
8.36526582819928e-05
3.65425244849083e-05
5.3955862614533e-05
5.62587737272334e-05
3.32029989876917e-05
4.89539038796798e-05
4.30273296871356e-05
6.96986069875482e-05
-7.66993172467722e-06
3.40557658557055e-05
3.61855160044218e-05
2.24900548521645e-05
5.86912747865017e-06
6.45106072439662e-05
2.0844406365634e-05
1.3636578562716e-05
-7.1980873472215e-06
5.1058868922607e-05
6.12491916114032e-05
-6.03954299225323e-06
4.68894341878243e-05
2.85588521403293e-06
8.8203015706053e-05
5.39473170177891e-05
8.72754853878015e-05
8.01538398884666e-05
0.000125071975285835
3.63199604549118e-05
8.56047273964522e-05
3.0347757268555e-05
7.56630665911128e-05
6.46959759250564e-05
6.27797655818556e-05
0.000100617775177724
9.76804005339423e-05
0.000103352666826064
8.79549088544672e-05
5.68286149000703e-05
4.76564485055863e-05
0.000122154850113073
0.000126909370341907
0.000114215647970173
4.05884807242837e-05
5.49492652627668e-05
3.77081594776462e-05
2.12160618588568e-05
4.40248837087767e-05
4.10702956045728e-05
5.73375300990056e-05
5.31493818430887e-05
6.75916501818332e-05
0.000101125190905858
3.61161001172587e-05
2.10354977014394e-05
8.80649911449067e-06
0.000115243945949098
-2.72952451663084e-05
-1.08975804769967e-05
9.62763303076086e-05
3.86281738639397e-05
2.88596789844395e-05
8.51278006443473e-06
4.61687176068885e-05
5.38412026563717e-05
5.50974538678056e-05
4.72095544582401e-05
7.39859702649094e-05
9.82563874337375e-05
8.97478155822562e-06
8.30725879815977e-05
7.15255537832428e-05
0.00010062927376014
6.66516745193104e-05
8.65926712321915e-05
9.74558526952925e-06
1.46859693849733e-05
3.2869794266107e-05
0.000103125226669634
4.66811641472285e-05
6.57981950218226e-05
1.9808342966998e-05
3.57625753834303e-05
4.00490836106557e-05
0.000112849092286767
8.17459852886426e-05
3.26120740974865e-05
0.000111279974322124
6.49028108057775e-05
2.0435419541672e-05
8.24535547098139e-05
1.0507061032058e-05
7.15935603145827e-05
4.67858390995452e-05
5.01552239793524e-05
3.27375724024868e-05
0.000137972228940282
8.32626854176596e-05
5.64878271464064e-05
9.1555500533184e-05
7.61982088441799e-05
4.62329367102361e-05
8.41271034689249e-05
3.00117866047785e-06
6.99947283764533e-05
6.03098593611803e-05
6.24646801531147e-05
4.34032506559143e-05
8.90562096408941e-05
2.04909342031444e-05
-3.94387491193839e-05
7.07350476486791e-05
2.67667840279074e-05
-2.41858821224676e-05
2.88775393635049e-05
6.35946336945401e-05
6.3964554142486e-05
9.568602769018e-05
0.000119624262103832
6.05072394739862e-05
5.21593990427763e-06
-3.60697994792339e-07
3.05354121787484e-06
2.62557463995453e-05
4.87544162710827e-05
3.11700633005349e-05
3.23957380847943e-05
0.000126400515263699
8.73861691360697e-05
1.81584758425658e-05
9.19667852875645e-05
0.000118282739877453
8.16212318488001e-05
7.91092775925683e-05
3.18639919011301e-05
5.14574793498365e-05
8.99740005436325e-05
7.22490549012504e-05
0.00012127567940007
8.74004016642709e-05
8.10370857072156e-05
7.41176595319974e-05
-4.96668505100559e-06
0.000116490130470166
6.6097721745056e-05
5.2839201473387e-05
5.92171769571764e-05
3.26369950375139e-05
5.35367353878263e-05
2.55097632629502e-05
9.17102691060461e-06
5.01426193684919e-05
-5.22477355860316e-06
9.85463310077711e-05
9.03674436484723e-05
2.17844842824893e-05
4.2901043494072e-05
5.64735321426468e-05
5.32650995112449e-05
5.69010833857588e-05
4.54982280336041e-05
7.26687095020483e-05
1.68632693242663e-05
6.43242762671601e-05
5.15337305717438e-05
7.69481267206986e-05
4.70800258492973e-05
5.70987578963702e-05
0.000131495557859195
6.60756255610562e-05
7.51681374348875e-05
5.28817166492192e-05
4.48577360144126e-05
6.619866877978e-05
8.61091318557861e-05
4.30960532740459e-05
5.45660500133237e-05
3.25059170356822e-05
5.56685239332211e-05
7.09462670983105e-05
0.000133153980289488
0.000157192589006852
9.36603765332454e-05
6.85691466917691e-05
0.000114873170322452
0.000103654138409305
-1.62380057442212e-05
6.37005312071416e-05
4.74409584581701e-05
6.44823522026164e-05
2.52040345655455e-05
5.10584019009557e-05
8.29652319858934e-05
4.78984203514584e-05
6.23763187991394e-05
-1.58313741127765e-05
6.31363022502478e-05
3.83856562879386e-05
1.58501557749757e-05
-5.00806870083657e-06
6.53793104937965e-05
5.56268334944345e-05
5.05217103087929e-05
5.97132448331124e-05
7.51935533394571e-05
2.81731738519325e-05
6.07128783329667e-05
1.86376569499332e-05
3.42929398322684e-05
0.000110469943797922
5.27171738823055e-05
0.000124214100851237
3.92095018289049e-05
8.42239264820268e-05
7.21726794146896e-05
8.46233497625821e-05
0.000100674715220007
7.7479090254912e-05
4.17710923233629e-05
0.000110673455023323
0.000101411402486509
8.01178644632722e-05
4.31318044787722e-05
7.58287983070996e-05
0.00011116622756968
-1.56514364725119e-07
7.24450545720742e-05
0.000106057559309021
3.78072776214718e-05
9.13815907979916e-05
4.57201583013336e-05
1.5772642267682e-05
5.50221818253321e-05
7.47599559256731e-05
6.53099262884471e-05
7.12082607645722e-05
0.000113601233481737
4.83593259234677e-05
5.0640519249797e-05
-2.44133765097252e-06
8.62860436189206e-05
5.94395331369433e-05
8.83071465266515e-05
8.86611448244708e-05
4.14415324022409e-05
4.12584967223012e-05
9.53119722695235e-05
2.39482375132634e-05
3.79548826837092e-06
1.150470278461e-05
-1.98819320913385e-05
6.71887633999397e-05
8.12102540780442e-05
0.000112758055516276
5.34887845661611e-05
6.7924216742137e-05
8.32660253039185e-05
4.48696166782542e-05
3.37556038867817e-05
2.55259073991704e-05
7.87582781471905e-05
6.82187782586568e-05
4.37962584021649e-05
0.000109106138034164
8.10783895995069e-05
4.71450373691534e-05
4.04120145555404e-05
8.68437601739033e-05
6.99078464128134e-05
8.12833816627628e-05
8.31026584715787e-05
5.13351026915829e-05
7.86398443352225e-05
7.56239515122505e-06
2.84595932782109e-05
5.28531797969952e-05
0.000130337653496459
6.98104838647266e-05
0.000116360201510729
7.11249580842116e-06
7.63897277667493e-05
1.11424487380242e-05
6.2961614518158e-05
7.03517576704888e-05
3.32341062808579e-05
7.65195582460426e-05
8.58326641132811e-05
6.63763539716294e-05
6.69060532502887e-05
0.000154338283540803
1.92123152465684e-05
6.88169541665397e-05
6.51736474992497e-05
5.75520549727731e-05
-2.12792324126189e-05
1.53173726596844e-05
7.78541053214241e-05
1.85620403583569e-05
8.67509673031938e-05
5.8649850105027e-05
9.47013541144878e-05
8.11804486731495e-05
6.26479385893433e-05
-2.091290383763e-05
7.72632970444899e-05
1.80915245664687e-05
8.02606261917508e-05
2.18436156845689e-05
6.74079153730333e-05
8.24984138268484e-05
2.91639138588703e-05
3.2414687223163e-05
9.19450877815112e-06
-9.36745326439563e-06
8.46764172853132e-05
6.1750894960128e-05
-3.34523869807612e-05
4.46117208676653e-05
3.168118364272e-05
2.79851754716449e-05
5.07403626998074e-05
2.73204385133473e-05
6.30967212018494e-05
1.13624868314983e-05
8.38522877108893e-05
4.68907349730571e-05
2.51995383989391e-05
2.3419898511444e-05
0.000125232317816491
9.32498706406891e-05
7.72883579703534e-05
0.000141800847696498
0.000163212567528035
7.59837033734712e-05
3.23180639117378e-05
6.1238889304499e-05
6.17609025745536e-05
0.000105178157979639
7.79363948314586e-05
0.000150121901227143
6.87714544973363e-05
3.11904046278619e-05
9.57370241660898e-05
6.03054221495936e-05
9.43176764778895e-05
4.87901665082321e-05
4.34622682324479e-05
6.91772057517591e-05
0.000117498437339043
3.90251093732107e-05
1.70831086167922e-05
-3.32737103952248e-05
3.43884224287196e-05
3.62608236153723e-05
5.3394813160504e-05
2.2638859901808e-05
6.98372610292112e-05
9.61395352201907e-06
5.16118167989654e-05
5.26389159359482e-05
6.22027448575248e-05
5.70863260443693e-06
2.25933362385399e-05
5.60862015478645e-05
1.49910651324134e-05
3.89614150872966e-05
4.6007486330374e-05
0.000108016498259933
6.50617194461453e-05
0.00010254795774074
4.70128896150727e-05
0.000101790487031463
0.000101188113534734
4.83710969633392e-05
9.54163880322968e-05
6.70421468667083e-05
5.33942631625945e-05
0.000105360942428273
4.60264444574114e-05
0.000107723179434697
2.95868835220958e-05
9.58035186614531e-05
7.05453300962514e-05
5.4348654516989e-05
0.000142889801603963
0.000121395156544933
0.000131934799035653
8.89850842034406e-05
0.000107829818847027
0.000107825269520091
5.23925530698666e-05
-2.67898084392168e-05
3.20667518584387e-05
8.3691811250479e-06
3.46245393725997e-05
1.52775989345291e-05
1.0726516306257e-05
4.50011045003438e-05
3.80095628837939e-05
-1.1856017494876e-05
-1.22540670705016e-05
-8.02949805192345e-06
5.48927009933196e-06
5.52346526210025e-05
-4.08552509594812e-05
-2.40715863751152e-05
8.16126565749889e-05
5.99695592381215e-05
3.83706730726492e-05
3.56589438458582e-05
3.25462511107307e-05
6.85357840604628e-05
7.99422562649359e-05
2.34179155135044e-05
6.26747548957653e-05
9.16988891107159e-05
7.25189656642729e-05
0.000119294428346602
6.20705036458154e-05
0.000105472506301292
7.32137252163507e-05
9.05081309763757e-05
2.7482912127661e-05
-1.2537494130276e-05
7.70716886001607e-05
0.000155317737990084
7.58910721318334e-05
4.43062390861788e-06
4.67608042469971e-05
5.37082619770926e-05
6.17292407727078e-05
7.55803121740451e-05
5.92594534045366e-05
5.88954717456166e-05
9.99100868225195e-05
6.15007326533747e-05
3.86354426224921e-05
9.44668552401938e-05
9.64001692620026e-05
8.84424290976524e-06
0.000103530527952851
8.66336728722484e-05
3.42850755181751e-05
5.95204047976623e-05
3.83980656520997e-05
7.31053141805245e-05
1.7757442065645e-05
-1.72639163242581e-06
4.35311015601811e-05
5.78810092335033e-05
4.36957920126054e-05
3.13666066912048e-05
-5.20614048942725e-05
7.32594479796637e-05
1.11569789713491e-05
2.40710735335519e-05
7.57154762648661e-05
9.20958650874399e-05
0.0001010906781864
5.16785127406767e-05
6.19049623180976e-05
4.33409877592859e-05
4.14889452416638e-05
4.79864724485347e-05
7.34146430723999e-05
4.07169641030498e-05
6.69438801444777e-05
7.36183338986845e-05
-3.18239052751637e-05
5.52620777251904e-05
8.16030709480461e-05
4.33948814073428e-05
4.79023555950541e-05
6.62466430126298e-05
9.22966291544348e-05
0.000118164037810781
2.67481686938631e-05
3.19895834679986e-05
0.000119452721224604
0.000113037532128067
7.84059506043202e-05
0.00010205605276442
0.000128522728386599
5.28274738172033e-05
9.44538281157964e-05
1.57377783794593e-05
6.36457111805725e-05
7.06389801005746e-05
9.93134871383591e-05
0.000134720597268814
0.000119940960456587
9.742162817815e-05
6.95759011488567e-05
9.4039491525652e-05
6.18949972976582e-05
1.16312589411414e-05
-1.22728054402849e-05
5.34531397002292e-05
6.85979204171979e-05
6.08597892862646e-05
-1.87176546744271e-05
5.74938191413163e-05
4.80581267179111e-05
2.93535633643483e-05
0.000110480912575769
3.82406039038562e-05
8.30847093449869e-05
-9.78979879687332e-06
2.11762955177581e-05
6.51834923644759e-05
6.74816803738774e-05
-1.92825789710827e-05
3.74991836881199e-05
-8.80477814106255e-06
1.02062626999364e-05
3.56690683299773e-07
7.85055173541844e-05
5.50626697375123e-05
8.82807623388607e-05
7.24394267762634e-05
7.7997356727206e-05
8.5122464396821e-05
7.86701046191323e-05
2.59763270287376e-05
9.38337784323571e-05
4.04418798080521e-05
0.000102042725334028
5.72822526467365e-05
0.000103572225336123
8.40865535287643e-05
0.000117284144100255
4.30624040519357e-05
6.63709783077947e-05
4.0694513782538e-05
6.5647229216942e-05
7.5485178735934e-05
0.000125990150093764
8.98327772000304e-06
7.77163748893635e-05
6.71693042604817e-05
7.49393358419892e-05
6.0071983740846e-05
9.60944946286626e-06
7.38460844149218e-05
4.42489150604682e-05
4.99043988128234e-05
4.65014087984688e-05
6.29971561496772e-05
2.92896760315016e-05
6.66895723195237e-05
5.63870674097429e-05
2.10776960922375e-05
-4.74740642140492e-06
5.44979009515506e-05
9.06501352984903e-05
-2.18185177957849e-05
9.48465765305954e-07
3.35957854521323e-05
8.34325934939555e-05
3.73748589855374e-05
9.18731730800706e-05
1.3330328940251e-05
3.31556096605705e-05
0.000126882914480251
0.000113368085342152
9.9176302306426e-05
3.89497000366921e-05
9.89775034732989e-05
1.14731018190802e-05
7.64015325410016e-05
4.29065468063014e-05
4.79285861505444e-05
9.34702814059374e-05
7.46431980702064e-05
6.77169881432836e-05
5.70793333158594e-05
9.5417801160073e-05
8.31129027302562e-05
6.69930122287777e-05
7.81200684788455e-05
0.000103237592357689
0.000172137689545859
0.000118274552254589
8.19411513477323e-05
6.29698275830682e-05
5.61269822354073e-05
6.348150643286e-05
5.93496356749588e-05
-2.88507348147081e-06
3.90194541554379e-05
2.99518634743192e-05
7.28841876991745e-05
4.77344040436531e-05
3.43190345309313e-05
4.33861865890975e-05
3.18746653022892e-05
1.90863159694091e-05
-7.6191519909763e-06
-2.1178426098741e-05
-3.89609527999343e-05
-2.38966301329372e-05
-3.47974614742158e-05
-2.1643563156449e-05
5.3513955542333e-05
5.38186982707617e-05
9.90120126943254e-06
3.44388849946601e-05
3.23862297432243e-05
7.52438874058822e-06
7.6359034712791e-05
-5.75278984774562e-06
8.67881138124361e-06
6.92981726960226e-05
8.99599569400981e-05
0.000142564800753923
7.15666963512958e-05
5.87006790230554e-05
3.95199366687071e-05
6.52327433076049e-05
0.000137094724218186
9.51770595514981e-05
6.30042550660669e-05
7.66681213116178e-05
7.91400702471408e-05
6.75182272593148e-05
7.37753060341127e-05
7.59731596479633e-05
7.19476128829344e-05
7.17779125190728e-05
7.58973542498656e-05
2.61920921702713e-05
5.30075642146956e-05
6.81949335819069e-05
0.000107608096458382
6.62724691349752e-05
2.78022504613971e-05
5.57081910717843e-05
3.46101873518223e-05
0.000131959725953583
6.38555752819596e-05
-1.73741597995804e-05
2.27840351883146e-05
6.39857765141326e-05
2.58988342384872e-05
7.10694341920985e-05
1.44532268708251e-05
5.83117751435761e-06
3.41808352955919e-05
-1.37586360255609e-05
8.39323654562697e-05
5.15456969579482e-05
4.81513105820591e-06
4.73480505608905e-05
3.52775920667621e-05
-1.82823321535847e-05
4.91898212026152e-05
3.39938217476709e-05
6.45297507403065e-05
1.80304413164938e-05
9.27096178803354e-05
-1.94539964896934e-05
9.73871267184977e-06
3.12880963229303e-05
8.3031765057181e-05
3.07460648885743e-05
8.19884222769411e-05
7.25360144493094e-05
0.000117845973496022
0.00013947531520854
9.61373664045289e-05
2.63866952838946e-05
4.51850132959418e-05
9.81646262328161e-05
8.93907114047998e-05
5.62106442226545e-05
4.05295597210791e-05
8.35466055838981e-05
7.46140337342641e-06
7.62251360340494e-05
5.11471649703941e-05
9.20884609898305e-05
4.47768681098834e-05
6.06393818276476e-06
3.96403517942587e-05
3.23394250343294e-06
2.35232262054956e-05
2.86377356930953e-06
5.09771127053231e-05
8.9495078677985e-06
4.7787271514186e-05
3.48038440090016e-05
7.62198465459459e-05
6.72126136387553e-05
9.20351366675867e-05
0.000111242632734326
4.38845818968726e-05
6.53316818522786e-05
5.97532960275861e-05
4.64437110311006e-05
7.5424453913783e-05
0.000152352591488852
1.68280128796538e-05
7.23272796922145e-05
3.60442404226846e-05
0.000130664310532301
8.61067975813068e-05
9.14384065354837e-05
3.48190235248601e-05
3.03818942511905e-05
9.9057480077161e-05
8.01319969470295e-05
3.18514735790263e-05
4.43627383805657e-06
8.67902925288279e-05
0.000119063516195664
4.91928139480668e-05
5.5605032570272e-05
0.000158291043332003
7.01243273076206e-05
9.52771821729983e-06
4.56500737537738e-05
9.13671348123717e-05
0.000113239883078546
4.39181920203723e-06
1.16043545384332e-05
7.68663061174759e-05
7.77008138254785e-05
8.50820285944564e-05
7.68922854913336e-05
2.55855567566869e-05
2.00949735658954e-05
5.1180261029123e-05
4.23434786942728e-05
5.07783838672424e-05
-8.37220562360264e-06
9.28379689317613e-05
6.85796231324028e-05
1.89794701517326e-05
8.87984003705417e-05
8.13462060283666e-05
6.56924698966903e-05
3.57481365454288e-05
8.32724908770075e-05
3.65975548712353e-05
5.88863145390669e-06
6.27467169044656e-05
5.22100697669557e-05
7.39786998407605e-05
1.14687314384189e-05
5.25138086917359e-05
6.79326384472965e-05
4.11423825455161e-05
4.67639235380275e-05
-6.81541731021394e-06
3.99259078377317e-05
9.01459527975107e-05
2.14261593718287e-05
4.7707521801816e-05
-3.29687320685644e-06
1.89254720505281e-05
5.14627876861739e-05
1.39448444470431e-05
5.59838785904481e-05
2.82384721465412e-05
2.65591994543968e-05
7.91540450959977e-05
4.93328900233348e-05
6.47463203168172e-05
6.69876575259246e-05
5.98126807335129e-05
3.63747310503392e-05
8.53427502407552e-05
9.95554053118041e-05
6.64595417461415e-05
8.45802650625528e-05
4.07802367467113e-05
7.28997150543336e-05
-4.07644197246417e-05
5.78810941645779e-05
4.62576178727309e-05
5.28607238084614e-05
6.64729227518625e-05
4.28905134435875e-05
3.55026030769257e-05
0.000138456371638627
6.43125728080928e-05
9.53376199232412e-05
4.93056439583848e-05
5.4798857039192e-05
0.000165875346649268
5.66234161966633e-05
1.07626633549711e-05
5.04772996721836e-05
7.3256311612219e-05
3.4627170741338e-05
3.78642301962919e-05
7.0617528560498e-05
0.000100207872896553
5.02131455203612e-06
5.76684130628754e-05
-1.9241346432352e-05
4.97650009472685e-05
3.90970685925869e-05
9.22221591308183e-05
-1.36895572907717e-05
3.75657232631197e-05
4.27410808339072e-05
9.40551860942848e-05
0.000118975042689762
3.73318416646517e-05
1.22254482380584e-05
6.65842188784187e-05
5.78487860395641e-06
6.2182311323368e-05
5.86887022442198e-05
7.30239628574569e-05
9.59888278260138e-05
5.77993934286514e-05
0.000104525373701427
0.000108787120914404
8.59795012243316e-05
9.11323700050188e-05
7.87739453412094e-05
4.58830455114323e-05
0.000122323267460344
9.87055619699252e-05
9.20432013290349e-05
0.000120654868197897
7.28404644517858e-05
4.64030182466632e-05
2.95672048117361e-05
3.24660455028117e-05
4.84099712012825e-05
0.000121016763180836
4.54694448605795e-05
3.33214609611401e-05
5.70829269711549e-05
2.68148956344158e-05
6.16365158583673e-05
8.72430915935874e-05
2.38620757717312e-06
8.26705257411397e-05
1.9374538883902e-05
2.70747034502395e-05
5.11260583267177e-05
1.05083772886095e-05
-4.78591806991399e-05
-1.69934903882282e-05
6.0333426973949e-05
8.79726799988551e-05
7.05400808218967e-05
7.7251679666988e-05
6.27310439570429e-05
4.85240145066258e-05
4.55980023632704e-05
1.11698932842783e-05
3.13770044308547e-05
7.39120254213605e-05
6.8490607290442e-05
5.59797696340577e-05
7.37758086726896e-05
3.82394925477732e-05
4.41853211959546e-05
1.81641271295533e-05
4.37241127004787e-05
5.52731523773526e-05
5.03785897680062e-05
4.93865947587598e-05
8.94910108812818e-05
1.79687928021867e-05
7.86069671785316e-05
9.58093584032167e-05
0.000100588914699275
2.55558436044839e-05
5.5380914974968e-05
1.2558628034873e-05
3.6541505228228e-05
2.20500086010162e-05
7.40952488215467e-05
4.91254787646091e-05
3.54957636916693e-05
9.89165314868994e-05
0.000104353971760613
4.3556579356515e-05
6.50755954520727e-05
7.48144175536821e-05
6.50539221092782e-05
5.23273935431592e-05
7.71594766177319e-06
6.59494309191886e-05
3.01633266656308e-05
2.85351566740103e-05
2.13362362408058e-05
6.67653234540056e-05
3.97219887631251e-05
8.15060657977784e-06
1.77001670734593e-05
-3.14960546083955e-05
6.63061696087107e-05
-1.49513662640177e-06
1.72723606000944e-05
6.15676549748414e-05
8.31996098537945e-05
5.07329000974569e-05
5.85039078621156e-05
8.7062060086771e-05
0.000112541035029315
6.61795262029792e-05
5.29661054538743e-05
3.99509798470251e-05
8.34993058467945e-05
7.99833125675006e-05
9.14334309269554e-05
5.62201067770251e-05
5.68295188750334e-05
-1.07779885794388e-06
0.000117032048485842
5.90171031165372e-06
0.00011319877021534
4.72212850108897e-05
3.0005775473335e-05
9.1541475797925e-05
4.63651048952001e-05
8.6955361506398e-05
8.30427629665174e-05
8.40245822682688e-05
0.000145708571501924
3.67472347886282e-05
7.17620235619461e-05
8.84032027035228e-05
5.1712414565866e-05
4.92456822701926e-05
2.83515699764598e-05
1.5597861833893e-05
2.07225173239101e-05
1.15796392303232e-05
3.75283015185685e-05
7.68501720719882e-05
-7.58506941239277e-06
3.54940036050966e-05
7.69291424727677e-05
2.34840762492003e-05
5.73386376138576e-05
6.71833596797286e-05
-1.23082299702274e-05
1.95014181403797e-05
-1.68420921199753e-07
1.94548898801817e-05
5.32048214912765e-05
4.12100870190959e-05
3.2816410803289e-05
6.39685446821679e-05
1.53453162828946e-05
7.15044618555051e-05
3.63691160487338e-05
6.38051978400728e-05
8.07217518118756e-05
7.83216539278992e-05
8.49094079279281e-05
2.79081737748585e-05
7.19833361218595e-05
2.12142721926413e-05
8.79690355558449e-05
5.08739878104602e-05
5.34451380722897e-05
1.03434740309381e-06
4.91536194779219e-05
0.000119591638131566
6.09647180826932e-05
0.000121582507521268
0.000113654161378595
2.61342353144579e-05
1.8428519980184e-05
7.30307710066452e-06
0.000115898620879065
8.30464066920912e-05
0.000133222798856518
0.000179364013520694
5.85198259838173e-05
6.95921736380899e-05
0.000110767934789922
5.24342305523655e-05
7.69969279235459e-05
6.07956424353786e-05
5.16556806618459e-05
-2.1878845604826e-05
5.2905439703486e-05
3.4924015221771e-05
2.8647718267029e-05
-3.38299288669793e-05
5.34779854038706e-06
1.58347833676823e-05
4.14292608010644e-05
5.6417834457571e-05
7.83853762685466e-05
4.18891867314193e-05
4.25470751226477e-05
3.03130187509063e-05
5.96767203702703e-05
8.64230757183619e-05
5.68524214358575e-05
7.21726654239726e-06
4.98233185748172e-05
9.30855385133255e-05
5.57708324552175e-05
0.000101934830219391
0.000100072157408591
5.61476160657592e-05
7.7735946628743e-05
0.000106061265087764
5.63478731581314e-05
7.00907120318669e-05
6.89629471738559e-05
3.78074899505309e-05
8.5980341938329e-05
7.08606840321213e-05
5.90290096384312e-05
4.38054054030484e-05
9.63042420733852e-05
5.09570428414993e-05
7.72124152673266e-05
5.89863613631548e-05
0.00013897582249598
6.7330391979125e-05
5.21132246544042e-05
3.14284209890503e-05
-1.49679693024033e-07
8.66127307305294e-05
7.56647566096313e-05
2.30999601729129e-05
1.18122815227189e-05
2.93074809561618e-06
6.88322340038235e-05
3.37479873316845e-05
4.50931989350224e-05
2.83393465059983e-05
-3.70730210971891e-06
2.64303565884439e-05
5.84493115083219e-05
-5.15759151802606e-06
7.50723641436508e-05
-1.47265761982812e-05
5.16063553122982e-05
-5.46483931553202e-06
4.99807041706579e-05
1.00966602480393e-05
9.12683967693907e-05
9.24020696932666e-05
7.04291573454752e-05
9.53194392814091e-05
6.03684792393942e-05
9.05002070267699e-05
3.51533510397679e-05
0.00010253240814134
9.79151465996346e-05
-4.49031288056237e-06
9.80924139284859e-05
6.39718634018765e-05
3.47237527194527e-05
7.93561563157845e-05
1.29221360815712e-05
8.07857779041263e-05
0.00010302291863552
9.25828048376453e-05
4.67259427738258e-05
0.000121569829522699
7.18317986562307e-05
4.19160963788095e-05
6.67397677034421e-05
0.000105941291341037
4.70182859409849e-05
3.49956930172178e-05
6.38299059014606e-06
7.64517606771821e-05
-2.14907748329987e-05
6.30471972792952e-05
1.7641591229059e-05
6.80404058794847e-05
2.60906477155161e-05
5.43437629635983e-05
3.45645375244889e-05
-2.5376451153406e-05
2.76410821279475e-05
2.63125258730892e-05
8.31874906735836e-05
5.32822624000655e-05
4.77336853053082e-05
8.34349211106824e-05
7.04743226960381e-05
4.31257206046849e-05
5.29606867943616e-05
5.51653349181394e-05
6.2569265512093e-05
8.35314423594044e-05
1.51720153333523e-05
5.71406818739283e-05
0.000121071851134659
4.01840400310418e-05
7.42620785635949e-05
6.12191231965146e-05
3.014902886795e-05
8.56337435071481e-05
0.00014819580015658
4.24238085168782e-05
8.68099854513764e-05
7.99426739962326e-05
8.18153223309529e-05
5.46353011840184e-05
2.68342350608611e-05
0.000101624094404828
4.00774170363269e-05
4.85636671051605e-05
4.92111127149885e-05
9.84046314944522e-06
-7.84234246567622e-06
0.000112908923274578
0.000125887498212665
2.90144945437521e-05
-1.4081245117765e-05
6.4867537315834e-05
2.71243226625538e-05
3.55646891739716e-05
3.89687461877001e-05
3.88459835154962e-05
3.2621734498985e-05
5.3611893100275e-05
6.11952196758252e-05
6.26438324779502e-05
6.09662819854292e-05
6.15598028409172e-05
0.000104654744842868
3.39050154568351e-05
8.25288499425624e-05
6.12297610692142e-05
7.60590297922296e-05
6.53978102236962e-05
1.47049703340964e-05
2.30303937276767e-05
1.64361091319216e-05
7.89495738186531e-05
1.54672586160461e-05
1.00132271562294e-05
-1.66525612960499e-05
4.46886004793183e-05
1.64661642803518e-05
6.5844504283281e-05
-2.68226314426581e-05
8.47919536829216e-05
0.000112190121622948
3.48633752511731e-05
4.73722300481185e-05
0.000104708332672462
5.15221900570019e-05
8.44609627780536e-06
0.000103935214253745
6.43888965065513e-05
4.30205834313593e-05
6.34495227711099e-05
0.000117307121497917
3.95182807112085e-05
6.27860975492418e-05
6.14410257882504e-05
9.94854839223292e-05
5.47828457400879e-05
7.6925071600338e-05
3.10506230770056e-05
0.000119277453439638
4.92463522213073e-05
9.88666551315181e-05
9.69853800667351e-05
5.13907996638264e-05
9.87888466727613e-05
3.4522091548111e-05
0.000112064698691011
9.55526152626738e-05
6.59496635961123e-05
8.98732781523926e-05
-6.2981873953866e-07
4.5747679952822e-05
1.70006224803375e-05
5.6261483088845e-05
3.59764414557518e-05
5.2562046032646e-05
1.0138196738268e-05
-4.12851650837575e-06
2.40179917484e-05
4.05066581985187e-05
2.31058837907583e-05
1.96401018796937e-05
6.92576278392473e-05
8.48330091824403e-05
1.09498545757799e-05
5.69923741923349e-05
6.22260794447498e-05
4.4117690620437e-05
4.15417067109518e-06
5.76535487510078e-05
8.25014381134439e-05
8.05054880049209e-05
8.75133623822098e-05
4.85933921501646e-05
0.000117752951481387
7.16120659119253e-05
7.71412581238766e-05
4.27475586492645e-05
7.87940776177966e-05
7.07939450182534e-05
9.14988349198421e-05
0.00012906601910188
7.32649690033819e-05
8.30649540336065e-05
7.34553040348535e-05
8.79260227602245e-05
8.48839142858685e-05
8.65153761675202e-05
7.9494839875269e-06
5.56712008244243e-05
2.43603993781984e-05
9.34275187073159e-05
5.20067713431739e-05
7.80181882111183e-05
4.97472359620362e-06
3.43856531159375e-05
2.97686536983387e-05
3.51547772805266e-05
-2.14105552574473e-05
4.16339851211153e-05
8.24872354805684e-05
0.000105337965907139
6.30686731501973e-05
5.39719095211205e-05
2.96006856625569e-05
4.8834215405655e-05
0.000108141137668063
6.60469505937858e-05
3.0608740507677e-05
0.000104655686883915
3.37357775914625e-05
9.7461083069944e-05
4.79373526645263e-05
8.16952122142297e-05
6.76878717311049e-05
9.54060137415202e-05
1.37982021533829e-05
6.01382065490443e-05
0.000102090985692292
9.29379812868742e-06
9.32173323132799e-05
4.7638097514274e-05
0.000128762553870737
9.31896253272457e-05
9.28419493416931e-05
0.000123748020405587
8.04546639007185e-05
1.26312631747574e-05
3.36771717910202e-06
6.46193474318921e-05
8.55995881171873e-05
9.36717846941555e-05
6.53776741974259e-05
9.81969881810929e-05
2.11021043466603e-05
0.000105040545136215
5.78838562861386e-05
4.27461289796567e-05
6.58133446476141e-06
5.40391714788877e-05
7.04882072177445e-05
4.39416027752204e-05
-5.77802795306891e-05
6.81791202912611e-05
-2.62752626517326e-05
2.52967553863409e-05
2.18410507346531e-05
1.61869048076702e-05
2.25410988079095e-05
5.0832353889899e-05
2.08534229298215e-05
5.541590133287e-05
4.84391962987407e-05
8.83994834709902e-05
5.31715439771718e-05
5.62060004710454e-05
1.50408438782362e-05
5.0057854956289e-05
-4.42898083351492e-06
2.70423859831624e-05
5.17182844339137e-05
0.000116324367776971
2.92631548994139e-05
4.89139485083271e-05
4.94304912702598e-05
1.57331137755845e-05
0.00010601423475383
4.9558865531521e-05
5.92311637659958e-05
0.000113250065387904
0.000134710548649574
6.53406734240804e-05
5.75479674500409e-05
0.000103589961501954
6.50802794028409e-05
6.1038553348683e-05
8.05684291276281e-05
2.55257626473705e-05
-5.86347376795909e-06
5.36011670631483e-05
5.06564117729914e-05
-1.16439524418014e-06
5.47644432761723e-05
9.6433759920809e-05
7.09235389455995e-05
3.68490209802393e-05
8.30931786380907e-05
3.14611291033283e-06
8.32766911967382e-05
0.000109488534281198
5.93476588860838e-05
7.25933839054333e-05
5.33863016479412e-05
6.95180243520867e-05
6.3703051402113e-05
6.80580784092029e-05
2.8809129617673e-05
2.7258640602023e-05
4.89891388116102e-05
6.51847557616687e-05
3.66240372553343e-05
1.57423639611283e-05
5.21217916409257e-05
1.73339137502275e-06
2.70596799869736e-05
2.94619253735017e-05
0.000108850318928122
3.5271687905953e-05
3.1305333647636e-05
0.000111285399751497
4.50047983991571e-05
7.93728336195526e-05
7.48317113364428e-05
5.73254691965551e-05
3.11434748076541e-05
8.4594501017715e-05
0.000115335633118538
8.02114895192351e-05
0.000109875146425872
6.53609193762692e-05
8.22022538261842e-05
2.79379944550549e-05
9.6918596350323e-05
0.000145964983243216
9.11373539961209e-05
7.0768088826385e-05
0.000159676484636466
9.76038543125571e-05
7.87256779466632e-05
8.32107963831302e-05
5.04396586485813e-05
7.08719955100436e-05
2.19389850575491e-05
5.08428878283798e-05
2.80845787029399e-05
4.98543427681458e-06
1.22843074643885e-06
3.41470844265949e-05
4.8695964433124e-05
1.02108838742499e-05
8.88950443143945e-05
4.74654992197994e-05
6.37564247916863e-05
6.78948963552818e-05
3.44009441574456e-05
-2.68927630512329e-06
6.74167638412091e-05
9.45272394614128e-05
2.41270063442579e-05
7.18293070270023e-05
1.92685265903716e-05
-1.27385990389401e-05
4.21798437279617e-05
8.79293009262426e-05
4.61047208912711e-05
5.2003120394369e-05
3.11743898232594e-05
7.97330316659648e-05
5.09321711697198e-05
9.11746386394683e-05
4.03366419464379e-05
0.000118932591285136
3.20348916335204e-05
7.94370461136715e-05
-1.21924350122026e-06
5.02413522864078e-05
8.79979876896946e-05
3.72912474473704e-05
7.41436820837807e-05
-7.10220791385067e-05
0.000129638877498228
5.31034825727837e-05
1.75267105925598e-05
5.40967595815607e-06
2.12826220918684e-05
9.9649355679906e-05
7.49654193080335e-05
9.12752614032632e-05
8.50085493086138e-05
3.86082995873443e-05
4.14349938214377e-05
8.91852276244185e-06
6.29242562507948e-05
5.59114173329399e-05
4.15539750775662e-05
0.000105555066960365
4.82176796164273e-05
0.000101062039580518
0.000124469203409742
4.09670313052784e-05
7.25557986870531e-05
8.21276005292222e-05
6.40216145399602e-05
0.000139127195200192
6.47272401048048e-05
1.67020057335475e-05
7.02803011879704e-06
0.000115851632934824
1.72430972333561e-05
-2.62820282058671e-05
4.00221868333241e-05
-3.33782690073018e-05
-1.35890771469542e-05
7.14957813863569e-05
-1.95177580724335e-06
4.77615380824462e-05
8.6905133681817e-05
6.42141363108029e-05
2.05992518953836e-05
0.000121141246558562
1.37655411438768e-05
7.10199320558203e-05
0.000113834831266072
4.66962669195958e-05
3.86057882761953e-05
7.0182643595643e-05
6.56741174356945e-05
2.75311429115289e-05
7.03954530004214e-05
1.36638004693344e-05
1.94552052138681e-06
9.70580138753684e-05
8.49246769571843e-07
0.000103878948630802
9.72346457950248e-05
4.42237437126116e-05
0.000113608776897901
5.64304460816144e-05
0.000133647951408135
4.19620582389021e-05
5.25230447658341e-05
3.30323338171164e-05
7.59316446094493e-05
4.27443078487065e-05
2.82973002544282e-05
3.7631215473403e-05
7.83252649025697e-05
9.40772807068412e-05
6.42039914599309e-05
3.14854686998906e-05
5.78466700144787e-05
8.57361693176955e-05
6.62817880785254e-05
0.000107821817793849
0.000114388885150018
0.000126840850936169
4.43990381564049e-05
9.1768213846976e-05
9.32035837835e-05
3.53248270059897e-05
6.69706089269188e-05
9.01347598938579e-05
7.15584115006514e-05
-2.35386169966006e-05
0.000109524788476344
-2.45022191947667e-05
6.22169564853372e-05
1.41860352978109e-05
5.47575728726108e-05
2.34267970342276e-05
-1.23644523346585e-05
6.49324027444065e-05
1.77726273817229e-05
1.46831104654891e-05
1.30746825931289e-05
4.78105300961859e-05
8.4519219592773e-05
4.55236866915554e-05
4.95733625687803e-05
4.87600253727162e-05
3.5758822537679e-05
4.75312823818181e-05
9.19418258934705e-05
4.0080503271511e-05
4.92218904800912e-05
6.82295834463981e-05
3.00474363591654e-05
4.21410832704289e-05
7.30157872568643e-05
7.85473291478845e-05
7.65037299669404e-05
6.60318283857221e-05
8.56698644764479e-05
8.53243582869381e-05
8.72082280103761e-05
7.00933580780471e-06
0.000105682214039682
4.49619294826522e-05
-8.13680386400968e-07
8.06442880783332e-05
8.42016310802072e-05
6.93465830101592e-05
-3.26202057127333e-05
6.92679717516261e-05
4.33251695162932e-05
4.74116939425541e-05
4.78727616567733e-05
5.63394633368745e-05
-9.40002256157285e-06
6.37956402432291e-05
3.11943531002843e-05
6.03953021161598e-05
4.20518286462213e-05
8.314202296317e-05
6.09596328000741e-05
5.61268705715057e-05
5.71496206776161e-05
2.96731705491988e-05
-1.0568691977098e-05
-3.4219311550083e-05
5.35244213833119e-05
7.32687199871532e-05
9.50128327958405e-05
9.94715578352669e-05
1.27665829470654e-05
4.27292353689599e-05
6.44138952838024e-05
7.56137537871049e-05
-3.71624793023839e-06
5.33641890763401e-06
6.67288278354652e-05
8.37373158525924e-05
4.54528679593474e-05
4.91490870710496e-05
-4.51748741242556e-05
9.60007804082052e-05
9.38640524955834e-05
7.25944004113771e-05
9.13981908867931e-05
0.000116356073571773
0.000103034884535221
9.40983724435761e-05
8.28439944132174e-05
7.9325936343773e-05
2.61487073156346e-05
9.63494793131189e-05
5.37952968438575e-05
0.000108095439404642
8.72893709469365e-05
8.80987345662233e-05
4.88793032080681e-05
5.04890154489863e-05
2.51355957586019e-05
-3.41581361474579e-05
3.3204125544125e-06
6.39647117017819e-05
-2.12874380912077e-05
5.20210551653171e-05
3.77608710800082e-06
2.01152271776434e-05
2.47052236096658e-06
4.40676980547007e-05
3.88075046424629e-05
3.83597367277953e-05
0.000109500150248478
1.93469912011215e-05
6.80523764544576e-05
5.5498928352823e-05
6.52741126712071e-05
4.30823804158732e-05
3.46766837776364e-05
5.99458204836737e-05
0.000125348777184755
4.99465712012801e-05
4.87596633644615e-05
0.000123681144928759
5.65325005578242e-05
3.77887283281668e-05
9.12918943763373e-05
8.02695541166062e-05
8.64658795774583e-05
9.55531604421981e-05
6.52354849201748e-06
8.69152802885607e-05
7.67019107848108e-05
5.68374370854919e-05
3.8883540415433e-05
5.83353085102384e-05
9.683848822647e-05
0.000114598710836402
5.47553943759847e-05
5.98397999557962e-05
4.73478647513979e-05
7.49825471606916e-05
4.56518545441609e-05
1.96570932987884e-05
2.72259529931235e-06
8.82993147968352e-05
4.23810472090553e-06
9.30566830654516e-05
1.28913086958984e-06
5.82249784177434e-05
6.03263104152998e-05
2.35608654409274e-05
2.22901841836312e-05
3.84511673472964e-05
2.21215992845358e-05
3.84146152185132e-05
8.51539857275936e-05
4.37716912702765e-05
8.47674001552237e-05
2.22578237899448e-05
8.21549811033755e-05
3.06056416339383e-05
3.67007452420313e-05
4.56509298751615e-05
7.88861556264081e-05
2.90980277595864e-05
-1.73407866845704e-05
0.000109533683476929
8.35334658237999e-05
5.04607489229948e-05
2.71687892067978e-05
8.17024287507849e-05
4.71059127419146e-05
4.30288803778256e-05
4.08516691530236e-05
4.68515921543736e-05
6.15720900558572e-05
-4.94447287106353e-06
0.000119804424287982
7.73216272714787e-05
4.21216088889816e-05
0.000123016961263273
0.000109813800450982
1.37939070117664e-05
6.14719175844127e-05
1.26512359354325e-05
5.42298370663748e-05
2.59012972816004e-05
2.54156310685654e-05
2.86609073086521e-05
3.90384259540196e-05
4.3873502206952e-05
5.42002769482233e-06
5.72163040587188e-05
3.85418916604811e-05
4.98841699995499e-06
5.64366593132779e-05
0.00010893330840405
5.48396411152342e-05
1.96473133507432e-05
6.86703726114849e-05
9.17441040434478e-05
1.00379114506463e-05
5.56800469578532e-05
4.52300432337514e-05
9.71100780399785e-05
4.7458626029809e-05
5.5261298637425e-05
6.05124331904378e-05
3.38601910584812e-05
8.55787906221396e-05
7.84022327845282e-05
1.72637290320012e-05
-1.20023626477404e-05
1.5011845261729e-05
7.39509430933376e-05
4.52490801798934e-05
0.000100620986151365
-1.04001515929698e-05
3.32333724585491e-05
8.3691928013097e-05
0.000132829609766966
6.23978662758762e-05
8.79675185951385e-05
2.75280542005673e-05
9.45076832369012e-05
3.09625109612718e-05
6.32168689113223e-05
8.95120408416881e-05
5.81443869438002e-05
5.74220580110057e-05
6.13965426411874e-05
7.92715448233222e-05
3.05889351046033e-05
3.57103429761716e-05
6.74263595372765e-05
3.41879384919861e-05
5.97064300165732e-05
8.42279062725617e-05
3.85682298362461e-05
8.59043701939387e-05
3.72081063491653e-05
8.6194172535455e-05
2.30608743591014e-05
7.26378299928158e-06
5.55738705044718e-05
3.84985655967105e-05
7.65824961885132e-05
6.6186822947086e-05
8.08219157034086e-05
6.39361623351989e-05
1.84502553312906e-05
1.54814045642448e-05
5.33930440836286e-05
3.5245060968923e-05
6.99727320157264e-05
9.00532008759952e-05
6.94979650406248e-05
8.37971900903541e-05
5.74958685796168e-05
5.39736593950322e-05
9.24131554315818e-05
7.4717233066786e-05
8.73409969200071e-05
6.05545606164753e-05
3.67456223207482e-05
9.19805099797749e-05
7.8581611379263e-05
2.03477924446336e-05
6.0806850347252e-05
0.000160616636907752
8.09600186040005e-05
0.000132311955620863
6.31898066952027e-05
4.59595062962861e-05
9.55501524129345e-05
8.04835681962474e-05
4.54305422277245e-05
1.79542001060695e-05
7.23958445784355e-05
6.53317536861952e-05
6.36911000729391e-05
4.42285378828417e-05
3.70505488319285e-05
0.000104241573946871
-1.83665133462052e-05
6.36380235907879e-05
3.41091706901992e-05
-1.80930231202947e-05
3.73654029734362e-05
3.48474884571955e-05
6.04887539968328e-05
3.47494358557557e-05
3.92848398526037e-05
3.83844559120379e-05
8.0839924498376e-05
5.60802643867414e-05
7.1192023096284e-05
6.63288243808008e-05
0.00010494939442141
5.46187867426206e-05
7.64645233983157e-05
4.80881880580339e-05
6.82039869205282e-05
3.99592277912641e-05
4.27086230917219e-05
1.6650491651856e-05
-2.03203660143082e-05
0.000132612571897265
5.98590779172272e-05
8.46860345305627e-05
3.90060045765956e-05
-2.80094072925524e-06
0.000106079044574758
0.000146926905974981
9.91678034244472e-05
3.59925255368718e-05
8.9161780667002e-05
2.33973684508075e-05
1.6363386821648e-05
5.3206698942131e-05
4.92981307538687e-05
3.48126355495169e-05
0.000156184717325173
3.98695868076371e-05
7.56537608217166e-05
8.72621231125195e-05
-1.30735023865923e-08
2.4255528093491e-05
7.14879263132512e-05
5.93665576057088e-05
7.21858324128447e-05
3.75978580341275e-05
7.98391121820906e-05
7.09409006903306e-05
5.19470458717363e-05
2.1424163637922e-05
3.91901803210974e-05
5.1079074887096e-05
-8.6900370871886e-08
8.81265078289057e-05
4.64583804428288e-05
3.09535265448527e-05
5.96896600201e-05
2.19826614539458e-05
5.77762402993844e-06
2.11238627803776e-05
5.69362703518532e-05
6.50293867801296e-05
3.16904829517702e-05
7.50241643552748e-05
2.88843005475091e-05
5.80493171301309e-05
9.1560890309994e-05
1.05533645461223e-05
7.68826674231449e-05
0.000102425861206687
6.05723324750603e-05
5.69408240984202e-05
9.1634654263878e-05
1.53547420757368e-05
6.46730244543901e-05
9.33485035012112e-05
0.000106374863848573
3.85454063688795e-05
3.71641080944777e-05
4.96840614945952e-05
8.03569119036489e-05
5.79676070862749e-05
0.000130385332386488
-1.79075994508942e-05
-1.89691272834464e-05
1.23023841591725e-05
5.16447072835447e-05
2.64810583050993e-05
4.01693244687068e-05
6.96555005508281e-05
5.63803369369732e-05
9.96992150554273e-05
2.57715076188504e-05
0.000107501098915185
6.45495307470234e-05
3.66175702620638e-05
0.000104179788921705
7.82169352062197e-05
0.000105039976774639
1.2692422217393e-05
2.89551689841979e-05
3.3192289940691e-05
8.83638810347803e-05
5.8272596506069e-05
9.43832748871615e-05
8.74995475094948e-06
4.05637632020654e-05
2.25857565058488e-05
4.91139472228756e-05
-2.81090763373328e-06
-9.55542318250594e-06
0.000135156827786065
5.13309672819833e-05
1.43708039028681e-05
3.40665128015283e-05
2.39321985987651e-05
-2.55307663870598e-05
7.59028085541218e-06
3.01421575274514e-06
3.84976297283931e-05
0.000112008788721548
6.6855007279547e-05
8.25257723487861e-05
3.66248580731702e-05
0.00011455240004157
1.39922478762867e-05
4.48811487905926e-05
7.35836602435017e-05
5.54170467222216e-05
4.99719639026339e-05
0.000111766852323153
9.70614205260671e-05
6.4680697024686e-05
0.000123239075934593
9.36568741599671e-05
7.1381461447714e-05
5.59530976964312e-05
0.000120029394732997
4.35058674758832e-05
9.58336294558523e-05
2.94782039129401e-05
0.000108832163476162
8.12381887021281e-05
6.76479481418876e-05
3.75202694414991e-05
4.69152455573956e-05
1.59303737084766e-05
4.10942836352278e-05
6.49596512527274e-05
8.49805124026e-05
7.41092012796045e-05
0.000105265737019217
8.32006592684267e-05
2.83735174967574e-05
9.15649595110642e-05
0.000127654096361047
0.000102807730728089
2.95072429528529e-05
0.000128149074634687
0.000107736065424201
4.1012782765612e-05
3.56351275770148e-05
1.62820742408292e-05
1.17129304378067e-05
7.22791455319645e-05
9.79655988002932e-05
6.14946710536428e-05
1.40344325696768e-05
7.76539431018394e-05
8.42419633183086e-05
6.67438437481863e-05
4.70880440132228e-05
0.000101868062520113
-1.02967255002834e-05
7.48432664535434e-05
6.14661710806167e-05
5.36180369907504e-05
5.03767667337513e-05
5.66819580870423e-05
6.21126607202766e-05
5.38147990839471e-05
4.61470034438162e-05
8.44127162389602e-05
0.000104289604428092
5.83770721030228e-05
7.37188766508903e-05
0.000106474241243898
8.62670110841675e-05
5.69811596122628e-05
6.07955337586289e-05
8.25650560617158e-05
9.93821384728257e-05
4.98405075317607e-05
-9.99307051348344e-06
9.89723572585782e-05
8.22331071613501e-05
7.22087736877912e-05
5.64997002226594e-05
0.000110187127124523
2.27968351513625e-05
2.09149338670726e-05
2.52096536497219e-05
6.66345974032544e-05
8.38108134842533e-05
2.96626712792713e-05
3.62547865514004e-05
5.08737392896737e-05
0.000118013810928203
1.0308813209198e-05
7.3149361554032e-05
2.21424023839232e-06
6.91455548989207e-05
2.08960202669713e-05
6.85166878405871e-05
3.63642030687945e-05
6.10011779806552e-05
1.79888800547448e-06
6.89237949437461e-05
7.13861642314947e-05
7.28065903862678e-05
5.95461801478873e-05
0.000101145198400304
4.78432542002429e-05
3.65266284000006e-05
7.14442670792184e-05
3.761920421655e-05
3.93796245152965e-05
8.29909184638989e-05
8.35527952327287e-05
4.37873609813016e-05
5.2558614226541e-05
4.6890209473774e-05
6.13519509182173e-05
6.24051840783575e-05
3.46100324689644e-05
6.9558309159619e-05
8.90246900933716e-05
7.93051433583496e-05
6.57686978263046e-05
4.84545912225519e-05
3.49888422156616e-05
5.3392587392566e-05
6.60112628380237e-05
9.91932866082034e-05
0.000133205755448916
1.97109493396721e-05
9.82306926532507e-05
5.46267407760348e-05
0.000106336387517329
6.19074437900833e-05
1.22365603578578e-05
5.39289379123496e-05
-1.60429187752997e-06
3.09921479806601e-06
3.83752568310731e-05
4.26291645116377e-05
7.88921255059488e-05
8.31028526511899e-05
2.09882760056052e-05
6.14859078511094e-05
6.64288669559028e-05
9.93321358594952e-05
-2.25309077719843e-06
8.80189932591169e-05
4.72596706905069e-05
1.86431720799208e-05
7.23653621798636e-05
7.61709889155167e-05
8.35840227975617e-05
6.05092277188977e-05
4.76586565507435e-05
2.93580110464932e-05
5.61134451959161e-05
7.10492858436011e-05
4.76617007737787e-05
4.61700695191747e-05
0.000112888906315188
9.68708813009298e-05
6.24198498507223e-05
1.97205171731815e-05
3.18836986574685e-05
3.63132241253838e-05
-4.56448551339612e-05
8.2729300034789e-05
5.80755461096508e-05
4.94323254666103e-05
3.96272387239313e-05
6.36263658203231e-05
5.65604108545056e-05
3.04610060121125e-05
-1.79442520144844e-06
3.47034254170099e-05
1.38557631878049e-05
4.39758362319327e-05
0.000112190475741816
5.82023411951852e-05
5.89656022243778e-05
1.71154173979285e-05
5.6650241092029e-05
8.98785615258179e-05
5.30734000173898e-05
6.0460924259087e-05
8.17457242818559e-05
3.19330698651109e-05
0.000120579654889602
8.21828443062989e-05
5.35831558659749e-05
6.00656051404884e-05
3.0903690209279e-05
7.00876605056903e-05
0.000101481076050064
3.41162141692638e-05
-2.69771308097813e-06
7.30153571628928e-05
7.22345621625723e-05
7.75273025569123e-05
3.30747451343261e-05
7.78144762666181e-05
9.09559182552577e-05
2.12858303137622e-05
6.31570420172455e-05
3.61619329064885e-05
3.15008958667027e-05
0.000109913282164659
1.33563163522012e-05
3.78791840365122e-05
0.000119278414640129
4.38940019413859e-05
3.97365896130226e-05
6.35477316890767e-05
8.05545685975054e-07
-3.85193732519759e-06
8.95723182309177e-05
0.000101119732594206
5.80452050601492e-05
0.000104545400769106
9.04961309135427e-05
7.09397383844808e-05
0.000145603086203517
9.62782759162628e-05
6.9577521779711e-05
2.01213647572401e-05
8.09492304766303e-05
7.68082790859129e-05
9.26408090116769e-05
4.5033132106304e-05
2.40153202129596e-05
7.38035713404368e-05
1.55530081596111e-05
7.79342344210976e-05
9.18681556262887e-05
4.17030563369779e-05
5.78939056084264e-05
7.16406729690286e-05
1.10316927109771e-05
8.00968304424421e-05
2.83061891295694e-05
5.20747880700025e-05
4.22805407284165e-05
4.14558091735098e-05
5.43320888277291e-05
5.0557362109066e-05
5.26179516442444e-05
9.21695159879006e-05
5.91664522183296e-05
3.08035782060876e-05
3.52970188838865e-05
4.452221333094e-05
0.000120045144356351
1.60431905386513e-05
5.35416096991209e-05
5.09182308337963e-05
7.39489272223218e-05
0.00010660171133912
5.09430704724646e-05
0.000106405696471306
7.14203483982407e-05
6.37178484952783e-05
3.78851529408947e-05
2.3612183898049e-05
4.14863183156393e-05
7.80327872914169e-05
9.33418824371019e-05
4.4380112255138e-05
8.02498352220711e-05
4.45033936213525e-05
8.42345459637339e-05
0.000114887361085585
7.98121549510616e-05
3.17888133851925e-05
3.37483227154328e-05
7.54077249897834e-05
4.8713035676619e-05
5.14991077772856e-05
6.77824873839668e-05
8.27713962509702e-06
7.87130058409215e-05
0.000113297818392387
4.19440462077985e-05
8.74263175795554e-05
4.22327024364557e-05
7.2965289438472e-05
1.67753662575498e-05
8.535085382494e-06
5.83675847127565e-05
1.67950671078421e-06
2.3483461179331e-07
-2.1245158634473e-05
4.17210322714713e-05
8.71953973864494e-05
7.71991044233464e-06
4.35791739373661e-05
4.53356432652987e-05
8.87051792814451e-05
7.5795316647573e-05
3.97458105062502e-05
0.000135541870266125
9.84205086513411e-05
5.42806697274466e-05
6.33818139510986e-05
7.1360859803872e-05
7.22256798472927e-05
0.000110293547100545
2.22767628196268e-05
0.000124835656938719
0.00010847583499891
8.98684090982063e-05
5.51182597800304e-05
0.000101161755442719
8.21475308759659e-05
9.46791456078056e-05
9.27919776127461e-05
7.01637709354207e-05
7.95389489749569e-05
0.000142878990996187
8.07091669692727e-05
2.96349640608582e-05
6.23737977344296e-05
4.07079935191502e-05
8.94926934159157e-05
7.80734873493764e-05
-2.02345036509323e-05
5.08529160249304e-05
5.41823277563135e-05
6.64882311987638e-05
7.05482550443439e-05
6.0313237817415e-05
7.83097759887791e-05
-5.89386240031711e-06
0.000100776419450609
4.28139648510522e-05
-3.60057982563189e-06
2.38023076071913e-05
3.31937402961464e-06
8.37501306337967e-05
3.68904231793117e-05
0.000107712089791117
6.39273426236746e-05
9.33722813566687e-05
3.74271259864136e-05
5.90418748822159e-05
8.51125992356686e-05
-4.56922200901598e-05
-1.6551828394419e-05
7.734974647536e-05
1.32121098562978e-05
-1.20640125769456e-05
1.14285418280411e-05
3.78940433925358e-05
1.63522979180276e-05
3.49142241240636e-05
7.39310346091638e-05
1.04491679881315e-05
5.81466556447627e-05
-1.443260359011e-05
5.74989997204623e-05
6.71927745653377e-05
0.000101385095249752
7.28651015567911e-05
0.000125925457745301
7.4607824412063e-05
0.000135428271419727
0.00012166830392623
0.000101938558840789
7.72588436897545e-05
4.92437426270294e-05
0.000100401293332665
8.3651015220709e-05
6.77319709126715e-05
5.41072940637683e-05
3.84085246653319e-05
6.0993144008955e-05
1.75271488846862e-05
0.000140825140654803
8.8636947266208e-05
2.6746355194159e-05
2.6805321419331e-05
8.72365262084895e-05
6.00453612697842e-05
2.0498568580587e-05
7.46425635953699e-05
-1.7622226598826e-05
5.45800786816469e-05
2.45766903582292e-05
1.39346935700282e-05
8.95256893595354e-05
4.33927568423999e-05
5.30179575890769e-05
4.43408941577456e-05
8.18212530965779e-05
7.71674124759889e-05
0.000104087555445679
2.86389612612901e-05
3.63558782212064e-05
4.06104316873219e-05
5.56538720917535e-05
8.85915077598467e-05
-1.72402612237505e-07
8.98467651204953e-05
3.30791357667889e-05
-8.06280152576435e-06
3.24998589554231e-05
5.15631878810576e-05
4.21835269210596e-05
1.87513696558131e-06
0.000106806037316986
7.60432519745444e-05
2.85523599228376e-05
8.43370422123044e-05
1.44750948618134e-05
4.38458940432423e-05
3.94940439073482e-05
0.000147368130503525
6.078725154129e-05
5.08639632397674e-05
8.55796827480885e-05
8.0028694973067e-05
8.32426854267555e-05
7.07313041229056e-05
7.43651849638101e-05
2.13104119948031e-05
7.9942919299091e-05
5.45805127400181e-05
5.53520711918041e-05
8.4802785494869e-05
0.000100422719590381
5.81259394743903e-05
4.82510158092652e-05
2.14413761384265e-05
5.49105883130543e-05
0.000135470019917881
7.64139440500183e-06
4.08170722564898e-05
2.20655217549802e-05
2.31292560486729e-05
-1.52504097400565e-05
9.39089246031495e-05
1.46927030230894e-05
7.37290055236138e-05
6.25503517536549e-05
6.3601511948349e-05
1.685515361279e-05
4.72487775611653e-05
5.16971730173677e-05
6.94463925009404e-05
5.07183126167769e-05
6.84335855349873e-05
9.1686096475554e-05
4.63534065790018e-05
4.94733115990068e-05
2.43240538316747e-05
4.73636794768363e-05
3.65407499069247e-05
6.0315700710221e-05
4.3697006146957e-05
0.000107580621059365
6.61235149985975e-05
6.49673100994909e-05
6.31663925928143e-05
8.37590664735656e-05
7.73031048601764e-05
7.32317603154438e-05
8.69317689301513e-05
4.69913431552465e-05
0.000130925752686859
0.000111275717261136
5.25230319032831e-05
6.89703866391678e-05
4.13086693570558e-05
3.44664278673077e-05
8.41086441369669e-05
6.31632193550209e-05
4.81794531882043e-05
4.25242111626926e-05
1.22064071424327e-05
0.000104399280668
7.90921335619655e-05
2.54555591101629e-06
5.71208635503548e-05
8.79458102449775e-05
0.000115918580934996
8.57260208912444e-05
8.07638085042989e-06
8.78651373961057e-05
1.76502743042063e-05
7.11559889757183e-05
7.08222079616311e-05
5.99504124564e-05
1.72471796988822e-05
7.91812146754062e-05
5.60443799640421e-05
0.000117668733637937
2.72245128625981e-05
5.72631100830256e-05
7.1845022339337e-05
4.95831701463697e-05
1.49195010933912e-05
6.88021460487962e-05
4.53115773111827e-05
9.43831540314336e-05
6.4823746651235e-05
0.000114278071315728
1.9898988102083e-05
6.13076320194596e-05
-1.22406240260121e-05
4.33443941874514e-05
5.18940676406912e-05
7.44183171141899e-05
3.66299648795868e-05
0.000111917574294749
5.77443078961545e-05
6.93585428773981e-05
1.49433650837318e-05
0.000108381944027234
6.29431353515136e-05
9.79910867305043e-06
-1.53202220111844e-05
0.000118077263853455
9.15971903640425e-05
0.000112506757996983
5.85962507750819e-05
4.47087828069535e-05
5.19616500889781e-05
8.84741946199932e-05
8.27340379708315e-06
7.81277682360991e-05
0.000110602346975306
6.87634372184889e-05
6.2010346447799e-05
7.29577324918336e-05
6.59481943313919e-05
-2.4812104366183e-07
8.75774055391351e-05
3.02990897581036e-05
6.24047453012492e-05
8.75636940567213e-05
3.78519643222416e-05
3.67750682391414e-05
3.10612117100262e-05
7.76195232845227e-05
0.000100737356203529
6.08845931087866e-05
2.74882183106607e-05
3.20202804966689e-05
4.99796508819868e-05
4.39941137255037e-05
6.89263885784488e-05
4.57063157798183e-05
2.41908271370575e-05
9.57269701234947e-05
6.78189699053625e-05
9.12699354757752e-05
2.61826397187301e-05
3.98267313593724e-05
3.50863044180833e-05
7.73193153065133e-05
8.97738184596168e-05
8.78865382858037e-05
4.97455813585814e-05
2.82524801991931e-05
3.95105842154894e-05
2.46172877126923e-05
8.13438024274317e-05
6.74874517386724e-05
6.88552076141721e-05
3.94353059096055e-05
8.05766602686949e-05
0.000138405250099753
4.10416701316604e-05
8.01622420664734e-05
0.000118011119418644
7.13509766560325e-05
0.000164579259054083
1.12496703760272e-05
6.76192808121836e-05
3.05145187055731e-05
9.84007275710352e-05
6.52818677787418e-05
7.64399583037619e-05
9.33150773335989e-05
6.17552311276547e-05
1.95604486171412e-05
6.2178942251738e-05
3.05598618743426e-05
3.72500682352483e-06
-5.07393003584448e-05
3.1368892505765e-05
6.08390211450303e-05
2.14254962237285e-05
7.32808128851128e-05
6.60663846340189e-05
3.18619840916758e-05
-2.24309704043763e-05
-1.03157276813201e-05
4.41363187691111e-05
7.5226797505957e-05
9.07872825807886e-05
-4.86217588425734e-07
4.5535482228237e-05
5.32764688999605e-05
5.91234915265788e-05
5.59374602736294e-05
0.00010501923906748
-9.87974102162281e-06
3.30185913615576e-05
0.000101660578377101
0.000102575207252167
5.91761622529976e-05
5.24104398778287e-05
1.54907391104534e-05
5.84977592020437e-05
0.000125178745912796
7.28339834625882e-05
9.03358617452803e-05
6.69956142267976e-05
7.18367008238267e-05
6.96607805728961e-05
8.85797547839269e-05
3.3782752543555e-05
0.000103606681001698
5.28896909200089e-05
0.000129566118521305
9.10285569260518e-05
4.92493537149759e-05
6.23532987480141e-05
8.87751776983701e-05
1.96338436223679e-05
8.28456279326953e-05
8.99880455126951e-05
0.000107418810716903
2.12656867575475e-05
3.46544965673913e-05
4.02041728666794e-05
8.3508843689487e-05
6.4763427173317e-05
4.49146887035727e-05
1.8233884359347e-06
3.83272567244635e-05
9.76596154969868e-06
-2.11631478187709e-05
9.93349544370367e-05
3.4641482392947e-05
6.8247376237479e-05
-5.61766276026335e-05
3.25041669550891e-05
-2.11050693296567e-05
0.000104679689169927
2.30179978414271e-05
7.18223988500272e-05
4.08191408057345e-05
5.40226275553715e-05
3.29439559200464e-05
4.05069993693677e-05
5.55090422638031e-05
6.89859652394812e-05
5.45814487157354e-05
7.0644463790969e-05
9.51058411078498e-05
0.000115975503005379
3.69662727065861e-05
0.000111798888409019
7.9477329230434e-05
6.95730169668305e-05
0.000150361621218038
3.3147030498177e-05
3.56161086909013e-05
0.000118836522740286
7.84485209739418e-05
-3.36269605744632e-05
9.98826682272314e-05
3.33245892481942e-05
4.02855182901306e-05
5.5317542961535e-05
4.11037300102723e-05
0.000118296326513462
2.81599277832366e-05
8.92194189671719e-05
1.10696954200543e-05
5.81904216826098e-05
7.17287682100926e-05
7.18502887735811e-05
5.22127539789127e-05
6.57458663836221e-05
1.22262449040957e-05
8.25546649469545e-05
7.04873913062601e-05
6.66026671245924e-05
8.39664049352034e-05
8.17398964852604e-05
0.000109866089413204
-1.75853965934753e-05
2.09968075551922e-05
4.97070450683904e-05
7.80440419604028e-05
5.1627967140339e-05
2.20764843503167e-05
3.18032403368378e-05
6.3986676428329e-05
4.33616671537375e-05
3.71065914018956e-05
0.000126220214929028
8.00571864160797e-05
6.42323905512121e-05
4.08505124496705e-05
1.83725242741619e-05
9.47075199416319e-05
0.000112128157920324
9.54147191453826e-05
8.5808134427478e-05
0.000110477007926259
0.000124767541992994
0.000120326605266573
0.000119896666497083
5.66324899028058e-05
9.26466609124444e-05
9.58766060564102e-05
5.43224700685773e-05
8.96825756177423e-05
7.69754780135529e-06
1.50216177931349e-05
6.85979043150614e-05
2.4895903323053e-05
9.98721200724839e-05
5.33026282708444e-05
3.23771689195623e-05
2.6196501980973e-05
2.50155894623662e-05
9.09346235295756e-05
2.59380137027865e-05
2.41341229929707e-05
3.9281559087611e-05
6.13516300753855e-05
8.48410256195297e-05
-3.0411781585053e-05
5.1835908229279e-05
7.26815741714461e-05
4.29869193726978e-05
2.36504440012702e-05
5.17239957246138e-05
2.49880979168142e-05
7.54502318716574e-05
7.71477231582252e-05
2.86764411452355e-05
4.49900849170857e-05
4.73162291537035e-05
-4.07432143016161e-06
3.90552124764431e-05
3.44905398627587e-05
2.39075857322304e-05
5.81253558344237e-05
6.00872998502562e-05
5.95317109103728e-05
5.78570484108578e-05
2.97060846973596e-05
6.77106118194308e-05
3.91623419592424e-05
-1.00241574812696e-06
5.98220027519466e-05
0.00012543344343201
9.89486769226041e-05
2.96719080861844e-05
1.8178158471431e-05
7.63198698340943e-05
9.59654134680768e-05
3.03879886052058e-05
2.87099258405384e-05
3.72025808586365e-05
2.85410603121769e-05
2.45454102009643e-05
2.89416342731503e-05
2.84077436451682e-05
7.25362770928493e-05
3.44575755634996e-06
0.000121244570634185
-2.53776162198021e-06
6.93964948534115e-05
5.64473873111523e-05
6.11946913400182e-05
6.41081214355556e-05
7.50370626994809e-05
0.000108903490726549
4.46835822742401e-05
3.0718749306445e-05
7.24840407224192e-05
2.8813799564949e-05
3.72136384316507e-05
8.45751709869428e-05
4.37963399085562e-05
-6.56561926265372e-06
9.90776537788944e-05
3.76134901678559e-05
5.56171330155944e-06
5.23565891283772e-05
3.20116264510735e-05
5.23142394926257e-05
3.23734683928569e-05
3.09434573093454e-05
3.70165392602646e-05
6.54074748356062e-05
6.62794189527284e-05
2.77305202012728e-05
4.46475801503747e-05
7.18002967416106e-05
0.0001261185011893
4.62200860737275e-05
8.52462937623125e-05
0.000105709814181737
5.68862591013576e-05
6.28787237740416e-05
8.40058322972047e-05
8.72588668302675e-06
6.4261317619433e-05
5.48531422849671e-05
7.67968799413318e-05
5.69129148745133e-05
6.02883866532537e-05
-6.82678794691634e-06
1.44388051357984e-06
8.63225033682411e-05
8.39627736368899e-05
2.46706228427831e-05
7.84975435896763e-05
4.12309300111133e-05
7.56049052499733e-05
7.66318534310737e-05
5.5805636143744e-06
8.91629341474979e-05
0.000100343149343488
1.34548705680523e-05
4.94428493726027e-05
-1.45805893148325e-05
1.59798789375476e-05
-8.84538761587471e-06
8.42476390924293e-05
2.17836669379369e-05
4.67456794558783e-06
2.46706697099163e-05
1.99103151221314e-05
0.000135078777814226
2.27870762078977e-05
4.52133641404712e-05
8.50224802969209e-05
4.61047339362643e-05
5.09478983503034e-05
4.36917331179513e-05
5.38070076136418e-05
0.000115581217614955
5.50368164823149e-05
9.03900946999529e-05
0.000103802088710757
6.81592459086056e-05
9.37434217285575e-05
8.13823128160209e-05
6.57282511792202e-05
7.76249187801308e-05
4.66393089760977e-05
0.000151276076999531
3.04482929308202e-05
3.1727688984389e-05
3.20851655789233e-05
0.000111197150895355
3.73991691205779e-05
6.98129286818677e-05
8.92887032251709e-05
3.51162630536166e-05
2.94065629886412e-05
5.65455560994187e-05
9.52485720808199e-05
3.98685909637609e-05
1.70337926471902e-06
3.26682092776564e-05
5.64965468844456e-05
0.00010651253840628
3.60409595015415e-05
1.25608457424887e-05
-6.87782436537339e-06
6.41732422609851e-05
6.09936681538562e-05
0.000107725031791818
7.80134623787451e-05
0.000102900194387039
4.89435265184465e-05
5.71304508810073e-05
6.15428118248941e-05
8.79110557662161e-05
5.96193045283353e-05
2.37459116335274e-05
6.28281363844882e-05
6.59766146389469e-05
2.54328932207427e-05
2.08427256525328e-05
6.47523832790517e-05
4.16847506441179e-05
8.54563628101564e-05
7.69106568122143e-05
5.57046867187764e-05
6.81658599229833e-05
0.000118502038231352
2.88179763925331e-05
5.86050748488513e-05
0.000105622771893813
5.04849707105155e-05
5.82981802749045e-05
3.56255357980125e-05
4.5294094162439e-05
3.09808010633463e-05
6.80943304474744e-05
5.59118064402659e-05
0.000116374094875472
0.000105006533451494
4.94934779083306e-05
9.17647011440123e-05
3.62255906161733e-05
7.29607140508583e-05
9.84354834298175e-06
5.72185878936737e-05
5.2978329398072e-05
-1.86762482166502e-05
1.58767307966164e-05
4.0677267331699e-05
3.38581094409505e-05
6.05026628854525e-05
1.27789621511347e-05
4.86820022504439e-05
5.1375175380164e-05
5.33766528541731e-05
1.80602440376072e-05
9.97226063503246e-06
5.07245991324336e-05
1.47869294874436e-05
8.2901250973729e-05
5.42159178137388e-05
0.000102283384453809
0.000127161160395922
7.36039170900807e-05
6.89716381010508e-05
4.88075862324387e-05
7.3738593563447e-05
8.11400511671303e-05
1.03667387787902e-05
4.40441117045903e-05
6.7089945150008e-05
3.01918696500387e-05
1.60295111196852e-05
3.40022136743553e-05
9.06608334695218e-06
7.94179545883018e-06
4.08003059070666e-05
3.8638678327239e-05
3.47161313594211e-05
8.85930292601972e-06
4.83113057161997e-05
7.85059896354832e-05
9.07947383915763e-05
6.12777381450129e-05
2.58097533650887e-05
6.20341599005181e-05
5.71970608374443e-05
6.21231232252741e-05
0.000110406796995671
5.44230122468635e-05
0.000117182705835128
0.000116448791718645
4.65909298874167e-05
3.36077655949379e-05
9.92790166430528e-05
-1.09041365135011e-05
2.65687656190668e-05
6.46853596408365e-05
6.36878706365418e-05
5.25864895097697e-05
4.25771338853954e-05
6.79852695453311e-05
6.98253302175314e-05
9.58408002387709e-05
2.26096640038897e-05
3.49225799932624e-05
7.84039406619439e-05
3.10859670335025e-05
5.52926841558035e-06
4.60502876553353e-05
7.11539814007905e-06
2.21536983279427e-05
9.58570936112789e-06
9.08776178672944e-05
5.6027389552653e-05
1.19021397171202e-05
6.44515679251229e-05
5.47104320523778e-05
4.84091136272137e-05
1.08455814174351e-05
6.66949466271607e-05
5.79961967101156e-05
1.77390554653619e-05
0.000138806531026212
6.86595900201668e-05
9.96340570430317e-05
2.81813288485007e-05
0.00012648346180814
5.84418883710098e-05
5.33515211832551e-05
2.2242235891722e-05
1.7566318965967e-05
8.59509219204692e-05
4.4005543471694e-05
8.16338567479268e-05
5.69750065466837e-05
5.51814087476199e-05
4.10905461687529e-05
1.46377647758346e-05
3.86015174156568e-05
6.89388769681256e-05
0.000106236655984015
6.67161183462358e-05
4.61138878005397e-05
1.43010337950555e-06
3.94700877420439e-05
6.85735334310199e-05
0.000115576141733366
6.48791596004983e-05
7.37381075518062e-05
2.43431408566705e-05
8.54889011852668e-05
0.000110010965479109
-1.68310252521988e-05
0.000101363149593295
8.6468500383571e-05
2.86175607047763e-05
4.8601332182438e-05
2.37448141269044e-05
4.30963657744865e-05
6.03175135507674e-05
9.04177546164616e-05
5.99382607931833e-05
5.44831491159679e-05
5.96190357336964e-05
2.31323812384265e-05
3.31443311638376e-05
3.52074796130459e-05
5.15156452690331e-05
6.5153311533961e-05
4.28908270177495e-05
0.00010400895801227
4.55698433944135e-05
7.66112020689576e-05
9.2998411105516e-05
1.50475341263328e-05
7.44938339286654e-05
9.69651798313819e-06
9.76654837851028e-05
8.30882574715866e-05
5.21306998516574e-05
4.46278162006947e-05
4.54341751399062e-05
7.69371423028799e-05
-2.29399192520682e-06
7.15224016374689e-05
6.39324520017117e-05
5.25951203409748e-05
9.69280246692241e-05
7.43211093672287e-05
9.46409360513172e-05
7.66769920314897e-06
4.54307763878917e-05
2.03322502430339e-05
1.34892676816218e-06
4.72575409956559e-05
7.69285458599791e-06
6.66157251600177e-05
9.02949953985519e-05
3.7622448928715e-05
0.000138969292800174
7.42179361977241e-05
3.47976537450393e-05
3.69525799541418e-06
8.41918843905664e-05
-3.74740134614789e-06
1.54402020596082e-05
4.40586377638367e-05
4.76071770616753e-06
4.57816645823348e-05
8.53936502178245e-05
7.37530690693567e-05
6.83141904306471e-05
3.28691136821343e-05
5.77767424701712e-05
4.40681172114048e-05
8.70191737205274e-05
8.36239227816507e-05
7.13376661769893e-05
7.58865568716657e-05
7.56381079754019e-05
4.54582799055102e-05
8.8502704026467e-05
4.73650186575955e-05
9.12323444499125e-05
0.000154054199204405
9.2134008201242e-05
7.26219533132659e-05
9.65518063532736e-05
5.67682020426623e-05
6.61653351394503e-05
1.98586750995301e-05
1.44578298005964e-05
7.8185148916523e-05
7.51957629497624e-05
5.94424131206851e-05
6.13714512793699e-05
5.62120833947873e-05
1.92441610649777e-05
0.00010379589568332
6.13286930069022e-05
5.91368917146202e-05
6.59590283841486e-05
6.81088218379928e-05
4.98719042262619e-05
4.49248685101164e-05
0.000131983517542971
2.81988191522122e-05
7.16468998859016e-05
2.03030990716411e-05
5.06247276793807e-05
8.59624137557832e-05
5.65550242469092e-05
5.1896051602802e-05
4.85467632102788e-05
1.26763391701584e-05
0.000112930653847248
5.63726057005702e-05
6.69137161516525e-05
3.49146212976308e-05
6.45547967573354e-05
8.3660309665132e-05
5.50826762320746e-05
9.15398867654722e-05
6.44206900511336e-05
1.80708046379087e-05
6.78889152465446e-05
0.000120398395835911
5.93879445489218e-05
4.22018779715278e-05
5.05444362100032e-05
4.26613128757644e-05
6.41583197730874e-05
0.000107977457097266
2.42314021405964e-05
9.62682771153596e-05
7.08204824614874e-05
1.63950906581294e-05
5.72176563013066e-05
5.84231534255459e-05
9.45859187187001e-05
6.15250353667315e-05
9.3588883689577e-05
9.03437041775899e-06
6.76590010998054e-05
2.99805486864987e-05
2.7392386485677e-05
4.21507562855418e-05
6.41400454218558e-05
2.83644950465279e-05
6.61614961773016e-05
1.86418277993802e-05
1.82451349705848e-05
1.9825920780227e-05
4.07675680442906e-05
9.69384105017605e-05
0.00011199780909753
3.87220882958257e-05
8.06236307517583e-05
6.16679661131642e-05
5.81383937847667e-05
5.15165428235888e-05
6.69231311180122e-05
-7.77254535454827e-06
4.5769424355531e-05
4.42595478698254e-05
4.91604670266415e-05
3.36834995286624e-06
4.47316655740914e-05
4.80871219009827e-05
1.22033239544986e-05
7.90505486758136e-05
6.53684725604222e-05
8.06408391396249e-05
6.01035103678072e-05
6.23197790017632e-05
4.26640930783023e-05
4.8784745373647e-05
2.66100425921108e-05
8.86388199971807e-05
1.52195036327012e-05
4.4990245427128e-05
1.10773315484187e-05
5.00474735224518e-05
2.61054974311557e-05
9.75145287561133e-05
5.88455973821082e-05
1.71151426081302e-05
3.04045802106513e-05
7.25503028524624e-05
7.10884788073919e-05
9.04924971173846e-05
1.55198163577046e-05
2.89840463178858e-05
-9.88980360986312e-06
9.44516150780296e-05
7.12963236833818e-05
5.5347355279435e-05
7.07720467644236e-05
2.84865471221418e-05
1.13546373886371e-07
5.28482818725951e-05
4.28660538566578e-05
2.39433084389822e-05
7.3946792568076e-05
7.6883845839861e-05
8.13964609369464e-05
9.69761707851752e-05
4.08995379670025e-05
8.81300452231528e-05
3.83627863867216e-06
0.000132582839036235
6.90781958898328e-05
1.10170634866525e-05
9.18016244957015e-05
7.56827998679058e-05
1.13530788827914e-05
3.17593915848135e-05
5.12551757793493e-05
2.84297514181499e-05
4.76913866114877e-05
9.97778510715633e-05
4.92433011004658e-05
8.93474838874847e-05
4.78140928504415e-05
8.86492280617159e-05
7.43839900780499e-05
7.63049016594273e-05
4.66951637059904e-05
7.60564124114524e-05
7.02911876520305e-05
9.17277474345112e-05
6.49018814627405e-05
3.87647744145445e-05
3.31618275762771e-05
1.91873972951951e-05
8.81568129961533e-05
7.97433333232809e-05
4.01421227532455e-05
9.01934975692474e-05
0.000108386621299554
7.11067837515711e-05
2.81681551927233e-05
0.000109497111981801
5.15705012545419e-05
4.61780481680934e-05
1.37836759423842e-05
8.25485345468152e-05
7.95345774898401e-05
0.000109507828861172
5.23558833814589e-05
8.08010293279387e-05
2.55466529835624e-05
1.88428763327997e-05
2.16735615238549e-06
4.52160113716152e-05
5.1907101755259e-05
4.15174967283284e-05
-2.8309257570126e-05
2.41815105642489e-05
0.000105377703424584
5.41593691090912e-05
5.95476331540492e-05
6.80323143067055e-05
9.30141317823972e-05
4.87332897682728e-05
-2.15203781657975e-05
7.02825365766593e-05
3.04360843339675e-05
2.12506572822848e-05
0.00010562615109402
3.2393689404724e-05
5.16589666569746e-05
7.78699971491809e-05
6.90427579567442e-05
7.12166662915361e-05
9.09912547324299e-05
7.71034901529211e-05
5.3966841599681e-05
4.3575188405881e-05
5.17581477369502e-05
4.85019071268711e-05
9.96808961869112e-05
2.69138241962841e-05
7.86616409221108e-05
8.95726987523711e-05
7.18676255856357e-05
3.34479657146209e-05
8.0650512415822e-05
8.71816063376557e-05
3.50054265580747e-05
0.000105934364075337
3.47745201766874e-05
2.88091315554004e-05
6.57073274242996e-05
2.50598429324923e-05
-3.64265417785042e-05
4.01610303369618e-05
5.21620461911183e-05
7.99763847394589e-05
5.37052978003426e-05
-1.09894210327023e-06
4.27829848454481e-05
3.92969425679127e-05
8.45373713388542e-05
-6.40694213925662e-06
6.29642570999655e-05
7.83144452186871e-05
4.10083287142028e-05
5.07798833193851e-05
3.52631822047977e-05
6.14795182503089e-05
-2.95536714774479e-06
4.58249045275426e-05
4.84266070596102e-05
7.69332828418956e-06
1.6694596224749e-05
3.64106258367904e-05
4.96647221007283e-05
3.68001829622065e-05
4.5579972416662e-05
4.44761254147235e-05
7.47088484245738e-05
0.000110394812395577
3.15539988062533e-05
0.00011736932907835
5.64557972591218e-05
4.27794415298768e-05
7.59760216000584e-05
6.76796757806963e-05
3.4940619237414e-05
5.14840591604923e-05
5.7044884576179e-05
0.000128836522657559
4.84333789052289e-05
9.79562676942764e-05
5.56004037564938e-05
8.32506210108576e-05
-2.06651047618693e-05
7.90077923500038e-05
8.49784524694217e-05
6.69341928635077e-05
6.30199150070661e-05
6.11723283775482e-05
6.94113607781715e-05
9.00417631552054e-05
-2.27698476904644e-05
4.49592371839896e-05
2.50404294272451e-05
5.35974958014759e-05
2.60145419444121e-05
1.59957440267259e-05
3.80083223294992e-05
3.4554589970442e-05
7.06726019400865e-05
2.07855814123359e-05
-2.54267593562491e-05
4.66030078212982e-05
3.69598899480159e-05
6.23933128897284e-05
2.26333887837991e-05
9.50999606400539e-05
8.73253505403415e-05
3.87853975679668e-05
6.73970231746036e-05
2.2415078176621e-06
4.58947735433102e-05
3.01246453188177e-05
0.00011866049291378
5.94607180656481e-05
0.000107340574484354
7.85483308628901e-05
6.6816208627749e-05
4.93145249555981e-05
8.75120306583402e-05
8.45339720877506e-05
2.85679430394235e-05
3.09027832102627e-05
3.95439322588382e-05
7.50453452248029e-05
9.51576786209547e-05
8.68638900636223e-05
-1.09313446669952e-05
2.30425901204251e-05
7.01857766589231e-05
6.98018406584219e-05
0.000118259173860997
8.20791875928058e-05
4.29284580157158e-05
3.3225706108709e-05
7.15171410860728e-05
3.00427952503115e-05
0.000109516107762535
8.08206777899244e-05
6.09863663311158e-05
8.19306010292184e-05
2.11657503605681e-07
2.6825812884624e-05
-2.16642835622972e-05
5.59771186614979e-05
3.96508531775153e-05
1.31973106396923e-05
3.11718143979577e-05
8.79542274135571e-05
-2.8218260224122e-05
1.92348664840037e-05
4.4341654400662e-05
3.72274564012259e-05
4.07370391376179e-05
6.41939125845632e-05
9.79387624463951e-05
6.90405298771872e-05
6.64262420232789e-05
8.55934295690948e-05
9.93804175076654e-05
4.67678218767811e-05
8.43699543001192e-05
0.000100692111312436
5.78663418805843e-05
3.5064686829722e-05
7.86317650774585e-05
0.000103833677168565
7.22726936214744e-05
6.1714208542787e-05
4.65440213119794e-05
0.000120665706259766
2.57363400336592e-05
3.53742000826431e-05
0.00010360845544924
0.000101127383429228
7.55627471763635e-05
4.10092674616813e-05
5.62081602991477e-05
0.000148141206633028
8.55839572833133e-05
3.61949671095544e-05
7.03770973984338e-05
2.77728402930021e-05
3.6581631791604e-05
4.40220208568709e-05
5.13833473255594e-05
6.21532731586585e-05
4.65061013215262e-05
7.05672919203507e-05
-1.92046183591545e-05
-3.50041558156305e-05
9.44617655220193e-05
8.34954875186397e-06
5.30156301576979e-05
4.62459123062946e-05
0.000118990712141765
5.68940593441448e-05
7.76477376728134e-05
8.73492887799484e-05
3.393941675724e-05
7.96035658802858e-05
8.37584108276346e-05
7.7242982287472e-05
6.67191247595733e-05
4.03983173728621e-05
8.63642239295263e-05
6.93782766114396e-05
8.98752334592986e-05
6.88556651525496e-05
6.317727753e-05
1.57664567308658e-05
1.59972640691274e-05
1.5515594642395e-05
2.07012124763157e-05
0.000157190207384705
7.12491359279893e-05
1.71972188171601e-05
5.83257538276734e-05
6.5203225690055e-05
0.000117568079724323
3.60014255516347e-05
5.4283070055068e-05
3.58304833369576e-05
7.31765632015695e-05
4.69664190959634e-06
8.21828636687009e-05
8.39873321136866e-05
4.66960518061717e-05
3.78997051740359e-05
4.48068703771871e-05
0.000103234510256357
3.02230714158884e-05
-3.41051181197055e-06
1.74499769446368e-05
4.15097737076153e-05
7.8514727455263e-05
5.04654277698243e-05
5.98077507378171e-05
5.46615669653464e-05
6.91829382354689e-05
4.09191619846521e-05
3.60116064206035e-05
6.64944464306466e-05
6.00366845078065e-05
0.000121372462600121
5.88805286264912e-05
6.89818475108146e-05
0.000116046763167061
4.56337958315103e-05
0.000107723758268612
6.40636834588982e-05
8.71225625924006e-05
2.69294588123715e-05
1.90775787284488e-05
4.06131281085624e-05
4.31355361409545e-05
0.000122397534384364
6.02101285686055e-05
9.28050155006411e-07
3.90445768866677e-05
8.15065167229038e-05
3.11051441971409e-05
6.20270436283218e-05
3.83830662671307e-05
4.54910683260208e-05
2.6257001113654e-05
2.81309361620403e-05
6.35083703378194e-05
7.9264518360407e-05
4.44791547916531e-05
5.42164056154328e-05
6.08461577791693e-05
2.85327830783967e-05
6.24659595646319e-05
9.37933438884825e-05
7.71644680590368e-05
-1.13472486209883e-07
3.32281069649443e-05
4.60293285524036e-05
8.67057075093024e-05
7.51713178368446e-05
5.79631975689062e-05
0.00010091792100688
0.000104123701961424
5.56295212391786e-05
1.47401711781999e-05
5.12444525139366e-05
6.41609204183795e-05
4.41323066131075e-05
1.81653937199307e-05
-2.29917385871177e-05
5.21465271605103e-05
3.00610315594258e-05
7.84952965791408e-05
6.75720232152603e-05
7.36346123919958e-05
8.13789459113772e-05
6.08475485101947e-05
-2.52507144738768e-06
2.11701160433524e-05
3.8230881631593e-05
-2.58562516008343e-05
2.94903803635076e-05
7.48264529581134e-05
4.83714333816992e-05
1.39376878233978e-05
5.41289034151568e-05
6.8958520505421e-05
2.94810266045556e-05
4.37057031117968e-05
-5.50321440356384e-05
9.64594973918226e-05
2.9057508390895e-05
5.14388021005596e-05
7.35805774037095e-05
0.000141868410139881
0.000110581384763723
2.45616555085166e-05
5.29438523775007e-05
8.06789495753333e-05
5.54060533902127e-05
5.32268036057764e-05
7.1720641205415e-05
0.000109112979340283
9.68707784581767e-05
5.10351473612568e-05
-2.63285927811509e-06
1.86892538192526e-05
9.01384168663927e-05
5.54378961399395e-05
5.21124681563048e-05
5.97604656024356e-05
2.64631929391599e-05
7.4355556690873e-05
2.49046052895441e-05
5.84561903770853e-05
9.88396856494242e-05
2.20641499073404e-05
6.68434808983036e-05
0.0001163160025708
2.48836117990352e-05
2.71595636431454e-05
3.66622684954343e-05
0.000149448248385051
9.77258762508995e-05
0.000120536834677234
0.000112510964240012
5.35233613225007e-05
0.000155155926768427
8.1451848031944e-05
0.000100512275423085
6.21556617220673e-05
0.000108120646222752
5.09289485486529e-05
3.75862846380203e-05
-1.63710254171183e-05
5.62635046131784e-05
6.98589113673073e-05
0.000126154304770412
1.30530542246022e-05
7.92296904488906e-06
-1.70909251615154e-05
5.77632353829772e-05
5.65457663984492e-05
8.72262809934547e-05
5.83619281726008e-05
4.39185825377646e-05
2.63967261357304e-05
5.43594724563083e-05
7.05345174970872e-05
-1.79411391446021e-05
9.52352659870695e-05
8.12008804852917e-05
4.65103287206774e-05
7.22385897113821e-05
7.37882933093346e-05
0.000141902626696976
2.962826231107e-05
5.48097492838978e-05
9.6335777474946e-05
3.50545046134332e-05
7.71280001547287e-05
2.46627629759232e-05
8.97779017127574e-05
3.09386074006119e-05
6.24968167757808e-05
3.19308791224935e-05
0.00011169230820855
0.000105290287855574
5.47056402140299e-05
9.08176131073087e-05
7.07006614734573e-05
7.95377225450432e-05
5.83718095822861e-05
5.57570824730478e-05
5.47388343325279e-05
8.50567187420111e-05
2.78131545988958e-05
8.25770770291417e-05
5.94407129389412e-05
3.32897461159555e-05
2.82228961088897e-05
4.79971881902939e-05
-3.08319211864408e-05
3.57626284468002e-05
3.16788096745604e-05
6.85229699003504e-05
1.63604949576213e-05
4.09447387064649e-05
8.67663115601868e-05
9.51347461919387e-05
2.11028792151939e-05
8.58708880710122e-05
5.3339093516094e-05
2.26717214069945e-05
4.98264622210774e-05
7.01436997331375e-05
6.96338776786391e-05
4.93671753697346e-05
0.000102300432660974
4.01382789079594e-05
4.97941527153935e-05
3.53678070337701e-05
6.54505578350691e-05
0.000106330224763986
8.53339204813509e-05
3.6098591964355e-05
-9.22413318698865e-06
9.03750447204901e-05
6.87867132718522e-05
4.37200780813916e-05
3.57528700196705e-05
4.50863758343239e-05
0.000107678322964044
8.21170879391863e-05
7.85995672753668e-05
1.58086079323538e-05
3.11040928070694e-05
1.70427746388694e-05
3.35060985483602e-05
6.45676734615964e-05
0.000147871988006747
4.36017007144878e-05
9.45978531370585e-05
7.0131159319143e-05
7.13359849399276e-05
7.27210970400067e-05
6.78158246183692e-05
6.68383507924004e-05
0.000121815552506198
4.64331558563944e-05
9.38332881002791e-05
7.29151321424584e-05
9.09535869448955e-05
8.02196444382414e-05
1.71443290412744e-05
8.90228215521369e-05
4.79144332996101e-05
4.39560261001493e-05
8.15172319720299e-05
8.99821987642325e-05
8.30625113492949e-05
2.09402778837314e-05
1.43883605383298e-05
6.94958127920157e-05
7.43891488247574e-05
2.47001437455309e-05
8.7322690113475e-05
3.64528667301332e-05
9.73831888812198e-05
5.12811552182698e-05
0.000101366305278321
7.6379984606343e-05
0.000111416682706142
5.61486277259019e-05
9.048152376028e-05
4.74799341468299e-05
6.83574992690746e-05
0.000119511252482138
3.01084613468799e-05
1.47613207660673e-05
4.1198533582167e-05
7.31094497597192e-05
6.23073029662719e-05
6.11876393825127e-05
8.23727955934248e-05
9.46240026381403e-05
7.78123306410911e-05
5.18289555317438e-05
3.35790201210916e-05
6.62218097837228e-05
6.28941907918353e-05
8.04629218629188e-05
6.94731607217466e-05
9.93781845287606e-05
1.9906166503553e-05
8.18910262897947e-05
8.64358137784753e-05
5.31815244065355e-05
5.50014320047944e-05
7.96324272529621e-05
5.88691524020647e-05
0.000115124847139689
6.50033002045671e-05
6.78625850213126e-05
7.58245244396698e-05
0.000101493572500124
1.38963959828995e-05
2.33244338855655e-05
2.64146802941717e-05
6.00118784302374e-05
0.000119701800675082
9.974276155108e-05
8.70570724150732e-06
8.06895674160067e-05
-5.85202674390242e-05
0.000102992177708444
4.62916410338454e-05
4.97227491116965e-05
-3.21164332131039e-05
6.02239084625517e-05
3.0614850601305e-05
6.58705177589184e-05
4.09035227590349e-06
6.38148740976827e-05
