# Supplementary material for: Research on computational propagation and identification of mine microseismic signals based on deep learning
Source: PLoS One. 2025 Oct 22;20(10):e0334641. doi: 10.1371/journal.pone.0334641 (PMC12543183; doi:10.1371/journal.pone.0334641)
Supplement: S5 Data — (ZIP) [file pone.0334641.s005.zip › 000100800001472.xlsx_0.txt_24.txt.txt]

4.68980206145864e-05
5.64000573407239e-05
0.000124523632412154
4.32551407709784e-05
7.33653781833281e-05
0.000160236005714747
2.22976800704998e-05
7.19161049550565e-05
4.3300440515034e-05
9.4463049509151e-06
8.41100780643361e-05
7.2314759325517e-05
1.56446946121298e-05
6.88809661834479e-05
-4.22238636934802e-06
7.61688549930916e-05
8.21528412628312e-05
1.97212421526142e-05
4.15086818293816e-05
8.7419369577921e-05
5.09984817060964e-05
1.30501533078889e-05
1.36446394747129e-06
5.19545742309624e-05
-2.90481471345146e-05
-1.10501724292915e-05
3.75873778805567e-05
3.88250727045845e-05
2.6665591610566e-05
4.2414831123718e-05
8.67179439015339e-05
7.90904213704882e-06
5.63426916885106e-05
9.8918376851679e-05
0.000124476823505101
1.83896441466631e-05
6.36630976528223e-05
3.54120642915743e-05
3.6229641751041e-05
8.90925437031598e-05
7.07386319813871e-05
7.53006965417937e-05
5.14571540037278e-05
1.58363918306602e-05
7.35267962007369e-05
6.87302747386633e-05
-4.66471713729308e-07
1.58179713240048e-05
4.66799863518686e-05
0.000100848439207638
9.71276515440539e-05
6.0207961333641e-05
0.000158804614903793
9.63005251829785e-05
1.79565773685158e-07
6.64679295619816e-05
5.6343266584398e-05
2.11165628959651e-05
2.00739665829476e-05
6.55426690248955e-05
3.2517915847624e-05
4.68943066661991e-05
7.52666598325638e-05
7.19993069171046e-05
0.00012255353616862
0.000134619180194353
7.17995092348685e-05
0.000103874333285736
9.11721043320734e-05
9.99838987921152e-05
2.78382499712575e-05
4.16261585286127e-05
5.82535891342788e-05
6.86292135462446e-05
6.84943428399651e-05
5.674699479002e-06
8.47580715747811e-05
3.20850658234546e-05
3.77647076063624e-06
9.19143732818684e-05
7.85369169654626e-05
4.71034211988371e-05
4.63293839749087e-05
1.47367824819166e-05
8.64512355702016e-05
9.26695527790218e-05
9.97261209209938e-05
4.58036459879199e-05
6.42145634783758e-05
5.13622081220968e-05
3.95440204993572e-05
1.36683192968869e-05
6.50236381619671e-05
8.29589992768943e-05
1.64335210883274e-05
5.6701551347707e-05
5.55972577430661e-05
-1.90871987932046e-07
-1.36409275894203e-05
7.84494016607127e-05
4.03834027142883e-06
2.19767944780972e-05
1.78085506174232e-05
9.13092062044648e-05
4.47685670400283e-05
0.000128252934017162
8.4426164949007e-05
4.11089439317223e-05
4.8595572559954e-05
7.45822981731259e-05
1.77851568977105e-05
2.51832016817671e-05
8.8827461946577e-05
1.36203080419777e-05
8.55160224904371e-05
6.17424751203464e-05
3.58513363322545e-05
3.84491689193152e-05
7.83769939846576e-05
7.83152107032197e-05
-2.0975531536618e-05
5.87017551122531e-05
4.12083508200518e-05
4.99134220925023e-05
6.31293267160986e-05
2.07551843224965e-05
7.38105586964609e-05
8.72437110054935e-05
6.83628285880127e-05
2.69919818876958e-05
1.3264172156164e-05
8.71110234070451e-05
5.19008596625707e-05
1.65575575724915e-05
3.87669412057923e-05
5.9578851326137e-05
7.65765656944452e-05
6.74375739276702e-05
7.39312963221137e-05
7.68647060859213e-05
7.81104916770416e-05
4.96180875822543e-05
-4.95812874612458e-07
-1.37319806265413e-06
5.5381145767244e-05
9.23482061610475e-05
2.82930129505507e-05
7.8752460736757e-05
8.21423021480576e-05
8.89776839247451e-05
1.25976666119495e-05
3.71584826550384e-05
7.05027861036564e-05
2.48144650962146e-05
8.36093872409483e-05
8.51507991340776e-05
8.08762302117958e-05
9.55649979136822e-05
6.96850285873532e-05
0.000116011591904142
9.47536895474106e-05
5.61902510701836e-05
-1.51565814944084e-05
7.34064151193513e-05
7.43651082539621e-06
8.81744272123057e-05
6.5058482611647e-05
8.85101075168936e-05
3.54996851226358e-05
0.000122313030042284
8.70641050505458e-05
5.61646496383656e-05
3.35176003429711e-05
0.000107793081690328
0.000123176327451395
6.54354486293184e-05
1.98486835815988e-05
2.60760871127503e-05
-5.94484238951934e-06
6.53806269505526e-05
-3.96328198109372e-05
4.54078877016642e-05
0.000109157302197841
7.92646807145331e-06
7.71201676147083e-05
2.40656986222477e-05
4.57819498623834e-05
7.39434342206393e-05
2.61038642908483e-05
3.41158570319638e-07
4.35966634679211e-06
-1.59415640160461e-05
6.06185109355577e-05
1.50749651031467e-05
7.16388358873093e-05
4.90610447423749e-05
4.54626419229748e-05
2.06311934843778e-05
3.62935836824772e-06
8.88348395101714e-05
7.09343983428618e-06
3.75249740155273e-05
7.62741796864817e-05
6.3202485105132e-05
0.000108600685864921
4.07581482053346e-05
3.36453151165839e-05
8.92460932471266e-05
0.000124479569972897
0.000106533488058675
5.1015261378251e-05
7.70549929702491e-05
7.59311974683281e-05
7.24792807594949e-05
9.09122970512191e-05
5.16158023650027e-05
2.88560210074876e-05
3.51324915685835e-05
7.86143217827504e-05
3.39504854707593e-05
4.06933108638151e-05
5.72815618774236e-05
8.05278510065483e-06
1.90460810589366e-05
0.000119072322182584
2.50496774607914e-05
3.80332010399957e-05
2.91722372842157e-05
2.44586001690126e-05
7.7319705813822e-05
6.3231284466232e-05
2.73242909578336e-05
1.97977233336672e-05
4.86948248526736e-05
3.8470113100889e-05
5.25609289738391e-05
8.58700616432424e-05
7.59391356089313e-05
0.000115179938832823
9.85177091849252e-05
0.000121476577590756
4.88769886416862e-05
9.00777562540943e-05
5.30742320690451e-05
0.00010688826929599
5.13110427422048e-05
-7.22688355673209e-06
0.000107153310174192
4.28991547573807e-05
5.5285123022842e-05
0.000112410199557628
3.02470105218949e-05
5.94631917003238e-05
4.71750044597915e-05
3.64733614727885e-05
6.10349091030807e-05
2.69179930573311e-05
3.45961404117145e-05
0.000101518028041238
-2.75944397223435e-06
3.65190864315444e-05
1.40664616820028e-05
5.81510204097629e-05
0.000140245935108894
3.67629182250972e-05
4.53675579562139e-05
8.40934442652935e-05
6.07197537071365e-05
6.03333367848745e-05
8.9039316924562e-05
8.49072560106375e-06
3.68901565120914e-05
1.53320422898403e-05
8.2809238521361e-05
0.000115736760327948
7.06950132716274e-05
2.47488131756944e-05
1.12682726307113e-05
2.39649520701636e-05
2.07165850375946e-05
5.67393148671273e-05
6.43391164276293e-05
6.93767746595945e-05
6.87720598887052e-05
5.83014756280022e-05
0.000106546744250911
3.89778434609344e-05
-5.61397049120396e-06
3.91073091779845e-05
1.70769209574464e-05
4.23234079972487e-05
0.000104271064095232
5.63315760840389e-05
1.34555413384583e-05
7.6308068018286e-05
5.38161467061707e-05
5.31464766976864e-05
0.000107095766247278
4.46289605497424e-05
6.78393740602974e-05
8.76524208629082e-05
8.00544909896495e-05
2.74306908486851e-05
-2.08922656570855e-05
6.76268343872759e-06
8.56823139653192e-05
8.5653616360463e-05
7.20176589279145e-05
6.71444013998616e-05
5.51505494581909e-05
9.93099666275215e-05
4.21321768796668e-05
5.47291890710831e-05
8.24553911077019e-05
6.42271683441578e-05
3.01981269414531e-05
1.08868125010561e-05
2.66872806087175e-05
5.10050121485307e-05
5.24805944746884e-05
7.97550915744627e-05
6.24027336630524e-05
4.8349158647519e-05
4.38887603096382e-05
5.66546657109535e-05
4.96220869441019e-05
1.38263054161187e-05
5.86992657433405e-05
5.48018463447788e-05
3.89502409161128e-05
7.17367929921701e-05
1.71392697401935e-05
0.000109463055114607
0.00010526997295083
5.08688367681604e-05
0.000118325882825649
0.000111085203412602
2.70128118204153e-05
3.37396602099183e-05
1.91629039577231e-05
4.2814314400675e-05
4.73237935964736e-05
3.35429139452133e-05
4.41229406852373e-05
8.6889949031751e-05
6.43710006040056e-05
1.43485398765488e-05
6.97636922416192e-05
5.95012510061422e-05
4.71944578682417e-05
5.97005894130537e-05
9.41235127728094e-05
2.5688116980319e-05
0.000108664072145991
4.89004415436449e-05
4.33192372468531e-05
9.87010343333051e-05
4.0622132412046e-05
0.000119771024524226
4.46578686004294e-05
2.35775083572362e-05
5.6360926182767e-05
3.78240680515123e-05
3.61934641798449e-05
8.03951024707301e-05
4.25874136222175e-05
2.89795746895067e-05
4.52433780983355e-05
1.50938527867045e-05
6.94769060141588e-05
3.87784589815038e-05
9.82849803270459e-05
9.04844196986943e-05
4.51951976386506e-06
2.53980008533893e-05
4.33005027012282e-05
5.9915491141157e-05
5.51353480992095e-05
6.27744721970361e-05
6.78355130797833e-05
3.68582846564049e-05
9.33956077153587e-05
9.60992049672272e-05
2.46083445638415e-05
7.33910748669676e-05
9.50765325503211e-05
3.53426472353101e-05
8.02528694710514e-05
8.36344737915332e-05
3.10953150811877e-05
8.45160668121247e-05
6.64102913329709e-05
5.13258185768476e-05
0.000145776145617288
5.3811053177153e-05
0.000112168001095238
7.53184243320532e-05
2.74694136784936e-05
4.53878118118507e-05
6.19423705279887e-05
2.14284201200301e-05
1.13731451865432e-05
5.5584115285829e-05
8.17728898792275e-05
4.30423895472498e-05
4.97517427525243e-05
6.0571961445046e-05
4.91892739139729e-05
1.97004117714171e-05
3.48196869934997e-05
2.10135848726273e-05
-1.66708693759852e-05
5.06480509791715e-05
4.11973044660389e-05
4.44047248314217e-05
6.02712609662824e-05
8.60284985261917e-05
8.70681591255094e-05
9.95534409632519e-05
2.90111215471861e-05
3.48097053158544e-05
-6.3084435949678e-06
2.83553137709127e-05
-2.80429396526381e-05
9.01007484349939e-05
5.36942928393348e-05
6.23070846560558e-05
6.42357062371495e-05
0.000102925818686645
-5.88967140559321e-05
3.35830551330039e-05
5.70943634878629e-05
0.000104919089070603
0.000112015709007212
7.58065716688221e-05
2.53367538208164e-05
8.98825341500899e-05
6.82614669178372e-05
5.70636035503602e-05
6.97609293739238e-05
4.08104949019144e-05
4.06940673797799e-05
6.25105781125685e-05
9.86954235416836e-05
-5.00439934024562e-06
2.87168057465355e-05
0.000112919231859713
0.000102513221242164
0.000118661896900291
8.48716425276195e-05
4.08682174229774e-05
3.20810932804217e-05
8.32801735092417e-05
6.18718060474469e-05
7.75521645426825e-05
4.95521152650614e-05
6.70957451912115e-05
-7.90384600761207e-06
7.3962148639646e-05
4.92544658453779e-05
2.6181371680073e-05
3.28254522543249e-05
8.74002093227625e-05
2.89522080180678e-05
1.84548833364377e-05
2.00654966376623e-05
2.19297833455237e-05
4.9036074756088e-05
4.93353626166902e-05
0.000111343502189684
2.74315223944274e-05
0.000128419898718318
9.99316814430062e-05
8.06864613489305e-05
7.10018327543647e-05
8.12532490811073e-05
8.43725206370932e-05
4.80337172324595e-05
4.82754749592531e-05
0.000143056120692388
1.84903578734713e-05
6.24227466374335e-05
2.03858779357852e-05
4.30963278320555e-05
6.53081266275682e-05
7.41174068742037e-05
2.33243221643108e-05
-4.77179690497763e-05
7.23859952813756e-05
2.91639036230597e-05
5.8985479883282e-05
6.28941300754492e-05
1.86720860733757e-05
5.88496077936429e-05
8.84613160788934e-05
2.43009791445507e-05
4.90173722827867e-05
6.93082246575707e-05
1.48069781449642e-05
-3.67139899872795e-05
6.96224305454213e-05
1.40026997965916e-05
2.0866956202506e-05
3.86716766983134e-05
5.73579224976877e-05
4.27505732441858e-05
-4.16228224833377e-07
2.79613062564234e-05
2.59754404906975e-05
7.18516736247112e-05
5.81640246441558e-05
9.29626472480574e-05
6.98202320493634e-05
1.04346865725738e-06
2.15170862911556e-05
3.04425109223085e-05
0.000111794029124568
4.54211701285291e-05
5.53211158200802e-05
3.43231109864815e-05
5.03897762064437e-05
3.60684481029825e-05
7.61760234389652e-05
0.000133293439084963
3.77035787260574e-05
0.00010686815624159
5.36141918100583e-05
3.92762733982792e-05
3.18480877569841e-05
0.000103662901830199
0.000152355700574682
9.54496264400132e-05
5.76187660380815e-05
9.00717044781368e-05
5.4615533242095e-05
0.000107593151925832
6.01194603009267e-05
7.39381349996616e-05
3.94781065305144e-05
5.14840938884543e-06
5.74526351813453e-05
4.73341496836887e-05
5.94208054632333e-05
6.55339156640471e-05
-3.91650577616567e-05
6.81720190473792e-05
7.85447595368678e-05
6.3110481610755e-05
1.69449563622814e-05
2.66111953836047e-05
3.86085761154757e-05
0.000109237110295791
1.41806322963807e-05
5.51201335349241e-05
2.89621185979201e-05
7.9038428041727e-05
3.75561389210238e-06
4.8640524602024e-05
6.19063536733714e-05
-2.76262685253615e-05
-5.0402293939748e-06
5.80993477337362e-05
9.72306401468803e-05
2.21251024439663e-05
9.38881792865972e-05
3.27475001634229e-05
6.68321341669124e-05
9.28050668595647e-05
6.59680643104954e-05
9.30713728551867e-05
9.37184088660289e-05
8.63848144056321e-05
9.63936285084844e-05
2.44439866616218e-05
5.42327367913046e-05
4.94445647701314e-05
5.20146449121186e-05
5.66274492706644e-05
0.000121057907198376
4.75741025869511e-05
4.48200496199256e-05
5.0937776202664e-05
7.45958142522642e-05
0.000111771435304086
7.88379000887866e-05
9.67472533821567e-05
6.63995815952466e-05
9.94086939066694e-05
-3.13911461104921e-05
7.74079917670811e-05
3.48391942577863e-05
3.61761816192278e-05
8.36216542898507e-05
0.000121653944730715
1.56546229251636e-05
-2.13473530771598e-05
0.000140509438470123
3.65827535919119e-05
2.53734026383001e-05
7.6234317729542e-05
6.10290484495379e-05
7.30499057820542e-05
0.000108367513166355
5.76180647071777e-05
-8.81227534000713e-06
1.7150566130674e-06
7.3183799295696e-05
2.86114052162135e-05
9.40330797282077e-05
1.01612854648063e-05
6.31749546715586e-05
5.9954635412863e-05
7.65920633433543e-05
3.87517361854751e-05
7.36362358519938e-05
6.96252456056818e-05
4.22397919245466e-05
7.39540825170674e-05
4.94196900989576e-05
7.03969352948213e-05
5.04186683487937e-05
7.78126146950178e-05
9.56547081048391e-05
2.68263896751637e-05
9.67036363846724e-05
8.46541165478079e-05
0.00013077776662014
6.64892389950461e-05
0.000100384735613905
8.45314340933252e-05
0.00012516802234352
5.53242068810805e-05
3.08700050290794e-05
6.93679542672736e-05
8.42496905962606e-05
0.000140944642378281
3.75151557257475e-05
5.44280152309522e-05
0.000105297111072736
7.70863820296914e-05
2.34826202388145e-05
2.1316988874692e-05
5.98362889400869e-05
7.39691651962742e-05
-1.15466898506228e-07
9.36614481118963e-06
3.30400945363991e-05
8.97464664451822e-05
3.20231167164038e-05
4.35584245085504e-05
8.46935951625355e-05
3.88535053958632e-05
8.06989728724393e-05
3.52905058694968e-05
8.83916923695545e-05
6.65225750774047e-05
5.58394953666587e-05
2.86543064703462e-05
1.96179473882761e-06
4.33502300170206e-05
8.96518992171901e-05
5.36674597031076e-05
1.04238125293681e-05
7.39831704665658e-05
4.12281467387991e-05
5.7597424490557e-05
3.54036192622642e-05
7.91610494969081e-05
4.3007906750785e-05
5.46673373448813e-05
6.07553810342799e-05
7.1153443506746e-05
6.72911294972637e-05
8.63400621893115e-05
0.00010192130893261
0.000107540233403641
5.31463901680182e-05
8.98266148351433e-05
4.61455554372711e-05
6.45788211327365e-05
4.18260515428088e-05
3.31721496724587e-05
9.50143113391016e-05
3.94961009850087e-05
2.74764486646892e-05
1.95117919499836e-05
3.03021549914914e-06
7.75160973993963e-05
5.25270300935908e-05
0.000110718710517811
5.5560658493198e-05
7.72933298363492e-05
4.52853513683616e-05
4.42134627091698e-05
3.39962389583664e-05
3.64787248217836e-05
2.87764285678742e-05
4.27024020492934e-05
6.85138661679781e-05
4.6937614274437e-06
0.000128933865441393
8.37186257628128e-05
9.67586956300734e-05
5.42639433201636e-05
9.1112879473514e-05
2.50374821139993e-05
6.31090338515691e-05
3.36640788647123e-05
5.53634603230868e-05
6.3667543497635e-05
7.27544259084617e-05
4.58027719944376e-05
0.000115359331636273
8.71768218116203e-05
1.91377541493736e-05
9.85549737674227e-05
8.16399612247594e-05
8.73383874089803e-05
2.22123698675211e-05
8.59732752683475e-05
8.79247470640172e-05
7.0743755750245e-05
4.17355600930923e-06
5.28768031616315e-05
2.19841832725792e-05
5.02745743356882e-05
5.28381042133822e-05
6.17527674578503e-05
0.000121376992626471
9.46949823950581e-05
9.6283322873406e-06
2.72583593790145e-05
5.45379008766836e-05
8.7444624059727e-05
0.00010228623655748
0.000155928761193093
5.73143857212103e-05
3.54944965223272e-06
6.20351226679859e-05
4.75895803116655e-05
7.73557847268763e-05
4.51017552005502e-05
9.43077773260649e-05
5.56739521509338e-05
7.29710013712385e-05
3.17567310691445e-05
2.35050501463215e-05
8.15649818279558e-05
9.97419343471256e-05
4.06268921644147e-05
2.7434519225739e-05
6.11227053385941e-05
5.47188563146972e-05
6.33333728557174e-05
4.86147277235579e-05
5.1658545656681e-05
7.39365629005198e-05
8.67123873260864e-05
8.147935437588e-06
1.79742942130164e-05
8.346234506847e-05
5.71866238341649e-05
7.73849263456753e-05
9.28902369668761e-05
2.63098283249782e-05
7.07883390154507e-05
7.56332939074356e-05
1.55072014419544e-05
6.8056853687185e-05
8.02981316619587e-05
6.12981698938233e-05
4.34755311711023e-05
5.68808900121354e-05
2.35649163599311e-05
0.000123047161700894
6.54996631834459e-05
4.99094644795315e-05
-6.13784106353448e-06
1.21603957229217e-05
5.18186403936026e-05
7.06130274674279e-05
6.80830055008993e-05
5.48480678428927e-05
-7.24660441579883e-06
0.000112563602341076
6.13065774653328e-05
8.96645352283134e-05
5.19294750645774e-05
7.23304229955632e-05
5.05793816006122e-05
9.46367346560075e-05
1.86858739005455e-05
5.8183095393186e-05
3.01710804309558e-05
3.87623709731548e-05
0.000105265923901392
8.11073666590273e-05
6.29083619919308e-05
4.62053504077201e-05
1.12851138468686e-05
2.36455873913617e-05
7.49583895199355e-05
8.68056250847999e-05
4.98029144902601e-05
2.1989999547233e-05
0.000142170232361681
2.57200996570375e-05
4.3737727248037e-05
-5.00740754236853e-05
7.23351413175748e-05
8.29523368810294e-05
-9.150400383151e-06
2.22707207076741e-05
5.54820535556689e-05
4.43168779961659e-05
8.64018310829486e-05
5.92776533509761e-05
7.01574309698143e-05
7.24931178301992e-05
0.000169411694798764
4.26424231249587e-05
7.73146714767625e-05
5.02325917646383e-05
5.43533789849183e-05
9.39946290254367e-05
8.64707337902029e-05
7.53243698288673e-05
0.000131416256624106
8.99638434604856e-05
2.36750758235384e-05
0.000129348626800376
8.03059744577663e-05
7.02337781176799e-05
0.00011450727761782
8.54592483886572e-05
5.49284760851046e-05
1.49024342043861e-05
8.65042113467593e-05
4.82742743069856e-05
4.11624819699746e-05
0.000103019956363682
-1.29116903648239e-07
7.12888418444187e-05
1.68422686945577e-05
8.04235354284976e-05
4.15420507808818e-05
-9.89836356964197e-06
5.47075052502907e-05
0.00011147986164905
5.73743894051957e-05
5.95039265894092e-05
4.47691209871777e-05
4.82649222692332e-05
7.79374983783972e-05
2.39917473935849e-05
2.95381817628592e-05
3.81354619577052e-06
6.43160034466339e-05
0.000120451140067259
0.000118552161634457
-7.84863234415176e-06
7.60982317029671e-05
3.26497101246049e-05
3.45794500234041e-05
0.000105623717011938
7.25747244347908e-05
4.75109826805243e-05
0.000105492420754838
5.04610297099527e-05
0.000111845946032156
0.000106206991554921
1.80664344193076e-05
7.6265575981895e-05
2.00271318354692e-05
-4.22221794796562e-06
2.12775890737475e-05
6.44091713818325e-05
-1.89629619223015e-05
4.29539445325881e-06
8.30038569695629e-05
7.09906465403796e-05
6.61078340627771e-05
4.72773185106087e-05
7.99559160463933e-05
4.92171296025107e-05
4.28601250246071e-05
4.78772446676145e-06
9.68825934244981e-05
2.96593758143422e-05
4.52545803548343e-05
8.28269284291563e-05
4.98980653416912e-05
0.000126760368853571
2.02254939613566e-05
7.49838413259651e-05
4.90394903331997e-05
6.5746775355e-05
5.884760389219e-05
3.51878269307652e-05
5.22691626542908e-05
4.24628694793177e-05
-8.53732281312903e-06
4.79752671019599e-05
1.42173128910973e-05
6.39120382086159e-05
9.97249466332781e-05
3.48145208683266e-05
9.78293486117841e-05
3.09460792575986e-05
0.000132193175937916
0.000106846225678143
2.71850993301972e-05
8.77175479932152e-05
8.00186034418349e-05
6.22221690255048e-05
4.07971303712934e-05
0.000100238701461263
5.50060285369979e-05
7.80331790426098e-05
2.63627900023408e-05
-5.97078252352616e-06
4.76027973641569e-05
3.87867709004618e-05
3.33614349002882e-05
3.5796922190284e-05
4.88010749922494e-05
7.87970836173112e-05
4.39747918410393e-05
7.31803686160761e-05
0.000107402379908072
8.77419055309944e-05
8.09799126873331e-05
7.27223239465906e-05
9.34553317899626e-05
5.78002120317495e-06
3.55209731255446e-05
5.52952465302558e-05
7.08478664254268e-05
9.30217179343612e-05
4.39491109135106e-05
3.89068263295644e-06
8.85589104054718e-05
-1.31837278948515e-05
6.37000266440322e-05
3.27907998713581e-05
8.99661008718115e-05
1.7359682385531e-05
4.24900437671019e-05
1.19027847025094e-05
6.72400254912665e-05
7.40336997827378e-05
3.71737552902449e-05
7.33485007995181e-06
5.8575693270992e-05
6.75372224437711e-05
7.59469540913095e-05
8.83274736838338e-05
5.92556611405358e-05
8.38103019802875e-05
7.52279522801259e-05
4.92904814117801e-05
7.59795013437599e-05
5.07839954600017e-05
3.45904628075757e-05
0.000106259700729354
0.000108240885282909
2.73551330835628e-05
8.16198061855872e-05
8.98253767681555e-05
2.35608771026498e-05
3.32335883156183e-05
6.16631971799688e-05
7.91321228746105e-05
2.69724620085115e-05
5.46354232772191e-05
9.63431898789379e-05
0.000110856586993769
2.55010841557512e-05
8.55621632270255e-05
3.20625813575507e-05
7.91036666893118e-05
4.86373128093706e-05
9.23025401575186e-05
4.01408757980167e-06
9.31991380031518e-05
6.99947948759266e-05
6.14705267180984e-05
8.22229652270315e-05
-1.03246352438922e-06
8.52787371674113e-05
6.50362770428778e-05
3.97160746500868e-05
-1.45383111424429e-06
8.5251740101095e-05
4.5090087632386e-05
-3.00682569815363e-06
1.70405054109569e-05
9.75276146618543e-05
6.26713464828323e-05
6.42999295617946e-05
7.30623103270668e-05
4.47080591096558e-05
7.95800525211887e-05
6.11021451521998e-05
2.50451587603861e-05
2.36217552444066e-05
6.10793833573177e-05
4.34939143019221e-05
1.08011331634575e-05
0.000113417052366528
7.44701409511663e-05
3.42747313486213e-05
6.23810498381962e-05
4.48430187789725e-05
8.6583351491972e-05
0.000105725150057382
8.16355087075682e-05
7.31947063942393e-05
0.000102919613325615
5.90452192093807e-05
-5.74213449003216e-06
5.44430546877792e-05
2.01289675582991e-05
6.15508961061352e-05
8.12550600666719e-05
8.53345771359833e-05
7.99207476612766e-06
-7.42751552090022e-06
0.000139196058203287
2.80902648748745e-05
1.71811683518715e-05
-4.19167797439022e-05
3.1399687036354e-05
8.29142577094791e-05
6.78268984488601e-05
0.000115781230289253
0.000110454424079447
7.0705521651516e-05
4.65141827907356e-05
8.75578883585532e-05
1.06777090527816e-05
3.43642707104444e-05
7.07397137806055e-05
2.26154539533477e-05
5.88878306056354e-05
3.83171987085707e-05
6.39641116615634e-05
3.09823525170991e-05
7.54720986713774e-05
3.56895043289517e-05
2.6076866235546e-05
6.36315497924155e-05
2.24537834172811e-07
1.84391876480375e-05
7.01956117801471e-05
8.5558089091192e-05
4.44532388161077e-05
5.8687618656058e-05
5.82333484674558e-05
6.30906213444462e-05
6.11524383196788e-05
5.05997121078602e-05
6.5745876010212e-05
0.000123314178834643
8.2445004957925e-05
5.9798557216422e-05
6.44246555376996e-05
5.31283438137772e-05
1.05858973385954e-05
6.09587346414221e-05
9.27774877807629e-05
0.000130248600053463
5.15992400759615e-05
0.000160544083657017
3.84445880961264e-05
4.15758430616403e-05
8.73982550520955e-05
7.53470918338094e-05
8.38898047206217e-05
-1.47713937579287e-06
0.000123329514880913
4.56194137030528e-05
3.79259135919865e-05
2.75359325207171e-05
8.41355053392706e-05
5.39076831035615e-05
3.72363695586377e-05
7.95480437775051e-05
2.15930244208777e-05
9.20141685694352e-05
6.01451421017449e-05
2.67776863918188e-05
8.32950947074563e-05
0.00010902074206419
2.89194070216693e-05
3.19183063861815e-05
2.54362496433615e-05
4.17507404586301e-05
4.99239310022321e-05
9.36375626701191e-05
6.65226046166089e-05
2.30375079750397e-07
3.87427961191961e-05
5.77264494450276e-05
3.80561978731001e-05
8.28949953057496e-05
9.63147287579892e-05
3.40165680945049e-05
5.30622922494123e-05
4.09555724815779e-05
4.84270415194432e-05
2.69520808792377e-05
7.12150870002145e-05
7.06513618564084e-05
0.000120469451488468
6.5161207868422e-05
9.24514901263693e-05
6.65565585148702e-05
5.41931350285691e-05
2.61270600796798e-05
2.77116892106132e-05
2.66741201000288e-05
0.000115764811859489
9.21004880511759e-05
8.51782344808657e-05
3.59121168826505e-05
1.26377896820923e-05
6.75565514549504e-05
2.19633516973338e-05
5.06942331403123e-05
5.90082850851423e-05
2.18126706519928e-05
2.79850693134925e-05
-5.22460186259493e-05
5.47367406276924e-05
1.67193737238343e-07
9.37505153570576e-06
-1.71575526187934e-06
9.67510806184159e-05
2.68599219595049e-05
5.29392411540959e-05
1.54444276260939e-05
3.65036813033891e-05
2.46556182623208e-05
9.87259125531993e-05
-1.26711514194389e-05
4.00640274508337e-05
8.37524611487491e-05
0.000116954522816789
2.54960821387704e-05
4.56912185140823e-06
8.89510108373853e-05
8.42269350083305e-05
9.80084846077887e-05
0.000100990469287458
-4.49032560058135e-06
8.85406007769549e-05
4.60269695887572e-05
5.19145631928564e-05
6.57320322679999e-05
0.000100156182743053
7.73972405539677e-05
8.79581581878186e-05
4.96513356757649e-05
6.65520590807033e-05
2.94316561361964e-05
3.01029179416143e-05
1.62459826184005e-05
1.57750649654744e-05
0.000103895950538716
5.24188921735639e-05
5.62726918378474e-05
4.72655281615927e-05
9.24032482185882e-05
3.70549533918715e-05
9.44053105870631e-05
9.18031053537661e-05
2.39732130676531e-05
4.98850550364024e-05
9.05990815379711e-05
5.1324282870756e-05
3.32481491856783e-05
7.69101699539827e-05
9.1981563627881e-05
5.45819367034305e-05
7.60408431008878e-05
6.0138589551916e-05
5.25046915211859e-05
5.65225721616935e-05
3.3815151196631e-05
6.960508134528e-06
9.30227356184229e-05
9.09835291354365e-05
6.01673525330258e-05
0.000103036395919462
4.53533055099212e-05
5.09997818337398e-05
3.94439117730384e-05
4.6525795977072e-05
4.99441678241351e-05
4.98752213909444e-05
3.17457396794945e-05
2.74065349250873e-05
5.87124660435898e-05
3.20508869262838e-05
0.000122381864257061
4.73651382009786e-05
3.64167501406416e-05
3.82093096511801e-05
7.93994579466138e-05
0.000135651687849614
9.35204207431178e-05
5.16072402475933e-05
8.77053373960841e-05
3.12791703279926e-05
1.48090131121865e-05
5.75880694081664e-05
8.87983025592239e-05
8.99641395883454e-05
3.89206901786303e-05
8.26905207517337e-05
5.35411652035232e-05
7.80126337961698e-05
6.53725056672517e-05
0.000144511477156614
5.94638475770266e-05
4.27571471368732e-05
3.83206337196542e-05
3.67596340265058e-05
4.94626480666452e-05
0.000123175304444883
6.72852683474659e-05
7.59610160805345e-05
4.17011794245261e-06
5.6788991897366e-05
4.79523119070823e-05
6.68526747275644e-05
5.37106596285707e-05
2.32148197126028e-05
5.54211486452691e-05
6.30126907657267e-05
9.49213717950393e-05
7.0011391453096e-05
2.02067705823432e-05
8.63341633074222e-05
2.38681318492525e-05
9.82054606987671e-05
-1.44518908431268e-05
-1.53974387857686e-05
6.71232521224102e-05
-2.70641624732012e-06
3.84095692431515e-05
1.93659126170172e-05
7.16268503035116e-05
4.93010487008598e-05
0.000108153945559916
-5.21813092308946e-06
2.68298393187224e-05
3.92026281732766e-05
7.46092377886374e-05
3.45652301861503e-05
3.28786414783897e-05
9.24089282346622e-05
8.758586286453e-05
5.69905255517859e-05
6.0302854941532e-05
0.000149224871982021
4.1074420388436e-05
9.76795008039495e-05
0.0001144584655546
6.54000511338632e-05
0.000102821811970166
4.20578981873747e-05
7.97401279481511e-05
2.82534717889244e-05
7.46410311402836e-05
3.56328890868844e-05
6.47333392223006e-05
5.41994199097927e-05
2.40764812159477e-05
6.11015209677887e-05
7.9320349315745e-05
8.02384750567506e-05
4.43854593907156e-05
3.34008028607887e-05
1.22631858290667e-05
4.34720929495815e-05
7.90126724526389e-06
4.1934710709598e-05
1.27424066711352e-05
-1.79681523722967e-06
2.13338046170695e-05
8.71582365328714e-05
5.20357908747315e-05
7.64932719487917e-05
4.48507977897215e-05
5.54554887353565e-05
1.93082448033154e-05
5.66087050268074e-05
4.78909188639308e-05
8.39920560075497e-05
5.28182962900614e-05
0.000121053636361622
5.07251111763359e-05
5.13783433231624e-05
1.84007717993412e-05
2.70690940357606e-05
7.9616837118271e-05
6.90548998640135e-05
-3.11885428370157e-06
1.45571826131592e-05
0.000101292386181463
6.61901120918143e-05
4.13926550167824e-05
0.000106213515614761
7.79589272965425e-08
6.17798810200963e-05
5.15760894866841e-05
-2.65835125230337e-06
2.13147910431378e-05
4.40771341967618e-05
6.30088764771365e-05
2.35324196810391e-05
3.2792357255867e-06
4.60249375908066e-05
7.61451283746486e-05
1.85117486069795e-05
6.36015927472152e-05
1.1439242835998e-05
5.29470154398628e-05
7.33896772904636e-05
4.62821242356257e-05
5.50533456389462e-05
6.02078638251626e-05
0.000154257273813255
9.43502950039255e-05
6.59123988115554e-05
7.84329035423284e-06
0.000103912099429959
7.44252951967877e-05
7.12196848159832e-05
0.0001054909080778
5.14437630377376e-05
6.42606685508879e-05
0.000139272346727536
0.000124114445990785
9.89199856158551e-06
3.45214333062435e-05
4.9598661818888e-05
5.92772054269625e-05
5.77002497071484e-05
3.21582286854876e-05
5.48580173032351e-05
7.7298347301218e-05
5.08645348123221e-05
6.48844357479264e-05
7.43394882509903e-05
8.61008666071812e-05
2.90412100437685e-05
9.68882052675713e-05
6.22780194997873e-05
4.18533341459591e-05
-2.08758475808797e-05
2.18923993839655e-05
8.12479888315223e-05
0.000109644221694646
0.000141830987340123
6.56952188654074e-05
0.000102230443239703
0.000117795751144331
5.31892996726092e-05
6.6335658179361e-05
8.94675178493255e-05
2.19241700315432e-06
3.73968448941361e-05
0.000104333586503955
4.07519520315067e-05
0.000129901544310569
7.28825667521965e-05
8.53659128247926e-05
5.57949051913677e-05
2.04495121431751e-05
2.7492049565557e-05
-1.04221519870886e-06
4.35203169961677e-05
6.72261043493075e-05
1.41266419595968e-05
8.40931656726871e-05
3.15379669623009e-05
9.62170311112842e-05
5.59058760634717e-07
4.54338827556004e-05
1.56620419301928e-05
5.73610303096478e-05
8.02440503511687e-05
6.32925572653428e-05
7.88305206556221e-05
0.000109738902669891
6.21001659670669e-05
3.28255229192503e-05
8.69977171726537e-05
0.000139247032934034
6.88831883574749e-05
8.787826384967e-05
5.1749602756612e-05
4.94397330918444e-05
5.68444780404712e-05
4.59877311343237e-05
4.6968556481916e-05
6.95315680346495e-05
5.61698758121056e-05
9.70807849252006e-05
3.33842692083343e-05
-1.42277160872688e-06
3.24985103611277e-05
6.70947156331158e-05
9.45433564278568e-05
7.36459984187213e-05
6.72831116954727e-05
7.95092833874578e-05
6.26425462574533e-05
-6.54940964510829e-07
8.78008422470353e-05
6.86759993425255e-05
4.7829018059521e-05
5.43881041536285e-05
8.31263964192401e-05
9.00462127763419e-05
6.07698547518131e-05
6.16618111155646e-05
4.80242032318041e-05
2.80170611824964e-05
7.92274452562048e-05
5.22178538199954e-05
4.04927533556244e-05
1.13118669758924e-05
7.49757182812096e-05
5.7334683948321e-05
6.38407864629166e-05
4.556783324844e-05
6.86576987781734e-05
4.32667732208513e-05
6.92415352303317e-05
5.10721531448094e-05
9.14134925397812e-05
5.04462662835653e-05
0.000105025545381851
0.000115658068714681
6.03211488772746e-05
5.18355312499898e-05
2.87316704275821e-05
5.33488017696745e-05
5.62677250307362e-05
5.70821057364317e-05
5.89256816355391e-05
-5.01684273593734e-07
4.17345706503262e-05
3.3961144757943e-05
0.000109531466898268
0.00014131812397759
2.10418091810121e-05
1.076464473632e-05
5.92771532863709e-05
5.87823021005693e-05
4.16794160914927e-05
3.45394590727941e-05
5.1133335152859e-05
4.01012710238132e-05
7.07277847073636e-05
2.00192952825276e-05
2.26834553442074e-05
2.46169926433505e-05
5.69387955440364e-05
2.347921862003e-05
9.56304049035581e-05
5.79101950808633e-05
4.18530456710496e-05
5.8044115646267e-05
5.17879390411402e-05
7.9772657161471e-05
2.18279813601191e-05
9.01237914183827e-05
4.00982309178444e-06
5.49831776259012e-05
0.000115073865384568
0.000101198387039017
7.56420309646417e-05
8.99584417891329e-05
1.60694966893299e-05
6.47330938912169e-05
9.32059556054259e-05
2.85243992503372e-05
8.38310968944269e-05
7.05241723707385e-05
8.23535012960922e-05
0.000118640934303211
1.61169673545394e-05
1.92183073835888e-05
8.54874135572767e-05
4.78356295015847e-05
9.54360219025413e-05
7.43254550052768e-06
6.44037827862605e-05
3.34626671714486e-05
6.02603424246819e-05
7.91451472350221e-05
3.97991429816932e-05
8.11502162087833e-05
0.000128605568201141
0.000101277237010436
2.31392906019133e-05
6.97854290131143e-05
9.63620984830352e-05
9.23883235051366e-05
1.51089492584726e-05
0.000107872707674951
5.66841646959327e-05
5.09022732013312e-05
0.000111910112497042
0.000137709998539303
8.00719381579401e-05
6.47771308758189e-05
1.53636468166268e-05
7.74715316823615e-05
1.10853705220631e-05
7.94262933918684e-05
7.1818492979052e-05
7.59620828719257e-05
8.15193027056713e-05
2.86761653035257e-05
5.30880780847101e-05
1.73958940897415e-05
9.32261673002799e-05
-2.17814269605069e-05
-1.82231272377508e-05
2.3733287741171e-05
4.67953997644371e-05
4.21368428055475e-05
3.90306880925285e-05
2.43767455889029e-05
1.93713995131574e-05
5.83896533627075e-05
7.01074587184775e-05
3.68838451633952e-05
0.000108729263035106
6.87614251962783e-05
5.87249248342303e-06
1.41549923586783e-05
4.89792253750843e-05
0.000100123294753232
0.000122691866413913
2.41536694104061e-05
4.31964034524394e-06
6.78388710371552e-05
1.77832205349212e-05
8.51588615374514e-05
0.000120830396265722
7.20144502735917e-05
7.19730004882727e-05
9.24212312850932e-05
5.60066499184609e-05
4.68624857138421e-05
4.10877367013691e-05
7.42045110420354e-05
4.4722424973303e-05
6.52100891278418e-05
0.000109531428024637
8.77922991984282e-05
7.07722714180974e-05
4.59927286273561e-05
4.06025078408974e-05
7.8611533036363e-05
6.2114180959951e-05
5.98340365983705e-05
5.1855257374209e-05
7.5780226659249e-05
6.91752223529311e-05
0.000144080411599436
2.84869103158345e-05
5.91353164207642e-05
4.72726770283489e-05
8.38155941042855e-05
7.13257890305644e-05
2.0569444084988e-05
1.69114599970235e-05
6.39510890037599e-05
8.36754871586726e-05
9.60219661475682e-05
5.7360866959471e-05
0.000122906439240252
4.4818131550635e-05
9.96611960958638e-06
4.50418163403247e-05
-3.00055337188686e-05
6.07189471371662e-05
-4.0256560270674e-06
7.12150501930693e-05
0.000132598959631742
4.98798875165524e-05
9.33520432396489e-05
9.26599689042191e-05
2.56994720720894e-05
9.04902782241794e-05
8.5623706806832e-05
8.07019547386849e-05
6.3700479729125e-05
3.21122922995852e-05
1.95145374805695e-05
8.32896095550447e-05
6.02161111410202e-05
5.74809920098476e-05
5.35683763578744e-05
6.37134016523499e-05
4.26314644022721e-05
0.000110760166474605
2.32224472751406e-05
3.50179103924801e-05
5.17260329363085e-05
-8.54617667852841e-07
2.60057604947071e-05
6.11512683909311e-05
4.75481962947246e-05
4.58486609239317e-05
3.38315157409098e-05
4.55655265402239e-05
8.34796477493774e-05
8.62751095754967e-06
3.05274163533171e-05
6.43330016258317e-05
2.79982975214975e-05
6.98863266438163e-05
8.40570890968819e-05
3.86644940152299e-05
7.35299402077731e-05
9.67897933699804e-05
9.30114440942436e-05
3.24108083501172e-05
5.60780001362617e-05
6.08494457742329e-05
0.000117206094630208
7.03938244523997e-05
8.35482879220535e-05
9.05593545609047e-05
0.000163091730220403
8.66024751161001e-05
0.000111003539945638
5.98171039509678e-05
1.07816001736821e-05
7.60718490739752e-05
7.00924158331402e-05
2.20692346430318e-05
3.41107691176862e-05
2.27911938300888e-05
0.00010703957152606
7.06080291588991e-05
5.17071218294568e-05
9.8235083702053e-05
0.000131702160850344
5.77806151938029e-05
0.000147524933808532
6.55094818097229e-05
7.26799447801598e-05
5.61414146951403e-05
1.48800542554879e-05
2.61807862948664e-06
-1.42223406543162e-05
7.23440282791592e-05
0.000109375080104975
6.65861244182204e-05
3.0848678778895e-05
2.1659364785156e-05
1.78017582821637e-05
1.56071749374261e-05
3.4679892260464e-05
3.9274344596495e-05
7.35154220028758e-05
-2.47969685908205e-05
3.74695498138971e-05
4.15787962066015e-05
2.32012702204869e-05
5.05324220479769e-05
2.51789658530437e-05
1.89112692694599e-05
6.77740598064157e-05
6.84387331830662e-05
9.1391173987076e-05
3.75929492885717e-05
-3.09591119239218e-05
8.68996945227673e-06
3.35492493623236e-05
0.000105333305888225
5.8152695604701e-05
-2.18424888818063e-06
1.19746245090485e-05
2.59524401320594e-05
4.03701028274846e-05
5.03749970952234e-05
0.000123148788022148
9.04414370437326e-08
8.99849858575954e-05
4.54949925373284e-05
7.19723824302932e-05
1.98065343584786e-05
7.3217262567286e-05
5.461759764168e-06
9.29610744558095e-05
4.09683355940962e-05
7.41574969349772e-05
0.000110496076049978
7.92501175379686e-05
4.58081224827962e-05
4.73277330848865e-05
7.17111859038641e-05
1.47570824869393e-05
3.45177903015342e-05
9.05818035782277e-05
2.64237364117959e-05
8.07398264005682e-05
4.94067525911264e-05
1.78208605464868e-05
6.79429980775339e-05
9.32474000780235e-05
2.67437625496119e-05
5.94749889222927e-05
3.18951066506666e-05
6.18217343178883e-05
2.20165641418025e-05
2.07469919282079e-05
2.88056992817669e-05
4.49751223369115e-05
1.14576835377106e-05
1.31393064421603e-05
4.75146346722087e-05
5.34374456401016e-05
8.36753750570376e-05
1.61853750657362e-05
5.83642339435695e-05
6.08907000158253e-05
8.6826464335073e-05
2.65770828930265e-05
-1.94944448514827e-05
3.59586557591678e-05
4.67838833085081e-05
6.3198404709172e-05
5.72689493232896e-05
0.00011770686062263
3.49729871354161e-05
9.89749822625166e-05
2.0146488448667e-05
5.78416886504122e-05
3.85919836620955e-05
0.000110433094081382
8.7442322691415e-05
9.66069989700489e-05
0.000166135580734894
6.12985365688273e-05
2.83660711606762e-05
6.52343746664384e-05
0.000125436547876397
9.84992222339041e-05
0.000104642748648061
9.42110744406332e-05
8.01721596377756e-05
2.38734397981307e-05
8.75855414459407e-05
4.52800817480544e-05
8.07139871575853e-05
1.3138762552705e-05
2.73722014780793e-05
4.38319213576805e-05
6.23835710274927e-05
5.87423089279067e-05
2.90629658953003e-05
-2.5929508197798e-05
-1.54944669115959e-06
4.38532370428071e-05
4.07898049490136e-05
-2.69522780170961e-05
5.11840722204186e-05
-2.46540349504885e-05
4.61014153708347e-05
6.6895936750953e-06
-1.04574588655402e-05
1.64193829907995e-05
2.75485117076572e-05
6.3664350422427e-05
6.69852296744533e-05
6.30173925364093e-05
2.73740569339481e-05
6.28009730918966e-06
6.14627892059503e-05
6.23553457766905e-05
7.16053913036241e-05
4.42315280485479e-05
2.40651768931117e-05
6.89683196371724e-05
7.53624424248224e-06
7.58129501574904e-05
1.26116315219781e-05
9.33303535202697e-05
6.44046106091125e-05
8.08536055206511e-05
4.48103419798744e-05
5.76204939347559e-05
8.71516293738054e-05
0.00013305193690795
0.000102167560926067
8.68833981663871e-05
0.000155700025026722
8.17432541890728e-05
8.05679869266631e-05
0.000116384643067601
7.23636884295634e-05
0.000112176676963946
7.85770877064839e-05
3.23199600076272e-05
-1.46587221208928e-06
4.97590748625304e-05
3.3665078425895e-05
4.27337078209155e-05
6.42822746806718e-05
3.23819246400404e-06
-3.5612769317538e-05
7.66503238178682e-05
5.67871464851926e-05
3.80384195527085e-05
6.43243928614657e-05
2.26873425704601e-05
2.18950900525847e-05
-6.91655506801592e-06
7.87918144894088e-05
2.64190888138822e-05
4.05023832339143e-05
2.33538938898759e-05
1.80231703521045e-05
7.31125000236286e-05
2.3201726906738e-05
1.57901054432594e-05
-6.09044852634889e-06
6.31035728952926e-05
5.0327412571744e-05
4.03328109009245e-05
4.86277212964991e-05
6.68243349445874e-05
8.68066363217683e-05
2.81954084929272e-05
8.21738852560823e-05
5.78913407089686e-05
8.29617742657075e-05
6.51596917631208e-05
2.0720084415738e-05
8.03656293112662e-05
9.91755685344292e-05
8.17121163451053e-05
4.18591765844277e-05
9.91003773984142e-05
7.02874547038601e-05
8.72940386000258e-05
0.000128024639912626
5.09719205001936e-05
4.25501895922957e-05
2.18496950766435e-05
9.14186067873872e-05
8.36051964387783e-05
0.000108857232909806
4.52730723650379e-05
0.000102090256414932
8.24697938537678e-05
3.43924035371386e-05
6.90492939773155e-05
6.77179434407014e-05
5.93354604410771e-05
1.65334996524024e-05
3.42946404026761e-06
4.97998034506353e-05
4.43630682244519e-05
6.60985320091809e-05
6.51280826046974e-05
3.36634442916336e-05
3.42025783469847e-05
-8.18330146160623e-06
-2.08703487448709e-05
-1.68085765816641e-05
-8.08387405104245e-06
3.15538308261748e-05
7.57532658849025e-05
-3.96070904327223e-06
6.48198889929411e-05
3.55304043833921e-05
4.24210753571417e-05
1.56467570784258e-05
8.53030735278739e-05
-1.76442170152495e-05
3.05603498885598e-05
8.64518731243754e-05
-1.16222848284578e-05
9.01515440692096e-05
4.5240297194051e-05
1.13078666940546e-05
7.54659853887502e-05
6.23624069387087e-05
8.96915661090086e-05
0.000105507937345634
5.11205782460385e-05
0.000133816953224915
7.34297208837145e-05
8.19185171598275e-05
0.000143823424035117
8.79854573891003e-05
9.4488098934604e-05
0.000109734302571057
9.16043878231966e-05
7.88506306195961e-05
0.000115459218429791
9.35809507580681e-05
9.10718202349764e-05
0.000150925480935042
7.47147432396753e-05
4.06650753268156e-05
6.56097778519373e-05
7.23189051532276e-05
4.96237655824445e-05
8.60077954943719e-05
1.61215152287649e-07
4.60172061900874e-05
8.49522587918618e-05
4.80324361000941e-05
7.17123830535213e-05
4.11410953304764e-05
7.04368771070402e-05
2.40987661768455e-05
8.41416822818829e-05
4.42917875999764e-05
4.30056014235506e-06
-2.93183002661836e-06
1.12493413897435e-05
-8.66751388649156e-06
5.23571563068094e-05
5.16325561080055e-05
5.90953812756323e-05
5.91019410977231e-05
9.56621486166394e-05
-1.6406796401808e-05
7.11943506190343e-05
3.9458220012338e-05
0.000123360496871823
0.000103874472375844
5.99310955114971e-05
7.03799365761503e-05
8.16133089648034e-05
5.43477930649377e-05
0.000109574198963254
7.98099308848687e-05
0.000111696479408212
6.67242350295495e-05
0.000100881723541049
4.61861689982799e-05
5.82124702873813e-05
4.41037380817566e-05
6.51659527860007e-05
2.53820218021423e-05
2.78966870833026e-05
8.04245022376461e-05
0.000103217933234661
4.41156977971065e-05
8.71151338600014e-05
5.45296640083411e-05
7.62218851616401e-05
4.83653215236053e-05
2.29485983218048e-05
6.14158422482373e-05
4.99595278830906e-05
-2.08537024755177e-05
4.88267030802545e-05
5.02544176967978e-05
-8.58471610013275e-06
2.70827541929194e-05
1.80146894909683e-05
1.5570921056884e-05
5.2535573357477e-05
-2.4633968767637e-05
6.71867700693762e-05
2.91923121932054e-05
3.91726205404178e-05
4.55334716199087e-05
9.77186697698764e-05
7.90637243725755e-05
1.97111162375074e-05
6.99776965727231e-05
5.39342020415793e-05
1.11288085046698e-05
2.30683273168305e-05
5.81589863374319e-05
9.68504444586294e-05
4.70714672160804e-05
3.87906840929338e-05
3.35718439290556e-05
8.57872289377838e-05
0.000155096960355197
0.000114724465623943
5.24317186742724e-05
8.77550464285249e-05
7.0038290778919e-05
8.12665697723782e-05
0.000116581634514861
0.000102155760582938
8.02319660186746e-05
0.000110285432248265
5.57013860686419e-05
0.000174771609451092
7.97090164952386e-05
6.58703409934358e-05
2.51281695678974e-05
0.000136226429910018
1.1443035119791e-05
6.24547448798199e-05
-1.79431368990773e-05
2.73159771953635e-05
5.61017655543002e-05
7.22164300870965e-05
4.82026972864792e-05
3.45345088955936e-05
-4.92556898325337e-05
7.12423986365358e-05
9.41732057776301e-06
5.18841272061574e-05
-1.03787621813302e-05
3.429726752916e-05
4.30996335382734e-05
-2.92233668770755e-06
-2.28408402982624e-05
7.34073240745022e-05
2.4290439290875e-05
2.97654928298765e-05
7.01217465604636e-05
2.95524446175061e-05
-6.82411894882945e-06
5.3762024317537e-06
7.01725713444479e-05
2.97107791049951e-05
-2.2765322408518e-05
0.000108309652307758
7.75157873536183e-05
3.4358506534406e-05
0.000125336347581022
5.60657770683178e-05
7.70456618812787e-05
0.00010668074603674
6.80414316720992e-05
6.10857579333017e-05
0.000113589068335402
3.90603092576227e-05
0.000107622764951052
0.000137607944320151
0.000103989654225638
5.79595386451513e-05
8.97802161242367e-05
3.63815691440971e-05
4.37689640814162e-05
0.000122825836958618
1.61181520413758e-05
5.54237380733139e-05
5.83464571867518e-05
8.9524545074387e-06
5.39583118030156e-05
-1.37071977345271e-05
0.000111581082922511
5.29437886665129e-05
2.30598697188835e-05
-1.7876123763385e-05
4.36063124653042e-05
2.08192988038945e-05
5.31451515738826e-05
8.09709722263498e-05
-1.31107063918206e-05
-5.58566368908297e-05
9.42604961564566e-06
-5.92441317403421e-06
4.02274823414803e-05
-1.15049806939927e-05
4.02122158419783e-05
4.10540137064406e-05
6.21901355378919e-05
7.11995475582795e-05
4.73387929205517e-05
2.64006248493394e-06
7.51939334903592e-05
8.02689370875825e-05
0.000104055790845457
0.000101517615976391
7.65896952853723e-05
0.00012697431004746
7.38185196795391e-05
9.74994195256899e-05
3.34456252226401e-05
0.000111366050725729
0.000137631075595316
0.000111617546927598
7.81444651851202e-05
0.000124478303177596
0.000131541624940198
8.780881932067e-05
0.000114498870667575
0.000138233909353927
0.000128950799087135
8.82552019422444e-05
1.84322193593031e-05
6.94198298641886e-05
5.11605764752401e-05
-8.90717002592594e-06
6.25143758091082e-05
2.65739842176686e-05
-1.02675404495783e-05
2.89066136178086e-05
-2.77066049420858e-05
-3.92634842814279e-05
1.34925136701347e-05
-2.01759131732001e-05
-9.93084978448351e-05
1.63438867320787e-05
1.58461746687611e-05
-2.26269985946419e-05
3.74126543259444e-05
5.49233572203744e-05
4.0320367692835e-05
7.13797529822831e-05
5.97728194040072e-05
9.07148252999849e-05
0.000104703145083487
9.37970507590355e-05
0.000126056111202772
4.76846472789435e-05
0.000103090138710687
7.41294874656793e-05
0.000119630499159721
0.000135071054475123
8.25376288415785e-05
6.48193572109301e-05
0.000114331041376069
0.000129897853176579
0.000131357498608983
0.000131939873844751
8.03305858567476e-05
0.000117977064747698
0.000100132460002116
4.97944857745745e-05
9.22715265999267e-05
8.84745125168387e-05
0.000105692832542582
2.04217894264011e-05
6.40534492778697e-05
6.49243369621604e-05
4.20702659273132e-05
7.93464105298871e-05
3.00371471420816e-05
3.39234923779135e-05
-1.79559471496023e-05
-4.6428494230709e-05
-2.15206967260428e-05
7.06434670852583e-05
7.67162113332342e-06
4.13759796882344e-05
1.49045841260023e-05
1.27046947925309e-05
1.98821613958474e-05
3.57915487050095e-05
4.65333626617016e-05
6.64873025992893e-05
1.60917012368353e-05
5.30300589279538e-05
3.34430987274751e-05
7.91453306523021e-05
5.18989782135243e-05
8.42164402055813e-05
1.81332309180084e-05
1.55748474383023e-05
9.02632012328963e-06
3.86152177636415e-05
3.80172326400056e-05
2.19726220126833e-05
4.77672743768435e-05
6.29357845961352e-05
6.82272974009306e-05
6.73727302135287e-05
8.69751385837543e-05
0.000104677413874672
9.00473515026073e-05
7.60159079624149e-05
8.70130755710698e-05
7.35207432842618e-05
9.19950333044969e-05
9.16395288429643e-06
6.89496261255304e-05
8.3296754598528e-05
0.000111705916798261
4.36587184325223e-05
8.86364067033488e-05
4.83187694873955e-05
7.0733977065582e-05
5.22884066348294e-05
8.28629447179388e-05
4.24852552000295e-05
5.60085668184139e-05
7.25583940210923e-05
3.2114791073205e-05
3.8055492120079e-05
4.60907861357414e-05
4.28417947346459e-05
8.23059347404727e-05
3.78973651016742e-05
5.88808452106313e-06
6.99919037468246e-05
4.35077563884779e-05
-1.67035916178435e-05
2.04766712528599e-05
5.40932855549625e-05
5.81378500643804e-06
9.11887685436945e-05
7.0284673490314e-05
8.4141614637456e-06
4.18823687762474e-05
6.87404320259787e-05
5.05635618615803e-05
3.60807830101686e-05
3.44448704295099e-05
7.88391093751818e-05
4.42531623696785e-05
9.32373980385417e-05
8.06396737951913e-05
6.2642922727248e-05
1.72401515378418e-05
8.8313380723801e-05
2.96316046561191e-05
7.51901294648826e-05
8.95548090420468e-05
5.18831601614883e-05
6.91474222917682e-05
9.60870983451274e-05
9.73404682808629e-05
0.000106684900681838
8.23681113793949e-05
0.000106903217002374
8.93656647919445e-05
2.54473408509442e-05
3.32381352787225e-05
7.21554562486134e-05
4.63386399685368e-05
5.30858782394285e-05
4.57732279129534e-05
0.00011388614111712
8.95700474066016e-05
8.67782894550017e-05
2.45474841924791e-05
4.12010482429993e-05
5.344229180076e-05
5.25593055238905e-05
3.97078245633874e-05
1.2880620707425e-05
6.27013828770169e-06
2.37596191020482e-05
-2.67087655135773e-05
3.2396037454689e-05
3.04183955046882e-05
3.81737299373926e-05
2.78009387873825e-05
3.26954875943601e-05
-1.12010465391602e-05
-1.68079941262131e-05
4.79892731978669e-05
8.3943575781229e-05
1.8704892024301e-05
-1.43677959405867e-05
0.000117355030344209
7.0606464533237e-05
7.42964897754646e-05
1.68093959133342e-05
9.72033148110893e-05
0.000128868149387337
0.000133166435379896
-2.93292361049183e-05
2.56057022786337e-05
0.0001641399332192
5.71304286869068e-05
0.000173150264001598
6.13047206604687e-05
0.000100670214758044
7.25686635488831e-05
0.000141467496518618
5.09709787051358e-05
6.06789890419549e-05
3.279379260824e-05
0.000126327736935741
0.000101882971984135
0.000113519879819005
5.12809882214155e-05
7.60373764711839e-05
7.92989181682284e-05
7.34256176097116e-05
0.000105370299215318
6.26943155697765e-05
6.50961691346596e-05
5.51562468557836e-05
2.69886585075664e-05
9.89581541028745e-05
3.43762402775659e-05
1.35413977952311e-05
-9.65778078123312e-06
-7.75384651245618e-06
2.68689134630913e-05
8.00663794343358e-06
2.92541230293211e-05
4.86138226894198e-05
9.11744053696868e-05
7.9615900422527e-05
1.70007964338535e-06
5.40712035670993e-06
3.19235086711482e-05
6.36951253872173e-05
0.000112325624153531
4.60906787653422e-06
0.0001121394474028
1.64560316861135e-05
7.47296152311491e-05
4.42174342740197e-05
0.000110844603147907
6.21828891569986e-05
5.08334086612166e-05
5.92473199442924e-05
5.45994156398737e-05
0.000115284844155805
8.53741417601127e-05
4.94208211933472e-05
0.000106943051721819
7.36349510616529e-05
4.2031212185677e-05
5.08296183139115e-05
2.6580087471597e-05
4.5841740062212e-05
8.39575868228704e-06
7.58331603851759e-05
5.18028193661615e-05
0.000102151618320004
6.41654983055842e-05
2.62362670252122e-05
5.6450384891463e-05
7.50400027725156e-05
9.51877715798103e-05
6.20897082888397e-05
6.64132435834377e-05
2.96056146252785e-05
8.33640326633701e-05
8.99368455712055e-05
9.23073540506701e-05
0.000103811466724867
3.8219815701794e-05
8.94598950247396e-05
8.01009984972184e-05
7.6767910322931e-05
0.000114383489040527
7.27809540700043e-05
-6.31442775774803e-06
0.000111723102743275
4.92565032452595e-05
5.20182614350913e-05
0.00010645982219711
9.99887138863784e-05
6.94346214170826e-05
3.88824993586139e-05
6.56672869354545e-05
5.55410600855792e-05
7.91522008038349e-05
7.03668569096217e-05
4.39249779607624e-05
6.83112475205525e-05
4.7156832619037e-05
2.08829492103459e-07
8.70789467725231e-05
2.76913311519293e-05
8.49850644433844e-05
2.13041081517778e-05
2.76783059250892e-05
9.44762138571546e-05
6.82959374247566e-05
8.29706118710693e-06
8.39293802343601e-05
2.62923439602854e-05
4.65352554269186e-05
6.89384642389107e-05
6.29833852740457e-05
5.74928745703692e-05
9.6325920503255e-05
8.31639698112243e-05
7.04240120295576e-05
2.39026994057113e-05
5.86574506332108e-05
9.68189075534615e-05
3.40606695150507e-05
1.83288174385362e-05
4.23406326207893e-05
4.483632202372e-05
1.2066275111144e-05
6.96367615072912e-05
6.78155735961002e-05
3.00788890709214e-05
3.32694627168269e-05
0.000126407881509112
8.98217530566961e-05
6.43575948473422e-05
7.5741411479398e-05
8.02885183379771e-05
8.75336706598697e-05
2.49163033160093e-05
4.22375763030373e-05
5.37570511701526e-05
-1.05610944609675e-05
5.62563262225917e-05
6.0041510662574e-06
7.50337555094895e-05
-3.59686996544088e-06
1.0266110059489e-05
-2.88263710481595e-06
4.44217634882228e-05
5.01728879965651e-05
4.5969996324399e-05
6.94010734661073e-05
6.91456910116626e-05
2.84573506154345e-05
6.14660547045145e-05
7.27593380607307e-05
4.30807891552706e-05
2.80994262867943e-05
3.83266480846403e-05
6.40039290221864e-05
7.84967014889184e-05
4.38277913903121e-05
0.000108027520018311
6.01527402923452e-05
7.57094988562109e-05
6.65198791738839e-05
3.86837832135317e-05
3.50633295102431e-05
2.54093658979151e-05
6.6546290386447e-05
4.96414337148338e-05
7.4049812319911e-05
1.8079952630212e-06
1.60257305551284e-05
5.95280644401351e-05
3.65265348511344e-05
0.000101137654730389
7.38347228271043e-05
6.91600588991867e-05
7.42484142256654e-05
-2.30877282887075e-06
4.52409989988187e-05
7.342747722954e-05
5.51158047919277e-05
6.05082332402341e-05
3.38088574802785e-05
7.79375676598986e-05
5.11009888991562e-05
6.01111366890792e-05
7.10907402548783e-05
3.04846691713442e-05
5.90762611267097e-05
9.66464161903845e-05
2.61367046635943e-05
6.90938126728198e-05
6.7219138530101e-06
9.58137816930181e-05
-4.89064825761629e-07
4.78811777148861e-05
7.72800782854496e-05
0.00010322888403118
4.90906451112658e-05
5.53864252107526e-05
2.58360606771967e-05
2.61170309049336e-05
1.74474510976809e-05
7.05154568758544e-05
9.53798636076759e-05
4.56499597632385e-05
6.94276741683633e-05
6.20435500861998e-05
0.000107219524121637
9.6114167906845e-05
7.25542931599211e-05
3.78029378549895e-05
0.000100395872246709
5.1908260747408e-05
2.50421347306354e-05
9.19100358625765e-05
3.48149492685947e-05
4.22550411124639e-05
5.63550320309165e-05
8.3248450715076e-05
7.69466707373001e-05
4.11410610406157e-05
6.06463527183871e-05
0.000124458124869241
4.64227075755293e-05
2.46146355228112e-05
7.32553501461722e-05
8.29561841660009e-05
7.15442012475292e-05
3.98693580372217e-05
9.79407615816197e-05
6.51802981703123e-05
0.00011135272678192
8.61703625405544e-05
5.58486453253681e-05
9.59124188748954e-05
8.81215385610244e-05
3.05907381435826e-05
4.52760102005097e-05
4.02942489941193e-05
1.48733886528701e-05
2.83236336032892e-05
9.7186419031484e-05
1.74645236641973e-05
8.80112648055546e-05
5.18880108163378e-05
3.36053540058253e-05
9.53002003204407e-05
0.000110280283022247
-2.50325368809303e-06
2.45069089020826e-05
0.000117205949680427
2.62405581904874e-05
4.66911354325736e-06
0.000144977743088889
3.2828313639599e-05
-3.66138038812664e-05
8.93444921210493e-05
0.000104862661310926
8.63526807199044e-05
2.69578425655362e-05
4.71943547864661e-05
0.000110638923339332
5.11981945814826e-05
6.62845838724672e-05
-2.65841128952403e-05
0.000105555089100919
5.22226799738341e-05
0.000110965717675666
3.76220992799618e-05
3.94384279419403e-05
3.86153950977474e-05
8.91243571341268e-05
3.87456546451165e-05
4.44582508911053e-05
9.25838596265037e-05
6.69614343072682e-05
5.93442868587885e-05
6.15420897194586e-05
7.24849257809249e-05
2.0081012438696e-05
-3.78617514035265e-06
3.8252287369972e-05
5.27248689370507e-05
4.61188392078782e-05
4.04844683145616e-05
1.44235858593415e-06
6.50059897895681e-05
0.000111042392544632
-1.59991630921807e-05
1.5788638101383e-05
8.44739928874835e-05
9.84309839874957e-05
8.17945675662048e-05
6.45400310087412e-05
0.000101733589684864
6.0673023892701e-05
6.63981430122134e-05
7.44520072098528e-05
5.27706812543471e-05
9.63946074318396e-05
8.8956221349257e-05
2.31145645707585e-05
0.00011584523074319
1.46129993254437e-05
5.69746955074103e-05
7.34206364571604e-05
0.000117581199977083
6.43448311293884e-05
0.000111809365459983
4.47683814226978e-05
4.68601682203847e-05
5.76055858730193e-05
9.34561229867381e-05
2.80257778663064e-05
3.13530217192039e-05
1.10929680063208e-05
2.8030984863264e-05
5.91762017739671e-05
3.36082407189222e-05
7.60793462991347e-05
4.27142629530202e-05
3.62110732441683e-05
6.25158228696789e-05
5.01058684911978e-05
6.54952050808392e-05
7.64789947847493e-05
8.33317019343913e-05
-1.53277464537412e-05
4.7035252992874e-05
-1.06343237448674e-05
1.8121978312085e-05
5.96440394660685e-05
7.4851011773341e-05
4.32115890782224e-05
5.22993940837281e-05
7.6145994676426e-05
2.21890831261029e-05
0.000114709683303802
6.90926705945711e-05
1.59826049786259e-05
7.47997735112412e-05
5.40932001851555e-05
9.54922501949256e-05
2.90452812800256e-05
6.93014195215521e-05
0.000109521026668939
7.12358487047823e-05
4.17452438308181e-05
1.19324180808341e-05
0.000136069602873054
2.05494742881173e-05
5.08762137866969e-05
0.000107021594118076
5.57923597191612e-05
0.000117233708188244
3.71811023509531e-05
5.88492273215747e-05
9.23183097829964e-05
5.92728506917093e-05
5.64072816385549e-05
4.00805667964032e-05
-8.00103522118677e-06
7.25359402231503e-05
8.18044513172389e-05
2.04112123789734e-05
9.46689516544177e-06
5.79975454979467e-05
4.42414120368579e-05
2.05251548391448e-05
-5.44737217020174e-06
4.86170873447287e-05
9.02818028023042e-05
0.000104880394918593
5.74913903462359e-05
5.76065879844515e-05
3.90770163137059e-05
2.08195311655943e-05
2.48166523114223e-05
2.92315082798329e-05
6.312171952575e-05
9.92961842994105e-05
0.000107100085820077
6.47081010951969e-05
9.07630188213861e-05
4.94408802387423e-05
6.134393886355e-05
7.51444641316093e-05
7.2133049256964e-05
0.000118275410279825
7.54357866364832e-05
7.80956683362333e-05
4.16479890105064e-05
5.92865680840163e-05
4.22674721828934e-06
6.19266023863032e-05
6.80830441831726e-05
6.02476336791683e-05
2.25764251151248e-05
3.8317014953095e-05
4.08989505155288e-05
5.4980726047425e-05
5.96973763322912e-05
-3.34742861674383e-07
7.08663575507365e-05
4.56429920339171e-05
4.07842750391342e-05
0.000101777627701337
3.02075041612526e-05
4.01369195881752e-05
9.94385347075824e-05
8.76669287289212e-05
5.66602521887829e-05
4.936351466822e-05
9.30277519802748e-05
7.39033969749091e-05
4.88479877031604e-05
5.14887545530848e-05
9.95071611298555e-05
5.35391462653296e-05
6.33108456887259e-05
3.29294777987733e-05
4.39852606960097e-05
-1.23920922128161e-05
8.24744751157136e-05
3.20725205069028e-05
8.28487840448467e-05
6.48631589574424e-05
7.32801287285171e-05
0.000101852034892075
0.000103946099688494
3.96212216355469e-05
1.92973982171031e-05
3.33597088233153e-05
1.85553306863949e-05
4.90723472326371e-05
8.90977685838254e-05
4.90371188566513e-05
0.000120295263470788
7.20451782328667e-05
6.98830029673379e-05
0.000122422617999951
7.77114716098156e-05
7.41934888967798e-05
2.42746184294316e-05
3.38660833145999e-05
0.000108182254045795
2.41196459440073e-05
1.51276885724559e-07
0.000117130421204153
4.6539191518795e-05
5.6388721509994e-05
2.28618744468237e-05
7.81669666127896e-05
-7.2071191962635e-06
0.000119319087180503
2.25052459064037e-05
-7.09762264116362e-06
9.85984679332308e-05
5.16453580034613e-05
2.35724562342282e-05
2.03685177760033e-05
0.000129876474028333
2.17439524742283e-05
-6.26248253007645e-06
7.91003732277398e-05
1.31182001201119e-05
7.62923482598951e-05
2.84121168618516e-05
5.02321974409885e-06
7.74705281504721e-05
6.21832087500565e-05
3.60177205946617e-05
5.97381343933044e-05
9.66721321599118e-05
-1.01265359528017e-05
6.4464384133992e-05
4.44549413653001e-05
7.86554457870104e-05
6.16792256941303e-05
3.56942190906915e-05
8.08112943487575e-06
8.80376034742569e-06
0.000119143636531088
2.55760993124091e-05
5.16705707553187e-05
0.000133492720571875
6.24566365200861e-05
3.96055212820675e-05
9.17907388405242e-05
2.17630265746895e-05
3.53830672207556e-05
8.24267100198635e-05
6.35986296427798e-05
3.18328321717585e-05
4.42815426223115e-05
3.16670971341273e-05
6.47143782696215e-05
4.23462060321327e-05
7.93222419428575e-05
4.85473615577558e-05
-3.0863719630261e-06
5.49843929015741e-05
7.69574247312409e-06
7.16526853564386e-05
8.62483220121318e-05
2.67797965213155e-05
8.23485428884019e-05
9.46444688305722e-05
3.46278101296512e-05
0.000105836652416489
6.58469314996676e-05
9.11506933628464e-05
5.17330578903358e-05
8.90971486197062e-05
8.48381655406067e-05
4.36864865883006e-05
2.26254177675018e-05
7.10760645487024e-05
-8.83720893425843e-06
-2.50536854602165e-05
3.22575444180395e-05
0.000119571915549102
0.000130880342162306
6.5787943130315e-05
9.68171612808404e-05
3.49638714975162e-05
6.38651492393952e-05
6.74761080758874e-05
9.11115780819138e-05
4.75152371235782e-06
3.30429831901536e-05
-3.71443559817318e-05
6.7937807537147e-05
9.39291044112031e-05
8.14651044494511e-05
4.14092589553102e-05
0.000101830491942374
6.57016306233193e-05
5.62565807602284e-05
7.90171492781282e-05
1.62076058340283e-05
4.1156672097581e-05
-1.17722420715681e-05
2.33600794667194e-05
-4.16612641864507e-05
9.0710245213593e-05
5.51759658786854e-05
8.79094803822491e-05
6.5461569589282e-05
8.36026414059701e-05
1.55208631169187e-05
3.79345948910957e-05
7.89575644766209e-05
9.82009278359612e-05
9.96429976089498e-05
7.67159432779848e-05
5.32919040076389e-05
5.48541602758451e-05
8.4172945102565e-05
3.24778980694807e-05
6.66000413882059e-05
4.04007563268431e-05
7.85569605794025e-05
4.19119387469384e-05
9.02624836983105e-06
0.000109109302994955
8.06233405436895e-05
5.09656117537631e-05
8.44341793455905e-05
2.94079201401753e-05
5.45103272494776e-05
9.01269516137718e-05
2.25919476402437e-05
2.08924681511368e-05
9.32413859416476e-05
6.22794544270102e-05
8.484140980871e-06
4.79272049599833e-05
2.39571756547114e-05
6.7820543581264e-05
5.16694033524729e-05
3.78982510569485e-05
0.000107608960332828
8.30329874919263e-05
7.30804459870366e-05
4.27101337058675e-05
0.000139631852446398
9.150421763868e-05
8.36521409558888e-05
1.02147971442678e-05
1.69120281852353e-05
7.85777217194542e-05
0.000111405685787643
1.52130790298981e-05
5.83907855840808e-05
2.82378952361237e-05
9.95957957449923e-05
5.83182413497382e-05
0.000100396568496918
1.38145267638029e-05
0.00011974343238858
8.18261598827679e-05
5.65545485144692e-05
5.30522973947998e-05
3.82348925742686e-05
-4.6107897559094e-07
8.31047068103503e-05
6.56174880210788e-05
1.57864063717389e-05
1.25936059804921e-05
6.25264400579689e-05
4.61796781170729e-05
-4.63183402640242e-06
9.01457301322647e-05
4.52369486381512e-05
-1.15837538452016e-05
-2.04634066616361e-05
7.71922133719929e-05
5.48936234123153e-05
5.82358981148158e-05
4.49012830458974e-05
5.24766503615359e-05
8.34034004066139e-05
6.72741622696031e-05
5.4588726000938e-05
8.24380946869223e-05
0.00010020651882787
6.91427730031658e-05
9.73168018429145e-05
2.30146073163128e-05
5.11385240548835e-05
4.51908157378505e-05
2.10654127854228e-05
7.89964662929166e-05
7.42780203936111e-05
8.84689883689258e-05
5.12050708266327e-05
0.000104224627576344
-1.70692347981175e-05
6.59925342898534e-05
7.19576973321062e-05
6.57928735936345e-05
0.000109768037544329
4.6343865575612e-05
7.45813512622461e-05
9.3522405509335e-05
4.38279356545982e-05
0.000101219748219948
4.29403600681876e-05
7.1555908661172e-05
3.96435515761997e-05
-2.41990795746791e-07
9.85544939008875e-05
5.22965923222446e-05
0.000110955156373063
6.02534720064515e-05
5.44212143929941e-05
2.30727119805598e-05
5.97594471077217e-05
9.48308118167621e-05
5.78759306062473e-05
6.85425542283017e-05
1.52073496078771e-05
3.17529788105631e-05
5.33912922824134e-05
1.70036712370048e-05
8.60303235329971e-05
8.22231714899275e-05
5.93259126904085e-05
2.94964648442298e-05
-1.46600579996615e-05
6.65118864008856e-05
6.21468128354642e-05
8.53199450871949e-05
6.10076247376447e-05
-1.65306793370446e-05
2.73430772627398e-05
6.39783560679557e-05
6.31657786531236e-05
0.000135377502168494
9.79875736872967e-05
0.000130273170047515
5.00523274980607e-05
0.000100333637483544
0.000119533193685715
5.77037553198598e-05
5.55706141785315e-05
6.56630512328743e-05
6.83008688772692e-05
3.98644562607722e-05
3.57679645935437e-05
4.70835036268784e-05
8.32214452521941e-05
1.4978253272476e-05
6.31304628455998e-05
6.60940236229379e-05
8.86534099318248e-05
2.00763017008831e-05
6.88074940982521e-05
4.59723186943805e-05
6.67826601153165e-05
1.71713475661734e-05
6.89832977930418e-05
3.12305381490629e-05
3.58473126333862e-05
-2.51277931574144e-05
2.27847418093835e-05
6.11023380973724e-05
4.67938473918133e-05
0.000151624038088921
8.85630180522073e-05
9.81930209046398e-05
7.26054582741049e-05
2.19459338867317e-06
7.43633053825347e-05
4.77457614098158e-05
4.62737298020192e-05
1.67919878434965e-05
3.40084631413675e-05
4.19946071928052e-05
5.71897322336465e-05
4.95437787176472e-05
1.55545528374887e-05
3.81371374094889e-05
2.70184197608983e-05
2.17047567287943e-05
5.56596037884473e-05
5.64534092602773e-05
5.41642514751493e-05
7.34112044913534e-05
0.000105968657924468
7.97495448454495e-05
5.72307485202443e-05
5.97116827070356e-05
2.68134261702138e-05
3.48601553123287e-05
9.41883777337626e-05
4.16111474975833e-05
2.68132059357778e-05
7.09419121326519e-05
0.000117562813979395
8.06173767986852e-05
5.33849438942639e-05
7.36917203785108e-05
8.80973119444771e-05
0.00011507154602706
4.63706306333925e-05
0.000105227729989447
6.1399873148486e-05
2.71755665095878e-05
9.39743612132803e-05
7.47782519223217e-05
5.52008358952563e-05
3.85601991856753e-05
2.58084905676728e-05
0.000102202861313185
6.3249482183347e-05
0.000122852128623648
1.56855214893202e-05
4.81375246691523e-05
2.00920187464125e-05
5.49598205339044e-05
3.26315745093056e-05
3.74843025109196e-05
8.92100450941437e-05
6.51983466707453e-05
3.60415944434274e-05
6.9135382084809e-05
9.95596961075466e-05
4.82937655645839e-05
2.03659703169036e-05
3.83899252821296e-05
1.10152450935547e-05
7.38508380197649e-05
4.09097039044731e-05
4.63945266317732e-05
6.83118820486311e-05
5.29709919774218e-05
5.20517968250292e-05
3.26778599824549e-05
3.58625195243596e-05
1.05231000431864e-05
4.90417608915296e-05
3.69870575268328e-05
8.00412823749471e-05
4.97057415298419e-05
0.000109625491863669
5.92867607239144e-05
3.93035675999631e-05
3.18055901233986e-05
5.94964421771292e-05
0.000100431387182367
7.27549389660777e-05
7.79401876604244e-05
9.3079934262933e-05
0.000111581909703542
8.69204984652746e-05
9.71990918059686e-05
7.18843252447471e-05
0.000111762302147499
3.22826858610678e-05
0.000119377989780664
3.90126558606532e-05
4.71304385557575e-05
2.64005031350271e-05
5.73911281016191e-05
-3.21066691978301e-06
2.67559334694823e-05
1.49389448641843e-05
3.37317482869021e-05
6.81497434625308e-05
-1.45503923371765e-05
8.5192288749566e-05
6.99768889512891e-05
-6.67030143062559e-06
4.21184153681385e-05
7.37098553717677e-05
6.42330676955653e-05
5.97763439562252e-05
3.70343757803434e-05
3.87932986542605e-05
5.73057698784629e-05
5.2372806628673e-05
5.89264467941691e-05
1.95451121588983e-05
-1.6231264453603e-05
6.79858140896692e-05
7.53702172911312e-05
5.26143426380218e-05
1.88663985286999e-05
5.09364596675326e-05
5.29579258069155e-05
0.000121396276301122
8.5267671755438e-05
8.20439200659363e-05
0.000125356798604548
6.93004193218941e-05
6.93681383476448e-05
8.1153647678948e-05
1.32806666120116e-05
7.18078593608314e-05
0.000113350612039796
3.87445090965684e-05
0.000109842472675747
-1.53158153786345e-05
2.25252121355374e-05
5.0274736553689e-05
1.88841745873766e-05
5.26603683802791e-05
7.33848302470851e-05
-8.27340853016496e-06
7.76251405758481e-05
7.83988518744228e-05
9.02737734399719e-05
0.0001217959434873
7.88468102169325e-05
7.27827931900826e-05
8.44413309111314e-05
8.60841061762193e-05
8.6440368224728e-05
4.40639197485389e-05
4.04171653032586e-05
2.88184914214746e-05
0.000108760305318949
6.19639125156053e-06
7.5667098865833e-05
7.62015771790404e-06
4.74125667590027e-05
1.24044057328178e-05
3.97616239707713e-05
7.72575269087319e-05
4.5633624260659e-05
2.30480650898187e-05
5.0126785604331e-05
4.76335612077377e-05
5.66639736342209e-05
5.94372157689093e-05
8.40959795128168e-05
5.37416873510397e-05
4.809752074174e-05
4.2163197023111e-05
7.11799042144616e-05
5.40839536113096e-05
0.000106230780385023
3.7336320174853e-05
0.00011993643441975
9.92053429362226e-05
6.0086707040897e-05
3.0374517886163e-06
7.85652083674524e-05
6.37289229925488e-05
-6.88571277706464e-06
8.21476809634724e-05
7.28634490689753e-05
9.04569625954839e-06
3.84754055397509e-05
5.76609781011698e-05
1.38323315258856e-05
3.73821951777847e-05
7.03181703759137e-05
3.62951861601681e-05
3.45707349847365e-05
7.94447035704096e-05
0.000132383377094114
0.000144495744283
7.17462734820057e-05
9.44868518537294e-05
6.05110802218669e-05
1.69053159279076e-05
2.19550301494727e-05
6.60818140702924e-05
1.56155369124633e-05
5.15991439338713e-05
6.93910103504286e-05
4.5389274078051e-05
-9.34303109538374e-06
5.1873780926808e-05
-2.31995216717418e-07
5.88502175310465e-05
5.24353639136245e-05
7.34665593515241e-05
5.35883494015329e-05
7.28166434689059e-05
6.36310054896312e-05
0.00012491874676465
5.27163301267105e-05
2.65714249969904e-05
4.88985110017094e-05
3.71796390192858e-05
4.1094391627646e-05
1.02129145968984e-05
2.79371343906492e-05
4.16980896737037e-05
0.000106027740483395
0.000103171768002307
9.10596038792737e-05
3.68868104866013e-05
5.97489212526853e-05
8.97831307994303e-05
0.000127378011755379
-4.41672271989129e-06
5.64740216985823e-05
6.72473874125653e-05
-2.71771220957571e-06
6.59375182279306e-05
9.7580823387115e-05
5.20224079152413e-05
2.96157752277372e-05
3.61153696602132e-05
4.66895883078399e-05
6.16588888182354e-05
2.21036895530168e-05
1.11382611096043e-05
7.48281614330742e-05
1.13081931675636e-05
3.53450250243327e-05
4.10749129766824e-05
4.34233610143333e-05
5.47525706412258e-05
7.31126281873341e-05
-2.99064172616589e-05
1.83893700778786e-05
-1.09624003594865e-05
6.55763460161052e-05
-1.64879978999136e-06
3.98334561643451e-05
3.68569806208172e-05
6.03364293483987e-05
0.000109007860640025
1.14962605463251e-05
4.86935518328337e-06
5.44715702093231e-05
5.3281110513607e-05
4.14857312547039e-05
2.00020443396325e-05
5.66034716966656e-05
3.43669223490882e-06
5.10777895230568e-05
8.41247553704509e-05
8.36543178505269e-05
9.17787695635686e-05
6.4761486202e-05
5.85031308964613e-05
6.94611524409156e-05
0.000122263479669115
-2.93267010505781e-05
8.76098043465993e-05
0.000122060491526131
3.75705734162551e-05
9.82777384133964e-05
6.55417020042784e-05
7.22039306909122e-05
-2.42608640584601e-05
9.54298316415453e-05
4.12692725718142e-05
9.8437673402884e-05
3.51454679659128e-05
6.02192393010083e-05
7.14074719756925e-05
4.67954309411016e-05
0.000106262534749979
-1.9901425193202e-06
1.52173860673444e-05
3.17208391008246e-05
-1.09384992638866e-05
8.72182992087477e-05
6.44464076629354e-05
4.37389030343049e-05
6.4935679839046e-05
1.51814964023221e-05
1.51215073048623e-05
4.70375126923202e-05
2.08008574764427e-05
9.8476919126276e-05
0.000124528014078766
3.70629136676701e-05
8.65821873695701e-05
8.99617397765468e-05
5.73069475766911e-05
8.72633219191781e-05
3.45168730459893e-05
0.0001197834066463
4.87211973758534e-05
-1.01735452788939e-06
4.61912952750465e-05
6.39137988007385e-05
2.99264214019929e-05
5.59413947038705e-05
9.51523445599348e-05
4.39239753488167e-05
8.88142412410861e-05
6.38895557393876e-05
3.01635516791529e-05
6.07043439369652e-05
0.000134902658619258
3.05547460059293e-05
2.24680103761938e-05
8.54571079129391e-05
2.88454298498353e-05
6.19221260430676e-06
5.97067052649403e-05
2.26461808187258e-05
1.06143550814985e-05
7.24118369056933e-05
3.00360046964524e-05
8.23618469694434e-05
0.000105280253736861
3.42703460885139e-05
4.99456322215011e-05
3.05277287177374e-05
2.86855446112696e-05
7.18271013874508e-05
2.26451551435558e-05
2.89011305429768e-05
6.90225782436554e-05
0.000105820915705477
5.05251099879673e-05
8.97540091830642e-06
4.8162428019607e-05
7.31249663376248e-05
5.09998310385213e-05
5.3987913425055e-05
4.80842999019695e-05
3.20691160047801e-05
7.66477343321507e-05
7.04295900156615e-05
3.35463188490713e-05
4.92251540683916e-05
8.13817213437668e-05
1.87830723034323e-05
3.51682014221685e-05
2.04820507309451e-05
4.03164367140094e-05
6.2463320097931e-05
4.90531448487929e-05
7.52761956363103e-05
1.98278868746851e-05
2.34075894568081e-05
6.52164764812199e-05
6.39830331334353e-05
4.24073983350656e-05
0.000103217459002155
2.54668662050087e-05
2.96622657534062e-05
5.81231436416955e-05
0.000106014195292874
4.86509041620079e-05
0.000104086474495574
4.36772129162698e-05
8.63098639917493e-05
7.22534437944242e-05
1.75319265008647e-05
9.78794254740659e-05
5.9299587786931e-05
5.16350835983867e-05
4.87370719535591e-05
7.94634088025001e-05
6.65616458442988e-05
7.93279189252736e-05
6.06746444986986e-05
-2.53780285563798e-05
2.70052235534491e-05
4.33691003347432e-05
5.66879573275278e-06
6.11282698959263e-05
3.38131269070461e-05
0.000119351020243419
4.76541371743297e-05
8.0354886765826e-05
8.32528551911281e-05
5.0536617392012e-05
7.0536840393878e-05
6.02527039815766e-05
1.79030431059212e-05
4.66475411653504e-05
6.96638955155105e-05
-2.03884871127263e-07
8.31073591437051e-05
5.49206138609643e-05
-1.38615951775553e-05
8.50689142696586e-05
7.57025815348449e-05
2.90999545718891e-05
1.4399310827722e-05
9.23053016092438e-05
5.04645436187079e-05
1.48418356074315e-05
7.01489886315551e-05
2.70704983215859e-05
-1.80649249762659e-05
3.11886078449743e-05
8.05041689002741e-05
5.24723232377197e-05
0.000131567467263659
6.29922166955806e-05
4.24175111758878e-05
0.000107658378049581
5.37487254071835e-05
5.11656880819617e-05
9.07612277306505e-06
8.67428099958048e-05
6.63730243227994e-05
2.01667337132124e-05
5.78823590424959e-05
3.78741853616266e-05
8.84054175797417e-05
8.7135329515178e-05
6.11876561026924e-05
0.000113496671220677
9.38312728933354e-05
1.52572036073305e-05
7.57769163583517e-05
6.55916433194753e-05
1.71396035446589e-05
3.78100978106514e-05
9.36838922588496e-05
5.03186112619347e-05
2.99160093727504e-05
5.31952302008567e-05
8.14877851096297e-05
4.52138073757157e-05
0.000111082457222271
9.75541544100272e-05
7.48861523931222e-05
3.06876862861322e-05
2.40843971644298e-05
4.80852787131326e-05
9.04580298159504e-05
8.37411406155349e-05
6.42069801858937e-05
5.29974608172331e-05
8.75651452367454e-05
2.47984724687342e-05
0.000125583002112631
1.65020268841267e-05
7.37070087048223e-05
1.46927087453157e-05
0.000107027890467762
9.99151276596862e-05
-1.95699086632485e-05
3.47146473010145e-05
3.25587254359823e-05
2.22188861274991e-06
2.91678540849871e-05
2.80809999257691e-05
8.98420434967477e-05
4.52782843964759e-05
2.16059222165631e-05
1.14845667034887e-05
2.14747382079229e-05
2.24784874984387e-05
3.48711811397745e-07
5.80568319890204e-05
1.3743954844215e-05
7.15667752235483e-05
0.000101122641897606
9.17313899950796e-05
0.00010992027154634
7.51135557154555e-05
3.19869162064465e-05
4.84593233348768e-05
2.11228662738833e-05
6.12684500053227e-05
4.11284239025948e-05
3.73132762905958e-05
9.93360595874971e-05
7.44315677433034e-05
9.70612632971231e-05
-1.03057618198979e-05
3.7263153461642e-05
4.35076146301742e-05
2.91768266775667e-05
7.53755763583144e-05
0.000110855919557299
8.26222246302442e-05
7.24843473641587e-05
6.98782804705377e-05
2.44216091415208e-05
8.99947453160275e-05
5.71712564332721e-05
8.4655607414505e-05
4.7440331572721e-05
0.000125086064468971
9.3910008705489e-05
-3.99299733329896e-06
-9.79387015066411e-06
6.5775701020003e-05
2.89843380442014e-05
3.11503409954659e-05
7.04242138025323e-05
6.65169325725952e-05
6.06361030261244e-05
2.6497549440401e-06
2.9082034263787e-05
8.90898854667205e-05
1.75275776091418e-05
6.4957211973971e-05
2.53694066396528e-05
7.56502412234577e-05
0.000105025386594729
0.000107454939421111
0.000103883366209295
8.29694942329019e-05
4.53181472860773e-05
7.66744910013398e-05
8.41279961210693e-05
1.36739160043931e-05
2.09463008647501e-05
8.81875583477399e-05
8.06600129467891e-05
6.97534090147507e-05
4.58396546369491e-05
9.65797126460864e-05
-3.08214151935298e-07
6.52658200039528e-05
0.000113306376091496
5.66603420412095e-05
4.80830285033389e-05
5.32001479257643e-05
8.13882951658479e-05
6.56808415545665e-05
0.000122535911808578
6.22593569121777e-05
-1.17642958005872e-05
4.15758152295e-05
2.64759202388706e-05
5.31303973704768e-05
0.000114032807080215
8.71556882794427e-06
3.68646204148119e-05
3.90923369443921e-05
0.000124018387658868
5.59863909325111e-05
3.53479181034248e-05
4.20701519590764e-05
2.20673092651668e-05
0.000116670285456547
7.2794974788374e-05
5.93326892141282e-05
4.33378812054236e-05
5.50619432110287e-05
6.69816857594294e-05
3.27290420623642e-05
7.28738460969097e-05
3.38474238890497e-05
8.77273644567935e-05
7.13550032640133e-05
8.0753771983361e-05
5.70725135930779e-05
1.07686638534956e-06
2.62767176610321e-05
0.000108163333312944
5.01857635620718e-05
6.58165776643573e-05
2.28633222734198e-05
0.000121589373535384
3.12664225698934e-05
4.41000605237688e-05
7.90188213668202e-05
8.81073749448236e-05
9.62430411014512e-05
8.53726802304681e-05
-2.00929610827615e-05
4.89872928112158e-05
6.59325184564762e-05
1.48391526832873e-06
6.17239728843541e-05
5.14181212868296e-05
5.33019851916945e-05
3.50438237621149e-05
5.16673070569994e-05
3.73688199992544e-05
5.83977153845782e-05
4.83066169036896e-05
7.64229690784349e-05
4.48952142801529e-05
9.31216164792928e-05
0.000121874550412978
5.34704399356116e-05
9.76661224032919e-05
0.000117220086574671
9.57190514978067e-05
2.39772987765545e-05
1.6346833486676e-05
1.37324466837871e-05
4.98017107960911e-06
3.59380068189357e-05
5.29175958480459e-05
4.80017551030499e-05
7.76745033301812e-05
8.43418440841972e-05
5.43281536256141e-05
8.86828440334471e-05
7.31200635372036e-05
3.56103569536062e-05
4.81502028877318e-05
8.91098003802559e-05
5.82574425483148e-05
5.90683692990727e-05
2.0196020038066e-05
4.23336477042245e-05
3.26500631698807e-05
-1.7950461604994e-06
9.60491303261686e-05
7.77303284910672e-05
0.000106915597090159
5.62135974964494e-05
3.30324103209055e-06
6.91271877400658e-05
3.75342292257889e-05
6.90940499204816e-06
6.39735951580564e-05
6.51152074752193e-05
6.09550332739697e-05
0.00010165345964649
3.07112375694438e-05
7.43890220838669e-05
3.59869710204048e-05
0.000109252786638473
4.68332820309708e-05
6.45232542198891e-05
6.14183183271833e-05
0.000102979353851996
2.09326241415765e-05
0.000129691041911183
5.90174944214744e-05
3.99870615878037e-05
0.000102141275603411
6.07546538332526e-05
7.5510313749159e-05
2.04736476481884e-05
6.56787486314278e-05
5.82524072697006e-05
4.71664758760749e-05
5.48955474838478e-05
-1.43739469026002e-05
4.6627932471368e-05
1.42707018224066e-05
2.30668629576279e-05
2.86995285230655e-05
7.26451306132963e-05
4.34296389816348e-06
4.81271640208181e-05
-2.80764613138115e-07
4.63980236527255e-06
9.85339220836062e-05
7.95528602349884e-05
5.18106799416954e-05
0.000138908109391619
9.34954881270385e-05
7.85654282907172e-05
0.000100934189692808
7.37942160673974e-05
7.94391097476844e-05
4.90893584211385e-05
0.000117043959271241
8.06753156929105e-05
7.56078560064535e-05
4.20621769158449e-05
6.798547328836e-05
6.18788163806494e-05
7.57271540798492e-05
4.2791721817681e-05
3.82731432878134e-05
8.41476530324771e-05
6.86378862175953e-05
2.38235214084868e-05
5.8208972458222e-05
5.54228372282364e-05
7.57030939119023e-05
6.96168451619602e-05
3.54235087564471e-05
1.64577662528085e-05
4.60076872677431e-05
2.42701915071092e-05
3.20232299941873e-05
7.86394693712289e-05
5.35035740022291e-05
3.61701996035851e-05
5.70607502935385e-05
8.69355727266911e-05
8.30593300553369e-05
2.35272549919701e-05
6.70452409096545e-05
4.67040012065886e-05
6.90402697635517e-05
4.99488198451013e-05
8.95650447110561e-06
3.29352886640603e-05
0.00010464501348341
6.12102126236639e-05
-8.16952358187754e-06
4.71919404792428e-05
0.000107041734182803
4.59262540845241e-05
6.36125230311597e-05
2.41573688701793e-06
2.91077760599977e-05
6.9644602529196e-05
2.77409619911488e-05
3.19993422471909e-05
5.70878057800182e-05
6.36139109244719e-05
3.82481591543466e-05
6.81796340034842e-05
3.6602288846163e-05
5.71723589658834e-05
2.80092931773641e-05
3.02034936134872e-05
5.6384578237551e-05
8.14099443358752e-05
8.53532814238961e-05
4.77778479116078e-05
7.4267845286724e-05
6.80823000090047e-05
5.06559472706669e-05
4.02723293684604e-05
8.12673356372598e-05
4.57435004603073e-05
6.8048556108113e-05
2.77490590187028e-05
-1.33462062900788e-05
8.47153222128357e-05
8.94752688104508e-05
3.11089856543763e-05
8.51991339113334e-05
2.81107619756356e-05
4.77551009114875e-05
5.52280844024229e-05
6.8679687793624e-05
2.66096121947016e-05
8.18360742091806e-05
0.000101549699675889
4.99786401526995e-05
8.80241703279036e-05
5.77232223172856e-05
4.13348644945892e-05
5.49270530896516e-05
6.21874631026559e-05
2.81569393375971e-05
0.000123338323423743
9.15737508646749e-05
7.54127924389051e-05
0.000103172429798523
5.47261950687523e-05
6.80390497409679e-05
5.02751177098975e-05
5.11779126795169e-05
9.55332299092441e-05
4.47794822145083e-05
3.64899230309222e-05
7.74058436973602e-05
7.62755374079495e-05
4.86202482359506e-05
7.9501957089286e-05
0.000112266694789564
3.7185459155397e-05
1.47959906905222e-05
4.14531244266111e-05
5.70646639137808e-05
5.07919123462144e-05
8.71504993688533e-05
2.16128693466183e-05
2.27961037207643e-05
7.76628013800931e-05
7.11065752401019e-05
8.18488599811326e-05
6.73621650650598e-05
6.07054139049829e-05
4.3881210791979e-05
4.85222903953582e-05
2.70386595880101e-05
3.48378428895803e-05
-1.41374408153033e-05
8.30563231184966e-05
2.80855056319823e-05
1.51607634248368e-05
6.39340110701598e-05
3.13666527382653e-05
-8.16920422494676e-06
9.68127160522654e-05
6.24182215052432e-05
4.47300509534741e-05
6.06342007747842e-05
1.66688568851743e-05
3.5989465237865e-05
8.85597287749528e-05
3.46813986651603e-05
4.09713674472511e-05
3.75414026268035e-05
1.30721912080855e-05
6.21815422879884e-06
4.99696925669989e-05
9.67386329864408e-05
9.16957880317501e-05
6.88095224785257e-05
7.95949123856234e-05
5.95948232882381e-05
9.22078681001911e-05
0.000113413375604469
6.2061627432711e-05
5.05451826979096e-05
6.79072075325574e-05
8.04322304617749e-06
3.51629684698564e-05
1.91152591346726e-05
5.94983370509121e-05
7.43803881858483e-05
0.000109914514433611
7.03259955508899e-05
9.93678268739829e-05
5.3975373649043e-05
3.40858190345327e-05
6.23918174196073e-05
1.51267379792705e-05
6.32199953001894e-05
6.45756930206799e-05
5.19986888691675e-05
5.39669469128174e-05
7.63234753779387e-05
7.17172648561469e-05
7.56624186099162e-05
5.29751506819536e-05
1.27580244855193e-05
6.85039941071035e-05
4.4486139533944e-05
5.74823378844686e-05
7.81704690346397e-05
0.000104469577258882
8.05735755509586e-05
3.76259445345532e-05
1.89929331005948e-05
6.62818236921247e-06
5.84715259506444e-05
5.01773538654931e-05
3.14900926528119e-05
5.6653390329862e-05
5.42123767629103e-05
8.73279603315999e-05
1.15147420080479e-05
1.89945825342851e-05
6.15521803101327e-05
7.22603449660055e-05
7.42732481866478e-05
5.80425610900574e-06
0.000100672772252073
9.54218070550876e-05
6.40141867103041e-05
3.48117560077582e-05
7.83482178212733e-06
5.68864908984377e-05
1.49506920134887e-05
1.27615134562014e-05
5.15281825879705e-05
6.61892103575587e-05
-1.23493882001238e-05
3.86414424094727e-05
3.81652572767384e-05
8.401108768037e-05
6.46253072952495e-05
-4.89354505337761e-06
3.97782839398306e-05
7.1926966188701e-05
0.000113973014216013
7.11763792657258e-05
5.72953346427756e-05
0.000114350508952861
6.27680848160703e-05
5.62476486938898e-05
0.000104619188943624
6.6928851846167e-05
0.000115869838074782
0.000125729437663533
4.41397237827434e-05
6.87412933909961e-07
6.23324904536419e-05
3.77146332890198e-05
7.04842680762475e-05
1.05827880463395e-05
6.965295348636e-05
8.97235436357276e-05
7.62182118367592e-05
7.87434476079723e-05
3.65908960723323e-05
2.80477136436303e-05
0.000114282966108335
7.63597459279399e-05
5.12001418646709e-06
0.000120407861060811
2.77213486335578e-05
2.05780687225012e-05
5.09539863536794e-05
6.62960625450743e-05
2.88849201936997e-05
1.07546807757811e-05
4.18634680470377e-05
5.63024511450763e-05
4.4714962206633e-05
6.23328398744456e-05
-3.0726328446703e-05
1.93694857526848e-05
8.45922623858401e-06
4.76725643870899e-05
8.92220663021401e-05
5.17753475204263e-05
6.85881426158259e-05
7.21144625638566e-05
6.51303101871577e-05
7.89199194150142e-05
7.54970417739358e-05
9.87514128095666e-05
7.24989404704178e-05
1.04790968425916e-05
4.11469754493884e-05
9.44418943269633e-05
5.52862223301618e-05
1.59831992761532e-05
3.17911728276049e-05
7.48834721703558e-05
8.04673322601203e-05
8.22809019544514e-05
6.26466817418587e-05
8.60807497155356e-05
0.000143647114777967
7.13378937460132e-05
9.40233740768789e-06
8.89424245920217e-05
0.000123376734572631
0.000101659720475993
0.00010318211817901
1.07899888896357e-05
8.03440356386609e-05
4.05132684753769e-05
4.05208579361154e-05
8.46243771786467e-05
6.19736886309803e-05
4.17971641774778e-05
2.08488369211253e-05
3.14641771356617e-05
2.37871783414575e-06
6.63379193131085e-05
9.48699998951146e-06
5.58117456541832e-05
0.000117947717227173
0.00012979889407268
9.97740306092981e-05
5.64859919286087e-05
-6.49202834719769e-06
4.73588765176534e-05
1.60401331201254e-05
5.73824039033852e-05
2.08006004397972e-05
5.13749924215246e-05
8.61006053874863e-05
8.44405486540754e-05
8.69655001440122e-05
2.83605922960535e-05
8.27981265386688e-05
7.142796077838e-05
9.4193405091538e-05
9.97139335036819e-07
0.000129477521640532
7.62221213047907e-05
8.23190609739132e-05
8.18976427583217e-05
4.08993214117621e-05
7.59814859237e-05
6.55211138266021e-05
0.000102839343158483
9.36479505741707e-05
8.73223879715777e-05
5.66192756025541e-05
9.75747190535692e-05
6.84994385956385e-05
6.07060751162149e-05
3.71204895418353e-05
3.51457902282691e-05
0.000122828294609256
1.47960273106853e-05
4.75564363326532e-05
3.39226909971159e-06
0.000106494232955065
7.77874268375298e-05
6.85818128138791e-05
9.08238987249233e-05
2.73541202540227e-05
-2.31570306233246e-05
4.55126377511162e-05
6.29217681690372e-05
8.27353285649006e-05
6.76224333099404e-05
5.64616364580587e-05
4.59746398251615e-05
0.000110860678268485
-3.24575320655394e-05
1.61493531326229e-05
0.000101536364759638
9.23096196208233e-05
4.95792233594029e-05
4.99861044521233e-05
3.27209990184144e-05
5.81680563671226e-05
5.29992051137191e-05
5.89161163421117e-05
2.59257663546391e-05
5.25860614842492e-05
6.55925147747493e-05
2.95664438504548e-05
3.19550345288531e-05
-4.8700057072094e-06
5.93520184328426e-05
5.33417654836611e-05
5.57342527403839e-05
5.6584470564901e-05
6.53396866196623e-05
3.65413026075165e-05
1.49624765329228e-05
0.000104259259714156
7.17880963662152e-06
2.9567106827793e-05
8.49291588294495e-05
2.36671205072385e-05
4.25095845610332e-05
-3.06048705238086e-05
8.27649759881775e-05
3.95772425417807e-05
-9.346560641022e-06
5.64940763618848e-05
5.11206341495679e-05
5.51012316990985e-05
4.2570593566754e-05
8.6737492015399e-05
8.55994824355927e-05
2.73226509960553e-05
9.85777836559446e-05
1.49253979484661e-05
3.98957110734998e-05
0.000123122728627593
7.98033608301428e-05
3.89582364356802e-05
4.06848588762817e-05
8.72374665860252e-05
9.2075775296938e-05
2.05073968914087e-05
4.34919794058561e-05
5.95422950681446e-05
0.000117669787082873
4.06150740504015e-05
1.48658780083724e-05
5.54862160937397e-05
0.000140171502664752
6.28020632913282e-05
6.19254580032251e-05
6.01953963996044e-05
4.93547239883406e-05
3.58804965186146e-05
0.000104472684672369
6.16285052334824e-05
0.000104379868853265
3.59481448499282e-06
9.04962536723486e-05
7.80558527100863e-05
3.58584338345922e-05
7.83947970241062e-05
7.93334691007381e-05
8.63855106525308e-05
2.36546422975071e-05
-3.21670388769391e-05
9.37655033497957e-05
7.97897787957832e-05
3.19691170707614e-05
6.99940644386711e-05
6.04267627646865e-05
4.49147642547694e-05
8.54763075763287e-05
9.05109223892187e-05
6.15846966849143e-05
2.18250675201975e-05
8.60020443933018e-05
4.50183073787163e-05
8.23371510145514e-05
5.06559976280594e-05
0.000109382576638549
7.00937416170103e-05
5.41692471742784e-05
5.98128152339637e-05
5.35338088169899e-05
4.27334678355495e-05
6.62217278924686e-05
3.17654356690711e-05
4.82360064015251e-05
0.000117404960399496
4.6335979917473e-05
5.5321293975502e-05
6.55918854711102e-05
4.20275652137299e-05
5.2158657354066e-05
6.77975134030147e-05
0.000108285147073137
-5.76588889114516e-06
7.65957858085853e-05
6.56861924910935e-05
0.00013982655955434
2.38824431710669e-05
6.8896088244663e-05
2.45991711628486e-05
7.07183263869922e-05
0.000103369045091167
8.3402778695547e-05
9.87495613620298e-05
5.93667135014147e-05
6.06927189726049e-05
9.64791468399513e-05
1.53169265475594e-05
9.32198095820235e-05
3.345863463662e-06
6.55747414907381e-05
0.000118258604981702
6.60847901891844e-05
7.64232894541496e-05
8.26635912207724e-05
8.43640812544431e-05
7.72679614815015e-05
7.4664113567857e-06
0.000103968030308894
9.90926436217286e-05
6.99672057332081e-05
6.7143887310421e-05
6.13736362138418e-05
5.87531041553733e-05
0.000103547626884928
3.35282098397751e-05
2.24479279525136e-05
9.11871423138598e-05
5.42139035848788e-05
4.48012051711892e-05
7.62895931392378e-05
7.92588350880593e-05
9.98637735363775e-05
3.24176455141745e-05
2.32222066776547e-05
2.16257993022922e-05
4.53515460596209e-05
7.57782434596739e-05
5.98420521909877e-06
3.23851863716757e-05
5.03957982431978e-05
-1.60150219040504e-05
6.92682532665343e-05
4.05224194691956e-05
0.000111271097072395
5.8073281516612e-05
7.81670365298184e-05
7.09410655745228e-05
5.53274614497352e-05
1.9943167329852e-05
0.000132533434724275
5.2560286067248e-05
3.11462034085158e-05
0.000108787813751197
2.62879384237128e-05
1.05678128668149e-05
0.000105494014629499
5.217574876011e-05
0.000106731685392036
7.51210857097454e-05
8.83309122353971e-05
4.54877545756266e-05
7.61755089311601e-05
7.77598400072315e-05
3.82592717390568e-05
8.7805148059829e-05
7.80626567225212e-05
0.000110546818896135
2.76289445467988e-05
0.000116897671446601
9.55829741193316e-05
9.89373730401374e-05
0.000124556210715014
8.82046534757547e-05
3.13231134861139e-05
2.64223782943308e-05
4.52290328054782e-05
2.07835955504291e-05
6.17321507903713e-05
4.38916325649769e-05
7.48580251199639e-05
6.12484012566087e-05
3.49210240392177e-05
1.26850440992776e-05
3.14102540085041e-05
6.02947809571547e-05
6.47623828566124e-05
0.000122228409658247
9.06163505612684e-05
4.55951581742951e-05
1.88947127368584e-05
4.19718435919351e-05
1.38017648962566e-05
3.43935654157257e-05
2.86080458901382e-05
7.20198588548052e-05
4.77942832459741e-05
4.83798945687954e-05
2.57654101100086e-05
4.24786382019603e-05
6.74133988182488e-05
5.07198459015739e-05
5.95210411927349e-05
-5.2457558312045e-06
7.70497016584917e-05
5.08715707972396e-05
3.08663260423472e-05
7.92478841109887e-06
1.9673525108062e-05
8.93066544046969e-05
9.93848700159754e-05
9.50535421718855e-05
0.000139413798836295
6.87538645762856e-05
5.71629437690665e-05
7.07604479481028e-05
8.71016770372669e-05
3.78206749565568e-05
5.73159088175588e-05
-3.48560118214635e-06
1.47781963202825e-05
0.000105505266522801
9.08379001836718e-05
2.14361032940631e-05
3.13436905343079e-05
8.90345890013691e-05
5.2758536258541e-05
2.67939014407869e-05
2.60104808047311e-05
3.84968599959609e-05
6.71469545438689e-05
-2.12584679685904e-05
5.45407457366841e-05
6.50927990210652e-06
-4.49151796623314e-06
4.16611651279305e-05
0.000110294477416871
6.84955426669597e-05
5.60613068202347e-05
3.53503557183075e-05
0.000120141761866122
0.000108508572843128
3.79485916108761e-05
3.32530166704733e-05
-2.7683650959616e-05
6.32770448251093e-05
5.23851651858053e-05
9.83613096538775e-05
6.05368887540397e-05
4.04513783153155e-05
7.1907751909006e-05
5.94232218441347e-05
0.00012747398638005
9.4309646965534e-05
7.1679362903044e-05
3.82883895794374e-05
0.000116239253337171
0.000106764663557025
6.70627093513905e-05
8.87310141988381e-05
7.50278913684307e-05
0.000118878111333028
4.86337816776942e-05
4.63173278399698e-05
0.000133204262306584
5.54985986764849e-05
4.81220679867598e-05
8.2190390069983e-05
3.64115662404137e-05
-1.4515601399012e-05
5.41523988061478e-05
5.12038475615129e-05
2.36557726089156e-05
2.39739041804645e-05
4.56127735105782e-05
0.000111576124660957
9.65912616953842e-05
4.68438196341971e-05
6.4052783288564e-05
4.96593846414434e-05
7.3923153053377e-05
0.000128487133519425
9.58997411723033e-05
1.48472681622971e-05
5.25269541334507e-05
3.16482190140312e-05
7.67131586210558e-06
2.39421549732069e-05
4.17890767469798e-05
4.90489623967971e-05
6.12338390177287e-05
3.68229388703102e-05
1.52936201938372e-05
8.19933373019176e-05
0.000125996663288069
2.45896413713269e-05
3.00548349423025e-05
8.60772597612723e-05
5.49203676227268e-05
4.8697021357972e-05
3.06472307881088e-05
5.04699475164244e-05
3.51144050120923e-05
0.000123288338105422
0.000114046608993448
9.2731298211911e-05
3.54610104873086e-05
5.54356029044473e-05
8.04879478334672e-05
7.86890554686488e-05
7.74885288050225e-05
2.9784769153997e-05
3.18821676008058e-05
8.94340412650577e-05
6.46919894286146e-05
3.7199376020952e-05
1.88444363428545e-05
4.64658562574542e-05
0.000106239509612177
6.3362613768576e-05
9.13048112658884e-05
-3.80594026675104e-06
9.02864053372801e-05
7.58484793533455e-05
3.54306607716997e-05
7.34911459724609e-05
5.70599304762181e-05
6.30151622918893e-05
7.09589538907577e-05
8.03815611713355e-05
3.43517095949905e-05
1.9206402153002e-05
4.60745155067476e-05
8.03071950250879e-05
7.36065211886491e-05
7.17186740101996e-05
4.43138985253236e-05
6.85501085925969e-05
4.28375740988081e-05
5.315380534938e-05
4.05829111010784e-05
4.87104209215173e-05
3.03923986487533e-05
5.79960223348223e-05
9.62065649005747e-06
4.04544921380037e-05
4.68984575632615e-06
-1.91275813651875e-05
4.35525007431712e-05
-4.17474894856257e-06
7.3359606088507e-05
5.76714337828191e-05
7.20741966445989e-05
7.53771091294877e-05
9.13381598824624e-05
8.96433820072176e-05
4.24887586680939e-05
-1.65482711679039e-05
-2.60710413309925e-05
5.83570052573371e-05
7.64588635134684e-05
4.93278377969588e-05
5.49793678924578e-05
5.66187612597281e-05
9.58698376408067e-05
6.02345151041887e-05
9.23079630610259e-05
0.000121121885169505
8.19334989355466e-05
5.94823028963802e-05
1.43925639807301e-05
4.6004353128807e-05
4.34906527245256e-05
6.23356971730874e-05
1.92407355853315e-05
2.19642452042824e-05
5.51004918644231e-05
3.48425172828684e-05
3.28756591072784e-05
8.44256936065343e-05
-6.78252103640931e-06
3.59599276455393e-05
4.11926251318835e-05
7.47860489026137e-05
0.000113343389401815
-2.78171225390437e-05
5.14603002286845e-05
7.94411005784014e-05
7.47688878822196e-05
8.32271250477491e-05
1.00869418709231e-06
3.88274630583648e-05
8.83022521131435e-05
9.51022211213141e-05
4.35543392868679e-05
6.38093683146851e-05
9.41855063263399e-05
7.47877517109816e-05
3.90758438685587e-05
8.35771083510987e-05
8.0179620393382e-05
7.60780128059471e-05
3.84464499115565e-05
3.38896799924713e-05
3.26034877255403e-05
0.000124141760832272
0.000113349218564996
7.2770695229348e-05
9.55466081368011e-05
8.74464621913502e-05
7.74299593969839e-05
7.51891730458487e-05
2.874912812446e-05
6.10967511330149e-05
4.43132945734704e-05
8.61341223599907e-05
1.37613374329619e-05
5.85427026063249e-05
6.33603928690012e-05
4.09662454181968e-05
5.3840651245452e-05
3.42674594907101e-05
7.66340453437119e-05
7.31863404524022e-05
0.000112066533218646
6.24252808795681e-05
6.03393990897721e-05
0.000136056513151157
2.77420317953559e-05
7.07098627591527e-05
0.000119669154001581
6.43079533288527e-05
0.000138073402237042
7.53084607390055e-05
5.20893804777123e-05
1.00132365620755e-05
0.000122228280738486
4.33500501348977e-05
0.000111450997640678
4.4928949189139e-05
6.07935234694546e-05
7.63082035155777e-05
5.00466090998458e-05
0.000156384885512077
4.40304891675041e-05
7.48313682845458e-05
6.31531643990996e-05
3.70319321786468e-05
9.96750149834778e-05
7.36359470559463e-05
0.000115383190644286
7.51645276913212e-05
6.50592356890787e-05
6.57977102485515e-05
2.33791485599219e-05
9.68953798770177e-05
-2.92929330908933e-06
8.16842444462722e-05
4.18044371542054e-05
4.15689957960289e-05
6.99668831194039e-05
6.35645156103432e-05
0.000103388648933181
2.08457357042965e-05
4.63535157506012e-05
5.99559812867108e-05
7.86809268484176e-05
4.3534409550936e-05
1.87199713114379e-05
6.38557634768778e-05
3.44060971861252e-05
7.64838663441434e-05
5.35620193090601e-05
4.48892103990681e-05
6.30513689756859e-05
2.23576825791007e-05
4.3354336084537e-05
8.33245841336986e-05
3.70706379943649e-06
3.53155340264799e-05
1.43479531210346e-05
6.26626690039538e-05
3.32328659724444e-05
4.86056370567181e-05
5.44797491499266e-05
9.07434956887572e-05
4.5104350948896e-05
3.47265347998727e-05
0.000115055588366281
6.73178345240962e-05
2.27552281314718e-05
7.85323573239047e-05
9.53513712381063e-05
7.36483281143861e-05
3.48286950618444e-05
9.61237050877141e-05
6.04380766205347e-05
4.81030304499277e-05
1.83627519019822e-05
9.86684487128402e-05
3.96304244426227e-05
7.67992230260572e-05
6.12985646179682e-05
8.00896316034579e-05
2.66690935169381e-05
5.50673647684565e-05
0.000109662571390397
2.72746697913733e-06
7.05105254593574e-05
0.000108775384433256
3.48680894831658e-05
5.5890553154956e-05
8.87302371182727e-05
6.5134843682731e-05
6.7353289080647e-05
2.03505967858537e-05
4.94768470252581e-05
7.94284419150546e-05
8.25771602930652e-05
4.89723824643517e-05
6.89386873822239e-05
4.56723975931906e-05
8.38387018893262e-05
7.08225263028994e-05
0.000126454694125242
6.24237344470175e-05
3.95529283334151e-05
6.08163042640143e-05
9.62569477772142e-05
5.20056133771137e-05
5.34119572964719e-05
5.07396559994255e-05
8.52829352520773e-05
5.47044205649399e-05
9.49693785640252e-05
4.90205440397314e-05
5.05902674863447e-05
1.7811958930862e-05
3.60757854188416e-05
5.12278489017301e-05
6.29847638088353e-05
0.000102120147119949
9.92890589633951e-05
8.91351569091952e-05
2.5535929196655e-05
4.47724637928836e-05
5.59610035601314e-05
7.77710379994355e-05
3.97109929811887e-05
9.54798392591539e-05
0.0001002525179197
3.61770351313437e-05
1.84110197636944e-05
2.60236089451815e-05
1.11389060418585e-05
9.9643066485662e-05
9.71039989016985e-05
-7.17181337021199e-06
6.79385774817919e-05
5.61908520929708e-05
6.38235890023881e-05
7.3229019436431e-05
3.48235417156961e-06
4.29773282141196e-05
6.10093448940941e-05
2.05939861706722e-05
6.96450733874309e-05
6.46190883550777e-05
2.79387553654562e-05
4.65727679058272e-05
7.98213876194672e-05
3.31298122214772e-05
-4.49106105669299e-06
0.000114750360379424
1.26493527298493e-05
6.16985726961449e-05
6.55710157781809e-05
7.26225782780899e-05
4.73643902508369e-05
0.000114593481317291
7.20758400211198e-05
8.25112932665982e-05
2.40330991285424e-05
2.87464566806684e-05
7.71769046222183e-05
0.000109618554766904
9.33367533622283e-05
8.93215826406566e-05
0.000117702929910955
6.82923369074636e-05
3.08834155250037e-05
4.93608380789284e-05
4.96378583461978e-05
5.47728502619233e-05
0.000135775785855792
9.80017640159348e-06
6.69209778289372e-05
7.10022968785149e-05
2.03610520914162e-05
5.45868641359979e-05
1.66415132704192e-06
9.55330399618825e-05
8.61731374604126e-05
4.92561670852244e-05
5.52702990911202e-05
6.41453629097502e-05
4.95531504507364e-05
4.25016538300275e-05
5.58344821421491e-05
-2.22796860004245e-05
4.74068483460374e-05
7.56865266135326e-05
7.25645795587094e-05
6.20173529563404e-05
7.15986478629034e-05
6.65711264465944e-05
9.15938708823849e-05
7.04029711307894e-05
7.69152519899974e-05
7.59178478783834e-05
5.94868655898436e-05
7.98569027856499e-06
6.02714346597631e-05
6.57262501066692e-05
5.4462981748631e-05
4.57737123966215e-05
6.69710829883098e-05
5.78545475923314e-06
7.50422504100591e-05
2.48023799316224e-05
5.71419924501179e-05
2.52042770275109e-05
5.96600528149924e-05
2.56527066981606e-05
1.30343500868709e-05
9.9988923171336e-05
5.2197188081961e-05
9.10505678489885e-05
8.77004262333571e-05
3.67178519388387e-05
9.63967579463293e-05
6.82366799517844e-05
-5.39858460657217e-05
9.52687030431347e-05
4.5670721945376e-05
3.12371613499993e-05
8.06522864150563e-05
9.09192461707308e-05
7.86848926236942e-05
4.97134747107149e-05
9.43845660418922e-05
7.6160690384005e-05
7.69099676629271e-05
7.45425547332943e-05
0.000106543741940108
5.73601761600846e-05
4.0024180270734e-05
8.06194020772059e-05
4.17759333659738e-05
7.44476493355824e-05
3.70542937458591e-05
9.27911528728294e-05
5.87896775445864e-05
5.2900701285745e-05
3.01209413720477e-05
6.75728462477146e-06
5.69171026457109e-05
1.99132006472255e-05
5.66390034242289e-05
0.000113963535711061
2.20270385324549e-05
2.15331172811735e-05
5.28812723063751e-05
8.62664395872804e-05
8.9246267801003e-05
5.19003233528252e-05
7.25242804949963e-05
6.70071586891229e-05
0.000104861259942221
1.5908727586283e-05
-1.17957660413808e-05
7.11289142014581e-05
6.88329512240068e-05
7.87462804849304e-05
7.80279351729932e-05
3.97842307727079e-05
3.10573709213236e-05
5.96285132650245e-05
5.16658480348431e-05
5.76770024922918e-05
-5.58755320834403e-05
0.000103467613005946
4.7078051075715e-05
-3.33811016502493e-05
2.0774414133218e-05
5.0678186474578e-05
6.14784357712937e-05
3.77954469185595e-05
1.87650725387891e-05
7.67930340373764e-05
7.02997920727462e-05
8.89109030975109e-05
0.000104779791494617
9.26248484847536e-05
3.86025346632333e-06
-2.60342403013793e-05
1.67773264025571e-05
6.88455245773897e-05
7.37229432609874e-05
8.34440859487889e-05
0.000102544801913696
4.95411480526497e-06
9.59128672721162e-05
7.30585030977616e-05
7.81579377044014e-05
0.000116869436163646
9.98857934009999e-05
6.50931530383926e-05
2.06708210062321e-05
8.43486875756386e-05
6.30526268032343e-05
0.000100767925983684
0.000109916745142743
6.89767294717018e-05
6.56428963239407e-05
0.000123403101071038
0.000121665099229139
3.6395373009596e-05
0.000133960874916712
4.29940751958092e-05
4.42285703847113e-05
4.55814079184783e-05
5.10382485903266e-05
9.35820409812995e-05
3.91723601476386e-05
1.98226338845197e-05
3.17429318659277e-06
8.53636639811615e-05
3.50053347877241e-05
5.18317187874386e-05
-1.48096742371236e-05
1.0399634306802e-05
6.31203099129269e-05
6.50484436406719e-05
-5.9961091989807e-06
-1.80879288135948e-05
1.49491919200732e-05
5.48607881369279e-05
0.00010347753407857
1.86799280338579e-05
2.71295976169939e-05
1.57165893492355e-05
0.000113877615128676
9.6114174657126e-05
8.07211469967003e-05
4.12546337321851e-05
4.89966726264304e-05
8.01227314395079e-05
3.94398756933178e-05
4.61598342885118e-05
5.02638053391334e-05
6.21617646087941e-05
7.2483135239403e-05
2.86819757695205e-05
8.83453253116078e-05
6.0949854959162e-05
2.73990196607049e-05
9.76182492947396e-05
8.13021493502056e-05
4.50310405913742e-05
6.82917807236428e-05
8.81706834029266e-05
7.51985052530306e-05
7.06024651512182e-05
8.82186745637981e-05
8.78880826405246e-05
0.000161967159967587
3.16328527674152e-05
6.33195975486492e-05
5.11702350774529e-05
0.000134594780740378
6.16459140536751e-05
6.41671578794953e-05
5.3322573470586e-05
7.20446763733503e-06
5.72539705803025e-05
8.1757681118965e-05
5.97588162487478e-05
9.12757043903062e-05
0.000112082892502366
7.97843864581836e-05
9.43501438436752e-05
7.24187252602516e-05
5.25676431086895e-05
4.67699988841308e-05
6.37281540199508e-05
7.06994994942862e-05
5.05790069073909e-05
3.93510618629734e-05
5.05443338213018e-05
5.56637238966072e-06
-2.84746978317129e-05
7.13822656805373e-05
7.88392245383365e-05
7.82879751412551e-05
6.16393625883683e-05
3.13881908585192e-05
4.56453533704293e-06
1.34331619801e-05
5.43069450473164e-05
8.2612779892064e-06
5.78699838055884e-05
6.00200136865992e-05
5.89032394311158e-05
6.40723931473603e-06
6.21989220977859e-05
3.82272755785009e-05
6.81676497339731e-05
8.92128930254997e-05
6.19047071582323e-05
2.95779899476376e-05
9.93583331040648e-05
3.07036537658996e-05
1.91024645903996e-05
6.11288886181194e-05
5.86457884087032e-05
-1.06424048607692e-05
6.47350746418763e-06
6.55909072650008e-05
2.1894338475237e-05
3.49450680063675e-05
2.35578602328072e-05
5.16185445747996e-05
2.15825997964444e-05
6.9775180894837e-05
6.40849220674522e-05
5.93066191324076e-05
7.83034103464831e-05
6.71505472623594e-05
2.75876410428427e-05
3.61659812338791e-07
8.93824543062547e-05
6.7135074394434e-05
4.35877854796105e-05
1.86031658377215e-05
6.88294850015187e-05
3.7735076844456e-05
1.8658678481668e-05
1.46437357932974e-05
6.3765620426793e-05
4.66299975220602e-05
0.00014411110938675
-2.68976039423671e-05
3.27646628067247e-05
-6.02477427587069e-06
6.90624706400769e-05
6.41119568713173e-05
4.57569760662808e-05
0.000120591440525973
6.9576374381521e-05
8.31715300547639e-05
9.20124157695232e-05
4.29507019948053e-05
6.64974262218438e-05
1.70769880849818e-05
3.99584854097993e-05
3.35673864123263e-05
4.41361847335545e-05
4.6639720162901e-05
5.66571746159021e-05
5.9373645347001e-05
2.82204726329618e-05
9.08919079979842e-05
9.88042599363968e-05
5.06196412205807e-05
4.55079266214583e-05
3.87634442219101e-05
4.76833842103143e-05
9.16586921999e-05
5.73754272717133e-05
4.73620059569011e-05
-1.2675865599726e-05
8.30591654685945e-05
5.24911626704029e-05
5.0196131573647e-05
8.0214172149908e-05
5.75868654222622e-05
6.1176091988273e-05
6.44829773668754e-05
8.69436292902608e-05
4.49106263896995e-05
6.53556480813568e-05
5.13694386538352e-05
5.09205086980572e-05
1.05341279739142e-05
1.57584598444946e-05
7.99444374907332e-05
0.000137767133703662
9.53382614622565e-05
6.97535768768597e-05
5.07232369514344e-05
5.95893534489329e-05
5.39147805857284e-05
6.0448368697617e-05
4.89175611207617e-05
7.87490834368354e-05
9.81628995956489e-06
3.62307414085726e-05
6.45226304842252e-05
7.30826878923809e-05
3.27024766939653e-05
3.91646862750629e-05
8.0376399518915e-05
3.21047334544309e-05
8.04243378170944e-05
-1.66606095304791e-05
1.18862380849011e-05
0.000109438984218803
6.24379775601393e-05
0.000102209989926761
8.09405974874179e-05
8.72693918657015e-06
4.74780896551517e-05
0.000109652309687274
7.0684248100344e-05
1.29701309321792e-05
0.000137124734794155
6.4743828425413e-05
0.00011587387255596
2.16920185325693e-05
-1.95477041158924e-05
3.44606142326797e-05
5.14048627002754e-05
4.24535624445346e-06
7.11165150481412e-05
2.77554129038978e-05
7.44189474045224e-05
2.05371670761805e-05
5.09132219426936e-05
5.25870446726659e-05
8.66460779240105e-05
8.16741406160858e-05
5.61770847561061e-05
9.21103930298609e-05
0.000157533274436143
8.51487204595763e-05
1.8327867394788e-05
6.03705095210227e-05
8.49526082135121e-05
4.54789794154993e-05
5.65894848059943e-05
6.90083293856659e-05
9.69078561602124e-05
7.29618658325922e-05
5.52640052551876e-05
4.50291284913761e-05
5.04758128735105e-05
3.21354718663089e-05
6.43490399056871e-05
2.25298985215601e-05
3.82216734398979e-05
5.17685981682353e-05
9.06537495867875e-05
4.68300494152434e-05
0.000118443116659855
7.83007104921749e-05
9.4688125384179e-05
6.81341795509183e-05
4.37718581681601e-05
6.03171150753682e-05
4.57708808846405e-06
5.72097821631904e-05
3.12657997469711e-05
5.72028553680241e-05
2.49422890781578e-05
8.16286888414677e-05
1.53946997024179e-05
