# Supplementary material for: Research on computational propagation and identification of mine microseismic signals based on deep learning
Source: PLoS One. 2025 Oct 22;20(10):e0334641. doi: 10.1371/journal.pone.0334641 (PMC12543183; doi:10.1371/journal.pone.0334641)
Supplement: S5 Data — (ZIP) [file pone.0334641.s005.zip › 000100800001474.xlsx_0.txt_24.txt.txt]

5.74886184310388e-05
5.70122235422792e-05
7.18587315160086e-05
8.88682075374169e-05
7.52716188464542e-05
8.01530201310534e-05
6.61354505436987e-05
1.97353872475486e-05
3.89870743684661e-05
2.60917497738332e-05
1.25463046481254e-05
1.55291851760917e-05
2.04170862669041e-05
4.81794062390836e-05
2.82790116725791e-05
1.45555769448834e-05
7.29746876438974e-05
1.99058624889599e-06
0.000115405557183361
6.71285471384652e-05
4.57072965798448e-05
0.000119471439118796
2.42082927336462e-05
3.50065775806233e-05
0.000131492582357825
5.97072995878957e-05
7.35707030129319e-05
5.1124591500509e-05
2.84255468725151e-05
3.53432719945286e-05
3.94502290313816e-05
9.35061650149514e-05
8.70131839703513e-05
4.81187679498671e-05
4.12611206342358e-05
5.13752198210072e-05
4.62236379219259e-05
5.9368213291079e-05
3.2763422822802e-05
6.62300501719202e-05
-9.34418661220504e-06
5.76171681149201e-05
3.86846110658613e-05
1.77858072589298e-05
4.27284102713147e-05
4.37960632080666e-05
2.05957926063959e-05
8.88632679469434e-06
-2.61682765205291e-07
5.06619353664186e-05
7.94763966682621e-05
2.23904477087151e-05
0.000109864005083427
4.0856418072713e-05
0.000106738695892906
7.1495040945918e-05
2.12625285502464e-05
8.68266561401e-05
2.99726301239183e-05
3.06195797409774e-05
5.19719276537314e-05
6.47880458422306e-05
3.80389565439822e-05
0.000111848866586027
1.5804401260538e-05
8.6665662292006e-05
4.43908177318534e-05
9.66846635276185e-05
7.46444485517798e-05
-1.4646080242082e-05
4.29316165228077e-05
3.86328053005669e-05
3.71596790710495e-05
7.97202774312611e-05
4.91253426447264e-05
2.9041738518031e-05
6.9568899791926e-05
2.1394783004026e-05
5.08443695832101e-05
7.06636591972824e-05
8.08051150155565e-05
8.5499502873903e-05
3.84171213812045e-05
0.000105842904947257
2.52558575353204e-05
0.000108617798723394
7.59305202510487e-05
8.28277615127161e-05
7.67581692876573e-05
8.10210415642723e-05
8.26229127852841e-05
4.38438247466604e-05
7.77150164073035e-05
1.84686059943595e-05
4.96786412880845e-05
4.56639280543603e-05
4.54967056554176e-05
2.73158671958978e-05
7.88949605206293e-05
-7.91388562621427e-06
6.04098537196425e-05
8.18578343544422e-05
3.3540779819153e-05
6.31418791636869e-05
2.92405928602261e-05
7.17247180589264e-05
1.73131891689333e-05
0.000110418351475141
6.24881597801425e-05
5.46212568883282e-05
7.01922593605021e-05
3.48630774239188e-05
7.08295517749419e-05
0.000102753742359499
7.16978330222161e-05
9.13489409158665e-05
9.31528619041722e-05
7.9223621978195e-05
6.55842251843305e-05
5.10939991572792e-05
6.94071186042283e-05
4.748044445288e-05
0.00010145415494668
1.3207232386301e-05
8.72812181719547e-05
2.44656984678585e-05
4.74020258798824e-05
8.84136294022227e-05
4.71464659485752e-05
2.22599485364833e-06
2.02797632480813e-05
6.08918723444422e-05
6.8386813630889e-05
5.01938934142317e-05
5.51768882993777e-05
9.30444651303505e-05
6.13518709765076e-05
1.92524693096906e-05
2.66656379180191e-05
9.28227550464922e-05
7.12282046103948e-05
5.76309782488245e-05
7.66051487696241e-05
0.000117099349882338
6.41530202791448e-05
8.59149917909237e-05
0.000144912883305772
5.216475661877e-05
0.000139076501073797
6.59229565008023e-05
1.76578013011423e-05
3.59360927371705e-05
3.74735436297861e-06
6.44610033690446e-05
3.11572317336751e-05
5.08893852358226e-05
9.2788498439942e-05
6.1251208473449e-05
5.36586976986196e-05
4.99217479653477e-05
4.37436998353756e-05
0.000123504575864682
4.34477049305251e-06
7.56594009922147e-05
6.67192010937748e-05
3.76495660182374e-05
4.16600816269163e-05
3.24642601839822e-05
3.9503628999324e-05
5.94337935415247e-05
0.000108690991827383
9.76810451161006e-05
2.45119103008878e-05
6.76068182630064e-05
4.51656893622081e-05
4.06711169651119e-05
5.79721665030889e-05
3.80054597964957e-05
4.64937107287643e-05
5.05721704464646e-05
0.000101031953437288
5.01765784822124e-05
6.33497698209213e-05
6.52778811434473e-05
8.35472610716261e-05
1.50065223004791e-05
4.44475182075835e-05
4.02490155663522e-05
6.93912441626131e-05
5.72439529918012e-05
4.49330224093563e-05
6.73328399268034e-05
8.2393395901224e-05
5.86904125498497e-05
4.83571008406131e-05
3.61820492459122e-05
-5.46412355035675e-05
0.00013792473705093
7.71511601272762e-05
6.8842403732069e-05
3.15436194569717e-05
2.83026974161132e-05
-4.37639885594686e-06
5.89061961691121e-05
6.84379896874392e-05
7.65997175295776e-05
6.7233111735025e-05
6.13640460782767e-05
9.49355248736778e-05
6.7256531182694e-05
0.000103917331388752
7.78386134617999e-05
3.22406382812918e-05
6.77229486437452e-05
2.08841540167093e-05
7.45754741178076e-05
3.46821144035096e-05
7.3646807252161e-05
1.83455573313399e-05
9.84810089108876e-05
7.67072988989088e-05
6.68558059886297e-05
6.02878887699741e-05
6.72038527964029e-05
8.35192985918791e-05
8.65832612757499e-05
7.21070143885093e-05
2.20633626694056e-05
9.08852040394642e-05
6.65633703204453e-05
7.38517896531267e-05
7.16102727279786e-05
7.92867120788894e-05
4.59914466073686e-05
5.29413497340413e-05
3.95660638361307e-05
4.3639452681866e-05
7.83526064662269e-05
5.90567898849649e-05
3.31236264658291e-05
5.66362073784282e-05
5.194931813874e-05
5.96735586536026e-05
-5.48470348306269e-06
6.41935703429919e-05
3.20563914335027e-05
1.62554648689804e-05
3.55700962465024e-05
2.04962553617317e-06
6.06530689871833e-05
4.25456836326429e-05
6.5177234183545e-05
1.42331588283763e-05
7.15074087074039e-05
4.64863624919699e-05
4.3278083544544e-05
0.000142156977253349
8.25053183943245e-05
3.27656453603721e-05
4.98722609840775e-05
9.20360426331878e-05
4.23311104330637e-05
0.000116117798611585
8.15455835373724e-05
7.08926069569956e-05
9.43511014412789e-05
0.000117376904909782
0.000120905100722066
7.13112522239786e-05
4.5207930165538e-05
9.10915163600232e-05
-2.25149371768521e-05
4.16390634578396e-05
5.91853325888854e-05
3.23835655142029e-05
4.18751647570184e-05
6.97875429704084e-05
0.000107662414689328
7.96330286935878e-05
6.66399510074073e-05
3.84214388272824e-05
0.000111987047919614
1.68250294121063e-05
7.95963098965007e-05
4.23622568357112e-05
1.62115866424081e-05
4.27108037410719e-05
3.37246077374606e-05
2.94021275875775e-05
7.91045221476781e-05
4.73883323030675e-05
3.47518048081973e-05
7.28883134457566e-05
-2.10296151047008e-06
7.91791332122104e-05
1.72581623594912e-05
2.34645583213242e-05
6.19913431388419e-05
0.00010255087213998
2.36754214795063e-05
5.72164974884835e-05
5.48407969957476e-05
6.40846663258928e-05
7.73762951748687e-05
6.39727583527826e-05
0.000115246562117624
-6.51725685852423e-06
9.09240805814216e-05
4.04732545439452e-05
2.27398640420261e-05
9.79131818755249e-05
6.68192097241125e-05
6.3442651921535e-05
0.000113604412269182
3.60571378448238e-05
1.05719566354413e-05
4.89630182997658e-05
8.16451867475976e-05
7.03395137196522e-05
3.27263621248781e-05
7.008734746053e-05
7.75350761667733e-05
6.35208853876154e-06
2.338082792497e-05
7.93578089303338e-05
8.687186917284e-05
4.52651867445604e-06
9.49690796495732e-05
7.86742206034342e-05
7.38604222721238e-05
5.24463920803827e-05
-1.30140398623391e-05
6.92065108828658e-05
5.36918743662473e-05
0.000110143782230514
2.21251815155916e-05
4.29000102723391e-05
3.61485065688038e-05
4.26850700691085e-05
2.83201329398874e-05
7.22182805917337e-05
2.04446550444235e-05
4.40401540257355e-05
5.83124060545789e-05
3.67128018293963e-06
8.1770552466931e-05
7.19286206830533e-05
4.06048861571359e-05
6.20104897870644e-05
8.30068077402893e-05
8.84781058301645e-05
3.33942042514324e-05
4.81711902253714e-05
2.54088395170125e-05
8.04721381394837e-05
5.03101600053035e-05
8.69739689550683e-05
6.68873815592293e-05
4.74439111908889e-05
7.9462085898066e-05
-1.31011295749781e-05
2.71751710169879e-05
4.12329284383243e-05
8.14486938230658e-05
7.93702207991735e-05
5.7149027527756e-05
5.51215248097372e-05
0.000128569161075429
8.69331305032495e-05
0.000115784900807875
6.55127862518559e-05
5.61558243645342e-05
0.000128703157594389
9.47019493187489e-05
6.89385315034744e-05
4.96972491392089e-05
0.000105558531402623
6.00131060141465e-05
4.66206430917536e-05
5.67515461481317e-05
-1.2094374622764e-05
4.18973555183328e-05
4.23353337846494e-05
1.91621679997597e-05
6.11418536361632e-05
6.52003695215874e-05
6.39170387678351e-05
6.47465093164685e-05
5.89177706659555e-05
3.29992677033014e-05
6.37943077881292e-05
6.18681475422987e-05
7.7317177798111e-05
3.09149382524114e-05
6.9875087530716e-05
4.30555905897159e-05
3.36716491957673e-05
6.85365045647729e-05
4.54148432399443e-05
9.92416141760982e-05
7.92647239741914e-05
6.91753987304927e-05
7.01063591968114e-05
5.47033881930089e-05
9.6480358750438e-05
8.19707290290334e-05
8.64481218024486e-05
7.53633218551333e-05
4.8423569677776e-05
7.80764872560222e-05
9.84256436233549e-05
9.49999370058824e-05
7.44650788669383e-05
4.79344171724967e-05
2.69548065470306e-05
6.5693511750285e-05
-2.51049244036397e-06
2.57602329444628e-05
6.81271565577039e-05
8.53963103518178e-05
4.88551091624687e-05
9.22234807528116e-05
5.55425939190525e-05
-1.73125653333298e-05
5.70667367127464e-05
-3.81160940041239e-05
5.90750301851515e-05
2.25106712061092e-05
4.85336220783878e-05
8.07291436788934e-05
2.98349091055365e-05
4.67472080439522e-05
6.53619899562555e-05
6.86679305444497e-05
4.06933747587444e-05
2.44865669945831e-05
9.65128763595709e-05
-1.62807124441314e-05
0.000105630679590887
5.79385435892173e-05
8.72346455341956e-05
6.516905671683e-05
7.82594563079944e-05
3.96122253904709e-05
3.82348872233285e-05
2.68953721634904e-05
1.0584010438592e-05
5.3368319396167e-05
9.67060788646123e-05
6.35668719494957e-05
6.2319297042045e-05
4.04788399902067e-05
7.85736707276743e-05
7.87426139946491e-05
5.61504319723889e-05
2.33393734920142e-05
5.1031456182611e-05
-3.26208370228988e-05
6.67593792879305e-05
3.21517258395754e-05
4.92439332186019e-05
4.83465608094585e-05
7.35782989078818e-05
3.30159167169636e-05
9.2490301010086e-06
9.92652812768655e-05
7.82489305200893e-05
0.000120392948627816
4.84550747518084e-05
4.54412792419302e-05
6.02263658796906e-05
3.31284591045283e-05
2.44253087064268e-05
7.7671349035929e-05
4.78646183900848e-05
5.00483160486344e-05
7.18660038748317e-05
6.44143403425443e-05
5.87866636234386e-05
8.49964151721157e-05
-3.92824184843844e-05
2.45724131566972e-05
3.04057216131849e-05
6.119750638357e-05
6.92736238841739e-05
9.37862735915661e-05
6.58644416601351e-05
4.08242466685199e-05
8.94249729853468e-05
6.49876887889838e-05
0.000120243487152124
6.75945636002054e-05
0.000100203786361612
8.95477249853838e-05
2.48353984729836e-05
9.07272984684759e-05
6.16648283416142e-05
0.000119059992823002
7.60133490389706e-05
6.17295497818329e-05
4.11377473326619e-05
0.000105314377374272
7.3628714113896e-05
4.34035984652564e-05
5.11317846556979e-05
5.02459846328662e-05
5.26333416851249e-05
6.77233739657451e-05
1.30221724995745e-06
5.73814724496109e-05
0.00011977441364913
7.10094073910079e-05
7.48833671961729e-05
0.000158049651550727
7.91438718885201e-05
7.07569067734995e-05
5.28099151604836e-05
-7.31446030852553e-06
8.39881144635762e-05
0.000106991543149195
6.9903650338213e-05
3.85490794837698e-05
2.42233230556502e-05
7.31029329757578e-05
4.13354729366217e-06
-2.62734079450309e-05
4.77031692306327e-05
3.2852564279635e-05
7.66399946316937e-05
2.54247942912404e-05
2.84408665267923e-05
0.000101424507794462
-1.12013317972624e-06
8.42036862829437e-05
8.10975935519895e-05
4.09639404215324e-05
8.5690511827638e-06
5.98866484151726e-05
5.06003877490102e-05
2.53585256304057e-05
1.95084577996664e-05
7.38636747137519e-05
1.88064101505858e-05
5.68020435369261e-05
8.93478741212829e-05
9.0468036150937e-05
5.42886282218003e-05
0.000112271940656788
4.47885527956349e-05
6.84766316550963e-05
4.74390400529595e-05
7.35814054620314e-05
2.61578278611249e-05
7.47288239194676e-05
5.0623194157028e-05
7.78704263559996e-05
3.13552982217654e-05
7.61534818970188e-05
7.72719984514447e-06
3.68035560479769e-05
4.46091118090612e-05
0.00010450302487751
6.20145998487397e-05
7.55344247295749e-05
3.29449107589701e-06
3.59493019104487e-05
2.53963141499127e-05
4.98417203147945e-05
5.13639474687205e-05
5.07376853948559e-05
-1.14511169105113e-05
5.50426530458506e-06
3.54554031224359e-05
8.80774028632768e-05
1.39740333591551e-05
5.68234553404535e-05
-2.26653662097807e-05
6.63764932058298e-05
9.13134597659092e-05
2.32367961226652e-05
5.71754804836858e-05
3.92327566493792e-05
4.05000003333344e-05
5.52881535894048e-05
5.6767198449203e-05
7.06118496534989e-05
5.97768667924617e-05
8.852470261217e-05
8.62872833192722e-05
5.23265806609066e-05
8.18784439478761e-05
5.00304278171817e-07
0.000113683627569815
9.45916398985342e-05
1.44547927957924e-05
6.53374534881565e-05
0.000102933001778437
8.07089964713685e-05
3.63712284016918e-05
9.38807706917471e-05
6.14705535847989e-05
1.73503005538314e-05
6.71156947941982e-05
4.54815592253511e-05
7.4661567786708e-05
7.76633918167016e-05
5.99016787758599e-05
2.43447776529394e-05
6.69408714305589e-05
7.56223470808457e-05
2.74197809799811e-05
7.36241880277739e-05
4.06185842974594e-05
0.000116908189056173
3.69742931780581e-05
3.714478709356e-05
8.43390273952523e-05
3.43932740687408e-07
2.74103929843869e-05
3.27888069338206e-05
0.000107911968476241
8.07648240326304e-05
6.63729391212505e-05
6.91242650401694e-05
0.000108218131428172
2.95247288146264e-05
7.32869658405605e-05
4.91632988850598e-05
5.10733634625418e-05
4.0608410963273e-05
6.53533178948587e-05
5.14336448310889e-05
1.14299148380246e-05
5.40853999208085e-05
4.07197219409818e-05
4.24345585251617e-05
6.58866858583027e-05
0.000143472429094824
5.64735516133951e-05
1.81947465259113e-05
5.04161960371e-05
0.000125752288386239
9.9435761060862e-05
4.58644197903404e-05
8.36157212127813e-05
1.47966454420568e-05
6.168735051597e-05
3.41265778881841e-05
7.43854017713466e-05
4.60814385685637e-05
6.56456498628455e-05
9.28139443492574e-05
4.63329296307802e-05
6.6915561597798e-05
5.15240100824046e-05
8.1095057327415e-05
4.15190077375573e-05
0.00010647277654596
7.72869944232028e-05
2.72451092368654e-05
6.71023948071057e-05
6.6617160986705e-05
4.18298467692629e-05
5.52005114537036e-05
6.9196644837897e-05
6.33396790963523e-05
6.51660657380369e-05
6.16240969973882e-05
2.63218166439975e-05
3.69902723003545e-05
0.000108801958736637
8.2136000264142e-05
8.31411090884792e-05
7.79045773033647e-05
6.17672223122182e-05
0.000110734698907633
5.24358917232396e-05
1.90071676541651e-05
7.20470485063722e-05
6.25559898630874e-05
6.06821096424901e-05
3.45414555076683e-05
7.22349945128635e-05
1.46961693027981e-05
4.78293743116159e-05
7.4548744570938e-05
3.98241439813902e-05
1.10423927181216e-05
4.22434144392563e-05
0.000118852132510427
0.000131333391337297
0.000111828303014473
9.55455318961548e-05
8.08907180053854e-05
5.23020651648806e-05
7.62042865117464e-05
6.85665761297576e-05
2.59423791986965e-05
2.9484151062719e-05
9.41402052578751e-05
3.37562568838883e-06
6.08763799529827e-05
3.4078016853402e-06
5.42406609118598e-05
9.96766863356356e-05
2.31246924353286e-05
7.31034514022546e-05
6.99107724038314e-05
0.000103955958573892
3.68068415812938e-05
9.93968712850245e-05
2.46460507379411e-05
6.57114284068883e-05
8.06932232727697e-06
-3.80751253920703e-06
2.57192089900478e-05
-2.30585547851611e-05
7.62444194633775e-05
5.12609994562723e-06
2.91665148782567e-05
6.52041273094833e-05
1.3459711058254e-06
3.65791900914035e-05
3.38196651518576e-05
6.26543102403e-05
0.000104783656727836
8.94743902194757e-05
4.79726964626646e-07
0.000105793982503152
-5.7410771374136e-05
5.33331222011548e-05
8.10971213659299e-05
5.22912706529395e-05
8.97587892255991e-05
9.71653568863772e-05
9.29068701151625e-05
8.43202007647344e-05
8.65827138338747e-05
7.36599840590248e-05
8.84379519333172e-05
3.07479194887604e-05
4.96141128460963e-05
2.02337728788941e-05
3.30152988530215e-05
4.19927947634424e-05
4.61982701318335e-05
8.75405079463184e-05
4.26507197992225e-05
5.57237652910013e-05
6.38198100605359e-05
8.02395400103662e-05
0.00012568475733428
1.98788399912549e-05
2.62857810962592e-05
5.89674230140614e-05
8.21448842306287e-05
-3.93297880902412e-05
8.68763206268167e-05
1.24641729732275e-05
6.4302935184859e-05
0.000104673303784797
7.06242784781914e-05
9.21111005220246e-05
4.78324599734325e-05
5.59497177569594e-05
8.82706008963936e-05
3.35041446668633e-05
-1.04468244789171e-05
-1.31852375646661e-05
4.15763102060641e-05
7.69116530946553e-05
4.75669043086417e-05
6.6766369493967e-07
0.000126684345478391
2.68111837139423e-05
6.20240727475576e-05
5.9837991378989e-05
0.000101415750140546
7.61837936079291e-05
7.7960395839926e-05
7.12752584949357e-05
9.61533967256734e-05
5.73100428061077e-05
7.45673486591644e-05
5.64196723809677e-05
2.75689411014634e-05
1.91827271921147e-05
2.27225752996676e-05
7.51023843346487e-05
5.33693681843615e-05
7.92803977894754e-05
4.25798652783609e-05
7.53897229149958e-05
2.59093336726703e-05
8.24977289776745e-05
4.82919703667576e-05
5.90193250927146e-05
0.00011308952583592
4.4697970273748e-05
9.26554204603824e-05
4.44798383877902e-05
3.87510641732609e-05
-1.66243558894167e-06
1.59802375155144e-05
6.87164816679545e-05
-1.74880387328907e-05
9.84120739743853e-05
5.65198313951276e-05
0.000138603171552191
6.09790323225464e-05
0.000143556610622871
7.3596253887981e-05
7.70982641275737e-05
7.44698566326885e-05
-1.50752459768049e-06
7.58375811981342e-05
1.07048368767485e-05
1.39175029702969e-05
0.000131872428371045
5.55253934783889e-05
2.90462296060017e-05
-4.62959828481291e-06
3.19649545366862e-05
3.10499444218974e-05
1.36365888032119e-05
3.93504590840734e-05
5.35520620264448e-05
4.48263139095862e-05
5.07168907202574e-05
5.93338871282096e-05
7.5099405758433e-05
9.5345896357854e-05
0.000114100723004597
7.03516376809565e-05
1.68690127923877e-05
7.20142267843438e-05
5.33214057910402e-05
0.000113203303853193
5.16017529148506e-05
3.99947107470185e-05
6.646183246242e-05
1.54327380094664e-05
4.22037692065511e-05
8.07839974326983e-05
5.25999915659881e-05
3.37144546180772e-05
3.62490971375941e-05
4.22025348445207e-05
-3.7190523884379e-06
2.05254037983183e-05
6.07050001505868e-05
2.58569830045888e-05
3.94393011297065e-05
5.32926887218739e-05
0.000119706600403199
1.60622898116713e-05
6.45398809112872e-05
1.21500812716208e-05
1.47735952110691e-05
-2.05088213905493e-05
4.84058457396112e-05
2.85988632207593e-05
-2.11627158954624e-05
3.15335373631528e-05
9.87389727181892e-05
8.71490826329891e-05
4.22620729528098e-05
6.30996749861429e-05
5.03405778103179e-05
0.000116181544567007
4.05806342912681e-05
-9.62223011131607e-06
8.01964250908228e-05
7.9884392515024e-05
1.02031349221e-05
7.00188606786073e-05
8.35888009990954e-05
6.59618769236653e-05
6.21058877549933e-05
6.8188769513534e-05
5.24416652577818e-05
9.53019683778899e-05
0.000109556094517106
6.3499270205674e-05
6.46487115748391e-05
2.68958439866598e-05
-7.76848182490652e-06
4.05361063565966e-05
3.37268505567433e-05
6.8591334635873e-05
7.44168065444159e-05
9.3437942462498e-05
7.58306533103595e-06
9.32425846568664e-05
7.9989200801655e-05
8.86175130764381e-07
7.8798801898673e-05
0.000101303600811066
5.6960520765924e-06
8.42116326611401e-05
5.70778699891198e-05
6.266081192626e-05
2.83242133152278e-05
8.27743486298755e-05
5.85068018300587e-05
6.82333624629199e-05
4.68279902796401e-05
5.4006271753103e-05
4.11408452408883e-05
4.38065461853029e-05
0.000116269570795256
3.56828631396864e-05
6.41692721146875e-05
0.000110192705339406
6.1159673017618e-05
7.62874467308637e-05
2.92746925930911e-05
7.16198365888332e-05
5.4470032276974e-05
6.72086821519223e-05
4.19979056780273e-05
0.000153194295767215
3.61814991462095e-05
0.00012258927074188
8.67585964266026e-05
7.62526378432493e-05
2.60218049290537e-05
7.02944406718312e-05
0.000127184547124303
8.3380313408872e-05
6.10674451656152e-05
5.26805758651526e-05
2.29178310354121e-05
8.72573164358855e-05
4.73214325282238e-05
0.000114351569386369
6.56503852691277e-05
6.62621475616321e-05
7.95249633169872e-05
0.000109780182896474
6.19519964851793e-05
7.27858971198273e-05
7.0147511361516e-05
7.85854970552159e-05
0.000106375838194208
2.39788110729912e-06
-3.62951827241015e-07
6.29860496062108e-05
8.70791404876564e-05
9.07034794802114e-05
7.9033779728376e-05
1.62395747050203e-05
0.000116271455643924
8.28916696953638e-06
1.60299951539402e-05
-4.7034476665849e-06
-8.98546668353775e-06
6.55769010983001e-05
5.85614208660954e-05
4.65935052447165e-06
2.89977917795893e-05
6.94101524467596e-05
3.49512870856513e-06
8.28695392722105e-05
6.14708292786044e-05
6.36993853886187e-05
8.17192502754616e-05
8.86041048526937e-05
6.35559904595096e-05
7.43245539823057e-05
1.45488452907308e-05
0.00012903435832571
9.37905216432986e-05
8.81672289453999e-05
5.30292460203842e-05
3.87113716882932e-05
3.12261375994977e-05
3.52097415751856e-05
5.53852074826213e-05
4.47924780340537e-05
6.70563918729344e-05
5.37951480317643e-05
5.71425583941862e-05
9.03520016705902e-05
3.30245129921761e-05
4.54263003223952e-05
2.02962534792055e-05
0.000123441397375853
2.05048042651422e-05
1.87880652539981e-05
1.75190680417598e-05
4.12953264830977e-05
4.26028102072971e-05
6.9129880431036e-05
5.60702107953116e-05
9.89541293033703e-05
8.64095547628427e-05
7.77425324557945e-05
0.00011023631126441
3.67666796849371e-05
7.153775835328e-05
6.20816670168033e-05
6.75862780330236e-05
8.33334076186703e-05
4.80508348376681e-05
0.000111402340602222
4.50664326315863e-05
2.72102022415858e-05
9.74807090260136e-05
0.00011789396045129
0.000115277881144383
6.07304107533598e-05
0.000113191040274538
-2.44954906368108e-05
1.84556569312745e-05
1.73967315715533e-06
5.85046287197177e-05
1.69680702187943e-05
7.86539880267976e-05
9.98490759088715e-05
2.65950534604755e-05
4.8082505613791e-05
2.13665506551867e-05
7.66366001899351e-05
6.56073205406218e-05
9.16857049030242e-05
7.10362660614928e-05
6.97365164245507e-05
3.685201505837e-05
4.64055387972398e-05
4.1341382312825e-05
6.95372804003352e-05
0.000125749356854036
7.37210124029584e-05
0.000123628839610477
3.52456771908816e-05
6.05401173189374e-05
0.000105492560968366
5.79842051366301e-05
3.58993135341235e-05
2.75947989364195e-05
7.04973120297397e-05
9.07803436821647e-06
0.00012433919791806
2.15621725650784e-05
6.94723254303345e-05
3.03588264068879e-05
0.000103980593214703
6.79174490093695e-05
4.85774239003551e-05
3.90177442179798e-05
9.64109426483851e-06
0.000106471437387181
6.12283339159188e-05
3.38992710267623e-05
7.91840122362264e-06
7.59608373270177e-05
8.66178851741424e-05
0.000103904398707075
4.63866156507856e-05
3.12828649934573e-05
6.92135611005222e-05
0.000126023574585621
8.11679803390622e-05
9.00590084971324e-05
0.000118248508786108
3.97895815595306e-05
6.44590815938805e-05
4.10135951758641e-05
6.23975831548405e-05
2.60381942698748e-05
5.95256727203108e-05
-3.64385139597262e-05
2.31143969747951e-05
4.00819156776705e-05
-1.60506415918612e-05
1.43852774139259e-06
2.62384516698232e-08
7.25106502053537e-05
7.09526777658238e-05
5.22742295420716e-05
4.8327191742538e-05
6.86683535779499e-05
8.88448372387866e-05
3.98970462580398e-05
3.34153587501936e-05
0.000103456813840321
1.86219203302463e-05
5.75869948677885e-05
0.000127169813165226
1.26870739512147e-05
6.91966762172392e-05
0.000107112302260341
9.83850485576583e-05
7.09115757753266e-05
7.47252821945589e-05
9.80254840220651e-05
5.21282906416252e-05
1.66134687398114e-05
4.79366069293658e-05
6.80788621947444e-05
8.94704266549436e-05
9.51280861013607e-05
6.76467752032395e-05
6.3594143091268e-05
4.12903340017555e-05
4.08371792465529e-05
9.39870429862638e-05
9.81681045982837e-05
5.37540670401566e-05
3.82742836566338e-05
9.94833745678695e-05
5.62625837930503e-05
8.9064923430922e-05
2.62646370275126e-05
6.38164867346396e-05
0.000101692615803998
6.51704619261904e-05
8.3036914899366e-05
6.2711794556683e-05
4.91538583517574e-05
3.45561943144725e-05
5.74308138345866e-05
4.96418397554464e-05
0.00012410460714888
2.85240164451634e-05
3.13699728287263e-05
8.82535688721589e-05
-1.79731336482922e-06
3.36083473231044e-05
5.40698790808762e-05
6.26928036957662e-05
0.00010972324339938
9.63148164536084e-05
0.000102653295364069
5.94060656548951e-06
5.46656474782968e-05
7.40316521614081e-05
3.21066076519458e-05
4.60150345468834e-05
5.60150242019616e-05
0.000106008050960265
9.23858320302782e-05
8.34836833570627e-05
6.2146797440978e-05
8.01874943599347e-05
0.000138365905548651
8.41615815895511e-05
4.44945294924865e-05
0.000102745929294471
6.31964680295168e-05
2.27963054265905e-05
1.378073517605e-05
0.000104575695375785
3.11406924431363e-05
8.12574523317181e-05
4.6258101809999e-06
0.000101913860644623
9.21287524769387e-05
7.71358450951223e-05
7.75486440291748e-06
6.40623321583014e-05
4.09694998053987e-05
-3.23913977587643e-05
2.27863246766088e-05
3.83248248717366e-05
3.19372441892624e-05
3.64613091622929e-06
8.46875575383751e-05
3.06888600186402e-05
4.95707790226372e-05
7.8372654541386e-05
7.65936987315614e-05
0.000103640433622106
6.81172001694151e-05
0.000141983198564015
1.43400474092456e-05
2.77072107453816e-05
4.46805167061281e-05
4.84783016598306e-05
9.02059682376492e-05
1.91630239690879e-05
8.44140515771251e-05
4.94983032364371e-05
7.10446347048804e-05
2.266565583312e-05
6.01757083064961e-05
3.85364495094175e-05
-5.16594897853086e-07
5.35721626849144e-05
3.05651685432751e-05
7.51373691238366e-05
4.37380190916645e-05
6.81228498457831e-05
2.82416758938329e-05
8.51386089818188e-05
-4.79348017856924e-07
3.04009264295832e-05
3.273262099132e-05
2.03879663410132e-05
0.000114469556336226
0.000101539373203933
5.44424109218548e-05
0.000105554947524085
4.99325238364495e-05
6.48780201608401e-05
7.14905609485095e-05
8.37473546295344e-05
4.23105047326528e-05
5.75847213745574e-05
7.32498306314729e-05
8.46432359146471e-05
4.94184235132658e-05
8.32430180407167e-05
7.40033540428737e-05
2.83369513191099e-05
5.95977099159793e-05
1.95377558609032e-05
9.39912301015169e-05
7.59935455531961e-05
0.000121267908291675
3.08155192811603e-05
4.50032365054183e-06
5.51883638896861e-05
4.14540063268484e-06
2.4448315402599e-05
5.26960580375378e-05
6.88350279912402e-05
1.24737134727386e-05
5.81971979559898e-05
9.04129885743186e-05
8.65772547358884e-05
-1.18903789411726e-05
6.83126657923039e-05
4.13488400707699e-06
7.01135583167909e-05
8.27410517289438e-05
7.89344639974687e-05
3.65732700957701e-05
1.37834170182999e-05
6.47814327298956e-05
3.62854836055123e-05
8.32289193893098e-05
3.92827541127456e-06
4.84721943734549e-05
0.000122968915053611
7.44493457941983e-05
0.000112292258986152
4.3280516447381e-05
3.27814084381935e-05
8.47338733127451e-05
9.76704667242529e-05
4.93960073977852e-05
3.718642626334e-05
2.72047483062053e-05
2.09792257424551e-05
1.12107751433732e-05
9.88038608001376e-05
3.91938099100421e-05
2.03524036218001e-05
8.81483850010515e-05
5.08664807915706e-05
8.57882479040806e-05
3.13358866444233e-05
5.25647924942414e-05
9.50852851582065e-05
8.45121666943514e-05
3.4660399395332e-05
0.000118316707019174
4.00912234430634e-05
6.62878417443891e-05
8.34457169520063e-05
3.30973993394252e-05
2.69837140726954e-05
6.19328944264467e-05
3.87648878072694e-05
6.25016021933269e-05
6.36643251347158e-05
7.15467543879397e-05
9.82287427835983e-06
7.16496781093787e-05
2.48014337068797e-05
7.55269507874642e-05
8.29441619091207e-05
5.13151561143225e-05
4.78381845620189e-05
5.45710848341259e-07
4.14672796069907e-05
6.13243645566751e-05
8.02598115815455e-05
5.41235214188086e-05
6.59580598362191e-05
6.06559851840302e-05
-1.5872563221824e-05
1.15442318649073e-05
5.16972668207146e-05
2.16068601018768e-05
5.95480081402787e-05
7.59548262385642e-05
3.77717776425033e-05
4.82415817893662e-05
0.000133240740562313
3.45036920108224e-05
8.43822830780322e-05
7.97504979510362e-05
9.13619238617451e-05
6.48835159526113e-05
-1.56111246422908e-05
0.000119950240623719
5.64171488887109e-05
7.10699914365207e-05
7.79745838439884e-05
9.15642933553971e-05
6.65750023843158e-05
8.10495283101246e-05
7.0128498348736e-05
1.29014342982216e-05
4.3183992314094e-05
9.34639841156508e-05
6.61364523902816e-05
2.10621425136442e-05
2.5728309695328e-05
8.78067622168329e-05
6.18884655060273e-05
4.81572450735977e-05
7.05686892221997e-05
-9.93846733150165e-06
5.03693100738178e-05
7.31927574459093e-05
9.87046567493841e-05
3.11629521295729e-05
2.29705976094366e-05
1.32020285649511e-05
7.78468797740138e-05
0.000117913811145659
-1.67748159978393e-06
8.91881330255172e-05
3.86340034860153e-05
2.43774639804819e-05
7.40726784145706e-05
9.37582032394409e-05
4.19893072592356e-05
4.5901257219193e-05
8.42123669958882e-06
0.00010853923753347
5.3250259960476e-05
0.000100219094251525
4.66254406908692e-05
5.31249192743794e-05
4.16719674717053e-05
3.87242571392595e-05
1.71088917371376e-05
5.8249969081704e-05
8.77765464363302e-05
3.83633543567771e-05
2.80219156693721e-05
3.51516401146735e-05
8.0297916802211e-05
4.84669517824551e-05
8.14134703969142e-05
0.000144517082439927
5.91735738460496e-05
0.000130064830378681
9.01270937785798e-05
7.30809413472085e-05
7.11690546448218e-05
6.33990459568776e-05
4.97036951570137e-05
5.00551244328193e-05
3.49313598130086e-05
6.31393785366835e-05
3.31195037012894e-05
2.1794736516374e-05
1.50736833813868e-05
4.77779828793533e-05
1.63199638610837e-05
5.59022842645529e-05
3.48180140115564e-05
7.13942857767824e-05
4.67682690843537e-05
2.90161244309508e-05
8.96106350592341e-05
-1.54374288063665e-05
3.63029284705435e-05
-1.13048770758567e-06
2.56988006158956e-05
-5.27599629062003e-06
9.34580821258815e-05
3.92459796896472e-05
6.70847182189615e-05
7.90977942283531e-05
2.70150601620687e-05
2.00604908357296e-05
4.23718321328673e-05
9.56476174264736e-05
4.43966605473515e-05
7.2792948450334e-05
6.57911673773923e-06
4.48684958909275e-05
7.46609868127815e-05
9.12384382816336e-05
4.97351915443053e-05
4.47782279249192e-05
9.94811900239873e-05
5.5132010714812e-05
6.440538226839e-05
3.54944455158924e-05
-1.65188082199466e-05
0.000120466244672284
0.000155427641778118
5.51197961713512e-05
2.23531896163752e-05
7.23047853688964e-06
4.24694273078048e-05
6.21842895941472e-05
4.60485671436793e-06
7.99756575816512e-05
6.55923155937159e-05
4.78353232730102e-05
2.51829618013923e-05
7.63554730301727e-05
9.78892341052981e-05
1.5391947530101e-05
6.63722303806798e-05
7.66379808118745e-05
3.29042021612853e-05
0.000129755252056795
2.02241825890495e-05
3.16973325818293e-05
7.21448294742673e-05
6.92441213936385e-05
8.34123461864477e-05
1.30383347770566e-05
8.40384595962894e-05
3.93734752816846e-05
5.64655400145859e-05
3.75644561116923e-05
9.86392620781471e-05
7.98860677816749e-05
-6.47691478976642e-06
0.000109898369717521
4.80046370856382e-05
3.53622334093242e-05
3.36782124199599e-05
7.7034009981081e-05
6.83420959397713e-05
7.26220247322172e-05
5.19947052048922e-05
-9.71989814364666e-06
5.98103959135359e-05
-7.15728605702009e-06
-3.007733014719e-05
3.80918408493704e-05
2.52005843892505e-06
0.000104806886068185
8.31191143262433e-05
8.33689479973221e-05
4.52567064897615e-05
5.11422476820091e-05
1.97527721098978e-05
0.000102986554489472
6.47219736925329e-06
1.04856879117656e-05
2.97637819306248e-05
3.64563162507646e-05
6.54016658984687e-06
6.30582482076835e-05
6.85443019017399e-05
5.56439847475518e-05
4.87435732860351e-05
6.48158760643632e-05
3.55447894335334e-05
4.59179756976722e-05
1.34576427343783e-05
9.4264727162908e-05
6.67316219137262e-05
1.71406273958563e-05
7.06441296496133e-05
9.94710978831149e-05
5.48996237764839e-05
9.57159858667102e-05
2.13216709757423e-05
-3.23462914677188e-06
0.000103635009869346
2.68297577583144e-05
5.36432083834261e-05
1.18456858882402e-05
6.91702316984899e-05
3.20097649082897e-05
7.49520986945293e-05
9.98160267368951e-05
5.03003904409227e-05
0.000103894814765717
3.37152947653627e-05
6.79101031261134e-06
8.01540293364126e-05
0.000130793351301058
0.000108675794793751
7.93763514833233e-05
0.000113159659781441
8.34155464034645e-05
9.055389392684e-05
7.89005470547259e-05
6.81449737457425e-05
7.77265951008213e-05
2.33976776046614e-05
0.00010338639024938
3.42783078496948e-05
3.06840731497072e-05
2.66607607764131e-05
0.000110520103923459
5.78259036129659e-05
7.76967225149743e-05
4.40805077224694e-05
8.2515190369217e-05
8.11163455529266e-05
2.64576704859828e-05
7.74702117172457e-05
7.89860762099387e-05
2.89383328426133e-05
6.75050760470044e-05
5.25415755977072e-05
6.66403261305637e-05
8.09440203232247e-06
-3.44893020725886e-05
5.31001726133743e-05
1.67011860246346e-05
1.99221089240202e-05
4.7161245337973e-05
6.38284650604161e-05
7.3359148680709e-05
3.6917828424476e-05
-4.00008344940997e-06
-3.32262047589244e-05
7.73708945578644e-05
9.07994912412764e-05
4.83060198011748e-06
5.59929162756739e-05
4.36544640454214e-05
2.70445356424346e-05
4.73389543120532e-05
4.53236747509699e-05
5.76555284685777e-05
5.69865275898535e-05
7.48620878904093e-05
1.97634192625425e-05
6.82518397840283e-05
0.000119019565639492
7.72481527364203e-05
5.69552745690044e-05
3.47476742100601e-05
2.49505608295716e-05
7.26137022261291e-05
3.11324785815318e-05
4.85495432717175e-05
2.97773822073184e-05
4.3892813884931e-05
4.09824577390992e-05
3.91858590569268e-05
-2.31217540606752e-05
3.93656795839212e-05
8.02572385944265e-05
7.05642025324128e-05
4.62843973200625e-05
1.95023507585101e-05
3.16545178700259e-05
5.90583366215907e-05
6.58403789303099e-05
7.85490736772507e-05
0.000102277535907508
2.96012845367691e-05
6.32402176239401e-05
7.52248497435484e-05
3.88715025563148e-05
8.6590146912566e-05
5.04891335275936e-05
8.44638316282229e-05
9.68318010182146e-05
8.3831677145313e-05
6.38520934688203e-05
7.2043464792756e-05
0.000119641876387097
0.000103061520664507
9.8815182455286e-05
9.05375048195188e-05
6.61054154143194e-05
9.34518882472125e-06
9.99169548069536e-05
4.0828110386358e-05
7.16303959896708e-05
4.92931724948014e-05
9.37821496748619e-06
4.13061655009184e-05
5.53556223792985e-05
9.42618476630579e-05
9.95862065243893e-05
1.6081557576389e-05
-4.78746893515931e-06
0.000117086251759995
1.26958750035745e-05
0.000123959779809376
8.15140279259034e-05
0.000113060703359452
6.77371879542519e-05
0.000102094665575861
0.000129643655135356
7.72262196971137e-05
8.50417966135344e-05
5.10056412378326e-05
4.82433265215726e-05
4.43236710780035e-05
5.74694158145143e-05
6.16511956244722e-05
5.42563515585082e-05
4.09024174484098e-05
7.98558018833307e-05
3.2647520094218e-05
4.76481349419639e-05
7.48557440622229e-05
7.73666047714457e-05
9.40259779009366e-05
7.90058311166697e-05
7.83706461404632e-05
4.37924774965162e-05
5.51128149947674e-05
4.36906247027009e-05
2.02908903172194e-05
6.17621190859678e-05
4.12389291459848e-05
7.3795261601901e-05
7.74362499054119e-05
4.87698498310268e-05
6.84612553361351e-05
6.84307842659807e-05
7.08701816168937e-05
7.25751195992594e-05
5.18457947763758e-05
3.21696463123579e-05
8.6326466043031e-05
3.0811946230331e-05
5.7894734384112e-05
6.08038876657846e-05
7.15619378611192e-06
2.6827110229873e-05
7.7902260607615e-05
4.23062472591637e-05
3.55195465081814e-05
9.73704358595426e-05
5.53289781487658e-05
5.71939711430128e-05
9.34849300910751e-05
1.47966764376826e-05
0.000150402158183807
4.39324721669098e-05
6.37506478440562e-05
4.25266651903355e-05
6.40860491166355e-05
8.07652046202895e-05
8.4896845123133e-05
5.91520069939437e-05
0.000107976706763995
-1.74415335941799e-05
8.53119434140687e-05
1.04855147712619e-05
0.000114876449615311
0.000116079079756303
7.40519390252518e-05
4.97162214469228e-05
5.4437520968857e-05
1.87941234356311e-06
9.14589164445325e-05
4.08954405280875e-05
6.10387701246443e-05
2.42234852262376e-05
4.62229450947661e-05
1.75865776089005e-05
3.73423171492418e-05
3.46665911463831e-05
5.75612742499862e-05
4.35063335889492e-05
2.9077296212128e-05
5.72469675827126e-05
3.462593393076e-05
2.53046135984931e-05
-4.05149970031962e-06
6.19140982239924e-05
7.71851172112833e-05
4.50680256623465e-05
0.000113041471129971
7.86498001289197e-05
8.10460754971229e-05
2.43369977867652e-05
0.000101307683528205
4.77075854956434e-05
3.54866160088959e-05
8.17239466134782e-05
9.64172912624385e-05
5.8590455349601e-05
-1.7332817803307e-05
5.41290581880138e-05
7.24595125757708e-05
4.6365487269889e-05
9.4634685517086e-05
5.25907553666059e-05
8.5795604156482e-05
7.0520630943329e-05
8.55949272586356e-05
4.5871249408896e-06
8.41292020696901e-05
4.04763765082737e-05
9.05291416646139e-05
2.31959293452204e-05
4.21072595754019e-05
-1.08092761222414e-05
4.12164057930428e-05
4.30755646905842e-05
7.18164985368802e-05
2.24196434717976e-05
0.000102044104023541
5.64601808631186e-05
6.74182563728839e-05
5.29032917307037e-05
7.36965804712218e-05
3.43445189759198e-05
4.1264498422097e-05
1.68114388457284e-05
6.01068553933414e-05
1.44360941647679e-05
3.80015609951923e-05
1.08318289280853e-05
3.25165022069413e-05
6.0071481233141e-05
-1.31030586027344e-05
6.53552948903832e-05
3.3095023582813e-05
6.38737241954193e-05
-5.13516598867039e-05
5.13661051747674e-05
5.60686773728668e-05
8.64004282038259e-05
3.91921501727681e-05
0.000100571634002124
1.25361079645454e-05
7.07610675066273e-05
6.12567893413337e-05
3.23866614919219e-05
6.89200559483799e-05
1.48866568426972e-05
5.10520578216978e-05
9.60088885333183e-05
0.000111454464136316
8.03592970695709e-05
5.3929760725449e-05
7.41760190316594e-05
3.00829682737197e-05
9.44161991938063e-05
4.12064313233562e-05
0.000101090614568511
6.00523946120715e-05
-4.53012825950841e-06
5.75361746388623e-05
9.1284820464669e-05
2.24261698646472e-05
6.3357561023364e-05
7.93273252634842e-05
0.000105551328052112
8.17307056273362e-05
2.22375518322174e-05
6.2678254421215e-05
2.86112460398808e-05
2.81883510046139e-05
7.0431746695109e-05
5.56191918936711e-05
5.55065296771907e-05
3.82251245781861e-05
6.5436180592403e-05
3.66469744968438e-06
8.17902808165232e-05
5.09705985058133e-05
8.25955449500519e-06
0.000122815843906721
6.16787153745488e-05
4.0541167958844e-06
1.33846343241359e-05
9.86507397820837e-06
9.61979477286455e-05
4.38976649726844e-05
5.09928453610175e-05
6.8075725849034e-05
3.80894092296643e-05
9.10423876869452e-05
6.01864359446606e-05
4.39400684778844e-05
7.69335343906375e-05
5.84054011092838e-05
5.0926480941985e-05
-5.72641625634121e-06
1.66200250465566e-05
4.32367308627947e-05
4.90594107522596e-05
0.000110115099602832
3.47273328257311e-05
2.85461645309069e-05
2.0479978463794e-05
9.51098102651058e-05
0.000121127615479581
5.77635060192113e-05
8.68766916132124e-05
9.15236624614153e-05
0.000107922531445365
7.23273731790369e-05
-1.61424384753752e-05
9.04329158970822e-05
6.10392894433873e-05
9.38487736200666e-05
6.21747078764675e-05
6.96619962617798e-05
8.54146724952914e-05
4.73762701977156e-06
1.88328571347987e-05
4.72758233331702e-05
7.79741058699786e-05
1.91253029137428e-05
4.57678502814459e-05
8.43798744021263e-05
9.5909946333377e-06
4.65793451921708e-05
4.52621852037605e-05
4.52082983614656e-05
8.05538739081171e-05
-3.99913385920473e-06
7.40611174751516e-05
7.4564582557068e-05
0.000113231139114327
6.72286737838601e-05
8.98201889352971e-05
6.31193396418627e-05
6.67698260933994e-05
3.79539899638364e-05
4.37756805825321e-05
5.18881928347602e-05
7.4875268210123e-05
5.26577495628784e-05
7.97533490695906e-05
5.39694258928911e-05
7.30718699566108e-05
5.95617540092881e-05
-1.19037333983432e-05
3.6501546127175e-05
4.66880948969973e-05
3.97780758421066e-05
6.34987659119156e-05
5.86419859937282e-05
3.91284531357697e-05
6.53654504308616e-05
4.86332632683535e-05
6.17736515405822e-05
8.1371854913388e-05
4.29735527797337e-05
4.40309023852877e-05
-8.48141901273261e-06
5.14403125099017e-05
5.18768310185525e-05
2.71875413667645e-05
2.53089088739704e-05
3.75373682844097e-07
4.16921392702587e-05
4.62892339867037e-05
2.14885258217966e-05
9.22505022112579e-05
3.67191650294995e-05
1.48180879697985e-05
6.97790787617485e-05
5.25332609179813e-05
1.50144798682788e-05
-7.14891752768219e-06
1.03695990456017e-05
1.00662972319489e-05
4.41728343803384e-05
3.15911384403215e-05
3.18702373751699e-05
6.55843020193397e-05
5.89875995182342e-05
0.000108467884500793
0.000125647921761803
0.000133580948681803
7.70313168831868e-05
5.88828960534533e-05
5.37045716822565e-05
9.6977964621005e-05
-3.50958903089678e-06
3.27927046062468e-05
4.75226115413711e-05
-3.92198591808246e-05
4.29926789956898e-05
7.79862882744014e-05
8.99595759341661e-05
6.74572379171328e-05
4.07031176883627e-05
3.32991595221039e-05
6.52538739988227e-05
2.05065088625809e-05
7.39700309284311e-05
6.89124755074874e-05
7.09962471297366e-05
9.00787728213433e-06
0.000123949322737043
8.48765574451269e-05
2.1582537790773e-05
0.000111899108646457
3.30312571004557e-05
3.78215815047148e-05
5.72738638551369e-05
4.00255573426039e-05
0.00010016619970791
6.68075882877904e-05
4.93045516175258e-05
4.65596884467045e-05
2.90939428493274e-05
3.22121996642749e-05
4.57134850490008e-05
1.70961154742816e-05
4.36134390280878e-05
-8.0490785948746e-06
4.51307759603522e-05
5.1191845458132e-05
5.14038814659917e-05
7.44226982644998e-05
2.08125731034404e-05
8.15751021387855e-05
2.89330026739889e-05
0.000114855725071885
-6.59202244032912e-06
6.51861982673069e-05
4.13472878926642e-05
1.36155957216852e-05
5.75971026781875e-05
9.20687452360889e-05
0.000113438082474707
7.42400549935588e-05
7.97547579886389e-05
-2.57623919459244e-05
2.78776606121675e-05
5.8381665165511e-05
2.82989331106617e-05
4.90534305706857e-05
0.000116058560235138
1.18423559171168e-05
2.56331192443966e-05
4.00135849221456e-05
8.93937010201025e-06
1.23841632661301e-05
4.38766767650532e-05
0.000107708319988941
8.5565986173005e-05
1.84286548236836e-05
5.27495310530992e-05
4.27815791347769e-05
3.02482740169145e-05
9.23724642756388e-05
0.000106298792424295
0.000120117742148601
1.90669823408137e-05
3.18304367161311e-05
4.38328343649129e-05
6.89611383096054e-05
6.95739344479811e-05
6.0598219570042e-05
2.37014165807194e-05
8.79932539496183e-05
7.86357139258915e-05
4.4042158272567e-05
4.38815463902399e-05
2.20681407006443e-05
7.17295434329771e-05
8.60772410333047e-06
6.76251811330828e-05
2.77551112776821e-05
2.55232765289802e-05
9.35798856328186e-05
-1.3020741949968e-05
6.37607619013484e-05
6.31162532827701e-05
1.45895726699189e-05
5.64015722779252e-05
7.41173618677086e-05
1.14525087191564e-05
8.66042449197262e-05
0.000108860722218979
4.01323216045165e-05
2.83364735454454e-05
-4.507243809685e-06
0.000108808501779375
0.000138661500861981
0.000122950797354431
4.46287678054525e-05
2.69394429292807e-05
0.000113083278836613
3.56340682228681e-05
5.17514861169036e-05
0.0001117793258563
1.62766178420462e-05
7.78349027439569e-05
9.66725705043967e-05
3.29271075391732e-05
5.30784756605508e-05
4.50464734177678e-05
4.58879054841436e-05
4.58019033763792e-05
4.28652030247738e-05
2.38306220819973e-05
5.41591258787123e-05
2.16209972522416e-05
5.7738186974369e-05
4.95972728778545e-05
5.76107298835292e-05
8.68029178306633e-05
-1.63561096638781e-07
3.66278425927241e-05
-4.2965079516211e-08
6.23978784179901e-05
9.66946567654481e-05
3.5556315898512e-05
2.6455118592854e-05
2.59501077792849e-05
7.05839302015749e-05
0.000115811006390446
9.40005668443612e-05
9.94771372381026e-05
4.57188543816323e-05
8.83097115317651e-06
0.00010944960235275
0.000143049210672804
8.25108998802471e-05
2.90333591159908e-05
5.19348387672836e-05
2.59763808996212e-05
3.84594977421895e-05
2.19822859396569e-05
1.02504568172419e-05
2.36481357535523e-05
2.19446363979403e-05
5.42458242336972e-05
-2.89198284868145e-05
3.10024077406499e-05
6.63840964474774e-05
0.000101452181238385
0.0001142601724122
2.75115611384404e-05
5.46282057256457e-05
8.81903252065099e-05
4.01974248294386e-05
7.68341639124318e-05
0.000100515852195873
2.39617929809631e-05
1.87325954645337e-06
2.34084687111969e-05
1.9947123918037e-05
7.34266279659459e-05
0.000108737525832336
6.53201337788198e-05
7.08682493944516e-05
6.12280135362794e-05
1.94607688319569e-05
4.66229329302911e-05
5.06395125295283e-05
8.12676185523259e-05
4.83841458336851e-05
3.12393808917836e-05
9.99056098850849e-05
2.93961791193126e-05
5.70580552786244e-05
8.12000605688963e-05
2.04116808849719e-05
4.42441463028471e-05
8.85404557051371e-05
7.21751027800084e-05
3.532585426357e-05
0.000131915032389575
5.1889472322145e-05
7.70932106539604e-05
5.22709688378028e-05
5.65878473267797e-05
9.18966756516982e-05
3.51540605404548e-05
3.29501267242486e-05
0.000101474272782742
6.84449938911398e-05
7.40970504818059e-05
6.31992879958056e-05
8.58405102973889e-05
2.46108364171361e-05
9.08322313685751e-05
9.36014400627753e-05
6.2313485131847e-05
1.56340074174181e-05
6.13751957988317e-05
7.78467033129233e-05
7.2797950404266e-05
7.42307243646058e-06
5.81020462905987e-05
-6.97424944750783e-06
8.59608483715582e-05
6.59956593030163e-05
5.61027546206215e-06
6.76903696295344e-05
3.09885096836619e-05
-4.39756006015143e-06
2.99978606349139e-07
8.03512778108639e-05
6.75983104821502e-05
4.63670117686198e-05
6.21095561625455e-05
7.61209866524973e-05
3.89546675596858e-05
7.20534966967639e-05
4.05500172224706e-05
5.99509790005333e-05
0.000101151838826944
6.88560826882291e-05
9.67100175397883e-05
0.000115341470173858
7.49134484073649e-05
1.44492647959144e-05
8.55662346698788e-05
3.88227487146323e-05
8.93690843432944e-05
0.000102573936379956
1.4635708692003e-05
-2.40506963819048e-05
8.51126221331525e-05
3.59986310210742e-05
1.48883710462313e-05
7.3544535067532e-05
4.42515881567424e-05
7.38260355909611e-05
6.62774296695404e-05
3.69267479468907e-05
9.73494378314569e-05
7.44517545683013e-05
0.00012871412261393
3.59443673487729e-05
4.39645080623868e-05
0.000117390065211473
0.000125930193886768
5.52801429968266e-05
2.95624392277226e-05
4.13483773007966e-05
5.78690223010013e-05
0.000110779676115543
6.75150769734787e-05
8.28274760556089e-05
3.89194734791624e-05
1.95539815164458e-05
-5.70573859986849e-06
-2.43237059084529e-05
1.03182630178394e-05
5.83423782233822e-05
8.27794626022312e-05
3.91089349858695e-05
4.63002038503343e-05
0.000105220478119615
5.81241300934624e-05
6.27848880943798e-05
9.72342379293095e-05
7.174332222076e-05
1.63203757891582e-06
2.23798998571651e-05
2.54128555929325e-05
0.000110203223924806
7.96986531998947e-05
5.061422641316e-05
4.20417981328217e-05
0.000107985592598037
5.00181283316759e-05
4.55356340846952e-05
7.50785354924874e-05
5.5755638129755e-05
9.30028608221256e-05
7.70008409918391e-05
6.32278012086333e-05
3.33578836426983e-05
0.000100303087367031
2.02997490977587e-05
0.000100310415061878
0.000103900688181379
4.75332344850134e-05
7.46964203794102e-05
1.79086426518741e-05
9.68674870928886e-05
6.21343344297335e-05
0.00011640630180013
-3.8062243524234e-06
8.57552163394675e-05
8.76495133818537e-05
4.07884663466194e-05
-5.71487389396546e-06
5.05436903469018e-05
9.03651669690571e-05
3.51797205986714e-05
9.53438990550341e-05
8.95535604877903e-05
7.35217643515326e-05
4.21913450738772e-05
9.10549062099704e-05
7.09122757157298e-05
7.4225245863639e-05
0.000103644739711206
2.77616194628222e-05
2.69318501163041e-05
4.97829736433942e-05
9.8328637082552e-05
1.60700676969079e-05
9.55724411973877e-05
5.31455903582123e-05
1.41616702276446e-05
7.2159119612629e-05
5.51040897249883e-05
0.000174837233630477
3.57648473818229e-05
8.14482536624205e-05
3.09905146038762e-05
6.27329001504298e-05
1.7482523234974e-05
6.36189793835286e-05
3.86123715531025e-05
3.16160773168225e-05
7.58490659666239e-05
5.08465527759564e-05
6.24257664224364e-05
8.34990836274556e-05
6.81224187573919e-05
8.60780558485409e-05
8.10435962102441e-05
3.68524492493107e-05
6.20343214009563e-05
1.05545956663435e-05
7.23081674476692e-05
8.56469365177248e-05
2.18827488881451e-05
8.66238941512422e-05
2.67038913329836e-05
1.10442101255638e-05
3.2878241574683e-05
6.29732235979874e-05
1.727835999444e-05
0.000102603054561521
5.72940484699674e-05
4.8548852351222e-05
-1.17467019757968e-05
2.76488018238074e-05
7.47571058440013e-05
5.24763087871764e-05
0.000116980188836167
0.000116747407153672
9.02933652508754e-05
7.07210916899922e-05
6.63304961365401e-05
0.000117013806702737
5.60204517109501e-05
8.6613951532801e-05
8.36872243118184e-05
4.22862146763623e-05
6.42753750046264e-05
8.97874543377269e-05
7.51324864466872e-05
6.7926715363672e-05
6.47929274309629e-05
3.08566671280577e-05
7.69816961691924e-05
7.7484620268213e-05
4.04500518373739e-05
2.47884995351932e-05
5.03472671423208e-05
7.48438522380341e-05
4.1502016684426e-05
2.33127259785377e-05
-1.41830089443728e-05
2.63879837643522e-05
6.02077854866799e-06
5.45928415357791e-05
-1.07868115467307e-05
-1.03620549888539e-06
9.76965987133158e-05
7.3537691352886e-05
6.65121000872031e-05
2.41071569526328e-05
2.1119347771445e-05
4.64678982367429e-05
6.4414232830173e-05
0.000113857741771921
4.99612182789228e-05
2.79538099965406e-05
0.000109172172546843
8.40849181217758e-05
4.05446146986494e-05
7.69740893614843e-07
3.78047308000353e-05
5.63085085293777e-05
5.74206038357232e-05
5.95215474480972e-05
4.84574004289748e-05
6.00541305039055e-05
5.56776587289235e-05
9.17219863912796e-05
3.44937709290316e-05
7.31558373487782e-05
4.92562761451536e-05
4.46157329545256e-05
3.0777920696958e-05
-2.40505783444256e-05
6.73983916774322e-05
2.32608600837391e-05
2.66778830628547e-05
5.72910479394422e-05
0.000133211696606949
5.21923074489007e-05
4.85584530768516e-05
9.12083617082043e-05
5.06333849835318e-05
2.49029044227639e-05
8.02032714880538e-06
5.20084200199029e-05
3.81644960358321e-05
7.82155486984768e-05
9.24305200162721e-05
-1.64083353388918e-05
-3.98911656292682e-06
-3.21467236150248e-05
2.64180106994868e-05
6.44849534050615e-05
4.18499436544452e-05
1.10236641147013e-05
6.44806611814633e-05
2.26880293829197e-05
-2.82638500969935e-06
6.93861204239691e-05
3.98511155854295e-05
6.44364019662167e-06
8.74534173173386e-05
5.0808931144085e-05
6.40549070989693e-05
5.27826486303215e-05
4.25673625895901e-05
9.69117182977627e-05
0.000100694942039479
6.35550739397621e-05
-3.82265039909559e-05
4.50134401434003e-05
3.59869135389519e-05
0.000102268991458886
0.000144213638281479
6.11482357675305e-05
4.4610311717606e-05
7.8168940022534e-05
3.43884892192534e-05
4.13971973236162e-05
4.15386581122952e-05
4.37617191233545e-05
3.23417195764999e-05
1.07020116021135e-05
3.71168503476175e-06
6.27613631803748e-05
-2.38150795344019e-06
8.93181323923976e-05
-1.33597960128765e-05
5.1727318627532e-05
7.20899192181707e-05
-3.67849341953884e-06
9.21193674634168e-05
6.66024209621025e-05
2.38097947140597e-05
0.00012018182826992
7.62972971588081e-05
6.78756577303516e-05
3.59448563605137e-05
2.78419863226438e-05
6.56681016681554e-05
3.7733281980996e-05
6.55170170881117e-05
0.00010275906429892
8.34937814726203e-05
8.7984249062335e-05
0.000109431521740171
6.98981354429527e-05
9.04120199195116e-05
7.34092182168555e-05
5.27012911080886e-05
4.85887021844503e-05
6.92851475437439e-05
2.2080151407964e-05
7.34569823274272e-05
4.56569605351879e-05
2.01433371312421e-05
6.05939281209285e-05
5.57905678272119e-05
5.64322446692796e-05
7.9534674209748e-05
5.19861309153265e-05
7.65085353352694e-05
6.18562923218507e-05
1.63725124104566e-05
5.81292347916149e-05
7.59704384627901e-05
4.06342279375295e-05
5.48658975129971e-05
2.7057515510129e-05
8.11172625092931e-06
7.75505002012499e-05
4.32616719326668e-05
3.91281836361501e-05
2.01448481068575e-05
7.78265005385147e-05
1.07112367686532e-05
0.000102405923253827
4.79179675258231e-05
7.14722901005952e-05
4.92570791458549e-05
3.63821148452872e-05
3.3122045052652e-05
-1.47247617914643e-05
5.77205503848511e-05
2.08385851488864e-05
5.27706192179058e-05
5.95214636223207e-05
-3.38704223415933e-06
5.56631807780455e-05
6.28700909974877e-05
-3.4876593568567e-05
4.29138304632989e-05
3.44318717180703e-05
8.17671748015268e-05
8.18685121581381e-05
9.73778004369082e-05
8.54996457289106e-05
9.19004604666175e-05
3.06571809510511e-05
9.76411358407729e-05
9.51372614779584e-05
7.08251098325389e-05
8.9555768149855e-05
4.01825216563846e-05
8.62076389926131e-05
9.78360594290748e-05
5.38291435922933e-05
6.66022795598458e-05
0.000137985857880747
6.1393916482053e-05
0.000109299026380246
0.000121787650757476
0.000127382224610733
4.37685653838228e-05
-2.58444074833233e-05
5.35724094521536e-05
6.12422404967887e-05
6.59797485504281e-05
8.2090900858622e-05
5.70445255288047e-05
4.70444915196914e-05
5.06349719487967e-05
2.82951078259456e-05
0.000160073657201956
3.70424810367576e-05
8.88976555737577e-05
6.91860787512479e-05
6.3887476454036e-05
4.03981646442637e-05
9.60041641462008e-05
3.37525005654954e-05
7.28637076348634e-05
2.49226235471395e-05
9.79675693451127e-05
5.87907821004425e-05
3.27281612378476e-05
-2.28363273406791e-06
3.03145281919026e-05
4.13067604765604e-05
5.87597841770801e-05
7.51917141954729e-05
4.61106755925486e-05
5.958218958308e-05
4.50728174554534e-05
2.26145332178529e-05
4.66678278344648e-05
9.077189405204e-05
5.14366056650578e-05
4.18197891210418e-05
4.42782088422248e-05
0.000115006990524887
5.62853497222139e-05
8.6163621403885e-05
6.06467011084473e-06
9.26997421945222e-05
6.35494449937682e-05
3.52794617585766e-05
7.11006837020157e-05
4.98362475400176e-05
3.80445511022318e-05
2.69996732320399e-05
5.33817253382215e-05
1.79536356313207e-05
4.88919070760198e-05
0.000104045368678484
4.43719717311443e-05
4.82762885457491e-05
2.30959681558175e-05
1.60378140069589e-05
1.51427435826702e-05
0.000111768163848084
-9.32646692024993e-06
6.45036258447703e-05
4.47960376167679e-05
-1.81360380913823e-05
5.03342178858514e-05
3.39480314174737e-05
9.07649865753929e-05
6.40193246283904e-05
6.90865343342715e-05
8.89342495255308e-05
2.5242669059896e-06
6.01567443390183e-05
0.000112920387071381
6.15438398252204e-05
7.51369842889691e-05
1.93148594595202e-05
6.60809641280276e-05
8.68957129274791e-05
5.99830122122473e-06
5.10071169182595e-05
0.000105662029947134
5.97056942348065e-05
8.45133992371603e-05
6.37654331844275e-05
2.7628113801594e-05
3.64805541032156e-05
3.41727871995813e-05
2.1725794456907e-05
5.68886464226829e-05
1.17827899926662e-05
6.04590238463381e-05
3.86541212124505e-05
9.85254034962786e-05
7.92151761326141e-05
5.50976552220608e-05
9.98173904620827e-05
2.14383042839965e-06
2.411916206301e-05
2.12236743077491e-05
4.59720464053845e-05
6.21915202069847e-05
8.41382508888476e-05
5.58887408748027e-05
2.94785074077635e-05
2.65050856078098e-05
0.000120314920456338
0.000110952514301844
4.82988713811522e-05
4.90927307277253e-05
6.75751831636345e-05
5.21723091163608e-05
7.69915093218215e-05
3.13746620086353e-05
9.0050002466827e-05
7.27835025050419e-05
4.49727440561619e-05
1.96143080348521e-05
4.7395846641259e-05
8.21717514273468e-05
7.11073356288762e-05
-4.5238335090641e-05
3.27014351612579e-05
3.22449632133583e-05
6.24069421649469e-05
0.000122915140241362
2.42745006503289e-06
6.19418776088967e-05
5.71799040387747e-05
8.99881543739114e-05
-3.17013158992427e-06
8.35081537570552e-05
9.27507270447993e-05
8.28044811296661e-05
4.63300142285645e-05
3.64003358250162e-05
4.5056375444452e-05
7.36728113568252e-05
6.97480893491384e-05
5.48777325756978e-05
8.94486172473515e-05
9.83594980392701e-05
6.85309507206259e-05
0.000123650424228971
6.07768448932747e-05
0.000138441206794173
3.38318427557378e-05
2.15291597148764e-05
5.50950486204902e-05
5.95955282530559e-05
6.87879763857245e-05
3.09284316407053e-05
4.9751316878729e-05
8.99128974191888e-05
4.5945979854666e-05
3.46694391022835e-05
7.96881962754005e-05
6.82186819536168e-05
9.1115328296615e-05
2.65615972298512e-05
6.36398087701947e-05
3.83266559028017e-05
9.58255547850227e-05
7.57364699962861e-05
7.37893766818723e-05
3.76563042913408e-05
5.66225474087861e-05
5.7519058007623e-05
0.000123530928782876
6.05279285442836e-05
-8.33836508173776e-06
2.00536374957347e-05
5.16293770728692e-05
7.3663229742878e-05
8.66655534608392e-05
9.5378069638623e-05
0.000100570001784763
3.24994592624066e-05
3.60946654208987e-05
1.09840879241411e-05
6.67632108787746e-05
5.27297420464334e-05
6.38740110418168e-05
8.78701424345389e-05
8.76401009685074e-05
5.26840029100974e-05
9.16908404607545e-05
6.38216254386318e-05
1.83902037980261e-05
9.00113439363205e-05
8.38242530600215e-05
3.11755379281092e-05
9.68853918617942e-05
0.000109046518693987
0.000101989605036473
6.28302573633712e-05
4.70064498985004e-05
7.13544996786436e-05
4.7155276129295e-05
8.16372978237817e-05
9.3898003647362e-05
4.91939282529597e-05
5.13876556818698e-05
2.54848187352678e-05
5.2739866588978e-05
0.000187287312699148
2.5302344490677e-05
5.90074380760774e-05
4.92207596641211e-05
3.89813487977164e-05
9.32724101991995e-05
3.74710735083014e-05
2.92837591627304e-05
2.73882362964539e-05
2.37752055218262e-05
3.3266435156114e-05
4.83451905162558e-05
3.2266506177453e-05
4.68394903352677e-05
0.000104518391476201
3.09945980177888e-05
6.4948060108459e-05
0.0001059775654025
6.25955585523475e-05
1.76525374844081e-05
0.000118635248526427
8.31084814718068e-05
4.52764006864438e-05
4.98372608913602e-06
7.77382932381769e-05
0.000113149642685547
3.89026562551062e-05
4.05154465269599e-05
3.89828880722615e-05
1.05456264672454e-05
-1.65055347804564e-05
4.96348620052762e-06
8.00154326123659e-05
2.48665295862031e-05
6.92311589619472e-05
6.36976686336372e-05
4.10677327211434e-05
4.45779017107873e-05
6.67109292261913e-05
5.97313088062218e-05
7.99237615064344e-05
7.4195428834336e-05
7.3453532937862e-05
7.61166182385049e-05
5.23029989933704e-05
7.67653719705215e-05
5.38138330420164e-05
5.91164486476558e-05
3.7823189332735e-05
6.32262413558041e-05
0.000104013850830266
1.93636558289755e-05
0.000159378999601169
0.00011148578708357
0.000105701077605849
1.07078625348592e-05
2.5764968133007e-05
9.23780853559239e-05
5.603191164373e-05
7.59303283119442e-05
3.01548378714798e-05
6.82267674673945e-05
3.92268107955681e-05
9.66508623799792e-06
2.76199222342996e-05
-1.29699920583641e-05
4.60139068008171e-05
4.14986505986341e-05
6.38577872402696e-05
5.81921706209211e-05
2.01195814952691e-05
7.71720155357978e-05
7.43443047102588e-05
7.21794296558022e-05
0.000107017138080991
5.62548607921217e-05
9.76166715820017e-05
4.07323367012322e-05
0.000132537190892059
2.62003278900792e-05
4.84345195338014e-05
1.06302221477296e-05
1.90808637476667e-05
4.5988040836455e-05
-1.66489922316228e-06
5.191658106169e-05
5.86038483733746e-05
4.44723111490335e-05
3.86506841294624e-05
7.43941399668357e-05
5.23352205457852e-05
6.4484342494811e-05
8.92460040207041e-05
6.02526291951166e-05
-1.07881859424442e-05
-1.0899226338348e-05
8.11553656786428e-05
2.98251276939729e-05
6.93051280452234e-05
3.11017422821663e-05
6.03899406135558e-05
3.52888691606277e-05
4.54693825021747e-05
3.85223416498857e-05
0.000138325698371653
1.7263527265547e-05
4.68753926226921e-05
6.33285040551118e-05
0.000105502240372579
3.22102471933137e-05
2.3269411915209e-05
9.78607827095108e-05
1.83715570209431e-05
2.4509683509458e-05
5.87615603933492e-05
6.04091905067354e-05
1.85588712596733e-05
3.73403294693654e-05
-3.0931290145465e-06
2.41639119856861e-05
8.23675887434128e-05
2.63053834249326e-05
6.28666723712757e-05
2.93593203670015e-05
3.87564348199561e-05
5.04451994782255e-05
3.16227923467179e-05
5.04551129494486e-05
4.54974555653264e-05
8.86022585467599e-06
0.000136525649137564
9.63238590977995e-05
7.71298532126167e-05
0.000111993822954009
3.36957911608198e-05
0.000118648118122592
0.000107770471503781
5.74048476418367e-05
0.000139033238109407
7.97576027746935e-05
6.65901727287596e-05
2.29399739980789e-05
-1.92268421589224e-07
2.83006329297903e-05
1.80105091643298e-05
-1.00868968944779e-05
1.51296189223646e-05
2.98863701069139e-05
5.82334388822424e-05
3.36628238299493e-05
-1.97363264276551e-06
2.09499178413606e-05
-6.40136175039136e-06
5.6741067337669e-05
8.43204656718282e-05
4.52776088363643e-05
9.62583605943664e-05
-4.76186853625423e-06
5.28502555837888e-05
-1.18710131468672e-05
0.000120636037521046
5.80359382351763e-05
5.76892561101496e-05
6.38755971251056e-05
0.000113956287615393
5.40410733700067e-05
8.95335578573267e-05
6.99601263728333e-05
-6.14999834979274e-06
8.00697523084703e-05
9.64820473814187e-05
7.96929421101026e-05
6.5648783020349e-05
1.81679738651945e-05
0.000119879067641585
4.12522935956088e-05
7.80086214451329e-05
0.000117530249795858
6.08635987554305e-05
5.61058972531776e-05
4.4825809534516e-05
3.28942658158655e-05
1.87613411146456e-05
3.47231025467357e-05
6.1909787800329e-05
0.00011632058108536
9.95704189861627e-05
4.76242004661834e-05
3.4371404910039e-05
4.74343872102548e-05
-1.17447582110823e-05
1.98136169219824e-05
2.29870327638267e-05
-4.17882071581856e-06
6.35660978334715e-05
3.92843355670099e-05
4.6196234160362e-05
2.13397791155187e-05
6.00811044906268e-05
5.50076067034135e-05
6.41296669865707e-05
4.56255911810316e-05
4.48275409522018e-05
6.34591636476353e-05
6.26419895162478e-05
0.000152216009831075
6.43821893254154e-05
7.42140515091872e-05
0.000100167858827347
0.000111571730750261
5.23228131417823e-05
6.28557186004766e-05
1.29865664567436e-05
1.04749872852156e-05
0.000105685707138895
1.71452246643712e-05
4.08691762243754e-05
2.78352376913734e-05
5.77377904671266e-05
5.06262966823203e-05
3.26351065717955e-06
5.25678428989675e-05
2.42840902368829e-05
4.19004822655581e-05
0.000104808216704974
8.75147617417325e-05
4.43051502658236e-05
7.75548568314176e-05
-3.02692255715133e-05
6.28813719595563e-05
6.94024886869516e-05
2.5056353590167e-05
1.04724105891979e-05
6.63433337465269e-05
8.23714669073475e-05
4.4221007944534e-05
1.12689620638258e-05
3.15795488312658e-05
6.97899749045826e-05
0.000104411009417801
6.40179915873588e-05
6.94308432956449e-05
4.83843443336961e-05
6.15378869177784e-05
8.28821161562363e-05
3.43004561886826e-05
5.69100471024129e-05
9.83750070669956e-05
3.77849867319903e-05
9.13170427822075e-05
3.16630265740654e-05
7.92536418371094e-05
1.23175091060148e-06
2.37640339592527e-05
2.2816271625561e-05
4.59830251278894e-05
-4.84002436328297e-10
9.02009030945146e-05
3.18514374401446e-05
9.61971328580427e-05
2.59527402506271e-05
0.000106592290510156
8.02878532595838e-05
1.70039640264559e-05
5.10252770983584e-05
4.28073072200289e-05
5.12666135754842e-06
7.20092886201723e-05
5.89540837894893e-05
5.8854406427164e-05
6.404828147479e-05
-2.85045405419696e-05
-2.83539293172891e-05
3.87892769918164e-05
5.86937043684926e-05
1.72188548272921e-05
0.000109062032005104
5.08910944808332e-05
0.000149671239777421
6.37001366441754e-05
6.99399097873253e-05
2.856199268315e-05
0.000103003759890235
3.16241380218248e-05
6.43184474928157e-05
0.000112455288418806
7.6423351474361e-05
8.72317563662281e-06
3.09499541686105e-05
7.06872360082642e-05
0.000101081437409536
0.000101053418966851
0.000103813251713348
2.8314159519834e-05
7.0075597681997e-05
8.94704992139946e-05
4.02417049374399e-05
7.10625509192133e-05
2.85188696960549e-06
9.26599215190562e-05
6.33600561325989e-05
6.53348094152692e-05
3.87631510817804e-05
6.46923476164037e-05
5.97426036162317e-05
7.9222068242609e-05
4.49484009351534e-05
4.90805203128855e-06
6.89527823854336e-05
8.63088321759674e-06
9.22707437213706e-05
7.84910604522479e-05
8.94336740742242e-05
9.14729304398546e-05
3.92500619192796e-05
0.000118044054833892
9.62460224502455e-05
-2.45102619081233e-05
0.000124803378443336
5.61694315034127e-05
4.84260451006828e-05
8.4699542340268e-05
0.000170451431415244
8.66817016909134e-05
6.36787051477593e-05
7.8709119205008e-05
2.95254827614015e-05
8.09093529698408e-05
4.81515460098928e-05
9.0922125278063e-05
1.647824857854e-05
9.46987109622676e-06
3.69838562282598e-05
1.39122678406872e-05
8.29275324321819e-05
6.98549882654044e-05
9.4482592730503e-05
6.59122490858466e-05
8.86089074903901e-05
2.36370291178943e-05
5.97989504186715e-05
5.98225030925601e-05
2.78617587528649e-05
2.85447940843978e-05
0.000124534227406509
2.33756056409802e-05
1.27621902537049e-05
5.8347482148004e-05
4.7101631591852e-05
7.64500588034427e-05
1.61882228027436e-05
4.89774828733863e-05
5.21482784117824e-05
4.24709709238746e-05
6.90895432785472e-05
6.91702898110764e-05
4.4694161131433e-05
6.79087752774892e-05
3.39225640181956e-05
1.80843891289502e-05
8.14341083181122e-05
7.9141694461003e-05
2.09619927792108e-05
4.81627410274615e-05
3.31921527689517e-05
9.85538666442274e-05
5.26373992693366e-05
6.68807920582489e-05
8.06506651825311e-05
7.66231648544124e-05
9.637477992464e-05
5.19210104891764e-05
5.04280142218177e-05
7.30122001078299e-05
3.8897999343163e-05
0.000103177653020911
5.55455818929419e-07
7.73872238037729e-05
6.77880325176674e-05
5.94888523691648e-05
9.58603731424543e-05
1.20966557602216e-06
4.4338594114085e-05
0.000123029352553678
5.36052909428595e-05
2.57587525243989e-05
5.25034052916559e-05
8.67382333938679e-05
9.73047693626145e-05
5.54283592147624e-05
5.57197511806308e-05
8.25853295776016e-05
8.93756803802084e-05
7.27614082949001e-05
0.000117378396269886
6.31259955452268e-05
7.60802475794504e-05
8.44239607132623e-05
6.30304441188494e-05
6.65242302852751e-05
-4.68816224961775e-06
5.82644312216807e-05
6.16302375221858e-05
1.72013875787183e-05
5.77593270587455e-05
4.21740562205292e-05
4.70721560606523e-05
5.12676954058819e-05
2.15843116361382e-05
6.71033723292213e-05
1.74431540498033e-05
0.000113016691160592
5.73459792824252e-05
8.7563387098775e-06
2.9661527783899e-05
5.34238655417657e-05
8.82683490804919e-05
6.54780983985549e-05
1.9748427333863e-05
5.67112838846411e-05
2.57499670437232e-05
6.5741123977936e-05
-8.21177431503825e-06
6.32450359642463e-05
0.000107129839199462
5.02914238883432e-05
5.04209143487844e-05
4.83817623468632e-05
3.56003159987848e-05
3.55788361087034e-05
-2.28741160091712e-05
9.75501356437747e-05
4.07230391452797e-05
0.000106114544768451
4.51998563828192e-05
5.32769514505235e-05
1.47298221966723e-05
5.34944150685658e-05
1.05809786740888e-06
2.81040089950348e-05
0.000113938423281636
2.52157775577628e-05
3.27349647763538e-05
4.62821885662892e-05
8.51212483481599e-05
7.77639566122098e-05
7.53070089415181e-05
-1.17463110801379e-05
4.31629762917945e-05
5.20263412083567e-05
5.49931869309938e-05
8.95911478372464e-05
-1.08894048917857e-05
0.00010885288806737
1.43891155177785e-05
8.89605630709889e-05
0.000101710188308533
2.54028459239367e-05
7.16069237250645e-05
0.000119558233989953
1.79073203512111e-05
6.64806218379912e-05
7.64607286059692e-05
3.38037613695043e-05
-3.69595466622278e-06
7.01800671602304e-05
1.39788404102659e-05
8.35086772816875e-05
5.02220105905379e-05
4.80331802130043e-05
5.53679629984077e-05
3.35089600115038e-05
7.76526009971604e-05
6.02459819024929e-05
6.80917974814452e-05
0.000135716751686229
4.61834729319935e-05
4.93013721161952e-05
3.74805143448678e-05
-1.85878191284369e-05
8.21738048597439e-05
5.42113197194053e-05
-4.41007477374901e-05
8.72205437214351e-05
4.16256473934192e-05
0.000109349955637025
3.7929740930509e-05
0.000110161748478247
6.87077796758501e-05
8.99959467384705e-05
5.46349461114801e-05
0.000124200042886716
6.81801168521637e-05
3.39127853527417e-05
5.13468665839375e-05
7.52510136223186e-05
0.000114512066545831
8.64524793639311e-05
4.03152738455326e-06
8.48321426700689e-05
4.6266497985188e-05
9.339584155412e-05
8.81843825715426e-05
5.49921845198862e-05
2.36471248820849e-05
5.85609219171018e-05
8.66333786611381e-05
3.42608781361535e-05
5.31823522998798e-05
7.62123528653397e-05
7.76762728861496e-05
3.12622411998608e-06
8.59939268395977e-05
1.85336725419001e-05
0.000100686139570937
-1.81733022571437e-06
6.04184531225122e-05
1.2056158593287e-05
7.93428923942509e-05
6.90424613759742e-05
9.43263839790673e-05
6.21904555447547e-05
2.43111509490755e-05
5.83275035289504e-05
3.54089130869806e-05
5.35698501738643e-05
7.3362482798249e-05
6.77856795636339e-05
6.55576971113671e-05
4.0211055111916e-05
0.000107250625948541
8.04407993281941e-05
7.7769652244119e-05
4.408698449792e-05
8.53933023717903e-05
5.4438368992868e-05
7.63376728051049e-05
5.64151585598136e-05
7.25424057680751e-05
2.70827474698274e-05
6.44885598655178e-05
9.41753260741302e-05
0.000104496905144355
8.88083846486998e-05
5.14888144626685e-05
4.57231863934617e-05
8.84507144390007e-05
1.83323890874097e-05
6.24984626128074e-05
9.85787634028925e-05
4.57289540359729e-05
8.24169958697688e-05
2.08076762664185e-05
-1.47573870522921e-05
4.43603817226368e-05
7.08881744925999e-05
6.32443970900889e-05
4.222365923747e-05
8.08004535918666e-05
7.5516246970482e-05
2.54569484493163e-05
5.84482416063073e-05
2.51017497436644e-05
4.29665698076723e-05
6.95175866295571e-05
-8.6128849985018e-07
0.000127987106212567
7.33123056254286e-05
2.88125517731291e-05
9.60819803964432e-05
9.50300543460047e-05
9.14538248915162e-05
1.34643977481601e-05
1.93054708068857e-05
1.0748695052364e-05
5.82949964470072e-06
1.71791420694776e-05
5.08462537838718e-05
7.14540166565928e-05
8.62947315824437e-05
0.000109654096896714
6.82142819019658e-05
6.76951537093377e-05
8.14386312458202e-05
6.28704143794536e-05
3.77238981352294e-05
5.91770058638095e-05
2.04828939373268e-05
-7.85649749160617e-06
9.50866813014492e-05
2.50941520665296e-05
0.000129048805131158
-1.59372649563205e-05
4.7684260620721e-05
5.5087758760884e-05
8.53103759525843e-05
0.000136022650471912
6.55846348836159e-05
9.05184046339878e-05
3.8176324761237e-05
3.92717775055875e-05
7.67990112939183e-05
6.23686936670935e-05
3.5537936062483e-05
0.000126494814887428
3.92679652335223e-05
6.546417897554e-05
1.79497690678329e-06
1.98278677010857e-05
2.28063422093832e-05
8.00390097581751e-05
9.71605534884749e-05
4.8863911980415e-05
5.853810063866e-05
-1.14724236796035e-05
5.04245630826864e-05
0.000112538056965377
4.49468254865382e-05
8.44237645400122e-05
8.58085595818371e-05
2.80705163320027e-05
0.000105806885467641
3.81672281203592e-05
1.90249487926674e-05
8.77613993180111e-05
4.06754016267455e-05
8.03641870791076e-05
1.59051368005539e-05
0.000116038932429364
6.73973053829598e-05
8.94253512335916e-05
4.17902260811836e-05
5.01294384847842e-05
8.84813141881773e-05
2.09627992177633e-05
7.06553895454099e-05
1.37679235234347e-05
9.81935724027669e-05
4.19337622796147e-05
8.00020717119153e-05
9.62306829411575e-05
7.75520416653692e-05
6.10096213855358e-05
4.4360141716837e-05
7.99509082863648e-05
8.40140889789632e-05
7.71953068667771e-05
5.83945015604876e-05
0.000126682644885333
3.61085853413676e-05
4.06216902071691e-05
7.98946866647686e-05
8.08400490718597e-05
0.000101976649324517
5.67807657329803e-05
3.13299852300371e-05
4.28015099567425e-05
5.82255769935745e-05
5.38204147006534e-05
9.16695637809541e-05
8.78164248656999e-05
5.58440248617518e-05
0.000115585820564297
0.000111086935698269
8.58455449390201e-05
5.15065606417412e-05
6.21455162141164e-05
5.32630439509411e-05
7.72470928803525e-05
5.93869816069959e-05
0.000121112053175829
0.000110221793746504
5.94069413067035e-05
6.02196311822919e-05
0.000117373293240586
8.00018956795309e-05
3.14907521840346e-05
-1.25318214383296e-05
5.60000936326319e-05
0.000100589561228298
3.23567071556627e-05
4.25614404765732e-05
4.81491631765783e-05
7.1289902863966e-05
2.66834643387982e-05
5.33742769301293e-05
6.71074192231078e-05
7.69719642461914e-05
5.88421374434628e-05
5.25599793971663e-05
4.95436461562339e-05
4.88205260882286e-05
9.58966284722817e-05
6.67806557679754e-05
6.14046631040428e-05
8.60966674617544e-05
8.63319916333603e-06
6.46274303870989e-05
7.2764733294876e-05
4.12208199399217e-05
3.64558615815219e-05
2.8590235263071e-05
7.30826502220464e-05
8.25586440677395e-05
6.10428141400292e-05
3.51524130452419e-05
-4.1656161698057e-06
5.6948722487048e-05
7.38149882244705e-05
7.31417761825366e-05
-4.24380553664374e-07
7.47221584856099e-05
5.2564457129335e-05
3.61966557918592e-05
5.29520023343301e-05
3.99315717626523e-05
4.57695681000959e-05
0.000103286407166082
6.00407148425435e-07
6.28023601616901e-05
6.33641416560095e-05
5.43713263647042e-05
4.07786811052976e-05
5.66945943154131e-05
-1.62881023734622e-06
3.43977428040799e-05
4.79862872255182e-05
2.46722935814705e-05
2.45957753869638e-06
9.45122833386354e-05
2.1096516717836e-05
4.70623504000645e-05
7.417887361098e-05
3.34980233034229e-05
2.10536429885474e-05
6.77901280864704e-05
0.000121634237843715
6.02913078283284e-05
6.98217441078967e-05
9.35195665226611e-05
7.47326736133469e-05
4.77731085788788e-06
5.45635923192516e-05
6.23087976787567e-05
2.13385077360056e-05
2.13753686374243e-05
4.80670727378683e-05
1.32666232513375e-05
0.000112961639191226
3.80392070686701e-05
2.57579947477472e-05
0.000115239235425824
6.21314611260305e-05
7.87661179111137e-05
0.000105699169313003
5.8312011271097e-05
4.13465329467e-05
3.82505759252145e-05
6.58071474734147e-05
8.22172543342052e-05
3.94010965086496e-05
-7.59898662247832e-06
5.74959365977735e-05
4.56726520221783e-05
5.43926260674827e-05
3.32011773279181e-05
6.87866922669998e-05
3.20170453326371e-05
7.16765893360519e-05
2.68664097963744e-05
7.17986204762368e-05
4.88049380781292e-05
3.82595624936161e-05
9.50587757510609e-06
0.000132115084909378
-1.62921488605976e-05
7.59404917837502e-05
4.6161197894676e-05
8.71877144681806e-05
4.31435965798578e-05
8.94279904604155e-05
8.34438527658322e-05
0.000133952868326522
1.68530541476287e-05
8.53478840316652e-05
6.28785042764773e-05
3.73451063666087e-05
5.470926709677e-05
5.80963977841864e-05
5.1087106026651e-05
5.68008166543113e-05
3.66103534207789e-05
0.00011286495816575
6.83745801966774e-05
7.16028122037558e-05
0.000105067144957116
4.12634407825803e-05
3.88071104068049e-05
6.91745724568539e-05
0.000106166239062711
7.22497128815344e-05
4.99390349569618e-05
0.000109114367463534
6.89486980695098e-05
7.3623126724399e-05
5.87539456395198e-05
4.24235420721111e-05
4.5328010407684e-05
7.97914835798146e-05
2.16332145921083e-05
4.04266592524873e-05
6.69316589810399e-05
7.68893067697719e-05
5.27228521374327e-05
-1.25429512230686e-05
0.000103742377416059
6.07307906993325e-05
0.000102029839258456
5.88979173747116e-05
2.40826711515044e-05
3.40160145457495e-05
6.33403029310673e-05
5.51579119635571e-05
2.71567054428237e-05
0.000104084970066832
3.98298825749398e-05
-2.07919796381584e-05
3.1529125886095e-05
6.80501989439158e-05
3.83401336426358e-05
-1.60730045400594e-06
3.83482895725318e-05
0.000100574253636317
4.43348714749555e-05
9.31089620857224e-05
5.13298356310895e-05
0.000105040261707465
4.79773592726472e-05
9.3664438078113e-05
8.63865886721487e-05
5.4454731980978e-05
0.000116400011089121
6.7986057935633e-05
4.79314277981005e-05
7.98688888327983e-05
1.68413738633663e-05
7.34842162322527e-05
6.88179129749635e-05
2.74389183853687e-05
8.48607856327057e-05
6.61576232305752e-05
-8.65215193726404e-07
1.44401543189246e-05
3.65446238121377e-05
3.4011277282551e-05
9.84495172499864e-05
1.76975785728574e-05
8.38520332184172e-05
6.00723997789544e-05
3.89706927640868e-05
8.827205967219e-05
1.18760563470315e-05
-3.7033797958915e-05
-2.50769471310248e-05
5.08004056848001e-05
4.05094841429177e-05
6.09416487660787e-05
4.3911772676623e-05
8.17911757384646e-05
4.45069610969439e-05
7.98369632088032e-05
5.71394157376773e-05
2.98030066979364e-05
4.34786847208851e-05
1.01002915565035e-06
3.74177877713141e-05
5.25743380372936e-05
4.61595112335134e-05
8.80113676765671e-05
4.99420300903874e-06
0.000113569105959913
0.000111311955906377
4.13898185746539e-05
1.26498742001428e-05
6.37942556491859e-05
7.6999822572284e-05
6.03083082475203e-05
6.52231738003366e-05
9.15209469238006e-05
3.22433166333139e-05
0.000101082607829173
2.59842021419336e-05
9.66261771787907e-05
8.66305603131606e-05
3.75498009453611e-05
8.03235505977203e-05
6.1580117708545e-05
9.98568870979375e-05
4.359505520239e-05
6.79788220846943e-05
8.81072938439773e-05
0.000111439714216799
6.44280924496201e-05
2.76066655581579e-05
7.26445062837858e-05
2.50674318777067e-05
4.07459550293504e-05
0.000120130861658635
8.85569467341154e-05
3.44846689710942e-05
3.41578213923681e-05
4.93480390410201e-05
5.55163940231581e-05
7.4139644956107e-05
5.11776500916118e-05
5.07530017997208e-05
3.15104826723097e-05
4.43825053856952e-05
-9.29745622866898e-06
7.72983824984039e-05
7.67337114998947e-05
8.89635808987946e-06
7.14708876271e-05
6.27846432451424e-05
0.000113720030958837
6.61362062037056e-05
6.29193616668501e-05
2.6882109609087e-05
6.21494911604276e-05
4.27920625327012e-05
7.75825846226383e-05
6.43913562127164e-05
5.41157479485074e-05
5.8999027507633e-05
6.42483923992478e-05
5.89756738399602e-05
4.18842104916962e-05
4.78654580003099e-05
9.29370364937151e-05
8.37368127766485e-05
6.22105017521759e-05
5.57638177640399e-05
0.000112309002757456
2.99004922935205e-05
3.71483423468004e-05
6.73594743487606e-05
5.67493790888338e-05
4.16309832190801e-05
9.98946145877782e-05
3.31105626631631e-05
9.39818767457663e-05
9.87059976673032e-05
4.73525422009731e-05
5.28773656576452e-05
4.44070907006144e-05
9.09012931795352e-05
2.86074283729839e-05
4.35789666384931e-05
0.000108633569073438
7.92567963502553e-05
5.83771979121682e-05
9.72351964481217e-05
6.39830818013167e-05
6.96935445723693e-05
6.75932972678925e-05
6.5561415682864e-05
6.80322865184849e-05
3.96555035806132e-05
5.69328762159847e-05
5.11031356243038e-05
6.9412409121769e-05
5.95885256951838e-05
0.00010200607687243
6.05985180540798e-05
2.73514542901892e-05
2.68949040947271e-05
6.99101597959168e-05
0.000122702934165173
-4.12041987492859e-05
6.33387829715788e-05
3.17907148042187e-05
6.96067309204127e-05
4.21792815774061e-05
2.04377948266122e-05
0.000147099138598745
5.60839077837596e-05
5.82597553450318e-05
2.52950315246403e-05
2.05819870449187e-05
8.25870578158554e-05
6.92102826692152e-05
9.76816674460917e-05
9.41229408103989e-05
4.68311516621322e-05
6.31020763347339e-05
0.00013795134170693
7.87686922583671e-06
1.28530062036469e-07
7.32475612082516e-05
9.35646886905834e-05
3.75376413405814e-05
2.93389646068335e-05
3.7608778070255e-05
7.65262669422042e-05
5.35417501555305e-05
4.05268355260349e-05
5.58276582735775e-05
7.67340535337187e-05
-6.4312558234417e-06
6.41808205660289e-05
5.69928033556689e-05
3.71202843990282e-05
3.27052568852678e-05
-3.21513246028857e-05
2.10572280693645e-07
7.91011447123881e-06
7.59598612010694e-05
4.92716283904491e-05
6.9828014381529e-05
6.04982021988457e-05
0.000133266033938924
9.97137955635133e-05
7.10923441050027e-05
9.17958134450412e-05
2.40854921762088e-05
3.30986499679423e-05
0.000139717574969248
0.000109986968709731
6.67397228944895e-05
0.000100360926191159
0.000119559481218953
7.18738095465607e-05
7.61136573954399e-05
1.27896518193259e-05
2.76317544742821e-05
8.25255689699852e-05
0.000109823147841907
6.69599556474248e-05
4.13769419591491e-05
8.65287393229386e-05
5.30610860709757e-05
5.45172406315017e-05
2.24965821572818e-05
9.54578502920491e-05
6.6797257522745e-05
7.09155382288129e-05
7.25041936831364e-05
5.15949981569743e-05
2.89202288730611e-05
5.94101726806203e-05
6.19322385051385e-05
4.01503150828222e-05
4.13924601369275e-05
1.79999816449347e-05
6.44230386386737e-05
5.50326782375515e-05
8.74830480771576e-05
4.08921980161798e-05
6.90528478023134e-05
4.19800370081933e-05
5.38030083790408e-05
2.99228347532835e-05
3.69261471810855e-05
8.05253654096306e-05
3.13275734119775e-05
3.90931254086219e-05
0.000104186907617947
0.000106376661554804
-1.06905990681967e-07
0.000110546238156325
3.64404121851088e-05
4.13234851948903e-05
0.000121452335435773
7.44641183317634e-05
0.000142628047120104
3.5628125587304e-05
3.42771583181736e-05
0.000103194319922715
3.33843896690489e-05
8.54278432744962e-05
4.56219734439008e-05
6.49004378753063e-05
9.49957376717882e-05
6.77912906749538e-05
0.000104078652015031
7.41279230969996e-05
4.17519745320358e-05
6.91033948848515e-05
6.24055001016938e-05
5.25752961808456e-05
6.64034983943165e-05
4.87059085215692e-05
2.44364276234132e-05
0.000113536146797382
-1.72998358920787e-05
2.98859209448739e-05
3.7992463237213e-05
6.93682753428211e-05
5.05883873117893e-05
5.5397529383798e-05
4.34513440771666e-05
7.33701335615459e-05
9.20898843422729e-05
0.000123941562883004
-1.00366021764236e-05
5.58484672542407e-05
6.08193192262276e-05
5.69799724482737e-05
3.72412411681133e-05
6.30666726896898e-05
6.65500684149215e-05
1.60086255633073e-05
4.08854470689166e-05
0.000157142357546401
0.000116014825351268
4.70791851359058e-05
0.000105584281667773
0.000109246777557226
5.59361875977843e-05
4.71759147826844e-05
-2.53576392574115e-06
5.92918698160598e-05
4.14109590586884e-05
6.39460417828569e-05
9.67281157563275e-08
5.75826723813373e-05
1.50229526670428e-05
2.02403953565278e-05
7.1339120655408e-05
9.35331521687398e-05
3.08462902700772e-05
7.63088874015411e-05
4.6554141186212e-05
3.73845972483939e-06
1.95010450061955e-05
6.4205307444566e-05
5.28465530204405e-05
3.9726121045626e-05
3.54998509036584e-05
4.85412080210575e-05
0.000100289194759464
4.86597731860923e-05
5.1093389409354e-05
0.000105817933541972
4.09971551955227e-05
1.28993562371119e-05
3.65203381490072e-05
7.48841996002364e-05
8.53081447093245e-06
4.19060749757588e-05
-2.28379658395334e-06
0.000112953439506944
4.56226305104461e-05
7.31573625472679e-05
0.00012143002361534
4.0150877682615e-05
6.30741350021036e-05
5.18183667155965e-05
3.97378421957926e-05
5.09735402786959e-05
6.915051607238e-05
7.03040659197047e-05
2.67079120336532e-05
8.58804197139931e-05
9.79081577958878e-05
6.11688444495556e-05
7.02496585392808e-05
0.000109921046859684
9.47415430064825e-05
4.63080677692211e-05
4.78695017186694e-05
7.68593102318734e-05
7.12344617673942e-05
2.62764428420166e-06
0.000122583254286341
5.59459387438737e-05
0.000101774402123347
5.16620741161053e-05
7.08633622054244e-05
9.03768906047101e-05
7.62056829714488e-05
5.70592492829516e-05
5.23250958533223e-05
6.20663410385848e-05
7.27414108197624e-05
3.28214589510724e-05
6.74186474366264e-05
6.70741143952909e-05
9.60382129659662e-06
4.10652970940008e-05
6.76067257520506e-05
0.00010249671790558
8.28040276463117e-05
5.58639820754823e-05
3.94189897585749e-05
9.58071456184361e-05
4.12405718076642e-05
4.22594227314844e-05
8.71809567002576e-05
3.57615398582292e-05
9.50336316389841e-05
7.88923827005457e-05
2.14174882305592e-05
1.9857315489374e-05
9.27985442749788e-05
8.64518505540493e-05
7.32662209370653e-05
-3.24485855714973e-05
3.50985276582927e-05
-1.44901405176693e-05
7.46189646993844e-05
6.67811474036059e-05
6.21608813292272e-06
3.56144065799615e-05
3.40513205124377e-05
2.27860144793084e-05
8.47529392770541e-05
8.4882597146856e-05
5.06018677404421e-05
7.39808160158249e-05
4.11272766186522e-05
3.51277246198759e-05
8.94292360654596e-05
8.12857629450993e-05
5.23859931198485e-05
7.96787492154622e-05
5.34453324911874e-05
0.000126357516446012
2.21901883031132e-05
7.31064762194992e-05
7.75028163782776e-05
6.3320852054319e-05
-1.57832058051271e-05
8.14074191167518e-05
7.42483791305961e-05
1.88251048503151e-05
4.42388129446848e-05
3.7311573459166e-05
0.000117051576900317
5.69983642924902e-05
5.09751610542875e-05
-1.46804673456234e-05
6.05334551599168e-05
7.05636536916604e-05
5.8553761448066e-05
4.73341184218174e-05
7.80631314148003e-05
7.34980788766031e-05
5.62096033706148e-05
4.80625276686322e-05
8.28042476120439e-05
4.73017046680657e-05
5.27608104184657e-05
2.81652658853092e-05
7.00846602329954e-05
9.18435440778281e-05
6.52514670029919e-05
8.20427680045421e-05
9.12825880565856e-05
8.97800600818423e-05
8.5941903753326e-05
5.14436925100054e-05
3.61577661393384e-05
5.99684854579813e-05
4.94469586308332e-05
5.87504558840032e-05
7.45473699176656e-05
-1.41285761034363e-05
5.37112966448347e-05
3.81710042798826e-05
0.000136896822485049
6.17818932901051e-05
0.000104996142207611
8.83196536680751e-05
3.94720086730103e-05
1.04851741361211e-05
2.03235854147873e-05
2.75698935628414e-05
8.27110300436749e-05
4.57106609314769e-05
6.01407266355719e-05
6.19303024454333e-05
9.27567985369903e-05
3.5508476114378e-05
9.75919965303759e-05
6.27980762686327e-05
7.21243559814596e-05
9.01421122091776e-05
4.26378649799546e-05
9.93498964317797e-05
0.00011584261534825
-3.04326205476594e-06
7.68851818686551e-05
5.94989273683432e-05
1.81437416429761e-05
7.26072048592592e-05
8.84581429683273e-05
0.000113644648350273
6.26685258195923e-05
5.83088438503991e-05
3.21271084239805e-05
6.3224072773026e-05
2.20761685411787e-05
2.93756850405962e-05
0.000106804537132469
2.48914473064174e-05
5.35519238080391e-05
5.9878192183056e-05
0.000106311494804994
0.000123381062715308
5.53526648808982e-05
8.54014099291701e-05
4.88468561909125e-05
6.68576175864251e-05
0.000107536734116691
-4.59450191981882e-06
5.01537254189678e-05
0.000111397508650981
6.48635871096747e-05
5.82885710364474e-05
3.06698473840315e-05
8.75100457339869e-05
4.12329865231076e-05
8.76799013308614e-05
9.26280507408897e-05
8.54015944874549e-05
0.000103797692901084
7.81596247851425e-05
2.51225653161321e-05
2.66990627357888e-05
0.000127561848442554
7.9580793838536e-05
4.58928657414179e-06
2.99908377570185e-05
8.77338460983566e-05
2.33772144006563e-06
5.62293870639821e-05
0.000109730187719767
3.70219475197361e-05
7.30061434583839e-05
3.06890487336693e-05
1.30372692474114e-05
7.14503117963774e-05
7.49548119936489e-05
0.000106110149877431
3.75995597671685e-05
7.2184561815865e-05
0.000104822143357741
2.66404283065644e-05
7.95288778217671e-05
6.89940575876787e-05
2.85713698221707e-05
1.06389017678501e-05
2.63968626440873e-05
4.96633255582255e-05
9.71066172239753e-05
4.71939599136898e-05
6.25688826862545e-06
-1.3958234006736e-05
5.02372902063691e-05
2.4415216177445e-05
5.84504032344188e-05
6.14074025719407e-05
2.57160398197658e-05
0.000106179681019306
4.45521498664261e-05
5.59986868552936e-05
0.000121809567548032
0.000108853841948248
9.12480758553847e-05
0.000115486517709556
6.30888492154054e-05
-1.22466815611909e-05
4.60733967400149e-05
1.94718346329828e-05
6.94187617622911e-05
0.000105542097259763
5.85025627850796e-05
1.03651211624215e-06
7.54440523573262e-05
9.12387347161937e-05
3.28781367190451e-05
7.15916292583364e-05
2.77803507066153e-05
2.86242450142358e-05
5.42341442130276e-05
5.55689926245724e-06
2.02805877652112e-05
2.71789316394776e-05
3.5221368497587e-05
7.96458812620679e-05
4.89141705458736e-05
5.1685906541655e-05
5.35902666533692e-05
-3.99234013825221e-05
1.57076384988917e-05
6.4775336192024e-05
6.48919882741547e-05
5.23623557624819e-05
7.83035279880622e-05
5.72603647283041e-05
7.45241723500331e-05
8.40046348015135e-05
6.06416044486844e-05
7.81000986119219e-05
8.65871644198539e-05
6.36745903461387e-05
3.9629907497621e-05
4.89956450767682e-05
2.91228384740865e-05
8.6531205169979e-06
4.97730104944867e-05
8.98795782655878e-05
6.54613421131262e-05
5.13094033005686e-05
7.14998457249313e-05
5.34817141075073e-05
4.85864950649311e-05
8.29410306914456e-05
5.89203481125066e-05
0.000130714229042562
6.41116918330086e-05
0.000110010222880359
2.70123265158363e-05
6.9217821482999e-05
3.34479236652869e-05
8.63638072737413e-05
4.22946807246483e-05
0.000107856662759461
2.86751687667942e-05
-8.471434472091e-06
3.58451866472618e-05
-1.06518712594343e-05
5.87715969686266e-05
7.24888311955233e-05
9.07562413812381e-05
7.91265201579206e-05
7.28719697343169e-05
7.10326614687933e-05
8.98035985042563e-05
5.76292508748688e-05
6.07324851852752e-05
7.6367533735519e-05
1.16549035745077e-05
8.44388734503955e-05
8.11623584789249e-06
0.000142763290987117
4.43802898472135e-05
4.88313273520671e-05
5.4128620134285e-05
7.9879516104533e-05
7.63045880677981e-05
3.09445328226549e-05
4.7006818971672e-05
6.85883050345392e-05
0.000100604987207745
3.80646429239447e-05
7.45967833878396e-05
0.000111844547123453
2.83118104569712e-05
0.000130285433431501
4.15953855295434e-05
3.43241515138617e-05
6.28385625129971e-06
4.7658629718432e-05
2.02060475069419e-05
7.53008258701468e-06
0.000113970360064307
5.87756165817633e-05
9.57407321145672e-05
-4.8293465876736e-06
1.8307878132664e-05
6.49839720871226e-05
3.82051891083201e-05
9.19128791333357e-05
3.58860993560371e-05
3.85304756600383e-05
9.15737501771016e-05
5.53063805699321e-05
3.01887255788513e-05
3.47142682400387e-05
0.000112351098822572
7.29764364862921e-05
3.1740098434354e-05
9.95484271292599e-05
5.01151117424694e-05
5.46136976436168e-05
7.44607200130354e-05
2.55977599399259e-05
4.28082668369537e-05
3.42408384081272e-05
9.18914535258479e-05
2.04850394880823e-05
-1.28881273546816e-05
4.06544528031375e-05
2.69406569357548e-05
0.000115799609789525
4.61528246415894e-05
3.42987581163425e-05
7.75905302741946e-05
-3.07007896686795e-05
8.39820672348011e-05
2.20201359176133e-05
7.55188495892874e-05
3.76983905339036e-05
7.87996318068558e-05
4.0657573027502e-05
3.89759127527277e-05
2.62766065659226e-05
3.00740345573566e-05
7.6076928043514e-05
6.30733495160203e-05
7.16360439579936e-05
4.56344397319345e-05
5.57566765183518e-06
5.29539070817749e-05
3.84207215481649e-05
6.19280601311452e-05
2.99543383696374e-05
5.59068750096686e-05
9.30370489681871e-05
8.6617798563963e-05
2.28275461185913e-05
4.45220028327923e-05
3.99022319320955e-06
5.1463678452233e-05
6.03223560677724e-05
6.9622404865299e-05
5.34082878981798e-05
4.24220769368946e-05
4.04020331481743e-05
3.53534479425539e-05
5.05886135281121e-05
2.33517452968119e-05
1.32538165642097e-05
4.71791245745563e-05
9.69236344177038e-06
8.47281087311031e-05
2.11262013133534e-05
7.08935097083169e-05
9.68697670441361e-05
8.48971218567975e-05
3.41265607710418e-05
0.000145088432909184
7.27341949362607e-05
3.50079128735061e-05
5.80517847750444e-05
6.45239370104103e-05
0.000138477322997789
8.37820887854691e-05
8.76791783510339e-05
7.20172211754879e-05
0.000109515315664515
0.000103564042683787
3.67367329298675e-05
9.54941910573505e-05
0.000100232870005113
8.15117699348381e-05
7.98688053460811e-05
2.65351701525794e-05
7.53284178393087e-05
3.87003051212472e-05
3.94324139994027e-05
3.66240634009676e-05
0.000110575372576221
8.99954966635554e-05
0.000143794081407888
5.22500254149453e-05
8.16261790382998e-05
4.70311074374698e-05
5.11014683940147e-05
2.96430889683403e-05
-1.55693231219126e-05
8.30308314325158e-05
4.06871471485193e-05
0.000146585223335154
5.57381062616896e-05
7.1540171926005e-05
4.49500058337286e-05
-4.35604517625884e-06
-7.0486677035041e-06
4.39232264841959e-05
6.32243844758669e-05
6.3607689741819e-05
3.33454931134898e-05
4.68145936492935e-05
0.000123000585939993
8.16631661359666e-05
7.84416938462602e-05
5.2268743011221e-05
2.10972492744058e-05
5.47854154516677e-05
8.60128747846232e-05
3.16667457781948e-05
3.67395099717111e-05
1.96917446256679e-05
2.93996486340009e-05
4.07782347380219e-05
5.71420100441745e-05
9.13010877447262e-05
7.93124212332934e-05
2.11782807646597e-05
6.11531612546795e-05
9.69475383209039e-05
1.49078829776418e-06
4.30827559626363e-05
5.94565033134106e-05
7.34611341728833e-05
4.56688818782574e-05
4.27202743501683e-05
5.97941993750444e-05
5.488760752481e-05
1.50453681154284e-05
9.49505117338557e-05
3.41548439092484e-05
3.88867884455778e-05
2.40463670076023e-05
4.43440315791828e-05
4.31301419158018e-05
4.50150821010971e-05
-5.36183960087157e-07
9.710744983385e-05
5.28111917014469e-05
2.16958094781586e-05
5.42579133674189e-05
3.68226646309173e-05
6.66630227363523e-05
-1.61131629230539e-05
4.07170772891176e-05
5.52608680825053e-06
9.42403403678479e-05
3.11471700389785e-05
1.77968533949864e-05
7.56754281506611e-05
0.000116623376731303
-3.2584896042335e-06
0.000135080072401788
0.000123645686340205
6.60170236479761e-05
5.43067861927511e-05
6.73356526603661e-05
9.19419546986684e-05
7.6099761535899e-05
9.53901669679004e-05
8.34556117816383e-05
6.19116496167379e-05
-1.51128060123294e-05
7.42579751366963e-05
2.7384919329573e-05
7.56824535896045e-05
7.00458336458108e-05
6.88502857105519e-05
7.40864758733786e-05
3.71738273696111e-05
2.51263860941626e-05
1.68888760364275e-06
8.03800692700261e-06
3.31931990721937e-05
5.18488635414434e-06
6.00307807408645e-05
4.79284243263581e-05
3.15623417842045e-05
4.93156334860371e-07
3.70813993034718e-05
2.55844384401235e-05
3.82227061618405e-05
1.77331052690082e-05
7.96431223108944e-05
9.61013580060523e-05
5.58680003898325e-05
2.63013137122437e-05
6.98965575931074e-05
-1.35553828555714e-05
5.71091521464696e-05
1.54890712915684e-05
5.89636040318032e-05
5.30152554311478e-05
4.83805154723044e-05
6.4121557583131e-05
1.31617124840666e-05
4.5062507162934e-05
7.86384975992651e-05
-1.40389381279702e-05
5.67439367980531e-05
6.82208214193872e-05
3.49992866744315e-05
9.16227637007579e-05
5.40509561956211e-05
5.17726291500055e-05
6.70516481279069e-05
3.62521109569237e-05
0.000102286301615506
2.95682577473083e-05
6.71329768766476e-05
6.45506247926476e-05
6.24902455323675e-05
5.91389336034119e-05
7.91090629177832e-05
4.40008489830804e-05
2.39918902268085e-05
9.35916447400772e-05
6.7349573554093e-05
-9.24970006512694e-06
2.29967913179107e-05
9.62803257328973e-05
1.07493844721548e-05
3.65738065619847e-05
6.32291533920292e-05
6.09864023707777e-05
0.000107273574388184
6.44380244741832e-05
3.35650852902173e-05
2.73132026074408e-05
5.10648704519617e-05
2.95847913315233e-05
3.97640058216985e-05
5.82820900659575e-05
2.19997475065443e-05
-2.91392280813734e-05
0.000136122332253716
2.73877260855275e-05
3.01267326068371e-05
-3.95891148765916e-05
3.69235401058934e-05
3.65770458373665e-05
8.95514746610103e-05
-2.2782945426183e-05
4.54766812407905e-05
9.52805173314366e-05
1.2992700894327e-05
-2.44613896472408e-05
3.90934834903281e-05
8.34393592039755e-05
4.79426160041214e-05
6.6592706726268e-05
6.46401294363982e-05
4.64862436451489e-05
7.94572403315505e-05
7.76930474119017e-05
9.53519038678397e-05
1.91310127653096e-05
8.58212089019971e-05
7.2802740435647e-06
6.57645165973016e-05
5.72547759721897e-05
9.51986601367481e-05
2.15321513201411e-05
2.29083614728114e-05
4.02721994515283e-05
8.60066761579591e-05
8.07991821706105e-05
6.00123063445191e-05
5.47276000667601e-05
0.000128968846777637
7.33712773980161e-05
9.52526821202955e-05
2.00129726297833e-05
5.61168667443068e-05
8.28877326062122e-06
9.76008198682301e-05
4.35935193004301e-05
4.11641698081822e-05
-2.09842533120147e-06
5.08310162838264e-05
-2.44937794092427e-05
5.61586136111015e-05
6.80182071000633e-05
5.67304497759996e-05
9.93631572269102e-05
4.93457737676073e-05
2.3202720893821e-05
3.95088905815481e-05
2.55728388117894e-05
2.32334470950026e-05
6.89672231568077e-05
2.83608888122374e-05
3.69969226978154e-05
3.98604441193682e-05
0.000100839141351257
5.70189347311063e-05
5.91905121008119e-06
4.92042931185851e-05
7.95422662692903e-05
5.01546994481975e-05
7.16391335254787e-05
4.53766089781918e-05
7.02652318392514e-05
1.21591658685433e-05
8.02072578998208e-05
4.15600877465138e-05
7.85791805442045e-05
3.77934340218165e-05
5.71974152200589e-05
5.99072676274792e-05
9.96656182772381e-05
8.95978786169692e-05
6.92342750970969e-05
0.000101935653206453
5.73593398493192e-05
0.000118948321870408
0.00012135361225289
5.53465174585636e-05
1.04215649530824e-05
5.72766302334474e-05
7.77621732110309e-05
4.01214958844867e-05
7.42017518176824e-05
7.30706349966089e-05
2.90479383557829e-05
4.28539514836428e-05
-1.05989178355403e-05
4.57465217224599e-05
4.5329064987878e-05
0.000166994700593669
6.51831769187095e-05
4.8192510139068e-06
6.14962095901913e-05
6.70815471821963e-05
5.05320329651052e-05
-3.73612674170023e-05
6.75652184461129e-05
0.000125067027955268
3.28711297767793e-05
2.34713414040526e-05
2.54997117137297e-05
9.15352142396742e-05
6.17093110107743e-05
6.02951188107624e-05
5.15469032471323e-05
5.81254601856173e-05
9.32521631122347e-05
5.4747017989154e-05
4.90994947627679e-05
5.73784856745226e-05
6.99609074387338e-05
9.41108702346167e-05
6.41306753664266e-05
6.21161018746135e-05
5.00380491456063e-05
1.54043970550801e-05
6.05117544111031e-05
2.2737037625106e-05
7.49798580536812e-05
1.82062087698768e-05
8.77094109253823e-05
6.75590200082165e-05
6.49389823384004e-05
7.13195456275662e-05
9.91863337814809e-05
6.18040250477373e-05
2.71350121971903e-05
8.50869253213094e-05
9.50548295221437e-05
3.64439197859842e-05
0.000110269747667776
9.25756886518728e-05
9.94088221350594e-05
4.78922841717213e-05
4.82623817724106e-05
0.000101165161832114
7.79866278277532e-05
-1.98884439624109e-05
4.79796776777598e-05
7.46371208184702e-05
9.99429853125553e-05
9.23397573126776e-05
9.38501054626589e-05
7.99618176333996e-05
4.93685662286328e-05
8.75689111852537e-05
0.000114939586266325
7.77247082467084e-05
4.64768783474837e-05
0.000101535162171203
9.38508288597287e-05
7.57263710498297e-05
5.15155205666057e-05
5.63258632102208e-05
5.65024539523007e-05
0.000136375971239232
2.99787568382778e-05
6.93598162178583e-05
4.28517550415125e-05
3.73125350873451e-05
3.79117821066688e-05
3.29950709196155e-05
0.000108282133766229
4.75676510993611e-05
0.000109194534329827
2.72341887732885e-06
4.81536344871082e-05
5.62853912621362e-06
4.58833190827518e-05
8.64182667268422e-05
4.14568011334813e-05
2.46760966802302e-05
2.09494552171216e-05
5.95455854559978e-05
8.72355509144911e-05
8.73820463636313e-05
8.04261793808226e-05
7.21682044707481e-05
8.6349897961618e-05
2.30308122787744e-05
7.21256407540673e-05
9.51442101451763e-05
5.23054668657033e-05
8.53726573426005e-06
-2.98454573929236e-06
9.24494075802342e-05
4.04312479395585e-05
2.6962758141794e-05
-1.9044591803059e-05
5.96028538641053e-05
7.64218725231915e-05
6.38489209948124e-05
8.23991540586288e-05
9.25085296644334e-05
3.33618490508363e-05
7.87460845627477e-05
0.000116294786559715
1.3815214920326e-06
6.86422312959639e-05
8.71924179214421e-05
8.48394011201987e-05
1.87431860300019e-05
9.15695767094415e-06
8.46609950392196e-05
9.55164168052349e-05
9.98057518940501e-05
0.000104330625133824
8.36883068735803e-05
0.000113353824557698
0.000102138932504349
6.19010953069435e-05
1.9303726988309e-05
9.65420498657903e-05
0.000118230898849225
6.26097907238554e-05
5.02733691880658e-05
5.81166267703838e-05
-1.05128446717492e-05
7.38463218706934e-05
5.89732180931531e-05
7.12602220615838e-05
1.03849629097611e-05
4.1608042675257e-05
3.23495749619043e-05
5.94238079449295e-05
5.76818304366664e-05
7.5867821332517e-05
0.000127911704125355
4.19733533669782e-05
-2.90075522353067e-05
1.56697842262066e-05
8.36024523212232e-05
2.65871914828796e-05
4.26693995113496e-05
9.25185937354136e-05
5.15416124114593e-05
0.000103223128144031
4.81174969591012e-05
4.786221270166e-05
9.03752692885165e-05
6.79887865086609e-05
5.96647653305059e-05
4.4618607134811e-05
3.36917593601223e-05
1.60412062918663e-05
2.00817906568752e-05
8.41723843381015e-05
0.000110453614576676
5.66681419518702e-05
5.0126149797546e-05
8.74890692780027e-05
4.56451954682758e-05
9.47569542761582e-05
2.41728166535995e-05
4.67684454576006e-05
7.56842561360918e-05
7.46821752843911e-05
7.73952044187535e-05
4.27526050219502e-05
5.65243331625925e-05
-1.93334259715026e-05
3.54225268944735e-05
5.5592123829813e-05
4.99870118668233e-05
9.1526948691208e-05
5.34350378380276e-05
2.3040572991027e-05
5.39395791530746e-05
4.18751694383398e-05
8.83983238753028e-05
2.56784454931405e-05
4.61259251183805e-05
1.98483730404722e-05
1.3817346640474e-05
9.18491352795087e-05
6.29679882642688e-05
6.4702784614426e-05
6.49639740204215e-05
1.74434765605577e-05
5.87911121393859e-05
9.26115489603185e-05
6.90594094384243e-05
6.76647335863046e-05
7.26685767076838e-05
2.94829995029834e-05
5.35716890172029e-06
4.40633012097983e-05
1.6465894769817e-05
7.19208293321768e-05
6.65872453681473e-05
5.67096817444157e-05
2.07939485497276e-05
4.60055363140782e-05
8.57724407373988e-05
3.86942455317271e-05
0.000100215143686434
5.13862229160759e-05
7.86275958025749e-05
2.89149677138199e-05
0.000103622330216292
6.7017870644404e-05
0.000102678945810841
7.48299074173153e-05
8.01775548747489e-05
5.04121895054925e-05
8.84219349067745e-05
5.03077980415056e-05
6.9936513962292e-05
7.21938439832303e-05
7.7702306420821e-05
7.21381948362823e-05
6.76520602663941e-06
8.87788822353352e-05
6.67142605559705e-05
1.93103993757803e-05
-8.37159769455748e-06
5.65968214199432e-05
8.98636183561931e-05
8.5533369956562e-05
4.61530445960753e-05
6.72706424731918e-05
6.44039912776142e-05
6.26587935074358e-05
5.93393165856082e-05
8.0600827483073e-05
4.847898720435e-05
7.68675675119408e-05
9.16738433099082e-05
7.36003975095125e-05
5.69932131304764e-05
4.0397837129401e-05
0.00010860488178149
4.83824509891297e-05
2.21996806585133e-06
0.000100338769683706
1.28705569513942e-05
4.07035127295931e-05
-2.8168691199161e-05
7.29691110268303e-05
6.91143545508399e-05
6.5098878676349e-05
5.59608244650296e-05
7.38122677663212e-05
3.87628105947938e-05
2.890464293668e-05
7.94909193242234e-05
5.63274745687122e-05
2.706060062523e-05
7.32565856225279e-05
-5.86163360813578e-06
8.08804368369689e-05
7.75629671015373e-05
5.15787131820597e-05
3.39013783835254e-05
6.28057928990154e-05
7.28343418900936e-05
7.21977456910617e-05
9.00751583149891e-05
9.46239096236051e-05
0.000122550174579509
0.000117892729743804
6.01032954476567e-05
0.00010286957664336
9.32631428558178e-05
1.27669680172039e-05
8.38329244881053e-06
3.0531762423349e-05
7.21027305693427e-05
5.57138482669162e-05
6.98059476773539e-05
4.46918710865893e-05
3.05352985697259e-05
4.4202107249959e-05
-4.98549252670391e-05
1.79722147288874e-05
4.60957051209723e-05
2.54667677406702e-05
3.86447117743421e-05
5.39628058882797e-05
4.67898615576419e-05
7.81134826501918e-06
8.59104961443685e-05
8.67472574810535e-05
4.83763518646313e-05
5.69829597958662e-05
2.11425339997166e-05
1.86238608809824e-05
7.87420808216116e-05
0.000112134492677895
0.000125351368875235
6.95527119719748e-05
6.12850343434666e-05
-1.54164908287653e-05
1.06939265592003e-05
7.09913732893757e-05
4.58318832654328e-05
4.77349660411092e-05
4.84842667937808e-05
4.17935518982303e-05
7.11656716534458e-05
1.11224294394574e-05
4.72445313932594e-05
4.96561051250411e-05
6.83819676390867e-05
5.31745122738485e-05
6.20322488509526e-05
8.59843642242455e-05
8.06951060365812e-05
0.000110731886381017
4.33502637787488e-05
7.26225620610655e-05
9.55844854048983e-05
9.01782068434775e-05
5.20519414505882e-05
8.34089976975291e-05
1.56023407778999e-05
-4.07779834635672e-06
8.87569482451201e-05
8.23666124005342e-05
3.48352249892281e-05
-3.69247648844675e-05
5.65245518297446e-05
5.76105240243703e-05
3.57658089028765e-05
4.12538076787843e-05
4.83731077660798e-05
4.94157472134691e-05
7.8530676913637e-05
6.62748261121816e-05
7.63141138624787e-05
6.24597206150173e-05
9.32756106377906e-05
9.68658253580268e-05
6.87166071699265e-05
8.05795184090604e-05
8.11424853001899e-05
3.87247694110756e-05
5.53245812406337e-05
5.32294674451926e-05
0.000149721341354283
2.73110064339687e-05
2.5114674316416e-05
7.10899769662589e-05
9.12589048966026e-05
6.49246061854904e-05
9.14997049826896e-05
8.08203062930277e-05
7.44283926603622e-05
3.01550944765567e-05
7.97341852325423e-05
4.9773420058831e-05
3.68335983432696e-05
2.40022607108477e-05
3.53705853993548e-05
3.39531191851926e-05
7.07147413930437e-05
0.000117815355033438
3.01806421074296e-05
5.45540599414366e-05
4.70299256682043e-05
5.18970332862306e-05
2.63964423599605e-05
7.81528455199649e-05
4.33961052000065e-05
3.01439890043897e-05
7.54158040389097e-05
3.32173585000357e-05
5.80132483773239e-05
7.32821545876478e-05
0.000111480704942309
5.27341167860371e-05
2.4089215790527e-05
3.58726458533184e-05
5.01764790319746e-05
2.18666758727189e-05
7.90744000239166e-05
4.34032739329446e-05
-1.98494483209916e-05
2.66699888466634e-05
2.13310487694539e-05
6.15019601243578e-05
6.10963451747317e-05
8.28362720264988e-05
5.876064937493e-05
2.53970562091291e-05
6.46434796576995e-05
4.91344939096544e-05
4.89202306041305e-05
0.000105073162743333
4.92014013390891e-05
3.36088579504179e-05
4.26119012384596e-05
4.53085263283215e-05
4.50128222166451e-06
8.702127445373e-05
4.15611396928559e-05
7.93791761929606e-05
1.73512455386564e-05
-1.07980057541795e-05
4.3050677352561e-05
7.59699009084535e-05
7.95458010087755e-05
8.94564413801352e-05
6.57156108061861e-05
6.81554328123913e-05
9.62768582473003e-05
4.25186891425631e-05
7.27152608445474e-05
8.95263469024369e-05
5.26012890791484e-05
7.67462351619678e-05
5.30868469692148e-06
2.75872791542858e-05
8.88494906012115e-05
7.59800435500068e-05
3.83450140907844e-05
6.91998973675319e-05
6.42464065325097e-05
5.90458002806029e-05
9.3408201431644e-05
6.4820721401009e-05
2.23331322078658e-06
6.30503509827366e-05
-1.86564515083585e-05
3.21440434268375e-05
1.01380417049632e-05
7.61819092046083e-05
4.37855647223376e-05
2.33763602517565e-05
6.0274716212106e-05
5.67599940413032e-05
8.16051003778735e-05
8.08263910373002e-05
-1.73142100936664e-05
3.02089515734137e-05
0.000116324703229067
6.28634070590681e-05
6.48409739767252e-05
6.30818750274374e-05
2.19629290582204e-06
1.23962081272705e-05
6.44777122951126e-05
5.10210239584384e-05
7.06859912751095e-05
8.81482437677026e-05
4.52020607438774e-05
1.75781881618495e-05
3.40072942971099e-05
0.000137053668844699
2.65470086373351e-05
8.64018960431354e-05
5.07494729484935e-06
-2.71655939357072e-06
6.47982603886674e-05
2.76504506888583e-05
8.49741091043718e-05
7.1666865680815e-05
7.43557592725902e-05
6.47901865108635e-05
9.62212130348812e-05
3.71558482492998e-05
0.000124380624780368
4.0516262178161e-05
5.18313092905597e-05
5.75907722445503e-05
7.6692653865594e-05
7.20342261863612e-05
4.12554116421373e-05
0.000123594801237565
4.37797104809818e-05
8.89659242028267e-05
7.60367577683614e-05
7.16088481034504e-05
3.09058823503149e-05
0.00015499432049182
3.50974501313612e-05
7.23932583346843e-05
3.56681428435857e-05
8.4849117790797e-05
5.8686128050912e-05
3.37747529580982e-05
7.71082674119762e-05
1.23483466169061e-05
3.10041703801519e-05
3.60188037218367e-05
4.99585973151948e-05
6.53661050963701e-05
4.41750172784266e-06
0.000112614170677413
1.88129422714831e-05
6.35968280815846e-05
4.17345100259364e-05
5.93230795091535e-05
9.56607874673898e-05
1.78075613182701e-05
5.61522530618418e-05
5.48881804856511e-05
8.73501056381187e-06
1.2384288355105e-05
7.45401444236331e-05
2.33214019019709e-05
0.000103569826256642
7.93690577239183e-05
6.97448100910859e-05
7.36764168034718e-05
6.06901301599699e-05
4.03984549379117e-05
4.62215158928836e-05
7.16930648801179e-05
7.91517676185997e-05
4.41234425382694e-05
5.40033595425389e-05
7.19446799750161e-05
3.67205907223108e-05
6.84825906992287e-05
2.23693073228207e-05
0.000124505826093256
6.94842170232073e-05
0.000132515682769366
2.23811617477457e-05
9.43899587356458e-05
4.12384041170532e-05
4.56958329603068e-05
