# Supplementary material for: Research on computational propagation and identification of mine microseismic signals based on deep learning
Source: PLoS One. 2025 Oct 22;20(10):e0334641. doi: 10.1371/journal.pone.0334641 (PMC12543183; doi:10.1371/journal.pone.0334641)
Supplement: S5 Data — (ZIP) [file pone.0334641.s005.zip › 000100800001478.xlsx_0.txt_24.txt.txt]

5.84402092062559e-05
6.82579445835327e-05
1.58640208994878e-05
4.73422032499908e-05
4.82971973930837e-05
2.8989893557194e-05
6.50977967395761e-05
1.81210370988409e-05
6.03296651620393e-05
5.08093579734127e-05
4.55671444808522e-05
-8.24314820248537e-06
6.32120388794539e-05
9.63183782709586e-05
7.51015620154871e-05
0.000103520072532657
9.39423034468945e-05
9.05115925901156e-05
4.02946618491632e-05
6.99732334883258e-05
3.16435701957126e-05
6.14550511085771e-05
4.79160739507646e-05
5.83154963651639e-06
6.79211970437078e-05
4.65451295308532e-05
4.19090528633761e-05
2.49787667366342e-05
7.14496317001263e-05
2.69677499794703e-05
1.04685714748528e-05
4.18361460382442e-05
1.3786757171337e-05
0.000103069489709398
7.28132597221157e-07
1.71870553169247e-05
9.88768808705155e-05
8.60169100194879e-05
8.16589711965344e-05
9.53863855504801e-05
3.62133185398468e-05
0.000149602902825154
1.37695426801707e-05
8.86099914687559e-05
7.4591692741166e-05
9.6698037451213e-05
9.0245626423681e-05
0.00012900836477128
4.831573305986e-05
6.91607965590536e-05
6.27409787179472e-05
8.44957842685957e-05
3.73325125917706e-05
2.15159613065451e-07
9.17911075597811e-05
9.25784675931253e-05
5.79927182169745e-05
9.6652444752889e-06
0.000116619897434657
6.36529033883797e-05
7.3115883182379e-05
5.83214354726223e-05
8.85369792986686e-05
8.67017283768242e-05
0.000126789239940272
7.74846984905926e-05
0.00012980512706235
1.86297789274429e-05
4.22467563041719e-05
5.924750769542e-05
0.000100433838176305
8.68195780750161e-05
9.06738023483747e-05
7.9300629278931e-05
8.20870347964453e-05
5.33032075802411e-05
2.32615713651918e-05
2.83123662094903e-05
4.19234245716344e-05
5.07377396897698e-05
6.29302264267793e-05
3.99657168629371e-05
8.82483642365374e-05
9.76372444416676e-05
5.80790037017679e-05
4.29467421803117e-05
5.49574651915735e-05
2.60483866920119e-05
3.03915668043057e-05
0.000122543301957685
3.23734782184286e-05
1.93639077890241e-05
8.38248957457792e-05
5.49736284107773e-05
4.8402309337322e-05
-3.78393024787805e-05
0.000157213641656189
2.20576820075895e-05
-2.11347065018669e-05
1.18977449842528e-05
8.05505322101672e-05
7.35370584719086e-06
8.65428648159089e-05
7.38131208433417e-05
5.493087787985e-05
8.7587492451288e-05
6.27487396202301e-05
5.81786575260081e-05
3.07716114512996e-05
6.85344820356242e-05
8.11332538048364e-05
5.25992265699483e-05
4.67574278706301e-05
9.27389366343736e-05
-5.40214975482729e-06
7.52948412965683e-05
3.89295638029765e-05
8.32385696958089e-05
6.28020503510827e-05
8.36887074550839e-05
9.87430944252196e-05
2.51007699480145e-05
0.000122488726618741
6.50277619168315e-05
2.836723483988e-05
9.92528421395332e-05
8.24198521557877e-05
5.06373730127833e-05
2.52919342511027e-05
4.84315524911898e-05
-3.796861509876e-05
7.55015361817571e-05
2.80339306075791e-05
6.25869270760054e-05
5.49366853527464e-05
5.78826400677619e-05
1.71979730991102e-05
7.81500329309114e-05
9.67123738180821e-05
2.43995035359529e-06
1.32102821805227e-05
2.40790102457673e-05
6.51208130815701e-05
1.42365419464789e-05
6.41647977632624e-05
4.04628705929274e-05
4.21158860767616e-05
2.68590376068519e-06
4.23029187176097e-05
4.31557098451753e-05
9.0157536776264e-05
6.1035875499065e-05
6.66587389470327e-05
0.000105641557479255
9.47769094971222e-05
5.35946165035731e-05
8.38655474164118e-05
3.70306869801566e-05
-2.59215513052864e-06
4.99885501464709e-05
3.69037479031072e-05
6.95901312789799e-05
8.82605042840003e-05
8.39701260160613e-05
0.000108272192885211
0.00012720543828384
3.79844279929348e-05
6.45150960638589e-05
4.89745404810218e-05
2.27268693338586e-05
6.88133345669842e-05
4.43442706390843e-05
8.30310311438222e-05
4.93813819296904e-05
8.12836710728544e-05
7.99676124642069e-05
1.14013564736349e-05
3.61306401762605e-05
5.65700887829613e-05
1.4504140035889e-06
9.09422147428872e-05
4.56556469243634e-05
4.59466466670085e-05
6.00346599333132e-05
2.98659601247674e-05
5.38819697509954e-05
9.67922535694792e-05
8.20354063001134e-05
6.92640273585384e-05
1.20564073964885e-05
4.64144332262301e-05
3.08623450190844e-05
3.52035192890416e-05
8.34827645486472e-05
2.0282471616186e-05
4.33753667767781e-05
6.77538821736561e-05
0.000101308831709697
8.13626291421841e-05
6.61416331502148e-05
3.47005611003682e-05
7.58852029124463e-05
8.04389716546144e-05
9.37987961780642e-05
5.61537895369993e-05
8.58677192560667e-05
6.74813011838158e-05
6.10912032317197e-05
7.8641147560965e-05
0.000108243206339592
0.000150940014757548
6.40862657417371e-05
0.000112885295802996
5.81530489207293e-05
-4.28451610640421e-07
7.03493777046036e-05
5.8088054729669e-05
2.46574937215105e-05
9.5358048520275e-05
7.86476548093554e-05
9.11342854971131e-05
3.84515590626641e-05
2.48502668922759e-05
3.82169804069407e-05
2.89115492605206e-05
4.15208432190574e-05
-3.72426675240965e-06
6.07896346123014e-05
4.13235758849476e-05
8.95255177161863e-05
8.51562313483888e-05
6.28609764818062e-05
3.41692749685316e-05
4.60196194836896e-05
6.72073767663382e-05
2.11748792700955e-05
5.29210838168638e-05
5.9921492816798e-05
5.93507057903775e-05
9.65454158338836e-05
8.2536131525749e-06
0.000104486761623597
0.000105203057384756
0.000143673636312189
0.000111606274859577
7.91538204097762e-05
5.777111029584e-05
8.03904964724496e-05
2.04353952457399e-05
4.48060129752524e-05
-2.87671219541264e-05
3.27435707131105e-05
-1.25714275233021e-05
7.68899498292572e-05
3.19267881988776e-05
4.75718104586775e-05
5.35122901473279e-05
4.08935145391077e-05
1.38868422435523e-05
3.90700068446934e-05
8.14195246904824e-05
4.49253456260018e-05
3.67331258124334e-05
2.2381257965738e-05
3.85219586073492e-05
4.98987192229659e-05
4.67172994074371e-05
0.000102429142833788
7.55064926205977e-05
3.99249940461455e-05
3.46008653958172e-05
0.000129411422464454
5.75740794675758e-05
7.64612498043861e-05
7.98380684359175e-05
3.90343568248774e-05
6.02799749146671e-05
2.82895910717699e-05
4.26663003130518e-05
0.000125873867298768
3.74238963451917e-05
0.000120999901160293
1.77450062569172e-05
5.28146800538047e-05
5.71932216528834e-05
3.44010996956235e-05
5.81047821390321e-05
6.79608134406024e-05
7.35292521651807e-05
8.89042503222292e-05
3.38675918133345e-05
0.000109997490103261
5.85436044147303e-05
3.28937737495957e-05
5.68629569581849e-05
2.78825398860925e-05
6.74154428184722e-05
8.80778084822195e-05
3.73795168585683e-05
6.03578097826282e-05
6.44858551166184e-05
4.44502482952878e-05
5.40386872199503e-05
7.76891806614712e-05
-6.12474013600717e-07
8.86504104003889e-05
3.07172437868473e-05
9.31797535982608e-05
7.43385171328714e-05
7.79021324710654e-05
0.000101703170857394
6.45062281119887e-05
3.34541702370548e-05
0.000100234009516298
6.34867201445946e-05
4.75961269239324e-05
0.000106595593813429
4.19040499512157e-05
7.40852352785823e-05
2.87967952421352e-05
5.74547249185103e-05
1.93442200796575e-05
2.55353967749179e-05
7.05021929534848e-05
5.17448435742629e-05
2.93352431397522e-05
6.47922698705808e-05
2.56144384041313e-06
2.8288485352103e-05
1.47779389340705e-06
7.02792868445894e-05
0.000101325249273515
5.4229724349381e-05
4.31293176242589e-05
4.6376108006251e-05
6.11395103378467e-05
9.08739956697799e-05
6.38878698282389e-05
2.42508777323511e-05
7.8170994183207e-05
6.96419441490632e-05
6.73083599859793e-05
5.00221572494089e-05
7.59590359651717e-05
6.48587012016436e-05
7.51762083998155e-05
4.7589519852203e-05
9.0141448235515e-05
4.76149602949813e-05
2.17733955838628e-05
3.18281271879954e-05
8.44680408214728e-05
5.31879343423691e-05
5.64474637433795e-05
9.0852332835343e-05
-3.01079982946928e-05
6.20830894718757e-05
8.02544549171669e-05
4.2726182629185e-05
4.38514700408564e-05
5.91436049382516e-05
4.16121973960931e-05
4.44782704261644e-05
0.00012113446439413
2.63250459731486e-05
5.76118295092682e-05
3.15788454294841e-05
5.99343864634831e-05
1.73574217809657e-05
6.85466277833825e-05
2.68784286341839e-05
6.95455498943872e-05
1.15633038847144e-05
4.33703771368441e-05
4.9210466418859e-05
7.46714634756545e-05
8.14894594990545e-05
5.00096118035316e-05
2.25065547826419e-05
6.52553891118058e-05
0.00012089862528158
8.1643348164317e-05
8.32502698733078e-05
8.46880972490165e-05
5.6845796717179e-05
3.33816869283458e-05
5.92895793743556e-05
0.00016275084740676
6.33458163487997e-05
0.000101896961392537
6.29292241140924e-05
0.000100939449199128
8.03430138184704e-05
7.66555568006524e-05
4.93693372302568e-05
5.36584040911905e-05
9.61801656525159e-05
0.000101517475160766
2.19096543665704e-05
3.01744897975707e-05
4.64915058166568e-05
-1.08308981486901e-05
-1.37503767058186e-05
4.4431421277351e-05
9.81882651794741e-05
9.04971896269264e-05
7.05241153389808e-05
5.39997222894423e-05
3.59028462429089e-05
0.000100255278904849
5.83255258713533e-05
5.89684357268531e-07
2.59976150372587e-05
9.46680812325799e-05
-3.95348599957282e-05
0.000102806884359652
9.00218523071987e-05
3.17245421732526e-05
7.13083237596003e-05
5.30464391607382e-05
3.03210604714555e-05
4.80471248373245e-05
7.08083458025566e-05
6.11364352936793e-05
4.55826958830769e-05
8.67461573705996e-05
8.3045081994864e-05
9.70682627641216e-05
3.46951384186943e-05
7.00939021682659e-05
4.47850665259559e-05
4.25569421067044e-05
4.4626259428445e-05
4.73419558191712e-05
-1.7976253782914e-05
0.000103495906482502
0.000111821180185381
1.74072268659957e-05
9.02861397509339e-05
7.50757970907315e-05
7.15252656850241e-05
0.000119598944574584
0.000113291950009425
6.70520753441565e-05
8.80216109444312e-05
1.94010989379481e-06
-2.51656574526644e-05
5.30142838763663e-05
1.27298530294126e-06
4.19579641613221e-05
2.16511197202061e-05
9.38991396766184e-05
0.000116461856203379
5.46889138741353e-05
1.24128286535784e-05
1.25148516791981e-05
3.82763650836319e-05
4.68810722671337e-05
3.93075051849875e-05
2.57330690526359e-05
2.72661815828262e-05
4.41071876947591e-05
7.08988476836419e-06
9.14345923867783e-05
0.000102033054005354
5.89163756965135e-05
8.24905140105625e-05
7.81269144938698e-05
8.48769430817478e-05
4.81396808227081e-05
2.69602979846222e-05
0.000128288364103948
1.2433320362955e-05
4.82555776336903e-05
0.000126827686051764
8.4226814462967e-05
5.19524567755285e-05
0.000113564371779507
-2.01716196651961e-05
5.43603910022017e-05
2.99693367027627e-05
4.53745033206081e-05
7.17335950118874e-05
9.33763219691898e-05
4.00219378896272e-05
6.99796642525277e-05
9.25003366598443e-05
3.24902409209841e-05
6.72794201577824e-05
0.000111333062604659
9.8009074177272e-05
5.06877784334092e-05
9.77587853518366e-05
8.66157909422593e-05
0.000103740103977482
4.03304826654474e-05
3.15837327988902e-05
0.000129172439171343
0.000111609117799775
6.09542246167837e-06
9.9025767158049e-05
0.000133855946593171
4.83693949341398e-05
5.52721739230135e-05
6.07014361723508e-05
7.54103851175955e-05
5.27349299565764e-05
-1.85281236555734e-05
3.63155768263789e-05
7.17493971812042e-05
0.000138371170277816
7.28847030378374e-05
-9.44484201585905e-06
4.42907636333214e-05
7.73631037893895e-05
6.41642435418547e-05
1.52578852137085e-05
5.04621202614119e-05
0.00012672223933069
1.50598227830431e-05
2.79972779887204e-05
9.7811429376398e-05
7.86583818827852e-05
2.86400726797318e-05
9.94661450387947e-05
7.62044657867961e-05
4.91144483121305e-05
4.80008405677835e-05
0.000135853235848032
0.000100956687419471
0.00011732694888252
-1.20806204213828e-05
5.76819762801682e-05
4.75253487141997e-05
0.000116845588870015
4.13434439999092e-05
1.7586040942291e-05
4.2236453494968e-05
8.41044207140966e-05
0.000125176876329294
9.75089630888042e-05
5.43396111185162e-05
3.96247582923943e-05
2.59903632932906e-05
9.14699276603485e-05
0.000117943516058492
4.54588267568093e-05
8.73637474103156e-05
-4.78117987086648e-05
5.80498444431495e-05
7.525064918504e-05
0.000113463051145602
1.00249254106662e-05
7.93793603957091e-05
5.54830736462157e-05
5.74602559132948e-05
4.93249827633152e-05
0.000100307304484709
5.0332643177434e-05
5.02619345447616e-05
9.13836702822898e-05
-1.35208021108745e-05
2.56462707011064e-05
3.91454463210579e-05
0.000101324123985993
0.000141391932587532
6.6142306749111e-05
5.80203862595377e-05
8.45901268627337e-05
1.56307283800737e-05
4.09785607903787e-05
3.0160569477686e-05
2.54473144823879e-05
7.05836672285528e-05
5.71948982594836e-05
3.70507759712099e-05
6.13416983856397e-05
2.536381160564e-05
3.90220187771024e-05
5.9889917248877e-05
7.12071999050223e-05
5.92431098029907e-05
8.38272601609146e-05
5.85417829316096e-05
7.49637702866443e-05
-1.66287933448819e-05
7.46860579498325e-05
6.02351493696952e-05
6.38851640954413e-05
3.39917792258525e-05
0.000115220869346527
0.000103642026001796
-2.96060224249916e-06
0.000123701348226661
8.81172595674034e-05
9.2113263592083e-05
3.93809896906194e-05
4.81001865125986e-05
7.98491296921673e-05
9.82116155128345e-05
2.74855787074137e-05
2.96454727297043e-05
1.15166902029189e-05
3.16758302030626e-05
3.25860233140717e-05
0.000124591584969151
2.72792931233716e-06
9.28805161240744e-05
8.21783068215219e-05
9.34407693738614e-05
4.64127850572478e-05
9.69535116886379e-05
-3.86585452990919e-06
8.35746196653877e-05
0.000120875669922584
5.73467642988759e-05
2.70057870991014e-05
7.32354100507854e-05
3.66767079534705e-05
2.21288039825168e-05
2.65421164532619e-05
4.94383647991251e-05
0.000108824005109104
7.64384181804808e-05
7.73572836950516e-05
5.18831197110461e-05
7.07080447496265e-05
6.31172947968931e-05
4.96098738441752e-05
5.3601326275716e-05
0.000108765940667947
7.44791436905353e-05
8.34576558317646e-05
4.74219670213859e-05
6.35442372859859e-05
7.16902429769592e-05
1.37965971112527e-05
2.9266963139453e-05
3.64232820141227e-05
4.8225544631854e-05
7.5404507366372e-05
9.56081889505212e-05
8.11565691316748e-05
1.60067836717006e-05
6.38411218552005e-05
3.69590076177604e-05
6.26406747333447e-05
3.34843965698436e-05
6.70219813582053e-05
-2.238326378844e-05
9.61940613627404e-05
3.76888249108601e-05
7.68128351154282e-05
3.09092664893502e-05
5.26960272187253e-05
5.1077643314471e-05
3.46407572923964e-05
1.77452277694214e-06
-4.76523126546813e-06
5.72842647698787e-05
4.66907681410674e-05
4.08004965413597e-05
2.19512016439613e-05
4.39418258374319e-05
8.17530105929187e-05
5.67198710803513e-05
0.000138241264681643
3.23962396832753e-05
9.5387100292424e-05
-1.72893107140142e-06
3.88387415941081e-05
9.2258859487707e-05
8.06994769709384e-05
7.05684251434866e-05
0.000128665038426374
6.58102266466364e-05
5.32342225608005e-05
9.66647430368731e-05
9.43192793823902e-05
7.05782463263488e-05
0.000142887376232155
6.00255165245756e-05
6.37683363747755e-05
-7.76769769613063e-07
4.00789073601687e-05
5.2978490015116e-05
0.000116343979317442
0.000117630227841975
5.31140616621378e-05
3.15950609472256e-05
6.42161021336236e-05
1.93956865081312e-05
7.41084919588332e-05
8.00146027992694e-05
6.21320768969115e-05
1.74373904978833e-05
1.10226325414815e-05
5.52026879649044e-05
9.31869014246268e-05
-9.28194735882247e-06
3.57330566463966e-05
4.01098797510807e-05
0.000146453635316518
6.60186796518304e-05
8.45604580235302e-05
2.20917794038954e-05
0.000100011584906465
0.000131030523668332
9.33543932413086e-05
4.50579794113004e-05
7.46432897080758e-05
4.47769488893062e-05
6.45430679272074e-05
0.000122854326178777
2.85846527157078e-05
2.75852398350268e-05
-2.49025745308603e-06
-1.83707026823279e-06
7.12440653256811e-05
0.000112974111607023
3.84503976318669e-05
4.64349156681345e-05
7.88945454867239e-05
5.07798694660078e-05
8.70442399027273e-05
2.8979459705328e-05
8.89265571362171e-05
7.89465223235139e-05
6.73483043497772e-05
3.99051143112008e-05
8.16811022964305e-05
4.97193684943439e-05
9.61338590073662e-06
4.49264126294177e-05
1.5273880631383e-05
5.32868750875246e-05
9.49072646391549e-05
4.23083223635417e-05
5.40486542961522e-05
2.92443472730725e-05
2.97423943754299e-05
9.11776726070099e-06
9.32566543762739e-05
9.17575814411006e-05
4.25805472699801e-05
4.15816540281641e-05
5.00913714685518e-05
-5.70186732545217e-05
6.17927088569499e-05
2.76500983520969e-05
5.30133214300868e-05
6.84696689311543e-05
7.64321817616373e-05
5.65872808591046e-06
4.96213379253545e-05
8.68844434107496e-05
8.1056270325042e-05
3.67930938503151e-05
9.63399633877188e-05
5.39058753830385e-05
6.38960170955247e-05
3.6231173307381e-05
4.97827903490198e-05
3.28901028482301e-05
2.17236812512815e-05
6.47026278562335e-05
0.000110242311429527
6.30306346469582e-05
0.000118852039218654
5.72671439003091e-05
7.74348161858486e-05
6.15050763532473e-05
7.92092408069594e-05
9.6877330770688e-05
7.20539095710107e-05
6.5306837821536e-05
2.15725677712048e-05
4.97624124809856e-05
6.95202605229438e-05
8.00176956847352e-05
3.24859483280433e-05
3.87906708774175e-05
9.13458901319437e-05
2.00732675911353e-05
7.22040091892642e-05
2.04494852822056e-05
-2.5914452957688e-05
2.32933663899211e-05
8.75792968152171e-06
4.50285552280019e-05
2.72987489388645e-05
2.99720154902245e-05
6.61170146922653e-05
5.75176185268228e-05
-1.57480523359559e-05
8.04110366042354e-05
3.40159269959165e-05
6.98745802486924e-06
4.05386917964968e-05
2.63996151455826e-05
5.86416087001607e-05
0.000107742966356927
1.90995965530903e-05
9.17425113795667e-05
1.77933391712809e-05
7.90732192867484e-05
1.92155982494352e-05
6.69847975702203e-05
8.07112625386443e-05
2.40533216446517e-05
7.92988108708133e-05
8.20726801877372e-05
1.1503217377804e-05
0.000112156840622953
0.000148066252610531
2.58154067102006e-05
5.88288302501338e-05
5.64347867384473e-05
5.53026537018009e-05
2.6141825088108e-05
7.77701703168307e-05
0.000114470824350088
7.79179105261768e-05
2.55739296619608e-05
9.5029076853334e-05
6.38578833789114e-05
3.87115902139921e-05
5.14702793524948e-05
8.24900435812309e-05
5.54194807840501e-05
4.35328262620566e-05
2.22306931675706e-05
3.87468977399291e-05
0.000111050819342815
6.02273806530751e-05
0.000101509005906174
5.79311638869149e-05
7.68151219045646e-05
6.81370509861289e-05
-1.534686489606e-05
1.97064492421508e-05
6.90214906988948e-05
1.27142103703743e-05
8.95093255781874e-05
5.00060085217548e-05
8.31293775502765e-05
4.87267840453705e-05
6.84832813489023e-05
-1.08832753979921e-05
3.8345053705775e-05
2.5335953206874e-05
7.96887658509184e-05
6.29025628534533e-05
2.84247718336775e-05
6.59450199009033e-05
7.87620920011097e-05
5.56431682504429e-05
9.84424560341789e-05
6.2509020200195e-05
5.28702091286779e-05
3.43170237635207e-05
7.28181221177055e-05
2.52794373308893e-05
2.17806627683202e-05
9.39787983592851e-05
0.000136470297157778
0.000101612983958711
3.7911575133901e-05
3.70771815792168e-05
7.69983673676391e-05
6.15461681772012e-05
4.33432904581118e-05
3.35119446329717e-05
5.36529242126144e-05
5.05514850342004e-05
7.17015043169081e-05
4.44305494454003e-05
6.78690723733715e-05
8.8429324963711e-05
8.44483185557663e-05
7.47323628246301e-05
2.68278783807724e-05
8.58992487394578e-05
8.9656766203906e-05
1.95352957518579e-05
8.29028789565905e-05
7.42039833171121e-05
-2.18140536416214e-05
4.71500643909271e-05
0.000122457711797022
7.28985072683658e-05
2.66366015343003e-05
0.000110412337201857
5.76162102801095e-05
8.29975190421735e-05
7.93008706492275e-05
0.000105884145275357
5.39878693004247e-05
9.30301676998166e-05
6.46197658890609e-05
7.75656742543307e-05
2.58893220720112e-05
2.53129276129533e-05
1.09739105241246e-05
7.78083055661291e-05
7.59323606089229e-05
6.31507246896621e-05
3.26132665547277e-05
4.13841930998811e-05
0.00012286492219007
0.000109220955818324
9.61666779747898e-05
7.34238425752772e-05
3.52718152391066e-05
7.2119422063646e-05
0.000101294564227595
5.2377077437611e-05
9.91739396899033e-05
1.95788567676548e-05
6.05049573962045e-05
7.40797089186886e-05
7.38683244454637e-05
4.65509473955304e-05
6.76069298107337e-05
0.000116821101440739
-2.22248287701546e-05
1.1162858613076e-05
8.82117873022555e-05
5.4717944193172e-05
9.3131525690053e-05
8.41582506887799e-05
-1.51570268197553e-05
0.000106019103960443
4.49320992748592e-05
8.5552460539225e-05
7.91856514314707e-05
7.47765223626071e-05
7.32520666826583e-05
1.52597601215964e-05
0.000123379102972921
6.11389982274885e-05
0.000116474395823093
6.764821709606e-05
3.21075900693468e-05
0.000128326262795936
7.80894452637345e-05
1.3430774506229e-05
3.15394044448638e-05
2.82634625239232e-05
4.05936743640824e-05
4.79974792350587e-05
8.56670154846312e-05
3.11410899001571e-05
9.74853150384745e-05
7.21822035845022e-05
7.91143986991026e-05
8.75037005272278e-05
1.82454657551224e-05
5.07078956110085e-05
4.04787835593736e-05
4.944112561142e-05
0.000103788065777712
6.37333122489092e-05
0.000107908325913332
4.95799835531504e-05
7.77618382918229e-05
0.000102581631376619
6.08202919769827e-06
4.32717932849615e-05
-1.14854662471081e-06
9.77436754923452e-05
3.51651732870274e-05
0.000111478567736064
6.09349240563845e-05
0.00010067125136859
7.28235951981083e-05
8.79107766784447e-05
4.07340132021602e-05
9.56752605660804e-05
1.59914735895787e-06
0.000105557189137542
4.30564998711585e-05
2.02590600206381e-05
8.11098741295922e-05
6.21141677762422e-05
4.74998332565415e-05
3.89310222089773e-05
6.34602809888138e-05
-3.1232373220725e-05
-3.68890257892078e-06
4.5986662140295e-05
4.52045248494905e-05
-3.96763990416323e-06
7.55157156601418e-05
8.98027470897975e-05
3.52406448733281e-05
5.4418762377055e-05
3.95406885971045e-05
8.34232788180879e-05
6.88928010469499e-05
0.000111801351409822
0.0001319169406108
3.61851269154594e-05
0.000104444205956442
5.24693372441204e-05
1.36613090833867e-05
0.000120842233120507
2.61961134910847e-05
7.98370944921588e-05
5.13204848935086e-05
8.79831406392832e-05
6.5939339585336e-05
4.74168651210332e-05
8.08035252364884e-05
7.40442221680687e-05
4.88499690021733e-05
5.40772847712191e-05
8.26608102673733e-05
5.42487455901441e-05
0.000103554700523665
0.000160926170698599
0.000145576589274473
8.35911658747863e-05
4.82187416482392e-05
5.4619700162951e-05
8.35948409495797e-05
6.11398249818139e-05
4.33700427373278e-05
0.000145266071871536
-1.87094949801013e-05
0.000102986474439312
8.81552679517814e-05
0.000143901434076285
5.61231309665055e-05
2.11229624966661e-05
0.000116830308793157
4.70176563037491e-05
9.3920539063768e-05
-2.01500909424352e-05
9.37570785627003e-05
6.55805141890036e-05
5.03554050562399e-05
3.48041569151828e-05
-1.56952695771932e-07
9.32800738331281e-05
2.03577359755174e-05
-8.83168780569671e-07
2.56214567051453e-05
3.85824434964866e-05
2.19398643889999e-06
2.73654572080382e-05
4.83837846414744e-05
6.0710132741665e-05
0.000103083235996535
4.35648023690005e-05
0.000115857358095299
8.53719497704967e-05
0.000104290314318836
5.29248484515401e-05
5.72521563139081e-05
8.15532927076972e-05
9.11303667727357e-06
4.15013876218156e-05
7.89797993591292e-05
0.000102121244658426
3.56831577249058e-05
-1.65126051673361e-05
9.44874253496435e-05
4.99726776324119e-05
8.65390773898083e-05
4.03656816566261e-05
-2.37395895347465e-05
7.7159860530206e-05
5.31415935688154e-05
2.20411866543863e-05
4.59364148513892e-05
3.34583653570553e-05
2.29535134905521e-05
-1.31641467922758e-05
5.588486313406e-05
7.99956254285527e-05
3.57403377188882e-05
5.57211472001592e-05
4.8349841576627e-05
-3.44908888724518e-08
7.79569710825687e-05
5.84308221806986e-05
-7.32331199770179e-06
7.93677624658153e-05
4.92684024205692e-05
2.34030149116119e-05
7.58542665612341e-05
6.59591357633067e-05
7.06460250341066e-05
6.03031216246727e-05
4.25360377636353e-05
1.22786345451602e-05
8.06581986940896e-06
8.11903576912302e-05
6.941267368456e-05
2.60832851648576e-05
0.000133939112645613
3.91859971361336e-05
4.84129335955639e-05
5.04048743687033e-05
6.90922386586345e-05
0.000124210391747664
0.000101978688571585
7.03870225976843e-05
0.000116602982587469
0.000104343171988591
6.91082925273655e-05
3.87806122431463e-05
0.000104309721467182
3.55699546650694e-05
1.71865117389856e-05
0.000127663080652187
9.15372445737799e-05
2.20189082396211e-05
3.30666205966732e-05
2.91720794489102e-05
3.49453831732831e-05
2.57472327439321e-05
1.96947798998407e-05
1.6082257602988e-06
5.61700441333059e-05
4.93209112502734e-05
1.17105307333693e-05
7.13647892139109e-05
1.53178015972267e-05
8.09626502955603e-06
7.26420839335575e-05
2.63406411753998e-05
9.04813807921659e-05
7.19422470490158e-05
9.55017771838365e-05
0.000114918316607108
4.20194294355586e-05
4.02192813699021e-05
5.20573395991741e-05
3.22159018043961e-05
9.75663141439158e-05
3.66214999547346e-05
0.00011277507868734
9.08212747681063e-05
0.000103815960326406
7.79589934546355e-05
7.15333910984556e-05
9.45210525391909e-05
5.33388339573608e-05
9.00170322437645e-05
3.95613721822982e-06
3.4465317237831e-05
-2.8824028428232e-07
9.17974355994557e-05
9.55308948142978e-05
7.76243160063447e-05
9.06110990111898e-05
9.3702764705187e-05
5.99410977203311e-05
1.86137755082977e-05
4.46096650241811e-05
0.000112721861747633
3.09010803014788e-05
0.000117566741676982
3.9176532761647e-05
0.000102587984898004
9.35710158355193e-05
4.15400993876941e-05
3.19865777682795e-05
6.58335863075915e-05
1.94896544160924e-05
2.09360482092299e-05
4.77354618166603e-05
3.65501112910386e-05
9.92176348593039e-05
2.26186704160532e-05
0.000126541029665356
0.00015279333641601
4.40986314502561e-05
7.49771840767881e-05
9.75848572370096e-05
5.50560767557218e-05
-2.50170704483174e-05
-5.16217655376194e-05
4.84009110094432e-05
5.50351220131671e-05
2.68217402373605e-05
9.0942619740342e-05
7.89214249576572e-05
7.76352409621829e-05
4.82306000929036e-05
6.52664070100946e-05
0.000111103016069431
9.84115137102538e-05
7.94832996400333e-05
6.40694292373317e-05
6.6494409444005e-05
7.24519576508742e-05
9.04293236230392e-05
4.91546773211908e-05
8.48156041775583e-05
0.000145210216300429
5.41307122802901e-05
8.07645833324533e-05
4.23912863826552e-05
7.41560883890261e-05
7.52216580846023e-05
4.68172391798053e-05
3.21347793419036e-05
3.35681720740596e-05
5.46912985185349e-05
0.000125468341100691
6.20328886018215e-06
4.98149478238533e-05
6.41932281703587e-06
1.82387031392434e-05
6.88178947230118e-05
-4.0425265541439e-06
4.88377311568116e-05
1.11744629143145e-05
2.94433903699125e-05
2.68312694523412e-05
4.77415865520783e-05
-3.68919868624692e-08
5.00607913268257e-05
3.31795235272325e-05
5.94060771316059e-05
6.58194547331661e-05
7.05190101851528e-05
5.99517876694835e-05
6.16624576182826e-05
0.000101598578949878
6.95205500760906e-05
0.000133286152088944
3.04157919875926e-05
3.7932739593266e-05
6.49367115455568e-05
-2.63975543609002e-05
4.04598042396703e-05
9.50621325453625e-05
3.556203745902e-05
9.84584738725202e-05
7.18195239342589e-05
7.68531489210791e-05
1.63271949154146e-05
3.63330527962008e-05
3.8644270262933e-05
7.04494855678367e-05
7.17444367444794e-05
-3.54442996649017e-05
8.23771481706118e-05
4.82493282661151e-05
7.49733759105771e-05
2.68008705880398e-05
8.26699774454727e-05
3.47133741769391e-05
7.09987312427061e-05
0.000153953658273911
3.54347190464386e-05
5.0741714968643e-05
3.84492647553653e-05
4.06649600765237e-05
2.20720244425312e-05
8.3252230132884e-05
3.76684310317343e-05
7.97972431172272e-05
4.66593032057349e-05
2.10412783957087e-05
2.79657583417967e-05
9.66878610140404e-05
4.11420261377197e-05
5.94981594661728e-05
6.08621750593741e-05
1.08740020492388e-05
1.86833190172946e-05
4.97586613040008e-05
7.65935844858959e-05
9.24003678316388e-05
4.9294386912552e-05
4.8936979325842e-05
4.35215849095758e-05
5.80320293702497e-05
9.7686322162059e-05
8.96726582632761e-05
5.84886583182818e-05
6.3913312161925e-05
7.21793972672293e-05
3.79555907177858e-05
3.85977205673586e-05
0.000130533316123659
1.61028673220945e-05
0.000103619638949071
6.20877518339846e-05
9.31533813789387e-05
8.39423446528633e-05
6.66757837600584e-05
9.45885456835638e-05
6.68167740745211e-05
0.00014309129526973
-1.31685384209537e-05
4.00772832379361e-05
7.5411338191939e-05
1.09619762548406e-05
5.59298167081171e-05
0.000102444902706421
-2.34880691818314e-05
3.66533619015911e-05
5.52590119060565e-05
5.09494806933672e-05
4.32595058396898e-05
4.62255493252691e-05
7.39580577377811e-05
3.92339373762377e-05
7.12110253481632e-05
6.9218626434768e-05
0.00010282273261627
4.18903462039168e-05
3.75066975497179e-05
6.60844749793774e-05
7.20192327497466e-05
4.91752677582443e-05
8.25885874629121e-05
2.58378760118651e-05
7.76051409696305e-05
6.55058587711697e-05
6.22904933720473e-05
4.25051830292228e-05
3.01611079739502e-05
3.36535379561636e-05
2.87732249825948e-05
7.30559949285252e-05
1.00134472032002e-05
7.36655260891066e-05
3.66675811376932e-05
1.89241810577251e-05
6.83801580782901e-05
7.40305967399251e-05
8.10475440634195e-05
9.24506303384657e-05
0.000117447565265198
4.93143632748304e-05
7.24754043059727e-05
7.2940604307595e-05
0.000122731633064887
6.74278576236422e-05
3.20599827740653e-05
1.13967290992103e-05
1.88787523951378e-05
6.25736804113301e-05
4.81755049731253e-05
4.57745420000137e-05
8.32491742585424e-05
4.64130688066215e-05
-1.40176737031574e-05
5.08972114000769e-05
5.39311576011703e-05
6.28734533254806e-06
6.37252551188609e-05
1.95457241142556e-05
5.0756308686204e-05
8.22084270729074e-05
3.16373868591403e-05
1.58425067142709e-05
6.76497040744748e-05
7.02171005384258e-05
8.14684308815927e-06
2.1909595742066e-05
4.14971513727794e-05
4.60021721859919e-05
8.12260191534629e-05
6.36959256340172e-05
7.70685010158832e-05
8.02192849343526e-05
3.6434701376395e-05
7.58454757231137e-05
0.000123978822719429
3.18797536709239e-05
0.000137343450270221
7.75909433129834e-05
5.56674665699389e-05
5.67321558423483e-05
6.37718700403467e-05
0.000139372715624807
2.88086550418726e-05
7.36198702178015e-05
9.35814793660434e-05
6.32923158052684e-05
1.9446872064225e-05
0.000133440132667813
1.62220485865104e-05
8.45345909831251e-05
4.31223516587687e-05
9.1112175744632e-05
0.00011128053066894
5.27346657503956e-05
7.79808820737001e-05
1.78373325423818e-05
6.98082956563404e-05
6.02862002220484e-05
9.11890618089003e-06
0.000121058143143709
9.71253196696907e-05
3.22949083308955e-05
5.15120110205725e-05
7.70821066551195e-05
9.98740978260034e-05
9.98926224407337e-05
9.94575689714672e-05
3.69326744569628e-05
5.15475044370693e-05
4.73202861126326e-05
4.09515738740295e-05
7.09504184953544e-05
6.98268174366612e-05
7.7783808112209e-05
-7.8140847323408e-06
3.91488868244076e-05
1.7838687487427e-05
5.11111093218295e-05
0.000104533126126855
4.46195976670463e-05
8.6360458432273e-05
0.000119634550694488
5.84612426080751e-05
0.000113559158032681
8.43342177925376e-05
1.49348726352934e-05
3.33934866576314e-05
0.000114736682352147
2.91274084368003e-05
7.57284784501992e-05
3.45561752684627e-05
2.36082104327284e-05
9.31897343937364e-05
0.000105355553670875
5.11683265916657e-05
3.63643115780883e-05
5.22462257457793e-05
5.13668817616156e-05
0.000110332624355891
4.75869138127227e-05
3.40260816842267e-05
4.64820554592528e-05
6.31099815237447e-05
9.59703783661857e-06
7.80972076105656e-05
6.16595130115245e-05
4.86110404212469e-05
-4.01291549386834e-05
8.44554348233821e-05
6.33368927309491e-06
0.000102834242805739
0.000106235700681287
3.52623459841052e-05
2.94974934267641e-05
9.85544872136444e-06
6.69995668205588e-05
5.27769217068724e-05
8.78544576704089e-06
7.50195621487407e-05
9.93161291812396e-05
7.54226984149097e-05
0.000118144460790551
4.5161153461375e-05
0.00012130537906098
8.76793188364647e-05
4.63597452730004e-05
5.04694270828857e-05
1.91694237249313e-05
9.66154169212778e-05
8.10504886481718e-05
9.8165477982377e-05
2.6073186232198e-05
0.000119471940206807
5.92016861578773e-05
5.61871553017963e-05
8.98805893388977e-05
2.49579536803987e-05
-6.33871580120736e-06
5.01918872306187e-05
3.38913880621341e-05
3.39775078668189e-05
4.75245086790727e-05
0.000121896495374552
9.34777504759185e-05
9.21896119727533e-05
7.0110668517029e-05
1.60775181703882e-05
1.92507411009703e-05
7.68100903041328e-05
7.63215552618207e-05
7.06861092493274e-05
2.0269783019019e-05
6.65088490782305e-05
5.40767440221928e-05
3.42711706182191e-05
1.72666251388951e-05
6.26538348184264e-05
3.18082434536101e-05
-3.19083479996374e-05
7.85499405178064e-05
6.17545285035696e-05
3.82281107106889e-05
7.38209293782202e-05
4.99455049164864e-05
7.78194865369226e-05
8.36612738239865e-05
0.000118919647588031
4.88996545180079e-05
3.83560338892726e-05
6.76572677454154e-05
6.6217962659024e-05
3.46554582455392e-05
4.27993937731974e-05
6.57442870091744e-05
4.37449817071606e-05
5.75452532937618e-05
0.000125039614192075
0.00010265876189839
-1.55750735833233e-06
1.82935372229836e-05
-3.9346595284363e-05
2.78965730571804e-05
3.38081462770623e-05
-2.32744518426411e-06
3.25493578901077e-05
9.64833986852589e-05
3.48444762087514e-05
7.88940934335398e-05
4.54140849699168e-05
3.71595448086004e-05
6.26826869735012e-05
0.000101869763772546
4.88854263185991e-05
0.000104282694580785
5.44120960462286e-05
7.57658622155897e-05
9.11615274781553e-05
7.59977045068885e-05
9.60836710842862e-05
3.31282224383862e-05
2.45497880785808e-05
7.38723763839675e-05
1.51754478640534e-05
4.92696717523513e-05
1.74594205560509e-05
8.08438255232132e-05
3.24101778287719e-05
6.57565084880044e-05
5.70005585074367e-05
5.26866525279407e-05
2.46302496344184e-05
5.156680429801e-05
4.20074791785506e-05
5.52606618541538e-05
7.6972254731186e-05
2.00560271487922e-05
6.39713201065253e-05
0.000104857445519184
2.9061669796881e-05
2.3366637516459e-05
1.50464078073495e-05
2.9628619737945e-05
6.81992267372341e-05
6.20096508770242e-05
0.000103230840180715
5.94135838720005e-05
4.60097068708112e-05
5.44303424960926e-05
7.18556187537106e-05
2.48654711065061e-05
6.73412790512196e-05
3.07642933056315e-05
8.39583672202306e-05
9.4834343259018e-05
4.98767843724683e-05
4.49981915178606e-05
9.7522907080127e-05
9.90563346121625e-05
0.000100048304195751
5.42358129093861e-05
0.000136487018777353
2.91796050950349e-05
3.94971125570805e-05
4.39351762721231e-05
1.88328271739548e-05
2.78181451959734e-05
6.77670191395757e-05
4.97890357559226e-05
2.19502324863488e-05
6.07643176815691e-05
-9.32597342831901e-06
3.7488796813795e-05
5.83765250548367e-05
5.76595794334934e-05
3.45960025233088e-05
3.30225469182877e-05
5.32549914576689e-05
9.82488867371789e-05
0.000104850268054332
2.84693095196472e-05
1.75728640812735e-05
4.24405363674334e-05
6.53503286462641e-05
0.000131990583099317
3.60278527059327e-05
0.000100021015015381
9.9471717430662e-05
4.83233320664821e-05
0.000124362693866587
0.000134905120605782
3.20801569915615e-05
4.12391895767285e-05
0.000103204506075977
3.79463462628134e-05
7.91438778508327e-05
9.77598886263009e-05
6.59135940188741e-05
8.99954570276192e-05
5.35311110510864e-05
7.04119774537948e-05
8.00166252199523e-05
6.47767958596141e-05
-7.98839742592717e-07
6.25057879595727e-05
4.95905180604157e-05
-1.9506393609489e-06
3.63068953887495e-05
1.81830648404974e-06
5.96384977398532e-05
-2.2501823188989e-05
1.30077439200207e-05
8.94422172026075e-05
5.27427096680946e-05
5.90085585624797e-05
1.21869871938326e-05
3.68673672652874e-05
0.000103472413806937
8.33565223357291e-05
5.93149687960462e-05
6.0592632344663e-05
-4.06099371455953e-05
8.33130155865965e-05
7.8410750502723e-05
2.55854761857832e-05
4.18538118788465e-05
3.04747488208012e-05
1.81503941028922e-05
4.14185010872232e-05
0.00010908856101897
4.41832259332606e-05
9.18025378324185e-05
8.97805458256845e-05
8.31827022834731e-05
5.0659313114519e-05
4.57572793764112e-05
3.69689365859867e-05
2.83194929891249e-05
8.44078803112968e-05
1.34698306591581e-05
1.61782784957378e-05
3.46590303674771e-05
7.07845595634772e-05
4.0374381946296e-05
2.14209278339067e-05
6.89347595955077e-05
6.00037966524035e-05
3.68639232159667e-05
5.30530035504668e-05
6.40380763568984e-05
4.18818350717003e-06
8.07794168321283e-05
0.000106711812231969
6.45685936344444e-05
5.04501956539614e-05
2.9337074050378e-05
5.69845726350956e-05
5.35143218532426e-05
6.54336702058724e-05
8.20321090892587e-05
0.000103165011288061
7.76052366656861e-05
1.94121817318806e-05
6.51173665230393e-05
0.000126861645538395
7.23393165376529e-05
6.02085841710558e-05
0.000105613620724687
0.000104818937061649
4.02236123933399e-05
3.93228568871378e-05
4.05108719985337e-05
7.76065638083471e-06
0.00010377572874164
3.28194310996955e-05
7.44920124848405e-05
4.93751262748716e-05
3.06427794932555e-05
1.1444324707358e-05
8.30991987556939e-05
4.54402245693304e-05
4.83529015939636e-05
4.0425169098505e-05
3.33714894182872e-05
3.12397129670258e-05
4.22883907907828e-05
4.01970951297342e-05
9.42264746118263e-05
7.75616067660097e-05
6.82949285670302e-05
7.96908652046517e-05
0.000114833496176742
1.84938285403151e-05
5.96181905520149e-05
6.39926211745543e-05
5.06767178728144e-05
0.000100394563095724
6.27066129956279e-05
9.79360023873306e-05
2.25259958210402e-05
4.13508303198328e-05
4.60969171101553e-05
0.000101065779804648
-3.75117536647424e-06
2.53543360145367e-05
3.43882539940875e-05
3.30075508968833e-05
4.18785829696192e-05
0.000146380482601312
5.90406241385734e-05
9.19359546247565e-05
1.4850258115145e-05
0.00011832386169378
3.67392519335203e-07
8.9161563909443e-05
-4.60088360881599e-07
6.36692766224506e-05
8.88309912713964e-05
8.56500299228579e-05
7.29273825605431e-05
4.93946990684627e-05
7.04998616835168e-05
8.36427800055401e-05
3.83336709304639e-05
8.15945189190788e-05
7.14830664561766e-05
5.68410164245873e-05
9.19294144588105e-05
2.16542678310644e-05
5.48920735350487e-05
8.28204459360138e-05
2.87089791643573e-05
2.65271344024961e-05
7.3905434760643e-06
5.02159324726188e-05
6.59327010721399e-05
0.000138465846302494
2.38172585350462e-05
6.60571630145396e-05
6.57510563078035e-05
2.25382979838225e-05
2.30507646785555e-05
4.3033725290542e-05
4.56949128163558e-05
2.00511013255946e-05
8.44153304752947e-05
4.11592674443158e-05
4.68770384790861e-05
1.4355571708044e-05
2.77740126422358e-05
-7.30041020447307e-06
7.45027475926434e-05
3.96716385896372e-05
3.13627811742026e-05
9.37076099755928e-05
7.98265314995713e-05
8.01573957611739e-05
6.7338245420811e-05
0.000103860072103362
4.51471135273681e-05
5.61821264694033e-05
8.29908283628283e-05
1.4274397432175e-05
4.67268886434378e-05
4.5935777308697e-05
6.96512971575929e-05
5.73779676302377e-05
8.47643263094811e-05
8.04390398354505e-05
0.000170361180109959
9.50037978619563e-05
6.2636634941111e-05
6.27598952383707e-05
5.75584647277532e-05
0.000104418348368551
7.15922368702498e-05
6.71610603724216e-05
4.9218471645632e-05
6.59702150518653e-05
5.50511945930554e-05
-4.8674846044022e-06
5.63110804422494e-05
9.14532537912856e-05
9.88163007567537e-05
8.43574812089596e-05
4.6421601089099e-05
6.40739513356116e-05
5.4908491972752e-05
4.01917418748545e-05
-4.2680532849873e-06
5.83581967686017e-05
3.07012108580214e-05
2.59308816850761e-05
6.21820643127872e-05
6.1729793193601e-05
6.21812056195017e-05
5.93240553774672e-05
3.39144118880242e-05
0.000109021953661104
4.77930137435074e-05
6.09740588247832e-05
3.21118440079158e-05
2.96513470381208e-05
6.78190699155417e-05
6.67028736305118e-05
5.28280696384263e-05
5.46745088235455e-05
9.07239332706792e-05
4.94896822835024e-05
5.15344396951305e-05
0.000105900319073935
7.58597247912785e-05
9.53988582662527e-05
0.000111833378432626
9.43129025236402e-05
0.000101629794745588
0.00013108004214973
9.01297785090002e-05
8.83471477774306e-05
4.83048779236472e-05
5.76319742521729e-05
4.34361040082751e-05
6.60110813472988e-05
1.35090951806202e-05
0.000126147595995077
1.1250673705313e-05
4.7731529625692e-05
3.20852696459204e-05
7.53040260232049e-05
3.84409766254703e-05
3.65209224215943e-05
4.0107302493046e-05
3.74766448545718e-05
9.49900541402514e-05
8.0227765232369e-05
6.51161464406148e-05
5.53012293867239e-05
2.68998384500024e-05
8.09656185212629e-05
4.59412826096704e-05
1.51125042110528e-05
8.61474547227449e-05
7.96107949557142e-05
1.25051056745448e-05
9.02801816011893e-06
2.11325203621827e-05
7.02938072126224e-05
6.57847050030822e-05
0.000100984370637183
0.000116597952540301
4.01169372202436e-05
6.99629764186392e-05
9.68465429171598e-05
7.2755270555722e-05
0.000127204902305822
5.35687872341093e-05
6.69185592730724e-05
5.59197038002234e-05
2.90079930580464e-05
5.57478898595182e-05
2.91936799949758e-05
4.88537336033515e-05
4.74862992932773e-05
5.74447212512375e-05
7.88354751193045e-05
0.000136998876998755
5.27742543048905e-05
0.000100343471078374
9.59795139731708e-05
5.77563885630898e-05
5.42802499338679e-05
6.26647464191336e-05
0.000110884075820894
2.99979091363788e-05
-1.97292033077726e-06
6.34229169160913e-05
1.92243150111557e-05
8.27536401095372e-05
2.89971672140876e-05
4.55753032343012e-05
4.09229572687597e-05
7.47579527762812e-05
4.30616308803371e-05
3.17559345818808e-05
9.15377197403586e-05
9.06014756890764e-06
5.29069480544445e-05
8.50411637842205e-05
4.2142670060135e-05
6.82201258693227e-05
3.48534832531041e-05
5.45029156507892e-05
2.26272808656686e-05
2.68581772801114e-05
6.06790145770046e-05
4.72565112722118e-05
6.18007048272986e-05
7.54927649407724e-05
6.10190589049923e-05
8.08142780285931e-05
0.000123479179909447
0.000101259408210162
3.82949053848031e-05
0.000115897050799284
3.35754964321528e-05
7.37521070679625e-05
5.2390108009819e-05
0.000110205691961363
2.43204394874344e-05
8.31402446633471e-05
0.000108867768183851
4.86033457864735e-05
7.44228220610384e-05
8.14029303024998e-05
9.64823569453844e-05
6.57165250059009e-05
0.000101006403292815
6.28043742888139e-05
3.40780311243445e-05
6.36080261446352e-07
2.5100524960205e-05
-1.56411600235031e-05
8.56147401819883e-05
4.29066986873032e-05
1.51499899610692e-06
4.46853321236972e-05
6.34569717149542e-05
6.76628267062609e-05
7.86020804327531e-05
1.78314606441011e-05
4.75344663489905e-05
6.48801723351881e-05
4.08221483634958e-05
5.53600152803816e-05
0.000116278994839807
8.59233258707145e-05
2.48630291736274e-05
2.05321292331865e-05
7.39101609000627e-06
6.22862514480715e-06
8.15542590367921e-05
2.73865592841639e-05
2.71203433475307e-05
6.02617320670692e-05
-3.01045754491643e-05
9.37283455519158e-05
0.000113460525584945
0.000104425567380461
8.44462385370315e-05
4.61880460145073e-05
0.000113615523685368
8.71742770553342e-05
5.65729906211002e-05
6.27573203944792e-05
9.88026717115443e-05
7.17926264924727e-05
5.01683854077622e-05
4.23520560829566e-05
7.84929892308856e-06
7.20583376006035e-05
5.33752843022027e-05
4.14144185299472e-05
9.06294876340728e-05
2.13208993921883e-05
0.000107334950183305
0.000121019515712663
5.11491599839811e-05
8.67035979327448e-05
6.82707727897619e-05
5.12059197846006e-05
8.04536234710345e-05
-3.95586418943599e-06
4.67415922336599e-05
4.87229778520869e-05
4.46524610047406e-05
4.1647203199785e-05
8.38568492062423e-05
-3.24935067266373e-07
4.89146270001634e-05
1.60346509298019e-05
4.63031937820399e-05
-1.53200086009866e-05
8.65570533826143e-05
5.71107746558185e-06
9.97942600681821e-05
7.90770866345802e-05
4.27169295420107e-05
0.000107033853574014
6.23352899958695e-05
3.25604416069737e-05
0.000108766074009771
5.8724223808916e-05
6.97073668894075e-05
0.000100371127618392
8.55946878300204e-05
7.82187169589411e-05
8.83200231326155e-05
3.90328727002931e-05
3.20544728549915e-05
9.23500423626078e-05
8.17009399132669e-05
7.17557765034759e-05
6.89985659340656e-05
7.01922865225773e-05
2.74976750795455e-05
7.94919751097223e-05
2.62657588518608e-05
-1.33633022015177e-05
5.58416334166933e-05
2.66416391884567e-05
6.69648477687648e-05
7.09071121670126e-05
4.41484250253247e-05
7.71499960610858e-05
1.2474806622278e-05
8.1662010595377e-05
0.00010827023985622
7.07213726827471e-05
6.95027899521241e-05
4.30052562239889e-05
5.28545926538156e-05
5.0194096917681e-05
1.81011052292346e-05
7.04874521902829e-05
2.74639823485087e-05
8.07642551111304e-05
7.11069598654751e-05
7.05257393727021e-05
5.08478805827652e-05
1.0274487854813e-05
8.82968379026245e-05
6.02125301545004e-05
2.21502379071221e-05
7.92638809306647e-05
7.59008511607906e-05
6.42996864106087e-05
5.50996207159775e-06
3.37448867973208e-05
5.62547181135815e-06
3.38437010198169e-05
6.81618660048564e-06
6.60902797059378e-05
9.05703097592054e-05
3.21618926795959e-05
1.38745843258584e-05
2.73076631953721e-05
4.69866413674161e-05
8.9450756764096e-05
4.36745092754139e-05
0.000102103145774532
9.08086877473453e-05
-1.36323419254873e-06
2.43716699388338e-05
-4.89109857425208e-05
9.580023250872e-05
3.48655279694647e-05
5.66593648162508e-05
0.000132461774971038
7.42120485565752e-05
1.67497315388118e-05
7.91589495519755e-05
7.14701671315246e-05
2.60683864726424e-05
0.000122653356114653
3.22993219101983e-05
9.96313352050284e-05
4.27706222980238e-05
-9.37191835915524e-06
7.09082365739678e-05
5.46855162713917e-05
4.00041205151325e-05
0.000101210513024922
1.52856177061411e-05
8.81656370932315e-05
6.17513876686637e-05
8.52679208964259e-05
5.6100460881644e-05
6.58819678120348e-05
-9.41485713389904e-06
8.38851520609002e-05
3.09647521526518e-05
3.92043105528063e-05
-4.7345152079532e-06
2.52351698048729e-05
2.34956541259337e-05
3.5327447778835e-05
2.98523292404244e-05
6.44461510261678e-05
2.71605042277666e-05
5.27624361262785e-05
9.94891304042924e-05
6.90055898523369e-05
0.00011052792404539
9.17904063077746e-05
0.000120245623361831
6.62663180683794e-05
8.65958666507761e-06
5.98715682479226e-06
5.25851462842971e-05
5.50346599765753e-05
8.37420609929292e-05
5.44655535620558e-05
3.82476302341521e-05
9.22850970216697e-05
2.07767915116998e-05
6.24525594194195e-05
5.10044909705617e-05
1.02584896288301e-05
8.45359758252789e-05
5.06502916474821e-05
0.000108976134979335
6.7145396329283e-05
5.10224681788691e-05
0.000115217717780956
5.21350922278453e-05
6.07877235899441e-05
6.52779556970768e-06
2.71302499960284e-05
4.69726836100478e-05
4.01156245528541e-05
5.46647486175345e-05
6.47475269035265e-05
3.75952572976948e-05
4.92786286004622e-05
4.06901253659453e-05
6.34119543065309e-05
2.16953221006104e-05
3.24149824131482e-05
0.000109540157917972
-2.79039761991779e-06
4.61801357555561e-05
4.77203308691475e-05
4.99849307156281e-05
7.88311558387265e-05
5.14138862076456e-06
5.78781534002945e-05
6.8764540153134e-05
0.000113489533449443
9.71342284443811e-05
5.23270180144044e-05
6.38691780932854e-05
8.51165545895099e-05
5.50153411221316e-05
9.09253306563331e-05
3.78208016880479e-05
5.20746986385145e-05
3.63022880981204e-05
0.00010961435865012
8.87276913480693e-05
0.00012882802551961
0.000110403340244179
4.33547164185215e-05
0.000106706855902778
2.06984308022269e-05
4.93157213277395e-05
2.74381676162756e-05
5.29112306067573e-05
6.09437021172135e-05
6.95307692204893e-05
5.52639909596509e-05
3.7391636771488e-05
6.1982523390244e-05
2.24610585230091e-05
9.18959884275751e-05
3.74377088140883e-05
9.36413665098567e-05
6.5627439595385e-05
8.32504572285823e-05
3.15979556511316e-05
6.90901305444089e-05
8.37799055180878e-05
3.5914610813522e-05
9.31214919146099e-06
7.69910689192036e-05
0.000114620778324396
6.65310142470879e-06
2.47525108719062e-05
3.48115606174094e-05
8.40003352312973e-05
3.80898878187531e-05
8.78582662097796e-05
6.37412838188331e-05
1.56732377724446e-05
2.77466034463359e-06
3.47641863111901e-05
4.33156816679579e-05
3.92715650965664e-05
7.21961852252402e-05
0.000132117228389917
7.31118942453546e-05
3.780458003762e-05
8.86153724702208e-06
5.78930392520944e-05
6.4333496309462e-05
0.000121154480874354
8.67935109299969e-05
5.09161448932591e-05
4.33056094923112e-05
0.000113988426854981
6.35133489281778e-06
3.1682652367121e-05
9.61882223948579e-05
6.49978926751075e-05
5.70384674253369e-05
6.66334826385774e-05
6.13628360100178e-05
0.000104299986129092
3.88676248277702e-05
2.83483082340689e-05
3.51992661169135e-05
5.08422905086476e-05
5.39890129261629e-05
0.000105200093422487
3.37717295810806e-05
9.10106789455944e-05
7.80271033551176e-05
6.85941807061303e-05
-2.39616895387331e-05
7.96715139742716e-05
8.95348169546575e-05
8.22519735520865e-05
2.43189947577436e-05
4.60227162122477e-05
5.71294639029889e-05
2.62435126956645e-05
7.74866824599015e-05
2.81363763768219e-05
0.000114298827099921
9.04404135615613e-05
0.000107179115927316
8.1390742516248e-05
7.38300914201316e-05
2.11231550871967e-05
7.51121850311476e-05
1.43950674732546e-05
0.000124202067273285
9.13676520412859e-05
4.52687026252362e-05
6.63013537085184e-05
-2.18407249710691e-06
6.03977424889231e-05
1.76957175894217e-05
5.00264388444186e-05
4.54002142731896e-05
6.42862258196844e-05
0.0001037252018386
2.20016588284347e-05
8.47189298470224e-05
5.54322128419659e-05
3.67888538193128e-05
8.0547568960968e-05
4.41129143078435e-05
3.57986049210978e-05
4.97712250466106e-05
0.000104477349408245
2.8982044167457e-05
9.26707936203259e-05
8.40983540312588e-05
5.36338539349926e-05
5.84024436469554e-05
7.95485255343999e-05
6.45409167495811e-05
4.5604197469407e-05
6.89231646718781e-05
5.37566342452131e-05
2.50448028726182e-05
7.10844892938647e-05
5.48120046338448e-05
5.81683829063102e-06
4.09493413110172e-05
3.07535786142927e-05
4.51486536796374e-05
9.82427044045944e-05
2.98421819677047e-05
3.86829950105554e-05
7.8760487996391e-05
0.000110616050932895
5.63375924331881e-05
4.81226211173663e-05
4.8034568470879e-05
3.87857790906837e-05
0.000111054727319668
5.3522362787888e-05
7.55995309457445e-05
8.33279753688676e-05
5.55497551029636e-05
6.76001441961452e-05
1.67971624827246e-05
5.78557122494551e-05
9.08871494059444e-05
7.61509033229476e-05
4.31936612788807e-05
8.61076199983765e-05
2.35694085707142e-05
7.32462405881151e-05
3.90691184115069e-05
0.000111573905951961
7.69150232509888e-05
5.93341590265771e-05
8.21617813337723e-05
-1.88822010103022e-05
7.77433262577046e-05
6.92185758654918e-05
6.98020803034952e-05
4.77204037764494e-05
5.25236733112216e-05
5.07930879440426e-05
1.70632998344262e-05
3.58803241816963e-05
1.52776900201703e-05
2.44701558474457e-05
5.76323309974593e-05
7.80934340290815e-06
8.99639962772664e-05
4.22969552466273e-05
6.75186267402519e-05
5.51829578832918e-06
4.63286106360291e-05
8.99748664316102e-05
3.34632241742736e-05
1.00353454087227e-05
0.000101798485927594
0.000128378500654741
2.94383261275905e-05
5.6214113403255e-05
2.1079239840557e-05
3.53444460873638e-05
5.48594368821083e-06
4.95616586276685e-05
8.12730185728134e-06
5.52791594222281e-05
5.12045743861394e-06
1.32028092170504e-05
7.04022686699868e-05
2.51832792534228e-05
8.81927260942007e-05
5.24784340603118e-05
9.49226085577326e-05
8.74535615009909e-05
5.39481784223367e-05
3.08293318533322e-05
9.10428738031614e-05
7.30470999647664e-05
1.06713260167932e-05
3.53998487234378e-05
4.85865353016931e-05
2.8960726198118e-05
2.50987500398715e-05
3.94796139482144e-05
8.46831067433959e-05
4.1220584505849e-05
6.00128856558017e-05
3.13342503417173e-05
0.000105455912067608
6.22645138577405e-05
9.65337200148449e-05
-3.66374121713652e-05
5.36402777439475e-05
4.47633275495977e-05
2.98331658995733e-05
8.59527373815829e-05
-1.10924567093197e-05
-1.06406989903116e-05
3.97842035306514e-05
1.50507496240597e-05
3.79671619835989e-05
8.89739856090469e-05
2.23559265797215e-05
6.89395123759376e-05
3.82601112862951e-05
6.1730973305635e-05
0.000111362310492624
7.66726921812568e-05
9.21822018237422e-05
3.40018474180626e-05
0.000102453885704721
4.55494264401467e-05
9.52660681791253e-05
8.8065106896702e-05
5.10545260458389e-05
3.81340477303719e-05
3.96683300679556e-05
1.74593276491654e-05
2.16490802051713e-05
-1.52757212049794e-06
8.30855595226198e-05
8.91001953482369e-05
1.65951369355623e-05
6.47652155937027e-05
3.53800530015855e-05
5.03156835251533e-05
6.19936495525558e-05
9.65151185567345e-05
9.95531143345112e-05
8.73689455153908e-05
7.21728606788036e-05
3.24912001246256e-05
8.79406231797996e-05
8.19343468709584e-05
0.00011083486717463
2.87870904279389e-05
6.55944964646505e-05
0.000105658983227355
0.000150330763983295
6.00848304091406e-05
8.17195830032185e-05
5.98009317743174e-05
5.48193310485424e-05
3.48624564153818e-05
3.68458980748176e-05
1.55719538255322e-05
3.61474268903897e-05
3.00465429424574e-05
9.93382556807068e-05
5.58108019418199e-05
-2.76521959155934e-06
6.36851001969402e-05
7.86938941295743e-05
8.62353889476532e-05
1.78169340385078e-05
8.17010154274647e-05
5.42584498429919e-05
2.36924278741047e-05
0.000106640842969033
6.08845744454371e-05
6.36167176859122e-05
3.49624398426264e-05
-1.41625687512554e-05
7.94592875459129e-05
8.87171008956764e-05
2.61918179839706e-05
7.53699711764454e-05
0.000115435002363955
3.81841247103168e-05
0.000103226039547088
5.2612287323732e-05
8.20678187514764e-05
4.63211828259095e-05
6.21797657146711e-05
3.4034430097392e-05
-4.30108855607371e-06
2.22001305674819e-05
6.13014306949094e-05
6.79182593043945e-05
2.7722283902738e-05
9.55519058159971e-05
4.58719637161324e-05
2.09721198993272e-05
2.72488771059966e-05
6.09121783319628e-05
4.85774803487508e-05
-2.85527850378181e-05
-8.29598551177576e-06
3.32181032960602e-05
0.000118498018860793
0.000107031766689166
3.50005772935958e-05
-5.56095058145311e-06
2.58159188862587e-05
2.23024543425853e-05
3.69391792857767e-05
8.006731039014e-05
2.22855197306161e-05
4.83612157707776e-05
8.12689006795715e-05
4.09947776122023e-05
8.81282842034063e-05
4.42553130735207e-05
5.0509957639147e-05
0.000124189373901678
7.47546619911951e-05
0.000159115507518574
7.31672357763761e-07
5.16371919763684e-05
-9.75417361782148e-07
0.000103567283324566
3.90725293601655e-05
3.70080057146518e-05
4.77511703886582e-05
7.22681593412762e-05
6.23875986019408e-05
0.000110695661181192
6.46388444905161e-05
2.42826279848479e-05
1.14158956359371e-05
7.41491048331674e-05
9.11134118925132e-05
9.13428124258866e-05
-2.14632013790514e-05
0.000100697477641681
1.85076411750359e-05
5.31028642085559e-05
8.14712731356761e-05
6.23256256431709e-05
4.6201781254329e-05
0.000101857325543205
5.64025835185697e-05
7.97791139600953e-05
5.51015446038377e-05
0.000123010602985677
9.33228910799856e-05
2.51197226858744e-05
4.89535869242211e-05
2.09773695221456e-05
-5.70486625234902e-06
3.02308552184084e-05
3.76401867482638e-05
1.87839680523702e-05
6.45951390548228e-05
5.00611895644874e-05
1.6211817620932e-05
7.73264554021211e-05
4.76701715771218e-05
4.4033481841846e-05
4.98946268944783e-05
8.18226609454625e-06
5.25059333184957e-05
7.38465653973328e-05
8.55046629801826e-05
8.76446339988818e-05
0.000103443005146932
5.23990944710502e-05
0.000153718572109005
0.000126335896850954
7.1598581170641e-05
7.77970257999891e-05
0.000130008347966473
7.50083886934622e-05
8.27711006676274e-05
0.000102655830075471
9.13067186152465e-05
5.43450911139456e-05
0.000114651772608261
4.97485943980503e-05
7.70612713538509e-05
5.4163954556688e-05
4.62583742273254e-05
6.10457418342434e-05
4.63413213090167e-05
6.32902871858237e-05
5.80481295688658e-05
7.44615064660303e-06
-2.22467520206311e-05
8.90348087323332e-05
4.62290797878981e-05
5.39101455957603e-05
7.62479777107044e-05
2.53527840191414e-05
4.23639804647278e-05
4.53883975023951e-05
6.28907909451806e-05
0.000104389795594578
3.19598545472196e-05
5.58023973780486e-05
4.16007319559037e-05
0.0001034885861727
7.97524343682303e-05
0.000122490932119395
5.21807976819598e-05
-1.33840083907908e-05
0.000100899459228361
2.57093157023816e-05
5.30566872401659e-05
5.71050395189557e-05
4.13653021593307e-05
1.32250645248485e-06
6.03807537411565e-05
2.11896654209231e-05
3.89171861745934e-05
3.52352018592669e-05
0.000108442831137466
1.60077198793848e-05
5.01236459039461e-05
5.94969480515466e-05
5.43265220238726e-05
4.50857857715408e-05
6.8231877352385e-05
4.933744183844e-05
-2.68528966157401e-05
8.97428605674949e-05
4.94760654484945e-05
0.000104119394503981
4.45154628886878e-05
3.51352962226996e-05
0.000114553614710056
0.000119004311038742
2.7074216280706e-05
6.03572221951566e-05
0.000126969694060681
6.27941468437024e-05
5.27414853610018e-05
6.67381887658693e-05
7.4894763495692e-05
7.46957346785087e-05
3.05410656660504e-05
2.66454638474623e-05
1.65140094417577e-05
0.000115250901454678
2.36910209823246e-05
2.88082053688748e-05
0.00010722436991028
3.65307963128008e-05
1.43605757060655e-05
2.96575917241435e-05
0.000100465469570997
4.90936283117534e-05
9.21145442716127e-05
-2.40284207227397e-05
6.33446262183074e-05
3.60625262483376e-05
3.28901414130346e-05
4.16657738878392e-05
9.54097544896526e-06
3.83888341556452e-05
5.70373795469903e-05
2.88789603254885e-05
6.83076089016934e-05
9.86939796064195e-05
6.350147290484e-05
6.97595265226257e-05
5.2794987178331e-05
6.60921066816714e-05
5.26121018046218e-05
2.91527494292665e-05
3.82210258863589e-05
5.74990840870651e-05
5.24603691506738e-05
9.18535441904625e-05
0.00012482940482778
9.55772858318438e-05
3.76007710314744e-05
6.05472340555547e-05
5.75539423049928e-05
5.76092156597616e-05
0.000106257201843716
9.28092127048339e-05
5.09628147254471e-05
1.58559952656029e-05
0.000100283039393696
0.000107431005123101
8.45642730384123e-05
9.11267645570216e-05
-6.15439100921494e-05
9.36173132321117e-05
3.87153479169588e-05
7.2178312039321e-05
3.3193203136375e-05
2.66907438607268e-05
3.45983124625466e-05
2.99788172199235e-05
6.7953468038005e-05
3.57188769911698e-05
6.82739701881269e-05
1.98562172407188e-05
4.71674187397543e-06
6.37141962894823e-05
3.08370471738309e-05
6.78525047793138e-05
6.38195236322255e-05
8.90001819216186e-05
9.38409443999882e-05
7.01164893815289e-05
3.8792767234079e-05
-3.25781882738817e-06
2.76822339401474e-05
4.99123828748258e-05
0.00011725132048017
8.80764542084799e-05
0.000119750322277504
0.00010840166108788
6.71706549492876e-05
9.38721010359392e-05
7.07745398152839e-05
9.10196969568106e-05
4.32190078332578e-05
4.35387897107509e-05
9.34119080749706e-05
6.15132286393808e-05
7.23928088564157e-06
6.23684801056625e-05
3.80272962040366e-05
1.50735240371654e-05
-1.47696534542765e-05
9.38669674813588e-05
2.53976440534113e-05
5.92887045921733e-05
5.29605245171236e-06
5.82763505479657e-05
0.000120868667225376
4.57749652512613e-05
4.9757686846002e-05
7.38462880200376e-05
3.81206366374773e-05
6.91927610761976e-05
-7.3537101879011e-06
7.98809598268873e-05
0.000112254781061737
-1.34448918620052e-05
1.5242932772603e-05
9.43946377466178e-05
6.53093783021974e-06
0.000129461077655009
6.95115986776389e-05
2.13336624345763e-05
6.81044746002009e-05
2.77133435119615e-05
1.56744652078942e-05
9.67639540782037e-05
-3.16388892778537e-08
2.08250111840205e-05
3.8498552954645e-05
6.04963099062052e-05
4.96288092389304e-05
0.000102434456319296
8.57903157404778e-05
-1.37759530475932e-05
2.66822793740725e-05
0.000113509171580928
2.45369312636754e-05
4.1359976723143e-05
2.49169657085958e-05
1.37017267420251e-05
5.64731131595581e-05
9.41457884425274e-05
7.19199700672494e-05
0.000100029826027881
6.21649761829115e-05
6.12096158457768e-05
6.04721651188299e-05
2.11138366606253e-05
2.08542374548863e-05
1.79557563336668e-05
0.000139309776995058
0.000155032294325547
4.6103809904656e-05
5.17563248533678e-05
5.66732411234663e-05
6.59589620824865e-05
7.56584746304748e-05
4.716307476263e-05
1.79883837371003e-05
9.34825555071753e-05
5.10685492957336e-05
4.78931357797817e-05
5.59371721922377e-05
7.37158774131205e-05
9.10690311637808e-05
0.000115092027124573
6.64997049042928e-05
3.0024252596728e-05
8.55047790349048e-05
5.15269337752053e-06
-1.10343167032391e-05
0.000103849176483475
7.77438709926259e-05
9.54057556767323e-05
7.72558132941998e-05
9.38694715711514e-05
7.2690803899721e-05
0.000105499958322545
9.1636898605271e-05
5.8227030814976e-05
2.59648106407771e-05
6.60044607029005e-05
1.3384568691922e-05
-1.60404864118356e-06
6.42687162717876e-05
4.8985564300367e-05
7.49732586447659e-05
9.09896206630966e-05
5.81266527073342e-05
7.03467966344321e-05
3.82213670853596e-05
9.31806917706931e-05
2.70641523522084e-05
3.09198822937116e-05
-1.77157806508615e-05
4.08529546526271e-05
5.3498338077659e-05
2.26909005459301e-05
5.33311713218899e-05
5.54088949645539e-05
0.000121802746237165
7.21399459919569e-05
0.00010379025086867
5.24945330542368e-05
4.87708738614768e-05
3.4796478796699e-05
5.15970769751279e-05
5.46078342513566e-07
1.01521248366063e-05
4.4083965235086e-05
9.77775504621124e-06
3.38374325051872e-05
8.32924093775474e-05
3.23592619112103e-05
0.000102069492197216
0.000135098401097954
6.55437302806315e-05
2.38951756374871e-05
2.57994457242331e-05
9.68666751770673e-05
4.79311341285135e-05
0.000101265882751983
5.75686655973258e-05
6.4041010536871e-05
0.000120687169503449
7.7964314274857e-05
5.9705194857104e-05
4.23446103898409e-05
0.000112935750037002
9.97963365959087e-05
2.86352817683242e-05
8.62411789865269e-05
6.29727038615663e-05
3.18950863040733e-05
9.71047904462592e-05
8.13114558543559e-05
8.92250820398142e-05
2.15950207354823e-05
5.22285388464133e-05
4.52357431195463e-05
0.000122987375606625
3.56836574198271e-05
-1.31673088566757e-05
7.97588138859701e-05
7.8570555605558e-05
5.96338866440403e-05
8.55564931863686e-05
3.38453304311479e-05
2.4036068434141e-05
-9.02137237406794e-06
1.82248634330127e-05
-7.36111690007613e-08
2.22692565822726e-05
8.94078483037491e-05
2.20261629653219e-05
0.000115875866814902
4.43003141486079e-05
-1.83802268367078e-05
9.32674030654441e-05
9.28795513618461e-05
2.42553683829521e-05
3.70955237202463e-05
4.77212050116537e-05
5.96286544014518e-05
1.38493250927816e-05
3.23026862227204e-05
7.52537434480707e-05
6.52761049264009e-05
5.72442934716541e-05
6.94744206180693e-05
7.57955867587565e-05
2.4398891764919e-05
7.85168781074678e-05
5.38672582057622e-05
3.42828991617063e-05
5.27047117678649e-05
0.000105789292939914
0.000125298562610692
7.8558269173797e-05
7.17249511910544e-05
3.688516189365e-05
2.67638940533349e-05
5.40925279229791e-05
4.80581697563431e-05
9.22660371446124e-05
6.75463591995944e-05
9.5068344426275e-05
-9.04394989123064e-07
6.8550929844616e-05
1.25735265119037e-05
0.000107391761987828
7.75052579397062e-05
5.85272350178114e-05
7.4569448364237e-05
5.81226039655422e-05
9.49129706823993e-05
5.51958296982006e-05
0.000100974523539103
4.59234547917016e-05
0.000100507151906648
-2.8563181755943e-06
6.49572573998848e-05
5.68994174920684e-05
7.01544159470645e-05
5.7692316916957e-05
7.79176227801053e-05
3.76024186472053e-05
1.17667920489695e-05
5.08921133772254e-05
7.72247955203633e-05
9.6256824830778e-05
5.88471393906663e-05
6.25702555797556e-05
8.56601221558937e-05
4.7535659360214e-05
7.13023888615339e-05
9.39374874342084e-05
6.71498747848418e-05
7.12096546156233e-05
5.63250305078628e-05
4.04354370632178e-05
-1.22729025686352e-05
5.03238539923235e-05
2.5980449091753e-05
5.08178780960043e-05
5.02926180103817e-05
5.94994219096713e-05
3.04865998754513e-05
4.90623088544955e-05
8.59425789350763e-05
2.76570201849188e-05
4.57706204764112e-05
4.5718758440718e-05
3.22306428092443e-05
2.49825855729393e-05
7.75417366999269e-05
4.55175752488399e-05
8.98332942855102e-05
2.2768458012941e-05
7.00539844762189e-05
7.6287443448819e-05
9.73714670453041e-05
5.52919630649521e-05
8.70452903539716e-05
9.09583656775678e-05
8.39718832434643e-05
0.00012359952938976
8.88411443268275e-05
4.61633619469269e-05
6.66122214819527e-05
6.69340253687355e-05
1.18282974689025e-05
0.00010501169984703
2.52529784822596e-05
7.84103194598961e-05
6.25640378872338e-05
2.2575580339687e-07
1.95164454341354e-05
5.38431829325982e-05
6.9714463864322e-05
7.23104485387984e-05
8.71554777328395e-05
4.37493783591864e-05
6.53029151648608e-05
5.75319012185632e-05
0.000122529545953104
5.50612336376143e-05
6.24210080858494e-05
3.07269664783966e-05
3.41603583239228e-05
1.11709078688044e-05
3.95230888422195e-05
6.35877329304054e-05
1.13938246684135e-05
7.47746857225768e-05
6.47141017754804e-05
2.1853563529988e-05
5.02221349740988e-05
6.64720921186961e-05
0.000115853083688988
6.74004096422318e-05
0.000125207306771272
5.6001690381543e-05
6.33517785038643e-05
4.95769401915654e-05
4.66224970991041e-05
6.71457048117864e-06
5.22501329483125e-05
6.09998444626214e-05
1.70971933143297e-05
8.02942790079602e-05
3.27696289029895e-05
0.000115172530934492
6.59572150953789e-05
7.87106011998262e-05
9.43764776756438e-05
2.03235047603279e-05
4.22373871479205e-05
6.63128432164522e-05
3.06975609942421e-05
2.03432968294065e-05
0.000100389456547182
6.98725355509844e-05
5.78613976905023e-05
4.19649435257864e-05
9.03267132666401e-05
0.000142026185833441
9.4871972618653e-06
4.60913455135961e-05
3.59074171046485e-05
2.11223578305819e-05
6.09758113562649e-05
6.7166324845793e-05
8.24272570142209e-05
1.38614388617734e-05
-6.14279957040295e-07
5.29867156537827e-05
7.33947769418377e-05
4.41752435395634e-05
7.73782932980704e-05
-3.9387860951306e-07
1.46663892148221e-05
0.000183934018974307
0.000114612895299199
4.04986861040383e-05
0.000111977870805333
2.25581052527125e-05
7.66864333852353e-05
6.28164439705625e-05
4.24217111305224e-05
6.90996606730049e-05
8.40580405726916e-05
2.86094085577901e-05
3.0793017502746e-05
-2.0643441211247e-05
4.54742550968441e-05
5.1790982425038e-05
4.48644378070867e-05
1.30326549128206e-05
9.51399017168803e-05
4.61817574692916e-05
2.52303460535342e-05
6.52428408548322e-06
8.71927037712816e-05
7.82690977506044e-05
1.97572341454507e-05
6.61172051370226e-05
9.12925781561995e-05
7.17195554308103e-05
8.83422555057659e-05
8.44556551678325e-05
2.09016421002735e-05
6.46199919663706e-05
5.51502855076012e-05
1.74599654527236e-05
6.4284039065015e-05
4.06580634635996e-05
8.04646065371137e-05
4.02731131916599e-05
6.8055618386799e-05
8.89651257940404e-05
1.79167092731757e-05
6.59930266418132e-05
4.55274554496904e-05
4.76981471630172e-05
6.87417572136521e-05
8.28116304936087e-05
7.33162406410544e-05
8.37912699917246e-05
5.26226916282791e-05
6.14589240563681e-05
7.20506102992257e-05
8.06536601921484e-05
4.02926773636853e-05
4.71403296971505e-05
7.51897403664751e-05
0.000101723147564029
5.88057649252555e-05
6.30035970046546e-05
4.89680843570076e-05
7.08603282909512e-05
7.93678843857592e-05
5.20771419289726e-05
7.12243119771182e-05
0.000106850035144567
0.000101062025310389
7.12432460379937e-05
5.94388307543947e-05
1.85292354840847e-05
7.74266644505322e-05
6.47442496828479e-05
3.23822605923133e-05
3.16801219616582e-05
1.12956973943949e-05
5.78471283697908e-05
2.30079042966812e-05
5.69218949414064e-05
9.38400843930954e-05
9.87977808780366e-05
6.29221042776974e-05
9.75679763939899e-05
9.04711283117264e-05
8.10938470174652e-05
9.07015403197552e-05
2.0818055824634e-05
5.82033475583515e-05
7.46215171407718e-05
4.69008751958698e-05
2.49114816577498e-05
3.54153927422578e-05
3.2790719726825e-05
0.000150211890237417
-4.02232737870408e-05
3.63998871564558e-05
5.65570304893675e-05
7.78145824754621e-05
2.70129299214564e-05
-2.59975834860155e-05
2.00376520586295e-05
7.82553095982491e-05
0.000105165605100788
5.88041656935272e-05
3.78215794853831e-05
8.37233904533351e-05
1.24366288334667e-05
4.75079648728691e-05
6.68086848346416e-05
0.000115520621059595
0.000135473527348271
9.53697086699797e-05
8.41431128823546e-05
2.78180758663474e-05
5.7613843789419e-05
0.000102048045440802
0.000109521491581969
9.86484754447598e-05
4.50521775492625e-05
6.54846781693614e-05
7.5785945325526e-05
4.5897139624313e-05
6.26599938143109e-05
5.46309134294817e-05
1.11233614393916e-05
3.72256450792499e-05
2.36429821054984e-05
5.86650096737787e-05
5.0559022912798e-05
2.32928498356609e-05
5.39637247505862e-05
3.87193706408239e-05
6.38067181923775e-05
-3.18243043733791e-06
7.0047818974117e-05
1.09449559027357e-05
1.68928653665009e-05
5.35075529041914e-05
4.20422313449968e-05
7.88431878981884e-05
8.67978807940902e-05
5.90754665071409e-06
4.01097355001984e-05
6.39129001356899e-05
9.82156330091739e-05
4.11434399506049e-05
7.67946512850342e-05
8.63146930979756e-05
3.40799703779057e-05
1.44633432405032e-05
0.000107993392349237
1.57916082426531e-05
2.92931722677661e-05
9.89394329720861e-05
2.0827482649154e-05
4.89142194003766e-05
5.26920674733544e-05
-1.08192584876356e-05
4.91880431501161e-05
5.16198401572132e-05
1.97540133756209e-05
3.33615261638329e-05
0.000114697063442621
1.89679158418603e-05
6.11516600446458e-05
1.18941285702597e-05
5.19402248944529e-05
6.38823878797819e-05
3.68395320663575e-05
4.24606277507307e-05
6.14479365373815e-05
8.38855454947837e-05
3.80525412075732e-05
7.82918465781034e-05
4.80915664064495e-05
2.50329990134154e-05
3.58717112112223e-06
7.87189268926953e-05
4.4102079087816e-05
5.32678355636353e-05
1.99942407760087e-06
4.51186243006442e-05
5.03250214842306e-05
4.60616209891986e-05
8.00852558191307e-05
1.88349697421622e-05
6.7106424750026e-06
9.50976941129128e-05
2.56241052057255e-05
3.81474184784206e-05
6.25679012902207e-05
8.17538361020439e-05
6.31135658995401e-05
4.6514780302171e-05
6.33459104693349e-05
8.5386313966307e-05
7.34183488866106e-05
2.51872440679721e-05
0.000111526485937001
5.02965460957934e-05
-1.41851131561807e-05
6.54804180044046e-05
8.31081312160632e-05
3.56511302827046e-05
2.81567586302473e-05
3.95691954213268e-05
9.13070247532184e-05
3.8253493457016e-05
0.000106121398035573
-1.41686490812722e-05
4.439019619107e-05
7.67272361981514e-05
4.30294745665547e-05
5.16366853064315e-05
9.83086222187332e-06
5.02400877158639e-05
8.51278482437816e-06
9.23553905711961e-05
3.70200505979708e-05
7.63033310949313e-05
5.56057409544378e-05
7.86063150425886e-06
3.17177895974334e-05
6.9125133218089e-05
7.04717118872416e-05
6.8108991455255e-05
3.53701204956485e-05
7.31182497828202e-05
6.59520909479113e-05
6.30078648918544e-05
7.89657004409115e-05
5.4935164652812e-05
6.56564733916253e-05
4.65673796281143e-05
-6.38207850594605e-06
4.85178968070533e-05
4.64482156006752e-05
4.66184231372704e-05
6.25369324373184e-05
3.87295797494322e-05
8.3007462738861e-05
5.77071156383939e-05
4.22351119417447e-05
6.43775760381911e-05
7.45308228404413e-05
6.89069854846062e-05
6.06866398922394e-05
6.45346097313014e-05
3.72765551307844e-05
5.58935550159789e-05
9.30751217282476e-05
8.59150746017081e-05
4.82193266318742e-05
2.69382597574871e-05
-3.46420296374106e-06
8.05172327864905e-05
6.29866893853966e-05
9.02637598563232e-05
0.000196323271899531
6.82991424394579e-05
8.59864248794626e-05
0.000129548119582146
6.65668230447263e-05
0.00011547576617711
7.18702320432633e-05
7.20827223104532e-05
2.53846300739682e-05
8.84738786091776e-05
5.96575266206929e-05
9.38736083188699e-05
5.37662189898964e-05
2.40144917182677e-05
6.37598805468835e-05
9.02897123420868e-05
3.44355515787324e-05
4.47490558424741e-05
2.00390494859634e-05
5.1413203998018e-05
3.13893355674671e-05
1.05271141100905e-05
4.4713951956519e-05
2.99233933107168e-05
8.81082291595986e-05
3.03114119800869e-05
3.52483149675044e-05
5.34914285786482e-05
4.47553871376801e-05
-2.47697945600057e-06
4.52244434950928e-05
7.74605784860375e-05
8.81000215211088e-05
8.55345168174302e-05
0.00010981263585999
5.80662302549978e-05
9.27378093056734e-05
0.000118090638297825
3.4136625400363e-05
5.20535720537478e-05
6.24618833097495e-05
5.58647084169159e-05
-2.70689456550127e-05
7.68099832768907e-06
0.000122650416860651
7.64333175894839e-05
5.54597405008459e-05
2.07903933315104e-05
9.28778307966079e-05
4.66597959120241e-05
0.000106302224700872
4.53562900296285e-05
3.75251918313743e-05
8.82860123858665e-05
0.000118205209848267
7.8833779910074e-05
2.3478556089519e-05
4.0448552711135e-05
6.34901309388939e-06
2.78005689998746e-05
7.2525944983394e-05
6.24231798142765e-05
3.33176670454757e-06
3.94005884544209e-05
5.83001874958358e-05
2.6093286670059e-05
-2.39903240334661e-06
5.79463450599864e-05
6.62232356335509e-05
9.90374169758609e-05
4.59999391357574e-05
2.56428468706252e-05
-1.32598390633847e-05
6.37357642087154e-05
6.71442779931697e-05
5.87610227706273e-05
6.61284244708985e-05
4.09556614290187e-05
1.40179602331945e-05
5.74831579454518e-05
-1.32720870330867e-05
8.43463226123026e-05
4.9259901077322e-05
9.46670764703136e-05
0.00012055770038329
6.77180076561577e-05
3.93436722907991e-05
6.15615075149905e-05
8.07630830870475e-05
4.0538789986427e-05
0.00010296252596263
6.71818163099616e-05
2.69028287744204e-05
6.78122843413738e-05
2.43477546474834e-05
3.55888571934908e-05
0.000110867092973455
8.02006857382104e-05
9.41248468996072e-05
8.17558728191491e-05
0.000116627233884859
4.56631919890018e-05
3.03836956993202e-05
4.44975106297891e-05
7.48575396099655e-05
0.000105391984819639
5.47893288852268e-05
1.20580247626464e-05
-4.84320817316788e-07
5.29821747022688e-05
4.11469545722303e-05
7.64736637651775e-05
9.33969355912751e-05
1.11498008614237e-05
3.79101069474252e-05
3.43313496927646e-05
5.7995486568915e-05
8.10994445694049e-05
7.19893471519721e-05
5.05484785563518e-05
2.89609795300642e-05
5.2599012631654e-05
4.81680652769561e-05
8.28359477195638e-05
7.91456717669233e-05
3.29211252100814e-05
0.000123925392220493
3.20191288937442e-05
7.89974258955195e-05
3.27623232536062e-05
1.71906196961488e-05
8.66025020642283e-05
5.84718568219122e-05
0.00010314055836222
0.000113306679016616
5.61417892959447e-05
8.59248102865193e-05
7.84557319152378e-05
0.00010480512174498
2.86060018438289e-05
-1.46972652339463e-05
0.000103348492157379
5.82877879860189e-05
6.37677305061092e-05
4.86593837439694e-05
7.09707186352582e-05
5.0102310500984e-05
7.77316621790344e-05
9.27899081438513e-05
0.000143084398803823
6.3121482840776e-05
0.000112428592293384
0.000123519278005518
0.000130432030752949
4.35799509666302e-05
7.53252367442897e-05
2.67314735083232e-05
0.000145379852477952
3.8515949405695e-05
4.93713684796935e-05
8.1587826704197e-05
7.19511633123739e-05
2.41390470594456e-05
2.26680040061537e-05
3.60407760335425e-05
8.54388412883668e-05
8.07197564913442e-05
1.86844237405996e-05
3.16342729655892e-05
6.21878928191589e-05
8.30173070826122e-05
1.08003816776927e-05
6.6760162488962e-05
3.57102164515725e-05
0.000137569553762615
5.11535163441675e-05
4.82229534833535e-05
3.66636903262283e-05
0.000101012540649489
5.7567591988046e-05
8.37565150769536e-05
6.6998885238891e-05
8.92012180661491e-05
4.64875115339139e-05
8.59670085872206e-05
6.04258582775727e-05
8.61611342530485e-05
3.04897253433573e-05
8.31729085259074e-05
8.90129330143495e-05
5.5829447025031e-05
4.98299139786836e-05
4.06186607694349e-05
0.000119828116004958
0.000111912853065755
3.2658497091676e-05
0.000114799756134067
0.000119381438820984
0.00010597132269369
5.67635180362895e-05
0.000114578854326189
7.13473853487395e-05
8.16890555372383e-05
4.16622526165813e-05
2.86036240991524e-05
4.17920571728658e-05
9.40912303956146e-05
3.99349563891187e-05
7.96816245095069e-05
3.38118214946894e-05
5.4147626864875e-05
0.000134519785751033
5.29117139904843e-05
1.5176269944325e-05
9.03109283274719e-05
8.43452472036344e-05
3.62437655657891e-05
7.87747207820968e-05
7.91449452903279e-05
7.17011360190136e-05
4.21750960149831e-05
2.63179034095809e-05
2.85733666623134e-05
5.19233336313053e-05
9.49029145551536e-05
2.64241470647307e-05
7.11913275090928e-05
5.96816822563069e-05
2.65280189931306e-06
9.13853641666318e-05
3.65960502816313e-05
5.25161964356296e-05
4.7028302451139e-05
8.41770206140982e-05
3.01002537232391e-05
7.46668436958408e-05
6.83710115677989e-05
0.000118694235579476
0.000100732933313425
6.48581393291435e-05
2.81334587638719e-05
3.36715454513893e-05
2.35345474448514e-05
9.36689385734664e-05
3.79153036264868e-05
7.59846542422603e-05
1.27432721770521e-06
1.89835810039894e-05
2.8808655450552e-05
5.64661868710025e-05
5.85903691682061e-05
4.6262291673489e-05
3.64053835396862e-05
7.1559076744023e-05
9.70745181913821e-05
6.17642339854626e-05
5.34543380927567e-05
0.000117587630883856
7.62635373240456e-05
8.8381730728314e-06
1.89892122969077e-05
4.14427690590592e-05
0.000100079470089026
5.34356735375356e-05
9.29452131010107e-05
-2.35823687457469e-05
3.40000061846481e-05
5.51679889431361e-05
0.00011632664984017
8.54358444778002e-05
9.65387575525175e-05
9.32008554679914e-05
9.99048243300001e-05
2.65585754310756e-05
2.20968718719654e-05
8.94410864009732e-05
6.25520107752308e-05
1.28243983334243e-05
4.1765275797887e-05
6.96508614609368e-05
2.98229228932982e-05
9.57690612722266e-05
5.38624038904416e-05
3.64844535914507e-05
6.24432137344906e-05
0.000115823412781968
4.21499933635214e-05
0.00012018653733416
7.29141208749079e-05
9.21549830191371e-05
6.56387139974384e-05
9.68333044010204e-05
4.71745553093669e-05
2.55471649835957e-05
0.000103563093287357
2.00129803444893e-05
0.000124792832629563
0.000109677512675911
4.0050510805275e-05
5.53768875753648e-05
-9.3228436256504e-06
5.39044548196806e-05
9.69105179767426e-06
0.000113800152668839
2.07821297629659e-05
9.26612491557662e-05
5.93214180912534e-05
7.31364881254845e-05
5.19585978362827e-06
3.6219170074325e-05
3.75924044573336e-05
0.000138615663325834
4.22877860212731e-05
9.0306165436838e-05
0.000100312163635392
1.63663760485622e-05
4.8061185451489e-05
8.82833765271597e-06
9.85991615509031e-05
4.00663827368499e-05
3.19827370368366e-05
7.29329800702905e-05
7.41664546290465e-05
5.22693206098296e-05
7.56523784136421e-05
8.24698439525518e-05
0.000141678055124421
5.85278642777599e-05
9.23512891255933e-05
3.1129799905779e-05
4.8313970216668e-05
4.55235992536831e-05
3.86393651598791e-05
0.000110617962167584
1.86675857767249e-05
1.49157803951632e-05
7.17282960415586e-05
2.54185482656953e-05
6.20279874435231e-05
4.66684114493404e-05
9.25834297587268e-05
0.000107207924797613
0.000162347848261487
4.63494602554209e-05
6.16596340766887e-05
6.05020320439074e-05
0.00012373537864612
3.59817317983148e-05
7.67207597117142e-05
8.57179813916483e-05
8.51541742979914e-05
0.000115342071499724
3.17989623451422e-05
4.66131401978688e-05
6.48648412747456e-05
0.000105157225645055
6.73781830498796e-05
8.87072154431359e-05
0.000122971995961649
8.83130279258573e-05
5.37211938323773e-05
2.75687059837702e-05
8.65327721805528e-05
1.41923388415092e-05
5.14374821692092e-05
7.33552405928336e-05
2.83116564700123e-05
2.60347370705557e-05
2.80784246514251e-05
0.000116896995163203
4.70836954479982e-05
1.15396719164726e-05
8.73940881293268e-05
6.2992254699286e-05
7.94635004875822e-05
0.000134033915510017
0.000104587912346803
2.20121111455232e-05
0.00010901983956716
8.24256849305441e-05
8.48223130746066e-05
1.1762434413329e-05
9.28720191265736e-05
7.75386810523322e-05
4.63876557654785e-05
6.7870715129607e-05
0.000116011918192856
4.02322353754565e-05
1.15507461813294e-05
0.000101927153994717
6.67485368590159e-05
0.000116958069864433
4.54693833398133e-05
7.18677527053267e-05
2.17284311885692e-05
8.63505795332895e-05
7.91202747779195e-06
0.00010697146329071
6.73067536509322e-05
5.65388722643495e-05
0.000159187462470258
4.11042622878573e-05
8.54109850759529e-05
3.10271571932194e-07
3.51745325573563e-05
9.62367528767587e-05
7.63679231579631e-05
2.98206098824446e-05
7.04878726300848e-06
9.88758299395072e-05
2.80029600850411e-05
3.66178085936557e-05
4.92965772514034e-05
8.19869177426123e-05
0.000103722056679841
7.90271330171869e-05
0.000131471736589814
2.78382308174365e-05
5.56645525699831e-05
4.05262055396928e-05
4.12591298835548e-05
2.20356503573866e-05
8.42265065047183e-05
4.62650337082547e-05
9.45473394064755e-05
5.16099428059113e-05
5.05510604068266e-05
5.26434561803759e-05
-1.67020358658273e-05
4.17050470451303e-05
4.32144128517915e-05
5.9009199057855e-05
5.73889062929286e-05
0.000162550557184578
3.78441224145239e-05
5.25772102001731e-05
2.95906763183278e-06
9.51213392494653e-05
1.03725184554172e-05
5.84474110229942e-05
3.95633891698117e-05
0.000108286936321722
5.41527161958582e-05
7.65784027538996e-05
8.8805640369709e-05
3.07306626794311e-06
8.06405025805289e-05
3.68181932910236e-06
6.23588221253569e-05
2.44269336226248e-05
1.39653819250197e-05
3.8236296136984e-05
0.000120557426557326
0.000122033037054806
1.07412666159281e-05
3.41858870929493e-05
1.11044515443433e-06
9.28173942785383e-05
5.86638750873927e-05
7.63301502883664e-05
1.94325256003008e-05
8.09995116309589e-06
5.89766243244767e-05
5.38070419822897e-05
6.9940367133256e-05
5.81073730301879e-05
6.73154010517411e-05
3.88948452907489e-05
9.55902660495131e-05
0.000108443054048536
7.65554792139873e-05
0.000108739046330373
6.1879172670925e-05
-1.51672247715692e-05
6.50068540662604e-05
8.41639940669176e-05
4.94605158007738e-05
8.24868188634899e-06
6.33699167447224e-05
1.34316317883243e-05
8.47555004725455e-05
6.74861532516555e-05
5.05876954050299e-05
-3.14709309766585e-06
4.10336702388834e-05
8.76045761121749e-05
3.49513892556299e-05
0.000106800657811688
1.08416603271075e-05
9.37054141531095e-05
6.00723460089576e-05
1.57633583226815e-05
5.74519745391919e-05
5.585600783978e-05
5.90035679208108e-05
8.72293487236784e-05
-3.2611462359275e-06
7.21120604237329e-05
4.18305573357127e-05
3.46849842097804e-05
9.39125105564716e-05
0.000112669032708436
0.000104813230330686
0.000119525684701661
1.56229836222134e-05
5.30726325082059e-05
2.95333475311525e-05
0.000117156889434786
9.71910486758071e-05
-6.28302377210288e-07
5.97917877132558e-05
0.000100635765508859
7.88337239252901e-05
-6.03778958808958e-06
0.000106206080226779
1.58256854085486e-05
5.87888472655443e-05
7.98487079507722e-05
8.5084447649728e-05
5.86549773490813e-05
8.13626759329994e-05
3.48389770932359e-05
5.39418641316654e-05
8.31836601208194e-05
0.000121401528956139
5.27027518471713e-05
8.46047674616668e-05
9.0195345418976e-05
-2.46316603063958e-05
3.48764619246811e-06
6.90356859091238e-05
7.29300381001211e-05
8.79876088710318e-05
0.000104783621948782
0.000112184214387513
5.39963462044436e-05
1.20071311011383e-05
0.000109053886440522
4.72383639852456e-05
2.43297581697153e-05
5.0971247741065e-05
7.80775981082865e-05
1.98392840339822e-05
3.48855462843627e-05
2.77333985487572e-05
-8.60176747522914e-06
5.08602557984749e-05
1.46752123597875e-05
7.44094923295269e-05
-4.02589617462312e-06
3.28904605675027e-05
0.000106773776863154
7.38420944210986e-05
5.62997736347609e-05
3.16914531960972e-05
4.12962246167076e-05
6.75467168147599e-05
1.80555840129312e-05
4.8632144707501e-05
7.2908264268242e-05
5.52047324460591e-05
7.02623916434601e-05
8.5446871068154e-05
0.000117760959030518
4.74092031044578e-05
7.70788947962241e-05
8.44516144594147e-05
6.55160590731362e-05
6.15570817772175e-05
7.29887641592558e-05
3.59469842449024e-05
4.09818308537173e-05
9.95279340447788e-05
2.97787107116819e-05
1.90667463841125e-05
-8.67711650652633e-06
1.39699455680156e-05
7.97974378732665e-05
7.10592844392373e-05
9.7127217548662e-06
-7.20318627583057e-06
4.78891456493394e-05
3.67288111894662e-05
5.14542603669258e-06
7.64294385397027e-06
1.0782657090887e-05
5.8463740901046e-05
2.49558336678789e-05
9.63117706802521e-05
3.91881036803738e-05
0.000103908437828171
5.57334096728064e-05
2.96770301881461e-05
7.91712832984501e-05
2.34161598074916e-05
2.34491237062155e-05
1.44690392419219e-05
4.44451879851377e-05
3.25253081264012e-05
5.44415397721044e-05
6.60290705064977e-05
2.81227294032944e-05
0.000101526025854266
-1.61337470606453e-05
6.96018823540178e-05
6.49405010320421e-05
7.91526687723261e-05
3.56845158872989e-05
3.76210756930367e-05
3.38702773966904e-05
0.000101413138614172
1.01806454007961e-05
8.34981033016671e-05
8.2335626918418e-05
4.33956097911677e-05
0.000101634398645831
8.36903124697622e-05
4.62767394799559e-05
4.75064088812483e-05
5.40943795683969e-05
0.000107674282663651
7.24156404914429e-05
9.69933288159458e-05
8.10399529356399e-05
7.59006904486703e-05
2.73569398945523e-05
7.15337589608749e-05
9.29976131152553e-05
5.58795157426877e-05
-2.39634684262006e-05
3.03597828241278e-05
6.83766473015367e-05
4.97467687672516e-05
3.14930294701572e-06
5.76764499732977e-05
3.1129275523079e-05
1.00826563724818e-05
8.46225314921735e-06
3.55812916058401e-05
9.94728886081466e-05
8.35515847722261e-05
0.000119962991665307
2.48824700336732e-05
3.2912173317459e-05
4.55700429315691e-05
7.49159792704363e-05
3.59892192099705e-05
0.000114335484715873
8.59599303448528e-05
1.0878292725103e-05
8.18758912990546e-05
0.000103458605248643
4.33203125712363e-05
0.000106600939350166
0.000123039995339776
6.24628888670985e-05
8.99258669584638e-05
6.09946605672623e-05
8.84155863951795e-05
4.15308440524778e-05
8.71670452838661e-05
6.1692890824424e-05
6.73001450448219e-05
4.6287134436979e-05
-8.753311070151e-06
1.34383155900594e-05
7.22696379735624e-06
8.01999797936916e-05
4.1629238517387e-05
5.70416678793681e-05
7.68139997099238e-05
2.16401183409977e-05
3.30845472972547e-05
3.84152353303745e-05
6.79663000689177e-06
8.49810122124135e-05
9.08515309234854e-05
5.01176318856781e-05
0.000130447148834014
0.000128037786168421
0.000116313578440657
9.14384644024103e-05
5.56254360472412e-05
8.9087647017173e-05
0.000100882131047702
6.80840691633929e-05
3.71116289317973e-05
3.30757546304709e-05
4.12205856428118e-05
7.62806296458564e-05
1.87849696262786e-05
3.16648562267045e-06
3.03499814140845e-05
6.19049259568799e-05
8.89145604625025e-05
-6.17299812676134e-06
2.38796226800791e-06
1.74955494191502e-05
1.59963283726298e-05
5.31204561844237e-05
8.61477089054945e-05
1.67107594208266e-05
6.93633812756641e-05
3.92048090404513e-05
4.75005133709544e-05
6.22698767575514e-05
0.000102851805585338
3.83912652319697e-05
8.38993834743812e-05
3.6945170267457e-05
9.94581545295427e-05
4.44918631389114e-05
5.37770552484967e-05
0.000118073653894124
3.96012509456887e-05
4.14054747683e-05
-5.54987223324523e-05
6.33550700743685e-05
9.73610370428221e-06
8.9056571362162e-05
9.76804028375934e-05
3.12341339345141e-05
2.85162973071178e-05
5.82764391866842e-05
0.000131616615780596
6.34085997246671e-05
1.3033813086447e-05
8.58461653112579e-05
6.22886496083052e-05
6.51985586616242e-05
6.31942275052543e-05
6.15100479763089e-05
5.10840802839457e-05
6.74428375922673e-05
3.87443693086656e-05
7.39661341298242e-05
9.18835474150854e-05
2.83788181016706e-05
6.36164149676711e-05
3.29113747409567e-05
6.52690599968147e-05
3.24552146286065e-05
6.78589842391128e-05
7.49002504840628e-05
8.1731514584116e-05
8.90456048019113e-05
0.000110951606025898
5.54991088325157e-05
5.3754310999635e-05
5.12300843808019e-05
3.8592740837848e-05
5.18131027219989e-05
7.0911499520562e-05
9.93141254183343e-05
1.77215809535197e-05
-6.97034287575722e-06
6.29032094625387e-05
7.87564408140492e-05
7.1129747450784e-05
4.1379066001042e-05
3.46637054573652e-05
4.03048697980631e-05
3.8268161821219e-05
5.36692103703092e-05
3.88521217711963e-05
-3.39994595776472e-06
0.000100417235112875
4.45983313367378e-05
-6.01755803073685e-06
6.39917009380589e-05
4.77965350326512e-05
2.94484625702454e-05
6.88408754977113e-05
6.35382868104279e-05
2.83272436610495e-05
1.053188622906e-05
6.13318374724444e-05
4.96902614117157e-05
5.16194402934777e-05
1.53259994217342e-05
9.65465881934494e-05
1.57976057360307e-05
5.21498247516456e-05
2.7398297692592e-05
7.8227362447557e-05
7.15501036293555e-05
7.33772292069462e-05
4.69885260275525e-05
4.4968589032632e-05
0.000102496817671439
6.31737800210268e-05
5.26815142571995e-05
5.52811310044335e-05
1.56790257506102e-05
6.11777437550527e-05
7.80891722732454e-05
3.61036370269181e-05
4.42239742458702e-05
6.44336908909063e-05
9.20168582686133e-05
7.91524918462103e-05
7.86386900018964e-06
3.9146421213902e-05
4.69232437186498e-05
5.73460921752368e-05
-1.5091428800979e-05
6.00515824757679e-05
4.24668433045581e-05
-1.08189413660419e-06
4.28939565124645e-05
7.3308198279319e-05
5.58430164888017e-05
6.59059233586509e-05
3.44789121966427e-05
5.10729734266639e-05
2.83849753654364e-05
8.21258192776358e-05
0.000101954086467879
5.46302466287482e-05
2.05014645540606e-05
8.57610824349485e-05
7.78888312278017e-05
7.42648868163258e-05
2.78167532115237e-05
0.000110839188993933
4.88207240214279e-05
8.88239808904792e-07
3.73592330344597e-05
7.49992937385879e-05
3.8284587967538e-05
-1.4531775247802e-06
9.28224446332351e-05
6.9301854253301e-05
8.62711897195945e-05
6.15754091172963e-05
4.63641832654504e-05
6.59252692954066e-05
6.23723412193083e-05
2.78792262248621e-05
3.51074781172906e-05
-2.782599998565e-06
3.86695647521631e-05
2.36815572757153e-05
6.59108243329172e-05
2.35686785181772e-05
-7.8552397974446e-06
5.76809230030543e-05
2.69118490177789e-05
4.98707613807317e-05
6.52218225595838e-05
2.32073831232712e-05
7.92613089096357e-05
0.00011122459461566
5.49468938223879e-05
8.60921490412073e-05
3.53014968691942e-05
2.66229234353551e-05
7.40694745125395e-05
5.03286775920189e-05
5.25913949357165e-05
4.92646211526317e-05
0.000122508876847587
6.14525436713548e-05
3.60731796343105e-05
7.60917460459892e-06
5.68320970041653e-06
4.41467838644161e-05
7.27047389902562e-05
7.28137469015186e-05
6.23391832516215e-05
-4.31574713851477e-05
4.88808494017476e-05
4.95864727791497e-05
8.14477067399663e-05
4.48925418599381e-05
0.000112871948227827
4.81661367980731e-05
9.49806064303188e-05
5.84641998088037e-05
5.27414953731115e-05
5.65689502765745e-05
7.17031434860814e-05
7.80908423119107e-05
7.67701796733436e-05
2.04562163946892e-05
0.000119638062641055
5.4672217686026e-05
5.76772538780893e-05
0.000108948238500873
8.97029927813551e-05
6.9283010594438e-05
3.37949845953802e-05
0.000112043621991448
7.10109518051235e-05
5.36641926846545e-05
9.82030334948024e-05
-8.2239637268581e-06
6.580660210874e-05
4.79526406193416e-05
8.0112196670214e-05
3.51825103707427e-05
-2.96423505464299e-05
7.40764686500053e-05
4.33138186463077e-05
2.27232861527948e-05
7.0832377698458e-05
9.90573356054023e-05
3.96055090245695e-05
2.46512880296254e-05
3.43645345298966e-05
4.87814200507325e-05
3.8290499830836e-05
2.80982618018261e-05
1.30488044054154e-05
4.41243626883566e-05
6.95896222840903e-05
4.85543244099417e-05
6.74410085578195e-05
3.53856119034849e-05
5.48961591678873e-05
9.55591298008628e-05
5.6413851865839e-05
7.60609390578628e-05
6.88230320035882e-05
0.000128298713729617
0.000114626584708305
5.13558189648354e-05
7.96460135124361e-06
6.393647576369e-05
6.84303809956962e-05
2.64497698758453e-05
0.000108961278705889
6.76708209965586e-05
6.34283205417295e-06
6.16104313149193e-05
3.89977017223357e-05
2.6803257217937e-05
0.00010461222832832
3.74343272187497e-05
5.3996718887145e-05
2.67086639286833e-05
9.53038558668559e-05
6.60097865331991e-05
1.27740796040535e-05
6.93962377421587e-05
9.25877842752079e-05
8.96910996011229e-05
0.000114395584917825
5.81476639372955e-05
4.41429734225467e-05
5.20368581505227e-05
7.96913947043883e-05
7.9201771743817e-05
8.96523310808634e-05
2.0312230721562e-05
0.000118817698238961
7.06480751025697e-05
2.80621460818093e-05
8.09310995397789e-05
7.7053365889159e-05
0.000122639002303682
6.62962161509739e-05
9.55305395919453e-05
4.66209639714694e-05
3.03816315963772e-05
7.52462650611671e-06
6.62525537480786e-05
7.24385164118217e-05
3.4114163254488e-05
1.95105584170118e-05
6.49974043558008e-05
6.0383511180911e-05
4.7755552508402e-05
6.35056755091369e-05
6.90129013774445e-05
9.28982943650721e-05
8.25462860723304e-05
2.88766201692995e-05
2.91559611187103e-05
4.10067812314712e-05
8.15921090719449e-05
3.10092436640071e-05
6.95436117189292e-05
5.1651375858666e-05
2.93002876799509e-05
5.5924958543517e-05
1.1417344270517e-05
5.9989194267067e-05
5.57443457560019e-05
-1.80651663928435e-06
5.12673254576995e-05
0.000104853614277108
6.50066019144738e-05
1.20002819902126e-05
4.45659544802283e-05
3.57334971172959e-05
4.68833007465611e-05
7.5758618067647e-05
4.82043618206918e-05
5.79621757776856e-05
0.000114965239141351
9.83112124683301e-05
8.59211613994056e-05
2.83719987487852e-05
2.66601989078317e-05
2.75472418388002e-05
8.2387984103438e-05
5.7807798119452e-05
-1.33308010881022e-05
5.94215824643015e-05
9.54471303921609e-05
5.88007189043889e-05
1.97856634763128e-05
6.00218637336654e-05
4.27455007893649e-05
4.90338095199999e-05
7.41444364363469e-05
4.92509916873768e-05
9.67695887639847e-05
4.56219597123613e-05
-4.05887694361515e-06
6.33088838447278e-05
9.83007358770191e-05
4.93468700109e-05
7.53889890510804e-05
3.67130608458513e-05
5.56486706840737e-05
5.32681286629021e-05
9.2274144657468e-05
8.71157989651092e-05
9.69796628832427e-05
2.58836646961349e-06
0.000120562978741322
4.22759188876846e-05
0.000100870867690805
9.55204874618369e-05
9.90356871023078e-05
6.04470275555423e-05
8.46407097306258e-05
6.85060731042945e-05
6.58563988157265e-05
8.70919726914069e-05
-9.90307610242958e-07
6.60631634247007e-05
2.71666335663932e-05
7.06474326100707e-05
2.5209157283045e-05
3.1145788551039e-05
4.4839989519845e-05
7.13049239457557e-06
8.09802761987652e-05
7.67753367514324e-05
3.00704396428151e-05
8.61616258563744e-05
5.362734757191e-05
9.43468724524355e-05
2.98541361118728e-05
0.000125293445861836
0.000110407155774488
7.11865404982629e-05
5.80102859059651e-05
7.93095906670079e-05
3.39984137754614e-05
9.05126918455261e-05
4.89942119606883e-05
2.40613501721416e-05
1.39095092380164e-05
5.79761985235725e-06
0.000107380709718973
6.84714137475932e-05
3.17368828099325e-05
7.6633727127847e-05
3.79746361144907e-05
8.77465633571256e-05
9.79700829074274e-05
4.13115238822269e-05
5.43911000774342e-05
4.44963479809248e-05
0.000100935008559451
8.21685141615852e-05
0.000130353002556432
0.000121521668415204
-2.36129650106244e-05
1.03931237617434e-05
6.19712575387698e-05
-3.67105169834796e-05
2.32478453568176e-05
0.000107011703596741
1.24358461773216e-05
8.01626990176732e-05
2.76145323137266e-05
3.18057271442894e-05
9.14175618787182e-05
6.07695745463698e-05
4.15993080465148e-05
7.36185154479007e-05
2.06564480070676e-05
9.82512109944351e-05
8.47957572501425e-05
8.61946505278457e-05
7.28969465404226e-05
4.91861427168357e-05
0.000112140431376432
7.75701405270964e-05
-4.91672179781716e-05
1.73520174573678e-05
-1.47601880268506e-05
6.08624808229025e-05
0.000108179513925902
5.48412798302422e-05
9.18568799570773e-05
1.19572510848839e-05
6.31338347945405e-05
5.56717696327343e-05
5.31214018169544e-05
6.71439515333423e-05
5.07637924543846e-05
4.95542205626847e-05
6.03982648563376e-05
0.000114442123486781
9.31318145368112e-05
2.44831531745766e-05
1.26347240212857e-05
1.21018694243653e-05
3.33242462055166e-05
0.000103817200392778
7.88743452444878e-05
4.79632945272335e-05
6.85930966990779e-05
4.69234183754455e-05
5.40366852741713e-05
4.8858546906077e-05
5.73558113272602e-05
6.89719434448344e-05
4.97779125243868e-05
2.97078509699304e-05
7.26132855735159e-05
3.33813771631146e-05
-2.79936080855072e-05
8.23418681827248e-05
6.99661378008646e-05
9.08324486145716e-05
1.90738095286303e-05
3.45674220748045e-06
0.000119373767912311
7.16987406531045e-05
7.94225867862818e-05
6.38823832777874e-05
5.27277382940789e-05
8.53040192257356e-05
9.06719844013975e-05
3.87383649686869e-05
5.1815471687322e-06
0.000126736632265823
8.72813107207329e-05
3.22319845152897e-05
3.52707269280921e-05
9.1161201255522e-05
4.96585753811391e-05
1.95574955790471e-06
0.000125375228508885
0.000113255081310221
0.000105479071648557
9.21778056564922e-05
3.66122773385811e-05
4.21459068972798e-05
3.53681182552917e-05
-3.08224086605556e-05
8.8907879069014e-05
4.69920412531004e-05
5.43604291974571e-06
4.56759423679854e-05
2.20127800432036e-05
0.000102170943953007
8.71606631712791e-05
-1.53754346359907e-05
4.97220996943378e-05
8.13703739656486e-05
0.000116113934028103
7.19524312520002e-05
4.00694612086464e-05
8.26187629344228e-05
7.90445116944019e-05
6.95300169529962e-05
3.46394841378354e-05
2.66746161073348e-05
7.38322626611537e-05
4.26391823356567e-05
3.49479054730457e-05
-8.17570609860291e-06
4.72228967463167e-05
0.000116360316095245
0.000103307993648157
6.03405485291255e-05
3.00531138894108e-05
9.7935250026098e-05
0.000111304813736264
9.1805945833218e-05
5.81530022191523e-05
7.99681975397262e-05
4.2578112107842e-05
5.65291957495809e-05
6.50820589189831e-05
7.52545934953889e-05
4.40892351324434e-05
3.21043344867793e-05
4.48927317907097e-05
1.60466845176022e-05
0.000114347955719585
5.12845128929012e-05
0.000105234794803466
6.03798919529736e-05
-1.38124494982754e-05
2.00416678064919e-05
-4.36812058885937e-06
-1.65546036466471e-05
9.16770032041934e-05
6.8753852282208e-05
3.21950119931491e-05
-1.57556271084029e-05
5.06094700857765e-05
8.09847420698055e-05
6.92329779722779e-05
6.96021258326371e-05
5.35960903513743e-05
7.08022624669262e-05
7.1561995592252e-05
0.000114642561450435
4.30494181218708e-05
9.24553800772421e-05
0.000145525162444226
2.39556629320046e-05
8.42015943401332e-05
4.32511025962028e-05
9.32729034860431e-05
3.74880076167921e-05
2.25773159259571e-05
5.68685146245161e-05
5.30649083594456e-05
3.91667502879281e-05
2.0173229342114e-05
0.000101974303577684
8.55751542971199e-05
9.87081490126456e-05
6.54854456566473e-05
-8.44665776901201e-06
6.16059385279293e-05
5.00966645872178e-05
1.24470603746791e-05
5.74970399720141e-05
9.76652883885526e-05
7.93020211412541e-05
1.52047672605506e-05
-1.21660426917566e-05
7.17743548003984e-05
7.25971552769413e-05
7.19423400805587e-05
4.17120890754368e-05
0.000115386250746619
4.86472876285065e-05
2.34640714457753e-05
-3.38862848304332e-05
6.15955917058556e-05
5.95692688577396e-05
4.78492549609279e-05
5.52554080690649e-05
6.49066320386026e-05
1.40921528200023e-05
7.3879734404567e-05
5.70673873225426e-07
5.23989163696489e-05
7.18185099654648e-05
4.52692178148113e-07
3.05029365526495e-05
2.84872943704293e-05
9.19077302001477e-05
3.57806232885711e-05
5.36255030624324e-05
3.02191790668947e-05
-3.22589491997611e-06
3.60252272860363e-05
1.19540731667582e-05
1.98651138095278e-05
7.84310795749394e-05
4.37058889291236e-05
6.22053524741919e-05
4.3204124368293e-05
6.65373734069492e-05
0.000129110595394836
7.0140006610014e-05
7.71292801219928e-05
5.86019783746856e-05
0.00010317080003925
7.46037673571321e-05
4.64322732125447e-05
8.22382487191342e-05
4.86968059754359e-05
4.99722662566831e-05
6.80943195770632e-05
4.2797250874668e-05
8.79179834485703e-05
4.43384460460582e-05
6.29924071691925e-05
1.00697836329145e-05
5.69526700592278e-05
5.25503793859251e-05
-1.09181465376487e-05
0.000129731455648389
3.72194065649805e-05
2.71301847234098e-05
2.12986174486254e-05
8.88042987772241e-05
3.30886413564453e-06
7.6236079458194e-05
4.72508721115553e-05
1.63658754479777e-05
4.64119370226077e-05
9.03455248603633e-05
0.000110607183690065
2.80336700875927e-05
2.29289906628637e-05
3.08078436509778e-05
2.59502856630017e-05
7.15843449837422e-05
4.44301902992058e-05
5.44091429878362e-05
2.90153508753189e-05
0.000113013041785575
7.13174572509077e-05
2.44796846376175e-05
8.05868598945861e-05
6.59818715947981e-05
6.49661610291627e-05
3.17718980885251e-05
9.15148038934009e-05
7.08256183226461e-05
0.000109835320560278
7.83134843001861e-05
9.30436731776215e-05
5.9779561461928e-05
0.000103896747908712
0.000107783119240811
1.49119713379318e-06
6.83575506121342e-05
5.00237353043608e-05
7.49535237705229e-05
0.000115552527458533
9.18621127762281e-05
8.15307376790098e-05
-5.1078558483188e-06
1.17188446198374e-05
6.18307262160525e-06
0.000137115995574059
-1.0250973703012e-05
5.34719539660175e-06
-5.72804975826033e-06
3.00914085543233e-05
6.13367171752166e-05
6.31210262410045e-05
6.61348090660614e-05
4.52189591173468e-05
7.56073086988992e-05
0.000135620045202846
4.08925983343201e-05
5.29937319676652e-05
2.72997533411773e-05
7.75321204458049e-05
1.54463177313286e-05
8.51894759408614e-05
3.25793663379965e-05
0.000108159981951186
4.76737706355114e-05
4.74059469949449e-05
2.50294780586591e-05
9.37519892894444e-05
2.19040958203438e-05
1.8528416112476e-05
5.65442235677115e-05
5.69612583842451e-06
4.43745839793673e-05
6.47501516555733e-05
7.58274791570918e-05
0.000121529176607906
8.08688692480244e-05
0.00011569470019592
9.74968853031658e-05
2.02626645543749e-05
3.11571517391335e-05
3.40359602523201e-05
7.7595299450278e-05
7.79731065279485e-05
2.81809464177319e-05
7.89464220592052e-05
8.67709289319975e-05
5.73838602647411e-05
8.56277537024621e-05
4.91063257673226e-05
7.25741526152721e-05
6.38439266165271e-05
9.1193121687523e-05
6.27918610561392e-05
0.000100893509422931
3.72965940055185e-05
9.41819332010317e-05
8.44243920837777e-05
9.14680900563687e-05
2.56319840291412e-05
4.39714138450225e-05
3.13554144392636e-05
1.52234351781753e-05
3.78351000738523e-05
2.98498092385109e-05
7.03753585993898e-05
-2.38853292205493e-05
7.70785355583664e-06
9.67486866613913e-05
4.73229630014029e-05
8.21237940982506e-05
-1.40582790903985e-05
1.92320634370088e-05
6.55289553666931e-05
3.85049700155751e-05
4.33500903021152e-05
2.00019988846586e-05
2.00267061226752e-05
8.34959113040574e-05
3.46077158910036e-05
5.10619217755278e-07
3.81019587437525e-05
4.80047661458296e-05
0.000111281662468151
2.49355344465692e-05
7.56705478565608e-05
0.000103705251028348
8.89112323890099e-05
8.73520130037945e-05
9.71979321301267e-05
0.000111925744054399
0.000114053400529683
8.10614095597748e-05
9.74443176605453e-05
7.2933618864741e-05
7.80734782301252e-05
2.41289771389978e-05
4.67472852882505e-05
1.21073996738154e-05
5.72179933150363e-05
0.000101061440021716
7.31220105386773e-05
4.62663508790137e-05
3.02819596567766e-05
6.36782033054645e-05
6.82977089268637e-05
9.50871521414578e-05
6.34519611953347e-05
4.16354036553041e-05
1.68132177147559e-05
7.8360799915926e-05
5.76100676455336e-05
6.76592889392553e-05
8.78057881589315e-05
3.61499905882666e-05
2.86865026553652e-05
6.21256511071326e-05
8.24951812145578e-05
7.95401465277405e-05
0.000100573384949138
6.73244169709797e-05
4.88619554275483e-05
1.02694804117409e-05
6.43833309764797e-05
4.48407189032267e-05
0.00013033894097023
9.79842825255499e-05
3.09137449741319e-05
7.39244737313917e-05
8.04753285352846e-06
5.62803025410576e-05
8.76298348950523e-05
7.49293680651649e-05
6.45896062336339e-05
0.000112219813377558
4.68214858808297e-05
1.37615688134557e-05
7.0124859765978e-05
8.4213356327467e-05
7.79023679025444e-05
0.000107732168093131
0.000101812732071201
4.89463762770224e-05
9.0866769422171e-05
8.79293877820038e-05
0.000167254171434543
5.60947926467311e-05
5.04375717221663e-05
6.07933307605341e-05
7.92502234629136e-05
6.10162523472602e-05
0.0001160981332132
4.04381475214891e-05
3.30214967715174e-05
2.77725197495346e-05
1.69904086151186e-05
5.76816340583348e-05
3.39027983808392e-05
3.36081045330946e-05
0.000101574712652262
6.36703348144697e-05
7.24648011692993e-05
3.71856435857014e-05
8.71323197238753e-05
8.31871664804152e-05
3.47431082068455e-05
5.26692412830203e-05
1.18985694950117e-05
9.4857826889394e-05
7.63791633848558e-05
7.64114125193159e-05
2.41757683838964e-05
1.34948524922352e-05
7.74823899554001e-05
8.83401909296287e-05
1.9143448055029e-05
3.42686024727421e-05
6.55776536804766e-05
2.13304587486556e-05
1.69961001503928e-05
2.79187562935807e-05
-6.39313223951406e-06
5.9330290329855e-05
4.00470409269741e-05
9.70117379234785e-05
8.53905543690774e-05
7.25870946178196e-05
4.2262874519597e-05
-1.51010856823315e-05
6.60830770072479e-05
8.24194450675007e-05
3.57170824242028e-05
7.71379615359893e-05
5.26716567826719e-05
0.000105611935551297
8.35701614550025e-05
7.22133963912856e-05
5.79336963930639e-05
0.000104823511730411
5.7994184337031e-05
4.88282890850702e-05
-1.74011630816787e-05
3.53966383575363e-05
4.37171465776498e-05
2.376123435116e-05
0.000122882122802802
0.000143001538076302
3.79009226755835e-05
7.57132802548577e-05
6.39415995885478e-05
2.11564392105651e-05
4.32975864945342e-05
3.30236230510009e-05
9.21299944471236e-05
6.47079026312986e-05
5.45299280665968e-05
7.43285288461818e-05
6.19679489855274e-05
5.27885856700324e-05
2.29679081956816e-05
7.74767494876039e-05
4.84737031671195e-05
0.000110537814438118
1.48097143521933e-05
3.34347660761528e-05
5.72701370991286e-05
4.00149695246138e-05
0.000102763192411976
5.95344663111558e-05
1.43850082245573e-05
5.17682996305776e-05
9.60830194008939e-05
2.65438982974417e-05
4.1888739824971e-05
4.9145995311865e-05
6.32866574823271e-05
7.35296314518045e-05
8.91102071123908e-05
3.35856123110424e-05
4.31856271225247e-05
7.82876877018497e-05
8.28837285652331e-05
5.31165323998375e-05
7.71573787578269e-05
5.87351312424618e-05
1.20916540561582e-05
2.48691190812604e-05
3.77034607846111e-05
7.07070359756365e-05
3.4460700942178e-08
2.60360678379547e-05
0.000119320056372842
9.39027189700407e-05
8.30558745673709e-05
7.46656480076136e-05
4.26253027164047e-05
5.66150212478794e-05
8.45748912252186e-05
8.44110122264402e-05
0.000118373095378262
9.6574179299231e-05
7.84629232109226e-05
3.13771378921173e-05
5.87244305415743e-05
8.28238765050407e-05
-4.95332885038822e-06
5.74790237448331e-05
8.64384311672046e-05
8.97306385757484e-05
0.000114230413835657
7.72607052126121e-05
8.59551079748554e-05
4.8734459206238e-05
-2.81821885097509e-06
5.72608639334411e-05
2.38152426588501e-05
6.48802531955206e-05
9.53685869961986e-05
2.80359568164423e-05
1.94393124069849e-05
2.42909380900779e-05
7.463000753999e-05
1.75729691178649e-05
2.90109426072476e-05
5.16338991865863e-05
4.56133539379337e-05
1.25908051057961e-05
2.57826399536955e-05
9.29530766925556e-05
8.71494435248075e-05
3.98277489091916e-05
0.000130517036662585
4.01672557926271e-05
6.82105516994188e-05
8.36658754694097e-05
0.000144339756481297
5.02596811905762e-05
8.34371650096361e-05
7.14527045310417e-06
4.43114549346267e-05
6.87361333862315e-05
4.34681574387928e-05
8.64649561009576e-05
5.85677831650444e-05
6.3259635672933e-05
0.000107199588124957
8.25008483130816e-05
-7.76593871149178e-06
5.56124044293921e-05
3.84139918209978e-05
8.23079317233362e-05
0.000103889576600927
-3.3339044497221e-05
-5.12399033568521e-07
9.13476463218482e-05
2.11939365384648e-05
2.17583110803349e-05
-2.07412429787404e-07
-8.04948358285748e-06
5.6067605305245e-05
8.20811995951777e-05
5.05213787859263e-05
9.59428762752704e-05
7.84356052630427e-05
0.000101926159452195
3.62413372427353e-05
5.12594428940685e-05
1.04868681925159e-05
8.63462535212396e-06
5.71463200891901e-05
7.75085356754189e-05
2.12549626240846e-05
0.000100554345440188
5.24937677920793e-05
-1.13819250815497e-05
7.23057363478393e-05
6.26553996173192e-05
1.67345335502656e-05
3.73719736327516e-05
8.3831079906047e-05
8.91530249333745e-05
6.30567693048503e-05
5.2511469674241e-05
6.01956191776817e-05
4.79848595209358e-05
4.6388564571247e-05
0.000134369762870502
5.06064147657983e-05
8.36528322080886e-05
2.10429424674871e-05
9.33031534863811e-05
2.62717088424793e-05
8.36047714877496e-05
2.32592886819978e-05
1.79289935396076e-05
4.00080652590985e-06
2.10046653055966e-05
6.31691759492006e-05
8.25662571843449e-05
3.59877785437872e-05
8.0456287163094e-05
4.95015212084396e-05
5.60620191746879e-06
5.80306054642337e-06
9.09775604136933e-06
5.10203141526613e-06
3.78642328641063e-05
6.74135273171589e-05
6.03688741612424e-05
3.35773445676895e-05
3.83839144916823e-05
3.82014882587319e-05
0.000129444788500632
3.11143209663481e-05
