# Supplementary material for: Research on computational propagation and identification of mine microseismic signals based on deep learning
Source: PLoS One. 2025 Oct 22;20(10):e0334641. doi: 10.1371/journal.pone.0334641 (PMC12543183; doi:10.1371/journal.pone.0334641)
Supplement: S5 Data — (ZIP) [file pone.0334641.s005.zip › 000100800001479.xlsx_0.txt_24.txt.txt]

4.58103042228077e-05
0.00010222066145624
9.3243672071752e-05
6.99683304390676e-05
4.83557545762543e-05
2.89472997784838e-05
7.25778287105275e-05
9.27524679055221e-05
0.000147080849239161
6.92671192653329e-05
4.7480277590295e-06
7.17388801103921e-05
6.96021516480398e-05
2.92842255796314e-05
4.96384785209698e-05
3.70043252495963e-05
-8.60586439147131e-06
7.92611995084156e-05
6.38485025590399e-05
5.22644901783625e-05
2.91826542594373e-05
6.45405354635958e-05
6.30107119145293e-05
1.74310764024703e-05
1.81499924392415e-05
4.10724007619749e-05
9.84869770553869e-06
3.08316199495604e-05
-6.77558832682307e-06
1.07288272348015e-05
6.48087592932344e-05
2.49869858541235e-05
4.85482209997774e-05
-6.01717370410725e-06
0.000101752266772884
5.9827689412642e-05
0.000105663605864121
3.92039603625368e-05
0.000107462374566092
4.91040696807679e-05
7.03306305914227e-05
7.99386004272706e-05
5.14514388592252e-05
5.9545976055255e-05
1.05300282146683e-05
5.17639437879282e-05
6.06314435101611e-05
0.00012114338101061
0.00012488452234592
8.02954790110966e-05
3.59804437227414e-05
7.41384046095591e-05
1.49994551987721e-05
9.85419634016922e-05
-1.10559816762583e-05
6.89321046546764e-05
0.000102546033938475
-1.65110312742116e-06
6.49602022000358e-05
4.52792554622372e-05
6.03913886953238e-05
6.97440616609888e-06
1.06806855058226e-05
3.41195493596964e-05
5.45633150987959e-05
6.29313381944844e-05
6.98079365409354e-05
2.35311022391803e-05
0.000120575747319041
6.9322940241602e-05
6.29818734434097e-05
2.84132461115548e-05
7.10497559877455e-05
9.53236569931556e-05
4.62837904388093e-05
3.74169300657297e-05
1.7844656415531e-05
8.51256408428929e-05
-3.89161652733681e-06
0.000114974312462143
4.07150514539136e-05
6.07749712776848e-05
6.808361471908e-05
6.68750291511808e-05
1.83343474321929e-05
8.62569280090885e-05
7.41486823633702e-05
7.91506115984442e-06
5.6622557932777e-05
0.000122370686612202
6.92133509995228e-05
6.80978901291195e-05
4.16343139859495e-05
7.62973467223622e-05
1.52359578411089e-05
8.73051071207474e-05
3.27416061649257e-05
2.22343871329756e-06
1.6291176146566e-05
3.35305618952987e-05
3.04359616427777e-05
-2.13589302395735e-05
8.38096109886226e-05
1.95180983794819e-05
6.44807150382345e-05
0.000100654852561918
4.79234180054146e-05
5.27017735161514e-05
3.82369439008007e-05
6.33044940981493e-05
9.65805224260195e-05
5.22905198536846e-05
2.46189173945859e-05
3.35627640266885e-05
8.01842524087166e-05
4.23777607863661e-05
7.18970053855698e-05
5.70809143638809e-05
3.84700972348339e-05
4.07328290488924e-05
8.31864332446739e-05
3.2912568927427e-05
3.18880654093633e-05
0.000107970541959575
2.54116471939669e-05
2.40613779561905e-05
8.89685819421378e-05
3.193642346756e-05
7.61321403626099e-05
1.52393009272158e-05
6.00008069296709e-05
5.03207722848555e-05
0.000103451256263825
2.51787960546296e-05
4.50942504896412e-05
2.8446798327134e-05
2.48311715927783e-05
7.15427079549791e-05
3.99051458230363e-05
4.38904138747003e-05
0.000102372079663576
7.57553398074203e-05
5.64835378036376e-05
2.68544120140659e-05
2.11975509059642e-05
3.64139990121082e-05
5.93370654014666e-05
2.785758511087e-05
3.24494120901687e-05
5.81534370999368e-06
6.61289721689102e-05
6.98000680044259e-05
6.66498293070913e-05
1.18573389482283e-05
0.000103533087864343
5.38461434798486e-05
2.94665085542731e-05
7.5420185798609e-05
8.44629285989192e-05
6.54917483766297e-05
5.34453602627635e-05
6.45564426577762e-05
9.57548437145226e-05
9.9878945107832e-05
3.48170123835588e-05
8.07661229337094e-05
5.09157383059336e-05
-8.20894557472119e-06
3.99537911512293e-05
6.80504548766627e-05
8.02043556261663e-05
7.00017288361993e-05
8.48179668257468e-05
3.19087782134042e-05
6.16753641503688e-05
7.36788889843526e-05
3.19134441915458e-05
5.52871493059757e-05
5.05967575729332e-05
-7.93424120070329e-06
4.29878733774464e-05
5.31017103909104e-05
4.86857419976706e-05
5.91423602191203e-05
6.4416434779382e-05
8.12283947720339e-05
6.37460090187172e-05
4.59960204715815e-06
3.53448145722242e-05
1.63181533437874e-05
5.26840793907244e-05
0.000111083195943941
8.09656201097138e-05
4.06635116275042e-05
3.69023404095165e-05
0.000116394584161426
0.000103545330521947
5.11958122350463e-05
4.38909171151796e-05
6.09194776725128e-05
3.62176813234284e-05
0.000103805426506546
3.81849247307183e-05
6.43198937354061e-05
5.42932040352828e-05
-1.17583938691892e-05
6.26080720771814e-05
3.62455796725867e-05
4.59349426778192e-05
3.63427416915936e-05
7.22591668718907e-05
8.42005882627523e-05
5.74070442802814e-05
4.75203525194624e-05
0.000111403590427246
3.11339576675679e-05
1.20815143755869e-05
7.40988777356861e-05
7.36024293332664e-05
5.06382970657186e-05
7.72303748388963e-05
8.44337309079634e-05
7.8988892395287e-05
8.57766929661392e-05
2.64177378066088e-05
6.45295534414374e-05
6.04234096210665e-05
6.00411827683082e-05
3.02574894543325e-05
8.25943135918153e-05
8.35169776592932e-05
4.76978740083131e-05
3.09898642564243e-05
5.23153746474288e-05
6.94760088728063e-05
5.65641161292131e-05
5.43802896321754e-05
4.2103876125316e-05
3.45169299517482e-05
4.2729760037775e-05
3.41415403523693e-05
7.93796698302303e-05
8.31714960304859e-05
3.43094698417558e-05
2.15622474102121e-05
4.88282220040334e-05
0.000115319425875302
5.92671271981129e-05
4.37268435886588e-05
9.00368064587855e-05
5.84410487110867e-05
9.79880820468829e-05
3.34565453745008e-05
7.55428366848986e-05
0.000165881951417173
6.03242368925152e-05
9.48958483282352e-05
9.90096625431573e-05
2.89832858937171e-05
6.26171230372468e-05
7.7838326025287e-05
8.63216245173895e-05
3.62303693294659e-05
3.0704135150778e-05
-3.54962434724929e-06
1.19474874728444e-05
9.94579091199704e-05
1.65411664270087e-05
3.27037834037731e-05
3.89589245773455e-05
5.3332921788685e-05
0.000129996318564573
4.65444769642533e-05
7.65864612119154e-05
0.000127186478740554
4.12876282552187e-05
3.22624847382235e-05
3.94884393496163e-05
8.41582409119227e-05
0.000129426896375664
0.000100514823417674
4.79513178200093e-05
4.11063103391755e-05
4.36795539265435e-06
5.34807775222779e-05
8.98735181973513e-05
-2.00523938841596e-05
8.01158384903507e-05
8.75531135353048e-05
6.22261445049119e-05
1.73977638954651e-05
0.000127938810804631
6.30324174648998e-05
6.73238420089994e-05
6.77246739356921e-05
6.96800272008232e-05
2.40425275115966e-05
8.07783280982645e-05
0.000108091275419548
3.99543791153997e-05
7.96994625734557e-05
4.69595886093756e-05
6.32107137907779e-05
1.8288338359867e-05
5.31219048672575e-05
5.43625213527102e-05
2.26933415990059e-05
6.69969693204332e-06
7.87476180089469e-05
4.85753494009083e-05
5.6619902809044e-05
4.21900236892657e-05
3.0276003799233e-05
7.55400001937985e-05
5.64851778152008e-05
4.47652194588539e-05
8.96970829188583e-05
-1.61152969035003e-05
-1.80878223568867e-05
2.46569669706567e-05
-1.72861588486471e-05
3.28266138722467e-05
2.70633990668157e-05
3.50251506895511e-05
-2.20359763188683e-05
5.49886250492489e-05
8.08334087065069e-05
6.0164324094784e-05
4.77060629437325e-05
4.26953776972369e-05
6.72451370150384e-05
7.52460504414723e-05
7.54388455210984e-05
5.12863441754152e-05
6.31149467650193e-05
6.03892136852523e-05
1.48459659711972e-05
7.69077799393507e-05
4.68527809741043e-05
6.55844072824571e-05
5.54614344656428e-05
0.000104442895538035
0.000107602814720527
0.000124778013599621
5.24186164493845e-05
7.71056107930044e-05
4.2398583236067e-06
8.77278270005512e-05
8.21741235119975e-05
2.242461581039e-05
4.48079859653834e-05
7.81721549181943e-05
7.76130497783172e-05
5.94944259196163e-05
8.14367594393031e-05
4.9754797847482e-05
7.15074349257913e-05
0.0001030215690426
6.59524088810184e-05
6.70887126569182e-05
8.90240120205105e-05
8.65786663192086e-05
8.41397831879957e-05
5.55733314637548e-05
2.63339998588042e-05
7.13468751968263e-05
8.36051860524586e-05
8.24189360667279e-05
2.57878360983804e-05
0.000100248864712784
5.61867182838496e-05
6.60098925681241e-06
3.38631466046012e-05
8.43127973663268e-05
4.26198948544714e-05
4.71739080606525e-06
9.51902138468122e-06
8.78062703966699e-05
2.61819324953933e-05
0.000141772497330596
0.000141668630476567
6.60953838043095e-05
2.96357233881147e-06
6.90776864422613e-05
3.18689385060327e-05
6.67234724293025e-05
6.35872786932152e-05
4.16472067232009e-05
2.65742621432748e-05
8.59553017529748e-05
2.13990924903645e-05
4.32450118223961e-05
6.10667782795734e-05
7.87940676375871e-05
0.000117271074541819
1.4369152108335e-05
7.67002261989027e-05
-4.39404964399311e-06
4.52018358921911e-05
7.32921030037951e-05
3.69121155935099e-06
1.4739550917296e-05
6.56536118602719e-05
6.36038709662468e-05
0.000112252207447032
8.76178691341978e-05
7.6318880402461e-05
4.26033787289338e-05
0.000110778390261686
7.73997112604053e-05
5.07338658499528e-05
7.59215130340597e-05
5.34242028589108e-05
0.000105098413566062
8.79412752650532e-05
3.12432011955846e-05
5.77373826038393e-05
4.35165823131187e-05
2.19360911726474e-05
7.43606854931178e-05
5.60133163900651e-05
5.33049540544054e-05
6.06380438675333e-05
3.13682408053102e-05
8.11336320069885e-05
8.43315126681395e-05
1.53684320233396e-05
0.000110462126736793
7.25265055454628e-05
5.0322377296707e-05
6.10787378421642e-05
7.4134096991458e-05
4.65508437888685e-05
8.75080039459948e-05
6.54571778812576e-06
8.26052706815972e-06
6.65700161767067e-05
6.13879884819775e-05
0.000102332328328019
7.3066858594187e-05
3.08650887209737e-05
5.55536421948837e-05
5.94940234386403e-05
4.8501352945798e-05
4.17751641083289e-05
-4.45312320617242e-06
3.8700963700793e-05
9.71086023405717e-05
2.41399920479703e-06
4.14058112182725e-05
5.28975569083588e-05
2.31957753809114e-05
2.10375081706648e-05
8.24628757858584e-05
1.47051427947609e-06
9.68940703329709e-05
7.50752582938209e-05
0.00014427827085454
9.31041368046379e-05
7.6683030758713e-06
5.50170693176226e-05
2.21030529342138e-05
1.7539859994509e-05
3.37849652591194e-05
2.08253641898037e-05
4.88423933829696e-05
-1.34639834745621e-05
1.74951991585881e-05
5.03945080632641e-05
1.52865822649021e-05
2.67054895225812e-05
5.36181751960584e-05
0.000129020493908916
2.9990955787462e-05
0.000150206492266981
9.79612056380079e-05
0.000114915556655556
0.000105239689528141
7.86205700038956e-05
7.62177824166315e-05
4.40309668080926e-05
9.25841021209038e-05
4.40730033977358e-05
1.00522886743378e-05
6.8578734746448e-05
2.07200711076361e-05
8.57168955848772e-05
-1.17807045618552e-05
8.50762195422844e-05
7.22939722694277e-05
6.55193347489278e-05
3.22925597182554e-05
2.37716039732467e-05
7.24532681518205e-05
6.91565162814405e-05
9.9876431834393e-05
8.27439121469045e-05
6.69071286386876e-05
5.83525413945802e-05
7.66745412632682e-05
4.11181079143092e-05
7.62573620283271e-05
8.33265199711195e-05
4.7773514448409e-05
-9.92686519932967e-06
-1.15259107408252e-06
2.76729630817903e-05
8.9311894833803e-05
6.86825560408695e-05
9.77176637007833e-05
1.48681242024844e-05
1.47153826456433e-05
9.5633227169193e-05
3.0919195233082e-05
8.64443049295897e-05
1.55527340225986e-05
6.45357477564743e-05
6.42093675117705e-05
6.9623829187831e-05
7.26071291302486e-05
8.7577018406494e-05
5.76741085338994e-05
4.82312388002813e-05
7.14171860515743e-05
5.59264544131089e-05
6.03911245030062e-05
7.05339418991627e-05
3.00803511771727e-05
-1.40876273130673e-05
6.48610564051272e-05
0.000104113791224574
5.79052594381148e-05
-2.84050366835687e-06
4.6615570263033e-05
9.77151638788453e-05
7.30374167021902e-05
0.000148054338238743
6.18760647603994e-05
4.72964750437578e-05
0.000126401418425576
4.36356688523484e-05
5.16385938090536e-05
4.75266323140897e-05
5.85570251417785e-05
6.58631719945047e-05
0.000113858046423166
5.47905842924242e-05
4.90750917700133e-05
0.00010209913975216
3.65207552249692e-05
1.11784554653503e-05
7.33390038318094e-05
2.85556817834187e-05
2.10066538149476e-05
-6.09558068695725e-06
4.85164564677379e-05
7.58128099304393e-05
4.12412582061726e-05
-1.08269450939117e-05
1.94357402938182e-05
1.8761648484277e-05
7.31374607423346e-05
6.81773693560412e-06
8.81123408426926e-05
5.69427432870751e-05
3.56063899119628e-05
6.5274199875808e-05
9.43102875187414e-05
-8.65398714609337e-06
9.93421284425959e-05
8.7423966220569e-05
2.80600852523785e-05
0.00010050777059796
4.79105553977521e-05
-1.05961224977129e-05
4.635194839672e-05
3.30978655653792e-05
6.1372383215826e-05
3.85525853530018e-05
6.69874729080853e-05
3.28771137847858e-05
4.86055837599213e-05
7.4358776729878e-05
6.38397065735098e-05
8.96923334510656e-05
3.51153020655319e-05
4.56186877365634e-05
5.56142179937423e-05
0.000115830464941068
5.12376238767758e-05
-2.41070183222012e-06
0.000114976305594251
3.18707359859058e-05
9.09481221259757e-05
2.92565938708844e-05
7.93721591529825e-05
-1.43528613828117e-05
4.59778257558494e-05
7.15888960637007e-05
7.55491616064561e-05
2.1163332927388e-05
6.04111991436369e-05
6.28475460006839e-05
9.89805004369211e-05
2.62588970897845e-05
4.19291111318372e-05
3.29781670316082e-05
1.79041666803168e-05
1.61199832332574e-05
0.000132853020458172
8.05435768973622e-05
0.000112250701104189
6.01489875018139e-05
3.0152980338528e-05
-8.53625784219239e-06
8.9812824658377e-06
2.9790023592674e-05
6.11855287925134e-05
3.95892673297037e-05
4.7897703434554e-05
5.77394478300685e-05
7.78869011537544e-05
7.61197478704298e-05
1.80647875077523e-05
-1.03739773143513e-05
6.52906460379347e-05
3.60404599926119e-05
-9.61019700875004e-06
3.66381810269217e-05
4.06136666915269e-05
7.31253791939623e-05
4.25784743654743e-05
7.91695888436244e-05
7.88855404761488e-05
0.000106995406800256
0.000110145305039163
4.40023065138142e-06
8.45098445755592e-05
6.66929516546047e-05
3.81969298442952e-05
6.0453124344341e-05
3.45486282868478e-05
5.10378526868992e-05
5.84281970454511e-05
3.58462360065429e-05
7.83143208744239e-05
3.32157880032095e-05
4.99236416724931e-05
-4.36628715978423e-06
7.49165164392906e-05
4.24047523180884e-05
6.65279002640618e-05
9.3450877431292e-05
5.12676110938793e-05
6.24245501823791e-05
4.12572828266126e-05
5.29048615318151e-05
8.18927466281752e-05
0.000101799050093588
4.02852581924993e-05
5.75664647178917e-05
0.000120338839805612
5.80679165529089e-05
6.03172149157773e-05
1.61375967575629e-05
5.22351972908594e-05
5.73810106298983e-05
1.51754611348733e-05
5.18082115890212e-05
6.83735117427596e-05
9.76240088163452e-05
3.91991797619447e-05
4.32497419482227e-05
-9.43054407713972e-06
7.32204154468447e-05
7.36143689800515e-05
8.27628367993028e-05
-2.73798208384085e-05
0.000105364629161351
6.33376460866188e-05
9.44460576693205e-05
6.38277188942418e-05
5.91102211515771e-05
9.673978416616e-05
6.8910434670547e-05
2.34670817814463e-06
4.68661060671028e-05
6.86878359020606e-05
4.05104166562988e-05
0.000132284411160908
0.000130697670737586
7.26308751101616e-05
3.2458179544468e-05
0.000111335207474905
6.38142490312334e-05
3.11244906721654e-05
4.29395613984019e-05
1.48344046356195e-05
3.37148287995479e-05
2.72279611769392e-05
3.712412125268e-05
4.68269398080507e-05
4.99411571922112e-05
2.67702527370115e-05
3.26859920993524e-05
2.79536133810873e-05
3.36785875344512e-05
-4.47978373436537e-06
8.66861681596381e-05
3.46312016382376e-05
2.70316598936902e-05
3.97825684844387e-05
9.23058648722948e-05
7.4286132636543e-05
9.03210519804048e-05
2.74401329484313e-05
3.66643528502318e-05
6.91600482845343e-05
4.41141011833211e-05
-1.46799208705284e-05
7.49126793669647e-05
4.93311399065753e-05
3.33805951770395e-05
3.28042499080828e-05
4.09095277364999e-05
0.000106055556122508
7.93269879409671e-05
6.97733720486046e-05
8.21625219035085e-05
6.01673971810547e-05
4.6664400367327e-05
6.23516588803175e-05
6.19561978253333e-05
4.98967891817381e-05
3.52633263500002e-05
8.76450032839651e-05
7.80191865787559e-05
0.000117822150845349
0.000100062648818522
6.06650463036633e-05
8.99891250397945e-05
8.09027840002767e-05
1.79568461515744e-05
7.58715871388042e-05
4.33785769147288e-05
4.47296791511e-05
6.01029159103422e-05
6.38324070856641e-05
5.3391250365593e-05
4.63521709774599e-05
5.12393251165125e-05
0.000132161081354232
6.12921499634363e-05
6.32839666156462e-05
9.86034542904871e-05
6.60972335864109e-05
0.000117286135010318
3.07847792745022e-05
2.26489069030522e-05
7.92233394457146e-05
9.13043744255748e-05
6.9226367726428e-05
-1.38281281930258e-05
3.88497984367176e-05
-7.34441093045103e-06
8.73226632102303e-05
9.87419290846499e-05
4.13631649195969e-05
3.1292649897806e-05
2.55332483749444e-05
2.58349149045505e-05
5.48112331975837e-05
2.40392072971464e-05
7.82633860770413e-05
3.56449474346482e-05
7.3635941123769e-05
6.93813432672651e-05
4.11257079076856e-05
5.96375292332532e-05
4.6329306493011e-05
5.40886807547997e-05
2.45740555863686e-05
9.47033661911739e-05
9.67636948980052e-05
8.53183448845979e-05
4.35283136276389e-05
2.60475870022873e-05
4.59913069051538e-05
8.35640908153865e-05
6.1226773819269e-05
2.80869442514475e-05
5.1794406113778e-05
6.29755892909717e-06
8.09485888118959e-05
9.6062996985553e-05
6.50436432457847e-05
5.01441038252383e-05
4.23635764227224e-05
2.46176643739376e-05
8.76592741613854e-05
6.7998391817171e-05
0.000142588271364585
6.0219956390581e-05
-5.97903911863409e-06
6.16765884064798e-05
2.82524066768978e-05
5.75171630427503e-05
9.87341676163988e-05
3.52933524040931e-05
0.000105105383190446
3.41151374363357e-05
3.02519561448561e-05
4.00676276183994e-05
6.39318976657206e-05
6.37573015151293e-05
7.21024641342127e-05
3.45199333871781e-05
3.35131311610305e-05
2.53433785846671e-05
-1.76651841603417e-05
-1.53620942400614e-06
2.57164123387943e-05
7.24310426701299e-05
2.65758510810442e-05
7.94140755135474e-05
1.61101002201289e-05
-1.10213897949088e-05
7.94568912558188e-05
4.68436279857339e-05
-2.64386889070287e-05
9.97219697630668e-05
2.39121708692366e-05
8.06535802394789e-05
2.71075583745258e-05
5.59316253595392e-05
5.28933796630235e-05
1.27045259941789e-05
6.26702456987261e-05
5.2834710873709e-05
8.26620671878685e-05
2.77115108114915e-05
4.75892455400742e-05
0.000144605035664158
5.6096012209674e-05
0.000114341640061603
3.69363030359261e-05
7.75240713335436e-05
3.79171143039877e-05
6.59400605396397e-05
8.07477509524317e-05
6.58571600248464e-05
6.5346200458459e-05
4.61513087634208e-05
1.91185913365822e-05
6.14359007889787e-05
6.37462962730092e-05
2.49623770734823e-05
4.92256574786018e-05
5.04928389781531e-05
6.96972503304834e-05
7.95192448025487e-05
8.96382233509468e-05
2.40762899276257e-05
7.34744429214209e-05
8.84929733811572e-05
0.00010684650606384
3.15648563062272e-05
1.88795174451475e-05
6.69880589856525e-05
1.14063055095654e-05
6.13891696857648e-05
2.60866974946029e-05
4.10015361319667e-05
6.05131658252877e-05
5.95770437187965e-05
9.23677145324165e-05
6.97545837938715e-05
6.65666340454311e-05
2.69791535292253e-05
-3.97362322561524e-07
-1.39649526214034e-06
1.47650889944101e-05
3.27824668338049e-05
1.16379192033068e-05
4.71797941142461e-05
9.20346915627722e-05
1.83865288237357e-05
5.80702531612691e-05
0.000121024843157613
9.432405323347e-05
4.21653701032057e-05
6.91612765833869e-05
8.5662600704625e-05
3.51245294479075e-05
5.89325682974785e-05
6.88792332454517e-05
3.96509032523128e-05
0.000115375853144571
5.05394753367753e-05
6.97660760388243e-05
3.52304309838801e-06
5.82564153403314e-05
5.44841408434819e-05
-5.33723032811634e-06
8.01024258410429e-05
6.7726555588481e-05
0.000164050482439415
1.85059819107359e-05
7.32835496673438e-05
-3.32210412206617e-06
0.000118861571165288
0.000102234351688055
5.30805789985865e-05
3.45920982314305e-05
3.43986616318809e-05
1.16177008490308e-05
2.6151801925114e-05
4.02470087761108e-05
0.000105837313415075
2.33876505107924e-05
7.51431129387815e-05
2.42139793540006e-05
0.000111057065085297
6.02772514322535e-05
7.1326668967631e-05
6.30457517215128e-05
0.000113061361343951
5.38173320220655e-05
0.000101774746332373
5.38819110875054e-05
0.000104620600541946
7.38878196029582e-05
0.000108868556657697
0.000111804321683048
5.02273182905499e-05
7.11193795145976e-05
3.12908741576139e-05
7.34090807555102e-05
4.32127181581703e-05
9.69785182004804e-05
2.31023045573352e-05
5.50304861594947e-05
4.90451747316438e-05
6.83904002952039e-05
9.29659854915655e-05
2.80797756247957e-05
8.45434687295298e-05
7.74992657219093e-05
0.000127161306272741
2.30079704201878e-05
2.9637887617517e-05
6.23445995534864e-05
4.39983612227411e-05
6.41747214199265e-05
7.82405180603952e-05
5.62295952124458e-06
0.000111729808321666
4.54655422208668e-05
1.86733982441289e-05
5.04267243346847e-05
0.000118406358997272
2.90377173640585e-05
7.17854242888774e-05
3.99858839658851e-05
1.22768060848523e-05
4.96529686757478e-05
4.1807796464247e-05
8.79119005214772e-05
1.81088726357743e-05
0.000115752678118961
4.12246650074626e-05
2.5327367255405e-05
5.5867649928648e-05
2.54474738423424e-05
4.21509717556161e-05
5.80892313838101e-05
1.92492074436458e-06
8.25400316265672e-05
7.87296599543272e-05
5.68138283812071e-05
4.240295252453e-05
4.0757805460977e-06
8.34462771977462e-05
7.94148532255901e-05
9.12216663921386e-05
2.78849852420539e-05
3.62094401613143e-05
7.86173364868083e-05
1.94333778551479e-05
5.77347605905917e-05
4.52141268951671e-05
6.45347821498771e-05
0.000118524549639042
9.50064555909766e-05
7.37308726922867e-05
6.94086640892277e-05
8.94684557633047e-05
5.42493297965797e-05
8.06459871766482e-05
6.06741081676072e-05
6.14714813057053e-05
2.83673490062681e-05
6.92643026319287e-05
6.95091632430797e-05
8.08085546695943e-06
3.11090709759371e-05
7.98948270841744e-05
0.000104444734537747
3.22847297431263e-06
5.07752481523454e-05
7.1235870900471e-05
5.97140924764137e-05
0.000104951819982206
4.12787583836592e-05
5.86111956797816e-05
7.05235125500512e-06
8.23008230395231e-05
0.000100077716505766
4.05596372067764e-05
5.68523940324937e-05
6.93772925400255e-05
4.04047224430251e-05
6.28677034651593e-05
-5.50487256006674e-07
6.36789128804545e-05
4.24891661823521e-05
-1.27616498018742e-05
8.01928830431559e-05
5.00110619313315e-05
1.33211197467467e-06
4.81111663330884e-05
6.64097378381048e-05
2.62464565462296e-05
3.81292847894513e-05
3.29271356653434e-05
0.00010181682948177
9.92168350902874e-06
3.65705441896919e-05
5.03594192511777e-05
3.53629552892886e-05
7.94265844073111e-05
5.13901670042507e-05
-3.70929014389962e-05
0.000109927390159051
0.000108818801009732
1.43396360701829e-05
5.31170103860158e-05
0.000117202713757862
4.71493892515471e-05
1.83179130533933e-05
0.000104656187542496
6.62148120604585e-05
2.46470889748805e-05
4.78060543434058e-05
4.83007741863286e-05
4.52765520120865e-05
7.49006584411164e-05
6.83894013005591e-05
8.97246280299016e-05
5.41141715280355e-05
5.96165132858912e-05
5.4615832325985e-06
5.82670525958809e-05
8.70601863168199e-05
3.49593854063584e-05
5.14446856719597e-05
2.32671047282652e-05
0.000108928702490405
2.12386283793064e-05
6.0533806590227e-05
0.000104195702570048
8.98197195838378e-05
7.66011291243758e-05
1.66152057089495e-05
3.78206579791178e-05
0.000107853031919214
2.8712145066788e-05
6.42367063649745e-05
2.44390591324219e-05
4.74073343044554e-05
7.87438383195709e-05
-6.704893967445e-06
5.43225139241469e-05
6.84359441396559e-05
9.71585933641212e-05
5.97783161258564e-05
0.00011032370065538
3.19880969501272e-05
6.62185053510991e-05
4.94128531869082e-05
9.21582607291942e-05
3.08261144367464e-05
5.65646967719447e-05
6.38376181183711e-05
5.69684853300127e-05
1.92114955018063e-05
4.90736455967043e-05
4.41512785764574e-05
7.1397901926099e-05
7.57418745258331e-05
6.85410009280706e-05
5.52257950093429e-05
6.384237044345e-05
0.000111560169898125
7.66029172088885e-05
7.01064275808295e-05
9.94873341458844e-05
6.67238644805487e-05
3.86034717622608e-05
4.62430678245054e-05
8.65922105917107e-05
7.50822013111648e-05
4.12355784561595e-05
3.27150125593534e-05
3.976779314958e-05
7.91609763757901e-05
1.21620621133344e-05
9.11682974343328e-05
7.78556889504125e-05
9.51526914769265e-05
1.58128608768562e-05
4.23621084488135e-05
7.30839720686281e-05
-5.51993014415105e-06
4.71287197498277e-05
3.24076567938623e-05
6.60305843092371e-05
-5.78295207233514e-06
0.000154819551281829
4.39883943901897e-05
0.000118980227988914
4.84244608812767e-05
3.8252077773e-05
4.64570557512726e-05
6.05100128314202e-05
3.35907829257773e-05
1.20660822659959e-05
5.78234984185045e-05
5.14506571196729e-05
5.09172971319001e-05
0.000153120611648709
6.81503729636253e-05
0.000122786321824794
7.11856895722927e-05
3.30727318719159e-05
9.72823560447095e-05
8.85002379809375e-05
9.35746387774511e-05
9.78303324846873e-05
-4.57731571653356e-06
6.88147067288088e-05
3.87420039157319e-05
2.99142490154281e-05
0.000105705516585647
9.88797099914324e-05
4.5063913706094e-06
7.83159955396848e-05
1.14091430874428e-05
6.36023152017959e-05
7.2187024312196e-05
8.38167087993992e-05
2.89106651538875e-05
8.37565887965201e-05
2.06798878797953e-05
5.70038051577839e-05
3.10826586341676e-05
1.78587351405759e-05
0.000101258579245332
7.37405950099874e-05
6.17787007093783e-05
9.7697509515746e-05
7.96284662783446e-05
3.26282856677942e-05
8.51766825019539e-05
3.16814684430082e-05
3.49508236716626e-05
3.19133615349774e-05
6.37251235503371e-05
-2.15718179592463e-05
7.97037792393728e-05
5.73369182312408e-06
2.63599299483822e-05
4.05041760121998e-05
4.36406038314814e-05
9.85336510692993e-05
6.62912315330954e-05
2.88795446912851e-05
1.18900776045835e-05
4.75864737859149e-05
9.36102477884208e-05
2.87481483954377e-05
0.000123805554029707
6.01957400765439e-05
6.63214008689312e-05
2.36677896166614e-05
6.29403877753687e-05
2.9744928106587e-05
0.000115431992045012
9.89194807808152e-05
9.29156913874826e-05
8.67244406798654e-05
9.27910024597631e-05
8.22316721100855e-05
4.8406281080055e-05
0.000116268145968697
7.35395141973203e-05
9.6502687473338e-05
2.2138839354299e-05
6.24071843436051e-05
8.18914810238843e-05
9.7200495916879e-05
7.63253374523073e-05
8.39990108093214e-05
0.000129049009329644
2.64523534409952e-05
2.93801268512663e-05
6.53870577765976e-05
3.95973054757675e-05
7.92739219737109e-05
8.62803831171132e-05
7.01260454571111e-05
5.87182328873872e-05
4.41130018909727e-05
4.15579177838732e-05
5.2241220177076e-05
6.36380178169066e-05
3.58623915430118e-05
2.98078627038239e-05
8.76259513296354e-05
2.03152372177579e-05
7.25931360722745e-05
5.8368308381199e-05
3.95157206632331e-05
4.47731642928461e-05
0.000110688280364413
2.15642552870723e-05
4.32803749893148e-05
3.52825880668401e-06
8.29070470219023e-05
8.01584633390163e-05
7.653339767789e-05
1.99185644785218e-05
6.7161471249689e-05
5.9159845752239e-05
1.69526040073567e-05
7.1204384100158e-05
7.40984511871488e-05
6.32720847959904e-06
6.65355588380416e-05
6.20518475331158e-05
5.65791784560752e-06
7.65460206808986e-05
0.000119712093268641
-4.37944146260237e-06
1.82042193481463e-05
7.6088341338069e-05
7.18333768457804e-05
3.23749031362379e-05
6.86460406430449e-05
6.76439898195425e-05
5.454082204803e-06
3.64648499504025e-05
5.52239450130267e-05
5.6892174262031e-05
8.88749328317899e-05
6.8153788038772e-05
4.59703105352991e-05
0.000123551687908929
4.73421263263366e-05
-1.30607521151747e-06
2.51901313337337e-05
7.77428885691925e-05
3.95322417800802e-05
0.000112567080253733
5.27026967208937e-05
0.000102892123060563
7.06056339782478e-05
7.55724095221514e-05
6.90599728738226e-05
8.16141869511837e-05
4.49482119163185e-05
7.3298399886905e-05
-6.30243755515283e-07
8.7556961552074e-05
5.94724332446003e-05
0.000111719361680845
4.18426413828089e-05
7.53660699054897e-05
5.47706214054369e-05
5.76882251855514e-05
6.16387401009456e-05
6.42946373533198e-05
-9.18832932517575e-07
3.2853497295392e-05
8.08120014120765e-05
3.19314729137106e-05
7.00989682186449e-06
1.94209177487736e-05
3.55480727082886e-05
2.37230532345581e-05
4.97988979876869e-05
4.99683167854312e-05
4.91982702308088e-05
0.000143477040790174
3.72048168706395e-05
4.1699448452396e-05
6.92552113806477e-05
6.40752691082936e-05
3.22086045494709e-05
3.61576539299621e-05
0.00013194883711089
5.87284509703477e-06
1.89198575396985e-05
8.31327536253529e-05
6.22923643060525e-05
6.04274518017865e-05
5.5084024968481e-05
2.78674986348899e-05
8.61049824874397e-05
0.000102126054519659
0.000144909974227514
0.000108745669197284
5.81471320607503e-05
4.29097813521249e-05
7.82112975911791e-05
8.84545857842167e-05
5.04180419556165e-05
8.72182116050147e-05
5.70177741535552e-05
4.16324468065228e-05
7.55172689240311e-05
9.94230316846917e-05
6.42852243764446e-06
5.49012992969676e-05
5.34859175149883e-05
3.3787191665719e-05
3.23154454825233e-05
8.5196902491438e-05
8.79117967401216e-05
8.11472527755988e-05
0.000102503005290203
9.39063670596121e-05
2.39172816255279e-05
4.32698497696631e-05
5.89750677492579e-05
3.04004051934783e-05
9.34291728134398e-05
5.27930815787646e-05
1.5101406634234e-05
2.62097443488227e-05
3.99447164649514e-07
1.74839178835518e-05
4.46999780668545e-05
7.14771176793011e-05
2.63954190410228e-05
5.93044031877104e-05
3.67084715648665e-05
7.08665652907391e-05
0.000108156853677349
6.32834048513864e-05
2.63042437282614e-05
3.59193468322297e-05
0.00011560497743778
0.000112860518365657
7.96792056197221e-05
5.39501869784684e-05
0.000110276730337444
-4.88587118514368e-07
9.51707587126227e-05
4.78552967302955e-06
4.30179129712292e-05
3.68780658016252e-05
7.95362178994325e-05
2.42814694010257e-05
9.32254401699188e-05
2.73619799896525e-05
4.26819781650756e-05
4.26609517275656e-05
8.14689193084996e-07
8.32177039770325e-06
1.27519664967595e-05
2.31776192864824e-05
2.37066164652963e-05
-1.87654466671715e-05
1.51421594213864e-05
3.95192754926075e-05
2.67478104415527e-05
3.03067654860863e-05
3.46156170959127e-05
5.18914635375551e-05
5.28184362764315e-05
2.6616036303906e-05
7.58369363137952e-06
4.07491978751686e-05
9.04181216363042e-05
3.02930048138399e-05
0.000103190023021794
4.03082020060404e-05
7.42484536594619e-05
4.21587302259626e-05
2.13396470313022e-05
7.83927773869771e-05
9.57623365854863e-05
0.000121041955409416
2.82051971271217e-05
9.6931621987619e-05
0.000120484414041467
0.000127470907867718
4.72892985974885e-05
0.000102816875790238
8.68872226269656e-05
8.00628405196275e-05
2.33913421316539e-05
3.85124494221593e-05
3.42034040398836e-05
6.34064356958499e-05
4.15678340819972e-05
3.65995442103588e-05
7.63153479854834e-05
7.93024421640215e-05
4.58230443573399e-05
2.48634723101203e-05
9.12109989291675e-05
3.85504384642765e-05
9.48041307718673e-05
7.40639368278401e-05
9.34070310490563e-05
3.88759018558191e-05
7.67751240662593e-05
2.03707987663893e-05
5.50668241563896e-06
9.22716689934424e-05
1.80831885571587e-05
4.49969147048121e-05
1.54803504334144e-05
2.84135095758887e-06
8.33721845601322e-05
1.25393873312809e-05
6.50633620995855e-05
-1.43967196409803e-05
1.75274486444825e-05
1.94563008757469e-05
2.15826492565528e-05
7.55689841203455e-05
0.000115069102414751
2.06903754274959e-05
6.45164291191376e-05
6.49781874468543e-05
4.58913602273368e-05
7.45370489555729e-05
0.000137173905495653
4.34261955853949e-05
7.2619159479275e-05
6.22606595388818e-06
4.10789334593865e-05
4.81526667561629e-05
3.69907802008302e-05
4.17241403886847e-05
5.86915522601184e-05
3.5008109132207e-05
9.7197123023074e-05
4.36020423464426e-05
1.61967300863965e-05
9.12604588268625e-05
4.72608408545892e-05
6.65003666410921e-05
3.7025876342912e-05
9.62114641424894e-05
6.12366459703298e-05
4.34625213904001e-05
0.000101870203227722
0.000114523005100599
6.18720639515892e-05
4.83232593840951e-05
6.11087205825649e-05
0.000131165740003413
8.8115660003966e-05
5.86333892108662e-05
4.00469772649617e-05
8.91717623565159e-05
4.95555633945556e-05
5.99948201367747e-05
3.05516048679604e-05
1.08722041910083e-06
2.58760625448046e-06
4.29312331001706e-05
2.07239121197184e-05
5.14166008814586e-05
7.34408239566973e-05
1.58082361141742e-06
5.85566602517058e-05
6.67684930868188e-05
4.83926409407835e-05
8.08844441667487e-05
8.09083866976557e-05
1.8488754054671e-05
1.20610317833302e-05
6.30714988625116e-05
1.56107222347626e-05
6.42712552816587e-05
7.19837847262618e-05
7.77322932123717e-06
0.000106945873246167
8.51892652106853e-05
8.33764937006923e-05
4.14011391407944e-05
5.36536708738816e-05
6.70089282271705e-05
1.57517267866539e-06
3.69666714326135e-05
2.7221435607996e-05
5.53661563431253e-05
4.43260893838275e-05
4.18972485584859e-05
8.72842809132991e-05
0.000146504540374353
8.62727502595608e-05
3.36051659712713e-05
5.32625552999241e-05
9.79856632595294e-05
8.00226048833226e-05
6.15215574861745e-05
8.09046442554284e-05
6.84479218048342e-05
4.15645428734334e-05
3.10259907879759e-05
4.89312850995965e-05
8.65041408646574e-05
1.82578697587141e-05
8.06545051833128e-05
3.07954367223322e-05
6.96846834180221e-05
8.26267688245902e-05
3.51110554619357e-05
3.34965958990812e-05
1.96762684976822e-05
6.60831019859691e-05
6.95252115048054e-05
6.19569564119022e-05
2.36058396520829e-05
2.93965202411711e-05
8.72752367375679e-05
2.5760748356985e-05
2.74509947214038e-05
7.03380328915725e-05
3.47984133345142e-05
7.45003244508968e-06
8.30257925024712e-05
2.75990235535758e-05
3.93888111688712e-05
4.53503510601555e-05
1.93199461033206e-05
4.00567565231806e-05
3.92442798573153e-05
3.95554698956712e-05
6.28504325460268e-05
3.12454157790828e-05
8.00886997784688e-05
0.000101192296894017
-1.12474101042402e-05
6.36108958493869e-05
9.1286314166047e-05
5.92168804945496e-05
5.76226898238119e-05
0.000133639919561708
8.8806407475998e-05
3.52642129519978e-05
6.99585826912326e-05
9.87396878155024e-05
5.60784606690606e-05
-5.46608084642688e-06
5.6711351904652e-05
6.71582374109274e-05
6.88432324040644e-05
8.11441041766255e-05
5.03181509770999e-05
2.43215012621576e-05
6.69872673583779e-05
8.20208950731009e-05
9.55862862649856e-05
0.000139717182693219
1.76107653310844e-05
1.01640201263116e-05
7.56141917910247e-05
0.000102069805184471
2.85150875702011e-05
4.1875142771371e-05
3.64932996865099e-05
3.03898835461073e-05
4.08263812237816e-05
8.81103707883783e-05
6.09774034017179e-05
6.90269627129307e-05
-1.40486246355774e-05
6.56060940970799e-05
3.81956965000041e-05
7.0778853715539e-06
5.32407333039735e-05
5.59637588909835e-05
7.68000755090938e-05
3.21479341351705e-05
1.69786154802393e-05
8.98612631938564e-07
6.56811166587814e-05
4.37571395244111e-05
2.12154599090719e-05
5.10757072106134e-05
5.7144897081075e-05
1.42601046978498e-05
8.53901317133262e-05
0.000108993906022815
5.54253820784664e-05
1.56039593511223e-05
5.7690590561465e-05
-3.34250810035343e-06
0.000129788309713886
3.61140570635802e-05
5.11945635251947e-05
0.000140027533270891
8.25045212639227e-05
8.5794380962842e-05
9.40586180796654e-05
-2.81776446861424e-06
1.40961236843782e-05
7.12119036057255e-05
7.74090549328298e-06
7.51584160030658e-05
4.19359816457817e-05
4.99926507231701e-05
5.33720620690804e-05
2.48145007420738e-05
7.12767329188666e-06
3.76037875997767e-05
6.37379018096485e-05
-9.51932469872178e-06
5.16354107300542e-05
2.11071849663042e-05
3.61645780067841e-05
3.56658556967043e-05
6.17939613553719e-05
8.36096304357007e-05
2.295424711249e-05
2.68290904940785e-05
4.83102872144798e-05
2.8288166724937e-05
9.01849890883195e-05
5.06409451244941e-05
7.75291364057123e-05
0.000118684716879429
1.98998572536954e-05
0.000148300800367332
0.000107146492563912
9.4790897408238e-05
3.8295338692714e-05
0.000102689096055202
1.39760269859404e-05
6.41131451230184e-05
9.57130503903183e-05
2.06705912116269e-05
5.45397956577442e-05
4.792442415448e-05
9.48488135900984e-06
4.61415532561471e-05
8.89144996819207e-05
7.07524760952445e-05
5.78653889172778e-05
7.34591943866855e-05
5.47671447661662e-05
7.92827066162879e-05
8.27795086167189e-05
8.77273818029756e-05
4.40847727502411e-05
4.77354720313966e-05
7.12862717237899e-05
0.000119601188713355
5.82661334825772e-05
3.47724243578916e-05
0.00011839050796363
3.39875295537559e-05
7.42967912729283e-05
6.09088716733313e-05
-1.72186630486784e-05
5.68941073028747e-05
9.44639883349165e-05
5.80559985208542e-05
7.8790258315256e-05
8.76762692506156e-05
3.94033773129482e-05
5.67662814773847e-05
4.97621910221388e-05
2.7981836484895e-05
5.54978614012163e-05
3.03951754860075e-05
4.19881668618016e-05
6.79900360926035e-05
5.45092074765925e-05
4.80909287475719e-05
4.64794257521916e-05
0.000121444889099334
0.000120804227628723
5.25575328025726e-06
8.83527554994059e-05
8.25370461527968e-05
0.000112738135048704
1.73136277308648e-05
7.45265498947639e-05
4.26613728036375e-05
3.70323250145374e-05
8.28799241317512e-05
7.69460559287638e-05
0.000101068950658479
0.000117442523432404
8.14326568906822e-05
7.36228310599229e-05
2.31975479769745e-05
6.80462080638204e-05
4.31552717079884e-05
5.7544168293402e-05
7.54004327440566e-05
5.62646893433355e-05
0.000104276686269719
4.36457026469122e-05
7.76724989422129e-05
2.28293028112239e-05
0.000110535393344203
7.27825555649287e-05
8.23640877520844e-05
4.71582036153777e-06
2.81844918281464e-05
6.6315028896695e-05
5.59447511677609e-05
5.64975162457745e-05
9.82992598177958e-05
3.52714898840664e-05
7.0674568545414e-05
3.71816900317616e-05
5.10845108129716e-05
0.000138359363876172
4.62435312007388e-05
7.70715575293056e-05
3.5115651099462e-05
2.27269357650903e-05
5.32581942435851e-05
6.97211547093973e-05
4.86014587663037e-05
1.86369860703079e-05
1.79266936892561e-05
0.000107372599643494
5.26186501465332e-05
6.15306588854992e-05
3.26102666485602e-05
6.78157853892011e-05
8.16859286651625e-05
4.55782167418937e-05
6.46172968124459e-05
9.54564350790527e-05
0.000115688360241896
0.000100068711104931
4.93855257923895e-05
0.00010023530351746
4.58426374116157e-05
7.63450387216965e-05
6.80262748885994e-05
0.000106980630980484
4.55253462427123e-05
1.36205586163404e-05
3.8804187017175e-05
5.38199093771178e-05
8.70565846239048e-05
5.04767369110236e-05
5.01813130844412e-05
9.69749584742581e-08
2.93786129329565e-05
0.00010731816482995
2.03140961433646e-05
8.32186033394587e-05
3.02714026278855e-05
0.000130182769442844
-1.96993936294687e-05
5.29259913628864e-05
1.74150259936113e-05
5.65124765361812e-05
4.15629813398209e-05
5.53767687793444e-05
0.000110729482204179
4.60045402554128e-05
5.63380416140011e-05
1.60412988211442e-05
3.68402027326289e-05
3.05760389032198e-05
1.46095128519843e-06
6.1971884576027e-05
4.37512124366127e-05
2.98764005222533e-05
3.1392486665509e-05
5.79658747924269e-05
-2.45059671682825e-05
6.17082339982856e-05
7.04215790097729e-05
7.67972189111606e-05
6.17724824119381e-05
2.41780837003004e-05
2.91136373675223e-05
5.69320292562277e-05
5.7656511242238e-05
0.000105768842284043
3.11826017099712e-05
2.63093697144363e-05
4.0400971063036e-06
4.78543050388695e-05
5.49565866565173e-05
0.000135999452786016
5.33286848793137e-05
0.000121091448738921
5.28819506972926e-05
9.02629745701661e-05
0.000101906797511892
8.92804654849716e-05
8.19863212792194e-05
4.8456273725829e-05
3.5706111806192e-05
2.53576850556235e-05
8.26431614071907e-05
5.27027938869147e-05
1.08494641773595e-05
1.37988253906739e-05
4.95178904426257e-05
6.46283529528582e-05
0.000116561054553753
4.34252256195085e-05
0.00012694313051245
1.65859978469153e-05
3.23642107407582e-05
2.84569174473661e-05
0.000124205998327141
2.61904148424711e-05
0.00011029893182429
-1.85418131532814e-05
8.37560266021735e-05
1.89415362231547e-05
3.22616146985927e-05
5.12103770704279e-05
6.54306620924274e-05
2.50046827518256e-05
4.0229248594695e-05
0.000150607601646064
3.77182125897449e-05
6.09272807421488e-05
3.7355797321747e-05
7.65156560593108e-05
-8.39393584978901e-06
8.99085233725544e-05
7.45128792122568e-05
-4.54590388466437e-06
0.000102750234330218
2.1074261067968e-05
6.78951809635968e-05
0.000101747805569112
9.93484739299349e-05
8.93125935422429e-05
6.39930626367793e-05
7.22173231510426e-05
6.43644321062501e-05
3.49890406229916e-05
0.000102613306538777
-6.99885402576211e-06
9.7950948372124e-05
9.51214873994035e-05
6.97151210886088e-05
1.9217058008183e-05
9.17341489326933e-05
7.66928911855444e-05
2.77925447353466e-05
9.43090485123688e-05
4.02256903809926e-05
0.000102196307111388
4.04502109236674e-05
9.01173016324651e-05
3.92830168918794e-05
6.82791679858499e-05
-1.99852564574421e-05
8.48013072538896e-05
0.000105498183699157
9.37731979934841e-05
8.2132344581038e-05
5.85942369809992e-05
4.81837008588165e-05
7.83157190785298e-05
8.29709281831431e-05
6.50053879594898e-05
7.82010286470769e-05
5.77588797126122e-05
0.000121930424346861
6.44042038408583e-05
-2.3900048934229e-06
3.78761851866256e-05
6.04410020380456e-05
9.23627476485722e-05
9.33059508685508e-06
6.44734395397208e-05
7.41837005459742e-05
4.1934980559534e-05
4.00730895126135e-05
7.67161126882159e-05
6.39326361918139e-05
9.27022704338156e-05
4.91325549265982e-05
2.72037808682132e-05
3.90124169645199e-05
3.01854289156961e-05
-1.07562454722456e-07
0.000122797448580555
8.8098420180205e-05
0.000132074175595096
6.32122321272653e-05
6.45188702552809e-05
5.42281437681135e-05
2.87748261170922e-05
7.75493796370221e-05
-2.98927214841517e-06
0.00010912341435267
4.75251097207509e-05
8.67283302057324e-05
9.76273631384749e-05
1.37996534422567e-05
2.78898317841797e-05
8.92296037411672e-05
7.81217818599998e-06
1.66127612695451e-05
6.86729315624641e-05
3.25545613172117e-05
5.02654249993207e-05
5.88063871151209e-05
7.41245837190351e-06
5.42007557077237e-05
8.95491004624266e-05
2.03155925259284e-05
7.6537184009833e-05
3.34311220449329e-05
5.90381434863641e-05
3.5174649962161e-05
0.000109021411145134
3.79956661496663e-05
4.17775488990526e-05
-8.0953400883736e-06
7.83432231747996e-05
8.13969135855997e-05
0.000128491252179535
5.13887191818301e-05
4.49478989584805e-05
5.28875913856558e-05
8.41065967222664e-05
5.53323827278927e-05
8.02198236386533e-05
0.000110835329873461
1.27222998466679e-05
9.87874896484431e-05
2.05172182369348e-05
-1.11769210384465e-05
5.78191688056611e-06
3.55644627894254e-05
4.65970706865429e-05
2.92333434645411e-05
4.54933439397573e-05
1.19294967817366e-06
2.92142712969163e-05
-2.06067064806361e-05
4.9552093891597e-05
4.6298743161887e-05
0.000113508841761575
6.86445478244656e-05
6.11440427872208e-05
0.000114927132335448
2.6667410757329e-05
-7.09310101029387e-06
6.84959208065302e-05
6.65551550547712e-05
3.02167772278044e-05
3.65446209957304e-05
5.14761463714061e-05
7.08683850453372e-05
8.84589357121063e-05
7.92740848407813e-05
5.57693468407796e-05
8.88038135247757e-05
8.20809783463243e-05
5.55861352805787e-05
2.24194371000807e-05
4.604912394744e-05
3.58542883592696e-05
6.11771308067762e-05
0.000121084896717703
3.88591356765329e-05
-1.49504154809856e-05
3.97272905425003e-05
0.000123504972306749
3.19791948707395e-05
7.26645829958568e-05
7.6346520118252e-05
1.74027784492641e-05
9.15059038749385e-05
6.59506373787159e-05
4.39091984864209e-05
2.76606416698697e-05
4.05098145892979e-05
2.89656432333827e-05
9.49101894926725e-06
5.27925780791542e-05
5.56644771607094e-05
6.35307401448297e-05
7.44305510854701e-05
9.46133993660119e-05
3.66428946928525e-05
6.97307692434779e-06
5.43945335111465e-05
7.78832391542892e-05
2.8345323471963e-05
7.72017154087596e-05
4.9798870791823e-05
6.25045019895767e-05
4.87384652214228e-05
0.000100440888436817
5.12367219864e-05
2.60997756339802e-05
6.32757445787773e-05
6.77678344097499e-05
3.1084717970277e-05
9.20683772128036e-05
-1.32436343425176e-05
1.10290325540471e-05
7.37603859347609e-05
6.34788586861119e-05
2.48352271008938e-05
6.31744209283656e-05
1.90531695489076e-05
4.01715515699166e-05
8.98627200008323e-05
9.66206996611839e-05
9.33675230810381e-05
7.97488220876304e-05
5.04710485729048e-05
7.37245451540134e-05
0.000136422398313818
5.10392422505627e-05
6.22007777081049e-05
5.84836570265057e-05
2.3565617080263e-07
3.90424526899684e-05
3.46698679334237e-05
6.32673468200107e-05
7.6839704408276e-05
6.80516061919385e-05
8.72244605234953e-05
8.6246961416269e-05
1.20567507552521e-05
6.25659688989336e-05
6.8149650877363e-05
2.88291420814223e-05
4.06280708145642e-05
4.02306124032818e-05
4.1419403602889e-05
3.26153862787192e-05
0.000124108895240696
7.86375548735748e-05
5.68912170079435e-05
6.63751068476293e-05
4.27625166349873e-05
4.24340124992127e-05
1.18554751798063e-05
7.60566555593742e-05
-2.11897945750708e-05
1.84126207412399e-05
8.4245834685107e-05
3.65235814797047e-05
9.4412741790817e-05
3.22805842567207e-05
4.03596333182807e-05
3.39172892789096e-05
0.000114178290582984
1.67193954418131e-05
5.44019847163943e-05
2.97563724726375e-05
8.02169710073489e-05
3.55276153655838e-05
6.84062328520421e-05
4.21976922852879e-05
8.4792969643949e-05
4.11057811878088e-05
5.86597553454802e-05
3.81316111278026e-05
6.37397178528754e-05
8.10385175032679e-05
0.000120236666121965
5.01151179777537e-05
5.80348588953698e-06
9.08448102373778e-05
1.62313634676364e-06
5.92206934203137e-05
1.96419532336767e-05
3.74300955517401e-05
5.01513845648043e-05
9.61310189437837e-05
1.70017388955336e-05
3.28223303504691e-05
0.000112026358654591
7.09076735566991e-05
3.71010534029914e-05
4.10214997199988e-05
4.33649477240407e-05
5.97067223909605e-05
2.7016326247173e-05
8.97888722753314e-05
7.85240283247567e-05
1.89215584039816e-05
5.03298520149636e-05
2.45921589823031e-05
7.41273998537826e-05
6.10821205493314e-05
7.7396673549525e-05
-1.59676289021856e-05
7.39305716812983e-05
0.000101977903449677
0.0001045197501355
5.49672940610741e-05
7.67602350441441e-05
7.72895366023382e-05
3.47414167567438e-05
9.34728183180097e-05
8.12581918947319e-05
9.2545692565093e-05
6.23203735777745e-05
7.78840000183622e-05
4.98667964562301e-05
3.94896634147719e-05
0.000101214992772359
4.90744644278887e-05
7.65804862070698e-05
4.60669058675785e-05
8.99414890899632e-05
-8.32414271592082e-09
9.18300479118951e-05
4.26032246363183e-05
6.02442074607025e-05
3.02395396695272e-05
4.87752318380407e-06
2.50491203222506e-05
6.76885297796252e-05
4.31062970194322e-05
1.91489625046869e-05
-2.22922946857249e-05
4.31037489886995e-05
3.59693949891492e-05
5.28571840567035e-05
1.06105837157112e-05
1.48355508920377e-06
2.56563502101333e-06
8.69912448923291e-05
9.4386052879394e-05
7.45183452785576e-05
8.46824449266961e-05
2.85273419446176e-05
2.41227796214642e-05
8.67732973658301e-05
0.000137495653153703
9.26435656195674e-05
0.000124298204742224
7.75068525257004e-05
7.23976926340013e-05
4.28207666229757e-05
7.81933676686064e-05
0.000115696025574225
8.17012199907137e-05
6.98757814046302e-05
9.58307704467765e-05
8.40976964807955e-05
2.84782669623972e-05
3.87302255641175e-05
9.477823083592e-06
0.000125675173124527
4.21266883707211e-05
2.53293986838564e-05
1.46177732473935e-05
2.62059236565035e-05
6.65395714487601e-05
6.64408085686557e-05
3.73007653602473e-05
8.54225968025049e-05
0.000101812987567261
9.91249885807522e-05
1.43896668368326e-05
7.62969950937626e-05
9.81782482930657e-05
7.38885211405717e-05
7.6366615780012e-05
8.40976808663829e-05
0.000114124999953099
3.99157770859687e-05
9.53334457213068e-05
-4.80045143720776e-06
5.37542641806384e-05
1.68804417727062e-05
7.42919175885073e-05
7.85837969461087e-05
6.04378719646636e-05
4.2621229279772e-05
2.34734695157312e-05
0.000108747090989211
9.86903447668243e-05
1.44069037612281e-05
4.45584745160482e-05
4.36092613406537e-05
3.86688963986659e-05
4.14418213088626e-05
5.45579908865701e-05
3.42469979513565e-05
4.66009610558547e-05
6.28314356662694e-05
3.89248490009473e-05
3.36310639004559e-05
0.000152112219104293
2.54982203812731e-05
4.12483501397276e-05
6.99392975426167e-05
1.93545930963999e-05
0.000107427574645356
2.87078146696465e-05
9.94128678309638e-05
0.000103648022809974
2.08681447473354e-05
9.20305597689024e-06
4.13975262729654e-05
7.92704797195464e-05
0.000100030506325972
6.18160413441384e-05
7.58309656943829e-05
4.81745507735472e-05
6.22582052263023e-05
7.42497976155179e-05
7.12363815541317e-05
4.98448955126512e-05
9.6614799967257e-05
6.01005627140537e-05
5.40710069460454e-05
1.95326815568266e-05
0.000130710449812052
8.7824348333747e-05
3.64084878650119e-05
5.00513622064564e-05
9.18466175390763e-05
2.52487603386835e-05
-1.47840253512068e-05
7.44137639679667e-05
5.21061809234095e-05
1.56579971337182e-05
6.79878858959311e-05
5.26498726217618e-05
7.69196373713931e-05
9.78277841275691e-05
7.05479210943389e-07
0.000128424662641781
0.000110609256399794
3.21077093218857e-05
0.0001247497156677
2.65027763431882e-05
3.73141810380816e-05
7.44175312429485e-06
7.91266746024634e-05
2.76015812055478e-05
3.6876176188754e-05
2.73046159399811e-05
6.28380989231994e-05
3.34039362825647e-05
5.01141626628133e-05
3.65367977820797e-05
4.33001919298693e-05
9.41381565472689e-05
6.51021114399001e-05
0.000107157031621589
5.50674742947795e-05
9.53123138169084e-05
8.55752563252012e-05
2.44562107354831e-05
4.80292838478929e-05
4.27082828516888e-05
6.64902947114322e-05
3.95632008680369e-05
8.88892084452593e-05
1.30221446762115e-05
8.33385349492496e-05
7.18986001416137e-05
4.85964620412547e-05
8.38866461598826e-05
8.07278219918193e-05
8.32703561345277e-05
3.23493372333109e-05
9.87105597117084e-05
4.34101233778755e-05
0.000112545680165022
9.70951979530312e-05
6.32328460302383e-05
6.39162388337016e-05
2.51787542335967e-05
3.59085972572824e-05
4.07253527012767e-05
4.52510129805677e-05
1.7346753365026e-05
5.61322899654956e-05
3.3834507361448e-05
5.05717817806751e-05
5.7058671649207e-05
3.91727687545629e-06
9.06608375588606e-05
7.89473739815832e-05
2.16821836018932e-05
4.2164090189319e-05
4.3191607348386e-05
6.89226740989298e-05
6.97150300425229e-05
0.000103709727297275
5.12256322247194e-05
9.15552587546734e-05
8.19020782041379e-05
9.18111157844358e-05
8.40543595971999e-05
9.80777767007152e-05
0.000148403894621663
9.88249704100153e-05
1.60202825625082e-05
5.75243913848332e-05
9.70488070784012e-05
8.33303314357423e-05
5.28067023467246e-05
6.01341505282591e-05
2.10838411707547e-05
5.08356520399888e-05
7.68152005548391e-05
3.05944111228152e-05
7.08907712790777e-05
8.87922863507876e-05
8.88838700129436e-05
1.40378980287949e-05
2.01940917306739e-05
3.44593676833531e-05
1.90929902644596e-05
6.45226775075514e-05
5.11254005361795e-05
8.68589795594188e-06
3.76233789810207e-05
7.19439056696404e-05
5.99956200530062e-05
7.01520938193152e-05
9.28823527836536e-05
9.94478950509917e-05
2.511951910219e-05
3.9245015712749e-05
1.74957701338236e-05
-8.04514263631748e-08
7.11088909046818e-05
5.0169056955325e-05
7.17827024979551e-05
6.70373413812445e-05
7.90446659763169e-05
7.29057538389959e-05
3.4977990734524e-05
3.68086808621586e-05
3.17671049616424e-05
4.219311582051e-05
-6.69845127786312e-06
-8.77121059594152e-06
5.39683242498711e-05
3.9627473324187e-05
6.83300151249477e-05
9.05699349076245e-05
9.03033485731074e-05
1.79654457947131e-05
8.43532349402711e-05
1.0452156014114e-05
5.60494279856066e-05
4.66035932031791e-05
0.000100107843297748
6.796618932084e-05
6.96400572541766e-05
4.69122830108091e-05
5.67344400026445e-05
4.46944303142328e-05
9.80450910468076e-05
3.13116744179874e-05
5.95333112732818e-05
2.03227493720827e-05
5.60618128489649e-05
5.61303548066668e-05
0.000121475647107563
5.31670087395536e-05
5.60480893068545e-05
8.63146859732917e-05
8.87220572112514e-05
9.41746831899018e-06
6.64182193478069e-05
5.58352639353275e-05
3.50007614228302e-05
5.82400885011521e-05
3.51721128100911e-05
0.000105784208588808
7.58755849075784e-05
9.80877255129148e-05
7.38874663203471e-05
8.89062898859387e-05
1.00688930924984e-05
6.79092566595454e-05
5.95288771380105e-05
5.5371181642192e-05
7.90641131447738e-05
2.77556754592198e-05
9.5231077789296e-05
3.82533454887151e-05
7.56129752300224e-05
1.55865457692367e-05
5.84623498333832e-05
1.51656733877734e-05
7.49248941581678e-05
4.98509465258979e-05
7.66162056547773e-05
8.61921453470176e-05
4.02984750724767e-05
9.35372195373085e-05
7.29422726970371e-05
3.1728161834346e-05
4.63269359965381e-05
2.83233801715394e-05
7.44303185510595e-05
5.79989638998751e-05
6.53202078829281e-05
2.81199205217276e-05
6.18776358204524e-05
8.49545869374423e-05
8.67833101687407e-05
7.83864902027167e-05
7.08922200676163e-06
0.000137791037933915
0.000101852001191673
5.70006106729421e-05
-6.21668817542123e-06
9.97348110004946e-05
6.209243099013e-05
5.34717646251613e-05
6.44600840945369e-05
-6.09409687685327e-06
1.85453787979084e-05
4.26107717662177e-05
4.80332032755725e-05
-2.46988845642165e-05
3.42706413220644e-05
8.94291549696395e-05
8.744823877918e-05
1.09307296241966e-05
6.24743801506321e-05
1.17137105092134e-05
6.70844711406289e-05
5.2846450360797e-05
4.05601834650446e-05
2.32435780704833e-05
7.79691120734019e-05
8.58599135986032e-05
3.6441970831322e-05
1.70411845952008e-05
4.1420081471395e-05
2.41943240228196e-05
5.64435755013522e-05
8.60823103216559e-05
7.53655706554832e-05
6.45265873975858e-05
9.29126952819732e-05
0.000105187385547183
0.000104412036038023
7.15887671739385e-05
2.96129672078061e-06
9.29461245921038e-05
8.96054028859944e-05
2.49986661744055e-05
0.000173680039271701
7.81283499282884e-05
9.22705766884028e-05
6.77998590691408e-05
6.7749715390049e-05
0.000101388622202828
6.40736120609853e-05
4.31560986673747e-06
8.78099644365718e-05
3.78278368151182e-05
8.80102834988186e-05
1.27748374737966e-05
7.63723173418079e-05
2.57850298384906e-05
-1.22842359811711e-05
6.09945842055707e-05
1.5028547123303e-05
3.22307142550862e-05
6.5881581492385e-05
1.48496725354307e-05
5.44228184473217e-05
7.3805128198146e-05
9.07789638104069e-05
7.3215590417456e-05
8.17039082071418e-05
8.75945548157839e-05
6.51934594632554e-05
6.66952753218835e-06
7.30222634572951e-05
7.188010199218e-05
6.44051677841729e-05
0.000131216660723796
0.000114042632696089
8.18460733964276e-05
0.000108410106992204
9.1031709974619e-05
9.13064511333453e-05
3.55574039996641e-05
3.43686447672237e-05
0.000142940997040107
6.98015250496338e-05
7.63721013506481e-05
3.35529871676778e-07
0.000103734430376006
1.86292891083571e-05
4.49781116446962e-05
4.46127550776283e-05
4.42761447921114e-05
7.09207046156758e-05
7.62270117829175e-05
8.33008794335151e-05
4.8839084367112e-05
4.10024203621005e-05
4.85344604585064e-05
0.000100394365484973
3.58459219066135e-05
3.92106958962181e-05
1.7330391038968e-05
8.59944422374002e-05
5.38994387019955e-05
8.20506698820865e-05
5.5157754658298e-05
4.33755926590315e-05
3.60174674780742e-05
3.87287882598225e-05
6.8284552356961e-05
0.000102498743084604
8.44112982765342e-05
1.16334949971453e-05
2.95659487303304e-05
2.80531806199225e-05
7.32031338798995e-05
-1.49608468301447e-05
2.18138237406667e-05
4.00101208672495e-05
4.65943718048039e-05
7.42324740663079e-05
3.99749461353952e-05
7.20945632908879e-05
5.29036783893448e-05
-3.389098942782e-05
8.95108213150937e-05
5.49799581731188e-05
5.34588840329769e-05
4.88049609832642e-05
3.4402504931051e-05
7.72768837178743e-05
5.16022458795102e-05
5.10666390896849e-05
7.60638850894672e-05
5.48182357244438e-05
4.11584310539655e-05
6.1313362794406e-05
9.59867587873794e-05
4.55906531481924e-05
5.74007475760364e-05
4.72964804042654e-05
4.97303385176335e-05
4.60459026792923e-05
5.79486725354067e-05
5.57118847597111e-05
4.48751732504524e-05
4.75725737211643e-05
6.21952625055541e-05
-2.15613130978985e-05
8.06311643378417e-05
1.32099843138574e-05
3.36029199307502e-05
5.74589671349716e-05
3.50660103839016e-05
3.87914978035675e-05
6.68246029828805e-05
7.19196576909664e-05
7.92699761567175e-05
6.27975327530772e-05
4.70114024056018e-05
8.99262833325115e-05
8.61029650227891e-05
4.4913442806805e-05
-4.90438774197388e-05
4.58522422057569e-05
8.62329054276253e-05
2.55607758647984e-06
7.06288914610383e-06
7.24649466822166e-05
8.40764620970666e-05
9.69872205172785e-05
4.29062239696493e-05
2.54813829538681e-05
-5.67924252380285e-06
4.048336394881e-05
4.6925057575049e-05
5.5001446674992e-05
7.27677764580267e-05
5.94652818298195e-05
8.10005245650694e-05
6.80716084709796e-05
6.05161775958685e-05
1.87572843814317e-05
0.000121330850038723
8.17191745509351e-05
9.93936799381553e-05
0.000102633906306577
4.13670134255594e-05
-3.73827783339642e-06
2.45412403905434e-05
9.07952572961917e-05
5.09261226472033e-05
1.88829688444849e-05
2.53847814761267e-05
7.92423064698842e-05
8.14486367369159e-05
4.38800586908931e-05
8.34804499707948e-05
8.06153292300907e-05
5.73929905191726e-05
0.00010632134719094
1.76631775050601e-05
5.23754521762138e-05
7.60091703586708e-05
8.32327366027764e-05
-3.53151130736411e-06
5.8366307777461e-05
0.000100996015314444
9.04207982289781e-05
4.92991848144384e-05
5.02039323563383e-05
3.64977170111806e-05
6.72388509514096e-05
3.6259151154646e-05
2.28107732929188e-05
9.04809413166399e-05
6.29939339419508e-05
5.69174231774066e-05
5.93629926340476e-05
4.07795409787954e-05
0.000106381699539659
3.26714236450091e-05
9.75725999820261e-05
0.000120694020326443
0.000111025838752646
4.23752879855994e-05
4.80626896920013e-05
7.30942756278401e-05
7.54929528223455e-05
7.80790995828701e-05
0.000103897762426153
5.79901666039561e-05
0.000122085036883965
1.20671478587745e-05
9.85889130932518e-05
3.56451007126988e-05
6.46861500761849e-05
1.27593853748523e-05
6.44520202342056e-05
5.18733124596174e-05
5.85601776839145e-05
6.90001286577695e-05
3.69349237412993e-05
9.06503687787492e-06
8.01060356806602e-05
1.41537818956273e-05
7.11244010188432e-05
3.85905456137952e-05
6.43317418749126e-05
7.06040254913702e-05
-2.10604005091386e-06
9.69224689051348e-05
8.72561259160488e-05
3.95405795632845e-05
5.71906292561158e-05
7.79168356722244e-05
3.69083966000748e-05
4.06285505867585e-05
4.58409623248013e-05
2.94751610695396e-06
5.67378790266472e-05
6.63640717911043e-05
6.31536842516482e-05
2.38700479453668e-06
3.75601161619947e-05
2.01048114784701e-05
1.31141408874964e-05
5.16522528232956e-05
2.10321595342681e-05
8.18327136678107e-06
6.59277075782882e-05
8.0267097478188e-05
5.48182527047598e-05
9.31282043426249e-05
7.32200477341512e-06
2.73762480385079e-05
0.000122575486722546
0.000127810480375632
4.85839904094663e-05
5.57189052117051e-05
0.000118628157168918
2.46497580343473e-05
5.35595455612402e-05
8.50156428622059e-06
0.000132426566061492
5.36617159036491e-05
5.87734488100018e-05
1.88625088838548e-05
4.17021027268803e-05
4.12982091129512e-05
7.83693388046035e-05
5.80906515668894e-05
1.36733641256445e-05
1.33862680542835e-05
5.83171009591458e-05
3.29292993888876e-05
5.78846722203476e-05
8.10983335534374e-05
5.0885482347675e-05
2.66024204870492e-05
5.52804882490873e-05
7.27509495535241e-05
7.00933655680881e-05
7.68727845211822e-05
5.90018837745036e-05
1.03000515956102e-05
2.22701705508101e-05
7.44447277720431e-06
0.000102921271983834
-2.64654965642436e-05
3.81223629505561e-05
2.50804260230819e-05
9.66225704434546e-05
8.86832217512459e-05
6.18199036281381e-05
7.81986563335054e-05
3.92426559370014e-06
5.90790387226717e-05
7.92359515777974e-05
1.1108203118554e-05
2.92287407764463e-05
4.85737168987556e-05
4.42167074499082e-05
6.07586289638228e-05
5.67489755987828e-05
4.21375409546439e-05
8.86349070097472e-05
0.00012336441520335
6.2877317440928e-05
5.0817424425116e-05
7.62746952308388e-05
7.71634690234887e-05
5.23019539254242e-05
9.38845632286476e-05
8.84029491375891e-05
0.000132610193274741
2.31352966407651e-05
0.000121250088322586
1.83854375894472e-05
5.03653482618432e-05
0.000103001278639653
1.39349214633809e-05
7.09212437893522e-05
4.7535856136748e-05
6.32890217207672e-05
4.19470166902016e-05
6.32936183711021e-05
3.40614548502499e-05
3.4858856835699e-05
1.27773859198088e-05
8.00227224824349e-05
6.60495397421182e-05
7.71497645590295e-05
6.66108240785833e-05
3.58471298925134e-05
6.83867830295837e-05
3.70886849456391e-05
5.93251844439766e-05
2.19342863908306e-05
2.58351494219218e-05
7.07391030674191e-05
4.95689342046466e-05
5.86292172589231e-05
-3.15832509438321e-06
4.70895815780736e-05
0.000131748343291284
8.28300364136605e-05
4.34222528056492e-05
0.000104006679864525
5.03686704825682e-05
2.59295816266425e-05
0.000100020093099372
5.08558727460454e-05
2.17274745019509e-05
2.50999399271046e-05
3.17075774041702e-05
0.000137318553807305
8.01860125325096e-05
8.87111461252736e-05
9.27017167494433e-05
6.99796078349419e-05
8.57022898014134e-05
9.32453876124032e-05
2.8880132887691e-05
9.74287193011569e-05
8.78086054931957e-05
1.06626331450343e-05
-8.63058585196801e-06
7.86294686705789e-05
4.83115343822701e-05
4.58527142570854e-05
9.36474566717497e-05
8.35367900332985e-05
3.04071034467296e-05
3.23715511779673e-05
7.53598470760084e-05
6.85293731639362e-05
1.61947399962187e-05
8.56882961908841e-05
5.26869462392124e-05
2.91597787523066e-05
-1.38429322276668e-05
5.70022213875459e-05
7.44974616939531e-05
8.93042954075102e-05
-5.3428403596143e-07
1.5323505249283e-05
0.000104160009591869
3.47836753033773e-05
5.50203996842722e-05
6.00534231085794e-05
6.69969833101264e-05
6.19974034988525e-05
8.20466132260226e-05
0.000113368775473157
-3.89744438329236e-05
9.57736344176526e-05
2.14778958102821e-05
8.59652473901112e-05
7.44791142268727e-05
5.48232929771193e-05
6.14611812150203e-05
1.96551881323924e-05
5.26915673677472e-05
6.28513746810994e-05
2.34236076740884e-05
7.41726472171526e-05
2.38989671501092e-05
7.53421884284485e-05
3.31918692631458e-05
4.92641688633431e-05
0.00010055537852214
4.27849811458936e-05
7.07177657054754e-05
8.91853126752802e-05
0.000114598925298761
5.0254755107711e-05
3.67574076392728e-05
7.13944885870162e-05
4.32575938357248e-05
4.70408948754819e-05
4.09065196075015e-05
0.000113890868799944
7.56023025869067e-05
4.86944695131163e-05
5.75699262882716e-05
9.67863501604393e-05
8.22170041885039e-05
3.44940118582694e-05
5.54099530919255e-05
-1.33979154758747e-05
6.35778428936252e-05
0.000112491070060009
8.90991574546284e-05
1.20240889440677e-05
0.000127402588454772
6.73088113677805e-05
6.05041354834576e-05
3.99254663974372e-05
3.7938235264906e-05
6.88700717858789e-05
5.66191936390528e-05
4.60398165026788e-05
6.62168027005651e-05
4.73557343725802e-05
7.21720854021754e-05
6.92936285553458e-05
9.57994309742727e-05
4.60496732516044e-05
0.000101232639057919
-2.36877892981382e-05
3.54827565322953e-05
2.41524099339785e-05
0.000101995420865113
3.33228357713504e-05
7.82103570312497e-05
7.24417358135934e-05
5.9223671517462e-05
8.12045661852413e-05
2.69467776862838e-05
-3.94144635260159e-06
8.79944029181632e-05
1.81029083507194e-05
0.000142741827929977
7.30925487809909e-05
5.23379202962157e-05
5.29789640543386e-05
5.02057624154266e-05
2.29449611447736e-05
2.23221959389336e-05
6.57860861151194e-05
5.62000371681893e-05
6.643183093318e-05
1.21849366258614e-05
1.22933351741711e-06
4.67400235388478e-05
-3.79100827333969e-06
5.18181309213689e-05
8.45468480302164e-05
1.75687368777126e-05
2.22135770272968e-05
-2.6861222906393e-05
3.70239926507242e-05
2.57098297219218e-05
5.57077647648005e-05
5.23712191468305e-05
0.000116266245161934
5.2327997188038e-05
2.95453922941328e-05
-1.79474356413537e-05
0.000153687025328278
6.68401793040478e-05
4.60160231109567e-05
-1.40289714874624e-06
0.000111315510477196
0.000106782416595351
7.67578169850862e-05
8.82729488082093e-05
9.81944057514057e-05
0.000140754384389825
8.50540550072847e-05
8.99842952810248e-05
0.000123781334955675
8.42858705464348e-05
7.53604787075556e-05
5.13073631309522e-05
5.90302937710369e-05
5.83334777639457e-05
8.61939612533507e-05
0.000126623822888325
4.09026660954279e-05
8.03832147447917e-05
6.60958132169785e-05
7.56960871778034e-05
8.14953896687396e-05
0.000100036318979931
6.19675735906084e-05
6.67395120417661e-05
5.10820928517302e-05
2.76595689332067e-05
4.53968174260541e-05
5.93953393076176e-05
6.06814230986208e-05
7.19062905095401e-05
6.30836558802654e-05
7.23263304515152e-05
6.93300647118234e-05
3.16250563829279e-05
7.15640622763362e-05
4.20082938429114e-05
8.11605608698109e-05
2.08606797863925e-05
4.59780317008553e-05
1.24470949265911e-05
3.62409300087217e-05
7.53779218627011e-05
0.000130437673940839
2.20086044453024e-05
1.53184152142611e-05
8.25534874129671e-05
9.68829345537803e-05
5.86501902654438e-05
9.79863478195727e-05
5.60274583615914e-05
0.00010182861902173
0.000107622643095193
0.000130790409424543
9.77038847004798e-05
-5.77940997348524e-06
8.64085938193435e-05
2.30778456539965e-05
5.4668357524519e-05
6.32041228551009e-05
0.00010555590251588
9.47426330032729e-05
5.97852006033986e-05
7.09280540168169e-05
5.33299438730914e-05
0.000124644572632923
3.59189408654029e-05
2.31668129424455e-05
2.73711278792729e-05
2.51192323319944e-05
4.21175425838157e-05
5.7371632455444e-05
6.43385641058122e-05
3.57925877498141e-05
2.87846282841752e-05
5.02894776380242e-05
9.27854039271406e-05
7.30007007455205e-05
2.65267766780498e-05
0.000100310914276224
8.27184706952632e-05
8.35444342144671e-05
3.41006983407664e-05
6.36708269331477e-05
-4.87526169182425e-06
5.44878330839457e-05
7.03162412980111e-05
8.45915347198059e-05
2.76570311959634e-05
9.40289712951062e-05
-7.0814223648803e-06
8.95370365967905e-05
2.03713066528234e-05
7.60916821471045e-05
4.69512703318189e-05
4.67703753874713e-05
6.03958437910663e-05
-1.26992716762298e-05
9.48928773574505e-05
3.01712245893578e-05
5.36046423453311e-05
6.62184098762282e-05
9.63352311839426e-05
5.9046722581301e-06
2.82354391303266e-05
1.67459138226485e-05
6.70681367365282e-05
3.05439206613401e-05
6.32715826741472e-05
6.5010055387378e-05
0.000109344006814941
6.81891561171707e-05
0.000112941592512188
8.29898580440898e-06
3.45236843973713e-05
5.34410356579367e-05
0.000135500719777924
2.35836024640432e-05
7.29535154847219e-05
2.42560839138896e-05
6.62126195069327e-05
1.85311756357708e-05
5.90855650595809e-05
4.00829228789515e-05
0.000143963383194162
9.82667460328852e-05
0.000105981476984143
2.34787180052821e-05
1.53309311301121e-05
-1.97965485881687e-05
4.58725923459189e-05
0.000105698086484437
3.1057812055673e-05
6.0536335631733e-05
9.33634590757922e-05
5.50479185908845e-05
3.08136177992643e-05
5.61306904672989e-05
3.14577542154818e-05
4.67125275063738e-05
2.7115959124755e-05
6.68755235688343e-05
3.21625083739169e-05
8.95896562710106e-05
7.74197864313618e-05
9.01949393294899e-05
8.31162733418752e-05
5.04022621985571e-05
1.42145030190867e-05
5.86991964878903e-05
7.33072270142067e-05
3.06823598870677e-05
1.30547895207454e-05
7.25905108121654e-05
1.86912706911246e-05
4.97309573666172e-05
5.65253421458193e-05
6.62306034674414e-05
6.77518833739232e-05
6.25143423068423e-05
1.14591643322987e-05
1.14398996917438e-05
5.00289057171511e-05
3.44138383069e-05
5.0523431842732e-05
8.68614923491378e-05
5.97016202674825e-05
5.13868472477597e-05
0.00010127973873345
7.89934221974513e-05
-2.53214802949513e-05
6.46600889141549e-05
4.08008487414095e-05
6.12592771617411e-05
8.20355922557411e-05
3.74584459149591e-05
5.18306705817181e-05
5.54377574779244e-05
6.63020262667672e-05
3.23921741233373e-05
8.75055023781778e-05
0.000108152204930499
3.97505456539111e-05
0.000130257670069961
5.7671845979231e-05
9.35385355295957e-05
-2.4691500148068e-06
1.54833312091135e-05
3.83387113978979e-05
9.2120750745513e-05
7.04355052732002e-05
7.32593976571385e-05
8.30089489340601e-05
6.43375056905711e-05
4.00143816701796e-05
6.37803107715706e-05
2.90494932913552e-05
7.57083001323781e-05
0.000108133306506299
2.38379897625867e-05
5.86288520941752e-05
8.32797590959156e-05
7.78026827005913e-05
8.2286320905771e-05
0.000131023333972528
4.41922372067924e-05
1.72638380026077e-05
6.70170977815318e-05
2.84561541254399e-06
1.35718457314942e-05
1.05485427760202e-05
9.90447575618599e-05
1.51791074529621e-05
3.42234697614074e-05
5.00636102468945e-05
6.3118854468214e-05
5.59149125584069e-05
5.85561981718338e-05
9.64043898224585e-05
-1.30332232417156e-05
6.82023994636811e-05
6.79862217429829e-05
1.86406631607285e-05
4.76859454397268e-05
8.43955321133198e-05
2.86405752650279e-05
-8.41883099954824e-07
7.25871334196819e-05
6.81309736518568e-05
6.6938731218008e-05
1.32464756703125e-05
6.80307947524024e-05
3.97101915262259e-05
8.54711281574986e-05
8.15039180750499e-05
0.000145674589273192
2.26147763416018e-05
3.11205724794683e-05
6.52850799943029e-05
8.11880123971514e-05
5.31765845791706e-05
5.78897790626446e-05
8.34726696445949e-05
9.41752088941455e-05
0.000118463154250823
8.15471475933723e-05
0.000103932923434589
0.000106723770409845
4.92438282431815e-05
3.23963991240755e-05
6.6481529597306e-05
6.00044390677469e-05
3.64858464556081e-05
8.31158046683867e-05
0.000138330373590882
5.93886622325739e-05
8.19197122676521e-05
7.77685248942186e-05
2.58025106252635e-05
4.95447548373951e-05
8.7112999846617e-05
3.42517501712975e-06
0.00011163105811452
3.69489990979223e-05
7.25813056245898e-05
0.000110907908040983
5.63508466414493e-05
7.05858483447423e-05
8.86659539425762e-05
8.46740663705199e-05
9.2011619725354e-05
5.2642540341747e-05
6.37274487635597e-05
1.38065705137166e-05
8.48581512323947e-05
5.1121621149752e-05
2.49216457759622e-05
7.86726828551246e-05
2.10091349252352e-05
0.000118687297786608
7.79118418146853e-05
8.30813170866235e-05
6.28455290251967e-05
4.93222043523784e-05
5.28907832314316e-05
0.000140000561190649
5.25076747626299e-05
5.27315799892636e-05
4.70923942303945e-05
9.60872018579519e-05
4.81173308202537e-05
9.20887328807653e-05
1.17436418715331e-05
6.15006606528008e-05
2.84011398470238e-05
5.41727603549613e-05
-1.42236122170965e-06
8.05871954465025e-05
4.59900783921557e-05
1.62783308923887e-05
5.47846048317377e-05
0.000112258279842511
2.92582674021086e-05
2.3746563877474e-05
3.72981626813505e-05
3.72886714933514e-05
6.83797755013393e-05
-1.94023071990901e-05
3.16858183057521e-05
0.00013323572149382
4.74788500347672e-05
6.27822251052753e-05
4.81597443185036e-05
0.000114692362670961
8.32840238934477e-05
8.34102468262012e-05
8.50559597969964e-05
8.46308830513218e-05
-2.86027654834765e-07
7.1086134699882e-05
7.21839511358104e-05
4.54893970327123e-05
0.000111871089558391
7.90146084084751e-05
6.5989099065895e-05
8.35573267985954e-05
8.97758777200071e-05
8.8581151546852e-05
3.27236523547927e-05
6.8336985625483e-06
5.61532573567972e-05
2.04823532076307e-05
2.95456531122926e-05
3.65089011095191e-05
3.81864737558335e-05
3.87818981753524e-05
2.37854043825446e-05
6.51043189974782e-05
0.000103931450692034
4.72758074783592e-05
7.69963846231758e-06
5.28465803098932e-05
5.7292831744611e-05
4.88103315969509e-05
8.89316353048299e-05
5.34987346634412e-05
5.34068818635707e-05
3.22299122579701e-05
-7.95701979631432e-06
7.4374192252033e-05
0.000100155206270914
-3.03859074657734e-06
6.20511566626669e-05
0.000105983773795569
7.21587034576638e-05
9.69700728991863e-05
8.26041656479599e-05
6.49131687025973e-05
6.04747734759509e-05
9.23761370317351e-05
3.9676408126817e-05
-4.63853881462926e-05
6.28458937138617e-05
0.000125267532571277
9.58429280145766e-05
8.33336997623884e-06
4.97908130171706e-05
2.38051391500903e-05
7.14884850396635e-05
5.57625098520756e-05
0.000111687743132178
4.59751028506214e-05
1.78549137357555e-05
2.92004788232604e-05
4.11327954568391e-05
6.31083602191807e-05
3.70575700933752e-05
5.30145946619602e-05
1.21505587701705e-05
2.82123107392117e-05
2.75427542839662e-05
7.98724569499805e-05
3.55529258425662e-05
0.000100087762166416
7.30699766618521e-05
6.49954098727996e-05
6.38036637406538e-05
0.000130366815660495
9.50568358802988e-05
0.000102055325938419
3.63982995444267e-05
1.43820168404397e-05
5.83878873659985e-06
6.00128274721203e-05
3.64953165888414e-05
3.72997292792382e-05
1.95993437057971e-05
6.45788917806187e-05
2.01378529702523e-05
-2.90837963776639e-05
4.29412390670039e-05
4.08574350357521e-05
3.50736764319399e-05
2.07654197229465e-05
8.45012288014848e-05
0.000100246592704384
3.53054843332133e-05
1.35519506243727e-05
4.19951385081941e-05
7.80809849536775e-05
4.99938030689698e-05
6.92923183163721e-05
7.80539255074834e-05
7.15895994747548e-05
7.92371922631923e-05
-8.83947032826336e-06
6.83314614225754e-05
3.55307264018418e-05
7.32946140619135e-05
2.58044762173944e-05
6.79369022754591e-05
6.94159406057067e-05
2.58787838566986e-05
5.02648506302529e-05
7.1123447851467e-05
1.95028027224759e-05
3.65770068525638e-05
6.74538311079315e-05
0.000130547620300043
4.56737667757356e-05
3.538777541675e-05
2.84991433970178e-05
3.67882414737626e-05
6.81811626444966e-05
5.74664113130933e-05
4.45512247153107e-05
-1.39011015461395e-06
4.68488053954549e-05
0.000103734420236623
3.46347930260188e-05
0.00010391309896403
1.27050883136822e-05
0.000117087211650949
4.65922185754442e-05
6.89893273477128e-05
6.15705429133564e-05
6.13753011360362e-05
0.000113215681907096
2.04946667126145e-05
3.10590920161859e-05
6.04645638152544e-05
-4.4879738136428e-06
8.60540779841004e-05
0.000108931548376532
4.5887333531277e-05
0.000109091098963106
2.14833465985034e-05
5.8350555033895e-05
3.78179806050667e-05
3.76970742714582e-05
5.19581829167825e-05
5.1558298317173e-05
7.37520610623393e-05
6.91250293561761e-05
0.000100995843998217
5.5278091548287e-05
2.81454034743487e-05
9.43731666302886e-05
7.21409342454346e-05
2.30677587516543e-05
8.86572505086938e-05
9.1415118615634e-05
3.41898778433589e-05
7.57596603334247e-05
7.89137466811792e-05
9.27052663342091e-05
7.30335666395328e-05
-9.20278961449736e-06
7.12846057997753e-05
1.82431624774195e-05
5.40004909690223e-05
0.000121549824688087
2.74966545599796e-05
4.81457470156834e-05
9.14168640218402e-05
9.73534576718025e-05
4.43906853096002e-06
5.64093797229184e-05
7.24079385206679e-05
2.01803832157342e-05
2.11881002083106e-05
7.05151206868519e-05
0.000123010363151257
4.93149193984671e-05
6.30414677823905e-05
6.52566074533438e-05
3.41132449072878e-05
5.68412301598878e-05
0.000117313919487375
8.32948913843097e-05
5.22499004402596e-05
0.000112045029405221
6.57692735874664e-05
8.72956115403895e-05
4.50118575973846e-05
7.80718483577481e-05
0.000124300846537067
2.65689695276542e-05
1.57472755914833e-05
3.48192144854869e-05
-3.0646088316628e-05
3.56351753750705e-05
3.38219637121771e-06
3.89045021083063e-05
0.000113425382394202
1.99708488287562e-05
-1.66047364235747e-06
5.16812866237102e-05
1.3240982477412e-05
0.000118588741543656
6.00085613568442e-05
6.1322326334316e-05
4.22985915852431e-05
7.20894208531117e-05
4.80110801981928e-05
5.40088162858245e-05
8.27624530127651e-05
8.41559667301114e-05
8.39173861115905e-05
9.30449183726805e-05
3.15148182433488e-05
0.000111789217311605
5.48174762432611e-05
8.89518042227026e-05
6.4362052748595e-05
2.20352971803234e-05
1.20261296411749e-06
-5.31951745895232e-06
7.3917102648862e-05
7.75330025606878e-05
6.23189106201869e-05
1.80005149887382e-05
6.56100036640133e-05
8.30851474605824e-05
5.00092780931267e-05
9.31205551204823e-05
6.02704467562514e-05
5.99071554190874e-05
8.3814578642922e-05
1.54358848696056e-05
3.34884366133114e-05
4.0090936405212e-06
4.45876901796653e-05
8.24759740866178e-05
7.14011675225671e-05
1.86777556991147e-05
5.43621113460363e-05
2.24649858260331e-05
4.59356996113491e-05
0.000111622535066255
5.68126255948582e-05
6.66634016924812e-06
1.99745424329068e-05
8.11048237289914e-05
8.88659850248296e-05
3.3871421368903e-05
7.89542192261883e-05
1.72993341339177e-06
1.34058716335946e-05
2.32780917870402e-05
3.5771916347692e-05
8.13776607465687e-05
0.000114074652559701
6.92834613146219e-05
3.71053905805334e-05
8.8179304076685e-05
5.36302544477307e-05
5.88396198123614e-05
5.23152038842089e-05
1.07486488293681e-05
6.40924835875753e-05
5.44196784610526e-05
6.96918855451702e-05
0.000107857993030684
5.4334011781341e-05
6.42581229781753e-05
8.12109153389319e-05
8.60883813523963e-05
3.52678188612383e-05
9.40903579260432e-05
5.38230216754916e-05
6.30968827422727e-05
4.84750138568201e-05
2.85170003775107e-05
8.99152009742109e-05
0.000131604002298318
6.84526507277918e-05
2.48060041767285e-05
7.46186005828178e-06
4.06792304219589e-05
8.26673299355915e-05
6.60885300250885e-05
5.26173207950732e-05
7.49246729065906e-05
0.000119434321080455
2.02690319845652e-05
5.93223630813815e-05
4.49155440871932e-05
8.70238098259158e-05
9.41429889250483e-05
3.51842817429685e-05
1.6186106671628e-05
7.30281934205837e-05
7.8472184882028e-05
7.27307997530929e-05
2.90482283455181e-05
9.7088026817216e-06
-7.34893379546808e-06
3.9804505538739e-05
5.44751016944913e-05
8.15016043159679e-05
3.23873067890436e-05
2.17324545089526e-06
4.43018517410143e-05
5.66520145200509e-05
9.45631148399059e-05
8.99474826344661e-05
7.25267452442223e-05
-3.28723300293259e-06
4.47704602427486e-05
-9.52391872450221e-06
0.000134061917646111
3.64792612024024e-05
3.83067613583179e-05
0.00010146566277238
8.84426492247269e-05
7.32718427031595e-05
2.3339775186906e-05
4.84483061866059e-05
8.41790154575254e-05
6.59609534136883e-05
2.66905144751382e-05
8.27517890373652e-05
0.000107646308674611
1.42245259286323e-06
5.55359068323852e-05
2.06724572048708e-05
0.000111114980978591
6.06137278737432e-05
0.000102157552048853
3.43287118439685e-05
9.32609050904961e-05
4.70480035942835e-05
6.75846169194002e-05
6.14201091527336e-05
6.54037009536988e-05
6.90244957560201e-05
0.000100865521441939
-3.24087186080197e-05
9.51696178614695e-05
2.76744690708065e-05
7.74860165563067e-05
3.10790037881555e-05
2.36025160411179e-05
3.30970891970523e-05
4.41599452078551e-05
0.000101704481900138
6.69039001040116e-05
9.29544395746497e-05
-1.4819660583928e-05
7.31068736061481e-05
8.06753551143089e-05
3.71600833156045e-05
4.30792055499076e-05
8.62995255396223e-05
3.26349753343941e-05
5.98950807554791e-05
7.19815736969796e-05
1.93296829391537e-05
4.66807433611798e-05
2.85880972853215e-05
8.01920268371216e-05
3.09357022546177e-05
3.69944106064585e-05
9.92622722721878e-05
4.24239304288682e-05
7.81817667231798e-05
3.83431903901245e-05
9.20994994114673e-05
0.000126295016120013
4.37285976696522e-05
4.09270949804069e-05
4.12978295941236e-05
2.77923955226625e-05
5.07850070279478e-05
7.23981434530415e-06
6.45272230790436e-05
9.40304742941608e-05
5.91657857145467e-05
7.38555345424746e-06
2.60210048722191e-05
7.47513087207532e-05
9.73042319443396e-05
5.24600530429818e-05
1.44827217617012e-05
0.000137242411263373
8.53334770742427e-05
5.74563119187608e-05
4.43306869992283e-05
2.07911620422955e-05
4.8047497687422e-05
8.79797319955431e-05
0.000115031991440838
5.24911080350468e-05
4.67266233704595e-05
0.000107956483357631
-1.70473868924576e-05
6.47612434391016e-05
2.65073119087557e-05
7.3421472700382e-05
0.000102737577119716
-2.63343394486618e-05
4.77187580060991e-05
3.55592866345777e-05
1.75532904305801e-05
9.34500274932453e-05
5.89457872855073e-05
6.71357546315209e-05
7.77372713722381e-05
6.65222156486323e-05
8.42141473855236e-05
7.95583084919274e-05
6.09760745700517e-05
8.50292697602963e-05
4.78098671949225e-05
8.45303988898021e-05
0.000115811912141627
6.36251250327585e-05
8.16279945289921e-05
8.36623034597818e-05
8.31214721280028e-05
4.05113233769844e-05
8.99907370720332e-05
5.7236931101105e-05
8.66159663498682e-05
4.07422434911594e-05
9.05243979100223e-05
2.48250451482074e-05
2.83674031241678e-05
7.62603677631794e-05
-2.54622158130638e-05
-7.90204236931854e-06
8.28288248196813e-05
4.89670227153614e-05
9.39907063579321e-05
3.44955282300446e-05
8.367385025387e-05
5.37563648891211e-05
7.74556133294228e-05
5.08201065211584e-05
7.08216373066473e-05
6.64761633462112e-05
9.66136852408049e-05
7.59088738244303e-05
3.67880155873775e-05
2.08751344625287e-05
0.000111714302557762
0.000103457181431622
1.78486153368973e-05
4.67614430513075e-05
5.9301975011273e-05
3.8079252318584e-05
4.37823362958129e-05
4.53999242068257e-05
6.75804248159074e-05
7.79207862341791e-05
4.62142699005075e-05
3.4269171230422e-05
5.49024038476423e-05
7.42463195008966e-05
8.22569811048423e-05
4.8743674711226e-05
7.35808093159616e-05
7.12125001205094e-05
0.000112252601567045
3.11705524206376e-05
0.000104193227103872
0.000162115928779504
6.55330206925555e-06
3.67529579381285e-05
3.56664874991583e-05
9.44917533093406e-05
3.24950234912827e-06
4.97622978007535e-05
0.000120072621969939
9.80892107633629e-05
0.000141226723622522
6.59343837370631e-06
4.86220884967726e-05
0.000103600349238654
5.40794688285771e-05
2.83081181441211e-05
-1.0067190862773e-05
4.28237543683883e-05
5.95750124815261e-05
0.000105413489527487
3.06104202453913e-05
0.000100821848981163
4.54301159243593e-05
5.44049976077182e-05
1.45257933997727e-05
2.84309825253078e-06
7.11310952717199e-05
4.64421956265414e-05
2.41026874910756e-05
9.98560074572676e-05
3.09708258558607e-05
6.20434828353908e-05
5.81089570851933e-05
4.62731455845391e-06
0.000148414761196819
4.65324147357162e-05
3.22682760950852e-05
0.000103123009959435
-1.55544224860628e-05
4.87646985943079e-05
3.36913866419695e-05
7.64001099489116e-05
7.55135022182969e-05
6.14010596740344e-05
4.86036340869639e-05
4.35841084348407e-05
4.70758335635195e-05
6.61812695570292e-05
3.93658535256632e-05
5.66014958180747e-05
8.08702899471719e-06
5.89324042240785e-05
5.26281252517338e-05
2.92430852693096e-05
3.88237799878917e-05
7.99942748491874e-05
3.91861574208358e-05
0.000108176654158189
5.70692399436989e-05
9.83191872436145e-05
8.43628335036932e-05
2.04510836768066e-05
5.48441474230948e-05
5.29663773543638e-05
6.36958381646525e-05
6.97744320125879e-05
6.76686487040563e-05
3.05224848340763e-05
4.38200618579948e-05
4.13156623945937e-06
4.09891624223235e-06
6.43675072916247e-05
2.22597037239976e-05
2.8414807923073e-05
2.17676068038089e-05
6.30347710971606e-05
0.000100539230183699
3.19791801964488e-06
1.25193144017083e-05
4.97861683725107e-05
3.7706290270781e-05
1.26896309283737e-05
1.18412367074575e-05
6.31873638616604e-05
0.00011679886320485
3.53270313722724e-05
7.99258933360506e-05
6.75442437270167e-05
7.22226230984157e-05
4.53101290396819e-05
9.40484775012191e-05
-5.12632003445541e-06
8.87645391976408e-05
4.0042499144527e-05
4.68398993676328e-05
0.000147893137146048
0.000135957107673916
6.3562251736745e-05
6.53227064195207e-05
8.29754439559717e-05
5.19814317784705e-05
-1.06124831274982e-05
5.14155216187784e-05
6.27515689678776e-05
4.08380028963587e-05
5.44258854718769e-05
8.00715883493819e-05
5.32436567615177e-05
9.68411389503392e-05
1.49726757562529e-05
-5.84851617105379e-06
7.11890204173486e-05
4.03223259565551e-05
4.93453146889767e-05
9.37676720280631e-05
6.45906154202911e-05
1.30632166602161e-05
5.15619201002004e-05
6.02517548609398e-05
3.34088278517093e-05
9.26728042675503e-05
5.8163116166127e-05
7.6667825670745e-05
0.000131224304222609
4.60525519577657e-05
3.77454737899428e-05
3.94232976254727e-05
8.00395321340223e-05
8.86179572493883e-05
9.03820514189757e-05
3.5568577711571e-05
6.3813950583134e-05
9.65967867519325e-05
3.50429757381378e-05
7.02048211219292e-05
7.31004405999582e-05
2.31174488115293e-05
7.12722008774597e-05
7.67536626965183e-05
5.87303093303358e-05
2.4648495587515e-05
0.000102924783496258
7.10500970448157e-05
2.44028965729951e-05
4.91352996197885e-05
2.53076880683744e-05
6.93922158831909e-05
9.50698651285103e-05
-3.59157211401359e-06
5.22590047418864e-05
2.01357751640961e-05
5.2716114325075e-05
9.22872765867477e-05
6.20727758047955e-05
9.38306455769087e-05
6.4171589043189e-05
4.64354535280834e-05
7.21224319825013e-05
7.09707186360282e-05
1.10888450796685e-05
5.40089012601003e-05
1.82888868249507e-05
5.17628135963232e-05
6.65742758051604e-05
4.87202743771232e-05
2.57603452269581e-05
0.000120325790599276
6.88372558174888e-05
7.2537741096328e-05
3.62402299289569e-05
5.30143488650545e-05
6.22033469211643e-05
5.8468904881726e-05
3.48105860955792e-05
5.69156012031256e-05
4.06346975041068e-05
2.33660962557487e-05
-2.00746892898489e-06
6.51425334314345e-05
8.76224904519234e-05
4.54612477072732e-05
5.51306027423331e-05
1.74722801688986e-05
0.000157788239873568
8.56601806365239e-05
3.35475558803409e-05
5.1382655843318e-05
-5.77052457432324e-06
1.29569413892774e-05
5.99463175341662e-05
3.72554885613023e-05
4.40592107093016e-05
2.97581362154727e-05
4.89234721646046e-06
7.50560996577521e-05
1.63315627410162e-05
2.40674966705687e-05
6.25291003624014e-05
-2.50472195583257e-05
6.24669553631016e-05
2.26448974672781e-05
4.92209034504664e-06
1.94053034634691e-05
0.000100770928760326
4.17737245159949e-05
6.8608016752785e-05
9.45694175717433e-05
1.6386284893486e-05
6.94869274967824e-05
4.16496177076694e-05
2.19452413510098e-05
5.62190666921477e-05
6.65727399987129e-05
0.000100550789286425
0.000110348463177721
0.000104560738493389
1.12186166998329e-05
6.21613383976426e-05
0.000146582137045524
2.12349668047748e-05
5.91375688917463e-05
9.67048832390056e-05
9.1589192893044e-05
2.23983318550506e-05
0.000129960442053872
9.90874746697303e-05
8.2901259118046e-05
6.17547682642359e-05
3.17616831234138e-05
3.63555892241981e-05
5.32402941178448e-05
0.000106262457169651
8.06794218060901e-05
5.94121901291795e-06
5.41931046236272e-05
8.04144617430145e-05
7.49932076428437e-05
-2.07832909203917e-05
3.89150213089046e-05
4.88776776652124e-05
9.08452451063903e-05
9.15782882220712e-05
6.34744541997025e-05
7.55612502335083e-05
6.41538457890491e-05
0.000134449020733333
6.06917325413078e-05
1.85759421751038e-05
6.4584830321959e-05
7.17750740684846e-05
1.01596157239201e-05
9.70637300177141e-05
3.26532340368388e-05
6.60282077152631e-05
6.2319991005107e-05
1.76209123359478e-05
4.51000079324615e-05
6.09921882732768e-05
7.00920962212701e-05
8.59870433593527e-05
5.05421546253658e-05
6.14217178264101e-05
7.93200650837806e-05
0.000110641583420503
4.52144344753407e-05
6.60256088050452e-05
7.68867423044555e-05
4.68834121244351e-05
7.21138942427533e-06
2.49460927665438e-05
9.92749482348078e-05
3.81290473006453e-05
6.46465970540091e-05
8.43828660431507e-05
2.64419869972424e-05
4.72386232693354e-05
7.19803303356185e-05
8.76600716053827e-05
6.10529237564404e-06
5.87535694501678e-05
1.47252026219708e-05
0.000120686394526961
0.000113380607577252
8.03227876256039e-05
5.11550613590257e-05
3.90735998686782e-05
6.89381928831237e-05
9.63854054846681e-05
5.18832370481469e-05
7.52054055711283e-05
0.000123710179548941
8.86836485355037e-05
9.34255319877591e-05
2.67696299077366e-05
8.50529748924676e-05
7.90487824494749e-05
9.81447613282252e-05
2.59662741905468e-05
7.48071779683999e-05
5.62090233782606e-05
3.01751475379549e-05
9.41585646472702e-05
2.99947615148698e-05
5.17891928848958e-05
5.21422911550062e-05
3.27865595342556e-05
4.95822950715842e-05
1.53606146149697e-05
0.000131737054434832
5.76820874118115e-05
4.23782883873267e-05
2.11916516673439e-05
4.76969660209975e-05
3.30536761007739e-05
-3.71603038385352e-06
3.57210802113046e-05
7.44841325961003e-05
5.72669436737448e-05
8.47026711308269e-05
3.75582936621793e-05
-1.76561822509922e-05
8.11039471372919e-05
6.70920384733436e-05
2.61055566862074e-05
6.47530628112089e-05
3.56776187829978e-05
4.40973185231362e-05
7.69284052419111e-05
6.14342972319509e-06
5.46860199491101e-05
7.18093051083141e-05
1.60931038164648e-05
1.78026576111419e-05
4.260088441514e-05
5.59213452663378e-05
3.58323169945987e-05
5.05492741009692e-05
0.00010806276222728
5.05800524482515e-05
0.000107218685050605
7.07865923917215e-05
4.46592689058711e-05
8.80135158886136e-05
4.17609826110526e-05
5.79895809416928e-05
5.12728475620448e-05
5.14019365783534e-05
4.75041529029385e-05
4.056642584207e-06
5.0968970051575e-05
4.94574147498383e-05
7.95352210505249e-05
9.62923914873629e-05
8.99737228576988e-05
7.30894628431548e-05
5.69292509971318e-05
4.67954308780595e-05
6.15697540121023e-05
0.000107252175343624
8.36075796235741e-05
6.9601014697286e-05
8.52252742364503e-05
6.9031271635101e-05
7.03273070128738e-05
7.88300465627128e-05
6.97953809682808e-05
8.41961107369316e-05
6.46808218376654e-05
2.73209625703166e-05
-2.05463306134759e-05
7.89437661772676e-05
0.000114582399438709
9.51971455478563e-05
5.24107059799381e-05
0.000112703419386676
2.14938321788231e-05
1.21144937745567e-05
6.36622352233659e-05
0.000140577722180877
6.9009511654223e-05
2.92245610133517e-05
8.3826451810974e-05
-2.04683456322769e-05
6.03646847848367e-05
6.81031762481134e-05
8.58358126402976e-05
5.14476718855121e-05
7.72454765695583e-05
0.000123402968711558
2.9734147925497e-05
3.62523961174252e-05
6.01057871394774e-05
0.000108145795468703
3.93193259437144e-05
7.26673145295211e-05
6.41826142668374e-05
4.2438430076207e-05
6.34957551913837e-05
4.80880096908712e-05
9.13263077998461e-05
5.94273009943532e-05
6.75924951788999e-05
2.14577819374951e-05
8.59875426823178e-05
0.000125941204561411
-3.42016350007873e-06
5.07066582673959e-05
7.72433155783769e-06
2.69651095219836e-05
0.000109536636656937
2.97770601410519e-05
4.33659986012188e-05
5.32551849020359e-05
3.16932405144782e-05
5.15281596792365e-05
5.66748273514731e-05
8.29843971447816e-05
3.88759519271848e-05
0.000103438750440617
0.000147162713746462
3.74677590795478e-05
7.66965292030106e-05
2.01649026283784e-05
-9.83891555139218e-06
1.5379653260576e-05
0.000128521480504042
1.34124236448322e-05
5.47479709993164e-05
7.6743149133714e-05
4.55225276955181e-05
9.03279699476822e-05
-5.3285125944445e-06
9.54569948688573e-05
5.18120481008254e-05
2.8138533984005e-05
7.16419313729919e-05
7.89792125427234e-05
7.98569990490876e-05
1.87265659096825e-05
0.00011250628144235
4.83400057266797e-05
4.69912910070551e-05
9.51033225723007e-05
3.38860129763339e-05
-2.15659471808572e-05
3.75206052201556e-05
2.03513306584201e-05
8.07280786414334e-05
0.000156637138554173
4.07881672628712e-05
0.000124763531425191
2.30341087849024e-05
0.000134049382222485
6.03104831614262e-05
0.000100788461197258
9.72191038021491e-05
7.15360342623394e-05
7.78009612334507e-05
6.03963706071649e-05
6.56010708494942e-05
1.64319820538944e-05
6.84503005165635e-05
4.42624149363642e-05
8.52630479048081e-05
0.000103363802968833
9.66311505897423e-05
5.72891523201214e-05
1.6376687520434e-05
2.46390296386511e-05
8.17398954457571e-05
7.75006892043016e-05
4.76729748494457e-05
7.12487955726353e-05
1.49702480722629e-05
0.000103424849027949
9.16327850851349e-05
6.44073468848217e-05
9.36800366308375e-05
9.67892729984021e-05
7.20159368212923e-05
7.27294784910058e-05
3.5444366881774e-05
-2.07853549766057e-05
5.65370305457721e-05
6.85191022891892e-05
0.000106275821143024
-4.00129427038174e-06
5.87469785872961e-05
7.59907008571654e-05
5.75192229547766e-05
7.41192811513582e-05
4.23879792243446e-05
-1.19222889516124e-05
9.84681771043243e-05
2.42493168262294e-05
9.08224463236791e-05
5.36252742760717e-05
1.57452268800257e-05
3.80014269402116e-05
7.75948008354107e-05
1.58437118782869e-05
0.000108492346108675
0.000103813631977952
5.0442126992042e-05
0.000135754969362745
7.43892034180916e-05
4.38365843880944e-05
5.20243293584365e-05
6.34817287386433e-05
7.93990799041722e-05
6.39610276704748e-05
1.95672270151432e-05
8.19316800367985e-05
0.000155546449701069
9.54800521063139e-05
0.000123503910587589
5.98315397438588e-05
5.86083392408575e-05
6.30560315340247e-05
9.24312586440667e-05
7.33223007700567e-05
3.92794927907099e-05
7.08476941419336e-05
8.95365178244218e-05
3.89858448215194e-05
4.36958229567838e-05
1.4074694834869e-05
6.19250105033602e-05
1.03294414593375e-05
5.6073117403391e-05
7.68220710267063e-05
2.54021805038576e-05
1.01117003480079e-05
7.16689185807709e-05
3.48634732706603e-06
1.06710819389617e-05
3.94236770268718e-05
4.27404839481176e-05
6.45484465468478e-05
6.85117719153147e-05
5.9828131700299e-05
3.44112125031586e-05
4.37640397550862e-05
1.12555542634883e-05
4.88504322067921e-05
3.64643218268346e-05
-2.65522871295547e-05
6.92824005977005e-05
4.81105079929767e-05
7.4710678880894e-05
2.78454536634498e-05
8.78669384026035e-05
7.02434157513013e-05
4.37343834157372e-05
8.29476745488708e-05
0.000104607553688549
7.35625879772388e-05
6.65258116332507e-05
4.68985687520874e-05
8.63264622397717e-05
0.000115206527160295
2.90072372801092e-05
5.8979142831898e-05
5.57089855762724e-05
1.82822125212485e-05
8.64485945200271e-05
9.1221727785671e-05
-1.36042221169659e-05
4.46068635178231e-05
7.93782981082284e-05
0.000139692071372503
5.99877341643127e-05
4.1229480607053e-05
3.93968965313838e-05
8.90659631510256e-05
9.26588996318085e-05
0.000104504556051075
5.22003548818467e-05
6.17250690631713e-05
5.32887582036286e-05
1.70874959008857e-05
4.35062882056757e-05
3.75739398921292e-05
4.04696835220512e-05
9.82703100290807e-05
2.62960846350345e-05
0.00010094232469
6.21375521577951e-05
9.4401436247638e-05
9.42773212476725e-05
8.8361919056641e-05
3.60382826008806e-05
5.09637185471095e-05
2.82437577649527e-05
8.68537655583344e-05
0.000103913343984206
7.75658364841721e-05
4.94963105316848e-05
9.29670321588328e-05
3.10657236963444e-05
8.07158439831568e-05
6.06599355177687e-05
9.83319397490618e-05
1.40234036176949e-05
4.61400514790281e-05
9.45453826228837e-05
7.71052829704514e-05
0.000100617315022921
6.8979637817372e-05
7.51679075804665e-05
4.66040181574051e-05
1.41415091712374e-05
-1.85357043426782e-05
9.90770484429392e-06
5.16590176708049e-05
7.53866894629267e-05
0.000101475841103446
3.69378625230791e-05
1.47662065214492e-05
8.44787969081884e-05
0.000105941764709266
7.52088376322722e-05
2.57629011696366e-05
8.22998174500248e-05
0.000103133257684184
0.00010567094735139
3.47625465099589e-05
6.43804377988699e-05
3.29558251509401e-05
2.31487329803859e-05
0.000148703779796326
3.72420298666107e-05
7.13361142988608e-05
0.000105501538973177
7.10454395616378e-05
6.63855700302721e-05
4.52361689690557e-05
2.33857949548134e-05
9.17981099448171e-05
4.60056511180513e-05
-5.25378786036539e-06
4.75635395510752e-05
5.12511132083264e-05
4.49296459569218e-05
7.05579176055351e-05
4.40207219803911e-06
6.92226176540372e-06
0.000114913367568787
8.43800195800273e-05
1.80178636588238e-05
5.72172616709398e-05
9.12581131952402e-05
4.57344234648799e-05
8.89464774923501e-05
4.73525996556688e-05
8.32556857382229e-05
4.48464165316938e-06
2.73401538949977e-05
3.29595175267063e-05
2.32195294765131e-05
-7.97369932541325e-07
2.12927053338038e-05
6.13852205295186e-06
7.05623079249786e-05
2.12948860721674e-05
8.88238233410194e-05
0.000174298839747235
5.56674778150683e-05
0.000126832516401546
8.16497578790972e-05
5.80561893937192e-05
3.42305315218789e-05
0.000139165910894309
2.29501634555366e-05
0.000132124398819375
4.03296956947978e-05
1.51551615245929e-05
7.70120448469122e-05
2.97291651622977e-05
6.90573489669987e-05
-2.63427344623631e-05
4.29606345322069e-05
5.20439271907144e-05
3.78532515191637e-05
1.74098629297928e-05
6.50338658776183e-05
6.28046441909861e-05
6.64535065383812e-05
4.83345418640227e-05
1.8795617823304e-05
0.000109751977929421
3.92853530332338e-05
4.13262678506911e-05
4.96828630256278e-05
6.88750102068791e-05
8.70786552722219e-05
5.53634412488444e-05
7.86563905161138e-05
4.31041374917894e-05
0.000109532551546843
0.000110184532710476
4.22317388872178e-05
9.58241572076625e-05
4.86474466714687e-05
0.000126274340595511
9.16744717378225e-05
6.82070876190038e-05
8.38407020082442e-05
5.97021024395278e-05
7.46449170871746e-05
4.00477615258665e-05
5.45729709633508e-05
2.06938263870673e-05
6.91928795254676e-05
0.000100970956588482
5.00808855954165e-05
2.27410980678246e-05
6.56532264910934e-05
7.36896529903856e-05
7.32924584486595e-05
5.2868789245166e-05
1.76928229085272e-05
2.55873214914216e-05
4.55574021108954e-05
2.72549364861168e-05
8.38590923082382e-05
-3.26551592104333e-06
9.03172064838769e-05
6.82484075566016e-05
4.15651392923735e-05
4.99312814094814e-05
-1.1899290745035e-05
7.66342435376626e-05
8.85805142281445e-05
2.61198872204806e-05
1.89296702324019e-05
0.000108004607673713
3.4242665867005e-05
4.68863593511415e-05
4.81651277601371e-05
6.95240091605261e-05
6.94872612758184e-05
6.86833805597356e-05
6.24751286676311e-05
3.89428607528137e-05
8.92437947575228e-05
1.7892196243225e-05
7.98412964360955e-05
0.000106095136993642
3.40434010607496e-05
0.00010207514498272
5.98979409008091e-05
7.22189141275574e-05
6.76197837758076e-05
4.55333972355709e-05
6.89491174197121e-05
9.19443257393426e-05
7.49732729005236e-05
7.18597530625113e-05
-1.21873153960564e-05
4.26644216231453e-05
3.96754505110473e-05
3.40480100488906e-05
9.15976732718711e-05
3.80989543470334e-05
5.39030256681998e-05
2.46525865105168e-05
5.174194763541e-05
5.06073014323554e-05
3.05528359248156e-05
5.61090213140129e-05
0.000103440368750344
2.01668480157835e-05
3.37720342526901e-05
4.04045975026066e-05
5.05061299276316e-05
0.000123003095802865
3.4888346086523e-05
6.13330709348802e-05
5.57974703160865e-05
3.97863431873044e-05
5.00854470236824e-05
7.68204906913822e-05
3.63317880495302e-05
6.93737020237464e-05
1.56271950032031e-05
4.69630925343566e-05
1.93930271775902e-05
3.96314565806957e-05
6.76680653770636e-05
6.69105392215428e-05
0.000136660082005921
6.69280490991958e-05
6.50649998408631e-05
6.67557340501652e-05
6.29826025155072e-05
7.1646194504067e-05
5.13857055734183e-05
0.000102465406817275
5.15932259340856e-05
0.000109729161344777
1.36771521749725e-05
0.000107656634649917
5.98747695108238e-05
6.53932119521497e-05
8.30198457999028e-05
0.00011391731384348
5.28022900738341e-05
9.26893141903633e-05
4.25498226051691e-05
7.32471904618674e-05
4.17328586457556e-05
-1.84794439284411e-05
7.47726569911002e-05
8.57779059245692e-05
0.000129872114983421
9.13113320596447e-05
4.4249417261631e-05
6.81936074632931e-05
2.00859938165596e-05
4.6968163883466e-05
7.95092834258502e-05
8.43814480052924e-05
9.67223090925515e-06
0.000132116099044222
6.13590179859963e-05
1.88016565085652e-05
1.3540235644164e-05
3.11999786476753e-05
8.85597487119491e-05
6.61923714677591e-05
0.00010267598696679
-3.53235978538154e-06
-2.18066032448491e-05
3.59618125666012e-05
4.10884850682491e-05
2.71699342717245e-05
-1.13626961179925e-05
4.87906773138936e-05
2.24656792300276e-05
4.24706230370195e-05
5.0046321898944e-05
2.15353191919313e-05
8.45380684072211e-05
5.074496410596e-05
4.80196454879124e-05
4.34972229214011e-05
1.272278501869e-05
8.77721874798166e-05
5.441868601843e-05
1.97273001181968e-05
3.14320210164726e-05
7.39835832186346e-05
9.77843173084202e-05
4.48840534601471e-05
5.04908198461963e-05
1.29124459568803e-05
9.05085249435189e-05
6.14692291967081e-05
6.51494427823573e-05
6.61371871603505e-05
9.02173341584008e-05
0.000132138910241062
0.00014678439350615
5.775201310603e-05
-3.10805528284159e-06
6.64977332221091e-05
8.95013106573006e-05
4.87634908619206e-05
1.39764564058528e-05
5.4970289316453e-05
5.38975505049549e-05
1.2556635005872e-05
3.00383081589191e-05
4.31199619172504e-05
7.09097169103278e-06
4.8788297866424e-05
1.67913810207899e-05
1.97551902912059e-05
6.78476730197699e-05
6.13188530660048e-05
6.06938465385107e-06
3.43977989213138e-05
3.45980935930668e-05
2.15945902820301e-05
2.03007127003295e-05
8.9565581679127e-05
5.70483078085469e-05
-3.58427494464493e-06
6.37290875052371e-05
3.16655791314651e-05
6.16758611029995e-05
3.44298407835045e-05
6.37487250820466e-05
-4.28329221437151e-06
0.000120131758784659
2.61056002903495e-05
0.000109845782193036
6.25978355455178e-05
5.82647304313418e-05
7.15808481758512e-05
6.21469600579202e-05
0.000127278477507346
6.59778343630807e-05
5.83956247200101e-05
6.87163116383502e-05
6.65961374845447e-05
0.000150837175563247
6.15440644403838e-05
9.0707808239652e-05
6.42647393912013e-05
5.55048392170139e-05
7.23559911071001e-05
9.41227889742347e-05
9.48408892452173e-05
3.9865239973982e-05
-1.17009613942578e-05
4.78535828590683e-05
4.12115370587598e-05
7.26967485454835e-05
9.31891539141071e-05
2.74858013040027e-05
7.72761991142949e-05
5.08264269849366e-05
5.06132603327869e-05
6.30632123577517e-06
0.000117673964875179
-1.54721911296612e-06
2.74650235186911e-05
2.73189839078902e-05
-4.05665582860257e-07
3.04722469602228e-05
7.42755629824813e-05
5.68676195818475e-05
0.000119628973403462
5.68113770306922e-07
9.42335812763967e-05
7.61776619132189e-05
4.47264836144907e-05
1.66805286035701e-05
4.21694775736169e-05
-5.9830668194425e-06
0.000116326441782825
4.14095733558993e-05
8.09878206526244e-05
4.90703636615466e-05
5.3523067368205e-05
0.000144408092941035
5.60791136017199e-05
0.000117029914722542
7.94185402005951e-05
4.02888053945941e-05
8.34606396283177e-05
0.000105766723821086
9.67936592302494e-05
6.35269224556661e-05
6.66338786862567e-05
0.000101591725525834
6.7902232009186e-05
1.86656061168093e-05
8.43828424202091e-05
5.79042925426848e-05
8.02777688853955e-05
9.80103788877122e-05
2.42739639396898e-05
2.75535754068832e-05
6.55208015956074e-05
4.48364135143447e-05
4.02226837241296e-05
6.4247339390223e-05
9.5975399813017e-05
6.07531877741116e-05
-4.49160727874677e-05
1.3345679553056e-05
7.59691402720213e-05
4.21094951499053e-05
2.90563085504148e-05
-3.9081624540429e-07
5.31325068396614e-05
4.78559724109982e-05
6.75786082863343e-05
5.54396038075877e-05
4.039655635548e-07
3.38779114615075e-05
9.3404582376601e-05
-5.18904407538799e-06
1.85750070758857e-05
1.50231552699992e-05
3.72577807958644e-05
1.77154976930712e-05
3.00164494902858e-05
7.01650822121277e-05
5.17641451366395e-05
8.44474848560131e-05
4.85500202335289e-05
6.94457801788342e-05
0.000108757614802816
5.404630433274e-05
5.39419082870833e-05
7.05449853113733e-05
5.66078958676479e-05
2.45956191640439e-05
0.000133995697580584
0.000124709828629261
0.00016102729285295
3.97400849388124e-05
4.52259986538406e-05
0.000104163050172129
4.69312513244459e-05
6.41008428656332e-05
7.25675793579412e-05
7.20982536799676e-05
-1.87457522111552e-06
6.19900210704109e-05
3.93385517992487e-05
0.000150475886835304
5.41469154381595e-05
-3.26704844435585e-06
5.60079293521462e-05
4.7888874306981e-05
2.73892860894752e-05
6.97733515669662e-05
8.23319891307786e-05
5.33418275248946e-05
8.7082288168059e-05
8.76103089782374e-05
4.89991531857067e-05
4.20967215783094e-05
1.15061732607405e-05
0.000106456905175251
6.28460923430473e-05
0.000134683052796616
9.02269525341536e-05
6.14377560308229e-05
6.52948250801141e-05
1.26234682127733e-06
8.58668889408565e-05
5.7278742768986e-05
3.27997359855438e-05
0.000116976134264547
7.85329325393075e-05
9.36125444152371e-05
6.95217977550746e-05
7.39601467827139e-05
6.85070365380876e-05
7.36799854567591e-05
0.000103725247226927
7.49954515798563e-05
5.71862740363757e-05
2.71886705495899e-05
6.90414604045281e-05
7.26694291753413e-05
6.57854277893245e-05
4.18305474236639e-05
3.7950228797247e-05
4.16624581035077e-05
7.48012886797327e-05
0.000106737663715707
5.01613527358852e-05
7.44477086499634e-05
3.62215255284482e-05
8.6431118273471e-05
4.13359029739618e-05
4.71292109071663e-05
8.97070301292533e-05
6.02037695372382e-05
5.70232333972837e-05
8.97101015145476e-05
0.000113697342084619
3.70482257878068e-05
5.68665608164308e-05
5.19067593860112e-05
1.14567023781566e-05
6.02710544696443e-05
2.80718848732315e-05
6.16299556281331e-05
6.30025003958113e-05
5.92188977538175e-05
4.60487650620579e-05
8.37302041960725e-05
5.25367365475252e-05
-3.20928582156829e-05
4.50515472737066e-06
6.6292538142026e-05
3.97211646220524e-05
4.40913588929914e-05
8.56856094621313e-05
7.56997092503328e-05
9.98254859253735e-05
8.40579943078895e-05
5.097037297035e-05
5.32573809154321e-05
5.10733725524491e-05
0.000102023207252354
8.27760913070509e-05
7.14762224839745e-05
3.40778491761935e-05
3.37715073091234e-05
2.77497306327543e-05
4.26130243571751e-05
8.8362435881496e-05
8.30550957468576e-05
9.33981609471991e-05
8.82079235278508e-05
2.66989897419728e-05
1.2632055198324e-05
2.12906833789792e-06
0.000122598443328599
4.41025367396849e-05
0.000103085455359467
5.75098675524397e-05
9.22805507505054e-05
7.30233171691445e-05
9.85918413562144e-05
2.2958821001561e-05
6.66992198161597e-05
9.91219989985012e-05
-1.62133884412738e-05
4.64859574610666e-05
1.34050487345411e-05
8.71040444245662e-05
4.73432570721519e-05
8.04180483231978e-05
9.73317778847255e-05
1.71250879898842e-05
9.95546196059137e-05
0.000131320419195838
5.3812533327582e-05
7.34345659468509e-05
-4.87454664101696e-06
5.14259937420296e-05
0.000144565048306156
7.01824457290969e-05
2.45989729313466e-05
6.41685680287737e-05
7.60505604327338e-05
4.3794361697019e-05
-1.01381373050523e-05
3.26431985199679e-05
5.58662414591264e-05
0.000103000643816178
1.93874996541391e-06
7.64313352102376e-05
5.9169565447538e-05
1.63811527521391e-05
5.49068590549711e-05
4.14113799140427e-05
1.65381991023839e-05
9.89320995154941e-06
9.39146832966966e-06
8.24461383825825e-06
5.30920882277044e-05
7.94707014718275e-05
0.000166973015217899
3.40030310881539e-05
9.45989195689779e-05
6.60082699994958e-05
8.0403579184238e-05
9.56377709941588e-05
8.8553084649292e-05
-4.70159982223528e-06
7.63755649821529e-05
1.90005955359908e-05
2.74063534780383e-05
5.23899786781949e-05
8.86951486516354e-06
6.58556473137573e-05
6.9898421960184e-05
1.83762521322173e-06
0.000100276667448914
6.80938768227608e-05
3.08967098121732e-05
8.43886104383254e-05
7.55167593919865e-05
0.000107826273412869
1.10469640051463e-05
2.25509466061452e-05
9.23450695345272e-05
8.98168850146002e-05
9.71445265978734e-05
0.000113501958569127
0.000104592728871102
6.52629860863015e-05
6.8008900967378e-05
3.65578905549603e-05
5.959926078767e-05
-1.3523298657189e-05
5.95550323999266e-05
1.9503556629938e-05
7.48075497616652e-06
-3.03638625159134e-06
4.75821388057597e-05
6.53649962446053e-05
0.000108406249521778
6.682348461052e-05
9.47138927176753e-05
4.25325345665268e-05
2.63354741846394e-05
-2.81039509633798e-05
3.49994675475074e-05
9.37092227114544e-07
3.30873189697858e-05
7.07245077382326e-05
7.34262202773705e-05
5.87146201960941e-05
7.67195742954209e-05
7.55844616963109e-05
8.10781073039924e-05
2.29600620631686e-05
1.40641385478084e-05
2.53083613145211e-05
0.000111464959312234
6.64698670739199e-05
3.95381821114421e-05
9.29980209619889e-05
3.86121588778391e-05
8.55034470201618e-05
3.75083401861052e-05
3.94421688122106e-06
0.000108462659697173
-3.83611640188978e-06
5.56955412637351e-05
8.19883800926569e-05
6.66443479287339e-05
8.55491277943377e-05
2.7606226269884e-05
4.05965470597355e-05
0.000136936789941408
2.67455934546962e-05
2.14660418231482e-06
4.58035669337566e-05
9.91627843004823e-05
9.71289994797132e-05
1.76471183178429e-05
4.54765247035649e-05
2.0909570527145e-05
9.81500162018596e-06
3.97918460546102e-05
6.91430055535501e-05
0.00010303212022143
6.06475441266854e-05
2.41777334864491e-05
4.9926927259136e-05
7.69345616192468e-05
0.000133266395984067
0.000127730524990926
8.15675555564589e-05
6.75186650919388e-05
8.00646109088797e-05
4.86092339422017e-06
3.24018256533823e-05
6.63939914725159e-05
3.32094830104802e-05
5.57731001503876e-05
0.000109080669304657
9.27450374418311e-05
3.22950119255933e-05
7.65148429145985e-05
1.27707548616962e-05
2.92810115704739e-05
0.00010031530088922
8.58652677412641e-05
7.45993808179305e-05
5.71448494490024e-05
-3.01460066068851e-05
8.77641630453325e-05
