# Supplementary material for: Research on computational propagation and identification of mine microseismic signals based on deep learning
Source: PLoS One. 2025 Oct 22;20(10):e0334641. doi: 10.1371/journal.pone.0334641 (PMC12543183; doi:10.1371/journal.pone.0334641)
Supplement: S5 Data — (ZIP) [file pone.0334641.s005.zip › 000100800001480.xlsx_0.txt_24.txt.txt]

3.24891964632712e-05
2.39084002244418e-05
-1.54422267074238e-06
2.91875528179966e-05
1.76578539201135e-05
4.11199802020639e-05
4.72808551922648e-05
8.73843134112655e-05
6.55590417217684e-05
4.74525441279223e-05
4.56410693187131e-05
4.78135108663077e-05
6.80126425962422e-05
3.39793987513701e-05
2.16375247181066e-05
8.4655122227941e-05
4.89853879438696e-05
0.000121053880952522
5.34016383819656e-05
3.79750553806177e-06
5.75955133688523e-05
5.59006762471471e-05
8.33727128038324e-05
3.09671492266909e-05
0.000106292904566242
5.86085695625877e-05
0.000110796769618842
6.77215627412527e-05
4.37940846023918e-05
7.16093549426117e-05
6.81326581325134e-05
3.22888449604677e-05
6.65959879260765e-05
3.48940749789506e-05
6.35090634586452e-05
0.000115922880998032
4.98116693487504e-05
5.0786154133841e-05
4.91703607974088e-05
-1.41022884026422e-05
5.22458154850488e-05
2.96121293859311e-05
4.80039028205707e-05
1.79535688071451e-05
4.28471654124741e-05
8.3744561233675e-06
8.88566226965791e-05
0.000131932415116642
0.000107033066012563
2.83440007687511e-05
5.68794241506494e-05
1.78021953732552e-05
5.16348459103571e-05
8.63767541161591e-07
4.89563467072581e-05
7.22480354783198e-05
3.66621720390667e-05
0.000108089656616676
7.43879097524346e-05
0.000103111788763935
5.66504988571814e-07
9.22973637564128e-05
0.000108315469174291
7.78367678097133e-05
2.60770789890113e-05
4.7972825870465e-05
-3.27401484035014e-05
9.12546013621321e-05
0.000123354936656583
1.44579178090632e-05
2.00488863422823e-05
9.6486682959046e-05
3.31879304126299e-05
6.5018283863907e-05
0.00010645493028847
8.69045292494715e-05
-8.6194513793303e-06
4.40363827840287e-05
-8.04021626140955e-06
9.48669304093817e-05
3.02400784659891e-05
4.60886057530824e-05
7.52929363512726e-05
5.38726815940681e-05
8.03919234241372e-05
5.07340636079958e-05
3.33954612979254e-05
0.000120200883718255
6.0780662543931e-05
8.23329028848076e-05
-9.1336722944586e-06
3.55490471986573e-05
7.17134754692902e-05
5.90081063364709e-05
0.000108503856841182
3.22492716427003e-05
6.6507443514856e-05
0.000102108583811147
6.74406653101883e-05
-7.80465947990203e-06
9.60745067814695e-05
9.58891522007395e-05
8.2714910745635e-05
4.68958539852576e-05
7.40014417042847e-05
0.000133102427379538
4.6664452299451e-05
9.61237774643012e-05
4.46003636717272e-05
3.36195508742324e-05
1.81133492364071e-05
4.78796840520229e-05
2.75657126951186e-05
5.268560959707e-05
5.61674331156598e-05
6.72334329135984e-06
6.58046976361597e-05
7.09546039860865e-05
6.2217429731982e-05
0.000100570951661128
5.76529838982675e-05
5.71368750353548e-05
-4.33357732177118e-05
-3.76452725790997e-05
1.86858582513131e-06
6.5894850979132e-05
2.36602096536984e-05
2.17949539010496e-05
2.40380796022596e-05
1.7489310530039e-07
3.96162772569416e-05
1.71393156007209e-06
4.70789161958596e-05
5.10507977915472e-05
5.15899909795198e-05
7.48475763727532e-05
6.29508863610103e-05
5.57816474542938e-05
7.19291897622804e-05
3.26787200941966e-05
4.8561667135109e-05
1.75004685167647e-05
5.16652971358936e-05
3.23513738531843e-05
1.57195732272561e-05
4.22482852951994e-05
7.45604869007664e-05
0.000100976402415224
5.3482344074772e-05
9.07316894752815e-05
9.33443658204188e-05
6.32799147530954e-05
5.63390445896249e-05
0.000102901247984125
3.35702023466584e-05
5.38863113985923e-05
0.000130347534152942
-1.47019770162961e-06
9.37390254574373e-06
0.000105017327922287
7.79914296237171e-05
0.00011445177297723
2.41869032619295e-05
8.697298117586e-05
0.00010278365711307
7.89916351334188e-05
4.97858031145496e-05
3.85817985820154e-05
7.46694309783209e-05
3.11707857075349e-05
-1.36543355645124e-06
5.50899832871644e-05
3.48756137271542e-05
2.78498793543927e-05
-1.64359568842369e-05
7.33929037490439e-05
3.35443728339937e-05
1.13825349957892e-05
5.08921766471419e-05
-2.44035223618899e-06
7.57824535507809e-05
7.92113368582162e-05
6.79195199381058e-05
1.31934977312983e-05
6.99655687215982e-05
6.93702095001228e-05
0.000101536563628945
4.97946455003442e-05
5.89975668007299e-05
6.06485724044723e-05
7.88792295813463e-05
0.000164365148235379
5.25433119272108e-05
3.79614170120585e-05
5.91733670530296e-05
5.20966177768098e-05
5.38345401874566e-05
5.16028513190791e-05
5.66192943087711e-05
2.5096297357841e-05
5.55643900327118e-05
-2.25627365597605e-06
7.24749471202021e-05
8.37456188768015e-05
7.92036486382442e-05
1.99694886435159e-05
4.7199812624631e-05
0.000137324996142534
4.75599410218772e-05
8.9327279033538e-05
4.46496046556421e-05
4.13838878464386e-05
5.6630441509822e-05
2.1029493577143e-05
6.20857442180817e-05
6.27889761488365e-05
8.18673484297902e-05
5.12801359950779e-05
7.3500240158255e-05
7.83207492985574e-05
8.62486691209057e-05
9.44617075650639e-05
-8.38216368391927e-06
6.31865032332489e-05
2.85520606877648e-05
5.76050925698726e-05
7.10031685159051e-05
-1.12130702608613e-05
-2.23950495467988e-05
4.61141079896525e-05
6.94372724106002e-05
6.75886436478749e-05
2.60122239042263e-05
4.48463972963863e-05
5.25604103912262e-05
7.66279973789015e-05
1.36302772020373e-05
3.7669287263933e-05
6.12290233398394e-05
7.70740149447151e-05
9.52934504879004e-05
4.73419547980722e-05
7.57545628305723e-05
6.58958107281344e-05
6.26402909728343e-05
0.000113056656161006
4.69402896151653e-05
-7.55171517785446e-06
5.0979734710841e-05
8.09516018751262e-05
2.97057017645276e-06
6.63879266244226e-05
6.13005819059859e-05
8.60657273046912e-05
7.66315910313847e-05
2.65593478559724e-05
7.07609610304368e-05
-3.89934759393743e-06
-1.0825871529448e-05
3.36240939300283e-05
-1.52455385578306e-05
9.76939890682504e-05
0.00010811887789972
3.44235306086399e-05
0.000100750861658708
5.24113119667612e-05
9.54547917655626e-05
5.66437234641468e-05
4.40769062092532e-05
5.0886867463177e-05
4.87231558888583e-05
6.99668513843792e-05
2.96158316386545e-05
7.37887714756848e-05
0.000102474919798695
6.34120865548499e-05
5.9906862708804e-05
5.75390528516947e-05
-1.1594917424452e-05
3.62056595176681e-05
0.000105121780623521
7.27587251174476e-05
9.5636781559889e-07
7.44528535553369e-05
7.00180363651796e-05
3.83976344413526e-05
4.41987125125415e-05
4.84211908133661e-05
7.67217634669296e-05
5.69784451121716e-05
4.4440219152705e-05
0.000101366350104328
5.9826588987361e-05
5.64960998440251e-05
4.57681286363537e-05
9.67496489155186e-05
9.46907754388203e-05
2.09613923103908e-05
5.07661188910932e-05
8.67190861766247e-05
0.000101903550212973
1.26325456738702e-06
7.79508375813578e-05
0.000105868521200759
7.92451986945394e-05
3.46061822587671e-05
0.000104554781063781
0.000129889367839703
5.45821386281257e-05
4.23986566939785e-06
7.9961187625519e-05
8.24090138506477e-06
0.000166382466313117
1.60182644824821e-05
0.000110396045367462
5.29879540984009e-06
9.6563843486136e-05
6.64525494951037e-05
7.28444796863258e-05
5.83938614715444e-05
6.72150860727326e-05
9.27493553975734e-05
5.02188208857133e-05
5.35531555058826e-05
2.96117963835011e-06
0.000121637453214774
8.00188779209314e-05
8.00939569188889e-05
3.28401537346526e-05
1.79047347273547e-05
8.91399549176902e-05
4.04760399085915e-05
7.09009426995409e-05
7.03686495087498e-05
1.78264784684126e-05
1.8288394789552e-05
6.99099151920917e-05
2.71448431712173e-05
4.22656856459494e-05
0.000104719133520307
6.44366408507235e-06
4.80982750213468e-05
1.51805859378361e-05
1.56988988334845e-05
4.16525298393632e-05
3.05721903403168e-05
3.01297887529839e-05
6.76695114577256e-05
9.77260197004869e-06
3.71860068749374e-05
2.12911334480919e-05
2.29765075160557e-05
7.15885010926013e-05
2.64720998643075e-05
5.71214113290079e-05
7.36870370543261e-05
6.79918626472688e-05
4.74021436306273e-05
6.06521519137539e-05
0.000140014636287686
9.03436933896889e-05
4.84824620184421e-05
0.000144483009120743
5.50639779364988e-05
8.52522424007609e-05
7.76281716425615e-05
7.66401221709597e-06
7.09226774047505e-05
7.93965128899708e-05
7.53284578991057e-05
4.55183122706641e-05
1.66541479519738e-05
3.04934959055872e-05
6.39154818502453e-05
2.68516959304154e-05
-8.8112412254739e-06
4.06310138180735e-05
0.00011788955802795
0.00011633682056323
8.84188336285733e-05
8.65109494784974e-05
5.83825624236295e-05
7.37456696933058e-05
6.03167747813659e-05
8.55870267118889e-05
7.98238712831156e-05
1.85427326640577e-05
8.32952141806947e-05
1.09200182593621e-05
6.77529429404984e-05
8.78926824605442e-05
-1.19305595274613e-06
5.15226940644744e-05
6.27410547950382e-05
8.80793717061167e-05
0.000102145818815118
6.84887563462645e-05
2.66544971225824e-05
-4.26060161018841e-06
9.9892848754096e-05
9.26711319716794e-05
5.99775549706129e-05
6.8955780694106e-05
8.80855045339984e-05
6.487311680979e-05
4.79936459577273e-05
-1.35780340640256e-05
3.17915605892856e-05
2.9116321274797e-05
4.05297358337281e-07
5.48306279150801e-05
1.3057017845796e-05
7.25604705713484e-05
5.25187042876202e-05
-6.47296966284973e-07
4.61465696348075e-05
1.74968563806991e-05
6.82389714871128e-05
4.1250206263314e-05
9.11489062818142e-06
6.69524372958917e-05
2.30653171321235e-05
6.81923942704193e-05
0.000110938909280068
7.78570016610848e-05
5.51483429288071e-05
6.00902772177248e-05
6.12112225888971e-05
6.08857631709686e-05
8.48550817313626e-05
3.86608013193498e-05
6.69684466275412e-05
4.47744000957546e-05
3.28092489295009e-05
0.000113323706100741
4.03355468427509e-07
4.31491263748891e-05
-1.35005797236032e-05
8.64651177402321e-05
1.44655133377389e-05
1.27991599258144e-06
8.10321425471954e-05
7.38642699729026e-05
1.03485426515032e-05
3.2552659511054e-05
1.5100561968852e-05
2.82906095223407e-05
5.0976197937985e-05
7.00949655022262e-05
6.07389878330484e-05
7.83618556946483e-05
5.36006547779051e-05
2.70920650867269e-05
5.22758100735728e-05
5.2260567285757e-05
4.95817597899677e-05
9.39372104088901e-05
6.40279364998483e-05
3.5175345247521e-05
1.96517712318409e-05
3.01464814454916e-05
2.8998890107344e-05
9.33506651265427e-05
5.14488194667305e-05
0.000122331182035395
5.30814066114695e-05
8.60765654071154e-05
9.48267108187112e-05
9.2884280716627e-05
6.95423521381326e-05
3.07469245929884e-05
-2.9581169161027e-06
0.000111670730198322
0.000119189291154318
1.04456540147379e-05
5.83220336990595e-05
0.000102992701176611
0.000100264118220315
5.83041417723928e-05
8.23959133127932e-05
8.21121945787497e-05
5.9970412086288e-05
9.96872120765278e-05
6.78818966603604e-05
9.43275797223522e-05
7.39187398803528e-05
7.19815459071614e-05
9.93317234422944e-05
3.37015056026444e-06
6.73111404336501e-05
0.000107245502453263
7.65203331250136e-05
1.30225623750016e-05
5.97086988600499e-05
7.39245788192519e-05
1.16353483410069e-05
5.35767098341399e-05
2.61247691048492e-05
0.000144802861232289
8.40149602695511e-05
3.19916279070121e-05
7.46726785674135e-05
1.70201041102179e-05
2.91840983774475e-05
7.60797140829765e-05
9.85871090209275e-05
9.94996283294621e-06
4.41869203222187e-05
9.45818697121067e-05
5.66595446942506e-05
9.55118696261451e-06
2.9113215581404e-05
1.01276019870404e-05
7.93962332662772e-05
4.10329699690506e-05
9.71268610781158e-05
3.89607511965617e-05
-2.3314659290949e-05
5.81215573910549e-05
0.000103593707790593
3.52246130745508e-05
3.54224843741251e-05
5.0149972615968e-05
6.08201426430201e-05
3.6983494408981e-05
3.87758226561983e-05
2.05792989543977e-05
6.31748245700103e-05
3.88359640418933e-05
3.30886290064517e-05
2.49077533440698e-05
3.99058955858461e-05
3.77035017621421e-05
3.95215731089083e-05
4.56013187233819e-05
4.30312309918038e-05
8.73654292061171e-05
0.000145842818210039
9.98776022218915e-05
5.00849672406714e-05
6.54176745227965e-05
0.000116452858992715
4.87245340209903e-05
9.14059051010885e-05
-1.05077150985628e-06
7.958069057312e-05
9.41321324070887e-05
0.000137585622429317
5.97472144759103e-05
4.69270518594112e-05
3.45527138848917e-05
0.000104251080337341
8.16894496440814e-05
2.49448575993382e-05
4.98461577788e-05
5.70491321684303e-05
6.67478523998752e-05
4.59971101828929e-05
4.73010837296776e-05
6.88056741278253e-05
2.29524964633849e-05
7.51433489352671e-05
6.3266016413715e-05
4.76803597304289e-05
2.51877455364054e-05
8.44091464794939e-05
6.12103122992559e-05
1.08963026383491e-05
6.02331733855521e-05
-4.91728573753265e-06
6.81690125968802e-05
0.000106822606258449
1.35154286818145e-05
9.30716383840787e-05
2.73145936764754e-05
1.56643026963395e-05
6.8266387849603e-05
5.23015142741761e-05
6.41496935862109e-05
8.40830344338889e-05
3.07057931350964e-05
5.15541611974354e-05
6.42233693722916e-05
5.17015083167663e-05
3.672274388784e-05
4.79984743286878e-05
1.58228531013053e-05
4.30988522115882e-05
7.49307236915976e-05
7.04640048978729e-05
0.000104196990627515
5.11517593238507e-05
8.73986829991818e-05
6.65269793122669e-05
4.20869934790137e-05
2.74323589095837e-05
5.17836718317029e-05
6.04935805563713e-05
1.53077769142544e-05
9.88874708309742e-05
0.000137605691098441
8.69457105385111e-05
3.49611520640111e-05
9.12094437024061e-05
4.61158925152461e-05
1.70439857788838e-05
8.81982068564524e-05
3.46456750009342e-05
3.49849072836827e-05
4.96833710159096e-06
5.68087638097562e-05
8.05096586799419e-05
5.18247086840361e-06
5.1710163627358e-05
1.78467713527986e-05
7.85974076361901e-05
5.60139836940419e-05
0.00011814626097934
2.98664253565021e-05
9.82173422520192e-05
5.54940166542133e-05
4.31695730856551e-05
7.11842402358249e-05
6.44935967475366e-06
4.24160218916493e-05
6.7942424591172e-05
8.36452699353104e-05
2.83342706619667e-05
7.68452672711469e-05
7.2982847915515e-05
4.03259971578773e-05
7.61762585639767e-05
5.6771604263478e-05
0.000110917493130182
0.000112473395940869
8.1696510062988e-05
5.3429913837916e-05
4.1964836593606e-05
0.000152972186175686
0.000115398143331593
7.20780239998607e-05
5.05074910204584e-05
7.41411597086833e-05
7.76688645151625e-05
4.5309630063056e-05
3.6563964744021e-05
0.00010948423290052
-4.59011495684653e-06
3.46583304532708e-05
4.37742766852559e-05
6.97607831024509e-05
6.5657918600983e-05
-1.56840237681937e-05
0.000134736847065831
8.7795438645673e-05
4.17460415778538e-05
6.09458971112056e-05
5.148848655761e-05
5.2674702419523e-05
2.14994334581368e-05
2.49984943632797e-05
7.07514375840349e-05
0.00013116853619692
8.4094284318597e-05
7.3752254347543e-05
3.84121816050694e-05
9.48511066799661e-05
5.6781193523872e-05
5.10285563579339e-05
4.91709531331674e-05
6.39759599639498e-05
3.0128073298829e-05
0.0001138160658675
1.89602463885151e-05
8.22242804865168e-05
6.54623672197266e-05
6.1345555217285e-05
3.24468229040474e-05
4.28778983269709e-05
1.97533881531889e-05
8.29143110155335e-05
7.52331424838667e-05
0.000134612398638831
5.16725907840686e-06
4.1720906266216e-05
3.93047710621878e-05
-2.03753913217307e-05
3.79981400183424e-05
0.000152328755936075
2.77362253552757e-05
3.41571213163563e-05
-3.1595824412846e-06
0.00012944323584642
3.36546350518951e-05
-1.03489931162371e-05
8.33694409910497e-05
5.5141462158773e-05
2.21632080842512e-05
0.000103462248517909
9.61028135992794e-05
6.82983082200594e-05
-2.70288506315843e-05
6.55651401228907e-05
-1.53344057871e-05
4.36445044660114e-05
3.11306500149648e-05
4.97199611887324e-05
4.60715045021297e-05
-2.37694911292351e-06
4.75645770096073e-05
8.39283147817162e-05
-1.08336252815779e-05
1.32211082180003e-05
5.05585541337389e-05
4.2959119729874e-05
6.17492547631722e-05
4.75156859447314e-05
0.000101084362801927
6.59555993849557e-05
0.000180625169252074
1.53743855056174e-05
3.22519338459772e-05
5.31877643266611e-05
6.51509654241109e-05
9.22918474526348e-05
1.69814197229926e-05
2.6057563394255e-05
8.37695128015835e-05
0.000124511105028128
7.26181253985869e-05
6.25672015709581e-05
5.83426419677627e-05
7.52047129458561e-05
9.99028738919951e-05
3.95235483598581e-05
2.56381273263796e-05
2.66498572371679e-05
7.4744695279099e-05
7.12951231826297e-05
3.15274708535592e-05
9.07102272692041e-05
7.56311116988951e-05
2.29424251070698e-05
5.35814183825921e-05
5.06865278541068e-06
1.33164125708686e-05
5.28048949541953e-06
4.53527311644992e-05
2.59530771496047e-05
7.34078436272175e-05
6.49320593093112e-05
6.14190908533711e-05
5.79977350559854e-05
6.73008957700415e-05
8.06099366194299e-05
5.04210171367799e-05
3.86808671398064e-05
5.6130700941828e-05
2.82760421222992e-05
4.81526374204112e-05
6.2288168261277e-05
4.01840229226496e-05
-4.88728645707924e-05
4.94013227515292e-05
8.88624444459772e-05
1.92814843370375e-05
6.23312552147628e-05
7.95488375092022e-05
8.01111350115101e-05
5.88132512707204e-05
8.78768833449493e-05
8.63517877527024e-05
3.92691822323516e-05
2.51467949237076e-05
3.15683995273156e-05
7.29040607054187e-05
2.62528110777427e-05
2.0439903426072e-05
3.39788281339298e-05
0.000102386477244829
3.0147287556538e-06
6.69497833586021e-05
1.93314301397731e-05
2.50001281912108e-05
4.26498081853099e-05
4.43602609370689e-05
5.94290574371816e-05
0.000113759436553692
6.27055292558414e-06
9.70767601566106e-05
4.98402002632093e-05
7.89983157121631e-05
0.000121016554681278
6.1010837396356e-05
1.55659982447587e-05
2.87405958829207e-05
2.92732587362685e-05
5.97236106757559e-05
-2.69887799563634e-06
3.73377090056605e-06
-2.78420164092758e-05
2.21961546341414e-05
7.85361747773382e-05
4.04995182183314e-05
7.81240324514827e-05
1.91527606593287e-05
6.98483719868093e-05
0.000105565287872352
5.11950864340342e-05
7.30669605311591e-05
4.93205103656086e-05
8.80898624629204e-05
6.89244196182191e-05
9.02639296140837e-05
8.09645200870535e-05
4.82871322558682e-05
6.71681039347238e-05
8.15254230947489e-05
3.36554109592885e-05
3.4561344817582e-05
8.30974123783437e-05
6.00220511918885e-05
3.14764300632916e-05
6.66513752872207e-06
7.89043197291614e-05
6.89694295341797e-05
8.36785002173754e-06
6.92134920418603e-05
0.000102028293847049
0.00011875401275327
4.26392448401628e-05
6.18699598511536e-05
0.000133943664460201
7.96024548193403e-05
0.000106209512403288
6.29224711750743e-05
2.34032411676542e-05
8.92203847270405e-05
6.23943636936342e-05
4.89756947834358e-05
4.71955972691064e-05
-1.32063299541131e-05
5.44088908268195e-05
9.20902113747984e-05
3.39236765647568e-05
2.33230292758472e-05
9.46384233882598e-05
-8.9214698281776e-06
2.38760381373503e-05
4.97906907627484e-05
6.84845057193846e-05
4.31264483522354e-05
-5.05476461706599e-06
3.57680146998469e-05
7.25106369513523e-05
3.02058749447953e-05
3.83038252870473e-05
2.84619681773217e-05
3.57538016908683e-05
8.6500065122511e-05
6.24308824303837e-05
2.64372566888209e-05
6.86444480161997e-05
-3.57121551706504e-05
3.29331491316589e-05
8.24028075114801e-05
4.91772285276125e-05
3.71161937361622e-05
6.90503404753772e-05
0.000111865138508866
2.53071946371074e-05
2.72522025360906e-05
2.22906851516503e-05
0.000118444467015676
8.58879184510329e-05
1.84973691487937e-05
8.02473641498189e-05
0.000113545630187194
6.35818277085508e-05
5.78299602029966e-05
5.42926845222532e-05
3.07339124907013e-05
4.39285381978368e-05
4.27541345590666e-05
4.75693632268169e-05
0.000129248462806874
5.09670333766057e-05
-5.56389026314359e-06
0.00012899202334732
6.71203160659943e-05
2.96902783155175e-05
4.32983233244984e-06
6.9568010074863e-05
7.65801193503349e-05
7.45879697803684e-05
2.95025095831481e-05
4.15355932415083e-05
2.80974996216597e-05
7.15946308166749e-05
0.000137559095081211
9.22812681723202e-05
0.000100740974808066
0.000114022726659479
7.403225243274e-05
1.17328792198031e-05
4.77457056815925e-05
8.68301412045233e-05
4.45587065887899e-05
9.8648937478453e-05
7.62084585452614e-05
8.33200904977495e-05
1.51125261725662e-05
5.45150361026865e-05
1.43445454158129e-06
8.63805865504356e-05
9.76434197909735e-05
5.04942779366322e-05
4.47294823778643e-05
6.40521343317282e-05
4.06303061087398e-05
7.62615527357702e-05
2.69684206944736e-05
6.70777052590114e-05
9.77347784667772e-05
6.892655948634e-05
3.23702861203472e-05
6.26362583518944e-05
5.28519477365232e-05
7.87785539410738e-05
9.58287599718954e-05
5.55164075331489e-05
8.79101459741532e-05
7.72513251829865e-05
0.000116351881266653
4.84975478435473e-05
8.80060490621062e-05
2.10125882558729e-05
4.23811336231109e-05
-2.53920455328237e-05
6.47320693196382e-05
4.27553725627538e-06
4.18843394714337e-05
2.48082032495549e-05
2.11380936021334e-05
7.14594511081569e-05
1.90916136302045e-05
1.88534877919e-06
7.81800241411148e-05
6.48229495402001e-05
6.20680389418262e-05
8.70838844713111e-05
7.51866118119562e-05
3.29099900672776e-05
5.28735036862159e-05
6.33979968563752e-05
1.9141957314802e-05
1.41513259280788e-05
8.46949703897434e-05
-4.36581097194529e-06
0.00011512200370718
6.57052148344902e-05
9.30138019830538e-05
9.26121894835081e-05
4.51803185620666e-05
6.91208295683492e-05
6.23298928894057e-05
4.64295533679848e-05
7.7008713583725e-05
1.59317544649386e-05
4.2217133117877e-05
-4.00051118674468e-07
7.76566745900272e-05
-9.87171030649211e-06
9.72866051950232e-05
4.80509050169399e-05
2.55188985285788e-05
3.03504197208161e-05
9.17268534817495e-05
0.000100230663158688
6.06286667262283e-05
9.0759028302497e-05
6.5757154046041e-05
4.86000217069985e-05
4.52119648474693e-05
0.000128041521560113
6.82533917292139e-06
7.82405006654724e-05
4.28851279697218e-05
1.67559717448007e-05
4.31894187814535e-05
0.000103868898341337
8.21011792593329e-05
1.80115096824145e-05
0.000122915872550401
2.34880172474167e-05
1.40863906454522e-05
4.90960028004878e-05
7.71535865650324e-06
9.51812037731856e-05
5.30464746753576e-05
7.45633987953784e-06
6.63606352511625e-05
7.79951734393506e-05
1.90392823573685e-05
4.43973273737371e-05
4.32823416106803e-05
3.92775017336446e-05
-2.58377195580438e-05
5.34486770473838e-06
6.06545446266797e-05
8.17395218733726e-05
4.00551269843146e-05
-1.03444025708402e-05
9.93842614101677e-05
3.1625993682111e-05
5.46835621074073e-05
5.92010802089589e-05
4.02433228862552e-05
5.14214151989093e-05
1.60380710469045e-05
2.73508832381247e-05
2.73535369688182e-05
0.000100123775679779
1.1006584939136e-05
1.27858327055367e-05
4.59964417711289e-05
7.78166757062824e-05
5.51070677867976e-05
2.73731062786661e-05
-7.06027257693675e-06
1.3370696045015e-05
5.0426912592935e-05
8.14603439440639e-05
8.96608188478717e-05
7.47935761091032e-05
8.18681371337318e-05
2.49911227552517e-05
8.4728602718147e-05
8.09055655819236e-05
0.000113392942281671
5.29680643288263e-05
4.8968571813712e-05
7.74217482599054e-05
1.64881409209426e-05
7.65920897599781e-05
1.35681554250092e-05
0.000123541618088865
0.000103962371234086
7.15035884388409e-05
4.60164562061754e-05
6.55614470203673e-05
4.72932601684663e-05
0.00010717039785457
5.85801301655051e-05
-5.35405851857664e-06
6.62272060495191e-05
-3.29042629678621e-06
4.5305782614921e-05
0.000103976897767084
-1.96302780955417e-05
6.94771376004733e-05
7.22692507869196e-05
4.02639005034302e-05
1.1326921484544e-05
5.22826626101162e-05
1.40307161296094e-05
5.2971918936287e-05
8.59935314654569e-05
0.000115920413809814
4.25224349920453e-05
3.54964002451766e-05
9.62410578762737e-05
2.41560548225169e-05
3.97820924053092e-05
9.41305569565585e-05
1.53712735683128e-05
8.57694887770752e-05
0.000112743184274462
6.63770966100276e-05
8.70469685662467e-05
6.48362461867575e-05
8.00791261077017e-05
3.21491207363768e-05
4.8544086983633e-05
7.92755623612485e-05
8.72195381723727e-05
5.14708563126867e-05
5.65155867230806e-05
8.62774248356781e-05
4.60202907438624e-06
0.000114924138418966
0.000137075352079985
4.36702284320688e-05
4.64798560011998e-05
7.8205473248685e-05
7.87562095418437e-05
5.47494738469293e-05
6.49983250051751e-05
3.10592627984794e-05
5.38412722104601e-05
7.9209708524734e-05
8.0343096881556e-05
4.1155923039129e-05
8.51632576131469e-05
6.1174774837353e-05
5.56560901957851e-05
4.91636758809319e-05
4.20679386958984e-05
7.58548774390291e-05
6.21072895269442e-05
0.000109623438069154
9.09463068076681e-05
3.0392910156967e-05
-2.09199196208622e-06
9.86107086334896e-05
8.39497843920258e-05
4.73680651840735e-05
6.59235123143863e-05
8.15561398829482e-05
6.67499779277201e-05
4.06275769471486e-05
4.67848835359736e-05
4.9057815789519e-05
3.89466825771826e-05
8.6873243637025e-05
5.38336800779817e-05
9.07504628110638e-05
5.06577933134772e-05
5.6817192745323e-05
7.49415505873973e-05
3.32302571467832e-05
0.00010263066283124
0.000116158001562807
8.01203270661617e-05
5.5203754704327e-05
5.08454320067081e-05
0.000100156697684137
5.73284763708022e-05
5.92752780935421e-05
4.26876919899478e-05
3.01869912692771e-05
3.56046936827817e-05
0.00010228472818182
-7.30412277062453e-06
6.58833414604994e-05
2.84620657577007e-05
3.37540113958165e-05
4.76202027191408e-05
6.6066223272275e-05
0.000101605244297236
9.74759553627557e-05
7.57260410509265e-05
6.80821783830164e-05
6.52332936333311e-05
6.68473395189184e-05
9.74672889020702e-05
6.14374084927839e-05
7.68421377954105e-05
8.59364202623929e-05
4.63823210568926e-05
3.99364711163547e-05
0.000128295446688323
7.51079906910822e-05
4.49683239660009e-05
5.22449027174502e-05
3.65591491044972e-05
4.15227190356318e-05
4.94767111766056e-05
1.90989607622751e-06
0.000101837027089121
2.27197858780988e-05
1.76583584116905e-05
6.06789990154202e-05
2.07992273462365e-05
1.30375549487795e-06
4.72760432219328e-05
4.18501735626277e-05
-4.67671848097772e-05
2.67287941471771e-05
9.98311093597962e-06
4.1022245860282e-07
6.54326496011684e-05
8.97112277208173e-05
3.57802303409757e-05
6.79346993260764e-05
6.30783192263868e-05
-2.04040973764775e-05
8.3627589001231e-05
5.77523021171326e-05
3.88929248013518e-05
7.64585680078342e-05
6.72692366622175e-05
4.50057323459918e-05
7.49376991145363e-05
7.06364414840672e-05
8.48405146429613e-05
6.91662343985526e-05
0.000101399243988405
2.43639265873226e-05
1.91374960325687e-06
3.15474836975269e-05
1.64388423780426e-05
7.49110033480156e-05
0.000107074046841646
6.07800068894255e-05
7.18169370118205e-05
4.93419485838893e-05
4.45684814516157e-05
4.024113732886e-05
-1.65140437374234e-05
9.38410621089387e-05
2.21574615411839e-05
5.68515775159051e-05
7.4145234352929e-05
3.69166334205631e-06
1.46239550594408e-05
6.82294484918469e-05
-1.61550183516009e-05
4.07553502916974e-05
0.00011931901761036
9.74829994012347e-05
1.664376018791e-05
2.50558816436131e-05
6.64670627824418e-05
5.33662170027217e-05
5.25733423973763e-05
-4.47725788839234e-06
6.84719548023329e-05
6.37951629437581e-05
5.30448497412995e-05
4.29318465381389e-05
6.48983031866993e-05
5.20944802602456e-05
3.81915579777113e-05
7.03772317492683e-05
-1.07718598984091e-06
9.32968754449643e-05
7.08330269283098e-05
9.73689498548031e-05
6.81923758950797e-05
5.91894454673992e-05
4.8026897353196e-05
7.1681870552865e-05
9.73611270629884e-05
8.18158449702419e-05
5.50884249802805e-05
9.65320663826671e-05
2.79168124641404e-05
6.21082135856276e-05
8.14683807757298e-05
2.91642498123789e-05
9.39715010214944e-05
0.00014668141028173
0.000115469037827256
4.73360810438635e-05
4.58872308534454e-05
7.58668725017109e-05
2.23246992995875e-05
6.79986455784061e-05
7.29867016944637e-05
0.000106130402035992
2.59624207491857e-05
4.77487425672062e-05
1.72524372710385e-05
5.22191672085497e-05
3.2282447547653e-05
9.14234933627278e-05
3.80628886080433e-05
6.86148095621734e-05
4.40140413429526e-05
6.94052987800064e-05
1.27475870505173e-05
8.88168750059676e-05
8.85474800840149e-05
9.33845468945748e-05
2.11237186361165e-05
5.72885240582485e-05
4.85554958138765e-05
3.85378267172988e-05
6.593316589523e-05
8.92878070912592e-05
6.40263333229594e-05
4.630141677064e-05
7.73495920807027e-05
6.08617951446612e-05
2.08581881343606e-05
4.32106127679045e-05
4.06007628696406e-05
4.15096050472226e-05
1.564795270385e-05
9.01906617194424e-05
9.43100037266269e-05
7.34165682553616e-05
5.46184754280114e-05
8.29395966328899e-05
7.74506499856156e-05
1.22478688230461e-05
-2.21743086944345e-05
6.4581113472517e-05
2.21327071058778e-05
0.000135867653499194
7.7286531896601e-05
8.35846914073417e-05
0.000130423698621889
6.86086175514722e-05
7.92781578921364e-05
4.71774414899536e-05
7.12469891086827e-05
7.36323759068772e-05
4.19641199674601e-05
2.66698572088275e-05
4.89479704342861e-05
5.57310379109e-05
0.000123335835750525
6.02957904856491e-05
3.12713781389069e-05
3.66774063909111e-05
8.88479557094846e-05
8.34482175647911e-05
4.9361650126319e-05
8.60163066381407e-06
5.35847772701807e-05
5.41470019991109e-05
-3.40574431845497e-06
7.42003202615214e-05
7.32981987355652e-05
4.91154685605758e-05
7.72169947734038e-05
4.70651245148334e-05
7.1605652057022e-05
9.37187958951139e-05
-2.29330860581446e-05
0.000102028747037455
9.63975463557471e-05
0.000120812560214393
3.257073293486e-05
8.74409593054692e-05
8.36497788109354e-05
5.01158468295374e-05
7.49562618501415e-05
9.10948562035027e-05
2.14976311098231e-05
5.60354693232011e-05
7.31097272507629e-05
6.766572772268e-05
5.40901973186251e-05
2.16506386629109e-05
7.4788324214835e-05
6.34516327181478e-05
1.94574548932401e-05
2.69912846468237e-05
8.37029610200494e-05
4.35434284312244e-05
4.39757753490027e-05
3.03497205053684e-05
7.4552924417239e-05
6.96998727386666e-05
7.88815424871289e-05
9.09781608922656e-05
0.000105375704098648
6.44299262457143e-05
2.2257293801839e-05
-3.26006036869568e-07
7.11675157402807e-06
4.03357381746701e-05
3.85874236923678e-05
0.00010218844609672
0.000113780064949694
5.32658380124677e-05
8.26540073287077e-05
9.30981915019232e-05
4.264462128502e-05
6.94095008503357e-05
6.56281519880452e-05
4.57424591994392e-05
0.000143291921227473
4.77090514815503e-05
3.32439687332786e-05
6.71700933660321e-05
8.28616895669754e-05
-3.10778392819489e-05
3.31090991322211e-05
3.75862204155246e-05
0.00012187502612697
4.1816357999074e-05
5.57038218343051e-05
7.44791329895347e-05
-4.84691882825222e-06
1.92571673176412e-05
7.55917736276371e-05
7.60974411957587e-05
-2.94206078237189e-05
4.40980753866625e-05
1.05805551115605e-05
5.0687835799679e-05
0.000115207394431493
7.699208819432e-05
4.51961281226909e-05
6.143901643358e-05
3.30035475442892e-05
0.000125642286463898
0.000142325223419879
1.369890835688e-05
4.97236516797665e-05
9.11259993883476e-05
2.01422919990208e-05
5.00018449804021e-05
5.22361470174108e-05
6.02184812711406e-05
1.26012670023258e-05
2.50155736990392e-05
3.25284356952019e-05
3.70640670117296e-05
4.12679881403586e-06
5.73953122251873e-05
-2.20508604913988e-05
9.72797965369063e-05
6.32020271704215e-05
4.57034309205752e-05
7.04861501238015e-05
1.28176057139922e-05
2.72018396477996e-05
2.76962654331845e-05
-5.9560468731666e-06
2.88214459955699e-05
1.79596561679199e-05
-1.41690768392521e-05
7.300879236355e-06
9.24404813958632e-05
7.25879677691292e-05
1.05769451839355e-05
7.14679989407703e-05
8.70103450151532e-07
0.000114653283840364
4.09231675180369e-05
3.34001462288745e-05
6.17676329473329e-05
9.23720941062827e-05
0.000126546439008136
0.000155841883916562
3.00601421499151e-05
4.14406282963814e-05
8.74802115812899e-05
3.69335815163977e-05
3.49015028247242e-06
5.79293404025171e-05
7.22093780129986e-05
0.000117396449216668
7.39492319260769e-05
1.43710334695302e-05
4.88946617167572e-05
2.59188553835886e-05
5.75782926345123e-05
5.74867909387293e-05
3.30346941913546e-05
9.1357083214048e-05
9.59240854324057e-05
3.8347038301867e-05
5.49989614590856e-05
3.14609887121197e-05
5.29583498086603e-05
9.28749200806205e-05
4.46431455381726e-05
7.18685014761458e-05
3.66493125249645e-06
2.31083526108846e-05
2.41367923252644e-05
5.48906291741815e-05
1.7341925833898e-05
8.26751717051829e-05
1.81870492479178e-05
7.01504869102564e-05
7.37811437890314e-05
2.55220730402687e-05
4.68547916755059e-05
5.14188220228393e-06
-8.47379983257327e-06
4.89365320358689e-05
0.000146261628850082
3.91275039690778e-05
1.32832847429094e-05
4.87621177460583e-05
5.73905232969397e-05
8.45695203794257e-05
6.48390339312516e-05
6.46795977503716e-05
0.000107660456371934
9.35010974413465e-05
7.32319409394262e-05
5.21546741250977e-05
8.18491397949199e-05
4.6909071427435e-05
6.11176596828354e-05
6.34894378468446e-05
3.74198857952499e-05
9.52694373759872e-05
0.000108473243199882
6.30025484908404e-05
9.25818056135575e-05
6.32259343520202e-05
6.82011122328654e-05
6.24952469122482e-05
6.20797732054977e-05
1.96851201294646e-06
1.12355647765469e-05
7.3828871495825e-05
4.07836835970145e-05
9.09263492776346e-05
0.000106167683392833
3.78602515768355e-05
0.000118296381845426
8.43272647637965e-05
7.2064022347322e-05
0.000101138631299093
5.31441078675364e-05
4.97556764222742e-05
4.45775810061074e-05
2.96397723205712e-05
9.16760555140285e-05
0.000132443870935752
5.79705301170933e-05
0.000113414135376499
7.76755888328421e-05
0.000114673352619342
4.93227403886867e-05
3.43519359311458e-05
4.93393244176351e-05
0.000137124373573093
0.000107296641151387
5.53299371453338e-05
3.57921833629177e-05
0.000156948337233885
4.46684278889099e-05
7.24416881681997e-05
6.99588152084584e-05
0.000137308361950348
0.000169516209981362
0.000100051762238011
4.29516419360536e-05
8.12946758429422e-05
6.62018234622793e-05
1.53907063082512e-05
7.80091838162867e-05
3.96039581858853e-05
8.87572087922109e-05
2.63792580007339e-05
6.84968625646559e-05
3.60411973444871e-05
8.21859516643088e-05
4.51658961948811e-05
8.47875762521087e-05
7.79791863477688e-05
1.24697111246133e-06
5.86248500346026e-05
8.33953770543727e-05
6.45022458326423e-06
1.91876573381228e-05
9.70339311010459e-05
-1.57100573833492e-05
6.0363373412743e-05
6.55070175792131e-05
7.11299903040392e-05
5.1555554604238e-05
9.01348784450335e-05
5.17782082417507e-05
8.41744409190953e-05
6.41930181274921e-05
3.6812677292373e-06
2.62241772501873e-05
5.534356845491e-05
7.92087512725371e-05
0.000113168224184017
0.000112600360464398
8.23550144842459e-05
0.000114585586512443
9.43818368799806e-05
4.1526776417192e-05
5.56764925217079e-05
4.16908736217568e-05
2.74280813042922e-05
1.44146155464583e-05
3.24485005602642e-05
3.69930142259384e-05
6.77062792557776e-05
1.26578088743195e-05
4.86543811236001e-05
8.862141561353e-06
4.25092910724544e-05
9.23245462811197e-05
4.48686359827624e-05
4.3273774072792e-06
6.18566009622871e-05
3.06788590183008e-06
7.98774629941174e-06
3.82265824843194e-05
9.34497461203981e-05
7.50482250163608e-05
3.63342023516326e-05
1.79036487365265e-05
4.12243117655587e-05
7.4436104903999e-05
8.95767840588436e-05
6.91227933240843e-05
3.73639992432278e-05
9.5515745433725e-05
7.086393408513e-05
8.74805906468253e-05
5.59049920190423e-05
0.000109070215365753
6.58314413578322e-05
5.54340952546666e-05
4.82393626426233e-05
0.000100650106675675
7.83832617195381e-05
0.000115656811044361
2.41673130611637e-05
4.92805297182019e-05
4.13180804382996e-05
3.21552223178836e-05
5.0094004667041e-05
5.8665005561591e-05
8.49188059103091e-05
4.61596708507516e-05
7.41955182864795e-05
5.77184162191135e-05
9.62509884664474e-05
0.00012620413223734
8.32059904404972e-05
7.32005720673841e-05
6.48506083940925e-05
8.89159979447727e-05
5.96850188706525e-05
6.02533978619326e-05
6.60020965355122e-05
8.34684087335906e-05
4.27191683862555e-05
9.20674408600777e-05
3.16353851092889e-05
0.000108299035998006
7.74745848218383e-05
3.2999849365297e-05
3.48617903404185e-05
2.52956155885747e-05
5.44677006352721e-05
3.96674304211709e-05
4.66998916930756e-05
3.07287169674968e-05
3.82489755881833e-05
3.5970520694683e-05
4.49391280316516e-05
6.01579967766522e-05
6.97467242103035e-05
6.05228308480661e-05
7.49041340152296e-05
2.00735653829702e-05
2.19818281511582e-05
1.62273629757337e-05
6.77794329747351e-05
7.87036794522505e-05
7.15354710442052e-05
5.41421275315386e-05
9.60250493732715e-05
-7.65775961893536e-06
9.00900564423169e-05
8.64951976092771e-05
7.06917508093124e-05
4.75595103884212e-05
5.4492036700818e-05
9.62423359106705e-05
6.34130386487675e-05
7.83708969847661e-05
4.63083819794642e-05
1.09508717449315e-05
7.28484083857227e-05
6.39542687067818e-05
3.76535979517608e-05
1.45574897818701e-05
6.31572548828411e-05
0.000108137146009452
4.35140396223648e-05
2.70039876830576e-06
6.34280855188885e-05
3.82695606569959e-05
7.50401370408719e-05
4.27974098542019e-05
2.10079250285438e-05
6.29791227065648e-05
5.13846687594791e-05
7.88458643246409e-05
3.62453272868291e-05
6.57254635021592e-05
8.46631755581839e-05
7.32055761333366e-05
3.5990228975401e-05
2.90135700894693e-05
5.95753771170949e-05
7.34790111173814e-06
3.84504124421374e-05
4.75190226955404e-05
4.10392517343374e-05
1.64961081764782e-05
3.89026214456928e-05
5.32684767470579e-05
5.80051787745786e-05
6.13562318322636e-05
7.10705730014406e-05
2.45530527798348e-05
-5.80114740198943e-06
0.000111569556565841
1.02398927442944e-05
5.83429676178148e-05
5.22884418191733e-05
5.74761965431841e-05
4.93880171338154e-05
1.1308877266037e-05
6.1800123864249e-05
8.83041801341588e-05
1.89356423926709e-05
7.65864166239845e-05
8.53515497521801e-05
4.73298767794871e-05
-5.57711879453975e-06
5.1690531739534e-05
0.00010610497820942
0.000124162601322823
8.46036990434897e-05
8.49991964572513e-05
1.29297895401365e-05
1.97611213282432e-05
5.50795260751036e-05
7.03709886355123e-05
8.59563082284441e-05
6.23183198995461e-05
2.45874857042729e-05
3.06968143902188e-06
9.21921987039927e-05
4.6226045311591e-05
4.9650077583833e-05
9.12534175045241e-05
1.8511376076981e-05
1.73868693197397e-06
1.9962922103255e-05
1.40039347346947e-05
3.2530248411447e-05
6.41056938880687e-05
4.0611923294374e-05
5.0835376183935e-05
0.000106369548042367
6.96579827560145e-05
6.27697890566938e-05
-1.50653992804896e-05
9.08357969400119e-05
3.05439290858626e-05
9.69690909556219e-05
4.63937562873602e-05
7.65179183418748e-05
2.12039151048188e-05
8.40700401570497e-05
4.45786817050245e-05
5.49982515295828e-05
2.38245972631817e-05
1.12442891050205e-05
5.87013863506229e-05
5.93807579422877e-05
8.65069568295917e-05
3.3930604065798e-05
7.10388125494105e-05
3.9409395343244e-05
9.20138937930029e-05
8.15536565584736e-05
6.95230837719261e-05
7.65855009362474e-05
4.23343565405089e-05
7.1972756421276e-05
0.000138128305658077
6.40272996554934e-05
5.11278815395837e-05
9.72703691694898e-06
6.2161531533721e-05
0.000122868585106516
0.000107296427434622
7.60109507521615e-05
5.733243725727e-05
6.37396500067383e-05
9.6731928380912e-05
6.58362547175271e-05
3.83931986910158e-05
9.53333344248381e-05
-3.12064563047729e-06
8.68419083453368e-05
0.000101128118217616
6.2849326572564e-05
5.11984949276226e-05
7.97321432581363e-05
2.8904641408179e-05
-3.98058800732672e-05
2.41380240309919e-05
3.59285706301394e-05
2.88052111663429e-05
5.82565930200771e-05
6.33527415187297e-05
-1.56808347784272e-05
-2.48209683503719e-06
3.21938859179177e-05
5.55773008777228e-05
9.99278564324119e-05
8.71376825864034e-05
4.69900447331768e-05
7.42562414231226e-05
2.70063264405221e-05
5.30974930357568e-05
0.000112848154043827
7.259355063794e-05
4.61551161527239e-05
3.32399265549756e-05
3.78140551707248e-05
1.9959388462752e-06
6.4014217778319e-05
0.000115066088135507
4.24194745697344e-05
0.000109976894604672
6.28066525376756e-05
6.49975720574463e-05
9.47555611040767e-05
8.46411186124272e-05
6.27480328471898e-05
0.000133892955117745
0.000143138015234566
6.78357342099939e-05
0.000113394322904209
4.84270142323481e-05
3.94285072587305e-05
2.32186905623463e-05
4.78295030682395e-05
3.68133794693484e-05
5.43453985609922e-05
3.31164034319174e-05
-2.52461964774843e-05
0.000129297949364791
4.03633144755623e-05
2.37612154699137e-05
7.53841205498868e-06
-1.1120097477047e-05
8.53856362862616e-05
6.31904776617556e-05
2.20142508781268e-05
3.6587441119553e-05
1.86872072336939e-05
7.41048875136818e-05
2.21993879826614e-05
2.1686700810909e-05
5.23300694274572e-05
0.000106723460677398
4.85596703856817e-05
3.25670152111498e-05
9.82838009145902e-05
8.87582082078796e-05
3.02372311827078e-05
0.000114908484671823
0.000107735763630181
9.39117098780963e-05
4.48609786391788e-05
4.52693867962918e-05
3.40631766871986e-05
8.47553899170547e-05
1.18351982088858e-05
9.63571183080654e-06
4.94282419691407e-05
2.26571766381097e-05
0.00012794773487482
7.95899439442675e-05
0.000110405664218475
9.57282846722173e-05
5.84740454985059e-05
0.000101082740683064
4.55627059135808e-05
0.000102298303652091
7.0543745131214e-05
7.93707870891994e-05
6.73951764296456e-05
1.90684257714768e-05
9.26268833050261e-05
0.000118602884840363
4.27526846146572e-05
4.47261775799439e-05
1.66794230067023e-05
8.83451915794572e-05
1.88510716201316e-05
5.94988889850161e-05
4.32115529459424e-05
2.53883292686963e-05
4.54293964735183e-05
6.63250646825027e-05
-1.92121907136483e-05
3.68256177547606e-05
4.92125444147117e-05
4.88105633222253e-05
5.45745337639151e-05
6.09453929912143e-06
7.88479393467631e-05
2.6508465452229e-05
4.45596727532365e-05
4.33866555366092e-05
2.39216978934067e-05
8.57242671721352e-05
5.75602462293338e-05
7.70538893092082e-05
4.81554668216528e-05
4.50967794048459e-05
6.84801918301717e-05
4.91262106510108e-05
2.4913677865886e-05
6.23687700074395e-06
5.28699920583426e-05
2.65258289626105e-05
6.84679366811011e-06
7.35085440335857e-05
7.76208692130925e-05
6.50805824360978e-05
6.82749061220804e-05
0.000120247648024256
9.10635831366497e-05
5.39728649849338e-05
2.87397266774687e-05
9.56338320446134e-05
7.48780504739443e-05
8.87059212582126e-05
7.09415900080513e-05
4.85679518183013e-05
8.0637011724502e-05
6.89914409373093e-05
8.25992353129425e-05
7.50309178143406e-05
0.000106119116597695
-3.43737160936405e-05
1.77399995294025e-05
5.70375960879702e-05
2.72427934511363e-05
5.36798858111907e-05
-1.53820686784247e-05
1.35750548421515e-05
5.71517470168641e-05
6.70335804088149e-05
3.38534349956013e-05
4.47427866479168e-05
7.76313825393608e-05
6.31950522893696e-05
7.59794300707286e-05
4.29926239234988e-05
5.05922133708483e-05
9.10136201745863e-05
6.64592843800782e-05
5.79480871999884e-05
4.23692147978582e-05
7.41668657939527e-05
8.35150188606964e-05
4.18172647032818e-05
8.97030566831169e-05
3.84104511393424e-05
1.8747349561436e-05
2.10476325722707e-05
0.000128796013622821
3.34412053375906e-05
4.49779198560457e-05
0.000103873397031173
0.000130248781194549
5.79429654713163e-05
4.3299003964223e-05
3.6846767196438e-05
0.00012263094061155
9.40308421198633e-05
2.3729552017652e-05
8.03054006196186e-05
8.24130337026661e-05
8.18485756755244e-05
0.000100185924961277
9.19153039212425e-05
4.62343206715878e-05
3.21133158309302e-05
8.14020941582619e-05
4.76648396960261e-05
4.97878232960928e-05
6.19042364616881e-05
8.61193051178834e-05
9.45178130020084e-05
4.48925209054645e-05
4.6532276958479e-05
6.92616271292074e-05
7.37029949466402e-05
4.55364371157495e-05
4.618969642002e-05
6.30505757599095e-05
2.05970776884797e-05
-1.66044523382699e-05
9.059831865513e-05
4.18483950436467e-05
3.53823838297319e-05
0.000102269870071541
-7.24521244426481e-06
-3.93084510545879e-05
1.54331016957277e-05
2.00615574400686e-05
2.51239729737486e-05
2.65377627985606e-05
2.35282630301784e-05
-2.39521341691638e-05
5.76285259159803e-05
6.30892074497516e-05
3.50471284887266e-05
5.50231154322495e-05
5.14528157547109e-05
4.81879663242361e-06
8.48327266215851e-05
6.66059227848874e-05
5.89495048965869e-05
0.000112006731179262
5.41717575790507e-05
0.000100587510151143
5.14447118798402e-05
9.26583491373345e-05
4.18493309664674e-06
0.000119251992053239
0.000100294231226347
4.39656323898776e-05
9.60660740274741e-05
5.96897834481654e-05
8.33708624175578e-05
5.44094221518106e-05
8.19746032413308e-05
0.000105491264914016
4.29642633460901e-05
0.000100905600964501
7.97368048541816e-05
4.59701934124257e-05
3.8852288113711e-05
6.28648806489728e-05
7.26244431434348e-05
1.52147997618734e-05
6.1049504511519e-05
7.2064431619517e-05
8.62292925028907e-05
5.27500512293383e-05
4.24160798188222e-05
4.03436620877164e-05
4.85530322444439e-05
3.60671697546637e-05
4.71953592986218e-05
0.000103866524102909
5.37386435814396e-05
0.000110007482516991
7.86642124435007e-05
8.3517412125062e-05
1.19049590726451e-05
7.48425526871555e-05
7.12981069935123e-05
1.59648364256397e-05
3.07457311451553e-05
4.94345193689715e-05
2.02491449545959e-05
5.04388664636027e-05
8.60084156265057e-05
2.87237849044899e-05
5.28626713240426e-05
4.63153626637956e-05
2.04552017677542e-05
7.88116893913568e-05
6.75972197420447e-05
2.46224497854409e-05
0.000105133281591895
3.6508283300837e-05
6.18323779193279e-05
4.31232403041728e-05
2.08260255804751e-05
0.000113087617276273
0.000102866596022507
5.65161567328375e-05
3.98522735438762e-05
6.81571939837891e-05
3.74014428375378e-05
6.24703109598276e-05
5.98924982568747e-06
7.76273489940931e-05
0.00011895328174363
5.07232592004232e-05
1.21399073916497e-05
3.48952778539643e-05
1.85971215883643e-06
6.92248117898089e-05
5.07426989977295e-05
-3.19898324028342e-05
9.9313785743775e-06
4.98347281041432e-05
6.7059128416133e-05
3.809782719161e-05
4.4697981869391e-05
1.34139579702843e-05
5.56899188085062e-05
9.35048547842878e-06
5.28621430447358e-05
2.90688040291561e-05
1.96387845657672e-05
9.19730081124215e-05
5.43167223271629e-05
1.20901740761326e-05
5.31101027435328e-05
0.000108448362399844
3.14418563888462e-05
9.62775603620952e-05
4.68053271259303e-05
2.75164806490063e-05
2.28495730269903e-05
7.83136833198578e-05
9.50283745732052e-07
5.49340472667737e-05
5.59872547015698e-05
-7.66594233926325e-06
6.55041043287022e-05
4.01406400572214e-05
4.36894839394245e-05
1.49649186877579e-05
4.93340320709202e-05
4.79302970282491e-05
8.31428167520245e-05
3.36313387391504e-05
0.000129246138668697
6.54283169111947e-05
2.31455957420119e-05
6.0943509110695e-05
5.29286191293947e-05
7.17395667910245e-05
5.54998133709141e-05
2.78960930607686e-05
-9.94427178282357e-06
1.69562239756022e-05
8.47073413389656e-05
7.33284365308303e-05
7.76207757394867e-06
-1.32568892870622e-07
5.80037030458151e-05
7.89487004297539e-05
9.78455530789164e-05
0.000156135992745026
6.3238036994895e-05
8.2219271857602e-05
8.80933334654289e-05
6.21453865255958e-06
1.3107452695511e-05
4.65810365203728e-05
4.46867092861915e-05
6.01113938522483e-06
5.20815812349597e-05
0.000108335984871392
6.56737904943541e-05
7.4183771574948e-05
9.72736462816129e-05
6.44017177106213e-05
4.1027410653038e-05
0.000121962949190335
3.19218592983632e-05
3.93169728542802e-05
3.98378189065902e-05
2.99188553734388e-05
4.06966483456767e-05
0.00010176493689763
4.49257221331886e-05
3.60600778942194e-05
6.9944542397297e-05
6.15964498194349e-05
1.91582487998491e-05
4.48090959271631e-05
5.0112424391676e-05
7.99550370225209e-05
4.25965260279059e-05
5.19849914423273e-05
3.81525893607989e-05
6.98066468947184e-05
8.02415127339052e-05
5.42487642746343e-05
-1.41223148213696e-05
9.35253347692641e-05
4.78980177190656e-05
5.1012514065167e-05
-1.83672699843498e-05
1.38945091623955e-05
0.000104767814928424
8.48768254639193e-05
9.68573109796791e-05
8.49523300228096e-05
5.20235336430399e-05
3.47754267104953e-05
6.20158169703759e-05
8.5288640221136e-05
3.67497687837789e-05
9.64097927303683e-05
2.81657073822812e-05
4.76353875719523e-05
9.90737557133663e-05
5.83670769526939e-05
0.00013080881709774
7.29906159626651e-05
7.95303613222559e-05
3.42814974921195e-05
4.48139302599495e-05
3.66119917973302e-05
3.9000966362622e-05
3.64864039225738e-05
5.60998053223364e-05
8.94932974377295e-05
2.15582611970113e-05
9.93167517787728e-05
0.000120391462727603
7.02853385516016e-05
4.24519085491988e-05
2.06278080491172e-05
2.63588555980352e-05
6.76408209126253e-05
3.38889857281366e-05
1.98510379091683e-06
3.88330042291335e-05
4.80620954230837e-05
7.22003208476523e-05
4.87681746214324e-05
0.000134248221282757
6.78492200158768e-05
6.7439705241051e-05
6.43603495305571e-05
6.13711732755427e-05
0.000105427336330585
3.4426487099172e-05
7.64158844166484e-05
6.06168894203227e-05
4.13093829364928e-05
2.38515321046197e-05
0.000100185801136914
7.14979049619459e-05
5.49841566949075e-05
7.84661574972389e-05
6.26052153418114e-05
9.19961771610118e-05
7.66531068556986e-05
0.000109373427648161
4.03184892570665e-05
9.87448008262122e-05
4.87225430315368e-05
0.000103711344889557
0.000102845867903952
5.68840455789482e-05
3.32870154124903e-05
1.16532249255022e-05
4.40878987607867e-05
6.67834522846033e-05
7.18407928505922e-05
4.01618086132031e-05
3.70274309938787e-05
5.19497119143212e-05
0.000125655443776539
2.76653552683398e-05
4.5725257169502e-05
8.9667087750596e-05
2.69764144819756e-05
1.19267799528173e-05
2.64416067749784e-05
6.67615953695357e-05
6.62712789388493e-05
1.13911394601401e-06
0.000101917746704469
2.00987968095153e-05
2.72702349359055e-06
8.20827356301093e-05
8.93998277465274e-05
9.71020838944534e-05
0.000107514916941648
4.89932414803514e-05
-1.91278123641331e-05
1.49626011481204e-05
-3.86514928898396e-06
0.000105159524767533
4.93997305769674e-05
0.00012879138266403
9.90189732800383e-05
6.94562919485678e-05
0.000110699287042726
8.98819087297991e-07
5.65208655920066e-05
7.81689998933862e-05
8.56284933245135e-05
8.83496233932877e-05
2.9741877700989e-05
4.92480942011552e-05
0.000108358365949919
5.92995506289603e-06
6.10365048542587e-05
8.02999843980189e-05
0.000134297475478338
7.78634195247472e-05
1.09953570246734e-05
6.12595848217231e-05
6.18513757263603e-05
4.22906671127709e-05
5.16087204268884e-05
3.44534026070171e-05
9.54136156536823e-05
2.23614472053507e-05
3.62960819814235e-05
3.22663394629515e-05
7.27776620266835e-05
6.18699479580991e-06
6.73191532028911e-05
1.18323592154155e-05
5.6734147691576e-05
5.65292328554809e-05
8.04427175796199e-05
7.87726207128637e-05
5.78670273327525e-05
3.03051632719759e-05
7.75560153046322e-05
5.51851830987134e-05
6.07676270011272e-05
3.42194599378044e-05
2.54006288660177e-05
-2.47500414260107e-05
1.90721417747689e-05
4.95770581599925e-05
4.56486719410406e-05
7.16493178876605e-05
9.82412335791898e-05
5.71738426267069e-05
9.65853282742335e-05
8.09780176527952e-05
-4.53774032923946e-06
9.06951566800424e-05
5.05768154173659e-05
8.03461341665963e-05
4.9168486208256e-05
-2.44421395408637e-05
9.83688359557111e-05
6.46503060847839e-05
8.46017043310015e-05
5.41628271847508e-05
8.01460132629349e-05
0.000110782236297067
3.41803206113187e-05
6.17056088110587e-05
7.26564042233893e-05
4.79340268640118e-05
0.000118528478026533
0.000103495687049477
7.39545007802747e-05
2.69114627561594e-05
-2.97790182057574e-05
7.43663253751903e-05
4.82499535226603e-05
9.22063452618304e-05
2.84040056866041e-05
6.45894143876274e-05
7.28806457009368e-05
3.7328971710101e-05
0.000126088396075567
3.84750488101227e-05
1.98214098656272e-05
2.43826758045315e-05
9.57726477643079e-05
0.000100647922755552
7.73300930975847e-05
4.46466413101228e-05
1.01331886233668e-06
1.84314944318191e-05
7.55879568011965e-05
6.38588758732593e-05
9.09479743751386e-05
4.33275253542065e-05
7.97165478187739e-06
2.37234666467716e-05
6.12595874472153e-05
4.46334973162978e-05
0.000112164181517347
9.80702638002959e-05
4.84371585096897e-05
3.53459607860262e-05
4.94104915198908e-05
3.74214648893336e-06
3.2859597244379e-05
6.43391314526044e-05
6.54692692600906e-05
5.79820632628822e-05
7.41947064143652e-05
7.23336387640431e-05
7.53236761372254e-06
0.000102151448310106
7.29493928036018e-05
5.45935284045214e-07
1.34266817274021e-06
8.92478011101314e-05
2.14349818349973e-05
7.04754868838726e-05
6.10976571412421e-05
6.17231968129856e-05
7.00875557668862e-05
8.14623138065067e-05
4.05733202159124e-06
3.84485181107693e-05
1.44897938647421e-05
3.72288023796356e-05
3.01595401894499e-05
1.99866832859856e-05
8.66517896717935e-05
3.93327604029471e-05
2.23155599621153e-05
3.35683742713249e-05
-2.4501132819997e-06
3.32685928003681e-05
3.91041355190814e-05
9.59178653684827e-05
7.37036889890766e-05
-1.76646813965461e-05
5.06146358236262e-05
8.25775196358122e-05
3.04814596795893e-06
3.32112835900238e-05
2.87535895618881e-05
6.02221206669639e-05
0.000106829712954527
7.41712433801849e-05
3.1052983714765e-05
2.80741447554841e-05
5.32118651826926e-05
7.19908165900933e-05
6.91905489596733e-05
4.63207492977164e-05
3.46429945443153e-05
5.041668920652e-05
4.92750650910414e-05
7.56808614154449e-05
6.90644717463786e-05
9.28921001487438e-05
5.69226712536175e-05
0.000119792236954142
0.000144431857992449
3.23841693449875e-05
9.38412705974151e-05
5.90537479958283e-05
8.81184275503313e-05
4.28155465656048e-05
4.83371868275301e-05
6.14865427834626e-05
2.85669089488509e-05
9.67030292351397e-05
8.34620913303502e-05
0.000104986898400504
7.99680593269901e-05
3.70410270060912e-05
1.93618351144866e-05
8.18007576567446e-06
9.76181691604278e-05
6.11125631552458e-05
8.50225599905567e-05
0.000101169519130724
2.02272954503017e-05
-1.00669906930474e-05
0.000106289124674175
1.85592969220748e-05
5.60512690851762e-05
7.91633659746338e-05
5.26120977181301e-05
0.000101581712935217
4.88679014473026e-05
8.05489936878369e-05
0.00011995713411331
9.61623961283706e-05
5.76189184778798e-05
3.84629505580254e-05
6.54656923577888e-05
0.000121184871724836
6.31451814097658e-05
6.1227134347617e-05
6.82932952989932e-05
0.000132345601293855
7.78743889724801e-05
8.06907309198103e-05
1.06883629057356e-05
5.01812711890957e-05
1.61044500729478e-05
8.99987882753409e-05
-3.14170032997065e-06
4.03076623024448e-05
4.01893053438977e-05
4.4532433880445e-05
6.16813544207089e-05
3.40673775578216e-05
8.22578769886402e-05
2.41630186140033e-05
6.3534700734898e-05
9.83787982190246e-05
3.56460411445088e-05
6.18510338816864e-05
7.98954358049692e-05
4.26399177347269e-05
5.40980069377338e-05
5.61663287339664e-05
7.48318452638749e-05
7.59597824729264e-05
4.78156226729426e-05
5.48503535504687e-06
2.41921960020585e-05
9.53825402736503e-05
9.98404236197243e-05
8.43998754194946e-05
0.000150439396137976
9.07564263691749e-05
8.02356441317004e-05
9.56344330484147e-05
4.28482362599376e-05
7.92158070512963e-05
8.12135490580065e-05
3.63982281709384e-05
0.00014517253803965
5.21224457496036e-06
5.67225598239678e-05
5.78880688166564e-05
7.1954596728046e-05
3.00899176839911e-05
3.11830757225214e-05
4.56285956872901e-05
5.71833721989319e-05
5.28047213681154e-05
1.91296017506255e-05
4.54436458868439e-05
1.58911659935928e-05
4.68412026682034e-05
1.91363654889658e-05
6.83435740903087e-05
8.35707831689181e-05
3.2269484658601e-05
0.000124710845415434
5.76212269658712e-05
5.76085793273997e-05
-2.23915695387723e-05
6.98607726913994e-05
2.9687158287136e-05
6.55281549503319e-05
7.46082320419933e-05
7.54343731809085e-05
9.87543366400391e-05
4.3627440516437e-05
2.5893848671202e-06
8.32543302417171e-05
3.59142490422198e-05
-5.33947253972639e-06
9.90129387094566e-05
6.99295102562416e-06
8.86943043209271e-05
5.02281428854527e-05
1.50580865886894e-05
4.31530718995694e-05
7.33000817160209e-05
7.99711868007362e-06
7.57007247406517e-05
7.98443487866948e-05
8.36642459290308e-05
5.74550542587275e-05
5.03711404221223e-05
-9.56830688378698e-06
6.45503363360925e-05
8.8054626958476e-05
5.07504286229777e-05
6.05695512417762e-05
-2.36085706906197e-05
1.86316819759368e-05
6.00881270708656e-05
5.90216216576595e-05
8.31496474082283e-05
9.5665884881844e-05
8.3901343266515e-06
4.54525717781187e-05
9.00910755256156e-05
8.64832413795123e-05
0.000106183259619344
7.15953713978885e-05
3.51682860653262e-05
-3.03254148262392e-07
5.85695717121086e-05
2.14189910105316e-06
5.30191310849335e-05
6.67883595479964e-05
9.84447807518129e-05
5.62262410145519e-05
4.59993060029689e-05
6.05882878367558e-05
0.000104190882710921
2.15524038581933e-05
7.08836750605599e-06
6.6305874348744e-05
1.22117625592058e-05
9.78960998023073e-05
8.07984863309898e-05
3.24185460798536e-05
4.5427368636272e-05
9.47043601315078e-05
0.000106939260867385
0.000103165899263716
9.56960950629946e-05
2.71832690335787e-05
3.58217608254372e-05
2.22754934907274e-05
9.11949574930594e-05
6.3957691896844e-05
4.49525562142086e-05
2.54069805938652e-05
7.8121262875346e-05
3.69179703449023e-05
5.21800176081067e-05
5.88850947381371e-05
0.000138774225617339
1.4171179094845e-05
6.07766485142762e-05
2.82194847352282e-05
8.70342675252863e-06
6.73778570009634e-05
3.86995378901608e-05
4.68189852147138e-05
9.35333149227234e-05
-6.46850055264465e-06
1.54845142409628e-05
1.29495238950872e-05
7.27390307621411e-05
7.13580719356661e-05
1.20797206052548e-05
5.89342144309683e-05
7.29859289667173e-05
1.29123935436349e-05
2.54097620311297e-06
3.28771857417632e-05
7.68761073057846e-05
7.90867288465115e-05
7.13366089273916e-05
0.000106146064182448
6.04697984301446e-05
3.91533286187139e-05
8.2449930175998e-05
6.92261679858382e-05
0.000133047400477127
4.28701959289208e-05
8.78728851968913e-05
1.76369152336543e-05
1.26791456257299e-05
7.88783602825458e-05
6.40730517447703e-06
8.18739361319627e-05
5.5717082942098e-05
-1.99547919266809e-06
9.36381066708943e-05
7.28334971751908e-05
3.92182203147365e-05
8.41635383345341e-05
4.18783247467983e-05
0.000128775045594692
5.68291169916753e-05
4.38606876201432e-05
5.09386617235224e-05
7.81884043397424e-05
0.000111638558222097
2.49189953926823e-05
5.53630287560651e-05
4.24715279466163e-05
0.000137601188372064
4.43621297931355e-06
3.36355307074638e-05
3.74217992212751e-05
0.000100037714139226
2.39566759178242e-05
4.9461299070948e-05
9.34927666701453e-05
5.6718902304101e-05
6.52654119071293e-05
4.83983040513043e-05
6.24195507883028e-05
4.06324592287937e-05
7.3112993319252e-05
3.78548179126986e-05
4.36610099225016e-05
5.06221755304422e-05
6.55317895954039e-05
7.11347334359387e-05
-2.75993790952503e-06
3.40411102215964e-05
6.46013828159674e-05
4.05348038299391e-05
4.7885502390996e-05
3.62297890551361e-05
2.19354977399166e-05
6.64806469381385e-05
0.000102770366133413
4.15033527006288e-05
2.16049109579156e-05
5.50004000209089e-05
2.71952117235367e-05
2.15658359296673e-05
4.83927304879538e-05
9.61916469940995e-05
4.55496233135252e-05
5.95257076793779e-05
7.36564341653434e-05
7.16470388394836e-05
2.77752666081897e-05
-9.46632515473871e-06
7.77700522977768e-05
5.80085788253677e-05
7.97246484626051e-05
3.0117341568823e-05
6.37653978479715e-05
5.47285679527325e-05
6.37169756542596e-05
5.95648952212325e-05
4.94158490238803e-05
2.95050209933808e-05
6.40996735808223e-05
3.32294693482838e-05
3.68496821562985e-05
8.72128838382323e-05
9.56205019816092e-05
6.42372346262624e-05
5.35548488220843e-06
8.44557738674703e-05
2.32160251906839e-05
6.30729969838779e-07
4.28697141628378e-05
7.9019914052996e-05
5.43906510703084e-05
3.79164435015064e-05
-1.29849661742761e-06
-6.69066778260878e-06
8.10437992607984e-05
-2.0895319617436e-05
6.47362042879551e-05
4.36001388668392e-05
7.0996437385934e-05
5.07758557408955e-05
2.57243579647974e-05
3.20897241967482e-05
2.55833178379158e-05
7.46703014158081e-05
6.30072214441937e-05
1.21470090172696e-05
5.75758108515096e-05
8.89295280127864e-05
3.82888559805815e-05
0.000108710798098595
8.67468865344892e-05
0.000110741197329824
4.23366040746215e-05
4.45532357877688e-05
5.12449086685286e-05
7.6929744073888e-05
6.73075859894804e-05
9.33539152507978e-05
4.77718328273832e-05
4.12572477735749e-05
5.21636530631995e-05
3.50156684396161e-05
1.89632767598748e-05
7.53216121399382e-05
2.06787234701103e-05
7.91208415018342e-05
6.99057817748244e-05
1.8868095866709e-05
6.71227083233012e-05
7.50126565108708e-05
-4.05449726811993e-05
7.94348292900475e-05
7.8331503468561e-06
2.01101174765262e-05
0.000114677151355627
7.53690951259352e-05
2.84002722206758e-05
6.64925579484147e-05
3.39388508618527e-05
5.14467276802094e-05
7.16585482428465e-05
0.00014343589070408
5.97646881164461e-06
5.36151878085723e-05
7.20220083375317e-05
8.08177076120092e-05
6.76248813451429e-05
9.12836335331248e-05
3.43504167694599e-05
3.23072505198819e-05
9.19205825119607e-06
4.65304654522629e-05
3.42228787958569e-05
6.66797922122707e-05
2.89885246366978e-05
4.12265472401668e-05
8.21419834114784e-05
9.391608970356e-05
6.21696474225753e-05
4.1256832374728e-05
9.06459639803803e-05
7.57840647633383e-05
4.32439212965506e-05
3.05409117667057e-05
3.38499932660176e-05
0.000104876392639336
6.0112079009034e-05
4.99606681762953e-05
8.7986138367884e-05
0.000106495809976703
4.46433726586238e-05
8.07553836132072e-05
6.49311374601486e-05
6.10006211889928e-05
0.000117849708911512
8.07610594141907e-05
6.55339498322499e-05
2.92843836126388e-05
1.75255348390985e-05
-4.39667896766887e-06
5.37006937282623e-05
4.71280085934773e-05
7.1677716707858e-05
3.9633948738515e-05
6.53688061112786e-05
0.000107557398031202
6.63563741987107e-05
1.90843016888367e-05
4.03146574696023e-05
2.26342814311034e-05
6.46088904714687e-05
2.98342981822369e-05
0.000103894161016172
5.09365230080672e-05
-7.96004817667214e-06
3.79170527883172e-05
2.27293592058444e-05
2.99620543152336e-05
3.66163053557228e-05
9.91214639081581e-05
6.41944330831363e-05
3.22989157912152e-05
2.81529104336057e-06
4.65314251126485e-05
6.6457690241663e-05
1.97587315989197e-05
0.000131024897943122
7.98199666166138e-05
8.54891314573107e-05
7.06097995105477e-05
6.64688602890486e-05
2.47727085108597e-05
0.000133478587061474
4.04318340074945e-05
4.82153922055263e-05
4.66222882122598e-05
6.19317191202892e-05
6.5572085502686e-05
6.97917670444662e-05
6.78340023781962e-05
2.51546277932027e-05
7.1162218479568e-05
6.82736802486859e-05
6.03929066654228e-05
7.52755179993917e-05
3.29227067621606e-05
3.47279483680337e-05
3.25682472471034e-05
6.64597578129881e-05
3.46344038529631e-05
4.59453928114022e-05
1.89974918396158e-05
7.79033782144263e-05
6.88618370977027e-05
9.86106405695878e-05
1.87564873123067e-06
6.68688754133552e-05
4.6887533199906e-05
5.47626823842628e-05
2.21540473202454e-05
4.32157579523036e-05
0.000115410481000106
9.49512285305954e-05
7.21742068801333e-05
8.22445940850452e-05
4.41408491464204e-05
8.71023155741412e-05
4.99779746456582e-05
7.76048388463513e-05
7.47172990084061e-05
1.91019638805084e-05
4.50491244617983e-05
-1.11324634190989e-05
1.36800248056346e-05
4.91913699769776e-05
0.000127386779541299
5.81894184160789e-05
-1.22820392761344e-06
6.12653656494864e-05
9.16764694982164e-05
0.000124190766675265
2.05792502323844e-05
6.37841849285675e-05
5.81201113604055e-07
0.000127400220283059
0.000106870857733361
4.40060654984433e-05
4.99213442131349e-05
4.06267920213835e-05
6.86269580389765e-05
6.31817048058586e-05
6.51409280705726e-05
8.66671935590291e-05
7.57293801225133e-05
2.9528376560686e-05
4.37531325136899e-05
3.37595342082086e-05
6.01629509064822e-05
3.86731175183462e-05
4.49284885546162e-05
1.12905635894583e-05
7.96005626221821e-05
3.38684646936445e-05
5.85590528162947e-05
6.96870830912321e-05
2.85660783997527e-05
8.42798431663759e-05
4.93351733047768e-05
9.70297534926232e-05
3.56117158929233e-05
6.27029845623102e-05
0.000106160473545838
6.84328453685005e-05
2.09828118305046e-05
5.0932838785441e-05
3.45923619055199e-05
4.85577816810602e-05
2.43462283754074e-05
0.00011451588812818
6.63871612109801e-05
2.07409236096693e-05
7.55517426236812e-06
4.42335592026436e-05
4.69847826479175e-05
2.60459640695462e-05
2.14113276656977e-05
0.000117507565981165
1.81836691629377e-05
9.89262956248578e-05
9.77421853130533e-05
5.86699485352822e-05
2.73005735234268e-05
3.73186186481854e-05
5.53061617576401e-05
0.000143100425897508
7.13222343020284e-05
0.000130495402498341
3.95216152105871e-05
8.80552875825516e-05
8.94712920328857e-05
4.90526797360164e-06
7.84740962212187e-05
9.85007630959033e-05
0.000109674201740166
4.74053718432907e-05
2.47238791602743e-05
5.84325288262428e-05
9.09759339242267e-05
8.47081439467895e-05
5.35629350195517e-05
7.50998667946927e-06
8.33271709884416e-05
8.75050388329888e-05
3.13226636866137e-05
7.83014902704608e-06
7.17855009276517e-05
-2.95181365959209e-06
2.50894930389635e-06
5.76995524739344e-05
2.71012797481225e-05
2.97363580813837e-05
3.33743327556855e-05
8.59503268930763e-05
5.56877269417563e-05
-2.44196693157846e-06
7.54917379616513e-05
7.14514619802403e-05
-3.92106038865385e-06
4.2911599772206e-05
9.62470921154472e-05
8.9076097399438e-05
9.61417029129946e-05
5.87363321597074e-05
9.37118562016437e-05
0.000127322438093997
6.00007692290731e-05
6.18553393599022e-05
5.71726140477569e-05
9.81865238037605e-05
3.0846666137386e-05
4.96710949634862e-05
7.69356072928484e-05
1.36517340595254e-05
5.22032226084972e-05
4.29317317853658e-05
5.02883553249743e-05
8.52116245128935e-05
5.99169001195531e-06
-1.75783957442777e-06
8.54934245245735e-05
4.52373068094376e-05
7.2139173608042e-05
2.3742277652717e-05
4.46328385112256e-05
7.88251665171229e-05
5.76535574342225e-05
5.80157817596139e-05
3.10517356696478e-05
4.12868901655945e-05
5.95374936004915e-05
8.50488430556233e-05
5.74544893240009e-05
2.45706326252538e-05
8.80171471700128e-05
1.95890135068922e-05
2.32117051507264e-05
6.78129622180647e-05
-2.86427472502007e-06
-7.47018964045571e-06
6.31604122536913e-05
4.13183382709015e-05
4.26648796440361e-05
0.00012199995758192
0.000118762910971049
5.82763115894762e-05
2.08450258489893e-05
9.47708014129848e-05
4.18767291511409e-05
3.31012190762779e-05
1.67732637505469e-05
5.87627778585661e-05
5.56863203322286e-05
9.75901437082552e-05
4.99296406879462e-05
7.33202315656193e-05
5.47048933833778e-05
7.96241039456737e-05
3.7994297344516e-05
3.88260596754345e-05
3.58540278904147e-05
0.000107782212271298
6.50703055902023e-05
4.62518632418998e-05
7.72060728065406e-05
0.000113838052064753
0.000108925540414874
8.09612934257091e-05
3.4527669891571e-05
4.80166485876435e-05
8.50149330462357e-05
2.49018360966638e-05
6.9929112056484e-05
7.58449931766815e-05
4.10345725482895e-05
4.28445792657238e-05
5.05801826515843e-05
0.00010056593068752
6.59476685239116e-05
2.20908744891627e-05
5.28411392444162e-05
7.18881482828883e-05
8.34882314387062e-05
3.96182743892929e-05
-3.46018995087619e-05
4.98618402838247e-05
6.94782898562241e-05
9.76852121205273e-05
4.79756319457431e-05
4.68987024162246e-05
2.80055926174589e-05
6.79402534580253e-05
7.39206879884728e-05
8.60939526920304e-05
7.42663605656971e-05
0.000114836228796527
6.88950191609022e-05
0.000102499629427473
1.67559827767089e-05
5.73867677243891e-05
8.34105989473393e-05
2.58296235856954e-05
6.1209768214261e-06
-1.06968058078586e-05
5.31959330650709e-05
8.17808048000946e-05
4.10399242276598e-05
8.07951792340414e-05
6.94802008911887e-05
4.43700764970386e-05
-1.32495919341615e-05
8.61490932342073e-05
5.83921307527151e-05
7.90277018256393e-05
4.92945666052762e-05
6.32120431258208e-05
2.89001482689265e-05
-2.78813570585655e-06
4.87224038650666e-05
9.29874972727716e-05
0.000100630528771844
6.5600622296061e-05
7.13764825984545e-05
7.77953180243634e-07
9.52404718110335e-05
3.33199048940904e-05
5.00041380475284e-05
-1.55421643749686e-05
0.000120597937609758
2.89399120327405e-05
9.26466081498521e-05
0.000105877709021463
6.72504840567941e-05
6.8059765715953e-05
6.2691175811963e-05
7.31835238921505e-05
4.5318288715373e-05
5.25085104187506e-05
6.76905041085508e-05
3.849890701676e-05
-3.82726711336237e-06
0.000105769043244922
5.44369845428927e-05
6.51551579473432e-05
7.10959873442391e-05
5.85700022622604e-05
9.05768027876958e-05
7.99308495303694e-05
5.02750409806944e-05
2.90135280455118e-05
6.64550136258791e-05
7.69647389947409e-05
6.63829652451593e-05
6.64271213214108e-05
2.61648567697451e-05
2.82191152378195e-05
0.000144513583337724
2.56630756119055e-05
8.13721591378243e-05
3.15570947219084e-05
8.19355685765123e-05
3.03045382740203e-05
4.57661766092058e-05
2.17925319399794e-05
9.6321163308639e-05
3.86404432516408e-05
3.4517619062416e-05
6.39382907039895e-05
9.37627265898919e-05
0.000121710490160697
9.86962612615088e-05
0.000102082535400125
2.3945303569964e-05
9.26420719405872e-05
7.82166276687412e-05
4.49507919883901e-05
3.45890420824344e-05
8.79935193549246e-06
1.7127481227374e-05
9.20268331803202e-05
8.86376125295552e-06
3.8715754070671e-05
-4.12914284111486e-05
8.63621508719607e-05
6.63456213926293e-05
7.74638108871588e-05
5.74950590371315e-05
5.80883697603281e-05
7.68691208834731e-05
4.17755559073644e-05
-2.89017601128776e-06
5.29293862650094e-05
6.0968180564222e-05
4.7670170032485e-05
8.68914332594325e-05
2.16946826300602e-05
6.50693398351982e-05
5.29366734813987e-05
4.91775907686246e-05
7.32652475460614e-05
7.69848975536646e-05
0.000114452460381686
6.65938329489868e-05
3.38110638314752e-05
6.22608552321626e-05
8.98596424861346e-05
6.05333027114083e-05
2.42256480424596e-05
1.87846547163045e-05
5.11842703585139e-05
8.62154991890764e-05
2.46576131472521e-05
7.49022011164927e-05
3.8992316893042e-05
0.000116511371411523
-3.14978894691739e-06
2.25335403109649e-05
7.6225194994959e-05
6.724042598531e-06
3.36477115853142e-05
4.91494306968818e-05
-1.49631494859333e-05
6.46609979363429e-05
9.14790739278224e-05
5.90113594733366e-05
0.000110249721694413
3.14856079018297e-05
0.000110143761841044
5.05765008817245e-05
9.83565387945371e-05
8.54142550724374e-05
7.83063324576736e-06
2.02278153569081e-05
5.28169432585461e-05
8.3502642554263e-05
9.19753730146301e-05
7.36761199362941e-05
4.60288064571292e-05
6.32569939770752e-05
4.8634575447905e-05
4.25802437771448e-05
8.92907909016571e-05
0.00010013095681715
1.94894940037119e-05
7.69792280687361e-05
0.000105073420656632
8.75963749930322e-05
8.77237010673937e-05
8.25846784158295e-05
3.4016818354405e-05
1.03264669596933e-05
5.24374281160523e-05
2.55822420965986e-05
7.24559864029847e-05
3.94978295175445e-05
4.52446818728074e-05
8.95888252759326e-05
6.98043165324969e-05
1.3402107541803e-05
6.58211576068096e-05
7.48216816779237e-05
3.80930935077612e-05
7.63211477915556e-05
9.76937279784436e-05
0.000161919772995596
5.13456176156077e-05
7.64621374104265e-05
3.36156769975307e-05
0.000114624892704487
5.84692420720008e-05
7.31652016107529e-05
5.90746193052107e-05
8.10493081624091e-05
4.20453044968186e-05
6.03856281306501e-05
9.32411026919936e-05
2.52358305554695e-05
5.94008697544501e-05
4.46824181837139e-05
9.44727902606319e-05
9.10508379166689e-05
5.61543693149042e-05
0.000101441549489244
4.95530722492516e-05
-3.68108240340339e-05
6.8224198239843e-05
9.80660124516141e-05
6.65845717160712e-05
7.63709098836356e-05
7.02126403461147e-05
0.000122899886642991
7.32867573072622e-05
4.25361784885679e-05
4.57596506589277e-05
0.000180229425219536
3.763900322839e-05
8.46451988852297e-05
2.93613203422567e-05
1.54037081766178e-05
9.09090488423662e-05
7.43921521198891e-05
4.51723073641775e-05
3.49105556809856e-05
4.59305284257161e-05
7.94079931907031e-05
-5.2657090287827e-05
5.89363009892118e-05
6.46937789029095e-05
3.29096288841429e-05
0.0001083633925345
6.39050849738236e-05
9.22367055717106e-05
5.17158165339982e-05
6.78405312769035e-05
5.34657689732516e-05
9.07391143200994e-05
4.24726579252098e-05
3.21121252046645e-05
7.84724432527067e-05
8.89520644889305e-05
5.34695025081783e-05
6.27197754500184e-05
4.29901229173102e-05
0.000101340649766818
0.000113584189268782
5.80224949926269e-05
0.000114087029426326
7.30770777204498e-05
0.00010076462266383
6.62923290791821e-05
5.96145515402715e-05
9.8478280029547e-05
0.000111987292207115
2.70933494054298e-05
-1.03450297319059e-05
5.80513242775712e-05
3.65216004118986e-05
5.71986982533763e-05
0.000133588338220029
8.2339215848081e-05
3.88958341696321e-05
6.11601004166484e-05
2.27444621936893e-06
0.000100445543926094
6.34010867383806e-05
7.0993908386384e-05
0.000108661649574586
-1.42932917992792e-05
0.000102172614473411
8.34263875452764e-05
9.62305019057884e-05
0.000103932928580357
8.87435938430681e-05
3.52202601968671e-05
6.84693376432021e-05
8.52753877108573e-05
4.38494137749685e-05
3.87244174345637e-05
9.13442653850841e-05
4.44033645372795e-05
8.55762478552704e-05
7.53139897841497e-05
5.74390678382269e-05
6.29647243920091e-05
5.61063083770225e-05
3.84753256130828e-05
1.3582135071426e-05
7.91949292467172e-05
7.0566481161179e-05
8.14646077950807e-05
3.17882749656279e-05
6.75173855625641e-05
7.26891623738053e-05
8.36255053402726e-06
7.8904562053738e-05
3.47892623182208e-05
0.00013488219939257
3.55914403560239e-05
0.000141932023560443
4.51015596813343e-05
3.92728988647968e-05
6.24122469706599e-05
7.6795564986773e-05
5.55214756598073e-05
3.10461963880066e-05
5.12519447900839e-05
4.14994587822883e-05
4.63687927870675e-05
5.55122785468505e-05
1.16372993565323e-05
8.92433153057676e-05
0.00011010966279403
8.61799449029226e-05
9.49288959514979e-05
0.000127459638993496
2.45562911553887e-05
8.03367662138503e-05
9.34524385563075e-06
5.33723472271855e-05
8.2052671304599e-05
0.000106237919006477
2.95269796475484e-05
0.000100559381306029
3.69818046081481e-05
4.25860426361491e-07
7.9377854521414e-05
9.61782022763598e-05
2.50779762077711e-06
7.63385830255859e-05
1.30748622781976e-05
4.80046411998002e-05
-1.59455219600577e-05
4.54838456452795e-06
8.24902335837439e-05
3.37032496359235e-05
-3.00857815088115e-06
2.80754583484374e-05
4.99379393971962e-05
9.03762590176127e-05
5.53451443193572e-05
3.35870383288114e-05
8.03843653613523e-05
4.95172196606062e-05
1.8459329861131e-05
1.91492625874173e-05
4.01125865045782e-05
7.97428435139024e-05
-1.29588508245361e-05
3.33349251120376e-05
5.2494718683997e-05
7.8825203268283e-05
2.73841306611467e-05
6.66662464424074e-05
0.000144718720024071
0.000118606766162312
0.000126114100204689
4.77288958660162e-05
-8.28289419689306e-06
2.44165483070636e-05
5.88562531057456e-05
7.81356810367556e-05
0.000125647455518889
3.18391499166755e-05
0.000108567265936225
3.65687869010951e-05
7.88867405279031e-05
4.64586717438413e-05
1.54696870704083e-05
9.44706527190478e-05
0.000101331390301056
-4.05669822091355e-06
1.10657225276748e-05
5.44267747408931e-05
8.53063049053936e-05
2.5121924325993e-05
6.15891843962612e-05
4.83222043612421e-05
4.12922577797018e-05
4.00765393488762e-05
1.35129314525364e-05
4.56547634614203e-05
3.27113999596719e-06
4.19208035363883e-05
2.13517870116035e-05
3.53641753644852e-05
4.15364541208432e-05
5.62878793270842e-05
5.68962045812577e-05
8.3367568798158e-05
0.000110851688876029
-3.41984787539042e-06
5.08454644023719e-05
7.99241866250259e-05
5.9425357267865e-05
8.23020897854309e-05
1.56651840387176e-06
7.97241331707897e-05
6.59348150333621e-05
3.30954706044982e-05
5.14574470668788e-06
6.40821038691816e-05
3.33960884550088e-05
8.82649449964901e-05
0.000112471727041488
0.000109037721816821
4.53604388200498e-05
8.0019912616242e-05
4.64306184283943e-05
9.8962752445771e-05
0.00013665904218351
4.00762308835929e-05
8.79198185555913e-05
4.62330171442158e-05
0.000101739730059249
8.74791407015286e-05
5.9327879169306e-05
5.06445228643122e-05
0.000120504031801648
9.24519442156792e-05
4.43930812989858e-05
0.000119071949559174
5.2014877196581e-05
3.09809309525595e-05
5.66419453358786e-05
1.4504402528646e-05
5.79498384210908e-05
5.76066273769571e-05
4.222635394879e-05
7.72687604740156e-05
-3.19934609384253e-06
7.52186909879058e-05
5.96581033738293e-05
7.15018745316691e-05
7.82530298475974e-05
6.23194725745854e-07
8.43837015874415e-05
4.16482486515466e-05
-6.37259109423473e-07
5.40243764385698e-05
1.02054438269623e-05
2.04277764940309e-05
7.17923217528033e-05
-3.48935025099156e-06
6.75815460965375e-05
3.76840613645132e-05
0.000114177032819307
5.28422244576444e-05
8.15449275773488e-05
7.68409115782111e-05
1.64251016682917e-05
5.99055904497756e-05
9.10935254864913e-05
6.48651355672653e-05
3.37085111072302e-05
2.92983214705101e-05
0.000149596381683523
-5.24907487193263e-06
4.55641557077752e-05
5.99459845216767e-05
3.49841582895864e-05
0.000101023728694022
8.61059427003057e-05
8.85771139653549e-05
0.000116108341101965
0.000118830554135656
8.47951594534758e-05
5.38881913557905e-05
9.89201750237837e-05
7.41924960320752e-05
7.90743556756135e-05
4.9886826087752e-05
0.000103960654310299
6.18636347209025e-05
9.73765383923348e-05
6.48794628699237e-05
6.28496490086023e-05
4.03609123319769e-05
2.32575669270074e-05
8.09494762936665e-05
6.08540510935744e-05
6.6417746022645e-05
8.17053602487618e-07
4.67121972934603e-05
3.08435303932698e-05
5.91089510914512e-05
1.23478454011697e-05
0.000105648463664765
5.62539723596233e-05
-1.6501470151716e-05
6.67919743517803e-05
3.42699200754712e-05
2.55866573589856e-05
6.52603257499286e-05
3.98999890539506e-05
4.87238563355271e-05
9.25985861468557e-05
7.48658303516079e-05
2.32885021067788e-05
1.18446963443044e-05
-1.08391384395137e-05
3.50345018249557e-05
0.000117839007021543
4.75190179539701e-05
6.41362944776272e-05
3.63909706771066e-05
3.87289736586632e-05
5.55185620946329e-05
6.95950058423607e-05
1.24807337391813e-05
8.40831973361896e-05
7.92139664021011e-05
5.86796206090583e-05
4.24294382151201e-05
0.000102658654534268
4.07136820635585e-05
0.000102811243797498
3.94340644904904e-05
3.59383703237235e-06
9.51488452064522e-06
6.49459358889599e-05
0.000103340356084849
6.87017812374932e-05
0.000108775836324995
6.77315870848246e-05
6.97434028553276e-05
6.26771241812424e-05
2.26155344859994e-05
5.06265682382338e-05
0.00013369279145448
3.80222554263127e-05
0.000100840392336228
3.19461341526007e-05
1.4837661660836e-05
6.8685045061211e-05
0.00010232711587963
5.8872459234418e-05
1.07504764815194e-05
6.80506568302718e-05
3.51946249261238e-05
8.49331334656388e-05
9.37896600722874e-05
2.59005210984868e-05
8.61587768692703e-05
3.52494273440492e-05
2.59750564259169e-05
2.02376870733582e-05
9.72837103342243e-05
1.99103797147345e-05
9.86530680070858e-05
9.13549869023814e-05
6.11284605767967e-05
6.06539750814253e-05
4.12052185108264e-05
5.74464252064448e-05
7.71306092340419e-05
7.47104354841997e-05
9.06490848845804e-05
4.68312555699904e-05
7.4170485383966e-05
6.49749667773286e-05
8.65487662330372e-05
0.000115681167435146
2.22213011791161e-05
1.16445478258638e-05
5.79182336694215e-05
9.08759639327216e-05
7.47096162256677e-05
0.000103363010636868
7.786160193978e-05
0.000111877637411224
5.95505093884714e-05
9.45833284097795e-05
5.25227050316639e-05
3.45625602513172e-05
7.24404809260293e-05
4.76236412644781e-05
4.54536493522933e-05
6.30646041708966e-05
4.30177416630473e-05
5.59020127517083e-05
8.97380207991228e-05
6.632436168929e-05
9.57981731064598e-05
5.597637851396e-05
4.11943431817368e-05
-3.69349701015157e-06
3.80304153774596e-05
3.6190900974183e-05
4.93873610784777e-05
8.24596667066699e-05
6.81292252978455e-05
5.85517384674158e-05
3.31611974611071e-05
3.18957427425188e-05
4.35072600481056e-05
0.00013501754206012
2.94162008351361e-05
0.000129320417997417
0.000122208704401617
2.91558694182707e-05
8.33239781518882e-05
3.14888850867654e-05
6.64993601920755e-05
3.73681016306447e-05
0.000103782585239609
7.2539695570268e-05
5.28060869278634e-05
0.000123472416723855
4.14222139358408e-05
6.18099504410411e-05
8.10379023972227e-05
7.97289482729307e-05
4.07687354931579e-06
6.4780464540452e-05
3.77479465617677e-05
2.94381790735476e-05
0.000110318380772674
8.64877820999016e-05
9.64752228514342e-05
4.85959838797012e-05
8.85903057825895e-05
6.05798113379401e-05
4.8260381801325e-05
2.76556807224748e-05
6.53645743019854e-05
6.28642505454343e-05
5.10799315175476e-05
6.0187114916035e-05
8.01290005818924e-05
7.44397730539647e-05
3.47655823782955e-05
0.000101358464420974
4.88383899331672e-05
0.000100872779825416
7.9570185439129e-05
0.000113639991213117
6.48129753224661e-05
6.48014937829587e-05
5.36838990289615e-05
6.78662290434832e-05
5.57042265156307e-05
6.60644529337485e-05
8.11456543578722e-05
2.79611386266849e-05
8.29037579933982e-05
5.80299680927112e-05
-1.53183112565021e-05
5.60580968391754e-05
5.75020561500299e-05
6.66149256425414e-05
7.00126137201899e-05
4.15139048818425e-05
8.77528804409016e-05
8.15842207036243e-05
6.40776692044643e-05
-3.3262082296552e-05
6.75418553036715e-05
4.85315165348645e-05
6.84939524223582e-05
-2.39815955490914e-06
7.86677094183598e-05
8.23632489081443e-05
7.12406565907608e-05
0.000118053113132697
-1.13585622577212e-05
1.71932716212208e-05
1.10173789384202e-05
6.03605088702349e-05
6.922134082619e-05
9.89853506539888e-05
1.06209533986128e-05
6.74849598994534e-05
3.93799498875242e-05
7.40268910339488e-07
5.4883844232324e-05
9.83778955804055e-05
-1.4332783983378e-05
4.55256501701001e-05
-1.17449421442302e-05
6.1282034284297e-05
4.85061276708564e-05
2.05861355762768e-05
4.4799738858201e-05
2.71402730020458e-05
7.74108054990807e-05
3.18877867325479e-05
9.53127155802334e-05
6.11059539975322e-05
5.08543845916792e-05
6.87192561791897e-05
7.61989349673228e-05
9.67086847458576e-05
6.39535715323556e-05
8.41562451535872e-05
5.86101134744133e-05
2.91071350076135e-05
7.79057685434113e-05
4.9237064775053e-05
0.000150610126702445
6.37488224753556e-05
2.23193530961429e-05
2.39095496706456e-05
7.61159388334224e-05
6.17732238826323e-05
9.92051185265445e-05
2.25675701575978e-05
3.54713546000301e-05
9.10663686202658e-05
8.5190886589177e-05
1.69626356971653e-05
0.00010845453039854
5.93898479107078e-05
3.93258937776998e-05
0.000106222708567146
0.000108801400023705
3.03258714107209e-05
9.33633013441903e-05
-2.07883115883163e-05
3.4098788215709e-05
7.46701498829546e-05
4.8675964776529e-05
9.39114576553369e-05
7.54191774978407e-05
0.000111184021802746
8.53179490235584e-05
6.22168797615505e-05
0.000140843974487101
6.7421810173185e-05
-1.47852452137768e-05
0.000115334633911733
3.41568631334984e-06
3.24415574217351e-05
9.34067200173759e-05
3.50028056262195e-05
1.84977192246969e-05
1.55809099959045e-06
2.13016872216788e-05
9.95754204518744e-05
8.09380472910473e-07
5.35668161870952e-05
5.28788992783092e-05
3.28709302184409e-06
7.1066225782757e-05
3.46783122251893e-05
2.75359658278279e-05
2.558750868285e-05
5.71935287067096e-05
7.14397317867357e-05
1.31498569052278e-05
0.000105278178985529
3.41216700806095e-05
5.90245048085968e-05
9.01599593830686e-05
5.49976792338935e-05
1.84904735505305e-05
9.13076455291425e-05
4.61746482717308e-05
7.73207382189418e-05
2.88055938324757e-05
3.25146476823868e-05
6.15016310456634e-05
8.16179807518757e-05
7.2345995436806e-05
9.48330479000182e-07
7.36359921958398e-05
3.34292726490236e-05
8.54812025176882e-05
9.40644676747179e-05
2.97277231313261e-05
0.000110434778888
5.06161147760607e-05
7.61101638371337e-05
3.07474306527314e-05
9.23924854716138e-05
7.45904213130278e-05
3.28109431884631e-05
5.87820457272649e-05
6.882411978881e-05
0.000110714042393768
4.18649125588714e-05
5.45483200390339e-05
5.68978980366543e-05
0.000126054166431427
9.96491740466787e-05
3.30391993149072e-05
5.15631989206311e-05
1.61697197763536e-05
6.91382662660382e-05
8.47505533654874e-05
5.50721665906501e-05
0.000100938148618384
8.67114961373551e-05
3.89918630265186e-05
5.13820170985547e-05
3.44792850537717e-05
6.16515130347666e-05
7.43886466852972e-05
-2.30287225791045e-06
5.67472285856255e-05
8.75121929469205e-05
0.000111055830150144
9.51105031695268e-05
9.44978813366341e-05
4.22109085523088e-05
4.90348752709266e-05
5.52950571608445e-05
8.75352735157045e-05
5.07643924119079e-05
4.42997330658595e-05
0.000101501793609564
5.24081894111956e-05
7.48748453396656e-05
6.17658601024113e-05
0.000100624714733005
2.31018125982224e-05
0.000112909088514864
4.94803865473024e-05
4.62650393309462e-05
4.04125961634696e-05
5.55286560888022e-05
7.13211630883748e-05
6.17179907067114e-05
6.23934331460085e-05
9.06378054352365e-05
5.08784181084239e-05
9.75437583092679e-05
5.84241887909974e-05
8.64218751600274e-05
5.69933250139438e-05
1.26514648551035e-05
3.6084955270397e-05
6.38391604699752e-05
0.000100235634919101
4.46096046323943e-05
5.90818902265695e-05
-9.93613860503196e-06
4.45294057635555e-07
9.74693172040611e-05
4.6482140663648e-05
7.60832690159768e-05
8.20563738425337e-05
6.70010795341303e-05
3.65239313438059e-05
1.50370234218411e-05
9.87167179395751e-06
2.24030000492556e-05
3.61176079229504e-05
7.88310796273425e-05
4.91921764183902e-05
3.39292219588595e-05
4.66508266897674e-05
7.49740115209455e-05
1.6490335212051e-05
7.43826582335755e-05
2.62238410525384e-05
-1.14843821616462e-05
4.94852813901251e-05
-9.63119584508589e-06
2.09025190555708e-05
6.59781795471591e-05
3.70517176860201e-05
9.52229801601874e-05
1.77659377405679e-05
3.66297487638255e-05
1.86613347016394e-05
8.39612755537805e-05
6.09297866790169e-05
9.33579666430632e-05
4.76442803844461e-05
8.57651674746867e-05
3.55533062938591e-05
4.83815271897708e-05
3.71549094481814e-05
9.00245937849662e-05
2.18987079429412e-05
8.38379673212714e-05
0.000113821370553235
9.15904497201833e-05
-4.68668496454328e-06
8.71172821851676e-05
3.59206980519502e-05
9.15102795741104e-05
0.00012603251180191
5.36106031213248e-05
0.000104252707021997
2.42577296044156e-05
5.97040315343687e-05
3.7365047529641e-05
8.09847809086428e-05
7.33449085400905e-05
3.10152775002832e-05
7.46592842560504e-05
3.63792907917457e-05
8.22156883969762e-05
6.5993019038115e-05
5.08377894281757e-05
1.22889010324663e-05
3.40573928094395e-05
4.78105360590478e-05
0.000144236989173596
6.87827781916252e-05
4.04647666699215e-05
6.68010933425758e-05
4.59361067730783e-05
7.29336854907253e-05
7.74904267964234e-05
6.04480713678571e-05
4.71779124352123e-05
0.000112884891617553
0.00010999328321488
5.27671043905465e-05
5.97793503571401e-05
7.01502556744952e-05
4.70047535681189e-05
0.000108432233643672
3.09514193287041e-05
6.03134255019387e-05
7.37286820230684e-05
6.25150538891788e-05
5.5641496658305e-05
4.35776036496529e-05
7.90638191546416e-05
9.04022332924117e-05
7.56927201298676e-05
8.37845680443079e-05
2.33287075568327e-05
1.24342289384069e-05
1.82686685032767e-05
7.37189900494263e-05
3.84859039913725e-05
-1.211935851672e-05
9.76901370945116e-05
9.01013310916821e-05
6.67978985923755e-05
5.93865676638776e-05
3.61500724548942e-05
3.38715271229162e-05
5.05619126249843e-05
4.73425021378739e-05
7.85396835122901e-05
4.75310641000921e-05
1.94484106820324e-05
3.72605201932979e-05
2.18662874531875e-05
6.24054730347621e-05
0.000100582333325505
2.56698260434046e-05
4.42086796709857e-05
2.88667167704519e-05
1.253668140493e-06
-1.9076154336111e-06
6.86763105011663e-05
6.82362121197793e-05
4.56712142094589e-05
6.35284172402895e-05
5.5154730549217e-05
2.59404315926778e-05
8.83636419228335e-05
3.07208332960668e-05
5.96688742821652e-05
8.12629019245573e-05
4.87565665215052e-05
4.27632589123999e-05
8.66884814209338e-05
8.08234181427064e-05
6.29785038829285e-05
0.000130121071821831
5.44827709523724e-05
6.10463819420092e-05
5.45064603280779e-05
5.39647076103212e-05
4.49764692014795e-05
6.1351737884785e-05
5.69244724952139e-05
9.47463831621552e-05
2.51207523912906e-05
8.00469116997076e-05
7.4584556326823e-05
6.38019525342911e-06
2.76461886799263e-05
-3.39091878103553e-05
4.9988835291435e-05
4.09675667423437e-05
4.6413600267236e-05
3.06390898641269e-05
6.14789442775652e-05
5.27559188061235e-05
2.64379357686021e-05
3.78964535135795e-05
3.70932289382467e-05
8.5458626568439e-05
5.52435801346353e-05
2.41254216945791e-05
4.00442058983231e-05
6.56866564156203e-05
4.73588179323188e-05
9.38260157895573e-05
9.70116100228002e-05
8.16765385658505e-06
5.35137737999693e-05
4.08477524541474e-05
8.8970693617493e-05
6.39827334189673e-05
8.0778776392748e-05
9.24078380277446e-05
8.63207513723119e-07
0.000116368298865842
9.40876105132965e-05
7.84005315328829e-05
6.78849388707405e-05
9.87897888939699e-05
7.69862722025932e-05
9.33303992505492e-05
0.000124955810448206
5.86026558225286e-05
2.16507370816407e-05
6.49775834609284e-05
8.99061549574544e-05
0.000111322486547011
4.4577139180081e-05
0.000107972340352119
2.6980600642111e-05
2.41818520151916e-05
8.87963180534659e-06
5.35646019340172e-05
6.89676871035101e-05
6.16358033566686e-05
8.05100241392452e-05
2.97241183889455e-05
7.57157729817218e-05
-1.78205531786311e-05
8.34159513429291e-05
6.29884423400982e-05
-2.01582078246698e-05
4.28411012911111e-05
-1.64251508609918e-05
6.51921153845951e-05
1.05686414050744e-05
1.8581700764574e-05
6.36014721853731e-05
5.05476301219271e-05
8.59326584692536e-05
8.59660508701461e-05
7.36248959774605e-05
5.75482625536555e-05
9.05271188627584e-05
7.8923777753477e-05
7.08716852811363e-05
6.22365384467853e-05
4.981291765171e-05
7.04690404766175e-05
6.01652271750953e-05
0.000115063869117534
6.26269036083496e-05
8.40975417538377e-05
6.74508580366841e-05
8.46148721952501e-05
6.28679191966365e-05
8.7714392135208e-05
8.24179622397156e-05
6.82289663220149e-05
9.47892992300873e-06
2.44928746685682e-05
9.84994958740308e-05
7.45664107270798e-05
4.3645646575104e-05
7.09181960798041e-05
2.79957444294212e-05
6.89235212104875e-05
2.48788869042798e-05
4.23627932969465e-05
-1.08147157895861e-05
9.18745846836779e-05
8.00030116623225e-05
8.06552358406281e-05
3.29669618157211e-05
3.52938264627506e-05
5.47463863005819e-05
4.724567468314e-05
3.60292278089267e-05
4.67933080436043e-05
9.59563044832979e-05
-1.21485091301979e-06
4.97848248436611e-05
0.000106437635728168
7.35656933817731e-05
5.82102107608664e-05
2.81346051023849e-05
-9.77781273130484e-06
7.12343981306712e-05
5.83825606946404e-05
4.57246675123477e-05
1.6822018330685e-05
5.042101539271e-05
2.9606536319825e-05
7.74827805202993e-05
7.68110535257481e-05
5.42645262121698e-06
4.44739903751639e-05
0.000122392896875063
7.03431999292357e-05
4.58452308760185e-05
7.58040559363832e-05
8.71167623732333e-05
6.07524473725377e-05
7.32721633231277e-05
2.96145828200205e-05
4.86647272179487e-05
8.34091106089005e-05
0.000108215005047836
4.63721897927225e-05
2.21034727466787e-06
3.88296287920781e-05
7.57590839789932e-05
8.7155133187568e-05
8.28357830127357e-05
6.43768119393546e-05
2.22430157611466e-05
3.67331074259036e-05
0.000104730127736481
-7.60564599157812e-06
5.33764362434156e-05
1.27541295900836e-05
4.11437774819462e-05
7.22226116796433e-05
5.41968822392862e-05
3.9517198300398e-05
9.34472330007057e-05
9.60411742504652e-05
5.55968990362545e-05
3.98386429047605e-05
8.62625806386611e-05
8.81447154680444e-05
3.44061304172837e-05
8.05584956720874e-05
5.20463317014572e-05
8.39874677396236e-05
1.88405128404915e-05
9.38483720989263e-05
2.68600151941907e-05
1.68533461380045e-05
5.26676673429102e-05
6.90138868508332e-05
1.69804988896621e-05
3.4219278194687e-05
6.96931592256255e-05
7.52291313487916e-05
5.54995414510646e-05
5.61155202826816e-05
8.61715368410497e-05
8.28427675339301e-05
9.32036479795564e-06
4.32889706079744e-05
6.22848880231454e-05
7.57254752244391e-05
4.30729338926129e-05
9.70056716839723e-05
6.77393690071718e-05
6.71403928262675e-05
8.79500873043699e-05
8.86634128423486e-05
7.38119175367926e-05
4.78593826502404e-05
6.53176362744885e-05
9.1706618135899e-05
7.16596155643218e-05
9.30255663846691e-05
1.13742889514298e-05
6.37624982574514e-05
6.72377986145367e-05
5.29343225766887e-05
4.65707837720117e-05
0.000137412079852755
7.82561922197112e-05
-7.46199897665356e-06
7.68152084711244e-05
6.46821975361318e-05
2.56551242908174e-05
6.80584964920139e-05
6.88113278570942e-05
1.26182593434714e-05
5.97514973496339e-05
2.49953012109129e-05
1.40325193816587e-05
0.000119392975219901
3.1455926316712e-05
5.08350798023069e-05
8.81417205774233e-05
4.58269078876263e-05
0.000110505788989487
4.34769907471184e-05
4.516470427311e-05
1.79186835714057e-05
6.75664053276632e-05
4.9195052095054e-05
8.75122166210336e-05
9.50240218315179e-05
4.1247316069218e-05
0.000144953608393272
4.76232408577377e-05
4.16008000375981e-05
4.65924875571495e-05
3.82195079512498e-05
6.10704768257596e-05
3.69327515967759e-05
4.24089515188413e-05
2.33431474858619e-05
5.95971155864387e-05
3.22108043924155e-05
3.61776106040956e-05
8.96089339386898e-05
5.1903719167105e-05
8.43601493771696e-05
4.41006835869858e-05
-1.91059731227081e-05
3.04185623926318e-05
7.1395100217572e-06
8.51629457356345e-05
4.28699688086665e-05
4.89997348888969e-05
8.13080744968781e-05
3.1046695247201e-05
9.38256302551158e-05
9.13075053243484e-05
8.51537441150102e-05
3.10649857128481e-05
4.03151304663872e-05
2.90202435447358e-05
5.30831003004291e-05
0.000101225560028883
5.26779446487903e-05
5.5004231765512e-05
0.000130151270932421
3.3280516273667e-05
2.77564116081045e-05
6.20830986689692e-05
5.56027792873339e-05
7.72658571337881e-05
7.57688546554924e-05
0.00010274577929629
8.32387538067725e-05
3.63224614362914e-05
6.64172229117052e-05
0.000116135898679815
3.03436156565263e-05
3.78581806890218e-05
7.93205852949417e-05
5.2809315489416e-05
3.80149477364447e-05
6.80115724513058e-05
9.94190207013347e-05
3.49103172090507e-05
2.0508315075643e-05
4.57839049666504e-05
7.87061896622687e-05
3.11038914382152e-05
4.24486537999512e-05
7.70277843086555e-05
3.03360679386304e-05
5.42526981639342e-05
8.85116013886579e-05
6.76534870207182e-05
9.34327185559897e-05
3.76682536960702e-05
2.98196781002946e-05
8.25976897972451e-05
4.22081014913254e-05
2.35269092822307e-05
8.15964887320499e-05
6.38335641424111e-05
7.84194296890114e-05
4.35780777554298e-05
3.83978785933068e-05
1.50747373443896e-05
6.56412580896347e-06
-1.74200228340025e-06
1.63875913758177e-05
8.44806952992402e-05
9.38799950933102e-06
7.14907292569886e-05
3.64107237362623e-05
4.69085539877259e-05
1.36416459969024e-05
9.37950224803462e-05
7.32433836374274e-05
0.000115224629009619
2.72985079931242e-05
2.64632267549732e-05
7.06281555870049e-05
8.02471136061975e-05
8.2156333971232e-05
9.61825498519819e-05
9.61889114150138e-05
5.33750671606258e-05
0.000114633998180263
3.75275495061256e-05
2.00469980043294e-05
7.12839800114844e-05
2.40897915955278e-05
7.75869040831456e-06
4.28487800516062e-06
4.69160245873714e-05
5.70170351658041e-05
5.02079296379067e-05
7.38335852468686e-05
2.41361759563958e-05
2.04355060060064e-05
-2.21772899895351e-05
7.56355851657734e-06
6.13486846597363e-05
3.47781726123755e-05
1.16787595356411e-05
7.01427534571191e-05
6.73227351417112e-05
3.05800189058695e-05
7.767281234301e-05
-3.02966417088836e-07
9.33100771798685e-05
4.74822442440575e-05
3.39870371236203e-05
9.2146826120137e-06
2.1066967744928e-05
6.80880188316344e-05
2.49587643391834e-05
6.94419712958681e-05
6.23366866753464e-05
6.12066991732347e-05
0.000148199563549322
3.23210833602747e-05
7.41227659638171e-05
2.72421512151462e-05
1.38703594452351e-05
0.000101383401180069
0.000111969668404344
0.000125103439431382
7.94922112989121e-05
8.56665685013282e-05
5.62371183341146e-05
6.86733915949815e-05
7.98474327415104e-05
8.70874496499379e-05
0.000155765940181263
8.94163278859763e-05
6.0111299497253e-05
5.48299377854719e-05
7.5134924333747e-05
2.59407976169563e-05
0.00011055253019818
7.1308504543795e-05
8.67915572688169e-05
3.66910832952945e-05
8.58674810554463e-05
6.85759994813487e-05
7.30630196609247e-05
9.35957183147009e-06
6.74486555894317e-05
-2.37717853631823e-05
4.4132687390647e-05
5.32694648702974e-05
2.89560503181276e-05
3.35334876025067e-05
1.49766781326976e-05
8.61777977459449e-05
3.81434904205659e-05
2.65886339400382e-05
0.000106678263989134
1.63024777334564e-05
2.99575574985882e-05
8.27965465619297e-05
5.06978949735406e-06
5.63744443549728e-05
6.97849360257336e-05
6.24267143925039e-05
5.20958057585952e-05
8.69348068319004e-05
7.84896983082158e-05
9.77935252277152e-05
9.40773752916049e-05
8.19811909269483e-05
0.000120917313907486
0.000117996955531854
4.08886753536986e-05
0.000106160759394156
4.605570256269e-05
9.08920042981633e-05
6.11253648602563e-05
4.20140444492424e-05
4.24078533282785e-05
2.71419205278915e-05
5.1093714525804e-05
6.87308215237223e-05
8.85552941249448e-05
1.47865867428852e-05
2.33016779766538e-05
6.04600931048656e-05
5.54962721318421e-05
4.09135619716116e-05
7.26099409120918e-05
4.97206690894243e-05
6.31737525411721e-05
6.27301533660134e-05
5.15500775383241e-05
5.25123745065092e-05
5.52886000452053e-06
6.54325372786324e-05
5.61428102490745e-05
2.05420724718036e-05
3.49969441332934e-05
9.24052851977369e-05
7.87131423392094e-05
6.63263751568119e-05
6.78551070349871e-05
1.6279701597072e-05
5.50398694101107e-05
8.95174383194582e-05
7.28179671604462e-05
1.79945708564294e-05
7.84732264050366e-05
2.85017393136531e-05
7.49447175933724e-05
8.96142248830116e-05
9.22071222746825e-05
7.10274185300945e-05
5.05292769933637e-05
9.66322572184805e-05
8.183035514728e-05
0.000125416457933912
-6.40629011929153e-07
0.000127357887782451
7.4320190272865e-05
1.59697849548789e-05
6.92353128519883e-05
2.28103568672179e-05
5.56782326992983e-05
5.89119076016034e-05
5.81725017717355e-05
6.85699577432162e-05
2.29075939187664e-05
5.22848064291173e-05
7.58030423672539e-05
9.87724645002478e-05
8.04170113227795e-05
5.62268965172544e-06
5.92105652138156e-05
5.38220741113596e-05
6.34248482097423e-05
0.000100189512760738
2.58823156406115e-05
3.39581243457104e-05
3.67615986258768e-05
-5.20006243252167e-06
2.26847726638159e-05
5.17446274936108e-05
4.94233848185239e-05
3.50628262260435e-05
4.01489635944384e-05
0.000103118199941129
4.56574702723673e-05
5.14236527658493e-05
7.49567339880278e-05
0.0001091206555773
0.000122080947755386
3.5032881530444e-05
7.94162301945076e-05
2.70459229144209e-05
8.05417875315067e-05
7.01399734473952e-05
4.28919210549031e-05
8.94029560286383e-05
4.26629875683163e-05
0.000142767167358212
7.37103524923386e-05
2.32419551215584e-05
5.79802806350866e-05
6.19322294466929e-05
6.8485397405982e-05
7.2858248623788e-05
4.8484164526329e-05
5.24314789686112e-05
6.26350288114902e-05
7.80303466788576e-05
3.39306898702035e-05
1.74029801077864e-05
1.5275296453824e-05
8.4168219625984e-05
9.71043216034931e-05
9.86703301097051e-05
6.21855834032578e-05
3.56893254319258e-05
6.14271051160918e-05
6.08039602893713e-05
5.97869145845509e-05
4.9183200511169e-05
2.80369520787031e-05
6.4978801626513e-05
7.3357989967602e-06
0.000104702724517588
3.71263912143807e-05
6.01433380524357e-05
7.14482218791126e-05
2.35331083650153e-05
5.53322025023959e-05
3.39074676463806e-05
0.000114255783323939
6.27329767592658e-05
4.90933766161131e-05
8.20644297612413e-05
8.58344889049393e-05
7.13931799289986e-05
4.43837698385819e-05
2.87429455786152e-05
7.55097836614913e-05
6.75699537989144e-05
2.560343914899e-05
5.41514387767666e-05
1.57772069284414e-05
4.52032773834427e-05
6.18125917406737e-05
4.10765577414683e-05
5.41778937888753e-05
9.83320853652493e-05
3.9772976069323e-05
5.75313031951747e-05
3.00719036985056e-05
7.37546269716615e-05
6.92794631793821e-05
7.15009143219991e-05
4.76747929412385e-05
8.31360731122954e-05
1.85304430685551e-05
2.30607778102241e-05
1.73679384040586e-05
6.62729870497205e-05
9.42302714345787e-05
2.11264049014254e-05
1.55914194408725e-05
-1.01956267335768e-05
9.74610905349898e-05
3.59733115711611e-05
2.3164908242406e-05
0.000109807491093007
6.14592035198285e-05
9.67160788146183e-05
5.57589520306464e-05
6.30639544017975e-05
8.45331105587673e-05
1.70282179240405e-05
-3.52413563840255e-05
6.7760915677754e-05
3.02090119135737e-05
1.67483551305001e-05
9.85781785803983e-05
1.40046610444851e-05
4.39905358054267e-06
4.23413928622777e-05
5.11234054585394e-05
2.58220753401691e-05
0.000106231766219884
5.12917924231514e-05
6.0258612056705e-05
3.47448316961287e-05
2.60525973782213e-05
0.000108786348717446
0.000119856137818051
4.94504649044167e-05
3.97711609187885e-05
5.61783738883537e-05
5.47868302751509e-05
5.50478714007718e-05
3.3211894101446e-05
2.73235706840488e-05
7.1075219479673e-05
5.42608806212962e-05
4.87796943475839e-05
1.94912314344814e-05
5.65394483061509e-05
9.56396908383366e-05
2.10690139809911e-05
8.85551911499046e-05
5.67623770620041e-05
9.39779044932487e-05
7.13660993116345e-05
3.71366177384956e-05
0.000101201787774051
1.25649822928778e-05
6.19443536853606e-05
7.60466672195933e-05
9.16427784387421e-05
3.79999365533433e-05
5.62450981829729e-05
2.75955206286829e-05
6.97603497941029e-05
3.51079808602955e-05
8.444057056688e-05
9.58157159755832e-05
9.55589758629753e-05
3.80496958037287e-05
0.000105571771367357
-2.35346363610876e-06
8.33659681921796e-05
3.05034386996114e-05
3.46156109462595e-05
4.73943404677049e-05
1.21559603140927e-05
7.76910020158661e-05
6.35406193221627e-05
2.48170581392045e-05
0.00014245903804236
7.09979565963951e-05
0.000105018082361909
9.90199180886351e-05
3.12228085149078e-05
3.90003610708274e-05
3.47869075270768e-05
5.90597702386866e-05
1.18327690203353e-05
4.19130254260415e-05
9.99089539857933e-05
4.68063855291938e-06
1.97102591866722e-05
1.66477131651294e-05
1.95128526707269e-05
5.9478165787262e-05
6.10708582400048e-05
9.22154689202554e-05
-2.32840674770003e-05
6.36859921116513e-05
5.0575624524372e-05
6.19304194000257e-05
4.8340778554167e-05
5.20122723954955e-05
5.99661363483289e-05
8.81322910325395e-05
7.73448025135294e-05
7.12701034905297e-05
1.99677404419304e-05
1.903807798019e-05
1.9481411594799e-05
3.87030971286611e-05
4.21461626295304e-05
6.69940151512732e-05
3.61205141156853e-05
1.6000897685427e-05
3.78441622595688e-05
0.000101032792013336
0.000111129599206298
9.90352587221113e-05
4.67160504460636e-05
7.30037821133822e-05
9.33991415989397e-05
5.62714048821124e-05
-2.74884824852202e-05
9.00375997426487e-05
9.6737952870603e-05
7.76103863549781e-05
7.55630255806337e-05
3.61955337938999e-05
1.68926295480226e-05
6.19771619007768e-05
3.05597402101656e-05
9.37250214667013e-05
6.65924508318186e-05
3.81385653645959e-05
0.000113396615658942
4.49372281077617e-05
2.64268050076314e-05
1.85621567438688e-05
7.60203103090881e-05
6.12726431412957e-05
3.42308308206037e-05
2.16471259887332e-05
3.78240749184321e-05
4.2186136121365e-05
8.2127081037771e-05
4.85605531399002e-05
7.69400603490056e-05
0.000115520208208439
8.40716079118754e-05
8.11919411495037e-06
4.70458576994034e-05
5.22508807280972e-05
6.44796987237037e-05
0.00010095223412379
1.81073904138251e-05
4.85226148479646e-05
2.76280464972622e-05
8.06647155588485e-05
-2.12438370606824e-05
0.000120140471230799
-2.95084926191975e-05
0.000114513901555139
6.14942855562208e-05
7.76382164565314e-05
7.84603555203874e-05
6.52658757432407e-05
9.68282484392036e-05
2.9489576649126e-05
2.6125945663439e-05
4.4140207186568e-05
0.000105326719274745
7.09979964384152e-05
0.000107946867483926
1.57368296129504e-05
0.000126024091569648
7.32285862111312e-05
6.96216410426947e-05
7.43979409950178e-05
6.112286920073e-05
0.000122891128156737
8.37092554069043e-05
4.04272747622952e-05
9.71405417931549e-05
6.35976287138277e-05
9.86408582080875e-05
6.40084016978175e-05
-9.53746572575848e-06
3.62568831348801e-05
-3.97250866576293e-05
4.24582567006663e-05
4.92475885211651e-05
4.90612915819804e-05
3.50270904961903e-05
9.5398077100414e-05
5.84434783861295e-05
3.15228329806884e-05
5.58218128439124e-05
6.84730945796562e-05
2.53360579689641e-05
4.63674465960309e-05
7.37869556026945e-05
0.00010330676917482
7.66670562968005e-05
0.000110270194403145
1.06424449318267e-05
5.94044408678971e-05
4.11188038440577e-05
3.87013171213788e-05
6.53750387910999e-05
8.91182373738782e-05
4.88447705997199e-06
6.91415298622356e-05
6.56166031009834e-05
7.6581211861156e-05
1.83788422517579e-05
7.89027355146805e-05
1.01656760831854e-05
1.91864159176798e-05
6.21673653731205e-05
6.09515777895409e-05
4.32938437787289e-05
5.4446595759518e-05
6.1752896308038e-05
4.86880422859403e-05
6.95175508088593e-05
5.22198513086634e-05
7.48054624430562e-05
2.67609360889081e-05
9.92470115157624e-05
2.21554806247064e-05
9.41632672088098e-05
0.000139300210555199
6.26304032184834e-05
9.16896333091863e-05
6.56011089617476e-05
2.22232278341159e-05
2.64168677520336e-05
4.46900897984572e-05
6.68247558745867e-06
6.34992765248533e-05
2.15017978791639e-06
8.77413833527025e-05
3.3938734667512e-05
3.65043692753838e-05
4.786207761545e-05
8.93861628394304e-05
3.08018780514528e-05
5.58192796001205e-06
6.88356020904994e-05
6.88940080836216e-05
1.50552989224596e-05
6.85671002036587e-05
-1.89736994015161e-06
7.43326073115157e-05
6.8969172472415e-05
7.43344362457423e-05
2.14996898882433e-05
0.000123498004485465
2.16304318622474e-05
-3.10768490989357e-05
2.10882854264669e-05
6.98875519494016e-05
1.22207601513902e-05
4.68634032995122e-05
6.27071053406205e-05
4.00665192222352e-05
4.38178352428194e-05
0.000105724307584164
7.29960330561335e-05
0.000122267765687221
6.5221013754588e-05
8.78473170540916e-05
2.6138939062862e-05
0.000108724293076908
3.61451933197588e-05
5.1686020426389e-05
7.14346849252675e-05
6.22562722204382e-05
5.45042773859573e-05
6.93549407350422e-05
1.6007687365292e-05
5.90446911009802e-05
6.92857102935091e-05
3.9910921960327e-05
5.5364846795803e-05
9.74966570143094e-05
9.78401477342001e-05
6.13553870861097e-05
3.0099088567497e-05
0.000140564821469794
6.33154168543305e-05
8.2168179798841e-05
9.09823002244767e-05
2.72328402089486e-05
9.72490279061407e-05
3.95637922130987e-05
7.4788881067506e-05
8.80752631525541e-05
8.56208266744504e-05
2.19487329534781e-05
5.842974590624e-05
8.21990161763866e-05
6.42355311921563e-05
4.53842279648863e-05
4.24811134096073e-05
9.68491203505853e-05
3.30626662551469e-05
4.77910923878621e-05
9.4887208172345e-05
1.53635602747091e-05
7.55884222340306e-05
6.05629108435722e-05
6.41965679703497e-05
4.43839917998706e-05
4.19116037890299e-05
9.53496298674449e-06
-7.57037419559276e-06
2.7962450677498e-05
0.000103636915728637
2.70219523261082e-05
3.05921574133437e-05
6.77446911811121e-05
3.47874266291994e-05
9.61616099431835e-05
-3.67450992888046e-08
1.58204737462956e-05
8.39360105334115e-05
-3.24028435984974e-06
2.64181355377911e-05
4.60831212619043e-05
3.24752974033462e-05
8.81423902118216e-05
7.80760489926261e-05
1.29275955232378e-05
5.52103127511073e-05
4.86042093304265e-05
3.06281386936495e-05
2.24097940524092e-05
4.59771124191298e-05
3.55478461534818e-05
6.01447297623512e-05
0.000147225365872034
6.61947867475166e-05
7.80123928883309e-05
8.44612844580068e-06
0.000102673611243803
1.52064300864603e-05
7.04796959537055e-05
4.79840633823973e-05
9.5757504527553e-05
1.32553623353741e-05
7.71909402121933e-05
6.58517183501609e-05
3.72848139569942e-05
8.80747520890602e-05
4.2279810471236e-05
3.19705511146316e-05
4.54431106804587e-05
6.32692239607393e-05
3.64503639781313e-05
8.25239811308214e-05
4.46033926878384e-05
8.33220585565151e-05
6.1746105648549e-05
7.22514149215426e-05
0.000103441172233034
2.96121301748776e-05
7.69689825510658e-05
6.67807868872244e-05
1.02632208876886e-05
4.66961117007147e-05
7.93713118565829e-05
0.000104416685892933
9.98427080609337e-06
4.72239242730245e-05
-2.97254043680024e-06
5.0687722238736e-05
-2.12914346465454e-05
-2.74122542509083e-06
3.88331530944691e-05
2.96153990402513e-05
7.51089213787061e-05
5.21478065072546e-05
0.00010743835847389
7.39010351435796e-05
9.13203280193675e-05
5.30023099733727e-05
7.84026756719e-05
5.51987943093408e-05
9.29615541979672e-05
0.000103007157588593
9.28628551024035e-05
-4.29774041641645e-06
7.56192726684697e-05
0.000132051879671417
7.70621654492493e-05
2.18134904081921e-05
5.92669890987129e-05
0.000140340405681711
8.75178048500753e-05
8.83993877476759e-05
6.72694259029582e-05
6.17545091886287e-05
8.78635454022871e-05
2.49472350086185e-05
