# Supplementary material for: Research on computational propagation and identification of mine microseismic signals based on deep learning
Source: PLoS One. 2025 Oct 22;20(10):e0334641. doi: 10.1371/journal.pone.0334641 (PMC12543183; doi:10.1371/journal.pone.0334641)
Supplement: S5 Data — (ZIP) [file pone.0334641.s005.zip › 000100800001483.xlsx_0.txt_24.txt.txt]

2.33244544481666e-05
4.39306330030766e-05
7.77549941283426e-05
8.37707627759532e-05
0.000149659996353396
4.48425208626423e-05
6.39818919075642e-05
3.75136040240196e-05
0.000103745422349224
6.45546657917572e-05
8.2481308199803e-05
9.8161927170238e-05
5.13334222784162e-05
6.65484469450131e-05
7.57239161537323e-05
3.3311726859443e-05
5.42964340165727e-05
7.8575208136189e-05
0.000103473448554169
0.000139090701740939
1.98564521264153e-05
9.42061568647533e-05
4.46656848231758e-05
0.00012289756587069
7.84014589580439e-05
4.89928231704649e-05
8.54397907726845e-05
5.65032468314703e-05
8.87444719638154e-05
4.11392462326512e-05
-4.50377576291118e-06
7.93112105391507e-05
9.43256978776762e-05
7.71662262363442e-05
4.33848172749402e-05
5.98130591358554e-05
3.35779128518392e-05
6.7623459501688e-05
9.7059231540955e-05
8.05383406683444e-05
4.1294121522905e-05
1.94302361118077e-05
3.34830425097339e-05
6.15101089341476e-05
4.96336383982181e-05
-2.04022800337454e-05
8.08697990723495e-05
1.52300779904379e-05
5.85211201930864e-05
5.46529538290766e-05
3.40077381377423e-05
8.99185511333729e-05
-6.85131476137284e-06
3.75708089851763e-05
5.65696758331893e-05
1.63208970676318e-05
8.27240255315428e-05
2.4508956433539e-05
5.54850874486913e-05
5.60816920155116e-05
1.78120481320003e-05
5.48466691293921e-05
5.42156849105468e-05
0.000102067601014514
4.44372668029175e-05
5.46854564315954e-05
8.15576369659322e-05
3.21550119844605e-05
-2.64084637235051e-05
6.008932870851e-06
1.86457256372418e-05
5.39607734115365e-05
0.000110423925859389
9.05734919399061e-05
5.35907288621785e-05
9.51002152006674e-05
8.34039010370966e-05
0.000108825962531437
0.000101458046939393
5.26212544234667e-06
2.53315991660586e-05
2.7399451787046e-05
1.19815936534545e-05
2.34967399562041e-05
6.93596439846285e-05
2.88491608741818e-05
7.35278729415101e-05
1.90302419984524e-05
3.62383869909178e-05
0.000117139914454591
7.8267802763473e-05
4.18787759860292e-05
7.17673605048316e-05
7.29835367780891e-05
1.01066494467253e-05
5.6279659294103e-05
8.97135408747444e-05
5.25884719607475e-05
6.73618351375678e-05
5.70114939361067e-05
4.0214473752964e-05
4.95084125667388e-05
1.80068515774778e-05
5.95466756704729e-05
5.02925826744602e-05
2.57906836360159e-05
2.67092688949558e-05
9.86028751085586e-05
5.24327689837773e-05
8.73007738752788e-05
8.46405517770468e-06
6.86387812669893e-05
2.76765134542309e-05
2.80308613529829e-05
0.000111547890982064
4.96807993435438e-05
7.365154192852e-05
4.49992635346976e-05
9.29473104034104e-05
2.16104294724168e-05
6.64862914474377e-05
3.24278970838409e-06
4.24123446468481e-05
0.000106544681897542
4.93165542121529e-05
8.49130598090013e-05
9.28674562863062e-05
0.000100045391544741
0.000101000101767053
8.17867809217826e-05
6.75559556380399e-05
9.6537223801667e-05
9.85022254140732e-05
3.57428819698612e-05
5.35023387778402e-05
7.86017034248773e-05
7.49920907893566e-05
4.39370298341365e-05
6.94766850166336e-05
7.76529523809289e-05
5.10912042595153e-05
-1.29339728504121e-06
3.88771650409175e-05
4.6659339315425e-05
4.63421295911553e-05
0.000107157099137835
8.99468876958376e-05
4.40015825260337e-05
2.65842742606265e-05
4.94955159867273e-05
3.29437941236072e-05
6.63134983496797e-05
5.76961710201242e-05
3.77663972149885e-05
4.63486479684527e-05
5.68979675151512e-05
8.83453111185942e-05
5.6838857340226e-06
4.08466765942777e-05
8.08890307395775e-05
7.89800282050803e-05
0.00012242112256001
4.87457279015738e-05
4.44035303394157e-05
6.68364102524817e-05
0.000119405553640275
2.22711894385661e-05
0.00010526964616321
3.5608414983558e-05
3.3046256673767e-06
0.000138145076968228
3.491509418558e-05
0.000117721049638384
1.41243376939497e-05
3.50194919466571e-05
2.35661354631173e-06
4.42971533309443e-05
7.47425191071365e-05
8.89694558327202e-05
3.31488631280997e-05
2.81296762385831e-05
3.22869754559822e-05
9.61769271084408e-05
6.94850514177046e-05
7.48580240199228e-05
1.79322623105941e-05
5.03278807966132e-05
-7.58371691625788e-06
-3.35909406981321e-05
4.73928985415455e-05
3.24209787099988e-05
5.06488357434362e-05
6.03993131851591e-05
8.63482149262989e-05
0.000116761448590404
3.89327867604199e-05
0.000122454927331154
2.84262933346148e-05
4.98442858889747e-05
8.91286457050837e-05
6.10990718642059e-05
2.6821996346789e-05
5.22637373677631e-05
5.2630181577093e-05
3.33206154996482e-05
1.09907789330165e-05
9.21347199154745e-05
5.33169933620832e-05
6.8529641945417e-05
8.98676905903178e-05
7.1054030148618e-05
0.000100683233871776
0.000115581145569
8.62217996391097e-05
7.76998148911195e-05
7.34248939517381e-05
6.15855203754585e-06
8.52881731924896e-05
0.000108986553686529
8.47915929662835e-05
6.88251351823074e-05
3.5628396831599e-05
0.000100837761654182
3.33781345489239e-05
4.3254987615341e-05
-2.73081918092191e-05
5.94189766828928e-05
1.75451544070167e-05
0.00011415506916443
-3.48163108394549e-06
7.96021497921373e-05
1.35209294913923e-05
4.24104157563486e-05
4.4753747536268e-05
3.17454898235618e-05
9.13064540074278e-05
4.06660867969907e-05
9.27611567293693e-05
5.90181490798806e-05
0.000102111844504792
7.61313775864609e-05
4.61403138199259e-05
2.25123765972464e-05
8.6913690670916e-06
3.5438025537616e-05
5.5635802008413e-05
9.79222425028317e-05
-1.52658763459123e-06
6.46140923381293e-05
5.38606488126218e-05
2.4459701251504e-05
-2.60251874103677e-06
7.84521273488098e-05
8.94276753142409e-05
4.94815197591396e-05
8.38265643091604e-05
9.27597874432928e-05
2.37039566737159e-05
9.11875818174715e-05
5.43175319760567e-05
4.236773069345e-05
6.00689608265582e-05
7.86014493797501e-05
3.71968826655489e-05
-2.56606568708897e-05
8.75543273208493e-05
8.04926908106982e-05
4.35317703071905e-05
4.92323747263072e-05
0.000135452027063737
6.19354487426541e-05
3.02031320266325e-05
4.6029813098266e-05
0.000103499006827432
3.73853701886794e-05
1.30379043352378e-05
0.000102207182148987
9.50365235152897e-05
7.0580627624028e-05
3.81167560158917e-05
1.91762601300393e-05
8.12819494723043e-05
5.004969630673e-05
7.37042826143327e-05
6.8040638970325e-05
1.8021262962655e-05
0.000115548658111939
0.000106688993687944
1.92134324082094e-05
-5.60285430956843e-06
7.82005839527743e-06
5.76507491435453e-05
5.65269266940815e-05
7.008644253317e-05
6.16516607725619e-05
5.88945634037411e-05
9.94003797296661e-05
9.01120091035059e-05
7.93269170666952e-06
6.54258814439823e-05
6.39334257680187e-05
-3.3921831941951e-05
1.44736751248884e-05
6.23589015562416e-05
2.04466814555771e-05
-1.05171118265802e-05
0.000117353748473742
-6.94970027693864e-06
8.97988030852155e-06
-6.05297387579063e-06
1.5087730731459e-05
3.12930584229573e-05
8.63794130460571e-05
0.000138437666432134
6.03644286216278e-05
4.00647603367033e-05
0.000113806550291591
4.47466603957031e-05
7.48406715314503e-05
7.6852113055113e-05
4.5453999821459e-06
0.000112494771063775
2.38965174518541e-05
3.08577255993001e-05
2.24350890602505e-05
5.74286411961804e-05
3.29678453914942e-05
7.80018905470752e-05
6.74742596155618e-05
0.000117770686965433
0.000154556477622857
7.14655946740689e-05
7.92363379843783e-05
7.48590877573029e-05
9.24835193491582e-05
2.17592634123906e-05
5.91564188886441e-05
4.96665037131441e-05
6.9811994358299e-06
6.52270696736386e-05
3.9483218879886e-05
5.53190495123031e-05
1.84011361888761e-05
4.41622752289427e-05
5.0373949102963e-05
7.78685474221633e-05
0.000109467721609831
5.52002999777448e-05
7.94001883792579e-05
5.60748078304669e-05
5.09355017824333e-05
2.98038783323991e-05
8.16038324158324e-05
3.91032524786832e-05
7.4955579162484e-05
0.000101706629152232
3.33182288565734e-05
7.65028940277107e-05
0.000155189058656895
5.82517803177248e-05
6.78096120894699e-05
1.28032386393243e-05
8.16907717315963e-05
0.000107840284235025
6.36906073110601e-05
4.90994672148038e-05
1.56630164176311e-05
7.2223952409653e-05
4.2990363333908e-05
6.78130493150095e-05
6.01873959827538e-05
2.34312955870154e-05
1.28261154752325e-05
5.12375371490358e-05
5.55400992532186e-05
8.22873831732509e-05
8.7190352665443e-05
7.18396774127921e-05
6.06995238071884e-05
2.89296375474848e-05
1.03224743105589e-05
0.000120267535004484
9.69608415663106e-05
7.7568652937674e-05
5.10467918491828e-05
4.13202734326575e-05
5.49185898751165e-05
7.97947631251668e-05
9.9575157619748e-05
9.39695181585925e-05
4.90792556508126e-05
4.01329403750999e-05
4.99854035823187e-05
7.77456612827001e-05
6.66755206439248e-05
4.13023797447132e-05
8.2518935149197e-05
8.99476120868569e-05
6.01965730139365e-05
2.85876578243664e-05
0.000101747172204969
1.05012055268636e-05
9.71496741118184e-05
5.51729325155541e-05
5.40834183831865e-05
-9.1514571661473e-06
5.52490648649192e-05
6.07066108173573e-05
7.04384603061313e-05
7.74081601860144e-05
6.21883404691087e-05
6.67574809731724e-05
0.00012313631639825
6.93445883075107e-05
5.87142406134292e-05
4.70743439931058e-05
9.34312383498396e-05
0.000135358565150016
7.91084201236802e-05
8.71857354537629e-05
5.6899121360328e-05
5.34302658987369e-05
0.000107891940872207
-2.73980811716341e-05
8.57298546946275e-05
9.8634394951639e-05
7.50861286464826e-05
8.51806565106475e-05
8.78186384502792e-05
6.29734117223724e-05
4.35700601054817e-05
5.59141844174667e-05
4.02222235142348e-05
7.67237844761889e-05
5.01252008820025e-05
0.000115645076223809
0.000100057266954864
0.000112423457489867
2.14965511418372e-05
7.09872400595403e-05
2.26650921037385e-05
2.62325573722867e-05
0.00011539283884226
4.04875528358278e-05
4.78575222088053e-05
6.26876469159619e-05
5.14719240686145e-05
8.18541991274338e-05
8.08143902811775e-05
1.14831366454049e-05
3.1905420438048e-05
3.89587073325899e-05
3.90837895460241e-05
5.16678795021311e-05
5.17790310214969e-05
1.88354581344595e-05
5.68468300336414e-05
5.13945670159486e-05
8.42989100214067e-05
5.27963444765064e-05
5.00498022918472e-05
0.000121155330641285
1.92770739608606e-05
4.66126157766423e-05
0.000103326554370785
7.56636309248785e-05
5.9012067832028e-05
2.50803717524909e-05
2.47896680276236e-05
6.56682249354184e-05
7.82733906989639e-06
1.10459794277209e-05
5.05631311866649e-05
6.17482695468053e-05
2.12744856220595e-05
8.4297955394432e-05
7.19082992301406e-05
4.21233741930712e-05
1.09553026710241e-05
0.000150460142126904
3.8586333856231e-05
5.29278876306064e-05
6.35865475237788e-05
3.64163349415894e-05
7.50410299916095e-05
7.12701025360633e-05
5.90352635320036e-05
-1.06476248406024e-05
5.60440677928479e-05
9.93944161087546e-05
4.21269012507681e-05
0.000105143149782041
6.75731368499494e-05
4.6571172222489e-05
4.23656840241116e-06
6.8106639677504e-05
8.75479875803758e-05
9.91603901128946e-05
0.000115247024337035
8.14305451954059e-05
9.09284526919416e-05
5.04264046682819e-05
7.10717091348139e-05
0.000106107823464602
0.000109841308402123
9.56236206751845e-05
4.97323982148199e-05
7.15115654239873e-05
4.96067065749332e-05
6.23901320503671e-05
9.86632487706961e-05
8.29963848651871e-06
3.58179414516782e-06
6.22993271323562e-05
3.7183268683852e-05
6.20017903181861e-05
5.62232213156332e-05
3.84176178317357e-05
2.04478018537618e-05
7.78142774842132e-05
8.84259033853666e-05
6.13263885864877e-05
-2.91925179167476e-05
-2.88760130521654e-06
-2.68258732023218e-06
9.80757668397813e-05
8.04015264650025e-05
5.89563399306264e-05
6.62739412650483e-05
0.000132745380792899
3.7970375761958e-05
7.02848118425802e-05
0.000128474080890974
3.3516121978426e-05
2.30831971886066e-05
6.63380473852186e-05
3.45068497708656e-05
0.000159906101804039
5.36350590312683e-05
5.89288499044018e-05
6.77677672660314e-05
0.000107009591592577
1.1009332179867e-05
7.69501973013025e-05
9.91752567699903e-05
-5.15786689761093e-06
7.43190073580993e-05
2.97903792772705e-05
0.000107275694502317
6.75951481455477e-05
0.000104309326766692
5.72904879768293e-05
0.0001073973572804
3.26633444675134e-05
2.0025743217458e-05
7.35211536729357e-05
1.8194659027225e-05
2.90031339753632e-05
6.84762762810941e-05
0.000107702320830665
4.88424479328362e-05
7.78767054005726e-05
9.27372326005866e-05
8.78793340331841e-05
8.19816171760656e-05
6.5977006140537e-05
1.94869859257371e-05
1.92965958610741e-05
2.31734370524521e-05
7.06496664531081e-05
1.03684197066901e-05
0.000122964306203673
6.40995675677149e-05
8.99730832677575e-05
-1.49851826215396e-05
4.69421802476425e-06
6.12005046353279e-05
-7.63688677209223e-06
2.60549667319533e-05
4.37650186066802e-05
-2.09128039065714e-05
8.8332248826237e-05
9.98551944488957e-05
7.22358792131767e-05
5.39327323360274e-05
0.000135693547631691
0.00014109767558599
7.22231836791086e-05
0.000100204168047046
5.07774507869282e-05
1.69706091687865e-05
3.58034314278081e-05
7.27836260535047e-05
9.57092370645998e-05
4.12181312867009e-05
9.16909321801894e-05
9.06407062850278e-05
4.9826819046818e-05
4.88082624963699e-05
7.59096800031774e-05
5.63439266053984e-05
4.20542780338954e-05
4.21969637173048e-05
4.62791205811344e-05
3.38448631165319e-05
0.000101844982398193
8.0143406682435e-05
5.35300736869373e-05
2.33763904827085e-05
5.67463497538425e-05
4.2485768048702e-05
6.86062005146369e-05
5.46848672153006e-05
3.10417653165434e-05
2.00432117049245e-05
6.12417559802252e-05
9.93800685293628e-05
5.9733232917065e-05
1.36633022988632e-05
5.09567680745265e-05
2.30748552849936e-05
2.6753913218147e-05
0.000110048600305572
4.87957664327272e-05
2.38347915228511e-05
4.28661766268889e-05
6.15351634617299e-05
0.000100824837772341
2.99561038240626e-05
4.10401337109098e-05
-3.20615526590421e-06
3.81372707563342e-05
8.14042956593521e-06
9.16322654416442e-05
0.000103050982851282
0.000100605964777875
0.000107712781803334
5.14301903272596e-05
5.75657757424524e-05
8.41936938502093e-05
1.34058293101621e-05
6.33312455308725e-05
8.91831362341514e-05
2.86188355062551e-05
3.52443261526106e-05
-1.88646122378291e-05
8.07473783351111e-05
3.36184297751044e-05
8.0852633634869e-05
3.36817555176816e-05
4.64179967357922e-05
0.000107031151123073
8.04646936226014e-05
8.50028542185034e-05
0.000103708256137288
7.6673453339451e-05
8.72744218555912e-05
5.85378304235956e-05
1.43630194707839e-05
6.97770986444666e-05
0.000108191065090339
2.58269384838161e-06
1.03320009145786e-05
7.85783466409933e-05
5.64575057260801e-05
-1.19724343565446e-06
3.77551886689247e-05
7.4803125438773e-06
6.90933090729181e-05
7.58275544768871e-05
4.34773318473584e-05
5.02917395525597e-05
5.08168625124273e-05
4.37816136190399e-05
0.00010998928881699
4.78212223503028e-05
8.70538978682364e-05
5.9596195848886e-05
3.64439674904806e-05
7.55361014869828e-05
8.72591715189327e-05
1.57347625088632e-05
0.000111984751984427
9.48092533796883e-05
2.23411233003588e-05
2.02274885692415e-05
1.95515222904507e-05
7.93329125515084e-05
3.27914517814587e-05
2.88069841871844e-05
1.7789500269943e-05
6.53301561364515e-05
6.02886720668828e-05
3.29426542515447e-05
-7.09095031068857e-05
6.97134361047979e-05
6.44023386406665e-05
3.17420653188635e-05
2.78860133117774e-06
5.32717851618857e-05
5.22614172723496e-05
5.27161398820564e-05
7.01627085530268e-05
2.62724965038747e-05
0.000124635122473887
2.52804431543958e-05
6.43208487756389e-05
0.000146657147582106
9.77468748445814e-05
8.69186344670326e-05
9.25809275959787e-05
2.95152577795262e-05
6.57199758422565e-05
1.1204909242668e-05
1.6966714087796e-06
2.88758170982548e-05
7.8496153732346e-05
6.4696029250052e-05
4.96275481349159e-05
6.03588189645898e-05
3.85644371890401e-05
2.26589341483017e-05
5.63904424883162e-05
1.9378905786359e-05
4.60744304013308e-05
0.000104557398396119
9.66451883203905e-05
9.11894649813985e-05
2.28072356725134e-05
4.99731854501227e-05
5.59842121801133e-05
1.43789434769843e-05
5.23319662953513e-05
3.96858094902638e-05
1.13394041632657e-05
6.84151764246758e-05
8.32696935649894e-05
-2.47136862674975e-06
-2.28752725356734e-06
2.36299251120689e-05
9.85816024666673e-06
3.91506328039518e-05
7.88794237190105e-05
6.66668440899876e-05
6.37245560407315e-05
4.83186767936259e-05
5.45526922547475e-05
9.24619759187827e-05
6.07545768293214e-05
3.82190700681545e-05
4.39802985001902e-05
5.91234487107446e-05
4.84290931416225e-05
0.00013337767033197
7.83731764544983e-05
1.34997998647497e-05
5.55492943282074e-05
3.07615141020264e-05
4.35704086865542e-05
8.61539197111224e-05
8.17562193728968e-05
0.000107280403666697
0.000101048277730632
5.88085823175768e-05
5.42509123912004e-05
6.92241025473663e-06
9.63124419611212e-05
4.27071909269016e-05
6.4706736886354e-05
3.92301256563899e-05
3.12450677943336e-05
5.33491619075776e-05
8.00820829322949e-05
7.0948700388376e-06
3.60675231408952e-05
7.19096836038807e-05
5.1631868618665e-05
2.35745540387277e-05
2.75741973554853e-05
7.70135682386049e-05
1.35909931315726e-05
3.37159511806459e-05
2.55735181418969e-05
3.98663196098398e-05
9.12796323140294e-05
7.43826829468223e-05
2.71585892663634e-05
-3.85073719071074e-06
4.72936979535876e-05
7.83598053310704e-05
1.4430752337888e-05
8.65121893004539e-05
4.91273978691527e-05
4.93759120779742e-05
6.43743663497002e-05
4.38110840331971e-05
5.2615980638849e-05
4.93531589002359e-05
4.53115064677514e-05
9.05057006689454e-05
9.09466219053603e-05
5.90547383197867e-05
4.53158713881053e-05
7.30911293037775e-05
3.2471594486559e-05
7.15329894442263e-05
5.17197211132703e-05
4.88058706454603e-05
3.94211206776247e-05
6.85931774968827e-05
9.57249278617835e-05
0.000144369423282669
9.19134838049622e-05
6.08367383634247e-05
4.62824214143632e-05
2.11056316051515e-05
4.34520571524387e-05
4.87332600712201e-05
0.000109710687813837
5.71963069644233e-05
7.94524027578921e-05
5.1094364539514e-05
3.22391525171757e-05
5.3038460288673e-05
6.03119120043501e-05
6.08696915048071e-05
1.3672603123767e-05
0.000115791649781498
3.875777108503e-05
3.75569283685497e-05
6.28383213963102e-05
2.84189920388565e-05
7.85180724133871e-05
2.58195062599256e-05
0.000121791323926114
5.69426124577487e-05
4.59681602358336e-05
6.9855606826727e-05
6.49459226974605e-05
-1.78393268809304e-05
7.60238001255953e-05
3.18199209510232e-05
8.0727049212721e-05
8.03225903257927e-05
7.01437298021336e-05
2.41525361826498e-05
5.7370917407812e-05
7.18812877267e-05
7.68059246561047e-05
9.8806538977143e-05
-1.76371474923475e-05
7.07932760946305e-05
7.11882152298718e-05
8.84684818239084e-05
4.70774835486921e-05
6.90947281222497e-05
5.88763076859858e-05
5.66437467458887e-05
3.62975624340164e-05
5.58227740854318e-05
5.77645931712406e-05
7.62885646150686e-05
0.000103616524551292
1.47955218461455e-05
7.68849519544859e-05
6.27187647990656e-05
7.3064160496961e-05
0.000111486872918001
6.15077166554376e-05
8.21622328257881e-06
2.35764451151728e-05
3.99542032511197e-05
3.46752549874685e-05
8.55100867414201e-05
3.47180053999176e-05
7.00308068968835e-05
5.65576838163696e-05
6.10032669855324e-05
9.60993639965346e-05
4.15755527323737e-05
6.5391008860047e-05
2.16529585701795e-05
0.000104208597611389
7.94830416469074e-05
0.000109421872067851
1.92705821379227e-05
8.49728868680333e-05
5.43754398497356e-05
9.96063439755469e-05
0.000100260334521026
9.29975429226149e-05
1.75117022891807e-05
8.85558281103534e-06
0.000135960566900532
9.4217949945834e-05
7.94423649286547e-05
0.000113541646342734
3.61474913790719e-05
5.61403882707275e-05
6.89002952264278e-05
9.98598153364512e-05
3.68868339577796e-05
6.85986485629708e-05
7.54861502077438e-05
2.93625192751664e-05
5.2464899557637e-05
6.65667268219832e-05
2.13106385527464e-05
9.02473888798737e-05
6.10826711167777e-05
4.08896423052339e-06
0.000118366198762073
8.62913947701324e-05
6.83270432605189e-05
-2.22055554248079e-05
5.30066356550089e-05
-1.48365935552061e-05
1.34448672723055e-05
4.19851722458651e-05
6.18597421512338e-05
4.62910653285841e-06
1.22572004411829e-05
3.74986617114198e-05
-8.0065756088076e-06
9.22064888753843e-05
1.66192914752776e-05
5.06787913491842e-05
4.43330339959802e-06
7.9592492266836e-05
4.02040568204665e-05
7.40595944096513e-05
8.75926794346596e-06
5.37227143641202e-05
0.000111614365139334
2.92224981636636e-05
1.97856781751045e-05
4.91996849106903e-05
2.22209367044105e-05
4.82997388617557e-06
0.00010711150392458
2.99829475942176e-05
5.56656563319838e-05
2.63364557654377e-05
5.42076208167724e-06
0.000113839256544734
1.55219041248808e-05
5.82150631221799e-05
8.15571541711362e-05
9.69289937118081e-05
9.00134277591113e-05
7.55606219464264e-05
6.7858797782109e-05
3.70570132789647e-06
2.58758343029997e-05
0.000130974650889004
8.57786101385891e-05
8.07683103276969e-05
0.000111236749803294
4.56500271960373e-05
4.52876367562722e-05
4.90645259913825e-05
5.14132716143835e-06
0.000115139565457747
7.19525773933085e-05
3.73531664494568e-05
8.30526893446493e-05
0.000110074424549969
5.11672549659953e-05
9.84182203214046e-05
7.93999919354122e-05
4.41775618874298e-05
6.38100625953309e-05
3.39423269311293e-05
8.58406381951299e-05
8.93656256513734e-05
4.49692433187896e-05
6.95301149941088e-05
4.40257380916152e-05
3.62330864770563e-05
4.49371111742239e-05
7.00481156709758e-05
8.368852927586e-05
4.07012737896394e-05
8.843158419758e-05
5.53209109875466e-05
5.81732113463042e-05
9.94084854219233e-05
2.03724706051862e-05
0.000100358451368773
5.83940940928865e-05
8.02847083723419e-05
3.57523388954233e-05
6.35710755419383e-05
7.40823863741225e-05
4.11336115684677e-05
3.31572679076888e-05
4.29405102348871e-05
4.39108423670572e-05
7.54805145507221e-05
8.1724511504967e-05
7.57616824919439e-05
1.88618217615711e-05
4.42035712539469e-05
4.2984577857374e-05
9.7489362568737e-05
-3.87578842943345e-06
4.62772255347537e-05
4.06214532608692e-05
5.95409256152133e-05
2.63631035318704e-05
3.26258049745204e-05
3.71051979815448e-05
7.13363682158977e-05
6.83950844546249e-05
-3.61220119903072e-06
2.37922712126933e-05
3.5540369980067e-05
7.28038867385324e-05
7.18340256678452e-05
5.93898758497432e-05
2.02019884638755e-05
6.36302640820209e-05
2.0767412982474e-05
-1.57010966964118e-05
9.10061194038488e-05
7.90961127954455e-05
3.78684457466693e-05
1.74657915853103e-05
3.222313397959e-05
6.41107002943943e-05
0.000132869523381911
8.88423112937267e-05
7.99526151024505e-05
5.81619073711436e-05
9.69981604054012e-05
5.41688357781807e-05
4.45809131895783e-05
5.83371641385614e-05
7.22407713797989e-05
4.55209013440444e-05
2.66064756423645e-05
2.22007086973697e-06
5.81606407475491e-05
0.000128021680042541
4.343720961104e-05
5.18364059692351e-05
8.33903981219774e-05
0.000111775373666869
5.43876390476307e-05
6.29510215789046e-05
6.35564333647869e-05
0.000104664542413745
7.98616652051226e-05
1.0469379441878e-05
5.56403699582881e-05
2.37984034613917e-05
6.59595186027292e-05
7.13351246403972e-05
7.69596683961031e-05
7.49345249733784e-06
0.000104293722230698
9.39186596125559e-05
8.22073751689021e-05
5.71899705976233e-05
7.79653242697089e-05
4.66546353114249e-05
6.28225157081492e-05
2.83858379480294e-05
5.20206364311661e-05
5.20965728975003e-05
5.64591784583485e-05
2.9450535889411e-05
6.01815200046691e-05
4.62451305592853e-05
6.0184120373119e-05
2.33816971962524e-05
4.18199507268808e-05
4.90766629656912e-05
7.58304446237065e-05
6.90517384973911e-05
6.17005899060586e-05
2.54777072960675e-05
5.73093707326057e-05
5.49041169742981e-05
4.23708641677414e-05
7.98869568784588e-05
6.97358250750778e-05
3.87959719661753e-05
5.01606208099402e-06
2.97368820077636e-05
6.54015344646024e-05
6.16079184425844e-05
2.95192306833078e-05
9.46600026673364e-05
4.61902800666691e-05
1.59532267863737e-05
0.000105467748026212
5.28013881041166e-05
9.95411032945516e-05
5.9575094160556e-05
0.000111601756295115
2.11499010931851e-05
7.10204019699787e-05
9.58933479025015e-05
7.25433356519608e-05
5.69893514184082e-05
8.32294338356276e-05
6.65916527492461e-05
4.86538699773307e-05
2.17915767070428e-05
7.28768911226246e-05
7.65823135472389e-05
5.24574580369728e-05
5.47928709494329e-05
5.00905443730945e-05
6.10823078963886e-05
3.08010019063324e-05
9.06437181570096e-05
6.27944099951511e-05
9.88883042958637e-05
0.000122184790674589
0.000142704414248188
0.000106078348729405
3.99240575628495e-05
7.55791926482254e-05
3.95414290020461e-05
6.52647318598995e-05
3.05541910033133e-05
3.25311803661718e-05
-1.52483188403928e-06
8.76477136818144e-05
8.86117056182535e-05
1.81118128576914e-05
-4.46695565198206e-05
7.40169332018206e-05
8.07061533843316e-05
-6.27938193109614e-06
1.93467087123847e-05
-1.99164181387386e-05
3.21501741002237e-05
0.00012224706954003
9.82278836811367e-05
7.21760736803127e-05
2.72639528742826e-05
6.31866501021922e-05
6.76607966371109e-05
6.70636527329515e-05
4.86032807156384e-05
8.7916031674636e-05
2.12996473091599e-05
6.01316255593314e-05
0.000115088857612267
1.71467218206238e-05
7.40505183627196e-05
0.000124244655134112
6.55310165779767e-05
1.35086350227705e-05
4.39162593231138e-06
5.26724394425969e-05
0.000107813766985915
4.43193339042128e-05
7.45248604149463e-05
4.83002837753729e-05
1.57005008624028e-05
1.76078839539942e-05
4.48111483922875e-05
1.31433900264473e-06
2.1130618617639e-05
0.000105296980612106
-3.28093948270944e-05
2.33630644602831e-05
1.9083664205334e-05
3.74333596708456e-05
4.76207308568319e-05
8.22061291848555e-05
3.74322392642274e-05
2.32165006562218e-05
0.000117079650552203
2.33490959760736e-06
1.04342488176613e-05
1.95932786943137e-05
2.20163203376693e-06
6.34279297766663e-05
5.21227454849554e-05
3.95678537406409e-05
8.4430969976698e-05
7.3145946917629e-05
8.23661017582529e-05
7.9770877763291e-05
0.000120835202390694
7.64666703891684e-05
5.77683286493612e-05
0.000109754451372087
4.94887448322608e-05
0.000108319058934452
3.15166206846598e-05
0.000112448643018721
6.49476404080484e-05
4.578500028538e-05
2.25100629440487e-05
7.53625340450802e-05
8.02260392893613e-05
3.34064864652922e-05
8.47043169884516e-05
-3.87993853665003e-06
6.82946970929917e-05
0.000129171840372901
3.39685044886591e-05
9.71017521525927e-05
2.43069415837562e-05
8.21917694224046e-06
5.99428643041487e-05
3.38286253803377e-05
8.51402344085491e-05
7.42512358079563e-05
4.38977940086812e-05
8.12569284552387e-05
7.72324976775517e-05
5.76811140084077e-05
9.37921159041419e-05
7.35995908544838e-05
5.4448132098361e-05
0.000123898217275208
8.68954481710536e-05
9.22878969950988e-05
4.90064361498181e-05
5.13859658824282e-05
9.78005577131766e-05
7.76155456101802e-05
8.27541635633626e-05
3.51918306715563e-05
1.63314181266743e-05
7.93210301366354e-05
8.88324642475585e-05
8.46320830024541e-05
0.000103655315522304
6.30316922640426e-05
0.000104603055275529
8.44401427830827e-05
-1.21708215287367e-05
6.58453296464081e-05
5.72579225981318e-05
5.20239740523098e-05
1.49104433181618e-05
3.20719248461816e-05
3.24506189110632e-05
8.34389446212761e-05
7.6610878862721e-05
6.73208066012092e-05
-8.99867184747853e-06
1.10980309516543e-05
4.01753658194025e-05
3.54641883530507e-05
5.67337490654326e-05
0.000119374099857381
4.93505447957596e-05
7.50224776696194e-05
7.14142666252723e-05
7.35508968920973e-05
3.10499842139836e-05
6.51423576522319e-05
9.77667803511949e-05
7.72896210645015e-05
6.56408358644254e-05
6.70415444227302e-05
8.45355204591484e-06
6.3661784720917e-05
3.2315800726231e-05
0.000125623037641766
5.23507569388802e-05
4.97908954128692e-05
7.45252073859001e-05
3.60926588741059e-05
7.99039423798094e-05
3.46705093971672e-05
3.40514669987278e-05
6.65119090741947e-05
9.24916240253801e-05
4.85377529091497e-05
5.60223193572231e-05
4.1368906071073e-05
2.24664299358392e-05
8.06025222542714e-05
5.19369244889445e-05
5.5341077133813e-05
-3.60647434975353e-06
8.92605803432192e-05
4.29208852881742e-05
9.79364991441467e-05
4.26435144266605e-05
5.80344866043557e-05
3.22531158196009e-05
0.000106126282730975
5.11849979224662e-05
7.31821349367429e-05
2.70207094887357e-05
0.000114393646453502
1.73300788467032e-06
0.000107128765910164
5.50638999887624e-05
0.000101637807135586
5.81982316437112e-05
5.49314869391711e-05
8.92889213417264e-05
7.37843526032764e-05
8.96228349209381e-05
7.61967553915259e-05
4.86073172570985e-05
4.10770525365065e-05
5.8650578503584e-05
-4.23656060737505e-06
8.44684277177471e-05
5.71339764709223e-05
4.77368577281412e-05
0.000111212900582319
4.14374101071941e-05
7.27077542420557e-05
9.33804684777146e-05
9.01529569561077e-05
3.83612085870996e-05
1.7019849533296e-05
3.80042465683301e-05
1.55577832556952e-05
-9.1540697883185e-06
4.15302689098937e-05
7.08912384142636e-05
0.00010676149544496
4.42429357179889e-05
9.84299381635722e-05
5.11555240572424e-05
0.000151229042901058
6.40401605019603e-05
3.93115544140191e-05
8.85563231989329e-05
0.00012837259890302
4.78560920688779e-05
4.96578311102503e-05
3.86491753220199e-05
3.79415497815406e-05
6.03504112709884e-06
8.81255455741951e-05
0.00012069353532893
9.12272649294698e-05
6.55505012574083e-05
9.79996036322322e-05
2.70394497349049e-05
6.98181980857315e-05
5.98685973211091e-05
1.95790792010569e-05
5.70418389520901e-05
2.89785055705274e-05
3.76987273489068e-05
4.22564651709156e-05
0.000105112803024651
0.000114270570955361
8.86773281580212e-05
6.15055974474909e-05
5.50348003559018e-05
6.74418957441948e-05
6.92438088826575e-05
4.53234762483262e-05
0.000103166333245303
8.47902620764173e-05
8.74685223271801e-05
2.53632144398106e-05
7.47707550358457e-05
6.04347748308999e-05
2.63709935304354e-05
4.03547803503806e-05
5.1218019266675e-05
8.23696487026067e-05
4.43589151647548e-08
5.97804128515364e-05
5.00035200739305e-05
3.98444432779766e-05
-4.94053684823858e-05
7.35073185082514e-05
8.63137568103098e-05
1.32598096360892e-05
9.16045580732893e-05
9.22154979172607e-05
8.28038900369423e-05
7.49462284321449e-05
8.43814137625153e-05
0.000105955487739111
7.95365434918626e-05
5.07333656339882e-05
3.27493796933267e-07
5.6344274937565e-05
0.000118208449454082
5.25631800646893e-05
8.62773110446695e-05
2.05111346041333e-05
4.45789825723261e-05
7.30237079379431e-05
6.88544893673441e-05
5.32596431374811e-05
9.47474162405462e-05
6.8271365315521e-05
0.000103004999535667
4.27937781022357e-05
4.75545462740541e-05
4.7678849871269e-05
2.60112029342097e-05
8.19181702674947e-05
0.000107369711007336
2.12929844800072e-05
7.16061799060169e-05
8.88557673161772e-05
7.72074487175275e-05
7.0861474715247e-05
0.000100852819333797
4.6951781287064e-05
2.56910991244891e-05
8.60748072368108e-05
6.2353428768236e-05
5.18354924947799e-05
3.40981681487339e-05
7.57233867814794e-05
-2.19217727429657e-05
9.40216148263475e-05
8.81436219348795e-05
3.28379160136121e-05
8.39243102139477e-05
6.13722259264276e-05
4.08812233113709e-05
5.17953972559838e-05
4.18139806588546e-05
4.52066813103689e-05
2.08408509237258e-05
6.96310716898164e-05
5.80019884121246e-05
4.62326252826243e-05
4.65752456098448e-05
6.97764228050277e-05
7.13372908351573e-05
7.90303554981337e-05
6.95272208475946e-05
-1.17471905096215e-05
3.45228534090488e-05
0.000117724267676517
0.000101212261189911
9.83802565216185e-05
6.98747805144808e-05
8.45485530048245e-05
0.000121812265450536
8.14814989522007e-05
9.29049329580726e-05
0.000105389250196061
5.43946182683724e-05
7.69954107901463e-05
9.76405827854718e-05
9.23544099144698e-05
4.81691461410824e-05
-1.18385096222316e-05
5.93446329992837e-05
6.65923302886627e-05
7.52336651023372e-05
2.35184221050989e-05
3.33247384140247e-05
2.57325918395934e-05
3.63134590581271e-05
6.62008908306069e-05
6.26506158412959e-05
7.34396114362525e-05
5.64125601062659e-05
7.80226206350398e-05
2.79557575699597e-05
8.43136388284518e-05
9.91989411431665e-05
3.12383021937654e-05
4.40347985639024e-05
6.1134429291685e-05
4.8253959352208e-05
5.79778338195203e-05
3.94520196035063e-05
2.20681588565465e-05
5.81505199784199e-05
4.53325844997668e-05
8.16820913091602e-05
2.09133950570685e-05
7.63593687104167e-05
5.71644019341812e-05
0.000105382752484653
3.52276075337088e-05
8.63676738773344e-05
9.986014684211e-05
8.27390771392341e-05
6.8423858591589e-05
7.54172427491042e-05
8.83057288704851e-05
0.000111918990413861
0.000117975808634952
8.62806630465451e-05
0.00010259427517593
9.65156335406133e-05
6.92554555872352e-05
8.48829736526995e-05
8.61602230931078e-05
4.67584488943191e-05
9.51086425950423e-05
8.40770132699854e-05
-1.98613141216589e-05
3.08603091050123e-05
2.10057780256788e-05
2.55202264038219e-05
8.43821834958359e-05
3.00271148378355e-05
6.62540179261143e-06
2.4393610383913e-05
9.44432166552964e-05
7.50510081368332e-05
6.44758211651541e-05
3.98942604003583e-05
5.59860837835772e-05
9.33755042476496e-05
-3.23442399395605e-05
-4.38850463510388e-05
0.000127282223099888
3.99008108205811e-05
6.09648964372411e-05
4.89594435234429e-05
7.38123405747548e-05
9.06053512919542e-06
2.44485989777251e-05
6.87172106500153e-05
9.49503251720074e-05
8.24673976392265e-05
4.24651635726472e-05
9.50640047695772e-05
0.000113577408509988
7.4225452419842e-05
9.3646465640158e-05
3.19192013424693e-05
1.8850732624727e-05
2.0912381597241e-05
5.80225117383027e-05
0.000112498098635566
8.98403579763024e-05
3.7984971473096e-05
2.30068340324559e-05
6.64197448839465e-05
5.88209415287925e-05
-4.57159676470631e-05
5.60437932923685e-05
7.63480677893475e-05
5.43038748746358e-06
4.77591740599671e-05
7.21962092764793e-05
6.93198506533694e-05
7.92973999995101e-05
5.24856037635484e-05
4.88412238506302e-05
3.69619318064483e-05
8.56724017824194e-05
3.16672156942761e-05
8.87687340636302e-05
4.34582769221369e-05
0.000100485236682287
5.97014141215435e-05
6.39169846061933e-05
7.19252103932688e-05
2.45129909318719e-05
9.13837819238292e-05
8.01091820759027e-05
5.94449349496369e-05
3.37133428129512e-05
4.78386902052764e-05
6.89927047441808e-05
4.47029599870022e-05
7.32059016178149e-05
7.18830587761596e-05
7.81440781067894e-05
4.01995840067038e-05
8.85514894594386e-05
6.56926975623681e-05
6.01083392797037e-05
5.99448076891423e-05
4.18282279115149e-05
9.95835560004516e-05
6.76411977974388e-05
1.87829638680089e-06
5.83666630359787e-05
0.000135167519356644
8.77450509920499e-05
3.03363104670294e-05
0.000120118524014264
0.000109276679401124
2.8609799535622e-05
4.98973133082573e-05
9.72693725427529e-05
8.64073349358465e-05
4.5820612137269e-05
9.73784613359825e-06
0.000101124841113834
0.000101833260934761
5.27897240718641e-05
8.18778640729356e-05
-4.96511337985465e-06
4.9965673515924e-05
4.56685750992596e-05
3.3156864930982e-05
2.76452864506999e-05
5.34918321016493e-05
6.60340815044041e-05
3.02982640870349e-05
5.09224019628758e-05
5.2418969150501e-05
-7.55268509495226e-07
5.37308552411588e-05
5.32952508942343e-05
9.79901193603761e-05
3.41886959069114e-05
5.68606224902493e-05
3.61967885772915e-05
6.82821068667297e-05
6.26488200900694e-05
9.66329150131322e-05
4.54301589349992e-05
8.74196137402496e-05
0.000100675554359646
6.26826922543771e-05
9.61769942477991e-05
6.8741860190193e-05
8.85479061680114e-05
2.29754623731935e-05
8.6410572649382e-05
3.8384388325309e-05
3.58204816666573e-05
8.36356274352086e-05
0.000125249347094202
3.56507581726681e-05
3.02430782878345e-05
5.18485605689443e-05
7.43127029041999e-05
7.91145270173589e-05
0.000155804006504067
8.84216308940853e-05
5.81122504018417e-05
5.76044632543395e-05
1.36595307189254e-05
6.34647974156803e-05
6.86606336365919e-05
5.57860668198976e-05
6.75899960082016e-05
9.05284032796865e-05
0.000103784588939564
5.81839826255779e-05
3.94753545651597e-05
7.76547879779244e-05
-2.6934051149951e-05
5.22122877866273e-05
1.68936308096931e-05
3.2123710210399e-05
3.69302980992597e-05
3.26199152296042e-05
4.71799464849385e-05
3.96273092425065e-05
1.46013086360965e-05
9.26447874135052e-05
0.000109104916550891
5.3650403155e-05
-1.30395846765841e-06
9.77061529771457e-05
1.66005369104552e-05
7.8342033146298e-05
8.80833377304619e-05
0.00012719755868205
9.01096297943992e-05
4.3085682462979e-05
1.2844137422851e-05
6.32105429081475e-05
2.9898448027188e-05
1.83676186560751e-05
0.000113561990479899
3.26803555007406e-05
6.14789961140961e-05
9.86338389591209e-05
8.16203263174868e-05
5.73705256126211e-05
0.000105312780456961
0.000142704708925288
6.63524516428478e-05
7.89584737869964e-05
2.28460199567872e-05
3.91707312275537e-05
8.46028658622681e-05
1.69769477685034e-06
5.08897384455348e-06
7.93561546447384e-06
6.38649739121634e-05
4.70698744247304e-05
3.21965534276832e-05
7.68839040615585e-05
-1.54834677800561e-05
3.85867690944627e-05
5.83250063415986e-05
1.6549005321012e-05
9.2123594039794e-05
5.7300550824816e-05
3.22133883825873e-05
4.86106140937833e-05
7.94313555089767e-05
6.36040861790493e-06
9.61905679435899e-06
4.90184670532506e-05
9.92551556977859e-05
7.49931301990308e-05
3.08485057209014e-05
1.59729603269268e-05
7.60613208710137e-05
4.41576495769356e-05
4.99069448288962e-05
9.66652258664544e-05
4.03156834159171e-05
8.59895645752689e-05
3.82959533292011e-05
0.000112565090601777
4.47806109777718e-05
8.26702304102371e-05
6.45786771961807e-05
7.91525514763766e-05
5.27481663434316e-05
4.80640203378971e-05
5.31275539055938e-05
8.44211567842396e-05
3.5579032513607e-05
9.36335209806565e-06
3.41628134662754e-05
6.48459099967423e-05
5.71945976595725e-05
8.62681169823691e-05
0.000110190362138722
5.26625771924797e-05
7.79798079569515e-05
8.2280756524367e-05
5.1087832774707e-05
4.11487835720678e-05
7.15077403943554e-05
7.56127007702798e-05
0.00012122536150574
7.57210741828466e-05
4.39075600432258e-05
5.42997435577647e-05
7.32899964904169e-05
7.29090864605242e-05
6.01721753691342e-05
3.41006401905112e-05
0.000121496339916498
4.79916720488953e-05
1.52784845563418e-05
2.88662881465182e-05
0.000106396678455783
1.29802654407841e-05
7.19018210808093e-05
6.27944084340498e-05
0.000100038157010369
7.04437864779102e-05
2.93480620503104e-05
5.80788345263937e-05
0.000111905741514047
3.95025381327277e-05
4.07860760049228e-05
4.24938906232539e-05
7.14451585376476e-05
6.55096293568386e-05
8.4864957231149e-05
2.69142542638707e-05
7.21261202837982e-05
7.62275277409001e-05
5.17206487253547e-05
5.43940663088682e-05
4.49195306760925e-05
6.18389524310966e-05
9.62814532290745e-05
-1.33277504832763e-05
7.01333744788928e-05
8.77904316941828e-05
4.72875629749076e-05
2.89409153653035e-05
7.12724454624959e-05
1.55400231403688e-06
5.70059366327534e-05
0.000121689976338338
7.50643144393593e-05
5.15591060957154e-05
7.41693495363752e-05
2.87730690883767e-06
1.44497807641684e-07
3.7611199207852e-05
7.40016172350824e-05
1.56687859757736e-05
8.08374604503563e-05
5.47451258640344e-05
6.27703605958238e-05
1.69516289387683e-05
3.09522525834305e-05
8.20384299998398e-05
-2.95354956598338e-06
-2.8260295759806e-05
9.83837088233303e-05
6.20276562385537e-05
0.000124781784788953
8.1663627017882e-05
2.19908292187995e-05
2.73432490761154e-05
7.2661094616076e-05
4.38756811277147e-05
4.89201984074086e-06
8.3982012664506e-05
4.59923956518625e-05
0.000108800738652669
8.06904746882442e-05
5.31551457065133e-05
8.9424780767377e-05
9.89246271574793e-05
4.73018831313619e-05
7.08375488198764e-05
2.54731523611395e-05
4.96901880013162e-05
4.87448929468638e-05
6.96713153705725e-05
6.60728399285198e-05
7.62085640069076e-05
7.27432525444381e-06
5.83697373162703e-05
4.58515270556594e-05
5.05535018218468e-05
6.4881784691332e-05
2.32767936891483e-05
6.42309149426264e-05
6.59203812483002e-05
1.73464921598263e-05
7.74791307793557e-05
7.86939123581197e-05
8.71752427942347e-05
2.63556335879472e-05
3.59014199013858e-05
2.34152942547276e-05
6.63663081163929e-05
5.30401698358049e-05
0.000102309728991027
4.8937204555601e-05
4.08596661484128e-05
-9.82697801101543e-06
9.0680398861023e-05
7.46922824060257e-05
8.90248843683803e-05
9.02936380169825e-05
8.26929655695909e-05
9.43978296267282e-05
8.69737892310273e-05
7.1618668946491e-05
-7.38733247706782e-06
6.83714086231696e-05
3.86682273490217e-05
3.9502910905149e-05
7.50354151969686e-05
3.82534408422848e-05
3.16368092118398e-05
-2.00549263656084e-05
5.59385681255124e-05
7.81470886175523e-05
5.60796740056064e-05
6.71883157021998e-05
5.31659000810207e-05
4.90488646554993e-05
4.76521830037629e-05
5.66775395400261e-05
6.66049290410957e-05
0.000127429075329186
5.86809029889969e-05
0.000106744098342925
7.98440189575069e-05
0.000124992195532526
0.000146861244354244
6.25913765546865e-05
1.10279465466095e-05
5.94634198430945e-05
9.73898348050419e-05
0.000114523985960337
6.26653705015542e-05
5.92778623921884e-05
1.16623519449619e-05
8.6790951403013e-05
3.78030649787199e-05
-1.18299349067576e-05
3.72636008355917e-05
-8.10637455500618e-06
5.97133302137199e-05
7.21954897430624e-05
4.72643313038293e-05
8.50098784584626e-05
3.19390960466975e-05
6.06209833344794e-05
4.3810762552657e-05
1.43175018322552e-05
4.86250443300334e-05
7.8713921215274e-05
6.32873461766952e-05
0.00010864180368632
6.45929217767903e-05
9.33883765960552e-05
8.51668084997773e-05
3.49393540378523e-05
8.24797756008715e-05
7.33611490464603e-05
5.22281108341094e-05
3.701714981154e-05
0.000130876468233044
0.000100648711064481
6.19752851072495e-05
2.9112568333218e-05
2.4929762796358e-05
1.42559386794788e-05
-9.10855121586989e-06
1.5665029269032e-05
8.01620707821924e-05
3.52355764448907e-05
4.65575208882937e-05
2.69520707131279e-05
3.27986339268892e-05
1.37074302243942e-05
5.92360389662355e-05
7.66505543914726e-05
6.99865296757132e-06
6.44064467945511e-05
3.56912568092087e-05
-2.60516480893284e-05
7.9842742951053e-05
0.00010222845435988
6.55954970663034e-05
5.72670167594216e-05
2.87138410971035e-05
2.53823458610648e-05
0.000106119555893782
7.2645313423751e-05
5.39534208852836e-05
7.89412588758258e-05
0.000122493479697598
1.2220869554697e-05
2.95593090526114e-05
3.51406518211672e-05
7.99688769695048e-05
7.85865667608435e-05
9.09074393937244e-05
6.7505198923972e-05
6.82345080537402e-05
3.14084988180055e-06
8.12481433477566e-05
0.000113307241966301
1.29027888729614e-05
4.88664157473892e-05
3.53269712121327e-05
0.0001216287832541
5.58512400641031e-05
5.554755611289e-05
8.14285209832789e-05
3.86264162170609e-05
3.68873685002459e-05
9.45666895242314e-05
3.79843152912722e-05
4.94355602719542e-05
4.50872615421765e-05
2.677207157525e-05
8.21878031895435e-05
0.000101016874741545
0.000115898998661533
2.6332020730244e-05
1.92321992713062e-05
5.29672485344129e-05
4.06401357440853e-05
7.69863616231163e-05
2.08367205633935e-05
7.65255495621262e-05
6.18048572375906e-05
4.37094365373025e-05
6.36178307574683e-05
-1.71369523906586e-05
0.000116795008857308
9.55804570573247e-05
1.10659045149544e-05
6.56544939414491e-05
3.83912051687472e-05
6.15674573381793e-05
6.59221315501061e-05
9.09438373957648e-05
5.09591287631424e-05
3.56226329900407e-05
3.16167404789336e-05
9.24515896155619e-05
0.000127005415288909
2.86300595221369e-05
6.87601879658586e-05
0.000100985411756252
7.48123966578773e-05
5.08091470818335e-05
6.09432267912789e-05
5.20377080718374e-05
7.39874351351883e-05
3.93461477705487e-05
3.11454934369017e-05
6.27414010146423e-05
5.45299303039544e-05
5.26452512150972e-05
5.39922920190639e-05
1.21777330044913e-05
0.0001007739492719
2.44018068796538e-05
2.11899614260812e-05
6.22978073231397e-05
-9.76028770243204e-06
-8.75637848031981e-06
6.45490014070774e-05
0.000120613707928044
5.4577817541018e-05
9.81568522326919e-05
7.69024773744064e-05
2.30213730393134e-06
6.92958771449483e-05
9.83926258895806e-05
5.90736901180685e-05
0.000135834509977062
0.000184094197322417
5.15373114506253e-05
6.2073214265924e-05
6.05562081253474e-05
0.000119692253601423
5.36778267725374e-05
-3.72190837529118e-07
1.60849246691897e-05
9.59895456121924e-05
2.61998828613498e-05
8.44553524789542e-05
0.000116798811450358
4.36586000326063e-05
4.8771882471823e-05
4.91321045383932e-05
1.45743305285244e-05
4.59089485079964e-05
7.61239899777539e-05
4.24988767546077e-05
2.89815224096343e-05
3.85704802168281e-05
4.52545886378498e-05
2.43966106145761e-05
7.8137421092583e-06
3.12654416770855e-05
6.66941307150078e-06
8.57572463943289e-05
0.000148182886989938
7.03059958715804e-05
7.68883683254552e-05
0.000102586433055651
0.00010857178459028
6.67007122855579e-05
8.75493366744471e-05
7.7460651733342e-05
3.12729297097365e-05
0.000104648810439478
2.22525692308601e-05
-1.27022466988399e-05
4.12148804153784e-05
8.67696251448056e-05
7.695433561408e-05
6.37813028990308e-05
9.43510943384645e-05
8.53677110993356e-05
2.21324148450569e-05
-9.60537363100086e-06
1.81267915116385e-05
3.98588684966171e-05
-1.25197040412468e-05
2.43693932537086e-05
0.000136263418625019
9.98313005923667e-05
9.43987686583333e-05
0.000117118476847913
9.65995538032284e-05
-8.0611452409956e-07
3.60320996995768e-05
6.37616032728395e-05
6.67364152805388e-05
5.40090029102228e-05
5.61634856175637e-05
4.45327723234775e-06
6.40723597865817e-05
0.000107959962578767
9.16225625662222e-05
8.06378948338143e-05
0.000115575189237401
0.000100508120344004
0.000113396525711007
2.63803583705849e-05
6.36476018156999e-05
6.33332126487938e-05
6.44654705894114e-05
9.84456328065506e-05
9.71554293725936e-06
6.32821642967505e-05
1.73605629460951e-05
4.57106681745908e-05
6.87726343272613e-05
4.0828407256975e-05
7.56007410404909e-05
8.89160928097041e-05
7.84917548915194e-05
5.85488162335734e-05
4.82035482817885e-05
4.28920544884604e-05
0.000104037559662693
9.51249533688284e-05
4.45038426158696e-05
9.63822787676324e-05
8.08700392002419e-05
2.00890815562328e-05
2.42671147885788e-05
7.92750024350352e-05
1.39244469070341e-05
3.08809197581279e-05
5.38665934117147e-05
0.000117495997328107
1.94118311480272e-05
6.47046661199545e-05
4.86650551523986e-05
7.14218326608817e-05
3.89717538152442e-05
3.92773166850859e-05
0.000104140217002777
9.23706921384054e-05
8.39895760613312e-05
8.42460031645587e-05
0.000104387347662375
4.63843246759354e-05
5.04282159532512e-05
4.00647877406874e-05
2.67050475856437e-05
8.20182163918714e-05
9.74826889248098e-05
7.77749441483837e-05
9.27789579216559e-05
2.95793094203894e-05
9.36043781113445e-05
7.77020436600969e-05
0.00011839162960109
3.07319978706952e-05
5.02994097159819e-05
6.79219387998744e-05
4.44168910615219e-05
0.000142721866735901
8.10167922533223e-05
3.65827361531664e-05
8.5883372144072e-05
-4.52231611581388e-06
7.63066063818786e-05
7.41160911402146e-05
5.10189498357094e-05
6.89621652240649e-05
2.17151959184086e-05
6.1306116554385e-05
1.5274186909458e-05
5.18720249597893e-05
0.000109555530419818
1.90375130037292e-05
-1.47927896188051e-05
0.000102302873205619
6.01063061009855e-05
1.71541433591361e-05
4.33669253126699e-05
1.75976478077038e-07
8.08912069456785e-05
4.36495029965525e-05
7.00799326401758e-05
9.48046185654063e-05
0.000103199637899167
8.73123341509539e-05
1.8321491700555e-05
6.08031228020747e-05
9.99349050899344e-05
9.07684210736159e-05
3.57597437679335e-08
5.63070641737961e-05
6.68519618254522e-05
2.44768973890841e-05
2.32253410612908e-05
1.44332544778791e-05
9.15254901114993e-05
-1.40948394900503e-05
1.91175255290654e-05
6.82949398189931e-05
6.62154127501301e-05
5.57176334646935e-05
5.17234613479984e-05
4.28128536105844e-05
6.67495166346568e-05
8.83921360472173e-05
3.31097157843845e-05
7.92367329868431e-05
-1.93294989181195e-05
4.51388324842303e-05
7.49503122627668e-05
0.000120266987620767
-4.78893785076772e-06
8.66743453424371e-06
1.89663041064208e-05
-8.69790123778185e-06
2.08030045592406e-05
4.26193375281975e-06
6.24634253903155e-05
-2.22163567967235e-05
5.02774775680015e-05
3.35159557399204e-05
2.26770765679273e-05
4.24954296157058e-05
2.7874673513637e-05
7.85754982423106e-05
1.47889949338856e-05
2.75154119612768e-05
-2.68200966867691e-05
2.04948605137665e-05
3.56210202133157e-05
9.31221125785241e-05
4.18060275011772e-05
-1.9789797943646e-05
6.66592534645132e-05
0.000130932547857696
8.33389213154136e-05
-9.10688188259966e-06
5.73321673880555e-05
4.51005126474889e-05
9.65009562005765e-05
0.000121249524398785
7.14739520652098e-05
3.92202319588765e-05
1.62214205696134e-05
5.52176549821232e-05
6.57985493205096e-05
3.60146552553442e-05
4.6062095400766e-05
7.67911768426755e-05
8.06873430040118e-05
6.24313397697933e-06
7.81775789092828e-05
1.54118560361367e-05
9.86079276793896e-05
5.69712443453369e-05
4.4327848515658e-05
9.46730896031643e-05
8.1048545491449e-05
8.52469613135174e-05
2.32991035610243e-05
9.44777004440849e-05
7.23628515697227e-05
1.5129888945355e-05
6.13343478257254e-05
7.19791468685728e-05
9.78393414162184e-05
9.16572741421205e-05
6.09157795519031e-05
7.78964080352868e-05
5.15717078978851e-05
3.29465126257819e-05
1.5593944014154e-05
4.92261688298117e-05
3.54086137696797e-05
2.65379283235442e-05
3.86957490684924e-05
5.66581028338883e-05
7.40767999101482e-05
8.60120495737531e-05
4.37274693878404e-05
5.45375119682615e-05
9.16171206725311e-05
5.73615647380934e-05
3.65158479747783e-05
8.56300338025319e-05
3.11712912005469e-05
3.28333230839206e-05
3.22609958075729e-05
8.43386849749605e-05
5.87733004573486e-05
5.36631627793659e-05
2.84940676219023e-05
0.000140084703124999
6.37218633023634e-05
2.41817981252258e-05
0.00012040751413606
4.46793945011086e-05
7.14087834886596e-05
4.00632190526624e-05
7.93836945721502e-05
5.81366050302597e-05
7.14497252894136e-06
4.9558342183412e-05
7.30272202185907e-05
2.20948526050259e-05
7.14365113974021e-05
6.54884232602102e-05
8.19716264857457e-05
7.19104911296213e-05
-1.03533863887577e-05
2.98987452578127e-05
5.81946535187069e-05
0.000109164496611332
4.44221664922174e-05
9.29019049463271e-05
-2.07783548221238e-05
0.000102793943884379
1.09765194810921e-05
1.85336324757917e-05
7.55663854039721e-05
3.61678443153374e-05
6.98712605675347e-05
4.34620454213998e-05
3.08244509838839e-05
0.000104339519935962
4.8402757341684e-05
3.59036347812518e-05
3.25234678354726e-05
9.00357394155289e-05
2.02258121345541e-05
5.64115403569041e-05
-3.8357338552061e-05
4.09326122514999e-05
3.95831609043562e-05
5.44159526719622e-05
8.07965710478974e-05
-1.52079575951206e-05
3.88849407141712e-05
3.20451608698116e-06
3.77516232897462e-05
-1.92160418054441e-05
6.86062805706614e-05
2.50612145698536e-05
9.60556083940638e-05
8.47687849445121e-05
3.73957413802524e-05
2.55331302282676e-05
8.66286408460968e-07
7.88878677373566e-05
4.19025839762467e-05
1.27350873106381e-05
-7.86736852133118e-07
9.68981647160027e-06
5.91545575032777e-05
5.82501116447534e-05
6.63645544171676e-05
6.57302773449769e-05
-1.36437298533546e-05
3.33537903941443e-05
3.42801561134508e-05
6.87032520852247e-05
4.30799338045304e-05
8.73552125387658e-05
5.23481656752121e-05
7.80568059875938e-05
6.50699683691521e-05
4.76887924475996e-05
2.94014056974626e-05
5.6040762161923e-05
5.39855635193405e-05
6.18096295153117e-05
3.13021650029651e-05
2.17693913657801e-05
7.39029201650959e-05
-3.74014384947671e-06
6.09973612232599e-05
4.91401997636187e-05
6.29516558804277e-05
7.14864817582266e-05
0.000101573459525739
0.000100089901571558
5.69398106422715e-05
2.90482407228312e-05
5.76278573436394e-05
3.68723308799069e-05
0.000112291232132285
9.04649843997786e-05
6.79640005160882e-05
2.82801594665996e-05
2.92630562597893e-05
5.88268978531347e-05
7.35282192743836e-05
4.25193320566805e-05
9.077586468013e-05
0.000104780609835645
8.47665587983529e-05
0.000137075346150534
4.08815589735698e-05
0.00011017791218743
9.44575057236364e-05
2.99456135458251e-05
5.9847441319989e-05
9.39980009527367e-05
2.86358978590082e-05
4.92354834986562e-05
0.000119454439145057
5.47223106380377e-05
9.47277059002722e-05
7.38726981980781e-05
7.3271424345897e-05
6.72571165890797e-05
3.64409173429384e-05
3.56758873857656e-05
7.0240307750468e-05
5.52581994874201e-05
7.77679693417133e-05
7.94782414988656e-06
6.81258353146022e-05
2.65741633714525e-05
6.6440360019493e-05
-3.49090403615974e-06
2.64890381956585e-05
7.94860643309069e-05
9.57684183079341e-05
7.44863286614208e-05
3.49613578090148e-05
2.77839912115507e-05
4.2871800114925e-05
8.60673497473556e-05
6.95542939026905e-05
4.90738673766684e-05
2.20280209553485e-05
3.6304612152478e-05
-2.33892732185705e-05
7.71880116092546e-05
5.57779110655219e-05
7.61631219208222e-05
5.28325833059815e-05
7.83647714288785e-05
7.36900698911105e-05
7.90018480000329e-05
4.5211966137721e-05
0.000124424342871014
5.41763897238749e-05
3.65772010297603e-05
2.99285525088549e-05
1.00477598221025e-05
4.4198805998249e-05
4.30874638428037e-05
9.20767045238971e-05
9.81005984395266e-05
7.91415001606818e-05
-3.23495221800067e-05
6.02587627099242e-05
2.76861155658463e-05
4.1596475826838e-05
0.000108145864692702
3.60808479720395e-05
8.29918447310461e-05
2.34920175736731e-05
8.6831769720136e-05
8.86054303311906e-05
4.83549555293632e-05
1.92058539494985e-05
6.82109368133947e-05
4.47667814431071e-05
6.0246243178196e-05
6.32442329940352e-05
6.67381596243937e-05
2.75851912142276e-05
5.74643044678706e-05
4.26805695652123e-05
1.21376584985264e-05
4.65413731020659e-05
4.69127840461341e-05
7.32663888305337e-05
9.54147027446938e-05
8.20357097019852e-05
4.32529580119353e-05
5.86684679543413e-05
5.26870304184302e-05
6.92123076310918e-05
-2.36017129812024e-06
5.81516732120168e-05
7.29887913511792e-05
4.02545263557495e-05
3.75337810257772e-05
4.15964712815184e-05
7.42328560743717e-05
3.70002247031456e-05
2.55484086840486e-05
1.67391620886126e-05
3.84687751421011e-05
5.16082965136021e-05
0.000105881405487535
9.51925971741613e-05
8.86824439979469e-05
7.37512164800476e-05
6.88756375189323e-05
0.000114310438554505
2.26075036076754e-05
5.98375383804242e-05
7.92901564983092e-05
6.88388463869247e-05
0.000105768717783895
-2.12031035912443e-05
9.33481817150159e-06
2.46429384038712e-05
-8.8065380801997e-07
4.67227643258751e-05
4.41828387454384e-05
1.48282213138024e-05
3.50363911013031e-05
5.40157786663347e-05
4.98562577605783e-05
-9.88429507758838e-06
4.94176737399315e-05
8.377802506616e-05
2.95201296356777e-05
3.41106362076844e-05
9.227598275565e-05
8.2312694371292e-05
7.2416402306942e-05
5.17719874718152e-05
9.12673704575611e-05
4.57829359952815e-05
5.92683975592827e-05
5.2780970419504e-05
2.43851922605447e-05
8.04149942336227e-05
6.5615374968324e-05
6.36945858387552e-05
0.000106217648665178
4.56150172560904e-05
-9.46375507247212e-06
3.00232876454102e-05
3.6160441923672e-05
4.31552814540204e-05
2.61153931075815e-05
5.3474602828355e-05
3.3535220346695e-05
-2.23797346697224e-05
4.51160486182354e-05
8.57629560870227e-05
8.63204989257494e-05
7.07896237352483e-05
7.94495653722835e-05
7.53351701155227e-05
6.87903782875933e-05
9.62442510890277e-05
6.30704759874751e-05
4.85059218965061e-05
6.72336331473793e-05
7.04170244889606e-05
-1.97680686206464e-06
9.0918235002437e-05
2.85210087053493e-05
4.99247550041536e-05
7.43286131310585e-05
9.31715460903522e-05
9.04942450710057e-05
5.68478344283416e-05
9.26195169292873e-05
8.34150919224453e-05
4.02011486031421e-06
4.45412174159258e-06
3.76324527796852e-05
3.81216380441619e-05
4.90343542043107e-05
5.40457384818738e-05
4.03053105804777e-05
3.26865633883607e-05
4.59652733566317e-05
9.30346767283704e-05
4.04952284489297e-05
2.12240974748413e-05
5.26584745084213e-05
2.19955679637608e-05
8.56498860962593e-05
4.93588120434562e-05
5.71267729590398e-05
5.88477563379227e-05
5.56643788871569e-06
4.91689159188856e-05
-1.38089661891484e-06
7.62609116770234e-05
0.000101054117530075
9.84967594447751e-05
5.32847892029519e-05
1.62038858732516e-05
0.000114123612326158
6.24931804627759e-06
3.68922768150641e-05
7.20938613267909e-05
6.53819908738039e-05
9.56577572482688e-05
5.05455725996677e-05
7.10123541829199e-05
0.000100890553428197
4.52943915588027e-05
5.4210661341194e-05
7.55896904230633e-05
0.000108975787745869
0.000115482578493399
3.256030965999e-05
6.77382883808098e-05
7.00815303376709e-05
0.000135941837239658
7.00617069077663e-05
3.85958945663965e-05
5.18435862272538e-05
8.67192133288836e-05
-3.78023878340663e-06
0.000105249301431047
7.20907633232894e-05
4.58126487528788e-05
9.34646766973559e-05
6.8086657674749e-05
4.20798735267442e-06
6.46105667963787e-05
8.94703265719399e-05
2.55991431027449e-05
2.90255152497556e-05
-4.09578130529904e-06
2.88085209859236e-05
4.39679062290183e-05
4.46797836633085e-05
4.68614191648304e-05
5.23727904350552e-05
3.95105392749404e-05
6.25139229908321e-05
8.53299354034521e-05
8.55852433325416e-05
2.62565303777426e-05
4.07426629694458e-05
0.000104449814808328
9.83831330436585e-05
7.29861908783516e-05
8.14524755750305e-05
3.66332591390469e-05
6.17204493858118e-05
0.000102923727878092
8.72122992755229e-05
4.32910426610461e-05
0.000125500072856095
2.22245874269544e-05
8.30979710725798e-05
3.01695701825004e-05
7.13855337891442e-05
3.57943209300172e-05
7.1273662975551e-05
5.19911054715247e-05
8.63555820180771e-05
9.20824771719437e-05
1.97455376003437e-05
2.39281632799101e-05
5.53949956998572e-05
8.65444920142694e-05
1.77167912968657e-05
2.56377707027642e-05
6.15460590888749e-05
0.000134818955468055
4.71358664064308e-05
4.28791030066568e-05
3.9688950420687e-05
7.18138591883459e-05
0.000107228427935326
9.82955100157026e-05
8.59636192620893e-05
8.73304140823744e-05
7.05086919934102e-05
5.16347314539364e-05
-1.35849492901516e-05
-1.20657488837772e-05
0.000126671659054949
4.50085050857753e-05
3.23141845562046e-05
3.42841779925655e-05
4.04511496571738e-05
5.356331025546e-05
4.1152167983673e-05
0.000105021794475006
6.87180765413255e-05
7.1791697767256e-05
2.39479765904211e-05
9.48895092894509e-06
3.28606176506846e-05
4.95151674586471e-05
6.52557544005965e-05
6.94614433961008e-05
2.87873374414112e-05
4.15360549128454e-05
2.38616216543611e-05
1.26853702933484e-05
7.11089161534199e-05
7.81472466511964e-05
7.23468019571291e-05
7.31960357989981e-06
1.11690145545926e-05
6.96494952633657e-05
-8.66150429483524e-06
3.84883651889806e-05
2.1451823593414e-05
6.10990629876154e-05
2.19244205745135e-05
3.23138320695074e-05
4.75661196812173e-05
6.36239966734125e-05
0.000105816221420295
8.02187142796201e-05
9.055267635606e-05
6.01536637520265e-05
6.83933591040235e-05
1.57793076606346e-05
4.24333542984756e-05
3.63896249915832e-08
-2.73437838328651e-05
5.71602002430425e-05
2.83635144265011e-05
6.05370217432991e-05
6.82817631769597e-05
4.45044537726724e-05
9.67965829845858e-05
7.88747662402197e-05
5.46353140540151e-05
5.03174374422405e-05
5.75593179758573e-05
0.000108464680641278
6.187453389823e-05
9.80536499385734e-05
3.45950479875354e-05
3.13144253970607e-05
5.76828911137041e-05
3.82223403857843e-05
5.00769965402886e-05
0.00010487897196121
7.21336799292022e-05
-3.5169450578106e-06
5.59861094588967e-05
0.000105860915457511
5.56072526168378e-05
4.03981669555051e-05
1.77219623761953e-05
4.64889635240995e-05
3.35359172645561e-05
4.50134098991997e-05
6.19651363699467e-05
3.97349224033949e-05
5.39743084835506e-05
6.57126763300359e-05
6.10022950207078e-05
-1.23734166989352e-05
0.000104440455190146
4.85727285783025e-05
-3.28861912972844e-06
0.000110790551621201
0.000102411169711523
0.000132115588105946
2.99815725078586e-06
1.06444812694961e-05
6.56209676429128e-07
6.89011916186323e-05
2.77528655390369e-05
8.62378427497508e-05
4.56583324885232e-05
3.95551708654693e-05
8.20026982116392e-05
1.47398828795002e-06
2.89334973570671e-05
5.00672338358815e-05
7.08514037329801e-05
6.83954856689541e-05
9.79314716631451e-05
-1.46251712942436e-05
2.59591781360757e-05
3.77524224745844e-05
8.20424442937085e-05
4.51604297913827e-05
9.31399959017441e-05
9.40925601343793e-05
-1.65692332578189e-05
2.75311236705016e-05
3.46977986127335e-05
-1.45518607124512e-05
0.000103911655962
7.75445405899383e-05
6.10248108142491e-05
9.13556678023955e-05
0.00011256638666076
6.63112577097466e-05
0.000103657286339805
6.25343586017109e-05
3.03768332015076e-05
5.65566504909028e-05
2.61877577838603e-05
0.000103941867233219
1.24096713183181e-05
7.71800908122398e-05
3.22591673544041e-05
4.73913979067911e-05
1.63386617583771e-05
0.00013920131250285
6.00586714117491e-05
5.61032200809716e-05
8.88229662030604e-06
5.41302294722669e-05
6.30769308304959e-05
-1.030645852683e-05
-9.88588981381844e-06
2.03150192312343e-06
5.95039075991031e-05
9.26443853516674e-05
6.7486253280068e-05
5.25066985590367e-05
5.95127982464167e-05
5.53137320002987e-05
4.88842884889402e-06
0.000109103685598997
4.53218489534494e-05
4.50980334344278e-05
-2.10690953763271e-05
4.83377290887203e-05
9.47277550249385e-05
7.01491757972042e-05
9.23674117573576e-05
2.94854066407147e-05
8.96603565407825e-05
6.47346808343779e-05
3.76755606832865e-05
4.01141669554042e-05
9.49861468952381e-05
3.46874261237342e-05
7.1500151584008e-05
9.87525043948453e-05
5.7884825936801e-05
6.0434211840045e-05
3.19247432904045e-05
7.2809591611973e-05
2.91155247510566e-05
0.000114255373665689
-2.07985868810769e-05
5.32402741213895e-05
7.41105869752977e-05
8.38216585611527e-05
5.39254612706758e-05
3.37764421215193e-05
2.59620762994329e-05
7.63728641475181e-05
2.27836384359277e-05
0.000100475746393913
0.000102562330682034
3.28787967507616e-05
1.66068753051853e-05
5.58677878482497e-05
6.36526400738142e-05
6.37250784584331e-05
1.99335968260248e-05
9.48897864760185e-05
5.51013359484584e-05
8.86924984815782e-05
5.9426467606462e-05
6.53225076517783e-05
1.99256255781658e-05
3.84860368910994e-05
4.1500761227179e-05
8.83479965572475e-05
8.77215821089849e-05
8.00175808884817e-07
1.31988727915951e-05
7.98692389196177e-05
6.64697670944196e-05
5.03100958730897e-05
4.3353463709511e-05
3.77129126648948e-05
5.57403467938391e-05
8.99936480336881e-05
7.59368174360984e-05
7.97306164820997e-05
3.43982395936984e-05
2.61372674929969e-05
2.33169740815833e-05
-1.93269417715906e-05
4.75883257591742e-05
5.80998160813725e-05
9.36022687150723e-05
7.18482677879488e-05
5.8156508028861e-05
2.36072621067471e-05
7.40492213724289e-05
-1.9942069939306e-05
5.64053357137259e-05
7.84102713516431e-05
6.1222415349177e-05
8.54457662803377e-05
7.29729845145815e-05
5.84684936496394e-05
6.75789293044567e-05
6.20916906126632e-05
9.54750968755034e-05
4.90738598843481e-05
7.95436085006092e-05
4.06449907939569e-05
5.79703576873277e-05
5.90520073191553e-05
7.53195029615713e-05
5.89823693300268e-05
-2.73563350244312e-06
2.6539756032165e-05
6.7705411663666e-05
6.95290521304766e-05
7.69637742610215e-05
7.23888885206731e-05
1.32327563045753e-05
7.58931985777783e-05
6.99202623493197e-05
6.30269995758363e-05
8.0722093506223e-05
4.59846607744556e-05
8.88706697304119e-05
4.90480294254827e-05
7.01986681909573e-05
1.43208010336014e-05
6.74161629746534e-05
2.1828446872409e-05
9.21104040846134e-05
2.93696480299955e-05
2.98343820750722e-05
2.13869138755148e-05
5.60261154191725e-05
5.25780856596987e-05
9.69612761006901e-05
6.11712325552068e-05
3.24610886252608e-05
3.05151655986329e-05
4.41915834750262e-05
9.80672020977866e-05
2.12837740873232e-05
8.40113089480765e-06
3.81535362991811e-05
7.84372180081615e-05
0.000103031267716956
1.70484990374583e-05
7.94897466067541e-05
6.4177253408023e-05
8.46697631932232e-05
8.06226435868154e-05
9.6696276595492e-05
4.42836236441045e-05
5.82235666594392e-05
6.28146769523924e-05
4.52243292036704e-05
8.59235638432474e-05
8.08007769800423e-05
5.47800394576035e-05
1.42908618389916e-05
5.81387877940167e-05
6.26565072408736e-05
6.56879895640864e-05
6.43316830150451e-05
1.8167401432674e-05
1.36269849503161e-05
5.89664416752179e-05
3.62794876199642e-05
0.000138924706266158
7.71829409133182e-05
8.993101622744e-05
8.43074048046567e-05
3.66854229505252e-05
-1.20075012551821e-05
-1.63929236015608e-05
1.75112185773277e-05
3.52304936190606e-05
0.000121635961357268
6.23039098558299e-05
3.02174612541979e-05
2.66895404070568e-06
7.59284301614288e-05
5.86092846175981e-05
5.39475213987928e-05
2.66853757309267e-05
4.39313352064297e-05
5.43806112328229e-05
-7.88715446856123e-06
6.43341377398716e-05
4.81024552476249e-06
2.77174537672883e-05
0.000106215638299043
2.73277185506187e-05
2.93570115963602e-05
2.67012985455276e-05
0.000140432092377498
7.1620191417664e-05
9.57143713814788e-05
5.12261999700482e-05
0.000159694052365968
7.09199247395598e-05
3.27401303600701e-05
8.07501690942144e-05
7.37532024665582e-05
8.82233063875658e-05
5.7174564597417e-05
8.32397169221226e-05
5.79822144195772e-05
8.01352203972069e-05
-1.04686950797615e-05
6.34656159046834e-05
5.96405916838451e-05
8.47793739409871e-05
5.33090128767269e-05
2.3958148490044e-05
2.97451504279583e-05
4.85560660747202e-05
6.18224111386668e-05
2.25828642544048e-05
2.49640464635061e-05
9.88903134867375e-05
6.68675671458723e-05
2.33650213016848e-05
1.93928541868393e-05
-2.18668855805531e-05
6.33420767171865e-05
6.88562209330329e-05
-5.86393390744213e-06
3.06469367704928e-05
9.23783646890802e-05
4.89952295429364e-05
8.72557384578322e-05
5.6037666588453e-05
1.78301724060635e-05
5.59300013617966e-05
8.05805530754263e-05
9.51734056319078e-05
3.88778116620574e-05
6.61448758676382e-05
2.29034696081497e-05
6.81519414101422e-05
4.77274730171175e-05
3.17239413790548e-05
8.86911610320681e-05
3.70294315145135e-05
5.30154435709572e-05
9.86739287794475e-05
1.83420676670439e-05
-4.80726129712999e-05
6.93482294075178e-05
4.45140190111747e-05
6.54784033381854e-05
3.54924065868281e-05
7.09277974468167e-05
2.45816949785022e-05
8.12571708858007e-05
5.44066276903459e-05
2.06467734707011e-05
4.83725448044606e-05
1.54556777546958e-07
4.84377009196195e-05
1.53101572779362e-05
2.08096632875588e-05
0.000112330138578522
8.65879526332161e-05
3.98469627049201e-05
-8.6925590870574e-06
7.28077657326599e-05
3.22922746691905e-05
7.9405312793067e-05
0.000115165707488678
4.80023036919649e-05
8.49495845484744e-05
4.37958597635674e-05
9.34235378048914e-05
3.33081642576845e-05
4.07510227652503e-05
1.92561181177753e-05
2.13732924084287e-05
4.17481318721241e-05
1.18928391224131e-05
0.00011216411377836
4.95256249202837e-05
5.15992084909872e-05
6.73743415294998e-05
-1.7688625475676e-05
8.26286034420221e-05
3.87797657110422e-05
3.63948316793177e-05
8.96919426110532e-05
4.90193991662052e-05
4.37686445601978e-05
4.58684829594791e-05
1.18437821489043e-05
0.000103005543918583
8.2755135340706e-05
6.31092928063339e-05
5.35944758024739e-05
8.92830467296726e-05
5.81255038552222e-05
2.87174209247958e-05
8.13577989511954e-05
5.72337180235773e-05
0.000101849436814235
5.43194690238539e-05
5.42560553084234e-05
0.00016202353379589
4.90743699993469e-05
1.48270463560529e-05
2.08321562954818e-05
5.44363548613409e-05
-1.14797979312295e-05
2.78862242901128e-05
4.60803780049687e-05
2.75961725714532e-06
8.0847894176694e-05
-6.98595104391721e-06
-7.31769600302448e-06
6.4339492538416e-05
5.17711389334594e-05
4.2258018982582e-05
-1.06477354074653e-05
1.97631238509136e-05
5.80106451328749e-05
-1.25325273667396e-05
5.4348647571024e-05
0.000120480955180712
7.96969290702947e-05
0.000119526290735481
7.38750377423733e-06
3.53649676645493e-05
1.07108352691387e-05
5.58773176465371e-05
4.39587674650168e-05
9.6363245141477e-05
9.1558911724658e-05
3.08595352922714e-05
9.68535646992521e-05
0.000110544171887156
8.41160851278855e-05
9.09029564616582e-05
0.000107588142147191
9.84839153654915e-05
3.90412935468877e-05
0.000144156995915875
8.43774933232305e-05
5.72499866501728e-05
8.48572806292751e-05
6.08510033623439e-05
0.000104752885063425
0.000114905510583156
2.71114630255633e-05
4.13303135117332e-05
-3.37700817149895e-05
8.02829420160502e-05
4.70431143820908e-05
3.72910013003748e-05
7.84942075259423e-05
3.60712491707388e-05
5.02443610801603e-05
4.96726093035529e-05
6.62498030425797e-05
4.7843247502723e-05
5.72154607493084e-05
9.08527753564677e-05
5.00978931156095e-05
7.51215842980853e-05
4.54845944227542e-05
0.00010379838851243
5.42477913514463e-05
3.90747501382936e-05
8.75506802908655e-05
8.28695266179052e-05
2.58123632281589e-05
3.89378289572865e-05
8.66765979089265e-05
9.41973154800434e-05
2.91947331569787e-05
6.47243150271803e-05
5.44646491642109e-05
4.20945970286217e-05
7.26215103577848e-05
8.90498940420932e-05
6.48789125576192e-05
5.46230963781722e-05
6.0344810328094e-05
3.93560120506916e-05
6.15228642020742e-05
0.000113605295265606
4.41298862059602e-05
5.36405079762394e-05
1.68340255287116e-05
0.000132740533724475
-2.46368979880137e-05
2.5315232536541e-05
6.65219381639671e-05
3.13057368237742e-05
2.60718789941923e-06
7.35267495022742e-05
2.68634362961921e-05
8.35209120046223e-05
0.000105814535281569
1.10063907239277e-05
9.47915269597201e-05
0.000109014583508637
7.41404157612608e-05
7.51264191551036e-05
5.22137408004615e-06
9.568181605536e-05
5.11191339948353e-05
8.60016199648744e-05
5.32369115112918e-05
2.59846987243554e-05
0.000108512964176678
0.000105201851658394
9.83863557812446e-05
9.11089234620671e-05
8.82678216921025e-05
5.32166090654521e-05
7.81707973606212e-05
0.000110352663136571
6.25161439519965e-05
5.77898016508019e-05
1.50626080761282e-05
6.46733072036179e-05
4.07505938850017e-05
-3.0349006455307e-05
0.000117188229113483
5.55135810548056e-05
4.56430783187714e-05
2.04278656861076e-05
4.53507933110031e-05
-2.76140144244846e-05
8.07727155750596e-05
7.78097314813939e-05
4.97784124243351e-05
0.000101317068701069
4.13354256473074e-05
6.05445924266351e-05
6.44918119338652e-05
5.47036030071379e-05
6.22851512831664e-05
5.69089959005068e-05
-3.30537649036611e-05
-8.29032633973904e-06
2.40156474250457e-05
2.00361171476997e-05
-2.43038363459432e-06
8.41061572990841e-05
7.52967105956284e-05
4.71490508652801e-05
5.93128827322826e-05
5.34539303638712e-05
9.26805298820537e-05
3.98869342690176e-05
0.000102664707405767
0.000103476359219168
3.80061659280037e-05
7.23783709522966e-05
7.48615237739266e-05
9.5748563526237e-05
5.1998046794592e-05
4.60447579806561e-05
6.81682011029215e-05
0.000135765960002944
4.14588568712673e-05
7.02320835576481e-05
2.59742260608707e-05
8.39249980543913e-05
5.51543125291542e-05
4.16082900544955e-05
7.4280567808311e-05
6.83631196233301e-05
5.18100897239782e-05
5.17763357543082e-05
5.85899087211428e-05
4.28899385828541e-05
3.83227888222624e-05
5.74162625341597e-05
9.58114310187917e-05
4.25934095181751e-05
8.21048260765703e-05
4.51221909140559e-05
8.16185792729972e-05
7.10298128732532e-06
4.64711169448942e-05
5.86021761927238e-05
0.000106567173474978
6.95071786302884e-05
6.11047783184606e-05
7.53849361736175e-05
3.98083633596527e-07
8.11370008811409e-05
0.000119525657585014
3.0824540551732e-05
3.31600510065068e-05
8.47520691923871e-05
5.72569336485942e-05
0.000103390351238016
5.53306277926185e-05
3.90820232536813e-05
8.82582433616143e-05
2.55102788417201e-05
5.69788702507468e-05
6.6901027082105e-05
0.000101539513045062
6.03826027912761e-05
6.92873127676435e-05
1.75293545442982e-05
9.49292454968819e-05
5.29697330104534e-05
6.78793353974431e-05
3.07137529040188e-05
5.87697369072082e-05
5.20600479697751e-05
1.27211438412336e-05
0.000109702853844279
-9.38552485267064e-06
3.49469200131742e-05
0.000130281840340265
4.12109598985394e-05
9.10653773419494e-05
7.87869041426393e-05
7.07256406552769e-05
8.61884103367601e-05
6.88905957678566e-05
9.58531676449444e-05
9.32934027992344e-05
4.97567346635582e-05
6.85351983050982e-05
1.47004518277205e-05
4.50445817511404e-05
7.13505867392673e-05
7.98301854688978e-06
8.15892263818153e-05
6.60045950069826e-05
8.12276138880561e-05
0.000105983447003196
4.63384709559828e-05
-1.99729687327475e-05
7.33462677789833e-05
6.51653751429105e-06
9.3296272246877e-05
7.42601012209082e-05
3.54415746726227e-05
3.80865983604332e-05
4.942358640984e-05
0.000100387981520172
2.24112715683715e-05
7.52333437696312e-05
2.98780854611355e-05
4.14743426150508e-05
6.39415309376177e-05
5.42642370727248e-05
1.69702772059223e-05
5.77502723881402e-05
6.85250257599713e-05
2.94440409673342e-05
4.7944527573149e-05
6.32598202303323e-05
3.20102314742354e-05
8.08932510391751e-05
8.07313615060022e-05
4.53409078010833e-05
6.28310076472153e-05
7.40302043258898e-05
6.21357454492654e-05
3.8436884354366e-05
0.000109923713243233
5.85851130983732e-05
7.21797394809809e-05
2.9601591928108e-05
5.72140075109447e-05
5.63804783624815e-05
8.56217139047544e-05
0.000100478179051752
8.51208722556362e-05
5.36738644481552e-05
4.27930360505162e-05
9.58595687746101e-06
6.08002674533135e-05
3.86823086432513e-05
5.17632495135393e-05
6.30986283472556e-05
9.39810657656065e-05
7.56944041127375e-05
9.88708558009232e-05
0.00011331863790646
5.20755470444691e-05
-9.40007531042984e-06
6.33780106037798e-05
4.25037247560681e-05
9.38002002213219e-05
0.000122904645996997
6.46503204078211e-05
4.29472511771981e-05
6.60697344217899e-05
4.36925074719069e-05
4.49838183451463e-05
7.26507519985842e-05
-3.87815549661029e-05
5.5287816545685e-05
8.14309962723349e-05
6.48521786629117e-05
1.7835329716769e-05
6.93615263750565e-05
7.56206583592524e-05
5.31201972550617e-05
0.000117695461502005
5.78362626838909e-05
4.16912497612223e-05
8.8472961138721e-05
9.1277135776328e-05
8.54595896195861e-05
8.03303014738361e-05
7.12409771764499e-05
3.2009248267629e-05
9.92457620622117e-05
5.29465458222451e-05
7.28426532532518e-05
8.74694332926132e-05
4.16930309380478e-05
8.44228953317555e-05
-1.15864198553518e-06
5.61147901571194e-05
3.30035681485233e-05
3.33669442364466e-05
6.64853966917806e-05
-1.11286955597172e-05
8.61124244902572e-05
4.28820687351766e-05
7.80315545471727e-05
9.81970810503579e-05
0.000115753225994065
4.913583738839e-05
3.49577997884911e-05
0.000104912184050485
5.79720368205757e-05
5.89961804994658e-05
1.79745985618156e-05
8.75668833737769e-05
6.48270566592903e-05
5.91814118239495e-05
5.07341037225066e-05
1.66442835073404e-05
1.38458907697208e-05
6.79542096855069e-05
8.03538854469569e-05
0.000128812898353059
5.06542093608972e-06
4.04382137114849e-05
7.91730294404424e-05
6.77663213425757e-05
1.60765105857648e-05
6.36475603822092e-05
8.165415382863e-05
7.79610637312471e-05
4.45038211790562e-05
3.14580950246581e-05
6.52123258838471e-05
9.89790974447187e-05
3.82989658647562e-05
8.44660829085937e-05
-1.05493907925365e-06
6.21927249081789e-05
3.52481492848301e-05
0.000127097193523301
7.61618844170497e-05
5.39942468940111e-05
4.372327654434e-05
5.99196397230697e-05
3.04359214391584e-05
3.55574854643269e-05
8.1138927524209e-05
7.16165045193626e-05
8.92828385804073e-05
5.15637426546071e-05
2.38878208848128e-05
0.000105987398377334
8.47616543080643e-05
3.13152484769833e-05
1.19652382005741e-05
0.000113692689053363
8.36528620788036e-05
6.51357888559406e-05
7.49570234999447e-05
4.41065665659298e-05
5.35339641927102e-05
9.00078950686714e-05
0.000105919917087647
5.10385862066383e-05
6.88250663066502e-05
0.000112264188196218
5.33720291871098e-05
9.64913642745721e-07
3.61766694267536e-05
4.30108446518026e-05
6.14621213472306e-05
1.18216599484896e-05
3.25666383170163e-05
4.38411019833122e-05
0.000144830037127813
-4.76475599783381e-06
4.66603725004498e-05
3.05684778204433e-05
1.63193463496459e-05
5.366612288789e-05
5.89441233874385e-05
5.74788393057375e-05
4.54630045271106e-05
6.22760702740422e-05
4.95469813094255e-05
3.43306290527493e-05
4.3711111202086e-05
0.000100433819953704
4.07753418673272e-05
6.94353838737618e-05
8.85166161751879e-05
4.06249060269904e-05
3.25000192878799e-05
5.66916716151955e-05
4.94476729783936e-05
2.96564058576227e-05
7.63092163026348e-05
4.51508994216701e-05
9.74755054902685e-05
9.28248148203944e-06
0.000129476237582429
0.000104647051812323
7.43367501323157e-05
9.82764906096748e-05
6.27975374310862e-05
9.85972366821204e-05
5.03115228466975e-05
0.00013138850552166
5.73659548723929e-05
5.83909254412923e-05
8.08441225904944e-05
5.39210408329231e-05
5.80178063566725e-05
6.2209678758644e-05
8.77072729733831e-05
1.18661077453415e-05
6.35168905001858e-05
5.86813816156683e-05
3.99798985606768e-05
1.82480070214226e-05
2.8394687214493e-05
5.09371912749438e-05
9.57823259450232e-05
2.65370770731355e-05
5.71359080420098e-05
4.97360319844862e-05
6.11348389965341e-05
0.000101850992890271
1.7899916250773e-05
6.41813458433878e-05
5.25018835266071e-05
7.14623760730771e-05
5.55545413248758e-05
0.000102881627914693
8.13769415530505e-05
4.47410078088615e-05
5.75114497435237e-05
4.23999726805834e-05
5.05927244446412e-05
0.00012427432540391
7.28675496113772e-05
7.38879273367414e-05
9.86285073287233e-06
1.22160953808517e-05
4.95287774306528e-05
0.000104729650777203
5.32143121938125e-05
5.05839873638209e-05
5.90411962069081e-05
4.94098638010115e-05
7.00150968787608e-05
5.81021477606054e-05
6.92712434142008e-05
3.78676010225513e-05
2.64958622996899e-05
3.57543997649289e-05
9.9505089727084e-05
8.41006729961765e-05
9.82294516928457e-05
8.07448491637962e-05
4.49694538798971e-05
2.68297933743935e-05
-4.05944242280662e-05
0.000105742134698445
4.62109376687261e-05
8.45882525110743e-05
7.4519686494433e-05
5.90234330804634e-05
4.10798640339745e-05
0.000109024600251566
0.000107297947833192
2.81880533008174e-05
5.20044516955276e-05
4.44540935267546e-05
8.65958976847339e-05
7.4471376041248e-05
-1.30309193148746e-05
3.20326334706508e-05
4.71755742250738e-05
6.74345734075246e-05
6.54765041771167e-05
2.25399956454468e-05
9.91879068326736e-05
0.000151291088180737
3.27676812962954e-05
4.97019111822816e-05
1.54572183187663e-05
8.27516177743436e-05
9.70262126734193e-05
6.81586540630581e-05
5.85202877059105e-05
3.21104588575549e-05
2.55458341598772e-05
9.12021334678897e-05
7.47944037818296e-05
5.90094919719353e-05
3.58773246112322e-05
8.37719408910138e-05
6.71347014228773e-05
5.25233159995587e-05
2.80307935432852e-05
7.77409227821512e-05
5.49447781025237e-05
3.94871557295068e-05
8.31034328403664e-05
0.000149858229302679
2.15564967791501e-05
8.82335125777869e-05
7.78872148204771e-05
0.000106139490070458
4.25449934098541e-05
-5.09241402490625e-06
9.0802836448407e-05
1.47120213171689e-05
7.85936316585444e-05
5.68979287896278e-05
6.41230098588184e-05
3.88344851212339e-05
6.16809817692302e-05
0.000116536278189014
6.1358123393644e-05
7.08060696791371e-05
1.89836938462798e-05
9.57065884830667e-05
9.88221605119789e-05
4.13124852659456e-05
6.33247324941492e-05
6.80584959595884e-05
4.34832548170372e-05
5.85742333129138e-05
3.24617254078332e-05
2.63023375477452e-05
7.66845531161225e-05
3.92696178243206e-05
7.86830821323408e-05
7.91795476935462e-05
5.9142606971293e-05
7.77580886596453e-05
-3.24701898055228e-05
0.000110643924979271
4.2000274828139e-05
9.90895616368598e-05
6.28943651241669e-05
6.72784530600112e-05
3.72258329486439e-05
4.10539916623604e-06
1.51819574496458e-05
0.000109903948097424
8.46374719594313e-05
9.55148545145454e-05
0.000103306950867288
6.45923380103616e-05
4.29137279068617e-05
6.27454083978062e-05
9.57363616686071e-05
5.08519359345277e-05
2.77450351893326e-05
0.000118724805020985
2.77637326665845e-05
0.000115380421733703
9.35462788013232e-05
2.74290746528622e-05
2.78742726926151e-05
3.70374864697142e-05
5.51265537814107e-05
3.93530048049025e-05
5.25754691540182e-05
7.58289622947869e-05
8.33017233239304e-05
4.25358144641355e-05
5.00913063869618e-05
5.84826629805713e-05
2.26796784084432e-05
7.45690738184484e-05
9.76723964902828e-05
5.48845019428113e-05
7.53629937817282e-05
0.000102104259876323
3.38260007774585e-05
5.37771842164321e-05
9.58561388081221e-05
0.000118305149427755
0.000105691617853685
9.24914950625717e-05
0.000134452711035642
7.56029237201147e-05
0.000105606581637149
6.57719350959421e-05
3.47080397323696e-05
2.5736668456111e-05
3.97743178944886e-05
6.81777559016599e-05
8.21152486603503e-05
3.6879169614588e-05
3.55064650352273e-05
-1.8807364765137e-06
-3.29404971568504e-06
3.62942039706849e-05
3.16859243156313e-05
3.9761199804869e-05
8.80855118370077e-05
6.14894721892836e-06
5.52700241532581e-05
-1.66245825934032e-06
9.59205121600073e-05
1.0680897574219e-05
7.16042945408522e-05
4.44325456041782e-05
0.00010314862126251
2.57982783879989e-05
4.15052710836442e-05
5.0405644643619e-05
8.49972415904113e-05
5.20492144736885e-05
7.24436920626388e-05
0.00010622095837731
5.98270432305745e-05
7.85221380085712e-05
5.38709823662299e-05
0.00010686270400904
4.2324293180489e-05
9.06162835689445e-05
7.28180023366024e-05
0.000109126271042231
6.20384219742394e-05
0.000114110829911769
5.59316330150984e-05
7.19561597908704e-05
8.43449636294638e-05
6.9305645443306e-05
3.90459768984755e-06
0.000106696591400381
2.83596483905826e-05
5.79021439641319e-05
2.59252843850936e-05
2.41396156959717e-05
7.5123586116384e-05
6.02952196845191e-05
4.45984657629353e-05
5.2671548548569e-05
6.47825098936591e-05
5.15776871582703e-05
8.19866076359541e-05
0.000121593863297003
4.32631562330075e-05
2.89400055283782e-05
9.7419529779609e-05
6.98197728720809e-05
9.04378846080361e-05
5.10312050658259e-05
8.60432007049506e-05
2.25124551235768e-05
3.17395913020353e-05
3.59145786465662e-05
4.74023141280181e-05
7.55070328079011e-05
4.47230984466039e-06
6.09517223895999e-05
3.02851829010124e-05
8.04030850058177e-05
-1.45953968885074e-05
8.44659514107968e-05
8.47372456954661e-05
4.89179555359142e-05
4.48104889346681e-05
0.000112837536437051
4.80821328150373e-05
8.18879807580083e-05
-9.63871675402144e-06
-1.66949117739761e-06
4.06019588495136e-05
4.19222421073721e-05
7.84407148338634e-05
8.99418035858581e-05
5.53379772141212e-05
8.06704273477307e-05
0.000111856717622957
6.14510640400194e-05
1.18919802471423e-05
7.76930485867873e-05
5.6743782286252e-05
5.24343457632001e-05
7.94190893937709e-05
-9.40976762670633e-06
0.000104629368423498
2.84729042056117e-05
4.76866109326249e-05
3.69411949690503e-05
-5.00689308855719e-06
0.000104129071129948
4.96054888327449e-05
5.58561942255925e-05
4.17932807598704e-05
4.38164409302545e-05
6.30538475368713e-05
9.04219617150029e-05
2.78969157132172e-05
3.26512840926193e-05
6.44892028584193e-05
4.86415869091539e-05
0.000109553402257218
0.00010550848160063
3.48737284455505e-05
4.84279181084538e-05
6.27690092951104e-05
6.38594795865276e-05
4.37094616788215e-05
0.000103776896802608
0.000111345374023831
6.69687057279402e-05
4.82565195274303e-05
4.3687850935117e-05
5.25421211558814e-05
2.98270262028663e-05
8.43153723273964e-05
2.51389798154387e-05
5.10133063512754e-05
8.81882181161972e-05
4.62077674901607e-05
2.89869502503408e-05
-1.25951381310229e-08
9.47421982487289e-05
9.05770265810467e-05
7.84435334700797e-05
6.02072116687156e-05
6.87768734172382e-05
5.58075592389413e-05
4.7216784856809e-05
-1.12628879733344e-05
3.07142618079769e-05
0.000103257489399945
7.1906997703591e-05
0.00015857374416221
2.67159474922619e-05
0.000129522854861167
7.9971175479572e-05
3.47253362056714e-05
6.61511485577569e-05
6.71907642654178e-05
0.000107173421525402
6.97086869384897e-05
6.70773320862597e-05
4.48417754685141e-05
3.79268007599968e-05
6.43853547701655e-05
2.64037596596212e-05
2.27083128427812e-05
1.66639767206557e-05
2.30372096407199e-05
3.44162960982587e-05
3.85510634669538e-05
2.30180839358776e-05
2.77888970661361e-05
0.000139729796310148
6.87375983749421e-05
6.52630414813707e-05
3.14846808196922e-05
0.000109810737794991
7.16308958809351e-05
5.76821512998061e-05
4.60797524249752e-05
0.00012053233663833
6.47199058649252e-05
3.53191040199832e-05
5.55519107657629e-05
0.000120572648290746
3.49542261322822e-05
7.32411228858779e-05
7.079077194363e-05
4.3432375214091e-05
5.22586495495454e-05
7.61211829820161e-05
6.54594767643543e-05
9.17713705563437e-05
5.68699857126979e-05
9.93079934915707e-05
4.58738005119126e-05
5.93209893634963e-05
4.35937764152707e-05
6.53951341869501e-05
7.62806614993553e-05
8.90267719907876e-05
3.51657362661576e-05
2.78190368422341e-05
0.000108464873690123
4.52384111777765e-05
6.52853186785244e-05
0.000133974510837423
3.58184348493321e-05
7.19164672575084e-05
7.90182775412331e-05
1.38280023316193e-05
6.75221071901093e-05
2.42504501943632e-05
3.56219046292296e-05
8.09494389650479e-05
7.63105416049261e-05
5.5809211404185e-05
4.05320424192131e-05
3.45162748686938e-05
7.45847839431589e-05
5.80756995285113e-05
7.24045748594675e-05
0.000141304114253057
4.8938418610751e-05
5.42050486081538e-05
7.45104492490326e-06
2.7518557124684e-05
0.000131582746569808
8.84482023854075e-05
1.70443109381989e-05
6.00136860146902e-05
6.66311900644576e-05
3.53938511000966e-05
5.51516084202037e-05
7.70176778094066e-06
7.27755637591643e-05
2.31369373924739e-05
7.11113454197464e-05
2.67661656290683e-05
6.21989996425001e-05
6.87722362136179e-05
2.67072953215807e-05
8.1091460809331e-05
9.44704585172471e-05
8.01904296501134e-05
9.58053693149237e-05
6.21424762633566e-05
7.14253527214436e-05
7.10658987645767e-05
5.28376537191946e-05
7.24057368326515e-05
5.48451573835489e-05
6.98037496040442e-05
8.56048862669767e-05
7.73124324111461e-05
9.04554093927834e-05
4.79302358428073e-05
4.25237434798726e-05
5.42821785965197e-05
-7.92977697238305e-06
4.41381239895225e-06
5.80455993891012e-05
8.96253360479713e-05
3.86752326631473e-05
7.13098171768469e-05
7.24370527250767e-05
4.51207831276663e-05
8.75662351777481e-05
2.71522612423439e-05
1.36414389819735e-05
-4.18253125077604e-05
4.06688437239549e-05
2.49820743705861e-05
8.27203202245983e-05
8.1485678029095e-05
7.31948003557061e-05
2.99517445469097e-05
4.39241354021775e-05
6.33058996608876e-05
8.30551315034352e-05
4.50104895613723e-05
3.04689390765636e-05
0.000103758661055512
-7.04953503712283e-06
4.73539891438417e-05
6.2102138522602e-05
5.47854562446578e-05
9.75376447152145e-05
3.04857671164691e-05
8.98432768876293e-05
-1.00223762212925e-05
8.57736182547837e-05
5.65771911217633e-05
1.41848371236731e-05
9.7081380541697e-05
5.26555344824557e-05
0.000105867775057176
6.01274603991164e-05
6.2368640338122e-05
8.04566803134819e-05
0.000130857801212777
0.000101504100546664
0.000100815647684539
2.42707268758391e-06
9.057320762672e-05
0.000125653699793366
9.54619691931023e-05
8.61797887562412e-05
4.47527745014473e-05
1.7451489735592e-05
3.40145201142209e-05
4.89940335918372e-05
3.1106003474313e-05
5.28749443394992e-06
3.70906530572396e-05
8.66268078449213e-05
1.85566071248024e-05
5.28349644247884e-05
6.11754297279036e-05
0.000100777078438933
4.69474738376698e-05
0.000124372063514344
5.49877390908762e-05
7.90735411049793e-05
-2.67873072775144e-07
0.000139235741463811
2.56853352007453e-05
3.70184077562513e-05
5.60972167534456e-05
3.72314951737452e-05
6.7765544344174e-05
5.04568908646843e-05
7.07811820299728e-05
3.53504160455048e-05
8.98805423912323e-05
-3.58736543369516e-05
7.71266111078871e-05
-7.3198594500041e-07
5.01878966151163e-05
2.59616295601052e-05
8.7091694754802e-05
3.4175003958657e-05
0.000112720076121654
3.52245917056121e-05
6.30776808598384e-05
6.40687213501642e-05
8.53823497028534e-05
0.000124105942032276
7.16064572382236e-05
5.95162218368042e-05
7.38704210631711e-05
5.59345696214279e-05
7.20579359106322e-05
1.08081246256139e-05
0.000118614657031034
4.82650910368764e-05
8.24518393983835e-05
3.90619387311261e-05
1.57381324811035e-05
3.25863291953172e-05
7.84342437670163e-05
-6.51868993393578e-06
5.24043898538099e-05
2.50706654652641e-05
6.69039240538904e-05
7.06508719457945e-05
3.15912050923428e-05
0.000134429392902466
5.7394627343959e-05
8.79405378428937e-05
5.60791314266041e-06
4.62822329855237e-05
7.754111159818e-05
4.80158562998035e-05
7.02018558922659e-05
3.38730534714376e-05
4.88349077245951e-05
2.57774101804422e-05
1.64912514048224e-05
5.56623341839198e-05
2.9306319350992e-05
7.2539613317388e-05
8.81908039077945e-05
0.000104267746314374
3.83533671803373e-05
2.29195537966057e-05
5.79575697925201e-05
2.08253993395628e-05
4.67050599640108e-05
0.000128787874130289
5.96435108000437e-05
9.80095412232914e-05
0.00017895270821711
5.85766832091174e-05
7.92089548498839e-05
2.50927703186521e-05
2.01868921528179e-05
5.7010491516351e-05
9.71850718591107e-05
0.000145995612478369
0.000125439589065524
4.99985258204688e-05
8.24193824617594e-05
6.17748675240898e-05
3.09957538278583e-05
7.02267682490741e-05
0.000103797104048075
4.93639898190494e-05
5.37485310908719e-05
2.39116986861736e-05
6.03917433295201e-05
1.02486914696614e-05
7.210008981913e-05
3.13221997558994e-05
5.04186194096793e-05
-2.03076084544654e-05
3.00249841154222e-05
5.89316893236492e-05
5.09603217480069e-06
-1.81082718945964e-05
-4.12001963166194e-06
6.498901640989e-05
0.00012788178126522
6.31479260605798e-05
0.000108459286708853
2.61470090037373e-05
8.5089646201607e-06
4.42594089933999e-05
1.10537210110973e-05
7.15476776954992e-05
3.77662389170048e-05
5.65230508240065e-05
7.71486627698556e-05
0.000122222081961637
-2.3137496870511e-05
5.3737691613156e-05
2.94848131340431e-05
7.32459371685578e-05
2.91117771822997e-05
8.45751463655583e-05
-3.53123033048515e-06
2.99200974440111e-05
5.00807514273879e-05
-2.48371312885547e-05
7.12128917918598e-05
8.51615881834093e-05
3.04557015654084e-05
1.82867938345582e-05
0.000103699959145654
9.68343185411697e-05
2.97393330991967e-05
5.80320649708527e-05
3.32305378002365e-05
6.96871075470419e-05
9.49873977461523e-05
5.35991936983956e-05
6.97042423917171e-05
7.53707801034014e-05
0.000114612086630559
3.26447325247707e-05
3.27613679597863e-05
7.24364590127377e-05
0.000102277704626277
0.000126184251851197
0.000103710433616183
-1.35984821539378e-06
4.88890870326052e-05
4.30530687490406e-05
5.98242674672602e-05
3.2003170538686e-05
2.34250453246622e-05
0.000101941259350554
4.25796196138049e-05
2.04014547922379e-05
9.29603270647586e-05
5.20473398263972e-05
7.52071896907219e-05
0.00010199601522606
5.72236843766638e-05
7.31443184141296e-05
7.48869284848393e-05
6.61876277040165e-05
1.175813118898e-05
5.46171553528461e-05
7.12081105241058e-05
7.26273539657576e-05
7.65590808115654e-05
6.23194843282051e-05
-8.28462636819966e-06
5.03982503720449e-05
2.39545399931693e-05
5.6246498418485e-05
7.11935475996473e-05
0.000116634562756191
1.94125220145771e-05
4.8781947768352e-05
8.10337622638107e-05
6.39060180602218e-05
4.69362049849744e-06
3.99059699479492e-05
6.47079587159132e-05
-2.30016743983967e-05
1.53996847613584e-05
7.71449417269332e-05
-1.20913636804407e-05
0.000124869575741274
5.07527998144896e-05
8.99564843171055e-05
4.99946887703119e-05
6.79877185514718e-05
-5.41207761536552e-08
9.60994575900265e-05
5.07504126629765e-05
4.35800580441712e-05
0.000138537859533567
7.57953976863329e-05
3.24901958186457e-05
0.000110096363301202
5.89405042406589e-05
4.69091913276289e-05
8.16391676193975e-05
6.94241080597629e-06
4.23946574319175e-06
1.66833462346345e-05
5.16696878914082e-05
4.18833421155568e-05
6.41634854902582e-05
6.1190040361092e-05
0.000101275571773043
1.52924441048337e-05
5.97217476064176e-05
3.26444898369983e-05
5.84903375402642e-05
-1.3268936469077e-05
0.000148016167484504
9.39077909394158e-05
4.74961303271742e-05
2.77573122333998e-06
8.74628028301606e-05
0.000103583644096527
0.000116108356850455
7.38421212748129e-05
7.38750733602842e-05
5.86335414174054e-05
0.00012605866488877
9.32736745753866e-05
0.000110804103483294
0.000109789426690557
5.8766594605165e-05
5.77698586100106e-05
4.02905075039781e-05
2.93206686307676e-05
2.28467998715615e-05
9.44890548076877e-05
6.61759355686534e-05
6.54599620910636e-05
-8.94382996838184e-06
3.77058363477422e-05
1.77817792499205e-05
3.53566168640061e-06
5.38070401707164e-06
5.26449471383032e-05
5.94812898242519e-05
5.07265600316707e-05
6.80314856176598e-05
1.0488046516085e-05
9.60371287284474e-06
7.21773455844289e-05
4.4884495548649e-05
9.9957585398809e-06
7.25657830281222e-05
1.43794118550285e-05
1.46142154722697e-05
9.23356378362796e-05
1.0559644076766e-05
7.00191626162718e-05
2.13745087371061e-05
2.90363049058891e-05
1.69461999394419e-05
6.50139093095603e-05
8.34883572283961e-05
7.85513612434996e-05
7.75879035488061e-05
6.50134160648389e-05
6.63843382679581e-06
3.1463560952526e-05
2.99812387195726e-05
4.94172299361421e-05
8.37587282254179e-05
4.35192923227824e-06
0.000114955195112491
9.70450783447094e-06
6.05664846364387e-05
4.73587480114821e-05
7.68203478184459e-05
4.97528362686244e-05
8.86329710954978e-05
8.52093770278293e-05
3.16400169542815e-05
8.23684646473935e-05
7.4802092466494e-05
0.00012103518221897
5.51981122179013e-05
3.07707978516936e-05
2.89009429689998e-05
3.47365506834124e-05
9.7901318414361e-05
8.10699458460192e-05
4.36991925442599e-05
5.90856460512413e-05
1.51481578461079e-05
7.09078798690899e-05
5.0058911931492e-06
8.94312301739606e-05
3.15075940569911e-05
1.6274851139059e-05
4.1847294261472e-05
6.92644155676449e-05
2.47406190959872e-05
1.38935750889138e-05
1.3497507841936e-05
2.30087502205648e-05
2.629599785652e-05
5.85779954077573e-05
7.54932923377976e-05
8.38279446928486e-05
1.33917969153099e-05
5.11672484484882e-05
6.27116683888042e-05
4.11849269662133e-05
7.56563764981141e-05
0.000101943660588622
7.25973142929656e-05
4.68539770774598e-05
9.84650529507132e-05
8.12002363396976e-05
6.91762240857515e-05
6.43115547751333e-05
0.000119084807655193
7.46478638334854e-05
6.62533513692599e-05
3.30266692664831e-05
5.09334822817502e-05
3.7810943306677e-05
-9.77446943326925e-06
4.4481599637264e-05
6.16246687627285e-05
3.3091017782948e-05
4.75377260499099e-05
9.96324428231923e-06
5.09083257358043e-05
5.06895174608672e-05
6.76108012462278e-05
0.000111300541109935
4.96924616748305e-05
4.6260364483109e-05
4.32202298760981e-05
7.91640177604831e-05
3.97834638070829e-05
9.75015448845665e-05
5.42192834497444e-05
3.99194934867362e-05
2.2042164981445e-05
5.56320316609646e-05
8.98930090014478e-05
-2.13581284368718e-05
9.90296666838334e-05
4.86457231455726e-05
2.05834307270125e-05
8.48847185669048e-05
4.16991361500338e-05
4.9139115958947e-05
3.37966627963858e-05
7.44196740116814e-05
6.67905244250122e-05
6.32884882220203e-05
6.7715740935829e-05
1.74221621376816e-05
4.60841528905925e-05
1.5375677127866e-06
1.67040576953174e-05
8.59364429234196e-05
9.11226157765921e-05
1.69210515975701e-05
2.53333322271242e-05
7.75166429741961e-05
5.37068917497261e-05
-1.87030604506396e-05
4.16265875905258e-05
3.34629880503455e-06
8.91614436896773e-05
8.23926296837964e-05
9.5647519799603e-05
8.05598984835274e-05
8.58784951523446e-05
8.50568650287372e-05
5.4999172480143e-05
4.89652362942076e-05
9.62698114090968e-05
9.70504029037373e-05
2.44877597970971e-05
7.17420315753975e-05
5.54360994442462e-05
9.44183558239356e-05
9.77293385984879e-05
5.10872825663569e-05
7.36115493936294e-05
1.7822533089488e-06
6.35217804144459e-05
6.99705296497193e-05
4.54901048218838e-05
0.000114497756094681
1.59922196640422e-05
4.39976849720728e-05
1.44961106173017e-05
5.62293399454745e-05
8.1375202507099e-05
1.09392018664864e-06
8.53843926284506e-05
6.23785076591626e-05
6.97263210986255e-05
0.000118714430966856
6.97568777134091e-05
6.91949010103726e-05
9.69272804961858e-05
4.14874180742735e-05
3.66939859810303e-05
2.22956021940698e-05
5.23850753492763e-05
8.48415885472967e-05
9.6643418123729e-05
5.93799916380392e-05
6.20374144157778e-05
2.09176873147301e-05
2.6625742735307e-05
2.62083115008535e-05
1.3093674568641e-05
7.456314597697e-05
4.9853178858937e-05
0.000118448761393763
0.000119265481423159
6.66094804809445e-05
5.54102508303479e-05
4.9938076116867e-05
5.70318979271578e-05
9.01635821759956e-05
0.000120689905285367
2.69101969662713e-05
1.68872125170389e-05
7.03654309230727e-05
5.09972038968076e-05
0.000105212282855807
9.58135652141927e-05
-3.03580952530664e-07
7.19202824540256e-05
5.09520429623749e-06
5.55382694702012e-05
9.0881171746667e-05
-7.98674591820381e-07
0.000126574666326385
8.86393371533194e-05
1.66902943289238e-05
5.07976966555065e-05
-8.00479181788624e-06
4.36332527459246e-05
7.2885987863517e-05
0.000106747348341424
9.67838747395724e-05
7.07068232943298e-05
4.15436195642183e-05
0.000155626631175063
6.48873564251891e-05
8.06730054899801e-05
8.16645345688447e-05
0.000117557850322629
3.27383305766227e-05
7.49014473170876e-05
9.47426695421914e-05
7.53848102524843e-05
0.000114350012305112
9.79792196289627e-05
8.17846005644473e-05
0.000100496726036858
9.50807854140754e-05
8.50148173292822e-05
1.42972915605363e-05
6.82843819830103e-05
6.5138120039154e-05
1.13277861553896e-05
2.45049119868837e-05
6.22186767634039e-05
9.52757537831407e-05
8.68817782102322e-05
9.13911671099212e-05
9.35261015838962e-05
2.13737009413422e-05
5.3475070237338e-05
4.78603531857868e-05
2.09074864065802e-05
7.06622367118493e-05
7.69692941386327e-05
6.70673675096477e-05
7.79439086557975e-05
8.13356843777226e-05
8.44664847674753e-05
3.72311761765841e-05
5.21761814666862e-05
6.71740794546502e-05
3.23153469131844e-05
3.46155665479062e-05
5.32262822495098e-06
3.34179865777514e-05
7.22647325227488e-05
9.0682461695433e-05
3.38342923635063e-05
7.65574970766702e-05
6.45779269283619e-05
0.000104768958096717
5.35157931228708e-05
3.17044255591278e-05
3.17655269110511e-05
6.99087631435205e-05
1.66087628284231e-05
2.47994631750374e-05
4.23571934012238e-05
4.06751618433676e-05
4.29780830443344e-05
7.22180095772956e-05
7.70594278689377e-05
-2.26670502495881e-05
3.05997907643827e-05
5.76496957770539e-05
6.91404608218709e-05
3.25111087087403e-05
5.83201922030082e-05
0.000108012597016368
4.87097346259651e-05
4.14058161289463e-05
8.60988305875815e-05
7.01447218629592e-05
4.71942833007505e-05
4.37232826542681e-05
0.000144846912329582
-1.61562372864033e-05
-1.28497992635232e-05
0.000114280713792892
7.59932937660583e-05
0.00011052204487724
4.63370935439346e-05
6.11716968138087e-05
5.07114259335495e-05
4.45216471818401e-05
6.04588048525967e-05
7.24048572074692e-05
4.3250869369444e-05
8.42197165867544e-05
4.06319605184924e-05
8.14330601714758e-06
4.11589840444041e-05
6.40481364482441e-05
5.53557641996742e-05
6.34394016705545e-05
9.73171213027333e-05
3.26621666103321e-05
2.47459193610337e-05
7.98150799656384e-05
5.54726550787848e-05
0.000120508976015257
7.850669267881e-05
3.62878418685604e-07
6.25672878129898e-05
1.26573651962544e-05
8.74508124738967e-05
3.00469538334724e-05
6.98845396101981e-05
5.55618645491631e-05
1.83845542984337e-05
3.5712854779146e-05
0.000104988826677906
-1.33633691551961e-06
5.77870549668704e-05
1.8282108890618e-05
7.67708710180996e-05
7.27940249976787e-05
3.25590227860467e-05
3.89265896646184e-05
1.49240085653298e-05
6.96100734455461e-05
1.37454082648499e-05
7.00003987404335e-05
3.26391001542974e-05
0.00011684336102903
0.000104304187474677
5.11679755604811e-05
4.88228136597413e-05
8.30672507311136e-05
9.47558123133202e-05
7.97595960285849e-05
4.09447017857505e-05
5.8490643835487e-05
6.4471659514556e-05
1.64660782629815e-05
0.000108007316361952
8.32666030652102e-05
9.90228649487914e-05
4.16746769324409e-05
5.83264034351256e-05
5.62788894185262e-05
0.000121275388594372
9.74315575428146e-06
-1.41991032418451e-05
5.62996971307018e-05
7.06963911438077e-05
0.000101052758570058
6.07851150404844e-05
4.92527216619571e-05
4.04769744028777e-05
2.66413579669845e-05
4.06724675821899e-05
8.08592801002922e-05
9.73307817340005e-06
2.37959965494834e-05
1.64346356473602e-05
5.33267692663862e-05
5.10731125438597e-05
5.98883871437241e-05
0.000102820500352953
2.63530461756235e-05
0.00012791116611761
9.9423643523523e-05
8.69295157715747e-05
4.34756835542687e-05
8.60542182668283e-05
9.78658195714991e-05
4.01999529865453e-05
6.27747275383048e-05
5.15933787325187e-05
9.76142502041134e-05
5.13789946340113e-05
2.98540422173841e-05
9.17956781425844e-05
5.5767253973219e-05
2.05105902280302e-05
4.78904196378116e-05
5.83687993004673e-05
1.03367592404229e-05
5.83463584460322e-05
1.09989387835789e-06
9.66739328756993e-05
6.3181808043658e-05
9.13518208635266e-05
-8.55179754067587e-06
5.77960835964258e-05
0.000120727161797811
2.82501378471982e-05
9.35476657248006e-05
4.68987576398798e-05
4.32489418594726e-05
5.85044397185999e-05
2.87789836648066e-05
8.17634913274273e-05
9.51484467241853e-05
8.48421318609846e-05
3.51073429405315e-05
7.19569744507045e-05
1.63457578562105e-05
7.74862863052274e-05
0.00010858418969866
7.87060569539498e-05
9.12599153850143e-05
0.000105128848080695
-7.36951008557041e-06
5.58441622576168e-05
7.48871891398818e-05
6.65758715130759e-05
2.81524595929027e-05
3.62979612660423e-05
8.44437057892504e-05
-2.02954141527556e-05
7.71852788169153e-05
7.21450084520321e-05
4.99324883630688e-05
0.000119073813461998
2.81529627045403e-05
3.22740370030435e-05
5.88089667888148e-05
2.99061696621499e-05
7.95725818379556e-05
1.23172660781381e-05
6.4077984617753e-05
6.66325553633822e-05
6.77548053948028e-05
7.87855757012423e-05
9.37375659349595e-05
7.27640027677694e-05
0.00010011932299154
3.14945725920439e-05
0.000134392722755091
6.37936625865456e-05
1.44220439572036e-05
9.46615512185898e-05
-6.01812970052774e-06
2.11233358277335e-05
-1.19657007774634e-05
6.21781237471583e-05
1.19476376157297e-05
5.73401984683559e-05
3.6842259639581e-05
3.40446203658795e-05
-9.06272603455638e-06
8.25205227642705e-05
9.49689018079902e-05
5.0060764287469e-05
4.81570540698103e-05
7.48586450947392e-05
4.88485672067989e-05
3.24291418829361e-05
7.06276654809566e-05
8.93525380540759e-06
7.08088401358422e-05
4.83898186029833e-05
3.43694801058349e-05
2.96187113934099e-05
9.25495721394526e-05
2.74496350395766e-05
2.14697750465818e-05
6.05203022586767e-05
5.75274905018571e-05
1.76162897183414e-05
3.38838794349061e-05
8.05015325851335e-05
5.20063347734631e-05
1.08145915021953e-05
6.12625184126207e-05
6.30537961893839e-05
3.3999277145868e-05
3.0701602376384e-05
0.000103017389721148
3.33236922333841e-05
2.80355533782782e-05
2.76385418510761e-05
-1.50534636994151e-05
8.20360955880115e-05
7.30736221254791e-05
-1.30687783183069e-05
3.88433557335075e-05
9.06606165964736e-05
3.00338049808673e-05
1.39186145601556e-05
2.00092980612124e-06
9.4735738146367e-05
1.99093727707321e-05
7.41333417979236e-05
6.32987845157777e-05
1.330414725214e-05
5.70841010188673e-05
8.78734758871616e-05
7.97257863130503e-05
-4.5308070620236e-06
8.22761209355086e-05
0.000103490413597684
0.0001003544663142
3.68542062238435e-05
7.89882891151144e-05
0.000104599658604135
2.30567364795571e-05
8.62622240131026e-05
0.000106229822410075
5.99198400114331e-05
2.74175592337036e-05
6.13683135809942e-05
0.000103482838988954
8.99972718954378e-05
8.09511910831166e-05
5.75661104109062e-05
1.79136936932201e-05
7.04694151176342e-05
6.45061313324427e-05
5.27744717587446e-05
8.8035302026242e-05
6.16157105754906e-05
6.05205545291262e-05
4.3051316722153e-05
6.45736712982079e-05
4.42446367996451e-05
8.64284167113169e-05
5.31223275593123e-05
8.05197407254717e-05
1.3292607767069e-07
6.13622080867607e-05
1.64150396160841e-05
4.64485743093008e-05
7.80533732494146e-05
4.62423805214956e-05
9.31869882463666e-06
3.89471686843142e-05
3.97108008490846e-05
2.93469069309078e-05
9.9258626863949e-05
2.22054639981963e-05
7.04291838426843e-05
0.000105447816374172
2.64902265535373e-05
4.84364002837468e-05
8.00447432780392e-05
5.08384773311598e-05
2.0495076546371e-05
0.000108864527301851
6.76269366692968e-05
8.00883004619183e-05
3.87092257301334e-05
9.20267876117838e-05
0.000106329561735336
7.64408491888787e-05
6.0955444466683e-05
7.21514986512719e-05
9.43433434440221e-05
6.2006775125862e-05
7.16506289234126e-05
2.56629233645409e-05
1.64894760381908e-05
0.000122498554714936
8.74400322958482e-05
5.86251908872166e-05
5.16629954478832e-05
0.00012263201207377
3.03249137191009e-06
6.14375734962353e-05
9.69322947716673e-05
8.01102137778343e-05
5.01884745934739e-05
3.77213194063806e-05
2.26877055249354e-05
-2.1964232985365e-05
4.38622459713903e-05
3.36307025486149e-07
2.33698779081629e-05
4.44194782445217e-05
7.48112269545458e-06
6.67182880614497e-05
7.95608448644847e-05
8.94753090323366e-06
8.89570304450474e-05
5.40125467617003e-05
5.81996235254078e-06
3.63837940051005e-05
3.85235127752863e-05
3.35934103910137e-08
7.99004318817847e-05
4.49604031770389e-05
1.26025641124438e-06
3.41226876273461e-05
6.00350809354361e-05
0.000104130918875515
7.49702490133808e-05
1.95895602928554e-05
7.44474325065775e-05
7.50204528722364e-05
-1.72081813576172e-06
4.47127792146039e-05
3.74831672539245e-05
2.92465025707082e-05
7.14362374617891e-05
8.63451444993092e-05
7.11673676263648e-05
4.10047209735196e-05
5.045549357942e-05
2.78173722223389e-05
5.63762370325713e-05
8.95281109567823e-05
9.77866508921752e-05
0.000125442486782727
8.03265860388632e-05
4.55637339058623e-05
7.10833666428849e-05
7.05010412692046e-05
0.000113714042982085
5.81226726941711e-05
3.8874091181382e-05
4.62832374487397e-05
2.24398486659795e-05
5.34111305141733e-05
5.93818206181177e-05
6.78792013491567e-05
-8.45276408704299e-06
5.01110729435037e-05
4.58297429360533e-06
8.57765145154165e-05
3.43675625478791e-05
2.99297587791774e-05
8.5766412829094e-05
5.53763497308732e-05
7.81435663247732e-05
4.65986451677168e-05
6.35952933420422e-05
4.06433164215238e-05
3.61558426990449e-05
5.42597494668104e-05
9.2980386979862e-05
3.44871342547119e-05
5.98746245211964e-05
3.75230426260465e-05
3.33316792255701e-05
6.3873921676077e-05
3.36722142749096e-06
4.97308499818843e-05
-1.02792712575788e-06
0.000130275091130783
6.19499647705553e-05
8.21307162878983e-05
5.2030723674333e-05
0.000145645255172588
6.64699698960936e-05
5.83480052567312e-05
5.27026416052958e-05
7.57354011496835e-05
2.61645954755259e-05
2.17077971664268e-05
1.98117457441331e-05
6.3007424291538e-05
4.32238154588771e-05
7.51219246290377e-06
9.64832714916561e-05
3.73477200160128e-05
4.14801051601592e-05
8.61101266927772e-05
2.00175537838407e-05
3.79796901417089e-05
7.46553100617821e-05
0.000103581368484035
4.40586043167707e-05
5.26085028676771e-05
4.58233494594502e-05
7.12733069141749e-05
2.71195399863247e-05
0.000146313686136424
4.41879447595933e-05
2.35435800385862e-05
7.28496720553423e-06
0.000150416558149216
4.714426408968e-05
-1.42531821779247e-05
-9.45788813227905e-06
5.64891909430221e-05
7.3032343541931e-05
5.22097230142739e-05
0.000139857088797882
2.51787299089838e-05
4.95229643968338e-05
6.73313824939798e-05
9.44937872435472e-05
7.39255427511506e-05
-9.4123855660082e-06
0.000103571707424821
6.37217728152701e-05
3.52030047011175e-05
4.35379705549223e-05
7.66602747942468e-05
8.25167975239184e-05
4.33519309256684e-05
8.44712711172684e-05
1.27787509996351e-05
0.00010199180192672
2.26372909598018e-05
6.43849563531396e-05
1.55510470190786e-05
1.78947716510703e-05
2.01456011574685e-05
4.51795885315612e-05
3.22909619295425e-05
5.12596338984519e-05
5.11451562464244e-05
8.69410068327255e-05
4.666741288502e-05
-8.1630996347216e-06
7.70265910990504e-05
7.17469837909293e-05
9.39459714699689e-05
0.000120552441292251
6.46849542426897e-05
7.14456643616578e-05
6.15053170735548e-05
4.77938009142286e-05
5.73808202752086e-05
3.30700856931037e-05
6.07719426055435e-05
9.42631264821209e-05
0.000114368442346136
3.78078040070597e-05
1.84616284539038e-05
8.51147345405085e-05
5.91299953579158e-05
6.75966408594022e-05
3.28189855690287e-05
4.67519494616518e-05
4.34109064179076e-05
8.43806291473393e-05
0.000126177126009567
-9.20822906214947e-06
5.61101269533394e-05
9.47379125048736e-05
5.92785435885592e-05
-2.06826003673793e-05
0.000121987435289148
5.9361807625596e-05
7.21128574327317e-05
