# Supplementary material for: Research on computational propagation and identification of mine microseismic signals based on deep learning
Source: PLoS One. 2025 Oct 22;20(10):e0334641. doi: 10.1371/journal.pone.0334641 (PMC12543183; doi:10.1371/journal.pone.0334641)
Supplement: S5 Data — (ZIP) [file pone.0334641.s005.zip › 000100800001484.xlsx_0.txt_24.txt.txt]

3.41143902464494e-05
0.000121463398136921
9.40737683560994e-05
5.20115150138952e-05
6.14107360445282e-05
2.78510420325795e-05
0.000100876379049764
-3.39212519210045e-06
3.99733801369464e-05
8.42682601770239e-05
5.07586322152679e-05
6.55422134912873e-05
7.18729146264422e-05
6.73561859573878e-05
9.45394634695756e-05
1.50667595467979e-05
-1.79598355760441e-05
2.89489556002129e-05
9.80193525133783e-06
9.37134728466113e-05
7.4318686760776e-05
7.64723819431052e-05
6.36039133002007e-05
2.00181027015322e-05
3.31074721010138e-05
1.08569221596494e-05
8.76768996665497e-05
4.64658197415206e-05
6.74219691709945e-05
5.16071239166347e-05
9.40848968572101e-05
8.93057994248894e-05
0.000101390187465939
1.71936856634592e-05
4.24794045486885e-05
2.97516680345066e-05
0.000102350127194639
1.96797653303406e-05
4.58589039276078e-06
4.88402888768432e-05
2.40538127382704e-05
7.76105135074339e-05
0.00010030249529309
0.00010596596013124
3.8803902464577e-05
5.31981927500557e-05
4.70938299380262e-05
6.49600480515878e-05
8.29367224839818e-05
0.00012606458736893
5.49075342446947e-05
1.79809060745984e-05
2.11009103437484e-05
2.88300459875901e-05
8.33385324027567e-05
7.73461762650564e-05
-3.9767230819949e-05
4.23466223896338e-05
4.26159098058494e-05
3.51655828688642e-05
0.000123206082958885
4.10508578542324e-05
7.84594320764048e-05
6.14776228291615e-05
2.02051155808981e-05
4.64040301233805e-05
6.01140750708937e-05
3.98019691288061e-05
8.5090555790334e-05
4.63236514185146e-05
5.99442841659219e-05
9.64039082874894e-06
9.42316166989409e-05
6.51397487162229e-05
8.6424124270172e-06
7.10460301808005e-05
5.17589532628933e-05
4.27630313267826e-05
7.00046257160952e-05
7.73211838094745e-05
3.92697638486478e-05
7.54303162503069e-05
5.74572432303782e-05
4.07487739417718e-05
1.78216243921221e-05
6.72504536131741e-05
7.73013908697217e-05
8.06310315769026e-05
6.67804977932219e-05
7.65851210502272e-05
4.86453897295761e-05
5.93356112054463e-05
7.93063079558003e-05
9.99711634417462e-05
7.0368558984529e-05
4.95662909317987e-05
7.14143657329183e-05
6.95912120227529e-05
3.81140909325868e-05
5.79450623238093e-05
1.45343463456114e-05
0.000100717428844202
6.77157567676796e-05
2.32234187442812e-06
3.6981879507457e-05
5.95047372390073e-05
3.34482085551919e-05
2.8635450726907e-05
2.00031849040126e-05
2.87417873522076e-05
7.38346332363951e-05
4.15264663917071e-05
3.87753151715214e-05
3.80898837441481e-05
5.08598387696175e-05
9.64393448201078e-05
4.75162415902985e-05
9.12375935019869e-05
8.53603023154698e-05
6.73772463714154e-05
7.19262082641049e-05
4.28895155732848e-05
1.57368934064326e-05
8.37065252323956e-05
5.82004307984432e-05
8.11485060863721e-05
6.89256930020472e-05
9.7507053716767e-05
9.02800821766152e-05
0.000148430040258635
7.43871637051567e-05
1.59854288419123e-05
0.000139942293149549
6.17008532248102e-05
2.56578126335814e-05
4.35447353713774e-05
9.96931048755406e-05
0.000106705904151786
3.94329308083115e-05
6.91731642528114e-05
6.11575298942284e-05
4.60049773679304e-05
4.57302320178103e-05
-4.96740177303689e-07
0.000100071965182926
7.8732770298295e-05
1.81028855517343e-05
2.63408073202153e-05
9.88613945550842e-05
8.70663385523939e-05
3.5197491790155e-05
4.43910784404741e-05
2.53500904280415e-06
8.4154733521733e-05
0.000109592604278543
6.63586671299739e-05
6.45532034244696e-05
7.26540464843799e-05
6.49403660233085e-05
-2.33922082482505e-05
1.86574776219131e-05
8.48915490877175e-05
5.70097355514646e-05
8.95381813171496e-05
0.000108261432962216
0.000111055834389555
1.58799891901511e-05
4.40174286988871e-05
9.43512042310618e-05
6.61247182758199e-06
5.81760626885915e-05
7.77532609818669e-05
6.92448864540922e-05
-2.24442563487467e-05
0.00011013727837471
4.98811188839277e-05
6.98717421416755e-05
2.93527273293965e-05
4.97812480908005e-05
7.72569321098219e-05
3.71941302590412e-05
8.82193957178243e-05
7.31106828822252e-05
4.39391848701367e-05
8.06550848149855e-05
4.42622692454529e-05
9.55530612687657e-05
0.000109004354674692
3.13948614528393e-05
9.44206309012853e-05
9.56673208747237e-05
6.20524652286968e-05
4.61434559141256e-05
8.78668306935681e-05
9.82894989769448e-05
0.000104699250170862
2.76813622395811e-05
0.000106646463016959
5.64873789480374e-05
5.50282721450928e-05
2.87254751554626e-05
-1.83653829537462e-05
8.46106234678466e-06
4.89105045855347e-05
2.00270645674194e-05
3.42699042070372e-05
7.950885863435e-05
6.39648160990032e-05
0.000106725184949532
6.62830708809796e-05
9.01840544900741e-05
4.61723556297026e-05
7.1569548096248e-05
5.30823552419972e-05
4.97579555012283e-05
2.48724129620432e-05
8.99376799174874e-05
6.87642496608687e-05
6.00919890486079e-05
5.86418360642384e-05
3.11574970372834e-05
9.08382970014343e-05
4.74029388557206e-05
0.000100941445963768
3.59991618124502e-05
5.36418780305892e-05
9.97785642343132e-05
3.53403388215629e-05
7.41691094970186e-05
4.90214658749197e-05
8.23059170456678e-05
1.11099230841998e-05
3.02937900600171e-05
8.83691289861939e-05
7.38815242262653e-05
9.08614044350762e-05
4.9448750910241e-05
7.85037517244838e-05
5.65056607622912e-05
1.93858636846323e-05
7.14202712444653e-05
5.36207257013572e-05
0.000102892274234928
7.04581482914384e-05
7.12266141575136e-05
4.10104920497955e-05
7.91631379417381e-05
6.68575992252564e-05
3.49894928324722e-05
0.000122986296504587
6.74668745347552e-05
4.17894282465216e-05
7.67361279846369e-05
2.55737559254643e-05
4.64302487257027e-05
7.07245798961439e-06
-9.33856292534756e-07
1.49375474214367e-05
4.47320994886469e-05
9.61665080211704e-05
8.43339362959032e-05
7.30257589375557e-05
4.10360527727895e-05
5.96106468558089e-05
6.87937178131148e-05
5.17552465451757e-05
8.53722537496941e-05
2.72487456207755e-06
8.38236089319847e-05
2.79784666998737e-05
4.69264209130389e-05
7.3832943596976e-05
4.70863749951488e-05
0.0001110860034824
6.842981746408e-05
-4.37432741080108e-07
8.19913442013674e-05
0.000123356296757041
5.37308843867691e-05
4.0196763788437e-05
3.4756745290665e-05
7.44713140912052e-05
7.18438053763993e-05
6.16067312650477e-05
2.81570359248476e-05
4.14473700681839e-05
1.51854564155072e-05
9.74834191379447e-05
2.34612809433095e-05
5.94777563569563e-05
5.45217261553414e-05
2.17776714271221e-05
2.62407951275458e-05
-2.37659172816915e-06
3.27357700161787e-05
8.93341084509936e-06
2.49651887547043e-05
0.000106702072189547
9.26443924339526e-05
2.91754234151483e-05
2.44813395367161e-05
0.000102895965266371
4.98747498596899e-05
0.000106089316986822
0.000106170770588137
8.57054427682387e-05
-4.34486761986783e-06
4.16156404482977e-05
6.48022307899753e-05
-1.91295272708085e-05
3.348619109554e-05
4.16458926530798e-05
8.11639178014171e-05
0.000150441278398094
0.000109656190587081
-3.57757972817189e-05
7.02963500964173e-05
5.50350207876602e-05
4.52841538151832e-05
2.81667530901315e-05
5.66000774621534e-06
6.18519550656701e-05
9.13097914320133e-05
4.80285633914564e-05
5.40818492485562e-05
-2.87933205242793e-05
4.01488187315285e-05
8.45536042073997e-05
5.57473522921913e-05
6.35720155117799e-05
8.13358423959484e-05
6.19803266313025e-05
4.14633810309478e-05
2.06380732524148e-06
9.49666298087703e-05
4.8903179126205e-05
8.63581088128448e-05
7.33131288562128e-05
2.16687914746487e-05
5.60019889049428e-06
3.902582516902e-05
6.42979060945044e-05
6.40069256482977e-05
1.12998599464487e-05
4.54195642159737e-05
3.36942320005436e-05
3.4000414825339e-05
6.65052007317316e-05
-1.90360095084168e-05
6.22062024909162e-05
0.000102449314268592
7.009611200218e-05
5.52020783292474e-05
7.60973223490668e-05
8.15550986375145e-05
2.44573152515668e-05
7.84495203274498e-05
2.00415205660013e-05
4.99290371506388e-05
2.43067272964452e-05
0.000101139214784324
6.84101992009815e-06
5.3514984292076e-05
9.17360464948277e-05
3.84286137581627e-05
0.000114507601671627
7.14865113530667e-05
4.09474048493859e-05
3.37887844902204e-05
4.78040011300718e-05
5.15711250396007e-05
2.91013455098156e-05
1.83284794646714e-05
2.64370414632504e-05
4.97405911876293e-06
-1.95712403026739e-06
3.02586383334744e-05
3.30685907951144e-05
6.03427948256075e-05
9.19556151635899e-05
7.97707328507331e-05
9.56291317606423e-05
6.52668780965647e-05
3.86573395500412e-05
5.92673730645625e-05
8.90667138521689e-05
5.83982062320896e-05
4.59357839596195e-05
5.29271297301289e-05
7.13595510626779e-05
2.54032412163578e-05
7.02164278568761e-05
0.000125467931891654
2.58145492323145e-05
7.7529821069488e-05
6.33934151258162e-05
8.41286056821426e-05
4.25924961749298e-05
0.000106511499224391
3.31897634429891e-05
7.65824452728179e-05
6.5623206080202e-05
7.82106835110047e-05
3.54952932885046e-05
-3.32319375603831e-06
6.97379749322505e-05
4.80966500015134e-05
3.40911515957911e-05
5.18911330742439e-05
8.56801833130756e-05
3.99744630478256e-05
7.21445324282167e-05
2.06866358709625e-05
4.91515170387682e-05
5.71754474830768e-05
4.60559270782146e-05
6.63595208545156e-05
3.96447687560019e-05
1.84637955543037e-05
8.19754456948163e-05
0.000100217700419301
6.02221867204883e-05
7.62354696261725e-05
9.33984341073368e-05
3.73393913601348e-05
6.37826396483348e-05
0.000113089897549032
4.83572352308808e-05
8.15430748294535e-05
7.09590348591005e-05
1.79172920527697e-05
6.87456653969801e-05
3.84719864534488e-05
3.35455162008486e-05
7.53741822732514e-05
7.39486307561355e-05
9.33885311704542e-05
1.17597916159626e-05
3.22020171548154e-05
9.19761177887876e-06
7.06803772615888e-05
6.39473392362869e-05
3.70807013625732e-05
6.53973880382295e-05
1.83931563696167e-05
9.69346728653069e-05
5.9418283237913e-05
3.81449797163496e-05
-9.00924770487591e-06
0.000114244758356303
4.12171346044483e-05
0.000118386202022557
6.35694262044361e-05
1.31938847478974e-06
8.73842049017932e-05
3.97624264323753e-05
4.58941141938942e-05
3.76839595199748e-05
1.08733646938086e-05
3.532652936008e-05
4.63063486560955e-05
8.10376518146248e-05
5.41106102512825e-05
9.39445600178707e-05
7.60967229245022e-05
1.01508602078737e-05
8.89706824305742e-05
5.77805757663962e-05
4.92373252165028e-05
6.37063254953739e-05
4.71708544431072e-05
0.000120472159682081
9.27915333535663e-05
7.40163177886912e-05
0.000117830737107915
3.89851833972105e-05
6.69270231916893e-05
1.26434828094127e-05
3.51548322593816e-05
3.60557165651463e-05
0.000105988122616631
8.29058664984925e-05
7.56442661075808e-08
1.37011193470778e-05
7.27873844200676e-05
5.26912058903815e-05
6.22562932708708e-05
4.29972141882175e-05
4.76007095746861e-05
4.9549745662784e-05
6.55327283832318e-05
9.73556631660684e-05
5.40608090873437e-05
4.52630094209559e-05
5.56672350972021e-05
1.05258821410839e-06
7.16733277696036e-05
5.75752934377005e-05
2.94293063422541e-05
5.76341215469414e-05
9.87183067236594e-05
2.29477688796367e-05
4.06137088786868e-05
3.14349105890436e-05
1.76568188239832e-05
7.58636742497863e-05
6.39826346436052e-05
1.65074426640124e-05
5.91716993732725e-05
7.64343283487218e-05
4.02488214814332e-05
7.18351108270527e-05
7.03927984885635e-05
4.30292453338455e-05
0.000136901621047909
7.11968406895919e-05
3.36625357978583e-05
2.33430473610015e-05
5.14239700379039e-05
3.59044405458402e-05
4.85859704541858e-06
8.07973374941412e-06
6.15234103217236e-05
-6.23983654177014e-06
2.44371734136019e-05
-3.62754886789655e-05
7.92076172839502e-05
3.78931544580786e-05
0.000103244145844423
8.9829081863465e-05
7.11374761081725e-05
7.00826899008111e-05
2.3632808513038e-05
5.40395709886303e-05
9.97070340387425e-05
4.0090051794842e-05
2.27853324073741e-05
5.70171714853742e-05
3.0460927039135e-05
3.25609193557339e-05
5.21480011622584e-05
9.84140544624176e-05
5.23597965311357e-05
2.31589715085616e-05
4.96776928856326e-05
6.71889664696407e-05
7.7771954258612e-05
3.95764603181047e-05
6.43829707153716e-05
9.77942730912522e-05
6.09711768127167e-05
0.000115624738105641
3.74159127129944e-05
6.70718510679692e-05
5.99980118008733e-05
5.41948238757574e-05
2.19578952395582e-05
2.98433052934021e-05
0.000127002482558896
1.7774624456676e-05
4.93331310233132e-05
1.60541377856295e-05
6.30129660147581e-05
6.94841927652798e-05
4.52432245966315e-05
6.04102364649002e-05
0.000105756391102064
7.90935577726148e-05
5.44199394112724e-05
6.26099963837793e-05
5.85202682058049e-05
6.87160269379902e-05
4.33774665698516e-05
7.48502875056751e-05
5.34758044739853e-05
4.98811404801961e-05
7.04768338106382e-05
7.97493439247256e-05
0.000149513826377939
3.58799195332382e-05
8.8581943929344e-05
6.47725724829252e-05
4.59417460725009e-05
8.50011863759342e-05
7.1533270814943e-05
5.66388692945516e-06
5.68378779306618e-05
2.80939228592185e-05
7.74882674504606e-05
5.25395035604765e-06
9.02756324759106e-05
7.69191230462512e-05
1.72791738394653e-05
3.70244729500848e-05
3.36614514541448e-05
4.95163730213868e-05
2.6438584929459e-05
5.50147737916644e-05
3.85632963373155e-05
0.000125912312014802
5.78097198394329e-05
1.54323974176245e-05
6.5551238433266e-05
0.000123746105983251
4.84649993634803e-05
4.43442682545404e-05
4.0910671958686e-05
0.000111084959495202
-3.60023635820389e-05
3.38283581862194e-05
4.92630322582574e-05
7.16802213666211e-05
4.50771647769103e-05
3.86802718697e-05
8.06919822807649e-05
3.35427874406112e-05
8.50580236613493e-05
5.33504794616971e-05
4.50485469519083e-05
9.23454691502902e-05
5.92689274388113e-05
9.36706163290063e-05
4.61320621893123e-05
7.23977561310806e-05
0.000103184148593511
5.18646371258391e-05
5.71966705465775e-05
7.93603527348979e-06
3.44513284611835e-05
7.34950085750867e-05
6.45246322275984e-05
6.35697505001981e-05
2.69586083463891e-05
7.29575444679244e-05
1.11304430618089e-05
3.27154194579763e-05
-3.4228371776465e-06
4.87724635029123e-05
4.37109352924345e-05
4.57216897652697e-05
7.64126996127301e-05
0.000142879682362434
8.68744962445127e-05
3.26291898399119e-05
4.93970295803422e-05
4.88359339442799e-05
7.13274476009769e-05
1.15328959322118e-05
5.41996931095694e-05
8.78478521949103e-07
6.78811770415636e-05
7.71919252105794e-05
6.33679119363361e-05
5.17352131314541e-05
7.92536327632413e-05
0.000140500765724149
3.9528746128454e-05
6.85169182256626e-05
2.08476054567092e-05
0.000115407855015635
4.12700692267481e-05
5.98143781517096e-05
3.89668687120291e-05
3.24970254551537e-05
7.47035764838344e-05
3.05767793391812e-05
1.39448427890195e-05
7.31020121701318e-05
3.30572804098892e-05
7.10655883582565e-05
1.73265252358146e-05
8.69654489076945e-05
5.59090541005753e-05
5.37982331970743e-05
1.62959025215828e-05
7.16262164490043e-05
7.71158926816443e-05
6.75663574333623e-05
7.27830620563347e-05
4.69091764832005e-05
4.19088027881646e-05
9.85019107566741e-05
-2.22129888478134e-05
5.99084962334215e-05
6.89976171339408e-05
4.17094113196628e-05
7.97047797601518e-05
8.31761817812863e-05
4.40091661075034e-05
1.97775126708149e-05
7.03554372315152e-05
7.49742933563134e-05
4.388536457214e-05
3.89618411064551e-05
6.90319409604522e-05
9.54653934288059e-05
8.77531940793518e-05
7.84900886832836e-05
7.6932508907796e-05
6.78918879680609e-05
7.90161177905108e-05
4.7695039911999e-05
6.20544255503324e-05
8.03410689818796e-05
6.88275700802789e-05
4.26241894364617e-05
2.73050045568117e-05
4.0712707662854e-05
1.97998645134576e-05
4.87329718971557e-05
5.57413806410102e-05
7.35767718096587e-05
6.09377094307591e-05
4.05470410862452e-05
5.27134149765447e-05
3.26954932921144e-05
6.12845910047686e-05
0.000117844680008038
5.45761268549132e-05
0.000105255370912021
8.78076783206e-05
9.20382134703784e-05
0.000102383827724284
6.28856960804305e-05
9.30320537888216e-05
0.000123725608582897
7.11704835518309e-05
0.000142188367663924
2.87791786652632e-05
4.56570259937357e-05
6.49233350048703e-05
5.08375195392158e-05
3.32292618063952e-05
7.8407051396566e-05
6.00318671099337e-05
3.2852959367819e-05
6.95673532167461e-05
6.39233874598262e-05
2.60181200852849e-05
7.83792510909795e-05
4.25696176867003e-05
4.76286803057381e-05
2.02178479246084e-06
6.02717974119212e-05
3.43521806250376e-05
-2.14833362878258e-05
5.97498755179082e-05
3.38892742392322e-05
4.87883117033137e-05
9.23784014506402e-05
2.90115917972478e-05
8.77471201736223e-05
3.034802098112e-05
7.78344094926166e-05
-1.50505039892712e-05
6.19615494721903e-05
1.83210996987629e-05
2.9731936942438e-05
8.22945155758772e-05
3.1700866929102e-05
7.39055653066955e-05
2.74475901254085e-05
9.22477311596628e-05
3.90683837108875e-05
-7.52718811207672e-06
2.50266844944558e-05
5.03474289701062e-05
7.45172172153881e-05
8.36901751884554e-05
8.40086742189824e-05
3.83651139543744e-05
3.8222575696832e-05
2.35774126404243e-06
3.30548462516791e-05
1.61167265462832e-05
4.35863413470225e-05
5.7226182381458e-05
8.28838978565857e-05
2.43188646018922e-05
8.73225911034439e-05
7.7528935570315e-05
5.51042091659376e-05
1.27397296652293e-05
4.15631006297434e-05
2.16054878490458e-05
2.77492367497385e-05
6.8791493564324e-05
0.000145387980324921
2.90624193120221e-05
6.63055080205908e-05
8.69334927782324e-05
4.43580155942882e-06
0.000105165711418558
2.78704851432794e-05
1.8376117882073e-05
6.3499308097727e-05
4.11496454599568e-05
2.14367103124657e-05
3.37326049017625e-05
7.56817832239479e-05
-4.23468023833175e-07
2.60521309687107e-05
9.70711511238341e-05
3.26478704882376e-05
9.36526666833104e-05
2.11803742188244e-05
4.39541509683365e-05
9.09057180444469e-05
5.5668959863733e-05
9.69541503725611e-05
0.000119222891847081
1.74938090522124e-05
9.69009974517205e-05
1.4703930267208e-05
9.44927156446486e-05
3.57397901378792e-05
7.92781521786314e-05
5.62107924166457e-05
0.000110422478433628
4.51646289438715e-05
7.57592573675956e-05
7.28984068682314e-05
7.1621856646878e-05
8.46552819261929e-05
2.34341778851646e-06
6.94911977959862e-05
7.58619376760949e-05
1.18779505536372e-05
3.92586118669875e-05
0.000118993047609727
5.00077743070236e-05
2.3820704770359e-05
5.55941517305178e-05
4.21864398690785e-06
6.17095086554997e-05
3.59008426602901e-05
2.86545640434848e-05
4.98233819897922e-05
4.78723168765439e-05
8.25649374126332e-05
5.75122381901791e-05
6.96438501034704e-05
-5.12971978717429e-06
1.12721534347452e-05
2.01660140442643e-05
-2.13919818704508e-05
4.46446693973215e-05
4.13347889145882e-05
7.67682936666405e-05
5.89433201929482e-05
0.000104057315346043
6.90489794342059e-05
-3.64304857496743e-06
2.20718292417682e-05
8.25182095793447e-05
7.72806819216133e-05
2.52233538002389e-05
7.41720572352724e-05
9.42719753771993e-05
7.41618397396626e-05
3.68475949198863e-05
5.17204791984034e-05
0.000125452295538226
7.60351872000961e-05
3.02146961650537e-05
2.62925939270021e-05
6.73763745034992e-05
6.19486441264052e-05
8.14159026512323e-05
0.000109911477269572
3.16305023735971e-05
0.000109195173589928
9.05825145552466e-05
0.000103891912607412
2.24334578622108e-05
2.44017855788793e-05
4.13858763121074e-05
1.61215026863878e-05
1.06865554633409e-05
9.47490430723111e-05
7.94385267505365e-05
6.68322012303592e-05
0.00011204166915558
7.63405103984316e-05
7.97987190612498e-05
6.82817442160639e-05
2.10809317565889e-05
9.19375683106033e-05
5.02238920220567e-05
1.27013757563419e-05
7.69431975835389e-05
3.19274377578044e-05
4.23526846627155e-05
3.8981961704364e-06
8.18223269787817e-05
8.40234495694889e-05
5.76998175307353e-05
5.16883159088863e-05
7.40697364610404e-05
6.87817158371723e-05
3.1723680144488e-05
8.62479892838141e-05
4.30574822152601e-05
2.99985042688908e-05
5.05336973634934e-05
7.53432525204938e-05
8.07186583741773e-05
8.31351864128195e-05
4.06711662295074e-05
4.63161181274329e-05
4.39893438535709e-05
5.90284902921609e-05
6.37389493546572e-05
5.29988967054933e-06
3.09534519820011e-05
3.88828123119712e-05
6.12539962584756e-05
6.16271788594063e-05
1.86739827057239e-05
2.63404518728855e-05
6.40971255120612e-05
4.06631959018568e-05
0.000181364024540157
9.49807051340966e-05
1.46676342703533e-05
4.30377980947219e-05
8.90409020541996e-05
9.12517812180668e-06
5.43434031686212e-05
9.26695442935863e-05
5.38101451316626e-05
9.98371733532985e-05
2.56628513697894e-05
7.70923081757354e-05
4.77990753851407e-05
9.27286542650182e-05
2.33533226250271e-05
-6.35493066315127e-06
-1.07139978866228e-05
0.00010199961872877
2.41905117540909e-05
6.84779666023984e-05
0.000104433652831364
4.72963802044345e-05
5.17916656083886e-05
1.68179363166852e-05
9.15517837114621e-06
7.04643561515818e-05
4.1310803180078e-05
0.000101191610779505
4.3080986008605e-05
7.70639198771403e-05
4.07965114535461e-05
-6.18628810365702e-07
0.000111360626774154
4.18817179656112e-05
5.29072245015615e-05
9.5193391670194e-05
6.13672465657271e-05
8.24059276492823e-05
6.45976947372302e-05
3.63215616612562e-05
4.13257411665286e-05
0.000131526023568826
3.0634470521255e-05
7.18966183548721e-05
2.60116353625555e-05
9.45488134666296e-05
6.20068179464787e-05
4.83416755078843e-05
3.28000189085027e-05
-3.01631216841446e-05
2.42568226295861e-05
3.97933802261183e-05
3.91470230231603e-05
0.000101469213788324
5.39013263573872e-05
7.53779651870068e-05
8.81374786657392e-05
4.2933121678252e-05
4.05818063519482e-05
-1.44376116949226e-05
2.29599271042661e-05
9.52972450356395e-05
9.59719979583006e-05
1.72461852820277e-05
1.0659777481348e-05
1.11275537459149e-05
7.05304689405367e-05
2.80661886114044e-05
0.000122176803345899
7.91208048888755e-05
1.73359485689094e-05
8.38937458415427e-05
2.12228098736827e-05
3.51863724885517e-05
4.58034279244713e-05
1.01810463180639e-05
8.59086629460421e-05
4.93255095236502e-05
6.49156775190874e-05
4.51393465781065e-05
8.04280061695212e-05
9.13488900185243e-05
0.000126810677851458
3.97971870791903e-05
7.00786592812073e-05
0.000116098053051711
3.18486643979505e-05
7.79713970571834e-05
-5.83170247671562e-05
8.48224551182129e-05
2.62762806671774e-05
6.96903588175148e-05
2.46422834245617e-05
0.000106823543983918
0.00011308570372675
0.00010044511130764
5.90120436138592e-05
9.91541035899927e-05
5.00395623108745e-05
7.07328429689735e-05
4.05928938019333e-05
9.8153305299837e-05
3.36524696775875e-05
4.88201555177266e-05
1.70335612936236e-05
8.98033957455592e-05
6.6473452458322e-05
0.000102223781059484
6.37529871647999e-05
8.70439759464428e-05
6.44467365880564e-05
5.4962840025301e-05
6.98078148622459e-05
3.37082395181995e-05
2.03655313829877e-05
7.92941301062262e-05
6.99246091600234e-05
7.20241948671538e-05
1.32502329544021e-06
8.82910394551988e-05
4.01507634581697e-05
4.46918622746908e-05
6.59630738242746e-05
4.0815389386755e-05
7.1046000959329e-05
4.564806708344e-05
1.16134678595953e-05
6.58562909460789e-05
9.31399405361913e-05
7.8639390455524e-05
5.69732657354566e-05
7.51152547310463e-05
4.56604092458198e-05
-2.34656811295113e-06
9.07974108683672e-05
2.81931130895022e-05
6.10861285227378e-05
4.68887609561643e-05
1.21915486155124e-05
1.68087326334516e-06
3.13280360619454e-05
4.41825204596959e-05
4.23951041315702e-05
5.57317058428631e-05
-4.47949726712244e-06
1.59095979527146e-06
2.68726651539153e-05
8.58106503575063e-05
6.07208126271837e-05
0.000121535266138148
4.42738452880328e-05
5.2317137534078e-05
9.73108139170531e-05
6.176231765704e-05
3.70026499528968e-05
3.19950963314533e-05
4.16313566531939e-05
0.00013624280925856
5.19312308598471e-05
4.16324000870043e-05
8.09965413120364e-05
3.81281292800864e-05
5.85134498331806e-05
0.000120214135879942
4.38458045771405e-05
1.04948418449411e-05
6.60294322450371e-05
3.80870985714331e-05
7.95241140581827e-05
9.96899087577511e-05
0.000117058146984469
7.46861181347167e-05
6.32635697563318e-05
6.69318995541262e-06
-2.51923110750844e-05
7.96366865103124e-05
9.45642716748748e-05
4.82981642243264e-05
4.83599452466817e-05
2.73855474858198e-05
4.94155283196806e-05
0.000112964444735109
5.80151402210713e-05
6.75944925296308e-05
3.75552257428534e-06
8.76954845345653e-05
0.000117318007926388
-1.23726389169684e-05
3.17082251818063e-05
7.12746046351583e-05
7.50039777749156e-05
0.000109421735237092
1.52718981269597e-05
0.000129654169317939
1.3654484207581e-05
4.82778854058541e-05
3.60542240796403e-05
7.41685239629831e-06
5.43994582611172e-05
6.24815999938638e-05
2.71078456836511e-05
5.06512138735644e-05
6.33538651860576e-05
6.12493567587136e-05
5.94372766838228e-05
5.09923315129077e-05
9.27158814834348e-05
0.00011238677749154
3.83775434474021e-05
4.21909978949281e-05
8.3012458357194e-06
9.81904783728466e-05
9.36172510630938e-05
-6.69475112123285e-07
5.23336215986876e-05
2.920257421299e-05
4.24514088237418e-05
5.81694135134388e-05
0.000114334553471555
5.75417546485676e-05
7.98650460288823e-05
5.3927675574023e-05
4.30424466157009e-05
0.000131523449096586
5.67832384560569e-05
9.31454335564839e-05
1.00552397320911e-05
8.26905083576891e-05
7.01822763007496e-05
0.000119035244498146
8.85030484215588e-05
9.89307042274905e-05
5.83532013870853e-05
6.48098928074018e-05
8.73433572553539e-05
5.79993884434082e-05
0.000124541459223205
7.51411864620688e-05
-1.38975701635389e-05
7.60552258246664e-05
8.65983322704555e-05
5.85597013144373e-05
1.79196283578633e-05
5.02522489251307e-05
5.96147032969525e-05
4.13734919936589e-05
2.33634656879192e-05
-3.33886259786826e-06
0.000123487737797178
0.000103778861158351
3.5036308301844e-05
0.000108730030904585
0.00012029357076025
2.85402503613887e-05
4.6031773347949e-05
6.49567249417263e-05
5.20227612429964e-05
8.97473472494337e-05
3.42318031685478e-05
5.16490028229717e-05
2.68322163555022e-05
6.25862957163067e-05
0.000101338741745491
-2.98937587711751e-06
2.86973243401743e-05
0.000129801835035209
9.45542352047704e-05
7.27822460889097e-05
7.22422825805711e-05
8.76080074824618e-05
6.21360521846303e-05
7.69634878654925e-05
7.81188573454228e-05
4.02658709255297e-05
5.30764495271905e-05
0.00012397780035512
5.34697693985498e-05
5.16311913403837e-05
9.175994073038e-05
6.42799696298538e-05
0.000144312633564996
4.742931812962e-05
3.36618766556638e-05
7.73067344618775e-05
4.34682128758302e-05
2.6049520223805e-05
6.98374612194873e-05
5.70864306618426e-05
4.08355638695802e-05
5.3591403709188e-05
7.41421963809279e-05
0.000100577626699993
3.45537389814162e-05
8.86221167414595e-05
3.87831305005356e-05
7.36744825999997e-05
6.732339960539e-06
3.28242560471801e-05
7.53038582456936e-05
3.28379792832925e-05
1.10708216747442e-05
5.68781458702602e-05
2.9082051487052e-05
7.81563547464382e-05
3.62491387438807e-05
0.000113779187255149
5.23534245457374e-05
1.90595320152922e-05
8.31018993350666e-05
9.35780869462953e-05
2.07942012393802e-05
7.15537669085415e-05
9.19535638342135e-05
4.26496025908734e-05
1.46046242329379e-05
1.34152406227429e-05
9.56424449778955e-05
6.90654788247453e-05
9.41345718209438e-05
6.56647231256063e-05
5.92989008188909e-05
8.64022412909894e-05
4.67746915162828e-05
8.16043265314131e-05
2.56219349958675e-05
4.17882166112066e-05
6.37399679649014e-05
3.72759928932979e-05
3.58946841235455e-05
7.07096037009224e-05
5.09852342747616e-05
3.69913031327519e-05
5.44110827679328e-05
9.46027075254094e-05
7.57562286744899e-05
3.42666539127963e-05
0.000130596375344169
3.45819883718272e-05
8.79692301552158e-05
9.25624859667351e-05
4.22554035686438e-05
1.82756217981642e-05
0.000141769558302177
3.67870371374622e-05
0.000118074456580814
6.20005365712451e-05
6.0237768224051e-05
4.82426201778879e-05
9.81039201333903e-05
8.66865113023394e-05
3.31593115939056e-05
6.83514987609995e-05
5.6527643131706e-05
3.34356800031656e-05
1.97680791465279e-05
9.88443683978895e-05
8.23206722630742e-05
2.93009917030941e-05
6.87471067508053e-05
2.4214008229587e-05
5.99353127145076e-05
4.24356628944212e-05
1.70671534973123e-05
3.21800828538241e-05
0.000109560151171379
7.15481215612588e-05
8.31541372196848e-05
4.79721839418168e-05
6.53779980242724e-05
5.02906670841278e-05
8.39431497508433e-05
4.45950230277589e-05
9.80971093954662e-05
7.84793544613322e-05
5.66617827394243e-05
3.15011746545918e-05
7.275813934566e-05
0.00011584633316404
0.000127195838939112
4.3571068018218e-05
7.63767214899614e-05
4.63419272944534e-05
6.86590187399453e-05
0.000131548702763158
6.28163622669845e-05
3.75865634335517e-05
0.00010365527476602
5.98379441093103e-05
7.24425872506919e-05
6.01583547988061e-05
3.77950021942024e-05
1.51372579773117e-05
4.99357294239328e-05
4.95055252030272e-05
6.3270667189348e-05
0.000100742055714298
7.51175975652297e-05
6.47755279357752e-05
4.37896996829625e-05
8.08571856753687e-05
1.981480782595e-05
4.46326794201456e-05
6.93833407534769e-05
0.000101446687859726
4.82694256970721e-05
3.8403839536069e-05
0.000106837982818832
4.76950266691021e-05
-3.89402585815952e-05
5.52480562167435e-05
6.95966504816432e-05
9.49841006405536e-05
8.44521371004219e-05
-5.98045181020698e-07
1.48218038984179e-05
8.270582614372e-05
9.72637788462054e-05
3.76815379709852e-05
7.54554377501265e-05
7.10993104006284e-05
4.68991464322369e-05
8.96235237236635e-05
4.44628896251336e-05
8.99138691548814e-05
5.55405570767421e-05
6.98975127962766e-06
5.19325516932849e-05
5.03970477974375e-05
7.27323189084647e-05
1.61649492216919e-05
0.000105269555629384
7.17209977585905e-05
1.59699161875422e-05
6.78507150144803e-05
4.81982600370979e-05
3.35724653451748e-05
-4.05729960426947e-06
-1.36242233286621e-05
5.49391997237643e-05
6.83006665216235e-05
7.57832657200981e-05
4.79217868261218e-05
-3.88028059886762e-06
4.99813449169976e-05
1.65602063822428e-05
1.90435050534187e-05
3.23434788888171e-05
3.36278449866794e-05
8.70227386106634e-05
5.94249887788276e-05
5.68579181716841e-05
6.63661302479155e-05
6.77402449091946e-05
6.78283889574868e-05
7.54369153393921e-05
6.5154933302658e-05
6.61766361340869e-05
2.94834978640834e-05
5.98349195255698e-05
3.78481940330151e-05
6.35617159812903e-05
8.7662826870069e-05
5.75616745771577e-05
4.44354672292578e-05
8.0053436172487e-05
8.6748232070032e-05
4.24200547944386e-05
5.08284816070675e-05
5.82225764166113e-05
0.000126800020707979
6.39643237249867e-06
1.19458719469505e-05
3.5083897053825e-05
-9.15939475441744e-07
8.04595050914588e-05
0.000101691791089008
6.13957711683273e-05
6.05292215940707e-05
7.47666929052272e-05
3.84813410706196e-05
4.89847372767883e-05
0.000120649454112055
7.81597089467789e-05
0.000139682167030734
5.33893248807766e-05
-2.94301979000987e-05
1.86684731960523e-05
4.87789732458071e-05
0.000104358390999221
6.80002796312548e-05
0.000122784278682217
4.98737431976069e-05
5.50284299753476e-05
3.74661653861353e-05
9.2126768791461e-06
4.46839304294864e-05
3.83256900500794e-05
8.90205106290045e-05
2.71447199215567e-05
2.88498852770353e-05
5.0530330937759e-05
6.93930055012955e-05
0.000113193661363727
9.00765502528492e-05
7.62943928860756e-05
2.33949820364597e-05
8.66517629187933e-05
3.37343850048263e-05
8.09348215841054e-05
0.000108101297438893
6.89119698552481e-06
4.99541906230494e-05
5.87225391356307e-05
6.80063067042586e-05
-4.20512095108045e-05
5.52611618160706e-05
1.28082933582016e-05
5.59398272606012e-05
7.39508334244012e-05
8.45564816525106e-05
2.51847742428245e-05
6.96503975602642e-05
5.1520011772975e-05
7.35615260064978e-05
0.000138959236132694
6.61941491825883e-05
3.4423872386014e-05
2.11357204832207e-05
2.19224061724131e-05
3.99900374068128e-05
2.77294261357956e-05
7.36436665631977e-05
7.14220310434728e-05
4.90932498064862e-05
0.000125094317809755
7.09827199599469e-05
2.49611401447418e-05
2.53796336279307e-05
8.90016680911437e-05
8.11752339269055e-05
3.72767897618654e-05
2.52858822227853e-05
8.41640752002652e-05
4.1154326594246e-06
5.36830075222952e-05
9.16726995190459e-05
6.8119667483666e-05
3.20748051898706e-05
0.000109167761951181
5.41123527358869e-05
6.82614921919296e-05
6.61656823410172e-05
0.000142205365170213
9.45775156131424e-05
7.06640285314526e-05
5.46742501579e-05
2.64229699790371e-05
6.29023303062486e-05
5.02008710330127e-05
3.7791877913872e-05
4.92428157938683e-05
3.62914685819526e-05
4.87991238993897e-05
2.70412823061951e-05
8.64963420726924e-05
6.07367266590879e-06
6.99359570625065e-05
0.000102851271508917
7.54452640291587e-05
8.17411147970666e-06
5.1992687018873e-05
7.47483830153946e-05
9.17403385931487e-05
5.56596396600746e-05
1.16960876028049e-05
9.4517122753027e-05
2.27726435163994e-05
7.12090745074068e-05
8.56897618504798e-05
8.63894192235594e-05
5.85350325549896e-05
9.04128615523441e-05
7.6530829381395e-05
9.32197741333272e-05
3.87069075373285e-05
3.55507943597165e-05
3.52554630888615e-05
6.33218119994921e-05
6.72391159077381e-05
1.33242514762938e-05
4.44789020890319e-05
6.76619610762617e-05
1.58028039191833e-05
-4.0734878436502e-06
8.64969571087601e-05
9.54110392267379e-05
3.06496680615233e-05
7.68740749600692e-05
8.45003829671358e-05
3.12823835205814e-05
5.73487878826963e-05
5.29544577996328e-05
1.73679151223274e-05
8.48058151196682e-05
4.86394950164489e-05
-7.68056451075372e-07
9.99489387068652e-05
0.000127525914365694
8.08876913162852e-05
4.2050660910923e-05
7.04580751429586e-05
3.45424221739536e-05
4.02360338042077e-05
4.66719653737388e-05
3.37276760554624e-05
1.20329572633909e-05
4.98597568314482e-05
0.000118751456606179
4.47354083729407e-05
2.65960378449212e-05
5.40089970162269e-05
8.44994293356843e-05
2.39368682856705e-06
6.6677945098064e-05
1.83370749093026e-05
3.01626949915942e-05
-4.70786096350898e-06
6.25791347735252e-05
0.000100533719144904
4.73749426656567e-05
6.88594256798781e-05
5.4442160791442e-05
2.20063372848138e-06
2.41516228194978e-05
1.87710755912162e-05
8.95074090084713e-05
0.000102696378043968
6.26399043683523e-05
3.87650365846647e-05
4.22189120442766e-05
8.12123639715928e-05
6.32263305314779e-05
7.26257642753744e-05
2.16757123022618e-05
2.92547956938436e-05
3.65684534317647e-05
4.00876748870658e-05
1.80104402969213e-05
6.01701021026644e-05
0.000101989466815376
4.82310336511612e-05
4.95055213048617e-05
5.85110856344057e-05
6.30424330405545e-05
0.000123148094247504
-4.94303834832659e-06
6.31158797902466e-05
3.84728559220697e-05
8.6954709816298e-05
6.63505884523588e-05
9.43913114523663e-05
8.14220336178755e-05
7.78211310327422e-05
1.49696848748883e-05
8.12156885758872e-05
4.32154843597982e-05
4.89603156551131e-05
6.14322378471002e-05
3.79361611531405e-05
-1.81876851673172e-05
4.90594474771581e-05
4.58421498587064e-05
0.000131994568357892
6.25706755602809e-05
2.15907739616964e-05
9.29512869032117e-05
9.67009854946672e-05
7.1933755064614e-05
5.40019345239905e-05
7.06689062818386e-05
4.02298506262351e-05
3.53019974152065e-05
9.45522793264556e-05
3.83150005509536e-05
0.000102120942167569
9.34379993482197e-05
8.09971394373175e-05
4.17622467445629e-05
7.05519480840706e-05
2.73871365856334e-05
4.9244508690466e-05
4.02787641193314e-05
9.49945063133342e-05
8.57209790202179e-05
5.20479381438071e-05
7.66443076676641e-06
7.38892885475114e-05
6.55207168057458e-05
-2.97335212175909e-05
3.7503401329947e-05
6.28296515297412e-05
1.02311592087161e-05
4.53010406878543e-05
1.62749254725747e-05
5.40783043280287e-05
0.000122668703255861
4.80211281525313e-05
7.33193550102687e-05
8.67550755888942e-05
0.000157060468623471
9.83870481321775e-05
6.98424352344175e-05
1.83849931134842e-06
3.37178889417178e-05
6.98719572302677e-05
5.71847212059461e-05
4.16142281663983e-05
3.10307603999615e-05
-1.72274411833997e-05
2.15767906392086e-06
4.85450672407611e-05
1.13180827372298e-05
5.89876672425718e-06
2.70298640533506e-05
9.1162485771109e-05
2.68723230343624e-05
6.93911578156626e-05
5.25707869932115e-05
6.2145830422449e-05
3.94797843002469e-05
-5.11005705589503e-06
5.11632606692429e-05
8.57852787914621e-05
6.47029782285009e-05
2.31725046912296e-05
1.19297229097611e-05
4.32860708123103e-05
3.38049299282166e-05
4.22607721366097e-05
-2.9586607355251e-05
5.08135855261158e-05
6.56108951998994e-05
5.32757160914323e-05
3.9618758223315e-05
7.71067241446848e-05
9.19205495938113e-05
1.70950994688248e-05
5.38927266667516e-05
3.45410792480505e-05
3.6447458028906e-05
4.59683307258383e-05
7.07917780709824e-05
7.38642302793407e-05
5.28660129821897e-05
4.93572689851938e-05
8.37282195810625e-05
9.58713786710503e-05
5.57089152631498e-05
7.13665363994828e-05
4.18138002217288e-05
0.000104868856924243
-1.92592208577849e-05
4.64298388499553e-05
6.73696535945043e-05
5.86087277903214e-05
4.77621035032002e-05
1.86437142600081e-05
6.6020874128243e-05
9.94237142357904e-05
2.23246917698387e-05
1.42158059813706e-05
-3.50412995553669e-05
6.51372048308305e-05
4.4657743782988e-05
8.39897737685662e-05
4.26031991119314e-05
6.30682061252662e-05
5.66674253428053e-05
0.000138068714474825
4.73398408860206e-05
2.5677275527104e-05
6.97431734866313e-05
5.05653827371317e-05
1.18143248544876e-05
6.60027032562753e-05
-4.28263838246156e-05
8.75876664337448e-06
4.02085588465173e-05
2.90599322314605e-05
1.46332964383892e-05
9.98733880109485e-05
4.57174464316639e-05
5.11905849390979e-05
9.52569356929552e-05
0.000117191820630426
8.49662187472796e-05
3.69326359820273e-05
7.85656321412243e-05
7.68379265314956e-05
8.47671448538912e-05
7.906480963199e-05
6.7035150394616e-05
5.46919062650657e-05
-7.21078461449243e-06
2.39716170836132e-05
9.35019164088293e-05
9.00937783982619e-05
4.85956640751301e-05
5.56130274250837e-05
4.05415613894798e-05
6.06602213379172e-05
5.54920814915929e-05
5.90252247051758e-05
0.00011517154646472
5.02970947476603e-05
0.000127799056810211
5.0394385299088e-05
4.44002119747193e-05
4.86121640937709e-05
7.96909263215327e-05
1.84323323151849e-05
0.000143628527098384
7.99121448549836e-05
-3.81954301130704e-06
8.07667605833421e-05
1.8029678833285e-05
2.07905556707728e-06
-6.94449007673343e-06
-3.35155278245542e-05
-6.12069753778655e-06
7.24476239465872e-05
5.53369866389111e-05
-7.36609879299196e-06
2.1520027754632e-05
0.000116436275822153
-1.39471696045725e-06
5.74390995727341e-05
5.71693165036186e-05
5.96493861867174e-05
0.000102422934368039
-1.80126284117817e-06
4.18759372248467e-05
9.99502885820606e-05
2.07125991767137e-05
0.000110524289289941
1.61493961981288e-05
0.000117042383767147
8.98347496379659e-05
7.33934137195901e-05
5.94183270402679e-05
6.90429501567492e-05
3.90651768689411e-05
1.45389080851976e-05
9.83002636020514e-05
0.00011219684880049
6.35608003837794e-05
8.79114670773118e-05
5.50800177974496e-05
6.50795182414188e-05
5.19301718245613e-05
3.32514247646627e-05
7.0888971016515e-05
5.14983048845908e-05
6.10731769998993e-05
2.64174679726026e-05
1.99846097184781e-05
0.000144807661704835
9.43009882984104e-05
9.33043082925176e-06
5.6959592439358e-05
4.69063544741947e-05
-4.01461585294077e-06
4.80350099505133e-05
6.19541725881241e-06
1.5570023567018e-05
7.71900262878653e-05
9.21540695012506e-05
5.91239982404458e-05
1.40546512643802e-05
3.59312467953734e-05
8.97877972996763e-05
-1.75460749742072e-06
9.31186903253107e-05
6.0165069374269e-05
3.1775974145566e-05
4.01041733677487e-05
6.65474004858527e-05
5.18040332358066e-05
-1.19392200793854e-05
0.000108808782473951
9.45472758491695e-05
6.23635680740001e-05
0.000102669081574084
7.96848361450544e-05
0.000117434262788392
9.4441601882161e-05
2.04139200765674e-05
5.97542412799162e-05
6.95913426553125e-05
7.21928319566522e-05
0.00011177401938701
5.09404946958877e-05
5.75144625472431e-05
3.56462767718648e-05
5.66533962375577e-05
2.02823062282496e-05
5.06122326882689e-05
7.80271474623734e-05
8.32415670041685e-05
0.000129012523441287
6.95979368442218e-05
4.99190350218865e-05
7.5293138935741e-05
0.000107452075414726
5.60582011376451e-05
5.43202313502584e-05
1.99161067087252e-05
1.6110800722292e-05
3.8135496289579e-05
5.92050009446828e-05
9.82414679190362e-06
-1.83257844735931e-05
4.3519072931577e-05
8.21851574983787e-05
-1.06455782473917e-05
4.64292530467363e-05
0.000133864700159259
0.000143453305841093
3.97901835532271e-05
4.37802854503793e-05
6.0202937934668e-05
2.79029678497827e-05
0.000117660414159508
8.61057544214715e-05
8.01335536421117e-05
7.89562477923188e-05
3.71341507247669e-06
7.69685096199783e-05
3.44481561568182e-05
3.99055785547305e-05
5.70072086252383e-05
7.53359722808622e-05
0.00013045974458646
7.48524939690066e-05
5.13776828881902e-05
4.39649106833593e-05
-2.63960342081029e-05
7.86798873856003e-05
4.5772217592869e-05
3.70647974008977e-05
4.89632408361054e-05
2.66589383589377e-05
1.58735269312337e-05
5.87965773417266e-05
3.65341533065204e-05
4.93201434777628e-05
2.59955823345454e-05
0.000113315193496496
9.74564553751322e-05
0.000100233678920738
5.13509051688565e-05
5.05538068327322e-05
0.0001052003745679
-2.75158854939797e-06
6.93340188084849e-05
5.1508844251272e-06
3.68930337282069e-05
3.04293589480867e-05
0.000127968753561159
6.82309692526771e-05
3.96140935480136e-05
7.66736411548583e-05
4.3143951789561e-05
9.58238005256946e-05
1.11964785228514e-05
-2.41307405158533e-05
9.33367465362075e-05
6.56348892389287e-05
0.000124772772522267
3.36664350877129e-05
8.46131415492079e-05
7.66378082710788e-05
7.42846755010644e-05
9.02432199972711e-05
9.00121370134629e-06
8.8988048712966e-05
8.44322343291918e-05
7.91620337348165e-05
7.0047574182343e-05
8.00996487745249e-05
0.000109334659073453
9.40477793411147e-05
7.9605992085549e-05
8.71218530671433e-05
7.56944375108899e-05
8.15546565499599e-05
4.00877201342302e-05
6.32785411161315e-05
8.2500398326281e-05
6.55094186560194e-05
5.23998915210702e-05
8.11842066326099e-06
5.23804066470211e-05
7.58478260813949e-05
4.55518288334792e-05
6.97302814944193e-05
2.20586093795602e-05
7.93761370431384e-05
7.73033583032632e-05
4.54833643469162e-05
3.74629736917046e-05
7.18670674492441e-05
6.01768306047481e-05
0.000125944698678623
5.58163068776024e-05
5.53785977465557e-05
4.41405407121229e-05
-1.55531528051623e-06
2.14323980923239e-05
2.71210754351689e-05
6.97893555413454e-05
0.000134353012012522
0.000148860321275436
6.21967432366289e-05
-1.45406924717436e-05
2.10366744645665e-05
3.22295995717968e-05
9.44791810251516e-05
5.86272847501187e-05
0.000107765801724286
7.41565072089101e-05
6.34597893522302e-05
0.000106796558980189
5.63636782845748e-05
7.5337062463082e-05
6.25593609150007e-05
5.2128259070534e-05
0.000112143345294134
0.000124360596211203
6.18195643116875e-05
7.0327897961281e-05
4.79581315508087e-05
5.76948115635409e-05
9.10416811785587e-05
4.58823953801884e-05
5.14568909013254e-05
-2.49680323854752e-05
9.40655337674154e-05
4.11967770591803e-05
1.7032400847585e-06
1.16635402254373e-05
0.000106178686503472
2.56121070969921e-05
4.86375330748791e-05
1.87852224460178e-05
3.93731266785688e-05
5.32179317377342e-05
3.36293344645281e-05
4.142396223174e-05
6.12181356243639e-05
2.9714721193931e-05
5.4712404590003e-05
7.15502074355212e-05
2.59461816645669e-05
0.000107218583804394
8.39654165115755e-05
2.68172920715753e-05
4.0491975050903e-06
0.000111970457846144
0.000135112039266649
8.22761310977094e-05
3.69629376685582e-05
3.33100360813925e-05
4.20585895828402e-05
5.2003788504591e-05
7.54983577658653e-05
0.000127661402003332
0.000112657206671343
2.43786874398855e-05
1.98899817515851e-05
5.08290962818575e-05
5.36850630643296e-05
6.15423403605985e-05
0.000135147384005311
8.86929936072592e-05
9.92837012362747e-05
6.34091916007273e-05
0.000105269741110429
8.79241365506326e-05
-2.90310720039668e-06
8.97139513219465e-05
4.22960502208533e-05
-1.7999379419477e-05
8.69356760634535e-06
9.1658061350922e-05
5.21125740549275e-05
4.55025602948984e-05
7.05638470286391e-05
4.03745300386064e-05
6.10694960049561e-05
3.51552940160856e-05
3.13516936726484e-05
1.78374030877645e-05
8.9081252239999e-05
7.56116277258424e-05
1.81458066026394e-05
3.94273053111264e-05
8.68062090195436e-05
7.00718441903371e-05
4.70529131720848e-05
0.000102868111993787
5.1686090815559e-05
0.000100251560090556
6.20703504843886e-05
2.36648367349707e-05
5.50629145044981e-05
-3.48052037286015e-06
3.23761119470408e-05
-2.9112558764361e-05
9.04979222651572e-05
7.00172204758528e-05
0.000113459377945776
2.8885226706725e-05
3.55241909207113e-05
9.83726011413897e-05
1.56763292174847e-05
6.50168313534622e-05
7.31756343729202e-05
7.89911312333844e-05
7.93579808818048e-05
5.31941500486151e-05
7.34982803198185e-05
7.15926269122096e-05
2.17301045723326e-05
4.82005049583419e-05
8.2830764076347e-05
4.73056992701743e-05
5.03924015753541e-05
9.19029390289579e-06
5.71053786736015e-05
7.20307234348687e-05
7.96336922718709e-05
6.15273577341947e-05
1.15172786871229e-05
5.5761899590985e-05
8.78391583508933e-05
3.43548101213924e-05
4.36677568399938e-05
3.58934208738408e-05
0.0001197360902332
0.000105976717966653
-1.18548490146689e-05
5.87003121601359e-05
0.000100358892451601
6.44542836111701e-05
4.0617131247653e-05
7.03383057155728e-05
8.77840873686999e-05
0.000116923032332452
1.2726217487034e-05
7.17053919082866e-05
3.27084565686135e-05
-6.04425694858068e-06
7.9284940971484e-05
3.31831966321703e-05
3.81395649944609e-05
7.61792893835813e-05
8.74642828699531e-05
6.60908691873668e-05
8.81024706310166e-05
3.69833714512641e-05
5.4383920853176e-05
3.4755162481097e-05
4.92713751511404e-05
5.25598038543899e-06
0.000111945319744485
6.3975686807704e-05
8.23271046339516e-05
3.85099003335672e-05
6.35147513336986e-05
6.24495022754617e-05
4.96310998949793e-05
0.000111833572535419
6.9003108299384e-05
0.000125608467082894
4.41119594800113e-05
1.99483141524252e-05
7.07503239784132e-05
4.25800938845899e-05
0.000104154684681327
4.75305876005545e-05
8.23317808414331e-05
5.29184225119107e-05
5.6266910203226e-05
4.08341041786635e-05
9.35455126825614e-05
6.59139932713729e-05
9.12612776604765e-05
3.35166600823774e-05
6.36160777481963e-05
7.89603032039066e-05
3.93871113079198e-05
1.69379227271497e-05
6.31642810435426e-05
1.84600924916532e-05
1.09095441295724e-05
1.81157890164243e-05
-6.52965728644929e-06
7.16621523965774e-05
4.03135973155885e-05
2.23116702016227e-06
4.20798068937949e-05
8.80572812069414e-05
7.93538812874799e-05
2.52270881869183e-05
3.17314785686166e-05
2.15601051262098e-06
5.42199251795964e-05
5.69723585887893e-05
0.000119685101867442
6.06251032494304e-05
0.000131839199520877
7.27793806552424e-05
5.96270308119009e-05
3.82614551778176e-05
7.36809991900386e-06
8.71410300014515e-06
2.60253753903175e-06
4.26651485444368e-05
7.16029218767213e-05
0.000109291372545629
2.99249711954783e-05
6.42719470729652e-05
9.48360389029095e-05
9.60096220453393e-05
4.11902360762676e-05
7.66093509749416e-05
4.40995021597976e-05
6.09715081688725e-05
6.16317467218415e-05
5.08941415211498e-05
3.95130213463631e-05
7.10415068652855e-05
7.10654363286695e-05
2.0039334766173e-05
0.00015018322146601
0.000101539778059218
6.47254655709296e-05
7.7660393142287e-05
1.57824654806776e-05
0.000121748223955405
5.75460024415118e-05
6.3134680512137e-05
9.32575500068243e-05
0.000105898311806976
4.45544125368175e-05
7.60767758078478e-05
4.3449197843424e-05
3.34426172315949e-05
4.66996710146697e-05
2.94251149981601e-05
6.94657001291768e-05
6.70355280806421e-05
7.27160331710843e-05
-1.8687495320696e-05
-1.95237723289655e-05
7.08365160193478e-05
0.000116138201704051
8.29676075813287e-05
3.71928146540567e-05
3.24064208363597e-05
8.07135306552524e-05
7.95835351120611e-05
3.5993549114078e-05
9.43902112120807e-05
1.94913395892624e-05
6.95464056116187e-05
5.38836261856872e-05
4.55485038417592e-05
6.18738484803059e-05
4.62177054706362e-05
-1.72267338706257e-05
-6.73030738652923e-06
9.70992132903003e-05
9.37274747813498e-05
9.26217725201642e-05
8.24250608517829e-05
0.000163694848775205
0.000108980006764814
0.000108083225888697
8.02122787835757e-05
4.41812712441409e-05
9.31204625272661e-05
0.000153884771100166
0.000130737187497266
8.06575791190841e-05
6.49679243944062e-05
2.43638455644941e-05
6.9806250532683e-05
3.23953572974529e-05
8.65406757159083e-05
1.86701752752367e-05
1.83704909942552e-05
6.06087014608678e-05
5.63641426647149e-05
5.74993488641057e-05
4.57950095472458e-05
9.16789263598279e-05
6.53857060687672e-05
0.00010424212987031
1.31890421528429e-05
2.17334076058683e-05
3.62659861809586e-05
4.71093417029707e-05
3.32396809259266e-05
9.65522424495211e-05
5.55016182595723e-05
4.34276281380325e-05
9.82682566660348e-05
8.50810277394069e-05
0.000154494012538985
9.61482681503837e-05
3.4739084832331e-05
-2.14273984809809e-06
8.35202532534776e-05
7.86230003392682e-05
8.71517143478868e-05
6.89449429233862e-05
8.62187659506397e-05
3.80118507304364e-05
5.78922806813213e-05
4.85569508186462e-06
2.7981996138797e-05
2.86545214902907e-05
-2.4469450579815e-05
4.54684914691332e-06
6.48219437255719e-05
3.8896182078365e-05
8.0835642898761e-05
8.01425982837719e-05
2.75885459034518e-05
6.44208749363995e-05
3.05202574890461e-05
1.81741349968898e-05
7.12599824021796e-05
4.48181709321843e-06
1.26872875011855e-05
2.64276212018067e-06
5.40744657696945e-05
5.64207107135547e-05
5.59492208023318e-05
7.55105537527458e-05
1.2784024683352e-05
2.57520360641873e-05
3.72324683958895e-05
2.45378625822282e-05
3.58780262754138e-05
9.14781926382301e-05
3.25812481329742e-05
3.80845061363804e-05
8.78609268942411e-05
2.76414638562747e-05
6.94305997720341e-05
8.81564914204788e-05
6.85327114367031e-05
1.74364485886291e-05
7.79373505039807e-05
4.95847943326888e-05
5.92371237404981e-05
6.04340938018695e-05
8.48480545083572e-05
5.09993487080139e-05
6.27302895808631e-05
2.31149772575746e-05
2.13454241510659e-05
3.3575286668938e-05
3.75041414813908e-06
2.26904310561042e-05
7.69609523097324e-05
3.66439477658416e-05
0.000153684711824961
3.47823292517337e-05
4.96369688798471e-05
9.67886518489247e-05
4.2552829000745e-05
1.25668935588822e-05
4.59711704282513e-05
7.79894085221108e-05
7.477292140668e-05
2.9932448195841e-05
-1.40477427293487e-05
7.8649608389327e-05
7.65696302073984e-05
1.30173591231883e-05
0.000125336143722761
3.7364645780324e-05
5.99951386146811e-05
2.72557351861355e-05
7.47022447060956e-05
3.68084966357825e-05
6.58118260667765e-05
-3.89240619019797e-05
3.53073655808289e-05
8.58253472947146e-05
-2.46551191508083e-06
4.43771208358795e-05
9.91857824677106e-05
4.0842373835505e-05
0.000101518383235651
5.42220051738318e-05
9.26306861202382e-05
7.67687967763091e-05
4.84822153131787e-06
1.94666583832549e-05
8.50392504977067e-05
4.32659970252626e-05
4.57049505515866e-05
0.000106841748151194
8.4622347954443e-05
7.48488653510609e-05
3.8453301472189e-05
0.000126956247750223
7.26912431519214e-05
8.7043167206917e-05
2.49805294746621e-05
6.80957209697592e-05
2.61573634420224e-05
4.3402210193522e-05
5.3995869982857e-05
1.90512254438882e-05
1.55816626764082e-05
7.68878498117395e-05
5.0842959947989e-05
9.06037559334389e-05
-1.135565470469e-05
5.72390190003758e-05
-1.56954595405859e-05
4.80954259784001e-05
8.89324522067964e-05
2.12865570944719e-05
3.27179976109449e-05
3.1871153261589e-05
5.28187042549338e-05
1.81799066660964e-05
0.000116524889277346
4.72303467357641e-05
6.93397387724547e-05
0.000106893418655909
0.000107505391669478
0.000131633404620598
8.53930095895749e-05
1.00934861566064e-05
4.07937095208458e-05
7.09344040760659e-05
3.93988650072845e-05
4.29655791188973e-05
2.22805219567884e-05
2.48023456705056e-05
3.8262643440334e-05
1.91940126177204e-05
3.01064144327762e-05
1.24974895939149e-05
0.000112360364185163
9.50115151363133e-05
2.49911731068582e-05
4.64750028269803e-05
5.29792892410208e-05
3.14165911260759e-05
6.84789834613841e-05
3.20928020855038e-05
6.59484098470949e-05
3.18556760686263e-05
0.000111639716353626
6.36769567003835e-05
8.69852301167694e-05
4.39412487200346e-05
4.65293823238885e-05
4.52229317425462e-05
4.62223618240096e-05
1.19692851507253e-05
8.38210308938314e-05
0.000114656547166378
4.68764704773604e-05
8.98717127915717e-05
1.56547783200709e-05
5.38553691621046e-05
4.34636533299992e-05
0.000110754967745052
1.6381284598935e-05
6.42578822616812e-05
7.88860118814447e-05
8.53462603983694e-05
8.68028867239149e-05
5.57122602792095e-05
1.65368496424172e-05
8.15639759512489e-05
0.000135785553569914
5.08864332709251e-05
-2.89937207994016e-06
3.85745591637072e-05
8.67054112629228e-05
7.53877542238745e-05
4.81162866021977e-05
4.12323945877368e-05
6.22704605173696e-05
7.59027406032261e-05
0.000112095260348402
3.89897128408243e-05
7.76398999221297e-05
5.10247164056122e-05
5.06981618517778e-05
2.74275328570478e-05
6.25348310639556e-05
8.7028736707837e-05
2.2271879552456e-05
3.62921985116169e-05
7.01046692299155e-05
5.87551419558588e-05
3.75893288313261e-05
3.40504855963221e-05
7.42034708606746e-05
7.11311322220066e-05
4.04683791819211e-05
3.04143078724942e-05
8.27003879729518e-05
2.04338331109748e-05
3.68687119646717e-05
5.26896193382436e-05
9.01105549407646e-05
6.44588122204181e-05
3.425780566531e-05
8.38145134723201e-05
1.7179038556086e-05
0.000114863884635829
5.80532903993442e-05
0.000157200862253223
5.05494486825963e-05
7.32017328794867e-05
4.00883202980165e-05
7.5980383082099e-05
4.29851126437703e-05
3.0294225672996e-06
4.19417660733206e-05
0.000101017151540198
2.54591505706102e-05
8.73403094507807e-06
4.53130581235476e-05
7.94196321611571e-05
5.63360283287713e-06
-4.43947685057703e-07
5.13578924574576e-05
6.08134911992047e-05
5.88649949528537e-06
0.000129258896800685
5.41731561509355e-06
7.84544713939224e-05
6.50640297422981e-05
6.45850834665041e-05
9.96913250635585e-05
4.90700330703763e-05
4.75495718678902e-05
6.43729351806828e-05
6.14845365860204e-05
5.55023374906041e-05
7.29110101161976e-05
9.48281577352144e-05
3.74101616734866e-05
2.45644398890516e-05
0.000124092807825557
0.000111511017401918
8.41907238910813e-05
4.69594345608002e-05
7.92641720612747e-05
6.00731690324931e-05
8.666917013523e-05
6.25300318282987e-05
8.14063664093806e-05
5.09461560866202e-05
7.52643524232649e-05
2.46343014901132e-05
4.4220963112811e-05
1.64792649812321e-05
2.70710853331092e-05
4.67679543479298e-05
6.1891854354504e-05
0.00011020019214209
7.94004595489617e-05
7.15505598891356e-05
3.0091314131147e-05
1.19325997307791e-05
9.784505481864e-05
8.0600358672713e-05
2.56317830367136e-05
0.000124650173202395
7.04472269767606e-05
4.05735832893672e-05
2.94305185214163e-05
1.53352494820032e-05
6.50582158237169e-05
7.92124770849614e-05
8.14783522855124e-05
3.72923073010387e-06
2.31146594941426e-05
7.38001784195558e-05
3.3983227543975e-05
6.9744461357312e-05
-1.63455542209875e-05
2.9731260648511e-05
4.35573825260886e-05
8.69244517139062e-05
6.18122489025774e-05
5.56618087144544e-05
6.39819975100397e-05
0.000108076592882395
2.13672813704953e-05
6.84420751252255e-05
3.51228828396618e-05
1.34737778207873e-05
5.04671364578841e-05
7.93896627027544e-05
6.63307365224962e-05
4.75047715051002e-05
3.47053649856466e-05
4.45460418965258e-05
8.62749221097746e-05
6.91539770998576e-05
7.18240013877048e-09
8.49754478581109e-05
5.24751809826997e-05
7.15018387159663e-05
8.51826989643862e-05
8.48341943390522e-05
-6.73598489208161e-06
0.000116511850399897
8.57479279574138e-05
3.54984825895971e-05
8.41361138853532e-05
4.44279737909484e-05
4.93530672033582e-05
9.97291308073301e-05
0.000108045257910365
6.75764094734926e-05
4.21854639884686e-05
8.36454075491682e-05
5.3511638006588e-05
4.99840618446721e-05
8.03374556519066e-05
-1.66571871831234e-05
9.63450134866563e-05
0.000109328927634736
6.79896679081868e-05
2.87954595709065e-05
7.57247150266598e-05
8.74196315400953e-05
6.8656441375417e-05
6.44749996256987e-05
6.05978136318747e-05
6.89753314002203e-05
5.98300852421006e-05
8.85233940047466e-05
2.81861630157398e-05
5.38151547369275e-05
2.02618408698412e-05
0.000107123733389603
3.18518156334255e-05
8.76622616936136e-05
6.06912103807501e-05
3.97594424054213e-05
6.88806446180646e-05
1.05630194586024e-05
2.13279221473902e-05
4.41334998072511e-05
9.02170021191899e-05
4.74846736707041e-05
4.07553331899907e-05
8.9461469593142e-05
-1.42979108862402e-05
7.2896020000016e-05
9.93953955108153e-05
4.25311091991591e-05
6.37712425599988e-05
4.7103261152858e-05
7.78009513623679e-05
1.89634037899315e-05
6.02180030770773e-05
7.33484717338257e-05
-6.06168181817467e-06
8.06380466531922e-05
3.87109924331791e-05
4.92061246062803e-05
4.60367748686459e-05
1.70935359388604e-05
8.45157956405464e-05
-1.55059717348261e-05
3.4122438134759e-05
6.80239555498176e-05
2.11993360698486e-05
6.52352803677894e-05
4.15806525014158e-05
6.89046678966033e-06
6.98999151055968e-05
2.00122925784551e-05
2.1486423088957e-05
9.49338228486756e-05
3.72332498174192e-05
4.12823143520006e-05
3.8600167419882e-05
0.000106978069968817
9.07712059496723e-05
4.54002516811393e-05
8.27335092620099e-06
3.3603787656663e-05
5.12595941690262e-05
5.84996040880235e-05
8.26342410313545e-05
9.87904416407105e-05
5.89245773817201e-05
6.76969441844206e-05
6.88642142205349e-05
8.8241290215753e-05
0.000101723345113816
5.02572242118279e-05
7.25959434670612e-05
9.63499872651877e-05
4.24441247571557e-05
3.01211396823554e-05
6.14837990785174e-05
5.11451614403248e-05
6.66788619946886e-05
0.000106890587356579
2.58199318294627e-05
0.000120663770582102
3.51532973679342e-05
0.000124877027008311
0.00012161439697045
7.26702232852284e-05
1.24521894954699e-05
5.98886322785164e-05
9.44211144792117e-05
3.06798575341707e-05
9.65844358275171e-05
3.46708044982494e-05
7.05477668105258e-05
4.6108423467547e-06
7.08853223171585e-05
7.83741888942817e-05
4.9992852190896e-05
8.03828328023604e-05
6.07184525653298e-05
1.0719626198529e-05
9.81265080321707e-05
5.04981643544585e-05
7.24248734720473e-05
4.09000234045668e-05
2.01903525079816e-05
3.0630690517884e-05
3.6704212495076e-05
8.32863255134428e-05
7.70814572517893e-05
8.79400723585386e-05
0.000109745866779788
8.13331593104648e-05
9.68288304433033e-05
9.4590720747376e-05
8.34658166152533e-05
4.87942402111822e-05
6.20528253914218e-05
5.6695582965413e-05
2.67394146396751e-05
2.24018677549063e-05
7.50980753476815e-05
0.000115327882755286
7.26638509396879e-05
5.14195253578603e-05
8.50616868623933e-05
3.29189315207353e-05
7.97965876371825e-05
1.77009692478654e-05
5.66882431014007e-05
8.43403638476396e-05
8.85540620038468e-05
7.76343112607885e-05
7.47125334259867e-05
3.17609722168917e-05
2.56358249027944e-05
7.9453904840081e-06
2.33983294035355e-05
5.49049827182536e-05
7.13627102633569e-05
5.84572292555391e-05
4.77568454178877e-05
0.000118948730343081
7.23013082560849e-05
8.46765541495003e-05
4.79963285830829e-05
8.81524823387116e-05
5.21451581521813e-05
4.75647691102768e-07
8.72989809560403e-05
3.53306578552602e-05
6.72439743101257e-05
4.28015785011069e-05
6.96768863661557e-05
5.33524699014663e-05
4.6491780409786e-05
5.44151041004135e-05
4.18476116109787e-05
9.81093792716043e-05
4.34021584924305e-05
8.1991462335491e-05
2.22773129379596e-05
5.07466035276135e-05
9.71548430196468e-05
7.31736368575686e-05
6.13331613220256e-05
4.90197023078595e-05
1.05834820675622e-05
7.34147452749659e-05
7.62815906898184e-05
7.77908695921059e-05
7.5757979972236e-05
6.75999753624003e-05
3.45886307072736e-05
5.60725090685822e-05
6.62678524975904e-05
0.000114246146053707
5.23220881485124e-05
0.000100505339149502
5.00266308805108e-05
3.24658921709885e-05
4.94586209237748e-05
6.51150070381639e-05
9.74292582926873e-05
2.81560248529247e-05
1.22372506592125e-05
3.5868286973206e-05
1.58328023375248e-05
5.29136256182838e-05
6.78341378338278e-05
5.30613986145179e-05
2.38027219082063e-05
7.12394438209578e-05
6.97858886429691e-05
5.90679983091234e-05
2.91622800539737e-05
5.59356346987553e-05
-1.10215282505496e-05
-1.20192882649629e-06
5.98378957282654e-05
0.000128890300965803
4.93760943325436e-05
8.27351702706341e-05
6.60823133194468e-05
4.2369501284484e-06
7.68539750692241e-05
9.35204175102706e-05
8.98088222762733e-06
6.33261170678895e-05
7.48500740521708e-05
6.52036905905145e-05
6.73658148131946e-05
7.48443895354724e-05
-3.46551634879829e-05
5.39004376652993e-05
5.15787046297061e-05
4.55555858667784e-05
7.13903502211339e-05
0.000107667748726661
8.30871053708806e-05
0.000100095017171118
4.01025888741945e-05
-3.62417652975334e-05
0.000123551436512475
6.87584008470224e-05
3.50421367914914e-05
3.59397442941149e-05
8.46962816536085e-05
5.95277942620111e-05
5.09190774924479e-05
7.90669914405874e-05
7.97809272285503e-05
8.18526063105343e-05
2.90288381391535e-05
9.74360029620614e-05
5.81896837833273e-07
6.23200338484521e-05
7.48905694485994e-05
6.1549356122288e-05
3.1551244881513e-05
5.98762874619684e-05
6.44875810319813e-05
0.000117798266475028
5.09911420452906e-05
5.23556056566443e-05
5.92118560862135e-05
5.45660883788108e-05
5.63793136615069e-05
2.00469274005881e-05
3.65414281837217e-05
0.000125181164088571
1.62899369407477e-05
9.0037275876205e-05
2.20344990901224e-05
7.66572359479991e-05
6.041536950974e-05
6.17116339003629e-05
2.92917845595835e-05
3.90323597560205e-05
7.26413910443703e-05
5.18545360420121e-05
7.33192147797005e-05
7.25565084839121e-05
9.59917448987901e-05
4.56210000334278e-05
4.15895358957788e-06
7.26163462954685e-05
9.74816763797062e-05
5.00135770312341e-05
5.13310530078251e-05
9.99342720727596e-05
-1.45887119819607e-05
6.08604607645696e-05
2.68862624816424e-06
0.000131234634429387
2.46633389334771e-05
6.9345894013841e-05
6.8996088069692e-05
2.70473753063869e-05
4.79678556389003e-05
0.000111945760617231
6.67388934830052e-05
0.000100321157280467
0.000162874989764607
5.17639587268655e-05
4.73574682578202e-05
6.37901142293834e-05
7.83063846824294e-05
4.93347699512467e-05
5.26063045936002e-05
4.24488781365383e-05
2.63363906047895e-05
6.11559226191864e-05
5.64851784393713e-05
2.05018594589349e-05
5.51087600533949e-06
9.22282102548882e-05
6.45732140174218e-05
1.22526248980963e-05
-7.93500369697984e-07
9.80417196021087e-05
5.72656780543663e-05
6.64129817641042e-05
3.71642816063668e-05
2.1436814716919e-05
-7.94339599974213e-07
6.02176124855642e-05
8.6800643013437e-05
0.000114508942610259
2.73371282585052e-05
8.47078605626807e-05
7.24674672083571e-05
4.67708118351303e-05
7.26112789883021e-05
0.000149740500735143
8.56008937873108e-05
6.66319969115197e-05
3.85988536787965e-05
6.25992446510742e-05
5.74709591080672e-05
5.12820395426665e-05
6.0423942532278e-05
8.54608757020062e-06
3.92065672481103e-05
6.1993968314007e-05
6.60355436515675e-05
7.65634441168306e-05
8.37465499539981e-06
8.30847033060741e-05
0.000111972122298454
0.000120595595629149
7.76403962925938e-06
9.02723037242675e-05
3.3837845537794e-05
9.15577240918718e-05
7.90951950687974e-05
8.32074834009728e-06
-3.14802418669748e-05
3.23544409289416e-05
6.27372331113162e-06
6.1156105260784e-05
5.76774375630984e-05
2.99532694496068e-05
9.25794527568789e-05
4.6647884627103e-05
3.60793258121617e-05
5.42762780948835e-05
5.87633592292171e-05
5.31064823347285e-05
3.97979612810619e-05
3.51766832267094e-05
7.64166190334481e-05
3.1377524078135e-05
3.66007038937236e-05
8.12192148240342e-05
5.51822185864496e-06
0.000114287643831341
3.09195224524657e-05
6.41503148695764e-05
0.000132779850067151
6.99452361602204e-06
0.00010978042074701
5.45537450054754e-05
9.70775447770911e-05
0.000126340169010394
0.000102448477466079
6.24262229165571e-05
0.000106966680448847
0.000126028603725321
2.39582255028228e-05
9.85650860708218e-05
5.16509912498034e-05
4.46553298060386e-05
4.96752785687417e-05
6.1584033267199e-05
5.70712502039082e-05
9.85308240432897e-06
4.29537947529711e-05
9.13041731640935e-05
-2.25252129443918e-05
4.08939551499354e-05
7.1687737353998e-05
6.34681993033698e-05
4.51664357652118e-05
3.10953008436577e-05
4.8568574218277e-05
7.89403026442881e-05
5.35800438109984e-05
1.93712314308408e-05
4.00586458892973e-05
3.52676478854817e-05
6.48145723282364e-05
9.03865248801488e-05
0.000120496064134608
0.000127076136564044
3.46961244570041e-05
2.73445948170221e-05
5.50813410708005e-05
2.42221904713274e-05
6.51491901529131e-05
9.16211026569629e-05
8.07476987997348e-05
-8.04536396867469e-06
2.15062663575501e-05
1.67717561115532e-05
4.91765059816743e-05
8.7712317687679e-05
6.58527286804847e-05
6.8828553997271e-05
0.00012657178498578
6.03281824799089e-05
6.17352037064179e-05
-1.86658242130992e-05
8.27070550939241e-05
0.000107462931534003
0.000108953229896823
2.48805836922121e-05
8.65964462766794e-05
0.000127363886504464
5.08776326045059e-05
3.47376330297488e-05
1.27716346388845e-05
9.02278730972838e-05
0.000117797851925289
2.97085653895976e-05
8.24912149668168e-05
7.44702220775072e-05
6.85046089272993e-05
8.60485363168941e-05
8.69375678011549e-05
1.04086846960625e-05
3.99494864687884e-05
1.68523644228737e-05
3.8889863776442e-05
5.64515989059568e-05
2.11193149551422e-05
3.93087289975624e-05
3.31771114384217e-05
-5.75418340421883e-06
-5.36104132388537e-05
8.79133440969308e-06
6.46488245548371e-05
1.95503753527274e-05
8.2395537765497e-05
6.34757821663059e-05
8.01003651873698e-05
8.16134526228629e-05
8.73163485369212e-05
5.76948171671559e-05
9.54474008723686e-05
2.88954813170602e-05
4.72299418714577e-05
2.81928831569183e-05
4.0094781314867e-05
7.09717728465496e-05
6.9012534803108e-05
0.000151312619196993
2.85212246277501e-05
-1.11189911017574e-05
8.65332321923866e-05
3.26863180916534e-05
6.61753462694662e-05
-6.10451462411769e-06
9.893419788282e-05
7.69749256155949e-05
9.41591696759343e-05
7.86278038234827e-05
4.8089857566015e-05
-6.32377212813789e-06
1.57548247133041e-05
7.55404778637642e-05
0.00012532287537821
4.71570700623119e-05
-5.02740007939659e-06
-2.63333677333436e-06
3.32912160960142e-05
7.39067020464104e-05
1.8699966410216e-05
5.84326645649755e-05
6.45732663061499e-05
-1.73895083845721e-05
5.24906067725259e-05
9.093759077856e-05
4.25968064143384e-05
7.63998971342766e-05
2.30824063111586e-05
2.14078035482388e-05
-2.42667940833185e-05
2.41625413467111e-05
6.0577875425926e-05
5.10042263706067e-05
2.54048417420368e-05
7.5758825594116e-06
1.14773029135385e-05
1.93072341100737e-05
6.29683031878946e-06
0.000120999580049024
5.96628943811179e-05
0.00011281041830758
6.52367036761596e-05
0.00011194224994316
9.48939495302814e-05
0.00010453166565074
5.71877335037534e-05
4.20236385810343e-05
9.39903988376203e-05
0.000132061230962855
0.000108980039555702
0.000104968873256484
1.95136881442653e-05
4.0372890860905e-05
8.82114002236677e-05
4.99106012789934e-05
8.54115666420144e-05
0.000113672409928253
4.27846291279649e-05
3.9430534742117e-05
6.38320154259413e-05
3.93402620023344e-05
3.08219101973401e-05
8.30211898512418e-05
4.4367887496419e-05
-1.56299408586405e-05
5.15968498371449e-05
7.18217717930333e-05
2.78886036412134e-05
1.52341495358375e-05
2.96960435061771e-05
7.99755746013851e-05
3.61356954112718e-05
4.39841811280055e-05
6.0120410132831e-05
9.48907490067115e-05
0.000111226880190102
-3.52985467428387e-06
0.000101630688996528
3.87453367024987e-05
7.34619664168661e-05
5.88870381654386e-05
3.94491130343068e-05
5.41866172273224e-05
6.60893340564039e-05
5.22217519589349e-05
7.40744078395054e-05
4.47116771771606e-05
4.71671705636077e-05
-5.3854618646263e-06
0.000133967673954682
5.4721522087135e-05
-1.86117014196254e-05
3.14332022286594e-05
2.50073787171681e-05
-1.73554613608395e-05
4.94746741664457e-05
3.47005211027935e-05
4.68192524049046e-05
0.000151986690529794
5.861212347983e-05
3.74674978079897e-05
2.74678769529059e-05
2.50821901733881e-05
-8.08776135094363e-06
7.84054863656481e-05
8.64253228917465e-05
4.71000894414657e-05
6.58917868893402e-05
5.19084980019579e-05
5.80071157791038e-05
1.76785849097568e-05
0.000111821696537457
9.91717639693883e-05
0.000131471414482066
0.000104364888695281
9.83245798108633e-05
9.22415224130488e-05
0.000126901577867045
7.45827983000965e-05
7.10636885239712e-05
3.61422363864787e-05
4.33989095479696e-05
8.5048013750074e-05
0.000101576626274653
1.80835890789189e-05
1.83622974302225e-06
0.000107896974316082
9.99304153814875e-05
1.05141224866491e-05
6.07483528848819e-05
3.0674329777282e-05
3.76091914964753e-05
4.3925157199639e-05
7.09884296609185e-05
1.02072339249786e-06
4.06633715555414e-05
7.78870918411027e-05
5.54472710014451e-05
9.99928775346459e-05
5.34808935631488e-05
6.00136325607524e-05
6.44564550964706e-05
5.97844601024615e-05
2.97227470454621e-05
2.60090310755983e-05
8.78388652997005e-05
1.21721682657757e-05
4.23747069523503e-05
3.05077316917866e-05
5.46915694862649e-05
4.58510649817812e-05
7.71807830466214e-05
-1.33729183307378e-05
8.93198185644838e-05
3.6151940845817e-05
7.46591514195646e-05
0.000106104808705218
-4.83936595215368e-06
-3.234394531389e-05
3.70912582472696e-05
3.78192357187572e-05
5.42919084176326e-05
6.89122839357994e-05
1.35959708352937e-05
-3.14489258463798e-06
6.22042743709173e-05
8.75761776459676e-05
8.65567544605602e-05
9.18360129394388e-05
4.04251094789338e-05
5.68932491460953e-05
4.16352268392017e-05
4.78537234156578e-05
4.84054293939928e-05
7.32794513338983e-05
0.000106876712264559
8.64235678052444e-05
0.000142546401503195
2.48335926361384e-05
0.000128985318899424
6.51536094308059e-05
7.38475473011486e-05
7.51175495991152e-05
8.68953238886905e-05
6.75194905836006e-05
6.56639971107289e-05
5.49737373153896e-05
0.000118574331152681
9.73081305328216e-05
3.69904193371092e-05
0.000115279004525452
6.62338503418252e-06
2.17421053550872e-05
3.36284321654619e-05
3.973708687788e-05
9.3805780097302e-05
5.15888843632571e-05
5.99253349901388e-05
6.76956030144246e-05
3.45365513859185e-05
2.3017729544245e-05
6.80624772506979e-05
3.24604500310323e-05
6.30284075443184e-05
1.90346589567996e-05
1.11022233010715e-05
7.3094443084965e-05
5.4791510975037e-05
2.23847860372296e-05
2.4490877373512e-05
1.09751491369671e-05
5.48683134376653e-05
7.61737908891187e-05
0.00010478995121014
8.03567891273779e-05
5.13156638626058e-05
0.00011553433019313
-1.41333526197822e-05
1.02620342657538e-05
3.8116507005451e-05
0.000121700646180208
6.67462156133722e-05
5.15841795993865e-05
0.000113115680644936
5.22670118055813e-05
3.80761015779891e-05
0.000104657868476399
6.51986836113984e-05
5.10244407456106e-05
6.2579513062708e-05
6.55764918392496e-05
7.82147271629799e-05
5.46466201407757e-05
5.12664702465265e-05
4.18487370214401e-05
2.68903321957766e-06
7.52605011836457e-06
6.85091977106073e-05
1.8702285899643e-05
2.49001103977447e-05
6.55694364344705e-05
8.33816552805192e-05
3.90249500001788e-05
8.52128707519215e-05
0.000136004239849924
4.85205528268527e-05
5.81536762955425e-05
9.2256966168651e-05
7.68487208113587e-05
0.000128886816113935
7.77944434644341e-05
0.000107419861616051
7.90006746338454e-05
9.12671009371472e-05
7.81197000459585e-05
7.40699702396506e-05
3.51286712507072e-05
9.97938767902715e-05
-1.13518186633641e-06
6.5476442521342e-05
0.000116291318722972
5.77602125239615e-05
8.60998827792757e-05
7.03009954432301e-05
1.76507742340332e-05
3.6954459365905e-05
6.82152130523562e-05
2.48165557835986e-05
4.27165395838574e-05
5.44254985484925e-05
4.44710023412767e-05
6.13357563291425e-05
7.25298806770896e-05
-1.30139867236181e-05
3.74097312406727e-05
7.48508496383163e-05
1.62559138082628e-05
4.01090457962444e-05
5.22990173026035e-05
5.24656430085102e-05
6.10906810182214e-05
-8.57505146572855e-07
7.74131492633469e-05
8.57595302359446e-05
4.1970977193861e-05
2.53020442501425e-05
0.000104380575139568
4.77454675197075e-05
7.24919914877657e-05
0.000135558967003643
7.32760423983372e-05
5.41964418048357e-05
8.72990681260553e-05
0.000123076623948586
5.86799490442944e-05
1.62551152683529e-05
0.000114382120598494
0.00015135652482763
2.87516842703305e-05
5.87861418814756e-05
9.69955197344963e-05
9.31174537107219e-05
0.000108269397162153
7.1862235616831e-05
3.17340032009032e-05
-1.24420714875109e-05
7.60899463331726e-05
9.31701389218192e-05
0.000126688193321184
7.36287377852146e-05
5.02607654702064e-05
4.77541524007066e-05
7.76456684777483e-05
9.85433136287732e-05
3.7832334455643e-05
5.64276679282287e-05
7.76670013814971e-05
8.69888475716964e-05
2.08016127179119e-05
2.5719047700563e-05
0.000114007536630371
0.000107518443984657
7.80849117171013e-05
4.69659110273801e-05
1.16772539523237e-05
5.14319199885607e-05
7.91935454170136e-05
7.69022859237038e-05
5.47640062227865e-05
0.000110877406050308
1.01341693812177e-05
4.54255318612776e-05
1.72291310819536e-05
9.03595737573422e-05
0.000113646980237442
3.53600537069943e-05
8.67134488788087e-05
3.61460509549704e-05
5.61843543415629e-05
5.4118021842686e-06
5.04965682347806e-05
6.71048191463152e-05
5.00881442685689e-05
5.79962173875565e-05
6.76996781421667e-05
9.31602269877526e-05
6.23667355927997e-05
5.97828258405796e-05
3.16348927563704e-05
6.1795914658434e-05
4.27385815135148e-05
5.78076062497267e-05
7.18397165649637e-05
6.09059855163253e-05
5.71597777437397e-05
3.95421714030637e-05
7.93846738952948e-05
7.71097651226724e-05
3.85512766720032e-05
2.44587028064948e-05
5.60682327615457e-05
5.09481647904872e-05
3.70239900890018e-05
1.61281699761467e-05
7.55725022319391e-05
1.57774323528346e-05
3.50931823130481e-05
4.07470787290562e-05
5.96954170803189e-05
-3.96941545165509e-05
5.64693051604257e-05
5.85217971133728e-05
0.000109081334059528
6.3434257000983e-05
2.73471847048265e-05
5.33764889312005e-05
0.00011359747034009
7.40357828968529e-05
-8.72521135512342e-06
2.23886380780437e-05
7.55994708560853e-05
2.57610794535424e-05
5.78358977457941e-05
6.63552125669185e-05
6.7696383781169e-05
7.32174307295218e-05
5.18039336402891e-05
7.70349406607524e-05
8.89080895056244e-05
5.95460579792676e-05
4.30679739342386e-05
6.66230802688451e-06
4.03938237264638e-05
6.20529233663455e-05
5.57021684118186e-05
4.50697931786483e-05
5.77920608146088e-05
4.94907503788736e-05
5.11054711839412e-05
-9.35631444349333e-06
2.78661877645591e-05
7.60425449567456e-05
2.07205192267633e-05
9.69142348331723e-05
5.41029385623336e-05
8.49014182115537e-05
5.68566061825336e-05
1.30572722032344e-05
1.33152006904936e-05
8.69309065988622e-05
6.01378407823706e-05
2.73385873409617e-05
4.92709219990476e-05
6.10719310745269e-05
9.35092068249086e-05
5.83474284895741e-05
7.35181805239034e-05
5.76551389040193e-05
7.80139495515851e-05
7.18359759134084e-05
5.39445598122707e-05
5.33248394684354e-05
0.000139962311364455
4.07777985473475e-05
7.34150955230303e-05
4.48620690969718e-05
2.56650860829537e-05
6.98222855673301e-05
3.66880000988797e-06
2.78733637093463e-05
6.4108505871862e-05
8.49874207113039e-05
7.48429583453738e-05
6.28016776373245e-05
5.93102234927977e-05
0.000103450318113188
2.51449752774833e-05
6.14744421137215e-05
6.22979984567656e-05
6.60931265879845e-05
3.02312639949938e-05
9.15388304582605e-05
6.66060426230372e-05
6.11550316675313e-05
4.60269694818537e-05
6.13507105831215e-05
9.57210100216521e-05
5.30492038732216e-05
0.000101258182294364
5.4610656588547e-06
3.30450020441345e-05
6.03302290267155e-05
0.000112149926065005
5.41497812047703e-05
3.54821362370954e-05
4.99536339089476e-05
1.25449107335117e-05
6.18842797284593e-05
1.8138963379336e-05
1.845470522132e-05
4.57277469740931e-05
5.39815704273689e-05
2.20728175355413e-05
1.14263530631694e-05
5.03258696647858e-05
1.14222569786064e-05
5.98133791670999e-05
2.97339914187112e-05
6.10764528719411e-05
8.4366260641776e-05
8.70285940387822e-05
9.95014889476419e-05
4.71252982716898e-05
7.60147821584557e-05
5.14852643941252e-05
5.26465437641025e-05
0.000134521395241826
0.000108529240518206
7.1677124371824e-05
9.20318100685966e-05
7.16462210804141e-05
7.21856093188902e-05
7.7995364311406e-05
6.23595453596679e-05
0.00010034798403196
8.51156442289386e-05
9.13509223806045e-05
4.39819042954652e-05
4.86604355100606e-05
6.41990510767598e-05
5.16530853196575e-05
4.78143372342333e-05
6.81944175141362e-05
8.8600213072669e-05
0.000100697478531192
4.69636841082039e-05
0.000119892701338248
3.09219325931055e-05
2.95354366990365e-05
8.33605483901811e-05
8.93337086202939e-05
3.59981048827613e-05
5.73816117270309e-05
0.000114335558640464
5.50862685154216e-05
5.63272490142781e-05
2.4799645390497e-05
7.10891054702823e-05
8.62273937169904e-06
4.6777524870372e-05
7.64424173078528e-05
2.50739054817009e-05
2.21222797055174e-05
-1.08201921046531e-05
6.10699077469795e-06
1.52131773907445e-05
8.15003500650613e-05
0.000117259786787759
7.47755890935709e-05
3.58630243481139e-05
0.000118026264995213
4.64914065690238e-05
2.55384645078706e-05
9.20608986538155e-05
8.06305123324958e-05
9.02974968490679e-05
6.67400221852709e-05
8.94777056481706e-05
4.12939853184118e-05
5.57496074071922e-05
3.06154200803654e-05
0.000116970242024785
5.41225458314649e-05
5.82275325379105e-05
2.46225207615136e-05
3.15028861635004e-05
7.86658912670081e-05
0.000109704072231528
7.67207170182895e-05
6.73086890837461e-05
0.000105061200922409
1.72002206385277e-05
7.55782178842715e-06
8.44206705700345e-05
5.78448594053456e-05
6.66617550901678e-05
7.78688585837505e-05
6.63873920787173e-05
8.16817397522713e-05
6.75862720302332e-06
6.71294560746269e-06
6.37370137835978e-05
3.18340495821879e-05
4.58037549635988e-05
2.96100376390254e-05
-3.43941347121723e-05
4.13621556370154e-05
4.80355467746835e-05
6.30145187087649e-05
9.34807086587497e-05
-9.25296034389537e-06
0.000118133325995021
6.33508142543438e-05
8.14786339251427e-05
5.37022908288145e-05
9.17306714981765e-05
9.40436253808317e-05
5.02233181613685e-05
2.12496349763029e-05
8.67441876358943e-05
0.000133104947213845
3.29321663528949e-05
8.40472330867431e-05
6.23073711315378e-05
0.000110282761916878
0.000104446802199468
5.73666925784481e-05
8.38405319603614e-05
0.000111860236835664
2.8631512506507e-05
0.000109731493964978
2.44526373924196e-05
5.35973372873388e-05
6.45865380769433e-05
8.25457271100735e-05
4.36484205708348e-05
4.72393781259387e-05
6.57304148435086e-05
-1.90216195436813e-06
2.64207041055631e-05
-2.00056476960967e-05
2.02310926585982e-05
1.32042760453452e-06
6.53677164894184e-05
5.76083503107883e-05
4.05989973262974e-05
4.75784698428716e-05
7.12770729132694e-05
4.85553464913089e-05
0.000129479346723352
7.73961700784297e-05
7.5818913595599e-05
6.53828682323032e-05
9.34555969537559e-05
5.922870352992e-05
1.73571170197548e-05
0.000104974683518856
8.63539965301956e-05
7.25370102726834e-05
3.72948991158358e-05
4.615213972193e-05
2.98988629508407e-05
3.83078960979205e-05
4.77827260832866e-05
7.9584016200625e-05
-5.45408550357668e-06
-4.34539425933958e-05
3.52991879051305e-05
-1.67887399582738e-05
9.62780277215858e-05
5.40882963203493e-05
0.000100797118285065
8.85965405263868e-05
1.78707900640945e-05
1.44503482405289e-06
8.79525021529777e-05
9.42846216462412e-05
8.99196931074678e-05
0.000100041009075883
5.69356881182808e-05
8.47898897127873e-05
6.1321606518343e-05
0.000113942927339553
5.35553110009717e-05
4.01241494629765e-05
0.000105521134742819
6.33554304198773e-05
5.90241852401163e-05
4.91275984165157e-05
0.000116945820212087
7.09543710150302e-05
8.17421749489891e-05
6.80868093248496e-05
8.17017108025584e-05
4.52335602449315e-05
0.000119232213052716
2.85932446801895e-05
4.05175581223016e-05
-3.4665661095404e-05
8.48055755243233e-05
8.80227820109097e-05
1.04675726765995e-05
-1.00228009304368e-05
2.25294027112942e-05
7.90719570394168e-05
3.62800839097117e-05
9.98718889883119e-05
-6.52071846547381e-06
6.43625439613042e-05
7.02302972427469e-05
5.16643997939402e-05
8.02947789325005e-05
8.54314879496761e-05
7.26044074227435e-05
5.32227912733646e-05
3.1325979104429e-05
8.7571160808404e-05
0.000102231002420412
3.06245144162187e-05
5.14811879026648e-05
2.29416255454957e-05
8.24748969988184e-05
2.94202113278412e-06
7.32631141294844e-05
5.4106253430267e-05
6.55200894912514e-05
8.22550251976125e-05
6.73314671925232e-05
1.9145449873377e-06
7.98454315521479e-05
9.55181087756869e-05
1.77770228256021e-05
0.000120774484147442
6.15727966401364e-05
7.64615786998264e-05
5.54969303023693e-05
4.51382567380149e-05
0.000162602875483224
8.39258580598981e-06
4.75283252743484e-05
8.62752004182753e-05
1.44572116021831e-05
8.41593405755084e-06
4.00132827056568e-05
3.66152299275461e-05
0.000114047348540845
0.000115508224231037
7.90929017570316e-05
6.94693126937926e-05
3.54957684799151e-05
-8.3447022167535e-06
1.53930174525512e-05
-4.73659847986482e-06
3.33704291715638e-05
3.76862168108286e-05
3.93717280849926e-05
8.09024918060149e-05
3.67002432680451e-05
7.91393261661021e-06
1.87451545820268e-05
4.05020172186294e-05
0.000139060485222328
6.66842760563124e-05
8.30212137948272e-05
6.92907734993978e-05
8.73362844183032e-05
3.61203596965709e-05
5.30380436714947e-05
9.42463411804013e-05
7.40354246432756e-05
3.8206585382678e-05
5.18698003433382e-05
4.35595774487647e-05
1.04496864897916e-05
9.89420052168524e-05
4.67547284802125e-05
4.36362625098698e-05
9.31500771774184e-05
5.24324011447171e-05
7.22866759371417e-05
0.000108451223166172
8.00266747737984e-05
3.59508974005885e-05
6.11659899925647e-05
5.91544118771337e-05
6.99528548709137e-05
8.27003160065799e-05
2.64858437667541e-05
6.54748093046559e-05
9.65124746846186e-05
1.64588530377909e-05
6.28532210282772e-05
4.8169236803317e-05
5.63428942535047e-05
8.23754895074264e-06
1.32971585077477e-05
5.09939581193578e-05
8.28350125152892e-05
6.10692582075881e-05
8.14874140406996e-05
3.30175904758585e-06
6.64113122201746e-05
0.000108298184777977
5.62928531701003e-05
9.92978530273326e-05
1.77941611865394e-05
3.26819897644019e-05
7.2913131196129e-05
3.04027967687392e-05
2.87275879754885e-05
5.93524592359674e-05
4.84549598444732e-05
5.87223935052697e-05
1.09944901694272e-05
5.11125602347842e-05
8.88482070533319e-05
4.14592444221309e-05
8.71420528247916e-05
7.97656861057416e-05
7.55643901678091e-05
8.66648449550461e-05
6.59677906521874e-05
0.000108303856027269
3.21501794920603e-05
6.36457714222271e-05
-5.14748862808146e-06
6.77372361088033e-05
6.48420989189203e-05
5.21504207205302e-05
8.06272299242075e-05
8.63847114593076e-05
0.000110870663652704
4.31312462314127e-05
6.81556373514852e-05
4.05109948942996e-05
4.26579823653086e-05
1.91448291572066e-05
2.04223764617083e-05
-9.71813671231427e-06
6.77940222389563e-05
2.45766056572616e-05
3.83137192017671e-05
4.47379253881333e-05
2.32667677353787e-05
5.16947414076826e-05
5.81210188819997e-05
5.49845672447235e-05
6.71447095175135e-05
2.57397696796182e-05
7.17218844309877e-05
0.000150277436616978
4.06157162133649e-05
-2.42907478955668e-05
8.39637585680272e-05
3.50664479918195e-05
5.31742903790587e-05
3.06079687931592e-05
5.19047253273373e-05
6.30589638409533e-05
4.00432089707787e-05
7.94762936029637e-05
6.28568428268301e-05
6.86469286483375e-05
4.79986878014982e-05
1.70620763123163e-05
9.55516861000248e-05
1.31836975912082e-05
2.87644612520666e-05
8.72520603265028e-05
8.36348685750987e-05
7.92203014576622e-05
7.80121281759335e-05
8.81654416946263e-05
6.08359818143056e-05
4.30163488812321e-05
3.87453514530595e-05
0.000110224994358306
9.16452678389339e-05
4.72422382002204e-05
1.17514798624902e-05
3.81698093331463e-05
8.5256156961651e-05
2.90099196398335e-05
5.92345308798843e-05
9.66343849637911e-05
6.56776316408641e-05
5.39874681903629e-05
5.87874812744116e-05
0.000132240168474744
0.000144887834703683
3.1679861772054e-05
-6.6127826185765e-06
4.62290550381061e-05
4.30087278982325e-05
0.000108928459934726
-9.72305317278546e-06
1.8906846982868e-05
-2.03416131223091e-05
5.39761852628729e-05
7.66064721520598e-05
2.82879851100887e-05
4.64585860620617e-05
-1.118329555536e-05
7.85429981593934e-05
2.08954599286785e-05
5.0894645253842e-05
5.97643415241783e-05
7.14862311531408e-05
9.56141764084836e-05
-2.39604195224261e-05
4.39934916654695e-05
8.23728286499126e-05
6.12192791061134e-05
5.18162408423243e-05
0.000135964431449453
1.61223951338162e-05
0.00010411031356636
6.35527240064312e-05
5.14049259154034e-05
1.90663146565732e-05
7.92907058820705e-05
5.08514334507013e-05
3.31302540793615e-05
-1.44473007996637e-05
1.08611852214284e-05
2.94856978861183e-05
4.29478325752002e-05
3.94750735185584e-05
2.11142697136003e-05
4.16600590878347e-05
2.77229360061562e-05
6.54920584531294e-05
8.83949076738047e-05
-2.83527137694598e-06
0.000116063248127427
8.01571901549242e-05
6.07089013577776e-05
0.000112684411919687
3.13846045459872e-05
7.57270945609137e-05
8.95796983573819e-05
-3.3343910409797e-06
8.62818803839521e-05
8.78852117218536e-05
0.000115235243115471
1.87245335854425e-05
0.000116315038942308
3.54985541282628e-05
7.82405867850449e-05
3.20900354974885e-05
8.22145449316058e-05
7.47062084271697e-05
4.1702141945449e-05
0.000104987063632612
1.36001086278019e-05
9.15727812288744e-05
9.33224345546597e-05
9.8999425238349e-05
4.13193686742447e-05
4.6289444237555e-05
6.48581213786328e-05
5.16280133810301e-05
0.000103795767736615
1.15834564200285e-05
4.4664770527908e-05
4.03452433679269e-05
2.34130080535376e-05
1.44947797375713e-05
6.40014496674592e-05
2.51737653841614e-05
0.00013743556717363
5.98206642342402e-05
4.06156276811688e-05
2.80729068925935e-05
7.88843923232366e-05
0.000100603677986848
5.76278831379696e-05
5.98841594616852e-05
1.75434652143289e-05
3.01204392565964e-05
6.1394743425241e-05
6.14851043208126e-05
7.63387062591183e-05
4.71456952425435e-05
9.53849521095542e-05
6.57125094234132e-05
4.29847736055826e-05
-2.45563662814629e-06
3.92352633341191e-05
4.42089182300445e-05
1.98304654715267e-06
7.54992468265486e-05
2.53831427750068e-05
9.85080153159315e-05
7.43160255438934e-05
4.6626516779065e-05
7.88244391876415e-05
-1.40885293247241e-06
3.76108057749768e-05
5.38963102739353e-05
3.18470780102138e-05
2.95985448620866e-05
3.78137900153677e-05
8.09267567379864e-05
6.07797549822927e-05
3.94517342483909e-05
6.58208816159402e-05
6.51158234048001e-05
6.29010367751517e-05
9.15085470454671e-05
3.4951994370207e-05
5.71937798505594e-05
7.63613255967468e-05
8.62394350206702e-05
3.59959889696263e-05
7.21226028599232e-05
3.95753030328178e-05
2.86527653578195e-05
3.93060234946442e-05
-8.73499266698625e-08
8.27481101465209e-05
0.000107482847779919
-4.61160271843777e-06
7.5302672376029e-05
3.86225999727863e-05
4.19426394720366e-05
4.15808323128231e-05
3.24987957791539e-05
6.76052793402937e-05
5.93356262347723e-05
7.42780333117274e-05
0.000102094342476082
0.000111141150168934
9.19729216847013e-05
8.42270811076386e-05
6.50769653643719e-05
0.000122308907807411
8.89070006839277e-05
5.11064987158607e-05
3.90491338414196e-05
9.33553945196253e-05
3.08579879827399e-05
4.61483356439905e-05
0.000122851824504868
7.40394370932516e-05
3.38008909219996e-05
0.000101843150512551
7.92661748301485e-05
-2.49668866493303e-05
3.29425323738798e-05
1.13620013467794e-05
3.42436256550966e-05
6.05925879063882e-05
5.14362851879977e-05
7.23877400097336e-05
5.3495938801715e-05
5.69832406474492e-05
5.02721521976414e-05
3.43642501148584e-05
9.63288097444582e-05
8.75835612342146e-05
3.58331695247764e-05
4.04555356521384e-05
1.46264855362902e-05
9.30871587310369e-05
0.000102908826421412
7.32356928363528e-05
8.65076781546849e-05
0.000112399471194551
9.10768680028242e-05
2.97537050608805e-05
2.03121039484536e-05
5.35361191580016e-05
7.63145346569236e-05
8.39394069319405e-05
1.77512486524675e-05
5.64192295742435e-05
0.000110042637788681
6.3913883890027e-05
2.15707359601456e-05
2.41749338002183e-05
0.000130143658321987
7.72837326135686e-05
2.37391947563645e-05
9.38635445477661e-05
0.000109855453424898
3.07474374443249e-05
3.14107387905278e-05
-5.18387749816549e-06
4.04578103036542e-06
6.99717399314201e-05
7.98237480758167e-05
0.000181116186118725
7.96207667100738e-05
2.99620554245742e-05
5.91667794443671e-05
5.05429852614499e-05
0.000103776753555662
3.77502702072443e-05
5.58575066574477e-05
0.000108013192527814
2.72087681476073e-05
3.36724206684863e-05
5.76524301951519e-05
3.34105624169522e-05
8.3141583872746e-05
7.1940598405323e-05
8.81161954999065e-05
7.04702484350834e-06
9.86469081486861e-05
4.03259498752414e-05
7.01705640514437e-05
4.45767794679195e-05
7.95466963026245e-05
3.15438425429166e-05
6.55897013068649e-05
9.52971934152897e-05
5.99096585442201e-05
0.000106893270309128
2.78632546019391e-06
3.24002725466533e-05
6.02555266007333e-05
5.34827670303436e-05
0.000135953360428084
9.81536193239061e-05
8.55525831848681e-05
6.21807558021474e-05
7.65441562682628e-05
1.83741476243261e-05
7.09790100668784e-05
5.63108489159277e-05
7.69284247167446e-05
9.99366037439351e-05
-3.7951307385397e-06
3.23327926737883e-05
1.78310424203057e-05
4.36658721501872e-06
4.13390824831605e-05
-4.5159015325018e-06
-7.86015845413752e-06
0.000106408118427704
-2.2846312487156e-05
3.19247554929502e-05
8.40437465648535e-05
6.6430270769954e-05
0.000116817252522343
1.97054886179729e-05
8.14489622565663e-05
7.4015987557307e-05
9.58963953331678e-05
3.70100627718826e-05
2.54491074431996e-05
4.59686686926223e-05
5.77236796919191e-05
3.38061483432513e-05
-1.85822101406093e-05
0.000116756262137592
1.42112956350722e-05
2.54125523804837e-05
9.82355747057003e-05
3.56660872735071e-05
5.06774413224844e-05
5.29055158584618e-05
7.16596844267083e-05
-1.04406631489858e-05
6.69276439607007e-05
4.72129034440642e-05
1.9223027655879e-05
3.91423151491276e-05
6.19456209051714e-05
9.42360915344413e-05
0.000114451325554262
6.68861161630431e-05
6.89559229512298e-05
8.41684532854029e-05
6.32059615414741e-05
5.57299386482118e-05
7.87812718671401e-05
6.41238856862244e-05
8.96031546007434e-05
3.07679140528291e-05
6.83811824832644e-05
0.000103339054367436
0.000104713846475072
8.97189063612067e-06
6.84075971167292e-05
9.668582854489e-05
8.06497041734756e-05
0.000133953536384471
9.28867621812022e-05
7.31390172770167e-05
5.41621905782358e-05
4.41917865876037e-05
-1.36727312242306e-08
3.14444135941336e-05
8.12137768464071e-05
1.03589586361262e-05
2.03911662462381e-05
-1.30973416286293e-05
6.00691672943371e-05
6.73068070406983e-05
6.00214072179093e-05
8.66893780063104e-06
6.79554959473443e-05
-3.30424418990394e-06
7.42710276472603e-05
9.05169750214345e-05
4.21483741712689e-05
4.88893976969324e-05
8.38910764106755e-05
8.87918543471284e-06
2.75241211101576e-05
6.57827898552061e-05
5.34601132091018e-05
6.2449558796981e-05
4.00384653911287e-05
5.76845249509477e-05
5.78021879673898e-05
8.35618345885643e-05
0.000125585998700275
6.34423554412968e-05
5.64783765029503e-05
7.6152371316051e-05
4.40977354943394e-05
3.45422471394634e-05
9.73164952959677e-05
8.80158442026158e-05
6.82875270108189e-05
8.86586043414549e-06
1.99514858210743e-05
0.000104924134613057
5.18433030788919e-05
5.06760610911948e-05
5.63693574222438e-05
3.53842955409493e-05
3.17599076543729e-05
6.51773252631521e-05
3.55381473693117e-05
-1.02406539142711e-05
4.06730341210405e-05
8.76185033289081e-05
0.000120890068471962
7.26846124346126e-05
9.70451913787475e-05
5.98328852657603e-05
6.5840550022409e-05
9.86034072563217e-05
-1.02382715307285e-05
4.23449274603735e-05
3.25908428110437e-05
6.72231417599797e-05
5.15251231960956e-05
1.61063011583042e-05
8.18427593394816e-05
6.82269830355971e-05
6.01281107799871e-05
4.34551193748672e-05
8.37640124008192e-05
9.22476491778813e-05
2.64812259777545e-05
-3.34163807859187e-06
7.08889905014522e-05
0.00012654152970189
9.10366082428944e-05
8.72760697832116e-05
0.000102359900896895
0.000110729789613913
1.00111518709741e-05
3.17934199082927e-05
3.88140686430165e-05
5.78936436131877e-05
4.42542450961631e-05
4.28741318199887e-05
5.36649620937411e-05
6.21613173430463e-05
2.01384592898711e-05
0.000145970705423418
3.97847907680936e-05
6.39676350631636e-05
4.15086745451624e-05
5.05932855248742e-05
1.41357161875603e-05
6.04866360254457e-06
6.09562979436435e-05
8.71627254096278e-05
3.37681154543799e-05
5.37784404608343e-05
5.95596227728029e-05
0.000115533923910747
3.53281584445707e-05
6.42550286523063e-05
4.84217880141718e-05
0.000116848295992897
4.11314328967446e-05
3.44742428410007e-05
6.83477344899784e-05
5.47382659808065e-05
8.77548524660646e-05
3.03713081972948e-05
4.9309244177466e-05
1.05395760415429e-05
7.72665857494089e-05
0.000151779079348599
-6.24453119811244e-08
9.31714439195567e-05
7.80704148970052e-05
8.53148102743498e-05
9.12763598856609e-05
5.84546240412899e-05
9.0249584719052e-05
0.000103148513764297
8.11953103142645e-05
8.15494998207137e-05
8.49274035632887e-05
4.29508445914783e-05
2.17147918164139e-05
7.70056991550492e-05
3.06810538304244e-05
5.13966014201848e-05
-3.52309623788512e-05
3.97645774208161e-05
6.97392838541054e-05
7.1904913791756e-05
4.96487677781739e-05
7.54134432372144e-05
-1.48091043981242e-05
1.96154549786195e-05
3.70919219736208e-05
2.95033586788795e-05
3.73730669803346e-05
7.00945008071372e-05
3.96679922639493e-05
0.000108906304336447
6.43348702009336e-05
8.01716316085438e-05
8.08552630451076e-05
7.83324961596273e-05
6.70129850299949e-05
0.000106203388412627
3.48134803783588e-05
3.76916582159824e-05
8.9541309155739e-05
6.38964269795343e-05
6.86665148003299e-05
6.61818119003467e-05
5.80929164569912e-05
1.34477396687855e-05
7.72095739306265e-05
6.63639916570834e-05
4.49117687808775e-05
0.000130785109836874
0.000101626894648325
4.66583245461895e-05
8.12458072298795e-05
5.48903610784267e-05
0.000107436543220229
6.48018977997016e-06
6.2420031072707e-05
1.924176333746e-05
3.79358138662394e-05
3.87738086023042e-05
6.33605604534856e-06
1.86998992903487e-05
4.35961562708146e-05
4.24553806557414e-05
6.99218551584781e-05
0.000104682934996102
4.70672563183663e-05
3.77753033814731e-05
6.25256226847264e-05
1.1907916731377e-05
5.38615470858873e-05
2.75805324504369e-05
3.79406437229398e-05
9.62005319054534e-05
7.83157798027697e-05
0.000129094009917844
3.41180322433325e-05
1.24324928331325e-05
4.27446990186007e-05
8.02409235068425e-05
5.57714576271122e-06
1.0204370391533e-05
9.51250435736717e-05
6.30200773805353e-05
5.12701895966553e-05
5.90313907587846e-05
9.74319973753056e-05
4.45870008411391e-05
1.26639597888144e-06
7.96314240729113e-05
9.9720298499624e-05
2.36903135371927e-05
-4.47669571871133e-05
6.82459994434257e-05
7.50158368575496e-05
7.00927443706217e-05
4.1223030445412e-05
5.53334677049483e-05
0.000102422869070775
4.13163896559015e-05
1.69432323693107e-05
9.48263239244537e-05
9.02013438834339e-05
2.26338860219995e-07
0.00011151439577232
4.09428663681101e-05
9.98691418165405e-05
8.73051257446475e-05
9.39222707903277e-05
0.000105707665219629
8.1201511551541e-05
4.55457411228019e-05
5.3714087502472e-05
7.86981073957592e-05
5.59434141124631e-05
7.52049553543237e-05
3.80063714962634e-06
6.07837649404983e-05
4.51090686338488e-05
6.65586900468664e-05
9.12784066807398e-05
9.80044562285198e-05
5.34481164390269e-05
0.000104366300722388
2.20182952362661e-05
1.95268536918841e-05
1.39311198408611e-05
5.28248421054227e-05
2.34441308160648e-05
8.97867855660993e-05
6.06404519549792e-05
3.74139367487181e-05
8.58735968071438e-05
5.39662717090274e-05
4.09790604292965e-05
0.000111794973527264
2.50057160384687e-05
5.53385213990199e-05
5.96790619165249e-05
5.40764277714011e-05
6.43771744919285e-05
6.92812444593204e-05
4.59930658052746e-05
8.94411316151256e-05
6.61757233568881e-05
4.70061407144158e-05
8.40143015924402e-05
8.30838491861124e-05
4.67789675200938e-05
5.25673734609627e-06
5.4915278833335e-05
6.2560284199001e-05
3.06183710226486e-05
8.20542656192925e-05
6.70078540660207e-05
4.7393194440117e-05
2.93889487662233e-05
6.24671626462501e-05
4.74671948354699e-05
7.28492620942181e-05
3.21689913487583e-05
2.26629467611809e-05
-1.32481763508521e-05
8.64101804399932e-05
1.33229180166564e-05
1.08851740128476e-05
5.12135562176755e-05
3.20227617771102e-05
8.22963453975452e-05
4.40666388062193e-05
6.8167275577127e-05
2.42020216954469e-07
7.29817320366539e-05
6.70388611155e-05
2.23719133681631e-05
3.69955330284283e-05
2.10755714995339e-05
6.81966058703138e-05
7.8306417288046e-05
5.79859057238373e-05
5.98228105403833e-05
0.000104398874734583
1.9733849475674e-05
8.34441042308799e-05
6.50341896421809e-05
6.67755711213577e-05
4.12393291461502e-05
5.21683323338218e-05
7.92272288806946e-05
9.92993866734616e-05
5.71114815829331e-05
5.28536981289994e-05
7.72413028712811e-05
6.12885622425285e-05
9.91378159378478e-05
6.25837781298345e-05
5.81021491553501e-05
7.16375632911728e-05
6.08275759540333e-05
3.9440340775006e-05
9.27889644513026e-05
9.5668719346956e-05
2.62550335875993e-05
9.29676201995496e-05
3.81906125313354e-05
9.36843734774447e-05
-1.01780419549187e-05
9.30518068509952e-05
6.99595406574955e-05
-2.06274141639492e-06
5.50512746352993e-05
6.43398407389826e-05
4.72843296868919e-05
3.12589275106139e-05
2.84027553529551e-05
6.1019981961375e-05
6.54595737029428e-05
5.47196296605954e-05
0.000107836937582772
0.000105965589815489
3.68158839783529e-06
-8.79203966962121e-06
9.67789042510914e-05
-4.31187222975546e-06
8.37977914293673e-05
6.20485750869774e-05
7.83518973949241e-05
4.45928413897539e-05
6.24978327946929e-05
0.000101320487723243
4.02118372995028e-05
5.5559288025417e-05
6.08945050513688e-05
5.71780988416765e-05
2.28189882431684e-05
0.000106672978303702
9.51075455859489e-05
8.57836404194827e-05
9.41838461873974e-05
6.26019764633654e-05
4.5515945053189e-05
4.50759542279989e-05
7.71445985860694e-05
6.37822451913895e-05
6.60518606548486e-05
6.64820804740243e-05
9.32839184816688e-05
2.10215584847205e-06
1.24265851740138e-05
3.48531637814044e-06
5.49678548868916e-05
4.66733982138887e-05
8.8986756619789e-05
8.64741013198626e-05
3.512760516879e-05
4.30388129348295e-05
7.68867059020165e-05
9.73648974067602e-05
0.000155367530099364
6.04670115920104e-05
8.33435320076422e-05
6.47596168184196e-05
0.00010646106028788
4.80839211280476e-05
6.78029045690404e-05
5.83956738152296e-05
2.84341055799799e-05
6.03150256385895e-05
5.65084949249775e-05
8.8742853491705e-05
6.91353424396085e-05
5.45720351027206e-05
2.93164931108006e-05
5.73635299430845e-05
-2.24085898849176e-06
0.000111611315230105
4.05743038433952e-05
1.74306446120613e-05
5.03728075107572e-05
1.90341321635272e-05
9.35176554031469e-05
7.97025280698555e-05
4.91386970680683e-05
4.02619226365529e-05
-1.0828269957959e-05
7.51723854855884e-05
-7.38604879135784e-06
2.28598574591951e-05
7.68673511380112e-05
8.15411292724013e-05
3.86127809097392e-05
0.000119268126350563
7.49902349262531e-05
0.000111713637927694
0.000114528608708974
8.81491968775782e-05
3.21745802627956e-05
0.000102376597135288
5.98101992126428e-05
2.87011478105753e-05
3.90659491786069e-05
5.01553096678654e-05
4.77837866814127e-05
4.61676060546551e-05
6.30136634623861e-05
8.60886321682206e-05
8.10260423431467e-05
4.81545355910595e-05
4.59107331873539e-05
4.67351020420305e-05
8.01022641982328e-05
-1.0759855463029e-05
8.08957055750739e-05
-3.1899963504047e-05
3.12107060559588e-05
4.28339866844643e-05
8.25815615058965e-05
6.82766274812425e-05
1.7792771524809e-05
6.81362032391139e-05
0.000132673382922228
8.95768127935423e-06
2.28478630814498e-05
6.01605839079863e-05
9.31187444054475e-06
6.28035248047046e-05
3.5236344556146e-05
0.000100376341042299
3.25584054187417e-05
7.2659328982452e-05
6.68763275399738e-05
9.62869704789952e-05
8.3957668159887e-05
4.13841466945209e-06
6.72012454005182e-05
8.01644159024404e-05
4.45620720433967e-05
7.51087852740357e-05
9.66819986028227e-05
8.37306581386248e-05
6.03750907392267e-05
9.90365478408496e-05
4.56536297102393e-05
5.84769927275911e-05
7.46595035322671e-05
8.14858229406097e-05
5.33767269811867e-05
8.21782912749838e-05
6.50334774604949e-05
2.0347234600909e-05
9.96478865855303e-05
4.08794567409745e-05
4.02204403443173e-05
3.21228829924347e-05
7.1369660250042e-05
1.18935590714342e-05
2.80761446088362e-05
3.79792720633056e-05
4.63562880470955e-05
7.30795446663248e-05
6.92271940311605e-05
4.51660550819416e-05
2.58005572522834e-05
5.08386256666631e-05
2.09782332152665e-05
7.17684503510747e-05
5.57616195583631e-05
4.51597284734415e-05
5.01989995191081e-05
6.4346739237029e-05
8.96066564591042e-05
4.26925586252653e-05
2.61317201105869e-05
4.55851596871235e-05
1.86369017950448e-05
3.81536569938475e-05
6.80405627005734e-05
9.9777685515792e-05
6.02739517521494e-05
3.06114377091966e-05
2.63355894700246e-05
6.01026845639468e-05
-1.97373830549615e-05
7.36733048410102e-05
4.72738881157399e-05
5.41087008012185e-05
8.00401956314148e-05
3.97995237335381e-05
9.24860878702812e-05
6.77758173374458e-05
4.30525406386101e-05
9.11513381416473e-05
4.85748334087562e-05
1.3557027750927e-05
4.50321069060861e-05
9.61033689882088e-05
3.28267153609957e-05
4.17225666165149e-05
6.00329615571351e-05
4.84343706114018e-05
2.54472756209676e-05
2.69836523431072e-05
2.96421057096119e-05
0.000131395177313237
2.44990861047798e-05
4.89233131536084e-05
9.55933391261919e-05
8.89543317090361e-05
6.7975451629243e-05
0.000102632905930776
0.000115745012333446
9.63658427510072e-05
5.19107382076701e-05
6.83163988470329e-05
3.37245609261339e-05
1.86539292187556e-05
4.66747342026307e-05
7.8817174804385e-05
4.47017609926343e-05
0.00010294861244097
3.63492780259573e-05
2.94805776134524e-05
5.59324683197112e-05
9.74791032453143e-05
7.8167709779521e-05
3.11369840691244e-05
-2.66999103370501e-06
-2.39527713193809e-05
4.87437371364192e-05
-1.17687732284018e-05
8.64529778971682e-05
1.03769872147092e-05
6.07617170279859e-05
2.33801523363631e-05
7.63533313939213e-06
6.65028210112171e-05
3.47057330440146e-05
4.12613688237167e-05
6.78166517171403e-05
6.59865534810348e-05
0.000144872544068141
3.72204361603391e-05
0.00014139863815286
6.01722981859102e-05
7.10350055180525e-05
5.10955019957908e-05
9.04475167966824e-05
9.33275110494779e-05
9.34343771916291e-05
7.41119675848876e-05
8.64295491546926e-05
5.24957603940787e-05
9.63059907392752e-05
9.17329964809147e-05
3.48055352287004e-05
6.33532979682029e-05
0.000109345625077016
9.32774545990935e-05
5.18652849415536e-05
1.76553065938753e-05
1.48410374859798e-05
-6.44324097163282e-06
4.75707318194408e-05
3.88761893786573e-05
6.48367830150337e-05
5.75883126654628e-05
4.70471322677779e-06
4.15200414761264e-05
9.44036751542323e-05
2.56215095297909e-05
5.02384528303725e-05
4.87946218775929e-05
9.28843212548798e-05
-3.95056215994621e-06
4.68986368738746e-05
-1.43517826665694e-05
4.2465465813724e-05
2.59519005577358e-05
3.4002442622374e-05
3.56634718251094e-05
5.73208454878927e-05
2.44099878489706e-05
4.66042745789529e-05
4.53497829416948e-05
0.000118220550414524
4.95359601576723e-05
0.000112570425578107
4.69586108467779e-05
5.66667798169531e-05
1.75540892756243e-05
7.02185657739452e-05
5.9521811808944e-05
1.86810662374969e-05
5.16532538481419e-05
1.65192477547546e-05
4.61235110894777e-05
7.60670366573057e-05
1.36289642633404e-05
0.000119201903207033
7.21572684806532e-05
5.612530638395e-05
0.000127048088211612
2.98539930693394e-05
7.36722872029625e-05
4.47698363578935e-05
7.27770848032917e-05
4.28405659989313e-05
7.57236528089645e-05
-1.06324480033178e-05
5.5033273127528e-05
6.82134780571708e-05
7.12328650718618e-06
3.99571491467208e-05
1.32075935019103e-05
1.83313621780688e-05
6.36274593227521e-05
3.88009996506312e-05
4.48356058676417e-05
8.01244139671406e-05
9.58415507567848e-05
9.05973815775273e-05
6.20826749353425e-05
5.96044803977742e-05
4.39610683055989e-05
-2.84556251520064e-06
6.48467881046693e-05
4.96300833809313e-05
4.34608138263621e-05
7.47903914801813e-05
8.82986465278257e-05
0.000138781993053841
6.91698060888177e-05
3.31575819711251e-05
0.000122230959786162
7.45061327440573e-05
4.07103830385193e-05
0.000102363631960633
3.98703504767329e-05
7.49224030172493e-05
8.26500943233804e-05
8.41081545773576e-05
8.39417339250031e-05
4.07286979337208e-05
5.80228309694526e-05
0.000104164043025296
4.57886514376572e-05
0.000108212831798316
3.95708333703525e-05
3.32495207439718e-05
1.59125269243479e-05
3.26588265324217e-05
9.574981370951e-05
7.40771697744367e-05
3.04165077168883e-05
6.49411605503507e-05
7.37548697522549e-05
7.46382411121488e-05
0.000101224824294936
3.01571944033336e-05
4.80193624739847e-05
7.97374324538396e-05
0.000102422706525049
7.78192842210306e-05
0.000116902275138505
5.37094080829515e-05
3.15843389255462e-05
7.33728284010863e-05
3.8626531620279e-05
5.54212025116683e-05
4.35057929699371e-05
6.70932039178726e-05
4.81585270364672e-05
3.52900687349507e-05
6.43438686180363e-06
6.43366063004031e-05
4.27933225686867e-05
2.09309612747187e-05
5.67567613407289e-05
7.30498538816597e-05
8.88489614356763e-05
4.22753304456695e-05
5.91935377591657e-05
0.000107878751333589
1.03859469646578e-05
4.07426996909452e-05
4.71364717428672e-05
5.88690531210192e-05
3.68888631584702e-05
0.000118223513446243
6.89943437825663e-05
0.0001480298510302
4.84689340665427e-05
0.00010506496864963
0.000184309401029894
3.02420411522562e-05
0.000124467562388577
2.87683391835977e-06
6.98504884072019e-05
9.17003800093799e-05
0.000115157422935237
6.70417443930959e-05
5.49525621374715e-05
3.3759123607566e-05
4.55116949064678e-05
6.2489412168451e-05
1.91617316312682e-05
8.3701359713268e-06
6.67827489834394e-05
9.71933868167925e-05
1.03455609663341e-05
7.97721556011518e-05
2.91131731667409e-05
5.7460519496163e-05
-2.22399629612157e-05
4.76103976678415e-05
4.05484643836775e-05
3.49339190956692e-05
0.00012414251888305
6.03358853361275e-05
9.49358482432655e-05
6.28799551243997e-05
2.55749520994955e-05
4.65429773331815e-05
4.34403177653466e-05
4.40512308870877e-05
0.000159420948483446
2.59287545634706e-05
5.88978955688689e-05
7.03617961276693e-05
4.17092540460718e-05
-7.39560475444588e-06
5.63756663873644e-05
9.10184968687313e-05
2.14040486968865e-05
7.91001357363192e-05
4.71967706466957e-05
7.67031970517487e-05
5.20810618184298e-05
5.33517955360498e-05
7.02615708400776e-05
6.75124269044092e-05
9.4443367070635e-05
4.60374255750109e-05
5.4246808965127e-05
7.52032289425593e-05
5.61343042568948e-05
4.49305111392079e-05
9.86301699903196e-05
3.14295728005432e-05
7.94329957859509e-05
1.32515214652594e-05
6.44274186938065e-05
5.96954736665065e-05
9.765966382854e-05
8.23842160637053e-05
2.80251069984766e-05
4.22700935394997e-05
3.20280944634311e-05
6.21723444842257e-05
4.58847185169205e-05
3.58641154728686e-05
9.69925645187936e-06
3.6835288115732e-05
4.78202957376798e-05
3.18706721437387e-05
7.94182498126256e-05
7.33066190353836e-05
0.00011012365982991
7.60816410646353e-05
8.90016871933494e-05
5.13807266695779e-05
9.91682019085425e-05
3.12723613004627e-05
5.23453758852655e-05
9.93330211445778e-05
9.75854343940425e-05
6.40691168788138e-05
8.40726051292712e-05
0.000133484467090109
7.47900529007314e-05
8.74539144830894e-05
6.69602041390882e-05
9.80189515569027e-05
1.07286231376815e-05
0.000122368257909812
9.45097638768608e-05
4.58250474569693e-05
6.4730918808439e-05
2.75905486804952e-05
6.7678661196076e-05
5.0581472572041e-05
3.97940449823205e-05
4.24373192721486e-05
7.05162468369758e-05
2.80902982424404e-05
6.48203505580615e-05
2.8112796070627e-05
-1.36572945453096e-05
9.19860617503493e-05
7.94019978426163e-05
7.98864081338303e-05
3.42479380720471e-05
4.78995149583375e-05
7.6444155156229e-05
1.79381472040209e-05
5.42243147158612e-05
2.99730249395672e-05
5.94295480310214e-05
3.39650798355551e-05
0.000116615789492786
3.06336598582239e-05
8.61824043873838e-05
4.90786027716433e-05
5.05853296684841e-05
-3.49918642853425e-05
8.64187134759e-05
5.15004695065897e-05
7.71995970418704e-05
0.000103322032231454
7.56238953975317e-05
