# Supplementary material for: Research on computational propagation and identification of mine microseismic signals based on deep learning
Source: PLoS One. 2025 Oct 22;20(10):e0334641. doi: 10.1371/journal.pone.0334641 (PMC12543183; doi:10.1371/journal.pone.0334641)
Supplement: S5 Data — (ZIP) [file pone.0334641.s005.zip › 000100800001486.xlsx_0.txt_24.txt.txt]

9.41981756330196e-05
4.12193869653381e-06
3.39475303507682e-05
2.09652201389832e-05
6.40778493357101e-05
4.01485189191789e-05
4.28191993695365e-05
3.63519391326251e-05
7.38106307821868e-05
4.25511377532916e-05
0.000101841870274439
6.53438593933214e-05
6.42357351785089e-05
5.26600000794017e-05
3.43512596442743e-05
2.77407678061418e-05
0.000103019967088942
3.18812476160139e-05
7.15715799962542e-05
6.11917637416904e-05
4.08968771311839e-05
7.93551811046224e-05
3.16594457050713e-05
7.09260274656571e-05
8.84109824627584e-05
6.27113702443042e-05
7.25997502065992e-05
3.36168092611994e-05
4.41770648150548e-05
8.49403466769341e-05
7.74926491916594e-05
8.00401924417715e-05
5.60485179794226e-05
5.57021415745309e-05
2.72892359113788e-05
6.13114762700188e-05
5.26668436616968e-05
8.47915734123956e-05
4.50676775097951e-05
3.46535145085414e-05
-1.66868734736796e-05
5.62171018881022e-05
4.5755986140868e-05
2.17528190526712e-05
4.26447963879467e-05
8.27036347928706e-05
5.8919673101561e-05
6.72388339190421e-05
4.71473387856755e-05
4.69429325793259e-05
4.4392649513641e-05
7.24741341836104e-05
7.23728393524099e-05
9.0433468585693e-05
5.15424471514867e-05
6.97961030373796e-05
6.33181624944971e-05
5.31716079208783e-05
3.41086504742009e-05
7.03969406201456e-05
0.000100660267181338
6.30181603712164e-05
0.000133911087949392
6.48615757665641e-05
7.29135418824031e-05
-3.11478356564376e-06
8.79369797269007e-05
3.63363242958305e-07
9.09341915731174e-05
-8.36140851151723e-07
8.86250540746657e-05
0.000132205906842083
9.29726256869868e-05
5.59864175560284e-05
5.59957762649345e-05
-3.44459029353715e-05
4.57958989453758e-05
2.4999846708798e-05
5.16381344313494e-05
5.52824169842389e-05
8.19858978947296e-05
3.89600950092178e-05
-1.75247228678837e-06
7.10344492280695e-05
4.79791756625464e-05
4.74072401711391e-05
7.97371826388665e-05
0.000115274596341513
9.90250471657655e-05
0.000101702412804989
8.43441603372872e-05
3.36296206668352e-05
4.59447188394176e-06
6.96272495854325e-05
3.74711336061917e-05
0.000108801969001101
3.53902920195427e-05
6.49716173372838e-05
0.000142369010197011
3.63650831617579e-05
0.000108369132359862
0.000123770365434119
3.3196276203676e-05
0.000144091800961063
5.33161548601504e-05
9.59244165807266e-05
3.7170101998796e-05
4.30974193857075e-05
8.02789201821403e-05
2.09417925286905e-05
5.63178058281296e-05
6.09566922968335e-05
4.2617760216818e-05
8.52059803458242e-05
4.84472130495132e-05
2.982535907146e-05
9.67214656785584e-05
-3.47519357537162e-07
3.19542830151511e-05
3.58945322753151e-05
4.61807078874819e-05
3.53063995407979e-05
4.07989557530298e-05
8.58837335898055e-05
8.5211937647146e-05
5.28440658771113e-05
-3.37445061914693e-05
3.80115936599727e-05
4.73334898906155e-05
2.28371755097178e-06
6.71008595901122e-05
5.55516034334526e-05
0.000130052699531396
5.50052219719876e-05
2.17874960824522e-05
3.34925692815807e-05
3.44288874660962e-05
3.1717453481048e-05
4.3768578471692e-05
4.34421032200525e-05
6.11523569493876e-05
6.18819500614635e-05
7.4753206741027e-05
0.00011547424201276
3.46697811766024e-05
6.91653443126743e-05
9.98698734986333e-05
1.87162844563623e-05
0.000126023234639721
5.39775155806801e-05
6.86911716945157e-05
7.59406770287442e-05
9.28326601615306e-05
6.2341010132756e-05
8.26577027913296e-05
7.11133374001523e-05
8.86234353581437e-05
6.36630686578705e-05
6.08475677498994e-05
0.000121520371970726
3.18008838931826e-05
2.53337017031749e-05
5.58338062302921e-05
6.24834661124268e-05
5.93469218784399e-05
8.14519871517763e-05
7.00598376067592e-05
7.91180287938885e-06
3.59856375004545e-05
2.60005759291148e-05
3.4239701934025e-05
3.79811575073369e-05
2.39286521598162e-05
6.90084699698664e-05
7.11631996005588e-05
2.89180129139071e-05
5.59266235558992e-05
6.49732837217585e-05
8.24389884665052e-05
0.000120853871394687
6.04119602088236e-05
-1.17587874136854e-05
8.49839350197005e-05
2.55727360035506e-05
3.8882410078141e-05
-4.00734375982286e-06
7.58022551434276e-05
6.71236258972181e-05
6.3897836877369e-05
-1.30349727221408e-05
4.19373292575149e-06
4.52562640992428e-05
7.4611764950198e-05
7.6194820262497e-05
4.6867420622586e-05
4.80421356567276e-05
9.70444630129181e-05
6.63801625162755e-05
6.7037758680604e-05
5.50654645816822e-05
0.000111522678177007
0.000106117912961956
6.42501531581445e-05
7.42630522697e-05
4.18709591455671e-05
1.35654373837386e-05
7.99040157218263e-05
9.30732527139143e-05
5.50567764288583e-05
9.00191840123997e-05
7.47070717578295e-05
5.93714564005327e-05
7.47809174719722e-05
8.98534211268362e-05
3.10399434501817e-05
6.76699504615849e-05
3.59396684425186e-05
2.24743967319055e-05
5.87076443943331e-05
2.86611902623676e-05
8.51067750067015e-05
8.67658862552113e-05
-9.95314846510872e-06
6.25309255162165e-05
8.92779110828647e-05
6.37599193084108e-05
0.000152707573082343
3.35126761775408e-05
3.17099134987606e-05
1.48460546772694e-05
5.26006256393066e-05
6.85865976935353e-05
0.000137494567754763
9.03418313500847e-05
0.000128290473730783
6.25105098057122e-05
4.00080050400685e-05
4.18837758149775e-05
4.72179730214368e-05
8.661450048114e-05
9.47946753216816e-05
0.000107759452312581
3.94859408741121e-05
5.4159780747454e-05
4.13165764833626e-05
8.60780794522252e-05
7.63287012704196e-05
8.10450746334663e-05
-1.32264809877455e-05
3.04950724169497e-05
2.16326405455048e-05
7.08682660517031e-05
5.0135992371362e-05
5.40336941964627e-05
5.65421546667894e-05
4.69896959892865e-05
6.79871377431407e-05
7.81787650800883e-07
-5.40847048670989e-07
5.41629284730729e-05
7.77265003945701e-05
1.53076418983077e-05
-1.64993101684034e-05
6.78063978708283e-05
1.94583092630736e-05
2.98854486983707e-05
1.12247768095879e-05
2.8249453149541e-05
6.38179635853637e-05
4.21227669841464e-05
4.02708368673433e-05
8.3862377763731e-05
6.13152484147362e-06
7.41602369292682e-06
0.000120520375990534
3.01748537941014e-05
2.69814392636388e-06
6.89909897597241e-05
6.6103713143295e-05
5.77599369149547e-05
2.25355362290131e-05
7.92327047715665e-05
0.000116128849954378
8.08060002115228e-05
6.83864912706404e-05
2.83177469210178e-05
7.56019679871826e-05
3.53095754630356e-05
7.35325027419274e-05
6.00627574925586e-05
0.000106915040538503
6.85753826477664e-05
8.6720497205681e-05
7.03516875392878e-05
7.66144658530604e-05
6.23878404936075e-05
6.17514289158579e-05
5.89619760849165e-05
8.91966875941556e-05
4.99694702882108e-05
6.42956296488919e-05
0.000112302440805489
3.93927549850718e-05
8.92773735011869e-05
7.68448176369318e-05
2.26561902140557e-05
8.43174327900685e-05
9.74181915482055e-06
4.86846362311639e-05
7.52102884092909e-05
4.25159614759805e-06
6.43599656465007e-05
3.34693622361054e-05
5.89116024707889e-05
6.64897449498701e-05
0.000103354475636657
9.917208196862e-05
8.63456520823508e-05
8.24489945381454e-05
7.27170282349949e-05
1.55151699419302e-05
7.23601601204217e-05
5.634064648257e-05
8.62980790781837e-05
1.92139171659436e-05
5.41024687092076e-05
6.67503002483701e-05
8.99236283230813e-05
0.000119964393851507
7.61127250270104e-05
-4.38434191276662e-06
8.20476814226228e-05
4.94767546819249e-05
6.09906233822893e-05
0.000125272952687988
0.000102721124234504
7.49516085401362e-05
3.17553832035533e-05
-4.63345173024951e-06
2.50001992081856e-05
3.47500327547049e-05
8.81506932098766e-05
7.29389417584174e-05
6.25639625292498e-05
1.63791517213378e-05
2.95466205553848e-05
5.03699825213652e-05
8.59665774356758e-05
3.40091957111033e-05
5.59570186680988e-05
1.6053055353775e-05
7.32357502326007e-05
0.000118138870531012
8.64332220025233e-05
3.31463201438018e-05
8.99200292287468e-05
3.11544885629951e-05
0.000161801491743515
9.3624115087205e-05
8.5000154179129e-05
8.0490202862325e-05
5.28605618628621e-05
0.000104505915648538
3.46445354819003e-05
-1.53044846327673e-05
3.40207057556919e-05
8.4943287005874e-05
4.81180467267225e-05
7.33937520768372e-05
0.000100842721787133
-7.4034580389898e-06
2.61413408065696e-05
7.20947806645387e-05
2.9627461740145e-05
5.48058444633989e-05
4.82428567672977e-05
7.37160562431749e-05
1.91893211112278e-05
9.11214580073699e-07
3.19274731634293e-05
8.67062402796209e-05
9.51812976785438e-05
6.00040847625335e-05
5.78677943582574e-05
4.2582479426793e-05
7.87644098565617e-05
6.41964876337036e-05
4.6451400862973e-05
7.11249525066293e-05
8.89067488866871e-05
1.14355048829016e-05
0.000128789887167353
2.37668142486969e-05
5.10957784092057e-05
6.95071216057353e-06
3.66885609873019e-05
5.4580146354567e-05
4.27841196863681e-05
2.50469435830714e-05
2.24585377248154e-05
4.67919613297033e-05
2.27046550886685e-05
7.58019089398292e-05
3.45625200787947e-05
6.43488418999103e-05
3.91951275018418e-05
8.93716627308504e-06
8.11838671832937e-05
-2.07375025946068e-07
7.16243625714762e-05
3.66468163203476e-05
6.78963054320097e-05
8.0221735886339e-05
2.95768420259299e-05
2.68900989940691e-05
2.68287326984682e-05
6.59856084531413e-05
4.24568475433771e-05
9.83122400802055e-05
5.51579698653205e-05
-1.65758508332798e-05
0.000102524835406788
9.92295776232692e-05
6.50311283556162e-05
9.36264826971229e-05
3.99947573757604e-05
2.36125282202433e-05
6.31241185396121e-05
4.13395060403799e-05
2.79423501267901e-05
6.7362221787506e-05
6.97571187285321e-05
5.08092504565776e-05
9.7022236930956e-05
9.84301348868472e-05
0.000162465366374452
3.62830991821451e-05
0.000172461064420625
5.28660715512157e-05
9.18582898292387e-05
0.000117213656688561
9.14373265464605e-05
3.96114375839479e-05
0.000101673995556666
6.63352872285203e-05
3.38378635723005e-05
-1.91207437926897e-05
7.56904468058446e-05
7.59414304740989e-05
7.70062489432654e-05
-2.01718013381678e-05
8.57259759150559e-05
5.75749975464701e-05
0.000156022700094533
8.72621428788791e-05
3.25075815283037e-05
0.000108377691848563
4.85673332463129e-05
2.88490232239755e-05
7.69864001237143e-05
6.62937448388147e-06
9.43824012660489e-05
3.40220093072088e-05
1.50966157452479e-06
2.55783966754849e-05
4.75437382780045e-05
4.04870503628536e-05
3.87984653329504e-05
3.81774523669609e-05
9.96904325160868e-05
4.21559121320624e-05
9.60136713801443e-05
8.51356882178156e-05
6.0201104322296e-05
9.51341612236038e-05
8.80940126960963e-05
8.6257405105941e-05
0.000113825024349553
6.53198445090766e-05
4.92944777471598e-05
5.94248740071273e-05
5.47587281993414e-05
1.27835925097812e-05
0.000101211664183237
0.000108529410060148
5.34115885940104e-05
8.99971646637253e-05
9.81144104587834e-05
2.1659711274569e-05
-1.77485213690575e-05
4.13401962625594e-05
8.56711461825717e-05
4.33259721276003e-05
6.93324011301484e-05
7.53977315608571e-06
5.63964161572233e-05
1.01878064943101e-05
2.08474393871258e-05
6.96745894875632e-05
5.62579185003536e-05
4.07358123289276e-05
6.10899012505829e-05
8.17943611196971e-05
4.54488735405384e-05
4.03747685439468e-05
5.68991190322302e-05
0.000106790461048733
6.98979782511117e-05
9.85065430647219e-05
9.07917383124795e-05
5.59388702265592e-05
9.39245608369522e-05
0.000102398857956799
4.28542806118972e-05
3.42954919827728e-05
3.97690662452597e-05
-1.55228985080103e-05
-1.31499551776073e-06
3.67196747927187e-05
2.94937528434652e-05
8.86613494681044e-05
8.69941952822348e-05
0.000133126115806114
8.51615589183155e-05
0.000107859820506448
5.33484316239222e-05
4.01433486654593e-05
5.51639973730687e-05
0.000101215699204794
4.95809733502084e-05
4.51188689363948e-05
5.9943432305204e-05
5.71633698926536e-05
0.000108403267207544
9.29458793804596e-05
0.00011736233351268
9.61109985641913e-05
4.10294150138348e-05
8.9036102380487e-05
5.82925851241685e-05
0.000102610480659292
5.37596595897986e-05
6.90292381590912e-05
4.60623163222498e-05
0.000118306986466832
4.75056038786147e-05
6.07680767910224e-05
5.59892871197614e-05
2.78634895518602e-05
0.000101199917673097
-1.6877300376626e-05
1.81117106680451e-05
1.74983265850106e-05
4.15736198995627e-05
8.96085760783798e-05
4.75409268687907e-05
7.37228351025261e-05
5.68727071256137e-05
3.00507355552581e-05
9.59999331550356e-05
8.59848125571906e-05
0.000104943475250348
5.9090688405412e-05
5.96641535554702e-05
1.01711375580989e-05
9.33311247606947e-05
4.08290242208765e-05
8.94196104268885e-05
0.000118825415653224
6.49435636766115e-05
4.47555230561158e-05
4.07450709181055e-05
6.70730969317301e-05
7.06980785539597e-05
8.65273394596416e-05
0.000110266541452376
6.74878639897689e-05
2.02230271563883e-05
1.1265418841154e-05
3.92056754815633e-05
3.61021340527447e-05
9.96327485393535e-05
6.29763308055423e-05
4.07207156570557e-05
3.06725662458747e-05
3.38256378146267e-05
8.61671760912889e-05
8.5904962675569e-05
-4.33974122089937e-06
-2.51253972684707e-06
7.49341715716541e-05
5.21967428406953e-05
8.19613312255111e-05
3.42490995363041e-05
0.000117594439529503
5.88665215552528e-05
3.73510693905302e-05
6.23981995370554e-05
7.18319151642655e-05
8.78910632653283e-05
0.000100978804440681
5.48457992083786e-05
5.52009088311006e-05
3.6597088334053e-05
9.14561041870839e-05
7.29762736054147e-05
5.88539668796934e-05
4.36175371375233e-05
7.39013846253284e-05
4.01803292936272e-05
-4.86164075243729e-06
5.90889670315178e-05
0.000119276009925338
4.58542676734551e-05
7.46231661282402e-05
5.41149062854895e-05
1.38866367241105e-05
6.9073103772374e-05
9.60492121187499e-05
7.3850195055964e-06
1.47804765760584e-05
4.34389476092348e-05
9.27705972941174e-05
9.71640548993702e-05
8.67605025905758e-05
2.66297296224567e-05
2.09000229710169e-05
3.5862061314896e-05
9.11460701598804e-05
1.14985051165073e-05
9.43900247800079e-05
8.84780578584279e-05
3.82327153011365e-05
9.54918918057147e-05
7.9034837779616e-05
-7.14097275522657e-05
7.1310227236716e-05
3.38115867440965e-05
3.59434911800059e-05
8.11793871561995e-05
5.88750889476957e-05
2.25348772761117e-05
6.07855165912092e-05
3.60453186195995e-05
8.43885803389166e-05
8.53711653588952e-06
7.90895287612744e-05
1.41376306839136e-05
1.50976964541042e-05
-3.05812860474425e-06
3.93265333981207e-05
7.08493213400428e-05
5.06791874250608e-05
5.63953620657053e-05
6.81937433359192e-05
7.54210180140243e-05
8.10032149168497e-05
3.62023484887072e-05
2.99026614069627e-05
6.75929756443911e-05
6.28508710850814e-05
8.85962063118261e-05
5.15484085848638e-05
-7.57081545944564e-07
1.4564272310668e-05
9.00926300212383e-05
6.62894721884494e-05
5.53215673146149e-05
0.000111431540928603
2.55614325597044e-05
6.71682780787923e-05
5.01130561825598e-05
5.00258551827549e-05
7.48277024180073e-05
9.92650251208721e-05
2.6765602950782e-05
5.78219611425562e-05
0.000109736150875333
4.14075036990824e-05
6.13235162209369e-05
-4.07573589564662e-05
3.08285160809654e-05
4.99858662822035e-05
4.40041261934066e-05
9.97570970406672e-05
4.05819106238599e-05
4.20569802144702e-05
0.000129804514399404
3.61144626540446e-05
9.18901989864665e-05
0.000103082247009738
8.04075454693169e-05
3.52734509284298e-05
2.03234590398479e-05
2.20147784602326e-05
8.75559606769216e-05
6.95439153321338e-05
-1.55620694067119e-05
4.29364717278273e-05
5.66679912213254e-05
5.67890505273064e-05
5.24697758157602e-06
9.14827128674621e-05
8.96683469327899e-06
6.4535758496021e-05
1.61254487026159e-05
0.000101988484655527
5.10893458184852e-05
8.84533430771518e-05
6.19916257422586e-05
3.46798123641614e-05
1.07520895838268e-05
0.000119093167198414
9.04428327236688e-05
4.36738838873919e-05
9.01717717770083e-05
3.99290985038078e-05
4.27778968615756e-05
0.000114053446160543
6.64011978585927e-05
-3.03902944390319e-07
7.71934067940034e-06
2.76547073282729e-05
6.88227523720173e-05
5.64633343593262e-05
0.000114306267050375
7.79291429503381e-05
6.12097646158918e-05
5.5931271400966e-05
-3.34646253260784e-05
5.52365983955613e-05
0.000110067096163641
6.76674350501464e-05
1.99804583879141e-05
3.16643609888817e-05
2.7547116548321e-05
6.01062321039237e-05
4.88636099363218e-06
2.61027240293525e-05
5.75025966146752e-05
8.03501554456481e-05
3.43427690172208e-05
7.02563297996354e-05
4.0102534503846e-05
5.10770660459683e-05
7.10162551018257e-05
6.9330029938998e-06
0.00011084265554774
2.21523578111458e-05
7.94574972315666e-05
0.000107041224337446
3.71573835639724e-05
5.87268191483181e-05
4.27286067824056e-05
2.50784258445744e-05
1.71566137949921e-05
2.94388066669508e-05
7.04948460920341e-05
8.13264036786349e-05
9.84829696381595e-05
6.5023222769877e-05
2.72097445602909e-05
2.26261954373908e-06
4.35110616999637e-05
5.44619863344627e-05
8.87723258345984e-05
8.41645311779606e-05
7.67597230363265e-05
4.18364739413902e-05
6.80308276275701e-05
9.07890465060636e-05
5.94465826953076e-05
9.16133139343384e-05
3.39540604013264e-05
7.32285576022666e-05
3.39729822157963e-05
2.83647664791906e-05
0.000101592798181306
4.42385005792168e-05
7.54577023080584e-05
1.90331920709137e-05
5.53810885560067e-05
-9.9264705421809e-06
8.95459755801311e-05
6.07782982614699e-05
7.69307352295758e-05
4.73403486081749e-06
6.84564552182791e-05
5.43796141521532e-05
3.28595105964666e-05
0.000107235432096042
2.64230736734647e-05
8.19603747626443e-05
5.4546523066167e-05
-4.73521876115001e-06
7.39823992193869e-05
6.45833095379405e-05
7.57706813373997e-05
4.87085591936802e-05
6.83658621728055e-05
4.58450800109645e-05
1.41987230867842e-05
4.10679550604036e-05
4.17478986767176e-05
2.18644006884182e-05
0.000128876676826739
3.46815030889584e-05
8.78497050022849e-05
8.30020949336202e-05
8.65655876481436e-05
3.57309808089285e-05
9.44001593080738e-05
8.96016879733205e-06
3.98124389406844e-05
5.05230984850649e-05
-1.39494364645234e-05
1.2018989406058e-05
7.17209220049082e-05
7.87059129958817e-05
8.39404833413889e-05
0.000104484450424094
7.31141194210823e-05
6.4945333465384e-05
3.11841046557022e-05
7.92815950458076e-05
7.8101586685054e-05
6.3825121633948e-05
8.97726945391973e-05
5.15917684926948e-05
7.32891081125929e-05
7.89631106353773e-05
3.88011623268029e-05
1.0606353634753e-05
3.43852750996536e-05
6.28419137850988e-05
1.98914117559628e-05
6.15202865877725e-05
8.04682580087372e-05
9.74790540023397e-05
6.15960960369756e-05
5.23579612956065e-05
9.82553951840619e-05
2.82423614493076e-05
7.50496188835085e-05
9.49598346330496e-05
7.94351677474903e-05
4.26393660308791e-05
7.80772486608792e-05
2.03139066795212e-05
6.57138541378825e-05
2.84242231962146e-05
1.08615636490716e-05
3.04427898701286e-05
8.93008886863563e-05
0.000142462957458039
6.15586448055947e-05
0.000130094332488094
5.1222024501846e-05
6.03471574374609e-05
9.22131011613024e-05
6.43226091868909e-05
4.57811898881158e-05
0.000100035107060446
7.51568900941587e-05
5.54381005380642e-05
0.000117405583561404
0.000123095282252239
3.06935967320272e-05
7.11743376469369e-05
2.18724743578548e-05
5.00857318285739e-05
9.2987384768729e-05
6.62453729853221e-05
1.43136953414335e-05
8.39391468060387e-05
8.80389030929416e-06
2.58412849989529e-05
0.000125709908785622
9.1842940501654e-05
7.29408914166292e-05
2.76228954817723e-05
6.14583922028616e-05
-4.38162662559382e-06
4.07296456989087e-05
5.11551546941154e-05
5.90944932811561e-05
2.40129229326061e-05
3.20741524400926e-05
9.97964061744233e-05
7.45762423597381e-05
8.00290275758893e-05
-1.47835704840865e-05
0.000108563075868339
5.8404124548074e-05
4.90951299306083e-05
2.7245625048315e-05
6.84819637874634e-05
3.69773401780638e-05
0.000132958945657989
7.76916492749051e-05
0.000104187284341008
5.10875737969398e-05
3.94173785908247e-05
4.33167942178243e-05
3.72149206903579e-05
4.76887841041636e-05
8.34300271586327e-05
-5.13158505195121e-07
0.000107802092246264
2.82900135120732e-05
6.57570889244401e-05
7.46719927786722e-05
5.97035034499984e-05
6.00584410009466e-05
0.000126859227820067
0.000106271763768082
5.20831429635848e-05
9.093940488703e-05
6.34806896786197e-05
5.52133099938226e-05
6.23602305273739e-05
4.04370624653338e-06
6.84224625280258e-05
5.88751627047757e-05
0.000105478749331218
1.23626930953638e-06
5.74048526047814e-05
5.55571456339808e-05
5.29249191861625e-05
0.000103310576830758
5.29164895437333e-05
4.74538754696887e-05
6.42807974269957e-05
7.802900057199e-05
4.08527088571959e-05
4.07734479219151e-05
2.49363211163917e-05
9.3541823462798e-05
-7.95148075800917e-06
1.68570127913518e-05
7.40062691891053e-05
0.000127094834363999
0.000113125640719439
8.89372711647709e-05
3.28396583000028e-05
4.63843754299223e-05
3.30721431348308e-05
6.83225758429112e-05
4.07236358861487e-05
6.37965109140419e-05
6.29075583432582e-05
9.26588221517854e-05
7.20512957652363e-05
5.60745069463273e-05
3.44148283234772e-05
2.9602248728776e-05
4.491810210376e-05
7.26974329661093e-05
9.56622973551186e-05
6.82269610687558e-05
4.90665478680788e-05
9.56202622659668e-05
2.93565176573804e-05
2.63298821547651e-05
2.89911597500817e-05
4.68075341626696e-05
8.90169606292007e-05
7.52020595009807e-05
7.27707883164888e-05
8.06042883045612e-05
8.04566648964424e-05
5.11328085130225e-05
6.67560683452393e-05
0.000119150455310625
4.25605568405403e-05
1.51238476189582e-05
4.62323209911929e-05
3.74407814335125e-05
0.000107286488699586
8.67982855241738e-05
0.000116251105278838
5.32437516234754e-05
6.19564346637797e-05
6.86300700836138e-05
7.21810594249408e-05
7.99295311196986e-05
5.66670276803774e-05
0.000101442324274462
3.30743004144853e-05
-4.14197058395566e-05
3.82280867919559e-05
4.26411300231519e-05
-1.21041761043931e-05
0.000109905453204929
4.38788699179306e-05
8.89507642728197e-05
7.87626083945501e-05
3.35935510950744e-05
5.0132131091041e-05
4.78841889312907e-05
5.56144669096267e-05
3.31073062264535e-05
5.49692432596779e-05
7.65961320490918e-05
7.59159296344474e-05
7.23444808941383e-05
8.15209849375611e-05
3.9127104103569e-05
9.53264477890186e-05
9.42204070238386e-05
0.000123290308348482
7.46960549779147e-05
8.7807171504752e-05
5.07813369661275e-05
0.00011832589154466
6.56241436308447e-05
5.20168059145834e-05
9.18684941334909e-05
2.39467891184824e-05
2.36635873788812e-05
5.54441489929686e-05
6.37604461413132e-05
2.57524602993638e-05
6.32836186489926e-05
9.09117982149399e-05
8.83948319119548e-05
1.05940061481014e-05
7.15590777525079e-05
-1.97432063553237e-05
6.12107916216221e-05
7.58067274876693e-06
6.1129891672199e-05
6.14941024944877e-05
6.99641560720575e-05
4.33093719018791e-05
8.72333121912262e-05
7.33346906289982e-05
7.68611250760881e-05
1.6145624330841e-05
7.43424769336816e-05
8.04017250433307e-05
4.94017365557898e-05
4.98881134541444e-05
-4.9924249783822e-06
6.10539128587674e-05
9.6961461974251e-05
8.27447188561583e-05
5.94041440323573e-05
5.24426385266844e-05
-1.55597923737141e-05
0.000113530974602145
7.44818549128911e-05
5.81961762462716e-05
2.29848791653187e-05
4.09213282699766e-05
4.0923589032815e-05
3.05577963447255e-05
4.1649153062141e-05
3.94617359615951e-05
7.34626135871644e-05
1.2495498919435e-05
1.50446843853753e-05
1.5038880989026e-05
3.0440445495352e-06
4.69078550156637e-05
9.67330698303523e-05
2.89136712284905e-05
4.43538232038085e-05
5.65871265982814e-05
2.76626027779286e-05
-5.44141464274319e-06
0.000111453346545878
8.88449125669073e-05
2.70470564254625e-05
2.41146174926703e-05
0.00012207663027238
6.71197419063835e-06
6.27662130831775e-05
7.86180055131444e-05
4.58434644576499e-05
8.24691179631844e-05
1.32527059136701e-05
0.000102808614814904
7.52476392049581e-06
6.20132641413439e-05
1.55777452041264e-05
9.89796818703064e-05
5.98604007592808e-05
0.000100400163156275
7.35296367130074e-05
0.00010971706550651
4.58113010597299e-05
4.97749264621016e-05
5.93205613021345e-05
1.31811396219477e-05
5.2728847238088e-05
-3.45837077384578e-05
4.05161868825048e-05
-1.49936119340349e-05
9.17279641541484e-05
6.09043531184117e-05
6.46784576824754e-05
4.98951618823573e-05
7.81541234743426e-05
7.6500573954499e-05
7.76739332972235e-05
1.5168749085256e-05
6.48039969227086e-05
9.72831791362135e-05
8.74617743476678e-05
0.000138469671957388
9.36324079197812e-05
5.79923159775909e-05
6.82516237061585e-05
7.86877748495858e-05
7.9990124737817e-05
6.51377747454145e-05
4.53869348488583e-05
0.000102397536016476
4.29480232432234e-05
-5.5616281873366e-06
6.43585515601161e-05
5.49909414703188e-05
4.6345639116504e-05
1.78568275367427e-05
2.60092044492259e-05
-3.16300023997786e-05
7.94581109966834e-05
1.15093896247604e-05
5.61469271574677e-05
8.54852053413306e-05
8.48195933716304e-05
0.000116147159357549
6.8964848806695e-05
6.29672621365586e-05
6.06609971500096e-05
3.32884540214951e-05
6.78676228795719e-05
9.27647970605211e-05
1.49764524354401e-05
5.16383112875701e-05
7.92212453950017e-07
1.85352516131711e-05
4.01523169348386e-05
6.88121706513707e-05
9.99571798810312e-05
2.07653934858428e-05
-6.42246514382853e-06
6.56219811858749e-05
2.90856476552469e-05
0.000120762489149071
4.07294745925761e-05
5.29319557209616e-05
0.00010763857313731
5.75435437743045e-05
9.93496682678101e-05
4.24879499448377e-05
9.3217971479935e-05
6.13804088581792e-05
0.000151599172977738
3.36944704970261e-05
-9.67943164848292e-06
6.12185731514005e-05
5.26638483489216e-05
1.47991788389886e-05
1.11293743267632e-05
-7.93687284940614e-06
9.65123047589166e-05
2.44131138858165e-05
-4.45968698847988e-06
1.4089404335957e-05
0.000117583947953858
4.94655616085483e-06
4.82488169033202e-05
0.000100847931479977
1.71635943741451e-05
4.12708398512111e-05
1.79775004531932e-06
3.31921150189606e-05
2.14910656277792e-05
7.66350694493479e-06
8.35725210475678e-05
3.124704996639e-05
0.00014708763456886
0.000112019479671243
6.59261988574807e-05
8.72700195400727e-05
8.8053082056566e-05
-1.06986777843592e-05
9.42587844620159e-05
0.000110160626850353
5.12946444385788e-05
5.97332136643425e-05
0.000106421772871881
8.46063302098275e-05
6.45055213839796e-05
6.86693343767606e-05
9.16323375767243e-05
6.69287677738278e-05
0.000135247638496902
0.000113910956104546
-8.96633390807982e-07
8.55883028369642e-05
7.59516869937903e-05
8.35100905720853e-06
3.05772254940828e-05
6.77569825934706e-05
3.89492834280317e-05
8.09989702311928e-05
2.19666218860904e-05
4.39119159985463e-05
-1.86839087408415e-06
4.89464510959972e-05
5.18283442824164e-05
8.47326163488499e-05
-6.40954097870068e-06
8.37506265713784e-05
2.53745470607182e-05
4.14786368361434e-05
5.01034077854771e-05
-3.96679706156372e-05
5.39954996165021e-05
5.4165598958297e-05
0.000121977756656774
9.8600584789778e-06
9.14219351321751e-05
8.37603407253941e-05
4.53059957417385e-05
4.80513392082949e-05
4.74080106331151e-05
7.18884170270391e-05
3.48026814285475e-05
0.00010108991851863
0.00010077149871331
6.04584654540002e-05
6.3436895564754e-05
7.40487467880865e-05
5.57603187768156e-05
-2.88003557823628e-06
8.74172151699844e-05
8.02546913100514e-05
5.86544601152576e-05
6.45645935780217e-05
8.25410649527674e-05
7.3663087359641e-05
0.000115866622691383
5.80335829996179e-06
6.85691287542276e-05
6.8260738138626e-05
3.03503221507678e-05
2.93300318804158e-05
6.1002604366582e-06
6.59087664575656e-05
2.0634822433105e-05
5.74075054887159e-05
3.14984649506234e-05
4.10613350820843e-05
4.73888408755242e-05
9.00424853311941e-05
1.15780889635988e-05
7.32623299955223e-05
5.18614527710208e-05
0.000115128816184876
4.28677079123276e-05
2.72672676371164e-05
4.69262471190493e-05
7.26212877507276e-05
2.13548137993479e-05
9.43439849810456e-05
5.04955080248531e-05
9.70106898028811e-05
4.41520903550007e-05
0.000112710892507228
4.78711771252679e-05
5.7489779839439e-05
3.31090837912177e-05
3.86075025791886e-05
9.93146263244919e-05
6.08852837104773e-05
7.65958260395247e-05
3.48001441611678e-05
6.75874203627905e-05
5.63266015812203e-05
2.59726586903315e-05
1.64120655556178e-05
0.000118272577712162
2.0480135668017e-05
5.26223611267467e-05
6.95700614011775e-05
6.36773098624906e-05
5.54647189493875e-05
3.34148227166804e-05
5.2028427000558e-05
7.49109292950815e-05
5.67265067575881e-06
0.000113789536711269
6.37161437936471e-05
8.28283116537864e-05
6.31258679047231e-05
5.33201724105631e-05
0.00011204184290525
9.54644101053678e-05
3.91400633509212e-05
2.47053120519024e-05
7.58954490868311e-05
7.38853746947947e-05
1.15693439436381e-05
7.17840308838151e-05
6.5598050892676e-05
0.000124517994550596
8.43932713025356e-05
2.10687897636203e-05
9.23658306328077e-05
5.29754040412712e-05
7.16572923961551e-05
2.3775176113997e-05
7.36835027760691e-05
8.45010240987038e-05
8.30890758955225e-05
7.41704341046932e-05
4.55090550186466e-05
5.61260452439861e-05
9.34387724824588e-05
9.81782700024426e-05
5.4468013768326e-06
3.42712995856383e-05
-2.28374683895313e-05
4.47527875877554e-05
3.00952987649168e-05
9.62655351040226e-06
-2.26305173663963e-05
4.61396242392107e-05
2.21054828122461e-05
3.98481191253358e-05
5.28606541780425e-05
6.07168416796745e-05
0.000115359773497821
6.14741384240928e-05
5.85670627344786e-05
4.74851553105072e-05
6.3670881084935e-05
8.92038118052004e-05
-1.56056708269376e-05
3.42664157239342e-05
9.68267707448417e-05
6.94756925889912e-05
2.62276521903375e-05
0.000128834926358219
2.3199299078902e-05
1.00200995866462e-05
9.99217316361668e-05
5.90286129373283e-05
3.38138806547827e-05
9.13232129161807e-05
2.51084547921594e-05
3.39812406303458e-05
6.60623915570213e-05
3.77125924566687e-05
-2.25183708402587e-05
2.55849419522733e-05
2.58571297547808e-05
2.44142452931989e-05
4.61728056813991e-05
3.8720246077344e-05
3.13895266959179e-05
9.99721178476412e-05
6.00822556936776e-05
7.99703930127871e-05
4.68467358862409e-05
5.68595084141994e-05
4.27393135912488e-05
3.71465640437982e-05
9.65481176519142e-06
8.19811780718988e-05
-2.03562510301962e-05
0.00010183681973875
-6.8637226773209e-06
3.78112359235117e-05
2.88316662495845e-05
7.50412351724888e-05
7.25601817057617e-05
0.00011471540308616
4.80445605031265e-05
2.53428633719485e-05
7.67951020447413e-06
9.40053307618576e-05
8.56981901307663e-05
-2.84522649365736e-05
4.41513230718405e-05
-7.09199006515089e-06
8.36476071224025e-05
4.77393813953801e-05
7.6967712976935e-05
9.34167157121787e-05
0.000144087326392851
0.000103228470935023
6.09639850981161e-05
3.78859410501259e-05
2.8590590986701e-05
8.11893431391846e-05
3.77947949988335e-05
6.63920530471209e-05
4.76676849374827e-05
6.45368070384561e-05
4.06035697361057e-05
1.72353931207635e-06
0.000102099352283938
3.53882083921957e-05
1.36024215393715e-05
8.27030583903626e-05
0.000102998431143784
3.34968203206211e-05
0.000117602526137039
6.40450948145518e-05
7.58220229435739e-05
2.65055831131083e-05
7.17487014455807e-05
9.11104875792867e-05
6.56003171336589e-05
4.82255488958923e-05
7.04134529286963e-05
0.000106870469071764
3.50152681223751e-05
0.000114023621920353
7.90221691637729e-05
2.86792996584081e-05
4.88155600481382e-05
3.40642375499327e-06
2.1696846749829e-05
0.000114482240202424
8.01193571374616e-05
3.1913873072949e-05
5.62714054473122e-05
9.70705354542975e-05
0.000123364026295768
3.69112694062621e-05
2.72087825946134e-05
3.53629812010956e-05
3.4971364269468e-05
-2.18886039195814e-06
5.21192932669003e-05
5.16094193578011e-05
5.86214686350839e-05
1.9584580034149e-05
9.71812395195357e-05
6.37931166467014e-05
4.54393161660525e-05
5.12372326774697e-05
8.48200336732073e-05
3.25245467723509e-05
5.82207109009975e-05
3.98344962174967e-05
5.93461646635987e-05
4.96576011238209e-05
5.02471345926054e-05
3.66164121911862e-05
0.000110711295468539
1.07773170853939e-05
3.57564072989333e-05
5.89486965037797e-05
0.000126219946170672
6.28953951910034e-05
6.28963440288085e-05
5.76508159103838e-05
0.000118579559636928
6.52178249065615e-05
9.34419791264349e-05
6.50118905944556e-05
7.83182540914828e-05
3.99821353034254e-05
0.000130896902675821
5.87961306598447e-05
7.26838551122533e-06
1.37428637488569e-05
7.10266445031651e-05
-7.84711323749573e-06
4.1555909519153e-05
9.80605478263585e-05
2.86977706008934e-05
1.91675788653211e-05
5.78461033007573e-05
2.7913551895351e-05
3.01556706976755e-05
7.04452331965341e-05
8.30088421313669e-05
4.25311572901755e-05
7.19436008908728e-05
7.53182547339127e-05
0.000107834408984713
1.24988402917706e-05
9.61387979771099e-05
-3.32635692587048e-05
5.2801097613335e-05
-1.9632718705843e-05
3.28188546956805e-05
4.78971410749652e-05
0.00011697953741941
6.01330289501833e-05
2.37486844070299e-05
9.98592247438522e-05
4.36225294284693e-05
8.72285373427132e-05
2.5853999644832e-05
3.1563442938436e-05
4.38076147346433e-05
8.03673862893568e-06
4.74871182600363e-05
4.25283146421106e-05
5.50941846279145e-05
5.81226244991122e-05
3.41307465260477e-05
6.34801518497584e-05
4.08383759406308e-05
6.53600522590138e-05
9.87024215369856e-05
3.34337894114014e-05
1.53013725839161e-05
3.00444790798923e-05
8.05232248170116e-05
1.98743623475063e-05
9.34613541830221e-05
9.30733318170198e-05
8.30382828280727e-05
4.09140884827319e-05
6.91095944635335e-05
1.43576058586787e-05
4.97526726732109e-05
5.58395113102641e-05
5.41448842237433e-05
0.000117758143511472
3.60162832171045e-05
7.88735976279963e-05
6.48561851125969e-05
5.33786231566739e-05
5.67479635074857e-05
2.44336864992938e-07
5.62167326278892e-05
3.44853045363539e-05
-5.835982644333e-06
7.28532049231775e-05
7.58056110036254e-06
6.13301901184197e-05
2.99596179686538e-05
2.77899741561128e-05
3.05387521833175e-05
1.85840300675447e-05
4.97647589766379e-05
6.3315495444284e-05
8.14384760344658e-05
9.07566100191721e-05
5.02602751146135e-05
4.04565222936735e-05
2.69696516540363e-05
8.04847333131485e-05
5.95178788868877e-05
2.05464323825548e-05
9.56851311709692e-05
6.35256432214028e-05
6.14704929158857e-05
7.39412355480005e-05
6.00204720723699e-05
1.61856485454035e-05
8.79609263376667e-05
2.41971821055161e-05
1.30343497016657e-05
0.000134422703722262
2.53150625453302e-05
5.05380396826971e-05
0.000101527647836208
7.42035965712652e-05
5.63472349846865e-05
-1.7899550504018e-05
5.5732131493342e-05
2.00190883102329e-06
9.65787332572146e-05
9.61181144345296e-05
8.61395134176664e-05
6.28576219355221e-05
2.2336532149983e-05
9.03087192660442e-05
0.000117566511564635
8.17836266808853e-05
8.64443024460951e-05
5.3967920817482e-05
6.52432715313433e-05
1.53361560889013e-06
5.18330403166827e-05
9.19339329617758e-05
6.86559766473122e-05
-1.60452055993522e-05
4.2122108365788e-05
-2.26261346914319e-05
9.15742870760866e-05
5.59848689548275e-05
-4.96523446790704e-06
-3.08325949968061e-06
7.8122264451911e-05
2.37271077873285e-05
4.23687131088592e-06
-2.79588448217278e-05
3.59039011597526e-05
4.23664936405416e-05
0.000105978780251509
-8.70083017066672e-06
9.7725192340038e-05
2.12888184396879e-05
3.21727141631729e-05
5.04010365317745e-05
8.06677310555545e-05
6.74798801453008e-05
8.59667957978164e-05
0.000106737584921788
7.5138787252972e-05
7.11156140775417e-05
5.91568741575421e-05
5.97723997043151e-05
6.68593461195235e-05
0.000121337039009298
-5.72627191301622e-06
4.27777785989811e-05
1.66270257368097e-05
5.10112413558412e-05
4.30955317366738e-05
2.57193031154376e-05
9.03760559971868e-05
3.24851110268566e-05
0.000116730606049997
6.83889320965084e-05
9.91294670047016e-05
3.70973595639412e-05
4.80821382919093e-05
5.33270235396706e-05
5.5103082025853e-05
5.10502479570708e-05
7.4456948346298e-05
6.30003109330394e-05
4.28565877787819e-05
3.73064496768743e-05
2.0356959671176e-05
0.000110842123329465
1.85365255856066e-05
4.22149867794305e-05
4.07052131661047e-05
3.9019075011555e-05
0.000104600758748398
4.94351920212067e-05
6.28986215742817e-05
0.000103458847759193
2.95106565683624e-05
5.31868241423811e-05
8.28783899945526e-06
5.9990853732769e-05
7.57140161957821e-05
5.95526491625893e-05
0.000111966034994836
7.15506734777253e-05
-4.93190334778344e-06
5.22363723412127e-05
6.13665913005925e-05
9.15464709764176e-05
9.48215517992239e-05
8.43086197820982e-05
8.49140175439434e-05
8.70730113094521e-05
-2.76859186830158e-06
5.33419386866587e-05
9.05270827646983e-05
7.39099183816014e-06
0.000100262250985492
3.47456734712414e-05
6.40706870043877e-05
8.24884663383228e-05
2.19128885196918e-06
3.01878748833061e-05
2.34243767918032e-05
6.12367458217014e-05
5.6644419727285e-05
3.12303206767521e-05
3.84691200125439e-05
6.89591880160348e-05
7.43406257513801e-05
1.90883713871924e-05
0.000105394260805651
-4.06596063557753e-06
-2.17326154618603e-05
6.00500797269751e-05
6.15521130924284e-05
0.000112999299843468
0.000133266219057229
6.3302253091819e-05
8.69187424681784e-05
9.02757806492861e-06
3.75789917125128e-05
0.000119111563934616
3.78982757448165e-05
1.21059353389431e-05
0.000120298453254744
0.000108110970489994
6.95888852391798e-05
0.00011432893842419
4.82908055879726e-05
8.71948603903167e-05
0.000121633955867611
5.24333346468582e-05
5.63854950566888e-05
7.37249696727041e-05
3.3266520196243e-05
-2.15058081692281e-05
9.77728894626875e-05
2.49627254212197e-05
4.33875625154302e-05
7.39181101360295e-05
-1.61239661852014e-05
5.01245175725581e-05
-2.66914765417625e-05
2.5477332742866e-05
3.70579637401581e-05
7.07249510509245e-05
9.52468789880891e-06
3.0883430529002e-05
6.19042433299368e-05
9.99537338047003e-05
8.63631877549732e-05
3.67122916056376e-05
9.9310250069049e-05
-3.57785549320611e-05
7.93603513580229e-05
2.6124254774285e-05
4.25974563167879e-05
6.74496843830914e-05
6.89853333156095e-05
0.000106469234694515
3.10610871201906e-05
7.43699625602454e-05
9.23032280689512e-05
9.09046359181195e-05
1.35455438550274e-05
7.73437611061564e-05
8.76485967835167e-05
3.73165460693807e-05
2.48664390479852e-05
2.20564224114067e-05
7.3553287626194e-05
5.14238807827081e-05
3.25946223205349e-05
2.63339773110682e-05
0.00011036408960567
9.60831635514851e-05
7.28608469459953e-05
8.67402145400971e-05
4.2941718146374e-05
8.95185944656109e-05
5.05681370253064e-05
3.17089987730841e-05
4.22830373860191e-05
3.74033056195366e-06
8.78733445289756e-05
5.04078144782295e-05
0.000115732893452698
9.36272642557919e-05
5.09966586658522e-05
8.62960338258442e-05
6.85785725595262e-05
1.96283741366063e-05
1.39059883518996e-05
5.32554995256401e-05
6.65158022255198e-05
5.03071910653847e-05
6.14214194084281e-05
6.76135217363974e-05
5.51370925363921e-05
3.55340984649528e-05
6.29870118892069e-05
4.59378697146726e-05
9.33175908184764e-05
0.000139789770600614
8.98753307748021e-05
7.54692337123501e-05
1.69560402243594e-05
2.35030157296245e-05
5.89279530878119e-05
5.01635725259897e-07
6.50985625074856e-05
2.35548149284448e-05
4.71451687843486e-05
-1.55506615269986e-05
9.05242563269225e-05
3.10364092194044e-05
5.39199933728702e-05
3.08317628062714e-05
-3.36866579517242e-05
8.15289483904078e-05
2.86957215242439e-05
5.43438505799988e-05
0.000117774570227755
1.53959355236194e-05
4.95399062858301e-05
6.27949424224385e-05
4.05058660607597e-05
6.88316037433702e-05
9.21535966290244e-05
8.79283331028719e-06
6.67172729174618e-05
4.52529662871565e-05
1.02912969555456e-05
5.14847030145337e-05
2.42386367007517e-05
5.19866349670144e-05
3.72843862959258e-05
4.349942782479e-05
8.86463706210506e-05
5.22563347041712e-05
2.48045142185289e-05
3.38508813717398e-05
7.18091031070595e-05
5.94329654133848e-05
0.000112292181568776
3.68795635243045e-05
8.21371432175831e-05
-2.65928321271404e-05
2.77324887863974e-05
6.31638413254388e-05
3.17247902717231e-05
4.17901765790873e-05
0.000122781560896033
3.17210249614264e-05
0.000106496545655858
5.56765454769306e-05
0.000115055159514406
1.58970941540483e-05
4.09620047814228e-05
4.83402182610584e-05
8.2657628349443e-05
7.55459881823267e-05
9.65838924362387e-05
5.90972586782604e-05
0.000106584874020569
1.02073720646673e-05
2.51077117296147e-05
4.42122068332242e-05
6.01737575946753e-05
6.47940160461624e-06
8.04273960080411e-05
3.15835803382318e-05
4.89751707207614e-05
9.36627831278029e-05
7.30120013695484e-05
4.84450503169986e-05
8.36120929924274e-05
5.57142207979105e-05
1.88114744650497e-05
2.38539164515384e-05
7.8041729163975e-05
1.72085613918815e-05
4.0529546304611e-05
7.55585326873445e-05
5.60572392443296e-05
0.000104908557332555
1.15047039481828e-05
6.27873828054985e-05
4.83955864840801e-05
-1.68244400797441e-05
6.04301684946044e-05
6.9380338324485e-05
9.01154045341494e-05
3.55427534063818e-05
6.44361818441051e-05
7.33864578648403e-05
1.92921784106717e-05
5.94045804173425e-05
5.19000567101987e-05
2.09706359876538e-05
7.0874405701067e-05
4.35620517187944e-05
4.16599657709871e-05
9.51454663062708e-05
3.25213677264978e-05
8.061644491736e-05
5.90008994128803e-05
0.000111549661432124
6.08092859555245e-05
0.000113568311604456
9.93182496479428e-06
6.4323937114545e-05
4.28831326416321e-05
7.55515469980579e-05
-1.66242697094423e-05
5.32458504936162e-05
5.13384458957897e-05
2.5568383835122e-05
3.5876384551013e-05
8.917273615532e-05
2.17322990843681e-05
4.50051700896844e-05
8.76694587889906e-05
2.65152654609341e-05
3.96547053866413e-05
7.65302394054726e-05
6.61811716656013e-05
6.70314488048459e-05
9.33154071871237e-05
5.68451096981296e-05
9.95567618582923e-05
2.95577127041604e-05
3.65431205628238e-05
0.000101558134053388
5.45320597933064e-05
0.000101410333573161
6.40471275661915e-06
3.29203002727433e-05
8.26156088058912e-06
1.42202942108668e-05
5.85578527081681e-05
3.6117392671871e-05
6.16972049114108e-05
0.000108936637619194
6.30015815185686e-05
8.93466132830389e-06
9.66938265308106e-05
8.22258410962218e-05
5.12786456349064e-05
8.50522091688098e-05
8.75715937206787e-05
2.69953513912566e-05
2.67769619345631e-05
6.4342304843055e-05
7.75119873680866e-05
6.53970797115962e-05
3.3093402019988e-05
8.23496728391502e-05
6.4723537164253e-05
5.16495972007737e-05
9.38185866547231e-05
0.000122486245480764
0.000105246565293731
6.90766952989666e-05
0.000154918219345942
4.53470999766942e-05
7.48274588251828e-05
5.71100570153175e-05
8.33514329586595e-05
6.29185482186476e-05
1.16461757624291e-05
9.60011011014908e-05
3.47260195119658e-05
6.63919749652173e-05
5.68994605591929e-05
3.32108816050075e-05
6.89994584921806e-05
9.65162122086386e-05
4.32248643226695e-05
6.68242156557167e-05
9.05755103444578e-05
6.76454508677151e-05
2.47273050863434e-05
6.47464248564876e-05
4.94943611451038e-05
2.32648661354588e-05
0.000127722160203147
1.82700499845031e-05
5.0735309678746e-05
4.84863599732316e-05
8.73251630647448e-05
-1.8526859309003e-05
9.66365579577096e-06
3.29229654157959e-05
7.58060108465408e-05
5.74620633804459e-05
5.59005510695047e-05
7.52836278842677e-05
4.96684776552449e-05
6.41406488436938e-05
1.50845319310434e-05
9.82010429056061e-05
4.20206311111902e-05
7.52606469932527e-05
6.59459576152083e-05
0.000101754030741564
4.41058557227311e-05
9.3846422237641e-05
6.52577154181194e-05
1.96879150056854e-05
6.57473897835678e-05
5.66928343077265e-05
6.59971219808282e-05
9.83308717837536e-06
-1.09786120373819e-05
7.51283885938209e-05
8.18984320615657e-05
8.31599810544473e-05
5.21555465494503e-05
5.41883408372436e-05
0.000104440721295358
-1.05590380947437e-05
0.000127132334649161
0.000135016593955114
2.81656848364728e-05
0.000132005729607463
9.28313511814713e-05
8.69564423217511e-05
5.33418019408957e-05
0.000101133635054732
8.01301068469885e-05
2.2580380266166e-05
3.84101882063363e-05
8.01395104382576e-05
1.56268049797006e-05
0.000100599461538936
2.0775330856086e-05
3.63368931811328e-05
0.000108808142675926
1.80346139420992e-05
2.0076285291524e-05
5.93198034454268e-05
6.00521080960923e-05
6.25556879741706e-05
0.000137098596658605
9.57934353680642e-05
8.86556739725093e-05
8.5485683387845e-05
2.14384191177986e-05
2.7105807914844e-05
6.66701055439383e-05
2.96856949816444e-05
7.29881623976286e-05
8.08148883669134e-05
2.70395118677644e-05
4.82053202397177e-05
9.74606874105576e-05
6.1390492215451e-05
4.1194626357555e-05
5.08633308103524e-05
3.81027018274651e-05
6.1710795493975e-05
4.64757041981795e-05
1.78770361404094e-05
-1.47973297096134e-05
3.64055923758154e-05
2.6761529574418e-05
6.00558852313229e-05
4.27151532909719e-05
3.34304904862096e-05
0.000108304370076726
6.76359996016525e-05
-3.85872772520817e-06
6.66632267002769e-05
6.45808526232476e-05
6.17324157732522e-05
2.89450811763969e-05
0.000112892029507537
0.000133346085433154
2.81476050832086e-06
5.62032799805893e-05
6.22518969713196e-05
5.85988640366607e-05
4.81798585163841e-05
9.49891228162557e-05
5.59454333402542e-05
5.6993418194766e-05
-2.01824732275901e-06
8.66968075378564e-05
0.000122793066588456
8.60617816403304e-05
7.09991965096454e-05
3.23542853157793e-05
8.11281667298382e-05
6.42000400735222e-05
3.91848556581746e-05
6.63498079936909e-05
4.47686103542878e-05
5.90112166780927e-05
3.25876727528636e-05
6.11328995203958e-05
2.87461451470417e-06
4.83875085106697e-05
9.6119379230271e-05
0.000135198752983603
9.8741930933994e-05
3.49595268458958e-05
1.65430440722947e-05
3.40196318780052e-05
2.0835215675741e-05
7.33693111303358e-05
-1.50700394314491e-05
8.42063673241245e-05
0.000114395938805087
2.75321813590925e-05
6.02444749818573e-05
3.7363464504181e-05
3.86776474009005e-05
-2.16866589547709e-05
6.25242988078355e-05
8.05489600682483e-05
6.86114554470094e-05
1.18532818519517e-05
5.40074321528796e-05
6.04625632315831e-05
8.22829103267959e-05
9.21922101921051e-05
5.78884608741187e-05
5.63651979164218e-05
2.12135855134515e-05
6.19852028529643e-05
0.000118730636359555
0.000100652488860601
3.28904051449533e-05
3.88951428317874e-05
4.74441039397051e-05
8.99923229708068e-05
2.57624989192318e-05
1.9426879032142e-05
8.35790213899361e-05
4.26561405400791e-05
9.76409872729616e-05
6.17197279492919e-05
8.55939132675794e-05
8.44362224618058e-05
4.96669036879706e-05
5.65575329705108e-05
5.71930511764474e-05
4.46229572231584e-05
0.000112384555031388
5.75663566778602e-05
4.55812004571511e-05
5.81682123373418e-05
6.87241385537348e-05
4.66274540463985e-05
1.18586746478063e-05
2.42615754208148e-05
7.16814340113408e-06
5.92590871752702e-05
7.28975314178619e-05
6.57459271543954e-05
9.2245828106171e-05
3.41283723599535e-05
3.96669123852066e-05
4.1021690445707e-05
0.000107004049623289
-7.25851618106231e-06
0.000100767942234576
4.85091000511645e-05
0.000105361766255908
2.3070762942913e-05
2.66095890876106e-05
4.94615380303138e-05
4.00138608995781e-05
6.793455776537e-05
1.43062096572868e-05
0.000107395449952591
9.86907102622446e-05
0.000106685055995465
0.00011108298182874
4.87846707801371e-05
0.000109656247242764
6.23547994906271e-05
5.20249104731548e-05
4.50304686961886e-05
7.67450894954254e-05
3.68176619762519e-05
4.98929693186385e-05
0.000126425808517036
8.10152618723634e-05
3.42182330721682e-06
1.32817227937447e-05
5.79020943706187e-05
4.35342961733187e-05
7.76723231662011e-05
7.54727974865107e-05
0.000100305255628551
4.53608255665262e-05
2.65289406665431e-05
2.79455758671082e-05
1.16587053511167e-05
0.000107552671273633
4.82338139533622e-05
1.5045883290625e-05
7.41106986860936e-05
6.21818165365172e-05
0.000102230192892285
3.46496495968114e-05
7.13860406519113e-05
4.82274468711135e-05
4.57868756878494e-05
5.87205970400398e-05
3.6803710401903e-05
3.45487075787094e-05
8.48386970643883e-05
6.86699024947483e-05
8.19675573227538e-05
8.5185378413831e-05
0.000114300877128577
-1.98872273337758e-05
3.16245235442669e-05
4.56079975408266e-05
0.000107183029490951
3.62033103129689e-05
0.000114380917975025
9.55554222505719e-05
8.18544190853193e-05
5.37592455002349e-05
5.00319514854193e-05
3.41218832534175e-05
5.96551939710092e-05
5.14661872971731e-05
8.67698404933696e-05
1.10783141986491e-05
-2.96512201028726e-06
0.000107837087037557
0.000119250635800536
1.72316160382509e-05
5.74203701300509e-05
3.11585781772252e-05
7.90062338643634e-05
8.88790813215277e-05
6.49783674510685e-05
8.16784478617023e-05
1.49159990596665e-05
2.09852429681789e-05
5.48855722713538e-05
5.28731400012925e-05
2.12615254269664e-05
6.48523106753918e-05
7.50983113032341e-05
4.66035936334976e-05
9.84958243562464e-05
4.26707328088547e-05
8.92055066248802e-05
-9.98881489202162e-06
0.000113193374921248
8.7435850917098e-05
3.17495298978997e-05
9.93906370577172e-07
2.08032346094578e-05
9.43011400213976e-05
4.34280715634128e-05
5.84051562583391e-05
7.44833868241402e-05
7.21118564644108e-05
5.16022488634689e-05
4.1314056835901e-05
3.29841177020743e-05
5.42283072129266e-05
5.9740729220189e-05
0.000100959088444341
4.77780712265068e-05
4.95333075429157e-05
6.45782241276793e-05
3.72238264101335e-05
0.000112983358538276
2.93173769972414e-05
8.4813937326712e-05
2.7250253322592e-05
8.24433232630094e-05
4.85719177931205e-05
2.23180945111279e-06
7.41423964709784e-05
4.41391229286363e-05
-3.13345110225237e-06
0.000136130532244717
9.54236998497645e-05
5.61227958864982e-06
7.26602781588547e-05
6.6452454503707e-05
8.09323800268036e-05
3.29704581929959e-05
6.84914275029413e-05
5.13155308068542e-05
6.56492493031247e-05
5.93735513898165e-05
-1.36669990501433e-07
5.49222983669383e-05
5.62995596946516e-05
5.16874427466219e-05
6.82770015448261e-05
4.89643130823372e-05
-3.79228292359806e-06
4.48614218019875e-05
2.25727370879313e-05
-2.79438462188308e-06
0.000106035832144011
2.94904807629255e-05
5.2475564255153e-05
6.01551581579485e-05
5.4727411081439e-05
5.56608820051447e-05
8.82446054885825e-05
5.60453888699046e-05
4.58885456063992e-05
1.17189474290828e-05
5.06436960548035e-05
7.79527480087495e-05
7.48639033568562e-05
3.0365742031002e-05
9.38749689319819e-05
1.85812804307188e-05
7.31511878793289e-05
0.000117055862383752
2.12803771204515e-05
5.24338136731153e-05
4.32436342294626e-05
4.82198377743636e-05
-1.308718770136e-05
9.56403400483329e-05
6.36648897815828e-05
0.000116574986288694
7.38341203776646e-05
-2.36679720395509e-05
3.01883355944475e-05
7.23030732393982e-05
4.51981294927131e-05
8.43235594097094e-05
4.29204704624523e-05
6.34053746605289e-05
3.97584387619365e-05
7.3950054034969e-05
5.15736176930411e-05
5.38239208806373e-05
4.57997687737764e-05
5.40308256287565e-05
3.30644974985031e-05
7.81263253874993e-05
4.1181807937356e-05
6.77129111856455e-05
7.93887051941508e-05
8.89903384668987e-05
5.77558612754189e-05
4.90341842282366e-05
4.78888663572214e-05
8.54814806544194e-05
0.000103578724431007
5.47997900471912e-05
8.00005859584165e-05
8.31824575167374e-05
3.03551902759376e-05
4.86230966659508e-05
0.000106740686079342
3.23128416441885e-05
0.000101107083674347
5.56846712819175e-05
6.07268282497835e-05
3.02763020055605e-05
3.86995873159558e-05
3.46102412531123e-05
1.12247515309859e-05
4.62850773521347e-05
3.45214517262949e-05
2.52140830965434e-05
-4.51141913762649e-06
1.66871530704342e-05
2.80823850542312e-05
3.57622120831722e-05
2.36973030114536e-05
6.71763030387092e-07
2.63627166770235e-05
5.55665013801282e-05
8.59388688686998e-05
5.25719437294483e-05
4.54828894640335e-05
3.27044739244763e-05
4.99061823456741e-05
3.89570259267459e-05
7.57829752225078e-05
2.0432442963435e-05
6.07576394704823e-05
2.15833684666924e-05
5.89890382592905e-05
5.43867597535849e-05
3.6228955140332e-05
3.61085277753704e-05
7.71627331355268e-05
7.91452951971478e-05
9.45768737345747e-05
0.00011060090112758
0.000101331166988044
3.75239828686698e-05
4.76323496305543e-05
0.000104241722932959
7.50764795647136e-05
6.7425733029022e-05
6.68327829357376e-05
5.88380367119595e-05
3.98142216498242e-05
3.39775388245843e-05
9.84063462505645e-05
2.94976383151097e-05
0.000130635435077358
8.31693888839554e-05
4.03753603125696e-05
8.69607204032991e-06
4.97648577643393e-05
2.32230101312602e-05
3.62538629041736e-05
4.7120648258226e-05
0.000102076891072898
1.27532863980777e-05
6.3591946954196e-05
2.28578867478267e-05
0.000117572467135041
9.09148561523245e-05
1.76864862064413e-05
7.3626147613006e-05
3.4089163905421e-05
4.42507873037218e-05
2.80994123529333e-05
0.000100174059718217
7.35119428024057e-05
6.95558423418401e-05
8.68213900394167e-05
8.06939290852227e-05
7.92138215290309e-05
7.74110365493582e-05
5.75692943757395e-05
9.67365268322061e-05
4.99129467147173e-05
8.3910791254758e-05
0.000106069415709669
6.1719356121026e-05
5.0592233092533e-05
7.07678652904336e-05
0.000122236089400603
4.45428371813399e-05
0.000111776690275044
6.10849290887094e-05
5.38526879291767e-05
6.23936231511923e-05
6.23158989636754e-05
4.42945944866939e-05
3.06523657403664e-05
6.23106302938004e-05
5.32724776690598e-05
7.48064968559935e-05
8.7478515233925e-05
3.99266637457284e-05
3.4859277354003e-05
4.01546066527342e-05
0.000102481776954504
5.96757102039267e-05
4.47743395127839e-05
6.13371628594479e-05
1.51435657454322e-05
6.84303933882496e-06
6.92494879667767e-05
3.96166609964617e-05
6.51455369320282e-05
6.88192361725095e-05
7.09392692887887e-05
8.71175568677041e-05
4.79267139068285e-05
7.52071974225905e-07
9.93854618399624e-05
7.77012628074761e-05
9.02690069182375e-05
5.31305192470448e-05
7.1098217850496e-05
6.65194418899738e-05
4.09856077127509e-05
9.78146620386901e-05
0.000115569543309767
9.4925528200405e-05
2.43889049173658e-05
9.54849823362646e-05
7.24281912738951e-05
3.97393703313323e-05
6.76994943652346e-05
8.06070172845778e-05
3.47665478507144e-05
3.61892140125512e-05
5.24424074909773e-05
1.26655699627703e-05
1.85595373186323e-05
7.86090060475999e-05
6.61199934087363e-05
9.32754077651227e-06
2.35874897568349e-05
4.19588678626061e-05
3.53918788833409e-05
3.78873865028665e-05
0.000131159702028043
8.51340469372675e-05
9.21577778797303e-05
8.92359131131027e-05
3.51049407761677e-05
8.12961539567982e-05
9.90457797679183e-05
4.48800040856394e-05
0.000108413280887112
9.42835797691004e-05
2.88643358708682e-05
6.30525830060887e-05
0.000103862293120804
0.000106538328142312
5.14680753682338e-05
8.78700652671399e-05
2.52721475700095e-05
-2.34486676443587e-05
3.41199775085664e-05
2.57265156576766e-05
3.02771427939781e-05
8.37065143491689e-05
3.69388150089229e-05
7.69488085664069e-05
4.4215390640834e-06
8.61136361114395e-05
1.70362766398173e-05
5.71629998605174e-05
7.08956849031015e-05
5.90219410485044e-05
6.62663653250229e-05
8.20653306692489e-05
9.72256958179684e-05
6.81635033400155e-05
0.000153314018593226
9.52280572256654e-05
1.25615108235606e-05
4.01193829433971e-05
8.04794217630783e-05
7.24013884413313e-05
5.55458455710759e-05
6.62688223539279e-05
0.000119241818515627
-2.15214619447544e-05
8.34001563420524e-05
5.41722343797225e-05
2.47076117604821e-05
-3.07765245348381e-05
4.73456736105598e-05
6.5983485003338e-05
-1.91573288821218e-05
8.8900753069799e-05
0.000104675094988228
3.9852101592265e-05
0.000107658651843277
9.14374932533398e-06
9.68271998959811e-05
1.80356198169943e-05
2.65060810161962e-05
9.74842680794375e-06
7.93776165073477e-05
6.26420700837607e-05
5.32719552664298e-05
3.27173763913042e-05
9.14104096082936e-05
5.03506038101193e-05
6.35870759679922e-05
6.4820370175485e-06
7.4510750384262e-05
5.76483523016773e-05
1.36347444338924e-05
3.78341870728958e-05
6.11469187767492e-05
9.24996438173117e-05
6.61131601275811e-05
6.50374269098923e-05
7.47997172423875e-05
0.000120485731098467
-5.03593554677367e-05
5.63663631959566e-05
7.29146775517516e-05
-5.5516258582853e-06
4.85427936338858e-05
9.34024267751814e-05
2.32563115582999e-05
3.49708294200409e-05
4.60919625225948e-05
3.36411789180734e-05
7.21110630077182e-05
6.07337725742e-05
8.73933099174493e-05
4.06777645741763e-05
4.87554959205336e-05
3.88495098408167e-05
1.31226463813807e-05
0.000110374994003185
8.3747698720491e-05
1.75354494741598e-05
0.000120902931848776
5.21184715544197e-05
7.24860843763722e-05
6.00836744017398e-05
7.95296961836455e-05
8.50025682545538e-05
6.00991994619797e-05
0.000110524254716656
5.77770351081555e-05
1.40295855844513e-05
7.02036098664321e-05
0.000135613908680873
5.20891354200243e-05
6.76758507951624e-05
3.78166763325429e-05
6.99360988125051e-05
1.06293990633067e-05
9.90412079100169e-05
3.97611266539699e-06
1.19296226701895e-05
8.35117881970095e-05
5.39127093176425e-05
9.81429186526921e-05
8.51004999465859e-05
7.52123571849433e-05
7.78387876764848e-05
6.1694153171191e-05
5.49571208830414e-05
6.02257834980226e-05
0.00010262568429282
2.04040154991299e-05
2.00970817501323e-05
5.54946327794094e-05
4.68949009009375e-05
6.36183159102898e-05
4.04805092862117e-05
7.96938808419309e-05
5.81426170704947e-05
3.62047253224128e-05
3.15282028575615e-05
4.04658483533121e-05
7.83087092362098e-05
2.88649561178295e-05
4.33546777471478e-05
7.81028618661186e-05
2.78345640585752e-05
5.70095913353266e-05
8.78136574829445e-05
6.2486050190907e-05
6.34155967774766e-05
7.48268676698668e-05
-1.09741496307871e-06
0.000127204073055303
3.82772036585158e-05
1.15058204603629e-05
5.63127266009996e-05
8.04111412171827e-05
5.21732778902675e-05
0.000104792398320859
4.99124355689589e-05
8.18761651880284e-05
5.98026632467499e-05
6.19825236783275e-05
6.0725270595897e-05
-8.68404054036335e-06
4.24497146144979e-05
-5.15798068740756e-07
2.02341832681072e-05
-1.15417541158943e-06
0.000101895313117673
4.29263439172484e-05
6.70526975554833e-06
3.73392183733711e-05
0.000110693319728359
1.58533267041189e-05
-8.1509778256324e-07
8.14702734168657e-05
8.04481388626392e-05
7.8163810101843e-05
0.000143039677433198
9.16423691501366e-05
5.25706774116294e-05
8.9759948318646e-05
5.80394361991766e-05
8.9555744641555e-05
-2.93036348896622e-06
0.000106352638767548
9.13287661104843e-05
9.19557780574019e-05
6.05808373283898e-05
5.45085034454233e-05
0.000118866379233857
3.93921498969765e-05
3.06059456297554e-05
9.58593310359677e-06
3.31852009180892e-05
1.75037099638412e-05
8.82765923092447e-05
3.56731121467328e-05
4.30409320886306e-05
0.000121172590384313
6.62750993559504e-05
6.7747057330996e-05
1.17162102713417e-05
2.99741459406535e-05
7.27710321513268e-05
1.94958464409955e-05
6.21268771377792e-05
8.18258262081466e-05
4.8288602711601e-05
1.04747100815852e-05
8.25659780187906e-05
5.79346128766574e-05
9.85913830135144e-05
7.71103196934255e-05
5.3132319744671e-05
5.20128126835119e-05
3.70205451872694e-05
8.74127860050363e-05
1.12817678865907e-05
4.11241065688892e-05
9.8783242184697e-05
9.48985796682771e-05
7.22651612231044e-05
4.14906554667008e-05
0.000125472868707042
7.26759510192847e-05
5.30429332835229e-05
4.57572384751801e-05
4.32672450979716e-05
8.7914215781039e-05
8.05592023888267e-05
7.4183380483905e-05
5.78510564103739e-05
4.01066293015665e-05
0.000107414204876177
1.17121731909706e-06
7.78353753980865e-05
1.77376070361349e-05
9.20769758757474e-06
5.73997113233625e-05
6.09829115809941e-05
5.27008023781523e-05
4.11496225699864e-05
4.8888044161032e-05
2.62445577140266e-05
6.53663313594675e-05
3.59072543521909e-05
0.000143375804916593
0.000165122818711711
5.88443362547083e-05
9.72843596949163e-05
8.82541471136334e-05
6.57196979133488e-05
7.68533067671151e-06
9.25943785477597e-05
7.16796517827181e-06
7.42529774578005e-05
1.79718417891585e-05
9.05640058419411e-05
7.2084584364226e-05
2.51344530349573e-06
3.77908223441842e-05
0.000102772443091833
8.51615266574807e-05
3.46678636675974e-05
4.23527836002658e-05
4.73849349011631e-05
5.41137550132908e-05
3.81996427346409e-05
4.76904633436896e-05
9.59866193701945e-05
1.29479323748926e-05
9.27628885375464e-05
6.49087707824455e-05
7.03477131192978e-05
0.000119654988604833
8.45264585999908e-05
2.56037625437446e-05
0.000123565062879341
6.60083452700382e-05
0.000108150064032472
2.43327222731136e-05
3.04684240499533e-05
5.42952076400008e-05
3.4193336675091e-05
4.87038312071394e-05
7.83692863800273e-05
4.19960136912396e-05
2.54846271114254e-05
6.80235376704737e-05
5.0598469507485e-05
5.67048878682703e-05
5.1016585858392e-05
1.37300967293634e-05
5.54949377888477e-05
4.11812349902313e-05
5.98734334225343e-05
4.75297373922554e-05
5.71544782034722e-05
4.46287493470373e-05
9.49575548235378e-05
7.58111163002599e-05
0.000174982016807508
2.65049166815003e-05
5.88202687343319e-05
4.82306138678674e-05
3.23661596007264e-05
6.06083279173431e-05
0.000113204390363208
3.48042391464773e-05
7.25532040979144e-05
4.38539506162597e-05
4.46384660401881e-07
0.000111841959108697
3.98607726991212e-05
1.34785997598921e-05
7.91554082870769e-05
8.00842183879362e-05
8.02445892580275e-05
7.95277654411029e-05
7.06120196834437e-05
7.83487176321534e-05
4.84058604096285e-05
4.7423420211877e-05
5.31879983583525e-05
9.49760985798134e-05
8.99028003093636e-05
3.68340322042109e-05
4.58049158283029e-05
2.82645975235434e-05
4.86191663567844e-05
9.26738551414513e-06
4.05255125359654e-05
8.09575230906622e-05
6.65077175566547e-05
6.2593184141099e-05
9.17119463096516e-05
1.05117567323318e-05
6.98888579098019e-05
6.50138562584812e-05
8.4891525633295e-05
6.84654534588984e-05
5.66839631125698e-05
7.27311705391491e-05
4.82369658465726e-05
3.8643304660662e-05
5.88640678737221e-05
2.84880473236744e-05
2.79760385743447e-05
3.73025170670046e-05
-1.25888934806407e-05
9.36829078745401e-07
5.03064036700129e-05
9.77538321136876e-05
-2.86803977777543e-06
4.0335455516057e-06
8.11764447747019e-05
1.94292567406103e-05
6.07620971661694e-05
7.78190023002489e-05
3.76067921948329e-05
8.00256728437617e-05
2.44225206380585e-05
0.000117468531513161
0.000114179130762247
9.44186303841854e-05
6.41338520043348e-05
0.000119737477838538
6.17985681685423e-05
0.000104413604940926
5.72056942475903e-05
7.32410945802455e-05
6.67173332684672e-05
7.47684594088291e-05
9.27348163373155e-05
7.8816418772954e-05
8.21028523341399e-05
0.000104689270294891
1.04692781600175e-05
2.96393319345056e-05
5.60265003695889e-05
4.54742070013662e-05
5.25347012770324e-05
6.68674869581099e-05
4.29664136304828e-05
9.84742331582259e-05
8.1825956923472e-05
6.74322617551444e-05
3.75757667500684e-05
8.49938235210736e-06
5.00248878678591e-05
4.90818719149e-05
0.000102267394040921
5.12234597520115e-05
1.74925234044524e-06
0.000107714419978421
5.05436030514192e-05
5.77388804874046e-05
1.88407791621729e-05
5.77319021809624e-05
7.87510135740765e-05
4.53248990691918e-05
5.0125800950562e-05
9.80460349818246e-05
8.08940726016502e-05
3.33232764826391e-05
-1.63659063658206e-06
9.59130917070215e-05
1.33751309698441e-05
6.96333584885274e-05
0.000105773893983
4.72780339255058e-05
9.49443166292652e-05
1.97102649492097e-05
7.6820309256737e-05
4.4696667998934e-05
0.000116758133222939
4.86914413926001e-05
4.67719846704412e-05
3.10728945380057e-05
0.00011526467825527
5.36777397126647e-05
4.3706218345735e-05
3.44921929050708e-05
3.66288455656564e-05
1.16172301775505e-05
0.000123167401249466
4.46091540219142e-05
6.56008447356023e-05
7.58666768658002e-05
3.96528902516256e-05
5.52636867555786e-05
4.65552520423239e-05
4.33901972474876e-05
8.72441377122381e-05
6.52437452791144e-05
7.24551882180554e-05
8.3675918878428e-05
-1.69234745668967e-05
4.71810962192561e-05
5.68862468652072e-05
5.30171466170958e-05
2.13374663496042e-06
5.48054153304184e-05
8.32322690535978e-06
4.94326024543381e-05
6.87980129059783e-05
5.39453367990629e-05
6.40763896712838e-06
1.62556540763668e-05
2.56842729743974e-05
4.3090594810822e-05
3.19630276737443e-05
3.46383726813888e-05
6.47813384360006e-05
3.21410243682677e-05
2.67751656077756e-05
0.000134171095510438
0.000109248609370888
9.26640297750615e-05
3.74884674089582e-05
0.000104539439666661
3.19898240017063e-05
2.63046219395185e-05
7.60191000525886e-05
8.34398234727097e-05
5.00371986503857e-05
-5.82196919699764e-06
7.56791165686368e-05
6.48972633050165e-05
2.57147019291274e-05
4.43675898068477e-05
5.23349157202923e-05
8.51149763074108e-05
0.000133208832338272
4.80653699400474e-05
0.000102454482697895
6.49542006949486e-05
6.59267234248925e-05
8.5685419535138e-05
-1.94084103570848e-05
7.58534837016027e-05
9.68434807453057e-05
5.62644044643966e-05
8.35031859461227e-05
6.75640679020063e-05
3.57278674912146e-05
6.61382464820731e-05
5.90631806547511e-05
2.22589700060634e-05
6.8247382797592e-05
3.94048522748902e-06
2.94092700102132e-05
8.77659077212582e-05
7.35984023553106e-05
4.29996619741882e-05
7.28081017924918e-05
7.05001128672307e-05
3.73999133564864e-05
5.44757041204989e-05
3.78310471296632e-05
5.7284378436937e-05
5.45921080441873e-05
0.000136297003878506
4.17928317308474e-06
2.06770206549155e-05
-3.19473194718582e-05
1.73414675769327e-05
2.06317130671379e-05
5.26582380661553e-05
7.69143875416771e-05
1.26259069493363e-05
6.82099018841068e-05
2.74604517462654e-05
8.79808093804887e-05
6.60670275793581e-05
-8.53073562156034e-06
6.31190504077711e-05
4.3114230314361e-05
6.55470675414534e-05
-1.28977393911877e-06
7.07210497010586e-05
3.83595759888924e-05
1.81760987791081e-05
8.18495289907882e-05
5.04665758964968e-05
6.83926840558324e-05
6.33235511583995e-05
1.33211545306215e-05
2.60698018848412e-05
6.92935554124692e-05
6.02776229475463e-05
3.53469776326455e-05
7.5755293791829e-05
4.64542264659914e-05
5.39127984244141e-05
4.61888861264715e-05
7.73758006656066e-05
8.37319489855663e-05
2.87834764789945e-05
4.05085598190142e-05
-1.23348963119725e-05
4.26839686179684e-05
3.40950671575808e-05
4.84147801058592e-05
2.45140445379064e-05
3.78562655925023e-05
2.48318426578774e-05
3.50450317673691e-06
6.73533392703898e-05
7.41604126185251e-05
1.18623136736697e-05
9.28063600330982e-05
4.49171944694358e-05
5.5773719825727e-05
3.36691772099505e-05
1.33949872618552e-05
0.000138956541017528
-9.38411560563588e-06
6.14029499443215e-05
6.04084869360295e-05
3.5273835505093e-05
3.93198887603654e-05
7.64994215149531e-05
7.49044772688736e-05
7.45615787386232e-05
8.08863849873629e-05
5.04863001555678e-05
3.87392546657799e-05
4.9796930474243e-05
4.32500792206627e-05
7.5962623675762e-05
0.000112881361365532
0.000121576489879814
8.54069915960225e-05
7.8040121246848e-05
6.36556467125285e-05
2.20254677135497e-05
5.0632748188666e-05
3.85983551532599e-05
6.18929294476906e-05
4.48949425138707e-05
6.89148003841615e-05
0.000112022608295795
5.40107092449089e-05
5.64207151288105e-05
5.68965275322533e-05
7.42724447591492e-05
3.5166281043528e-05
1.17593237686311e-05
6.86443542806315e-05
6.05086699710918e-05
-7.44607199010167e-06
4.7611130077177e-05
3.1688142292795e-05
4.47929243988862e-05
6.06661851360536e-05
7.41469311717994e-05
7.9130514033142e-05
6.17015151393045e-05
7.25187182774294e-05
8.05048413895842e-05
0.000124338624460383
5.25168816078296e-05
5.02921882500198e-05
4.93044317060845e-05
7.19275331739862e-05
4.65268285534425e-05
1.85287720266088e-05
5.56506988035185e-05
6.40730826657253e-05
5.31860000896102e-06
4.23416318239461e-05
3.0933365492412e-05
8.40656661581457e-05
6.23149377600242e-05
-1.39522095943812e-05
9.7917712027882e-05
0.000101185639863972
0.000122974305475924
6.42842302262071e-05
3.28864130793897e-05
9.08941454690384e-05
8.89963050197097e-05
2.17778794285291e-05
7.31981317869128e-05
0.000128593885592191
6.44806605641298e-05
9.39813532748335e-05
4.56199552756789e-05
4.30785124497301e-05
7.18324099246375e-05
4.07277431499369e-05
5.21352535033126e-05
5.71262006173145e-05
5.03531407313479e-05
7.31488415709784e-05
7.47583794590261e-05
5.19811099107543e-05
-1.22751320221239e-05
6.7321465927426e-05
5.16777815046071e-05
9.55832998817876e-05
5.57156260725311e-05
3.3535933762422e-05
7.82017482033181e-05
1.57417021432771e-06
8.65046613937374e-05
1.1716435207325e-05
3.08260367637078e-05
7.10619884407909e-05
3.31202901676978e-05
-6.06345695601143e-06
1.13657148394402e-05
5.54460774910449e-05
1.53971368370725e-07
5.43358503362668e-05
6.41167706398853e-05
4.24089542533976e-05
6.06769679152662e-06
5.44216900737326e-05
8.40287111540847e-05
-3.31046874490588e-06
3.24896605011481e-05
3.00418012568818e-05
7.82494086470923e-05
3.01996040171046e-05
1.69118347982609e-05
5.77609380723686e-05
5.61974032918935e-05
7.05808337739166e-05
0.000131482736962756
8.67637958964111e-05
4.05592063879843e-05
7.15149637653814e-05
6.13312932350621e-05
-5.62194464939621e-06
8.31077242449167e-05
2.13992131618947e-05
6.0475403097529e-05
4.39436465735027e-05
9.28346651755814e-05
9.8703169693738e-05
6.50353720298434e-05
7.0992549374399e-05
6.9365384812883e-05
4.30639143590978e-05
0.00011999843309054
3.94102280755639e-05
8.00615875959909e-05
7.83456440052258e-05
6.09033807856674e-05
6.50825977715805e-07
5.5008247089843e-05
4.65011757002769e-05
7.77060954325426e-05
1.73849246645232e-05
8.62280520959092e-05
-3.78902385827803e-06
8.2218467821583e-05
1.49598915832632e-05
9.23565257590456e-05
4.19937021584903e-05
4.45276058261266e-05
4.3342560823998e-05
3.16399372965873e-05
8.47877605558943e-05
9.73987843180576e-05
8.9952890435002e-05
-4.00040089646865e-06
0.000105859356024734
2.66608785608479e-05
0.000107830011488932
7.26514714020854e-05
5.26913270656844e-06
6.54958651123144e-05
5.98483973752207e-05
2.80226273186824e-05
6.74404421307657e-05
6.31046496545553e-05
5.06003069667068e-05
3.85942596897037e-05
7.52757828772221e-05
7.39128055904613e-05
3.15406567677014e-05
4.40263249914412e-05
4.42714900048248e-05
7.13780879564596e-05
6.23721526871569e-05
9.67391163826735e-05
3.95623732348087e-05
3.49724063201147e-05
5.97784659960551e-05
4.25861814890314e-05
9.84708250011698e-05
4.42227178950237e-05
9.06520789239805e-05
9.00400920542385e-05
0.00014490122756485
3.604317631067e-05
6.81109381428995e-05
4.76577368225076e-05
5.56407451446712e-05
3.89097822118251e-05
4.05073683779477e-05
5.80496751704362e-05
1.56744183274399e-05
3.26168586398026e-05
4.11034888883821e-05
2.56029032025632e-05
2.19097251655233e-05
2.15839090948555e-05
5.92871486805044e-05
-2.31934330504638e-05
3.03524176083988e-05
2.88100164336981e-05
7.23148598269468e-05
3.34674629041961e-05
-2.42844458630926e-05
1.08959406228956e-05
7.99056190070529e-05
0.000100719110772325
2.11297815219806e-05
7.12366692302098e-05
8.21399898125123e-05
9.36268587343082e-05
0.000124283309401906
5.06155773000019e-05
-3.8201924048369e-06
3.36593131795675e-05
2.73894254991886e-05
3.65238650369063e-05
8.25535837063491e-05
3.24413896613147e-05
9.35913831623169e-05
4.79831437216796e-05
8.86860364739626e-05
0.000112746409543481
8.33255267279064e-05
4.69187507073961e-05
0.000120345213079671
0.000106051074005134
9.7697147329596e-05
8.82879660289635e-05
5.11269152415183e-05
8.10400700305544e-05
6.57659635719536e-05
3.58139403394172e-05
7.04138034799886e-05
9.84337597602959e-05
0.000107370752860105
6.03347824508499e-05
3.59761296104766e-05
8.40686628416154e-05
-7.9387645586767e-06
7.54435152596743e-05
7.94169598486549e-05
5.41097311575606e-05
9.51069071427871e-05
4.31102553482553e-05
-6.41973514855437e-06
9.96054985313399e-05
3.82937178456282e-05
6.23969975751147e-05
4.13356404356747e-05
6.83312590576721e-05
8.72167049841169e-05
-1.04187498405364e-05
0.000105856884177693
6.64142657951165e-05
4.07406174207931e-05
7.30675082852265e-05
6.83114035500393e-05
4.23621673792918e-06
7.79223673180361e-05
5.31390086564097e-05
5.51613484726797e-05
8.69324646018483e-05
3.47965922020392e-05
4.37783008138061e-05
4.25820191120256e-05
6.59655358387828e-05
7.3870566595291e-05
0.000105897720976891
7.73910071917088e-05
3.84611435664386e-05
7.38085831850934e-05
5.32875812280316e-05
5.83708290377507e-05
4.06123733291725e-05
8.67992454465032e-05
0.000110435916855258
3.58854480147135e-05
4.8926495478583e-05
3.72562395983239e-05
2.05665725799982e-05
6.24644974833181e-05
6.71692338688407e-05
3.66045224154518e-05
3.88367682281255e-05
1.39278232835144e-05
7.80182589235958e-05
9.19882876590793e-05
-3.67050090112207e-05
1.59369697495806e-05
6.48340678267083e-05
6.72898326547066e-06
8.579809239891e-05
7.87023818152846e-05
3.2655232551546e-05
3.38507185940295e-05
1.80829272869444e-05
8.73642507618441e-05
0.000109388581728949
5.18150768261795e-05
8.73698241865558e-05
9.56619288825292e-05
6.2522822767389e-05
-3.49405830373419e-06
8.37718963228291e-05
0.000130205051607161
2.78930962050637e-05
2.5375430564478e-05
5.13140286694248e-05
4.34348803067898e-05
5.48887883381549e-05
0.000119424510451679
7.47739322180563e-05
3.98541870054145e-05
6.68804107333084e-05
4.48410677303506e-05
4.2161715051957e-05
5.88207783968176e-05
8.3540263455252e-05
8.16847023845852e-05
9.90025333382747e-05
0.000123662035722403
0.000138040086793145
3.14461368220713e-05
2.32929919081017e-05
8.8725329180439e-05
0.000110373679040447
3.62565141379167e-05
7.22846535374923e-05
9.04112816783807e-05
6.50750261782399e-05
1.7342449616512e-05
6.91341198128572e-05
4.86507648262269e-07
8.59813987736898e-06
4.13211054786141e-05
7.49254162926165e-05
8.35536013969526e-05
-4.1102501152619e-06
-1.47114564792439e-05
7.12708040820825e-05
-1.23313926260709e-05
5.87333164579852e-05
5.24157430820512e-05
7.74307460761969e-05
3.26016721572332e-05
4.65974321791045e-05
4.41952628573482e-05
2.31552882129418e-06
9.1660384779309e-05
0.000100856626991052
8.53659513599518e-05
7.70200502794039e-05
5.83004275857144e-05
0.000108450280729338
9.67928084083774e-05
5.87149353462113e-05
2.3447837707989e-05
8.19146002880855e-05
7.36854139670646e-05
0.000121731304843957
9.90684800682584e-05
8.80210959987705e-05
9.10025018454772e-05
4.30122061799741e-05
1.63155938392307e-05
9.34003329401831e-05
8.73139798899556e-05
1.2980551661287e-05
9.79103705013409e-05
2.21081674300512e-05
4.47696420956859e-05
3.18172356933839e-05
8.42073201102539e-05
7.76602460851563e-05
5.06056802855565e-05
6.12736205225739e-05
5.01662000368655e-05
2.84923663086681e-05
7.12167954676312e-05
-4.2709753987931e-05
5.00875104357635e-05
2.33378794305359e-05
5.04482047210074e-05
2.48922656618044e-06
4.21032875150255e-05
5.87723206500216e-05
4.55735161508952e-05
1.97414913822992e-05
7.31945923605601e-05
8.94746011584761e-05
4.99441608589128e-05
7.57865842509957e-05
7.54409108578624e-05
2.13537504752277e-05
4.94410673269083e-05
3.78560174282889e-05
9.30290286285685e-05
5.67006273762422e-05
7.07996067731012e-05
2.39257115373994e-05
1.24224361302279e-06
2.08642322938019e-05
6.40766041896794e-05
6.93420590727197e-05
5.71256100731598e-05
6.30950237740015e-05
3.27767583269548e-05
1.0512295128079e-05
8.09941731104354e-05
6.45364729559259e-05
0.000126649098654233
0.000120601487892983
0.00011953240053479
1.5184317145496e-05
5.14085630551972e-05
8.7599767624981e-05
4.93012855213999e-05
3.02418583061317e-05
5.25452034742386e-05
3.48803634354911e-05
2.07919294569727e-05
6.9041228312656e-05
8.17287285656255e-05
7.92294548708079e-05
3.27758842095553e-05
4.1457700839192e-05
2.46894684331253e-05
2.52747132284834e-05
5.41454737900508e-05
8.55665677516229e-05
5.90593468178247e-05
3.95392177139389e-05
-2.77440327879734e-05
-3.53233065933369e-07
5.39901813269635e-05
4.40456900784293e-05
8.59606656892706e-05
8.71755907296373e-05
9.38783867641072e-05
5.50122765378158e-05
5.59486695382623e-05
1.98904528235266e-05
1.72838037971673e-05
6.62113328308237e-05
7.42611581063918e-05
6.19640285297592e-05
7.19370904402832e-05
6.41029925752137e-05
3.12796262911884e-05
9.81245498621013e-05
2.52163322890902e-06
-1.5264819044944e-05
4.53161914253222e-05
7.5839484452893e-05
7.66224152054171e-05
9.26222679033244e-05
4.34129993145948e-05
6.20788583547671e-05
8.28296316212252e-05
0.000134139448954183
9.74236131913546e-05
2.40983868298993e-05
3.7992308183556e-05
2.50661326289131e-05
5.12277468960388e-05
7.46207042487306e-05
0.000124554295303865
7.07252304358232e-05
9.18575792679307e-05
6.09748519503337e-05
5.6745699157642e-05
8.27438105000049e-05
1.88809273766472e-05
1.81085759292148e-05
0.000123004326857445
7.47710457965076e-05
8.86498576573525e-05
6.93524368984054e-05
6.64955428680325e-05
2.44846359628967e-05
5.37260564907565e-05
5.79309703248532e-05
4.0266340962343e-05
-5.46245843126367e-05
5.58078472100914e-05
2.41122872788821e-05
3.87801667997978e-05
1.63503824939208e-05
3.60528935775887e-06
9.12602581933148e-05
3.45312027579286e-05
1.14238574944644e-05
4.61931293320286e-05
6.38400667697491e-05
0.00010340490301838
5.3971442807598e-05
2.4457514778413e-05
8.57526266174579e-05
9.25349518075212e-05
3.60739993355949e-05
7.74746102268292e-05
0.000101476499831568
8.96742158003632e-05
9.07803910410554e-05
7.90484231919874e-05
5.50656482832272e-05
0.00010845756057811
0.000131775639725276
0.000133210242739868
8.58145142345638e-05
5.25039577640316e-05
5.80571373469178e-05
6.84357590906591e-05
5.14186102005453e-05
2.84859871069945e-05
3.71592136117455e-05
3.4740547854801e-05
-2.74504728675258e-06
5.74420769452082e-07
8.56392769536513e-05
4.25901980324348e-05
0.000104675146642001
7.51709522432742e-05
1.64824114011399e-05
9.18995006132534e-05
6.80342008545045e-05
5.81444441982988e-05
0.000113672092047671
-2.06730951465401e-05
3.6819565613756e-05
8.40243524427974e-05
2.31982815453852e-05
3.62056182604997e-05
9.84369284255619e-05
8.63042189789389e-05
6.87039452745994e-05
1.33835276783656e-05
5.8396739358552e-05
7.71555756895318e-05
9.29047869077899e-05
8.23951852266596e-05
0.000108224023302477
5.21422333525405e-05
0.000105348881532872
1.87852670214358e-05
-1.3292606290338e-05
8.63669794183182e-05
5.89819811427336e-05
6.66691113120823e-05
2.86286705894484e-05
6.71418136021018e-05
6.40750920488687e-05
9.08455373242655e-05
8.28877938322343e-05
3.11201206135879e-05
6.43665952176436e-05
9.36156074247794e-05
8.89907450828007e-05
0.000125253441592795
4.91646689515561e-05
0.000104992676826294
2.13135560650051e-05
0.000128080215022942
4.3329214507658e-05
7.36169745247898e-05
7.92432485544027e-05
5.38700186144123e-05
6.14512375148203e-05
-3.06372435770032e-05
8.05950340203012e-06
0.000135310020511385
1.97202801858559e-05
6.58335444656099e-05
4.8215877125136e-05
5.23807875088839e-05
5.96312341316177e-05
6.38422072213527e-05
1.78907270827683e-05
0.000104798319605396
3.00797148043844e-05
7.53560078184713e-05
5.07090896671773e-05
6.1560743822629e-05
4.94650695202355e-05
5.03926491234083e-05
-4.11284784547217e-06
0.000103918925646774
2.41474307811182e-05
0.000104618552284693
7.06950078584146e-05
5.27673780565886e-05
7.78386901957103e-05
4.54048507523852e-05
8.93892986411163e-05
0.000102697344769892
3.09570057940957e-05
0.000113902550447364
-4.52818788243804e-06
7.85840623571351e-05
5.25873427978369e-05
0.000117646538754008
1.95338159672547e-05
5.98206382620076e-05
0.000136960566548281
5.86616183543272e-05
6.15623636918796e-05
1.09320815408761e-05
4.10597905186752e-05
8.13129163176416e-05
7.47335160015803e-05
7.93499906339706e-05
4.78933182723323e-05
3.72390820217843e-05
1.23149455688584e-05
2.00964339431542e-05
0.000107330564056789
3.56128685056313e-05
3.32818222253538e-05
8.1868079111299e-05
5.09744813760467e-05
5.96202629794469e-05
3.71514584227185e-05
3.95250629673594e-05
4.42551458383515e-05
3.61863196346605e-05
9.97770800303513e-05
3.56720228491422e-05
7.48449278244439e-05
9.16667777766579e-05
6.05844320553304e-05
5.30572551256108e-05
5.91463267522329e-05
3.59668722364504e-05
2.22402016943225e-05
0.000120346477448642
8.72863333680407e-05
8.23865534965221e-05
9.95245182783585e-05
6.02279312301581e-05
4.74384934552126e-05
3.83056930286964e-05
6.20629661051394e-05
9.94208029556894e-05
7.38375491347663e-05
5.30785445030483e-05
4.68381808448693e-05
9.61126651462618e-05
5.49775410126837e-05
6.94758482835463e-05
1.6736284284143e-05
8.31773305070424e-05
3.34588322775149e-05
8.49627618659532e-05
5.22792857274224e-05
0.000103507324221451
5.49760469103877e-05
-1.60807798812753e-05
4.06218109697459e-05
6.59661331611508e-05
0.00010784813146732
1.17518836052912e-05
2.79060683984059e-05
6.401765111869e-05
3.47301208253881e-05
7.25984549720654e-05
9.92156611950359e-05
2.36576659868279e-05
2.12632703771348e-05
-3.71303789007398e-07
0.000114173585100631
6.26185846108347e-05
4.73273491319138e-05
2.99329455636632e-05
4.20365299080493e-05
6.21257058771236e-05
7.49997992701117e-05
4.71451669086043e-05
5.03859206604883e-05
6.60555373855039e-05
3.95787333964476e-05
3.10925081967513e-05
5.16331196113457e-05
6.45888729649548e-05
0.000108872752309545
0.000122413192878763
6.54383009930314e-05
6.61141485668838e-05
5.20464286419261e-05
7.41018373316427e-05
2.70195931757721e-05
1.4933984622966e-05
3.62243868161945e-05
4.14893307666773e-05
5.26614726191174e-05
7.90156777013456e-05
3.6321247940147e-05
0.000101112723341839
6.66309072918944e-05
5.89979095651209e-05
9.19925306392625e-05
4.77427441626431e-05
9.27952447071075e-05
3.01074530673295e-05
5.02109866259944e-05
5.59398603772061e-05
4.2702387573233e-05
5.08480663646767e-05
4.4927505552044e-05
8.89200406453388e-05
2.57650685866252e-05
2.53928577944954e-05
8.99632996889579e-05
0.000112699593325247
6.20255435192526e-05
0.000121000871653438
0.000107799693404106
6.81518957836828e-05
5.77377399437997e-05
5.72557091901957e-05
7.64907150214513e-05
4.35750051458439e-05
7.07832338908246e-05
8.36999882163292e-05
5.96083241917932e-05
2.79417084089112e-05
8.26719157350837e-05
8.88931232238602e-05
1.72016528559181e-05
5.82764368635945e-05
5.69237905750286e-05
8.85231663336035e-05
5.33200617080567e-05
6.94590571082615e-05
3.960134447463e-05
2.47727116871408e-05
0.000117886767117789
6.67988110722241e-05
4.28334357512999e-06
8.39406917004511e-05
6.09274596096053e-05
3.17023491342358e-05
-1.18631308471884e-05
-1.69387901562293e-05
4.02922966068794e-05
7.89681018746696e-06
4.53719536924664e-05
1.9097587700535e-05
5.47508989889311e-05
2.47463635722122e-05
5.31896049188383e-05
0.000107960302591544
2.21035596952076e-05
4.20415735073151e-06
8.64912537734409e-05
4.24946480037779e-05
4.51294216421893e-05
9.79593703398074e-05
0.000105833173664398
4.95710170281065e-05
3.28393505140863e-05
2.95528530960229e-05
6.49735055717725e-05
5.6549476549619e-05
4.46209203358515e-05
6.54468381889622e-05
6.57686742998637e-05
5.35024244225092e-05
8.55560084713413e-05
7.02122493596021e-05
7.28041446728141e-05
4.53134380818269e-05
0.000103192743507844
3.78018587987178e-05
-1.04208226932021e-05
9.1691894671847e-05
5.63134350841826e-05
8.58099567676839e-05
6.90565862628304e-05
6.17034247820294e-05
4.76824163925856e-05
1.58393036634587e-05
-3.67364133062767e-06
-5.48513626840888e-06
3.65502527773222e-05
7.509075651471e-05
5.61940717403119e-05
7.38880931912527e-05
2.26607841362563e-05
1.03557939518576e-05
2.43887420505031e-05
6.29015091236024e-05
0.000102950882891814
9.41723718266988e-05
8.41692498467349e-05
5.69379086103944e-05
7.75050360988523e-05
3.93657014137427e-05
5.4283108097697e-05
9.84534048606834e-05
0.000106281548972554
0.000104119918984718
8.78942790321094e-05
-1.87851572559487e-05
-1.08402144660809e-05
2.3949569854303e-05
5.24351826690186e-05
6.24665850551477e-05
8.94231032908241e-05
6.2640080520131e-05
2.9119545559429e-05
4.73519779194947e-05
3.52391310769282e-05
8.48222960606216e-05
5.82612780133884e-05
4.26766704931235e-05
8.63478989225757e-05
2.27649028632431e-05
3.73416200473453e-05
2.1934257824971e-05
7.30213769099683e-05
6.04654762540301e-05
6.46995258908448e-05
6.29184001847792e-05
4.18019950737162e-05
8.03796345493233e-05
1.59110275705652e-06
8.02930549785182e-05
4.83283895738536e-05
8.95751494566883e-05
4.66786955631174e-05
5.83029415935696e-05
5.28858283116965e-05
4.8957504882675e-05
1.25737410994223e-05
4.43660975544859e-05
3.97407377275291e-05
4.59559396052096e-06
9.89188373170645e-05
9.23689372799899e-05
-8.21797342363976e-06
8.51127790783755e-05
5.96055358562214e-05
6.31398762550782e-05
7.90823629815116e-05
3.83141685690752e-05
2.46695485596679e-05
7.84601305997823e-05
3.90882799117573e-05
7.52400857480351e-05
4.08710141338077e-05
0.000128247851974519
5.62908661901712e-06
7.44729380748519e-05
3.03433487795736e-05
9.80131459853728e-05
4.38213711141369e-05
6.19642480820378e-05
3.70879888549073e-05
1.34391536814379e-05
7.06940428376095e-05
7.90888007478468e-05
0.000102661050325315
8.69278204902132e-05
4.23256736288212e-05
7.16839786640588e-05
0.000138631762129319
4.74746460970838e-05
6.93425265254007e-05
1.7215822989934e-05
6.74291171829703e-06
4.56861406660158e-05
3.78420085906155e-05
8.59195019993489e-05
6.10649310959667e-05
0.000102500084260144
2.73872039572073e-05
4.92577185835996e-05
3.16126051704767e-05
7.04799198817742e-05
2.20737339201867e-05
2.51420458039533e-05
0.000140814637051634
4.94381627193271e-05
0.000117042084063029
7.84412218587534e-05
9.40106367394023e-05
8.33056629421154e-05
8.60232680851336e-05
0.000110066688810904
6.52660536254163e-05
-9.83458241374493e-07
0.000105023464760264
1.83965551270199e-05
6.90454069965876e-05
-1.44782815297643e-06
7.6816566491984e-05
7.87008914263842e-05
4.15844234928954e-05
0.000104443968480203
9.67417746990842e-05
1.66790121897912e-05
9.7684068279425e-05
3.66519350394944e-05
9.05538753415382e-05
7.08564438494692e-05
6.46376834434163e-05
1.76987543047173e-05
5.78921699909789e-05
0.000111278708186972
8.08312630347022e-05
-2.84960176183724e-05
7.5392856035987e-05
5.47934616571485e-05
-3.39222423138526e-09
9.26474770342027e-05
6.4152845619854e-05
9.62692515492217e-05
8.06564939865844e-06
7.11450600408567e-05
2.19982245500187e-05
2.63285181927261e-05
6.80396170703426e-05
6.77139271181044e-05
3.66005592136348e-05
3.93268668607144e-05
3.0343490836164e-05
2.90807269258049e-05
6.2201018109559e-05
7.53895415985416e-05
4.94586861407792e-06
3.23658202065976e-05
8.60664001154804e-05
1.07066977203704e-05
4.15740072173377e-05
4.46776166123138e-05
5.9408371208092e-05
2.65494478675951e-05
7.84314492768395e-05
7.26091426795694e-05
4.60078017757497e-06
0.000114603060110296
4.80937803555916e-05
6.83513405192811e-05
3.9350231309415e-05
8.05955702512369e-05
4.54046543534046e-05
7.96143145722814e-05
7.50104878679915e-05
8.12941612111226e-05
2.02777798364118e-05
7.47337487860497e-05
5.34251151409092e-05
4.66382602689327e-05
2.38888443650926e-05
7.42036481900413e-05
-1.03840149095165e-05
4.37171793201236e-05
4.40653118777163e-05
5.74625173979828e-05
5.013353363403e-05
-2.90671846275845e-05
4.47732138058756e-05
2.919226252018e-05
-2.43017222304406e-05
5.02421647585491e-05
2.26778199581356e-05
-1.2337279141798e-05
1.34734027172821e-05
8.10726107237101e-05
4.41591788133526e-05
5.34804971383935e-05
5.49191632827913e-05
1.46925780103664e-05
6.5009168310237e-05
6.85898084331372e-05
4.6924135967356e-05
9.88297642872364e-05
8.89449960473333e-05
5.38967399756146e-05
9.22317073688619e-05
6.78470430978878e-05
2.56375129222041e-06
6.41176032301172e-05
5.88846168107789e-05
8.13880809629224e-05
7.37307528535937e-05
5.38810673921793e-05
7.28431028265359e-05
4.70547396124469e-05
6.55893354103584e-05
0.000126016242786344
4.41074298940308e-05
4.04298678901799e-05
1.57182697252801e-05
4.13275256783204e-05
8.39922187173811e-05
8.64034202645841e-05
3.10938348693499e-05
3.34417785613614e-05
7.11799265363896e-05
3.53623963138698e-05
5.62665871500667e-05
0.000108823382431703
4.56917274067187e-05
4.0113124368173e-05
0.000105728774869806
0.000102033235976459
5.61923561323121e-05
6.25964379836256e-05
6.68972470394449e-05
4.53414549518541e-05
8.02974887983822e-05
1.67330684246829e-05
9.27591886008716e-05
1.69405956409101e-05
4.7331979020995e-05
7.4726768298928e-05
5.85178603611852e-05
0.000126897049059429
1.61411727741015e-05
0.000119503167635469
8.30491073368917e-05
6.89450539948785e-05
4.21018798829088e-05
0.000108504542680472
4.77913286927112e-05
3.91770876623822e-05
0.00010161594166037
5.34497029724082e-05
4.72283954618447e-05
-4.31132943524315e-06
5.75457821421616e-05
6.11823877254126e-05
0.000104022344526701
4.51965830651207e-05
9.37699571083989e-05
0.000110536777347912
0.000107674835397797
5.67558940867194e-05
4.93499104958711e-05
4.64705782734515e-05
7.80751419353037e-05
4.25015357940198e-05
4.71347351691574e-05
3.88943504303895e-05
6.59346345268497e-05
3.0563381916099e-05
8.90838694223328e-05
9.2191501069435e-05
9.64937475898025e-05
8.61434805138402e-05
5.52539407462639e-05
9.81924152801634e-05
5.95527635756001e-05
0.000130429301422001
7.17381352769041e-05
7.49575633410805e-05
4.36281654744217e-05
6.85820915062548e-05
5.58619668745004e-06
5.98896262352733e-05
2.25461126447652e-05
0.000132672127189822
3.56894092764215e-06
7.10239579832621e-05
0.000105348728086925
4.034570915467e-05
1.892902549171e-05
4.25063377273886e-05
8.62612974101323e-05
0.000102218872744081
2.47307146357062e-05
1.91583091700791e-05
2.61807553493584e-05
4.04123643788318e-05
7.26947390313375e-05
1.45150497567302e-06
2.43333018402757e-05
5.86267973558926e-05
3.86610712586586e-06
8.15566084080023e-05
7.72597350874683e-05
0.00011813061403984
7.03781231958904e-05
5.45252169689449e-05
4.44657564020942e-05
5.45084756828232e-05
7.20253420755316e-05
9.64661408793348e-05
5.71192884821626e-05
-2.41155882739651e-06
7.85843180443969e-05
2.72818065406949e-05
8.65368763470438e-05
0.000114498546449542
0.000101162463863256
2.43584762172648e-05
3.88591855641681e-05
3.60999831734813e-05
5.31396179804057e-05
4.72946161031632e-05
2.81094470955386e-05
5.11853952302899e-05
0.000105510259372685
9.02405041563804e-05
0.000134813186887482
6.62523897964278e-05
4.80789728593015e-05
7.08452526438321e-05
7.65563766549114e-05
6.9079789467463e-05
1.20673617448653e-05
8.88288827829702e-05
4.88331365659919e-05
4.41890070308728e-05
3.47837661079502e-05
4.07759858060319e-05
6.43515706293489e-05
1.18766154310237e-05
3.00985401428363e-05
-1.10902354085506e-05
3.26140785584389e-05
9.01194891818832e-05
6.59531950042707e-05
6.21584399130231e-05
4.43238117717681e-05
5.0202228315606e-05
6.37722756443901e-05
0.000100082417182947
2.60832427619377e-05
4.06189979912102e-05
4.09493981393461e-05
-2.52551189715519e-06
6.3414104956426e-05
5.40918089268089e-05
5.21202122809901e-05
2.08198505842706e-05
2.49704273547975e-05
3.91202214283873e-05
5.0765834876395e-05
1.59928391864588e-05
6.03206142141971e-05
4.37320931506349e-05
0.000118852013096853
9.79322196541337e-05
5.69289644813986e-05
1.46600362679956e-05
1.63705196597473e-05
9.98528759516748e-05
4.25086033897232e-05
0.000109275698672244
8.51891644763151e-05
2.37873087443956e-05
9.52584722812901e-05
4.57732708309564e-05
9.72190030530982e-05
2.80149666212693e-05
7.11116750477289e-05
4.70210575915432e-05
3.62229944084487e-05
6.39597408201514e-05
3.43710667219611e-05
2.04347610471649e-05
2.52615779177672e-05
8.57721547634493e-05
3.13454484145575e-05
6.7523866232167e-05
0.000113876979064376
2.76116252921083e-05
9.14329643708992e-05
5.9838386664113e-05
7.65800292885187e-05
8.19464850492742e-05
7.98531241598207e-05
8.75173099405797e-05
3.21357010921633e-05
9.45176210312589e-05
0.000108640383216898
6.17296864200538e-05
1.78269134962044e-05
6.64314858291599e-05
0.000112190450975561
6.17417270579807e-05
6.43728349618971e-05
5.98736154965963e-05
7.59049889883595e-05
3.74988653700028e-05
6.18854367696878e-05
-2.9959918755843e-05
2.99288668158538e-05
6.16776362897636e-05
8.08413494066861e-05
5.65204836078403e-05
7.41274852984727e-05
1.86201392125161e-05
4.79525109498654e-05
3.96425966525303e-05
2.66811338104825e-06
6.22586088079367e-05
8.81062593743831e-05
4.8183668881333e-05
0.000112284610176619
7.39595627998415e-05
4.19816347064035e-05
1.09351551815732e-06
5.90263169836701e-05
4.57191449943957e-05
0.000111443674516485
9.40829058285743e-05
9.31481699662851e-05
5.70365589797786e-05
3.96526606050316e-05
5.0650053421179e-05
7.03896071283904e-05
1.24484342579503e-05
6.44206541094813e-05
3.10988101711155e-05
9.34399201337195e-05
4.67815290099351e-05
-1.29182439693899e-05
1.48166516766856e-05
4.53097463587323e-06
8.95546799469504e-05
5.34243055207917e-05
3.90349870055557e-05
6.05298809220111e-05
9.35141972285986e-05
6.60472613019976e-05
5.27935929685122e-05
3.39518914280897e-05
8.34721385145063e-05
7.97876550121301e-05
7.32936239458542e-05
8.85453258235582e-05
7.06926628010585e-05
9.091323357692e-05
4.34725404202344e-05
5.39049449020241e-05
8.91867504928973e-05
3.36478795523771e-05
8.04982044153215e-05
9.84654959371698e-05
9.20649936619919e-05
5.82776446990571e-05
4.75944744504499e-05
1.9144381639693e-05
1.69669357311244e-05
8.15807503107079e-05
4.24502371281187e-05
2.25035059840184e-05
3.97287189205333e-05
0.000109810475384574
1.69063580712965e-06
7.07336392467079e-05
2.97031460954843e-05
8.05983260449567e-05
7.74622836701703e-05
0.000100825704426057
7.75805634450425e-05
7.46777622878788e-05
6.30583479108187e-05
3.73600284419594e-05
9.99064811957984e-05
3.35807324229329e-05
8.76212340666337e-05
0.000111317764224944
7.95415279035684e-05
5.99398395338733e-05
1.25020818579088e-06
3.92860927983796e-05
7.45908082166547e-05
8.07686498624126e-05
2.88282997332147e-05
4.08118272670003e-05
8.10799832325601e-05
3.78187121924693e-05
4.00228113158577e-05
6.34000120328535e-05
7.81544738107922e-05
5.32976198431224e-05
9.81084864290339e-05
2.53272688421381e-05
6.1962719670639e-05
0.000109501303518365
0.000107008283362137
7.67191919499015e-05
3.18626271582554e-05
6.42727407489307e-05
3.13441018511067e-05
6.57956888634243e-05
7.56042429918003e-05
-1.32577150528157e-05
1.92687232195183e-05
8.99065360010888e-05
3.67376914903462e-05
4.57615566179814e-05
2.63083976736228e-05
4.26975388484482e-05
8.36951099566545e-05
0.000120511382282739
6.11389690869555e-05
4.34309348915807e-05
0.000100064578475478
3.98565616103773e-05
3.10291844304869e-05
1.54474855040871e-05
3.27258776434984e-06
3.71460280678014e-05
2.97394655851944e-05
5.86991937761699e-05
7.32885524816239e-05
8.61823113838417e-05
7.51189500878672e-05
0.000108522115919785
4.35969429240831e-05
5.41954877522961e-05
8.49068129453832e-05
8.11956232930664e-05
5.63505072416506e-05
3.94006179250927e-05
6.7830969663593e-05
0.000121245239231917
0.00015299574385037
4.1629741391866e-05
9.30507907109125e-05
7.69999503762738e-06
7.77209091358083e-05
6.54911757599501e-05
0.00010609186736887
0.000106238082656002
5.19566191889997e-05
6.26957283339486e-05
3.37106596242233e-05
-1.38169813829909e-06
3.61978623278109e-05
-2.05733641154165e-05
7.40870627995108e-05
1.12499624338004e-05
2.46000471172094e-05
6.5673266451989e-05
3.26822823696713e-05
3.95712307469436e-05
2.80113802733622e-05
7.92381879550352e-05
5.03458070343464e-05
6.10017556456177e-05
3.69097605521941e-05
6.85558842812067e-05
1.0891991633419e-05
3.96019939175463e-05
7.61888392538685e-05
6.51565855919354e-05
8.91594138320627e-05
8.0467290054739e-05
9.91717980291452e-05
6.96698115752155e-05
9.23340524359103e-05
0.000134440763564764
2.1188465585557e-05
9.12192691527804e-05
6.88909002487368e-05
7.80643322534431e-05
8.97703503120497e-05
4.9689080543914e-05
1.91889952560153e-05
0.000103091282084005
7.19611883376157e-05
2.8384015177973e-05
1.17301906250175e-05
4.87409718144729e-05
5.47968200555603e-05
7.25173171272478e-05
3.67412013183036e-05
0.000126507422801843
0.000101715396390231
9.16432618515363e-05
7.4176324722213e-05
0.000110645634635082
8.0282217504928e-05
6.8563446245818e-05
0.000119100787286332
7.10688065475895e-05
-2.81828020907187e-05
4.9348617912242e-05
1.31448019951463e-05
5.03774138439986e-05
6.05768943768249e-05
8.88527186249415e-05
2.22874965294568e-05
6.57691501285694e-05
7.13515903780793e-05
3.87138154845061e-05
6.01791896677207e-05
4.48055019415414e-05
-2.56965865514246e-06
4.75768648608093e-05
7.67689543362824e-05
0.000144661107960007
4.52414209659546e-05
7.5138482157653e-05
6.02665091134398e-06
8.55507268390523e-05
6.38677955389749e-05
9.26682168186606e-05
-3.71440558249486e-05
5.3476351001474e-05
-7.58292881222484e-07
6.46476477390343e-05
4.91774118344496e-05
2.04119996512297e-05
8.77925371704514e-05
0.000106618862211321
2.82360921554131e-05
0.000122479578161937
0.000100628551020482
5.93703297165483e-05
9.37317353799997e-05
4.4292340505783e-05
2.21250843691721e-05
2.3664302676511e-06
6.00348455225248e-05
0.000106171303830501
3.58511643247411e-05
6.60425920962251e-05
5.46493328966322e-05
5.09296575974176e-05
7.24238296959718e-05
3.75548633874941e-05
0.000133427593199775
7.32433586402403e-05
2.02139967743499e-05
7.66972656151543e-06
8.11852537768886e-05
1.76265032821216e-05
8.98562171924294e-05
0.00010312983071632
4.97131294259478e-05
4.34422364116194e-05
9.78121962029701e-05
2.23614687183453e-05
0.000102984519130383
0.000103698530286218
8.07572800711988e-05
1.3144190460773e-05
2.75927413968715e-05
0.000100772454133608
-3.19466676339196e-07
5.2813559235578e-05
7.06519967963863e-05
7.75451794979738e-05
6.89736142986308e-05
6.14827167801864e-05
3.64042478746104e-05
4.72662799197076e-07
3.27718980866073e-05
6.87874647631414e-05
6.11400600448905e-05
8.4747899718085e-05
0.000121073131169202
5.23139883931406e-05
4.99460338789383e-05
0.000122623184265882
8.31233583231794e-05
4.4255556542325e-05
1.80030390828983e-05
3.14314458060748e-05
7.81801946064175e-05
4.52276383889566e-05
3.83847780326629e-05
3.78023127176563e-05
8.60945501768403e-05
3.51515841644936e-05
4.12777099738664e-06
3.93672433678566e-05
8.58549246715349e-05
4.25444407325666e-05
8.87560024986118e-05
7.76307905247121e-05
8.08600994813861e-05
9.17153704117074e-05
-1.89765781020848e-05
2.88509551251155e-05
8.69580993480857e-05
5.79699934966137e-05
3.55923816516084e-05
5.22672779338472e-05
6.64744690101329e-06
3.07460651728215e-05
8.84094665534074e-06
3.43004475098942e-05
5.10451179320447e-05
6.4487351403361e-05
1.77138232081366e-05
1.65963739170729e-05
7.18979641757879e-05
8.08173860456237e-05
0.000136517961117696
9.59983721612507e-05
1.19638289572224e-05
4.01273924782992e-05
6.76227705770024e-05
2.11983687178097e-05
9.03161081844849e-05
2.36029269620987e-05
0.000101887696648931
8.17024598477473e-05
3.69408736602106e-05
0.000104292004995817
5.90420772341229e-05
4.02640363026819e-05
3.89101182843007e-05
3.63958312831921e-05
0.000137462763328582
2.75918234048871e-06
6.10652916608907e-06
2.24844359562369e-05
8.27119645550261e-05
0.000103644970368558
7.78877133284797e-05
2.7426946202175e-05
7.412956979146e-05
5.27709456160566e-05
9.45914983552158e-05
2.99228288315842e-05
1.91623230557689e-05
9.30976408388707e-05
7.59821477500708e-05
9.74983797717152e-05
1.39119547646711e-05
7.97254176259223e-05
6.13909116139235e-05
3.08036280309124e-05
7.96547446690673e-06
7.51413910724319e-05
8.93920172485694e-05
6.86422623582518e-05
0.00012798907860945
5.31029190993265e-05
6.65778921095092e-05
4.37076561722115e-05
0.000109616317703513
7.97592143228812e-06
5.24662397191202e-05
0.00010913122381061
1.70888797305909e-05
6.80892046347756e-05
7.51522027976666e-05
9.07826224863513e-05
2.90098980983803e-06
3.43372455657131e-05
5.6292033405166e-05
8.87001100778829e-05
6.07725319841636e-05
8.41004423070302e-05
2.68545149891853e-05
6.25691392552162e-05
0.000110846807083884
4.06489622316997e-05
6.75643854403628e-05
4.65861169898654e-05
0.000102959985953947
9.41308156088166e-05
0.000114507132531685
7.24408239608786e-05
0.000135213065886621
7.90200856318868e-05
8.45360718374995e-05
4.49593666801626e-06
3.91419431188295e-05
8.00416304385871e-05
6.67882406869894e-05
6.28875502614995e-05
7.84097121721632e-05
1.21739720811297e-05
8.35436029722788e-05
5.92866016111903e-05
6.70175093434082e-05
3.79203101635797e-05
5.91026465635845e-05
1.22304216911664e-05
7.92620490214949e-05
9.38430464937137e-05
4.07200223838472e-05
2.12957409566482e-05
6.76095368274297e-05
5.17962954338307e-05
5.5084324788285e-05
2.47670743142168e-05
5.48895917929206e-05
3.48704889530141e-05
4.20633282434262e-05
-5.36821537613298e-07
4.07133072824722e-05
6.74202311394524e-05
9.25327307303484e-05
2.0923118688057e-05
0.000108806638424548
9.23838043120798e-05
9.02738292161078e-05
2.24579972039152e-05
6.84951726949597e-05
6.7264015931925e-05
8.54289999642009e-05
8.31981916817798e-05
5.56817206374151e-05
6.837519520507e-05
4.47574255818604e-05
5.85135550225026e-05
8.10996195266833e-05
4.89157455373463e-05
4.90774959474841e-05
5.4683790390355e-05
6.41154034946432e-05
4.98841664622932e-06
4.36519883747236e-05
8.70983508450389e-05
-1.20634331835777e-05
4.81130414562905e-05
7.20479326150611e-05
0.000109948361632339
6.62174622887533e-06
3.6214166341413e-05
4.90526620918779e-05
1.502233200544e-05
-4.99818394249455e-06
2.10082459178536e-05
5.71196086781815e-05
3.57014136340379e-05
4.45613305509456e-05
3.07235422732747e-05
3.71733990264858e-05
2.89478139330635e-05
5.6763902245653e-05
7.71351586759332e-05
9.53424946434362e-05
2.98547252516776e-05
5.07997285065772e-05
8.24197033049922e-05
4.79520415375254e-05
-6.82144201981262e-06
6.72993852401013e-05
7.39870105014937e-05
0.000104116448191705
7.78179555742258e-05
9.65142778488418e-06
0.000109898352862189
7.54601303791169e-05
6.9696467506828e-05
-2.6004386362152e-05
7.95780919732236e-05
2.87398143863534e-05
9.30184108742071e-05
6.91666199045267e-05
6.5316255464973e-05
7.06739508212663e-05
9.86379287629092e-05
1.4519969974072e-05
4.22811632191957e-05
7.66627494909477e-05
5.66096509242703e-05
3.54795538290475e-05
7.375444102266e-05
-1.10301831836438e-06
-1.39569658901622e-05
0.000108738308564952
2.34351426363056e-05
6.50186323289049e-05
5.28282189749592e-05
4.62044215169957e-05
4.68001552759138e-05
8.00237405021717e-05
3.7654593033778e-05
7.78515296860166e-05
6.48870729901046e-05
8.95161180024436e-05
5.45953972480511e-05
3.97848687708804e-05
4.5466852133023e-05
-1.3668838019827e-05
0.000106003113466824
8.00620581840407e-06
5.71980408484671e-05
5.81020616610113e-05
5.32837489876779e-05
0.00013359246773915
5.42359167986307e-05
7.95860488257197e-05
7.49651461716179e-05
4.61885403150595e-05
2.0887675272283e-05
-3.97081111377332e-06
6.07260332525643e-05
-6.92321356506746e-06
7.12904758658319e-05
8.12738276959888e-05
0.000117312319819252
5.21460531558631e-05
1.86299890253115e-05
4.48337117736152e-05
2.35988449955902e-05
8.74714667592659e-05
8.09175131568926e-05
7.07197448715026e-05
4.7910009035502e-05
6.21754302743968e-05
6.25249784320858e-05
9.72882259166268e-06
8.71869870909465e-06
7.2493022330147e-05
4.45485285193385e-05
7.19378043928074e-05
3.94333638653203e-05
5.96041308903471e-05
8.71265352112382e-05
6.21796472189979e-05
7.90424748099328e-05
7.81510065065979e-05
5.0310061696857e-05
0.000103312142055358
1.35891466403096e-05
3.90447486427721e-05
5.29462176027305e-05
3.24841423683077e-05
4.8987068439262e-05
4.89946150539655e-05
2.72769627376679e-05
6.34488091464972e-05
9.2427359149909e-05
3.14245605612902e-05
3.71504539395428e-05
9.70455523339599e-05
9.26829097649592e-05
9.46406241914901e-05
2.71463148423077e-05
0.000110441419682367
3.83361693846642e-05
0.000117668878090322
6.60326478884576e-05
5.03060618931993e-05
6.69614630072038e-05
6.89704428724875e-05
5.06365013758277e-05
5.64863387642186e-05
3.70260395407479e-05
3.76506946927275e-05
0.000125552169001494
6.13208302301983e-05
8.5677472805791e-05
4.93423098575957e-05
0.000131659029805894
2.96062785740803e-05
4.01486053785978e-05
8.32686918461401e-05
4.18525608971498e-05
3.32501513506407e-05
2.30414900855369e-05
4.93508042232687e-05
6.91384651309736e-05
0.000118495241387919
2.63772494488877e-05
3.89885977604464e-05
4.89344805622958e-05
0.000104145480687574
4.7884735134067e-05
-2.12355304735473e-07
5.57035758847503e-05
-1.01936012562033e-05
6.52698162287839e-05
4.98729486226391e-05
4.18239267513559e-05
9.38018402808148e-05
1.11514708604454e-05
4.99432283661638e-05
9.49033125693091e-05
2.95575201197731e-05
1.97663833680152e-05
1.65208906134864e-05
5.40397299570527e-05
1.47357961163329e-05
7.23093340094636e-05
2.7747717739995e-05
3.00660786940558e-05
8.70518012882692e-05
1.0188042935782e-05
4.32414750291658e-05
-1.20892156207646e-05
-3.58328247524315e-05
4.09345896201959e-05
5.79583287753225e-05
4.85087363610875e-05
2.70837763371702e-05
2.15334279740055e-05
-5.8048186206507e-06
7.49916685038977e-05
-1.62561799365687e-05
4.7221929449211e-06
7.75451039914704e-05
2.96082237609071e-06
8.93576179766382e-05
3.40514204957272e-05
6.56113566142046e-05
7.143010555826e-05
9.43072862581768e-05
0.000116479899711767
0.000105554858367238
7.81309766998442e-05
0.000129602274816857
8.5772746847911e-05
7.81005022040068e-05
8.82984508423827e-05
0.000138710399536696
0.000111271224822805
4.76045179230219e-05
3.76292710055957e-05
0.000106560696539919
3.63760211355762e-05
4.68841941356205e-05
9.15493873095706e-05
7.1645144641757e-05
1.2967737903092e-05
5.52589935715494e-05
3.55201395554897e-05
7.38715981714331e-05
8.8262513446603e-05
1.24385013746176e-05
6.675447368764e-05
3.78148408558978e-05
0.000103856339962651
6.28579844701244e-05
7.95623673782157e-05
4.45061578931737e-05
0.000103191691710039
5.46810162136342e-05
8.56956394334019e-05
4.02159901030577e-05
4.1757710804178e-05
9.88193882720787e-05
4.87706322128689e-05
8.35986083370891e-05
8.41729567137311e-05
5.6307166766942e-05
3.00600358450728e-05
6.3417888887582e-05
4.4739750222272e-05
5.43764157805882e-05
1.05271274266975e-05
5.43755383027986e-05
6.34900752927501e-05
0.000111485594149396
0.000123742958433348
5.53908939661597e-05
8.06699900307181e-05
3.38577496036586e-05
0.000104993338749618
1.02243488728997e-05
6.43666078139423e-05
-3.70711531509049e-05
-3.15540193696712e-06
2.70642137421825e-05
7.04597223012105e-05
1.51353459590641e-05
3.25916283777072e-05
7.50104303028936e-05
7.36089549318164e-05
1.58894847234762e-05
9.13586371320966e-05
2.5495275813257e-05
2.69719942766406e-05
7.67987981250105e-05
5.76204998208613e-05
8.31089868338072e-06
8.12499279708094e-05
0.000132722021922489
1.71735287829934e-05
3.63189189858223e-05
9.07225161747789e-05
1.87259736011316e-05
4.55120744750589e-05
9.45729356615464e-05
6.27405627751199e-05
7.20932237497823e-05
3.65755459490513e-05
2.32532295483364e-05
6.74993863541449e-05
2.35365974061612e-05
7.56235796488468e-05
9.0416303196309e-05
2.85460497599966e-05
0.000104953590207197
7.52359075181572e-05
2.55656114826623e-05
6.72200857833453e-05
5.92583647843669e-05
4.78795820995381e-05
9.8019851794768e-05
4.60664475695029e-05
8.7719578080881e-05
7.45817026529792e-06
3.56183802214459e-06
4.75668498010082e-05
3.96777865818537e-05
8.59343627541349e-05
1.13385308328284e-05
6.85518251611975e-05
6.45743552495984e-06
0.000103247885449366
6.97767351062957e-05
5.66213288598384e-05
8.31540099477929e-05
5.4661784912794e-05
0.000143977188221141
0.000106837389945061
5.78959871219203e-05
2.15582651321214e-05
3.37899252915417e-05
8.2954196862157e-05
2.65856448478274e-05
7.86993550884301e-05
3.95403202621683e-05
9.61577064256199e-05
4.69919664302054e-05
6.98102636516739e-05
0.000164275612426078
8.17870603295704e-05
0.000136859908290577
7.05019373282609e-05
7.22215241662905e-05
2.01265907303986e-05
5.56410903689616e-05
8.14987120872737e-05
5.01406307792404e-05
7.85199117525483e-05
5.12487017281646e-05
6.90719945760898e-05
5.82140013597723e-05
7.00220460115916e-05
5.34935316485235e-05
0.000103433569393941
4.49366404840005e-05
-9.79267119046596e-06
8.42693613923485e-05
1.00377158325726e-05
0.000110237760989525
4.6605139056878e-05
-3.11879764734712e-05
5.71249620172691e-05
7.95665527131714e-06
6.17751999245067e-05
4.45800050805493e-05
4.74115009296275e-05
9.38183165531364e-05
2.72834710526e-05
3.39930949901109e-05
3.65813410432694e-05
0.000146441389514328
9.10367216873876e-05
5.59271137894311e-05
2.66515564903831e-05
7.71521078872187e-05
6.79877055262363e-05
5.82087779284091e-06
9.17309746687301e-05
0.000108224706195757
7.93275173856909e-05
0.000113030841084158
6.74934301799555e-05
4.30720850986054e-05
0.000110280509706994
