# Supplementary material for: Research on computational propagation and identification of mine microseismic signals based on deep learning
Source: PLoS One. 2025 Oct 22;20(10):e0334641. doi: 10.1371/journal.pone.0334641 (PMC12543183; doi:10.1371/journal.pone.0334641)
Supplement: S5 Data — (ZIP) [file pone.0334641.s005.zip › 000100800001487.xlsx_0.txt_24.txt.txt]

3.55116413924765e-05
4.14140158437826e-05
7.88681463407135e-05
0.000105409566743584
7.98896536701767e-05
7.19116256970601e-05
4.94850497588976e-05
0.000106619124878388
8.47064433336555e-06
1.04761042128634e-06
5.56980905434504e-05
5.04586735545746e-05
6.03745891057841e-05
7.84447141056675e-05
2.80132889379135e-05
9.14745636257677e-05
7.85229959702509e-05
2.40673490285633e-05
8.86864177445963e-05
1.37671370652034e-05
5.28213309030666e-05
4.6770938642905e-05
2.14175251477324e-05
7.66582940679498e-05
6.99817708699294e-05
3.89321276850323e-05
7.00882925840425e-05
3.18652650274879e-05
7.01967697477999e-05
2.44461031575212e-05
2.1522291662158e-05
5.40264212552259e-05
7.52225402869767e-05
2.87571627175435e-05
4.71504646221618e-05
0.000116829037784177
8.26583969334075e-05
5.81085630730833e-05
7.62349882173896e-05
7.56766644933316e-05
3.20002195484138e-05
9.17317405582547e-05
8.99459786553785e-05
4.12533317759391e-05
1.44085292259982e-05
7.66392386250217e-05
5.44652878241213e-05
0.000111264591962819
1.96274781251042e-05
6.06674072768438e-05
3.74200362939745e-05
2.89866501154269e-05
6.03008355439196e-05
1.26909750294179e-05
5.08361009518137e-05
7.39468437091192e-05
3.98651541449596e-05
1.69341114573524e-05
0.000124242764453534
1.99843983237401e-05
3.29236906572151e-05
7.84838778987053e-05
5.56077825465765e-05
5.12404443958815e-06
2.7994812855609e-05
0.000103721379631617
8.40184237117429e-05
1.25524913179846e-05
3.1556917133915e-05
7.83523224641965e-05
4.25849361994058e-05
7.67255262151139e-05
6.92431812247066e-05
3.08486004381461e-05
8.26699805938208e-05
6.41098988108637e-05
4.00042426788529e-05
4.89275273186556e-05
5.06102937608501e-05
8.85881234801765e-05
8.63708351027856e-05
5.36009258564456e-05
5.75376031995846e-06
7.26684124858738e-05
2.11870563472189e-05
2.57012862942275e-05
8.97681312989066e-05
5.66565690158474e-05
5.79722729751269e-05
3.20628294322938e-05
7.66410666369892e-05
9.14678620552841e-05
8.53234048713115e-05
3.36464480094168e-06
4.28197146082735e-05
5.04665413822263e-05
-1.16810616825811e-05
2.700417211421e-05
2.88681167183625e-05
1.21926755794127e-05
4.93883621532357e-05
-6.63917608409039e-06
8.21983394401107e-05
9.46097413063819e-05
3.4181267909276e-05
7.51822665110625e-05
5.79159073328109e-05
7.86435983285793e-05
5.90514530965073e-05
5.62296741199372e-05
8.66362843369772e-06
0.000135705958893986
6.77827345657632e-05
0.000146253518410546
0.000127598332420552
7.03757763872114e-05
0.000106160687461041
5.29106416602722e-05
4.27007495695207e-05
5.72516327745359e-05
3.49299660229046e-05
6.08628494393132e-05
2.80898901619322e-05
0.000132886330491974
0.000104225921549721
5.95927849107191e-05
5.1303499241559e-05
5.91329385181246e-05
9.00092666330194e-05
8.51402403449464e-05
7.74087713825665e-05
1.92866432249414e-05
6.87629721128336e-05
4.90382321157715e-05
9.34289768952659e-05
3.73123207452526e-05
3.46475774917906e-05
6.74910121353868e-05
4.24574362538515e-05
6.45711572524451e-05
9.5226601613172e-05
7.99726719000604e-05
4.83958792420051e-05
7.58303356385111e-05
0.000134980908576039
7.35890519181898e-05
0.00011146832764303
7.40136318774349e-05
5.61563983930573e-05
0.000126373367451046
4.62035837687288e-05
-1.8534414801298e-05
7.06944508251681e-05
4.39344316218252e-05
7.05755832316301e-05
6.12725652046093e-06
1.98019947487269e-05
7.5188887733102e-05
5.48137076299632e-05
6.65158513305507e-05
4.84720236510851e-05
2.87165429260548e-05
5.92144938937332e-05
2.93720929953635e-05
0.000137027716473917
3.67316524447162e-05
4.80925989163556e-05
5.31061767735218e-05
4.21607474727125e-05
6.87665321824946e-05
5.02470339446632e-05
4.82699989807435e-05
8.83526194458223e-07
4.23797018060318e-05
5.97675663880052e-05
4.33895264077425e-05
-1.9788672352454e-06
4.06149489332762e-05
7.33059879511646e-05
5.32750123663132e-05
5.69986781322442e-05
5.13884769245223e-05
7.26571329363889e-05
4.14408515609853e-05
2.90508436327918e-05
8.67538970149872e-05
5.65949023725138e-05
4.53300585830842e-05
2.46022824710902e-05
7.02621539239813e-05
5.35706994845733e-05
-9.79408686227719e-06
4.17604718797945e-05
0.000106077424070031
0.000110658408220754
6.83097280046509e-05
7.47664488387665e-05
9.7012181633156e-05
4.9888930824016e-05
2.77874882878122e-05
0.000119711439466859
3.69263946411694e-05
8.806698179025e-05
0.000115443456009155
0.000134182589881175
5.52680527400368e-05
6.85073014007596e-05
4.12801640554526e-05
0.000121045664526177
0.000129010245185624
5.03043655463799e-06
3.69666997270382e-05
7.42127037146501e-05
6.81878801184232e-05
5.59426103358226e-05
4.40012790329183e-05
-4.67672049937544e-06
7.10770579709789e-05
6.26469772710813e-05
7.25868443606003e-05
4.9805089853544e-05
9.17854502833133e-05
6.73093293800656e-05
4.63977379580583e-05
2.52865376230277e-05
7.24262943523643e-05
0.000122381221265626
1.61203614422538e-05
2.80377509064456e-05
6.31432740194499e-05
0.000113680864350584
7.71408981021293e-05
7.04442633931369e-05
6.07582129456719e-05
3.97629006977492e-05
0.000127460214164776
7.29915072767094e-05
7.37903674409587e-05
7.61154030620038e-05
0.000109069384444555
0.000105497813128095
8.98116087426943e-05
1.42855529673704e-05
-6.71713745260917e-06
6.10730401060982e-05
5.17188095468282e-05
5.48186985895275e-05
2.76483430418329e-05
9.04499723839331e-05
7.36084054053419e-05
9.06519669343496e-05
4.05948878388073e-05
4.32874696741314e-05
5.95146620139715e-05
2.58314729838143e-05
3.37480091185213e-05
8.09967591002589e-05
4.26989426590769e-05
6.58149535631919e-05
6.67453729418913e-05
8.59682597191107e-05
4.83613878932334e-05
6.07984900901892e-05
3.67163205662568e-05
2.33334132409853e-05
8.11806210618887e-06
5.39655912562718e-05
3.60063667270136e-05
7.63889090155757e-05
4.01544232448462e-05
0.000112523943274786
5.39396577822001e-05
9.12047947174515e-05
1.85960488780056e-05
0.000105239135095656
6.46989109736789e-05
3.43477890359534e-05
5.14428471109872e-05
3.91551832649306e-05
6.06275858210642e-05
1.05949881964096e-05
6.11709030741813e-05
7.00349029331847e-05
3.82614559932855e-05
5.48133205842089e-05
0.000154431320767474
8.00326103082055e-05
4.09185833595665e-05
6.08546613922279e-05
7.70512294198801e-05
4.88032727231635e-05
8.42773453201993e-05
0.000103555359262578
5.68564834457146e-05
3.9379439021389e-05
7.85405737619621e-05
4.42258236899014e-05
5.45226700868481e-05
1.38219838728994e-05
3.642617116106e-05
9.28520187149506e-05
3.61333453572062e-05
3.50401226361322e-05
6.56889701623005e-05
2.54084674938167e-05
3.51048939321264e-05
8.06275715800482e-05
7.87028669032942e-05
5.77019269091624e-05
4.38614475833992e-05
7.97954103360637e-05
8.1465416614015e-05
4.7098414415885e-05
0.00012897391406569
5.31137856914195e-05
5.10096149511225e-05
2.86418557065562e-05
9.4181000560485e-05
1.3193965747274e-05
9.51003123371011e-05
6.97265438125492e-05
4.9636709926803e-05
4.10889140270826e-05
6.99556682944273e-05
6.43476709266265e-05
4.89650277483745e-06
1.94501816626294e-06
9.79886837396876e-05
2.26402768638272e-05
5.8996495026222e-05
4.61107737680204e-05
7.48071333417524e-05
4.72425184130218e-05
3.85334037460694e-05
6.15521264625784e-05
2.15717078365965e-05
7.82513669714981e-05
6.80362749701716e-05
4.90229430365704e-05
4.05174080690898e-05
4.41277962671156e-05
1.49982231079515e-06
6.73383553133227e-05
5.20756017724518e-05
-3.14021821040706e-06
7.23937202454973e-05
6.95052880865916e-05
9.30984707880654e-05
9.41629737223187e-05
-3.42905854863389e-05
8.42442774306392e-05
8.40400416648027e-05
7.04662084483225e-05
5.400218448007e-05
0.000104241663313427
9.82887878463031e-05
3.74229184478344e-05
4.483267419861e-05
6.00416574458259e-05
0.000109644451467548
6.35569012511789e-05
9.92283422070246e-06
-5.24925501417744e-06
0.000127963545057522
4.19487216096536e-05
8.74977093750167e-05
6.00970056488506e-05
4.04682623816524e-05
1.90849154378254e-05
3.86614620451845e-05
1.87552340268892e-05
7.81113238892822e-05
7.96475737501313e-05
6.29197297372865e-05
6.89457960843358e-05
9.32841184606588e-05
7.53360664416434e-05
6.04316910453778e-05
8.25878631322815e-05
6.82752712880762e-05
4.58403233661502e-05
6.57474914285506e-05
7.49749790048804e-05
5.13957326487061e-05
3.64086816617481e-05
4.66585777007414e-05
5.74324092207208e-05
8.8102702368272e-05
0.000105829573354706
9.13050017031992e-05
3.45877447168399e-05
3.92071226551276e-05
2.05308041953785e-05
4.38077484623865e-05
7.21796990349183e-05
5.36646876511755e-05
-3.56343938164873e-05
5.68188070210378e-05
7.54205525804412e-05
-1.68755072695192e-05
4.80788653152145e-05
8.34908741567676e-05
8.16098290149827e-05
3.74210281763603e-05
9.93654732818692e-05
4.27831407745591e-05
0.00011079623415054
7.70362332369055e-05
3.9274441616415e-06
5.92930681479005e-05
4.94600818840942e-05
4.0513140048366e-05
7.28377815599256e-05
8.23120722262962e-05
0.00011640645979462
8.09271929227237e-05
6.30737286395419e-05
0.000101495161894487
0.00010935821019219
0.000102011793033766
1.36604390424817e-05
2.74560194510028e-05
5.69931075617194e-05
7.18349119376944e-05
9.64842548739559e-05
6.68317490998075e-05
8.13056666362853e-05
7.78830286760236e-05
7.40585552282878e-05
2.53067271691832e-05
8.38102057474381e-05
0.000134095154570764
7.83992727111629e-05
4.16412075745172e-05
1.55206298195979e-05
3.05730282827634e-05
7.74644277202284e-05
5.77595495126619e-05
5.62291211760933e-05
1.22811050402957e-05
-6.50821198133362e-06
1.2017420685998e-06
7.07643843130253e-05
6.53311388185891e-05
5.21190079689009e-05
8.77034702411995e-05
6.5965989433597e-05
9.65468143670644e-05
7.51069928253234e-06
5.96717129581006e-05
1.35815394024266e-05
3.58408437025146e-05
2.06435806648847e-05
3.02776233899837e-05
7.10645933912687e-05
0.000128340697985057
0.000122520809820379
8.59320651147377e-05
4.38349703638694e-05
3.41722507184357e-06
4.62653964319925e-05
6.32552409207424e-05
3.79647618323544e-05
4.96967478559247e-05
7.79650346894192e-05
3.11171205170704e-05
2.45895075179265e-05
5.43470230116056e-05
4.90659138357391e-05
4.53546423020795e-05
9.89512214106546e-05
6.25379109239752e-05
6.55725730498921e-05
8.61879834644744e-05
0.000122258848731517
3.69475079914062e-05
5.16522594369185e-05
7.17470357330827e-05
4.01465802728688e-05
8.02445570224004e-05
8.91570127967968e-05
7.1502013810339e-05
0.000151037109942861
4.53322237523267e-05
1.02899820289412e-05
-1.30149866365001e-06
4.72411611640965e-05
3.53569109964724e-05
7.99458569534555e-05
4.73744582851935e-05
4.6257989000691e-06
6.6336482675535e-05
3.40039185210503e-05
-6.45215036822295e-06
0.000149352815161067
0.00011520611025504
9.52966846332356e-05
6.80288485104624e-05
8.47528907179214e-05
7.48018594021097e-05
6.86017647616727e-05
0.000118477268409482
4.00438664127514e-05
4.04830484557675e-05
5.47124909430622e-05
6.49592136711069e-05
6.06427704900355e-05
5.83114816214143e-05
2.73924120444669e-05
8.14271604185767e-05
3.32918390737452e-05
0.000124584721155058
2.30454208878305e-05
7.66369883990152e-05
6.64579242109213e-05
9.08441813564678e-05
3.7437092454148e-05
5.87374592902297e-05
4.15496541857958e-05
0.000120120203929049
5.9610270246214e-05
5.6823172549469e-05
0.000110782335099309
7.29433310564063e-05
9.857280252083e-05
1.36352481763617e-05
4.01594526902618e-06
0.000109077190762084
1.73605698907758e-05
7.41471309716165e-05
5.35927100289955e-05
8.11474131264486e-05
-3.74950193016397e-05
4.42368931545137e-05
1.53134351921411e-05
8.05448668122873e-05
8.44963998485578e-06
9.72100800364585e-05
7.1984263517235e-05
0.000103943676093301
0.000124388918779864
-2.05345854728585e-06
7.49555365612075e-05
7.10175082293572e-05
8.75785677075988e-05
6.42815841777141e-05
6.06328770659673e-05
8.82718764067531e-05
-1.0968260585172e-06
0.000114029643176975
6.50355031143864e-05
5.1499303645089e-05
6.96625130145583e-05
2.0563616799172e-05
2.86631737467807e-05
8.6790896083738e-06
-2.7258727450863e-05
1.63675726400559e-05
1.72945436923588e-05
3.54899661299369e-05
4.52861643768952e-05
3.43776105527434e-05
7.05873961771215e-06
4.62579078125447e-05
8.31192795938812e-05
7.58007930120279e-05
5.20098782224039e-05
2.95746304726884e-05
8.22669273541903e-05
3.69772643722356e-05
7.94635264233059e-05
5.78322515679892e-05
7.62231809274426e-05
8.6164380278436e-05
1.0660165831684e-05
3.09915669324213e-05
5.69329057034763e-05
2.93844150419332e-05
2.09858429533659e-05
9.85645378509033e-05
0.00013903473774873
4.11367141538324e-05
4.89684091944873e-05
0.00011012207447122
4.13392933991885e-05
0.000122894648258617
0.000101610778568378
1.44073843445612e-05
6.04541411426164e-05
7.10436171098622e-05
6.8309394083084e-05
0.000107124155426382
5.89919065171058e-05
8.91358135884199e-05
3.40886340056623e-05
-8.22400782661974e-06
5.07862689705536e-06
5.47771624214256e-05
5.551891487866e-05
3.53141560369649e-06
8.11054653696212e-05
9.66774882488528e-05
6.47746894115816e-05
0.000100836462862172
4.68276280377203e-05
0.000106041135271357
6.03016694846786e-05
-7.83029066792261e-06
7.21001519261664e-05
7.91322689905725e-05
6.24586890836882e-05
5.19293109581753e-05
3.95319904662115e-05
7.4483087826539e-05
6.31245174414554e-05
7.2844533699905e-05
9.54014429633445e-05
7.81026262579133e-05
0.000128592001375633
4.21124528773199e-05
4.74657605019384e-05
6.35261777931194e-05
7.93923129111721e-05
3.53381829747544e-05
9.4162445249454e-05
6.18085820644508e-05
8.18277224665501e-05
0.00010393267409546
2.34866592303408e-05
3.31235536291157e-05
9.66883595180325e-05
8.02796445137207e-05
9.83887882848053e-05
2.91497648432134e-05
0.000108458147936307
7.42937673058298e-05
7.77208677267248e-05
4.43488605941368e-05
7.33718339233418e-05
6.9774915529654e-05
6.92216050569404e-05
8.61106251779575e-05
0.000104360415852717
3.86538177942415e-05
1.9714386118424e-05
4.52558751324263e-05
6.76311337163789e-05
5.10400678688965e-05
3.07562331729202e-05
8.94679565809657e-05
5.9534201345656e-05
7.8189321920412e-05
5.02835576015533e-05
0.000109735760522074
9.02510617916783e-05
7.79457755103458e-05
9.38311911640249e-05
2.25290228417182e-05
1.02567492240028e-05
6.4854130825811e-05
5.96943294180255e-05
6.92971940025224e-05
9.06828339295317e-06
7.13102651650365e-05
1.87436280767092e-05
4.40015464005895e-05
4.31774158181701e-05
8.29510740965302e-05
8.42122626252754e-05
9.60369789985583e-05
5.5887490426611e-05
0.000130315644113139
1.26611120540974e-05
2.90981194898146e-05
0.000118291553512157
5.9997778880725e-05
0.000106373123607587
3.58280148438654e-05
0.000144374370403352
5.1728169810938e-05
0.000111866645413505
6.66385348030292e-05
8.87356243592014e-05
6.09235480250952e-05
9.22955439187443e-06
1.37352112554242e-05
4.65795434546392e-05
1.82759041893517e-05
7.06420088480409e-05
3.53265936746164e-05
0.000118427740511491
3.53832871266248e-05
3.76392198082548e-05
9.36802207186777e-06
0.000125742205950529
5.03249841703259e-05
3.63735288247524e-05
7.41767978970969e-05
9.01510219635133e-05
6.10665026805899e-05
2.57441271622728e-05
0.000117543619050301
3.79696189557993e-05
0.000111542153206982
6.00646178897577e-05
9.20817839333254e-05
0.00014437881668091
7.74976942829036e-05
-2.69762114209322e-06
0.000118703244643658
7.0318282332543e-05
2.70637574044195e-05
2.60561453746379e-05
3.56326324199014e-06
3.77655969587924e-05
4.4866310613499e-05
3.50336386713427e-05
1.61588634310733e-05
6.17933723618095e-05
6.71098444035003e-05
4.16270953927943e-05
6.61333951307417e-05
2.21625579866815e-05
6.37884041807244e-05
0.000135961988399998
1.8918819396018e-05
6.50971994123685e-05
6.17950520308432e-05
1.51116458776105e-05
1.94423371848704e-05
4.98348752244426e-05
4.43288199741597e-06
4.44499673097746e-05
6.53854094149809e-05
1.61523708097424e-05
7.56293174517688e-05
7.42916074174371e-05
-9.44398703366617e-07
2.65072662149334e-05
7.77464336701071e-05
7.8547606645615e-05
-2.98722385760301e-05
7.01273278488437e-05
3.06899778903952e-05
6.5744843910389e-05
9.84747429301425e-05
2.7822610332568e-05
6.25865109721465e-05
3.31989463364634e-05
3.00081426996733e-05
6.67697408063462e-05
3.0127672595869e-05
9.93126142721816e-06
0.000102415602458503
4.07184269192809e-05
4.23799672744109e-05
3.41354834421918e-05
3.61726404369291e-05
9.91404147845347e-05
7.27344586119062e-05
3.62102813775625e-05
6.91884038139853e-05
2.39807129473688e-05
0.000103723515001431
4.37820423523911e-05
3.39274835049922e-05
0.000124335302854113
5.45327480933396e-05
6.81712329007323e-05
0.000104133063009571
7.05574888529405e-05
4.95675740941831e-05
8.57758146971576e-05
9.88738056635511e-05
3.83517025965772e-05
2.50401769227608e-05
5.64498136931589e-05
1.42886237721188e-05
6.46686137522323e-05
0.000107902132230618
7.19867043329324e-05
5.58131208536109e-05
8.15299389922143e-05
4.91662761303958e-06
-2.8857781997653e-05
4.78177320073898e-05
5.45228928545926e-05
5.42522441015939e-05
8.87630073390839e-05
6.92904767351345e-05
2.90888946427099e-05
8.04926706117898e-05
6.35765350530852e-05
0.000108626032000495
8.12300002251295e-05
3.60373835675295e-05
9.30452902452235e-05
4.92106832390302e-05
7.91089982452532e-05
2.41695733370032e-05
0.000102534546902236
6.7921543947615e-05
-1.54734398504571e-05
6.33244103088023e-05
5.98389918632955e-05
6.68595399976072e-05
3.60527483037894e-05
0.000115337220137138
7.6186401922273e-05
1.3650936771973e-05
9.59413247484973e-05
9.13811026062788e-05
-1.04970644473147e-05
1.28701062977138e-05
3.46273607049756e-05
8.11921016109868e-06
1.2249401060003e-05
2.36101793387289e-05
8.26825852638686e-05
2.61986734883106e-05
1.7426444085295e-05
2.62579198833574e-05
7.06055882957884e-05
4.00486333470079e-05
6.1274872409139e-05
5.06239105186754e-05
5.41554794300906e-05
7.36901379318825e-05
8.15035417350915e-05
8.30804212270668e-05
5.23440276263265e-05
7.04503847982361e-05
1.05468767803417e-05
3.12309181158995e-05
6.24520720935213e-05
8.4882930644066e-05
2.19774182928787e-05
8.74349243784044e-05
8.9720497173772e-05
5.53058261263909e-05
7.43338921587722e-05
2.28412862699456e-05
7.38033600556927e-05
4.23592920361081e-05
4.8550840750834e-05
0.000133153762379415
7.36407076130962e-05
0.000114404584354672
3.95345471482445e-05
1.7254757486735e-05
0.000105375701011787
4.09796788774547e-05
5.11722656586078e-05
7.95740764975402e-05
3.66504082242736e-05
7.16994939426615e-05
9.30882503204692e-05
3.28248309068811e-05
4.35613109429497e-05
4.60870582593335e-05
8.74074548352164e-05
7.98905501687739e-05
0.000100628559756555
4.12527651720593e-05
3.44162070698689e-05
2.99692687186293e-05
1.06818455795666e-05
7.93249561405378e-05
9.0824853026051e-05
2.63925997579851e-05
4.30640465435043e-05
4.00012962732763e-05
4.92034899381001e-05
3.89513499285779e-05
2.18264217854799e-05
4.61239155631916e-05
8.27124995776099e-05
9.48740805975965e-05
2.15270336379448e-05
7.80718367807995e-05
2.07987238059895e-05
5.74804017797619e-05
5.26452705979747e-05
9.96636847263018e-06
7.37924736669581e-05
0.000102297109733016
6.08746353877104e-05
5.81461460625104e-05
8.4232814096906e-05
8.4023942629476e-05
7.97059060945387e-05
3.75047270425404e-05
9.88954129163273e-05
6.75925011387151e-05
3.48974992914071e-05
6.57895910866929e-05
0.000107655651300036
0.000110986386803919
5.82008993881877e-05
7.39914944741199e-05
-1.6956548216423e-05
8.81368552652555e-05
5.62239744525773e-05
9.91638234932537e-05
0.000103136873598896
0.000113175866526567
6.85052489394594e-05
8.87774498202179e-05
5.11319811280076e-05
4.22837541428922e-05
7.01074253544403e-05
7.98232460442437e-05
0.000100851790908711
6.80895961195589e-05
8.29092554123703e-05
7.21536238187838e-05
6.12994736976216e-05
7.84453266706432e-05
0.000119059459318868
5.39075405161365e-05
-6.36119985500464e-06
2.11131118023211e-05
7.2861466173611e-05
5.18087174854948e-05
4.18858722739667e-05
7.47426543175585e-05
2.30892777729726e-05
5.24146535880894e-05
4.38595612089617e-05
9.77579390162502e-05
3.9498776371943e-05
4.42516622010961e-05
6.52865412227158e-05
-1.23149445840078e-05
3.55525651611683e-05
-1.30589262030418e-05
9.76534654299791e-05
3.91172498945518e-05
4.08430604283281e-05
7.91257779458325e-05
7.65383253198815e-05
0.000129512858487703
4.95523553689818e-05
3.44332220593192e-05
1.47572533476821e-05
7.25658047197473e-05
8.68149728138881e-05
7.55182400275633e-05
5.80706408298622e-05
4.07322099716368e-05
0.000114459631985817
7.09000568299358e-05
5.84828997177229e-05
3.03484941287913e-05
8.48776972978997e-05
9.16079526404989e-05
-7.25821382003963e-06
1.39355422243363e-05
3.29963694178786e-05
9.88734467250615e-06
4.93886017923218e-05
3.39810344456483e-05
1.17562748779915e-05
9.22281740618869e-05
7.80906581186065e-05
1.4823635533238e-05
4.98762030880935e-05
5.4114985738057e-05
6.77644554258393e-05
7.25490366052959e-05
5.27565819081007e-05
6.63958095618845e-05
1.51106100828064e-05
5.57152382003025e-05
8.9209653823708e-05
2.46971105688121e-05
3.06762224706827e-05
6.04528333635488e-05
4.69808112437048e-05
5.10357611614613e-05
0.000126317087156557
1.63483762197058e-05
8.63802327899082e-05
5.2908828248948e-05
3.384927232951e-05
5.1872538875786e-05
9.53823300576987e-05
5.20640701022077e-05
4.89713098294786e-05
2.96562471360818e-05
1.16678704026784e-05
6.21551406344704e-05
6.8044455451437e-06
2.24240089771382e-05
5.37587459593695e-05
5.45105699054313e-05
3.07304368716795e-05
8.51688862451508e-05
0.000113151999092654
5.69167982857103e-05
7.92065942037293e-05
5.24554639173271e-05
5.85797714351071e-05
3.86578966175994e-05
5.04724438940755e-05
3.79177776116538e-05
7.42184128833758e-05
3.90581534380308e-05
6.41265359190306e-05
9.87586510676902e-05
8.68576644613237e-05
2.13810895960077e-05
1.90702808190806e-05
1.97078080809763e-05
8.53803565232852e-05
2.44802846969077e-05
1.39740006933939e-05
8.39909539362502e-05
6.09414928748527e-05
8.51667800839407e-05
7.75215061449147e-05
0.000117132601714994
6.05088368307902e-05
5.47145982777021e-05
2.87981146458366e-05
4.28810550016851e-06
5.70505123147825e-05
8.53208398368765e-05
6.2899743902183e-05
0.000122464781030186
5.62839336491647e-05
8.33136691415918e-05
5.25698784864962e-05
1.02539237709672e-05
5.35117104149562e-05
0.000120799052995275
0.000113895959894837
3.71224863558149e-05
4.62415054851023e-05
3.57038390536535e-05
9.94825313824736e-05
5.28577208536063e-05
5.28852720164713e-05
1.88753591148479e-05
4.73412668559771e-05
0.000151069426035234
9.89576438266265e-05
6.21204488657966e-05
9.10981116673115e-05
-3.52830908761597e-06
9.22168737536942e-05
6.7760014689896e-05
0.000115885642148575
8.82568568560859e-05
8.21968261104173e-05
5.21837349032296e-05
1.15608801897698e-05
3.08276267300971e-05
8.19615708414078e-05
4.88651529142421e-05
7.53234802085727e-05
4.77242708174132e-05
5.31167622911491e-05
9.45498133358461e-06
8.83698149140604e-05
4.40728221197902e-05
6.34910488781061e-05
-8.58925693240053e-06
2.65719531272482e-05
0.000154069166540565
0.000137025122517386
9.23457759029914e-05
3.19277401269242e-05
2.02990435462535e-05
-1.65425975587455e-07
9.5726329826492e-05
2.96453564537129e-05
-2.39911858889276e-05
4.60362745459136e-05
3.83621673852216e-05
4.03031678940215e-05
4.92011111389217e-05
6.21671070309658e-05
7.49998995155794e-05
2.13705162328682e-05
7.51400025495501e-05
5.08345238519409e-05
8.02172277911969e-05
5.35976804087142e-05
5.49597141868723e-05
5.32685915569116e-05
6.56694682919391e-05
5.9112573870805e-05
8.08045493798924e-05
1.40835678964293e-05
5.51217610934102e-05
9.19357415798483e-05
5.61503630480614e-05
8.02370866545798e-05
7.88612550298571e-05
9.34413047128415e-05
2.6290269050298e-05
0.000108220986669237
8.58952222485492e-05
0.000110196498848825
0.000113927363765118
2.81763869427458e-05
6.04184626915709e-05
9.90004247835315e-06
7.23605601973447e-05
7.5802410632471e-05
6.1906901900493e-05
1.26466081971607e-05
3.9252370002514e-05
9.75670500994794e-05
5.38856429282294e-05
4.18153464618146e-05
6.21662222600832e-05
3.21202055576888e-05
4.74329708706498e-05
8.22995924074312e-05
5.42545466492908e-05
9.41602111688472e-05
3.09973386786236e-05
7.483836987311e-05
9.70991700739063e-05
7.44983297070388e-05
6.35662178406889e-05
7.78359149930298e-05
-1.59658344020129e-06
2.30448026184415e-05
2.55081751176233e-06
6.47206975332228e-05
4.20279577307324e-05
9.62395642961787e-05
2.33716681015676e-05
9.29037295659131e-05
8.23499074587213e-05
7.9321657317114e-05
4.93434801114898e-05
-1.25744852831822e-05
9.50607545957672e-05
3.34081381730712e-05
4.46483033730258e-05
5.28193965121521e-05
5.08022301403129e-05
9.94663227661069e-05
7.8576883406426e-05
6.39586761377248e-05
2.51261978817628e-05
9.07491827602293e-05
7.33867144779831e-05
2.29673573972444e-05
5.68348186621265e-05
6.63406849193667e-05
9.72827661938363e-05
2.38771517762226e-05
6.19240916843596e-05
8.29087228695613e-05
5.70787035274329e-05
0.000119758010231198
3.98144292520903e-05
3.11778051119128e-05
8.0161407766346e-05
8.25945714344149e-05
8.21449682935495e-05
-1.76521598221998e-06
2.57202519019575e-05
6.13120104343369e-05
7.23089870599211e-05
5.40886257552971e-05
3.95445062984904e-05
2.28970593859157e-05
4.30573712195087e-05
3.65203968369752e-05
5.55840469538822e-05
0.000108228563675319
5.74330790272801e-05
-1.79912318836241e-06
5.50681790425847e-06
4.24239329047144e-05
4.94824188507574e-05
4.87924972835834e-05
5.86905688829403e-06
0.000102696741714887
0.000123131717425544
5.72224882787789e-05
7.24993022160456e-05
7.01109024201334e-05
0.000120831671702321
0.00016836295433172
6.48866251178109e-05
9.77192198393725e-05
3.07356475354959e-05
5.54197232479657e-05
-2.26596558243973e-05
8.74121714406574e-05
6.62563650375985e-05
6.46898057954655e-05
7.72956828968297e-05
3.95623730896488e-05
6.59285184264379e-05
6.27392083225966e-05
8.73144217533993e-05
5.91530732108858e-05
9.29022791109258e-05
7.44173225166958e-05
3.73747708501186e-05
-7.41118935161525e-06
0.000100634690397169
6.24265451001441e-05
2.80865292690791e-05
7.70114497490896e-05
4.94266135776972e-05
3.16588017549628e-05
7.52105810011878e-05
8.22096833562672e-05
0.000165064559351961
2.00209887835236e-05
4.72918114998169e-05
6.88929612536487e-05
4.08830484725247e-05
8.55076401689751e-06
5.80858023943262e-05
9.73276372903099e-05
2.88449441704323e-05
1.28397914316741e-05
3.45340397691735e-05
7.74075727967857e-05
3.73766687699674e-05
8.05699468077198e-05
-9.31146716449423e-07
8.01423890815038e-05
0.00010091517756919
5.63984778715587e-05
7.3175514929763e-05
5.20879835923677e-05
-1.25746213427693e-05
9.80252595911612e-05
3.81047903335455e-05
2.8514327524421e-05
-2.69660866026461e-05
9.54882357216638e-05
0.000100335738963282
4.9958647750839e-05
3.34064631149921e-05
5.5077694114606e-05
6.2551882564806e-05
0.00010568864131006
9.08422330645215e-05
1.74022793489253e-05
8.21439607028636e-06
8.60870440256979e-05
2.22342223633739e-05
4.64935353995995e-05
6.14086793769809e-05
8.37656416917814e-05
0.000109325084246062
9.45522943541947e-05
7.83870433793271e-05
3.21905221031249e-06
0.000124100246633561
5.77445456789021e-05
2.52595972473412e-05
4.4550061280608e-05
1.63928268045154e-05
7.92979067074161e-05
5.70478250598437e-05
-1.14644248864504e-05
7.78390915315952e-05
4.28783437959467e-05
2.08363954899746e-05
0.000104020668673441
7.76247348718708e-05
2.72044111572316e-05
3.63267234536792e-05
9.87137006112829e-05
3.44563843498295e-05
6.22259222783862e-05
6.42046980415708e-06
7.6837184484889e-05
7.69140115651019e-05
7.08711701702597e-05
0.000179423009121961
2.39961194593907e-05
2.10381886179791e-05
3.68605463682942e-05
0.00011364799483561
5.1298619691149e-05
3.08273266839627e-05
0.000112975776166545
4.42891013071589e-05
5.09795291739568e-05
4.83481954907558e-05
3.8306955699079e-05
3.38704416873101e-05
4.3228033131863e-05
3.98324820269674e-05
2.02620213132609e-05
9.48356039843007e-05
4.68892923517853e-05
2.91254084893942e-05
3.34913276935661e-05
6.38559606785689e-05
2.01162988832405e-05
9.11599154172784e-05
5.07739160352477e-05
2.72691532970581e-05
6.42521379480307e-05
5.24432534531767e-05
8.37839407565579e-05
6.56887830180561e-05
4.1550296321385e-05
4.76051829764003e-05
-5.43654597212307e-06
4.09389020697608e-05
5.72868975653423e-05
8.75706972166111e-05
9.4909286847129e-05
6.91210722071586e-05
8.41396675800513e-05
6.6959022889048e-05
1.55460015403298e-05
9.80948064466028e-05
2.73353351210144e-05
5.34154507984744e-05
-6.6569590276084e-08
7.15194368536905e-05
5.446725493885e-05
9.30647748907563e-05
8.07661122772577e-05
2.53840202164979e-05
4.9067895684023e-05
4.58260597206735e-05
6.47926382956932e-05
4.31449359950465e-05
7.69544778139932e-05
7.89664512078803e-05
7.27960892212051e-05
6.40606955874604e-05
6.62703602979683e-05
8.64510622717316e-06
-5.14721175847422e-06
4.07560212881135e-05
7.50451108073969e-07
4.04621623780377e-05
5.28886715272101e-05
-9.34491704754035e-06
0.000118798550087087
8.92565288961967e-05
6.23658832156183e-05
5.89852811516665e-05
0.000102185355633918
9.34326874932666e-05
0.000111784400507553
0.000102599531645304
4.9236174231224e-05
1.99608630533167e-05
1.68249732100975e-05
2.32743912093914e-05
5.33213396858197e-05
9.73761382087492e-05
4.86134501473082e-05
7.5983407286678e-05
2.74150522728809e-05
9.1024803465136e-05
6.00495122429841e-05
9.07799788456131e-06
4.49824733317328e-05
4.25677397408642e-05
1.53640189237482e-05
6.49062777682709e-05
8.06907343691752e-05
6.70381118681016e-05
7.41518704973181e-05
6.28080040330759e-05
2.54519822655781e-05
6.82401592645024e-05
0.000109342343324336
-1.67834938978889e-05
5.48616400747842e-05
7.16121932688647e-05
9.53757048060263e-05
7.35663504017498e-05
-8.19066328943625e-06
0.000108313557598889
0.000113845476908447
7.33988555115211e-05
9.84084299349578e-05
0.000146787714755286
3.90364755488822e-05
6.16510255786652e-05
4.8380645257177e-05
6.23319091563774e-05
6.10194115087397e-05
6.93637123539765e-05
6.13281435594788e-05
-2.61351314759401e-05
-2.30354621618805e-05
6.77935824359631e-06
7.60730192223672e-05
7.12045499679297e-06
6.92713813408574e-05
3.57247450330595e-05
5.74063257821375e-05
0.000137357307342431
4.53122744712877e-05
-4.07805714828275e-06
2.60654758017681e-05
9.21879618022033e-05
7.62746188279466e-05
5.02975507624813e-05
8.72323622116528e-05
7.10031693419572e-05
5.05878664727957e-05
9.04161142665608e-05
6.36479658804895e-05
0.000111018130486031
9.00523500673132e-05
5.19809343684946e-05
9.43300156566514e-06
2.3780546843591e-05
4.99879295460479e-05
2.35063560847508e-05
7.76299019771661e-05
6.817300186275e-05
0.000114342951759746
9.63591053949188e-05
7.74523411456044e-05
9.06414232743449e-05
2.33983929325062e-05
9.67547526242096e-06
6.71007408998789e-05
0.000147055836277555
4.65186346863797e-05
3.87574310533656e-05
-4.04368147612817e-05
0.000110785983993765
9.31289624401647e-05
3.30444254947717e-05
2.64445392689035e-05
1.20072198910105e-05
4.03547368030872e-05
7.49791066363364e-05
0.000110921952178975
8.26601679866742e-05
4.72720575439492e-05
7.47625005857982e-05
8.27071308650002e-05
1.70598317829554e-05
8.50041536776038e-05
9.38676907020245e-05
0.000104614887682136
9.41128352053592e-05
0.000107036979410318
7.07640393287328e-05
9.86988213705994e-05
0.000101328854331972
5.66966840939613e-05
3.44976556130574e-05
5.6727315213274e-05
7.71359405021894e-05
9.06632337482083e-05
3.10554003030372e-05
7.76738170660495e-05
9.34242581250959e-05
6.80111602371177e-05
3.99987908553029e-05
7.36374289249883e-05
6.75660995548229e-05
0.000123487272478915
2.10932675755835e-05
5.18546477978357e-05
5.91853273727836e-05
8.99826912001459e-05
5.32634215054464e-05
6.10093711068118e-05
4.34922685316962e-05
2.2727910361102e-05
4.69734909053844e-05
3.44030686941995e-05
3.33652681916195e-05
2.32687510796698e-05
5.15558089543919e-05
4.93185566042094e-05
9.76432953195332e-05
1.68910037373383e-05
6.11991858580046e-05
8.8092132608547e-05
4.35321748052774e-05
3.36974369315483e-05
2.40828878966561e-05
4.5798788713563e-05
-1.16674412343276e-05
0.000136092237771962
0.000107050805743692
2.21330743295628e-05
4.72434158161144e-05
7.48912976625512e-05
0.000113246145214211
6.21425820243193e-05
0.000116039133065484
9.91022547377276e-05
4.08306107031797e-05
4.50796610797106e-05
0.000115460308008239
1.67398943794272e-05
0.000101011618969231
5.14724798658518e-05
6.5078287666088e-05
5.44322273308089e-05
8.86116337978575e-05
0.000121793589199473
5.91715591217703e-05
5.12188019840702e-05
9.39463976320979e-05
1.29736536970237e-05
0.000105117546888927
1.41701529973925e-05
6.65990121258479e-05
4.81422047635665e-05
6.32079516900026e-05
-7.29952300561558e-06
4.9481392104298e-05
2.83629261803002e-05
3.70869112911277e-05
2.59308276519341e-05
8.80895582571548e-05
5.51336084121351e-05
2.47940474032081e-05
5.43138615377085e-05
0.000101243707200166
4.88334701265864e-05
6.55077893486819e-05
3.44649467134676e-05
4.92196536231612e-05
5.07734108493897e-05
0.000131942389410018
6.63319866023383e-05
6.66049081709953e-05
2.56952849123736e-05
2.79607585415875e-05
8.40894928872581e-05
0.000122943801450026
-3.68565944657305e-06
8.75253222239071e-05
9.73054477814359e-05
5.62857937635412e-05
8.90338692777744e-05
5.97202613349381e-05
8.39413814625787e-05
6.14443310633471e-05
3.15088558358878e-05
7.39686896657978e-05
5.70584399453858e-05
3.48896571901094e-05
2.08206080669722e-05
1.16261012697e-05
2.15302003290028e-05
4.99309931985801e-05
7.65139553949424e-05
-3.68853640661052e-06
3.44214752286621e-05
5.61793750681495e-05
8.25585482839327e-05
9.47921424840335e-05
4.18570485058128e-05
2.87645232517575e-05
5.37396265959617e-05
5.90961347949995e-05
4.1968247314886e-05
8.75241489086552e-05
3.46098512106229e-05
-3.52620520621244e-05
5.12227211777898e-05
9.59826974821561e-05
-2.19858132767936e-05
2.74101523418035e-05
3.89958893734068e-05
2.67616823897798e-05
9.51705723788152e-05
6.25488673713606e-05
7.91448299816792e-06
3.1188995348171e-05
3.23886028421837e-05
6.91599108036323e-05
7.82361056364316e-05
2.20345573251302e-05
2.31602846135821e-05
-1.77672677199979e-05
5.67508734839152e-05
1.6769100932106e-05
5.40980575944243e-05
0.000125454258059424
4.28985107538015e-05
2.18776853440603e-05
5.59384045232541e-05
5.58121986181693e-05
5.19650207427103e-05
4.38699931736155e-06
5.92255858488534e-05
9.54253424211413e-05
5.04762354133344e-05
2.09043066568158e-05
4.28083416794579e-05
8.09331561599119e-05
1.41971267797469e-05
0.000131704128749532
1.78100920324726e-05
3.21282546315885e-05
-1.21073944577011e-05
4.00861370799019e-05
3.56145277128115e-05
8.01713856083124e-05
8.01051225226201e-05
3.13775063231152e-05
5.04832440267266e-05
5.07176035545519e-05
2.26140578430358e-05
0.000134719455902504
8.50852744374832e-05
5.40879840808396e-08
0.000136271866437588
9.01263109850465e-05
7.24751079722191e-05
3.03314985499957e-05
6.70398649147803e-05
5.46933128469435e-05
0.000107843444847545
2.2077502333054e-05
1.94639776339327e-05
2.83599062397796e-05
8.15591487423568e-05
4.80682670731174e-05
3.25612978835799e-05
7.21351179080043e-05
2.99439833724916e-05
4.77521590590514e-05
1.45240856932989e-05
8.29297941999095e-05
6.67151418187054e-05
4.19875664562331e-05
8.29434464111436e-05
5.02465790661048e-05
3.74151115623287e-05
3.09134769600785e-05
5.09239243102687e-05
4.55607240883269e-05
1.95582291282853e-05
7.95829510201976e-05
3.31434680713375e-05
4.65347213366653e-05
3.6614998550327e-05
4.56474590732525e-05
0.000110922272023878
2.59136057216013e-05
2.98950630258215e-05
9.7164037581759e-05
6.65405666487406e-05
2.59142662041316e-05
3.48123021993132e-05
9.9632884958737e-06
2.64527524798216e-05
2.65181361444522e-05
7.1868671433996e-05
3.15464234552985e-05
9.78541640982902e-05
8.0766662118299e-05
2.99562882192559e-05
0.00012036754281274
5.26202402071052e-05
7.40836502230371e-05
0.00013141848090415
6.1017880863714e-05
9.42649951747407e-05
7.37070956383949e-05
5.53856676847194e-05
5.33425617386273e-05
6.6022545629309e-05
9.77811187096697e-05
3.36285128833837e-05
5.04831814158643e-05
5.35613851542981e-05
2.05885620023969e-05
3.81370608446996e-05
5.96124566872115e-05
5.91128639505081e-05
7.63118769340668e-05
0.000113742604854534
6.78322715932023e-05
0.000128119478589572
8.42993688590715e-05
4.64314963878265e-05
2.84225505721738e-05
5.96905235263395e-05
5.41446894540216e-05
1.26544255669699e-05
6.44573716572024e-05
3.63575297609829e-05
1.65920598930288e-05
6.23301942854689e-05
2.97432708663462e-05
1.35074314027704e-05
8.69131987795862e-05
8.66439171009876e-05
4.82662674231541e-06
7.00156763679951e-05
4.73416403723036e-05
2.10965454613585e-05
9.57254503656628e-05
2.38420143820374e-05
5.48174365703039e-05
0.00013728662317565
1.22763329399911e-05
6.39197444132969e-05
8.64981742597641e-06
5.23197675776195e-05
2.38005482603343e-05
8.66174692968797e-05
4.90518879412206e-05
0.000129327295061212
0.000110314350403488
4.80299039641301e-05
6.87486693964839e-05
6.62179780666582e-05
8.87143779386262e-06
2.40204453197794e-05
0.000112168139099347
5.20796438241035e-05
0.000109060217874378
0.000101306584843635
5.54013383978689e-05
5.38598402676755e-05
4.40321155820078e-05
8.54432715863102e-05
2.94519384407296e-05
8.47878363440117e-05
2.56748742370165e-05
1.42214551635475e-05
8.61191945636212e-05
6.35854492358295e-05
3.62102237914183e-05
2.82466267778769e-05
7.11787938585353e-05
0.000132492511471428
7.97904761485617e-05
1.52259476213869e-05
5.47192571751695e-05
4.85388212106665e-05
9.23626107192459e-05
6.84975180228789e-05
8.40431603809336e-05
-2.66022259121859e-05
7.77091732952757e-05
4.55666382683347e-05
-7.64821876617466e-06
0.000130451142503649
0.00012168745105877
7.3456999656422e-06
7.01375465998293e-05
0.000122977119227935
-4.16673624985596e-05
2.28615189401496e-06
6.73853227306341e-05
4.8853812619892e-05
0.000110230353710101
4.09689528946078e-05
7.23754055942609e-05
3.73266071952684e-05
9.51149749702071e-05
0.000110021032459195
6.52574231695678e-05
5.29025293515988e-06
5.1881038808948e-05
5.93800805379849e-05
3.09060918189432e-05
0.000125197914852611
5.53971156176752e-05
7.12060927659648e-05
8.65349755461487e-05
5.70325578174627e-05
8.62877282637138e-05
7.01450004038594e-05
5.62272804603166e-05
4.04944072852698e-05
1.73777115885244e-05
5.47956843040572e-05
8.06116497486788e-05
1.72609728638966e-05
8.38208184364701e-05
1.95810863503067e-05
5.07280321480612e-05
6.02408850293716e-05
5.73343357802911e-05
4.92671727627868e-05
4.38772891450129e-05
4.62480804574589e-05
8.80570219086861e-05
5.81324467107802e-05
2.87429740788907e-05
1.74667871210908e-05
-2.6199517118231e-06
6.10732932481799e-05
3.80684984495692e-05
7.14037189010917e-05
3.48684744688226e-05
3.50064018278746e-05
6.59620626461963e-05
8.23845565714856e-05
0.000103254539651251
4.95227036181959e-05
2.96599952742109e-05
3.21012884543938e-05
5.98184285423868e-05
0.000131150443053219
5.85545640631194e-05
7.60255808076269e-05
1.63493691388265e-05
7.12238518712635e-05
5.55503166185682e-05
0.000112248382577247
6.27573166870049e-05
9.92107496333777e-05
5.58446096932741e-05
4.64252796168921e-05
8.86139010851585e-05
1.78316273061937e-05
1.72549954421444e-05
6.27431751090245e-05
2.34405434026261e-05
3.59673659816654e-05
6.74542857242386e-05
9.31471931288244e-05
-1.70181188851104e-05
5.17364038133388e-05
0.000131379214171729
-2.51667762743582e-06
8.01808431808695e-05
0.000115279873399352
-9.46023873399015e-06
6.84790037955954e-05
3.0860968549912e-05
6.60570556847066e-05
9.23046195144319e-05
1.35852544546716e-05
-1.15173908827697e-06
2.76145986492704e-05
1.80372703369636e-05
3.96047589368438e-05
4.85480709613489e-05
-1.56629192332481e-05
8.46339325781817e-05
4.70512339084321e-05
3.60270188838172e-05
5.3292228164336e-05
2.02128476399082e-05
7.51707647539764e-05
4.4220064128311e-05
6.52749722179662e-05
9.88681547995467e-05
2.81362657123051e-05
7.22011353440783e-05
4.72214592072853e-05
7.77471082056411e-05
9.58649238377171e-05
9.47388664911076e-05
9.19831808509949e-06
3.50367949080324e-05
5.19258064979301e-05
0.000154278329675812
5.93281379885793e-05
4.44322749617783e-05
0.000112794785413406
-2.46144011531927e-05
3.45073437716818e-05
2.10383368057828e-05
4.61615431013241e-05
7.13544255871741e-05
3.88920916535776e-05
9.47118060005019e-05
5.47759993961566e-05
-1.14839614306549e-05
5.51513241517372e-05
8.07176792394534e-05
5.4830984457203e-05
8.15021321882667e-05
2.55690419749519e-05
2.09005890663794e-05
-1.60208378820655e-05
1.48920454771697e-05
1.14739920800142e-05
7.56996814299462e-05
2.84506140027853e-05
0.000129108141744737
4.50199900468872e-05
2.50386339548888e-05
4.86905567755308e-05
2.94577639007422e-05
5.14395716506849e-05
7.10416206274791e-05
8.51323991670554e-05
5.34977580495334e-05
6.0256171242148e-05
0.000113778403042381
4.70263663566391e-05
6.14864598621136e-05
5.67047474601835e-05
7.9463047857196e-05
4.02662446351415e-05
9.04577020174795e-05
0.00011316559715452
4.59313824515369e-05
4.75072890754704e-05
7.79656089560465e-05
6.57952471851563e-05
6.89003341938495e-05
3.9490664735277e-06
5.44925200410469e-05
6.45521453577674e-05
6.2984901703228e-05
4.93150546023033e-05
7.05174561923692e-05
4.72785255625763e-05
7.71318909912424e-05
9.97112155310418e-05
1.79128128390933e-05
2.91696541605303e-05
0.000111810233117425
0.000137204974724638
5.43966695052584e-05
7.74066475621858e-05
3.07322915879592e-07
5.66438900475186e-05
9.52536388461712e-05
6.29068592890183e-05
0.00010726034303386
3.86368447502888e-05
3.37872661217739e-05
0.000104506118334019
2.54004474940453e-05
-1.14502910349575e-05
5.81756637744186e-05
0.000107546413025728
3.62352704026746e-05
7.69336104081595e-05
3.69841753617212e-05
2.79759744410707e-05
5.85578488814652e-05
5.45123025034828e-05
6.16559387555075e-05
3.15068065490107e-05
-3.75736379582303e-05
2.64344532312503e-05
4.09060795718159e-05
0.000108571364500074
2.6326293218049e-05
0.000115422189679607
9.12234316793186e-05
3.91562633006494e-05
3.58384089620337e-05
5.49070976602262e-05
5.20858638772997e-05
6.65040940356935e-05
5.38733841117067e-05
7.09824837556226e-05
0.000102840085150314
9.16150209509402e-05
8.82815402596749e-05
6.15349418228318e-05
7.61489165978797e-05
0.000111824237735987
3.13835966339074e-05
7.52617610534621e-05
8.31950123910139e-05
5.90900272354843e-05
7.29152386289839e-05
4.22829017151567e-05
5.13746980077741e-05
0.000110492388584783
6.7603078763255e-05
4.01184511794195e-05
4.31193650567073e-05
3.98644060293552e-05
7.5684050206382e-05
7.89891817319061e-05
5.31087719087923e-05
8.6146774063041e-05
1.66100985173666e-05
2.64301925468877e-05
8.81856171943028e-05
7.65658602972667e-05
5.51376247341571e-05
7.30569411111737e-05
2.81439045197524e-05
7.87072102756798e-05
3.81254935427034e-05
2.83991357867531e-05
5.74363374971868e-05
6.17894492193353e-05
2.81635483164727e-05
6.87490401902065e-05
1.009863144234e-05
2.43020733910528e-05
3.59108455112126e-05
1.20815902131413e-05
8.10939601336052e-05
0.000108917390678819
1.76061317844122e-05
1.70380642611945e-05
6.01869974965705e-05
1.47522880340933e-05
0.000105735379632869
1.9364199342925e-05
0.000105944676521691
4.1524307559368e-05
8.39359155671853e-05
6.35964964374102e-06
7.32899985608993e-05
7.13935838500254e-05
5.64083585423417e-05
7.27851415379872e-05
2.51985362636957e-05
7.19735047661502e-05
1.19337304156549e-05
1.15960943492102e-05
9.06267811795405e-05
4.01604399438606e-05
3.88751842718856e-05
3.24063146743998e-05
5.6439390606755e-05
8.52424158412692e-05
4.5013985802298e-05
9.19307385173499e-05
4.44362666512925e-05
5.03783988154688e-05
5.12111793253422e-05
8.57002770364277e-05
8.42066191334998e-05
4.51290935605048e-05
0.000107197854478995
0.000101577529974745
5.32419236346651e-05
5.42280329178862e-05
8.67626060899069e-05
2.97675773872924e-05
5.68631184869678e-05
4.26056840278771e-05
0.000105367057813844
7.38684649343672e-05
4.51292500042177e-05
7.62768883325239e-05
4.89808971234169e-05
1.95651517041692e-05
7.00287644716374e-05
5.52814725596981e-05
0.000115153042198395
1.25983806783015e-05
7.65854519013205e-05
2.81294005317431e-05
7.45805383092344e-05
-1.41947903325289e-05
1.09693692167443e-05
7.02055047744964e-05
7.77218754436262e-05
3.1597170305726e-06
3.90222583992574e-05
-3.01344862431769e-05
7.02401764201832e-05
7.33770574030059e-06
4.61010399879903e-05
1.44648374405429e-05
6.12935630375898e-05
5.10390746839134e-05
2.31617545695426e-05
-1.34041409818604e-05
5.71839271031261e-05
5.26820324395961e-05
5.22353505161534e-05
6.38061591892441e-05
0.00012071693305659
4.5918560603858e-05
8.31621084796168e-05
5.84188998494867e-05
5.17735855312465e-05
6.59061565377119e-05
2.77969602365796e-05
3.71426691282926e-05
9.49889432647576e-05
0.000103573257522784
8.94956281766981e-05
5.39974538954925e-05
7.06160361986721e-05
0.000100542881087334
3.01766435398076e-05
9.04504432287735e-05
9.76937147080755e-05
2.68521768129e-05
6.59008985261038e-05
8.78100660350448e-05
9.1012064737744e-05
-8.99483284670174e-06
5.87850236153335e-05
7.86743819309781e-06
0.000100602585112035
3.11086710631161e-05
-1.74906981204294e-05
0.000102644017445241
6.41419945220315e-06
7.52903480277178e-05
7.74912098885163e-05
2.54917122851716e-05
3.27479666653181e-05
6.85900221441804e-05
4.73429719035003e-05
6.16561423210507e-05
7.56159821799856e-05
7.33109258333728e-05
2.13553369824187e-05
8.58152349762191e-05
7.55571052714258e-05
2.62071028012017e-05
0.000125826311502924
4.76304662503399e-05
4.70395325732271e-05
1.83480753167398e-05
9.31271343565495e-05
3.51241840408723e-06
5.77997747046819e-05
8.18885583686424e-05
4.38335356535175e-05
0.000106829683499327
9.63283895715082e-05
-1.66035370337213e-06
7.3493680900014e-05
2.45135394868836e-05
1.55185547446773e-05
2.66940422050629e-06
2.95336878763355e-05
2.40851208088396e-05
4.26525237409394e-05
4.84301197670429e-05
8.56552960837702e-05
9.73328242188267e-05
1.47606288518485e-05
7.98864526149085e-05
8.18478949136602e-05
9.29935999850664e-05
3.17026702665669e-05
7.76764468539584e-05
7.0473111242732e-05
5.67672359950479e-05
6.98906622325887e-05
0.000104733426591691
8.1824574926711e-05
6.37025170676012e-05
2.16275264381672e-05
9.28529501248758e-05
6.96305304245005e-05
3.27633431496438e-05
6.51428719809412e-05
6.56729179516295e-05
4.3883995320841e-05
1.25020551305014e-06
7.57419630337417e-05
2.88209406401792e-05
6.01797487169021e-05
-8.14824141989527e-06
2.06687738288923e-05
6.20342869647974e-05
2.26558124649117e-05
3.55812706495613e-05
4.85025893696109e-05
3.68140350250332e-05
5.19294268655287e-05
4.69138275308912e-05
8.60947252729105e-05
-4.19955206542737e-06
0.000100041153988575
3.83099323999084e-05
6.11496143531674e-05
6.19488604238069e-05
2.98712986532796e-05
1.66816776629515e-05
3.66581236653732e-05
7.24788028896242e-05
0.000113434281415341
8.81540269977634e-05
6.96898445256962e-05
5.19841940608089e-05
4.7955977859044e-05
8.39037675335297e-05
1.12261577215518e-05
0.000106299942760474
8.33271813687348e-05
5.81967945669011e-05
5.7332483771042e-05
9.06479544233157e-05
7.14238365741401e-05
0.000104167821471938
6.31483701517857e-05
2.43497570919405e-05
8.98099420407664e-05
6.16555981810672e-05
4.36488203691549e-05
0.000131282605554331
5.16223730786985e-05
4.32997363067737e-05
2.07026196273396e-05
5.76172537062231e-05
-7.23932550833755e-06
3.36620477910406e-05
0.000123381502239301
9.56281906272269e-05
8.84250476202916e-05
5.74448464424152e-05
6.65307077240254e-05
1.235047496987e-05
5.79393702873568e-05
0.000104727280456427
7.66382785148015e-05
7.92458804151911e-05
6.73244240302856e-05
2.75842100000036e-05
4.87411753623995e-05
8.80538190447757e-05
2.14887123813148e-05
3.81247971952662e-05
7.86745278286681e-05
5.1860772047025e-05
6.79983084260647e-05
7.78393487844336e-05
4.68163042491046e-05
-1.47063429842816e-05
9.72202302489923e-05
0.000142704601156101
4.09240506369122e-05
8.76230687559108e-05
1.46220237838717e-05
9.21814184880905e-05
0.000107562090728065
2.30938528400082e-05
8.99184017137762e-05
2.93502692763031e-05
6.54463706230088e-05
5.41493694621772e-05
5.82082252206969e-05
8.86189991488074e-05
6.24584648005958e-05
5.70136857356065e-05
6.03637219658493e-05
1.1984204027494e-05
8.09092340800643e-05
0.000106571041894788
4.62052197315178e-05
5.09346756747963e-05
1.40116883289893e-05
9.61490083436454e-05
5.20187808804008e-05
2.75128393940998e-05
-1.13654237577453e-06
9.817386413481e-05
0.000110417298572975
6.18951009943385e-05
-3.9427313230152e-06
9.87052898825478e-05
3.93140768192491e-05
0.00012364863666919
3.71719194110382e-05
8.38479079220805e-05
1.15209884957059e-05
0.000102010692020541
0.000128044939416362
4.51937556738521e-05
7.47640463213574e-05
9.53701600760183e-05
5.94742681166203e-05
3.65691428722598e-05
6.50533036720748e-05
8.78821190045936e-05
2.43082621307483e-06
2.43583563077261e-05
7.69365359484531e-05
1.51326691846741e-05
8.11741773909328e-05
3.40219942386846e-05
8.76598513494145e-05
7.60023891881426e-05
4.16980743017951e-05
6.47801058258137e-05
6.07763196365483e-07
7.49374046805963e-05
5.3295854548384e-05
7.61087151541616e-05
6.11211610762119e-05
4.12082762178753e-05
5.56696401166712e-05
3.64115525895719e-05
0.00010799530313366
6.52774414215129e-05
0.000114333097576265
4.47723222655353e-05
3.19329596812734e-05
4.7747833533252e-05
5.34216093523275e-05
7.3778254713673e-05
0.000113151760265476
5.56919586693471e-05
8.87502478179232e-05
0.000105121199798609
2.42626940886378e-05
8.73505300333486e-05
7.23657332773455e-05
5.64419079914053e-06
5.91617200330267e-05
3.43182292668116e-05
3.0380108092662e-05
4.89978344473973e-05
4.77027753393482e-05
3.73639827803933e-05
-1.26262586347322e-05
1.25019778167163e-05
4.02853813118563e-05
5.62916133137708e-05
0.000120211694967322
2.78615508748447e-05
2.01727066801323e-05
1.93224706723507e-05
1.32579660329745e-05
5.71500947271307e-05
2.36283112231032e-05
-3.80471385387237e-05
1.20853344106381e-05
1.91566780242294e-05
9.17250259761685e-05
8.01237101202397e-05
4.02652763825248e-05
6.12258046965478e-05
0.000114722915944067
1.19872063280134e-05
2.63977053775173e-05
4.96567372886952e-05
0.000107274099472787
1.57164074641062e-05
0.000113477443162603
7.82711092503605e-05
8.85950936320456e-05
4.77902434558065e-05
6.17742424488501e-05
6.63185528546792e-05
-1.03322162674771e-05
0.000108436067596174
6.07452945133093e-05
5.5775384779851e-05
8.20207104134767e-05
1.48117645729422e-05
4.78751930873046e-05
0.000111038715646202
0.000104907082432496
9.50085103243504e-05
4.02968284683355e-05
2.8670587160354e-05
6.42865347463651e-05
5.55596160867854e-06
-6.43956575276424e-06
8.45300815086444e-05
2.11383109367956e-05
4.3310997094695e-05
4.89279785243738e-05
9.79042697532885e-05
5.89414497215758e-05
2.88341092665818e-05
3.07959464557265e-05
9.4265614993718e-05
8.62477978592285e-05
8.86201681558236e-05
7.65497480936905e-05
6.62734428244859e-05
6.63686520220465e-05
8.50101352575829e-05
6.55838678255062e-05
5.43607459956828e-05
5.79749756079026e-05
9.06965151689286e-05
8.60080576235768e-05
9.42244330696887e-05
1.37277464698424e-05
0.000118266696595147
8.19532186734875e-05
5.84957982984058e-05
0.000137600010563406
4.31812256352655e-05
9.19099823107071e-05
5.90955159950914e-05
1.26482200471577e-05
6.35572121905757e-05
5.30364837816673e-05
1.06930765011642e-05
1.87173856979567e-05
4.93990208340769e-05
2.09258367826777e-05
2.75535015199059e-05
1.15569936074601e-05
0.000124473587978463
3.26026193850057e-05
3.91973155358946e-05
8.78959449070936e-05
6.54246994820416e-05
5.65926473512583e-05
6.19829123354949e-05
4.66621434372242e-05
7.98212803567535e-05
1.00373276519739e-05
7.07594253677309e-05
5.97997779295553e-05
5.01229465797059e-05
1.19787667760256e-05
0.000115307624583209
6.06212135764126e-05
0.000100550599956321
8.25000354073097e-05
4.53265924623462e-05
0.000101130948666364
6.88278687101317e-05
7.08552568833768e-05
9.5151515118141e-05
3.16036242147864e-05
3.96494175152597e-05
2.60177833379596e-05
6.75642025711685e-05
1.71918785795954e-05
6.29537557109528e-05
1.95437693452758e-05
1.50855718035304e-05
7.71835997191671e-05
-7.40335095451109e-06
5.81234367030011e-05
1.42810245487597e-06
4.41249213571015e-05
6.61838334341843e-05
6.64640619705341e-05
0.000109653977604247
8.18443831013258e-05
0.000117389640223864
5.08124633133913e-05
6.20181236916471e-05
2.75255133618979e-05
7.40741336896412e-05
8.68346551820396e-05
6.43051362504005e-05
0.000134841372011841
2.99766867779414e-05
8.33855175656005e-05
6.92775791443057e-06
5.91826109706575e-05
6.55888713522712e-05
-4.03733841439651e-07
3.31772547889427e-05
6.00473895513115e-05
3.76161241511668e-05
1.85060983000601e-05
4.30621909066819e-05
7.09026272249126e-05
4.49366966246937e-05
-1.57322090986746e-05
3.75701886427155e-05
0.000100784398642019
8.99489427997562e-05
7.80117292204684e-05
9.46963666072636e-05
0.000123209274028634
4.95708237855414e-05
5.06441192566501e-05
4.95565286833186e-05
9.53526414395498e-05
8.45348815989679e-05
5.8489200925467e-05
6.64714705472863e-05
4.68329933770934e-05
5.21250574609403e-05
9.31040034441916e-05
2.78472136341122e-05
2.13016660402891e-05
7.01000868187125e-05
8.47866675375413e-05
8.68891987563097e-05
8.04687335740953e-05
4.24571232132913e-05
3.8233841346438e-05
3.90319831131211e-05
7.39295173022523e-05
7.88342414086929e-05
0.000122483272319991
1.84622194529612e-05
8.6087117512645e-05
4.69379771833028e-05
0.000108512813406563
0.000128395345422152
0.00010957641169909
3.86409456533748e-05
5.02784123261366e-05
5.29410905490366e-05
7.3464014518216e-05
1.67367495586534e-05
5.14204007683455e-05
7.75668022350377e-05
0.000100075878686999
9.44580482035939e-05
0.000110825354799052
5.25155837180292e-05
2.99292255816064e-05
7.34653911420428e-05
6.93731917461533e-05
2.97778835606351e-05
7.2950181347871e-05
0.00014048838044998
5.46316450520619e-05
4.43490666103766e-05
1.81375679290952e-05
7.74153249188182e-05
4.87761847175502e-05
5.93085222130614e-05
5.83081358154138e-05
5.91119077201021e-05
4.88502461366569e-05
1.47308027952109e-05
3.85869092376882e-05
5.90487297982904e-05
7.42452090328841e-05
8.97976117802367e-05
2.42247534740714e-05
7.48034642813262e-05
9.29297320321192e-05
5.34099897647625e-05
0.000138542455490889
7.39936891954224e-05
5.78127362741886e-05
8.16919063231195e-05
0.000112397793715713
8.50368257135175e-05
7.72391179202147e-05
6.13740697506512e-05
6.45436303719755e-05
-2.08549321160857e-05
4.93497164955769e-05
3.27345372642479e-05
1.50346635434597e-05
5.9190680249693e-05
5.71676240369761e-05
0.000101637964479326
2.11424311710047e-05
3.19527299153958e-05
3.72617340236427e-05
1.10600835358789e-05
6.44311605304802e-05
6.33261963068193e-05
3.37370070094907e-05
0.00011110983284246
2.36173154349203e-05
8.83772205216206e-05
0.000128473019811599
6.84565830206668e-05
5.18259360538062e-05
8.06820984855005e-05
0.000142002319879169
7.99355870438826e-05
-1.43796913218973e-05
1.88603262358964e-05
7.75775012686592e-05
7.31688854171838e-05
8.61174945042311e-05
5.0555158906129e-05
9.7560551604986e-05
8.80782457509044e-05
5.89476639547441e-05
3.270567155223e-05
1.73835605110997e-05
8.10744045485775e-05
9.08898011243754e-06
3.70109866995674e-05
7.38045791486255e-05
3.0538433482807e-05
4.86043495834639e-05
6.26479379550958e-05
6.98642647837257e-05
-6.94921000910589e-06
-6.68730081865014e-07
2.11167826961459e-05
5.88420364385665e-05
-1.11581752710573e-05
8.19231564358783e-05
3.35672252507948e-05
8.17462348970109e-05
5.64435373166926e-05
5.95807863624865e-05
8.07153460607286e-05
8.53668291400416e-05
3.09614971279704e-05
6.53995356755927e-05
5.61546121084744e-05
5.80693479923031e-05
6.45202350893793e-05
7.70773647078768e-05
2.69183778060119e-05
1.35036452454536e-05
0.000134924112755482
9.56237357590197e-05
6.83450354850487e-05
3.53351697086064e-05
-6.12780543032814e-06
5.20452355039568e-05
5.41428850606004e-05
9.92901155814737e-05
3.63465611960361e-05
9.8403634255809e-05
0.000111425228085527
6.50113481701935e-05
3.70113691718577e-05
4.77698625084446e-05
6.55328307554017e-05
0.000117757128966809
8.37392864496368e-05
7.38152275303324e-05
2.79885303437945e-05
7.115907387276e-05
0.00012265801730929
6.19975132656712e-05
0.000107185931715723
5.24739761414216e-05
9.66276993849778e-05
4.80500163052182e-05
4.07906872377267e-05
-2.84728033824888e-05
1.36104154295042e-06
4.39488802407011e-05
3.28073649632587e-05
5.28453640932491e-05
-2.27026479226194e-05
0.000111778895777406
4.200697637453e-05
9.41905953055109e-06
4.08133931356408e-05
1.49403369138452e-06
3.96458111289966e-05
3.67598192564729e-05
6.60407433695796e-05
5.21420981283446e-05
1.49344879278594e-05
3.0794342660554e-05
4.36489344613915e-05
7.32818002787727e-05
5.11737197485217e-05
5.7169619607493e-05
7.19867722955337e-05
1.44953571963033e-05
4.26725953573297e-05
2.74856827772526e-05
6.80345779457165e-05
0.000108157204687698
8.99693866952087e-05
7.73684126612032e-05
7.47029176246032e-05
0.000102858794108355
6.83989965863283e-05
4.71446460141774e-05
4.64952346747596e-05
1.35477674557818e-06
3.65501268911263e-05
8.33458496048034e-05
7.02115728637612e-05
5.21276861522584e-05
9.41780827951641e-05
7.3568703489541e-06
0.000112886194782362
9.1783309200162e-05
2.10883330995837e-05
2.09631636168143e-05
7.71337086256764e-05
7.74100161527965e-05
8.34564184572339e-05
9.66532314386467e-05
6.93241089787203e-05
6.5710504546661e-05
5.53319902618367e-06
3.27826162852002e-05
0.000107869149400866
6.49557398934826e-05
0.000100486683329244
7.95611577340729e-05
6.62533334900455e-05
2.02418856687016e-05
4.43268464290402e-05
6.59017467534746e-05
9.68480026820254e-05
6.07495122161707e-05
6.01473005326241e-05
2.5214777265625e-05
1.49439602239425e-05
5.03742037935959e-05
6.54828163844751e-05
8.79634108205514e-05
4.45948903827661e-05
3.87865427828949e-05
8.23994692313088e-05
1.05624075027079e-05
6.95834296155841e-05
8.24125884545969e-05
8.73905232507622e-06
8.87335603370023e-05
9.35054365030833e-05
7.89387154187811e-05
5.42831156980061e-05
5.78178919306748e-05
5.11411857480098e-05
9.66705786693438e-05
5.34802067812755e-05
5.47097582257128e-05
4.37346632093118e-06
6.61141277807726e-05
4.06924056452714e-05
5.29215409935982e-05
9.8507047987674e-05
4.16760209547384e-05
7.39861114878515e-06
7.43297297592569e-05
4.68850884592627e-05
2.00080801168647e-05
8.29622588674648e-05
7.71925181586998e-05
4.38735099652271e-05
-2.10818567222093e-05
1.01083159957717e-05
7.58608845854473e-05
7.71057536497364e-05
-4.65050733309371e-06
5.32990331302497e-05
4.27601942738733e-05
9.49690134859651e-05
-2.14400685257366e-06
8.26313930576553e-05
2.64673485491784e-05
3.48159366177889e-05
3.44134292536826e-05
8.56422150249863e-05
8.57436661519126e-05
5.18070354638536e-05
4.74923456134577e-05
3.63181335274456e-05
0.000115517006451897
4.39792085469644e-05
4.45025991303207e-05
4.83378779222978e-05
9.34337444781981e-05
2.35890916078883e-05
6.96633721574781e-05
7.61048223801134e-05
8.4625790502498e-05
9.73789363663214e-05
3.80535349140909e-05
3.04306825228886e-05
9.36116260434873e-05
6.74089050574231e-05
5.79602323157521e-05
3.85601128030009e-05
1.67292034921016e-05
5.53370953183748e-05
4.02333603738507e-05
7.03721663841803e-05
6.27794740891478e-05
6.50671259819485e-05
8.74454111737645e-05
3.4128167017064e-05
3.24109856995443e-05
3.32589696665388e-05
7.33682960866413e-05
0.000121061297191067
5.14304989102956e-05
8.02784221567765e-05
9.81102241359872e-05
9.48765429993118e-05
5.46363320153025e-05
9.44303592963893e-05
3.61022297448691e-05
5.65740842684403e-05
3.10610116450718e-05
1.51565212185653e-05
4.11415005803205e-05
2.23497298320518e-06
0.000103608334666987
-7.15576490615554e-06
1.09591953372073e-05
3.3407776516199e-05
8.19904053252153e-05
7.81506169486458e-06
4.17475294069378e-05
3.04431948491235e-05
3.97366222415534e-05
7.00601863098092e-05
7.40947522206794e-05
0.000121584724731328
6.03237818584029e-05
5.06250679354068e-05
8.72771255459824e-05
5.37190239991434e-05
7.21694689644427e-05
7.20883709033849e-05
0.000108234731811119
6.57446918063082e-05
2.84160441079175e-05
5.36569872307616e-05
2.53554445823896e-06
-1.53249528985726e-06
5.25275021614967e-05
5.35534961987668e-05
6.48361763691919e-05
7.46627280697652e-05
0.000114101909286572
3.05445310905174e-05
7.72855577724383e-05
5.41270321367731e-05
3.3964951024429e-05
5.47431504068055e-05
7.84290882858109e-05
-9.78261978384681e-07
8.12839485418965e-05
3.70939009852619e-05
0.000110382786823454
5.1094480644416e-05
8.36403271079452e-05
9.00089504405884e-05
5.92594164209693e-05
3.9069014176433e-05
2.8754718588225e-05
5.90910931195538e-05
6.70226113677942e-05
6.8093864448442e-05
-1.8647221353713e-05
6.72940656708922e-05
5.85926151739776e-05
4.20160174198788e-05
-6.65091104877316e-06
9.09548030123156e-05
2.59638326008109e-05
-1.76208059844518e-06
9.47628546770879e-05
6.35770952789111e-05
1.21436136432941e-05
5.22613238289376e-05
4.36106131837712e-05
7.75927563399093e-05
1.88742748911336e-05
4.76999864429711e-05
6.85985490821818e-05
0.000115811254828434
-6.44867837423129e-06
6.81183523541947e-05
4.63982425872736e-05
0.000115248314788985
7.32182605206631e-05
0.000107814060966748
0.000132856553277571
6.5659369468719e-05
0.000116137180654936
9.1732654868403e-05
4.10624916049314e-05
0.000115209200852067
9.01471532302229e-05
2.69414914276443e-05
3.16961620965169e-05
1.17970532533619e-05
4.90786332831816e-05
4.91767142763456e-05
3.38436220336115e-05
5.70615070756385e-05
5.77815461627991e-05
1.0151351743576e-05
4.34765520319212e-05
5.4609565762608e-05
-2.0527598508787e-05
8.36757592066553e-05
5.27886444182698e-05
4.7234269160416e-05
7.1550555425064e-05
-8.56645837416138e-06
5.3968820313099e-05
9.26976904732049e-05
6.91305730031589e-05
0.000114143859699699
4.97650304230761e-05
0.000103123118848178
6.39860771225795e-06
0.00011464871036031
5.07708997913921e-05
2.13506467223958e-05
0.000140741032482334
5.68340223358365e-05
9.90875702751204e-05
7.79280087846176e-05
1.0897439566845e-05
4.98879901776552e-05
0.000107041998369355
6.27177547826372e-05
7.51984679698862e-05
6.24912009094205e-05
7.08332299169854e-05
6.80309443373306e-05
6.29157753921914e-05
7.1737795635765e-05
4.76500739142508e-05
8.47562918388723e-05
4.76275601617394e-05
7.32507393236712e-05
1.14834404395726e-05
5.40962502898046e-06
6.81243116959061e-05
1.33329070254414e-05
0.000138456083955856
9.29510994698496e-05
4.45605329663879e-05
9.44655448424524e-05
3.25788645923323e-05
0.000109513782693009
5.55780773353776e-05
3.7554295913176e-05
5.51628988833029e-05
9.97498362906201e-05
2.1670385232283e-05
-4.1546216515579e-05
7.10431051137853e-05
2.19863356256608e-05
6.39020763530439e-05
9.61504602303641e-06
4.51764167497165e-05
5.59823415173662e-05
8.92039613386188e-05
0.00010722298918876
9.38531382549798e-05
0.000104046423178286
8.48328392770613e-05
3.35231194711478e-05
5.88304174876563e-05
0.000120078684770956
2.11773270537909e-05
8.07752408649528e-05
1.05426817831967e-05
4.30952584441581e-05
1.33865002502838e-05
4.43322491247533e-05
2.40907783395591e-05
7.10664954506007e-05
9.27591163623477e-05
0.000102111890593115
6.93039042517313e-06
0.000114180739845814
2.30999178194425e-05
9.37714848873371e-05
9.36416607915733e-05
2.15070626260369e-05
8.87627863732069e-05
6.24167017051492e-05
-1.02283150047004e-06
7.8817792167118e-05
7.24838248019382e-05
5.60147120242231e-05
2.12991144122929e-05
6.75848972069904e-05
5.32959742024719e-05
4.96036125491247e-05
4.85766742034842e-05
4.70097164977825e-05
4.21875964347686e-05
5.1142954176667e-05
5.2819722008915e-05
3.41023710495128e-05
6.35901613956779e-05
6.59040583925077e-05
-1.56570404070361e-05
2.46088524784011e-05
4.47375091637575e-05
7.37926657298231e-05
4.07328083316869e-05
5.22357766141587e-05
6.49755091720781e-05
5.20334305657581e-05
8.20167781453857e-05
1.30363091394366e-05
6.55941406730809e-05
8.36479516085411e-05
6.54190160953848e-05
5.30895983783325e-05
5.60017199345074e-05
6.56938843810862e-05
0.000100408893808411
5.82236252369616e-05
7.88766717049192e-05
7.49285033173561e-05
3.09837378436458e-05
0.000106398429423005
4.14439427476782e-05
0.000102110786993453
6.03627237943618e-05
8.4336290894414e-05
7.94019499628903e-05
6.5755822842675e-05
4.76952731659312e-05
3.73742273074141e-05
9.08018000632872e-05
7.08966578201023e-05
6.90745439494478e-05
2.74085421004582e-05
7.35516866798331e-05
-4.24667445266275e-06
3.35038532782402e-05
-7.12916626061026e-06
4.97631895320039e-05
7.17232860489337e-05
1.25798703644272e-06
3.82962747535825e-05
0.000120166039384263
5.18592653073427e-05
4.17826664145009e-05
-1.92411060214138e-05
3.64924250737432e-05
7.07186854143906e-05
2.22304818985026e-05
4.64188637487586e-05
9.55070736292437e-05
4.52472198228805e-05
4.46802392823815e-05
8.96163688582931e-05
5.96199039932311e-05
0.0001281045947409
3.76583311439156e-05
7.02778139630314e-05
7.49521237174332e-05
8.85165843958146e-05
7.27826355737766e-05
0.000120349104022883
9.07109883089603e-05
4.53882799311106e-05
1.23489467376122e-05
0.000103650246609726
3.19376177215309e-05
6.12595059923392e-05
-7.96807657231526e-06
8.84285190052593e-05
4.23528675613893e-05
1.37548897270286e-05
4.75961781366385e-05
0.000110011515525036
4.75090461707896e-05
8.7312855278608e-05
7.65186375574382e-05
5.98538339347148e-05
3.99303167701294e-05
6.38729899409278e-05
6.76838227757936e-05
6.51285614103438e-05
5.76530084172939e-05
5.65483631730489e-05
5.05911080097352e-05
3.84545088186892e-05
6.30843967499169e-05
5.1023167612498e-05
6.98013893341162e-05
7.80487088474879e-05
5.23452463991437e-05
9.61813764700624e-05
5.51998750212051e-05
2.73835662913577e-05
3.78738719293308e-05
9.98847959026421e-05
8.47758286516452e-05
3.18047134576348e-05
0.000116514680826496
5.913603358527e-05
6.24392820258134e-05
8.73206129345482e-05
0.000112689400274202
7.08139061651459e-05
7.05287750825209e-05
3.07450867199708e-05
4.5090678320495e-05
5.19326600009705e-05
0.000157498696844549
4.18093971658702e-05
6.49412832691559e-05
0.0001244578797004
0.000110533977359913
6.96169697554259e-05
9.57688853811988e-05
4.53116415744824e-05
7.83739880227483e-05
8.2006997191704e-05
9.0884033098555e-05
8.37027872302715e-05
4.63135440747916e-05
7.88511109817979e-05
0.000104257752086112
7.43908670117473e-05
9.98947490068819e-05
5.7508975142684e-05
3.30735177004777e-06
7.55460459843798e-05
2.78161954136214e-05
8.89355060313969e-05
5.29311500979055e-05
3.59434201640455e-05
0.000101492580106374
6.71303308499932e-05
-2.98866438432137e-05
3.35603772386057e-05
5.40184976889059e-05
5.54790551124415e-05
2.59127527033409e-05
-1.63316197244408e-05
7.7965066699432e-05
0.000110156438963758
6.66908997813374e-05
0.000134686452774022
0.000109004518131001
6.41974110667383e-05
5.80623468762166e-05
9.61438431932781e-05
4.12386045105628e-05
8.43260959910676e-05
5.17119054261609e-05
6.11716783124076e-05
7.46563364935537e-05
5.73564538456001e-05
6.86198998835508e-05
4.60509951625975e-05
8.00013004632376e-05
6.53486192605053e-05
3.31258088655941e-05
0.000105176875390403
4.48320308599068e-05
5.75351840449782e-05
4.3243150584153e-05
0.000107613716305087
3.16045476847232e-05
3.12910644424792e-05
1.60863656350194e-05
9.9845756365455e-05
0.00010491136085413
2.90823987383969e-05
4.49790630053799e-05
9.28736184057006e-05
3.41284530477324e-05
9.50313198327992e-05
9.17435972366148e-05
9.6756669331356e-06
3.07810619804872e-05
9.81688230701656e-05
3.84378921918805e-05
3.0531605568368e-05
1.97491217677735e-05
5.54487137494131e-05
0.000121549254709023
-8.32065566132454e-06
2.34220646553205e-05
1.5172837604668e-05
4.80515901343437e-05
7.23491637361829e-05
5.73198551806224e-05
5.61809599682195e-05
7.90383781981533e-05
1.86404156209202e-05
3.12324483077747e-05
1.97711095836379e-05
-4.13177475974622e-07
5.00035400224617e-05
4.14377725567524e-06
4.49323735500304e-05
0.000104651434521442
0.000134646401651745
4.85034738971758e-05
6.97852169294848e-05
2.68016464132184e-05
1.20838396441006e-05
2.59903445098417e-05
0.000102956176485463
6.33221881640604e-05
5.90872068997504e-05
4.9100068164042e-05
2.3171892142285e-05
8.93892063099735e-05
0.000129375210127281
4.76835200110027e-07
6.07052146004096e-05
0.000101397529510309
6.73322580605249e-05
2.35975433722284e-05
2.74933162793613e-06
8.13673972932372e-05
3.84704734257017e-05
4.04297516571732e-05
2.42436694785504e-05
5.90194164473976e-05
8.0406755335342e-05
-8.17995908836747e-06
6.81371420834596e-05
8.83480845915889e-05
7.85187467533853e-05
7.68803380308786e-05
0.000120954615710362
4.09949583785553e-05
5.00379786050248e-05
0.000104920352134363
9.97192310217226e-05
8.60360068334748e-05
6.78808604746174e-05
3.24306135904547e-05
5.27525372469297e-05
4.2878046151451e-05
5.21725408665568e-05
7.68714594460932e-05
7.64074116293055e-05
6.07273427166229e-05
7.06841050150935e-06
3.39032003504439e-05
9.38714217008249e-05
4.95899411305029e-05
5.59349901306387e-05
8.12183080810719e-05
9.20392037358766e-05
9.3172642745633e-05
4.8719091311929e-05
4.9414013800102e-05
5.82117703232851e-05
7.30829086214541e-05
0.000116248633953366
8.08531076834698e-05
3.04427516218338e-05
9.33852569259734e-05
5.65127560651205e-05
5.83376306403474e-05
6.75803969873786e-05
7.45138009830456e-05
6.21084871274942e-05
8.53014043363484e-05
6.438841373903e-05
0.000100521583213923
9.30670989368469e-05
0.000104576788659908
6.98261787530536e-05
6.04513273175047e-05
3.78815721510791e-05
0.000114838766251681
8.22538027531544e-05
7.63065462297581e-05
2.12165575599014e-05
7.26370527388169e-05
5.98348802048464e-05
1.99115719284663e-05
4.03711430541217e-05
2.9946291086999e-05
6.29278968564226e-05
3.42694978242002e-05
3.46415096865987e-05
4.53414554854184e-05
7.18871332257083e-05
3.35831792923662e-05
5.32260219170796e-05
3.45577341916798e-06
8.34285673121948e-05
0.000109916626478225
6.91973052257992e-05
4.26733321346005e-05
7.83282795844598e-05
4.96097818919082e-05
7.80864330171343e-05
5.50750710058787e-05
6.31927497512841e-05
4.4963154124488e-05
0.000113086639538107
4.05960717284611e-05
5.69167993174835e-05
5.07703578591082e-05
8.52450924456914e-05
5.49107658826511e-05
5.77488141048714e-05
9.33389335054907e-05
1.35363661557427e-05
7.02470615462118e-05
8.50048618315897e-05
5.3264825249326e-05
1.09658220024944e-05
7.3376239503723e-06
7.59873886975063e-05
2.75150247001071e-05
2.48203934454138e-05
7.02958252073291e-05
-1.11383944017797e-06
-7.28718491839165e-06
6.05807167628257e-05
6.28300541403989e-05
4.56926540326918e-05
2.59592385065908e-05
1.40358800392385e-05
1.09213442867271e-05
8.37645865577552e-05
4.98897314256508e-05
4.67281254500657e-05
5.71702933945764e-05
8.81880850312176e-05
6.12842444761681e-05
3.45761788482672e-05
9.05640798688325e-05
6.80867724561039e-05
0.000115010552138633
9.32867480464484e-05
4.50481142786872e-05
1.42546380999541e-06
2.87098124110591e-05
5.43223413600999e-05
6.24195870920518e-05
6.88307199301622e-05
3.4139062119455e-05
9.16214198607077e-05
-8.5608527281565e-06
2.30341395713463e-05
8.12989325780754e-05
6.20911184132762e-05
6.59936947298002e-05
1.2810954883065e-05
5.70240392088661e-05
4.26758215782462e-05
5.9509904781696e-05
7.75858289635122e-06
6.05160428172486e-05
1.58667088422987e-05
3.57912861581951e-05
2.16799372412033e-05
4.06151240077821e-05
4.24612614765039e-05
6.8622242721276e-05
6.92029779722236e-05
6.33686128917925e-05
6.75716898005551e-05
8.01076807379562e-05
4.41265764404835e-05
7.75024088855053e-05
1.94029053760483e-05
9.2004503221625e-05
6.80852951020514e-05
0.00010759929147284
9.38790376992968e-05
5.95470258243172e-05
0.00012780184766495
9.37260091225253e-05
4.80385598778996e-05
0.000105282433670061
0.00011894903477636
4.0425645347044e-05
-3.10704056887027e-06
1.67252518767152e-05
5.71127345391329e-05
6.73644943259416e-05
4.78465824039815e-05
3.16224133456232e-05
4.20820734914916e-05
-4.26402838356802e-06
7.01179086958662e-05
6.56568388570971e-05
3.38954758209028e-06
6.49020047958722e-05
0.000152012721511627
2.02494392098981e-05
4.89074266433424e-05
3.0877241433644e-05
-2.57908656709915e-05
3.60524772478775e-05
1.89758771770502e-05
7.83843935433093e-05
7.65958586227128e-05
7.39117566535142e-05
0.000111027745446753
9.9494867510988e-05
0.000123733993240897
6.52803395882323e-05
5.45373521678422e-05
2.10429344640938e-05
2.41005726933259e-05
5.53537096380068e-05
5.36943617682589e-05
0.000130935109615807
5.01143515748424e-05
8.29517783704344e-05
8.46480183876983e-05
8.62911073561923e-05
4.90750933926397e-05
2.70895254861215e-05
8.46798915302017e-05
6.18020727868167e-05
8.12898576376141e-05
8.98500225310855e-05
2.79438973539937e-05
2.35069683135481e-06
2.71590373853192e-05
7.73458789202911e-05
5.06802643336842e-05
6.90263832647071e-05
8.08745496809376e-05
5.76532420460391e-05
4.6614490150968e-05
2.78624937056258e-05
5.79925971784206e-05
7.66462691442417e-05
-7.05996678087648e-06
8.02302472478412e-05
5.42892062612911e-05
3.45354215509295e-06
2.56310027099923e-05
5.01672866063399e-05
5.9810472840071e-05
5.66739222894441e-05
3.40275051761601e-05
4.43479499687017e-05
9.42100228483085e-05
4.11712039587987e-05
1.39669746795195e-05
5.45609016581928e-05
3.13304938195981e-05
8.19576237033821e-05
5.32835453112892e-05
8.45046770469196e-05
0.000124766643873863
1.98179717297868e-06
6.84388809654811e-05
3.2833672691574e-05
5.43789745318017e-05
4.29315286946882e-05
5.00657699204125e-05
-8.3579196040924e-06
6.08933111519444e-05
4.77944457599864e-05
2.06815336760869e-05
0.000111966357123087
9.49383224903677e-05
7.63502662664121e-05
0.000127680158767892
5.23019698003454e-05
3.45847935464406e-05
2.66588929414734e-05
9.02448153813224e-05
0.000129453503290019
0.000100081832453366
4.29276945627891e-05
3.98172884862989e-05
4.00984023717373e-05
6.81871247084908e-05
4.0647410430499e-05
5.59006663854621e-05
5.97931767859405e-05
1.37878552217306e-05
-2.23739059354958e-06
3.65828449436639e-05
0.000106461831279564
6.59499500944765e-05
9.52929834372491e-05
2.47628197744386e-05
2.07790308910103e-05
3.57937001641338e-05
0.000111238067609319
0.00011470738600803
2.28555052807548e-05
4.38120239109181e-05
9.30801496623894e-05
9.59216605946932e-05
3.95442254005805e-05
8.43426653490256e-05
9.7624955596379e-05
0.000114723658428113
0.000104189668705322
6.60395525207662e-05
3.91278225796385e-05
1.20428751559647e-05
2.51106332920171e-05
5.63465245215336e-05
5.76333362830295e-05
0.000103376518348653
5.94501423484684e-05
6.00273153394979e-05
6.99403782801113e-05
3.24795292968889e-05
7.02279129975969e-05
1.74524483137149e-05
5.95784831888651e-05
6.47386119561175e-05
7.16025391568303e-05
-8.29509327886219e-06
5.73998065337389e-05
2.59249672941252e-05
1.40931020222853e-05
3.94599271903649e-05
1.79655470262627e-05
5.10580675818182e-05
5.65264177527743e-05
7.61359929355747e-05
0.000105055181925464
0.000105899653837744
2.82312733038235e-05
8.07476868513065e-05
0.000113050751358684
2.26738418146576e-05
4.61002142615654e-05
-2.2432406502209e-05
8.5925680628446e-05
5.63239389283501e-05
8.92584547084039e-05
0.000106695022413263
4.31880583204585e-05
5.74324244948521e-05
2.42238151537914e-05
5.29972065761058e-05
7.453498284602e-05
3.55683860855499e-05
6.67377547135787e-05
8.17446922946938e-05
9.64820614825339e-05
2.59155045000031e-05
8.26967778058307e-05
6.20025631140618e-05
5.38982891736812e-05
9.68354115195756e-05
3.6721984866843e-05
6.71130564025021e-05
2.21363571957598e-05
6.50608613670779e-06
7.52599701704271e-05
5.05290092082071e-05
8.1554032574065e-06
7.38808230346103e-05
8.03559883385975e-05
6.78381168238279e-05
5.1645653531487e-05
3.26082670231823e-05
4.27896631160376e-05
1.81620447115164e-05
-4.94409259774341e-06
-7.0414113204912e-06
7.07961627296586e-05
7.27516813765567e-05
4.55058565160705e-06
8.39602252732746e-05
7.46037838221799e-05
9.28678947594412e-05
-2.44946242702913e-05
6.61516409094235e-05
5.93396523468154e-05
7.39660420139875e-05
1.30858776066875e-05
8.13508419990728e-05
1.18810794763468e-05
9.44548095655007e-05
3.84013874504012e-05
9.17631466090613e-05
0.000140136597482565
2.46309180051646e-05
7.51856058770028e-05
9.64438374699375e-05
6.72493762746309e-05
0.000105824451690628
4.16564311977721e-05
9.68825078562083e-05
3.35367461316072e-05
1.75984527408741e-05
3.68339764438329e-05
6.40953038816154e-05
8.61546251530455e-05
2.38788735996385e-05
5.17646972458348e-05
6.52174323145471e-05
2.54367393082127e-05
-1.19752835706486e-06
2.67640720796765e-05
2.72303801618947e-05
2.15122473809494e-05
3.35070826082637e-05
3.86800288672668e-05
6.14034562692266e-05
-4.39300653732083e-06
5.59224344078368e-05
2.70165732792312e-05
4.10779378623928e-06
5.31149457252615e-05
7.87971471094343e-05
9.69103342521972e-05
2.5500027403115e-05
3.58401541010993e-05
3.39142730724437e-05
7.18855149839778e-05
7.90498220946136e-05
5.23057517197298e-05
7.96682460959403e-05
-6.2651583492435e-06
0.000106070498508837
5.73064869981486e-05
1.02703862357902e-05
2.98121113749042e-05
9.75630679886894e-05
5.28747856263542e-05
2.82774057773219e-05
4.53222583091778e-05
0.000102776217546907
9.94182805917007e-05
8.54509197798408e-05
3.61626154242086e-05
8.16060077335856e-05
0.000115226728891104
2.45228547421577e-05
7.32724658200823e-05
2.31200889791424e-05
0.000107931400906874
5.89142469921624e-05
0.000135371648690103
9.6123252182135e-05
0.000118063284835609
8.17923823093708e-05
7.06670909905583e-05
7.9145050024056e-05
4.0598557309577e-05
4.34450068916507e-05
3.21053266442605e-05
5.92497877748871e-06
1.47195727871011e-05
9.23310870828807e-05
1.31269080938266e-05
7.55897585925755e-06
3.72907986206689e-05
7.16898679673349e-05
5.94704473146948e-05
3.7293267311209e-05
2.18133435041452e-06
-1.49441153519195e-05
-6.47424275517303e-07
0.000101593255931807
6.28231279167848e-05
3.80014862849246e-05
5.44363073428362e-05
3.69884818375272e-05
8.53706059263448e-05
8.73374353793577e-05
4.49828458917822e-05
7.60423965526997e-05
9.61906086068964e-05
5.77834504092603e-05
4.34612338967149e-05
6.94188353753053e-05
8.5575249217077e-05
0.000123481712864626
5.7264952449879e-05
7.51436657767996e-05
9.1619217442661e-05
3.69319713851593e-05
6.95961841508459e-05
5.74460607653052e-05
5.71167426153361e-05
9.52300222219767e-05
4.7567101247931e-05
8.25416111879188e-05
7.32782412037063e-05
8.49874821322178e-05
8.00998322250886e-05
8.23077402543302e-05
3.16739642213048e-05
5.69019940301804e-05
0.000104065893428586
6.21105451059909e-05
7.90989473914778e-05
1.89633470986746e-05
6.60976618042883e-05
4.46184302335156e-06
6.42587724503663e-06
4.99398576963426e-05
0.000106027918817365
9.28193875433483e-06
6.70102616381732e-05
6.3894221162113e-05
8.25262925379303e-05
5.44564426958304e-05
8.38062663250989e-05
8.95298804462913e-05
7.87754667439759e-05
8.20524546490463e-05
0.000127209436190137
5.67479517760627e-05
7.03651685503236e-05
3.4061247960845e-05
6.26668702062035e-05
8.28681292800228e-06
5.43009688671757e-05
2.50260518627029e-05
4.60083957697761e-05
6.63955041077768e-05
8.01202208550391e-05
6.5240183334553e-05
4.78598295302873e-05
1.24403421915376e-06
0.000141374416028744
8.93812813554018e-05
7.55936648566163e-05
4.75726198054477e-05
7.76691555321473e-05
0.000102993108204912
9.24020067244685e-05
0.000119109175087323
4.4337901294232e-05
6.59741544469215e-05
0.000121553464272672
8.48524042781099e-05
8.14899344505459e-05
1.39877925738863e-05
5.93267920171931e-05
7.87249076178025e-05
4.35233337812525e-05
4.54309860893122e-05
7.89233282961178e-05
0.000103570769886471
5.04499439855448e-05
3.38301596097021e-05
8.03555404392856e-05
9.46293697033293e-05
3.62011852134289e-05
3.05636394061301e-05
4.02980590440993e-05
0.000111080725018339
2.89357319400606e-05
6.99533273690541e-05
2.59879866691378e-05
1.73315967353404e-05
2.72467143938658e-05
9.23082117378642e-05
5.94340167422389e-05
8.9019668790317e-05
2.62759195838528e-05
5.47529714711198e-05
7.53890015745861e-05
6.27030239240779e-05
9.95002017641903e-05
8.82992433382531e-05
5.41212658685951e-05
4.72097338358308e-05
6.60533411775804e-05
2.06945105878726e-05
0.000123598562368923
6.51936423012177e-05
2.05120292638655e-05
0.000113193051237056
1.49429627541973e-05
0.000112955349367823
8.87993310335856e-05
3.82744986291852e-05
8.19894316097843e-05
6.86396646093869e-05
3.71928112561048e-05
8.58875924237386e-05
8.08036441887406e-05
0.000205825313423083
0.000132161948767601
4.21773805078646e-05
0.000120084825573314
6.44183636988354e-05
9.13302458193838e-05
8.23473719611456e-05
6.98849208989072e-05
4.73129872245771e-05
0.0001236726022545
3.16282100750947e-05
3.7458702409216e-05
4.34485283464406e-05
5.76747585239212e-05
4.73139574187999e-05
1.96421394721731e-05
2.23043520701889e-05
7.77274316333472e-05
9.10210107704119e-05
-1.60165986996781e-05
6.59350049261119e-05
4.33519500961705e-05
1.77002629169144e-06
5.75589986321849e-05
-4.20653947679973e-06
6.32450436154398e-05
0.000131251719117734
6.62334115736713e-05
2.56630625190864e-05
4.12008045261881e-05
7.90052169985212e-05
0.000112605811359559
4.82874400933402e-06
6.07608958139323e-05
1.89578669803103e-05
6.88492036428251e-05
7.20318890852113e-05
3.09695949571767e-05
9.55968655041247e-05
4.61924049818546e-05
8.58892834032041e-05
0.000123444229188368
5.02283347102478e-05
8.36463478885932e-05
9.72541265330812e-05
0.00012808602434212
9.88729591453687e-05
5.55781286918618e-05
8.5162641452476e-05
5.83963347453649e-05
5.74620488938072e-05
7.01243259367671e-05
3.48233782532689e-05
3.34522008608657e-05
-5.78809235593141e-05
4.68511852550589e-05
6.28518207766006e-05
1.48797163684387e-05
-8.15602139413072e-06
2.46638664013259e-05
9.07293041496624e-05
0.000108406865681226
0.000115859741918883
1.3156180652113e-05
4.73769586968086e-05
5.32650101811494e-05
0.000104657260547783
7.57217052576031e-05
0.000101600624265077
6.59551105091328e-05
8.39278281905693e-05
1.91309880654991e-05
9.99831021226463e-05
1.60729019780311e-05
2.19477656450424e-05
1.16690491795166e-05
7.24118210116944e-06
5.85277325460427e-05
6.5882559033033e-06
2.20193941743847e-05
6.90532464095519e-05
4.08762648019997e-05
5.49763589419859e-05
9.09747307340373e-05
9.85689655908502e-05
4.2632922998512e-05
1.1242958151668e-06
-1.476010248281e-05
1.20424017781966e-05
8.58746104451906e-05
9.93446591418853e-05
3.44837871045762e-05
9.80797551759188e-05
2.67687937841819e-05
9.86605808640239e-05
6.89024715458794e-05
5.61840920225676e-05
5.03920025713988e-05
7.80134506355344e-05
9.53500125655244e-05
5.76749061002611e-05
3.64639506726438e-05
6.84206161086882e-05
5.28175410509164e-05
6.95450878831902e-05
8.58500295807398e-05
6.37172301516785e-05
4.29614353435106e-05
3.77632525073498e-05
4.24056241907616e-05
3.33917249195267e-05
8.26327125955325e-05
1.97369129228044e-05
3.81066143105571e-05
1.21621838101823e-05
7.31533827752103e-06
5.19350844107872e-05
5.015594965871e-05
6.0307254470048e-05
6.4105122590272e-05
7.79352478499429e-05
2.65548224285014e-05
2.4771724175584e-05
4.05043882766177e-05
6.63394726811567e-05
7.98651870241146e-05
8.54372907653614e-05
9.04406309098663e-05
0.00010097568383172
6.24598271432018e-05
3.23131255953884e-05
2.88351996816631e-05
5.59931166421578e-05
1.76757277439514e-05
3.7384256425614e-05
0.000118973442885606
3.58058380299891e-05
0.000105185274159983
7.14955930921111e-05
8.36251100501386e-05
4.41454110938978e-05
5.53610306464556e-05
3.56773676744893e-05
5.69947704340809e-05
5.84868414237629e-05
-5.95012389786692e-06
8.90665337949138e-05
7.11184529899053e-05
8.66520813495329e-05
5.30375454357234e-05
5.22281975638127e-05
4.97757286693219e-05
0.000122388375970527
5.59782500771293e-06
0.000114092657293408
7.90024133733228e-06
0.000111663638895925
5.06181722807996e-05
5.0161680923858e-05
2.81941504351239e-05
5.90744055759003e-05
2.58339052165725e-05
-4.30750271807552e-06
3.58108787281681e-06
7.83742624428188e-05
7.52634055138247e-05
9.39040524014916e-05
4.92994582312311e-05
5.52910391463705e-05
7.12183348155809e-05
2.56092096546355e-05
5.00444847857902e-05
5.35628806246066e-05
9.97090009463388e-06
3.86986637410839e-05
5.74186797293002e-05
7.28490117391139e-05
5.70272213278198e-05
7.76708930331097e-05
9.8630857665909e-06
5.91606380395106e-05
3.45882301091022e-05
2.72896679681042e-06
8.53086351541052e-05
5.65301681296528e-05
7.15579944978226e-05
5.59235916523679e-05
6.52772237735101e-05
3.62582776706317e-05
-2.88036325155538e-05
4.10443764539402e-05
7.57663788644545e-05
6.23672857241066e-05
5.45104201841884e-05
4.05479564140971e-05
7.06149301107925e-05
7.21035550371362e-05
6.65893201799237e-05
3.59051101375259e-05
0.000140736136992003
3.98398500700156e-05
5.07986576329595e-05
9.72001348707422e-05
6.15725911020332e-05
2.71913544700933e-05
5.27798544420321e-05
7.44004183380696e-05
7.72895212193982e-05
8.61259851495845e-05
5.64872829328957e-05
8.20792243769713e-05
1.99172228528176e-06
2.85950183099755e-05
3.14976370851668e-05
0.000106842707585968
7.37214692615412e-05
3.13927297757189e-05
7.39498684181073e-05
4.40035084611246e-05
3.2616892087562e-05
-3.14959842881761e-05
4.3504128813485e-05
2.31924368378888e-05
6.40998477322526e-05
8.28673797030992e-05
5.87885663536063e-05
3.23112392983926e-05
5.67939063207381e-06
4.64475376693611e-05
5.13620292594493e-05
5.12419660403224e-05
5.35118740721897e-05
6.96570526239384e-05
7.30022828541459e-05
4.77190888364717e-06
8.70012301451818e-05
7.73152327894342e-05
6.50970622196794e-05
6.25560150751039e-05
-4.33973353886293e-06
0.000130098970151016
3.77532070736928e-06
2.35352658754673e-06
9.39918608432665e-05
7.81219376027887e-05
4.07988078212162e-05
3.71402213755662e-05
3.56785348553289e-05
6.31492358037276e-05
6.32872935799868e-05
2.84253202133128e-05
4.68196530184508e-05
8.14704787073198e-05
3.40860126540803e-05
1.45064272366865e-05
0.000113226435873461
0.000121350545744363
4.36785425212045e-05
3.45161775862245e-05
5.82031052281948e-05
6.35204294423452e-05
9.58939580637691e-05
0.000132766150436208
0.000102273050760211
3.85810617703765e-05
3.57682109766063e-05
0.000106547251938957
0.000130462274125933
0.0001218793249507
9.38600884753055e-05
2.84107551750327e-05
4.6524845134368e-05
5.03579042901139e-05
9.77656206132597e-05
6.88757190297247e-05
2.18859294243099e-05
6.47130823937353e-05
3.62061831419084e-05
0.000117142144594863
6.36914139295275e-05
-4.60549092319622e-06
2.49143413099986e-05
5.73403241718844e-05
0.000108380953195998
4.85267543512374e-05
4.25209218521028e-05
9.10430747538202e-05
2.44538747154633e-05
3.74536870990513e-06
7.30059270538413e-05
2.8175534602554e-05
5.83865467511796e-05
-4.09890125185117e-07
9.57360872863947e-05
4.60927987670295e-05
7.86007260255503e-05
3.00395416449966e-05
1.76039282274838e-05
9.4598653376135e-05
8.79970191796963e-05
8.14088717418503e-05
0.000118759823350531
7.05218350854388e-05
0.000118872705548501
3.25284258157687e-05
3.94934553315849e-05
6.05447107761441e-05
1.9835821893065e-05
5.28988088744181e-05
0.00011699307859753
3.29617663807971e-05
8.52698930377961e-05
3.5985733004319e-05
5.53575266625276e-05
6.35289619852319e-05
2.30282739736069e-05
6.23455688953634e-05
7.94001282506848e-05
9.8102361890553e-05
6.64040352683135e-05
7.54828038060004e-05
8.53924152565495e-05
7.14500488464681e-05
4.92789898339258e-05
6.79313820180938e-05
-2.72881865967131e-05
-2.15879271604211e-05
7.0794712150239e-05
3.14045451773441e-05
3.91084838281358e-05
-7.59074272235551e-06
4.32691121327599e-05
5.74372948121056e-05
4.60255056901583e-05
0.000108693576559738
7.96953607066678e-05
3.79695958452056e-05
6.77091655284986e-05
0.000109452623403291
4.33792012962803e-05
6.42237997020441e-05
6.52774509201988e-05
3.2981188181404e-05
4.49564986723505e-05
9.07083404763336e-05
0.000131028812421858
3.45598458658147e-05
5.77474824751703e-05
4.56178850089134e-05
8.9730964684571e-05
7.53498017894275e-05
5.8050334789619e-05
1.62079432490044e-05
6.7133516732922e-05
7.11823977380157e-05
4.81298555226572e-05
4.95170689164207e-05
2.49893640024235e-05
3.37897555576934e-05
8.07843777662649e-05
3.57090347302726e-05
4.37535779619302e-05
7.09987797438724e-05
5.31243718958773e-05
9.13344767445543e-05
6.68214090558771e-05
0.00012438735729602
0.000103226458476314
9.61685958960931e-05
6.48318058813204e-05
8.73132937763712e-05
8.24136228353902e-05
7.10019273380733e-05
3.77385984796377e-05
9.71607429647727e-05
3.49922173010691e-05
3.61098367514138e-05
8.17580836094417e-05
2.63503429907259e-05
5.16153813019928e-05
5.66157016519853e-06
5.00767657818541e-05
2.23108746657899e-05
2.07308110788414e-05
1.13658212039213e-05
4.27166635833646e-05
8.06289636064237e-05
5.28594555999597e-05
0.000111741215618434
4.53004260297099e-05
6.28816797937693e-05
7.89880686170185e-05
9.72216936947517e-05
5.96576348761306e-05
6.40922269601772e-05
6.23411193078008e-05
4.26481832784691e-05
0.000109644430963434
7.86104846167613e-05
5.87514397354893e-05
2.75696809223564e-05
2.40732014974779e-05
4.2939927716425e-05
7.4581093262727e-05
3.25268338888142e-05
4.57216966616753e-05
0.000102549189357286
8.65276087966433e-05
5.48941827317605e-05
4.84897793204454e-05
9.67496279840367e-05
3.58385603371775e-05
3.60862901233546e-05
4.44446372568163e-05
6.50137472460701e-05
4.11893474965834e-05
7.3653425543984e-05
4.2960729348229e-05
5.19298607584692e-05
4.61631811636403e-05
6.7660757374775e-05
3.20638373710667e-05
4.4931484278599e-05
6.49989194325969e-05
9.16189715252052e-05
2.87559939436346e-05
7.53678640335163e-05
2.05175038933472e-05
7.3319308233715e-05
3.69802351822544e-05
0.000100592602725886
3.34478199778664e-05
1.18954942598606e-05
0.000147743122518688
5.51163398527247e-05
2.82791020373465e-05
0.000125120348589832
0.000101926836939933
4.01299158114369e-05
6.27973442989749e-05
5.99159062331501e-05
7.77815111138778e-05
6.86679251691146e-06
3.80541768260437e-05
4.82927417360434e-05
0.000106128748864796
9.60985226013738e-05
3.56264383880817e-05
1.55542390984056e-05
7.85455716653079e-05
2.65749994047915e-05
3.45674962170365e-05
-1.72274390088773e-06
3.86198948625848e-06
5.09214576864266e-05
-3.92153488724994e-06
8.19020119405245e-05
1.5546472393977e-05
6.64941207349763e-05
-1.07786895478894e-06
5.88333599730881e-05
6.17436449668367e-05
3.7504752836856e-05
2.22325303955531e-05
1.46795841902626e-05
7.88765365379563e-05
6.44399869719447e-05
7.1644219788642e-05
9.89549520102519e-05
2.89955247540261e-05
6.42421181550476e-05
5.47844830580419e-05
8.86163155264822e-05
8.5052653005993e-05
6.15602088607972e-05
8.75319410579657e-05
7.04024307193025e-05
3.76277565922171e-05
8.61684537839614e-05
2.33815920036192e-05
0.000150281082636216
6.16630802311382e-05
2.84291875994771e-05
9.92689653075735e-05
7.91515157035584e-05
6.29372015933755e-05
6.8870957836721e-05
5.08085076128506e-05
8.44474483453494e-05
8.37940143096454e-05
8.76740860757906e-05
5.12378129823657e-05
2.23714273836106e-05
7.33125062396271e-06
6.49343914150306e-05
3.27597370089809e-05
3.646682423038e-05
8.83422661706932e-05
2.21097930791442e-05
-1.54418172695992e-05
5.7147398086944e-05
-7.58465640657282e-06
1.92531945479785e-05
5.5802583982429e-05
3.47289027983511e-06
5.07335646645163e-05
-2.85149535063319e-05
3.79984334892354e-05
7.24584168841692e-05
0.000123095847069773
4.73615101354936e-05
4.58954108912541e-05
0.000103822530960394
7.0457521153817e-05
6.29625973432428e-05
0.000109800626678214
5.60591120314584e-05
2.436315126271e-05
1.99058520881338e-05
4.80426078082872e-05
4.06812313417247e-05
-1.38347420334931e-05
6.62746197656732e-05
-1.85702673263795e-05
-1.34098979259308e-05
-1.77492517560917e-06
3.77970456031848e-05
4.09537603989892e-05
0.000102099896290674
5.66343585717821e-05
0.000103993307596802
7.19761695217742e-05
0.000100260809766106
5.54341916332998e-06
5.82711287128234e-05
6.81376563480695e-05
-1.00232985663703e-05
7.76729579061408e-05
1.7205084550122e-06
6.42825386600691e-05
6.39714441652209e-05
5.04009891437595e-05
4.80379049528695e-05
8.35324665372829e-05
6.79595584430874e-05
5.62770385475935e-05
6.67486733079428e-05
6.80186733424992e-05
7.32375337503667e-05
7.62393102553646e-05
5.94587812590043e-06
7.05257819675808e-05
7.881175252564e-05
4.49026661146651e-05
9.75655591018333e-05
2.65804953695685e-05
8.70899082820017e-05
-7.21869567911629e-07
4.01214922916792e-05
2.43150784182716e-05
6.3451669261747e-05
8.475119163953e-05
6.47583586413171e-05
5.38466927401748e-05
0.00010942659691528
3.23833420207136e-05
3.13867420231425e-05
6.12849382021507e-05
8.51115144125672e-05
3.87448303886788e-05
5.32201409490375e-05
0.000108966891454644
7.29073432710183e-05
7.19993952474599e-05
6.7476536100286e-05
3.55138247828372e-05
7.63601996655006e-05
9.87928022036976e-05
4.1678838334321e-05
-6.10024220703959e-06
5.04021342437937e-05
0.000114048504783881
2.19500013431784e-05
2.7445361987325e-05
6.58058238657356e-05
8.84059517786048e-05
2.68655401199493e-05
4.68768108505428e-05
1.50085662500442e-05
0.000144276416967108
7.32306166473367e-05
3.24258730015087e-05
-8.18637260508016e-06
1.59090375925313e-05
6.732175019475e-05
5.14221190237488e-05
1.03603391906458e-05
3.25987802619202e-05
3.31457235361377e-05
5.08650894489097e-05
7.36626585120443e-05
1.9758261663939e-05
3.331364359142e-05
-3.99846109874807e-06
4.79153495642593e-05
8.36510011867409e-05
8.3461664294008e-05
5.13986226224063e-05
8.28956995838912e-05
8.80518617950065e-05
6.65908750965241e-05
7.62563353981301e-05
4.15485451773254e-05
1.82641566650173e-05
4.56471649009768e-05
0.000125231295116577
3.30555695903422e-05
3.15398217295632e-05
-2.09602075464943e-05
0.000111229055119814
0.000109327691541741
3.88409146772133e-05
8.74049360838548e-06
5.57414362953535e-05
3.52296346582157e-05
8.01914996576352e-05
5.92605403466237e-05
6.38990747161946e-05
6.86742696399917e-05
7.91913903326195e-05
8.33253091309794e-05
1.91858790547819e-05
2.6613977509109e-06
5.4921095707017e-05
7.95867760185417e-05
8.17673035538207e-05
6.38785575603872e-05
4.40031562227154e-05
9.68455467598051e-05
5.22415088226043e-05
2.69920596911168e-05
7.6480685935733e-05
6.51433789303509e-05
5.96096619565975e-05
5.91152650257326e-05
2.20879687495417e-05
8.66950547136575e-05
5.23629758508e-05
2.8237712925581e-05
7.87878963830363e-05
1.12332253180152e-05
0.000104252923501374
1.3518103753587e-05
6.76094591196942e-05
9.09483483457269e-05
5.90507957741044e-05
1.33816291534355e-05
4.96548838407852e-05
7.49761614001208e-05
4.71007158734558e-05
1.4088007774518e-05
5.16963722630915e-05
9.75458878147032e-05
5.00319904381599e-05
4.33862701195285e-05
4.04393469187513e-05
6.12847432385286e-05
7.49816598303355e-05
5.18901394457068e-05
-1.7871524815106e-05
9.60041733247637e-05
7.8866637144652e-05
5.45090363623703e-05
0.000102677203249651
7.59741462017345e-05
5.05206224964971e-05
5.45316828377117e-05
7.49278616860873e-05
8.26566384185002e-05
1.79255756956305e-05
6.76685774919154e-05
6.41077892123375e-05
5.85958489894572e-05
0.000153262197471739
0.000106425615238059
5.06723098385739e-05
9.02282040440702e-05
-4.17885120434039e-05
6.55608213396317e-05
-6.89080764827363e-06
3.24529522373801e-05
6.16417171295066e-05
7.81619997824514e-05
7.49182187597341e-05
-3.19065040453932e-05
1.72628281047412e-05
8.6487913926692e-05
4.89851692597094e-05
-2.25986049327498e-05
5.02678229537942e-05
6.05420682758204e-05
4.70103085094494e-05
5.72063599049736e-05
5.71178835444089e-05
8.93369161536814e-05
4.84737582657134e-05
2.21047116819307e-05
7.09901202618343e-05
3.78998339378798e-05
5.19962729999875e-05
0.000102663728696036
5.42072349298893e-05
1.66715742954836e-05
5.3661682350103e-05
5.90406057559222e-05
6.64613326520592e-05
3.21764155577374e-05
6.08913630347706e-05
6.05910416651158e-05
5.33484210760893e-05
4.41565096352389e-05
9.62276793806214e-05
4.39218042284121e-05
3.15575500327292e-05
0.000150781767105929
2.08474204187478e-05
4.7821980756546e-05
3.76683525502924e-05
3.44206761256856e-05
4.98575230443033e-05
3.96197870024607e-05
0.000113994843410078
0.000123880535842691
4.49556455669342e-05
4.32758635927908e-05
6.58979614072659e-05
8.57365745193951e-05
2.1940626889631e-05
6.88395552207822e-05
2.64364619495545e-06
2.3423326102241e-05
7.20319207210669e-05
-9.74635650144762e-06
-5.61854131720805e-05
5.32859793748041e-05
5.46379734088838e-05
0.000107388507273625
0.000100265845464841
3.95639300345657e-05
6.35292598213628e-05
3.77536891289327e-05
3.13309704680633e-05
7.08788373685679e-05
7.36264834449083e-05
3.67476132496305e-05
3.6110085409885e-05
8.1248591311641e-05
3.19830263291209e-05
6.62850690480087e-05
5.15411407148956e-05
6.88312444406949e-05
5.6189856826136e-05
4.74694998593416e-05
0.000108828579734153
7.26277260575765e-05
5.78278578963259e-05
2.03513442887284e-05
7.79347926557535e-05
8.06619001438385e-05
4.19692398299696e-05
1.77735136358495e-05
7.09605208549849e-05
4.12639425166628e-05
0.000124751370807404
1.55625165024714e-05
4.08903578029938e-05
6.50442489292375e-05
5.56537830598876e-05
4.49754092806542e-05
0.000121414032040313
5.1801039916997e-05
7.90529692773609e-05
6.91522075139274e-05
-1.55001271764694e-05
4.67950544596268e-05
6.77744803068798e-05
0.00011889283752993
4.73736656254161e-05
9.16745501619648e-05
7.93240673949809e-05
3.22153185875596e-05
5.83234914052345e-05
6.29919808731844e-06
4.0517297727741e-05
7.55475352145237e-05
9.13019063625772e-05
5.52813576029135e-05
0.000104685016916859
2.21238737716831e-05
5.74968651677541e-05
7.80923636916875e-05
4.42443360869262e-05
5.37357389725078e-05
5.25452266600904e-05
5.50309171365838e-05
4.12012388890553e-05
0.000110760520516318
0.000129164948883552
8.85444603711354e-05
1.11477050456844e-05
5.1572408113716e-05
4.32113685283601e-05
9.15869449596059e-05
2.68416284491746e-05
7.03591347084231e-05
1.04892376190119e-05
4.90523837321509e-05
4.71343185228536e-05
9.49892021557146e-05
0.000123261563593703
0.000128679418945
0.00010041202943975
1.669088259098e-05
6.55753990137404e-05
8.28387786319969e-05
4.56817536329073e-05
8.46214829845608e-05
3.78892452226247e-05
7.21210321300038e-05
0.000114199779115614
2.87227375942224e-05
2.8638666656049e-05
8.82782513371335e-05
4.17210459935985e-05
6.1062802576984e-05
4.35232765920355e-05
8.23479895438819e-05
5.35110369630465e-05
7.20921748446243e-05
5.02906728336908e-05
3.77290666797071e-05
-1.23713727070052e-07
-1.35421136643252e-05
8.94720521565578e-05
6.20369623842153e-05
7.45852410079811e-05
8.2551680033178e-05
2.20319658215559e-05
3.35453383270836e-05
5.94231566621256e-05
9.6602696480495e-05
6.29929948372662e-05
8.39813544966609e-05
6.80398404946797e-05
8.32870890813994e-05
0.000110440678666523
6.55765313979676e-05
6.65589105248586e-08
-1.85134924918772e-05
0.000106054564459297
0.000110581563724477
6.46027400149612e-05
-4.00214789816982e-05
0.000115096401597238
2.63371727425206e-05
3.71001680123747e-05
8.25102543029295e-05
6.29761321785858e-05
6.91801847830028e-05
1.55908208403165e-05
-1.54998338822862e-05
4.4231700186235e-06
9.11307159694535e-05
8.64767372469575e-05
6.7833109927576e-05
6.73464914095235e-05
7.04877449935574e-05
-5.8524790713398e-06
6.27982794560895e-05
8.59647160606207e-05
0.000101361949373608
2.31284501009244e-05
3.01081917103288e-05
3.16958197189706e-06
6.95166425809206e-05
3.51753572127238e-05
6.71051662616228e-05
9.95688624915401e-05
0.000103423212802005
8.13429153470188e-05
4.3557527307286e-05
6.60350070788269e-05
5.49838872277403e-05
5.75796650875537e-05
0.000112447418983374
2.91047027269373e-05
9.7654750039313e-05
7.26479194823448e-05
4.17492923282203e-05
4.43436736697878e-05
5.6033534362978e-05
4.26766424236188e-07
2.0247885900187e-05
2.96130278801832e-05
4.60844422911564e-05
8.28504156628153e-05
7.46464437485432e-05
6.62476943035185e-05
3.88506232767075e-05
1.59771256329514e-05
0.000133887302642097
3.1749793912585e-05
7.95798189510143e-05
7.32105227595512e-05
8.90162524140473e-05
5.79356723912992e-05
3.47777023529418e-05
5.90968635817046e-05
6.04440205127659e-05
0.00010929190361838
8.30746265133179e-05
4.31842555944171e-05
0.000138024619573375
4.05647467919613e-05
6.91107328643728e-05
5.11528371562811e-05
0.000104502409191357
4.57179436093151e-05
3.40438417216701e-05
9.53838898361267e-05
3.57044495510129e-05
7.16575407757897e-05
3.73522594619564e-05
8.46823436513703e-05
7.41939184505817e-05
2.45109194441215e-05
7.22716714762931e-05
2.2456318922182e-05
4.37426411743808e-05
-1.86875107574187e-05
3.15893159288461e-06
2.71512873743141e-05
7.23980014051207e-05
1.1711741077913e-05
0.000103137375778898
6.03448812956603e-05
2.5115971534602e-05
9.50500114240502e-06
1.30923688104082e-05
9.01527610225996e-05
-2.63279500003416e-06
2.78671927335197e-05
2.16562542523158e-05
4.97189635882735e-05
5.34028111901847e-05
7.06846324628333e-05
6.88068274859941e-05
9.91356348313131e-05
5.30477906271312e-05
3.1499536359045e-05
1.82623859719906e-05
0.000120437604714277
0.000116596144969272
0.000127113986021312
6.57394200189594e-05
7.61238263207913e-05
5.6415933759447e-05
5.61565344396086e-05
9.85526399219827e-05
0.000113521569055653
5.7062097946276e-05
4.98166723734437e-05
5.56607801391951e-05
4.15823631135799e-05
8.93227028649022e-05
3.7288815215074e-05
5.82438288930835e-05
3.6246428424844e-05
5.65519391754615e-05
4.97064499292956e-05
8.40959469852457e-06
7.67425144362147e-05
-2.16177418182189e-05
1.21632794751709e-05
0.000138732209844564
2.89180924174968e-05
7.61841545745914e-05
0.000128014835068458
-2.24591050144998e-05
8.75193039408337e-05
0.000108770926821348
9.2265051605725e-05
0.000103675521824099
8.87903572018211e-05
9.13618272431893e-05
0.000100377802452126
4.74701693968716e-05
0.000100653114643672
9.57357498124852e-05
6.55670178437722e-05
2.48170614973488e-05
5.85217119748486e-05
1.70036144983812e-05
8.97814945522116e-05
1.70588165821703e-05
7.73271722710293e-05
4.77559493463066e-05
7.40793265844462e-05
6.16779920008271e-05
1.95270458322561e-05
8.23873895487319e-05
6.70292818092087e-06
5.49690291818738e-05
9.55340193243584e-05
6.26844382580502e-05
8.25442205006069e-05
0.000122875118033436
4.31581421362459e-05
3.09906585688812e-05
2.65162542458958e-05
0.000131630600371139
7.91691857417678e-05
6.31756707667057e-05
7.09766984083258e-05
5.98027016689988e-05
7.35370659892044e-05
5.61418967387562e-05
1.68165207582245e-05
0.000107326771245692
3.71293280618312e-05
5.16884118450677e-05
7.54963925721659e-05
6.38676849599138e-05
4.17758424989987e-05
9.56370189350392e-05
7.51937965503728e-05
7.91866442062356e-05
4.14042300780354e-05
5.76153699175226e-05
6.34050143397109e-05
6.37212654336141e-06
8.63114689621122e-05
1.37954896576622e-06
1.61469622368331e-05
2.20384734807831e-05
4.17131647346785e-05
6.78344675727341e-05
2.61555328504397e-05
6.81162483093441e-05
6.35527084800711e-05
3.96936954358721e-05
9.00642635143101e-05
3.4949832495433e-05
4.65095876775167e-05
3.84795843792183e-05
5.7841704873101e-05
3.49838661791269e-05
4.85666584116658e-05
0.000105795241087937
8.19953737112721e-05
6.62117081086444e-06
4.38948570401069e-05
1.33197565796698e-05
7.83313062369952e-05
0.000105885856328512
7.26472226374378e-05
9.43483063105586e-05
3.48725705751078e-05
7.22900955184195e-05
3.23103644430962e-05
-3.54865281553696e-05
0.00011508437060181
0.000100700786289507
5.6201234790781e-05
6.78408265205286e-05
4.16262541589687e-05
3.40686848766799e-05
4.56140364581083e-05
7.30169547248374e-05
6.05749024513685e-05
8.75051213130735e-05
4.02356602355363e-05
5.5728168345001e-05
-2.64212405759749e-05
5.09128928977699e-05
6.27982205273943e-05
8.13570426833638e-05
2.0983771780103e-05
0.000100547566172705
0.000100692149863791
0.000102467833278463
0.000105613454429432
8.30633742982068e-05
9.87311819794459e-05
9.31611642629047e-05
1.20713358763289e-05
6.72830074180714e-06
5.18501497796342e-05
3.98731975555058e-05
7.95038161049836e-05
2.84910881859851e-05
7.13521316205551e-05
6.71672340129505e-05
1.19252512851481e-05
2.74597661514127e-06
5.39344169353452e-05
9.01172173028228e-05
6.16821234004332e-05
4.47740149112708e-05
0.000139496391642927
8.88410361743256e-05
9.83101010653934e-05
3.99965088693399e-05
4.33165405590265e-05
4.36463636000674e-05
7.41083525109783e-05
7.38860909272759e-05
7.45490222569288e-05
5.33585808389793e-05
-3.15779595230009e-06
5.99804929106611e-05
8.57845134526501e-05
8.06004912809485e-05
3.03097666870459e-05
5.36579363450685e-05
7.4195776977934e-05
4.25842279712318e-05
1.77512237159192e-05
5.25218811527366e-05
5.78783678238791e-05
5.65963674301124e-05
9.04272331232517e-05
2.03878818143913e-05
5.23666060511241e-05
4.663370113039e-05
8.35438006411353e-05
6.61446098921377e-05
4.11166655693536e-05
0.000106286233365265
3.96762086276044e-05
6.19560921216866e-05
3.37603809189733e-05
-8.01125982856617e-05
8.38023421015331e-06
0.000119625096020801
7.89355638671622e-05
4.79478830475334e-05
1.36371058157876e-05
0.000120745951678046
5.58939631442508e-05
7.92099784776539e-05
4.97802022800419e-05
3.4601169883202e-05
2.85055033527669e-05
3.80836190633881e-05
3.96218506400913e-05
8.24761017728925e-05
3.33979969174036e-05
3.7296867753527e-05
5.90634979119874e-05
3.68059227986257e-05
6.9391678389519e-05
-4.6159062018746e-06
3.06652645337786e-05
2.06940701455314e-05
6.92297445946632e-05
5.24297986803331e-05
8.83118593400146e-05
7.7851579115529e-05
2.23233752455296e-05
3.68167521571495e-05
3.22254147363058e-05
0.000115068394400123
-1.11322358103308e-06
2.44047327739452e-05
4.96383275728665e-05
4.1605168273207e-05
4.90610225893456e-05
8.30013943746835e-05
6.19085508781681e-05
3.60145455919088e-05
4.63708407657165e-05
7.78495427028808e-05
0.000158549926734747
2.52468316234593e-05
2.80712114618621e-05
9.19089868819622e-05
1.65410448213173e-05
1.96661705260303e-06
0.000104144306120231
6.71217987905814e-05
7.60405949741774e-05
0.000108953573351448
3.73959582767237e-05
6.108220323733e-05
3.5394135035629e-05
9.22388993887265e-05
9.67209212912042e-05
-1.51872239163529e-05
6.91561865531753e-05
2.43699987032818e-05
6.00514521814748e-05
7.41465026037184e-05
1.23582028280475e-05
5.86575985352751e-05
0.000137724111633952
-1.17943297496782e-05
8.90324447657438e-05
8.6512007754461e-05
5.83355270417336e-05
0.000132555753735722
8.57982908241504e-05
0.000115362933764167
3.57953497830718e-05
3.79604132987387e-05
-3.15703426975132e-05
9.90038556042989e-05
6.97810916921916e-05
0.000115026805441763
9.80014213772052e-05
9.03913402056646e-05
5.17405381138999e-05
7.33574666016482e-05
0.000108564773418583
8.67805322246068e-05
5.2969870604558e-05
-9.72387654615776e-06
6.95027058366806e-05
6.7900133093838e-05
5.03062472258392e-05
1.02120168242014e-05
0.000110930793424893
5.68258348765913e-05
7.91474181776723e-05
7.13855863441078e-05
4.45850242223682e-05
2.6377452273493e-05
8.39555701438319e-05
4.75832711671195e-05
-9.99531355465894e-06
0.000120119932324365
3.692167099735e-05
