# Supplementary material for: Research on computational propagation and identification of mine microseismic signals based on deep learning
Source: PLoS One. 2025 Oct 22;20(10):e0334641. doi: 10.1371/journal.pone.0334641 (PMC12543183; doi:10.1371/journal.pone.0334641)
Supplement: S5 Data — (ZIP) [file pone.0334641.s005.zip › 000100800001489.xlsx_0.txt_24.txt.txt]

5.24277816188539e-05
8.69613177775441e-05
4.90020165779334e-05
7.21843491660512e-05
6.8339415689943e-05
1.87380336023739e-05
4.83035709668436e-05
3.79499345005212e-05
3.67523671619243e-05
7.16622366372328e-05
5.13068065188939e-05
5.43496737886719e-05
6.46847480758384e-05
8.2697612702317e-05
2.0940897486502e-05
1.45558108707616e-05
7.10903335403142e-05
4.54179311068047e-05
8.56080528126537e-05
2.17934204081962e-05
2.93538354353902e-05
4.40811955461411e-05
4.59376472864735e-05
4.51299395249129e-05
2.28378264114742e-05
-3.40065050795519e-05
3.36645639144543e-05
4.40455231762857e-05
9.86695918628344e-06
2.36317651316912e-05
0.000118085186946282
1.73832883189594e-05
7.44430697057613e-05
3.23864088085844e-05
8.79434110243712e-05
2.05542843323677e-05
6.77266630427845e-05
7.11174418498002e-05
5.53435554610448e-05
1.41195363439938e-05
4.02317742213723e-05
0.000100550343817371
0.000104267610555322
8.85439711252455e-05
5.23124296118757e-05
2.01666840275825e-05
2.62706034152672e-05
9.11202673774609e-05
7.93419820464179e-05
7.47963801007325e-05
6.73515024515295e-05
5.63033482747765e-05
0.000128246696917741
0.000112435798674668
7.49783015276871e-05
0.000130850754757947
0.000124172827836278
3.86018451686691e-05
-1.0863531832872e-05
8.36508646518707e-05
6.83813989721209e-05
4.87579939460317e-05
6.39811481466067e-05
6.09592553856508e-05
1.50934148757217e-05
6.13321272164593e-05
2.78129124876598e-05
5.13757602708053e-05
9.81338503552835e-05
-5.21137704340065e-05
3.96711065709825e-05
-2.82624164841813e-05
8.22758694296731e-05
7.47238382339894e-05
4.84349533577137e-05
2.9376280441516e-05
6.62977745409445e-05
6.61912978786211e-05
5.77834841883261e-05
7.38654760840359e-05
3.1720107102163e-05
4.88266646966314e-05
8.51965378004986e-05
5.99955901441122e-06
7.43908348783598e-05
6.90548574613497e-05
3.88088449962207e-05
9.52951065871737e-05
5.79655061488153e-05
4.62613303682401e-05
7.75927472275685e-05
0.000137323311653643
1.23684859676469e-05
6.69793021692779e-05
5.89926179050962e-05
2.19041868544894e-05
0.000135066533435115
2.58592454948488e-05
9.36774946914445e-05
2.75490201191739e-05
0.00010116242295764
9.88508455134453e-05
6.74857498787822e-05
3.84428972544928e-05
7.86170327373376e-05
1.20202205053571e-06
2.83311343364439e-05
-1.28295110004703e-05
9.39013068808974e-05
8.52738950015677e-05
6.63979022217174e-05
1.63502632775835e-05
5.48286504352644e-05
1.28601100026544e-05
5.24161466389986e-05
6.27753399357085e-05
7.15447709597371e-05
3.74572562640066e-05
0.00010296321617507
0.000132970753988959
7.27560572505802e-06
6.19291164796724e-05
6.87446064604274e-05
9.13098843767686e-05
9.53728282433892e-05
0.000103056161911765
0.000113501145020267
2.09809883841194e-05
6.30183486618929e-06
0.000110361987892377
6.05861271888546e-05
9.06021453673983e-05
6.8639088742092e-05
2.97113440160926e-05
5.03992026414018e-05
5.54108129506411e-05
8.66055803154852e-05
8.17343835059241e-05
2.52557029754775e-05
5.98633397154802e-05
7.85687601205503e-05
5.87350201384302e-05
4.78266480241566e-05
6.58187705185257e-05
3.15255479858671e-05
0.000110986602842239
8.79902486573955e-05
5.08950537444866e-05
4.26469444473625e-05
-2.20289011112624e-05
8.35003163689634e-05
6.2213936997723e-05
7.1764037055748e-05
5.41862026339938e-05
4.95908166373255e-05
4.12434730507216e-05
6.33857139060415e-05
5.83178470271246e-05
9.48953509852196e-05
5.84930617722165e-05
5.03190295079555e-05
8.10834379085384e-05
6.30082886448659e-05
2.47943257501616e-05
6.07883757492966e-05
1.72336268523322e-05
9.84963811859275e-05
0.000118259646296969
3.36531191594814e-05
9.72379865643744e-05
0.000104904210405118
0.00010744438955958
1.55844125894762e-05
5.59092605648088e-05
1.82797282881418e-05
6.93852269578448e-05
1.54167295036707e-05
8.17234099252057e-05
6.93053749305267e-05
4.32713963714875e-05
5.58689374321033e-05
7.65076651472818e-05
3.97552234020015e-05
1.79395656873738e-05
-9.59033480587905e-06
-4.41703699337521e-05
9.84153638604702e-05
4.31656348484701e-05
7.31746870695227e-05
0.000112093917621012
4.34002439949976e-05
5.85696447048248e-05
5.98810578493613e-05
4.62855084973889e-05
5.16012904176329e-05
0.000119719885275327
8.92452934180865e-05
7.21166561509367e-05
2.94556100933441e-05
8.72231421393957e-05
-5.00120626085119e-06
-1.00134012027572e-05
6.76188594724175e-05
2.98325061224664e-05
4.47399517896962e-05
7.97796402303875e-05
3.43851499485675e-05
6.61208737858722e-05
6.37855850242894e-05
3.92914467617278e-05
5.54940578047999e-05
0.00011557174118757
7.92126516723759e-05
0.000135591448767693
7.95944959417401e-05
4.62619364513941e-06
8.47629362864862e-05
7.98212585679666e-05
7.072094151314e-05
4.13818055559414e-05
4.37913274666367e-05
2.76801809306804e-05
6.61118821134016e-05
8.36811652830904e-05
2.62945633801635e-05
4.61966640695694e-05
5.95572491844957e-05
0.000115504861961165
9.75004225831427e-05
2.09786884357004e-06
-1.36425965832656e-05
2.38922512438689e-05
5.15319643561429e-05
5.38823359875759e-05
4.88236442547762e-05
4.05082162929658e-05
5.31096289520987e-05
8.39531855911827e-05
7.07529848780812e-05
4.09691006751597e-05
2.52039595587443e-05
4.59839347841429e-05
4.19227199758901e-05
4.14841739364891e-05
4.92473995479456e-05
6.28499787750846e-05
7.77443606003799e-05
4.6107399252419e-05
9.8249784820853e-05
4.42166535529318e-05
6.44657283496039e-05
8.91455853565113e-05
4.01728864914828e-05
5.74451991872063e-05
9.6882240060951e-05
3.46582252180749e-05
6.29617180522924e-05
4.3985020777978e-05
0.00010230387928668
2.70258695354749e-05
2.92682306276059e-06
7.07615319393238e-05
5.49116124170809e-05
5.05519651232489e-06
4.42145177944951e-05
6.33993505071751e-05
3.54510289486159e-05
3.5196584995168e-05
1.44352614267433e-05
6.43265450972032e-05
8.02975656780423e-05
3.02334643978763e-05
4.77362954798352e-05
8.33799343053618e-05
7.57289557534105e-05
6.98215417286471e-05
1.13733844292282e-05
4.14705452184314e-05
5.6953985033963e-05
-1.17597582220721e-05
8.46482238388873e-05
8.42170715550387e-05
2.50762075382882e-05
8.86049683515153e-05
4.80850036207373e-05
3.14472583235012e-06
2.48096475605441e-05
5.22032519298148e-05
7.61228715823575e-05
3.2829377066712e-05
4.20759871410195e-05
4.59930218627025e-05
6.74812667198025e-05
7.9679862244701e-05
-1.92877629636682e-05
5.6654275974279e-05
6.66831641912123e-05
2.73461428541992e-05
6.46635626268857e-05
6.37415316955698e-05
5.68590683946545e-06
4.77597651434996e-05
5.91143660767712e-05
7.30566585247983e-05
0.000121894152183005
0.000103812475477654
3.72007997737096e-05
8.08045420280111e-05
8.46836320708269e-05
4.68266564588119e-05
5.87072520030604e-05
4.27039707754853e-05
5.987993279167e-05
8.81720474258112e-05
5.50283759000022e-05
4.90781808934538e-05
8.20022134762554e-05
6.0853246091507e-05
6.36144984837844e-05
3.27827640657459e-05
7.9457354494425e-05
8.50665672548078e-05
1.0266500892063e-05
6.31673532983879e-05
5.36822440293833e-05
2.30625512657234e-05
6.75353016591359e-05
6.32796702743106e-05
8.28438941508954e-05
9.97867273652299e-05
5.56337749666704e-05
8.77897059300237e-05
3.60397354725658e-05
4.30248839465003e-05
1.9990291872628e-05
4.98764412831727e-05
5.31699502504437e-05
5.31580418270037e-05
4.19080571377968e-05
4.66374748521596e-05
2.11188594369216e-05
5.33140404305252e-05
1.90712598716514e-05
-4.28292691872591e-05
3.85648651814355e-05
1.28368362531191e-05
6.79992242419631e-05
3.27274441441165e-05
2.03313940508086e-05
0.000114849123171853
0.000110231607700146
6.5580805409969e-05
9.30683391102021e-05
8.75794713387739e-05
-3.50497782106686e-05
6.63851949698094e-05
7.02950999876044e-05
9.02441181354407e-05
4.55614899335013e-05
4.67056831400437e-05
9.32073542969551e-05
0.000146836422973561
0.000158828563651091
6.2861830683638e-05
9.6783581807566e-05
9.65911345283169e-05
7.12642491255813e-05
0.00011142890012237
3.82232717779879e-05
5.92231001849709e-05
0.000119877478420356
8.28778107568283e-05
7.29908118171263e-05
5.2507427756278e-05
4.12716973549707e-05
7.715673788038e-05
9.03432482279027e-05
6.9410487873571e-05
7.38378132445713e-05
6.43458818920144e-05
3.33959537793338e-05
1.48604817983312e-05
3.41326600341668e-06
4.66461317302316e-05
3.21416949157638e-05
4.97212736695077e-05
2.57251714782987e-05
5.71483587161371e-05
4.95529349693727e-05
1.87413151613848e-05
4.47970621151674e-05
2.6225959354646e-05
4.31483060193062e-05
4.7362553251032e-05
8.26175772468724e-05
8.79067018692212e-05
6.58783852665104e-05
3.39227042814039e-05
2.6615880617783e-05
4.44417537111205e-05
3.98819155983335e-05
2.68497249133703e-05
5.85426693478053e-05
8.02804111261371e-05
6.82816419401193e-05
6.45204294191579e-05
0.000101169829975996
7.82811001921869e-05
8.68581012009704e-05
5.61911267516096e-05
5.76369446030242e-05
5.09367777278881e-05
4.0132893935312e-05
0.000104307644620663
2.25947561388006e-05
5.45882514555411e-05
6.69380882097987e-05
7.59711300148181e-05
4.56159726413124e-05
0.000126651963308592
8.78311702964324e-05
1.8820367751889e-05
2.64984088134259e-05
8.59984271514758e-05
1.15992458954369e-05
-2.08740258216061e-05
6.19096056700054e-05
4.9720710302116e-05
6.71585773998926e-05
3.67621586030855e-05
7.96299896600995e-05
2.86238660861983e-05
6.92084781192335e-05
6.23723841061563e-05
2.57737213071636e-05
5.40324034321364e-05
1.9410561960052e-05
5.26264108554184e-05
6.55548871618321e-05
7.04755755049404e-05
3.01823423373677e-05
1.75718798575289e-05
0.000134107329276884
3.50246799597679e-05
5.18151748106104e-05
4.90843247921269e-05
8.94123184439541e-05
6.23015343089165e-05
1.97352107711846e-05
7.54965635816299e-05
4.52707269397031e-05
1.29460915784339e-05
8.97820454841961e-05
7.13241652139611e-05
7.96933004568016e-05
7.64145596626711e-05
5.27948554399462e-05
1.2970944950859e-05
4.20711460260611e-05
8.3347772621093e-05
5.00851189796106e-05
0.00011123228320876
9.13829427534771e-05
2.24164590425939e-05
2.59743587896227e-05
4.58220636425075e-05
5.07604214301471e-05
7.93127682224457e-05
4.99959355669137e-05
4.93818504395026e-05
5.47758759174137e-05
8.74157618057133e-05
-3.53250055578625e-05
0.000113468421330907
6.98175513443777e-05
6.73022148198305e-05
2.80727419605338e-05
5.95701699976935e-05
6.87058973386574e-05
5.13027842231191e-05
6.91790536845094e-05
4.72757036450657e-05
0.000150996291533517
6.62799016851663e-05
3.23635227358517e-05
8.28395489081157e-05
6.22729551647598e-05
4.48491445133974e-05
3.07154844736278e-05
6.47928129595193e-05
4.90816014047352e-05
6.75041796252864e-05
4.61056815735013e-05
0.000104129438723727
7.50165873331799e-05
8.69669512319977e-05
5.28673113706506e-05
0.000110212850780769
0.000132039427527833
7.38866569055472e-05
7.93031475088807e-05
1.51211500236992e-05
7.25817159463288e-05
4.94737899292884e-05
7.89457309084254e-05
7.84435985027104e-05
6.8232343608344e-05
3.60853908925235e-05
4.41075535519708e-05
0.000107610050319951
3.67765978892653e-05
3.10847069328007e-05
5.15038988644458e-05
3.09691645522945e-05
2.6651809391169e-05
7.43715355570636e-05
9.27640327260117e-05
8.97528281016165e-05
3.90002415928354e-05
5.60347131148809e-05
0.000108266890401427
0.000109434215442885
3.86463456897099e-05
8.83435355744884e-05
5.40101544090283e-05
-1.73515821215812e-05
1.91681326370168e-05
0.000124087554488926
5.17784752293333e-05
7.32446300647412e-05
3.9024190535306e-05
1.72260814762764e-05
0.000103964939754518
3.58823198463493e-05
5.97992714908852e-05
0.000124490608854677
4.42241063573095e-05
3.26770543371642e-05
4.83687179660657e-05
8.48875638327301e-05
7.63465281987472e-05
6.49180656163386e-05
6.22477585069103e-05
8.0014737931421e-05
8.56572731662339e-05
5.84667504053015e-05
8.23973025298065e-05
1.85342939455678e-05
1.02127334059914e-05
9.48421468579678e-05
0.000101216243477827
4.62810120142961e-05
6.70407689057326e-05
8.74378876260135e-05
8.50929887602893e-05
2.57694709560968e-05
1.38397619688117e-06
-6.78312631590146e-06
5.69745526383599e-05
7.11366624585464e-05
5.62755277841431e-05
8.93936901078927e-05
6.50106035140542e-06
7.02167878237008e-05
6.02080686705501e-06
3.47641815763193e-05
3.55338084882041e-05
8.2761326856401e-05
3.84005579026624e-05
5.91461223093043e-05
6.45456254369377e-05
5.97658154105292e-05
6.5705167104522e-05
7.66448607821799e-05
1.82754179731798e-05
6.1707648465091e-06
8.14476805385744e-05
0.000113641310328448
5.05697455058245e-05
0.00011661385588207
4.43216641779409e-05
0.00012063466798955
9.81345877347676e-05
3.59929126452214e-05
5.11886160944537e-05
4.19308641142858e-05
4.67729482932074e-05
5.87843497836092e-07
5.24080338160521e-05
4.07782236073475e-05
7.97564566135696e-05
8.14646304574968e-05
4.65556687069596e-05
3.24711091728587e-05
3.14392452763348e-05
-1.72097913078906e-05
2.97166922729921e-05
1.820251583894e-05
0.000125488491896436
5.93731910109806e-05
2.72764612358985e-05
6.57773622056311e-05
5.22495156655597e-05
0.000101057126904933
5.53544597741008e-05
2.87852677539294e-05
4.33280472989506e-05
5.45370961642118e-05
6.68154376298054e-06
6.17813863676093e-05
5.21709490636246e-05
3.6815429022078e-05
0.000114031356698891
5.31248054683888e-05
0.000148961401063346
1.97018933354041e-05
7.79767696841121e-05
1.25654819975901e-05
8.97315223355289e-05
2.48724639164159e-05
6.93276204984864e-05
5.72810815945446e-05
2.21300417083087e-05
8.34691645062694e-05
5.66076630786217e-05
7.02425057099618e-05
3.60115659268272e-05
2.92309857288398e-05
6.76154792773991e-05
4.88341489061144e-05
9.3967775975238e-05
4.97982566806558e-05
1.29350723574657e-05
8.08364010437617e-05
5.88248264975235e-05
6.86811944956762e-05
7.72055653356084e-05
7.67673547040052e-06
4.7322220793915e-05
8.6457881565022e-05
9.00457587445916e-05
6.41065600702425e-05
4.177122604003e-05
7.59732420443e-05
4.15251381449391e-05
6.28146394238707e-05
1.51589064465801e-05
6.45115300869452e-05
9.82284399196753e-05
6.43668940568539e-05
9.43336194174967e-05
0.000118449947114565
1.2005968056358e-05
0.000108517421990641
6.32652259560494e-05
4.55196626810644e-05
2.83040100247468e-05
5.20875500094214e-05
5.19878462987779e-05
6.36090541858866e-05
-4.14358924919717e-06
5.6659731170702e-05
6.04321220248981e-05
5.68067408699992e-05
6.04574004450669e-05
8.34579503447364e-05
7.99476739596147e-05
4.52717302770588e-05
6.84348514689349e-05
8.26620990374286e-05
9.80098512308492e-05
8.15943726932231e-05
5.85948761825652e-05
8.09523151190562e-05
2.04409414536735e-05
1.97017580636252e-05
5.90735453299482e-05
7.57873874472172e-06
9.74085982689308e-05
8.08666853953472e-05
3.4723021872258e-05
6.36639484514354e-05
6.27718907420134e-05
4.04180332653082e-05
0.000109996637663566
7.85036394463689e-05
5.56034776110808e-05
2.76071861579064e-05
2.58742507179003e-05
1.17582431416251e-05
6.29882084096401e-05
-4.60495946085071e-05
7.6934053868437e-05
0.000103816803402283
9.24779136235578e-05
1.69202075387228e-05
3.87153030312311e-05
-2.3133091168511e-05
4.50092663106114e-05
7.11079547112375e-05
4.47171266118414e-05
8.09391843045521e-05
7.42320449933363e-06
9.34361698088137e-05
2.24328722860203e-06
2.10377227613688e-05
7.34209747967193e-05
5.97076072161114e-05
7.89447316673429e-05
5.99705024849289e-05
6.38749884274525e-05
8.83651819779653e-06
9.85483535874337e-05
8.37427124412163e-05
3.35136352299331e-06
8.22512381512994e-05
4.27292169340132e-05
7.58699470452347e-05
7.52957384065276e-05
6.85749701237783e-05
7.29838845864562e-05
1.47702920668399e-05
9.56358027514791e-05
0.000110136042672311
7.37240399483547e-05
3.07777604491148e-05
6.37076993284141e-05
9.97532700663488e-05
8.49893981580734e-05
6.94182427429909e-05
7.21954213781182e-05
7.75323491696865e-05
3.58101250509113e-05
3.07331920812246e-05
-2.61838491579711e-06
7.47335460842144e-05
3.92064496288827e-05
4.08022554382264e-05
1.00006616993664e-05
1.46974837861563e-05
2.09579133315471e-05
6.18811194490465e-05
6.50111958029922e-05
-6.82089345060028e-06
8.87875618117995e-05
4.03520058500477e-05
2.24737760709791e-06
2.3849383029948e-05
4.44606727222515e-05
8.53788235165487e-05
0.000161016589490007
9.30580973050008e-05
5.86236269405618e-05
7.97459676671383e-05
4.67577454066334e-05
7.67505986953768e-05
4.44203439227962e-05
8.80892234146478e-05
0.000155900264647881
9.21931436481691e-05
6.25712190416167e-05
2.96852616799341e-05
6.52980348091437e-05
3.45989902917086e-05
1.29234583233213e-05
0.000109953040583026
6.80642432050073e-05
1.96103380266099e-05
2.02179069256082e-05
5.815151194287e-05
7.37266004795515e-05
5.81720394595546e-05
7.96600423483414e-05
3.29353439695146e-05
9.38119926812244e-06
4.75932044883293e-05
2.00295777024334e-05
4.05261362759045e-05
5.32843910636445e-05
6.31159472323605e-05
1.67349452415809e-05
3.59644713597843e-05
9.35085093675488e-05
6.05077542751283e-05
8.9475546973834e-05
3.29656732163248e-05
1.36813071098618e-05
0.000106457209189179
0.000117106841597125
2.00129052148817e-05
3.73707911259538e-05
0.000116030736553342
9.42897385801475e-05
9.356379926314e-05
9.20381588526683e-05
7.72760491296957e-05
6.64581016653076e-05
3.4008457492842e-05
0.000121988760179874
5.29483566825024e-06
-1.05996147419749e-05
2.00257626523221e-05
1.45171669579458e-05
2.73892053916096e-05
9.50490345545953e-05
9.85580172543029e-05
6.40639850190374e-05
9.67807585299559e-05
4.38279647439355e-05
7.87726674531129e-05
8.52484752373938e-05
0.000103284729846746
1.80905143168087e-05
9.95086936294353e-05
5.86077793525341e-05
3.67343641255297e-05
-2.34520879595043e-06
3.18508304132692e-05
5.79388740107595e-05
2.2113099272816e-05
8.27460296576402e-05
8.05425966160024e-05
9.10706632251009e-05
6.42287374257487e-05
5.74785068408312e-05
5.95221802462865e-05
1.33802432725542e-05
8.47650166224096e-05
3.53121785141309e-05
0.000103104909395257
6.70404026275051e-05
8.01552994412905e-05
2.24710099785808e-05
2.01957585243087e-05
6.30496117579789e-05
8.03434515226108e-05
-4.07892900506409e-06
9.28238673234054e-05
6.85172655035799e-05
3.19641148143003e-05
7.59965428089056e-05
6.99806847935854e-05
5.32612931891756e-05
8.55492466765852e-05
5.01672469894937e-05
6.75110055486878e-05
6.29576362729492e-05
5.29892687408266e-05
6.24755396023242e-05
2.02801632604916e-05
5.56381528003227e-05
6.57191190900252e-05
2.74171319170797e-05
8.98280841852479e-05
8.1556338491459e-05
7.89017252952051e-05
4.00534651931436e-05
0.000101743486924252
6.44034590322828e-05
2.62011294823803e-05
1.08195189321243e-05
9.96572836698322e-05
4.99992959374297e-05
5.30615038779152e-05
6.37306256192372e-05
4.58673949833111e-05
8.7818177455003e-05
8.62425571009159e-05
3.56621102735776e-05
4.94400578250999e-05
8.33327708980956e-05
2.2052365640996e-06
0.00017430305918194
1.6114441987015e-05
2.51785205541137e-05
0.000107987309614668
-9.6161194228805e-06
2.37891645063191e-05
7.07127482654046e-05
6.66328283533587e-05
4.78932729696344e-05
9.00589973611855e-05
8.67001603797231e-05
6.07156683485058e-05
1.384497966829e-05
3.70221021217014e-05
7.39254588543433e-05
2.93188176380211e-05
3.70855601455215e-05
2.10963213449887e-05
2.96864160804851e-05
6.2818268380539e-05
1.66032871009222e-05
6.97666901913273e-05
8.77110920094066e-06
3.15849310494127e-05
6.47926856115511e-05
5.12342732463182e-05
6.62953749789855e-05
9.5639526073249e-05
2.22931511697593e-06
7.35484007368665e-05
5.73524094236658e-05
-9.01142174186797e-06
3.97510159914542e-05
7.84107152469042e-05
9.66384353698003e-05
4.31975528196645e-05
5.11805558772764e-05
5.58552946914464e-05
6.83899812874026e-05
5.7381152466432e-05
4.95023778591531e-05
3.00918887873124e-05
6.35466370586338e-05
8.57606434685117e-05
4.96984652895175e-05
7.66349397864717e-05
2.50777458746204e-05
5.73246712067526e-05
3.26095325238395e-05
6.97525854463299e-05
6.01114188244678e-05
6.54649083832411e-05
0.000171456789465164
2.21679979986898e-05
1.08460994304186e-06
0.000138617865909532
6.26924999842114e-05
0.000114914170816694
5.91618868594341e-05
3.8846724764847e-05
8.05525643819736e-05
5.21313811875598e-05
1.91281635992106e-05
0.000115551816345411
8.21000096444055e-05
4.77783666205526e-05
2.31959282280811e-05
0.000112315271449653
2.37783046344123e-05
4.92445213773258e-05
-5.30133680953192e-05
4.36706481490377e-05
7.93161386358708e-05
9.9976003772584e-06
4.70038511314985e-05
5.33622753805818e-05
0.000104574655644027
-8.76227447150575e-06
7.92409366451945e-05
5.88509476580416e-05
6.74501907329904e-05
2.59063097817811e-05
7.62234844776559e-05
7.2280796390325e-06
9.33276987004485e-05
6.84325784646531e-05
8.06000676350748e-05
1.60413034367069e-05
2.54336115779593e-05
5.93147255622426e-05
5.9330545864265e-05
0.000133640580817407
3.33358036116238e-05
1.19140831140913e-06
0.000103780860390627
6.55852343775998e-05
7.58510133629878e-05
7.99561927709994e-05
8.17475047280174e-05
4.36029003192126e-05
5.50464171751816e-05
3.86050283420444e-06
6.5546881536266e-05
7.54767983975043e-05
5.88314213962824e-05
5.16880572535469e-05
0.000160236772483198
6.05178061203394e-05
3.03997778943403e-05
8.03830571276962e-05
8.4438775532337e-05
5.54630749073674e-05
7.03936436372343e-05
0.000119696449596693
6.41759240503484e-05
3.70221476517607e-05
6.37636647757034e-05
5.67380146725784e-05
6.12221885085953e-05
6.40185228223837e-05
4.36866474210688e-05
8.22710532772618e-05
8.05008961661123e-05
5.60437157527006e-05
5.61093629594225e-05
7.12883525096828e-06
0.0001087821170299
3.83990532970891e-05
2.19234508291908e-05
3.67482964936356e-06
4.65268214654938e-05
1.72722114039379e-05
0.000110521356159157
2.05782850299481e-05
3.61947289902231e-05
7.842752290513e-05
8.05867177053254e-05
6.87309820715117e-05
2.50704971067628e-05
4.73729281047735e-05
3.88614924681051e-05
7.71171710116228e-05
2.439438550137e-05
8.0523981587481e-05
6.42336078704046e-05
0.000101363315281869
9.44671126915493e-05
0.000140294929415825
3.558158415299e-06
4.26692054497112e-05
3.13464289543272e-05
1.13851745984954e-06
4.25458193969856e-05
0.000104356110625711
3.99007011812374e-05
2.94960713508351e-05
4.45201518727105e-05
6.14891302383416e-05
7.51080729003308e-05
7.74763733500692e-05
7.23754392557477e-05
4.00285037626079e-05
8.66345218943401e-05
7.24293086769297e-05
3.7185484859872e-05
3.61462802389576e-05
6.36644982413927e-05
7.61794961875881e-05
5.55129500282718e-05
4.05863589148532e-05
5.10826098518027e-05
6.19260057119874e-05
6.4719151926538e-05
5.58335860533935e-05
2.37821437408755e-05
7.56796988066689e-05
7.53871986237366e-05
6.75600563287355e-05
0.000101683470170932
5.96567134718755e-05
6.32135680341538e-05
8.19865342090004e-05
9.83195132772583e-05
1.77361245756627e-05
7.58307144154464e-05
5.01902543509766e-05
5.08625614148046e-05
9.79236336944092e-05
9.17331931599091e-05
4.7980086970676e-05
6.25214205238403e-05
-5.78095230506212e-06
2.3438772184716e-05
3.9946471589467e-05
1.05821883247381e-05
8.43482844205412e-05
7.75271628479719e-05
5.84487167207976e-05
2.45066514005821e-05
0.000107873734505726
3.70967904939544e-05
8.62227821999609e-05
3.87492995923709e-05
6.35520978981814e-05
4.82651996799838e-05
7.60609013395717e-05
-1.34767345767835e-05
5.99214603614027e-05
8.88128951410121e-05
8.20100632034026e-05
6.86593602109934e-05
7.67657026550562e-05
-5.98518414155468e-06
1.77683011142092e-05
0.000115090275442072
2.72584019929093e-05
9.59781965694055e-05
-7.08413641954491e-06
2.87608694690926e-05
7.06002676204761e-05
5.74405965345219e-05
7.80302021463897e-05
5.90866154012859e-05
7.83667435274287e-05
6.87377624501454e-05
7.26717139472692e-05
5.5563156203396e-05
4.37282583458983e-05
4.61346270115901e-07
0.000119430241977718
0.000130370436212444
4.2010032328684e-05
3.14908378484664e-05
2.15660786613141e-05
7.38879700088738e-05
1.80144784775963e-05
3.81643734110827e-05
3.05950438391029e-05
2.41605000787865e-05
3.16077735048631e-05
4.92608412010821e-05
8.51674821784401e-05
4.35121751083403e-05
4.19832147166976e-05
8.20387239553585e-05
4.74513898394692e-05
2.95946480011596e-05
-2.67651037188067e-05
4.00407029747742e-05
2.64935920681447e-05
3.43107412523134e-05
2.45885688944904e-05
7.19428173014409e-05
6.12238303028398e-05
1.97207020184331e-05
0.000103403091255962
6.24700716603627e-05
7.05210981061068e-05
7.35633075503654e-05
4.48020525254003e-05
2.35682693912754e-05
9.47549730753705e-05
0.000135246634967086
8.81112232515e-05
2.70412692933876e-05
6.9865611524684e-05
4.00735193582621e-05
4.34391241523504e-05
0.000108705661369462
7.96658903572442e-05
0.00011738174980935
-1.11611826635499e-05
2.90425011097103e-05
7.58819580957417e-05
2.88352679953574e-06
8.10290820571173e-05
8.98041777802698e-05
1.0802146454401e-05
0.000115903308748652
3.82582873724124e-05
2.09884250989336e-05
5.74233789486598e-05
7.11487141017394e-05
9.01087089268278e-05
9.88326444601657e-05
9.83523526411923e-05
3.61445580528971e-05
8.06397704334446e-05
6.33070266373451e-05
8.39281339514257e-05
5.56760793235863e-05
1.07994129933418e-06
8.48300909652991e-05
2.97265439480797e-05
0.000102851105214412
0.000105016613357636
4.50441550626866e-05
0.000143746315695277
3.78796917147458e-05
0.000116968813433652
5.76381589868102e-05
6.00146512398289e-05
5.74594540404931e-05
-7.00561978737429e-06
0.000110134042598352
0.000107732586808778
7.33564554364968e-05
4.33008018898128e-05
1.24160354964951e-05
0.000102050299504987
7.19837550449828e-05
5.36707232329698e-05
7.33653944162484e-05
5.02588020135806e-05
8.76308498335817e-05
5.24800873634836e-05
2.19071537847197e-05
2.36334231141486e-05
9.44233839814887e-05
-2.19853233514194e-05
6.29089702784084e-05
5.39971923217106e-05
7.443599459109e-05
7.02409258948623e-05
5.64120134902734e-05
5.12721269569277e-05
8.61352266679678e-05
2.52640183626057e-05
5.1323145713437e-05
4.76655970181717e-05
7.89070424488792e-05
4.74332319035984e-05
3.86446215640689e-05
3.43045982592126e-05
6.07451480185724e-05
7.9718933069444e-05
4.5013321522441e-05
6.58926637293463e-05
4.94574465796218e-05
9.23688667217573e-05
7.52740457437523e-05
6.76161498918064e-05
4.00076902123985e-05
1.42136723430804e-05
5.7009843268075e-05
7.35468841948868e-05
8.89336496425326e-05
2.39771202269244e-05
0.000109315122184098
8.8404326882097e-05
2.39429901896402e-05
6.11608155978803e-05
8.74719594028582e-05
7.67292507571168e-05
-1.85885352017023e-06
3.03441052210317e-05
4.52714398889565e-05
5.19724952669475e-05
3.89937511414435e-05
6.22729866158845e-05
8.2587725519285e-05
1.37278397928821e-06
3.63322545690682e-05
8.82197043558576e-05
6.70546253682056e-05
9.2262756169208e-05
7.19878988683481e-05
8.34946585909545e-05
6.68746081551962e-06
6.04672486622388e-05
8.69279339654214e-05
3.37093257510242e-05
2.71904789401376e-05
3.77981442033153e-05
7.23958034872772e-05
2.71420446163958e-05
1.9510573216024e-05
5.55386608389559e-05
7.928263506109e-05
4.80608427619476e-05
3.30659121225077e-06
4.15451509307309e-05
5.52626429299782e-05
4.63046406817913e-05
2.696272908235e-05
-2.41957884443815e-05
4.23482403039264e-05
2.91653574115796e-05
5.54271794081365e-05
5.67446560453322e-05
2.39644833373629e-05
0.000103548618670228
8.31214248430568e-05
5.20489545593958e-05
8.1224466778836e-05
6.82040370148852e-05
7.17031510605092e-05
2.29984454874179e-05
3.8852252261043e-05
8.970334078505e-05
8.87226660620314e-05
7.76308346644352e-05
0.000104458313650695
5.01596321092111e-05
7.49406740828351e-05
7.54482876320244e-05
6.27377403168041e-05
-3.74012689533398e-07
7.72386961444864e-05
7.46104534144648e-05
0.000100641712753783
1.63331888160395e-05
-6.04419228528529e-05
5.4733312353918e-05
9.33400094425967e-05
6.59978020037877e-05
4.19523756198459e-05
3.93525382751435e-05
0.000110833380419003
2.95925201434579e-05
4.36341532670802e-05
5.39574759762002e-05
0.000102563647391737
9.59431558371228e-05
0.000194494015002837
9.79853212733766e-05
-2.9384525158821e-05
-2.76846757134583e-05
6.56668197469926e-05
4.71797823238775e-05
5.6779775572715e-05
6.15410474543891e-05
4.47465947060583e-06
5.19884211400094e-05
7.83234328648433e-05
0.000129212631415146
0.000107710067821429
7.00697227468408e-05
-2.18031365378612e-05
4.89310961671082e-05
1.27083329129742e-05
5.30861049976006e-05
6.18249142226735e-06
3.70642030828535e-05
0.0001157673753008
6.1548351108983e-05
9.09429714947042e-05
7.98993485420136e-05
4.31810582146461e-05
5.50126910253421e-05
8.17714754949652e-05
7.09139462515923e-05
5.05000624718636e-05
0.000167966245681691
0.000102582851361305
7.4136933258281e-06
7.34376512110594e-05
7.96514991687387e-05
8.50238611781213e-05
9.09351585977514e-05
9.24291916678193e-05
9.19956644350959e-06
9.18341176553697e-06
6.65437826740451e-05
5.03165715404996e-05
3.37169200807113e-05
5.95161424651465e-05
7.06946251424603e-05
6.26006798070612e-05
5.87358555568755e-05
8.5239394052115e-05
-1.11092354014387e-05
4.9244414932849e-05
7.74745166474679e-05
9.12431685360107e-06
-1.19876304703668e-05
6.15176736184276e-05
8.38608508915864e-05
6.85498261131412e-05
5.9761622435948e-05
8.16730090298816e-05
7.3254016249044e-05
5.77131687033476e-05
3.73642204262741e-05
5.83059844851136e-05
8.74210451536973e-05
3.73672599414592e-05
5.73810415314531e-05
0.000110832984426294
9.22385804727835e-05
0.00010096028355153
8.68344213559101e-05
5.32319300836511e-05
8.478685627096e-05
6.08158100622981e-05
3.58569806027194e-05
5.32368274578838e-06
3.09296052175781e-05
5.30016945749103e-05
2.17913771572326e-05
8.20229612935514e-05
0.000107700997926435
8.85048342089854e-05
0.000106705673011869
7.64104027613685e-05
-3.55563593029207e-05
3.13874932296324e-05
3.05496955797368e-05
1.05663530826095e-05
3.28476816687574e-05
2.55257100757697e-05
4.08987842868957e-05
8.34652391528917e-05
6.3419230949615e-05
4.80817789336317e-05
6.10537073639849e-05
6.95601277238822e-05
5.44259457834043e-07
9.80788764926437e-05
0.00010665884607545
4.42988937873549e-05
0.000130908038189282
8.03913656522317e-05
1.83019393909396e-05
5.48352454767558e-05
4.78910951153429e-05
6.34788974517511e-05
-1.29561433802076e-06
6.88939714244828e-05
0.000117570061172686
7.09257144458912e-05
6.63994253206544e-05
8.20279648955103e-05
3.38353088655862e-05
6.26513538636348e-05
6.58030865043985e-05
9.50912073520837e-05
-2.4945318254562e-06
0.000103102646348707
-5.02735674664429e-06
4.21012438633531e-05
1.06890485614185e-05
8.57766028960281e-05
8.46864934723903e-05
3.89588890426396e-05
2.43308622776941e-05
3.13369930239383e-05
7.29098465647647e-05
5.762734483857e-05
7.56132107581158e-05
8.70577507120089e-05
4.12656664554718e-05
3.5961848733918e-05
0.00010053655274769
5.34255348033192e-05
4.73387246726062e-05
5.42949114634657e-05
8.43977813724349e-05
0.00011499357436649
7.23349706156077e-05
5.5257210593198e-05
7.75602336599306e-06
7.99492303632378e-05
6.93264194815275e-05
0.000101527411692274
5.5362848927381e-05
4.93338881504129e-05
0.000103106983614866
7.51506060019875e-05
7.48018658244809e-05
3.20378056916765e-05
4.99005416571779e-05
3.33489239352154e-05
7.09237315246549e-05
6.72726884474164e-05
4.6895966276189e-05
7.29292237478049e-05
5.82101256220605e-05
7.70591234741709e-05
4.07445108007096e-05
7.32056038458782e-05
8.54589501035081e-05
2.24523318313023e-05
8.29487945769671e-05
7.39233190670222e-05
6.53929489254234e-05
4.6019816041861e-05
6.05897572419207e-05
3.95531766906648e-05
5.79363096134969e-05
5.84433498203435e-05
6.70223176872272e-05
6.56711770914868e-05
4.78178647643103e-05
7.64332918761949e-05
0.000100137897025788
5.28035856052365e-05
6.53464975617146e-05
9.0801252531839e-06
4.16756187384865e-05
7.52425339954193e-05
6.42348866684056e-05
0.000109400895009663
7.63710149062375e-05
2.39227916979521e-05
0.000135500989666468
6.96464616831561e-05
0.000137987322592014
7.80051636483019e-05
6.96768751701977e-05
8.15242807918916e-05
5.24855162761132e-05
5.01072745383602e-05
7.98281920721461e-05
4.78824100528878e-05
4.26465101091516e-05
3.17005126046521e-05
3.91780007139678e-05
4.80469477774071e-05
8.63241944839966e-05
9.41476305965756e-05
8.16594778015996e-05
2.53043434552534e-05
8.7226720680698e-05
4.2232555465268e-05
2.94735514449242e-05
-1.26461385904569e-06
3.9021445796938e-05
2.66934103672471e-05
9.051306580172e-05
7.27178941066717e-05
5.80799663109901e-05
7.90080162466495e-06
5.58388935523559e-05
6.0686301780827e-06
5.1477493490158e-05
7.37197628458648e-05
4.59001192223601e-05
7.76811709201389e-05
2.68246863764217e-05
6.2216719931494e-05
5.7649690165612e-05
2.4881664890067e-05
2.80335961982141e-05
4.59270923727887e-05
9.41499885742056e-05
4.96033296615711e-05
3.63801189282498e-05
7.5633039038069e-05
6.09870599080208e-05
3.43342947985494e-05
-2.58149684481628e-05
9.80275886391444e-05
5.15765870852775e-05
7.56635858382816e-05
6.19141615253841e-05
5.56821106898648e-05
0.000106433823895786
4.4324680640424e-05
8.63873708574528e-05
5.24803603877458e-05
7.78252229691886e-05
6.81551084555063e-05
4.55808575838716e-05
8.94748712725273e-05
8.16235117301999e-05
5.99981030351401e-05
1.06798725948494e-05
7.86968662823582e-05
7.89881079669295e-05
5.45522756634828e-05
5.87197650143635e-05
7.22927143023979e-05
5.10885662029124e-05
6.65448240185425e-05
5.40825200540051e-05
7.98185136627519e-05
0.000147933934525939
7.44969219891157e-05
6.12036101361361e-05
0.0001271507025893
2.1253578256897e-05
6.80229367224963e-05
0.000100564537815466
2.71558960288859e-06
-6.76412714936614e-05
7.41981715002884e-05
1.64585878063122e-05
4.01426738073913e-05
7.53423298328467e-05
-1.48795931975735e-06
1.05509464851684e-05
7.41949060385082e-05
5.08892645908024e-05
4.49116776785424e-05
2.55467520643932e-05
7.33637239336904e-05
9.88581587811967e-05
5.0602897557087e-05
7.07517949022166e-05
9.96833563709718e-05
9.13929949569914e-05
7.68359429406363e-05
7.71968988890692e-05
3.3946257867857e-05
3.41126789042422e-05
5.30102221898502e-05
0.000106688212932588
9.18838502594955e-05
9.25317032668756e-05
4.15075893099477e-05
2.73579495757204e-05
3.14298388909101e-05
3.66969733637301e-05
9.39755300756949e-05
7.2482779703602e-05
7.64013545782558e-06
9.65771991203896e-05
8.14056598081272e-05
2.12544565029394e-05
4.66375083344644e-05
0.000105777767256755
8.58087337517054e-05
6.86253805818649e-05
3.07578358581384e-05
8.37701870377115e-05
3.21741368350981e-05
3.30729850433039e-05
-8.27359167642537e-06
3.53058542072058e-05
4.36773900493983e-05
8.11422184842897e-06
5.38832881130093e-05
9.09892647391235e-06
2.81386873156392e-05
3.488318459454e-05
4.36558008000398e-05
1.83779289237461e-05
7.85702691855758e-05
6.1455109698622e-06
0.000102273745480457
6.52903922119457e-05
9.14344912619526e-05
4.5277359294194e-05
4.71586309761504e-05
7.64536410038152e-05
0.000117942539374999
7.61686754515605e-05
8.21052386630914e-05
6.20681875471329e-05
7.64695404664555e-05
8.80422701647923e-05
7.85855078037243e-05
1.76954306775016e-05
7.00134080202299e-05
8.11252968954835e-05
6.61365829367046e-05
4.67062957631687e-05
5.8957736563129e-05
7.72701017596731e-05
7.00874744215928e-05
6.68974698338904e-05
8.70910986740222e-05
5.74573451029507e-05
0.000108035199631086
6.22484961678814e-05
2.50182450674379e-05
4.64624870413152e-05
3.48865762698688e-05
4.89198754140012e-05
4.99159664655439e-05
1.27019958801106e-05
5.20069344271846e-05
5.97005969755499e-05
0.000102570681303559
3.60613338535709e-05
8.91817909047388e-05
9.83208553328107e-05
3.21769732029788e-05
5.97703966401364e-05
9.31619365617387e-05
8.98672348633339e-05
9.45023550884539e-05
8.5205817257888e-05
4.08808175429447e-05
8.96201998639628e-05
2.83883541473799e-05
4.9574057449214e-05
3.23137758526326e-05
7.15929532725745e-05
3.3166186320298e-05
9.50543098800713e-05
3.49764345113383e-05
3.58778255412079e-05
3.26851746785488e-05
5.75297586656306e-05
4.28208022380896e-05
7.75711419338383e-05
7.96422793874599e-05
8.50729625798201e-05
2.40301960743307e-05
1.03339332930547e-05
5.36969140668308e-05
3.90141019263553e-05
8.70866236766265e-05
1.02453161493601e-05
8.96026311116533e-05
-3.58877399609962e-05
0.000100462409648507
5.93562175798668e-05
0.000111937257920613
9.67606329817555e-06
0.000103669349581978
0.000125196798405418
9.93265908585578e-05
4.99215509059434e-05
2.52322381783521e-05
7.8445393958639e-06
3.76834489906929e-05
7.4044414228396e-06
3.44708984714382e-05
-9.92335882600952e-06
7.63658991411819e-05
7.3289822139239e-05
8.0668136502747e-05
0.000105378382605207
-8.64669852665459e-07
6.50297793579714e-05
6.19863721173748e-05
1.31704230054704e-05
5.8887876977786e-05
1.11478933688122e-05
0.000100953092913904
5.75581636300488e-05
3.16582855192712e-05
2.49508211429746e-05
0.000110155810418422
7.79185086539396e-05
5.11104096657967e-05
5.27489148088081e-05
8.70125958053218e-05
0.000108162150483596
8.27204539568375e-05
6.54933766435714e-05
9.28387537964633e-05
8.27997901077704e-05
0.000133026085824125
5.00053088876568e-05
0.000122890693053447
6.02288608461749e-05
5.00944888423472e-05
7.92189114372823e-05
8.8876929188123e-05
9.67062649068837e-05
5.36211837007943e-05
7.24797927045127e-05
0.000102578578975974
5.42001031209904e-05
2.42581659657119e-05
9.39730484984847e-05
4.44615263842134e-05
4.10257041283522e-05
5.46264860929781e-05
5.05400785848879e-05
-1.73410366588899e-05
6.76590411803165e-05
2.77303218202596e-05
4.85024885918542e-05
6.95859736903011e-05
3.48650801947416e-05
1.69348845617843e-05
9.00708769250116e-05
5.29095062016615e-05
9.47474053590413e-05
2.77462683667564e-05
5.14659677071652e-05
5.18428821143133e-05
8.25152318380418e-05
0.000103710889775937
6.84993762584017e-05
5.09296733760364e-05
7.03055702627194e-05
9.69053661941022e-05
1.78469417820276e-05
2.39034538830453e-05
4.16682597158243e-05
5.3969291413153e-05
6.43821173154377e-05
0.000110070189302234
6.19437961783809e-05
8.86709889885178e-05
0.00011831460583394
0.000135009046649021
8.15127949251766e-06
8.42525449771864e-05
0.000106236499720892
4.57771844266165e-05
3.55199611887538e-05
0.000108697942940962
3.93050109950434e-05
9.60103110190825e-05
0.000140594908545279
4.42950791484738e-05
6.73861201629642e-05
2.37259288337821e-05
2.95046780419425e-05
5.32226224350193e-06
9.4716121907319e-05
2.77919786844446e-05
4.42788304833447e-05
0.000121969067273435
2.83700905067251e-05
7.37170724604971e-05
7.04237734514502e-05
-9.08030466120291e-06
7.25822790183745e-05
7.73637239306357e-05
9.53745270936738e-06
7.46993291774916e-05
4.11959879135504e-05
4.35506899618893e-05
7.82400402107815e-05
7.00965049943272e-05
5.23681764889787e-05
2.97107060678337e-05
6.06862479870715e-05
2.00065814685771e-05
2.71670498832211e-05
6.71687875424538e-05
8.58342751217432e-05
5.7315193271636e-06
9.45391948313085e-05
-2.63715445235969e-05
1.11694937368718e-05
3.01147580346748e-05
6.08359270407445e-05
-7.93598912670822e-06
4.86925541935568e-05
4.22416145249949e-05
4.90071419293251e-05
1.53330196306012e-05
7.42220373387628e-05
9.94881692476716e-05
5.83413811119162e-05
7.44926676436335e-05
8.09563440901412e-05
1.8362353954994e-05
7.99461813595353e-05
0.000108292866417721
7.11598335800019e-05
2.06793370197682e-05
2.36235508136551e-05
8.87302560670912e-05
0.000111515750606553
7.03188547679251e-05
6.21926608797022e-05
0.000104005494184582
9.62578586987784e-05
9.39186504821861e-05
5.59651818747362e-05
4.07177015586103e-05
5.65625806532077e-05
2.94117730784274e-05
3.10746115566128e-05
7.24845624413654e-05
5.70985445483484e-05
1.80103243208492e-05
7.2453903601637e-05
4.26953861635451e-05
-3.26101434539564e-05
5.61419618352814e-05
4.31618588426949e-05
-9.44888381395392e-06
0.000118203916963937
2.93357550293979e-05
3.58339397224973e-05
7.73257841653401e-05
4.53114536796896e-05
8.07538445419098e-05
2.05839118097075e-05
5.41343312295021e-05
8.93746894251017e-05
8.17956714915353e-05
8.56517930430379e-05
8.43691912414121e-05
7.63959984986472e-05
9.06119469226992e-05
4.48941792887843e-05
0.000117018171850979
8.39649513678179e-05
8.52447393586543e-05
3.72854144431327e-05
9.35468786580079e-06
9.70486156389781e-05
9.62157612610218e-05
8.11849651022059e-05
8.3630850021989e-05
5.53065306460778e-05
3.34020761337554e-05
4.91988200879995e-05
7.58793582324751e-05
6.54292172253881e-05
2.19655970353702e-05
3.65306691231155e-05
1.0943236657485e-05
2.57211620107655e-05
5.17494310811487e-05
3.05524974635235e-05
7.065947735271e-05
2.75039073807306e-05
5.27919949945997e-05
7.90285563632377e-06
8.29415550996162e-05
5.29509255207037e-05
6.97862070159265e-05
2.4093834189859e-05
8.88882227217049e-05
8.54600312115524e-05
7.60764523129674e-05
9.88044622174476e-05
-1.36909351308802e-05
9.72902787306973e-05
4.79288554872651e-05
7.87131433873096e-05
9.99762847050564e-05
8.9842361787811e-05
6.70071196174134e-05
3.72319811555154e-06
7.697168495626e-05
5.83524552696956e-05
1.68807273834106e-05
3.94684546151708e-05
2.04135381911431e-05
8.98139358852194e-05
0.000145787883260895
7.73843573110563e-05
6.66173929499763e-05
4.52786446335095e-05
8.55754366711801e-05
1.30431477792161e-05
2.12034585523437e-05
4.96107894260748e-05
0.000111719079349157
5.40549732341802e-05
7.07684219832787e-05
9.71081054973315e-05
7.67560697560092e-05
8.52334436339678e-05
-3.38932151508872e-05
0.000123501303763453
8.20688955312648e-05
0.000117381272858241
7.69527807127407e-05
5.33369933838034e-05
1.60752974967689e-05
-3.7865986987857e-06
8.29054418785355e-05
9.35697027204978e-05
4.67145084171196e-05
3.6245505565483e-05
7.87831513657575e-07
0.000100647200621103
4.79108943386713e-05
1.83410513718584e-05
3.25391809466377e-05
3.4535989927747e-05
4.66662496648617e-05
0.000119732125568661
3.45130800187484e-05
-1.06329656855534e-05
6.70906127418314e-05
2.23724969970153e-05
2.12060928261091e-07
7.7478274073451e-05
7.6907969802593e-05
9.76626930569203e-05
5.99071191387504e-05
8.22896178371514e-05
8.64050553237549e-05
3.489162574443e-05
7.29298849436802e-05
0.000115650792284793
5.50037061504188e-05
9.51686117964731e-05
2.4762181142433e-05
5.08021862595846e-05
7.80770040903148e-05
7.26625372600494e-05
6.21584152101386e-06
8.72158432311049e-05
3.3645651321259e-05
8.59901357490341e-05
4.45882852734811e-05
0.000103120319205531
5.58640471325583e-05
5.42654090683141e-05
5.80639566205013e-05
2.46895179549358e-06
9.58952504386897e-05
8.36792500406673e-05
7.10804785396412e-05
6.07491377197566e-05
4.88921137065818e-05
7.67513405690422e-05
6.10141670530016e-05
5.57202731063564e-05
9.95819628060253e-07
5.31707078355684e-05
3.28091631061872e-05
3.11606116279275e-05
2.9953827132929e-05
7.18301880357213e-05
5.01388751650858e-05
9.19898730950234e-05
6.40341498257607e-05
7.0222667499937e-05
1.13328156217343e-05
-3.63563021160954e-05
5.64421442580308e-05
7.86274789177688e-05
-8.75219263942843e-06
-1.49971793396971e-06
7.03035435338249e-05
4.01109166650203e-05
6.62110116945185e-05
2.87408196913682e-05
0.000122121563941928
9.95926304422943e-06
7.35064996158816e-05
0.000110216230550149
9.84470186588021e-05
5.97714396239798e-05
8.51549247880572e-05
0.000116378057936637
0.000129992958399737
6.55435846926752e-05
7.71489480624253e-05
0.000114701968895642
4.19090702608882e-05
7.62461204408776e-05
5.03484999280136e-05
5.02424443818687e-05
4.40241079432813e-05
1.86983984466481e-05
7.51021784323973e-05
6.04539599339036e-05
7.65006528210087e-05
7.32571168689868e-05
7.164355310134e-05
9.38750489405939e-05
0.000110352288805201
6.82305582777586e-05
5.98124081262459e-05
0.00012797032862399
5.4776424049894e-05
7.74296485074773e-05
2.20870902263301e-05
6.04410322214373e-05
3.89038730106032e-05
8.12281561373966e-05
7.77851641990313e-06
0.000125729211438894
9.21462333508379e-05
5.83246786090515e-05
5.12877859521544e-05
4.43497937788527e-06
2.97639990486789e-05
6.36179542239714e-05
5.75256954719326e-05
7.72077940758374e-05
6.96450009713327e-05
6.48421250511739e-05
7.42330168937537e-05
4.16536113353937e-05
4.45107767893542e-05
5.19406363413882e-05
5.15131493487193e-05
5.38237584873726e-05
5.5065806859714e-05
1.76243815743818e-05
3.21630744345394e-05
3.09146927468528e-05
-1.3489153535738e-05
0.000198726717890823
7.19417721114344e-05
3.40430474608757e-05
0.000126564929502579
4.05068936463942e-05
4.02749063260047e-05
6.19271364705089e-05
4.16039532489101e-05
9.9670009746934e-05
9.69448628427079e-05
5.90753025782774e-05
6.31362786353294e-05
8.56092947403136e-05
5.70189732952876e-05
7.20010751093805e-05
5.51424131706485e-05
5.4996606815359e-05
4.8540301259753e-05
7.8776216725022e-05
4.29356703150937e-05
3.92371599845279e-05
4.96763238756071e-05
0.000102556244400634
4.74622674373598e-05
1.23138281261941e-05
3.10307487106617e-05
7.38111138513249e-05
4.01479459095906e-05
9.32933344643381e-05
1.99758051322221e-05
3.49699828024729e-05
-2.40913348125104e-06
1.72483658470135e-05
1.84936172933917e-06
8.5778617915424e-05
7.39827048434242e-06
0.000104531514073778
7.70652404451956e-05
4.39246271409713e-05
4.94011948670574e-05
1.64185631797949e-05
-3.68757184846135e-06
0.000100176244699705
6.91797120149254e-05
2.04147937446734e-05
6.90921993670271e-05
0.000121750597900526
0.000107813704746945
8.90547927210942e-05
8.60802870088803e-05
5.47886870192123e-05
9.04186614508168e-05
6.45455701560579e-05
2.56653669025345e-05
0.000104399305956903
7.06504352874095e-05
0.000130196614204199
9.13088237563253e-05
-1.97913670752805e-05
7.3461786231321e-05
6.13000456605849e-05
0.000114183409030383
2.84545589336795e-05
5.69914121211069e-05
8.54380233430214e-05
7.47721527900739e-05
4.39217800722031e-05
7.01921446083531e-05
4.57834287757554e-06
6.96095103467288e-05
-4.57709091912801e-06
8.09346284265378e-05
4.29189746929865e-05
-8.58691158906425e-06
5.41748832495334e-07
9.58558943177765e-06
5.18024205825034e-05
-8.23741912480682e-06
1.98889309962996e-05
-3.63929516128966e-06
8.45598672012573e-05
3.43648795120939e-05
8.80174168305981e-05
0.000100572042632212
8.50864765282285e-05
9.64321966738569e-05
9.14920568321328e-05
0.000115012780464456
7.74837890687287e-05
5.47612608085272e-05
3.15574989393571e-05
-3.158361983342e-05
8.20554700877366e-05
3.6622572530504e-05
9.73106122045513e-05
2.61729594604015e-05
6.62848392527225e-05
-8.33086992647193e-06
6.11933928905221e-05
7.09465562662898e-05
4.41383478154121e-05
8.83159624403861e-05
6.5035359708156e-05
0.000119274330785494
5.50531306777754e-05
5.13021766617738e-05
3.01320413009721e-05
7.50607291423897e-05
0.000114765753674076
4.58592642859425e-05
5.50156226258636e-05
5.54191983007317e-05
7.68733456435526e-05
3.21620164880445e-05
1.86060295031614e-05
7.86303342588684e-06
7.35792166865126e-05
-3.78074457779265e-06
6.30139496359122e-05
7.45090075670797e-05
3.7415080749196e-05
6.06941257594726e-05
5.78145097000236e-05
5.53116063842183e-05
4.246626532378e-05
8.53236062500787e-06
1.34362347557477e-05
2.95239614330054e-05
4.69938316373135e-06
9.91666415354811e-05
1.01872072681448e-05
4.22938519654932e-05
5.47192758195164e-06
2.81536652096419e-05
3.67513615253565e-06
0.000104610033537077
0.000108187034375625
0.000111768597713941
8.94872636520486e-05
3.63743178066552e-05
8.93936202373041e-05
5.78283222150953e-05
4.66732229177031e-05
5.9462838944981e-05
8.96711246802295e-05
5.97269800407712e-05
2.13138808167847e-05
4.06558825586774e-05
4.95804790772199e-06
3.36051879974892e-05
6.47191340601454e-05
7.34336467282767e-05
9.2662707768532e-05
8.9634364359199e-05
5.40119618777694e-05
5.7608148724976e-05
3.69560700740737e-05
2.93777889667048e-05
5.86438373093489e-05
-5.63534585871447e-06
1.89460815800578e-05
4.91302152292507e-05
2.98222612326064e-05
2.45231220378397e-06
3.9409434100819e-05
3.27855772033112e-06
8.38585677066036e-05
8.47589071065351e-05
4.26086465311666e-05
8.54853800545148e-05
8.1694422011009e-05
-4.31093703067414e-05
7.45244126920558e-05
2.61444087741737e-05
7.00007931291674e-05
9.34377054078688e-05
9.01286213542353e-05
0.000128316502007888
9.61119809772772e-05
0.000103292379391395
8.66088281377218e-05
7.80405506458734e-05
8.51606258808698e-05
9.17049840949247e-05
3.5822032804277e-05
4.28120543948781e-05
4.58540246180319e-05
8.31887198508735e-05
4.45292034647988e-05
6.14343317829151e-05
6.84287915479519e-05
7.32995733417206e-05
6.71095376821352e-05
9.23335240218599e-05
4.79377437472038e-05
6.03153213371699e-05
1.83036017937388e-05
6.96547650787532e-05
6.01006550649067e-06
3.48446076577686e-05
5.65508362436283e-05
0.000100730975502854
2.33240955927892e-05
5.54627432480605e-05
7.06871520134858e-05
6.79281192684958e-05
4.23403791602287e-05
5.92852822550997e-05
7.22026618338568e-05
2.88014671868869e-05
-4.33010626116421e-05
6.82802054235966e-05
4.39939813493964e-05
1.65437090177697e-05
2.19378905698002e-05
6.33229297041296e-05
3.95624446757533e-05
-9.75390185167697e-06
1.81366575357781e-05
4.02562139933805e-08
3.18521591496909e-05
3.45594324214575e-05
7.47538821731012e-05
5.62158079708074e-05
5.28707564213523e-06
1.66968245497892e-05
6.00150240181728e-05
1.78701388797315e-05
0.000103555152310591
3.10238567848689e-05
4.02887162330665e-05
0.000145393047134473
0.000122493421500733
2.03686581443398e-05
7.83216373470319e-05
5.05644148812828e-05
7.89807822103721e-05
7.47710876660253e-05
0.000116368607264356
3.53323494122235e-05
3.00391343054441e-05
0.000108475552483971
4.89330352659331e-05
9.50324738875087e-05
5.6583673893482e-06
1.22409052590839e-05
7.54661258114844e-06
2.12932566152975e-05
-1.48287546355884e-05
6.8682709896791e-05
4.38543973498368e-05
7.00955234951292e-06
-1.16754300119035e-05
5.99962042344104e-05
3.57688020261385e-05
2.65632078058017e-05
7.68522746584379e-05
7.9034902066405e-05
2.18429517139325e-05
6.41800975715431e-05
5.89840601238525e-05
6.52187865907281e-05
3.30033751117435e-05
5.6842938225764e-05
5.1618977184225e-05
5.45990301786688e-06
1.55371736174534e-05
3.65082338313033e-05
9.59662407505895e-05
1.40465896826784e-05
2.73745976384274e-05
0.000128515060299566
5.08700253483906e-05
7.33254137399839e-06
4.99797578955223e-05
6.28176984021062e-05
0.000125332519745282
3.23411872352098e-05
6.71891200494545e-05
3.53851152229088e-05
0.00011355645234895
0.000105142687060278
4.44295355689533e-05
2.14537338884096e-05
0.000104319559960911
7.52525183271209e-06
6.15714571274413e-05
4.32920321790846e-05
2.73098994485766e-05
5.45103517629955e-05
6.17689338279096e-05
9.10618252195242e-05
4.35439686047344e-05
7.79827761635845e-05
8.17237980314302e-05
0.000180638833740365
5.04331158370359e-05
7.25040610299512e-05
7.95166275421242e-05
4.08073936878848e-05
7.52920126931775e-05
9.68006559907403e-05
4.49564748529257e-05
6.05418913780889e-05
1.78861959764009e-05
1.9235708938856e-05
6.68602595782279e-05
5.39052121874499e-05
-1.63497056958064e-05
3.66120305077713e-05
4.05076405341461e-05
5.72625986794619e-05
0.00015779000370216
2.5052509720218e-05
0.000103278412110108
9.31546499535633e-05
4.71099687674913e-05
-1.85723097910427e-05
9.42147858566733e-05
-2.19674516355043e-05
5.08563335501555e-05
2.48869751609454e-05
9.8159859273546e-06
7.50497665893247e-05
6.75039577540291e-05
6.26384735308029e-05
3.28636354907084e-05
6.68707094404896e-05
6.76550634255311e-05
5.34358291840724e-05
1.2839158937056e-05
8.30987960746606e-05
-1.41935572195415e-05
8.59446681368131e-05
2.13151523460968e-05
2.03368154700924e-05
5.19020347136714e-05
6.1666217747007e-05
4.03559852942824e-05
3.61457781773362e-05
3.8760609010553e-05
6.6461866924131e-05
5.06265791629996e-05
6.98138454819554e-05
4.7271645561072e-05
7.51705755086262e-05
9.51066083334196e-05
-1.75701066033269e-05
0.00010409209153673
3.22121132368328e-05
2.73408760491708e-05
5.20385401748662e-05
2.2719989686491e-05
8.4006629542817e-05
9.16885461629706e-05
5.75003559508248e-05
6.373159354481e-05
-8.06988656372453e-07
4.19461351852896e-05
3.39000468836281e-06
6.82171697230718e-05
2.52356099839015e-05
8.65158131145053e-05
2.20319582412563e-05
5.7131668718928e-05
3.21510233068411e-05
9.01124758968632e-05
6.22092951053737e-05
2.6312825578599e-05
6.78268007267828e-05
7.33035989632333e-05
5.67802057493671e-05
9.61089637161211e-05
1.05902899616771e-06
5.39049623708979e-05
-1.10312973598334e-05
9.43144574181881e-05
9.14444847567931e-05
7.42145644888308e-05
0.000125859927191487
9.69418812075291e-05
6.79985177308334e-05
9.9059963307915e-05
6.54728544152098e-05
3.5343460263128e-05
4.49094677148489e-05
3.48417042978069e-05
9.84014930777129e-05
1.60222839413711e-05
4.30139019728847e-05
0.000125960915251492
6.48442415825119e-05
3.04911043376493e-05
0.000107915188266657
-3.05886568144136e-05
2.32482510347252e-05
4.60410966313989e-05
9.58200456431911e-05
3.31998561432498e-05
3.38480610034964e-05
-4.18865760939309e-05
3.65637663024781e-05
8.34981330382926e-05
3.08771790569744e-05
-2.67738624549532e-05
5.25348144706971e-05
7.01746574800499e-05
4.25735835039682e-05
8.56457846186104e-05
6.8546337870437e-05
3.24479750478281e-05
6.49629415756302e-05
7.49261772773256e-05
8.32172036912673e-05
0.000113938090348913
1.48917259524221e-05
8.38494224462203e-06
0.000107039083800129
6.04116228558174e-05
5.2267879684169e-05
0.000108641798326791
2.93737556834517e-05
-1.13804053699575e-05
6.83485106153399e-05
5.58406294551125e-05
4.1326051707485e-05
6.59128638293747e-05
0.000116104573998862
5.97019418169036e-05
4.38773458854706e-05
4.77573299771574e-05
5.57056420962792e-05
5.57662802241204e-05
8.74586208465899e-05
-3.54698658781852e-06
6.60518331795446e-05
8.08110510027051e-05
6.89479402112221e-05
0.000144104257700391
3.89546465251064e-05
4.03372622456244e-05
0.00011822269620997
2.20079934218972e-05
4.0235711948159e-05
8.78035775270248e-05
3.55067640255129e-05
4.02837461302927e-06
8.56130297492698e-05
5.22962112781401e-05
4.29822893169993e-05
9.53129625607385e-06
4.41993688629724e-05
5.6846067203462e-05
5.63539296624328e-05
3.46356888422775e-05
5.20402730966193e-05
2.12605225341898e-05
5.73467039272263e-05
9.7545498008057e-05
3.22355319594976e-05
6.97336333617849e-05
6.69578773811615e-05
8.80340905161512e-05
1.78671247629293e-05
5.85156288431088e-05
7.84038120629197e-05
6.61102317369583e-05
0.000126794045123522
-9.67478631925635e-06
0.000114121392727684
7.21726671266228e-05
4.64451705398204e-05
3.85411972841732e-05
0.000133604641038419
9.63363499795552e-05
0.000124004939400383
-1.65264276293479e-05
6.22236472254689e-05
7.95122519790752e-05
0.000103921714744591
5.78280693673517e-05
5.52329852633312e-05
0.000130440656818573
0.000100361808741791
6.65312760339571e-05
6.03689188792268e-05
1.04190317937242e-05
9.90374107478827e-05
6.79258128435916e-05
4.06182846778885e-05
3.87803901322719e-05
3.37568692725798e-05
-8.13507974100731e-07
6.91463833384502e-05
4.82140637252774e-05
7.08772714489793e-05
7.65191475186786e-06
5.23457315932468e-05
5.15427550648266e-05
3.48119338128093e-05
5.995983525274e-05
9.15553815511605e-06
5.2793756296943e-05
9.65973757681277e-05
8.70344099113999e-05
0.000100329545010589
8.52270915064434e-05
9.29028001636038e-05
1.04966109724703e-05
6.41799800848609e-05
6.54069284418621e-06
6.11494248089705e-08
-1.3911662625602e-05
7.72503793812129e-05
-6.71257792795977e-06
3.63090224155482e-05
2.6900906782764e-05
5.07754330847638e-05
0.000126059805602346
3.07357399515852e-05
8.92279081132192e-05
-2.40933995543077e-05
6.52162073176879e-05
4.57686456427697e-05
2.48353557076829e-05
7.1901836869742e-05
3.21163604113354e-05
3.57980567057502e-05
5.02537449219554e-05
8.30974029085005e-05
3.24795026608334e-05
9.7866054514108e-05
0.000113813265917692
9.17702795880985e-05
7.89535363438013e-05
0.000111981278315881
0.000103406989654129
2.71098122440841e-05
0.00010016646804339
0.000123386231310485
4.00132961335374e-05
9.72584277479572e-05
5.82769586007723e-06
2.47979263178722e-05
6.31317899338739e-05
2.38527821306173e-05
4.71326985295031e-05
5.35914549326334e-05
2.47876027965757e-05
8.00099218273653e-05
4.51148738415165e-05
2.44795226128651e-05
7.08978650641839e-05
4.06659306436941e-05
6.14040809425622e-05
-2.24854943713392e-06
-5.88914294999629e-06
1.533952088436e-05
8.73014168306418e-05
5.28143339497539e-05
-4.34440609486947e-06
-3.17324062331873e-05
7.455635912762e-05
7.12723106914328e-05
5.24501255120211e-05
5.13988295289276e-05
6.61291742139133e-05
7.28844338272797e-05
7.48994531026503e-05
1.96347633006476e-05
6.81876203227261e-05
4.76272665493457e-05
5.24087557102656e-05
0.000129676601743143
2.57484237886703e-05
7.555038957105e-05
-1.70330364161017e-05
3.56211300080883e-05
0.000109588016704298
6.2399243507437e-05
2.27935753937977e-05
0.000113871826869917
0.00010066810828951
6.22340791153203e-05
0.000122346818880289
5.17624627702189e-05
9.95249511941089e-05
1.91557083501518e-05
6.66506916965608e-05
2.60766376968204e-05
3.38359108910419e-06
-1.97824579531657e-05
1.59508252624431e-05
3.39036635992266e-05
-1.20547378653509e-05
4.10574735307101e-05
4.7462971113753e-05
4.06859883696611e-05
8.09576834974608e-05
7.56905587964841e-05
4.84927984279683e-05
6.78444755246834e-05
0.000133329127161154
0.000117995101667029
7.90104747446456e-05
3.43656974779512e-05
7.65412145014328e-05
5.55552588164272e-05
8.76786055896744e-05
5.82276429478644e-05
3.95854503360073e-05
0.000132167840284407
4.56763950545767e-05
4.89235961260019e-05
0.000104733069733362
2.77141334185891e-05
4.02559771244785e-05
2.4492613377589e-05
8.68218100564673e-05
2.05467447729445e-05
6.09961852536885e-05
8.16176984645424e-05
2.74168184471618e-05
3.12029001513319e-05
-9.62269736622302e-07
-1.48143629588113e-05
4.37216150139117e-05
5.90657489183133e-05
3.0919915174928e-05
5.30763993598841e-05
0.000113334164794985
4.7791130166003e-05
6.08332801176092e-05
1.51912461964916e-05
9.3048706311318e-05
2.82761615360058e-05
0.00013093379032249
6.3398884269646e-05
2.56506275747597e-05
4.37154941440025e-05
0.000100175971513573
5.84348323673187e-05
1.85603222947435e-05
3.611266359519e-05
8.31926096916459e-05
3.88057082956765e-05
3.27447259280908e-06
5.92987168554642e-05
2.27684789596989e-05
0.000100626864248517
4.126059226746e-05
3.43305848048122e-05
-2.17063515024111e-05
3.60646731277533e-05
4.77720292229517e-05
0.000111505652782294
4.44775772598518e-05
4.11110083072764e-05
3.33189553225888e-05
2.017296626087e-05
-4.50624898017052e-06
6.21564808897948e-05
5.16241012578115e-05
6.93625277547582e-05
0.000103618903938696
8.30323175428036e-05
5.39846701786935e-05
7.67239272726083e-05
6.01582263321016e-05
0.000100173692663631
2.46332720308893e-05
9.92501668607395e-05
3.31130958571688e-05
5.05744090714068e-05
6.08045356912431e-05
9.68044679357593e-05
5.73531397086453e-05
7.33293082769866e-05
6.02322533076606e-05
2.35102422262222e-05
3.73672199882464e-05
6.20827571410965e-05
8.53333632716838e-05
9.70715423315008e-05
3.77156913364828e-05
6.23448608984544e-05
5.01668406991919e-05
6.36641963943814e-05
2.70649650647647e-05
5.44995703577732e-05
1.3830442561625e-05
5.75474709526621e-05
1.2204744414006e-05
4.45224119765106e-05
1.1750759962616e-05
-2.3462419915989e-05
2.21918600937343e-05
2.15754746991189e-05
5.0613667341704e-05
2.31092076954266e-05
8.83822524979187e-05
0.000107196170347189
4.80155087936268e-05
9.24443783996569e-05
7.65743719316702e-05
2.60721343168548e-05
6.66400850797104e-05
7.17883832807328e-05
0.00011431755574833
0.00012367163579856
0.000103964384383355
2.92622331612466e-05
5.91607834012447e-05
4.5629419149085e-05
3.05371225444287e-05
9.40983191260933e-05
9.55268207629099e-05
4.51347506356528e-05
5.8985621207352e-05
-4.17032130236925e-06
0.00012732488551288
9.17355401333386e-05
-1.67720617131065e-05
3.08782652270723e-05
3.13191494621779e-05
0.000111882934297326
8.70411425253161e-05
5.73301082178103e-05
7.0100264549234e-05
1.63141082012567e-05
7.62123137960471e-05
0.000106155092379368
9.04024098813895e-05
1.73420876287185e-05
2.71675722969024e-05
2.15195338645262e-05
8.76759605485503e-05
1.54787041603443e-05
5.58041259021633e-05
6.36227350906846e-05
0.000117889086685479
2.56558576852404e-05
3.14400547844922e-05
6.03186456766374e-05
3.07957991714721e-05
7.41718752521005e-05
2.24154820224382e-05
4.03433671888587e-05
5.96746615419119e-05
0.000103630264122784
4.3564296361003e-05
8.67446536671782e-05
6.06301608771453e-05
5.30932909166702e-05
5.36150974143828e-05
4.8322893519851e-05
8.15122316362603e-05
9.6483772942047e-05
5.36886280269264e-05
3.64610918370506e-05
-1.99568601186741e-05
5.09139137260209e-05
6.26294708590034e-05
4.18009127214496e-05
6.0812313527802e-05
0.000111899424694756
5.38164660639341e-05
8.04972906013441e-05
2.79656835568509e-05
1.36294798926511e-05
1.49103488656432e-05
8.17710683377263e-05
0.000101570926758494
6.30300984836139e-05
5.57666686888658e-05
3.97861637810091e-05
7.60539834234422e-05
4.5509482094747e-05
3.65202957432675e-05
6.67421010850654e-05
5.95427077561819e-05
4.88580418819803e-05
6.05545274306963e-05
6.49932516114321e-05
5.73365339097717e-05
5.14188813968719e-05
3.72325338915046e-05
7.61079874057725e-05
7.04045441813378e-05
5.63577411820286e-05
7.35288685493915e-05
6.76715158063368e-05
4.58090729390526e-05
0.000108775887385728
0.000119125742340256
0.000151591970201681
6.45943320486939e-05
9.7401644078015e-05
5.23261698580955e-05
3.1097071189904e-05
4.38947912691813e-05
5.29120043628242e-05
6.16774884944651e-05
4.96457254469045e-05
1.90690173633926e-05
3.68703482260459e-05
4.78105974602727e-05
6.60817231037483e-05
4.65385491691084e-05
2.57181415728763e-05
4.90154628333609e-05
7.15141277772119e-06
6.84077427673853e-05
8.36215995356965e-05
1.33135694727768e-05
0.000132913189444914
7.03195977181956e-05
7.97807221846217e-05
4.91517243295622e-05
3.68599185571203e-05
8.92715181975855e-05
8.32264166261402e-05
3.7264181342536e-05
8.89278474942371e-05
7.44008427251753e-05
3.63622539524523e-05
3.59880392824507e-05
9.10506726402587e-05
5.33525409705916e-05
7.66168447488596e-05
5.30229670424948e-05
0.000104034258141697
1.09518699447118e-06
2.70997404692085e-05
3.48624359726124e-05
8.80654315872139e-05
4.71077959966412e-05
1.83444692206611e-05
3.35424383639577e-05
7.94208997197036e-05
7.00328099432403e-06
7.19489358016188e-05
9.76365866614223e-05
2.54917356004521e-05
7.08508801217809e-05
6.74723998677525e-05
2.03071388712701e-05
8.98438020504013e-05
8.36015963276783e-05
6.93799470996258e-05
0.000102109225741878
6.09796421866284e-05
0.000131448525083036
8.06660491254888e-05
7.70878622732787e-05
4.25971065739715e-05
0.000108444552505759
8.49980942977116e-05
5.78515139664396e-05
0.000141084690248687
7.58848553337955e-05
0.000106890344261576
9.71787731243074e-05
3.59560683960542e-05
7.69818568172058e-05
6.50250213247752e-05
2.69651373168972e-06
-2.59160259553253e-05
0.000146758664495317
6.75767526764432e-06
6.85102520721034e-05
5.51696257048023e-05
-4.211606327098e-06
8.78598674638484e-05
0.000113637709164607
4.49132276776497e-05
4.88107863378473e-05
4.81425727684417e-05
5.43770825477528e-05
4.87837193085254e-05
-1.41500868342155e-05
3.79201437082377e-05
6.96600060622106e-05
1.03428982671539e-05
0.000103817785853362
7.50978196392327e-05
8.70024598481096e-05
3.54489571830196e-05
5.46349137063832e-05
1.30337959767502e-05
9.16430376955336e-05
6.33968177650271e-05
0.000116561615274089
5.64692310734541e-05
5.97008464239683e-05
5.90671140180317e-05
6.18733283922185e-05
6.96511541150362e-05
0.000126252933946678
7.54267789726675e-05
3.90512971937101e-05
7.40445274059608e-05
4.57796800139587e-05
2.91747335400488e-05
0.000123515434081276
6.70161880794811e-05
1.85341579469743e-05
6.61083141013659e-05
8.17296789186423e-05
8.85550639299721e-05
4.02858162389503e-05
4.22738559181409e-05
0.000138460329231145
4.42788644079098e-05
5.5876927207036e-05
6.48367047316239e-05
7.63373776128837e-05
9.33987170110842e-05
0.000127264424970038
4.51131037492876e-05
3.04602614108231e-05
4.34616556940762e-05
0.000114944728502419
6.23668206099144e-05
3.00012640372844e-05
8.22594269787779e-05
5.50345317266526e-06
9.83373442733919e-06
0.000109917410881545
3.46774475549443e-05
2.92380305091778e-05
3.62692389413695e-05
3.38764422028446e-05
8.54202568187869e-05
6.73095888660777e-05
5.27803275068797e-05
7.86060047561031e-05
5.01946999458029e-05
9.94327274151096e-05
9.18824856084057e-05
8.92266067649452e-05
8.37394920513513e-05
6.5446546995459e-05
7.06555650627125e-05
0.000127795412083925
8.53413265701174e-05
3.97513653863569e-05
6.8303513515885e-05
5.0835304921164e-05
4.70450505732754e-05
9.40861211442371e-05
8.23724949606458e-05
5.33454424548071e-05
1.75512879622172e-05
6.80730627434554e-05
5.07422810055383e-05
5.30182495332802e-05
5.7053045892532e-05
3.93382697190819e-05
4.80657954306252e-05
1.68600771241092e-05
6.34704565881803e-05
2.11680010276148e-05
5.06324195911871e-05
2.55884638507556e-05
8.3220810672345e-05
2.28889449387453e-05
3.90741029486287e-05
5.86719208199953e-05
9.52193503282715e-05
7.260879980466e-05
3.50838405871346e-05
9.42268892557593e-05
8.69648284123082e-05
0.000101367117393877
5.07350155855589e-05
4.51197678655273e-05
7.76377639930441e-05
8.07028787194275e-05
9.00330971971843e-05
7.21850427764016e-05
6.00929318658365e-05
9.46428164494664e-05
-1.92598797832193e-05
2.76915544381169e-05
2.22951874687747e-05
4.10730580556572e-05
3.48352418818018e-05
4.31978726883539e-05
3.50307315200085e-05
8.63539311052546e-05
6.51579869532089e-05
6.07207373451808e-05
3.165523902296e-05
1.93368821103225e-05
2.11752454844804e-05
0.000113339579352402
0.000112013784187701
4.47332023706822e-05
6.72255164440408e-05
6.3038492564e-05
4.90339700488821e-05
-1.9857666367114e-07
4.12607962889441e-05
7.22091547813085e-05
8.23381821388658e-05
6.25287504920635e-05
6.77076975782642e-05
5.8736589295354e-05
7.67715409759367e-05
8.00748240027e-05
-1.32086753225785e-05
0.00010249005109695
8.61651697040542e-05
3.91226390948337e-05
1.58130191484254e-05
-1.46796343940872e-05
6.14460577159379e-05
7.83809977465505e-05
3.3573062913503e-05
5.5838363668536e-05
3.51525401070444e-05
4.6995963045733e-05
4.66947382538584e-05
2.06157845436282e-05
2.31335387432171e-05
0.000120097840539795
2.75275179435322e-05
3.91680244858415e-05
2.55704719711124e-05
2.92448114629689e-05
2.36053188271019e-05
0.000114992559444444
3.84372342423576e-05
9.90243893884244e-05
4.0623175571173e-05
8.116581119676e-05
4.42371803331347e-05
7.13857645317296e-05
2.98072804306375e-05
0.000101768966690171
5.52877091351493e-05
8.40236019321519e-05
2.8933947602239e-05
4.11510162985584e-05
7.28974154344372e-05
8.12030672887563e-05
3.08685835337378e-05
7.93716536492396e-05
6.53185011679665e-05
0.000115094244360764
7.37310912847862e-05
-2.24985706002382e-05
8.92721705038273e-05
5.48403073390472e-05
0.000106273324066032
3.60220452156148e-05
8.13954826860868e-05
1.5787479943979e-05
2.87302214334601e-05
5.74474639304749e-05
9.02157151743432e-05
6.68715231973193e-05
8.73619096513713e-05
6.93899501312747e-05
5.21027130774642e-05
5.37710106016725e-05
-9.54789529749052e-07
5.78339039171315e-05
7.04883385059757e-05
4.24682542216243e-05
-1.18921700237979e-05
6.53705425013556e-06
3.76212309488786e-05
9.76647212615127e-05
6.08339764561385e-05
6.76503127446079e-05
-1.74280513147366e-05
0.000103338543293687
5.07113586152931e-05
5.74664179209945e-05
0.000120104881577361
7.9329180243487e-05
7.86904364365731e-05
6.46256231264951e-05
-5.72063766437387e-06
7.24652206468226e-05
5.86493767822615e-05
3.01851045712771e-05
8.3191517789947e-05
5.07883941482485e-05
8.4682493045275e-05
2.07491322946833e-06
6.04644935877697e-05
8.44384983692525e-05
7.51402930640475e-06
7.67907544153776e-05
3.87822559604093e-05
8.49375049767888e-05
1.5589534065866e-05
1.61060560182047e-05
4.91627021504575e-05
8.05234806932052e-05
6.51876639541124e-05
9.76604518314794e-05
-3.30545025658822e-05
2.79535329742889e-05
6.09581462154838e-05
9.60577635981663e-05
5.85481491715591e-05
5.35267052427091e-05
1.69771626778368e-05
4.71074191620786e-05
4.70926269937965e-05
9.1282601411187e-05
6.92861527576322e-05
4.75970378785226e-05
0.000102071238562976
6.23558531746866e-05
1.82581111123324e-05
6.32624796804676e-05
2.44011808758538e-05
5.62418626922041e-05
7.85214063012976e-05
3.33285422856347e-05
7.69370349150035e-05
7.64593076195187e-05
8.69577428843083e-06
0.000100933466004767
5.87281020504404e-05
2.60577617769899e-05
6.19950134477342e-05
5.48305304410647e-05
5.28199152497305e-05
9.46297375346947e-05
5.49154592688223e-05
8.73036739464988e-05
5.97628293891469e-05
1.91227562210679e-05
6.95772896360872e-05
3.387260848118e-05
7.24871556047489e-05
4.57115666470715e-05
2.52466741804367e-05
7.27547480137527e-05
6.20066338636167e-05
4.28960768774251e-05
0.00010835344198349
9.48404294709031e-06
4.77649827321078e-05
4.54669466108044e-05
4.32167206255745e-05
4.26052204987028e-05
3.7541398548067e-05
3.0846488750128e-05
8.17211708587621e-05
7.04247410815782e-05
0.000125783648826847
1.5551706496307e-05
4.62528241235465e-05
4.42376226555633e-05
1.96648088564998e-05
3.97067299220455e-05
2.88358773537998e-05
1.12886047027648e-05
2.45478324624069e-05
5.38407258499813e-05
5.75924787506878e-05
0.000103852377613796
5.51630908966781e-05
-1.40539067248396e-06
5.65910918354282e-05
3.84608257738375e-05
7.38985447850325e-05
9.69795286086387e-05
7.816956749929e-05
3.55767609149449e-05
7.71745211002687e-05
4.86655720383592e-05
5.3579991744713e-05
6.14242680993791e-05
0.000104208270874239
4.86321376162306e-05
2.13992425664295e-05
5.9651833256199e-05
3.58115929670705e-05
6.25783641558293e-05
6.23945867143851e-05
9.48088709989985e-05
1.99483166489861e-05
5.04893547171999e-05
0.000107824519804887
8.45767379064775e-05
6.94206811211447e-05
6.37245393480011e-05
8.06645941531508e-05
2.86118655862664e-05
6.99858990686676e-05
0.000111538240955839
4.98789015395761e-05
3.46707189719144e-05
5.47205736897062e-05
-1.99670720792321e-05
0.000198008181597023
0.000100539499291022
3.36115696041852e-05
6.74494071814646e-05
7.12587813329509e-05
7.04586266374626e-05
6.7465033111411e-05
2.14248551179925e-05
3.34879041624879e-05
6.38013046571078e-05
9.70926639747528e-06
5.86104554356887e-05
5.7959547785932e-05
7.89829456065282e-05
5.44121463417818e-05
4.48060208847446e-05
8.26236116622384e-05
5.91467441646436e-05
5.46505699706244e-05
7.73068240051362e-05
3.46413281522233e-05
7.79868540048134e-05
8.03600518141307e-05
8.85007530232524e-05
2.72193946408871e-05
0.000106603150373471
0.000119115339562929
7.73068521067329e-05
6.04266572773253e-05
7.65283036399136e-05
3.19984685251954e-05
7.73995823091634e-05
8.05418509951879e-05
8.24577261031725e-05
1.9854500700416e-05
-3.12086899557035e-06
8.15336891348187e-05
2.58799190426963e-05
5.89907521528565e-06
3.96079457216824e-05
4.21649684848855e-07
3.97632460069459e-05
7.65382012050791e-06
7.12704468217464e-05
4.44443488147139e-05
6.49086971000064e-05
2.41064879148491e-05
2.67857833921519e-05
9.32696423293986e-05
9.59812356367494e-05
8.79695231086883e-05
6.90874904713621e-05
7.66650694556225e-06
8.12194983752237e-05
7.6760382528889e-05
9.33744741842307e-05
4.61031576296145e-05
0.000113013199192913
9.67807465764639e-05
7.24898982514726e-05
6.12694686199215e-05
7.14474799683761e-05
9.59296148646897e-05
9.93360455279677e-05
3.32508273244569e-05
6.66282917202311e-05
0.000111752032015817
8.16370731020127e-06
5.73799148473309e-05
1.04664864511431e-05
6.02743330366364e-05
0.000112018869297737
2.09522446367659e-05
9.88214935602951e-05
5.5268825539359e-05
-1.90959398006895e-05
4.38725803367192e-05
1.25469667818203e-07
1.76361764666353e-05
3.54050965087607e-05
2.49355503236243e-05
3.71613261058451e-05
4.65137642328808e-05
7.49834638621656e-05
7.1716681040476e-05
4.62445676309174e-05
3.01981624667327e-05
2.51039113975804e-05
3.61281435509602e-05
6.26297331567068e-05
7.25976934216288e-05
8.24281979017973e-05
0.0001197239937648
3.81871880833143e-05
7.05376532195608e-05
0.000124482769515138
6.18983183797901e-05
9.08320489558412e-05
8.0374871491158e-05
4.37871188021007e-05
7.90392756370673e-05
5.88712517680967e-05
1.034554420366e-05
5.84616678314391e-05
9.77037549862677e-05
8.45390366133829e-05
1.4855727781088e-05
6.99746002205261e-05
6.43385107081889e-05
4.73872906117433e-05
3.27835097912783e-05
5.36152633459036e-05
2.5042266956809e-05
4.45558915800176e-05
3.76403790451523e-06
0.00011674840050701
0.000110053580942392
8.08817747861835e-05
9.53815426541452e-06
8.72511345112804e-05
0.000128725923661696
0.000100514349817544
2.83146059194586e-05
1.07208076351172e-05
5.24636207730345e-05
1.85713209828704e-05
6.05301622922756e-05
9.13161436066906e-05
-2.96942288359608e-05
2.52272404914669e-05
2.32488870752477e-05
5.70241452394556e-05
5.24689329093813e-05
1.63621003453394e-05
6.19883571446896e-05
4.18193371839891e-05
0.000100723607579895
9.18700659098141e-06
7.73622291438814e-05
0.000108098154469161
3.70825221243577e-05
5.94837386401391e-05
0.000106731585119033
0.000115942743623887
6.12000862591863e-05
7.96638826080159e-05
3.69577306143255e-05
0.000147723704539099
7.95312685603755e-05
7.6624872132552e-05
6.99807349850119e-05
9.48563209358348e-05
7.80244222116551e-05
6.1077726905918e-05
9.86222360995349e-06
5.60429462775519e-05
5.50657818943567e-05
4.72367984043796e-05
3.21695715310839e-05
1.16624897246905e-05
4.82337843184347e-05
6.14287203119802e-05
3.53560154037137e-05
4.75111171749594e-05
6.59116434640034e-05
4.10174899223346e-05
1.5438295617882e-05
2.31925694204983e-05
-4.03261789175809e-05
4.76904896974259e-05
2.06936012791106e-05
7.02599318976173e-05
8.89459358215608e-06
9.03300163832061e-05
6.13718078733859e-05
3.38177928440087e-05
5.94567381750708e-05
7.59563891266499e-05
2.74070379141275e-05
7.1296143547632e-05
8.70297989847034e-05
2.24224226346839e-05
5.31172959936045e-05
5.50559001711943e-05
5.04993593292945e-05
5.76057034344753e-05
1.5203635018358e-05
7.06722186391591e-05
2.74870365439766e-05
5.08528615424585e-05
5.29439755446277e-05
-1.69124149850928e-05
2.77744216404091e-05
5.13420618427015e-05
1.21308008516768e-05
7.53497482896027e-05
6.69501869516943e-05
6.41049282346068e-06
8.16458465867616e-05
5.52728138026338e-05
5.51850541994097e-05
5.11431808606118e-05
3.00352982570849e-05
4.4080531821303e-05
0.000117174131949392
8.75517548465117e-05
6.80580227440313e-05
0.000122440102787672
9.28067713107724e-05
5.65203882625869e-05
0.00011952566086099
4.70027214453886e-05
6.59132920424642e-05
0.000108735958574668
6.22538706460524e-05
3.81144341533701e-05
2.35373654170363e-05
2.35361862861061e-05
3.79735112972201e-05
4.49119993182903e-05
4.03555690529453e-05
0.000137268341384873
3.66131938383677e-05
9.11716665082788e-05
3.80493804353086e-05
-2.12472230183244e-05
6.11824305812624e-06
5.17255089123484e-05
2.25836196528383e-05
1.23965299910028e-05
6.10226053227783e-05
5.909408863714e-05
0.000105200195945097
6.39805910116438e-05
0.000126847393752788
7.75400087867757e-05
7.79809073625835e-05
4.51785672335184e-05
4.04514373062763e-05
0.000108515302976225
7.12439453317955e-05
5.24948897661889e-05
6.02290361353812e-05
7.83889673881693e-05
7.39591263167631e-05
2.43816654410059e-05
0.000100486155032721
7.95195362463466e-05
5.52070318195739e-05
0.000100785857609124
5.70149987064491e-05
3.49386548309136e-06
3.1261013681769e-05
8.08878581212893e-05
6.83354591621564e-05
-4.73185325805964e-06
-3.38183070678063e-05
4.53046570280411e-05
0.000123491960168967
2.26465983447881e-05
5.67733832058671e-05
-1.45061431271414e-05
4.52277925842417e-05
0.00011977404698433
0.00010872629860558
6.45145570057498e-05
9.13635633999544e-05
9.99932432040306e-05
3.7458464493142e-05
0.000101168689851805
5.96535924729892e-05
8.97863795494421e-05
9.94734094832413e-05
-1.24531628466525e-05
6.85524088793452e-05
7.23769508863853e-05
2.44168294315875e-05
8.4123745542071e-05
7.01946607047415e-05
9.74947873990391e-05
1.21994925671234e-05
4.41023785784023e-05
4.2647648438593e-05
8.3750832062569e-05
2.37629879182234e-05
4.20724050352403e-05
7.43897278655108e-05
4.50209055665623e-05
0.000109768995914645
4.75864033697343e-05
2.74690207068197e-05
0.000102885999129692
5.34697826641465e-05
7.48197993660145e-05
3.51015655223928e-05
0.000113174300454766
8.30127352631449e-05
9.74983836208158e-05
7.04381700500684e-05
0.000108643721003532
2.10901371944286e-05
9.63657456101207e-05
0.000136038854287637
7.41751629316694e-05
-3.64439257018501e-06
7.78577990923551e-05
7.78769882704912e-05
-1.20486801208814e-05
6.89791598018129e-05
8.95475466843343e-06
-1.55233412918368e-05
3.47746057705326e-05
1.68392241783479e-05
0.000114712182848329
9.02919445205973e-05
3.38320233957357e-05
8.01488386118046e-05
3.93100335607361e-05
4.47566227657741e-05
5.65287915174985e-05
8.26244327010993e-05
2.2580492659281e-05
4.45698724667162e-05
0.000115084799577952
8.80318022427961e-05
7.20597707760411e-05
9.4027425269445e-05
3.84432661486407e-05
8.55774801064861e-05
0.000102539710890138
0.000117247480525221
0.000104082255112213
3.92403702885771e-05
4.45821789047212e-05
3.55220363452741e-05
6.26418176715459e-05
5.33799951914558e-05
2.92768059802014e-05
-1.95914959217292e-05
0.000100191862408132
8.28424887319356e-05
8.21930875653487e-05
6.03270622878466e-05
3.10207112765769e-05
0.000114131791139063
1.70674064475762e-05
8.36810993768796e-05
9.16373172797923e-05
0.000115879838393694
0.000112250656995167
8.99748252176759e-05
2.4864632012316e-05
6.01304725275885e-05
8.59081426870643e-05
5.28749182652515e-05
2.09147408463338e-05
4.04979810940741e-05
2.95047161335608e-05
5.50151153218785e-05
1.2262421069287e-05
1.39488227572326e-05
0.000127330728384897
9.46716681143327e-06
1.7940889717613e-05
3.63687690823972e-05
8.22006086394199e-05
1.57415169007672e-05
1.66523865440614e-05
8.52590249440639e-05
3.81948919156141e-05
-4.21587793785631e-05
4.6982062890645e-05
4.51656317274953e-05
1.63335164019447e-05
3.74463346985919e-05
6.52590649540663e-05
0.000114707548478147
9.51627065493554e-05
6.62551452667011e-05
3.8201888914328e-05
5.37957785430858e-05
8.83810576183925e-05
0.000118904157731697
8.71859361144736e-05
4.11112740787314e-05
0.000126529814883304
6.94418531024192e-05
8.10705760747811e-05
7.15544125360536e-05
0.000106715959024786
8.27982412011688e-05
5.15142942594155e-06
6.27705225223224e-05
4.22407354535448e-05
6.37300023995652e-05
9.77283316301852e-05
4.72808400678914e-05
6.97882376060617e-05
1.48936560908206e-05
0.000101337897194001
0.00010480949269793
6.07195037414887e-05
3.4822140473262e-05
9.21181923878213e-05
4.86419170527678e-05
0.000100912159056887
3.95481357325625e-05
1.00964944056197e-05
6.33653052310319e-05
6.04599830145682e-05
1.59220590913643e-05
0.00011543101276548
6.80620089882658e-05
6.49491031653702e-05
3.75144621453911e-05
7.41012242783249e-05
7.39150475827698e-05
6.55722385581911e-05
7.98997737856291e-05
5.90504316030528e-05
2.00643404959372e-05
8.43700218865458e-05
4.58993856815412e-05
8.24350896473839e-06
-1.07299958602834e-05
4.41228527398779e-05
6.59456242420692e-05
1.66333062852935e-05
8.20098060953514e-05
5.84113460527776e-05
4.64769232014608e-05
2.64581012045555e-05
6.26427605011656e-05
7.73950450740271e-05
2.02302412594516e-05
5.76799598650769e-05
6.06232347117285e-05
7.5002286112381e-05
9.53947528898993e-05
2.08185126818155e-05
9.63156419243281e-05
0.000110993848984259
5.37294028152763e-05
3.35582303795321e-05
0.000104456910077682
7.89568441897876e-05
1.98616106586545e-05
0.000100126026661801
3.10565227046538e-05
2.40365752043891e-05
0.000129556301058013
4.48066848052393e-05
0.000107812499909304
5.12838865373775e-05
4.2371966152765e-05
1.49282695469641e-05
6.7957224924903e-05
3.05980802422428e-05
2.39470857956524e-05
0.000101900879865368
-1.10259251986849e-05
2.89754650139392e-05
5.75047758441831e-05
1.21418363494966e-05
8.23385695011004e-05
0.000111537205109169
0.000103412119736193
9.07879904631324e-05
6.87543558020166e-05
5.33957014507323e-05
0.000117435017565887
7.76168617989236e-05
7.37685473115059e-05
0.000107146219405551
8.61624587103602e-05
3.46990272275173e-05
2.91357987973621e-05
2.34539231593218e-05
7.75143915276196e-05
3.91887830875071e-05
1.62446325618293e-05
9.03660056951641e-05
3.61360652298042e-05
9.95934083010187e-05
6.83429787767529e-05
6.98156575673579e-05
5.62015717142204e-06
4.84122385785523e-05
0.000137530564311215
5.529087192258e-05
6.4118131460991e-05
0.000101422004793326
2.27807295118556e-05
4.17946820453893e-05
0.000103565170053288
2.64238497390253e-05
5.60530902055864e-05
8.4638001975451e-05
6.63739895270777e-05
-8.56262819832022e-06
9.17622930169396e-05
2.05692122538391e-05
0.000118648621114332
0.000132382660642169
6.72395044727579e-05
0.000104944843179782
0.00011480637314868
6.09917687543015e-05
0.000102963082338463
4.64890244181804e-05
8.71990484044812e-05
5.69206493551404e-06
4.17577820314605e-05
6.12548361156424e-06
3.99397906305495e-05
0.000117922442346955
2.1755118506e-05
2.89380657745245e-05
7.54815190895703e-05
5.89139822297577e-05
7.42876356366649e-06
6.3648906140992e-05
7.39494585074014e-05
2.16969467076227e-06
1.9205891300667e-05
5.89174721389838e-05
4.43321441610343e-05
4.85534962788852e-05
9.73664909967778e-05
7.22875429730293e-05
8.27166864599608e-05
2.42591916014346e-05
7.40640682808094e-05
9.76581440168152e-05
8.84400942474662e-05
0.000141574704580113
0.000108680970884321
2.63516674660131e-05
6.62218598337083e-05
8.20238263769874e-05
9.52464747700042e-05
0.00011682466021491
5.43951871691842e-05
6.22960563057225e-05
5.23512153362716e-05
-7.40925122721839e-06
3.0445298732597e-05
0.000131698438552583
1.23388836127866e-05
4.53203194704896e-05
8.8080714784237e-05
7.98539227641162e-05
3.89557971581216e-05
3.28623115118603e-05
-3.47271082381006e-06
4.22451889113272e-05
9.28745330126874e-05
4.53958472240599e-05
9.25541828323502e-05
4.69317415337868e-05
3.96859584297341e-05
0.000116633614099512
6.92381236469621e-05
6.22280974749779e-05
7.62052657819316e-05
5.40022544356919e-05
0.000114783859751292
6.71395033550851e-05
7.77869475332495e-05
4.65128945575552e-06
4.11974882887646e-05
0.000103128985812702
0.000116902488574358
-1.36391365503734e-05
3.96175144201423e-05
3.60112114081935e-05
8.27654045974573e-05
7.51240090153408e-05
5.35167927471277e-05
7.55728157190505e-05
0.000122891230295182
-1.6247745454603e-05
3.05069791827037e-05
9.03578525376341e-05
-7.83077477860485e-06
5.58261254635474e-05
7.95023754901856e-05
8.55784806388042e-06
7.64485765454785e-05
0.000132636504317591
8.35246731858668e-05
9.77523226696756e-05
0.000109674328946636
1.70308977137913e-05
5.1091930759553e-05
7.39355044722e-05
0.000110550924115827
0.000114530758033851
7.820938529464e-05
3.89596150985077e-05
2.27001942178955e-05
8.68021885205963e-05
3.70580596567847e-05
2.42155461954238e-05
0.000114383324383793
8.31977118104166e-05
4.54636540671297e-05
5.33745795623124e-05
8.97024938804233e-05
3.03688837763822e-05
8.72046129736577e-05
1.92674516199219e-05
5.0154626083313e-05
2.65674803096746e-05
6.5133819502238e-05
2.7967444837099e-05
5.33782686712025e-05
2.81764035322241e-05
5.20074338834776e-05
5.451766248159e-05
0.000109217265208434
8.99658014743652e-05
2.36656274766147e-06
7.34005494558125e-05
6.41998939859722e-05
6.43940510765665e-05
0.000108514936118367
7.6494118262993e-05
0.000122770773126985
4.80464773131676e-05
6.56742817239961e-05
-6.50662828824515e-06
3.63027265990881e-05
2.85346453544711e-06
0.000114788247595125
2.77434848280169e-05
3.52993140250028e-05
2.61048356857982e-05
3.28649868436587e-05
0.000125467665383986
9.02237100708773e-05
2.47790456297662e-05
4.83345041232312e-05
1.91486968507836e-05
9.7739676231609e-05
-1.29469537340496e-05
7.60107861064551e-05
3.37507469068692e-05
2.96810146325141e-05
1.92134580185735e-05
6.12421880429994e-05
8.7418890629764e-05
9.47180119468466e-05
4.71864101215131e-07
3.54719465105303e-05
3.70577420041284e-05
4.74101517797625e-05
0.000130320821509942
4.24893779985423e-05
6.17352310319859e-06
8.06167898882999e-05
5.93516430163392e-05
6.34115254894114e-05
3.49207918448189e-05
-5.77789552749608e-06
2.77396165359155e-05
7.58767060121709e-05
6.07331089173485e-05
0.000103583249622361
4.34127147758895e-05
5.98577751027652e-05
6.37999213224801e-05
2.55362723985802e-05
7.82931219304626e-05
5.8438321417808e-05
5.43922060630158e-05
1.82598203627154e-05
0.000111120874542168
6.01063280498268e-05
3.33110814193684e-05
2.07240124898319e-05
-2.09159718946219e-05
0.000100174658812451
8.12365854481477e-05
0.00010452359801254
4.35528893905037e-05
5.55188723601574e-05
7.05613437392915e-05
2.18948294359913e-05
3.98798925638089e-05
8.89415538186263e-05
9.82991133567408e-05
7.69073712836307e-05
1.26430854928041e-07
8.74952468779406e-05
4.83363797345005e-05
6.01053965503126e-05
2.26376124704136e-05
6.91359443980603e-05
7.87858087499353e-05
7.61800711130403e-05
5.80354234869687e-05
3.22159067450969e-05
0.000127621867929651
5.59324661945335e-05
4.84556973862161e-05
0.0001100048568649
-6.48639865154878e-07
8.46845992679964e-05
2.6050291945905e-05
8.54865357527335e-05
3.59621984979112e-05
0.000101147229098311
5.53525369469857e-05
6.45195921113165e-05
6.60398143714272e-05
9.00732978067707e-05
4.98870780562689e-05
4.96714672763583e-05
-2.05118218603118e-05
0.000128393528643098
0.000100636277606575
2.51788174696638e-05
8.96613360887428e-05
5.7471044764634e-05
8.60646754389699e-05
5.4926695592885e-05
5.35797175643286e-05
6.37487910542349e-05
0.000112819948946495
9.90261584683867e-05
7.09134637779564e-05
4.22851440384202e-05
6.96213158954327e-05
6.67929643538521e-05
4.71926655052116e-05
4.77635754300483e-05
0.000100282706295563
0.000134720476186204
7.83740822882224e-05
3.54240600654487e-05
3.58418156059449e-05
4.59053521388052e-05
5.55909733651914e-05
5.01642811287733e-05
2.52962302668801e-05
5.31026984933865e-05
5.19158584810594e-05
-6.61441140816252e-07
5.5447125072762e-05
6.32817529753358e-05
-1.56206954561907e-05
7.62532666577207e-05
9.40632971838565e-05
4.7079109740211e-05
-1.34649086806876e-05
3.67267661080984e-05
1.0080780413473e-05
2.34325493239733e-05
6.86262108372973e-05
5.68754689252438e-05
4.72051473464428e-05
0.000125474551417895
5.69128571893011e-05
5.14847293899814e-05
5.29974349222624e-05
0.000112737017141089
5.01601923088524e-05
9.74999721968459e-05
7.94986652565889e-05
6.7013435704228e-05
8.43129299132093e-05
7.99575861018137e-05
1.96119368411838e-05
2.85940718534248e-05
7.79625035702327e-06
3.01806365658756e-05
8.26168744880325e-05
4.9897205548339e-05
4.42924816887938e-06
4.74446643704811e-05
3.34177280226179e-06
0.000104328103639027
5.19167306457681e-05
5.99320036104322e-05
1.13430552040016e-05
8.10771268216122e-05
-1.26619421342621e-05
9.29921914426029e-05
1.43486419794177e-05
0.000120200417825739
5.2910475649625e-05
0.000103886481894858
6.86310895903341e-05
0.000101764245276049
7.48587086607321e-05
7.84561390019567e-05
4.57402492688245e-05
3.22495075274897e-05
8.46657843749444e-05
0.000100706236464364
4.5326036811203e-05
4.12372795428043e-05
4.19114563069481e-05
3.48491270397316e-05
6.8245283782035e-05
8.30186670310337e-05
7.50778938413343e-05
2.3161753411171e-05
8.11762847849473e-05
2.10218551051387e-05
1.83713361908026e-05
9.65334538109572e-05
3.72144117803194e-05
0.000114992147310397
9.39148959405255e-07
2.38901662075096e-05
4.51176093013447e-05
6.83499291204583e-05
0.000101663306738116
4.1802834782881e-05
5.84324710949991e-05
2.99114267690835e-05
4.05884465520623e-05
-2.84048443340293e-06
4.83167934747795e-05
6.34141926872403e-05
4.18851622869634e-05
0.000117594274742481
5.70081773552899e-05
3.78364535409164e-05
4.63340131594354e-05
4.13561969019706e-05
8.8397188267534e-05
1.73212614381002e-05
-9.21173560981981e-06
6.17667306313372e-05
1.19419072312791e-05
-2.18197720246197e-06
3.12882633948106e-05
2.76219110055961e-05
-1.44021164831439e-05
2.65165796386379e-05
7.37336111486514e-05
5.89226360526518e-05
7.53699445320389e-05
7.31920208411226e-05
1.33634584818706e-05
8.00061477534566e-05
6.16954886232331e-05
2.96647359477056e-05
0.000114935427398546
7.25416149040101e-05
3.25922407067916e-05
0.000103848793397403
0.000116990500997402
6.91701765524154e-05
7.28290834606556e-05
1.90342684500724e-05
8.50078478170334e-05
0.000135280720254525
7.69280469421524e-05
5.83323202982395e-05
7.55954767392506e-05
6.44728091909549e-05
5.78475005788712e-05
4.01966873145493e-05
2.08345832353004e-05
-1.60938539803198e-05
2.72028122388119e-05
7.80835761765363e-05
8.24390548126304e-05
5.17225281217679e-05
5.39342669639039e-05
6.55134745709892e-05
-2.50533124001521e-06
-2.96466954626725e-06
1.69740907268519e-05
4.8164416213475e-05
4.46287153866538e-05
4.67803541823994e-05
9.34595600573849e-05
0.000125222109461106
5.18791986803966e-05
6.01927080333193e-05
8.46571236008815e-05
5.29455221881434e-05
2.94941762551231e-05
4.10702822819655e-05
8.19770430193389e-05
6.29797494310767e-05
7.42081372914428e-05
3.68903867780538e-05
7.74445813946518e-05
1.62096423441118e-05
4.50053890871181e-06
4.11901608051307e-05
3.35027179130058e-05
7.76146439652649e-05
5.07867898778789e-05
4.14253391592903e-05
7.38089764387534e-05
0.00012153841447478
6.04803004838615e-05
0.000125088577957483
0.00014143578936704
9.67976049096434e-05
5.00955006847159e-05
-2.68014335460465e-05
0.000114774721692633
-5.8053964097466e-06
5.19918221901372e-06
5.23439910277067e-05
5.90762058489174e-05
7.54307455680888e-05
7.51103645458576e-05
0.000114431313151763
4.74445804158538e-05
3.98803623694567e-05
6.58658047800364e-05
3.68055966577711e-05
1.40558908971353e-05
2.7769959649302e-05
1.48928564336907e-05
6.01394368937764e-05
1.62343331781786e-05
6.85266852103146e-05
4.52277522761798e-05
3.7455471433598e-05
5.61858854641489e-05
7.64738466401946e-05
5.23798722248108e-05
4.68312342870654e-05
3.63175818022238e-05
3.33932980215706e-05
4.16537556904739e-05
6.41954059106168e-05
2.70598551587859e-05
7.06355068997765e-05
0.000113137998514012
4.34572812471314e-05
5.99533406218002e-05
-4.64586186190435e-06
0.000103512290721754
0.00010130751670535
6.88993182835691e-05
2.7123443338913e-05
6.89653402818424e-05
5.16089944181692e-06
3.18173211406449e-05
4.31348423645506e-05
6.51423118690702e-05
9.33058902844428e-05
9.39551866335241e-05
5.5925350660825e-05
6.45925105190788e-05
2.95738762305599e-05
5.12069583214439e-05
8.79638908424678e-05
7.48496680007986e-05
-6.45217170703353e-06
7.55883636163358e-05
8.22581257286075e-05
4.07775521033897e-05
-3.42999659087485e-06
4.69251444539476e-05
0.000104772028379449
5.60814103474207e-05
6.86445775950664e-05
6.28627599634016e-05
6.69345300829922e-05
7.51570599792703e-05
1.53280953556649e-05
9.40930610827879e-05
8.03846598533865e-05
7.58226329501588e-05
4.01070572704125e-05
7.442577268294e-05
5.8173852428124e-05
3.49073286376882e-05
0.000113701233038755
0.000121381426750198
5.71586019584144e-05
2.97081029834961e-05
5.77788158244948e-05
0.000113190079525178
5.94994531334882e-05
5.63955640596973e-05
4.4088566541821e-05
0.000122156439688693
6.97919169572816e-05
9.68512550606513e-05
6.97138623480413e-05
8.14934993024479e-05
4.63345818104048e-05
6.34722156417021e-05
1.60469337650454e-05
7.19508324676253e-05
6.26867314754234e-05
6.51363749472577e-05
5.35909648599836e-05
6.73428514215218e-05
7.01577797349743e-05
6.94714180316001e-05
6.96103065042642e-05
3.38431819588403e-05
4.27338121096855e-05
6.01105257789919e-05
3.38116969389029e-05
1.74432761147191e-05
5.48017803008915e-05
2.44045663506156e-05
7.81533902126777e-06
7.8399387356346e-06
9.0091509984747e-05
6.61892319155639e-05
-8.47187059126771e-06
3.10428023936544e-05
1.45645792339724e-05
9.64555821294921e-07
6.513838440145e-05
-6.94200879071531e-06
3.0432435389665e-05
9.54992353775754e-05
2.5619413281151e-05
4.69059610511471e-05
5.60188279285385e-05
5.7398024738704e-05
8.53060257211106e-05
6.36046593603265e-05
5.37772501574547e-05
7.9966920512077e-05
2.36611294507094e-05
9.68362808686768e-05
3.73533027669728e-05
4.44253671021702e-05
5.39508441394052e-05
4.01642815841514e-05
7.21561826743108e-05
0.000116422387128349
8.18780557456697e-05
0.000115219030607413
0.000142973691545416
3.40114323202483e-05
2.76491151837994e-05
3.96309800088703e-05
2.37035136773238e-05
-6.86086477284609e-06
-1.59425960783365e-05
6.75563031933299e-05
8.92380621975796e-05
5.11482801423261e-05
4.56630485162052e-05
5.67719678771727e-05
6.61242124656734e-05
9.57609213607371e-05
4.25081936095979e-05
7.04897101370966e-05
-3.11092438028677e-05
-5.08562893594311e-05
6.24474507659078e-05
4.00455354758866e-06
1.39873365428551e-05
5.15067089623166e-05
5.55960615293085e-05
0.000106129912080058
3.21108581599731e-05
1.91567324794265e-05
0.000109320101974397
6.28017932876824e-05
8.90264654837575e-05
8.47866517561464e-05
0.000106936305906106
6.64928852582928e-05
3.20976139571331e-05
7.05887221298252e-05
6.17243317477494e-05
1.43044954821712e-05
1.84421135982143e-05
0.000102795273382754
2.18958548519973e-05
6.95706012388616e-05
6.99213051502034e-05
4.48730205181746e-05
6.79467278109432e-05
8.47013748134163e-05
6.77969835859481e-05
8.43511333929868e-05
0.000105427355482686
5.00089046392447e-05
6.61490809485615e-05
4.35635808318745e-05
2.4962182319211e-05
5.43873157696672e-05
4.66277974441222e-05
8.01395386942341e-06
8.04833602989103e-05
4.87704568590981e-06
7.52603393573144e-05
5.18130631849679e-05
9.05623961091628e-05
3.47983145762709e-05
4.29969550539225e-05
-4.78083198222628e-06
1.40069627401145e-05
1.88550733839292e-05
2.79155237219887e-05
6.51629183840793e-05
3.42688107107821e-05
2.90350237230841e-05
7.20132570372587e-05
7.09506400183295e-05
0.000112935180627336
6.11176873724948e-05
4.2586396553109e-05
5.2927303218677e-05
8.609156627268e-05
7.95909901465462e-05
9.34613239015968e-05
4.1775338539606e-05
4.36504267786791e-05
5.88079857151013e-05
5.19937156411681e-05
5.96219894715338e-05
0.000100735594413469
8.03102505977868e-05
8.10594132761234e-05
3.3615710160393e-05
0.000100535201331444
8.16602401278143e-05
5.52076735512118e-05
-2.62098453962551e-05
1.87367042859618e-05
2.91787436094146e-05
0.00010216663135304
8.64451489789055e-05
9.69916473163717e-05
3.25444223896539e-05
4.22639804707875e-05
4.83553407850271e-05
2.87223220706885e-05
8.04078969270522e-05
9.91647069603679e-05
1.49143380851817e-05
5.74286296727658e-05
1.63661560943883e-05
7.14887911838329e-05
4.05658598343074e-05
5.75656526087062e-05
2.78164671921281e-05
4.63905076252366e-05
3.30693951310207e-05
3.08314969514362e-09
1.75579572345296e-05
9.92061732948047e-05
3.84932401065127e-05
7.21348301322953e-05
6.86170159276279e-05
0.000113332234643088
5.30266568333451e-05
2.17781606244058e-05
2.18028649231706e-05
7.07483098676111e-05
6.5464029450008e-05
0.000107628943859965
0.000102008712799518
1.22731545548454e-05
9.2858624824486e-05
5.81451822025894e-05
7.27779546785351e-05
8.42774593512656e-05
1.16539889977473e-05
-6.99537886585206e-06
6.02248554947598e-05
4.0608366179801e-05
0.000106625044868841
9.03585146176788e-05
8.50955240580045e-05
7.82883023624798e-05
0.000138968605609805
5.66678001786865e-05
8.28769685213139e-05
7.37539708770896e-05
9.42129868920595e-05
9.75088476037035e-05
2.93962759595313e-05
2.51147875380225e-05
5.64858383652803e-05
3.08466804986365e-05
3.96762528627755e-05
7.66975238832599e-05
6.06957444768911e-05
1.47392638658432e-05
-2.23971669450082e-05
3.93894808443399e-05
9.95647797809441e-05
-6.50811427116518e-05
0.000109171550915128
3.328235478001e-05
4.36894636750183e-05
8.25285739833867e-05
5.31567963486713e-06
4.36123714423979e-05
5.05820230617303e-05
5.53916757158392e-05
8.57808253526879e-05
4.88444248726284e-05
8.95234646837804e-05
5.5057374390515e-05
-3.04991768699888e-05
4.17053074863398e-05
5.97318097680552e-05
3.05667192215162e-05
8.44636237863493e-05
1.30092414714289e-05
5.98657519040256e-05
2.12320407338093e-05
4.00031410092713e-05
4.46601752460887e-05
5.97671889618987e-05
6.7489475341987e-05
3.43978126836092e-05
0.000101909891677183
7.77751059607357e-05
0.000112174836986384
2.3016566127498e-05
5.36357555015108e-05
4.23324310283494e-05
6.56597047878635e-06
3.01599752453112e-05
5.17433110828299e-05
2.53106766077521e-05
7.58704695084014e-05
6.14104741771787e-05
7.22542419160982e-05
0.000127459041209614
6.36260734305208e-05
4.14374495209928e-05
4.80662660791169e-05
5.74790610754557e-05
3.06903483302579e-05
8.25767021603263e-05
0.000113301226165057
-3.98152703950971e-06
3.65507503474359e-05
2.39647167690883e-05
6.8308211863946e-05
-8.08231050393004e-06
-3.87842123893338e-05
6.09478921718234e-05
1.23196304528319e-05
-6.30438931355652e-06
7.84070655466857e-05
6.40139386160471e-05
8.38122775924974e-05
-1.85776547409087e-05
5.32879752719911e-05
8.92678867937593e-05
1.11615818369155e-05
5.33852640556325e-05
5.80820747483048e-05
6.19525120218072e-05
0.000106390986981468
6.76250657543369e-05
5.35552624960956e-05
6.40173007057948e-05
8.35046812047132e-05
5.75817808337672e-05
9.05817503542623e-05
7.55380278121681e-05
4.4084111932068e-05
4.7957005989524e-05
0.000109317352600453
7.08367804185948e-05
6.79952281645533e-05
8.41557461334254e-06
1.5620361594701e-05
6.94185301634124e-05
5.76952263126587e-05
9.94336244116208e-05
3.61472877740513e-05
8.25821020617074e-05
-1.27634935217137e-05
1.08050730082021e-05
6.81775628337305e-05
6.7830686800862e-05
1.66401444541739e-05
2.99736956161186e-05
8.90256577031152e-05
7.57359241560277e-05
3.39097110204293e-05
6.04257606918672e-05
4.74406596010471e-05
6.00674571104361e-05
8.97624586250377e-05
6.12633885345149e-05
0.000112031298286532
5.92754952156888e-05
9.15599804091913e-05
9.52242069942261e-05
1.65050744306563e-05
3.35937227168156e-05
2.69114254443297e-05
2.51898548685798e-05
3.94539578766455e-05
8.11982145872581e-05
7.84148299572379e-05
8.34037495238191e-05
4.52446876268664e-05
8.04371056579794e-05
8.92115195503663e-05
5.30486467515957e-05
6.15387243858338e-05
8.403652966967e-05
3.80260139224306e-05
9.7088932421654e-05
4.847516076803e-05
1.63920893021072e-05
6.31034762978676e-05
8.45522981871794e-05
0.000109442106241701
6.376423925332e-05
3.71574421876218e-05
0.000123633917923322
5.08979209173643e-05
4.72907146186963e-05
0.000108360827591579
0.00013351231341155
0.000131558325671072
8.73415043873199e-05
8.01321261188461e-05
3.11118957063872e-05
5.52573422611224e-05
6.44264911501942e-06
5.46886839422024e-05
4.71533252225316e-05
7.05092387880659e-05
9.04182486115464e-05
7.0581837921329e-05
9.84659185364028e-06
2.99347212353357e-05
5.52573190422951e-05
7.98504950243017e-06
0.000106113402368774
1.61603720018568e-05
6.48129426833973e-05
5.12401603505407e-05
7.25775495014498e-05
6.71823080738434e-05
-3.99605563212635e-05
7.41096308893311e-05
4.11971051169628e-05
4.40318537817011e-05
2.21963418247485e-05
4.03411761052269e-05
4.73137849117817e-05
-8.86091373726033e-06
2.1460796930858e-05
4.02406023384746e-05
9.72535464181474e-05
0.000127409937742102
7.50285386703823e-05
5.36611095024988e-05
0.000101728122558396
5.2978150970439e-05
9.51425383855671e-05
9.87036319391755e-05
5.09539741032165e-05
6.95946188189507e-05
0.000154174228126596
5.51205821023132e-05
7.46357774661236e-05
3.84861385919684e-05
6.00751195406325e-05
7.38142439183183e-05
2.61635867582023e-05
2.66757634613984e-05
9.26614846143234e-05
3.78768309900042e-05
4.55972039535972e-05
4.20907333996585e-05
3.43872152974026e-05
9.5638831711604e-05
5.04177059948555e-05
7.126382184715e-05
9.97785497835727e-05
9.52809553959373e-05
4.59014406128059e-05
7.00074750018999e-05
3.74405182461752e-05
6.41081456041087e-05
6.12827635851462e-05
1.60909255909898e-05
5.50654111321654e-05
5.08034743409116e-05
7.41851249088257e-05
5.93726825986853e-05
1.84575614074565e-05
8.61188354139282e-05
5.36628349520678e-05
9.0446742645213e-05
5.06149233982299e-06
9.73515355497902e-05
1.83411519297441e-05
4.73248274889096e-05
7.30108518256113e-05
8.47739661907084e-05
5.96541578515066e-05
-7.46343758310801e-06
5.56943921348217e-05
2.65916254656081e-05
3.2865933829931e-05
2.27716497324392e-05
3.74387963599601e-05
6.1746128501109e-05
5.71902516743196e-05
1.46912253858179e-05
4.6078441409372e-05
0.000127159504504085
8.25408146883987e-05
3.80260207962825e-05
9.613192797189e-05
7.12142528966133e-05
4.06309261282994e-05
5.74787035456208e-05
5.04172905501625e-05
5.69594035527595e-05
4.53471329921573e-05
4.36790680398343e-05
2.03686801841487e-05
8.97493611708021e-05
4.50880812044172e-05
7.99543753099648e-06
2.03550628282295e-05
3.40242811029926e-05
6.81306588235002e-05
4.03165191788325e-05
-2.25019133104317e-05
3.56888280209879e-05
7.20649200124176e-05
8.83370221156843e-06
7.23011312158094e-05
0.000117080112141667
8.29825550956331e-05
6.65001508695066e-05
4.20349500752045e-05
3.58547996952239e-05
6.64907906773496e-05
5.41969961409689e-05
4.08574017464395e-05
6.74748379651194e-05
6.47884184537974e-05
3.10705658786357e-05
9.21922158090546e-05
8.80490571790362e-05
6.66838825072483e-05
1.74874140732402e-05
7.40621002588184e-05
5.54882883269475e-06
7.30608940349808e-05
0.000134784336897366
4.25814403839588e-05
2.39117851800864e-05
1.25452010276426e-05
6.38232698657633e-05
4.81715947787153e-05
4.60584212915011e-05
6.94432959586715e-05
8.8022734097797e-05
1.02294726521173e-05
6.0667181537275e-05
4.1689680346446e-05
8.09415872033309e-05
4.57944548947704e-05
2.76958521988141e-05
5.7756627860035e-05
6.82833398683814e-05
5.50052700420646e-05
7.3698555577593e-05
2.27224879444071e-05
0.000106289219555753
6.80582544786995e-05
5.56806128429362e-05
-3.83412870768326e-05
6.49025157324683e-06
3.58636729520162e-05
-9.22110491004873e-06
1.95830079305165e-07
3.60032377402934e-05
2.24802584936514e-05
3.46340710394159e-05
2.97463723312679e-05
2.93372417465149e-05
0.00012084532437088
3.88572934931852e-05
4.16906621262877e-05
7.60910318184521e-05
6.77313853738486e-05
5.49775232676565e-05
5.02416337654266e-05
0.000148869263762233
4.5195854089742e-05
0.000102119302778631
7.65433539316535e-05
2.61324663245473e-05
3.49385493223583e-05
9.58973952605298e-05
3.87548687642627e-05
4.05017552837484e-05
7.38798350958681e-05
8.64233145974497e-05
2.07485231261945e-05
5.8565587858609e-05
7.42346136446265e-05
6.72766831771616e-05
8.49506326264994e-05
-5.57099830747303e-06
1.10868254769407e-05
8.25947800197881e-06
7.23380138088021e-05
1.23723540615296e-05
-8.94391036396305e-06
1.58934369587558e-05
1.05137795635484e-05
7.4964747343389e-05
1.10259757196145e-05
7.01156293528786e-05
8.07631894126035e-05
2.08568697955966e-06
5.65477408605312e-05
2.91618298570302e-05
5.34467077383218e-05
6.25031142993615e-05
9.83321898032501e-05
8.77346723899011e-05
6.58679632793744e-06
7.4365987206289e-05
1.07104064329949e-05
0.000100434360949806
7.71470369083421e-05
5.09613806563292e-05
2.51040409348564e-05
2.05347211004611e-05
8.70274913434927e-05
4.0655301780678e-06
6.37893945905658e-05
2.32550377348245e-05
7.18033206912992e-05
4.1326773537052e-05
5.91149468606827e-05
7.99985520705515e-05
6.79625237447478e-05
4.93265974196046e-05
9.71919892827556e-06
5.71511528355003e-05
8.35850942769527e-05
2.30137165274353e-05
3.41079264880507e-05
4.48991585453758e-05
4.14986190694188e-05
9.81306552004049e-05
5.73380948494279e-05
0.000108139935570995
8.21554575038275e-05
-2.73894859779931e-05
8.87339797869622e-05
1.97561714450922e-05
8.006171881543e-05
9.84901276743998e-05
0.000124201267024482
7.64371202910266e-05
-1.08070219759432e-05
6.22248089920796e-05
3.32097614035696e-05
7.21812454347573e-05
2.12307551200628e-05
3.80836431870737e-05
5.80757946697143e-05
1.84682278688098e-05
5.85473817352904e-05
9.03411753775422e-05
5.22805361906176e-05
8.38490095705424e-05
0.000112806983188806
6.14464441190467e-05
5.46511245436475e-05
1.9007623621744e-05
3.55943469936537e-05
4.04321183742263e-05
8.89186266242722e-05
2.35273870269444e-05
8.24289924055607e-05
6.92888586691196e-05
4.21318206618385e-05
5.95093991420016e-06
4.79485375592711e-05
7.82740577391708e-05
8.33424242754928e-05
7.04713185757422e-05
0.000135995747387265
3.92945334321041e-05
4.44891485810531e-05
6.50343732288064e-05
7.80870480850968e-05
5.4741775262333e-05
7.03592949630206e-05
5.58519827471573e-05
9.76438548879542e-05
6.20023225941939e-05
3.99527424347138e-05
4.2809915941065e-05
-2.80711589838441e-06
2.07136143978752e-05
0.000107743214456273
0.000110768814367996
4.37995539387198e-05
8.66327806020007e-05
3.30069463610174e-05
1.6205829619499e-05
6.63778730632183e-06
7.76079054957047e-05
8.18695497892421e-05
4.37509482253307e-05
6.69936033074053e-05
5.51522864493699e-05
3.42833479442186e-05
-1.31045944761714e-06
1.34015614868304e-05
9.62586090468324e-05
7.01819505784531e-05
4.44697814625443e-05
4.82455958549535e-05
2.2760011371958e-05
6.71034005555121e-05
0.000129872566699775
1.4994998084122e-05
0.00011584437703454
0.000107674849065576
0.000105043610053444
3.06379921052074e-05
1.23833721866787e-05
5.65672652706422e-05
5.42201760031456e-05
5.19419335534154e-05
3.88497432287801e-05
1.69058295491188e-05
6.55843242709321e-05
0.000118532057549115
5.05005086678908e-05
3.35551831278808e-05
0.000112269835089629
8.10188988333815e-05
8.98475237527395e-05
3.07571691396041e-05
6.66679403447544e-06
7.42174235890217e-05
4.76456454539575e-05
0.000115801762485448
1.72681310821601e-05
4.67366433402894e-05
3.22657867900651e-05
6.69904732349536e-05
7.17738870643749e-05
1.89846260578334e-05
0.00012595079650793
4.30300719518217e-05
6.33775346939945e-05
4.65114784701565e-05
5.0710707655594e-05
3.59217022140483e-05
7.92877455347899e-05
-1.36367005388166e-05
5.56383817763537e-05
4.00580022426173e-05
8.91590195759095e-05
3.10283309975427e-05
3.04817993405779e-05
7.7266416663874e-05
6.00870532388932e-05
4.88761471654618e-05
4.7593890902204e-05
2.46896642139523e-05
7.09312758084822e-05
7.7554940224575e-05
6.93026865782584e-05
2.57916534859721e-05
7.41677637957187e-05
0.000128466356844924
6.91288198121354e-05
1.14733126778959e-05
6.66392264176227e-05
8.88646425385608e-05
4.80786613236177e-05
4.24951556034279e-05
9.6311092197721e-06
1.15410693528143e-05
3.63818973480174e-05
6.29014434599557e-05
5.20955562418836e-05
0.000114676138288645
3.5949132636298e-05
0.000108582266264174
6.22767950694301e-05
9.71637775364332e-05
4.23354236385698e-05
4.58230450528944e-05
6.84549646889595e-05
7.52358539759661e-05
3.96981373211036e-05
0.00010040291093461
9.29440966628379e-05
2.3847030268586e-05
4.69929974101469e-05
4.03319549046373e-05
2.09788107144416e-05
3.13014721638271e-05
1.21958881676026e-05
7.1996366856655e-05
7.21102407677529e-05
8.9815933732097e-05
6.92174697417728e-05
1.5133299661682e-05
5.46132653603849e-05
7.11123400325935e-05
7.3948404173874e-05
6.50761661919292e-05
4.6934638076895e-05
4.39618734934908e-06
7.30343236967817e-05
2.97993545651475e-05
6.87177746942075e-05
5.72234834128878e-05
6.19876175569015e-06
0.000101873827017937
8.48326898778346e-05
6.65177365443343e-05
8.76090681984669e-05
7.17834981004104e-05
9.33152952463467e-05
7.10721151650233e-05
7.93999067530696e-05
5.97156462040292e-05
