# Supplementary material for: Research on computational propagation and identification of mine microseismic signals based on deep learning
Source: PLoS One. 2025 Oct 22;20(10):e0334641. doi: 10.1371/journal.pone.0334641 (PMC12543183; doi:10.1371/journal.pone.0334641)
Supplement: S5 Data — (ZIP) [file pone.0334641.s005.zip › 000100800001490.xlsx_0.txt_24.txt.txt]

3.03031283975438e-05
2.15512445589719e-05
8.28536826722243e-05
6.21297755994035e-05
9.94883944585878e-05
5.68562459040808e-05
2.0592339545739e-05
9.70052417406434e-05
6.42168082086899e-05
7.74226478154146e-05
4.10980917753769e-05
7.12459411175451e-05
9.85966245537555e-05
5.52192907287111e-05
4.65562000093622e-05
2.87798833226762e-05
5.41950485459228e-06
-5.13806179345848e-07
4.43918683086064e-05
4.29753970503212e-05
1.96236394013239e-05
4.78447439853332e-06
0.000113707269535096
6.46063184581445e-05
0.000115627895866711
5.32633985312339e-05
7.14525575890453e-05
-1.98475271725865e-05
0.000106992163516657
4.27907715179341e-05
3.31255431014777e-05
6.03414772670852e-05
5.43386666053616e-06
8.59948447717056e-05
8.9278928976592e-05
6.29963353935213e-05
4.74718736822053e-05
4.61622484466926e-05
6.53695467859691e-05
1.93819952179987e-05
6.03433095398116e-05
5.93834686745596e-05
4.2313047199006e-05
6.26836775530584e-05
7.02772387417795e-05
5.15509394002521e-05
4.23105889760422e-05
0.000127722617156477
6.40914128387146e-05
4.33429496008021e-05
7.02103323058371e-05
7.00456503254327e-05
6.1142831516337e-05
4.19995954529213e-05
-2.74465322920327e-06
1.75086729003734e-05
7.87631027860859e-05
5.2599322027801e-05
5.89849277984113e-05
-7.10422068376584e-06
-2.53534536830401e-05
7.59251423754229e-05
4.39260259882304e-05
1.64792477089476e-05
0.00012238893232585
7.521978403236e-05
6.43037874277897e-05
5.55532634895889e-05
0.000107326771883546
4.05876142624412e-05
2.18924302013324e-05
9.5585568826488e-05
5.88051365876167e-05
2.73808372235344e-05
6.13773529449727e-05
0.000102476907102067
7.39962694760206e-05
2.97732490529428e-05
3.34032446903799e-05
8.33515716864188e-05
5.12219424537114e-05
3.94488363181132e-05
1.87568896858594e-05
6.79492335429901e-05
7.83100826131003e-05
7.52421717514087e-05
4.58916489993532e-05
3.56306557676762e-05
8.30866106485407e-05
7.67406712599958e-06
9.75298499828813e-05
0.00011683592588445
3.10930634107341e-05
5.08658384094916e-05
2.89768897685679e-05
3.22464806050513e-05
6.84227816475028e-05
4.70418163496151e-05
2.26737351389855e-05
1.68591274635118e-05
1.58749164457983e-06
0.000146040448744697
8.18771114632826e-05
4.93192257968157e-05
8.73744761860708e-05
-2.6618297998796e-06
6.17080460771227e-05
4.52899687556956e-05
9.35641087523809e-05
0.000132309219670025
0.000109343927989641
4.32379224070726e-05
6.98634657607787e-05
1.65856695374848e-05
1.9101742681675e-06
8.19016726190604e-05
7.07901867742719e-05
-8.79432423659337e-06
8.25569175138447e-05
6.96174557794458e-05
4.68642886465517e-05
8.9581693112892e-05
0.000115333848676366
2.66012283926378e-05
6.91726411191204e-05
4.876718880207e-05
-1.03956202775206e-06
3.79854637634945e-05
3.23377195325162e-05
4.75715322016415e-05
7.83820976586959e-05
4.60299793808462e-05
-4.293518233037e-06
4.54957253011707e-05
1.96882674862939e-05
9.74666488010743e-05
-1.46363772329777e-05
4.97822351055024e-05
1.71968234092918e-05
-1.17908541588045e-06
2.91291183712487e-05
2.28937441162025e-05
6.82479038608914e-05
6.38951617206975e-05
-9.99680771703571e-06
-2.07734790657322e-05
5.99908334348027e-05
5.72055261088358e-05
2.46186219809338e-05
6.56221141164851e-05
8.05794107457325e-05
6.29841900056174e-05
3.47222247757805e-05
5.53237766597676e-05
-5.53637287207124e-06
9.37787971441935e-05
5.85626766533794e-05
3.41449432157876e-05
8.22600132904759e-05
7.62695874363204e-05
0.000115237129752283
5.31498055677515e-05
0.00011698317385034
0.00013035532938633
8.07853139938141e-05
7.6331842546749e-05
0.000110867307175692
4.98865707127056e-05
6.87198855985611e-05
5.49734429138735e-05
0.000143344517800457
5.53127191656158e-05
6.59194443312103e-05
5.23882728190101e-05
4.91554301449707e-05
4.81666522447585e-05
2.51821466962889e-05
4.26378748273189e-05
1.87129332760028e-06
4.94837882940945e-05
9.9118416879027e-05
6.89162742538466e-05
8.82777680008748e-05
3.68400624622344e-05
0.000114847232233913
6.81078020484041e-05
8.28889673174273e-05
0.000111262817688354
4.03268629801371e-05
4.63841130857641e-05
7.0074881401938e-05
2.12595917159159e-05
9.04230674611451e-06
4.70008275628929e-05
7.155570119347e-05
0.00010542674670504
4.34968047888108e-05
3.29450707760737e-05
4.67656955625603e-05
9.61626704523527e-05
3.67915094529262e-05
3.01448761911515e-05
4.26825031796568e-05
3.20914445082602e-05
6.83561550290256e-05
-5.42120541812488e-06
8.95202856069487e-05
0.000124499447658765
1.92130149293166e-05
5.79040227091822e-05
6.7449326745223e-05
2.47696913390994e-05
6.70920764828335e-05
9.65176899698685e-05
4.28403486067533e-05
7.56433806276041e-05
4.3358821157693e-05
0.000117459899681469
8.6087783457184e-05
5.50086028838418e-05
0.000100456091707016
5.40955016500783e-05
6.13367592057128e-05
6.65065655701976e-05
0.000114698622635445
6.39368618889279e-05
0.000116669866174279
2.69467598514721e-05
3.11540589656563e-05
4.4642188030503e-05
4.11931778983102e-05
4.8202140120576e-05
0.000112309310244624
9.22605191132155e-05
6.5865758057431e-05
0.000112191722910321
4.64733421111995e-05
5.95946237053462e-05
1.38026654896898e-05
4.17135965100483e-05
2.57492499929801e-05
0.00013033564435406
1.73979870477269e-05
6.78050153590306e-05
9.2143270233067e-05
5.99442053735292e-05
6.75007680743031e-05
8.00286865132876e-05
6.62589004446576e-05
7.83338097601835e-05
-1.317127959947e-05
9.60667916355732e-05
7.91062200273861e-05
4.87200752721277e-05
2.79883215071564e-05
0.000112236345251842
2.11939183619563e-05
4.66991192440159e-05
5.77792779712563e-05
5.75960491016976e-05
7.47396784201942e-05
0.00015001359306403
6.32794102573945e-05
0.000103955758351695
6.84499256326429e-05
3.76341682056692e-05
9.61696352200329e-05
6.17749424686102e-05
2.10866714345122e-06
9.1296497015989e-05
7.53635524738604e-05
4.81668043704347e-05
3.73673002073046e-05
8.80930015981184e-05
7.56741450744014e-05
7.0196960077546e-05
6.49002097218339e-05
5.68637506108012e-05
1.64176852623675e-05
5.88263071188082e-05
0.000135523074661515
8.68462602894913e-05
7.59682111137933e-05
0.000115906859819405
3.39304265376982e-05
6.78950562100125e-05
7.44615218696224e-05
1.19886450857244e-05
7.49625221926659e-06
4.48434084562842e-05
2.2748904641417e-05
1.01354278179941e-05
1.31930358882597e-05
5.47779803035735e-05
3.51886605248566e-05
7.73524959275379e-05
7.88654311490628e-05
4.17728569047215e-05
-2.72163273321663e-06
6.67858911814266e-05
4.71537230093821e-06
9.84511426942858e-05
2.1523907506852e-05
4.66440809771713e-05
4.65832754686604e-05
7.76416664027557e-06
0.000131516945312968
5.43133555411816e-05
3.18464490346073e-05
8.91908911844762e-05
-8.66018106378938e-06
5.87078932778567e-05
-1.15083540826785e-05
0.000121992904686712
3.34316638436395e-05
8.73325624987287e-05
-1.77818752833406e-05
8.30676741683689e-05
4.85852680234863e-05
3.27110547182792e-05
8.86231789548575e-05
0.000112963440973705
7.5555577715594e-05
5.45748943388368e-05
4.59093804598673e-05
1.99200766380803e-05
4.15936767703205e-05
7.0521418612503e-05
8.6077057891942e-05
4.93884050592674e-05
5.90482509604878e-05
4.07431982981598e-05
1.95930644169874e-05
1.70141706566142e-05
8.62197325196181e-05
5.68725810121182e-05
3.66170559597143e-05
1.5224455159404e-05
-1.20089307639342e-05
4.90505916834653e-05
5.00311910361282e-05
5.37487001653734e-05
-3.47268184894051e-05
6.12070831327985e-05
8.22714395922228e-06
2.60533082936043e-05
9.80733869540728e-05
4.99951069804278e-06
5.82755968353462e-05
6.7324452653323e-05
3.31512494054464e-05
6.88291441452927e-05
4.57037189756371e-05
4.12123996125505e-05
5.04181456281472e-05
1.76234494353024e-05
9.27895611332513e-05
2.28090411525246e-05
3.75260911396637e-05
1.4688453356022e-05
5.29173164025895e-05
0.000124006575968083
9.82113709051422e-05
5.35039352052405e-05
2.41537157445833e-05
8.59909948431526e-05
1.31706587691636e-05
4.28018708290602e-05
7.0113257517216e-05
6.43117614503632e-05
4.45745125156998e-05
0.000122745981968016
7.16061836329554e-05
5.33747240661138e-05
5.9135511925976e-05
7.8615594902189e-05
0.000108466252342875
4.64841059151215e-05
8.70023848388971e-06
5.1280450005974e-05
-9.45484461022302e-06
4.56701469177836e-05
0.000111008747905916
1.51841703873498e-05
4.19518688715763e-05
3.69036097560768e-05
8.83678081868312e-05
2.61958882376759e-05
5.08537697731298e-06
4.59571113617733e-05
7.35042528479462e-05
7.17417401920672e-05
4.03629993826772e-06
2.44349197273532e-05
3.83743094086766e-05
3.2650364662375e-05
3.85171589692975e-05
0.000111720033268971
5.91912914601982e-05
8.98776232113908e-05
4.50005117226629e-05
-6.88991996516357e-06
6.34177081154922e-05
5.71656591468865e-05
7.24644034124234e-05
0.00010697353384971
2.45952605211904e-05
2.75362085207989e-05
3.73628021437458e-05
4.56817040921236e-05
8.23100133454259e-05
2.47419382433778e-05
1.97038932519635e-05
0.000122020502033602
5.36934836040872e-05
6.37708579003476e-05
2.90059134112947e-05
7.60699321548873e-05
9.4048242224945e-05
9.94387315818374e-05
3.58299087844068e-05
7.05825082144625e-05
2.01327905095368e-05
5.13706725998946e-05
7.17133736294409e-05
2.37649549472056e-05
0.00010181852013057
6.91587939315285e-05
8.73143656753964e-05
1.22583550511142e-05
0.000104606830178399
5.79424481976035e-05
5.80209662472831e-05
4.96064289363565e-05
8.93799310291938e-07
8.71792931781265e-05
7.5121551653815e-05
1.32073314741131e-05
4.74395182410552e-05
2.69245687981245e-05
5.38610972985392e-05
8.14224073607197e-05
2.38347376267792e-05
2.6583750573043e-05
2.39375523560812e-05
1.82988867106971e-05
-1.13202115261903e-05
0.000105819400958996
1.46748236141342e-05
7.09500021345664e-05
8.22209745165122e-05
6.47303697632056e-05
0.000108675779159482
2.57549724015475e-05
4.42213714641868e-05
9.14010216327373e-05
8.76975571559246e-05
7.44470636407198e-05
5.80814557231746e-05
7.20805821836756e-05
6.56526914111939e-05
6.13458071263354e-05
9.15444431602597e-05
0.000101814325411339
9.40833721356615e-05
9.93070436303498e-05
8.21406001952885e-05
0.000104979198532815
4.8612862240882e-05
8.54561425187849e-05
0.000108734192079845
7.02507124920065e-05
3.08882180349521e-05
6.32721104205629e-05
3.83142033835947e-05
-2.81569397355141e-06
3.45067378066324e-05
7.45656770253964e-05
8.34758639147614e-05
4.11871565729893e-05
3.84395558828102e-05
2.37105185926398e-05
8.60645034589794e-05
1.52775318679375e-05
9.00935690634191e-05
0.000151391774240267
4.59276274478508e-05
3.46667636168918e-05
4.40268366266953e-05
8.64839379899502e-05
0.000109261933407296
7.09007650501558e-05
7.10706053269118e-05
8.99905128359033e-05
3.80276770753354e-05
9.56353875444883e-06
5.02607560029876e-05
0.00013349435203517
6.12258264088024e-05
5.30048732822304e-06
4.82609435671431e-06
8.61021745230871e-05
0.000101106987587788
3.71350964706151e-05
5.55151217933859e-05
4.04341721351684e-05
3.46075128749336e-05
9.95521436011667e-06
4.49010151897581e-05
3.99693492916065e-05
3.1932910000994e-05
4.53975392732465e-05
0.000101244248667136
1.48116020481605e-05
5.49081393142533e-05
0.000103766627712422
6.36034559088688e-05
2.67529331941238e-05
9.34799582855495e-05
7.45000750384893e-05
6.05133998683066e-05
4.76746160278014e-05
9.13664595163678e-05
5.91282611193537e-05
4.42112389459068e-05
5.79811405892726e-05
7.56722676293795e-05
2.70595595005926e-05
-7.28896580138592e-06
2.53442496576975e-05
2.13664305465994e-05
2.60910662491329e-05
3.14311491216561e-05
6.90486308704841e-05
2.4187742740565e-05
6.29175818811692e-05
3.3824449796502e-05
8.18211918028509e-05
8.02540001315716e-05
5.31825676168466e-05
3.97974111247585e-05
-9.25815019225074e-06
2.36137715487674e-05
5.34842610055783e-05
5.43416922847525e-05
7.70525402653323e-05
2.16077651130084e-05
5.36867049378428e-05
2.26300803015313e-06
3.88375825478914e-05
2.60944283965578e-05
1.27157109586766e-05
0.00012317479243929
0.000107202789133686
8.90284278877423e-05
9.33005940636986e-05
7.60701699569653e-05
7.15709938781744e-05
5.94323150650599e-05
4.80093781775352e-05
3.67289697799964e-05
6.71357849902709e-05
4.65596336185262e-05
7.49870685192453e-05
8.44541801292117e-05
3.94122278671683e-05
2.13788496117818e-05
2.16094394244196e-05
7.16783791518915e-05
7.03392853589755e-05
5.59584773028563e-05
8.1436108497582e-05
6.93945555047266e-05
5.20321320223873e-05
7.39655833776744e-05
9.43861140852334e-05
9.08463542178574e-05
5.78218310053525e-05
6.41838357377121e-05
5.06059472667966e-05
9.63566728917333e-05
5.68748773247338e-05
5.46469457300562e-05
4.10537307841199e-05
9.11292586670811e-05
7.57857506124896e-05
-1.43683381624461e-05
9.17638887237419e-05
7.47342326617712e-05
9.21024704734447e-07
1.79815814455119e-05
4.95358096916831e-05
5.82795609888391e-05
9.00299793078275e-05
7.38212108147796e-05
0.000103429707198134
5.91390470616678e-05
6.19927133736682e-05
3.16663133925347e-05
8.72933106552441e-05
-7.26294006990155e-06
1.76628495317373e-05
6.94891263783802e-05
3.05228252411834e-05
8.70961724841451e-05
4.58633740753324e-05
0.000114806212465202
6.90565574315847e-05
5.80921131903637e-05
5.46895238604676e-05
5.86034627124662e-05
5.13842595109368e-05
3.57748228164802e-05
0.000100260361441343
3.12757571984089e-05
4.59982423999153e-05
2.82651432059787e-05
2.61289094013938e-05
0.000141304747239314
9.69846461582699e-05
6.92651334402377e-05
6.47330121997448e-05
1.10907618857073e-05
8.19353160855067e-05
7.62173835141441e-05
2.31216914864534e-05
1.52280911119835e-05
5.86805470521336e-05
5.22802498491575e-05
6.81932508894625e-05
6.85839209750649e-05
6.82297075095525e-05
4.17768383715621e-05
7.62773356626034e-05
5.49269268667627e-05
4.06496225492427e-05
7.1527200267231e-05
6.86623040405516e-05
0.0001036100156837
2.66792468175535e-05
9.87752586127907e-05
1.86621264048111e-05
6.63549642330043e-05
7.5555944103438e-05
2.18741309533466e-05
8.69383887077654e-05
0.000117890183138481
8.59796054500103e-05
6.34005908606406e-05
4.58048589512876e-05
5.11540033263645e-05
4.75843879082718e-05
1.98834477525966e-05
4.08809016248244e-05
6.2826298877949e-05
4.94494334788931e-05
9.49329271812152e-06
4.54509209252964e-05
6.90399253356996e-05
6.51801810898162e-05
5.01968061846992e-05
0.000131532996166444
4.9712914104697e-05
0.000102490526863948
3.46712865196686e-05
7.39411598959812e-05
6.25433995913989e-05
7.29197960404518e-05
0.000104544724109388
6.84889934917887e-05
6.10352910941654e-05
9.35671777492034e-06
7.10067529771122e-05
7.50747151277229e-05
0.000117756735563293
7.72249318823603e-05
4.10123086773956e-05
5.53363736887667e-05
5.75617852465594e-05
0.000114215143043504
6.93079118068362e-05
8.69658113526033e-05
7.49822202605317e-05
3.21387798174056e-05
6.65284055838387e-05
4.0879605955888e-05
2.00045465553069e-05
1.31994375092178e-05
7.32181428003936e-05
3.54396435011423e-05
7.84708550328684e-05
6.77053713309079e-05
8.24386472568792e-05
5.99368210273358e-05
6.72520796790302e-05
8.76280131282153e-05
3.30387494949754e-05
3.4534452836151e-05
2.60590676392067e-05
0.000114531315642329
8.93006226858233e-05
7.9605113180817e-05
0.000110875027433636
7.97084921516675e-05
7.32553761854031e-05
8.60268225382066e-05
8.94624553282366e-05
1.29289067283885e-05
8.59172265097392e-05
3.01781835800709e-05
5.37951132130378e-05
1.49988211614346e-05
1.23054105921078e-05
2.8547382534914e-05
6.01498719789532e-05
9.35080629526205e-05
4.24167925887647e-05
3.87610844672211e-05
-2.96645136816261e-05
7.55642155320096e-05
8.58823116887954e-05
2.63686127724155e-05
6.71327790270676e-05
4.47468625682091e-05
6.96261727996423e-05
4.51165862920463e-05
5.71914384213872e-05
7.5612250767849e-05
4.89262951322325e-05
1.16276405868592e-05
0.00011461333500185
3.67447164195153e-05
5.09571274532996e-05
7.71819863769807e-05
2.94437662038174e-05
5.54033599709655e-05
5.48267060352536e-05
5.59186244900824e-05
5.60849348879523e-05
5.79233778859314e-05
0.000108016490726396
0.000102261779901816
4.9368570748509e-05
7.87499750349247e-05
4.66648452352955e-05
1.03271105126337e-05
5.89013552754537e-05
7.08056864606796e-05
8.30123237973407e-06
7.87118752521834e-05
3.57631156041402e-06
5.39191349551254e-05
4.67581965819269e-05
1.0212716409377e-05
8.17196491010053e-05
7.59985563217672e-05
0.000141584894177027
1.32031993757875e-05
3.94029204455704e-05
5.96162139695394e-05
9.11699543330213e-05
4.39538021498032e-05
6.93315388681981e-05
1.30797304654027e-05
4.07410765345834e-05
-3.67648419288374e-07
2.21712585381133e-05
6.12899413409988e-05
8.17407297263487e-05
2.12116597391406e-05
5.97837616536749e-05
6.65871007930862e-05
-3.6247116594393e-05
4.91996945742995e-05
-1.67375155068283e-05
3.16098276922825e-05
8.68991934455971e-06
8.06431732000822e-05
2.15915473314879e-05
3.55458541104179e-05
2.09087105813592e-05
5.1681092163086e-05
6.19812350708977e-05
6.40782857833234e-05
4.01545118629395e-05
3.83248679917964e-05
7.0666335894906e-07
5.12136741320814e-05
7.66848883698851e-05
3.99172999236719e-05
3.5920478059116e-05
0.000105023369177731
4.49993368089909e-05
1.99229387551073e-05
6.97887793208598e-05
3.72804738550035e-05
5.24866058837023e-05
8.3177698374526e-05
2.86699257994515e-05
8.16516590428747e-05
0.000101682427839313
8.98542574828912e-05
8.29627678093189e-06
4.96347649086763e-05
8.42830089808869e-06
7.70080600776553e-05
1.95878084883179e-05
4.37655402332079e-05
3.80845890737579e-05
1.05933678291743e-05
2.57996829548335e-05
4.98519868314456e-05
7.05508412773191e-05
6.67164854768606e-05
8.2203707419233e-05
4.45051521474303e-05
7.96325102622083e-05
7.92695826222623e-05
5.85191020400132e-05
4.05913931294679e-05
4.82262639439321e-05
4.60580228696722e-05
2.35391607194648e-05
4.53548560167054e-05
1.91660558900183e-05
5.66472999798228e-05
3.6706957050693e-06
9.55444972487003e-05
6.74432357617913e-05
9.51710611732911e-06
5.94307104812747e-05
6.9373098175658e-05
5.94342772579813e-05
3.24455365334547e-05
7.23902639658907e-05
5.3618840046872e-05
4.09946050465053e-05
8.48181227909605e-05
1.88970109702851e-05
2.76231100060678e-05
4.65660845950784e-06
6.46773235651639e-05
2.76693280284375e-05
9.36976652178203e-05
6.62594483678579e-05
9.77357213933645e-05
6.02062568885391e-05
3.83526817563542e-05
-1.0928640224087e-05
0.000113242064262095
0.000152109192013063
0.000121132022295017
0.000103355367647512
3.67881518790201e-05
5.98167029297317e-05
3.08380003864378e-05
6.36002473420539e-05
1.43380299533703e-05
6.62665716802568e-05
3.89479442437905e-05
2.3380763746447e-05
7.88112708976468e-05
7.81537647640802e-05
5.00193130114068e-05
8.63953713252609e-05
7.15879754707808e-05
1.97742224964244e-05
3.56928071995023e-05
9.95571733429621e-05
5.58819984155948e-05
1.20939161749224e-05
3.23810829033665e-05
2.61874283987997e-05
9.48980729589717e-05
3.8909745447575e-05
-3.37617198362264e-06
5.67863411507768e-05
0.000126344072205797
0.00010755457727769
9.07604713053373e-05
0.0001171730805379
9.08490862119766e-05
3.21174319986962e-05
0.000103937706275784
9.3781727057959e-05
5.56903648013995e-05
2.90537632973324e-05
7.24781159641611e-05
2.60949181803831e-05
-3.99668490543256e-06
4.13749067542866e-05
2.20865233161916e-05
7.84447221791988e-05
7.1293641121529e-05
4.20090513922162e-05
4.10804574520543e-05
1.85848404779179e-05
8.93460775570065e-05
9.50231392761759e-05
0.000105685226822983
3.07793464854322e-06
8.14444151193366e-05
4.93948472480044e-05
0.000104061668161625
3.25279328840178e-05
5.69742619450894e-05
5.82577096015138e-05
6.44227988138265e-05
6.56810071012092e-05
8.7998473818526e-05
7.128263966981e-05
1.90516803857383e-05
8.24495032720503e-05
1.22602701466435e-05
6.6450769787071e-05
2.26237074011988e-05
3.02504034455717e-05
5.18426044334846e-05
2.23332385467189e-05
3.14954231356044e-05
6.41624424538994e-05
4.39062912068577e-05
0.000109262645846185
3.65521629357969e-05
8.56206213671249e-05
2.50126516533033e-05
2.90211490556778e-05
5.29528986496597e-05
6.52258688542189e-05
4.08230111916775e-05
4.69327480943629e-05
6.10533476036052e-05
0.000120828222974682
5.72694090734997e-05
0.000111285148248393
3.56503623039525e-05
6.0414612868532e-05
3.14656567588464e-05
2.3586110659307e-06
7.79473641134447e-05
5.86119244174643e-05
8.01553794894754e-06
3.57861244879945e-05
5.91503093759915e-05
4.32243478457184e-05
4.64999877200437e-05
1.18222403076861e-05
1.7062462600777e-05
5.09319174136441e-05
5.71197339943088e-05
4.85450417208835e-05
1.46984719189057e-06
1.73777210802472e-05
7.51212173663469e-05
2.04814281206993e-05
6.26580908840819e-05
0.000132615122505865
9.81482445628831e-05
8.05535865465693e-05
4.36097495117365e-05
6.99553689448296e-05
9.88669662035572e-05
4.56902242299327e-05
2.03219971663453e-05
9.28991875800505e-05
3.69840291740849e-05
5.11320956790558e-05
4.05602522455132e-05
6.85795515651961e-05
0.000100553611481488
8.84643993776511e-05
0.000131359745812527
3.05966438762181e-05
3.16197532559055e-05
9.01737211445786e-05
5.02866274948124e-05
7.88676907634356e-05
4.70838264682664e-06
2.10277118394112e-05
7.4822857080287e-05
5.64262027893174e-05
0.00011509969253558
3.20649268421876e-05
8.78631768353092e-05
9.93707936587626e-05
4.04796229156754e-05
7.25289498385409e-05
2.41454630150771e-05
8.96460007219697e-06
-2.57238584566686e-05
8.40594949891785e-05
3.16877653476693e-05
8.48033273228811e-05
6.86766871342694e-05
5.29361079057164e-05
8.50621802089522e-05
1.52652776702124e-05
7.84183175256084e-05
2.06716749083685e-05
6.68807279420522e-05
4.51378311454293e-05
9.87970251165317e-05
6.01483938231418e-05
-5.45703479150739e-06
5.78889624238282e-05
5.48382072599436e-05
-1.06350875403252e-05
5.15727097695808e-05
3.82223207636908e-05
6.4792408085347e-05
5.27665028910602e-05
2.54570463354617e-05
7.69956963389051e-05
3.76776012711286e-05
7.09865593202643e-05
0.000119582461769835
9.50099074797086e-05
7.62798983143854e-05
5.47803326977633e-05
0.000113768636333036
2.70364102871879e-05
5.02961584119206e-05
5.39036520829809e-05
9.76961144899475e-06
0.000103957641161204
9.53265715640391e-05
3.79592133017973e-05
6.41645755384493e-05
0.000137937445018398
8.91490907562667e-05
6.4146343469914e-05
4.62832520559149e-05
0.000106318758207625
8.75448006124913e-05
5.00687918075669e-06
5.66216288423046e-05
-7.38558046739055e-06
5.77780774394951e-05
-5.63819994981466e-06
6.60100188902321e-05
3.29554522993891e-05
4.17530635518257e-05
-1.0934070265151e-05
2.43519344756625e-05
5.28190318885712e-05
2.64081317383086e-05
2.87560567051327e-05
3.2278855878343e-05
6.1478689227289e-05
7.19569191070533e-05
3.50075831530274e-05
8.27773144140203e-06
9.22077236765185e-05
0.000126960370015256
5.34687448766756e-05
1.56402532215638e-05
-1.19120374345615e-05
3.54551448114457e-05
1.82644836138445e-05
2.84998766766171e-05
5.26244515582962e-05
4.09083430404048e-05
7.70992415907929e-05
4.62106952474173e-05
8.31413262758919e-05
8.07851554273296e-05
7.14896160882862e-05
6.32774701393653e-05
8.22104769656679e-05
2.15950902587601e-05
9.89669992173591e-05
5.18503878283948e-05
6.26276029170353e-05
6.12793819719077e-05
9.57774806407031e-05
9.42002817975363e-05
7.63661940896225e-05
6.49413747596899e-05
5.03005811146587e-05
0.000152544531773654
5.2459901484852e-05
6.10043370060601e-05
5.57325538737048e-05
0.000113244528181422
7.82610918199752e-05
1.40965875562515e-05
1.75114329195076e-05
6.31996495151266e-05
0.000133021237271737
3.49373983718074e-06
9.79629182390462e-05
6.25261492531019e-05
8.99195149005051e-05
2.86398688671239e-05
4.82040697091825e-05
2.50958175757463e-05
4.12965697665826e-05
6.21363320030328e-05
3.68127975480053e-05
1.9785547480943e-05
5.83867106058146e-05
6.03330126227885e-05
6.95207238297423e-05
-1.51118050066655e-05
6.70014491007199e-05
5.86754878919832e-05
6.15443367713902e-05
-9.46014891578542e-06
5.17240945554759e-05
5.58339605182186e-05
6.97570742847784e-05
2.4593924813582e-05
4.64421231705427e-05
4.44068322055567e-06
5.40080545914639e-05
6.03602197606746e-05
5.75990148375628e-05
5.41003968052886e-05
-4.31754266945446e-05
2.45445860149505e-05
8.75547554995658e-05
2.11380507393539e-05
9.83046872530607e-06
8.84812230416132e-05
7.63752649106203e-05
3.96454701627214e-05
7.03114281136763e-05
8.24514040969493e-05
4.00869058975401e-05
5.29060119246776e-05
4.46733485830448e-05
6.04960917098553e-05
4.93687212378769e-05
4.96791098069987e-05
3.38803398006707e-05
1.37358111041146e-05
4.96958252359338e-05
0.000110348519399979
0.000100838511885513
0.000123162457636849
6.36122618045964e-05
2.86918465782866e-05
5.43053292407638e-05
-1.05969056631774e-05
-2.25945748239446e-05
6.21146089057716e-05
3.45893903475152e-05
2.67921462450129e-05
5.94959654225843e-05
6.18143531371335e-06
3.13361549793002e-05
3.52542966557721e-05
9.67828099155491e-05
0.0001150034498566
7.20609199387041e-05
3.37517701227579e-05
7.54842013082404e-05
8.65055957182463e-05
3.24234676108542e-05
8.44292238041781e-05
6.53160087976601e-05
7.86286498885329e-05
3.92539067451517e-05
5.39869096819353e-05
2.84145928908288e-05
0.000110660904421499
-1.47343849675153e-05
1.54248818837611e-05
3.88044784477401e-05
5.93751450484012e-05
7.64549924968927e-05
3.15180024582601e-05
3.53543714352833e-05
6.15190338179903e-05
3.44640291702053e-05
0.000163835402339833
3.01870650874406e-05
9.35015279092844e-05
4.75480820087031e-05
9.32682645110057e-05
5.04386279378521e-05
0.000107231779851345
4.34417946898833e-05
6.97628199382456e-05
6.24076297595998e-05
5.56277430657075e-05
5.91313196726239e-05
6.18425787182751e-05
3.24837100186668e-05
3.03529757335013e-05
7.40355091166843e-05
4.03999284061435e-05
4.88620968735323e-05
4.79269711016724e-05
0.000103409297997541
6.6891639086582e-05
5.21937687447381e-05
7.61570729555921e-05
2.72761373864843e-06
3.16962046482848e-05
3.11006870562183e-05
0.000140202413319169
7.97128310970942e-05
5.30392487616252e-05
0.00012022670738469
6.10798028570094e-05
2.65499776420373e-05
6.49378281640969e-05
0.000114047962123985
5.06165923121996e-05
3.31400679754688e-05
5.77856414331871e-05
5.47077472472942e-05
0.000135868307687773
4.39944697166525e-05
5.55295858730293e-05
3.08113548650315e-05
9.07462469010247e-05
5.02076355729928e-05
0.000102498880811161
7.04259687588921e-05
9.23847200299674e-06
-6.40725172253607e-06
6.46516252038093e-05
0.000130520023865096
5.56624666378885e-05
6.02111110519796e-05
3.5880750474231e-05
8.016054413453e-05
7.89596154147332e-05
3.82053780518271e-05
8.65333356510807e-05
0.000100522021204167
4.44293008314844e-05
5.9134345199652e-06
1.92237776508944e-05
6.2693150447311e-05
3.81071373858338e-06
8.88034044101946e-05
6.65494170241622e-06
4.06957917989945e-05
7.4663914355823e-06
0.000106309294701547
6.04097153337596e-05
5.72069417524713e-05
7.92244061774168e-05
4.56297754717374e-05
4.7877208782368e-05
3.12043052716352e-05
4.8498795668198e-05
6.5688501850985e-05
7.94478509898983e-05
4.57974068809594e-05
4.91821807679946e-05
6.67238982925613e-05
8.54722714236459e-05
2.77467392451833e-05
4.15348447365869e-05
-4.78061026907746e-05
2.48999641487482e-05
-4.46164749024791e-05
4.73315307390842e-06
3.43291345792147e-05
5.9385897984783e-05
6.44235391143608e-05
3.86611061707643e-05
2.01257044197392e-05
4.73719237941806e-05
2.82269160103531e-05
-2.73733003580193e-06
6.45178436887987e-05
7.28435633171162e-05
8.8318435925872e-05
3.1702991119551e-05
7.62666227556551e-05
5.10273945027071e-05
7.42695207950378e-05
5.1920259967812e-05
9.29533593804024e-05
9.11794128621304e-05
4.08852341792172e-05
7.63836043164516e-05
1.31575983824169e-06
7.74944403846197e-05
6.03604978717597e-05
4.55162024287539e-05
6.3981747395266e-05
4.61210649877452e-05
3.92487585949637e-05
5.40784354251208e-05
1.5950840472056e-05
4.0276536834963e-05
3.36395838164986e-05
6.99238883440481e-05
7.03012724525627e-05
1.22417746868431e-05
7.79157283663912e-05
6.50984133296128e-05
7.01681238308381e-05
8.96412588382275e-05
7.35081213653146e-05
6.47237225103324e-05
9.58801125731549e-05
5.1210610605336e-05
3.32267571166588e-05
9.77582215694007e-05
6.21663899524144e-05
8.03943234856263e-05
2.13592536132309e-05
1.37879024080855e-05
6.47406351243153e-05
0.000112735577721339
5.73696199246834e-05
8.1639388257604e-05
2.14202436426875e-05
2.75511263548905e-05
2.98617037253086e-05
6.84267635507708e-05
7.2289404713506e-05
0.00010632437794029
3.64842736022777e-05
5.03669454200518e-05
3.04656353623905e-05
0.000105227817031238
5.34973834256769e-05
6.49073942244172e-05
7.55737267540019e-05
8.10662519920606e-05
5.51382183887355e-06
8.0952221226195e-05
3.59412892449233e-05
2.53883499690546e-05
6.92894059470056e-05
9.89458039344998e-05
3.15340636452754e-05
8.58311251535129e-06
4.13612016189175e-05
3.58138773367239e-05
2.82198260534971e-05
4.29463713642166e-05
1.12156734561565e-05
4.56373930871471e-05
2.66894259543619e-05
6.95202110020603e-05
4.14241375784765e-05
8.42064738726873e-05
8.00853764193691e-05
8.12569453575311e-05
4.68268958028965e-05
0.000101457258962889
8.31350123869638e-05
1.53395130354834e-05
7.03973423053958e-05
9.95422071702178e-05
1.72583387999605e-05
6.09327471387502e-05
8.6019046238207e-05
-7.71515089833798e-06
5.09420400537628e-05
5.51862817412071e-05
9.26144639441019e-05
2.76650879038802e-05
8.70887099213632e-05
9.92353139494252e-05
6.35534883356127e-05
4.4170290511875e-05
-1.88984436319415e-06
0.000119985711874507
5.4599015274491e-05
5.31390051760718e-05
5.69880700665667e-05
7.57377014923431e-05
6.19947463334821e-05
4.51251310207412e-05
6.32909946936474e-05
4.67838365711163e-05
5.00416036811005e-05
2.02569897988187e-05
6.53284182052347e-05
7.43375331361134e-05
8.29459240975626e-05
5.73916703951983e-05
3.11442414498966e-05
2.64592544741316e-05
9.07926272865366e-05
4.99198806428778e-06
9.59210957579362e-05
3.99436212796076e-05
9.59966259289445e-05
7.08089658369438e-05
8.8316744426156e-05
7.79048938730957e-05
9.61067281667185e-05
8.87565027977106e-05
2.28209320757913e-05
2.84749410814501e-05
0.000133081504205804
7.80235042335345e-05
3.18708722607104e-05
7.77663227875806e-05
6.88459384184428e-05
3.90381000483167e-05
5.05385088087708e-05
9.17261192630769e-05
1.39118384261238e-05
5.56363084914702e-05
7.27095655291902e-05
8.72621390884138e-05
7.43537725173765e-05
4.73441286795333e-05
4.18327402579842e-05
1.9914425731323e-05
3.70286078113529e-05
8.88367330834689e-05
6.46400511158408e-05
7.24749714498643e-05
2.84739239718023e-05
4.25999100605807e-05
8.5074460567451e-05
0.000100131994698817
8.3500785890208e-05
8.42024503806124e-05
3.63463100150135e-05
4.96704461114148e-05
0.000112217399886067
7.89231102893334e-05
9.09137037419578e-05
9.77091249518552e-05
6.01706699628484e-05
4.8707399895891e-05
1.52608141510045e-05
1.73323389038711e-06
7.72735332175276e-05
6.5212877515427e-05
3.29032832629466e-05
8.42656332158049e-05
5.10640398411756e-05
6.34728037838383e-05
2.55876632243307e-05
7.66887284892048e-05
2.0496954962755e-05
4.71221869011926e-06
8.31898532166624e-05
2.63243984057661e-05
-1.26896939602068e-05
5.6806574065053e-05
3.91462171155445e-05
6.75018739683992e-05
4.0910452600645e-05
0.000102966822342511
8.45090831199949e-05
1.2308053038372e-05
3.43284024473617e-05
4.62496671769164e-05
5.70531111663168e-05
1.61873254034103e-06
3.09078176273838e-05
3.57331018044777e-05
6.98038342101782e-05
3.21796290980578e-05
6.65079367870871e-05
1.52213351363802e-05
8.44151254023647e-05
2.82245358231314e-05
6.51842483187723e-05
9.20710959191497e-05
7.3569723586812e-05
0.000112295672953713
2.78560006513784e-05
1.85670963270326e-05
6.58473866644487e-05
8.0042904788616e-05
2.17685254392213e-06
0.000104576260709771
9.22858600244307e-05
5.70301021311554e-05
2.4973941086664e-05
2.036819962683e-05
6.55223204477769e-05
8.35763066949924e-06
6.6404812473252e-05
9.52011056598375e-06
8.08003784924089e-05
8.55165698891332e-05
5.49966653283191e-05
4.93657734462301e-05
9.05582250222225e-05
0.000111108300238183
-1.50790697453246e-05
9.49938834723752e-05
3.76650035511015e-05
9.62784293042087e-05
5.39951396526171e-05
1.22924804219485e-05
3.58504040283958e-05
2.00133934983503e-05
1.02889415840059e-05
4.02594049343169e-05
6.2792530291108e-05
5.81863146310539e-05
7.91030184204653e-05
7.68876287093724e-05
7.69576451804028e-05
3.93609581220325e-05
2.54677955779836e-05
7.44480528043481e-05
3.67366084222919e-05
6.64577607242884e-05
5.59816656300938e-05
7.38533480086993e-05
4.83140850535702e-05
6.73704734195676e-05
6.00877657793623e-05
5.95711711097262e-05
8.26188645335128e-05
8.46671150635056e-05
0.00011881513018982
7.56154823617906e-05
7.55945220500996e-05
8.26225930748902e-05
7.85380870145182e-05
4.15579045222993e-05
6.48902481776566e-05
0.000101035592888725
4.7620375180144e-05
5.99760595997029e-05
4.27444509036689e-05
3.05443423288256e-05
2.52926801164739e-05
5.29978398100247e-05
8.91098700979304e-05
1.546262668147e-05
3.91991070672066e-05
7.68989234440877e-05
8.25253479991422e-05
5.36450440494888e-05
3.65075404331623e-05
5.73226344715801e-05
7.46337635535148e-05
7.56655131552613e-05
3.43582888036009e-05
4.85905154500129e-05
3.78213754786171e-05
1.01091633911693e-05
2.11513980523298e-05
7.84675293663833e-05
7.18641364410998e-05
6.40156510252307e-05
6.60973081752991e-05
0.000104811596605513
7.16246166728696e-05
6.37004559110281e-06
4.20815947635759e-05
8.23166183318358e-05
-1.11993156153428e-06
5.60277211135475e-05
3.71987844350311e-05
1.18302561527516e-05
0.000104040027549625
2.33178292716983e-05
4.63790267959868e-05
5.1797502736694e-05
6.44246200719099e-05
9.85787071395476e-05
6.02693618789128e-05
6.7432214990133e-05
1.82552240640944e-05
6.61518610655099e-05
5.51574440669016e-05
2.64396566992341e-05
9.32130204530042e-05
8.94599088696353e-05
7.81410942000773e-05
4.16773239371976e-05
0.000114652814120264
1.84625242303559e-05
0.000105020332776663
9.21955528794906e-05
2.55744567312064e-05
6.24481077782979e-05
-1.75787537075454e-05
3.9894425228464e-05
3.7106317653824e-05
5.07968271287177e-06
5.5294452066747e-05
2.81928045976857e-05
5.31800065079236e-05
6.97063638393744e-05
6.34885420921106e-05
5.21889802050968e-05
7.42260456549257e-05
9.69315629163038e-05
0.000108100705734368
7.75621470762984e-05
0.000107162472012521
3.60123697797806e-05
7.32486406374993e-05
4.36964897816046e-05
6.70531459151897e-05
4.90236437859729e-05
5.64107237671661e-05
-7.28799757693661e-06
4.75403612983349e-05
5.25911880836391e-05
6.94990480408072e-05
-5.29110488950236e-05
7.75531479823186e-05
3.2401693823992e-06
0.000139711054773504
8.55580076435499e-05
4.05431107235087e-05
8.15519857568437e-05
6.24673984578033e-05
8.35967948936725e-05
6.06763588703495e-05
5.59891439502012e-05
4.03143691578638e-05
5.80133374769334e-05
6.32725990121938e-05
5.68604312385351e-05
0.000104864188567291
3.23980917544095e-05
6.33319199105513e-05
6.4512873215792e-05
7.87437280079524e-05
0.00011958874984717
3.29004877243498e-05
9.15950671374531e-05
0.000102127942038522
5.39879507009801e-05
6.03263245904147e-05
2.46978495470011e-05
8.68746401036299e-05
6.92731773325514e-05
-1.82432980623506e-05
8.74176048249909e-05
3.45915227902781e-05
2.52322236108385e-06
6.3551262092865e-05
4.82865185538518e-06
3.89829141304071e-05
6.97051923292709e-05
7.13781179302559e-05
7.86378764373806e-05
5.99236335495997e-05
4.11915860801446e-05
5.39777788252043e-05
4.95695744093643e-05
9.12806260508782e-05
4.71309839976205e-05
7.69307097356213e-05
-1.92056371082662e-05
6.04345751223935e-05
6.20472826875854e-05
6.52799297293102e-05
0.000142889178307725
7.34034758211676e-05
7.44319614987462e-05
3.38919642561978e-05
5.59330211280192e-05
6.50522230097634e-05
5.06476054756337e-05
6.1679920738236e-05
2.91440541314405e-05
2.25690870032737e-05
3.75030110437945e-05
9.08426414300997e-05
1.25856588489375e-05
7.99650149756468e-05
1.25112159903237e-05
6.92507934482453e-05
8.17748379379051e-05
1.70030892243643e-05
1.48834884816133e-07
8.53816618268334e-05
6.38419888564285e-05
6.25295873635162e-05
6.14318482807524e-05
-1.42412939402519e-05
-2.49624217850387e-06
0.000106401716514078
3.86686672992954e-05
6.62718784505578e-05
9.20813409708852e-05
4.18980141165045e-05
7.74687708295693e-05
4.65879133676176e-05
0.000112775509275058
5.89243851260995e-05
4.40215737902363e-05
2.51567227957334e-05
1.36926255440592e-05
8.18425754540132e-05
6.82586748675249e-05
-1.98180312453946e-06
7.39075140464582e-05
9.86615912750715e-05
5.20724746433678e-05
5.01513401937453e-05
0.000133106379398854
9.57883925786442e-05
1.73811873009465e-05
4.18098330531498e-05
4.74874875234585e-05
2.23061623091551e-05
7.95070937507211e-05
0.000108140950412819
0.000108538051104951
0.000137394782128337
0.000127089735731383
7.50954446999489e-05
7.05571886103913e-05
5.73487891839346e-05
3.88211663010861e-05
4.06062176648778e-05
8.2239221366104e-05
4.41812673171004e-05
7.1010357983939e-06
3.50468109715462e-05
2.93196991143652e-05
7.26397127098755e-05
5.73502426948223e-05
1.92228690210276e-05
9.93547074452963e-05
2.72088536307919e-05
5.70274444944439e-05
6.27386742081595e-05
3.05793586126044e-05
3.90999736995321e-05
2.04859361195868e-05
0.000132508428694557
4.93372198512822e-05
6.0963901063249e-05
4.12321859609521e-05
3.38047991648329e-05
6.54231992649514e-05
7.0057339265532e-05
4.64102392933246e-05
5.78980965412682e-05
6.57493537350449e-05
9.68341169443132e-05
8.66757956656013e-05
1.25038239715114e-05
9.18727784057317e-05
7.00512405578146e-05
8.1564028196076e-05
9.60642583205616e-05
4.35789508960305e-05
2.06213612004129e-05
9.52393963958918e-05
7.20273578139497e-05
7.93631074611432e-05
3.01645498790298e-06
2.627199801922e-05
7.7454268300833e-05
3.26748044266513e-05
9.71517791050109e-05
3.94861721217679e-05
-3.13520194828657e-05
8.44845981938308e-05
9.62956134129079e-05
6.58509402980987e-06
8.23359956942898e-05
7.03077740254672e-05
2.9904356443497e-05
4.0206829537884e-06
8.74257899840897e-05
6.72301259524081e-05
4.91457231797598e-05
-1.46300718902842e-05
6.88248673734726e-05
7.0083913358304e-05
1.82459463015701e-05
0.000100229465709204
1.84563768861483e-05
-7.19890997764451e-06
9.98416779349397e-05
2.62773546225594e-05
5.3421919175625e-05
8.49374905646577e-05
5.08142233009946e-05
7.2710531011647e-05
5.23257866518311e-05
7.34492344392066e-05
0.000117991863059986
6.29836869145929e-05
4.39187491878945e-05
5.33076184096049e-05
8.32358041045795e-05
2.73386873014951e-05
5.81242645634854e-05
9.02326565315905e-05
3.39770518540084e-06
6.25677337201357e-05
6.08645933742622e-05
5.34070185593672e-05
0.000101945740253476
7.722134658493e-05
3.01233729375179e-05
6.39041476842804e-05
4.28359557339025e-05
6.29267772295413e-06
-4.97935703643416e-06
4.82460721267281e-05
2.75116974550674e-05
4.02209034974416e-05
3.7105617652324e-05
3.9255080916294e-05
7.71092988199145e-05
7.49854201350818e-05
0.000105055918969139
0.000137982200674879
7.67947633244033e-05
9.76009667720416e-05
1.79581747168869e-05
3.25307653657747e-05
4.16059058058266e-07
9.21960702858048e-05
4.86665565271945e-05
3.06664051294302e-05
8.08077951993028e-05
4.69631508881136e-05
5.11146494434428e-06
1.84588362526532e-05
0.000107910618669705
5.54684387049622e-05
7.86561863219604e-05
8.39406924854996e-05
9.78521857928879e-05
8.72733197975189e-05
7.71011994802722e-05
5.56684170974792e-05
1.84700350567767e-05
6.16196171683709e-05
-1.24960805482389e-05
2.10154587459787e-05
6.25290142145124e-05
8.11740854415376e-05
9.38703915791656e-05
4.5784029141519e-05
3.40282202954418e-05
7.47458342464489e-05
-2.99679770486119e-06
0.000104823785408841
7.11560178526236e-05
2.53271791745677e-05
2.55392562988364e-05
7.86958576268188e-05
1.75183113272151e-05
6.9963831885403e-05
4.34958628815133e-05
9.10590098096969e-05
6.27126224059717e-05
0.000132107327339637
0.000124171210217217
6.37625553792408e-05
7.16466482108826e-05
5.80607975862372e-05
0.000104314931446491
1.99538726231818e-05
1.5670384486504e-05
6.81646004811456e-05
9.09463044437185e-05
3.57556636152758e-05
3.81394184029979e-05
9.47558445486644e-05
2.14143233012017e-05
8.80666089853092e-05
6.37935541980607e-05
-9.6513103953462e-06
6.93063087202818e-05
-7.54062737539798e-06
2.1105589136442e-05
3.76309184458057e-06
9.11345558934977e-05
5.014551203978e-05
8.6534387344813e-05
5.98026693180855e-05
0.000135009035913746
5.61292643674749e-05
4.98967176717263e-05
4.54013482993477e-05
6.71046902095108e-05
9.61057111909982e-05
3.82057049861567e-05
9.61059257174947e-06
8.96670342935079e-05
3.09316881385629e-05
7.46168698580496e-05
-1.85333923059661e-05
5.24489753307105e-05
9.41629325870468e-05
2.90777458687842e-05
5.81366128616237e-05
8.58760953530993e-06
5.10625420011309e-05
7.49770077749593e-05
5.63653779571156e-05
3.02398831416557e-05
4.37109640700132e-05
5.90034614539205e-05
6.44473454431572e-05
2.97119551606699e-05
8.99003414863405e-05
8.35388639866511e-05
8.30826960466488e-05
5.26860962358036e-05
3.79556512192671e-05
9.77372278785397e-05
4.59052418608545e-05
0.000133177971610264
3.6096513667582e-05
4.38991455576572e-05
6.95287504362922e-05
-9.88831982252333e-06
4.79459180089759e-05
3.02890196750117e-05
2.56940947383374e-05
8.0904629061892e-05
7.46541193577374e-05
0.000101968951184683
4.31994379918047e-05
9.7488260786214e-06
6.26687056574533e-05
7.55797739189256e-05
-2.14471204562395e-05
5.5228571431958e-05
3.74964537458487e-05
5.86573165563572e-05
1.8116058357073e-05
1.82027109763228e-05
8.90824584196347e-05
3.01225553318378e-05
7.14718217931084e-05
5.8365847149008e-05
1.8652643200698e-05
0.000131893883646098
8.09491191346462e-05
1.97896402116591e-05
6.39440804052695e-05
6.75213345485075e-05
5.74178585019646e-05
3.39323336534238e-05
0.000124814976112052
3.12198255700888e-05
7.54348898492994e-05
5.45829879615213e-05
5.71359288875974e-05
7.15604804127382e-05
6.85649308075128e-05
7.94439226643321e-05
8.64397723276731e-05
0.000119770338912656
6.78828601875108e-05
2.27118103794365e-05
4.18304571950473e-05
5.1351846436945e-06
1.81741269678834e-05
3.71868297351024e-05
3.77511456297787e-05
6.69100286041734e-05
2.40519300797116e-05
4.66607391564601e-05
6.50882317193699e-05
3.49884168271832e-05
8.60896922133431e-05
4.01064545854451e-05
0.000102920704366231
8.11015072370732e-05
0.000109229919101664
4.98121305771688e-05
3.88749164645113e-05
6.89680080668395e-05
6.55974991228328e-05
7.10486133491685e-05
8.1520486011183e-05
8.89480568658217e-05
5.65115423219616e-05
6.11574207623019e-05
6.26207209202975e-05
3.3383610925923e-05
7.56040264992188e-05
8.17621084708557e-05
1.92923977685265e-05
0.000100380992473285
0.000139655364412536
7.45090762506202e-05
2.91036772017012e-05
5.4360104771417e-05
3.12060823303117e-05
7.10414858212815e-05
0.000129346980711268
7.87051759839179e-05
7.77060186363846e-05
7.07457720326453e-05
6.35466730257907e-05
8.06269423199373e-05
5.2756040184355e-05
6.9530747246681e-05
8.85636527220689e-05
6.67120622376611e-05
2.25738615089434e-05
0.00010436959186829
0.000101382791006815
8.01744472057635e-05
0.000138993849868297
8.29264238429254e-05
3.30556497835552e-05
7.52606711346968e-05
7.56369196981206e-05
7.57925799128762e-05
5.64877431203366e-05
7.02919442149894e-05
9.87028525954678e-05
6.939765476843e-05
-4.09531139703498e-06
4.35101303454288e-05
5.00141428433039e-05
8.83431792744143e-05
3.36603443608158e-05
8.25248992104906e-05
6.78312464159056e-05
2.61044330048076e-05
2.42302595585415e-05
3.72946726733328e-05
9.31651393546869e-05
6.31992103333003e-05
0.000101768375402715
-1.20797187163752e-05
4.16052673481624e-06
9.91734959984773e-05
6.72519012405731e-05
3.43179968884779e-05
0.000130578860467297
6.87939122151125e-05
1.97106426102829e-05
0.000103739198689447
0.000147380332058367
2.95911596456948e-05
8.52325008664939e-06
4.20114926035748e-05
2.9468934981574e-05
7.32713201941049e-05
5.45745960710846e-05
0.000115634589569981
0.000114704741279747
0.00011066467327175
7.28640476889326e-05
4.36280416813373e-05
8.94783451710606e-05
7.46648035562969e-05
2.62350135555164e-05
6.9862003775093e-05
7.89970929444062e-05
0.000114724890017574
9.57756688216859e-05
9.67323911511308e-05
6.81012265054904e-05
3.47875594241117e-05
6.33464453391594e-05
1.91697467555535e-05
2.43327467517011e-05
9.50305635689837e-05
1.76151387087511e-05
7.79763943845668e-05
1.88756904627142e-05
4.0672571877761e-05
6.69648063734521e-05
2.89271370314955e-05
8.09215504094556e-05
3.04854559876172e-05
5.20441295129023e-05
7.72309327710624e-05
0.000116135156422289
0.000105188865800087
-9.36215602460544e-06
8.90805787493282e-05
5.15724487504625e-05
6.73130355052417e-05
9.95611708934785e-05
5.29846155343626e-05
5.699223218695e-05
8.21004737669208e-05
3.14181603403053e-05
-7.19732665658809e-06
4.72928895711059e-05
6.79328196627102e-05
-4.29346893968018e-05
0.000138689525468788
5.04393062536004e-05
6.31802840085962e-05
9.09659361133734e-05
1.95000034473181e-05
4.35152850374385e-05
9.74786363330138e-05
0.000108398424282793
6.07613448889934e-05
3.363423025041e-05
0.000106267878037074
-4.30300456266802e-06
4.18348280758597e-05
0.000104047056165434
3.85763544369562e-05
8.40968577991869e-05
9.69172701498844e-05
7.95984782387142e-05
0.000132498374904786
2.52976621362356e-05
7.41331088606865e-05
8.54167263123292e-05
3.98775610250462e-05
0.000120715991567767
2.68088837489894e-05
9.31701032716866e-06
1.66594925801135e-06
9.60968529656599e-05
0.000105513284827721
8.34654351441474e-05
2.23567481731869e-05
8.8633777912873e-05
6.61777831436378e-05
4.07195082461891e-05
4.91762616952507e-05
4.62577758234506e-05
8.92377724532366e-05
5.91088137284828e-05
4.72560425979937e-05
-1.18557035723632e-05
1.40444965089107e-05
3.94545130224837e-05
1.682449029946e-05
1.0884112381705e-05
2.73381483398685e-05
3.68975615707423e-05
0.000116185211561049
7.92047096884717e-05
6.86465783549795e-05
5.42222805046372e-05
3.83215143724248e-05
9.98716633623409e-05
4.6227851918238e-05
1.65325175485076e-05
7.5529073726853e-05
3.43284163789364e-05
3.13243424469354e-05
1.841648815796e-05
8.02710309164215e-05
0.000139710049125834
1.50767568684263e-05
0.000113241793629176
5.7229118321902e-05
0.000120495900634392
6.1403720128301e-05
8.34503717955894e-05
3.87733774104023e-05
0.000128215276248984
0.000107673450248753
7.78078541009363e-05
3.57022044063855e-05
4.03529291975848e-05
5.69438239674958e-05
3.40503166183286e-05
6.02955948397015e-05
5.32236652120583e-05
3.60839329766018e-07
8.12156592188832e-06
2.95369853792308e-05
8.64432112431088e-05
7.20640124211312e-05
5.34874521982707e-05
5.51035494431879e-05
4.7374462861946e-06
5.83229822496513e-05
5.54983327510691e-06
7.88789918602781e-05
4.64436748459627e-05
7.66643896014371e-05
9.32240098948508e-05
1.57205351071331e-05
8.86028833144024e-05
4.05591357545288e-05
8.2274738833641e-05
3.81268217473633e-05
-7.38761501095766e-06
7.22274377624534e-05
5.63849180178477e-05
8.85955117061458e-05
2.66555164214378e-07
6.48365439580867e-05
4.61000430805294e-05
4.36655002161577e-05
0.000100714035636137
7.1898611599733e-05
0.000103882025860405
5.00792745602064e-05
8.47812489316274e-05
6.6839738814311e-05
0.000136462388090817
6.09954660070631e-05
7.15955078223557e-05
8.45085544836001e-05
4.43072998903641e-05
6.62189366553071e-05
1.62534475669055e-05
1.29515285752384e-05
4.75334265659257e-05
5.27309204029556e-05
3.38364453903795e-05
3.09286919281209e-05
1.29861485779812e-05
5.81290461678917e-05
3.52538779611637e-05
4.9754320372738e-05
5.56719078134934e-05
-1.83059868464831e-05
5.10322153686052e-05
8.40967648798432e-06
1.76748976324358e-05
6.5503542073587e-05
5.72306530983667e-05
7.26580052521184e-05
7.03278690953472e-05
0.000118903117736096
2.88707853461181e-05
8.62510406123309e-05
7.01878596391936e-05
7.74486668922985e-05
9.8448147002752e-05
3.86032662294686e-05
8.09588894726945e-05
5.68513935192917e-05
2.3330469155073e-05
4.55938084984738e-05
0.000110412724021367
0.000105796455070786
3.1703346951978e-05
5.62023088909899e-05
7.29758603934844e-05
3.03067842945862e-05
0.000137758266690198
7.35097260826128e-05
5.10313474400723e-05
2.15015126798398e-05
8.3411123848455e-05
6.32480818568008e-05
5.81435113538893e-05
2.44617462074102e-05
2.26059417634634e-05
3.07149591473037e-05
3.09215055423443e-05
0.000101983723574779
8.46467018918246e-05
0.000105419539488496
4.38496187090666e-05
8.07042469847927e-05
5.10022915085672e-05
1.94072379484446e-05
0.000103646726761543
9.32266243049313e-05
-1.24759382177638e-05
1.09173948850242e-05
6.16496263661217e-05
-2.21992192377058e-05
0.000111469832627758
8.36524340067146e-05
6.14671310097699e-05
8.94217488307505e-05
9.42052626556754e-05
0.000102001754942666
6.136751086391e-05
8.24142601491138e-05
0.000162999972029834
4.7166491694814e-05
5.51267107021324e-05
6.01996866486449e-05
8.55649500988378e-05
8.1565375387913e-05
7.111736462887e-05
6.28496981738363e-05
0.00013546927697218
6.35868113853732e-05
4.03508939074757e-05
5.11640566232893e-05
9.25836685777312e-05
6.95190896466146e-05
8.75947486493972e-05
4.17745392356942e-05
5.98835802917198e-05
5.74106540570925e-05
3.79904212726622e-05
3.35630575276082e-05
3.82972599289523e-05
7.1441673331201e-06
2.96217199982333e-05
0.000100853379854721
4.57662891837666e-05
7.65321574278456e-05
0.000112936978069246
7.10995007752767e-05
0.000124001846515637
9.18992072400914e-06
3.29269805907718e-05
4.89161442858724e-05
3.25355411827066e-05
0.000115392601068222
7.51885776067793e-05
9.5960329024833e-05
0.000116638838813297
6.47484896530355e-05
0.000105322386071032
8.44219875575107e-05
3.43217407010087e-05
7.66493004098501e-05
8.75691508285421e-05
0.000101769959653812
2.13572695235639e-05
8.67358798927058e-05
9.82040963688436e-05
7.62514180315355e-05
3.88222511131278e-05
4.23811324374278e-06
5.87417843780934e-05
5.19215833822359e-05
4.45293954781355e-05
6.62921759377673e-05
6.46928093950438e-05
7.99707646941542e-05
3.58246319281059e-05
0.000123761128259437
2.98974986295052e-05
-1.95478792262776e-05
9.6884810200076e-05
3.93645919261611e-05
6.24585508560174e-05
1.21498135824031e-05
4.09973252889194e-06
6.70870633383863e-05
5.45291038286871e-05
7.27514381601182e-05
3.36898668931424e-05
3.30377042231286e-05
5.65146815521902e-05
7.96102906495816e-06
6.61854100258329e-05
7.68810210842388e-05
4.98825363371851e-05
9.48853625832607e-05
7.24143012254988e-05
4.95067695863492e-05
3.6551486558845e-05
8.77480107432002e-05
7.03327880047776e-05
6.44010817730718e-05
6.60233000226999e-05
7.5238499080494e-06
6.79139211742947e-05
1.80470843483959e-05
2.52666626814147e-05
7.14973843935458e-08
1.32827634034587e-05
2.44651017054575e-05
6.96590689940912e-05
3.06372690023948e-05
7.57709950483162e-05
0.000112274818897568
8.67355189841565e-05
8.33350721628339e-05
5.06551193562259e-05
6.50619178094405e-05
4.96746811450165e-05
4.25899219906116e-05
2.51070101060568e-05
9.81271625204816e-06
0.000116069749322543
7.14846709172678e-05
4.36338672230643e-05
9.58496226686425e-05
8.20525719409764e-05
4.02380316700382e-05
4.68865737171042e-05
7.39882071614757e-05
2.47696786921555e-05
9.86260952930699e-05
4.75594881345938e-05
2.61251330760399e-05
6.45402222913883e-05
2.30774233504735e-05
2.92682994458179e-05
3.19191377894733e-05
6.97459614784319e-05
2.24090570076657e-05
3.21058200137132e-05
6.2185777411818e-05
7.09131722468024e-05
9.71361041982989e-05
0.000112844902591967
2.26961844814859e-05
1.46841432335426e-05
9.01161253615538e-06
2.20277658455493e-05
5.7527901057764e-05
2.27946522369426e-05
6.78959239175705e-05
4.66399054397313e-05
0.000108351604493319
1.73000062334908e-05
9.83545934709702e-05
9.98354634146292e-05
0.000110693956231212
8.2358399343342e-05
7.29299006727874e-05
9.05524886623422e-05
0.000102597351832787
0.000135900604295686
5.87951337581171e-05
2.85142528496781e-05
0.000106707643159023
5.94613157171574e-05
9.6567768018336e-05
6.34034091230775e-05
9.20983052028234e-05
5.25940723209131e-05
7.21777935148935e-05
4.61639820134037e-05
7.53035979249783e-05
6.49931414894549e-05
8.30707513483241e-05
7.25652517314755e-05
9.26582716263517e-05
2.15514548745177e-05
2.24748093060627e-05
0.000102017945183171
8.52067952679188e-05
1.9805410999008e-05
8.46380911881322e-05
0.000101317388790358
4.95058944288974e-05
7.81306388347114e-05
3.50224253560301e-05
4.0801400420469e-05
7.23644596146849e-05
6.09918015865526e-05
3.19791610754888e-05
5.13428795431344e-05
2.7573063104168e-05
1.76861522704406e-05
0.000122035679073647
7.0504791467945e-05
4.90010646248507e-05
3.84763356456965e-05
0.00010820307085715
3.75929972915087e-05
6.33316934983762e-05
6.4284969441246e-05
2.25612054394218e-05
5.56570969669513e-05
5.84000101754099e-05
2.62044917814488e-05
1.22310497003316e-05
5.78792472083381e-05
6.07610290110675e-05
7.21031915726827e-05
3.73821516344844e-05
0.000131588192257405
-6.92695163550311e-06
3.01405015902233e-05
2.52451780987844e-05
5.93240173133897e-05
1.859863618855e-05
8.2322722356553e-05
3.67961305276075e-06
0.000118332692344556
4.95637037670522e-05
5.68082026101483e-05
6.30622332061749e-05
8.17730678578228e-05
8.56437087825546e-05
6.35560814736109e-05
1.42357291837574e-05
0.000106213259743305
8.69606234901841e-05
5.0441090467962e-05
8.00721550776878e-05
2.97315291825096e-05
5.16263087937643e-05
0.000112180898687086
9.99640210639876e-05
5.89115742195824e-05
0.000149821356396212
2.07040704727505e-05
0.000126912353410824
1.72172328603746e-05
6.80193600479385e-05
7.94428695591361e-05
4.19654767093724e-05
3.41952377749028e-05
4.62976821788395e-05
7.12610155469349e-05
6.73410035859521e-05
7.72692511978311e-05
6.0208161867974e-05
1.71044836768161e-05
2.28968358095577e-05
5.55936037399527e-05
5.94115414517423e-05
2.34064287301828e-06
4.47200508178309e-05
3.99866864566762e-05
6.57259977702034e-05
4.75404840269537e-05
5.39229142465249e-05
7.84937141630057e-05
2.70591148291066e-05
5.38383440897854e-05
7.05630221739123e-05
2.4606041497551e-05
8.6394261033316e-05
-4.62144872218019e-06
-1.67783073274684e-06
4.89291884107363e-05
3.92177588695528e-05
5.10265789187824e-05
0.000112252058250464
5.42545544501284e-05
8.54964929778765e-05
6.73204550331546e-05
4.22797269577478e-05
5.74933749218483e-05
0.000119701128404301
0.000118760238785103
2.89775035619683e-05
5.06282117962818e-05
3.82041605649726e-05
5.5124470968502e-05
5.91505783996023e-05
4.2734523349995e-05
-4.40999430853723e-06
8.73759933488253e-05
4.99946109981046e-05
7.91356461008836e-05
6.68731222831122e-05
1.01033756497742e-05
2.48354183007545e-05
3.38442392011899e-05
3.10079532597926e-05
3.41642746928237e-05
3.84242857884863e-05
6.95546347140737e-05
7.36111710082892e-05
5.10111395725414e-05
4.42680418528385e-05
4.39080707579724e-05
0.000143708237139725
4.6638109680155e-05
9.77446563076591e-05
3.78788510342255e-05
5.03335059041246e-05
2.93930609668594e-05
8.06782281759499e-05
5.61343431751995e-06
0.000143475799636856
7.18854863613225e-05
0.000139998343588975
2.42304679370574e-05
3.15467383408165e-05
1.27770613289349e-05
2.15362332988909e-05
5.33245119236528e-05
9.71317362279063e-05
5.43804024685077e-05
2.10267744457321e-05
8.58962482172006e-05
9.12707754841207e-05
9.50471972244995e-05
9.3091373164728e-05
4.72802082807589e-05
7.2532448763445e-05
6.01652225211692e-05
6.03261122819759e-05
5.36851908758184e-05
4.68865073889113e-05
5.9573556478024e-05
2.08336592336528e-05
7.20228489499635e-05
8.16050327162531e-05
-3.68421664099203e-06
4.18783032202403e-05
5.23116743531518e-05
4.51197556108408e-05
4.71425761095319e-05
7.53153056849236e-05
9.80454610190679e-05
0.000114335338076204
7.81483486597476e-05
1.11060537018412e-05
7.54586238403119e-05
5.08898401794872e-05
4.15657661980267e-05
4.08026150704096e-05
0.000113973978838273
1.9333134172139e-05
7.39875588242323e-05
1.2292836291201e-05
4.76765479073945e-05
9.75958659097576e-05
1.45416235604679e-05
-2.76379183506647e-06
3.72180935645761e-05
6.67247402603966e-05
7.32997494826496e-05
0.000103499874206971
7.27176908448753e-05
-3.35328488562573e-05
8.17963753106497e-05
0.000118145487107268
7.09554006846779e-05
8.54284806173138e-05
6.72045000132256e-05
7.24929573105751e-05
8.27492010796916e-05
3.64952623391863e-05
8.95953851413107e-05
4.62819612610076e-05
1.93200506051305e-05
6.76027134891836e-05
8.53259286911102e-05
4.52775324719216e-05
7.88146670794854e-05
8.73392638362116e-05
2.17769577866262e-05
5.05520362984016e-05
0.00010085712275488
9.66809544973401e-05
7.51577313664375e-05
1.41317651159951e-05
7.75845448796771e-05
6.60518871142415e-05
1.0652112540268e-05
9.77628834069072e-05
5.42028515677854e-05
0.000129574605880308
1.39728092475611e-05
2.93450940650145e-05
9.61977635848862e-05
8.19649484536535e-05
0.000117885976826687
6.35155481753028e-05
5.34389538829126e-05
9.46971542885244e-05
4.93683809365926e-05
1.89951975294381e-05
3.21694068386033e-06
0.000102801656683182
0.000139314519901698
8.18258238125707e-05
3.06929963010692e-05
4.11414878443415e-05
1.88871817697189e-05
6.9864173635909e-05
5.77667438028995e-05
3.78076349140968e-05
8.74605590642947e-05
2.55466286478421e-05
0.000118648532492231
5.94260289107913e-05
4.67534375503582e-05
5.23753601454466e-05
6.32047458774552e-05
4.30920171147913e-05
3.30857510812078e-05
3.39942814293338e-05
8.81992983143323e-05
7.76354304134466e-05
8.52863032121541e-05
5.75237188233922e-05
7.18728070405207e-05
5.71207541752555e-05
0.000101661675836039
0.000109948085475677
3.52293145256305e-05
8.89634752404608e-05
3.29327658316834e-05
6.30521276680175e-05
7.40327065040027e-05
9.42860116304738e-05
6.66853179821474e-05
2.9775558926526e-05
2.07587918902534e-05
4.32104682977827e-06
1.35686195373011e-05
6.10028171859013e-05
6.66544734503258e-05
4.54189097957236e-05
5.96680223126378e-05
5.22803746297474e-05
7.54718493982561e-05
5.16597877248974e-05
-2.02740717852235e-05
5.29205352025317e-05
0.000130853747582004
9.52496487062831e-05
6.29183962641954e-05
2.54833544399684e-06
3.33813688288707e-05
1.93276526880565e-05
3.34165559420143e-06
0.000115688441524083
3.50892535577125e-05
7.23526750749433e-05
6.79914082810405e-05
8.05758499814375e-05
1.06111378886493e-05
7.94560774364351e-05
4.69778118918699e-06
3.35310601780907e-05
7.10600756892872e-05
6.29820335550246e-05
3.10575384801056e-05
6.68709656130077e-05
3.11915518794302e-05
4.39497840218896e-05
4.31205584526024e-05
1.90822178615374e-05
3.22506502973084e-05
2.81062177855957e-05
8.58089040231251e-05
0.000126190924183142
4.29392385347168e-05
8.56344906162738e-05
2.62409106943536e-05
0.000108375541592747
6.18778283486185e-05
5.69919842316949e-05
0.00011597549171052
9.8505953697829e-05
7.85624645415421e-05
6.45770136803328e-05
4.4617402018385e-05
1.58185856632368e-05
6.32224744432532e-05
4.65214719504278e-05
3.5061467340877e-05
4.25490990381239e-05
7.09217382354013e-05
7.72674343125916e-05
5.64306434517518e-05
6.94938669655813e-05
0.000108880726315887
4.6379930202539e-06
4.86774226203027e-05
1.79888328735423e-05
8.47513271087171e-05
0.000114211355733642
5.31602394639672e-05
4.28199653083353e-05
0.000106223666261533
9.23549615797262e-05
7.2380234686481e-05
-2.09115978088514e-06
6.11090927959322e-06
3.95890961754339e-05
0.000102042755912407
7.3127774310472e-05
6.70493969887755e-05
4.57980837834044e-05
7.07806482731347e-05
4.28586231633341e-05
0.000142973402979897
4.5518428256666e-05
2.4145482590607e-05
4.20812471711991e-05
4.69984771583837e-05
1.16287771588209e-05
8.58436726875171e-05
6.5712306785976e-05
1.46763830782504e-05
0.000124879519200672
5.08499234906577e-05
8.56671378622206e-05
9.74425601033641e-05
4.19308365205133e-05
7.91661485276982e-05
8.60471478932848e-05
0.000132000525284401
2.58070907146208e-05
6.76353839774847e-05
9.57802232135209e-05
0.000140713904575085
2.71017467453349e-05
4.68234888997271e-05
5.79275881158311e-05
5.68106194415611e-05
5.26728052587278e-05
0.000103132173272079
3.9125993209096e-05
5.10614854506084e-05
2.63158661866148e-05
7.56387616041892e-05
7.86411855488596e-05
3.2138369903206e-05
9.09756626182874e-05
6.24717298723988e-05
6.86503932814487e-05
6.59387403945752e-05
2.6021030054785e-05
7.63640952826995e-05
5.01156616764507e-05
4.60485732322909e-05
4.148645040829e-05
3.12861054276219e-05
5.10865166161159e-05
0.000106194415718868
8.25811593629757e-05
3.21480927062427e-05
6.92889702817472e-05
8.35509618877764e-05
5.8018543689708e-05
3.49731435038321e-05
5.01701289219121e-05
5.90700204171818e-05
6.27205244979378e-05
5.49282472148211e-05
4.48248818100883e-05
0.000125152770069747
5.01907785581008e-05
6.35321937297799e-05
4.85934663591781e-06
1.41797936932308e-05
1.96462936205881e-05
0.000110381862715763
6.63577543507738e-05
6.80923286924878e-05
2.85859263883696e-05
5.2924992854767e-05
-1.90534332929103e-05
5.90432364970079e-05
2.46526555424666e-05
7.21577697295256e-05
6.70807635552411e-05
4.97986459674337e-05
-7.3376402117805e-06
3.545382539192e-06
1.39107594419736e-07
6.99887354588522e-05
3.25943036732465e-05
5.87867318930696e-05
6.24749127968487e-05
0.000106657009586151
3.72890510935017e-05
0.000101287023335975
0.000135915249109981
5.44410694060803e-05
3.17232457848107e-05
4.44074670630264e-05
9.73072328558484e-05
9.24437455127154e-05
8.76489361885218e-05
0.000135002598658594
-2.94022252212939e-05
6.72749043598208e-05
8.40525859625545e-05
3.60889082853846e-05
0.000100344528574687
6.26112562815724e-05
9.2170708204716e-05
2.19262819797882e-05
2.28740107857532e-05
8.76156524240893e-05
9.99271603557371e-06
4.50624039376475e-05
1.89149355679523e-05
3.64167008758973e-05
8.14542844888393e-05
8.42372550301746e-05
6.73808674553263e-05
8.91054554796442e-05
0.000101218014168081
4.7873378675692e-05
8.62045189837138e-05
8.44121326485329e-05
6.29183077499139e-05
5.3953051657564e-05
6.74186821850579e-06
7.23657277977577e-05
1.42725910135804e-06
7.14812391158519e-06
3.39619065023234e-05
8.06028614161483e-05
0.000107941211203192
4.97632360043317e-05
8.42787116469148e-06
9.59382805910045e-05
6.09757660973991e-05
9.16648829305541e-05
8.84978492863612e-06
1.89300700133208e-05
0.000110927030160944
8.06444442962057e-05
1.13601900314065e-05
0.000106284234569384
0.000106950937509002
2.96936702800536e-05
3.35370522206917e-05
8.32751958041457e-05
5.33536130318273e-05
5.60368939294441e-05
7.77668279826973e-05
5.80952569073767e-05
8.45619053242573e-05
3.57182931551578e-05
7.49502182564278e-05
0.000103488193044709
7.95633688521683e-06
3.99422497781018e-05
-4.84054293243877e-06
4.06715885871186e-05
3.90671642742657e-05
6.4638368481093e-05
5.6656389580025e-05
4.56775040811855e-05
5.5076128476594e-05
4.46813975273002e-05
9.01335080286056e-05
-4.15224806293756e-06
5.37354575844327e-05
9.45590363895472e-05
0.000128030579103978
8.88117630961998e-05
2.97234079232916e-05
1.27214618270089e-05
2.11342148259106e-05
1.66011521802254e-05
6.30351866833579e-05
8.62159008178999e-07
4.28165883417025e-05
7.86204260260659e-06
3.71637457042936e-05
3.93423047778001e-05
5.4213712527275e-05
3.85429344708585e-05
0.00012178310397724
1.52933219711419e-05
6.72183091727623e-05
1.0107868156753e-05
7.76682912181744e-05
9.00220607973949e-05
2.03098506776308e-06
2.92136454129839e-05
6.54372613992981e-05
8.58515700992642e-05
3.29301835826385e-05
4.41678469758253e-05
8.73553324133863e-05
3.48481132423752e-05
5.01727380815214e-05
5.13846760767438e-05
5.38364262995213e-05
6.83389964260166e-05
3.81016316112642e-06
4.12345309539082e-05
2.95749278748463e-05
5.21775506008748e-05
6.40515422174073e-05
6.45697056934115e-05
4.30460280397357e-05
7.05548221822141e-05
0.000101220754469514
6.50690052255541e-05
3.80777990967537e-05
5.12272433883779e-05
4.99937633803133e-05
2.32845853563058e-05
7.15238783711608e-05
4.04863596361166e-05
7.74529009092815e-05
2.97982185787462e-05
3.86934807046472e-05
3.65227521418281e-05
6.33003741392466e-05
2.49700546260644e-05
-5.47482504735195e-06
3.08509754949402e-05
0.000115080466072647
8.28942277162414e-05
0.000108433602948432
7.77417126544051e-05
4.9697872737797e-05
6.14930030668733e-05
3.52027276138873e-05
5.55036567387454e-05
5.40771585876164e-05
9.28788390458796e-05
8.5567599008102e-05
4.57427099212777e-05
5.18912141455676e-05
7.484088614942e-05
3.33439393410371e-05
8.09074249425926e-05
9.20124571855735e-05
2.86716914220195e-05
3.22069837505134e-05
9.20380311439997e-05
6.18452015819962e-05
7.12483363134348e-05
7.63205731164856e-05
1.91041860428837e-05
3.18257244008175e-05
3.78043638434864e-05
3.74868702562169e-05
5.91136086199529e-05
0.000108164862206999
3.10396720676664e-05
8.14592229303307e-05
5.33582965492513e-07
3.80353514262017e-05
2.6384292220374e-05
6.16354628723356e-05
6.41907441834888e-05
7.71702497815856e-05
0.000111234791172815
3.60615898241506e-05
7.0458042105458e-05
3.26823053864881e-05
6.12275728451986e-05
7.75031077182133e-05
7.35185751287055e-05
9.93186355563033e-05
0.000116031716812598
-2.5570387514862e-07
7.06220764620606e-05
1.94064378186533e-05
8.58054136837718e-05
0.000117528786087658
1.96811217701258e-05
6.99220155133748e-05
4.67337701697699e-05
-1.12053934808407e-06
1.52582493527377e-05
8.00999932060826e-05
7.22188442534896e-05
3.30423537975237e-05
7.04863714487037e-05
1.5680682668127e-05
3.5159085813387e-05
6.6326181387193e-05
1.32884415116294e-05
6.82190135072391e-05
4.88202033992036e-05
4.1820695890067e-05
5.10911815928092e-05
5.5776268078136e-05
4.81922229232623e-05
5.10359500420252e-05
0.000101207426790545
-1.50969819481902e-05
9.32729900748829e-05
4.62115153342473e-05
5.66316365029347e-05
7.56385339051203e-05
9.1168453602449e-05
4.92009306191331e-05
8.07059533994612e-05
6.21738420574469e-05
9.43409315898555e-05
7.5821440538664e-05
4.19485858364779e-05
4.22510382591196e-05
3.56352324932396e-06
9.09323119431293e-05
1.49726064234094e-05
-6.21985713695945e-06
6.96962313796966e-05
5.56387364991141e-05
2.00943431481729e-05
3.01499829064897e-05
9.78866669798571e-05
3.99225907285933e-05
3.14305770827791e-05
0.000110440079874951
8.20207186884399e-05
9.96287689228348e-05
4.85819556337257e-05
6.54044967184175e-05
4.3386610985275e-05
3.12879673264281e-05
9.95558414648366e-05
5.83224548217361e-05
5.35537922690273e-05
6.59771496469415e-05
7.33841130545138e-05
9.09111408401609e-05
4.09123907079923e-05
5.43404358832362e-05
8.08871532219302e-05
7.39488178308457e-06
9.88603168280234e-06
5.16940960031409e-05
4.16463553518485e-05
8.4427047692843e-05
2.91477003930349e-05
4.87419987149393e-05
4.06948877850521e-05
0.000112409904783284
3.51395765797759e-05
4.69457312864629e-05
8.3822784241904e-05
-2.0724185781002e-05
5.0475973647032e-05
8.98715003052828e-05
3.73944537120825e-05
8.91696036038127e-05
3.78401502051804e-05
5.36903529180873e-05
2.98129462475042e-05
4.72041244369732e-05
6.11045464224061e-05
6.16719576274342e-05
4.32189060080148e-05
4.36923781243759e-05
2.9306506035618e-05
8.18889492195742e-05
6.56461577281076e-05
4.44418412615623e-05
7.94327693334327e-05
1.97423237308513e-05
0.000103690531451426
2.94590706011645e-05
5.64695294275606e-05
3.66663101105937e-05
4.7081193472619e-05
9.79428209653219e-05
9.2878748782908e-06
2.36895733139652e-05
8.58723441681871e-05
8.5783657484619e-06
4.29104182389948e-05
2.44610615929168e-05
8.46868608560397e-05
0.000127100262012681
3.00711918511181e-05
3.41959143642972e-05
6.88916148614918e-05
3.85673807350552e-05
3.07086669995258e-05
8.64029171905195e-05
3.54037126566886e-05
6.67892684041941e-05
9.46827783261878e-05
-7.27211158656354e-06
5.17846484495645e-05
0.000103736752016426
2.40279993969681e-05
4.74778535065356e-05
8.92549223318381e-05
4.98225910261432e-05
2.55743087017813e-05
0.000117837257064469
8.71013797916086e-05
7.5388981712264e-05
8.87552121149855e-05
7.58953135268788e-05
6.43923622460339e-05
6.01038210218065e-05
0.000111769925580077
9.61252688812825e-05
3.47746918095183e-05
7.09733977038939e-05
3.69665255348261e-05
4.65523831432008e-05
4.96682083724613e-05
8.72813402253423e-05
5.39849187914493e-05
6.06010809265297e-05
0.00010119348201752
2.90021591658863e-05
6.80021099211775e-05
3.49371672773845e-05
3.67394480126215e-05
3.73105759255812e-05
9.94555393075398e-05
4.77180230637443e-06
5.71031595587571e-05
6.31662418366948e-05
1.22720721275988e-05
-4.68945811969848e-05
7.84126522710268e-05
3.19443231346373e-05
4.28312740663318e-05
7.51662022989301e-05
4.14357632801306e-05
6.33931092503722e-06
2.23131019692507e-05
4.90134589118691e-05
2.09564911190764e-05
4.59641085113473e-05
5.80913876922802e-05
0.000108565227411188
-2.51889242975497e-05
9.58520106554421e-05
9.02322867219987e-05
9.33191878223922e-05
0.00011414924928258
7.64564337105126e-05
8.85228738089806e-05
5.28332813026921e-05
7.29702286578184e-05
1.24816544084871e-05
8.07463245590951e-05
7.25534755950464e-05
5.92052460577253e-05
4.68078091487518e-05
3.73565194863455e-05
3.87343312274827e-05
2.96564944472201e-05
5.55998215568235e-05
-2.09251708945617e-06
4.34701093549978e-05
6.22267808296211e-05
5.11445367980256e-05
7.28489904436274e-05
5.25732962692602e-05
-8.19014880016395e-07
4.54969891072785e-05
4.66705193875167e-05
0.000124366664682343
5.40841407682864e-05
0.000100978021674238
7.89713774485222e-05
9.01192009576984e-05
2.27970548037975e-05
-2.05030203650129e-06
4.72149949714441e-05
7.86406685829467e-05
8.75200976542733e-05
7.53304865390219e-05
8.01980871689415e-05
6.95091192089497e-05
9.16142012955338e-05
5.58340654782537e-05
6.08745006841765e-05
8.44749607792859e-06
6.10869193842813e-05
0.000105328467978377
1.89572014495087e-05
3.61793022051861e-05
5.18522516905223e-05
8.15682412437191e-05
5.84579353187461e-05
3.3689860001846e-05
2.22409777539812e-05
4.73050278026772e-05
2.10777149381366e-05
3.63396173137053e-05
6.29781460988942e-05
6.32381658856696e-05
2.42015306021082e-05
7.02459283636197e-05
7.14543592622615e-05
6.9068959424161e-05
0.000118440038911638
0.000145204899136693
9.73728271178211e-05
4.20728183040221e-05
1.63297603780996e-05
9.58640301279445e-05
6.63143606633873e-05
6.56623318208102e-05
4.03519124828305e-05
3.82753894435748e-05
6.28849249864983e-05
0.000100935825693154
6.14256275104284e-05
2.51430088620138e-05
9.16786714280447e-05
6.35832068181804e-05
4.04653985532483e-05
4.2297783672938e-05
5.45396356358198e-05
3.75600853984158e-05
7.23087013263142e-05
8.93593152555882e-05
3.93301031423089e-05
0.00010843977669673
7.18404653343465e-05
7.49837715962573e-05
3.24520740618195e-05
2.50372002403468e-05
5.51304022144598e-05
6.0518806227167e-05
9.52329394607503e-05
6.50102185927284e-05
9.6813200220197e-05
4.41086730164142e-05
6.88042587967779e-05
9.38317976585498e-05
3.62931916401853e-05
-1.6748520895783e-05
9.2548955589846e-05
9.8124279923258e-05
2.77340399344831e-05
5.32280141797769e-05
3.27304032959462e-05
6.41926531081153e-05
0.000102034140532812
3.92609954590799e-05
-1.66066712784605e-06
7.01811353093689e-05
5.42269431697609e-05
6.10632262041108e-05
7.03659975141748e-05
7.20635262835482e-05
2.89892041087735e-05
8.18547897392344e-05
-2.49652996057199e-05
0.000129348731272423
9.45961902507945e-05
6.36383438599507e-05
4.8988816348085e-05
7.25463674419618e-05
3.95127548702946e-05
0.000135860014205861
0.000126231715539766
0.000105935351231749
0.000110762221192486
2.01870658055619e-05
0.000107267109816157
9.6785467939176e-05
5.22595916162172e-05
3.89133227946559e-05
3.59250854795168e-05
7.19791923415199e-05
2.5531806615611e-05
6.12563436763122e-05
-4.14929533326814e-05
6.39671472419697e-05
6.49292854659179e-05
9.62152047176966e-06
-1.87190491573489e-05
-3.49288358684463e-05
1.15949486923519e-05
4.14683882278954e-05
7.25310796571929e-05
0.000146795627798466
3.8900567095787e-05
2.63945936178139e-05
8.46969851860787e-05
5.32491125096411e-05
3.88023765250302e-05
0.000103294746036569
0.000120017586817659
6.25536080769031e-05
0.000114135291788266
8.85165693810996e-05
3.62177553076765e-05
9.21009807148381e-05
7.01470783479485e-05
5.67767112429961e-05
7.22405988928745e-05
5.87784453544782e-05
7.23814649030625e-05
4.47155076549639e-05
8.33369852280063e-05
6.78608423435629e-05
3.36512525234044e-05
7.99883011545087e-05
8.95669207030021e-05
4.21114934886101e-05
7.33382469705235e-05
1.47239121890419e-05
6.02551342082064e-05
2.23521019284579e-05
0.00011915289817322
5.27604212406787e-05
6.29381851955156e-05
1.51652218679731e-05
3.18879936731347e-05
4.41900031788205e-05
6.79922032805676e-05
6.93643826770712e-05
0.00013807769216664
1.89998966701915e-05
6.69297687563461e-06
0.000107666407467578
0.000116658367934039
2.75939771029458e-05
8.7476262404272e-05
2.67450249474352e-05
4.21879705905472e-05
9.78900317183186e-05
6.20370379600653e-05
5.62432343052686e-05
-2.12218622324748e-05
5.98701320055445e-05
5.87034679741149e-05
1.49491601783501e-05
5.40887099786684e-05
1.25828658338379e-05
3.41549778096907e-05
1.37625489490099e-05
0.000124026997000235
6.72583990634523e-05
5.76399056667293e-05
4.18074712872716e-05
7.04703550198484e-05
0.00011301382169325
6.13276441212588e-05
1.90861016516245e-05
0.000136657310872366
7.1517392705852e-05
5.27944751475021e-05
5.81517172747557e-05
5.57505370207592e-05
3.10516165645815e-05
6.55505263141913e-05
7.98287388442763e-05
4.59199992968741e-05
5.38123816604615e-06
7.62696910890725e-05
-3.04844489923517e-05
4.25174100652248e-05
2.86089068896905e-05
-2.16503115587364e-05
4.80847489251896e-06
8.18280314348414e-05
5.3676983687933e-05
3.65953522042816e-05
6.99230231932244e-05
0.000127744180680764
6.52487186352911e-05
4.60882441949662e-05
-4.01985523743944e-07
6.65406301211006e-05
5.45427140095959e-05
4.99701111631609e-05
6.03673492279646e-05
8.53908707287794e-05
0.000106334799105084
6.22651189086212e-05
2.1718605023328e-05
5.21296180873004e-05
8.1280321364534e-05
0.000114868485843945
-3.67258391846573e-06
4.17146858440112e-05
5.40053077585559e-05
7.13192394120732e-05
1.68316404026999e-05
6.57112661960487e-05
5.62002985888193e-05
5.49144858036713e-05
6.69229215933144e-05
8.2897588144281e-05
0.000120616256140455
5.56407372720451e-05
1.90126741824076e-05
9.20138352002381e-05
3.58129394013206e-05
1.4225367220433e-05
6.08925785592106e-05
0.000133198303207624
2.41213941923099e-05
4.2347008148546e-05
6.68696249306902e-05
8.02720664524266e-05
8.43217329311644e-05
7.15174879425409e-05
7.02509024921464e-05
7.13731011506292e-05
5.70810918256611e-05
4.33701066552979e-05
9.42407587292853e-05
8.38191901722023e-05
4.75000093107448e-05
4.74017901628498e-05
9.80842605536824e-05
6.70724052952811e-05
6.10408841769392e-05
1.26226087689003e-05
7.62828659034093e-05
6.67877865837699e-06
0.000116767135549856
1.70194987283377e-05
5.6568059355967e-05
4.37729921616445e-05
-1.85875895639363e-05
4.63433013431571e-05
0.000115062306758511
2.67759149187655e-05
7.67455779454253e-05
8.3311914990372e-05
8.19522671606564e-05
2.60178011628197e-05
8.01728844943043e-05
3.3028270862871e-05
8.06512613142516e-05
6.77065713328161e-05
0.000104326552371302
0.000120374234247697
6.28703930529309e-05
-1.82114466306973e-05
-2.47610633679718e-05
3.56367992560436e-05
0.000100593135079775
4.25333948053414e-05
9.24395896852738e-05
3.0832573797884e-05
9.44508234158725e-05
6.17192309200426e-06
7.39387445016355e-05
6.52675232049184e-05
8.50626600080476e-05
3.08601487708441e-05
2.20176619357185e-05
2.90974526649995e-05
4.16315531362365e-05
-1.85186286929498e-05
-1.85203520866225e-05
8.3407616580126e-05
4.6927877373165e-05
4.48301573368004e-05
0.000124615437032365
0.000131214680381026
4.98902270323915e-05
9.61353751857012e-05
3.8507618173646e-05
8.49889088316995e-05
4.52338072935546e-05
1.82967850160708e-05
4.07222726054635e-05
3.27424633171011e-05
0.000119433466045067
8.02651063521499e-05
4.65961638843909e-05
0.000101546295495149
3.3070513833713e-05
5.90388004791734e-05
6.09005411342377e-05
-2.84738775452811e-05
3.28201579778691e-05
2.78355974302824e-05
1.66428398649202e-05
2.52458953155101e-05
-2.63592231708431e-06
7.15645333122722e-05
3.98929445755283e-05
7.15485021578338e-05
4.38368606929867e-05
7.07518415951495e-05
5.65483200191868e-05
4.20727297689802e-05
3.51215696377829e-05
8.55054347247889e-05
6.83873875244763e-05
2.95187392916803e-05
7.21630873986934e-05
2.29709640117e-05
4.54204155761293e-05
2.33431208814064e-05
4.43413695985957e-05
4.96517259986026e-05
9.66353254612716e-06
4.15966383167873e-05
4.77508536299812e-05
9.99953205961096e-05
-4.9382457033556e-05
3.09252386361994e-05
4.9173075050472e-05
9.14138238475294e-05
4.09933746604667e-05
3.86392956275625e-05
2.95836475564284e-05
4.93008454224663e-05
6.17955390106372e-05
7.40506874279126e-05
9.40874581815933e-05
7.92665860607159e-05
4.40461324668424e-05
4.86686968471203e-05
2.14470267409102e-05
7.32252165579207e-05
6.43765208922101e-05
0.000107972515685443
6.82351128579196e-05
7.04075292843872e-05
0.000102210122440275
3.78757142534558e-05
6.68612368984282e-05
1.38681569873704e-05
9.27152685820648e-05
7.80105550815165e-05
-8.50722016595692e-06
1.67986891574683e-05
2.27982701877327e-05
6.6141648534703e-05
2.46909260539858e-05
-3.75640427626235e-05
7.71307271061685e-05
8.47255139820133e-05
3.12972118939024e-05
3.58307060727135e-05
3.92159240222677e-05
6.34011469192346e-05
3.26412550366979e-05
6.99280767563198e-05
6.31368364826671e-05
0.000146022502911097
1.33047601145454e-05
0.000104436205676393
7.8265114699094e-05
1.78337544468034e-05
8.01840659394504e-05
1.91487392991423e-05
4.63323552533921e-05
8.05964894127759e-05
9.22173525672385e-05
7.3643055513593e-05
0.000136152062744904
-2.31653843353809e-05
4.86390372183397e-05
0.000110090453286125
6.75271058588117e-05
5.07561099229263e-05
8.13213742392681e-05
0.000115227781828107
8.73705638907792e-05
2.23567401299401e-05
3.08505512508678e-05
-4.60124251883525e-05
7.28081213502084e-05
7.14591312645075e-05
1.65272342257363e-05
7.3006010946051e-05
3.79286638795134e-05
-2.23600819480179e-05
4.75017618604544e-05
4.34860359988939e-05
6.67191709665706e-05
4.74354549254232e-05
5.63565811304542e-05
7.69774005675467e-05
3.43557935436992e-05
4.92707051051963e-05
7.94878712198101e-05
0.000114056371172853
9.07912240566883e-05
9.09345130515792e-05
4.92546326162894e-05
8.90662929712965e-05
7.57311482661307e-05
0.000102966413073237
-1.74394055797371e-05
2.18754674108999e-05
9.71675218819806e-05
-1.01008717321839e-05
3.21107861098692e-05
7.4465860337705e-06
9.85746978258306e-05
3.12210298141455e-05
0.000116911888459821
2.19921538427653e-05
4.72734737288795e-05
6.41145976842717e-05
7.57768747596202e-05
7.45287214426375e-05
7.09635797204054e-05
9.58145180860177e-05
3.72976509817538e-05
2.13840807217321e-05
8.42504028580029e-05
8.64182970516096e-05
0.000121996473647076
8.66071844515141e-05
8.11628591087433e-05
-4.62931853283626e-05
7.88617276160228e-05
4.80946293577841e-05
6.47613257429828e-05
3.98483097278154e-05
4.8191331057289e-05
5.28238989532095e-05
5.30084715176636e-05
6.27196127407595e-05
7.33553329185445e-06
3.65910648929804e-05
1.83602840945575e-05
-6.99858179220349e-06
5.35785449078096e-05
6.88490430702812e-05
4.65082638200727e-05
3.61496475571411e-05
1.79318679991303e-05
7.88109176250658e-05
4.30935518956055e-05
9.94725670609685e-05
3.69197918099848e-05
7.47149832075157e-05
4.4085418439009e-05
8.61214845958752e-05
5.77749597429174e-05
8.42352195842773e-05
7.03455170659412e-05
8.17177800880693e-05
0.00011571364354325
3.53216983439134e-05
7.448556456225e-05
6.26909628169158e-05
2.36711364744036e-05
9.65632124433459e-05
6.10969448485341e-05
-1.97547788416833e-06
9.95216362487394e-05
4.195109172917e-05
5.77369534590016e-05
4.8474242990932e-05
5.57241532373865e-05
7.57016780356142e-05
7.8329600015313e-05
5.27992555572797e-05
7.23810686008605e-05
7.08849767743425e-05
3.16191932842635e-05
2.89469193448916e-05
4.70781917216005e-05
4.79574374017249e-05
3.92165679584115e-05
2.15222754206448e-05
9.126526226989e-05
5.31597703670601e-05
0.000115962355550782
8.86559840913522e-05
9.28428082057977e-05
9.50067113728243e-05
6.71252455380566e-05
4.16688023862133e-05
3.38046088599206e-05
5.75096369482245e-05
8.04615245332358e-05
9.43136770498503e-06
0.000101461469540364
2.50651251793389e-05
2.23479357600477e-05
6.57500968743318e-05
9.54742365030513e-05
-7.33682171627628e-06
5.3118211947383e-05
1.1613945514377e-05
5.73565974376523e-05
9.56246101365444e-05
5.00756169548888e-05
3.82424755291124e-05
0.000102305847162951
2.40645802958647e-05
6.64068446901389e-05
0.000101155871720019
0.000117320528821382
1.93428124366675e-05
5.42021857309167e-05
8.22137264439458e-05
7.2299327838394e-05
7.85079607384366e-05
5.21736994544411e-05
5.94742077357901e-05
0.000106770668744327
0.000102722587505302
8.5785405673983e-05
6.54681197457041e-05
6.42309424535133e-05
6.14876881918782e-05
3.29194415995617e-05
2.68687622551521e-05
9.86336518905813e-05
7.52083699149654e-05
6.60889304518163e-05
4.06659321694618e-05
4.820276629645e-05
8.9568208545384e-05
3.4904823295279e-05
5.62876615145336e-06
2.19005285494926e-05
5.25070838663786e-05
5.87233165530029e-05
8.2730804321166e-05
3.39154710815344e-05
8.09287094917256e-05
9.04348516468177e-05
6.46178155618613e-05
-5.08229801262769e-06
4.02646326538667e-05
6.29045611559038e-05
5.7903184786586e-05
3.63499963420241e-05
5.30367527027254e-05
6.51321943281016e-05
4.88576326411476e-05
2.40087824706076e-05
3.13709100299967e-05
7.23927464922893e-05
9.88214523714952e-05
4.43410214368185e-05
-4.93125116947337e-07
7.03184024340325e-05
8.47708555607669e-05
8.94164447415336e-05
6.85831903440797e-05
4.69471429454507e-05
-4.37607106674872e-06
2.82329430296665e-05
6.28136907982011e-05
5.37669008835093e-05
6.10018900098601e-05
7.63882156914092e-05
6.96309542174564e-05
7.17215955954905e-05
7.12187151141913e-05
7.89208737155419e-05
7.99695637894765e-05
6.54481174909726e-05
1.8515711762881e-05
3.75983992282938e-05
0.000105285538829405
4.10069196125776e-05
4.0950819073831e-05
4.30862226803035e-05
6.17995231070969e-05
3.89044747625739e-05
-1.89228559845037e-06
7.66445011457102e-05
4.01909287967666e-05
1.44124182515498e-05
7.24831590504081e-05
0.000104288273627248
8.05040529689765e-05
-3.62756866427854e-05
1.88080334355044e-05
6.27362587110986e-05
2.25910068123559e-05
5.64280039876438e-05
6.25254152815041e-05
4.80194582572178e-05
5.38376946730037e-05
7.97748697659296e-05
3.93493971618916e-05
6.07570417830933e-06
4.23914851138861e-05
5.82338743694288e-05
5.92879922465366e-05
5.77964128862661e-05
0.000141538572423637
3.61499589173787e-05
0.00013154059084513
9.95939207426822e-05
8.58503932750279e-05
0.000105459625651193
7.20986906696419e-05
6.82404028596034e-05
5.35547917095674e-05
5.51710622752812e-05
3.54188083650242e-05
1.61700976759069e-05
-1.47776537866666e-05
7.71716616793721e-05
9.38330587132406e-06
8.10974224849837e-05
7.5303091711957e-05
7.32415777977476e-05
6.14565540328559e-06
5.8511470535822e-05
7.24185457029044e-05
0.000117586620270079
3.1641022032309e-05
3.69531778034957e-05
5.57119656017287e-05
9.20797477376647e-05
9.29067140531353e-05
9.79364839092005e-05
0.000120385928682788
9.46737603364475e-05
2.33085997567268e-05
-1.54421549090943e-05
4.54052413457185e-05
6.63238807073829e-05
0.000130238326867777
2.40932287683179e-06
0.000103922750055385
5.20898650568266e-05
8.75129780652631e-05
5.67585963617241e-05
4.13732044146857e-05
-3.26957126972395e-05
3.14687763453755e-05
5.16065516455679e-05
7.24760677111663e-05
3.17820749564761e-05
6.75985203404225e-05
2.56828580221544e-05
7.38101454642683e-05
3.21553374019326e-05
8.84485362075295e-05
1.57228414829644e-05
8.59397668040914e-05
0.000103438199128868
4.62461489311281e-05
7.95606324264376e-05
6.22856786200786e-05
4.39479828915713e-05
3.05433304023557e-05
5.58185114281216e-05
6.2173724255855e-05
4.7944928560777e-05
7.05951257079246e-05
3.91875067957462e-05
-1.70824367721741e-05
3.34445774586975e-05
2.76568831433124e-05
6.24899915616117e-05
5.6613264587191e-05
4.39782363289419e-05
8.60950970126468e-05
6.02763625493274e-05
9.60731809993956e-05
1.35053679364372e-05
1.73093438579247e-05
5.07479520614027e-05
6.39780476900815e-05
3.57226214607776e-05
9.00238234830165e-05
0.0001402357253726
4.49184795691554e-05
7.81942682761116e-05
6.8893104803652e-05
5.48424855748537e-05
0.000142724794207801
8.23891912930051e-05
4.40815213027001e-05
7.01649353626062e-05
8.27202458053656e-05
9.15759755515715e-05
6.83702988310776e-05
0.000103276293422921
2.25735522484043e-05
6.43518275920379e-05
5.27496989636773e-05
4.00721446811337e-05
5.20688615225111e-05
2.94992537404804e-05
4.07226888253514e-05
2.31337130970545e-05
9.55519879469005e-05
6.55491217841029e-05
4.81076868751462e-05
2.94645746390369e-05
2.70808957488833e-05
5.57027961536044e-05
2.91104366305491e-05
8.64992210050603e-05
7.59968257612958e-05
3.80274778013676e-05
8.49518813032647e-05
1.61729790496088e-05
0.000105409508920909
1.88997268463545e-05
7.51902823209724e-05
9.43008925311936e-05
0.000122443647297897
0.000116174662158912
0.000111299020757024
9.04881311981748e-05
7.74758104511287e-05
2.02991710252226e-05
6.08196271560476e-05
5.64562375537328e-05
3.8118805867795e-05
7.30875527722256e-05
-1.18966199397103e-06
7.74992915715125e-05
9.78851764414084e-05
2.06559442495457e-05
4.59776167156916e-05
-2.74311642399878e-06
2.91178529515892e-05
5.80525751803285e-05
5.67592689701797e-05
1.5211559834867e-05
8.92964919668262e-05
5.33153052836995e-05
1.67604449454393e-05
6.45228856066636e-05
8.73046431474133e-05
5.82839032954121e-05
7.039026109339e-05
9.29395482399035e-05
7.73845746499164e-05
3.5124878625645e-05
3.92237249294234e-05
4.32518572012808e-05
7.71715651188381e-05
9.21500588863929e-05
7.09816199823777e-05
0.000122274606918079
3.15689123028979e-05
4.15977124208743e-05
5.59680212289986e-05
9.61941283860847e-05
5.35976898949256e-05
4.01609296503957e-05
0.000107455275002772
0.000111577541188824
8.25616858655516e-05
8.17472816608463e-05
4.95215897108363e-05
6.18168516253691e-05
9.9615505830204e-05
6.95025723915026e-05
7.81913163024674e-05
5.41894850683901e-05
9.36542858316399e-05
-7.51800978985386e-06
7.13951345962953e-05
0.000100377210768383
4.82874332837229e-05
0.000113422285048744
8.17150907567964e-05
8.88799664076075e-05
2.9634399521605e-05
8.87426711323757e-05
8.92367354471832e-05
6.99446456764127e-05
4.15711360080692e-05
8.53570894888837e-05
-3.80976589863946e-06
6.65066290829055e-05
2.54022557157748e-05
5.13053595480607e-05
5.12309606240608e-05
4.05149871093872e-05
8.48185958976723e-06
5.4271417152229e-05
4.01465711431938e-05
5.26118497066427e-05
3.59847688357575e-05
9.66618783100965e-05
5.39209441841456e-05
0.000114582649223164
7.74398280857102e-05
8.55464276735135e-05
5.96444077718761e-05
6.98282771978464e-05
2.73222881175257e-06
3.60405324372887e-05
4.65895538713e-05
6.88487687769536e-05
7.39724859247808e-05
8.02458154836213e-05
7.04505470877144e-05
4.6146097369644e-05
6.04061391832089e-05
0.000106036349627757
-3.92418833684883e-06
2.18344141756382e-05
0.000105998006115727
1.91517362886284e-05
6.30060924414878e-05
8.16519951289353e-05
4.28004077544331e-05
1.10147848533291e-05
1.04418690177346e-05
5.4011213181114e-05
5.46672196104386e-05
6.92101697987764e-05
6.15108574348268e-05
6.45381104968518e-05
-7.30053146997283e-06
9.85985514736543e-05
8.78025592977335e-05
4.11663884199329e-05
-8.57945190160778e-06
8.51556598541188e-05
0.000100897665725936
2.59551666487664e-05
0.000105468170890182
0.000113604402136794
4.36139414800998e-05
3.08067285338791e-05
6.42170088037959e-05
3.3672315266741e-05
-1.67607394761875e-05
-1.2010123463754e-05
6.57120571161925e-05
6.16473389551273e-05
3.48824280432342e-05
-1.38280821325526e-05
6.39352337670748e-06
3.59824962875635e-05
6.69545087237746e-05
8.5954411132958e-05
4.08547908686855e-05
7.02222847181983e-05
1.98478612156171e-05
7.40418876593538e-05
3.60521285976925e-05
2.49855336738451e-05
6.98026870563427e-05
6.71893043643317e-05
6.13728748137971e-05
5.64466720240262e-05
6.1016484451407e-05
4.12532376407485e-05
2.29623000599865e-05
1.12497819979898e-05
9.69114401070524e-05
8.99368174507153e-05
1.57134496894569e-05
5.07407125077823e-05
7.39212016775184e-05
5.36824958936134e-05
3.80422369026297e-05
5.52826828882397e-05
7.64361944390742e-05
0.000117800441472823
9.61072395759261e-05
3.93094795657949e-05
-7.29132689802032e-06
8.7103655754604e-05
5.56048467082312e-05
1.22499644309905e-05
9.61063502589916e-05
0.00010632852754185
-2.41478057679979e-06
2.41440965594826e-05
3.53256169675119e-05
-1.30853798635026e-05
2.69298851578675e-05
5.17675688053633e-05
9.74628223159839e-05
9.65513332650152e-05
5.7324671794866e-05
4.04153088265712e-05
6.23688187413411e-05
4.9769491304748e-06
3.71916788869317e-05
1.12669889128486e-05
9.80532401860526e-05
3.5250620366719e-05
5.8387993036066e-05
7.0841702633202e-05
0.000102985225062811
3.05219936234279e-05
1.7225331718462e-05
-2.23641733110956e-05
7.96021497000018e-05
7.14214828245091e-05
7.70905694777784e-05
7.2007319702641e-05
5.6267005058284e-05
8.03064623604404e-05
2.02509875454485e-05
0.000105964384496064
6.14893997028444e-05
2.31086272383898e-05
2.92728944740301e-05
4.92280737150475e-05
6.35947587091766e-05
8.56828991402395e-05
8.34554444397787e-05
1.3510479191318e-05
5.32915467350722e-06
2.42464229895888e-05
7.07290317616054e-05
8.73152516149373e-05
5.19490475594558e-05
8.45632329653601e-05
6.80417596501897e-05
9.32111551205542e-05
5.6312728785703e-05
7.07529779448405e-05
3.67997883933277e-05
2.71742070301879e-05
5.40522459544029e-05
-2.80721981686304e-05
3.5778318237453e-05
-7.22239146104387e-06
4.15181165440756e-05
4.87788322109135e-06
-1.23142299407664e-05
2.48376437686011e-05
6.69796597350154e-05
0.000101178682200197
1.77442816959515e-05
2.30316928540365e-06
3.29371577206999e-05
1.28012432497819e-05
5.00615083231714e-05
-8.35776947096592e-06
4.27667248571023e-05
5.82784808701999e-05
2.51955366698045e-05
9.48823219005341e-05
7.60601199621071e-05
6.63658595532996e-05
1.93594168996848e-05
6.95355903139097e-05
2.59391465134551e-05
5.63836035486138e-05
5.13724285773944e-05
0.000103772990034084
9.6971483077237e-06
0.000123328471281942
7.5770466875305e-06
7.63248189658156e-05
5.15456111555567e-05
5.17927071970064e-05
6.83514554217989e-05
8.06439655058798e-05
4.37952646818576e-05
6.37228556151742e-06
1.39094030641476e-05
8.01689295268844e-05
5.1046274624193e-05
2.28677654099707e-05
0.000125143232616003
2.50327380823686e-05
0.00010350724874625
8.17021305019167e-05
4.81387272098662e-05
9.72989776616755e-05
4.3422635617672e-05
5.35264800894483e-05
7.94224114013728e-05
0.000104338952786619
4.50293588644268e-05
3.75248976202576e-05
3.46486287383379e-05
8.68970550657998e-05
3.38553008555649e-05
2.15881771433878e-05
2.1874324315358e-05
1.70830431229937e-05
8.33181311126151e-05
3.62354398363463e-05
0.000158391688769918
3.22525945103866e-05
4.96714233649528e-05
-4.04106872850308e-05
7.13602828759368e-05
9.06408476941165e-05
8.44234219877134e-05
0.000135863705675435
5.81329717279995e-05
2.52784377018255e-05
7.20628986764989e-05
3.66604021266768e-05
4.86308887070549e-05
6.12708642252137e-05
1.17231958576781e-05
9.50165113073504e-05
8.50871393012224e-05
4.92119371076133e-05
8.33390438747236e-05
7.93052043288332e-05
4.96133729221265e-05
5.31121981877334e-05
6.91019824476903e-05
8.52220074127614e-05
7.70523486436354e-05
0.000101281142729957
0.000109788483914498
2.43154929297981e-05
1.9789083696135e-05
4.22376851720351e-05
5.44281496067807e-05
6.3674661235468e-05
5.7650138066549e-05
3.46005742944481e-05
5.23704293156892e-05
8.63845550704626e-05
4.15687799134126e-05
4.41579209178092e-05
5.19974850784615e-05
5.15479900033861e-05
-3.19867248012122e-05
6.6914648720848e-05
3.31217326520256e-05
6.19969601813969e-05
6.80827806207755e-05
-1.57387691471016e-05
3.719199967023e-05
7.10919974856296e-05
7.61716772510334e-05
5.36655849342217e-05
3.44942251884692e-05
7.88589174681552e-05
6.94103280410113e-05
6.17498269990053e-05
0.000124612470384053
4.11999007247346e-05
5.10209046018432e-05
7.74905739648941e-05
6.25934339441438e-05
0.000106173346581878
9.24718984105216e-05
2.5944279463709e-05
6.1557923575685e-05
0.000133990739474559
7.71981526849036e-05
8.86506728983634e-05
4.19916954631385e-05
1.23462501912118e-05
4.66803940592728e-05
7.52243914997212e-05
9.52981694527683e-05
8.21475696219475e-05
2.64751992699536e-05
0.000104122547690385
2.73611296340098e-05
7.38475433477616e-05
5.15750053067411e-05
9.23533627869686e-06
0.000120728736000041
3.46349179653551e-05
-1.19578201623542e-05
0.000130366959749877
1.71973557881526e-05
4.24040667022943e-05
9.80880548613483e-06
5.56542532305201e-05
7.09498781980974e-05
4.08871437624248e-05
5.57222465794383e-05
4.48828741920143e-05
5.37956334682295e-05
3.31001424314717e-05
9.81315901100967e-05
8.32073905276757e-05
2.29316683512954e-05
8.9387623396997e-05
6.83044475556135e-05
3.4351205775605e-05
1.25067576297841e-05
4.1618143304038e-05
7.63213254658736e-05
3.56511614521122e-05
4.72706813456664e-05
5.76204435729553e-05
9.0917338873373e-05
9.4159825800909e-05
5.67109484363409e-06
4.57204012247351e-05
6.63187740242527e-05
7.2422543206521e-05
1.12321431213172e-05
3.61982950568359e-05
0.000115919508023909
4.49859075741237e-05
1.62183375531106e-05
3.02628447423645e-05
2.51294150392385e-05
0.000103307198496784
6.69094809327992e-05
9.59687851391714e-05
9.13989844396297e-05
-2.72140306900392e-06
2.92280177403108e-05
0.000112254363983648
-2.32684771695649e-05
1.91080698784761e-05
2.27250515930477e-05
9.86781179451986e-05
6.74356297175237e-05
8.16854350589782e-05
7.13524550861787e-05
-8.67100976039129e-06
7.16097071180178e-05
6.72128354605217e-05
7.70294129395783e-05
8.69900597666573e-05
-6.19326183390726e-06
1.33199999170138e-05
6.70528961906433e-05
7.50386914412387e-05
5.36779233076427e-05
5.58577961778828e-05
5.78925248955904e-05
7.31488371213996e-05
5.74939424344866e-05
9.13384539940868e-05
8.91366154904387e-05
7.63794220026035e-05
4.40222847160567e-05
1.92071808674038e-05
1.96740978942502e-05
3.74012002269875e-05
8.64378958820434e-05
6.89188071500406e-05
4.65118356384919e-05
3.83905862094764e-05
8.65490833246817e-05
6.3260041245866e-05
6.52434142467933e-05
-2.27625372505285e-06
5.90077156499369e-05
0.00010946659443068
9.14741476276397e-05
1.62812001854206e-05
2.78098077738541e-05
7.94576119906811e-05
1.98599932156401e-05
5.93147325194578e-05
-1.75860743167159e-05
5.43035891721452e-05
0.000103856866887754
4.85208496890801e-05
4.80935824701875e-05
8.45316377368575e-05
7.71152044140129e-05
4.96241813122155e-05
6.34207597493319e-05
3.32201304369188e-05
5.19095616356196e-05
6.37419229523005e-05
3.24438046041025e-05
3.9840875249581e-05
9.48428812882731e-05
1.67895403278809e-05
3.70489246150479e-05
3.1638279651501e-05
8.77822307499356e-05
4.74838041179867e-05
3.6562806144535e-05
4.63463032597306e-05
9.41623176851733e-05
7.6132835868914e-05
9.14321434407352e-05
6.49206251447528e-05
0.00012939926049999
4.04108543280047e-05
8.7116972693822e-05
8.58935386300777e-05
9.78724563628825e-05
5.57763795297353e-05
8.23950994565168e-05
1.81621152250964e-05
4.22249070521069e-05
0.000103817590183524
7.55279506054942e-05
2.53944303437101e-05
6.17202057127848e-05
8.63050026207271e-05
3.0427519413324e-05
5.24208814061088e-05
8.44739499681787e-05
7.94818376562284e-05
6.93993748137294e-05
4.13507469841725e-05
7.12702005168255e-05
6.67748707057033e-05
4.91067251171563e-05
4.1993605996958e-05
4.76030110371771e-05
2.78603007918459e-05
8.08050414475786e-05
6.00935220844269e-05
6.81593244567725e-05
8.91339205875561e-05
8.97949111453016e-05
5.17385707197839e-05
0.000103160052802554
7.80926199900244e-05
0.000103646425058462
4.72393423106084e-05
2.04242853251081e-05
9.05348614858293e-05
7.79937618663797e-05
6.17951295948272e-05
3.81069267688683e-05
2.0437737717279e-05
6.19318858242836e-05
1.60331397348532e-05
7.0705419905817e-05
-7.26761423134189e-06
5.75803343915982e-05
4.98221195030287e-05
0.000132884883288934
5.30686216138439e-05
6.81943993415577e-05
1.39335377910005e-05
6.6425622397475e-05
6.37880816990268e-06
6.34194876064645e-05
0.000102734792634394
7.35742224230482e-05
8.08719727292857e-05
9.47203663599836e-07
0.000104513269987251
4.15258526812647e-05
0.000124005372831979
7.18866615161957e-06
4.81362938523696e-05
9.08415668580212e-05
7.46696697401274e-05
5.6733965671634e-05
4.09608370518023e-05
5.92748895814043e-05
8.14667879942714e-05
4.51578089414036e-05
8.09314404300998e-05
4.81080174721861e-05
3.18356294720263e-05
6.13310117055706e-05
3.11498307867141e-05
7.57790599347335e-05
4.92438117579308e-05
6.82620626870149e-05
1.27595029467123e-05
4.74519578107768e-05
-1.69977548273308e-05
2.77769051068918e-05
2.21017162477378e-05
4.9983806785462e-05
7.33435175494818e-05
5.75959791881028e-05
2.97173134391966e-05
3.91928359572106e-05
2.93541817336108e-05
9.71781958312622e-05
8.75307145219891e-05
6.93428247905234e-05
1.13692883664783e-05
2.14868112391728e-05
8.43930086095163e-05
5.31460659616973e-05
9.57903100848657e-05
5.12846574388992e-05
9.14885411393141e-05
5.64359725714529e-05
5.72353318407643e-05
0.000110408733460436
1.65810766257701e-05
4.45184203395054e-05
1.49657018362276e-06
0.000106501859237323
3.19587157820581e-05
9.73843214156776e-05
-2.58524387263627e-06
7.35368826632128e-05
9.83335622566856e-05
0.000110106689774797
6.26413648908602e-05
8.00063192587266e-05
5.73633563677945e-05
6.03759410448983e-05
7.73838437463708e-05
6.18836674597141e-05
6.59747400946208e-05
7.93558944457901e-05
0.000115438010746485
6.95884787931358e-05
5.39891830282232e-05
4.24078455384058e-05
5.50462144765012e-05
9.53672565692002e-05
2.77072663694323e-05
4.06282261717205e-05
5.02263318321697e-05
9.87764434893154e-05
6.63601950612186e-05
3.60755468693032e-05
4.5234081990446e-05
9.15335477272947e-05
4.64007401999232e-05
4.96687736927682e-05
1.03208574827441e-05
2.75516780969369e-05
4.82082534949222e-05
9.44431507136039e-05
-5.606483061522e-06
4.05484797120345e-05
5.07586996310545e-05
2.15227786384384e-05
7.17921939369547e-05
6.2471561820742e-05
0.000156795534761803
6.38982520167217e-05
6.82589534143707e-05
7.3925337761529e-05
6.7299275366186e-05
7.92818197979886e-05
2.34688394119678e-05
7.70007191178653e-05
6.08150033178587e-05
9.0412615084543e-05
8.27793107229622e-05
3.55617242747718e-06
2.34262675585084e-05
3.23512896952592e-05
5.27203677046174e-05
2.01305645663262e-05
4.37222938008366e-06
3.21746406460143e-05
1.58329286174619e-05
0.000112591032078944
8.18271488255776e-05
1.41827957601109e-05
4.4253486654396e-05
2.43655529054066e-05
2.88661676289389e-05
7.91841562450899e-05
8.69651908842219e-05
3.34651474567574e-05
-9.20635966190466e-06
4.25894342836096e-05
7.7542469955952e-05
6.59662933310335e-05
6.32865845748762e-05
6.57633132502164e-05
9.95794107115615e-05
6.23035317945482e-05
3.90798041380999e-05
7.56091158068592e-05
7.46728256329571e-05
6.37781065397256e-05
4.21830720196444e-05
1.88526898462778e-05
6.3668084657878e-05
2.51653207332181e-05
5.55795065163726e-05
4.35169643979858e-05
0.000101170106596733
4.57661814662767e-05
7.00423589732138e-05
3.31774214359142e-05
0.000102936075856341
8.85413887690483e-05
0.000138566255455557
4.52188593704835e-05
8.63498550118772e-05
8.35646319135083e-05
6.75890650124677e-05
2.53163571556666e-05
5.30383006741178e-05
3.99246974379436e-05
1.55680380531295e-05
3.12712725676427e-05
1.96108372944638e-05
8.61149870219664e-05
7.93621413962324e-05
3.69183441267387e-05
-1.8247615959189e-06
3.26606983643266e-05
7.42637934093375e-05
6.9206508808555e-05
3.85190384881382e-05
6.86100586829241e-05
5.10418405733251e-05
8.86245014969135e-05
2.72659748514666e-05
6.58172765662479e-05
3.50025850832436e-05
-1.55834163536698e-05
1.46813620148873e-05
9.38543330360323e-05
3.93851988846597e-06
7.89998606380777e-05
5.73189374069888e-05
0.000122303311710886
4.45306159409889e-05
6.72136086403636e-05
0.000123868112895556
1.59453336554124e-05
8.00950106177008e-05
8.78127401271773e-05
4.18032971192747e-05
7.59388874453914e-05
7.68540320532715e-05
1.0993201288895e-05
0.000113918070008906
7.29485790297496e-05
1.78797812872788e-06
6.0041187170361e-05
3.98651591068044e-05
3.71277427842606e-05
5.44853273233567e-05
8.7561265551822e-05
2.80311222570507e-05
8.86503920766966e-05
8.24163386093461e-05
8.90324692127644e-05
1.99776325169869e-05
3.8646773646566e-05
6.48730136335165e-05
7.7664962189375e-05
9.03771567542041e-05
8.64870374892865e-05
4.07091803165205e-06
4.40698888815643e-05
6.86608020991944e-05
6.34717098062447e-05
8.31395553303331e-05
7.26199021459492e-05
3.1384975960709e-05
1.88541707616534e-05
5.58323292811892e-05
-2.20014563393417e-05
1.28714274442821e-05
9.21318354176578e-05
6.47109469306519e-05
6.08656081790435e-05
3.50512039585151e-05
7.46151350714979e-05
0.000111457982113832
3.13814627949146e-05
0.000121769839910558
6.72307665993426e-05
2.98900239226955e-05
1.65000421240616e-05
5.11260290169256e-06
9.36480849248497e-05
7.9846348495002e-05
2.63903539488973e-05
7.24832960069695e-05
5.02048626457416e-05
2.95243704689363e-05
1.94608381939971e-05
5.93744083144661e-05
6.60500467676244e-05
4.34428307808183e-05
7.01061399435845e-05
2.67387856334995e-05
0.000104084514429087
4.45252673088574e-05
4.31043647461675e-05
6.60927304286464e-05
6.19676113651874e-05
1.90862245908768e-05
5.22162643609847e-05
2.21020179315817e-05
6.00701714364484e-05
8.60303079729525e-05
8.13512942242029e-05
9.51866844408363e-05
7.89179635475534e-05
8.02623115375442e-05
8.27549519433855e-05
8.26015738278959e-05
6.67492833457935e-05
0.000112808251872885
6.05754015320037e-05
6.28275777211023e-05
3.00199860609703e-05
-1.01712478360249e-05
7.78688561734091e-05
4.01509788183142e-05
9.06832341694315e-05
9.25993557226103e-05
6.25638455966144e-05
1.75426450481858e-05
7.95539012346616e-05
6.68768233566281e-05
4.07625616856455e-05
-2.47435727260257e-05
5.4665699519943e-05
2.83370301146312e-05
7.16214263734058e-05
5.13505132022944e-05
8.10835395256123e-05
9.38007398131416e-05
7.48110544060917e-05
2.78299356340139e-05
5.79938709495208e-05
2.97325298392979e-05
5.673075096136e-05
0.00012251937909107
8.25616892442239e-05
-8.33250215245285e-06
9.48089506197765e-05
8.26170816014618e-05
4.42070781124867e-05
5.38577536839475e-05
7.84566848944708e-05
9.35419149187517e-05
0.000102041193810398
8.12471673877031e-05
9.24710081525702e-05
-7.22694320956789e-06
0.00010863209589529
7.03125106303936e-05
6.5680784159831e-05
6.00229946743577e-05
3.7296497742703e-05
2.98653323932805e-05
7.58807042921308e-05
1.9183194343339e-05
3.11894395152834e-05
5.57670657655033e-05
2.88171483359324e-05
4.54768082534623e-05
7.71889593223576e-05
8.02150181650342e-05
4.01066330277752e-05
0.00011146005997045
1.91729186073685e-05
5.26129126555401e-05
9.09682807926999e-05
2.49603013839581e-05
7.29034305884864e-05
9.59623761707398e-05
4.51843138892418e-05
8.4277561123237e-05
5.86821429995438e-05
3.12572864470471e-05
3.62858646525928e-05
2.7188541051516e-05
0.000116311884238474
4.42600090480137e-05
0.000128226408285117
7.95479118990191e-05
0.000117133272262052
0.000101943455137129
5.0981289609632e-05
0.000107945085184082
-1.18072007542378e-05
4.37735460997477e-05
4.6045025654526e-05
3.10825548499014e-05
3.88636540821745e-05
4.3321461423917e-05
0.000126247335945782
3.25195942645259e-05
2.98193050917183e-05
0.000116980860055738
0.000107362527158907
5.09419911563316e-05
3.52566919630829e-05
5.61100446954518e-05
3.13382229191291e-05
0.00011224464618193
-6.21941877145851e-06
6.37400516935676e-05
8.43105144689884e-05
0.000116579162667467
3.21793640731118e-05
0.000117199650522103
5.21288999081977e-05
-6.16325351225926e-06
0.000146186930222028
0.000131785776739718
8.297351438071e-05
6.34530835214824e-05
8.90055335494804e-05
0.000160368765926589
5.73814820718297e-05
5.33787161332133e-05
4.5095243225949e-05
7.92337922587815e-05
5.11876764321348e-05
2.68268483959525e-05
1.61381116075999e-05
1.99019238010422e-05
5.09143678015545e-05
5.41664075097883e-05
8.15096331168312e-05
3.21985853885603e-05
1.04603488982638e-05
3.73124713669097e-05
1.18019369880376e-05
4.32230168703565e-06
8.22197239791162e-05
6.67922794685096e-05
6.82594972473155e-06
2.68419106297931e-05
1.68566165462553e-05
5.21187370577029e-05
8.93078326457841e-05
8.20532560520451e-05
6.74019795382193e-05
-1.74436520256796e-05
6.84329856995116e-05
6.06199863590977e-05
8.77026845977711e-05
2.82684571009915e-05
9.26647098295921e-05
5.11533004559968e-05
4.84779535348767e-05
6.83326641255492e-05
3.40987332506519e-05
6.88236061724354e-05
3.81498772330769e-05
7.3572215118022e-05
7.15195013323062e-05
8.56902350833363e-05
3.16963503578917e-05
2.94609798853026e-05
8.82487157031862e-05
4.43802254764662e-05
1.83868748942355e-05
0.000109131194618398
7.33756405097884e-05
0.000113792497613309
5.07712225185498e-05
8.00693984792439e-05
2.8363244753375e-05
7.55966051542329e-05
0.000101416721353793
0.00012254251349917
-1.29603742925875e-05
0.000146094641029473
8.78177055136419e-05
4.12552249805978e-05
3.8947257505389e-07
9.65773492482767e-05
5.120594606605e-05
8.90273528839715e-05
2.8494090162976e-05
8.6613529079333e-05
5.59228601696403e-05
5.91626001120567e-05
6.18724228863939e-06
1.82916853674429e-07
1.11453338424042e-05
6.58248061175732e-05
8.97605355709821e-05
6.26075162917148e-05
7.242057516707e-05
3.79787225332003e-05
-7.83994469131742e-05
4.92914227640269e-05
6.81603355360826e-05
0.000108158842404863
6.01502586913834e-05
2.05445076775722e-05
7.64793436095072e-05
0.000106106452111584
8.29945981737121e-05
5.88284846091565e-05
5.68225447822046e-05
4.78084012209226e-05
9.48855378594063e-05
9.8848837251009e-05
7.26093880952287e-05
2.61546876510905e-05
3.13912785127964e-05
8.16097107077418e-05
9.96532590132003e-05
8.07190415476879e-05
5.03834111803362e-05
5.91070971223517e-05
9.6970276140906e-05
0.000100454906722215
1.64994735427898e-05
-9.47197489413226e-07
7.99413839326028e-05
8.36139973744619e-05
2.77614947000644e-05
4.58416546732832e-05
5.2358260046813e-05
4.6039696906091e-05
5.19969353491817e-05
4.31400957727831e-05
5.72767773366789e-05
5.23122649298212e-05
8.16557626516494e-05
8.1887838254083e-05
8.161073068233e-05
1.81867568190159e-05
0.000140344828999606
7.99575496383671e-05
8.18517283577354e-05
3.43658641996673e-05
6.73163313401316e-05
8.63980600837492e-05
1.10241532074353e-05
1.42239978788836e-05
3.3055286359906e-05
7.41382208728953e-05
3.93538603693868e-05
0.000102284553216746
-1.9405148474999e-05
6.56702254121525e-06
6.99958451008244e-05
6.57493545692949e-05
0.000111513311240035
-2.30155246909651e-05
8.39792756981468e-05
0.000130287166937326
6.69059508568467e-05
7.53129002655405e-06
5.70818705422859e-05
0.000108193823979357
7.12710987363748e-05
5.91406212970415e-05
6.58463190829972e-05
8.9316671528484e-05
7.10187856004126e-05
2.04175661116656e-05
8.65638710278933e-05
6.43562547860819e-05
8.40719046178913e-05
8.63126319657787e-05
4.59187681547329e-05
5.34234255223321e-05
7.83709115996469e-05
