# Supplementary material for: Research on computational propagation and identification of mine microseismic signals based on deep learning
Source: PLoS One. 2025 Oct 22;20(10):e0334641. doi: 10.1371/journal.pone.0334641 (PMC12543183; doi:10.1371/journal.pone.0334641)
Supplement: S5 Data — (ZIP) [file pone.0334641.s005.zip › 000100800001491.xlsx_0.txt_24.txt.txt]

9.72532056741719e-05
8.72197906203961e-06
7.34657652775457e-05
0.000130238228084893
6.5486546113327e-05
4.27097099479886e-05
-4.49714566029044e-05
3.49783719027026e-05
3.64519050211743e-05
6.62781183734937e-05
2.26115222567846e-05
8.67017583359428e-05
4.82823930178238e-05
5.58339568708669e-05
3.71152289285174e-05
2.52003980239999e-05
7.68535319420257e-05
9.59670742144349e-05
1.20071009424498e-05
4.93601667363201e-05
3.86076883349925e-05
5.90725471317091e-05
7.71814885668121e-05
7.58013655309385e-05
6.54641793221537e-05
5.60973204261505e-05
6.2547568202179e-05
5.46392889514438e-05
3.50397483095952e-05
4.43750661593696e-05
2.1673716871281e-06
8.424993829977e-05
7.92485090754262e-05
3.66198035747069e-05
5.90589383072357e-06
4.03159617643423e-05
3.92326510287945e-05
6.32537924040046e-05
0.000111157083765113
1.96787471507382e-05
4.85184687299105e-05
-9.99895320256658e-06
6.37169777095534e-05
3.41503458552508e-05
3.61584865610791e-05
1.70533516347306e-05
6.6593551536044e-05
6.08535097831707e-05
2.46256229123147e-05
3.63247955187012e-05
5.9985601945715e-05
3.5697056130294e-05
2.72537291334082e-05
7.00210904872015e-05
3.06057943868824e-05
3.7560949183459e-05
3.5069454047863e-05
4.7754361897395e-05
0.000103072101851404
0.000100683898123071
9.72001213543033e-05
0.000104299199879479
0.000107811063012858
6.43619347917624e-05
6.25658960180078e-05
3.12534874351262e-05
9.13018148964183e-05
7.42391319125878e-05
8.50896691030511e-05
1.70799215971204e-05
7.56384389936453e-05
3.88780639044216e-06
5.99994199378395e-05
5.67945517685192e-05
4.70449749331037e-05
3.09385513908835e-06
4.63294094049472e-05
9.21597700816352e-05
8.99098230606646e-06
7.43149803482167e-05
0.000103755353915767
6.14908727458538e-05
4.624056895058e-05
9.49104560465721e-05
5.7471307257286e-05
3.18967344481701e-05
1.70413625594937e-05
4.98035305862505e-05
9.60609216231339e-05
4.47185040423222e-05
7.49793631913926e-05
6.08367879343944e-05
8.36130812520214e-05
5.35125128441118e-06
1.30935890538043e-05
8.47196067833278e-05
9.74436049892352e-05
5.20840391309927e-05
2.43154562528684e-05
9.5225221857378e-05
7.01642687794607e-05
3.43383736237477e-05
4.62238147621999e-05
3.12065150831451e-05
4.76314024285659e-05
-3.25976171642715e-06
1.21797110153555e-05
7.10792243745832e-05
8.11433134473003e-05
7.54107861906536e-06
6.67697659170198e-05
1.34714192760527e-05
5.64074700397498e-05
4.19894445213872e-05
3.39318540630774e-05
9.02943815285056e-05
6.73810721054356e-05
4.40756016329117e-05
5.05960846705258e-05
8.5067102939636e-05
3.76758375369778e-05
7.33991639261956e-05
0.000108113092907982
0.000104027561409576
7.97773296785139e-05
5.63503805820494e-05
7.81996925966383e-05
2.83591827238496e-05
3.71044276572943e-05
3.80180824614582e-05
5.48167476964293e-05
5.15976920810682e-05
4.29680977364521e-06
0.000117689343731996
1.73345919823069e-05
5.45062046384241e-05
3.22829291643711e-05
3.48369006155876e-05
2.85731408901743e-06
8.51575922703284e-05
4.43022090956198e-05
7.93479713523164e-05
4.0480660264747e-05
9.0008960843896e-05
5.81814708726896e-05
4.96769328325896e-05
7.95465815566182e-05
3.50753913387802e-05
2.16238979202506e-05
8.62309509822534e-05
0.00013138572720245
4.29464080867363e-05
0.000105808251400467
0.000125760455359417
1.81691948133565e-05
3.8196703767298e-05
8.74874659872361e-05
8.01958645818105e-05
4.55555173570814e-05
1.47205891608918e-05
8.63428244953361e-05
0.000124888312152235
9.24843681025809e-05
9.29818485059633e-05
8.38417597799451e-05
8.02270831354644e-05
7.7765703020939e-05
2.34510650158831e-05
-7.05986245487343e-06
4.48541871560757e-05
4.84338039768585e-05
7.61948949628391e-05
4.3693844669637e-05
7.22516709425128e-05
0.000106591009125403
3.06680378601468e-05
5.80822158330347e-05
4.91119550566081e-05
9.90195465945771e-05
2.66550589099733e-05
2.72593155984111e-05
3.52421224914648e-05
5.39089123677832e-05
9.30448753797945e-05
0.000122010766264504
5.62320101682385e-05
7.72038714906914e-05
9.55756876395468e-05
-4.41517375860622e-06
0.000105747807537638
6.04636218211562e-05
4.35128081354184e-05
4.10578742794406e-05
0.000103416721901405
8.36473376901958e-05
5.64009026392423e-05
2.58587537306771e-05
5.83807076969335e-05
4.26236417248633e-05
2.86606507893648e-05
9.63932045816075e-06
-1.03802087547202e-05
3.19566174794334e-05
1.55513986170454e-06
7.66587767190499e-05
2.4768862133149e-05
0.000111139202997259
6.87093553918932e-05
6.4791150130013e-05
1.70924301494285e-05
8.69186138086783e-05
9.29038138639184e-05
3.89220236837208e-05
7.71805191156484e-05
4.18344423184088e-05
8.48386403281033e-06
5.99721923091015e-05
5.39805568089925e-05
7.29770704410031e-05
-2.18133855574082e-05
6.66529675746302e-05
1.71154688009122e-05
4.50663869743193e-05
4.02280837872351e-06
4.06155972868206e-05
8.27035108922419e-05
4.01906959535618e-05
6.59131630025959e-05
2.24456806132553e-05
0.000109711931520216
9.9766578892164e-05
3.63776737875115e-05
5.68373990306851e-05
2.49148240525899e-05
0.00010182510940621
8.15261818901673e-05
3.19739365356332e-05
0.000119451368115756
8.66274835869134e-06
0.000113855429139435
7.36464914311419e-05
6.0503397025946e-05
2.03600560975427e-05
2.96364210323061e-05
6.85586254248336e-05
0.000105561713648545
1.11994861984022e-05
2.90781593488835e-05
5.15474165282788e-06
5.42041850256989e-05
7.18045942362053e-05
-2.38169805304955e-05
5.04653117068512e-05
8.24318185628936e-05
8.33365315608987e-05
0.000101720704723553
5.80636544488477e-05
5.19305715214312e-05
2.86811705431493e-06
0.000107235043850142
4.66456358195531e-05
0.000108853328751679
0.000106938061485301
6.23752358277269e-05
4.73021419212286e-05
8.46923965463881e-05
-1.11909689289263e-05
9.26505404817501e-05
5.21571747405729e-05
6.25347323169503e-05
4.89709199029976e-05
1.28339715474556e-05
5.95612703559028e-05
5.83681890845316e-05
4.79477848253933e-05
7.23370404856208e-05
3.20476001329451e-05
7.24038873169815e-05
3.51454478345258e-05
1.01329112818863e-05
1.3397097048675e-05
0.000100471362971162
4.01815450670581e-05
6.40445697985499e-05
7.13152382383407e-05
9.27186030794433e-05
5.82520116021023e-05
3.654903261143e-05
0.000118311852003211
3.28493342065375e-05
0.000107326387290449
4.45719873178026e-06
0.000114403061109733
9.63287196138197e-05
9.28052097280675e-05
0.000114488257170543
7.23561731814982e-05
8.05064143801602e-05
0.00012157988741928
9.25723609396275e-05
8.32427068210009e-05
8.48648563720682e-05
9.06778944231851e-05
8.29428207885558e-05
0.000101875265981178
8.82223367845465e-05
4.96568896685563e-05
4.58918207479287e-05
6.04137096762654e-05
5.83339586544938e-05
7.19885723364573e-05
-7.86069002623078e-06
5.69441580996099e-05
0.000101624819389962
5.01120437541007e-05
2.05406946949247e-06
5.40031823283567e-05
6.74586348694321e-05
5.71315723596201e-05
7.938090316661e-05
8.36423301601808e-05
4.32666985804819e-05
9.0456829820157e-05
0.000120800859401921
2.46761834809742e-05
7.79640434021315e-05
3.8311608824225e-05
6.10092858881667e-05
7.58220725602823e-05
0.000120384157455321
-1.51202404504573e-05
3.73372399933022e-05
9.43047349577236e-05
7.03045301557551e-05
6.96562809435881e-05
3.90829623128104e-05
3.84265301084688e-05
1.34903205005727e-05
3.48858582389744e-05
7.42920673382783e-05
5.78504621699366e-05
7.73767368926803e-05
1.90077017896695e-05
8.21090542735478e-05
3.35618294473132e-05
2.38509639471632e-05
6.06055764615578e-05
5.28858956098052e-05
-3.59258441556337e-05
-2.14827495003036e-05
5.19111802188341e-05
9.79196223729958e-05
-9.35383165023971e-07
0.000120204917958445
5.96085097987384e-05
3.90924817798051e-05
8.73618521909038e-05
-2.6637023995489e-05
8.20383227377874e-05
3.72893121534624e-05
6.18083453026375e-05
8.61745149485842e-05
6.33511001287439e-05
8.83304126681422e-05
9.49088573334865e-05
6.62597114728259e-05
9.42392501161533e-06
4.93933302193539e-05
8.19401863297033e-05
4.5557368152816e-05
5.25542232724384e-05
2.30977553028458e-05
9.67176258878832e-05
6.35038619949649e-05
0.000121917566010121
4.10233673676974e-05
7.65776669137789e-06
6.56998700410788e-05
7.58264029904754e-05
0.000129137055301621
5.60207522121486e-05
4.84045605155974e-05
0.000116259787955215
0.000117985080915795
4.8668872550612e-05
0.000106794273695033
2.6824756285941e-05
2.91026475556272e-05
9.61705122305723e-05
4.02628049456204e-05
2.54381944586134e-05
-2.67495108388377e-05
5.83840775631966e-05
4.98006601553436e-05
7.01895554711871e-05
9.24804640073093e-05
-2.4171466886872e-05
6.69333029638617e-05
6.69033489078468e-05
2.98154831780729e-05
7.75373874400611e-05
7.15016694510838e-05
8.46636436444971e-05
5.66067834840698e-05
6.20613759095373e-05
4.80089177918972e-06
7.84750127653208e-05
9.31074708163021e-05
5.17359678289915e-05
7.65661086011379e-05
2.04470517205055e-05
2.35248801937319e-05
2.72820078334096e-05
1.34450789553221e-05
2.21160466726411e-05
7.85137554874862e-05
0.000123436791551025
9.18318396323188e-05
1.79997086837872e-05
8.61002501098335e-05
3.81719761395717e-05
3.01073209293896e-05
8.47206048238952e-05
4.39855774754061e-05
6.89805552716023e-05
9.83769517795033e-05
8.90368491223996e-05
5.42175711128293e-05
6.30724175257081e-05
8.5669579205289e-05
8.4784057337257e-05
7.57585477343933e-05
5.35136316950803e-05
7.42005395833741e-05
9.6915630509055e-05
6.33104066813462e-05
7.36187163032392e-05
0.000130009370363877
5.37880997025245e-05
4.26275951043984e-05
6.50447961551821e-05
4.02752640109092e-06
1.7589941281199e-05
3.7463017455865e-05
7.1640846889238e-05
5.46771965192421e-05
5.34794329133516e-05
0.000136972581340919
8.15863502723969e-05
9.31575096547353e-05
6.72283418107093e-05
9.73603495971805e-05
5.70193845408909e-05
4.18325220556428e-05
6.1373161832725e-05
6.95844553297416e-05
9.64272395334199e-05
5.76756434191455e-05
3.40587008002487e-05
4.41758216836632e-05
8.07093285493992e-05
3.69223188028782e-05
2.9582699870918e-05
3.27333365038496e-05
0.000153263519397925
0.000129747911655017
6.657691604359e-05
0.000107208369019113
9.06984948793464e-05
2.42579877330471e-05
8.80704690427581e-05
6.14854841839993e-05
5.45857450255887e-05
9.65487312304997e-05
0.000112357223767291
6.48573703938899e-05
5.63367201808034e-05
3.87703463856993e-05
6.26953054254645e-05
4.11174037182703e-05
3.98818559981315e-05
4.01560927794761e-05
9.82132099576014e-05
2.58437289763875e-05
8.7702510180477e-05
5.40095624480457e-05
9.26723755574757e-06
0.000101979287578963
7.18299517673964e-05
2.13977826352816e-05
5.96539302787269e-05
3.93557580326659e-05
7.90603979492705e-05
9.91061173670783e-05
4.91356058954093e-05
3.12993244650733e-05
2.89667485903557e-05
2.71659956086203e-05
5.89811122987211e-05
5.82879813607406e-05
5.24244990403726e-05
7.20342421900146e-05
5.11765426114278e-05
8.03969456702695e-05
7.09349444640472e-05
0.000121448282036369
6.16821267209027e-05
4.80372509746238e-05
5.44610976222192e-05
0.000119301375611068
1.73993771865294e-05
2.86309058512552e-05
6.52564875296819e-05
4.82023456329567e-05
1.97347113696004e-05
1.12396052274744e-05
3.9564811677892e-05
6.52805316802107e-05
2.41040413382815e-05
7.00308574828783e-05
1.71322606709151e-05
7.21929388620273e-05
5.72459720861389e-05
0.000104382641403426
2.02383347949469e-05
8.93796105009345e-05
9.03963427726581e-05
6.01317145711265e-05
1.8343525636482e-05
4.69417894575783e-05
5.43666267290306e-05
3.02046261054108e-05
7.94136475761759e-05
5.71320057615323e-05
9.00800134964192e-05
-1.77991124704397e-05
8.71727370489576e-05
3.49533859493746e-05
5.13119800259448e-05
0.00011162173103235
7.8403924440895e-05
0.000108824481379409
2.84513724838811e-05
6.20800966759925e-05
2.22414664840096e-05
-1.03918269514753e-05
7.03552610191396e-05
5.24129259743228e-05
6.05006107784657e-05
6.63471163438839e-05
3.53382652655997e-05
9.64378137134876e-05
1.5459335741938e-05
5.5294448555267e-05
4.94315699952349e-05
3.65692008813504e-05
8.37483353444612e-05
5.3881428915579e-05
5.59659391485787e-05
8.54431752045877e-05
5.51784527388168e-05
-7.25632662252085e-06
4.44741802896926e-05
7.0228766167342e-05
8.33867436422209e-05
6.62569137335786e-05
1.0446847076136e-05
4.67013821413406e-05
2.80470797211841e-05
5.31160138121428e-05
0.000108905606041948
5.94065331037044e-06
7.14882440999285e-05
7.42826940855405e-05
2.77645548435219e-05
3.34078489493963e-05
8.82669021331105e-05
9.9418232521218e-05
0.000128677389471948
5.48152052439902e-05
9.11648303980705e-05
9.36391816465748e-06
8.22961535424613e-05
9.0347610613185e-05
7.41888858454579e-05
2.05174437462367e-05
8.07298747146353e-05
9.8509794997081e-05
2.94156844776249e-05
8.34832583632948e-05
8.41268516486725e-05
5.74525445321597e-05
7.6771049424988e-05
7.46134251824949e-06
-4.6807472883132e-06
6.09460318787051e-05
6.82598395589563e-05
8.3126260848276e-05
-1.35717777503709e-05
6.29066128184739e-05
5.72514855573303e-05
4.72632769830952e-05
2.23246831972902e-06
1.94320091009032e-05
5.38553517282502e-05
3.50274866301267e-05
5.1030551163571e-05
2.7620646680373e-05
0.000112483129260151
8.2912274651812e-05
6.21286195498539e-06
7.82575267708399e-05
7.01111668117561e-05
8.35154293701038e-05
3.12238225854887e-05
9.93111226866857e-06
1.48395549112039e-05
8.10669542341643e-05
-6.75403504515564e-06
5.68519861029012e-05
5.60335006424433e-05
7.92296745441609e-05
3.54821879665098e-05
8.32336318943089e-05
1.89341239003266e-05
6.54957700727962e-05
2.52653146443683e-05
6.5584053789841e-05
6.825645192894e-05
9.34559233745629e-05
4.97079215281358e-05
6.629719225812e-05
0.000120311856234049
9.07805117534127e-05
4.71316457431627e-05
1.6566041203623e-05
5.21992217161052e-05
4.19532111434513e-05
4.34092967796018e-05
4.1079761351045e-05
2.34761618394168e-05
2.34874718840905e-05
1.35888355473106e-05
7.85989202587225e-05
5.55390058665402e-05
-1.38561534485802e-06
4.77850420004881e-05
8.31997438754408e-05
4.02440240476384e-05
5.99982062328858e-05
-7.99296395435078e-06
0.000100750881267122
4.87954884500924e-05
0.000137956969564186
0.000104752348938406
5.19080510302459e-05
2.70294599052156e-05
5.58405890680142e-05
1.29799936233222e-05
-1.42669536671612e-05
7.61583830795281e-05
7.70178500842525e-05
7.17463245937074e-05
1.71094419491695e-05
5.68422668256535e-05
9.12552904756091e-06
6.26832327769486e-05
7.45684722122733e-05
1.22412896291809e-05
3.45591106103621e-05
4.06137266481157e-05
5.15324998333025e-05
5.01859124301204e-06
6.2435725330248e-05
3.37779723306848e-05
3.88503436498128e-05
6.98220540447445e-05
-5.18365664674391e-06
6.40754214437695e-05
3.75728633324944e-05
-3.0207397166899e-05
6.93845189149314e-07
1.36088047051602e-05
4.88118245081993e-05
8.70803720870568e-05
6.68658191044573e-05
5.75223388154456e-05
4.10237658689103e-05
-7.37125062612275e-06
9.95022304042395e-05
3.72292702313611e-05
1.88874228458491e-05
6.86309179301463e-05
1.96405702798265e-05
4.27295248613323e-05
7.71232437970062e-05
8.56443867694368e-05
7.69190673164107e-05
9.41667469274892e-05
9.75479724253249e-05
0.000138747786018221
0.000102754906358395
5.43800449176523e-05
7.68214901081028e-05
1.83534873688155e-05
-5.26177964063276e-06
1.02175987353328e-05
8.53887294636152e-05
6.51960925011293e-05
8.33257972954827e-05
4.63561164805943e-05
4.03899909726693e-05
2.32574644449636e-05
3.22625548201839e-05
4.87450996252124e-05
0.000102388816985168
6.35788308574702e-06
6.04163902623174e-05
6.93407559862907e-05
5.20314850865676e-06
4.46676996368314e-05
4.59849714047301e-05
3.30687016152659e-05
4.3801812299691e-05
2.96265275979965e-05
5.34322126834048e-05
8.49141329025761e-05
0.00010947768762974
0.000104311636303993
5.92493994025947e-05
6.89274172490666e-05
4.76570779936235e-05
9.19541544867593e-05
8.4117505053763e-05
6.48127367824079e-05
8.71038626496745e-05
8.67165546954406e-05
9.69745739052077e-05
7.09470893361487e-05
4.21996303035854e-05
2.63421363779505e-05
3.32231602285827e-05
6.33944940329309e-05
8.53235857178084e-05
3.51793023104013e-05
5.08356279375507e-05
9.00608370622725e-05
7.29245219749341e-05
9.31378786448309e-05
1.04986675121902e-06
7.23662761700064e-05
4.09141040123891e-07
1.58250536967009e-05
8.07127807055947e-05
2.80415266977843e-05
3.40837235949619e-05
1.11565615827753e-05
0.000111373601695927
7.26286106325565e-05
5.01728166951261e-05
5.53403535032233e-05
8.8293170314098e-05
7.3703001521881e-05
1.1610398531007e-05
-1.81905523533685e-05
5.09491879902477e-05
7.53630127306417e-05
8.99362288858805e-05
-3.67050358367733e-06
8.09950206487135e-05
6.90591101582033e-05
4.83284897918654e-05
4.97348881969581e-05
6.58543672538388e-05
5.62398892643994e-05
3.69794944153745e-05
2.15673025337654e-05
5.54152162765588e-05
4.68305836149658e-05
3.99773422283545e-05
8.39754925896259e-05
4.67474203274546e-05
2.78947617727069e-05
5.90354725806124e-05
1.98699312906589e-05
0.000103360260463256
5.45581890713653e-05
2.28103065512164e-05
6.31132681820384e-05
7.0274840762254e-05
8.24732356925776e-05
4.31871206057967e-05
6.21392523885007e-05
4.8901551178426e-05
6.2830076753166e-05
3.872413646829e-05
6.11852623660801e-05
9.32777879078082e-05
4.65387453141373e-05
6.14881381628962e-05
8.73033756955924e-05
-3.80973813576356e-05
4.60972053449766e-05
3.72127270506987e-05
3.56296404985728e-05
7.88816836790103e-05
4.75954521508182e-05
6.905975429699e-05
3.56659153700834e-05
8.61672483079339e-05
9.96971453944261e-05
0.000111219521741866
9.77592774355358e-05
5.48945702330165e-05
6.49392122585256e-05
6.02801502326402e-05
5.48203706515365e-05
7.11598006599554e-05
6.14547961115123e-05
2.17367110064092e-05
1.7790533464378e-05
1.9145394354781e-05
9.0453993982793e-05
2.98045676210709e-05
7.37964602664813e-05
6.9649027923527e-05
5.02256128362812e-07
4.03418687918922e-05
4.62678395473053e-05
4.74751754302021e-05
5.74337051361818e-05
1.73006450621922e-05
5.92159025986149e-05
0.000111192269324202
5.87819739417243e-05
3.21272476172153e-05
5.44748196912758e-06
8.6598037306236e-05
3.75104881928564e-07
4.98927627521358e-05
0.000121995474495354
7.54486515515615e-05
5.70610171364992e-05
5.3192992335961e-05
8.84969285649944e-05
0.000122569268407573
6.92908337929162e-06
4.3799056120606e-05
4.98953538494392e-05
1.84785342372116e-05
7.23760654595987e-05
1.04688238870377e-05
2.94414332913244e-05
1.94126449684674e-05
-1.04505842969086e-05
7.32976971912943e-05
3.29794140888735e-05
2.04343162775267e-05
2.58270499128585e-05
2.86185251525164e-05
2.46000403958758e-05
0.000125941476060875
6.16741199182072e-05
-5.17129557508296e-06
8.4178848666109e-05
8.19178444070049e-05
0.000105951330014182
7.88663217701147e-05
3.1564774878254e-05
6.19652107067866e-05
6.20109913489379e-05
5.62910615693139e-05
5.3919273213529e-05
0.000104258470297956
4.13569328041845e-05
4.25362646938412e-05
0.000118361994816506
2.4953842491188e-05
2.75438070660648e-05
4.14784312512286e-05
8.56076194104331e-05
0.000108180757985953
7.92229388434471e-05
7.32878482457797e-05
4.35146822768577e-05
6.01701746561349e-05
7.93498592099024e-05
4.08229821239243e-05
7.519042014226e-05
3.39639648438598e-05
6.94751348812182e-05
-1.06724791578536e-06
5.84615215028681e-05
5.30925452211527e-05
8.45612570093731e-05
8.45145004139129e-05
0.000104896760565785
1.03273458868142e-05
9.39032903463846e-05
0.000115089399389837
6.41911866469748e-05
4.95818751181507e-05
2.50784438168428e-05
1.44728881281004e-05
0.000104275968444491
3.86462555074033e-05
9.91563025117866e-05
8.75193466777194e-05
4.33129384276548e-05
6.21379234483728e-05
0.000142173111648901
4.50258888529849e-05
4.64015755346849e-05
6.3348196630335e-05
4.28379381448181e-05
0.00011132776438803
6.15519732896647e-05
0.000119229244575701
3.17379004706199e-05
6.76404250486596e-05
6.60740830432514e-05
4.62408553792564e-05
0.000148293223884393
2.46693716508018e-05
7.23562403500763e-05
9.34629224638365e-05
1.92837946447704e-05
9.40191125419077e-05
1.15079647646752e-05
3.05983716440507e-05
6.72761310853277e-05
0.000117595505778674
7.51441536102963e-05
8.81020732251919e-05
3.88199682151731e-05
2.24489644487381e-05
9.53938309925808e-05
8.31512662391015e-06
5.89481766067469e-05
4.00172376466039e-05
2.21617789313907e-05
4.6862093767276e-05
7.3642694366696e-05
8.46420277270001e-05
4.09659864790538e-05
9.40256823620724e-05
8.49188826101995e-05
1.95948824832355e-05
3.39395086546556e-05
5.63878886028032e-05
5.60309574290461e-05
9.73637765230367e-05
-3.91653352110317e-06
2.0654059495897e-05
1.12908342799063e-05
7.99117875423967e-05
4.69503391154972e-05
0.000100325668238313
6.04843000312474e-05
5.01866097988262e-05
7.69125234866101e-05
1.17372212899342e-05
6.81631006318202e-05
4.17147540099291e-05
7.73155709996637e-05
1.27088700812008e-05
9.87059105983101e-05
5.84309750383728e-05
6.19532079215027e-05
0.000136892693238392
8.63719066421459e-05
3.30613867935195e-05
4.31851811701733e-05
0.000100770757481063
0.000111310353242176
7.05627507815421e-05
2.77627836877171e-05
5.87998709195964e-05
-2.1043079159343e-05
6.56412186971742e-05
9.96738298868327e-05
6.43142388027101e-05
4.25868087962269e-05
6.22237573528674e-05
7.08665106968594e-05
5.01223988968413e-05
6.70731965287335e-06
9.73391571768918e-05
6.5984163731615e-05
9.7777735609955e-05
7.67057718217294e-05
4.33212782930611e-05
5.27071709063302e-05
0.000117636335049658
9.47770910901308e-05
8.16465268084479e-05
5.61774245918238e-05
4.75045511232706e-05
5.06690812680797e-05
7.83893400365758e-05
1.54849965887177e-05
6.6669906659746e-05
0.000113472843128063
5.57246049970824e-05
6.95750385368985e-05
-3.28803502336089e-05
7.18877994546706e-05
2.21219637543963e-05
8.50603844024619e-05
6.32800961586402e-05
0.000142057444155703
6.61896944648558e-05
7.11444239382794e-05
5.78591762517277e-05
9.54462808487179e-05
4.66124472309229e-05
0.000103028501191095
4.91613224546559e-05
-1.52623050119838e-06
8.06070202290499e-05
3.79230298537241e-05
6.85247464633834e-05
8.6753631208032e-05
2.85307169373833e-05
3.71902737053733e-05
7.19476177656519e-05
1.84970210109382e-05
0.000104029570505847
9.4327575218129e-05
5.92636547042692e-05
3.70737424306405e-05
8.98565754585784e-05
5.69205316075026e-05
2.00009500473748e-05
2.70616288573434e-05
4.20255024746907e-05
4.57521227683344e-05
7.28576215815488e-05
4.59154826888871e-05
8.58352755689386e-05
5.29497330330403e-05
8.23304787908677e-05
7.94993517193958e-05
5.41485902650887e-05
0.000102163780627272
3.57222110739516e-05
4.06118666581504e-05
5.68989677800965e-05
6.98358033263424e-05
6.75347910007276e-05
4.40547294379563e-05
-3.88661013035587e-05
7.92404486840774e-05
0.000103711810920501
7.69442182612588e-05
1.8171965564518e-05
4.4329902130649e-05
8.67532189181496e-05
6.67407358695695e-05
1.45478620248355e-05
4.01466972865925e-06
8.90179060512155e-05
0.000105903031296764
1.02088646493414e-05
1.46072233222706e-05
6.6525488257474e-05
4.32000858802545e-05
6.53466461972876e-05
6.46493787044723e-05
3.76478343490056e-05
-1.34582495695185e-05
-8.61118936264999e-06
5.49788064865304e-05
5.0101145540118e-05
8.07185284666117e-05
0.000104479279598942
0.000103141095712294
4.40896937867929e-05
6.57870326906078e-05
3.11068257818051e-05
0.000120472419963015
5.96397898717503e-05
3.34018980084327e-05
3.82120660444453e-05
8.63750148245876e-06
9.86731775901653e-05
3.67409474978997e-05
9.78266289035499e-05
6.12942344858809e-05
7.28595292318191e-05
2.98152041337403e-05
6.68921151287974e-05
5.71191244347254e-05
1.0157252709661e-05
7.29109300577347e-05
5.19849152638943e-05
0.00012114904056445
5.67249620964016e-05
5.03608261264328e-05
3.49486667817959e-05
5.42068857186114e-05
6.6185074761881e-05
2.94313566615379e-05
8.02177098346969e-05
9.826147464682e-05
2.5799124501123e-05
7.11953164893296e-05
3.63609388150404e-05
-2.96593719764383e-06
7.36156552812231e-06
8.78119338096905e-05
5.54685642740505e-05
9.14018786712428e-05
5.06069850303568e-05
6.74985262601276e-05
4.69466362013957e-05
4.92096323940703e-05
9.6503090752915e-05
-1.83274073308593e-05
0.000100017344357672
8.52802666426282e-06
5.50228046293984e-05
6.31141924932838e-05
7.27503783711009e-05
4.62114709655289e-05
5.07647791432614e-05
1.07819390533084e-05
9.58613014516412e-05
2.08967363768199e-06
-1.5061503748979e-06
7.32249244321697e-05
3.97502956932713e-06
4.25275468652551e-05
5.27392243206228e-05
7.61470768782021e-05
0.000122200987756931
6.24141983882701e-05
-3.89398520658199e-06
5.43997194461379e-05
7.71769317323544e-05
7.15235292520891e-05
6.19378917767582e-05
6.23048419147698e-05
0.000116002017404795
0.000103877139265173
0.000132167897180501
7.67979609808294e-05
4.16821353070795e-05
0.000110929626740174
7.34151880188922e-05
7.66492405206802e-05
4.91737423724979e-05
5.61669519779594e-05
9.07112572488026e-05
3.5662074388288e-05
-1.74485028481422e-05
4.78846478449716e-05
9.9969924925346e-05
3.98987086276113e-05
2.65663427740034e-05
7.1743234309945e-05
5.65668397123521e-05
3.94379172576783e-05
5.97097148690132e-06
2.54267616797468e-05
-3.12166839808097e-05
0.000114454780483936
4.06261454783502e-05
4.89146759656578e-05
6.28047562676453e-05
3.29863832482273e-05
0.000105120363077079
6.51724457625603e-05
5.58975391131356e-05
-8.46376037389654e-07
2.08155526376996e-05
4.12819204281073e-05
0.000107788755176058
2.62155649170568e-05
6.07042145950315e-05
6.179863188978e-05
8.27849972815355e-05
3.04051006171582e-05
3.21817878727112e-05
0.000118852750925769
6.15586125162158e-05
6.89367050996567e-05
7.2015473517e-05
0.000148433521947264
8.8814865939118e-05
7.15139245707814e-05
0.000110879942803515
-6.93023839499148e-06
8.57535937736927e-05
5.57717874162617e-05
8.58627392825514e-05
9.47789327877903e-05
5.64606462790725e-06
8.81036487115637e-05
6.41175388621026e-05
3.21942481859937e-05
0.000115393273779398
1.99572620973929e-05
3.44516393687463e-06
5.21137147606169e-05
7.72288356095748e-05
3.50129934616062e-05
3.46006465680249e-05
6.90173314413584e-05
5.13115830966668e-05
7.15207540808968e-05
3.54527449595695e-05
4.11792534321129e-05
8.04812564073392e-05
3.86077999364731e-06
3.4127949269113e-05
7.68659187122764e-05
8.18045995312248e-05
6.36399145113125e-05
6.72842980782478e-05
6.17773548357191e-05
8.22485243865241e-06
7.97178444700772e-05
4.31857844239805e-05
5.27568533305346e-05
7.18502918109311e-05
4.88647611918552e-05
3.54726800638254e-06
1.83759436848293e-05
2.67149944188579e-05
6.67054680408679e-05
1.3562032295606e-05
0.000106505621403472
8.91108866738895e-05
0.000102603026472855
-2.32241336698121e-05
0.000137823566727606
7.26398490281485e-05
6.30144245327761e-05
0.00010951264725896
5.13231224052267e-05
0.000129414016712215
0.00010181079544578
5.47790041684895e-05
5.07382274221161e-05
9.89911004333843e-05
6.0277923902541e-05
7.05423131956751e-05
0.000102895144780603
5.27573770532934e-05
7.29395115708264e-05
8.06430808944828e-05
1.14395239387284e-05
0.000105729747773276
1.32803317922041e-05
6.78541053347999e-05
3.78545303857444e-05
5.20091178528571e-05
2.02563539401297e-05
2.51810996410752e-05
4.62127506873303e-05
6.49923753591338e-05
2.87850539237979e-05
0.000104055772511021
6.87451840452403e-05
6.7183211977584e-05
8.71354725453944e-05
3.68257244653928e-05
5.36838168149273e-05
7.57703684671539e-05
3.56507674802192e-05
5.67874535712363e-05
7.72449902164838e-05
3.46899552566429e-05
6.38683106783469e-05
3.21016174972809e-05
8.41470347299359e-05
8.18583212140302e-05
8.75493673386759e-05
8.80762127163901e-05
3.34948705341517e-05
-1.6303789244987e-05
6.59395924765811e-05
8.80450929542974e-05
3.35959117130473e-05
6.06230413539734e-05
0.000114904937564258
4.34568486140464e-05
8.70797189191096e-05
5.65117151901423e-05
0.000104604302678871
2.59650872557024e-05
8.23311150794565e-05
5.31707902585075e-05
7.60555708584108e-05
3.96721122002245e-06
8.31496652819797e-05
0.000108865941655583
2.06837730886315e-05
-7.18652544814401e-06
6.6161713160559e-05
8.02616202234483e-06
-8.9165721442246e-07
3.68237004193757e-05
4.91891662161193e-05
1.44976776270397e-05
9.35008645239075e-05
7.2797070096441e-05
3.3487813588341e-05
9.33715733506833e-05
9.78390965235919e-06
1.37686722648878e-05
3.07311890430342e-05
6.27560928472972e-05
5.69684705461034e-05
3.73207379173651e-05
7.94847476580373e-05
9.73546024753232e-06
3.62715210853252e-05
3.93839065429235e-05
5.11522726234411e-05
2.99686460100738e-05
1.26659583838982e-05
3.6817270702619e-05
5.51046659038607e-05
6.53920000365126e-05
8.82927406341115e-05
7.93876070978169e-05
9.31820436628011e-05
0.000135669244853773
6.68043541893893e-05
7.92082407722047e-05
0.000105516342038092
0.000137511419785496
5.56813783499057e-05
7.27528154980562e-05
5.8470741102983e-05
6.271916240709e-05
4.12066252417226e-05
5.1855622824866e-05
6.3613235733724e-05
3.084369365906e-05
3.96209052437427e-05
6.14618096480608e-05
0.000100597408605226
1.24299347233164e-05
4.22153731046886e-05
4.75658299636324e-05
0.000118635698245043
4.87498417422786e-05
9.54940835116595e-05
6.25047624156569e-05
6.01447366392478e-05
-2.3189303792402e-06
2.88872122708279e-05
8.75828739604555e-05
4.8274279232777e-05
3.91900707768253e-05
2.67633010736003e-05
2.27045514573749e-05
5.00590714031967e-05
5.22786425339141e-05
7.83530113421107e-05
5.92372626753318e-05
9.76831101401441e-05
4.56686849838872e-05
1.26201651910835e-05
6.92850157933433e-05
-6.94989992566879e-06
2.82779786245606e-05
6.32575568484856e-05
2.88580162673576e-05
5.26315804732702e-05
4.43851072377487e-05
3.98517082477725e-06
6.84697917465078e-05
0.000105219195163774
4.68901289428423e-05
1.81189830065148e-05
0.000110902731567225
1.92473725579333e-05
6.02107614808495e-05
0.000106560686416194
4.35918284168035e-05
2.14046688692534e-05
5.19370014161469e-05
0.00011342175680702
5.68075079520352e-05
1.01871104158512e-05
-7.2463351798254e-06
7.68369715921773e-05
4.91063064283617e-05
-1.80426992529249e-05
5.64973552877454e-05
7.07059891501982e-05
6.61847493601289e-05
5.91277413629893e-05
7.61467281181351e-05
-2.35986816621504e-05
5.7123354000647e-06
8.30447555717998e-05
6.96989835699601e-05
-7.62716519861439e-06
3.48114791830575e-05
6.92280639610242e-05
2.50338800344706e-05
3.74964591245135e-05
8.42402492471637e-05
9.84679671069696e-05
5.43602168558351e-05
6.96453391534226e-05
8.32013091618813e-05
-5.91910458200604e-06
3.29140480513096e-05
0.000100928783446473
8.4391703544696e-06
7.90441272807366e-05
5.07477193401753e-05
7.94430649371386e-05
7.54924364221541e-05
3.28585650782148e-05
7.22835138468905e-05
4.23864148450501e-05
4.64582449285163e-05
0.000108345942203548
4.4398642220559e-05
8.47347067692803e-05
4.39326068840001e-05
4.71999364260768e-05
3.40640325305311e-05
3.49739453705148e-05
2.92354164071767e-06
4.21387317118231e-05
5.58922329378001e-05
1.21604424658795e-05
1.20430743199819e-05
4.62207555616247e-05
6.90204539912134e-05
7.30938637643641e-05
8.73322836813022e-05
3.84868741325135e-05
6.11925458927451e-05
1.32934150631931e-05
1.62565295689175e-05
3.45175610636746e-05
5.71636318421052e-05
9.13086530930145e-05
1.82960518626425e-05
0.000107017453717919
8.38429216823327e-05
0.000117585856755198
-1.41568669918607e-07
5.49867408526834e-05
7.33247078811414e-05
6.92470821966774e-05
0.000132314590231159
3.67145724267903e-05
4.24167788170315e-05
6.55826734927625e-06
8.58454840038472e-05
5.81303422197153e-05
8.38279616900512e-05
2.8040180378965e-05
2.87367527733276e-05
3.89895746097771e-05
6.39566118882449e-05
5.63581988898955e-05
4.23201218026809e-05
5.29407855124401e-05
4.49627015633272e-05
7.31104982652059e-05
2.48085594162527e-05
0.00012694315029014
9.22192252780525e-05
7.27050478266507e-05
3.9700933491289e-05
2.13827130147234e-05
3.55915072629898e-05
5.24440474274035e-05
7.18805044077647e-05
5.2984389590795e-05
0.000109437186685061
3.46329971599896e-05
6.07690832189277e-05
4.39820802009943e-05
7.21524417709931e-06
9.27445905754537e-05
7.54736687947956e-05
5.82391953754086e-05
1.21092555866715e-05
5.01708931442591e-05
2.82980664694142e-05
4.8755794497299e-05
6.45453617425769e-05
3.06410113348876e-05
-1.75187469437278e-06
5.49118741028648e-05
4.69198546001498e-05
7.72795819835357e-05
7.49523353743789e-05
-1.36770765931529e-05
9.66967817214705e-05
8.24671115480151e-05
4.79424091722374e-05
6.79752725597645e-05
5.90396453309032e-05
6.13124081947733e-05
0.000102917407193569
0.00012120026407115
6.86494285798092e-05
6.26520923678626e-05
8.00011891332917e-05
6.07759115244177e-05
6.42480411974856e-05
5.07409645233291e-05
-1.04270704970829e-05
6.11414546906543e-05
0.000130695017345963
8.09977897731316e-05
-1.3022139933401e-05
4.3940218212519e-05
0.000108981155338253
0.000104314937165129
5.7683295336316e-05
5.49319619331063e-05
5.06515454644746e-05
6.00745654670842e-05
0.000112500648995691
9.07737988900818e-06
-2.23539701472561e-05
-1.4109250089608e-05
6.42176135034573e-05
4.84771655708078e-05
3.63636223520617e-05
1.71780214816658e-06
6.67398149833911e-05
8.83823761506992e-05
5.32896870501476e-05
3.26738525588797e-05
0.00011810360555506
3.88534893187651e-05
7.519383611608e-05
8.24887521558535e-05
0.000130822394153552
1.04292119941657e-05
3.3741072581328e-05
6.97479070202125e-05
5.40204295575542e-05
0.000100414671863516
5.9441174104983e-05
4.99739876197159e-05
1.45993267445231e-05
8.73946509700428e-05
5.93204655147732e-05
9.27995071280268e-06
7.47032266685848e-05
0.000115853576082293
0.000100516584253591
9.28882108011516e-05
6.70847206147362e-05
7.82168244684735e-05
5.81394991462552e-05
3.94647463443507e-05
3.86607546151049e-05
4.36808230947014e-05
8.1908603494767e-05
5.23503815667224e-05
4.56444055250649e-05
5.15991312438416e-05
3.59473170026287e-05
0.000133185208190299
9.93262740104397e-05
9.29793540392668e-05
5.03947997037389e-05
8.24123326638637e-05
5.55967995325715e-05
3.01183780683262e-05
9.55365208150159e-05
2.33835974678895e-05
7.96980820579984e-05
4.03887804406728e-05
6.00902405293962e-05
6.34581557024763e-05
7.36008172562036e-05
1.97500101443047e-05
3.31195472258687e-05
3.02849327027717e-05
9.40871669468418e-05
1.95110305916178e-05
9.16493777735289e-05
9.93005518867413e-05
0.000107172236873033
8.03453624130614e-05
3.15650103767006e-05
4.06937783804191e-05
3.40458523793974e-05
2.23601827352894e-05
4.32752146988937e-05
7.31874559174879e-05
4.69485172687269e-05
5.6465498226911e-05
8.1307869091186e-05
9.50597861647583e-05
8.37990147782297e-05
3.41624546410062e-05
-8.90486011680773e-06
4.38983863564732e-05
2.35979807467069e-05
4.97331065487051e-05
5.22694225868066e-05
8.25117470854506e-05
7.19987200389363e-05
5.67041720207265e-05
9.41497567000705e-05
2.87660420091513e-05
4.9560329280244e-05
6.03127225089113e-05
0.000123007667332385
7.63913900891508e-05
1.96735217844811e-05
7.60884529099378e-05
9.60619813848747e-05
5.22842605785041e-05
6.37966614425562e-05
8.09747433082163e-05
6.76761542361229e-05
7.09624863767634e-05
5.06294803502536e-05
3.30504295783724e-05
6.02084056147856e-05
6.43480183439941e-05
5.87325223255075e-06
5.86156078998029e-05
8.74474125015583e-05
8.26027771263411e-05
9.73205464955577e-05
5.20368663918134e-05
8.39328942562056e-05
9.01915101528492e-05
8.67106671969065e-05
8.78496087783066e-05
9.28903029622454e-05
5.74424534008112e-05
3.68399616340018e-05
4.85841061907469e-05
0.00010347630769375
3.3774888479264e-05
0.000115603577530645
0.000118503533865464
0.000100837399086574
3.81246154029294e-05
5.07680961114145e-05
3.20390315912663e-05
5.92091703395421e-05
4.27862292292384e-05
2.60011231220494e-05
2.77169823011376e-06
6.97279644344475e-05
8.92263895901901e-05
6.78839137056729e-05
5.2543817771394e-05
5.25175395466375e-05
6.07689921057676e-05
0.000142458533249261
9.78296650794261e-05
9.62023066308873e-05
0.000112603032825954
6.16589253885346e-05
8.03961911768273e-05
2.1712936208107e-05
5.61487761154889e-05
6.56450110493119e-05
4.27439663539732e-05
9.20518037508956e-05
5.26928371492656e-05
2.49281362608478e-05
4.60585329390319e-05
4.65675891211622e-05
3.80672470757774e-05
3.19448677866634e-05
2.25778966592899e-05
4.48791673270922e-05
0.000116024443739717
5.72106152092182e-05
8.55899597952942e-05
3.32151507816051e-05
5.75483955592386e-05
6.29975554832921e-05
1.2969410454946e-05
6.45449680900754e-05
-1.70740115427322e-06
8.94601210333612e-05
6.00757532154837e-05
9.22132640781615e-05
8.60919628005467e-05
4.25161129809319e-05
4.7060048942744e-05
3.09241493415376e-05
7.84765403281935e-05
5.81568406153763e-05
1.16999105841332e-05
3.73017647379633e-05
0.00010670862146161
3.81779689355579e-05
2.30629228054005e-05
1.78334775566518e-05
0.000135337832741393
3.70939344499001e-05
7.44839518194361e-05
5.59771005010025e-05
5.28358184962912e-05
5.58616757111846e-05
5.82559344752035e-05
6.79637116992592e-05
4.17197154677813e-05
1.18174439955464e-05
5.50757363570976e-05
9.83164437120992e-05
4.14513825282739e-05
0.000113360748730611
8.01434058831711e-05
6.72161492603824e-05
8.15022979423032e-05
7.91558286507807e-05
4.84712662402807e-05
6.4813162667692e-05
5.84766676285043e-05
4.41505952803057e-05
2.88004641858407e-05
7.07614790469894e-05
3.82795403473916e-05
5.56388585452625e-05
7.62495585557901e-05
6.34895848990421e-05
3.49358513366994e-05
-2.64674044729461e-06
0.000113468405517544
8.21441230128426e-05
2.75091443304097e-05
2.21311805663847e-05
8.25938923489898e-05
6.51507367569669e-05
9.99856109579328e-05
5.12043357555473e-05
0.00010475427172325
6.19442715554605e-05
6.71976256699873e-05
3.81785491648327e-05
2.41329463667782e-05
4.34813490769909e-05
7.34381588263544e-05
7.34811892305029e-05
7.29622784305093e-05
0.000111433926916085
9.44277458770579e-05
6.19245437885858e-05
1.34998962442663e-05
1.78958861924893e-05
5.29256246646884e-05
1.86169817069377e-05
8.85304981462533e-05
8.04044224221676e-05
8.14756946382566e-05
3.19690828219775e-05
2.98039990876472e-05
2.99429741000136e-05
2.65233810421245e-05
4.99435702574905e-05
5.01759994569698e-05
0.000113712045903862
0.000106809771687919
5.58063388898225e-05
0.000105757460089222
9.47375501652328e-05
8.22096950693368e-05
8.89607226342269e-05
7.23748926373156e-05
8.38145395502775e-05
-1.97694968713753e-07
0.000116206492980726
9.73594917517431e-05
1.0800368087882e-05
8.89388365866509e-05
2.56298594736427e-05
2.61918670003478e-05
1.45779118354569e-05
5.70176012234962e-05
2.92050494253594e-05
1.43406808651114e-05
7.92140485592353e-05
2.79528367770836e-05
9.34669870749139e-05
5.76240033698589e-05
5.42773691802654e-05
4.09358230275698e-05
-4.0270518832287e-07
6.54455056465704e-05
1.55778591731165e-05
8.10158966010402e-05
5.68595392946108e-05
0.000103375276174611
8.58616636943696e-05
4.20950808181912e-05
6.72999006957389e-05
7.17918300013687e-05
0.000114036428067214
0.000102682910473612
5.62497292766085e-05
1.83468608785961e-05
7.84717679130264e-05
9.87143530461876e-06
8.79088031928898e-05
0.000104905129635485
-3.35120444690735e-05
7.25448282636668e-05
5.35650211738201e-05
8.65653841599409e-05
7.29005420483348e-05
4.3199500808347e-05
7.32722708583628e-05
6.48679911155283e-05
7.05967413102335e-05
7.04368303798663e-05
4.527077286503e-05
6.4619357737862e-05
3.17370859660407e-05
7.76138541872759e-05
6.15315793063551e-05
2.06770835257425e-05
3.39636602404194e-05
0.000120040791402075
6.10025399908888e-05
9.43268419257162e-06
4.39880141375447e-05
0.000100362109538498
6.78663395717878e-05
-8.56536497395183e-06
6.83534293557844e-05
6.41821987508167e-05
0.000113011861120398
0.000141044878077189
8.69525096781902e-05
6.13374852867378e-05
4.42729717402452e-05
8.79999912257262e-05
9.72328519237779e-06
0.000101256522944317
5.72789095446565e-05
3.96153046749049e-05
5.40764260187859e-05
3.62828254462222e-05
4.77884098954939e-05
6.86003829037767e-05
2.71189292221031e-05
3.12587338753922e-05
5.2488188892104e-05
6.50119450114929e-05
3.27607119320215e-05
-1.61644069947259e-05
1.07290553431191e-05
-5.48108112208565e-06
5.99441588337996e-05
3.83060929213432e-05
6.73077417691144e-05
3.23520683675922e-05
0.000114954843800097
7.578891731182e-05
5.58108642269464e-05
8.91400187847357e-05
2.1153727097355e-05
4.36599949813498e-05
5.16859166421498e-05
9.92780514247893e-05
8.5351887742213e-05
5.0728646671148e-05
4.37590908472903e-05
1.73333507184226e-05
5.16255626153281e-05
3.57852139415059e-05
0.000137566197809825
5.76696989170898e-05
4.66710327863934e-05
9.27278152445125e-05
9.65634575856614e-05
0.000109298353009729
2.29240952830093e-05
6.91828576821816e-05
0.00013399954789884
0.000107872615690956
4.38910525454629e-05
4.99249643999733e-05
5.94931950812074e-05
7.77154711853829e-05
8.44192179738114e-05
4.33338632679931e-05
6.29018171155652e-05
1.55427543674295e-05
3.75523092592492e-05
9.27369544639419e-05
1.54096867755514e-05
4.06259042943947e-05
0.000111644540010779
3.27210003984612e-05
6.27949316164994e-05
9.59012225693246e-05
9.91002937386646e-05
4.97028401185637e-05
0.000103547870860152
1.91956028851981e-05
7.29923861909042e-05
9.90039132247736e-05
5.08568312136598e-07
6.39831914200028e-05
6.68373920759602e-05
9.56585395316739e-05
2.13486517046906e-05
0.000103065517559216
8.45106244355708e-05
3.33843563276019e-05
3.21839801832828e-05
7.22963800536507e-05
0.000112357256338059
0.000111491126538753
-2.11146236048674e-05
3.60882164732255e-05
8.09630251759012e-05
-4.31571649913577e-05
4.90447317721527e-05
6.01142471541381e-05
-5.49335307244325e-06
5.21312304425502e-05
6.5758007763803e-05
6.44583352263046e-05
8.57102769177143e-05
-3.92757508107863e-05
9.90588233217063e-05
8.54545742594077e-05
0.000114270440040146
9.36484017437276e-05
9.58660618470059e-05
6.16293361276868e-05
6.01680503362063e-05
4.85216900079296e-05
5.65570512145403e-05
7.36350649144785e-05
9.78069434006353e-05
2.34251088802923e-05
0.000104889147142877
5.85449921913815e-05
7.93480156479586e-05
3.98881091671015e-05
0.000123650631897967
4.4614364619244e-05
0.000104407511467499
8.20381228194521e-05
0.000120385612337347
8.88785342531569e-05
4.03731423562883e-05
2.24527848318781e-05
6.88002969167363e-05
2.70637448009559e-05
0.00010954178306646
6.70024700976477e-05
5.54996234669266e-05
7.00793868084698e-05
4.05324901770826e-05
8.64405523786481e-06
9.27915619985133e-05
6.13043489564129e-05
4.21388921984961e-05
1.9140464226273e-05
7.5285701049763e-05
8.61535714346455e-05
6.22602915684564e-05
8.16287367361519e-05
3.2855174193036e-05
3.48915367029515e-05
3.57330070066174e-05
0.000100943700148786
8.13425593999275e-05
7.04712448263366e-05
5.94473249392075e-05
0.000113457046844402
8.79608890006568e-06
0.000103417927577519
5.91377422835537e-05
7.50492639550115e-05
2.45193342446881e-05
0.000112611769837646
6.3138688626356e-05
4.31829674522321e-06
3.5835106929885e-05
3.25933944380106e-05
9.56042841414636e-05
0.000154671234242279
7.18613087497764e-05
6.11585800858052e-05
4.75993310370995e-05
2.11066003897973e-05
5.25745947855682e-05
6.53979421638861e-05
4.69658327331645e-05
2.62895157778268e-05
0.000122876383383603
6.42173415115775e-05
1.32246270506082e-05
7.97451905111071e-05
4.27937433176703e-05
6.2860737638094e-05
9.79276006377697e-05
3.43414447507821e-05
5.4639515202664e-05
4.62126447266909e-05
1.65729124785757e-05
1.38229267926654e-05
0.000109706961614962
4.86330975090069e-05
6.1946619428175e-05
4.81135693093487e-05
8.31840411717075e-05
5.20315978422762e-05
6.65673458074347e-06
4.71968071356298e-05
3.41671100667014e-05
4.8574624160355e-05
6.97267501868644e-05
3.75604432196634e-05
5.45484775845573e-05
6.93756700847439e-05
3.48397911611962e-05
5.42102931054064e-05
4.78019936406906e-05
-1.93486939504747e-06
3.98444821443471e-05
5.82215413082761e-05
8.98578086528402e-06
0.000102275278292126
0.000111011357635814
-2.55391084330868e-06
6.27875113724501e-05
6.20293745864484e-05
5.42417071473701e-05
3.85900948922388e-05
7.38431348238809e-05
5.57095674666275e-05
8.86720052863209e-05
2.07042638296891e-05
0.000108575828321639
5.59218960408345e-05
6.82817228483677e-05
4.57437167801629e-05
3.59035872482712e-05
8.58150853677731e-05
2.9272646594214e-05
2.11992310208003e-05
0.000111560762586788
4.07470379918562e-05
4.99020891722511e-05
6.98278730675781e-05
0.000109856912250303
6.44795626726041e-05
7.01849379034088e-05
5.80573465440077e-05
8.33896482259242e-05
4.57536377408134e-05
3.24303348460767e-05
3.72286408343277e-05
5.69906088829183e-05
5.99559873766411e-05
9.71535873796329e-05
-4.36295879604541e-06
8.52321809242065e-05
1.39427162977994e-05
6.86699986899728e-05
1.81563676972897e-06
2.23704768318861e-05
7.44097269451181e-05
3.48708103007023e-05
3.64517112224883e-05
8.33137555391649e-05
0.000140541603097172
0.000112224956410967
2.02345391041202e-05
1.69603735005953e-05
5.51365376747883e-05
3.57226363249364e-05
0.000102865188219944
3.04364382142821e-05
7.2957710174245e-05
2.21075185636673e-05
8.05093447144057e-05
5.95406326692429e-05
0.000125771275192053
1.47420896983695e-05
6.7878455108422e-05
5.97482571183608e-05
8.21460647326283e-05
6.49046652458142e-05
1.40623827502663e-05
4.31075136015635e-05
0.000137488653799522
8.04095017229061e-05
9.1461545525937e-05
7.83182966881123e-05
3.46721409598924e-05
7.99965048141883e-05
9.89424798320144e-05
4.36905907774425e-05
9.63047888754696e-05
4.58291476000119e-05
-1.88104638044e-05
3.69788634557985e-05
5.99255466020789e-05
6.99754990742118e-05
6.81235228015343e-05
0.000108896926263122
5.99215446426831e-05
7.94975138640607e-05
4.66646652576425e-05
5.76673996133306e-05
5.85558897441371e-05
9.05706787357728e-05
3.74757901846688e-05
5.5841302714069e-05
7.11774815429298e-05
-8.15680861506504e-06
2.68653253369959e-05
5.77059007153413e-05
5.28823224060391e-05
2.29776029980846e-05
9.62454529722672e-06
4.07483801924117e-05
8.60773347887838e-05
7.68073810525705e-05
1.89314917985185e-05
3.4673380675701e-05
6.20197254496433e-05
4.21768545100538e-05
3.762569979808e-05
5.53867047341799e-05
3.96997846854962e-05
7.96891583092146e-06
4.70657573233958e-05
4.28781877261872e-05
1.37628051702658e-05
7.49766530760052e-05
9.71141566002731e-05
6.05120818637227e-05
0.00012727014306915
2.3423461734087e-05
0.000109097012423902
7.36683449829442e-05
4.21689869679386e-05
3.15758882495665e-05
0.000130336476152416
5.53443161972556e-05
1.91230929407079e-05
4.23936968463942e-05
7.75701769278858e-05
4.20222279881592e-05
3.86182358523059e-05
8.49979710478245e-05
3.6721331570987e-05
0.00011266928190382
9.58000102349236e-05
5.97406586524912e-05
-2.33596506100351e-06
6.65647780863546e-05
4.40482018548754e-05
5.02380849069055e-05
2.9004407288211e-05
5.7457735844606e-05
3.86918121995603e-05
4.39260394576807e-05
7.46909163089012e-05
1.57758092663042e-05
5.5841412041589e-05
4.93927904828849e-05
5.90612601918216e-05
5.78385933155618e-05
7.38193221170444e-05
0.000102559353477048
0.00010917770569374
8.83955334725462e-05
4.02130300870098e-05
7.69475077372395e-05
2.54828179132549e-05
8.16048658987059e-05
6.24187201256658e-05
6.41828638061398e-05
0.000116908718683449
4.91557618184887e-05
6.07508709616235e-05
4.70630138178736e-05
0.000115346323730573
0.000104480484178763
8.55670591259905e-05
7.07838509810519e-05
5.87935243059595e-05
9.19382598704452e-05
4.06909133104399e-05
9.92729370215114e-05
3.40011781388218e-05
6.89881561014196e-05
5.16166749879481e-05
6.96417460311443e-05
0.000104208501298572
2.50035887398587e-05
3.97856111796842e-06
4.7987531984393e-05
1.12051944397738e-05
7.083195301702e-05
6.70069041670914e-05
0.000123272964165422
5.00418716194122e-05
8.50851011922451e-05
5.93231058967212e-05
2.08091627614365e-05
4.62389433581305e-05
0.000115921242461143
3.29732979045422e-05
9.10946913069411e-05
0.000120917833822903
0.000125796029288521
4.46527569856994e-05
5.01006919290048e-05
2.743097851616e-05
8.78422132890088e-05
7.70659887353516e-05
9.55566994763775e-05
5.14721132581626e-05
9.14084341696784e-05
8.07198063772931e-05
0.000103517718443551
1.96990153175578e-05
0.000113532276491114
6.16061159340835e-05
9.13879200292862e-05
4.26868018265384e-05
7.02872681832902e-05
0.000100502278951847
5.65717751841998e-05
5.70061157568851e-05
5.02014051961731e-05
2.9194836999109e-05
3.83165636767697e-05
5.42361298824797e-05
5.12718945273181e-05
-2.06067020552967e-05
0.000117004218052578
3.21473028294569e-05
5.57599209614385e-05
0.000122081923812258
2.07657026029902e-05
1.65234813593892e-05
2.61093196018887e-05
2.34022774592014e-05
2.78078572145848e-05
0.000105122855561824
6.74051921372851e-05
6.88438182318753e-05
8.13726806379912e-05
9.83859805536734e-05
9.46031732652002e-05
6.3546009969866e-05
2.17042454313378e-05
5.6033258398562e-05
2.58348220570797e-05
9.14804450999687e-05
-1.6822348776252e-06
2.82789730590451e-05
2.43926992086023e-05
0.000118236470817208
9.06830753258302e-05
9.69761505339778e-06
6.77624238392324e-05
2.35817807576776e-05
8.03575222527745e-05
8.4310033088701e-05
1.20271692525047e-05
1.02368051617696e-05
5.55971505239751e-05
2.25338975215395e-05
-6.06678739904864e-07
7.65443615994956e-05
3.48734222316372e-05
3.08086525159069e-05
6.88527369384567e-05
3.97376124376358e-05
0.000140267084037241
8.19648985806986e-05
8.33246355324214e-05
0.000120998741749257
7.24104456842146e-05
7.61818299972433e-05
0.000102638728358764
3.45280424609254e-05
6.07289053536275e-05
6.96211187729612e-05
7.80317676052103e-05
-4.35739138407393e-06
6.15755711279707e-05
1.2817612412789e-05
6.47892775866815e-05
2.11508121778873e-05
3.73038326051305e-05
6.74576299122096e-05
3.47083825466481e-05
-4.55407447067325e-05
5.11273128123889e-05
5.5483967312288e-05
6.03316980590163e-05
2.63509816140581e-05
4.05073019507524e-05
2.32095613884192e-05
8.24503606794567e-05
5.34308873463621e-05
9.0185766558695e-05
4.87492765059438e-05
9.86291898128358e-05
6.47069499370688e-05
6.03012980462587e-05
6.76518179896503e-05
9.92908629701656e-06
-1.89009031356358e-05
0.000116654753481385
3.93421801205934e-05
5.56564032502572e-05
4.66556570977391e-05
2.88926071398045e-05
3.21924914270324e-05
0.000111983139092783
7.14408360154664e-05
4.96669776175822e-05
8.04175764478888e-05
9.74184492801518e-05
6.07203255081615e-05
9.28561801855867e-05
4.14616302675418e-05
6.54639026890976e-05
8.40613394385624e-05
5.56305544276565e-05
5.38972050737811e-05
4.47945100087431e-05
7.47339567284644e-05
5.24634706456803e-05
3.03069530852714e-05
1.52376782923136e-05
2.00437555018294e-05
9.92971255041818e-05
5.76960794332183e-05
3.6903218063132e-05
7.5350241239639e-05
9.54305616082135e-05
4.90220461045466e-05
6.22668026642788e-05
7.9066921834126e-05
-5.32894591885407e-07
7.28297553605016e-05
6.81683243917438e-05
3.50897976458328e-05
7.51781046578111e-05
3.85236438924719e-05
9.06367659662571e-05
3.30680198025261e-05
9.59582778209729e-05
3.14737775539933e-05
8.15341594498238e-05
2.10211738879361e-06
0.000116223800629557
-2.90203288980643e-06
4.06400623601421e-05
5.64198435624107e-05
5.71377160282881e-05
5.96999046792284e-05
2.08632837919365e-05
4.17081887785209e-05
2.32212450244363e-05
2.09825361566075e-05
8.74585482321412e-05
0.000103070476591543
2.86186938791597e-05
6.83274184027389e-05
2.30700636109109e-05
7.47748725340088e-05
6.12581455028591e-05
6.99058368755507e-05
7.70216727783499e-05
4.01516040655251e-06
7.74042362547925e-05
1.36909713766174e-05
5.94537907201544e-05
7.11937992774246e-06
4.68859007961244e-06
3.74086215371411e-05
2.40841143095128e-05
8.97789928949673e-05
4.81122773537742e-05
4.70422029246176e-05
6.36001195166523e-05
4.62779545461575e-05
5.22549483674399e-05
3.38320430811477e-05
8.69187782190917e-05
5.75940602576357e-05
5.17091995838307e-05
2.29046707181603e-05
7.36952664037645e-05
2.95548202905187e-05
1.87784988009838e-05
7.28295779473589e-05
-1.32668011527389e-05
0.00010379978360995
0.000104796739936897
8.62392860847425e-05
2.0515140460506e-05
8.93845173726205e-05
2.80223774742499e-06
2.84531388392398e-05
7.03404354947853e-05
5.99737594576382e-05
4.15825266814921e-05
3.14291536425885e-05
3.96613440469445e-05
5.50784831315742e-05
0.000142568994701661
4.36759794845703e-05
4.3495838275763e-05
4.08863026890087e-05
0.000101487985589356
0.000106994679431332
9.49039279481373e-05
2.82142437279454e-05
9.45642702738837e-05
7.10963051341047e-05
3.91763752056598e-05
3.38315810252331e-05
3.3374574273252e-05
0.000126551513389233
7.0759671794109e-05
6.47583487507278e-05
8.30395049701233e-05
0.000121570312037472
2.85738915146971e-05
6.09959713792005e-05
8.93178667141799e-05
6.88284118699213e-05
4.28900047008138e-05
0.000114122274533871
1.77191170599988e-05
9.06634261961264e-06
1.2326658631574e-05
8.28541517161263e-05
1.9571084482779e-05
8.89004699459894e-05
8.68790670665516e-05
1.66400084850588e-05
-1.93288884956835e-05
7.56072036388957e-05
7.21005243653767e-05
4.08638771058901e-06
7.37000159152332e-05
8.98141921110765e-05
5.60843640965179e-05
2.965719851703e-05
8.69736257454689e-05
5.76861677769946e-05
1.66050967447217e-05
0.00010167732357614
-3.18559896795487e-05
6.59570661896072e-05
5.6690046408887e-05
9.50505487395186e-05
9.08162498190406e-05
3.42596750286558e-05
0.000122015726418324
3.55165131239658e-05
4.09049929804798e-05
1.28444601590443e-05
4.21108021967321e-05
2.45955694078293e-05
6.74691159134321e-05
9.77206219706652e-06
5.98351940513483e-05
4.50164144859195e-05
6.04779140451148e-05
1.2694828362126e-05
6.75196058038187e-05
0.000101793512559448
2.72183568180928e-05
5.7085392739085e-05
5.62037490416586e-05
0.000100256136070715
4.98750770949217e-05
4.80909433578105e-05
4.70628356639179e-05
4.13600302912909e-05
9.27945262978793e-05
-1.65994651124809e-06
6.45206888735823e-05
8.50569956137995e-06
1.11145527649903e-05
0.000103918261409932
4.76497117475017e-05
7.5153051908311e-05
7.92229275812995e-05
0.00011112689436232
7.70408226945204e-05
1.64047536627455e-06
0.000112807235110631
4.5402463600621e-05
7.91300645896244e-05
5.05461948089095e-05
3.1098292947977e-05
6.59015067824048e-05
3.92494879294107e-05
8.59763042051161e-05
5.20698741665477e-05
2.59878550386182e-05
5.32377263602134e-05
3.28503094044541e-05
0.000100868152279018
0.000102239724772427
6.90263474551278e-05
3.73229840378508e-05
7.34239396236009e-05
0.000127243961172124
5.14220257049177e-05
8.84278608468862e-05
6.94563070311072e-05
0.000101361105729244
-1.28863916663427e-05
1.64908907373192e-05
3.60738526318178e-05
3.64826779736693e-05
1.89064636915997e-05
3.74198703443792e-05
3.20495962510267e-05
2.16239987836771e-05
6.29551466163568e-05
5.66918933981165e-05
3.18291197602034e-05
1.3115803529698e-05
7.33532162361563e-05
5.11152451456583e-05
3.68111149608338e-05
6.58249810779369e-05
8.21558363725628e-05
0.000103300044878827
7.9647520188126e-05
5.77974635802577e-05
8.6439960640335e-05
0.000167941306944212
3.73694073609427e-05
7.20299743481122e-05
5.93187534259157e-05
2.52834763276207e-05
3.55331799055688e-05
4.92419645702105e-05
9.08640532532147e-05
8.23959053772947e-05
3.27249098418591e-05
3.53283255663018e-05
7.61391541320378e-05
-2.81527336788975e-06
9.57017285395779e-05
8.37029088562321e-05
-2.01221192000175e-06
4.82145640760054e-05
4.82904455357371e-05
5.97380310322325e-05
3.65916165923864e-06
6.82238974124391e-05
8.05008766988973e-05
1.34118449218658e-05
4.82158679702602e-05
4.84996941983617e-05
5.78441065788463e-05
6.59319153122338e-05
9.24622129231466e-05
8.22760889610024e-05
8.3691772061178e-05
6.26601387265933e-05
6.93324888586082e-05
7.51874200480865e-05
0.000118114330537089
7.53289988745979e-05
4.35515354974883e-05
6.8649624072816e-05
5.74526178980198e-05
0.000114790424858152
6.26767616747944e-05
6.24519605920277e-05
8.30722445196222e-05
1.89074506720936e-05
8.22177375051254e-05
3.4275320310556e-05
6.93604694186391e-05
9.08012076417756e-05
-1.0190919814264e-05
3.69159819585704e-05
5.67114130807591e-05
7.35795889047238e-05
6.04213282456693e-05
0.000101382641134553
7.20409234528385e-05
3.46980421519236e-05
7.19436153162212e-05
8.99355750488122e-05
6.67419679760971e-05
6.2559286863374e-05
5.54729765430206e-05
-9.31768941973376e-06
5.86173665299295e-05
8.34920443833474e-05
4.55154343701306e-05
7.76755425272516e-05
9.6440237240948e-05
7.208176534037e-05
3.7363819383957e-05
9.63749249088799e-05
5.30142666272439e-06
5.65955353232304e-05
0.000108244136940876
6.59453372681661e-05
8.0207239402692e-05
2.74069366774426e-05
5.23922644936929e-05
3.06444289274402e-05
0.000114349076884467
9.2869894748108e-05
8.50759554908399e-05
-8.28009268202143e-06
6.84441672986817e-05
8.76732764072276e-05
-2.14131334161078e-06
4.23156040886166e-06
6.69501715549768e-05
5.94707770888649e-05
6.81372960197033e-05
8.55421445260949e-05
4.29588841601551e-05
5.47849672825319e-05
6.76468040731788e-05
6.5767299130971e-05
2.98829904165939e-05
5.24394320591661e-05
6.63110743447697e-05
0.000117934265624741
7.38986101150406e-05
2.16803087609498e-05
6.32116636799197e-05
5.57867587733897e-05
6.68024977347893e-05
6.78301374984795e-05
6.99545353256655e-05
6.27288008477389e-05
4.39623687990932e-05
5.15974747784576e-05
6.13894742161142e-05
2.77351901908848e-05
8.37503501954231e-05
4.05967073843869e-05
0.000108873147490133
0.000117433046088576
9.11875286787913e-05
6.75397606916429e-05
5.25849541569919e-05
9.65253823416815e-05
0.000130942393679289
3.45830139521669e-05
3.70244803410267e-05
4.12578638181797e-05
0.000132907853475779
0.000102684455130189
2.98444534246377e-05
6.90656704228622e-05
6.54368783545257e-05
8.55581441487736e-05
3.95860332004434e-05
-1.59189509055248e-05
4.34342614236352e-05
5.64229882439299e-05
5.54918956239521e-05
8.49234304516748e-05
2.4557935522443e-05
9.09742002820941e-05
2.84155907034648e-05
0.00010102880268872
6.61228273128013e-05
1.52150718961663e-05
2.17235076456309e-05
4.07700075544598e-05
5.56790025002846e-05
8.41241123893737e-05
0.000121725068225618
4.91751446595634e-05
7.65042665856235e-05
3.87167024778476e-06
6.96075930149931e-05
4.13335445796644e-05
7.24672828194421e-05
5.9703821023345e-05
7.29171786694974e-05
8.0351074644955e-05
6.50363358710236e-05
2.32699795243016e-06
-1.7599595867365e-05
2.12529994970805e-05
5.43712733995374e-06
0.000107809838594384
6.27571547714438e-05
0.00010632826104964
7.08613198609029e-05
5.33805897625766e-05
4.82764326691818e-05
7.63360512250218e-05
5.82971489245315e-05
9.60535823580086e-05
-1.25494706793488e-06
5.103614168058e-05
9.52078825533403e-05
8.54466284313507e-05
-2.10085025897644e-05
3.26359754213159e-05
7.25373932265604e-05
7.89636191800108e-05
4.13052588546376e-05
8.55644948857348e-06
6.60344221280611e-05
7.72319502248806e-05
9.32955169857542e-06
9.08864543468423e-05
2.21814051886643e-05
6.30192666603873e-05
3.38960314600438e-05
8.11760360814198e-05
3.12235225576517e-05
3.6469319905538e-05
6.45949195762156e-05
9.29675015931654e-05
6.11842655495818e-05
7.25471933421608e-05
8.21489826199017e-05
5.66627039353656e-05
8.38702530745088e-05
5.03856904518539e-05
1.41922895419856e-06
1.60630160660925e-05
4.83086082986519e-05
4.79266296290468e-05
2.13079956231451e-06
8.64604627243366e-05
9.45669012307135e-05
6.33332651577355e-05
6.19550739206415e-05
4.50233077750814e-05
9.49814923023941e-05
6.009493915572e-05
8.73334163870752e-05
6.30135986244953e-05
6.83396109675387e-05
5.54129293504633e-05
4.72553434622674e-05
6.60536964705365e-05
3.7149851690387e-05
9.52404169189771e-05
8.71914598178946e-05
0.00011948213842002
6.65518100812632e-05
2.78499574099298e-05
5.46838937430467e-05
1.99443909160197e-05
3.73250148219406e-05
2.36372281734013e-05
6.85281595274481e-05
9.31228527014615e-05
0.000102544747227369
7.40027571150786e-05
4.99729599973823e-05
1.16223615786797e-05
5.73816704772082e-05
4.99682317855986e-05
-2.28412669446133e-05
8.60489074561865e-05
6.91684060007683e-05
4.72228605695211e-05
2.90726984350993e-05
6.94463557393965e-05
2.97553471644419e-05
2.29981904854145e-05
2.09742546287852e-05
7.04526395330722e-05
6.09813018623611e-05
3.44066877550343e-05
6.49496037656061e-05
8.62018865054131e-05
4.0724996168327e-05
4.77780225514931e-05
3.58382573206176e-05
8.3645861635062e-05
5.50194632579513e-05
0.000124372884240225
6.1157946835594e-05
6.67585010746833e-05
6.44491792386328e-05
5.94361005474596e-05
0.000117127551056964
8.92895125196414e-05
4.5123947769011e-05
7.88910826078667e-05
7.22665299825856e-05
8.23718506743847e-05
4.71252994708707e-05
8.48835815290257e-05
9.53087101153758e-05
3.933813504234e-05
6.30262821502454e-05
7.96833151634529e-05
1.83475975501485e-05
4.09463519105344e-06
-7.51550030191743e-06
5.71904799307878e-05
5.51395554950905e-05
0.000112836070977485
8.82576576967991e-05
0.00010554458154172
7.85839863300801e-05
5.80193641286045e-05
1.96353571718333e-05
3.69071115455369e-05
3.59482921279856e-05
0.000110104570635961
6.46060939708962e-05
0.000100436846673055
7.18463176685924e-06
9.65156046059709e-05
1.78874704591461e-05
8.90632140433592e-05
9.71800825358823e-05
0.000101585191683248
4.86061998065443e-05
7.24292246712417e-05
8.33639954758674e-05
0.000102849659200018
8.63512112240701e-05
0.000103155754890072
6.33299332164241e-05
3.86716100613041e-05
4.15937441474398e-05
9.13773353156322e-05
6.02850674839206e-05
5.68953381409105e-05
5.15811043727353e-05
4.09045107599401e-05
4.32931850125586e-05
5.69821162554413e-05
0.000123596305009515
2.35430962882833e-05
3.5835816244817e-05
7.93382644425135e-05
6.98989683640055e-05
0.000124153763973426
5.15773852601046e-05
4.9618707402356e-06
3.17118493193335e-05
1.71038503654771e-05
3.82895951564144e-05
9.66262312744108e-05
6.5485568925351e-05
0.000107541501150366
7.50908292373195e-05
9.0631559335624e-05
6.11263019008608e-05
4.32532195593473e-05
7.46396035103371e-05
-4.23562163750098e-06
5.83129917228748e-05
5.68196984769817e-05
6.88010877638963e-05
4.24715804616392e-05
9.43736023769939e-05
2.57986023060908e-05
6.3903049338823e-05
7.4434013282532e-05
1.90304917127309e-05
3.02464803853967e-05
3.74345600566388e-05
5.97611397808341e-05
4.3013555600924e-05
6.61961929171983e-07
7.18095391180003e-05
6.54348309413131e-05
4.07342660619347e-05
4.48440753518474e-05
4.62557329699372e-05
0.000145659541278219
0.0001157783720765
9.78899036201256e-05
7.8657487023811e-05
0.000108411757359352
8.5334501451829e-05
7.3553879436333e-05
5.45478664365025e-05
5.75754318917915e-05
5.58319737076724e-05
4.08425229718009e-05
5.25951262944468e-05
7.87357319585718e-05
1.46363647445031e-05
6.22052849517467e-05
2.37081165683033e-05
6.41271074753767e-05
7.52545102831176e-05
0.000109574152056012
2.85421863585318e-05
8.30594186048617e-05
8.08864732150427e-05
8.39706867504277e-05
6.50016504910825e-05
3.26052281511452e-05
5.96182394302454e-05
7.63210237477123e-05
4.20760555487431e-05
0.000112083357550041
7.35964275744045e-05
8.3968850033019e-05
4.63807483828252e-05
2.31434709614167e-05
6.42024088319547e-05
5.13606112548371e-05
7.50133100823917e-05
2.74654581835581e-05
5.16189220628785e-05
8.39060149682249e-05
-2.33299671304859e-05
7.13215718081049e-05
5.21003050320473e-05
6.38120222385223e-05
8.40840362883974e-05
8.81995492144773e-05
-1.51430452789118e-06
6.58356946215936e-05
9.1635507242092e-05
8.37502004010719e-05
0.000147914516879609
3.43155897293841e-05
4.58136171657429e-05
7.93530065333132e-05
0.000121025391210216
0.000108408885857938
6.97347655436307e-05
6.36612926226148e-05
5.09700499311565e-05
6.78112025378847e-05
0.000104730898683723
5.37137101156208e-05
-5.03595889772935e-07
7.5605215982816e-05
9.64743286133883e-05
6.62743445422906e-06
3.03772779168035e-05
5.00640290885025e-05
0.000121079496930479
4.87982661275535e-05
9.34498861957908e-05
0.000109069795828058
6.5472648429034e-05
0.00010480272016001
5.64975338522711e-05
5.49079832002887e-05
7.1631161765177e-05
3.71617693705096e-05
4.42191516390777e-05
4.46145718987441e-05
5.22044441518991e-05
5.58238342163825e-05
3.91801342930298e-05
3.24231935653088e-05
3.11300800449582e-07
5.07400446072668e-05
5.22423035621168e-05
4.25375842736768e-05
5.00225020804736e-05
9.4816633218451e-06
6.44889464416729e-05
-8.56927749423297e-06
6.85676989946659e-05
7.09501918900406e-05
1.8698720693244e-05
1.42247497862255e-05
7.50594288934811e-05
0.000114828979203177
4.12737638026004e-05
2.41194891542262e-05
6.81186193134072e-05
4.79736447185478e-05
6.96550455765032e-05
9.01487140455287e-05
1.34500629425739e-05
6.48215407682835e-05
6.99418494587037e-05
9.45310967853265e-05
6.71600211613264e-05
5.84720264047478e-05
5.24917664001389e-05
3.15958103977427e-05
7.15070086948201e-05
3.50358324235721e-05
3.86753380719886e-05
6.977459428992e-05
6.78476790531925e-05
5.28755196768431e-05
8.70935623447139e-05
9.04858728525336e-05
3.24318758927245e-05
3.10908758243277e-05
5.22006816604109e-05
0.000118433059861788
1.60492099870341e-05
5.63395516175677e-05
2.50119874493604e-05
5.28157020422405e-05
2.36242348441907e-05
9.20513063145827e-05
6.46050597910575e-05
4.86382264876042e-05
6.7546005324163e-05
7.65263646612505e-05
2.48192902074671e-05
6.22220994210118e-05
6.3127180373448e-05
4.2978373176813e-05
9.76066042210639e-05
3.86763364525296e-05
0.000101092148649886
4.3105124505747e-05
-1.37658420708601e-05
9.54815457786554e-05
7.81724545383969e-05
0.0001169733190879
5.94526254880885e-05
8.92010618727134e-05
7.32559603608168e-05
5.35904778031647e-05
8.78170786276626e-05
9.68682626997474e-05
4.12570789372382e-05
5.14910302568701e-05
0.000109418339705129
1.75619863439708e-05
3.59450076023375e-06
5.87542344837925e-05
8.18744619065539e-05
5.20324289915141e-05
5.07235650766007e-05
4.1220775355659e-05
3.97602388130115e-05
2.16299632797575e-05
6.15997432199624e-05
0.000106750708163186
6.14579509030324e-05
4.21421777040594e-05
9.28522214299514e-05
8.53620080042353e-05
0.000121565235321209
0.000121836097650627
7.58625698309202e-05
6.50324127766101e-05
8.18105947591228e-05
8.42023171650898e-05
5.48653718905926e-05
5.55133713153427e-05
1.6669858841169e-05
7.15180122166138e-05
2.10045478469154e-05
9.19713427282804e-05
2.10857180691091e-05
1.58012299947997e-05
5.75230095032591e-05
5.7960635090516e-05
0.000135939547456575
4.76787875023343e-05
6.23508520001639e-05
6.05240389060599e-05
1.43239121737915e-05
7.13275939287144e-05
4.40662433199375e-05
5.49754486786176e-05
1.9044606611579e-05
2.62147738261845e-05
0.000104963702500026
8.22630268609082e-05
8.47754901652489e-05
1.01567432243355e-05
8.09739046602491e-05
0.000106721230665869
0.00011323370229761
8.67847198952972e-05
1.27716651615503e-05
3.56988599506833e-05
2.99912852940314e-05
8.90343625803037e-05
0.000142424458452792
4.85866832237649e-05
6.11229795288787e-05
8.01574363328774e-05
6.54511869485666e-05
7.04042326078996e-05
7.92386273027697e-05
7.37014266777035e-05
2.46154307566684e-05
6.70929665913684e-05
7.86752622702808e-05
6.05081215767897e-05
3.31269836247879e-05
3.25958440944052e-05
5.30027094018277e-05
5.76960453177439e-05
9.57132724913626e-05
7.03549352235877e-05
0.000100088983716376
-1.26826408464456e-05
1.7229625781067e-05
4.97502186539127e-05
3.5364092188293e-06
6.82891834545142e-05
5.39803726354157e-05
4.67715446968765e-05
7.72379702184575e-05
0.00012251885266149
6.64768514558681e-05
4.09866551694271e-05
6.90738164628603e-05
7.53441372828536e-05
2.10407215713589e-05
2.44452923900835e-05
2.45486967264143e-05
7.82759742655171e-05
0.000118494040673834
6.83724062302656e-05
7.68002081270306e-06
5.19728669339312e-05
6.96969461368012e-05
4.71108894436599e-05
3.86826074338295e-05
0.000109833034982462
3.14252311411804e-05
5.37603149769154e-05
8.41985460606979e-05
5.64587618877292e-05
6.69461803419132e-05
3.72701355199162e-05
6.93803460724323e-05
3.92869239574549e-05
5.98996638706924e-05
8.1753886385146e-05
6.63855136249877e-05
3.23608598133267e-05
0.000118587088186431
4.2081586763741e-05
1.69173599177307e-05
6.36920128641613e-05
4.50933205205908e-05
0.00011838793612946
2.33452528367387e-05
9.94635142483594e-06
1.67930749781567e-05
2.83634241767241e-05
4.11590450503166e-05
0.000149014302542631
6.53052380334547e-05
-1.0981582311165e-05
6.54439073817121e-05
5.45430401242254e-05
1.67991093900372e-05
0.000108246146659273
0.00010587927083396
8.3295226326513e-05
9.26563140847076e-05
2.76176894574816e-05
8.81809185652488e-06
4.46756248416414e-05
0.000119660984366083
9.3185160384726e-05
6.36488238675378e-05
0.00011202361478905
0.000143435799592998
6.21987608159102e-05
4.57764385286795e-05
3.72160579114245e-05
0.000127210147350455
8.64069570320889e-05
7.02843038208714e-05
2.01709339111967e-05
8.0074768207771e-05
7.54911927676127e-05
9.59494694861139e-06
6.74614772807754e-05
8.95658495866756e-05
9.27285744873168e-06
8.82013400654499e-05
2.82997720789091e-05
4.18491056311441e-05
3.35148298772857e-05
0.000117751591587423
4.37107429452385e-05
8.06565942248009e-05
4.59345602922887e-05
7.76811864701792e-05
2.50910000460745e-05
4.73055504036825e-05
-9.41482902239179e-06
4.64349256608861e-05
4.51369164458456e-05
2.65370931154544e-05
0.000113596863216864
-4.4976318935083e-06
1.03083143851122e-05
5.66449951912331e-05
6.3084896421309e-05
6.97754439919119e-05
4.02137739879239e-05
4.83399418994426e-05
5.84072305426434e-05
8.49816525041495e-05
-1.89597028519614e-05
4.64038263538566e-05
4.3748391767296e-05
9.44898272101562e-05
8.94124131920305e-05
4.70073582009409e-05
3.0744165602091e-05
9.25142490781467e-05
2.71461767712196e-05
8.20870905311935e-05
2.1544890526559e-05
4.0480472699142e-05
4.83380916874099e-05
1.97011724846674e-05
7.50448961629412e-05
6.43666813728789e-05
7.48072519247079e-05
9.19057315974113e-05
9.03423848327863e-05
6.72905334285402e-05
3.45488052084577e-05
6.32364918695465e-05
6.17972998938736e-05
2.80413547037967e-05
4.59887302604778e-05
4.76012994740934e-05
3.92520432535051e-05
7.69630289462192e-06
4.96799088716749e-07
3.49727358068256e-05
9.88411650824577e-05
6.37247611917987e-05
2.07796856245401e-05
2.65095054983421e-05
6.05279953779501e-05
5.50781624075621e-05
-1.20677737989708e-05
5.21996620210731e-05
9.90560444005494e-06
1.97537018432236e-05
0.000110744601085393
4.90807305137613e-05
1.75002761124621e-05
5.51914083389918e-05
8.02119692297284e-05
4.36620379010943e-05
5.24638430251192e-05
6.8557587641822e-05
4.322131565507e-05
1.71149038925744e-05
2.7998312507584e-05
2.05912480357269e-05
0.000106043639416047
4.97589642521599e-05
1.35991452351863e-05
3.27725370857924e-05
1.49423250826043e-05
3.36657470490476e-05
3.80148125505506e-05
5.56457066669497e-05
9.25921023578193e-05
-1.76563940952657e-05
0.000120018406912689
9.95055693995363e-05
8.18663497189287e-05
9.94323226082564e-05
9.64324228059979e-06
-1.0182681346054e-05
6.08328074963164e-05
0.000122259760129717
-3.0162516273107e-06
5.27962517898086e-05
9.06424977830681e-06
2.77564006970646e-05
4.40109312335389e-05
7.25969291721396e-05
8.63465547657469e-05
6.69821984994988e-05
7.19650174353252e-05
4.83536110349915e-05
4.76297467399304e-05
1.22799377182409e-05
-4.86297231125592e-07
5.81592993037126e-05
4.64153167331053e-05
5.28567467958692e-05
3.91361106813413e-05
9.57912299614071e-05
9.65415946828385e-05
1.53698110211854e-05
0.000101019390290029
-1.27252209208081e-05
2.50888801010159e-05
3.42754266741067e-05
5.41886454530373e-05
5.61897577721863e-05
1.11163381862458e-05
5.99328182100429e-05
0.00012856306999823
2.7039087321683e-05
5.73682680467312e-05
4.43327588755531e-05
8.80270749840947e-05
2.95273630896879e-05
7.78964811357996e-05
7.89304637229645e-05
4.22679760145804e-05
3.18162303161408e-05
1.47306581135992e-05
8.99555128641191e-05
8.41603597311588e-05
6.79122546661443e-05
7.62670297669028e-05
3.09658132857991e-05
7.50836998636668e-05
7.56999555713729e-05
6.95669034560634e-05
0.000119700980341033
5.15782979009819e-05
4.62265167546074e-05
2.30383597772505e-05
9.1840415079984e-05
8.44702131235569e-05
9.1553366533094e-05
2.492072371528e-05
6.65731472749752e-05
-1.69449880151499e-05
3.07198149601757e-05
6.10250798933655e-05
5.63149803206224e-05
5.34344476073377e-05
0.000133067311471707
6.87244897401534e-05
3.38129293628483e-05
2.2546463945629e-06
8.25782748047668e-05
3.73701959787301e-05
3.67071244592644e-05
8.235198193036e-05
7.54709736176748e-05
3.38014648329226e-05
3.95669653546049e-05
8.42382156699854e-05
2.44379580139859e-05
7.19989727587472e-05
3.47397403244347e-05
4.6438367587745e-05
1.8385029277235e-05
6.57404939022224e-05
2.10896663623975e-05
4.52372381874042e-05
9.03711711310027e-05
1.46015917405333e-05
3.28355707164631e-05
6.67962043016785e-05
8.82485447801778e-05
4.35587291815498e-05
5.56011169412979e-05
8.63526235013341e-06
5.69197104672698e-05
6.13863509752085e-05
9.84475530921031e-05
9.36843422919248e-05
7.07191472437224e-05
1.17639871517959e-05
5.27156139084275e-05
6.05561328146318e-05
4.24255480132151e-06
6.71795454079518e-05
8.23279838290451e-05
4.70663629297322e-05
6.08759663933789e-05
4.25363449491811e-05
6.90237053020695e-05
4.40099410811628e-05
5.26053323062085e-05
2.8214994420172e-06
9.16195832516955e-05
5.65393888615465e-05
3.46259485859046e-05
5.84306567319114e-05
5.56199218997895e-05
2.91867942381615e-05
3.94026279755735e-05
9.91804522872024e-05
4.32637953773665e-05
-1.06545990790382e-05
-1.27682041926893e-05
7.88474469652806e-05
3.82823067292266e-05
4.96230923065257e-05
6.06386442949506e-05
6.61231566458275e-07
0.000112161755683
3.50600645249386e-05
5.86879689122719e-05
2.59925818639008e-05
7.32160998768919e-05
5.48227236636359e-06
5.60245887143167e-05
6.17007378773249e-05
0.000100162205337282
9.90981919331735e-05
9.59825212881253e-05
0.000122900810760249
6.52873041146573e-05
6.39042816149676e-05
5.44256799784744e-05
4.10519040765946e-05
3.47442896795822e-05
3.01128894083429e-05
8.6232475605815e-05
5.07165439800899e-06
3.74071144465988e-05
4.19236036304625e-05
4.80254299957362e-05
5.13730651050122e-05
1.75696807665116e-05
3.72350921707181e-05
7.59339021243945e-05
6.50949925581389e-06
0.000107217312028331
4.06565064483191e-05
0.000104430192280439
6.63965333846135e-05
2.741195897515e-05
6.24819620761833e-05
2.65396871786235e-05
6.39367700652732e-05
4.77992211428664e-06
3.58922949170461e-05
5.31058804533589e-05
5.08613742223247e-05
4.7519299174432e-05
4.91599163055131e-05
4.89868781803816e-05
2.63394472702575e-05
2.39555565151134e-05
6.32626325962918e-06
5.76322694256636e-05
5.54580924281234e-05
-5.33735316767666e-06
3.0074423427407e-05
2.5074255450397e-05
3.21104945459146e-05
6.46411849452649e-05
8.70293766744953e-05
3.46107208810831e-05
5.86943401607062e-05
7.00406630717711e-05
7.13383642109627e-05
3.46918977403979e-05
4.56617508586582e-05
9.584022165856e-05
9.64109390054647e-05
0.000105407159136094
5.85155839125254e-05
5.17588423157294e-05
3.7926436565333e-05
0.000113954967792324
3.62535290374967e-05
8.07768352617616e-05
4.60124123526005e-05
0.00010789559655387
6.96434048165424e-05
7.66137526272196e-05
6.84005639284209e-05
5.33893965940405e-05
2.72825493609144e-05
4.60287495529118e-05
4.17300541685925e-05
1.02172080547181e-05
1.63153075525868e-05
0.000117846760369681
0.000127459993512928
4.7150071939019e-05
-7.40872306571641e-06
2.25981553828098e-05
6.00662620093175e-05
6.14032372100571e-05
6.63629982651603e-05
9.07326435573202e-05
9.87385511490672e-05
2.94882033984931e-05
6.12703594223274e-05
7.45710249300405e-05
5.05163804251945e-05
3.25921007663914e-05
8.40938981685243e-05
6.07740202577482e-06
3.62212150696549e-05
3.61725356294681e-05
6.36758610630064e-05
6.35137791438557e-05
8.18806815769563e-05
1.11361674667745e-05
7.5523294828781e-05
0.000110975031745389
6.41028145911936e-05
6.47055125290819e-05
8.36787469807536e-05
7.66472901801391e-05
3.69685592522405e-05
9.44209773654966e-05
8.52072550221397e-05
7.92427866698751e-05
0.000100756294834944
2.28364711505742e-05
0.000120748279318382
7.83049765454631e-05
-1.19158808791085e-05
8.45738654037231e-05
5.30039673694251e-06
8.34712775335705e-05
2.83891698533845e-05
9.99568377235717e-05
4.82323536595943e-05
1.17159322863808e-05
4.1819972509931e-05
5.76658695672179e-05
4.31179137134245e-05
7.26192578154095e-05
2.89670646588884e-05
6.64826828298033e-05
7.67450379154982e-05
6.42266963104859e-05
5.77573331247442e-05
7.74704571423667e-05
9.23576909185402e-06
2.60176162083412e-05
1.62327959161656e-05
1.28549530995794e-05
6.54061177929741e-05
3.54642287547616e-05
3.01715071024969e-05
7.89214265408698e-05
4.63779847256199e-05
9.49172524787917e-05
3.15565703067567e-05
3.10495194254616e-05
3.73688453951539e-05
9.7154584060655e-05
0.000114700513316056
7.9435302628334e-05
4.68383942537229e-05
5.36224238677511e-05
-8.21019303020535e-06
8.42170327986332e-05
-5.5761957422708e-06
4.1376784578247e-06
8.51788465249097e-05
-1.10529570756421e-05
-4.40153015720075e-06
2.71291396148162e-05
4.72932154863973e-05
4.52662939820891e-05
7.76366526751764e-05
6.94668578555598e-05
7.21016688743237e-05
2.61005271843975e-05
7.31277639661855e-05
6.03021954267972e-05
4.19219042142045e-05
5.61563242369856e-05
6.98130922949203e-05
2.86142214191497e-05
9.05358964475257e-05
4.02876922250492e-05
0.000118590613104122
4.42841426158567e-07
0.000110595302232937
1.22380479646861e-05
3.99439416890278e-05
9.47052040805896e-05
0.000118917232513222
0.000101892311387025
4.85141351982417e-05
8.14872427463935e-05
2.96614719269352e-06
5.90836235626665e-05
8.01248281068522e-05
8.2808517649992e-05
-1.46002496639851e-05
2.64565743547194e-05
4.78290046623149e-05
0.000107142536249206
6.91514543586431e-05
9.0766727919847e-05
-1.18451495728206e-05
5.43592444243911e-05
3.24708670481165e-05
0.000125728786425298
5.15472099685305e-05
5.8654569483718e-05
6.42269647330711e-05
2.81335946732274e-05
6.73345806660335e-05
9.50923748753433e-05
6.69385963236975e-06
5.54870539997576e-05
5.09403129358408e-05
3.1424910477854e-05
4.10664542713148e-05
3.35086913071563e-05
2.59856794918893e-05
6.55406038569928e-05
7.03858341243278e-05
8.28819998667665e-05
6.75285864196631e-05
6.44296162606965e-05
7.58392324848167e-05
9.24403265794277e-05
8.81452402439616e-05
7.07991216173828e-05
2.94817539854294e-05
9.83490095072864e-05
3.74036074237619e-05
2.33906036837215e-05
7.77691244197123e-05
1.27297198332027e-05
9.4834347334621e-05
1.86593490896207e-05
6.34244713887749e-05
7.12032505016495e-05
4.62431624319542e-05
6.43428756222526e-05
1.09001936983829e-05
0.0001176968735114
8.28548602243235e-05
4.77410957056757e-05
6.06451222145617e-05
2.2680976761834e-05
0.000100374457319806
3.62072320973911e-06
6.82704215753288e-06
9.61441188196463e-05
1.02434469140225e-05
8.66237550988195e-05
4.38696297010068e-05
8.04258082999237e-06
5.19984184326689e-05
4.30988795654483e-05
9.72525779368898e-06
6.03370855271174e-05
9.41482470493794e-05
2.28846116559474e-05
3.06293896463839e-05
3.69557828495883e-05
1.60791830578045e-05
6.27604800894189e-05
0.000104374566251419
7.41103591862386e-05
9.69347522915526e-05
3.04110447757316e-05
8.45806697996649e-05
0.000122828105603907
-1.08827451093149e-05
4.96619995790289e-05
6.02738998861868e-05
6.00142020894861e-05
3.57093788766276e-05
7.2898665275441e-05
7.81825829752682e-05
4.29620744111625e-05
6.11100589869526e-05
0.000144414411216655
3.15759023643949e-05
5.98029161279892e-05
0.000108351444914703
7.36759196999918e-05
7.74462899893428e-05
0.000128392450836657
5.74957644919484e-05
6.27314882324912e-05
1.80532255312607e-05
5.98631712891065e-05
0.000125066670619438
2.13006767608739e-05
6.35810099520216e-05
8.04146092491114e-05
6.52566990894165e-05
4.7559597424755e-05
8.68743255288296e-05
3.48895253270358e-05
9.83996834174774e-05
7.26668072893653e-05
0.000111285330399731
8.68383105351844e-07
0.00012274798742369
4.48383449066768e-05
3.77503274165434e-05
2.96614213296849e-05
5.86713512767002e-05
6.25017099437424e-05
7.23102709470254e-05
6.6534004625071e-05
9.40740266441033e-06
3.98293288578908e-05
2.43744104607417e-05
7.13941318296303e-05
9.38107164782725e-05
9.40071026307209e-05
-1.03888800702276e-05
8.27653004731394e-05
1.20061647570522e-05
6.81413113018098e-05
0.000121269940465052
0.000109905038364368
8.02184325432457e-06
0.000114829495034539
4.29338392220647e-05
6.87122416677831e-05
0.000104292956181644
5.51483935124974e-05
5.51428440977142e-05
8.08707307794633e-05
2.18204359972146e-06
0.000103632300879427
4.9998503816822e-05
9.23373660092927e-05
1.21293956956085e-05
5.31334518077039e-05
0.000121607170856168
9.03041633630155e-05
7.63169522279058e-05
-1.96272577240628e-05
4.55190079421002e-05
6.57837811882148e-05
6.10561940418946e-05
0.000100077778583023
7.86320118324106e-05
5.12753091652621e-05
3.79145375865371e-05
9.06170205806623e-05
5.47048221692915e-05
3.8428425764109e-05
2.50458364337374e-05
6.59525337345757e-05
6.93439877847902e-05
7.93091664004462e-05
6.94457623021381e-05
4.92043012335087e-05
2.35909083154888e-05
2.86589703724457e-05
3.90461524761726e-05
9.54436044535072e-05
3.3101541390571e-05
8.41291207569471e-05
6.10959851845155e-05
7.36590822632878e-05
6.02061697076952e-05
2.21335221489621e-05
3.22921674219926e-05
-2.08755848586897e-05
9.05645448107841e-05
6.92487341183712e-05
6.39711234810265e-05
1.09892210177406e-05
0.000108988576470193
6.31302023869903e-05
6.21993076473113e-05
6.5643567822461e-05
3.52131951082887e-05
2.13794413005574e-05
0.000121943475588603
6.85405720201553e-06
9.18821746683885e-05
8.53689358133183e-05
8.20032859596824e-05
6.952914601203e-07
1.35817803190176e-05
8.35525327360702e-05
7.47275530391149e-05
8.05492285705625e-05
4.07886171572321e-05
8.48157601355347e-05
4.90375114219062e-05
1.42038651891376e-05
4.25152831930959e-05
0.000105845309438616
0.00010904094927871
5.70306726691746e-05
4.40599421498843e-05
4.05156769372183e-05
4.9509202627537e-05
3.83733296202014e-05
3.99719013337016e-05
9.66441750105339e-05
5.19866668858892e-06
3.42130695849856e-05
9.58394955132715e-05
-6.97172638978971e-06
9.14367038536345e-05
2.22541796281844e-05
6.94759287257602e-05
8.0101522357275e-06
6.4770315994472e-05
0.000100478999478258
5.76275307696838e-05
1.94011232742611e-05
3.22255595744139e-05
9.67734349994617e-05
-2.41434469557721e-05
6.51396104984839e-05
5.9673962050429e-05
5.93109245851173e-05
0.00010377365328904
4.02509545287653e-05
5.62859878691183e-05
5.39035177826917e-05
9.37774805347393e-05
6.55244955329557e-06
0.000149282252238753
1.01907718051871e-05
6.39912474004481e-05
0.000117082084925526
0.000103366099580439
9.5429301413871e-06
8.61531535246614e-05
7.37847281181633e-05
4.51850077908533e-05
7.81447806004428e-05
7.20520552150079e-05
-5.15077019234728e-06
3.59121016923323e-05
4.28776637824156e-05
-2.34901888069731e-05
5.68067040589288e-05
8.64535101930701e-05
4.91160754282629e-05
7.42335288745129e-05
1.75438397318159e-05
5.44532100496222e-05
3.46549893674531e-05
2.66908723548886e-05
4.41471028015638e-05
2.48251580007152e-05
9.94148044284209e-05
7.37695059545383e-05
3.9785106294093e-05
3.52735404389626e-05
8.54565465907315e-05
5.53093461657883e-05
6.81434017142066e-05
8.2278714623093e-05
0.000130915662169835
7.95715033901018e-05
9.02983418344051e-05
8.81645087670201e-05
5.82457173663106e-05
7.28459565571719e-05
7.98524549349312e-05
8.76629829453299e-05
2.49498189497198e-05
2.98633376633781e-05
5.30528634108733e-05
3.67386952944018e-05
-1.23790494403174e-05
3.07694380147424e-05
5.24639635681674e-05
4.31807623683976e-05
4.80218130404704e-05
0.000108751507853396
2.68003652607306e-05
3.45510889840723e-05
9.40966415110771e-05
1.61587133200964e-05
9.46220477385178e-05
3.47522334709967e-05
4.51456578209856e-05
9.81572088068249e-05
5.02964448770756e-05
8.09396701562959e-05
5.39254027167331e-05
6.34784621712583e-05
3.15016685507908e-05
6.67367914325102e-05
9.24058894265312e-05
6.9715730772425e-05
8.93444315118149e-05
2.83152015771748e-05
4.11449262497943e-05
8.17183979716059e-05
6.08667254026331e-05
9.06064414152048e-06
9.97348485207504e-05
0.000122832702584398
1.1051628872263e-05
6.48013853929083e-05
6.07575761154165e-05
1.58982239390509e-05
9.15854886192573e-05
0.000128335837180832
8.85923700774754e-05
8.50140818484294e-05
4.99369945933261e-05
-1.84186892675944e-05
8.09433064890197e-05
7.32006550970732e-05
2.94361596256587e-05
5.83981495217368e-05
3.01044309091542e-05
8.29056164655002e-05
3.87816338291642e-05
9.65549517395998e-05
8.47459024093673e-05
8.23873315735971e-05
1.05192714204105e-05
7.1194657225453e-05
1.58781966273441e-05
4.44564300401659e-05
6.88564171680632e-05
5.83226225557022e-05
1.76680682329997e-06
9.8795006861045e-05
9.62374235999319e-06
6.77122128422298e-05
8.66791241198538e-05
0.00010655466369711
9.1133356400899e-05
7.63705659028755e-05
2.3445045658626e-05
8.88920780336913e-05
5.15839285099637e-05
1.22866147705828e-05
-6.45700969454907e-06
-2.05606743488317e-05
5.94120296899196e-05
5.96042378536852e-05
8.12261958328931e-05
0.000101527582218541
4.81134064627391e-05
4.72618280534261e-05
3.13524739829634e-05
1.58170925453851e-05
4.71576897745096e-05
3.99843776301402e-05
7.3476644264906e-05
5.19475258133005e-05
5.64043119470506e-05
8.39410478112202e-05
4.68965597361564e-05
0.000110583306747324
8.28106626670833e-05
8.23694615401315e-05
7.92046416146646e-05
0.000112862459934121
6.66774622340087e-05
8.09075098042505e-05
8.95820769969395e-05
5.58865843866384e-05
0.000116575676570088
5.41491850019151e-05
0.000117982830241369
3.3859283675117e-05
4.09665385005786e-05
3.68749134818854e-05
3.29359194596988e-05
4.70570735103232e-05
7.20332871681605e-05
-4.75767604275845e-05
5.47246966119722e-05
-1.11874694659812e-05
9.29676900767782e-06
4.72439643958877e-05
5.57489312395661e-05
0.000111520451930847
8.48927434357863e-05
6.7749540332232e-05
4.97164428032901e-05
6.56636614063629e-05
6.11421726862664e-05
6.97300820744117e-05
5.61196520363448e-05
1.13043078649007e-05
5.26390457655693e-05
7.50413206044267e-05
2.49505140682429e-05
-2.1655976766314e-06
1.53826506373319e-05
0.000123362156151997
2.72573337230079e-05
2.66694643650987e-05
8.74432554515219e-05
4.40494565266963e-05
2.22339660081869e-05
5.19346445843507e-05
8.20320707708253e-05
6.1868255390689e-05
4.92303659137964e-05
0.000123281483261357
3.1813368688649e-05
8.90389743791912e-05
4.25319704794377e-05
6.18939895256401e-05
0.0001119815379636
6.97565715267063e-05
5.45831301725301e-05
7.12764564922121e-05
3.93569633588324e-05
3.38168195637569e-05
9.43781272524824e-05
4.8597461796332e-05
8.54908655852979e-05
-1.49226993654862e-06
1.85560852011062e-05
6.06016065994908e-05
4.103807535394e-05
3.00281664065932e-05
5.21558819204943e-05
6.08258641727706e-05
5.48705772092992e-05
3.58164361360774e-05
8.48934556980304e-05
7.29708176514712e-05
6.7990174860319e-05
4.54014195555677e-06
4.32879847288531e-05
4.86798956127987e-05
3.66583354474915e-06
8.59669510376963e-05
5.41509468679725e-05
0.000112152935381892
9.36331679586042e-05
-7.12616048924549e-06
-2.20584801957081e-05
9.40816649627052e-05
3.21182550641823e-05
3.47192413308719e-05
7.09555580688185e-05
3.28647738919306e-05
4.4989113607443e-05
6.83161259668276e-05
5.38824891210955e-05
6.74845830157276e-05
1.31204646646309e-05
4.80630915291758e-05
0.000127402068146292
1.998052178538e-05
6.47270105970118e-05
3.2525211317038e-05
8.50893395679799e-05
4.52830019283108e-05
-2.28451202630835e-05
-7.40197776294979e-06
2.205677704101e-05
5.12066944444006e-06
-1.90956495211475e-06
4.25236746006023e-05
7.04657991493764e-05
1.33635120001534e-05
1.73779184591953e-05
4.67620072467645e-05
5.59534677477761e-05
4.82518845455615e-05
3.08887128910333e-05
8.85694262334686e-05
5.06072810046373e-05
6.42845267201618e-05
3.57810682213533e-05
8.66999960158921e-05
7.60286224861332e-05
9.440147763957e-05
8.54791926481427e-06
2.15183124446846e-05
6.54366497022518e-05
6.76695771537133e-05
2.65534145385504e-05
3.07691518730218e-05
0.000105170032688581
9.15940414494465e-05
0.000116789369043889
5.41340281615219e-05
3.58770460225354e-05
7.27331744984719e-05
5.72267096083045e-05
6.13391454797143e-05
5.07297142606145e-05
4.29741840433893e-05
5.58445770423392e-05
5.73763726313916e-05
1.62363899691733e-05
7.10421992131e-05
6.28970280839295e-06
1.15810431045595e-05
0.000121843197286852
4.13274788230598e-05
4.06123774081432e-05
5.98559364756608e-05
-1.32362439291426e-06
6.35869605654435e-05
4.37956060982048e-05
4.32778809005157e-05
5.25553379986289e-05
6.67041719317994e-05
4.45689418221093e-05
3.5109388562391e-05
5.24333383993379e-05
8.66710806504105e-05
0.000102894845770987
8.09453343301986e-05
9.49132830322448e-05
3.57829606341975e-05
2.39785203835074e-05
5.56922142531509e-05
9.102702260942e-05
1.37356661953422e-05
-1.45819978413307e-05
0.000117568360250678
6.46902691265692e-05
2.52623075249383e-05
3.1496554564184e-05
7.25104100638896e-05
0.000102587734422169
8.49718335032935e-05
3.89349107832232e-05
8.66575574260997e-05
7.3214193222819e-05
8.96659046564942e-05
0.000110105648507748
-2.94620108268271e-05
4.41527718401647e-05
5.61245141780554e-05
4.13329950912635e-05
7.112295665668e-05
8.53289648775094e-05
-1.06516898559057e-05
5.49771045640626e-05
3.69778501177981e-05
3.11650251003638e-05
1.56202932327145e-05
2.26938940465351e-05
7.90674327087223e-05
0.000107065628389382
5.11713025396451e-05
2.80311312602322e-05
2.96235338374342e-05
2.5530013082073e-05
2.69318752671741e-05
8.16444049732459e-05
6.17459707014259e-06
5.92339922769242e-05
3.53869040431515e-05
2.81956807785976e-05
5.75237421100766e-05
3.64194266876204e-05
1.76835788321908e-05
9.40373488615072e-05
5.18203566990951e-05
7.31626029568948e-05
0.000117772560480251
3.43402232971847e-05
3.96752515427995e-05
3.22757116532516e-05
7.11004736395861e-05
5.18276505108033e-05
3.71302467239677e-05
2.46873387556719e-05
7.04099084029545e-05
5.51961178039248e-05
3.67935626139807e-05
5.18775276367922e-05
6.92859209128645e-05
9.19253667125865e-05
9.99985742124714e-06
7.53480873548847e-05
1.25472583000715e-05
4.73141422021563e-05
-9.62706541753023e-06
6.01929084070544e-05
8.60964053806335e-05
8.81083308088115e-05
4.10934267213924e-05
5.49138901881367e-05
4.96489784975111e-05
7.53541706668779e-05
4.16781198343562e-05
5.42986563401195e-05
5.39776915829176e-05
2.70417923834876e-05
3.16032275293223e-05
7.85775450964057e-05
8.10247580857608e-05
3.25250157142024e-05
0.000100056540688589
7.47988019699636e-05
9.71868727575532e-05
6.29542159320482e-05
4.97111838330422e-05
3.13540061452933e-05
2.10428252736248e-05
4.47906384292116e-05
5.25944650155277e-05
-4.32486506828094e-05
7.87310122442997e-06
0.000107576278132296
6.21371512233289e-05
0.000103894139175813
-4.30208502870353e-06
5.79477164428455e-05
-1.8989794000012e-05
0.000121159855804735
1.31122742546969e-05
4.74969618119383e-05
0.000148615689880509
4.56993659282632e-05
8.42398858250848e-05
5.77691647327595e-05
2.7830820596185e-05
7.03977945022153e-05
7.03031967234813e-05
8.86037694670968e-05
7.77329424440166e-05
2.36893291302643e-05
3.50062369937452e-05
4.53688543197974e-05
0.000140551338926466
4.65048969426864e-05
6.56437640938876e-05
1.84479307040941e-05
7.18136875605436e-05
4.97853976708262e-06
0.00012156930137278
4.30990533748122e-05
4.34548097735179e-05
5.44246556815892e-05
1.6220770093386e-05
5.99834299674118e-05
0.000111348147375665
7.05429549140109e-05
0.000116964456594223
5.32175960428112e-05
3.58102584461627e-05
2.19754307402308e-05
7.67462327301875e-05
4.008286034753e-06
4.90500806976159e-05
2.26190712472022e-05
3.80643435094732e-05
7.81994725075623e-05
1.2336284995851e-05
1.95289587923308e-05
8.89235331383181e-05
9.51796657841406e-05
0.000119718264022743
1.29041352982134e-05
7.70999451537102e-05
6.7948035745575e-05
6.72651552621779e-05
8.75984444526772e-06
4.16784323161679e-05
5.77221045971291e-05
5.09735205025394e-05
4.05579365383842e-05
7.25103340918399e-06
6.62416364495599e-05
5.87714135991751e-05
3.61747259620471e-05
4.08833824766469e-05
1.65262867106456e-05
-3.24979145399568e-05
9.39810549968254e-05
4.10398838701399e-05
0.000146863821714226
2.92917265158654e-05
2.50488347900504e-05
5.39859253801668e-05
5.50715932467751e-05
9.28133351634577e-05
0.000131130683790321
4.57009716894551e-05
-1.85849509395385e-05
-3.74486862585598e-06
0.000126898260140479
7.52109083068652e-05
6.26010191982209e-05
2.46139230347506e-05
-8.91306223202638e-06
8.23052511968207e-05
5.04240089084808e-05
4.4459532831468e-05
6.52889492338483e-06
3.18646207902131e-05
9.54664491781893e-05
6.88088485811781e-05
5.83423048941495e-05
2.75803924605907e-05
5.81183690429307e-05
0.000100599362392396
8.62320702094174e-05
0.000134028107113608
2.20020483871966e-05
3.79175931787448e-05
3.99008569455224e-05
0.000103171227934113
-1.10905301780484e-05
4.91518097116976e-05
7.64217507740687e-05
8.31588340359132e-05
4.18861523124163e-05
4.03370335047451e-05
4.68907605044488e-05
7.96890605247759e-05
8.33868561728434e-05
4.64257753367373e-05
4.38258908499801e-05
5.46913278603431e-05
2.68694373117475e-05
3.64931586375495e-05
0.000115902815337411
5.93608537973167e-05
4.44641049030265e-05
5.80695275056947e-05
3.08129006352644e-05
6.3392796950645e-05
3.64273633128893e-05
3.12209287494609e-05
8.49682583254241e-06
-2.13153583358568e-06
7.1185291837082e-05
3.65141927119917e-05
4.63778323338827e-05
5.1560433323218e-05
6.42472818777072e-05
-9.40103427084774e-06
9.98370626213845e-05
9.83649851732614e-05
7.85759968280253e-05
4.41494528945459e-05
3.16952990682464e-05
6.54824406197363e-05
4.27104859436363e-05
-1.51770435808764e-05
8.76953691622988e-05
6.37323393277251e-05
7.89382370993032e-05
6.96099129272053e-05
8.64043946146785e-05
3.9780630460588e-05
8.59574189637121e-05
5.9952031580593e-06
4.89480420933772e-05
5.48258650514046e-05
0.000165160973504599
4.36076140166275e-05
8.25443982415752e-05
0.000109313304337028
7.223710147876e-05
6.18218168930017e-05
5.94283330917056e-05
4.72414634031712e-05
2.36846499724657e-05
5.60905617618682e-05
4.86694192738891e-05
4.58277053773048e-05
0.000113899140080242
6.37875358198422e-05
6.84270889709728e-05
1.96505157056138e-05
9.17445054470858e-05
3.82904407541507e-05
5.81242450839854e-05
4.8013135221056e-05
9.9576228478156e-05
3.26705322665042e-05
3.54431657687871e-05
8.8822895162664e-05
1.86384125892142e-05
0.000137221636818134
3.6991807159405e-05
7.5072519828434e-05
4.31704122127821e-05
5.06966189938657e-05
5.72648392683838e-05
2.42636421209401e-05
7.61134737942201e-05
5.85872706101516e-05
4.00278692014486e-05
0.00010178070341111
8.40311284734646e-05
4.18838583865797e-05
4.1185382997475e-05
8.02424755212424e-05
5.96426305841382e-05
8.03282281626902e-06
5.82076207075192e-05
3.56611951596187e-05
3.86486930747926e-05
1.85685765245401e-05
3.57935185814858e-05
8.53251245367929e-05
6.0134926166046e-05
5.97199449179598e-05
2.75291887074524e-05
5.97936720818339e-05
5.71213166404483e-05
0.000107865596428074
7.93347012004513e-05
5.59143352879754e-05
1.57352584269817e-05
3.92921728548963e-05
3.36184445381829e-05
9.65018631073867e-05
9.3298426130109e-05
3.6989091811542e-05
9.01075335512297e-05
3.27218226265803e-05
3.54221239168428e-05
6.40909093250195e-06
9.7856543172324e-05
7.85197088661884e-05
6.87219113028914e-05
4.19097059761531e-05
9.24959412816144e-05
6.13428872385061e-05
0.000123031821722465
4.44893177544169e-05
8.99140861696689e-05
-1.13020500679921e-05
5.35862690910413e-05
5.49824042280133e-05
7.71566222669632e-05
4.23877373768765e-05
4.34801350586931e-05
4.38330791166926e-05
8.15038454891292e-05
6.94350933007673e-05
9.07133410572114e-05
3.04061019765546e-05
9.18798777285386e-05
6.39507377419292e-05
5.31704381313392e-05
7.83156163792848e-05
8.1759864177902e-05
5.68639333473695e-05
7.49894911403737e-05
6.56807129475911e-05
9.578404613622e-05
5.6245661190255e-05
6.77470330137575e-05
2.35781430614305e-05
8.30090482819162e-05
8.50968559978195e-05
0.000103757776390686
0.000100689965775612
9.3395740437097e-05
8.78716469693547e-05
5.4431188155454e-05
4.88225159481695e-06
6.29511300564025e-05
6.80068763096584e-05
5.05252314127872e-05
6.03679300030195e-05
3.37245633299091e-05
7.61287845593952e-05
3.47032919535679e-05
0.000100326101806035
3.68985187938935e-05
2.75345286625649e-05
7.57153744402639e-05
1.12081582020269e-06
0.000111831087600858
5.76836226156248e-05
1.97394306914635e-05
0.000126612110840527
0.00012205753808948
4.81676910525633e-05
0.000122897568513744
1.17449354991839e-05
9.02204469214397e-05
6.36715937078539e-05
7.19742112513078e-05
4.65074488378655e-05
0.000114170088143987
8.69630597980358e-05
8.36353869194324e-05
9.79693963117807e-05
5.3553970051376e-05
-1.9510347652601e-06
9.4383487231666e-05
9.30423943825764e-07
5.45159823054051e-05
0.000111568614380008
8.77437793975097e-05
7.82912807333065e-05
7.9720341786844e-05
0.000122935185720482
5.77462731555248e-05
2.57842931149735e-05
7.378115231103e-05
0.000133620490202104
6.79568042020534e-05
9.10145567942082e-05
4.89905039346404e-05
1.92303718185411e-05
8.25177902485284e-05
6.42491871055641e-05
8.34377211150764e-05
9.36949694373134e-05
6.49631995137884e-05
5.15473638065993e-05
3.82500581207638e-05
4.94572419685514e-05
6.19508482456956e-05
8.42949707848047e-05
6.41868124147835e-05
2.63569491672761e-05
6.15498265807159e-05
3.62798224015479e-05
8.8085862419035e-05
8.85029534988618e-05
-2.61270813844873e-06
0.000104091648565784
2.8668983060998e-05
1.24331595380046e-05
6.62478684860867e-05
6.52298687523641e-05
4.23993665777596e-05
6.19754834435434e-05
7.18390290461611e-05
3.85121171604402e-05
7.29558941574977e-05
0.000106266601796326
3.14505995645531e-05
6.48834113357048e-05
7.20194243375679e-05
3.46186209221428e-05
8.36334438003773e-05
2.46338150136429e-05
1.60414003030644e-05
6.24106802025095e-05
0.000111807963276589
3.6378189708063e-05
8.7703209777517e-05
6.36918078364023e-05
7.85698301907744e-05
0.00010678159753363
4.9888509777752e-05
8.20122341954183e-05
1.33150562147028e-05
-8.63875552269014e-07
-2.98966317964225e-06
3.05706652736728e-05
1.77897938516777e-05
6.41235040355917e-05
1.9910549123041e-05
7.67710806905256e-05
6.49365596139799e-05
3.38158326671832e-05
4.62841385586533e-06
9.76082846904671e-06
2.14073454060289e-05
3.58147562420631e-06
5.60211528954122e-05
8.49640983906843e-05
7.10482501294359e-05
4.1970552209572e-05
1.70166537974184e-05
5.73581572472334e-06
1.92853571200202e-05
4.37621873836583e-05
4.50346299743595e-05
5.40826198497802e-05
3.30773286823282e-05
8.30391538912956e-05
6.65970016948622e-05
6.43887588666852e-05
8.07038095511864e-05
4.30055871052721e-05
0.000101399463976806
5.61503218783204e-05
-3.41893612694422e-05
8.14922641893951e-05
9.05764096708063e-05
8.39997279838807e-05
7.307326476186e-05
4.23356972976805e-05
5.60425402505342e-05
0.00011221699189272
7.21545654813541e-05
2.10792425532694e-06
2.27151356483978e-05
0.000138263122985872
5.71242245250715e-05
7.52913483881908e-05
5.14025039027061e-05
4.98270589513048e-05
9.5019931921288e-05
6.26987344655894e-05
9.61820709062637e-06
3.54250431675748e-05
4.83303403205482e-05
4.40722207914685e-05
7.4690002552329e-05
4.15732183421864e-05
6.16116302903595e-05
0.000120215413098024
5.41781773742877e-05
3.45911717199609e-05
5.34233336867993e-05
1.85388485933896e-05
-2.3480785589396e-05
7.67772735259165e-05
5.15446631912368e-05
3.62936830437033e-05
5.35405443318182e-05
3.07455966096395e-05
4.74104542010824e-05
7.44792352601982e-05
8.27417959491899e-05
6.81575723299122e-05
9.33636492235167e-05
8.13491366016077e-05
7.56214478893697e-05
0.000110903638980483
7.07901952017749e-05
2.52746782753747e-05
0.000138821136460363
5.36898249137208e-05
7.98167294036667e-05
7.68931037065384e-05
0.000109236239199128
4.61014784173882e-05
7.89620270606115e-05
4.5483234507362e-05
4.50292889045225e-05
1.70965798541233e-05
1.13298273778471e-05
9.26153397222282e-05
8.76798808677416e-05
5.21754458010942e-05
9.98891820166611e-05
0.000115000540409901
5.59824843918667e-05
8.83409418897618e-05
-5.29874670763354e-06
9.44718242105562e-05
0.000133970167821905
4.55944879474582e-05
5.64165267298551e-05
5.56309528212037e-05
9.85611227306915e-05
6.78965747006485e-05
6.22307635541742e-05
7.67776540581315e-05
-6.06340177714595e-06
5.95016558325371e-05
3.41174901450004e-05
5.72447240149561e-05
3.6297627088926e-05
6.66671141992221e-05
8.66105243683757e-05
6.64690164935313e-05
7.02174201087551e-05
1.16498173887764e-05
4.43069725213794e-05
7.02557517491473e-05
8.19934491929124e-05
5.27876443089205e-05
0.000100586662425652
6.93722669655294e-05
2.07252757081355e-05
-3.53408868212218e-07
4.25375058374342e-05
3.46047075232696e-05
6.84227071684679e-06
1.40594509035327e-05
2.96621582221359e-05
3.19744763898636e-05
7.60795399151646e-05
6.02362964489562e-05
6.60387318972188e-05
2.11683265423117e-05
0.00012313160575179
8.02552169664571e-05
0.000106482659590779
8.28871869168352e-05
1.08467279930045e-05
0.000108126776453381
6.60040626477306e-05
1.98334086706039e-06
7.6942951718971e-05
-1.18599048168402e-06
6.24088518188686e-05
4.27395744429895e-05
9.53843133988131e-05
8.97304799807336e-05
5.66861221990546e-05
5.33039407553617e-05
8.05342395369296e-05
7.07857847473779e-05
6.69840684618894e-05
1.63658779440995e-05
9.20328847853667e-05
4.70234112392427e-05
0.000102303659260926
3.59713206131763e-05
8.75741684886633e-05
8.46848759007243e-05
9.50232557773991e-05
4.19475742013064e-05
2.43334369976358e-05
9.92744187339347e-05
3.31693636051202e-05
5.9702743675779e-05
8.80422429161547e-05
5.06112807190821e-06
9.12109708716615e-05
5.72583531627488e-05
1.59851838577538e-06
5.07064400344514e-05
3.48492566682504e-05
3.36364987319208e-05
5.69391453546659e-05
4.047337910591e-05
5.54186678837292e-05
4.05542849105641e-05
2.86874968517872e-05
0.00011067939545139
5.95035139248517e-05
5.80010370531578e-05
3.39759322854441e-05
3.61677314701718e-05
9.62991055839379e-05
3.47054568004935e-05
8.4189070764265e-05
3.92492624695381e-05
5.58508199057824e-05
2.1453418646858e-05
-2.47722238151097e-05
8.43801186584111e-05
0.000129235015823895
7.48706656244394e-06
4.36489709947045e-05
-3.57733712960773e-07
2.41024103377356e-05
5.64194281536416e-05
5.70769696144878e-05
6.42626957479991e-05
3.43080243076333e-05
3.44388697449039e-05
7.50885338511452e-05
2.94577217681168e-05
4.45602144532554e-05
7.57692420747791e-05
4.30639281235973e-05
7.03475670639163e-05
4.80234748211234e-05
3.36867621979866e-05
0.000107937370092152
4.18677254710714e-05
6.03266970060308e-05
0.000110900371866144
7.27720007219215e-05
5.02454758295619e-05
9.52993203362737e-06
0.000106149311778127
-3.401229453206e-06
3.54684664440311e-05
4.13177571749425e-05
5.33051847913725e-05
6.19479219908596e-05
5.7109223228674e-05
9.17754674804734e-05
8.45006993981048e-05
5.81405453457091e-05
6.56106637048832e-05
9.48389748169983e-05
8.25440794194807e-05
3.89260668922732e-05
3.70600103229755e-05
1.40264443901103e-05
2.0145311959879e-05
6.02624603828158e-05
7.15378232555983e-05
5.49470596393492e-05
-2.68283522887976e-05
7.99517520834933e-05
3.06534841043109e-05
5.22022994100675e-05
3.86011437676097e-05
3.02576914610475e-05
5.93367986358579e-05
7.65931843817403e-05
8.71475944987226e-05
4.94024196441258e-05
5.53131157714204e-05
4.28387673128371e-05
0.000118287283364343
4.65523920206188e-05
5.74112061026729e-05
2.92083393949619e-05
5.82257062373916e-05
1.9652573860794e-05
6.39648394025296e-05
7.626691960671e-05
9.26859530484645e-05
0.000112036482379769
7.50475612822523e-05
1.72394327383682e-05
9.40567651919172e-05
6.83482754854114e-05
0.000115155726321822
6.33720535018042e-05
5.31570793945083e-05
7.39659790214221e-05
5.54432588420727e-05
1.50206363765984e-05
8.01321944628982e-05
7.67982265970581e-05
6.83130524828571e-05
5.10624093133178e-05
2.64912812699872e-05
5.65658666508515e-05
8.57161303006257e-05
1.62170047360611e-05
3.54530719755963e-05
1.2172443027947e-05
6.51920113612507e-05
3.28816497764327e-05
0.000104382635487814
8.80243412853128e-06
9.23057430834922e-05
4.43356749565306e-05
4.06304017759123e-05
-3.06128159259999e-09
7.46672018432815e-05
-4.55768276366318e-06
8.83225358455629e-05
7.35323972003572e-05
5.19384568415451e-05
5.92386050140389e-05
8.6859619138625e-05
4.38784858881025e-05
3.77622425370013e-05
9.85970241761987e-05
5.02389346789297e-05
8.87156915901596e-05
0.000145078791451316
9.31063033308459e-05
4.67712404563992e-05
1.19471002901415e-05
0.000106223843237847
-4.21158568300285e-06
7.32214342729189e-05
2.14692528375667e-05
6.98238329958854e-05
0.000107667020146333
7.31605740398587e-05
4.09182304005791e-05
6.35055448995567e-05
5.19502542845582e-05
0.000109170071949098
0.000134487486914694
0.000109367977856475
4.22586523453243e-05
7.05309801331146e-05
6.46455733784243e-05
5.05795476114954e-05
7.62566192896512e-05
5.58383940654851e-05
4.18449376555496e-05
0.000106930390678764
3.24469027319942e-05
8.01685042931843e-05
2.38617793918083e-05
0.000105774494881392
8.7321932447931e-05
2.71179774434861e-05
1.635845225904e-05
7.6725575602663e-05
7.42628417755701e-05
2.53583656052708e-05
5.62261881143103e-05
3.94633061029656e-05
9.00789919635189e-05
7.7576160640322e-05
7.41618115152732e-05
-4.02090524045407e-07
8.90120939502838e-05
1.6516288157781e-05
5.68944040950728e-05
4.32415510655356e-05
0.00011464858512674
5.24624925806849e-05
7.65469076109301e-05
0.000104718880922717
4.41476821787492e-05
7.90914407835784e-05
4.03985553377992e-05
3.47601400966914e-05
4.7643335395076e-05
3.97268232385851e-05
4.09192037514501e-05
4.30035514962737e-05
5.99154754120728e-05
2.47439393573233e-05
3.07339336568408e-05
7.5852666072745e-05
8.11249112469032e-05
1.07255007653284e-05
0.000144539975437375
1.40617070004317e-05
2.85917560348518e-05
-5.96816888151641e-06
6.14108587033454e-06
8.81732483200156e-05
8.99584017388172e-05
7.67696093965365e-05
6.15496715500209e-05
2.93160261591814e-05
9.5118593091886e-05
0.000102215049110851
3.99331987162678e-05
8.82068058883676e-05
5.34803957368566e-05
0.000137292656005567
9.90525120332293e-05
4.01413267008281e-05
2.57979455399599e-05
9.33008740056934e-05
4.35161267058266e-05
5.81894020605705e-05
3.54687900527663e-05
9.39982908975382e-05
4.11778732626642e-05
3.39764588807484e-06
4.9655104154611e-05
7.96065181909248e-05
0.000100184955615513
1.43435645267113e-05
2.83582061944468e-05
6.91895743265603e-05
4.07839682928062e-05
6.42364692089143e-05
3.78303822926837e-05
5.29050033586469e-05
5.54044332888527e-05
5.08236525525247e-05
8.01311211248566e-05
3.11234455949045e-05
8.87742221929471e-06
8.57055087041169e-05
7.82760228888482e-05
5.19190902928754e-05
6.73455075133504e-05
5.85400609875365e-05
8.26526280917753e-06
9.17584163335307e-05
1.05675050144047e-05
4.28635774344181e-05
9.09530599512588e-05
8.33229601222676e-05
6.54005417645171e-05
5.8531960924479e-05
4.10779102938041e-05
7.0810550880553e-05
9.63384957830415e-05
0.000120091044905686
5.75401513741132e-05
-1.45202566093503e-07
2.6857620949045e-05
-8.06715853132872e-06
6.5855616398896e-05
5.09823263641562e-05
7.08912076849447e-05
8.82102069929007e-05
6.76249379192946e-05
2.9487384300475e-05
-4.05105274100559e-05
8.4296518294838e-05
3.42041251326049e-05
0.000141771045290741
5.77736540421566e-05
