# Supplementary material for: Research on computational propagation and identification of mine microseismic signals based on deep learning
Source: PLoS One. 2025 Oct 22;20(10):e0334641. doi: 10.1371/journal.pone.0334641 (PMC12543183; doi:10.1371/journal.pone.0334641)
Supplement: S5 Data — (ZIP) [file pone.0334641.s005.zip › 000100800001492.xlsx_0.txt_24.txt.txt]

3.07530496523904e-05
2.53120181169384e-05
1.10656831043151e-05
8.60601342148646e-05
6.3737657404537e-05
7.89523235820149e-05
7.49519327981304e-05
3.5068425637183e-05
6.27741684489411e-05
6.0262914140853e-05
6.30009476148561e-05
6.41865261188222e-05
5.55965955420612e-05
8.08975565009563e-05
-1.53803539287251e-05
6.34290385539894e-05
8.91898977842983e-06
6.46908537169887e-05
3.13779427211928e-05
4.45388897083164e-05
-4.1826249596205e-05
7.54254855160223e-05
6.75599648917684e-06
-1.7046450016915e-07
5.82124519446575e-05
3.08877814424676e-05
2.34127898975574e-05
7.69353874722418e-05
1.30346201794609e-05
5.63591362901301e-05
2.15265968778653e-05
4.43360511677415e-05
8.05231935535168e-05
5.85386439258968e-06
4.32555419843042e-05
4.45616849482436e-05
4.37234076712307e-06
9.52990865071924e-05
7.11924816917868e-05
7.52777347768148e-05
8.10247895721946e-05
8.53865445919375e-05
5.43199664358679e-05
8.14302660862511e-05
0.000108412463670135
8.95304362999427e-05
1.21689736373633e-05
9.17021664151201e-05
8.49123422688256e-05
9.18245242543383e-05
6.30776647322153e-05
6.41367883417957e-05
7.0009821421943e-05
0.000118918877189489
3.52372558911991e-05
-1.57044291394365e-05
4.63322781268783e-05
7.08012053590607e-05
2.84902297550723e-05
7.49118554884701e-05
1.89506371979475e-05
3.38912051508949e-05
0.000122294582919662
3.82011391529746e-05
8.3728408999399e-05
6.70688557772477e-06
5.41469855374728e-05
3.98379599935923e-05
8.68121470280472e-05
1.59119482674323e-05
5.28997792613573e-05
6.51745482006612e-05
4.66074323435818e-05
5.29889282483678e-05
5.95422603820991e-05
6.18422363543577e-05
3.58926943553692e-05
3.43441333294227e-05
7.78958241650056e-05
5.58756523184823e-05
3.7669740448789e-06
9.1524995689455e-05
6.60036117683326e-05
6.50928216233522e-05
-2.10884426239459e-06
9.47348074268009e-05
4.34089059076357e-05
8.59377115386153e-05
0.000110357676042811
2.35326037463298e-06
0.000103847474462475
3.3076805053222e-05
5.59311294251054e-05
2.99870719842408e-05
1.58178461752175e-05
4.65477647161543e-05
6.60513232015792e-05
3.51500044866077e-05
9.01078964839716e-05
9.26835468389453e-05
6.98515359067986e-05
3.74451737468896e-05
0.000124097465390893
9.02336293763831e-05
8.35329804239213e-05
0.000117739495592595
5.62701967668768e-05
7.40028062098972e-05
0.000112938978111659
6.22574877194683e-06
7.99133438280517e-05
0.000118284635179038
4.39268133087296e-05
6.96436593006832e-05
4.21347815477313e-05
0.000121736434817677
1.77243284479649e-05
5.93970404712712e-05
-1.79912867555257e-05
2.45933889799207e-05
1.68743159346253e-05
9.78638374740223e-05
2.21393815785642e-05
2.55078546496749e-05
5.03312170154105e-05
4.28448452394723e-05
0.000103820308962706
0.00011258002227797
5.11257142100016e-05
4.89131110703083e-05
6.49857726769023e-05
0.000106710186998835
9.54404334994018e-05
2.97821279545047e-05
4.78043797047499e-05
4.3613674975456e-05
8.06894215335915e-05
8.29350028882138e-05
6.03440182243151e-05
5.64930327804695e-05
-1.65829415406114e-05
3.66212600361364e-05
7.03120390003161e-05
7.78984515996744e-05
3.12635837353024e-05
4.61641335945453e-05
8.55073751239575e-05
5.65505519767641e-05
4.18732269257904e-05
1.50291319606012e-05
7.11608971429099e-05
6.87534866682788e-05
2.06042579563592e-05
9.79316510375304e-05
6.04240316782607e-05
4.00640649129093e-05
1.32987494345644e-05
0.0001031389026697
0.000135001788841262
-2.42535392067301e-06
6.93317075543403e-05
5.54132540873496e-05
9.52339593700996e-05
7.26203772960152e-05
6.81221777333343e-05
3.68086793621991e-05
3.08475054346651e-05
0.000109612519019638
4.4258010861405e-05
0.000133670382714555
2.17836080181456e-05
7.53132888996657e-05
2.14262157448736e-05
7.95901871660536e-06
4.10013611333593e-05
8.32056347968792e-05
3.59548841284025e-05
4.61908762277569e-05
7.0098692475466e-05
9.69896700178033e-05
7.50069257544166e-05
-6.62084677417394e-06
6.35307193643667e-05
7.19422338161684e-05
6.87264850224964e-05
1.83664433243935e-05
4.85050872704631e-05
1.06092037667601e-05
8.6014500191705e-05
3.08464348509202e-05
9.57639181196288e-05
-1.79508254127448e-05
3.1199952130144e-05
6.92037845040405e-05
4.81590296463566e-05
6.14124382441054e-05
7.31621362743608e-05
0.000120611794963743
6.53977739496409e-05
7.14947594983663e-06
3.27651771057651e-05
2.87564579256052e-05
0.000111168090495032
1.63824009949082e-05
1.66899058369602e-05
8.79808617744495e-05
5.95368417949682e-05
1.04700041212861e-05
4.36843506732496e-05
4.18101440039047e-05
9.99830167444138e-05
3.2762147895359e-05
9.85674303706521e-05
9.70493498833713e-05
2.70524560719144e-05
0.000100965972972943
7.82393772135173e-05
6.14179778310905e-05
9.03561607197178e-05
6.98978658664041e-05
9.85451048505898e-05
4.69657423162219e-05
6.31941566038205e-05
2.01173996184257e-05
8.63980507924179e-05
8.5470542262246e-05
0.000122426791367198
0.000102407320864587
7.9103879955974e-05
1.80511402692314e-05
0.00010900760650655
7.71174654377586e-05
2.46669227051961e-05
3.79883566055765e-06
3.549368460175e-05
2.23588934715068e-05
5.45406344343885e-05
3.94811315965462e-05
4.15902944175307e-05
5.47430625241779e-05
0.00011506284789613
6.53836713771126e-05
8.40477752714008e-05
7.65390867049399e-05
2.59504373950217e-05
4.97561775900875e-05
1.50602149629516e-05
9.46899722622212e-05
2.59704205682595e-05
5.95287717477009e-05
7.26913009086291e-05
5.34066022501042e-05
7.86893513500739e-05
9.67673571194118e-05
8.6566042713554e-05
5.61221623229304e-05
2.54610453718322e-06
7.43172079848864e-05
5.3721654158533e-05
2.34746374243768e-05
4.5696820280433e-05
5.68734380658983e-05
5.45990180860266e-05
-4.5344851972347e-06
0.000105303446018813
7.18646525990728e-05
6.78785510735229e-05
3.88429692429773e-05
0.000111313827308567
7.3455580500146e-05
-2.73362414708703e-06
7.27044349652875e-05
7.74097531102193e-05
5.38389737615255e-05
3.66862326930736e-05
3.46431068018332e-05
4.05306597835617e-05
3.32046967433105e-05
4.43740304527468e-05
3.85519799585042e-05
8.7631344867484e-06
8.71489991145106e-05
9.53406078719392e-05
4.47146725165749e-05
4.39994778535687e-05
2.94062853082959e-05
0.000146364910894286
7.02729049171086e-05
8.78185371565525e-05
7.96391447335948e-05
5.79918012681158e-05
9.06812203072449e-05
1.13994248620492e-05
4.4967990078154e-05
1.06758040567182e-05
1.13755971724093e-05
1.21171481061011e-06
8.12301259281703e-05
3.43804301683718e-05
0.000100879887249045
7.3420516289476e-05
-3.96431923458761e-06
3.69968751147039e-06
-6.12891881489539e-06
5.52294532199439e-05
3.25837305104305e-05
5.03783547886381e-05
5.9113820160568e-05
8.31191520717151e-05
2.16659552604275e-05
6.57236507971968e-05
7.40460576865257e-05
2.70822203633977e-05
7.37472152924029e-05
0.000103488213243566
-1.76073161752848e-05
6.11438298102479e-05
5.08125829272306e-05
9.68153457884129e-05
0.000128050207139697
8.53532215436041e-05
3.90417926350027e-06
6.56184261702592e-05
9.09731815502917e-05
2.43266791493184e-05
8.24098903504373e-05
9.88021403081432e-05
3.3229384167815e-05
4.6947279490507e-05
0.000106804555793372
6.87609463735002e-05
7.78951477209201e-05
3.89997831146822e-05
5.75697514666482e-05
5.17629153816267e-05
7.66625973088031e-05
5.80050988441558e-05
1.5560857142923e-05
2.03332035460568e-06
4.74225551770316e-05
6.35990503312314e-05
8.88710302816358e-05
-1.11088130885471e-05
5.09847286954611e-05
5.43249167848481e-05
-1.45954592833605e-07
3.46363033275344e-05
8.75933158599884e-05
3.37714405660569e-05
8.05598406877791e-05
1.87047023782311e-05
3.74881261910897e-05
5.65927228185917e-05
4.69428281086438e-05
0.000131648359762825
2.42267385737774e-05
6.90321722793323e-05
0.00012730002659097
-1.57313207941345e-05
7.92010738132191e-05
6.03120251054995e-05
4.39580928280157e-05
5.42240098100653e-05
5.98700641564383e-05
4.34321109509633e-05
5.52317509619746e-05
5.96014632016502e-05
5.70057173014864e-05
0.000116013622720395
6.58632006339578e-05
8.10599485558931e-05
7.21946269850278e-05
-5.57392980971872e-06
8.69203161913548e-05
7.52213634961903e-05
9.70127639415581e-05
8.95184276011347e-05
5.27604943470815e-05
8.21126782722637e-05
7.91083493303575e-05
9.46669787408195e-05
0.000100683207096366
7.85720444470503e-05
7.28544296589565e-05
2.46757528794371e-05
-2.33884895027413e-05
1.66709570225578e-05
8.28537819590595e-05
6.23201794398615e-05
0.000103622883201328
7.29501689609847e-05
4.52366110288457e-05
5.44897827336286e-05
6.99325470539723e-05
1.99465524028511e-05
0.000126210079791803
3.54388900529667e-05
7.83434931614857e-05
4.28780555222221e-05
0.000111365993956257
2.72984780306922e-05
7.95656841396971e-05
2.97104952962963e-05
8.78694641621434e-05
2.96718256054393e-05
3.70814449476674e-05
0.000112373800720328
7.52090812857915e-05
9.96413773449073e-05
7.17351173445686e-05
4.53434562815604e-05
9.29276762975292e-05
4.39897834229627e-05
4.70364211574041e-05
1.08369885978033e-05
5.96689959841441e-05
6.75065225456447e-05
5.09726977914271e-05
3.96811225377844e-05
4.3769051392246e-05
8.12696409123455e-05
5.06781851796192e-05
7.2309002680905e-05
0.000151764361530418
2.24642345405626e-05
6.95217342297597e-05
7.56497204042435e-05
2.25003625664955e-05
1.2019212349039e-05
9.93870176905116e-05
0.000112417225410161
1.54085604554026e-05
3.95047014851694e-05
8.86481648176621e-05
3.49224155820566e-05
5.98107020070811e-05
7.90301638126005e-05
9.12260230971101e-05
7.71333250241189e-05
6.01309740538483e-05
0.000130208459215538
1.30743201407361e-05
2.0037193066909e-05
4.94649873423866e-05
8.11595978757236e-05
3.61043635087317e-05
0.000118714840543993
4.7243516197108e-05
8.4315729318597e-05
4.24397514592226e-05
8.26326486611055e-05
7.85217764812905e-05
-3.56528125590241e-06
6.51321911730205e-05
0.000125711718418704
3.87062180506272e-05
6.00322878427357e-05
2.63565019067728e-05
5.66148606860747e-05
9.24683336584448e-05
9.54465029841101e-05
2.82921895976298e-05
8.78687505073087e-06
6.95428367355645e-05
4.09923063905681e-05
9.17310363735343e-05
-4.46975778460275e-05
7.8068929124836e-05
4.03321634023747e-05
3.63508988667905e-05
-3.29384020694327e-05
0.000128176500760398
6.20570130103989e-05
5.6569375240749e-05
2.1381225225551e-05
2.59951616721031e-05
8.4979323382318e-05
0.000116624137403472
2.61846377581307e-05
6.153735954189e-05
8.14019300806539e-05
8.9528219015514e-05
6.20352907379551e-05
8.6291589679102e-05
8.80042890748124e-06
7.49015268946599e-05
7.78204777844466e-05
4.78585938091593e-05
6.98405730491767e-05
8.80105545407789e-05
7.06215106372462e-05
1.15992183713406e-05
5.2087607352736e-06
0.000101764521727271
0.000128163535718764
5.12500072165878e-05
0.000109151077424791
6.13860383128974e-05
1.91931858245959e-05
7.7443854065194e-05
7.93603898914513e-05
4.65522517503439e-05
1.02577197262811e-05
8.58086242127655e-05
6.54162296042354e-05
4.71175187252284e-05
4.3041556342738e-05
9.73803999543583e-05
6.92706384612467e-05
0.000108780302703695
3.68364423036958e-05
6.90734432032601e-05
3.62053278592148e-05
6.14497792362784e-05
5.92605635912782e-05
6.39756983079986e-05
4.59696402876398e-05
0.000103350912668728
3.44004727040128e-05
6.25515014241904e-05
0.000106323236143587
4.37552273220807e-05
8.72409053599365e-05
-5.28944239692524e-07
4.45625591146932e-05
2.50346454167969e-05
0.00012279841341689
8.5124749250225e-05
0.000109892653801213
3.78787968032388e-05
3.09777283180735e-05
4.13144750075578e-05
-2.20973158804511e-07
4.89285727964591e-05
0.000122966814793756
2.35100202151528e-05
3.06777893292908e-05
7.39305641667548e-06
9.47592008200365e-05
6.49879709067148e-05
3.96131511068695e-05
7.73165484204298e-05
7.29638469435365e-05
4.6919848896758e-05
7.44667583039453e-06
6.96405617495186e-06
8.26666946296157e-05
5.07731937444854e-05
4.72613810934129e-05
9.53012783158109e-05
3.29728364792472e-05
3.34065292145785e-05
4.38185854489671e-05
3.04989379840676e-05
9.94873931270645e-05
5.99622477487354e-05
7.8999685946188e-05
7.68072084304498e-05
5.72787260997457e-05
4.25691886064612e-05
4.17716136003147e-05
7.41930842210997e-05
3.83743269350946e-05
1.82736400840841e-05
0.000104512430876954
5.42342070326031e-05
3.37030091213457e-05
9.50280256214956e-05
5.85957333180168e-05
4.05040085042053e-05
0.000114168440829372
5.24989628548333e-05
7.04282192037918e-05
1.38841691938592e-05
8.57449378171746e-06
9.12132563094649e-05
8.82749352314635e-05
-1.04589574109904e-05
7.35695591708428e-05
5.29523881430062e-05
6.81720913957012e-05
5.50216639530213e-05
5.14006247605456e-05
4.40142163209159e-05
4.58492471928484e-05
7.54701807453826e-05
5.15859601874716e-05
3.98657153136623e-06
1.25223050304847e-05
8.71350552619027e-06
4.91239827365452e-05
3.5759210750342e-05
4.18878454655827e-05
2.60921514684171e-05
1.50619804280591e-05
6.22182009532155e-05
3.9737473435491e-05
5.05718848067691e-05
7.32819039630946e-05
0.000128223294150419
6.51133664646322e-05
1.65879306918389e-05
4.73690651209732e-05
2.77941626958143e-05
8.15450591989729e-05
0.000131931124652547
5.663274301961e-05
7.63458607879902e-05
9.71858672068734e-06
5.61184067154385e-05
0.00012063959917705
7.60150565260015e-05
3.28829431305879e-05
3.47039019612348e-05
4.89695268719977e-05
5.12486580997511e-05
4.24142550536693e-05
4.61726144723846e-05
7.13783682498972e-05
7.54755139347188e-05
4.03009426864946e-05
7.68014235447197e-05
2.55739307711237e-05
5.77156937571857e-05
5.00625679982515e-05
1.57937593024814e-05
7.05912201525927e-05
9.17314010585752e-05
7.45738661123274e-05
4.78580715720588e-05
1.27857377148346e-05
9.01670673445133e-05
5.10070123508833e-05
4.75622722300304e-05
4.28467592872191e-05
4.0979571685148e-05
3.29419785420994e-05
6.54673717019275e-05
6.58327029586764e-05
2.50333867738055e-05
0.000114828724033937
2.70736181212175e-05
9.03324662635095e-05
2.79775697019332e-05
6.38170921970355e-05
6.21008808014359e-05
8.57293922891801e-05
0.000102770478517131
4.94659194370457e-05
2.50077824352421e-05
2.03742692008931e-05
2.82088599504313e-05
6.61908160017451e-05
4.0810392590266e-05
6.72087994482859e-05
1.75165205688975e-05
0.00011336789480422
8.16393370975984e-05
5.37068092159053e-05
7.70454054394971e-05
1.68379337099713e-06
9.49241584327651e-05
6.28363937854861e-05
3.79628667364716e-05
5.04652288175775e-05
5.08350673235858e-05
7.23494780437607e-05
1.21880614023101e-05
1.59741906771401e-05
6.13229531724217e-05
4.31443392250473e-05
9.14938393009131e-06
7.22136281053258e-05
8.81531448409594e-05
1.23102812292598e-05
9.2576511154042e-05
-1.1279891060385e-05
5.72682517731748e-05
6.37920716791228e-05
-1.59520574176885e-05
1.12312340937605e-05
4.19012696692821e-05
2.97885864001061e-05
4.84682515083825e-05
7.91230577116322e-06
5.01544626839863e-05
0.000145201290799068
5.15226530373582e-05
6.11103665721162e-05
4.15629349657964e-05
1.60060917661221e-05
9.32768116489053e-06
5.00179268344187e-05
9.35760753418763e-05
6.70057905633364e-05
6.60423315203708e-05
7.44717158600193e-05
6.86008183441636e-05
8.22633942463926e-08
2.04455205408422e-05
4.52812006751154e-05
6.68885129703567e-05
1.15536471526788e-05
3.54475431674225e-05
7.83272719277539e-05
5.21749695232887e-05
2.53070057881722e-05
2.37077366068642e-05
5.77628298700138e-05
2.50090907957613e-05
3.27419549363355e-06
6.98352110415397e-05
5.47313053186462e-05
7.52797142746689e-05
1.08700765234229e-05
1.37325693215584e-05
5.70569235123353e-05
0.000101694106040571
5.19794902196173e-05
5.28323641832622e-05
7.39092556864094e-05
5.93828601892495e-05
8.33461790275914e-05
7.3491055616287e-05
0.000102797388613871
8.5232441521716e-05
4.27296122066473e-05
7.36261971447203e-05
5.63240369825052e-05
0.000105815360604702
0.000143904768888247
7.84124490360211e-06
9.33359120596381e-05
0.000117720606127894
-2.99452508922862e-06
2.45938230957377e-05
5.80326101887384e-05
5.40507800214992e-05
5.71210282161104e-05
5.46686098032028e-05
3.07180021759484e-05
3.14222604061192e-07
4.28044603040624e-05
1.60801940278526e-05
4.08402768258477e-05
4.47510570366695e-05
6.19517032299458e-05
4.03250900329375e-05
0.000102204271157959
8.83476158212393e-05
9.86848952941198e-05
6.95923455508173e-05
5.06448874863225e-05
5.16516778888966e-05
2.92728383687497e-05
4.22465235723554e-05
8.76279479263553e-05
6.6134388768275e-05
3.49926941577563e-05
6.6502160234177e-05
7.19868389458558e-05
5.69773052475908e-05
-1.66856329738674e-05
9.65758355697332e-05
-2.82928006788989e-05
8.25007018530151e-05
1.58476807144461e-05
7.48154957864997e-05
7.21410929719644e-05
2.90254707755338e-05
0.000109095809486084
3.19228147754924e-05
7.81924486464105e-05
6.2047751846978e-05
5.21334318003674e-05
2.28610995024357e-05
0.000117937759483916
1.47533278724547e-05
-9.98211850210243e-06
2.64660846172371e-05
-9.59029570425953e-06
4.23630277897816e-05
2.9693279696161e-05
9.94379290612506e-07
7.73679632061548e-05
-3.87193039584792e-06
6.92242895886126e-05
5.18023323027344e-05
8.59084097431961e-05
7.65028858683839e-05
5.17000245751854e-05
7.35753325282334e-05
-5.43581924395791e-06
5.98846441809997e-05
-3.99851715500557e-08
9.90584103493126e-05
1.83603587204567e-05
5.05344481863682e-05
8.5443339443119e-05
6.73491240981633e-05
2.36715459300476e-05
2.73833669931247e-05
5.71566960640326e-05
6.55010245955591e-05
-2.54685728230526e-05
9.6989057563386e-05
9.41091934099999e-05
8.68357669184134e-05
9.65869827494345e-05
5.12018219803906e-05
2.88283364979725e-05
7.44160327289791e-05
4.36588968922795e-05
6.34268399351738e-05
8.57455725856754e-05
0.000130666183385025
5.47183674514998e-05
6.88104628224035e-05
5.45589428453763e-05
5.63110441024275e-05
1.40173485151561e-06
3.34457203089495e-05
5.47458362693731e-05
0.000122024238594373
3.0626387175122e-05
9.72731876720798e-05
7.92346710099586e-05
0.000114581519822321
0.000156090563299818
3.9057559257361e-05
4.81221278568703e-05
1.74433346132645e-05
3.76617049877789e-05
4.24322661152484e-05
6.30645535331385e-05
4.05310411664948e-05
4.92639247664165e-05
5.25214710317616e-06
8.79817668811039e-05
1.31711263659087e-05
5.9743784169649e-05
6.2142281829103e-05
4.6035617417801e-05
6.99331336922708e-05
9.52065454335846e-05
0.000129347929475171
9.1553091265234e-05
6.37918279849341e-05
7.81046230759482e-05
7.97935904672439e-05
7.38118161372603e-05
1.401418247804e-05
3.96554698342969e-05
7.06757859931527e-05
5.5979954796783e-05
0.000109853608062622
0.000101573451046911
4.54089340038707e-05
2.51915053529925e-05
6.36366515318215e-05
7.0118516910876e-05
7.52120456193856e-05
6.21815362798557e-05
4.38361283672512e-05
2.62145958775072e-05
6.55944738866902e-05
7.29162604842451e-05
3.72869852958238e-05
6.86571292589593e-05
1.69426794112498e-05
4.22345873318165e-05
6.21558819107014e-05
5.65999594413732e-05
0.000108818845587096
4.78460759688179e-05
7.11924138443366e-05
4.20808941074311e-05
7.39782730491697e-05
8.06258887011881e-05
4.58241823285097e-05
7.71936076631494e-05
7.44015979901796e-05
3.64929955383593e-05
6.04829904646663e-05
4.76020393797276e-05
6.28394370113162e-05
3.8891140368538e-05
2.48730854297799e-05
9.29543285929407e-05
8.48580812158813e-05
-2.66985580978439e-06
7.94866444879604e-05
1.03526957926747e-05
8.00072948317658e-05
9.50980019657247e-05
9.51798390476827e-05
7.33700570035813e-05
2.98608141044597e-05
8.09093563441297e-05
9.04188631782716e-05
8.77691918136989e-05
5.52758914353452e-05
2.6043556082661e-05
5.96642838692675e-05
7.03401344504227e-05
4.66272591148074e-05
5.5796000347128e-05
6.77403350539594e-05
4.63394296570387e-05
7.87226453383657e-05
7.52834578475382e-05
0.000106924955428595
5.68317807566848e-05
7.4065310217057e-05
1.79997523577195e-05
0.000108291960177182
7.17530848376821e-05
2.30230029051412e-05
5.22750556412417e-05
5.74897632603625e-05
0.000122638864971453
8.9166205748044e-05
2.64620054606799e-05
6.53530295881555e-05
1.94194676924123e-05
3.79366663217747e-05
1.19519984643203e-05
2.56974428740239e-05
3.30858671594077e-05
5.23540310544825e-05
3.11052837672432e-05
4.46524912002369e-05
4.45434697596379e-05
6.96533921539939e-05
2.53761451985265e-05
-2.47105190580713e-05
3.24836453821268e-05
0.000119773388178219
6.88855164721956e-06
7.56835095916997e-05
4.98378264063194e-05
4.04780378977527e-05
4.2874809461954e-05
0.000104178829415005
3.55446268509755e-05
2.08589195553648e-05
6.2876724663083e-05
7.45770590033631e-05
5.37722062448786e-05
0.000125462885293019
1.14949269319885e-05
6.40542925063807e-05
6.20587296794978e-05
1.85418748558706e-05
5.50761342206924e-05
7.0760584088656e-05
3.69344933001667e-05
3.8468178508243e-06
7.63457205513863e-05
7.33451418957889e-05
8.24988667422457e-05
4.70820012638616e-05
-1.06271903851079e-05
5.80200904186452e-05
6.60995036204418e-05
7.38168168624695e-05
8.37506516611903e-05
6.28756127226446e-05
9.52199084789335e-05
0.000106450587845667
5.30808387151315e-05
5.13973180809311e-05
4.18387843499446e-05
2.25425611439095e-05
0.000130043341703721
4.38795275798977e-05
4.20469839492812e-05
7.31364386152587e-06
3.37083542201096e-05
5.56898633790085e-05
5.79450211549715e-05
3.62763928566863e-05
9.64488570660408e-05
8.17104244155442e-05
5.05309037029746e-05
7.70844428073282e-05
5.43045232468947e-05
4.0589645562573e-05
3.25149619594865e-05
6.21708068375306e-05
7.56081380412442e-05
5.02736217247961e-05
9.98985361866112e-05
0.000119625215088884
4.58047957057634e-05
2.69944508841462e-05
0.000107549566339205
0.000107090287247852
9.36964656718473e-05
6.84723422396331e-05
7.34696633642702e-05
7.86923771325321e-05
8.55431858164383e-05
3.05408188902953e-05
3.53422562489468e-06
0.000104136608768463
9.38401891902506e-06
9.19523277352034e-05
5.85827065493899e-05
7.57711284268286e-05
4.77296055276587e-05
9.62887195597636e-05
6.99803914586244e-05
9.54479463035754e-05
3.83875404486049e-05
3.29111147167753e-05
7.01053353291417e-05
2.23663450004297e-05
-3.58465683819785e-05
1.44872103064308e-05
6.36277305539765e-05
-2.32671949384034e-05
5.54365154692034e-05
8.37032388595193e-05
1.01437708134469e-05
1.93314281043244e-05
2.90586918756292e-05
7.91794663103413e-05
3.84665977954686e-05
9.71697616754488e-05
6.12438076536694e-05
0.000110540591953358
5.25924079195589e-05
3.86304342496789e-05
7.59523578881884e-05
7.97847915363417e-05
5.14436156030328e-06
0.000132853060753423
5.16028745312356e-05
3.90424825925942e-05
8.92394008938239e-07
0.000108928225852982
0.000105302190968879
6.52831400570917e-05
7.0166600883107e-05
2.00737571432587e-05
3.11960105042944e-05
7.08642760514053e-05
8.52286805905854e-05
0.000105888150900957
7.05768543191071e-05
9.15277088346668e-05
8.52458606345861e-05
0.000135622110601248
5.82451776966051e-05
2.60421844781917e-05
8.42930645767586e-05
7.69013656611209e-05
5.20627213566547e-05
7.68765826083509e-05
9.07208439883015e-05
7.95110115860375e-05
5.76264094382867e-05
5.57303763576143e-05
2.90505647972481e-05
1.78126578758773e-05
4.24265009655859e-05
3.48999772083593e-05
8.7068720567693e-05
9.26497067271162e-05
5.02814032296951e-05
3.36634049167731e-05
3.42030590678241e-05
4.72174778234618e-05
7.18991802858655e-05
3.38120955953552e-05
8.80226653859425e-05
7.81673236035514e-05
5.94104094271542e-05
0.000112601390570503
0.000100159396385296
1.75614623388556e-05
6.11911198287644e-06
2.53671628485325e-05
4.45057034903465e-05
5.24507054212685e-05
0.000118854809459265
2.8500436621678e-05
2.76199051704799e-06
5.92271210579105e-05
8.1800483024497e-05
6.60722839749392e-05
7.56532287023678e-05
6.14870393548326e-05
6.03921399151448e-05
9.31599879577871e-05
8.2361621315705e-05
3.25871516348395e-05
5.32359983019061e-05
7.80773018600225e-05
2.69893301063683e-05
9.56602770976993e-05
-4.20367101224788e-06
5.17796638225085e-05
5.34101020920293e-05
9.68114634156221e-05
9.4379564256736e-05
4.89384701673987e-05
3.55386214520625e-05
9.9073401999979e-05
7.8908728345505e-05
0.000125338145304163
8.66567006787533e-05
6.77573188027564e-05
4.51973910056242e-05
4.29565978447832e-05
5.69549230642785e-05
4.97372361703531e-05
1.82974184251343e-05
7.97237476635547e-05
5.80133087050713e-05
3.28503921724863e-05
4.59750843029918e-05
1.2851632064737e-05
6.03245634287922e-05
7.81789606630097e-05
6.72487529379937e-06
-1.93425113514091e-06
5.89055191237826e-05
6.70173536762594e-05
-6.06708804694085e-05
1.62622718125307e-05
9.17710224977958e-05
4.85919611567958e-05
7.12501613831787e-05
3.55101383005283e-05
-1.66809129665507e-05
4.20321271862062e-05
2.90163617753402e-05
7.30417100735493e-05
4.86537618392658e-05
4.58020385194194e-05
6.32810360422896e-05
1.03386763587818e-05
5.77697233692659e-05
-1.42183468790892e-05
5.10542633707112e-05
3.94188990989816e-05
0.000103541687721244
5.10432916213951e-05
8.05486574245254e-05
4.92352236585243e-05
0.000105392274871971
3.61850990747361e-05
4.63639015374579e-05
3.95754582591207e-05
9.27040978893929e-05
6.28508786569635e-05
5.89748555473153e-05
9.56296843374463e-05
3.49209036937168e-05
6.58371772407309e-05
0.000116336910934509
8.80827026990405e-05
0.000105218959011609
6.32110013558047e-05
6.74063881886155e-05
6.96844515038677e-05
1.91464481733407e-05
3.50557733763356e-05
5.18608292357118e-05
4.06530043197531e-05
0.000135253990346829
1.64433676188225e-05
4.18235608496649e-05
3.95863869256337e-05
7.09910925771295e-05
4.65799965065892e-05
2.02828649523367e-05
6.41350281021719e-05
7.34389693463193e-05
2.79847176205118e-05
3.39422395557314e-05
2.54993450951316e-05
4.0013754127154e-07
9.90165766312974e-05
7.42918963275355e-05
3.85878975094357e-06
3.69840872906425e-05
8.75706184140448e-05
6.01519774727601e-05
8.23351614815043e-05
6.94282570057268e-05
6.9348876116552e-05
8.14141484989876e-05
4.63258781440495e-05
5.94448728677005e-05
8.9402508587622e-05
8.32509748455859e-05
7.50990044546922e-05
2.15119323639335e-05
4.12964174202535e-05
7.72383050102804e-05
5.36206534290657e-05
0.000117262054981045
5.35903175816588e-05
9.55815166066898e-05
6.65540325714633e-05
4.33834745948844e-05
7.37762974987081e-05
7.24257160710235e-05
7.33105682085539e-05
6.88309251374558e-05
4.49946703357053e-05
5.56638457522871e-05
5.78347546967392e-05
6.73522411993086e-05
6.08370640892717e-05
7.58829555377803e-05
5.754232621041e-05
5.24141637777319e-05
9.25142004355067e-05
0.000102710579266521
4.48218166345758e-05
6.60499470503126e-05
5.71105788118483e-05
6.29461199569469e-06
5.83004423221085e-05
-1.0328308693765e-05
9.5094254677481e-05
5.66598209908816e-05
4.82002819065565e-06
5.58425171085107e-05
2.18023361809771e-05
4.97539338793885e-05
2.1386265148942e-05
-1.51357683085122e-05
1.63073644356737e-05
8.87620102308916e-06
6.80173867053231e-05
0.000107843171532533
2.73941915441086e-05
6.09452699145957e-05
3.01641068546209e-05
7.19276195229636e-05
1.86269556578434e-05
0.000115800939545148
7.21853349925556e-05
4.47743918687271e-05
6.46014300093519e-05
6.25994754723806e-05
0.000114196529669361
3.62147301707589e-05
0.000139220774272835
3.89669264433683e-05
2.82270927937751e-05
0.000118711024507898
4.65922640252811e-05
0.000113263850293858
7.40088905919988e-05
0.00013698047855072
6.3796488539541e-05
6.07971868473787e-05
-8.35843132233468e-06
5.76458016835334e-05
-9.40562211753427e-06
0.000109237815673711
3.09935606841528e-05
3.92345908527807e-05
7.54986391341187e-05
0.000119405366994061
-4.03050701240984e-05
1.08591909320539e-05
6.98097178347889e-05
1.90015694751341e-05
5.30127075164239e-05
8.08883382284345e-05
1.59586822873881e-05
7.20107807544362e-05
3.66444076213502e-05
4.29027996823142e-05
3.37463371554583e-05
3.57084009762456e-05
9.05027906641445e-05
2.31597540867895e-05
3.93554502238769e-05
3.50911195813723e-05
2.96377538656791e-05
4.80767802653341e-05
2.51504290321109e-05
3.70622060239717e-05
4.19213168901111e-05
3.72076384640444e-05
2.15883039033302e-05
3.17930062786963e-05
6.64628381589362e-05
7.06006158330802e-05
2.89151380082946e-06
3.45345826627402e-05
6.15691722262618e-05
0.000137459947444115
1.44076855876157e-05
7.57209499005341e-05
0.000113249389619702
9.69453584493957e-05
6.1245647620508e-05
7.39793745721853e-05
7.92788180973316e-05
2.28290325466443e-05
0.000109589672623876
6.58513769999135e-05
5.30081948768303e-05
0.000129738064405718
7.9012849583523e-05
1.45370070008773e-05
8.84384280922608e-05
6.69353156227506e-05
9.14954318767517e-05
4.29514642698271e-05
7.9790240035099e-05
3.03797441032179e-05
5.15844320081251e-05
5.50099276913735e-05
0.000129795607369917
6.43241766017272e-05
5.44187689299862e-05
3.8916557610824e-05
6.70697540139998e-05
0.000109356365056567
8.23810061193925e-05
8.20349565741506e-05
5.24427749114401e-05
5.74737175721936e-05
8.24070021663009e-05
0.00012323536150424
3.90695376537945e-05
6.32919025323621e-05
7.9407279795212e-05
6.4910364869062e-05
2.86391645388364e-05
4.62313635910132e-05
6.89675898657549e-05
3.65180984494515e-05
6.14611467793273e-05
2.61451452810765e-05
4.78055242763031e-05
3.94969618614196e-05
2.53018727439506e-05
4.81095878960882e-05
-4.91182086875109e-06
4.56774118877812e-05
8.22254382038359e-05
5.96523161310292e-05
6.88060821704094e-05
9.91955889413146e-05
6.57239292302107e-05
5.69246312029415e-05
3.54895987457249e-05
-2.70959608852686e-05
3.41539387895047e-05
6.9241148486593e-05
8.48551848632353e-05
6.19294184801875e-05
0.000137410084862209
7.76183490866722e-05
0.000131449078411271
-1.74600152801299e-05
4.38584659500765e-05
8.65907653449339e-05
6.46986277698269e-05
6.78013571007265e-05
4.55351818549597e-05
6.49409694488012e-05
4.99805637284279e-05
7.17514691434415e-05
2.1683348683013e-05
8.34382585873696e-05
1.40224367805279e-05
6.18997531543122e-05
8.96662417429185e-05
2.79371938643154e-05
7.08026815722857e-05
4.46496262873734e-05
1.94560915918676e-05
4.44462844411819e-05
5.12953768795737e-05
0.0001235233308368
7.86578176430922e-05
1.00422762609698e-06
4.37217042833791e-05
6.64224247581868e-05
0.000102441586326459
-1.00611733453942e-05
3.20263436637599e-05
5.23941494466569e-05
7.04145138736866e-05
4.97554435252003e-05
5.46123981541772e-05
4.32614058410513e-05
4.71635122528576e-05
2.35420658667608e-05
1.61118819843791e-05
7.17959441598671e-05
7.0010064983449e-05
8.92814439775102e-05
5.91967225924503e-05
4.55552452968429e-05
7.02218468814125e-05
1.04264097757663e-05
4.72437357762328e-05
2.72955812886703e-05
7.92179573825277e-05
8.84994528390804e-05
3.30201681280413e-05
-5.3591693003432e-05
7.39407156245374e-05
3.64345438193586e-05
4.55914349484382e-05
0.000102366990043007
4.99552486874444e-05
4.67097730386785e-05
-7.51526871812446e-06
6.13293719328265e-05
1.09177991323228e-05
6.54693926897508e-05
4.08462612007079e-05
4.0478228044854e-05
0.000117905011961787
7.97983556719623e-05
5.63549425603967e-05
4.01651539324087e-05
6.82571783989095e-05
8.53406858334166e-05
1.46370547161511e-05
5.05206965605284e-05
5.88657226648984e-05
8.47366724098644e-05
0.00017335366321068
5.65369338764547e-05
-1.930918020337e-05
7.85899691266738e-05
0.00010345738128802
6.60217164694437e-05
6.1338022672525e-05
8.71471404796303e-05
7.85891492140848e-06
3.00456632735292e-05
7.32402187753059e-05
5.47940950956539e-05
4.19092913197657e-05
0.000116025003950568
7.12244660935105e-05
5.16872785603082e-05
6.73858218226588e-05
9.50006875585489e-05
0.000107931210723749
5.46671975194134e-05
4.75129064474314e-05
1.0262434821726e-05
9.19613822648551e-05
7.78232269166373e-05
2.8216554004535e-05
7.69779687595883e-05
4.52285793079818e-05
6.55233295965164e-05
9.43610358467495e-05
0.000111219312318525
3.40583796578897e-05
2.76543154852771e-05
1.33326730230423e-05
-2.20186966005671e-05
0.000105215185027557
4.14312291522877e-05
0.000113162923183802
6.08554562169662e-05
4.25965789848567e-05
8.88525858042651e-05
9.37306757627556e-05
0.000111432399429022
1.735112058249e-05
6.31806957982048e-05
1.49585868460925e-05
9.26697103218891e-05
6.64009698359813e-06
5.2322838030989e-05
9.21926782962257e-05
8.40976885340675e-05
6.6211566232938e-05
8.64044902667739e-05
1.49218642718735e-05
2.38398730042976e-05
4.30969919198792e-05
4.10363258150038e-05
8.92058869379695e-05
3.32553025772138e-05
5.32199394846379e-05
5.90317078831069e-05
6.08110452630751e-05
7.12256970597465e-05
5.51333907702507e-05
3.42023543038082e-05
7.73157473624116e-05
2.46423635923779e-05
0.000111559551558787
1.61985586490578e-05
0.000103361905084811
5.56428922647226e-05
-1.98415564644833e-05
6.05559564381063e-05
3.32325212297538e-05
1.7208630034041e-05
9.07518918899236e-05
5.01818623580906e-05
5.4562725768062e-05
4.46862299939075e-05
9.35328136727702e-05
0.000121659565230807
6.68605661633685e-05
3.61133880003546e-05
4.48021641160599e-05
8.3810162099408e-05
0.000107297988521634
3.97274033589653e-05
0.000115485755571522
7.36942120075812e-05
8.20720164301456e-05
6.15000649524243e-05
5.78973170585474e-05
5.86823766745778e-05
4.99685865365943e-05
0.000114000155002644
-1.41050718271139e-05
3.07173435610264e-05
3.22630456254662e-05
5.99629038656079e-05
3.17198811139968e-05
3.20503124400573e-05
1.13215157135445e-05
7.33590876508767e-05
0.000135938039643866
6.97285120706834e-05
9.98677779207794e-05
6.8298595140195e-05
7.30179618257903e-05
-1.71273821975063e-06
6.62867187114007e-05
2.12937332491169e-05
0.000113598802988395
7.7142949219272e-05
6.8646160020461e-05
7.12268845874554e-05
4.22752623539863e-05
4.34869964045628e-05
5.73244500103429e-05
6.71251424960093e-05
1.94021219595049e-05
5.55620158531772e-05
5.99871889641758e-05
4.49299007515112e-05
4.20409606372301e-05
-4.40695684184485e-06
5.17809624301753e-05
4.32131528649191e-05
5.58796637093759e-05
7.58359769376072e-05
4.44412918237073e-05
3.72172574581761e-05
6.04813391450283e-05
7.40407712258778e-05
2.55138114351158e-05
9.62708755304946e-05
6.6233779074264e-05
0.000107341643863773
9.84136845123863e-05
5.03498370186603e-05
6.47884917613548e-05
1.75650234945431e-06
7.15012564512953e-05
3.84628279654147e-05
4.02768545750771e-06
2.38445227297034e-05
8.24264028219169e-05
1.81308763269228e-05
6.47437667342289e-05
0.000121465636339231
5.0165644222787e-05
4.93411981956491e-05
0.000121594797439048
4.2557787551976e-05
8.021385024407e-05
4.02282830766371e-05
4.98712243266223e-05
3.9565696831069e-05
2.40165831342592e-05
6.08940692171161e-05
1.92533727413212e-05
2.55428841048521e-05
-1.16279870258223e-05
9.84474062472482e-05
6.69613307499641e-05
9.53887917816216e-05
4.61955733196712e-05
7.19352976530969e-05
7.33506245482234e-05
6.15443623544792e-05
3.45844086131608e-05
5.17462263134624e-05
1.9230961570992e-05
6.48006545180102e-05
7.34628810614615e-05
4.00324817728328e-05
-2.28240778165187e-06
3.75229196976434e-05
1.92946190417661e-05
9.57381325391529e-05
7.62987502076734e-05
8.95109580048251e-05
4.09694358065504e-05
7.21936845727931e-05
8.65640841904826e-05
6.72652082601152e-05
2.29121815986704e-05
0.000121117913180484
4.93145910186529e-05
7.1573256514205e-05
-1.81273338471566e-05
3.20201723280066e-05
6.41627703983834e-05
4.51522020705763e-05
7.89593518691181e-05
6.34639830728602e-05
6.26819634894835e-05
4.36050509812437e-05
6.81181977924732e-05
7.01105011080814e-05
0.000138153882146441
4.28572801225306e-05
7.84533471595639e-05
3.41492279125084e-06
4.44738404761596e-05
4.07142382149323e-05
7.4501807954035e-05
0.00012254906279043
4.84276270264172e-05
0.000107288549874021
4.57797927823844e-05
6.88655961929002e-05
0.000115082692937189
9.05448325209927e-05
9.67481588045942e-05
1.64606232156613e-05
1.22822944507711e-05
9.31165834965985e-05
4.64353427046962e-05
1.22946626291312e-05
3.251319447887e-05
8.99921924404259e-05
4.60634026450093e-05
4.43090186806621e-05
6.22137656179374e-05
2.39286021724089e-05
2.1903034462506e-05
8.52550711191582e-05
2.97474429502893e-05
8.90776922859282e-05
8.84336860022728e-06
7.7749108289821e-05
3.74114976679323e-05
5.71708743991194e-05
2.996694019648e-05
6.08958582360191e-05
7.57816444040208e-05
8.10631946064636e-05
6.52168708714158e-05
8.15817494764225e-05
8.90111440881676e-05
7.53548929032196e-05
9.15012551913416e-05
9.36918877239307e-05
8.74368121942282e-05
-3.72248378196627e-06
8.46585094574733e-05
3.30206239800352e-05
0.000125840393777614
0.000111773813415343
4.12086304961618e-05
3.52223642848417e-05
3.54774597730609e-05
6.76560602943002e-06
8.23473286367492e-05
1.47872590942656e-06
5.66569094269396e-05
5.387454182794e-05
4.31092579095061e-05
2.64845656137043e-05
3.39867831409526e-05
0.000114311120794881
0.000102980240654093
2.56324419873462e-05
-9.58385973719111e-06
4.43074090137114e-05
1.19809280467316e-05
6.12223922276145e-05
5.93289187410758e-05
5.06196766097365e-07
0.000125746587509797
5.52505290260968e-05
6.56240234827468e-05
6.04362039343963e-05
-1.85368547108982e-05
4.07581717413697e-05
5.46646955884956e-05
7.07167870328625e-05
7.94276570613888e-05
0.000110185651125831
4.14371186804004e-05
4.64524946207533e-05
7.21023204880143e-05
8.29782044285525e-05
8.38294350279424e-05
8.24533732850247e-05
0.000116596958468826
3.33277037184355e-05
5.30974272844503e-05
4.59619186029715e-05
5.1210808236263e-05
8.07000899522745e-05
8.21485478353484e-05
9.8955054490879e-05
2.63729254805527e-05
0.000107169912890935
0.000110409421292042
7.00516294428631e-05
8.7738782355281e-05
7.24450745020031e-05
0.000112768641954293
9.03438535175159e-05
2.13106174258478e-05
8.09323088720378e-05
8.98398693024215e-05
3.44707051456972e-05
4.63971606526245e-05
8.88431900030005e-05
4.92929172459539e-05
1.23277071164983e-05
7.33300294561346e-05
3.33852077888962e-05
2.95066469552531e-05
1.78065847386298e-05
-3.36865306480689e-06
0.000103335068393654
4.70409329491329e-05
0.000111583044851044
9.58680902746368e-05
6.49705526456449e-05
3.18785823686276e-05
1.64257498539049e-05
2.76497358717393e-05
6.08399276323698e-05
4.24666102613411e-06
8.6711744715856e-05
9.5312884008303e-05
7.98083271134416e-05
4.63254972272611e-05
-3.13052596309246e-06
8.13007291483053e-05
0.000111425445733067
9.35127525152468e-05
3.45239257449897e-05
4.06075351509591e-05
6.71123988668479e-05
0.000111147533857893
5.26285801572623e-05
3.20861352863679e-05
6.3289703221756e-05
0.000101319237610681
0.000101890321974633
5.90576753325235e-05
0.000102423845617952
3.32407547210459e-06
7.41947419064965e-05
4.27979280604182e-05
3.38646609917323e-05
0.000118865193078776
2.66046741259085e-05
5.40233686867316e-05
0.000114470587571464
2.57672557185876e-05
4.72519443673765e-05
4.82350580447626e-05
1.67115175985024e-05
0.000101684283037589
5.65301656994536e-05
7.81169300217319e-05
2.26299615786212e-05
-3.36709230073529e-06
8.77400054344939e-05
5.90211560094095e-05
3.79535128149629e-05
7.20543740413582e-06
9.01830869518173e-05
4.1822085275502e-05
6.88239056052707e-05
3.71602890120119e-05
7.5568913433241e-05
5.16896547800441e-05
7.35549843968968e-05
8.44594957571875e-05
8.60975073103463e-05
2.49742208970439e-05
0.000103754909542312
9.43964192487019e-05
3.41105897536992e-05
7.03163611335973e-05
2.53085542456852e-05
6.57057561124344e-05
3.25680202440757e-05
8.7560972182482e-05
3.7763361242116e-05
7.60226002477497e-05
0.000113016536985305
1.77724179680531e-05
9.32444241214667e-05
4.37508558275794e-05
2.80397029160044e-05
9.75570907641791e-05
4.62881827278533e-05
6.00911060018327e-05
8.67807319639725e-05
0.0001075595969176
5.51880934858298e-05
3.5247571513744e-05
3.60777461965675e-05
7.9543514213463e-05
3.78971337248693e-05
-1.81526995124094e-05
5.28132002490718e-05
8.30532053687659e-05
8.25235168679477e-05
2.31506322403068e-05
5.78767990946657e-05
5.72425414427706e-05
-1.43045928506645e-05
5.38086954378616e-05
5.48946442519772e-05
0.00010622440601646
6.31756048403816e-05
5.74057816432652e-05
4.23730457802422e-05
0.000126483351793861
6.10626912709272e-05
8.51637736249881e-05
9.05429632568403e-05
8.39808059488841e-05
5.03019757461017e-05
3.02410333347724e-05
1.10702268048673e-05
0.000109914662759741
8.48891737461773e-05
8.62308422624294e-05
4.80359090482813e-05
5.88249009786474e-05
3.96562347652194e-05
9.66915093663314e-05
1.91452631117044e-05
-2.17654018954808e-05
3.19025248874997e-05
6.92072205581302e-05
0.000127782833703053
7.67407965263632e-05
2.44969764681629e-05
1.11269529787864e-05
5.14325251311849e-05
3.61404826846264e-05
8.96773385706836e-05
-6.66361246088352e-06
6.94948015195794e-05
2.40014213710235e-05
6.65591375771903e-05
6.9839047168744e-05
1.10468581405187e-05
3.47268135317301e-05
8.31579097510067e-05
1.06560841989291e-05
1.36115273043686e-05
5.72136248528984e-05
7.11193324862496e-05
5.9629100326244e-05
3.27902874827709e-05
1.59397159958056e-05
6.77783691097205e-05
2.9239436517524e-05
7.02022509225502e-05
3.71349776206906e-05
5.12759500013311e-05
5.53988414150553e-05
4.40846397138622e-05
3.15530665213846e-05
2.98097425897697e-05
4.79531244461179e-05
5.3196098256803e-05
3.22296377594758e-05
7.63982841178897e-05
4.44666325081785e-05
7.96395502983896e-05
1.79760193015035e-05
2.03599810190127e-05
3.00280081542951e-05
4.07813173611562e-05
5.84643875862527e-05
5.83328356603253e-05
1.59612542965601e-05
7.1751016469254e-05
4.51640938658928e-05
5.54318807568383e-05
0.000100032495133066
4.78851009998723e-05
8.29714994571713e-05
0.000132134366644073
3.78811148267494e-05
6.06313504500394e-05
3.26199998334289e-05
0.000141142967694619
7.89208351551187e-05
8.86796793063538e-05
3.65083809289088e-05
3.39863285359087e-05
8.84583589766187e-05
0.000104683659229705
7.09515538440057e-05
7.72885344011896e-05
7.96469565272761e-05
1.90693930706686e-06
4.63090754231452e-05
7.52132711142671e-05
0.000107279404811807
0.000100612440730586
1.04737677692683e-05
2.67500048129297e-05
7.91936725060956e-05
6.66153416924521e-05
1.29895915381873e-05
0.000105591845548667
6.34637882963271e-05
1.33115901985338e-05
3.76682410691801e-05
9.1297731176623e-05
7.85159601147318e-05
2.79832203977135e-05
7.69534323854374e-05
4.87719431708769e-05
8.35883778951048e-05
4.95923131418741e-05
9.20634594286296e-05
7.09363415973416e-05
4.59502967130083e-05
7.01083441046469e-05
8.59272599858115e-05
8.14954019683193e-05
6.64289907350332e-05
0.000106372549171167
3.96156478717324e-05
4.08351504687094e-05
6.23953494501721e-05
4.59474388189351e-05
2.54145975994067e-05
4.49807962803901e-05
-1.41448932284048e-05
2.70089554057988e-05
0.000130946083691249
5.46705243269385e-05
2.96693490436501e-05
4.90290022011762e-05
2.86218760639967e-05
2.23964981912718e-05
1.39608935406889e-05
4.40126515120052e-05
0.000111239362789755
7.80664364563492e-05
6.9554416053929e-05
5.37637672545389e-05
2.17059169504638e-05
4.12159025859351e-05
7.540856459694e-05
7.4071064221905e-05
5.33083126208924e-05
7.64974520612132e-05
3.9193471992292e-05
5.63373494109577e-05
-6.47806596688997e-06
3.6764707313085e-05
0.000103788532534846
3.73097662669157e-05
3.8453753484707e-05
2.85345172655038e-05
2.73865508781839e-05
9.40076082601949e-05
2.66287717319435e-05
-1.17797691820975e-05
7.72610890441272e-05
9.22483620386599e-05
0.000121346871783495
-7.30387684977314e-06
5.39582054978549e-05
0.000117242156145697
8.01630796654864e-05
0.000107918881129488
7.21861047666457e-05
3.52438236619455e-05
5.41667092724599e-05
7.11457002325739e-05
1.99838816074462e-05
7.06447351056207e-05
5.45636055475868e-05
8.17383674851012e-05
7.55050717240522e-05
4.75335284344584e-05
5.44274789557543e-05
2.55181355981682e-05
4.17243749802734e-05
0.000128291223392553
7.26098561733612e-05
4.06886082148224e-05
7.72932445755259e-05
3.2095073245964e-05
9.18246137628804e-05
9.73454619031202e-05
5.24292383228897e-05
5.48072171833871e-05
1.92090508906124e-05
6.48777231282295e-05
3.08623795971623e-06
1.7079902177715e-05
5.82670965975591e-05
3.47743900564534e-05
6.9065862140114e-05
8.6346518232754e-05
6.13032212233391e-05
-4.39548152718852e-06
3.34190800992778e-05
2.2587296549964e-05
1.56266666111236e-06
2.72856364974196e-05
2.93883900208385e-05
4.52095008422731e-05
5.63405100499758e-05
0.000140370756215109
8.92355798780032e-05
8.05648522084019e-05
8.68548846022838e-05
0.000124347775056388
1.08480510503421e-05
7.45829086405292e-05
6.38337769023626e-05
6.31292076771298e-05
7.57579191281135e-05
1.19289995228198e-05
7.05665287483707e-05
4.87498312011901e-05
0.000102174798408165
3.9285477546129e-05
2.03062636592497e-05
0.000117600879611074
5.64579081261495e-05
6.47395503991314e-05
8.64767994003268e-05
1.74740438112165e-05
6.36731401668801e-05
2.13246166923834e-05
9.87628084849391e-05
9.19729372419784e-05
8.38134330977174e-05
7.84513946215141e-05
4.06549568392768e-05
7.21155146709806e-05
5.19212441540999e-05
2.44609114187659e-06
8.81694861149758e-05
6.89311110981162e-05
-5.88851474420376e-06
9.6869570596924e-05
1.01616529153769e-05
4.65921771848072e-05
6.65386053734268e-05
8.07172898042594e-05
5.78976662975864e-06
3.91171581831781e-05
8.64368515646289e-06
0.000119854166035277
4.56602671772991e-05
2.51716614188243e-05
6.92940048878513e-05
0.000106098778302612
4.59418367575374e-05
0.00010021656616614
9.39749075500189e-05
7.55357389685457e-05
0.00010327518224466
7.63603499237002e-05
4.6610839559204e-05
8.29910346914658e-05
0.000101592021691782
6.4526664422173e-05
5.58648382710152e-05
8.22867401703597e-05
4.27980884357091e-05
6.60458474797387e-05
-1.99529646975809e-06
4.14676807539393e-05
4.31969219828301e-05
8.69241688555741e-05
7.41280007575054e-05
4.86877897477988e-05
8.25861152947844e-05
3.68463634911161e-05
8.26007935924573e-05
5.4679447382932e-05
9.63486467491727e-05
7.66590502464504e-05
9.77551050580967e-07
6.92550074570555e-05
2.48431702935972e-05
3.49899592784021e-05
7.44661482165724e-05
9.18958351216584e-05
3.6493477590156e-05
-3.58320273426081e-06
5.96354892016525e-05
2.5947360522672e-05
9.37625002538292e-06
3.59647471560831e-05
8.096339507183e-05
-5.95386703646071e-07
7.55070303121487e-05
4.56503552397029e-05
7.84960816455352e-05
1.19602520529878e-05
4.94813157677933e-05
0.000151826868374401
5.14015582189165e-05
2.83045824528596e-06
3.32039437933183e-05
6.52672881738959e-05
6.83166690601064e-05
-8.23363815794395e-06
4.94607919735916e-05
6.54216647639101e-05
4.25555303422908e-05
3.84713358036859e-05
2.6937420577005e-05
4.76503958650579e-05
5.14376138459272e-05
5.27667389009252e-05
0.000112444424172113
6.58327209204926e-05
6.41541701252065e-05
9.70766199910014e-05
5.91487353120418e-05
7.47278754053158e-05
9.61424407098473e-05
7.2502452657691e-05
8.50092819533159e-05
6.32202632015529e-05
4.79047531819922e-05
7.83194258537646e-05
8.72654477140626e-05
5.51402348117074e-05
3.65715860153032e-05
-2.79669338532692e-06
0.000104823261387513
1.70572844717628e-05
3.20395790871925e-05
4.53537634011428e-05
5.23817073769078e-05
5.81149973483516e-05
6.70267124594954e-06
3.96298551881366e-05
9.90128138739491e-05
6.70191358514375e-05
2.45425970338091e-05
6.6598135421777e-05
7.06302661493116e-05
1.75310255582397e-05
0.00012487224203426
7.53490327732712e-05
7.77372234474162e-05
5.48680287946305e-05
4.71622625759701e-05
0.000111949307716458
4.72882131381504e-05
2.96910080098703e-05
0.00012376341670984
4.14366079355828e-05
-1.1335161603201e-05
0.000106934053440096
6.36327560928038e-05
9.42329405461772e-05
5.13771994375116e-05
3.00512867699885e-05
0.000110150955597648
5.86646446665576e-05
2.51841659538834e-05
7.86764560492845e-05
0.000116099097205002
6.45686775557506e-05
0.000116936332804579
6.7242606992337e-06
3.23374178835978e-05
6.83350193231145e-05
8.29274065605457e-05
3.07688059549523e-06
0.000120450226300632
2.00604509110055e-05
2.18435629705133e-05
9.92584614271602e-06
5.91074452408349e-05
6.38804837157124e-05
5.94448244182019e-05
2.54326098476703e-05
4.78185145413872e-05
6.86090534143434e-05
4.10053115389213e-05
5.09589329313345e-05
3.98389198307032e-05
3.87838930289264e-06
1.68500057884768e-05
9.41092997595401e-05
5.00787218046854e-05
9.18150232562719e-05
3.43979358731145e-05
3.13775668424496e-05
-3.05067868782886e-06
4.34887551249772e-05
3.82349704422492e-05
1.12197095030337e-05
7.49452347897212e-05
7.1946121802975e-05
7.33432570428677e-05
8.41951340408073e-06
3.40803891433085e-05
8.46175093952817e-05
9.47995229977584e-05
6.98818081949428e-05
7.90408468300258e-05
7.67172815043764e-05
3.99372451707366e-05
-4.77294066008677e-06
4.57069724265483e-06
5.35060128580722e-05
6.93965604315936e-05
6.73470768760241e-05
5.500294560712e-05
3.17828998381207e-05
6.04827502533241e-05
6.82504243179108e-05
3.78695088221032e-05
6.70042090411951e-05
8.97988661925969e-05
0.000117653037081731
0.000109778545544634
2.27783550175717e-05
6.49171063704125e-05
2.89415170498543e-05
0.000114126913243165
9.1924272551145e-05
0.00010980886189779
3.23273113382794e-05
7.34730144062436e-05
6.99992618201011e-05
2.92035284958915e-05
0.000127875358513773
4.45516699923982e-05
4.4404399791142e-05
7.57718028164927e-05
6.63515720568181e-05
4.57367894870152e-05
7.97029945598505e-05
4.24478193281288e-05
1.77982189248434e-05
2.48333615344348e-05
2.66753741756171e-07
3.65877075588002e-05
0.000108447626485318
3.50907079425385e-05
8.83173361558088e-05
9.63740648462878e-05
9.64319987121437e-05
8.21157378420223e-05
8.12833514349887e-05
4.56558411552965e-05
9.71618993684617e-05
0.000100028388217154
4.63834637316754e-05
7.23627514476373e-05
3.31040909320492e-05
1.64352980012058e-05
0.000121244833715008
8.49418791004073e-05
1.65405119762539e-05
8.08672411065123e-05
6.65669718550574e-05
3.87591752806627e-05
5.51663246513843e-05
6.20003497396473e-05
4.67708576925575e-05
8.0119817064459e-05
7.01108352476606e-05
3.88668172843843e-05
8.82705723953831e-05
6.04688078946966e-05
-3.6051181079464e-06
-3.12071512831211e-06
6.53619659396831e-05
1.95167700778851e-05
4.56262746066541e-05
4.72827513638317e-05
9.20321946466215e-05
7.61400929815369e-05
2.04761872192751e-05
0.000109466076434997
2.0617258301411e-05
8.40218784043696e-06
5.37384857952074e-05
0.000114377787960233
0.000118163577138995
6.09202747932313e-05
0.000102223138937461
5.92340101603411e-05
4.68514852029383e-06
-8.87684260409442e-07
8.64297610396269e-05
5.80633378399601e-05
4.06164623560972e-05
2.21429128360463e-05
3.53302600315486e-05
4.24631412619287e-05
6.57679098835943e-05
7.36817531148982e-05
5.39833705884964e-05
0.000109960494215998
6.23993730728661e-05
8.4694766523269e-05
5.20456856678104e-05
2.23775606577981e-05
1.95986382924353e-05
7.99129265036046e-05
8.44880610702363e-05
3.19986526947282e-05
9.61842019395994e-05
5.13992529805165e-05
3.48463102219302e-05
8.48330067795548e-05
6.23008747293319e-05
0.000132087180074907
1.21718057541024e-05
-7.6255880070719e-06
3.69587375548468e-05
4.75132659961231e-05
2.36305123008494e-05
5.92196587833715e-05
7.08682499947571e-05
6.20856503859807e-05
7.87534061556033e-05
7.46154513471049e-05
8.32612689034563e-05
0.00010490917206229
4.5163304216266e-05
4.99124819851271e-05
0.000100413026712025
6.31766980357435e-05
6.25854399358732e-05
2.39996045916755e-05
4.47575431034798e-05
7.20373700743893e-05
4.1090415671145e-05
2.77214856387845e-05
4.58882693032345e-05
8.28737779865984e-05
5.53777410032578e-05
0.000124310098959434
8.83193102739305e-05
7.50528245844112e-05
6.885360779315e-05
5.68102760346062e-05
0.000113524341756695
3.3814300793955e-05
2.08470485604982e-05
2.28982448320994e-05
3.09435313818154e-05
7.05371624029351e-05
9.1623457636202e-06
6.06063232464477e-05
9.13900875211226e-05
2.22883502786918e-05
2.92276307368663e-05
5.36627580989415e-06
5.02519723150953e-05
6.08114461117533e-05
8.50390839789491e-05
4.19778344631157e-05
9.35149086961593e-05
3.67107227503384e-05
6.25413242966358e-05
1.12079108455179e-05
7.83946757517726e-06
4.44345650955903e-05
0.00011101949711006
5.542535873998e-05
6.82694933967558e-05
8.53713047272999e-05
6.48096029414242e-05
9.81233131628967e-06
7.75191650843918e-05
6.15067636464051e-05
4.84295525547001e-05
7.64309277876555e-05
8.51856804208936e-05
5.96115279450123e-05
4.39831828102072e-05
5.79397398532909e-05
6.77634686582693e-06
8.87464458833934e-05
5.39088625194457e-05
4.76612441379906e-05
7.07749812928364e-05
6.35803885647686e-05
9.40132161312138e-05
1.98053234847432e-05
7.57787453930489e-05
5.7017377801701e-05
7.2853957501392e-05
2.99284722377817e-05
1.90575475880419e-05
8.89607724970868e-05
0.000101966352323099
2.55513767513881e-05
4.59727434512644e-05
4.7224734278503e-05
2.51437187817774e-05
4.42835276414637e-05
7.87953035831468e-05
5.75302805899448e-05
4.818950850374e-05
4.63211347183632e-05
5.17075303479679e-05
6.79367050601158e-05
8.02122883910851e-05
0.000104475896110429
8.71376450830114e-05
7.19662071074697e-05
7.50021348438397e-05
9.10651082945693e-05
6.78829545868372e-05
5.27096195437745e-05
8.96050517270019e-05
-1.91671644453674e-05
4.24515240798983e-05
9.71043461503548e-05
6.67267102567941e-05
8.0555666567968e-05
8.25418381107156e-05
-6.95443875592329e-06
0.000131293452840737
3.67316891091723e-05
3.78098395414867e-05
5.83156983864667e-06
-7.49406866054596e-06
6.71960624827888e-05
8.4208566107967e-05
4.43491062004905e-05
2.71109122644925e-05
5.24766652659282e-05
9.41638342376009e-05
5.58565669794707e-05
1.92010984755989e-06
4.59564025408577e-05
8.83491437127361e-05
0.000137827079388557
6.46410978062367e-05
9.37622752104718e-05
1.01555156418904e-05
0.00010686098765249
5.09965832982886e-05
5.87142574507851e-05
0.000106640265068559
2.94507449309798e-05
6.37307364194895e-06
0.000115979052718253
5.66511107109337e-05
5.23797646492507e-05
1.71848921700315e-05
1.18157615828919e-05
5.99816855282705e-05
8.36889528544694e-05
4.56592901300072e-05
2.8713855562323e-05
9.91613566590543e-05
1.14221607735528e-05
7.85482439341556e-05
5.66991729583912e-05
4.69337896612515e-05
9.04913618977212e-05
0.000103047814099813
9.97740129608893e-05
2.63032962640007e-05
0.000100674998002763
0.000111874813639977
8.45807221353287e-05
8.36821818807053e-05
7.10590159328605e-05
8.89880880128062e-05
5.61591412683076e-05
4.71657853315294e-05
6.59459034026307e-05
0.000102357282942566
8.25790915256289e-05
4.48821218035196e-05
9.08384555560638e-05
7.40306063148911e-06
6.84139209650046e-05
5.39394823321358e-05
4.17710687275945e-05
0.000133383268925516
2.27890640698915e-05
1.53076385374768e-05
3.27530271426792e-05
3.70165649939042e-05
1.751227310127e-05
2.59877353133727e-05
5.88593502509535e-05
4.23231576519269e-05
2.70129793276549e-06
5.26775949057595e-05
2.97639217287693e-05
7.86465851635328e-05
6.87385538832164e-05
5.47576828044656e-05
-9.24087729801481e-06
1.65582285902291e-05
4.82569431610521e-05
0.000112370224896988
8.478217853609e-05
4.67722946029163e-05
4.22008613175063e-05
7.42559854908377e-05
3.1372448784502e-05
3.01988568117108e-05
0.000123668913591022
4.32079154752453e-05
4.99863711074857e-05
4.2637704901288e-05
4.17404565401909e-05
0.000110929520714172
5.72847148571643e-06
6.09454558194492e-05
2.68349752263634e-06
6.89676146026374e-05
3.52564319974671e-05
9.60103682790315e-06
7.90832729461714e-05
5.68220898912905e-05
6.59079109501527e-05
4.88818077683865e-05
3.53237048550306e-05
3.97028222223489e-05
4.40231538424633e-05
7.01619290056482e-05
8.84253136667104e-05
2.59486159222142e-05
4.12041172669305e-05
0.000101250012099732
7.92789575704504e-05
5.80143903939517e-05
5.41470621537803e-05
-1.08131416964351e-05
2.42266727197079e-05
9.90472235453267e-05
1.48426563889583e-05
-8.86157276630739e-06
3.20194997316696e-05
2.08064032716223e-05
5.72383262657558e-05
1.29987892633646e-05
2.80241348487876e-05
5.97441410101423e-05
7.17624753438707e-05
7.3770161464821e-05
7.38556263732687e-05
6.13020464904337e-05
5.2934425080632e-05
9.30860435962609e-05
2.29877660949551e-05
0.000112666856222163
4.3924376852474e-05
0.000115614840468569
0.00010001298977683
3.59585062114605e-05
9.08942158033534e-05
8.49944202767152e-05
5.99437823569257e-05
9.09281484500141e-05
6.08810281711867e-05
9.19716145812866e-05
6.37429467056687e-05
8.46443095041616e-05
8.37762274396993e-05
0.000104172413712328
2.28129437637858e-05
7.16125628393853e-05
6.47629152791068e-05
7.69442622595094e-05
1.83086205398308e-06
0.00010297508679244
-1.95225184616901e-05
9.03977561832476e-05
8.04199935136056e-06
4.47528244886804e-05
5.79188053735381e-05
5.23022983275153e-05
5.0040110948303e-05
1.85807247629525e-05
7.0166142663915e-05
6.24608804431544e-05
4.85131227197206e-05
6.76327075591766e-05
3.91904699471694e-05
5.029229230041e-05
2.92316967330607e-07
3.7685255638287e-05
7.93759848057943e-05
3.75575962379454e-05
4.20557653958042e-05
6.66079983638241e-05
3.53833031242359e-05
3.31101933655341e-05
-1.29335033962073e-06
9.66822898591619e-05
6.78437957957878e-05
6.13999867520876e-06
7.39088723549656e-05
1.59418234405541e-05
6.95926363576816e-05
1.26716373424211e-06
8.3627890526987e-05
8.55262135962815e-05
3.06449044631526e-05
7.36693589104751e-05
3.77253308119869e-05
9.40804942787355e-05
3.80949689017086e-06
0.000111305334172514
3.15422212881781e-05
5.70150863457471e-05
4.31883399567185e-05
8.45674070560236e-05
8.14817615430711e-05
2.28523785547177e-06
7.66613362324493e-05
9.02625467633579e-05
8.56131134387883e-05
9.38410827790741e-06
9.77892534960675e-05
6.16848036152061e-05
4.76778312677371e-05
-1.725258800057e-06
0.000103830704791276
3.71055668032635e-05
8.7241826711808e-05
7.19715762364703e-05
2.43454242221824e-05
8.57355508251052e-05
6.82457166666554e-05
-4.82430975567198e-05
8.01312042343704e-05
3.13082589024783e-05
9.8313411223902e-05
6.48470582378718e-05
5.61750268378395e-05
3.4292502877012e-05
7.70885756851707e-05
6.69156577722449e-05
8.31061299376073e-05
7.27680676265156e-05
6.09088002288251e-05
1.88341464909736e-05
7.05722545061307e-05
3.86400413204955e-05
7.24960014151903e-05
5.39806490510991e-05
7.50922804635725e-05
8.2850359666771e-05
0.000117760438782991
3.22086487105196e-05
3.61302820331143e-05
7.35540243251755e-05
1.19270117479763e-05
1.71986752076515e-05
6.54701255371873e-05
6.11661289141837e-05
0.000167567626278188
3.8534309600201e-05
1.49836271617287e-05
3.89068003292837e-05
8.32770437773226e-05
0.000104229509247778
7.74134622424854e-05
8.62678951194489e-05
3.46165310646212e-05
8.39150300989909e-05
3.5685606681561e-05
-3.16440434097103e-06
3.07123265590733e-05
9.87295752111843e-05
6.8416937890383e-06
7.0658781118459e-05
8.86468579565443e-05
6.08580472708067e-05
5.64761353638895e-05
5.22577685693402e-05
9.08422099878396e-05
1.81673931912807e-05
0.000118568213907904
2.75190481547506e-06
7.89553993922023e-06
9.67667206506594e-05
5.29443623304595e-05
1.54086208123095e-05
2.54817984390768e-05
4.33361776885841e-05
7.67106696020547e-05
6.04937103026042e-05
2.3486642794824e-06
5.97341950810126e-05
5.64331643555514e-05
5.30121396608519e-05
5.9629309294658e-05
3.5046736939332e-05
4.54622843105879e-05
6.6693022293609e-05
3.33743448558714e-05
0.000106996794469513
6.2794189454411e-05
9.18137068988468e-05
6.52061811601093e-05
6.47985414202335e-05
3.86378246704781e-05
2.08262109333458e-05
2.36494736340245e-05
0.000135856475715973
7.41781723179497e-05
3.28908116955497e-05
4.48099386475765e-05
9.34164927807548e-05
3.58838051729007e-05
7.21452774410092e-05
4.90473026978086e-05
7.84026060960671e-05
5.46937966934774e-06
2.58710751895361e-05
6.05976773980868e-05
6.88306218303255e-05
0.000102502108101293
2.67808208071555e-05
9.98317201654495e-05
4.91283706005182e-05
4.77918851894807e-05
0.000154004275518606
3.86486976324895e-06
1.02811533224056e-05
6.84536510867439e-05
6.6584112953064e-05
3.84001106779043e-05
0.0001226049431799
7.05961451986247e-05
3.36417378622527e-05
2.0629547588107e-05
5.54277176254604e-05
5.18567069250108e-05
0.000114603854572888
3.36982804443302e-05
6.17639805874615e-05
2.41389451316746e-05
4.20111073674305e-05
5.57888617420006e-05
5.3553069597114e-05
8.91742769761321e-05
5.7412327634473e-05
5.22635733684545e-05
7.60445846690785e-05
9.41914482531944e-05
9.12903000445333e-05
1.69891134990231e-05
4.98001437868757e-05
4.3311436262424e-06
5.3176908393936e-05
7.46442115316509e-05
5.78845801508563e-05
2.56302416186861e-05
3.29354739070529e-05
7.45731933588326e-05
9.60557021772828e-05
3.78025188117795e-05
7.56668093353773e-05
4.99672130062408e-05
7.66975815408102e-05
1.95836330531852e-05
4.35310699853456e-05
4.1802076684638e-06
-2.79508586300219e-05
9.88989235678179e-05
2.91598159092848e-05
5.17986655569574e-05
3.27227859332232e-05
8.84516180241224e-05
9.04855691884288e-05
6.45747216266021e-05
3.53481342254619e-05
7.29839223602264e-05
-2.28163784757014e-05
5.97661384120459e-05
5.30340515821627e-05
3.46866406928604e-05
2.79813272346224e-05
5.1074224180992e-06
1.55867326225617e-05
8.04808759819967e-06
7.67942463503047e-05
1.88410333900454e-05
7.23646691260364e-05
7.03641667339743e-05
7.15134066864648e-05
0.000102115096543872
0.000114122386290924
5.41122955423811e-05
0.000115437157268137
6.06715312657021e-05
4.77325808941133e-05
6.30570179567229e-05
7.182506087567e-05
4.50757790717843e-05
9.16482950890707e-05
0.000121964256314323
6.46840715560296e-05
5.29220720353464e-05
7.21560342572901e-05
0.000105658587885101
5.17488629415685e-05
5.54149460082515e-05
2.07554752991732e-05
3.47628803103195e-05
-8.09633360985146e-06
5.38712714694648e-05
0.000147640991930194
8.30572164756336e-05
2.81508676663757e-05
6.54801486929656e-05
6.81899967169479e-05
7.12570090937918e-05
6.78600968932742e-05
7.3065979201363e-05
3.4239623484623e-05
3.17621767047341e-05
8.18117561019288e-05
7.75143201244314e-05
1.3296519732374e-05
8.49181571387859e-05
5.86637275750618e-05
7.91248115160866e-05
0.00011375748723785
8.75387405738608e-05
5.22176399970344e-05
3.4108954045318e-05
4.59323870475199e-05
8.00379708756501e-05
7.00180989302178e-05
7.2853166155679e-05
4.48439729786258e-05
5.17439331527909e-05
8.07625703757753e-05
8.85591787849252e-05
3.93129890974527e-05
8.66946496086324e-05
2.21892843508095e-05
1.70799223701089e-05
9.49828442966216e-05
6.54524820657241e-05
-7.4249733136257e-06
1.61733546363019e-05
1.62291507155402e-05
5.90937263317e-05
2.206291746467e-06
3.74279248904145e-05
0.000110922580707474
5.45589346957279e-05
2.32358657075905e-05
0.00012508999041094
2.03554721799362e-05
5.02132847896317e-05
5.33054225248153e-05
4.29879671203308e-06
9.42964096207946e-05
1.87352699766443e-05
6.97641942894841e-05
8.24663956071329e-05
2.18083233552483e-05
5.20674848830519e-05
1.35901593534533e-05
8.22044420697225e-05
3.72597435125369e-05
5.47491973227938e-05
5.40284429423393e-05
0.000104693415121753
8.19250444484339e-05
8.48910062818545e-05
6.17988517822837e-05
-1.12380099312286e-05
-1.11822431008042e-05
7.80014519333076e-05
7.12868212092965e-05
7.06044935796403e-05
0.000115230279130709
5.28392712999505e-05
9.17194320271279e-05
2.02960469947626e-05
5.6083206279158e-05
7.17748009671516e-05
-1.30645466040126e-05
6.22977801811379e-06
7.11588961129821e-05
3.21381284625282e-05
4.89075587451339e-05
6.60445529541019e-05
8.51445954980999e-05
8.99814418317487e-05
0.000123944545722183
4.08470992207968e-05
7.43524569720087e-05
3.88387246882217e-05
9.80913224872428e-05
2.74588284612688e-05
6.12336937380233e-05
5.29644090659583e-05
3.06092416744876e-05
1.54455874949176e-05
0.00010130326384267
8.75599408310698e-06
7.71758996134368e-05
6.33853541160216e-05
4.93071635703966e-05
-1.639372620314e-06
8.83385989924109e-05
-3.75182990780875e-05
3.8633541944765e-05
9.00004701995594e-05
6.19645333734909e-05
0.000107029547984906
-8.47887559217251e-06
6.26043384536291e-05
1.28092905056553e-05
7.72978243266053e-05
5.24645533422854e-05
2.546908442187e-05
9.85011926818764e-05
8.37983744261779e-05
4.55084370943051e-05
5.23711906095588e-05
3.45234526414603e-05
3.35834927492749e-05
3.71702140338884e-05
6.2443678976631e-05
8.82139442146416e-05
5.72879106513955e-05
5.31232799463405e-05
9.1811582804338e-05
4.70196973703923e-05
9.52476657393637e-05
9.51242590192409e-05
3.29301673752613e-05
8.76719354382378e-05
7.40149505595412e-05
4.15550719565059e-05
9.01118023422044e-05
4.11716860311e-05
6.82858019956189e-05
6.79961673982644e-05
6.60501229676028e-05
7.74505991119579e-05
7.7872191329747e-05
-1.54937171946204e-06
6.55191652322392e-05
6.0409440387134e-05
9.05780179364511e-05
6.07995632534607e-05
-1.33314861136892e-05
1.17382504367664e-05
-6.96388902430606e-07
4.49629357277087e-05
6.93415191611627e-05
6.99088170912182e-05
3.60464478147482e-05
4.96084401093745e-05
2.2140280154632e-05
5.28042843217474e-05
5.28557705621313e-06
7.84884487629993e-07
3.28507919905575e-05
-2.41041157866265e-05
4.36389333548398e-05
5.75132930650465e-05
5.41193072867524e-05
9.67676340216599e-05
8.15953119794667e-05
5.71680980907058e-05
2.65055276110557e-05
6.19180148308996e-05
5.44755792538863e-05
0.000105690264203591
4.32663812163317e-07
0.000111456115686759
6.16327167040705e-05
5.27769527515837e-05
2.41436738770272e-05
8.51972953964242e-05
3.21745351860495e-05
9.91456789664187e-05
4.21487949730463e-05
3.25393998932257e-05
3.96231207369597e-05
2.1832042921004e-05
7.66827933305684e-05
4.80886870498105e-05
3.18699858980301e-05
3.67447888348459e-05
0.000102636445403589
8.32005439691563e-05
9.88382391759445e-05
1.86131231778404e-05
5.93612895430498e-05
6.02007415835046e-05
8.94914589664017e-06
1.83473245007108e-05
9.5042888395294e-05
6.05449927700355e-05
1.1524590168936e-05
5.21898167838407e-05
9.46884004536706e-05
9.29416397109429e-05
3.96101155342608e-05
3.86479690987995e-05
5.48446900738884e-05
-1.32623962920928e-06
3.24800417290442e-05
0.000105957811902256
4.08675043813399e-05
6.09616710817794e-05
6.07363771013242e-05
6.79529417206487e-05
2.59118530292527e-05
7.88332559091201e-05
7.52422435975747e-05
3.37586818095205e-05
6.45102399060573e-05
9.07454053205925e-05
1.17306181966857e-05
1.20104562491632e-05
5.33597172473622e-05
3.28254625320958e-05
5.7067458732437e-05
2.93007498616342e-05
0.000147365177222703
5.98892086156e-05
6.22598117272171e-05
2.82070578826231e-05
0.000115564614911373
0.000129619946009751
5.49802451884286e-05
5.34324499132775e-05
3.90738236264009e-05
2.63193669577809e-05
7.18578898049817e-05
3.86192025361263e-05
6.36112976853189e-05
8.76347408979164e-05
0.000116995105820387
3.47304043946339e-05
8.93822047673433e-05
7.31127069365414e-05
7.63857268356063e-05
8.74954252368963e-05
7.62138587352517e-05
4.45083172241493e-05
3.62358648079542e-05
6.50820100814038e-05
6.04283794386237e-05
6.17082535189443e-05
4.42162223773899e-05
5.99191107580472e-05
6.43351336864831e-05
7.06598224649014e-05
6.53477179229177e-05
5.36947484055839e-05
8.19285019262711e-05
8.81449089196262e-05
3.78495678180516e-05
-1.223082442828e-05
3.55320099545864e-06
5.83995465174904e-05
2.87989176242167e-05
7.96699596186314e-05
6.66847609857135e-05
6.72113331980741e-05
5.37868296588354e-05
7.823949394239e-05
8.06407751292053e-05
7.19885868376524e-05
7.73522652659862e-05
4.66530127728257e-05
2.89363718377404e-05
9.85695826019796e-05
2.27838938496199e-05
5.9719499889559e-05
8.68703729415533e-05
0.000108347310488769
-2.71736296718197e-05
4.24504417375954e-05
6.62806808224227e-05
5.8301913597267e-05
6.74872983377421e-05
0.000105516044397461
-1.62186050795852e-05
7.38576620586663e-05
8.86159958619744e-05
-1.26119881833874e-05
9.71936590420314e-05
5.4802762201996e-05
3.72877629844955e-05
9.96656320043961e-05
6.2573154394336e-05
-1.11445399342514e-05
2.77578229295329e-05
5.13207355813673e-06
4.17419799078917e-05
6.88544126391915e-05
1.34388188651024e-05
5.28384731656107e-05
7.94142040016327e-05
2.19274076471747e-05
3.35405219588623e-05
-2.07164460300899e-06
6.56010436495787e-05
-1.79204071724553e-06
6.73353523469722e-05
0.000103239528412611
6.16339218447127e-05
6.76065453921156e-05
9.75013735882469e-05
2.93219006082883e-05
5.08501383753488e-05
2.95293736833223e-05
9.72394874906927e-05
8.25682676790595e-05
4.39525352022587e-05
8.02939915852165e-05
0.000124184493721621
7.38966636876505e-05
6.34598150956364e-05
5.85414234034396e-05
7.28263894309734e-05
6.39286238829805e-05
5.40239340352413e-05
7.61898131280764e-05
9.41715300159216e-05
5.37408744708797e-05
5.30721075247142e-05
1.86703261235542e-05
3.35573770533004e-05
5.02241329552564e-05
3.21291232582728e-05
8.64006532474952e-05
2.31460913810228e-05
5.02490037661087e-05
5.53863035869546e-05
9.48952111343932e-05
3.42847539087246e-05
9.25292551117018e-05
8.91516831803149e-06
3.59028371968938e-05
0.000127776634292951
7.08708631711522e-05
5.51524615638741e-05
3.81874928452881e-05
5.07215861960667e-05
3.64012262077594e-05
7.81556247895818e-05
7.93318611506789e-05
7.62301248423453e-05
3.11956232922122e-05
5.11227203758026e-05
7.34662395789974e-05
8.60578374311806e-05
5.12234164892318e-05
1.28785151562967e-06
-1.45748936632701e-06
8.76352446647998e-05
4.75130733454312e-05
-3.88632738612946e-06
-1.16276265087203e-05
4.95493969992339e-05
9.72192675270673e-05
0.000110074974687134
8.23974762953235e-05
7.6327534429706e-05
6.3776819352282e-05
5.46941447744e-05
3.96727015222651e-05
8.77061958928174e-05
6.50232941310142e-05
3.14477684553046e-05
0.000104559066242212
5.7769347556722e-05
7.9025509279683e-05
5.09338962709183e-05
5.08852774995053e-05
0.000125982469462269
9.13242168680211e-06
9.27333361932253e-05
7.12781790795878e-05
8.1718822036903e-05
8.1355627648599e-05
7.89006198417597e-05
5.77114071456891e-05
7.03955989485139e-05
6.77876661848422e-05
8.83057201054979e-05
8.07763096658577e-05
-1.53223876917762e-06
4.8250233260577e-05
3.92083354572604e-05
9.91561931175832e-05
8.06357490493426e-05
0.000108770899573478
5.75221865426244e-05
5.40438303284778e-05
6.58447362338694e-05
4.08372978699948e-05
-3.2080650572524e-06
0.000126248435226597
4.55520586674506e-05
5.21428582043189e-05
4.11048016692095e-05
9.14994091151353e-05
5.62345966695434e-05
9.40952025722278e-05
5.23997493686233e-05
9.93018843784796e-05
1.42182946336813e-05
2.15000255759641e-05
8.03817277328371e-05
2.22360452267574e-05
7.85718404416188e-05
3.88084856342065e-05
3.97890172505781e-05
4.06977644738983e-06
3.81546945281346e-05
-1.88676311966768e-05
5.61129915426264e-05
1.63870749326928e-05
1.87267705172249e-05
3.48316150131897e-05
5.16521051769764e-05
4.41809515794152e-05
8.01575543283775e-05
7.20085422126216e-05
7.44259016118288e-05
2.01129789967558e-05
4.64607713084089e-05
4.70888335618209e-05
4.23187659500306e-05
-2.17035308623634e-05
7.2145006811341e-06
8.94122620236299e-05
5.31925125203752e-05
3.15586366073344e-05
4.97653827490268e-05
3.05634426309817e-05
4.24405500611652e-05
0.000120743932876436
2.05213822503358e-05
3.51458159860917e-05
0.000126263946758839
5.97827707493341e-05
7.25084269977634e-05
7.46935518024385e-05
7.35370629861664e-05
4.79198701591304e-05
0.000118112326023153
7.16466597530797e-05
1.63492024341982e-05
2.95024629487281e-05
5.69746809852934e-05
9.01665532588131e-05
2.0971257295613e-05
7.97360176920433e-05
3.20188622225057e-05
6.72792328454816e-05
2.61533472385128e-05
5.50846644411677e-05
9.19442435958695e-05
7.41160947697097e-05
5.85265102354978e-05
2.04080264374472e-05
8.93803826968127e-05
8.57136069972451e-06
6.20427543410758e-05
3.22145083056051e-05
2.77381052578787e-05
2.88471176148515e-05
2.85338572520908e-05
4.64873288740939e-05
2.9856493849172e-05
6.27646513999614e-05
1.94032377319306e-05
9.34211273489331e-05
-3.07864229997796e-05
5.92378159496189e-05
0.000114424955597953
5.47990922410559e-05
6.2894499553088e-05
6.69016114192852e-05
8.46510331001382e-05
5.53798409750542e-05
8.64983062582475e-05
9.2370286647154e-05
6.68064446711237e-05
0.000104278890939212
6.09798517862353e-05
7.68057931723267e-05
3.41747911631927e-05
6.70816452016097e-05
2.90820840651815e-05
4.75277732801363e-05
3.59893220072796e-05
3.70450088752299e-05
7.41167566091044e-05
0.000119667430313438
-8.1145282813284e-06
6.81872816966062e-05
0.000107464731653242
1.37336723334055e-05
5.62274702432101e-05
9.34677298521434e-05
5.32488083924465e-05
3.01472484866882e-05
8.75546993074792e-05
4.83308234581795e-05
7.81017957845982e-05
1.55105302422874e-05
5.16808841288108e-05
3.46481939020513e-05
4.13425781087357e-05
0.000114070225353751
8.09720567808193e-05
7.6530225863252e-05
3.47856313973841e-05
5.94239780943681e-05
0.000130597008403025
4.57118066704915e-05
5.64763424507798e-05
7.99100117992963e-05
6.22717174888156e-05
6.60511142013991e-05
5.30456812057939e-05
2.91240898191697e-06
0.00013579506817263
-1.09654808517018e-06
0.0001052838002599
0.000142711889325339
9.55964699061662e-05
8.31904107533734e-05
4.42234736279585e-05
8.46990068251928e-05
0.000124496154200669
3.63066529576345e-05
-6.74299288612923e-05
0.000139415949469311
6.51384147389433e-05
0.000110856560488306
3.572326371611e-05
0.00010081440133799
4.88300341442579e-05
7.56360778405035e-05
4.34347378061576e-05
7.94694238858183e-05
6.02941203168221e-05
0.000109274706676956
8.58069981992063e-05
3.93002080875863e-05
4.29577945219272e-05
9.68512115740469e-05
5.58166276489826e-05
4.38843275882388e-05
7.49531614340383e-05
5.2222545271617e-05
-1.42345802401288e-05
6.62165131435983e-05
2.77113245667341e-05
3.57133718257931e-05
5.6221939083278e-05
3.09574695681426e-05
6.34093421171055e-05
8.35438493119737e-05
-1.32895623182279e-05
1.6709397216468e-05
7.65713577357364e-05
8.06420231620152e-05
5.88338597868723e-05
4.72975789007271e-05
6.12326664821186e-05
1.78566104539032e-05
9.92962120070754e-05
8.01203729253612e-05
7.56700332895324e-05
8.59161471187816e-05
2.87022792539707e-05
5.79312669179276e-05
-1.24312710460809e-05
7.510536311442e-06
4.87819165699741e-05
1.66068005937359e-05
0.000108746422315602
0.000103844196979779
8.77312185451614e-05
6.03771017195866e-05
6.50577178510965e-05
1.56904052549895e-05
8.4801959187347e-05
7.08831576756528e-05
6.07055349588071e-06
6.30581511002117e-05
1.79443604732472e-05
7.87653711254961e-05
5.95404192599678e-05
1.48041393700578e-05
7.16822884605827e-05
7.50600564271358e-05
4.9549070517112e-05
7.68818576081745e-05
5.19079809487864e-05
0.000121534941060574
7.13668034687111e-05
-2.11904181314354e-06
2.11981205417169e-05
7.07685508134124e-06
6.14114890623378e-05
6.97634501464327e-05
6.80448106951865e-05
8.63184508212281e-05
6.14418029607707e-05
8.66509005558484e-05
5.80956586451237e-05
1.38190827853303e-05
5.21097799087316e-05
1.29990725192307e-05
9.37789774283307e-05
9.01939418864623e-05
6.69734473415802e-05
6.6319153094221e-05
4.91102291968927e-05
7.9211068465757e-05
5.62171935768179e-05
4.070735713445e-05
5.0729276284308e-05
3.90276947295358e-05
2.84315588266483e-05
5.34376252344721e-05
3.39112277300945e-05
6.25671358778805e-05
4.00627681596003e-05
7.36604111234395e-05
8.33549593612716e-05
6.33404121477439e-05
8.03876181681819e-05
0.000107346117719709
9.34782990028875e-06
3.54863938703419e-05
-1.44872543183483e-06
0.000116206710023998
7.09387783333687e-05
8.84337864707866e-05
8.91003254468391e-05
9.61054766698472e-05
0.000112500903806157
6.69396935052807e-05
3.57378312929047e-05
2.67752920649198e-05
3.85579933997197e-05
3.91807855279485e-05
5.14648613799608e-05
2.93477560624496e-05
6.6452713532313e-05
-2.75708242558125e-05
6.6100503868453e-05
3.1868829507657e-05
0.000105025741089844
7.12653987976817e-05
0.000134916159705647
3.3083427289462e-05
6.70408931715769e-05
5.99678790890363e-05
1.69950920507853e-05
3.889746654377e-05
6.2247644727801e-05
3.39494280069598e-05
2.75516783811081e-05
2.43027018715871e-05
9.92409121618384e-05
8.26000441472677e-05
6.82249318572731e-05
3.53963157391389e-05
4.92149394936154e-05
7.81175768167434e-05
3.64072214103354e-05
5.8299392936476e-05
2.63897391152424e-05
5.9952107804093e-05
7.87919263149179e-05
-6.77174087732322e-07
6.09116089017895e-05
2.80155638311508e-05
6.53864356588349e-05
3.57178498900314e-05
4.78058428661836e-05
5.71433028522274e-05
2.86090866200397e-05
4.63952661823868e-05
5.6282166248983e-05
4.79883891605266e-05
5.56005182177927e-05
4.5938487227929e-05
2.07603054191605e-05
9.31082009491181e-05
3.40126034549804e-05
0.000119658802037185
8.64713440276994e-05
9.7002535598729e-05
8.25079708498429e-05
7.49620748271995e-05
5.07502577643837e-05
3.40607056649146e-05
9.56491448685017e-05
7.37356150420894e-05
7.07402631863489e-05
8.5550839306889e-05
2.02436131519723e-05
5.09166069128752e-05
8.70660882593371e-05
8.00620973881723e-07
5.34836047461749e-05
6.96463745842644e-05
3.06068766693785e-05
3.72778174614052e-05
-7.34484619950896e-07
3.02292506706505e-05
1.76994546610759e-05
8.8398057212577e-05
6.88053189598656e-05
9.1276993168924e-05
4.37662097287729e-05
6.24160304527517e-05
6.32706391181439e-05
7.14429368516431e-05
2.01308823022783e-05
4.75418397342875e-05
8.91637148123659e-05
3.54930182070197e-05
6.52733514519535e-05
9.72395556296482e-05
1.38598520597449e-05
6.97334872920009e-05
8.49695891935415e-05
7.02616900198934e-05
5.37958556016587e-06
-5.51403974519312e-06
7.69097137906653e-05
8.07241288919682e-05
7.3544774659831e-05
-1.26900689947908e-05
9.13344332800953e-05
6.46848386191616e-05
0.000105427891935146
2.92361744626092e-05
4.75974021508276e-05
8.59600241414593e-05
6.0552401798769e-05
6.20520975300016e-05
5.06806288775497e-05
6.43323448623509e-05
2.22019853324959e-05
6.10295301060048e-05
7.63221651456727e-05
7.08322654184003e-05
2.69869351490415e-05
7.73674614974165e-05
2.48782521786016e-05
5.61719950242245e-05
7.55194214349659e-05
5.84284010674824e-05
0.00012493779947335
7.64484769719874e-05
9.73503009938116e-05
1.3253323315721e-06
3.21270177113018e-05
1.47125149357013e-05
3.4368746950223e-05
0.000103616835603527
5.94807181805576e-05
0.000110536905037027
3.38231508059649e-05
0.000122504554503686
9.67591676523347e-05
3.80300616817754e-05
2.38209083937769e-05
0.000141048990793826
6.58732026726549e-05
7.28124411231083e-05
4.99751458982892e-05
4.65657590344193e-05
8.73354772529381e-05
6.21901917492046e-05
7.96530934554586e-05
5.62670786730706e-05
3.94739199630336e-05
6.38487606378342e-05
8.292125351411e-05
2.46526063560264e-07
6.70270016181901e-05
6.89432124390848e-05
5.17555918225346e-06
9.15207390853082e-05
5.18665236690479e-06
5.35509029520709e-05
-5.05522524311609e-05
2.54361124355205e-05
6.14997215170736e-05
5.30233652634297e-05
6.49112136063757e-05
4.79087606718745e-05
5.46255833923862e-05
7.01749411893171e-05
2.6057660947957e-06
5.69925787000227e-05
4.74592452082179e-05
8.16579018636766e-05
2.74868498455236e-05
5.67057802180473e-05
9.54575461209059e-05
-1.35376401540614e-05
0.000129273064819484
8.5813523612371e-05
0.000103994196188936
4.68370857786955e-05
5.75555609454997e-05
7.55661705279686e-05
4.31944834212152e-05
7.91996158275669e-05
0.000108008483875352
8.95759793246623e-05
8.50859982436164e-06
2.2746034842737e-05
7.49114256974524e-05
9.32363034290012e-05
9.37371407274708e-05
7.33006185805964e-05
5.69971256377183e-06
6.43100457924053e-05
0.000103353406978525
5.63336533572558e-05
4.2053078565305e-05
5.96676584726676e-05
6.20235985947481e-05
8.01528392334185e-05
7.44542504647908e-05
7.0318327240564e-05
8.60869151950816e-05
4.88206126953323e-05
3.55824599987915e-05
8.09676311542235e-05
4.59035989032971e-05
1.0897259759464e-05
7.28832057240515e-05
-1.16781188905588e-05
2.28389834930515e-05
4.80934412866513e-05
0.000115392294086844
5.28449534916834e-05
7.32237812608545e-05
9.02756949538988e-05
8.54742054315844e-05
-4.19226933550876e-06
4.07164115029541e-05
0.000116002227638773
3.37880620018833e-05
9.45907172732283e-05
2.60376188323239e-05
4.91848701186304e-05
7.06127778604638e-05
9.04117059293052e-05
6.81316776768823e-05
4.7479296847563e-05
2.15307320967691e-05
-2.06280582741011e-05
-2.27667570675672e-05
9.10204992340797e-05
4.55102375758451e-05
4.35081997538199e-05
1.31619246991745e-05
9.89883115862134e-06
3.55499224932159e-05
2.27253443726171e-06
6.31639063640349e-05
7.59009026946978e-05
3.80041115142577e-05
2.79862589509937e-05
8.60600383239219e-06
8.55078275968682e-05
7.71997800082908e-05
9.10287770866832e-05
6.90820963416021e-05
4.42554553045407e-05
5.02480042598054e-05
8.50999076269236e-05
0.000114622646035709
9.70269121748317e-05
3.22680636377011e-05
7.74894634629775e-05
4.34741332627727e-05
5.40148634305858e-05
5.21784708639678e-05
4.99801969241079e-05
6.9091304493413e-05
9.30669220647417e-05
0.000113045538568788
8.56485855241811e-05
0.000172708178057322
1.03453263076512e-05
6.78449884883586e-05
4.72283481486802e-05
0.000113706522750663
9.1508723883023e-05
5.62419845181627e-05
3.32073848827078e-05
2.09569995878648e-05
8.79982838923813e-05
2.25648332921108e-05
0.000109500135609248
0.000104448013454684
8.64385870190315e-05
1.21115911896754e-05
4.94281454611085e-05
9.84860417896466e-05
5.95342151347147e-05
3.88120005799654e-05
8.37508744750115e-05
4.86979121626583e-05
3.19134080821134e-05
7.52988413466503e-05
0.000102736811329048
3.91751971128276e-05
0.000102747395078648
5.93058747936898e-05
5.42542926536945e-05
7.08207519700759e-05
8.75423040501417e-05
7.6065145087492e-05
0.000117861549098912
5.305169385568e-05
3.73511412735861e-05
5.0878967914963e-05
6.83263676719333e-05
7.04342240934563e-05
4.79657029710811e-05
7.94043650092233e-05
2.5563345426624e-05
5.85805850747333e-05
5.5823385399858e-05
3.65839711177439e-05
2.10289035422842e-05
8.52579147523093e-05
0.000112762260530073
-2.52630144214536e-05
2.06986458672519e-06
9.14750397793533e-05
8.73910101468224e-05
-9.23828858582938e-06
0.000118468947593835
2.16401466040651e-05
1.65013969981033e-05
8.64318611977945e-05
9.91780644002601e-05
6.81507666211844e-05
5.39306767834621e-05
0.00010446580735849
6.7651927302745e-05
5.4219735269591e-05
9.43371459304887e-05
4.38967363263584e-05
6.99549746454087e-05
5.10764143730668e-05
3.59125758449938e-05
6.07607722123485e-05
7.78782239566039e-05
9.61455940688145e-05
3.57393779358234e-05
6.82158373100332e-05
9.4698328316029e-05
3.16688306801816e-05
4.12463955948544e-05
9.58702455502085e-05
0.000131414651333558
6.90494146542791e-05
9.24677484363826e-05
3.12494620360925e-05
4.63143593590189e-05
1.54293228421962e-05
8.44264952489116e-05
2.5044061407059e-05
6.02540641647897e-07
6.69030809971675e-05
1.53428991988574e-05
6.18510466443083e-05
7.82893712003694e-05
9.47759778829481e-05
7.11265404810273e-05
3.64303737589921e-05
6.97382969784462e-05
0.000120461128961163
3.16957021086952e-05
7.04221732263126e-05
1.41785791800816e-06
2.69393040338831e-05
3.85741881596e-05
6.35109945898684e-05
9.18695765952791e-05
1.30093429408199e-05
5.10349485252736e-05
6.13330542764378e-05
2.4082359620875e-05
5.18993492680858e-05
5.97285656687077e-05
8.60509654214446e-05
-2.42703695112389e-05
7.33330029362761e-05
7.44977676405549e-05
7.57168633951579e-05
2.01818097152346e-05
2.69602528843865e-05
-4.45360751838694e-06
8.27394517588697e-05
6.75919480952134e-05
5.41693384580083e-05
3.22361646162332e-05
8.4141275149373e-05
8.2053450248079e-05
0.000100380817250747
5.25610086621767e-05
0.000117115816566461
1.73406395783315e-05
5.12120132402201e-05
4.22264090172337e-05
4.81735617058061e-05
4.02678621757102e-05
0.000103657468689852
7.19202857244331e-05
5.88771385865977e-05
4.80353523378361e-05
-4.04584023496263e-06
3.9022279238888e-05
6.38353245869344e-05
-2.76613162114064e-06
4.66063932038722e-05
8.56760255262969e-05
7.60495810836376e-05
5.02392962181715e-05
4.52698158598224e-05
3.06084295132312e-05
4.51789871739511e-05
0.000108486394226838
7.79518936648259e-05
7.14214643699777e-05
8.36599975619989e-05
5.5701014667175e-05
5.66461257340067e-05
2.10031558597202e-05
4.96028421722325e-05
4.32348982840615e-05
5.8519893938354e-05
3.72712586654287e-05
2.80994002706089e-05
6.26664485859739e-05
4.65672816825653e-05
6.60272187338223e-05
4.24173615015868e-05
4.08225147801075e-05
6.00125681783022e-06
6.68504043781031e-05
5.11720305466751e-05
1.41197349780934e-05
9.27584278705363e-06
2.21095721928835e-05
4.35956872292769e-05
3.59617001620145e-05
1.44146593499157e-05
7.7965154168545e-05
1.28548660727215e-05
4.19038951697438e-05
0.000129341235113202
8.23160172162351e-05
9.89625227727064e-05
5.30777088941364e-05
0.00011121879167421
5.12004038083845e-05
4.60679336064676e-05
8.2205358713616e-05
0.00010337709122541
5.93097371520292e-05
2.19178658671713e-05
8.54297915531488e-06
0.00010737478137386
4.10090288739246e-05
4.62570575692125e-05
6.57336370309072e-05
2.14535555268028e-05
7.95828621592474e-05
0.000132288468837523
3.94328100542986e-05
5.18424327386617e-05
6.9635940193277e-05
9.4956824429713e-05
3.68336560333368e-05
7.52551655340335e-05
1.15966621063944e-05
6.78820929923064e-05
4.78710010718911e-05
5.9935429319164e-05
8.38547004064248e-05
3.65304815920503e-05
5.61486612804618e-05
8.3095846284491e-05
7.74653850591973e-05
8.62696452232011e-05
3.30221665199821e-05
5.1069729224023e-05
5.46377853011177e-05
5.50221401451937e-05
6.24807069223879e-05
6.7716963814044e-05
4.25224020729138e-05
3.07247681181252e-05
0.000115802244280075
6.27570781555065e-05
9.27433594777518e-05
6.44426258330904e-05
7.80336027443739e-05
7.56634462028819e-05
5.31150428306479e-05
4.41451033891739e-05
9.7640852345006e-05
-6.28973132743715e-06
6.81324735885942e-05
3.0955743565377e-05
7.16747135846357e-05
6.24261708119182e-05
4.10536250016876e-05
9.10033633306206e-05
0.000103498346404915
8.92280632503575e-05
6.74168403799126e-05
4.38411762270405e-05
4.14727028549992e-05
2.55073962845424e-05
9.91289497567227e-05
3.47328118681037e-05
5.6851297900007e-05
0.000117252463529805
6.94225271579793e-05
9.10963355276877e-05
4.73605690168398e-05
9.47932722802074e-05
0.000150993240502285
4.09046746494468e-05
4.95368328103422e-05
8.61564726891374e-06
0.000118612006721363
3.73592024293297e-05
1.10545098100975e-05
4.88692614620608e-05
4.78172828447999e-05
9.17638005111521e-06
2.71864124434175e-05
2.84301955330547e-05
6.87629415831257e-05
5.77603841990311e-05
1.92617106138742e-05
1.73024279796614e-05
3.05442856175868e-05
6.79133566694553e-05
0.000108693521158617
0.000117790972345611
8.82100238351624e-05
2.01184462850856e-05
0.000103328934593638
2.80034542640612e-05
3.41970621827328e-05
3.24765004228177e-05
5.65479624897527e-05
8.56520761181687e-05
2.02464509103219e-05
8.58814723919826e-05
5.40314535098825e-05
6.31357762485255e-05
7.38470708378054e-05
5.38879562749752e-05
5.73048318047397e-05
1.42146528387609e-05
1.76624106360646e-05
5.75475500552222e-05
7.25561715415623e-06
3.72822815642148e-05
3.82093467023435e-05
8.48546022414141e-05
5.68122211519317e-05
5.68332853229967e-05
5.61414599606548e-05
5.88738678383106e-05
4.38810316288752e-05
9.10296989919756e-05
6.4479765561731e-05
2.10355564394584e-05
1.19213030323179e-05
1.00310548756557e-05
9.37456937944038e-05
1.4342774746519e-05
0.000109612512143266
2.42226428959729e-05
9.42307968045009e-05
5.39480556455499e-05
5.54362003220173e-05
8.61769203749533e-05
4.60215409684425e-05
6.94595171659259e-05
6.95327463455039e-05
9.31440226127225e-05
0.000116899079314994
1.39931389157517e-05
3.25293305357718e-05
8.61876954878833e-05
8.83462778934362e-05
0.000109794540209105
8.23298296234807e-05
8.70000610693757e-05
8.06808072589041e-05
2.8018003691517e-05
5.56598713875948e-05
9.46468076967331e-05
4.66351829533966e-05
5.03376196005201e-05
7.61226563646655e-05
8.22012704443792e-06
0.000108565156477162
3.92269475286524e-05
8.89704001650398e-05
5.79866586147343e-05
1.6629603877353e-05
5.75709225272385e-05
4.24007404064723e-05
9.2233408138842e-05
3.28630802289027e-05
9.18417346536245e-05
7.54536082494686e-05
9.9394946947372e-05
7.69288463241976e-05
6.21091193134079e-05
0.000157286027089217
9.54471210702858e-05
3.72137035310405e-05
4.00562042517604e-05
6.94781606559372e-05
5.58445669051812e-05
3.70882438601125e-05
0.000106166545898695
4.5727642725451e-05
5.42408444243547e-05
1.96606555859517e-05
2.6402183052237e-05
6.51507247998724e-05
5.50017247790959e-05
8.18722018296259e-05
9.06776678261159e-05
1.48423935073316e-05
0.000134028113810343
5.69761322974419e-05
-1.18558103006189e-05
3.73149074645209e-05
2.91860989628965e-05
-2.12817419275238e-05
3.81405940897985e-05
5.6678899055822e-06
6.88410038959825e-05
2.07812714859868e-05
6.0798064722362e-05
2.30924152537994e-05
7.45401544801876e-05
7.06129362635657e-05
3.1044394948832e-05
0.00012953966925449
9.40349648341476e-05
1.08125066383185e-05
5.02196530349302e-05
5.04997309141471e-05
9.83433941188524e-05
8.27308666710833e-05
4.15046648738406e-05
0.0001092992536128
5.3290806149387e-06
7.51764978515732e-06
4.94113264917777e-05
1.54299693913052e-05
8.48871831967742e-05
5.21599817578273e-05
6.80909698631698e-05
9.39936694359605e-05
5.54365492767218e-05
3.29982188794997e-05
4.91065593313545e-05
5.14736224147952e-05
6.28093575293792e-05
5.30012112653144e-05
2.63784094392258e-05
4.22739301576164e-05
0.000102907018870948
6.80856494606111e-05
0.000136956438678514
6.80737824821394e-05
5.48202360336369e-05
8.3515053142549e-05
8.3670817494178e-05
7.37748381921854e-05
5.1383287234188e-05
9.82071359166135e-05
4.47764513057775e-05
6.19411838191316e-05
5.71210772316804e-05
6.62621492847136e-06
1.53726093735875e-05
6.3347673944264e-05
4.79801917421363e-05
6.37578155607914e-05
2.836671840577e-05
0.000102357557779772
2.08634124515728e-05
2.95222166407792e-05
3.07590571030402e-05
-2.53927038110113e-05
9.62447270771096e-05
3.47817442884492e-05
6.78952104509085e-05
1.97753612972169e-05
8.44667914998526e-05
7.24869559797976e-05
4.1479701001044e-05
7.68353104235895e-05
4.79190072101469e-05
0.000103816360188062
5.73684070603982e-05
1.15528267246394e-05
7.46812203199925e-05
9.00174282911314e-05
7.51409946359174e-05
2.98178432966476e-05
4.22366954342612e-05
4.27387686384999e-05
2.90352921952213e-05
5.30963762489146e-05
4.23693948436192e-05
5.50158003235362e-05
3.70692147818347e-05
0.000101665779660492
7.27561572577757e-05
9.86326840258098e-05
0.000108420059750075
0.000119200911087435
2.46032369661006e-05
0.000101869939720805
4.72358130374352e-05
2.98930820441921e-05
8.9634605121287e-05
2.56053193515532e-06
3.16592914579972e-05
1.82935055768275e-05
4.44212469288596e-05
8.76763363405321e-05
7.59624843924192e-05
2.63240535172166e-05
1.4341438690623e-05
7.55406966875496e-05
7.18307756363762e-05
8.16272526734288e-05
0.000105069863163119
7.6429303330155e-05
1.26438960442752e-06
7.49241090015677e-05
5.49351686915086e-05
3.10676401053076e-05
7.1724182685017e-05
5.52512596051992e-05
6.24505401180392e-05
4.89795403543994e-05
5.48129284582383e-05
0.000125043499064193
1.64707156317957e-05
4.23515272337834e-05
3.85256607556493e-05
4.09380138343956e-05
4.28609242789118e-05
7.43492879676361e-05
0.000168701064655178
5.3310775341545e-05
8.63425779856957e-05
0.000104086368573443
0.00010192786808997
3.00101303532209e-05
7.12520324634012e-05
0.00012041107797067
6.44096168013041e-05
7.19886079709996e-06
7.13385437167351e-05
2.13835280456118e-06
5.43290385395544e-05
9.00863888595565e-05
9.82568562212542e-05
9.61948234856302e-05
8.53593267030415e-05
6.93347219195638e-05
0.00012546794491904
3.00166644460501e-06
3.32889848215538e-05
3.0562761561396e-05
7.11668978884527e-05
0.00011081159341686
7.19970540581522e-05
5.64688523067272e-05
8.39144928018101e-05
0.000127788809861103
-1.34611500025112e-05
7.14109733336508e-05
4.32874367890239e-05
6.30934421911172e-05
-8.67320412977372e-06
6.0769953496562e-05
9.10328573139272e-05
9.82273953696976e-05
2.3708895593749e-05
8.33794552622405e-05
6.90397586487906e-05
9.12113857970321e-05
8.1713897505081e-05
9.3923421497622e-05
7.41187866376504e-05
6.26232486599484e-05
5.62185589849294e-05
3.01002110330069e-05
6.75524128244977e-05
5.68647252087083e-05
-7.41588153186735e-06
6.4212372286029e-05
8.04310327794724e-05
8.3314863791202e-05
6.23654094837554e-06
8.46412049104054e-05
5.37714174626029e-05
5.58451242064161e-05
5.57251768498509e-05
8.78451894713863e-05
4.32347130955527e-05
9.80376925835763e-05
6.93062720618456e-05
7.47663761359609e-05
-7.14142848933806e-06
3.95654870763486e-05
7.13654594246146e-05
5.51148410484423e-05
8.93808399539174e-05
8.39368955838285e-05
9.49884882332945e-05
5.88668092199576e-05
3.26948257450738e-05
0.000100613783847758
2.24135040834458e-05
5.2578359446228e-05
3.57797635349476e-05
4.77449297355989e-05
1.02068332067737e-05
7.02551765012257e-05
7.94271299623934e-05
9.7896164284073e-05
3.47046659373878e-05
7.39363273589478e-05
3.95362489956566e-05
3.83953434900073e-05
7.87761290909881e-05
2.30146613039939e-05
8.25419006638118e-05
5.53004677972414e-05
0.000103914968882601
3.53342519353105e-05
0.000106973428225263
6.30574673205212e-05
6.94435722547782e-05
3.37422755935692e-05
2.23076218194335e-05
6.48724023599924e-05
7.17058838057606e-05
6.71175848307197e-05
7.80778427113773e-05
5.48083673083544e-05
2.66460597461725e-05
7.02723139032788e-05
4.64171593761261e-05
6.3841563485297e-05
3.83321864725515e-05
6.5426561980305e-05
8.54443084088619e-05
8.08845825343283e-05
3.5632912104931e-05
8.6686103651775e-05
-1.13139305488289e-05
8.16930162956045e-05
1.13034953076468e-05
8.68932338185582e-05
8.02682905979944e-05
9.37068401164908e-05
7.39943435584358e-05
6.51106096394277e-05
6.60776031862842e-05
6.80196479143118e-05
5.79511704734964e-05
2.70204717958238e-05
1.15680207939608e-05
3.49908299871817e-05
2.18501325532247e-05
3.56465866493598e-05
2.65390735122409e-05
1.97121557790955e-05
8.74872362928101e-05
6.49557979011118e-05
5.99472302738072e-05
5.44653532648239e-05
7.88733474832029e-05
4.30254187463532e-05
1.91562206717208e-05
3.35694026381676e-05
0.000135896963872077
6.00521252833485e-05
9.25508817026801e-05
5.1009108613831e-05
4.61551978092625e-05
8.26878031663449e-05
9.77699603025697e-05
1.13546098666074e-05
0.000132383423143276
9.78841339357369e-05
5.6067339404323e-05
1.21920911803285e-05
6.6254494426846e-05
8.30254040368109e-05
6.92847399336146e-05
8.84091606096011e-05
2.51255885564272e-05
9.19243105033703e-05
8.43706137684994e-05
4.36003842146353e-05
7.0448579560763e-05
7.97993196713558e-05
5.63039305532961e-05
4.86842958941447e-05
0.000140353567654014
2.29826615514922e-05
2.27747053191172e-05
2.51143030945641e-05
3.31026575529118e-05
6.44376893518559e-05
6.71313753283315e-05
5.59979762617606e-05
4.22198626583407e-05
2.90193964030278e-05
4.89958756971283e-05
4.0380655240811e-05
0.000114066834126684
7.85107918574785e-05
5.2496474757792e-05
5.12860145159182e-05
0.000114846199035311
3.92480045818222e-05
6.68575550980134e-05
0.000101140868516302
4.74904766708916e-05
2.75513389416381e-05
5.37859817849575e-05
8.09942619997555e-05
7.03860485615115e-05
0.000121920102041139
5.30451147585913e-05
4.56912885400708e-06
7.6189462670224e-05
8.64326368473221e-05
5.15996701134072e-07
0.00011058226876103
4.97977403129859e-05
3.33765100135137e-05
4.69780739888733e-05
9.74616926860191e-07
7.65126842258584e-05
8.57737206068201e-05
0.000110756322530289
5.49087989457465e-05
0.00013129259476955
3.6655160285502e-05
5.20798819047101e-05
5.83964544713208e-05
6.29123325485177e-05
8.7637381135442e-05
8.64139927247706e-05
5.28987486924486e-05
4.00375437781171e-05
0.000101319987523709
5.49869354827353e-05
7.53043220374896e-05
5.77429496455245e-05
9.64271508640137e-05
8.63975613344754e-05
7.53254490242498e-05
4.04561843277464e-05
5.06342010335994e-05
8.76398506442917e-05
7.50849555340656e-05
6.39796161146419e-05
1.2318470207978e-05
6.70248670455174e-05
2.07632943859802e-05
-2.82719596404002e-05
5.9135309777072e-05
3.62709653446289e-05
6.68585772349081e-05
9.3400443846207e-05
4.75686857965788e-05
4.72507951771553e-05
0.000107649411295358
8.70284646606801e-05
6.71850139980349e-05
5.36256028240211e-05
0.000104996131782019
8.0060475760314e-05
6.476365895765e-05
3.08439323959829e-05
5.23607547817893e-05
1.18728726403427e-05
6.32316035725041e-05
5.11670596586304e-05
2.05756490756824e-05
6.80981523477079e-05
3.01706295065452e-05
5.12228365562991e-05
4.55308986031326e-05
6.78734727088823e-05
0.000116102123897387
9.26733827851619e-05
2.69365137628982e-05
6.96732841220872e-05
6.28340276817642e-05
0.000105757516481679
6.73433885891155e-05
5.26175787056769e-05
1.43390458607675e-05
6.20609431757115e-05
2.82836805227613e-05
8.81644094707507e-05
0.000102135017459701
8.76741778459578e-05
8.99712108991886e-05
6.49332521292185e-05
5.63668371623466e-05
7.32749813777096e-05
0.000107385483862054
0.000103190133230029
5.36983607701843e-05
7.49200398518985e-05
8.32357485961261e-05
7.85010188429329e-05
3.83292052764609e-05
7.9550175763448e-05
8.65412141908045e-05
0.000108962397521866
7.42338468415904e-05
0.000128529823302871
1.41859558172255e-05
5.8355170388061e-05
8.30194766030576e-05
6.18847579998908e-05
2.33981548283352e-05
1.46369507792817e-05
9.25421964346932e-05
2.9608320488707e-05
0.000102961618730746
3.51882196715495e-05
7.93933313656577e-05
6.09639686008919e-05
4.15832237874952e-05
5.55449633346308e-05
1.02011197986899e-05
4.25634526248369e-05
7.48498303881954e-05
4.86327483813617e-05
7.96323740801051e-06
5.80884109507238e-05
4.62860071127892e-05
6.75577280625298e-05
-1.27339735690189e-05
0.000128705482918701
3.26967693042854e-05
7.41273430865361e-05
1.73937581071172e-05
5.76031974069395e-05
3.89662929832186e-05
0.000124624178245399
8.9917446029938e-05
7.29576553497833e-05
9.75498937001559e-05
4.17096189110843e-05
9.56461137468626e-05
6.4476538834716e-05
4.25397515633181e-05
0.000106119374365684
8.66774765553734e-05
2.72217508891421e-05
4.835785804263e-05
3.30877404734679e-05
5.78117994254375e-05
4.83142249647412e-05
8.9079754380771e-05
6.76600398453639e-05
7.92952742585265e-05
-2.57093246776953e-05
2.3437144681472e-05
1.01152952862327e-05
5.63732063510933e-06
6.58949572463307e-05
0.000101065249292302
9.03709817891668e-05
7.43342620072755e-05
4.99757700722601e-05
3.54431640376677e-05
6.80289662502519e-05
7.26416920572721e-05
4.4145275590612e-05
7.36877544691668e-05
6.03524897310447e-06
7.83635159048686e-05
3.90054577264436e-05
7.02232329719874e-05
6.9291723198991e-05
4.4877362000588e-05
3.41711431702586e-05
6.86140939236398e-05
4.79320475399254e-05
2.20816333544353e-06
2.35397481293947e-05
7.8750658748345e-05
6.88158911222845e-05
7.35634834029553e-05
4.12654570554406e-05
0.000110286523147625
-2.90955563836359e-05
5.37173622399304e-05
5.97870800018471e-05
3.9760370808378e-05
7.19087487003443e-05
0.000147650914885806
4.92529828801194e-05
3.10969085307904e-05
6.00357801997903e-05
0.00010655003159453
3.63099396488167e-05
7.78860076290789e-05
8.99951258651304e-05
0.000105776669856354
6.07572884847875e-05
8.49089943869306e-05
7.09550650779098e-05
8.91662507913873e-05
9.8254998276253e-05
8.38951925797054e-05
3.5647773772708e-05
3.61194275657482e-05
4.48759670025422e-05
4.77769657829446e-05
4.89479471754713e-06
7.54317909043131e-05
3.71896657669541e-05
9.96030239586659e-06
2.70059761666927e-05
8.41080989648817e-05
3.18312248361276e-05
6.7824591016441e-05
4.93445253304628e-05
8.31080813304935e-05
5.25746813679142e-05
1.23427495750216e-05
6.24493046659712e-06
8.53212642654336e-05
4.65265964839345e-05
5.02575439881547e-05
4.31153870905642e-05
5.52531286706486e-05
8.1086365957353e-05
9.01197391083795e-05
6.26201149560688e-05
3.67869908701862e-05
1.68258921664695e-05
7.64637718778367e-05
6.38980746296639e-05
0.0001002918630867
0.000108419083139577
6.07739907035477e-05
0.000106753886258029
6.81748011933054e-05
5.51483990463046e-05
0.00010541524738201
3.59511467014807e-05
2.12847097689203e-05
9.02892321614345e-05
6.59357874038812e-05
5.44092191491137e-05
2.67821024270572e-05
8.7891126305784e-05
9.82061894392516e-05
7.95168750378901e-05
-1.44697433920833e-05
-2.38929367592938e-06
3.91601658061702e-05
3.18421267173011e-05
3.67832813806759e-05
4.77814911779894e-05
2.86685429500153e-05
9.7866700455466e-05
4.70329315241713e-05
1.84294494940408e-05
4.17089161180894e-05
8.88297698088625e-05
9.74912073527008e-05
8.35772685307343e-05
8.35164336915557e-05
1.51156222416643e-05
4.57966960151682e-05
7.0220258692695e-05
8.04338911909762e-05
2.54698836126234e-05
0.000105567980207113
0.000113945088986182
4.19392368759425e-05
4.73513304525204e-05
5.46610198504074e-05
5.09867959414579e-05
5.69587867477763e-05
8.28496852143619e-05
6.56335323008069e-05
8.53355392578704e-05
3.06402816531437e-05
6.03194604146752e-05
6.89557952471724e-05
7.34406827858763e-05
6.84376534489176e-05
0.000117395439530413
9.51117857854041e-05
8.74516170903004e-05
3.61061436653006e-05
0.00010166700102451
7.72289790029097e-05
0.000104742300689057
6.73280189171112e-05
7.77533978051e-05
7.75321285177772e-05
0.000120039033985852
5.99220246589115e-05
6.44102971540684e-05
6.9373796919026e-05
4.10519660336134e-05
4.22231497674614e-05
1.80155301512596e-05
0.000127020752857276
7.1613181673701e-05
-5.42968521605768e-05
4.87914641412835e-05
8.08405283002996e-05
3.97502246383789e-06
6.38706604761453e-05
6.34836396329331e-05
5.13811932124938e-05
4.78962046198805e-05
8.33871567372187e-05
7.61336291645465e-05
0.00010832074953512
6.47029571588974e-05
7.14773347960072e-06
6.76706323037082e-05
5.9522548204741e-05
6.92631568852535e-05
8.15434421078662e-05
4.93008255027712e-05
0.000110065808741782
3.72757125299057e-05
4.81472609012681e-05
6.22650324138403e-05
4.36645649135367e-05
0.000106592354159053
5.36262169841055e-06
7.00251365309711e-05
8.61835385783489e-05
8.22389426947171e-05
6.16687310746149e-05
1.02256691260869e-05
4.33831621207406e-05
7.23850142427427e-05
6.80421802517456e-05
6.85067314837186e-05
6.01584218662772e-05
8.57058726684627e-05
2.00186187448375e-05
2.1511082876869e-05
5.96561361057797e-05
4.75491702174552e-05
4.93770586985907e-05
6.35743229352692e-05
4.59110525612365e-05
1.52275586309319e-05
9.27403845945578e-05
3.63033560731883e-05
3.28481386102554e-05
4.33462058345936e-05
8.40572678786672e-05
0.000106314987177529
5.00877130257717e-05
0.000101997252223538
6.153187312312e-05
6.50519439890548e-05
5.82408806874739e-05
8.06138947449057e-05
5.25683135231782e-05
7.09675760044963e-05
0.000100490273816252
6.59334141027262e-05
7.52420099867631e-05
7.54796703706032e-06
5.66133687446522e-05
2.49740541197721e-05
7.34797282230617e-05
8.72274057189475e-05
6.3531380692902e-05
5.73888958413294e-05
4.07618206910553e-05
5.54268093976346e-05
6.69334082410605e-05
6.19777225828167e-05
2.63889356298789e-05
5.15172339343034e-05
2.72025152056195e-05
6.08265428130382e-05
5.97278343419375e-05
1.12437582674693e-05
-1.03518380810889e-05
3.20187735625162e-05
7.66054676332227e-05
9.66541832580605e-06
6.81855909839143e-05
0.00010692743788172
8.37300191717878e-05
4.83565542923612e-05
7.74792831091308e-05
2.34561820587388e-05
2.98139594192006e-05
5.1902343285851e-05
4.01920798493787e-05
5.61608648682278e-05
2.66513795040614e-05
3.07543634970145e-05
3.86715885260039e-05
4.24461716076037e-05
6.55877845950042e-05
2.96962784773124e-05
6.11676028410066e-05
7.60172668683007e-05
-4.08290549009552e-05
-1.6905195429903e-05
7.40490342869546e-05
8.5389386759523e-05
-1.20271218571589e-06
7.09808262149761e-05
3.98684091487642e-05
5.39439559434584e-05
2.27997816677196e-05
1.68945665274864e-05
7.95235298983041e-05
1.8631067732523e-05
1.59862909631292e-05
2.07128191638417e-05
8.69526631066084e-05
5.206964704337e-05
0.000119754149944046
9.23126310879455e-05
7.08850694534406e-05
6.38068290014217e-05
3.09497669176357e-05
4.46540588170605e-05
4.92330583115737e-05
6.61757198480381e-05
0.000110560167458694
6.53977529206844e-05
1.84614324038342e-05
1.08378718616095e-05
3.59773384286196e-05
9.53391928368829e-06
5.47663697803147e-05
6.4339588379342e-05
2.45361539001979e-05
2.5196680360418e-05
8.15050171553096e-05
-1.44762704674419e-05
9.41115895943319e-05
4.2821910213193e-05
4.41493441165576e-05
7.57565340912772e-05
7.25815977581838e-05
5.86055316671493e-05
3.31845283169428e-05
5.14067258680295e-05
1.37593859798994e-05
3.6317337100289e-05
3.2566216999971e-05
3.77050891285796e-05
6.37076299648999e-05
6.38995191431718e-05
3.29228149811563e-05
7.10901883357878e-05
7.45780202425402e-05
6.37451381368136e-05
8.90404782159302e-05
1.64575012268747e-05
7.02670548450822e-05
4.65212618068649e-05
9.29855661267571e-05
3.26635292055705e-05
1.31875298179116e-05
8.4920606339549e-05
9.20955273711783e-05
9.01538087873261e-05
5.97524173977146e-05
2.57711070467565e-05
8.82591618743535e-05
0.000100261540136458
2.01004989523117e-05
1.35650483373873e-05
3.87155865450995e-05
-5.80763188419443e-06
3.23856160506869e-05
8.18701511918261e-05
7.7110361519869e-05
7.03541301718057e-05
2.76848855834703e-05
3.56289650633085e-05
7.01099474747769e-05
1.76328014118624e-05
4.00183760402859e-05
4.81571269861733e-05
6.23261146945397e-05
5.9073981937944e-05
5.70406960509359e-05
2.16915677697474e-05
3.06448277877706e-05
2.52367892906974e-05
6.69433292023598e-05
7.86896809917489e-05
5.86602922304542e-05
4.50956391121093e-05
1.7068487492409e-05
5.96656034984163e-05
5.43239357933231e-05
7.68671541225002e-05
5.48611086372167e-05
1.3846940769822e-05
8.90326083789068e-05
0.000110872961628843
8.34041124132905e-05
0.000118106230681089
8.77618825127028e-05
1.10736359063957e-05
2.73800704984653e-05
4.14065194445406e-05
7.79157224338338e-06
6.13150382688771e-05
5.57231860739312e-05
7.67690694314387e-05
4.85198936816473e-05
4.33519203706799e-06
2.38168609923701e-05
5.22980512980958e-05
6.72507411480187e-05
4.49166528751276e-05
7.26846029207894e-05
5.49918834009117e-05
9.92608242523142e-05
5.45313478149771e-05
-9.92289307230265e-07
2.27087308052965e-05
8.08796777618476e-05
6.9091901914119e-05
4.8212655663131e-05
7.41433360361889e-05
7.74537851038381e-05
7.73641860981796e-05
0.000136522958125816
4.42606964912267e-05
2.34069455913081e-05
4.2108757746039e-05
3.29497919165255e-05
8.42622621413889e-05
4.65567600883118e-05
4.67519741319468e-05
3.66963013412705e-05
4.8146958001416e-05
1.2916608367763e-05
3.37458398154018e-05
4.83150247853439e-05
3.98067751522311e-05
7.46362880206992e-07
4.03277051429271e-05
2.56800095871421e-05
8.37903708735769e-05
0.000101801260495435
1.09152573316823e-05
3.0526456372525e-05
8.71451534553862e-06
5.07024069218409e-05
7.97209494249734e-05
9.90719925502658e-05
9.24665158500936e-05
9.56470732098864e-05
6.50132834309858e-06
4.80887038185353e-05
6.30799055287237e-05
0.000107399442433868
3.54306049521031e-05
9.41572151739214e-06
5.36006840175511e-05
5.7422844948969e-05
-4.24979811329518e-06
3.01483425239923e-05
4.24723431169862e-05
4.54677948952667e-05
-1.92464062942737e-06
4.84769345251275e-05
8.42733472992508e-06
0.000101382389187486
3.75551798233013e-05
1.63579805930736e-05
2.77283407531134e-05
2.67287733081931e-05
5.44944306095238e-05
4.5119273993988e-05
8.93915373495495e-05
3.82103902619052e-05
3.61643546934767e-05
3.39317199097351e-05
0.000172999636616265
3.52708688969018e-05
7.84567088362634e-05
5.24604992783588e-05
4.96768213419326e-05
4.38947574690077e-05
8.2555722351576e-05
8.3407544673228e-05
5.60597899783091e-05
7.0761782261949e-05
7.36816364124163e-05
0.000102880515963523
5.96508138545804e-06
4.45563936862583e-05
-3.57875545867036e-06
5.3496325259393e-05
3.12505258610023e-05
6.88023098279361e-05
6.99645829370759e-05
