# Supplementary material for: Research on computational propagation and identification of mine microseismic signals based on deep learning
Source: PLoS One. 2025 Oct 22;20(10):e0334641. doi: 10.1371/journal.pone.0334641 (PMC12543183; doi:10.1371/journal.pone.0334641)
Supplement: S5 Data — (ZIP) [file pone.0334641.s005.zip › 000100800001493.xlsx_0.txt_24.txt.txt]

8.46588169285213e-05
7.84444147321827e-06
7.02012093644522e-05
7.87900684321338e-05
8.4574257906928e-05
3.01679588895491e-05
5.77699579506331e-05
1.13116258837811e-05
6.05588193571473e-05
1.73664739302307e-05
2.98983375393987e-05
4.80426303221252e-05
0.00011785285593169
6.33518806323437e-05
3.29022030323747e-05
0.000142562619189286
9.7702617953477e-05
4.32219394965581e-05
2.71438581847211e-05
0.000117488099924819
4.49240548386566e-05
3.13876881426737e-05
2.95713417839989e-05
5.51688736372371e-05
5.88209653689553e-05
4.80528627679901e-05
0.000109812649721096
7.57368821476516e-05
1.38162642298584e-05
7.81814438467382e-05
6.17020821202561e-05
0.000102597315565265
9.97560615978377e-05
7.9980688186129e-05
3.64877334224822e-05
4.97979232819055e-05
4.77730370638095e-05
8.38328615055854e-05
0.000127188167136738
7.56046427921343e-05
9.1488983703942e-05
4.67128137449831e-05
6.4522110160499e-05
1.56070162037158e-05
9.9337887686022e-05
0.000119176223631954
7.80609879712344e-05
6.30159532237606e-05
0.000106179490716371
9.95709414800629e-05
4.00996795150627e-05
7.61195110398139e-05
4.64044187477206e-06
6.08683584459925e-05
4.57458626603789e-05
6.60266089997652e-06
4.09406341533601e-05
5.54892103683006e-05
-1.61859709058597e-05
5.41150646214677e-05
5.52797824460081e-05
0.000104910616868741
1.91579701039638e-05
3.94994217376656e-05
5.74776012719327e-05
5.75805506583161e-05
-1.96256613632867e-06
4.46357596417819e-05
4.65496888744622e-05
3.56502460140808e-05
7.37682094037575e-05
6.85820799214844e-05
2.69839904828896e-05
-1.46545826621644e-05
8.40524953848143e-05
0.000151082291882008
1.63159272507691e-05
8.96538921899291e-05
1.98113281963733e-05
8.37231620234859e-05
6.83211214786982e-05
3.95197702994737e-05
6.53120281401181e-05
3.41224999417197e-05
1.47061120417299e-05
7.5817590514429e-05
4.1090497537533e-05
-2.35377812334316e-05
6.18033935578155e-05
5.21147004555017e-05
-5.41634140844081e-06
6.92446805927024e-05
5.18074820821045e-05
3.78178266105256e-05
1.63810694544103e-05
3.48459035750855e-05
3.91581174535557e-05
7.98158219713138e-05
9.09229976582702e-05
0.000112004684297018
3.42238846101914e-05
8.27447891765497e-05
7.56595125624071e-05
0.000114008352776402
1.74092745008171e-05
5.85497023268183e-05
9.830809511337e-05
3.62489591775253e-05
0.000124710811595587
3.25591960674743e-05
2.09966801413827e-05
1.78107667320183e-05
7.87413268191864e-05
6.75033512901023e-05
6.85684487904267e-05
0.000105201834302179
9.02316174013339e-05
6.54746886640018e-05
8.24684245490739e-05
7.50784784539678e-05
-1.70170986425991e-05
4.24967517363025e-05
0.000111876726866626
5.57718770358907e-07
9.01422716920497e-05
8.25978574034118e-05
4.84857503254145e-05
3.0141342105693e-05
4.48796685121988e-05
3.34884659622465e-05
5.59461357856055e-06
2.07121985070462e-05
3.21762770462152e-05
2.75396983811835e-05
7.46988709501448e-06
4.69694702771123e-05
6.45088482073249e-05
8.01883329097466e-05
7.98669348654692e-05
6.17066839278611e-05
5.4657663290399e-05
4.35234138745358e-05
9.34081425960065e-05
6.3948226828345e-05
5.99817786004421e-05
2.17722902969219e-05
5.91080292910636e-05
3.26595345831367e-05
5.67941985349977e-05
8.21263270464825e-05
3.99486568219271e-05
7.54372919072927e-05
3.66672336911092e-05
2.60779888598395e-05
0.000107325317381834
0.000110280973902959
6.88772105976711e-06
0.000107251425169503
0.000104906690078864
8.14178634070795e-05
5.17402176775846e-05
6.80867538895241e-05
9.89314273552455e-05
7.04353277181433e-05
3.27688743357643e-05
5.51465888160005e-05
0.000108211848299411
6.77399164357366e-05
5.16116241767077e-05
5.02175195555868e-05
4.89725174087269e-05
6.72751023662142e-05
8.14044370106706e-05
3.73071280718644e-05
5.81587165259874e-05
1.22897556798837e-05
3.81614984738609e-05
8.70445964909182e-05
4.4152744880417e-05
5.50501096681598e-05
6.28572805728961e-05
5.70935411839369e-05
0.000112496660189989
0.000118717936963127
7.27164613759947e-05
0.000100672308021721
9.42904461929609e-05
9.76769658839861e-06
7.76420714435128e-05
2.53974235422888e-05
5.64300327728326e-05
4.40006279595085e-05
4.58374103585647e-05
3.82243273818979e-05
6.71017003815197e-05
7.35127921570312e-05
3.09164610793251e-05
4.68178034603516e-05
0.000124564680107266
4.42184425936835e-06
0.000110205655077078
9.64478594740874e-05
4.91572985858991e-05
6.44259492091366e-05
4.46476204357604e-05
9.62279170205091e-05
2.12966658586719e-05
6.03947550433564e-05
2.17209198576035e-05
0.000105737456830273
9.22083565358849e-05
3.87668583951798e-05
6.91253335401556e-05
1.52224588211586e-05
7.16859175334562e-05
5.5468286795754e-05
7.14674330840309e-05
4.27740170284193e-05
5.53281014153662e-05
4.62602069902658e-05
0.000144655287506857
6.21191181719757e-05
5.39468669255373e-05
6.84774352405623e-05
0.00010398149908253
1.2368940420383e-05
5.47605729691598e-05
9.02171822394066e-06
4.85735100047146e-05
9.50258730864293e-05
5.57667914035724e-05
5.27587972822711e-05
2.80015313203078e-05
4.20650111588089e-05
6.96330014625121e-05
3.49542359187257e-05
4.24999341626687e-05
4.53540704368812e-05
3.17016213908223e-05
0.000161533844602367
2.08624814157533e-05
8.8335803564158e-05
5.89594504503044e-05
0.000120909862433274
4.36335886879142e-05
0.000146908682176316
7.34104013576336e-05
4.7626381723964e-05
0.000115331252780078
8.98631664978685e-05
6.4594125899484e-05
7.8143139565338e-05
6.54554641125445e-05
0.000124559063589039
8.81452411613354e-05
7.34281781196202e-05
2.767248349306e-05
0.000103932845823752
3.74689881320234e-05
7.28959052391123e-05
6.74012272174697e-05
8.23059067276944e-05
0.000110991910444632
6.58937265504656e-05
9.43305497436895e-05
9.73162675623887e-05
1.67557612220672e-05
0.000100562186077245
3.01132405406136e-05
1.0033852381222e-05
8.64609762293712e-05
8.82112333187582e-06
7.05951927315652e-05
4.83524873819121e-05
2.96992729943471e-05
4.51322105984723e-05
1.23164343284742e-05
-2.17044180252475e-05
-9.42125740686656e-06
9.71525225982959e-05
9.5355706236813e-06
5.62559606617434e-05
7.14674760527019e-05
5.02158151006892e-05
3.62442410342622e-05
8.55559920172234e-05
6.16402497143881e-05
5.90079045475383e-05
7.89115731078307e-05
8.66531227157164e-05
6.39797953476485e-05
2.51717219469312e-05
3.93346104392042e-05
7.38997020849071e-05
0.000107875305895844
5.56795196056846e-05
-1.83081543016332e-05
4.06443649176208e-05
4.7155745642668e-05
6.28969170731448e-05
7.3498461451375e-05
8.80034431211523e-05
0.000112188986395161
-2.08502728523166e-06
6.36907953928674e-05
5.04783024948271e-05
8.29289845367428e-05
8.5781863285244e-05
9.08674723997618e-05
8.93562804764374e-05
-8.24653582099964e-06
6.03689512164591e-05
3.83925952093735e-05
6.98511948933619e-05
0.000104376437127821
7.20101316282475e-05
3.27444488140314e-05
8.19235859539544e-05
4.33586490626401e-05
1.91523261700531e-05
0.000111926629293426
2.42789160602754e-05
8.3000657536836e-05
6.66086592534401e-05
0.0001059355079594
6.3299181440624e-05
7.50297230536272e-05
0.000146679532093416
9.22996914243548e-05
8.11071351318842e-06
5.2170693694901e-05
5.38389431709416e-05
7.83554627364978e-05
5.45948690346071e-05
8.59489680623254e-05
5.36561337132797e-05
6.09365216126838e-05
4.53991063648363e-05
6.76892711495816e-05
1.8697251611148e-05
5.22735912815935e-05
0.00010952043079781
0.000105032135842293
3.54908154893802e-05
0.000104353312135237
3.16065795116207e-06
6.35784660046777e-05
3.8321306781701e-05
3.85818152990949e-05
4.14965707147535e-05
6.21862154347838e-05
5.79095224193022e-05
0.000104287374211538
4.3074878041536e-05
6.17766826868806e-05
1.37170732782499e-05
6.09835003842484e-05
0.000100307346392585
9.81059630046247e-05
1.31431995692178e-05
2.71917950596124e-05
4.16255145994904e-05
-5.95830230440483e-06
2.35799469880028e-05
7.63752051132461e-05
8.35006814906544e-05
5.11700698338496e-05
2.85380771164666e-05
6.00733099882067e-05
1.18094129635978e-06
5.01407843781718e-05
4.75618726558141e-05
7.99868313828141e-05
5.71180355148027e-05
-8.28071330338357e-06
0.000125451222475075
5.90460007335901e-05
7.84617568781559e-05
1.42520808505884e-05
-2.13182805326491e-05
4.74996454535551e-05
-4.5723371299824e-07
5.71951869392481e-05
4.58343711728924e-05
0.000106738136853791
2.69039605412232e-05
6.09196078557494e-05
3.51432905407643e-05
8.72587759685649e-05
6.63350611648711e-05
9.2991889544392e-05
5.47483563098356e-05
5.81452087151077e-05
2.09403200178496e-05
5.92522771423432e-05
4.34492298725224e-05
3.07093510631366e-05
8.34024568128356e-05
8.54403317194871e-05
1.97634374076498e-05
4.2516050094149e-05
5.52673287898063e-05
2.31076341291723e-05
6.52634431469011e-05
3.38447656094943e-05
9.09476067041292e-05
0.000106234605323724
0.000116903119016141
2.21058449510317e-05
2.97991307070354e-06
3.90784434528644e-05
5.04997183604312e-05
0.000106114441727071
4.75949482458295e-05
2.00771109131904e-05
-2.48328176711793e-05
5.9478295801588e-05
5.98591145077661e-05
5.22481887761882e-05
0.000108952544509022
5.80441655408826e-05
3.34746604319371e-05
1.04862947421041e-06
9.72794155981348e-05
6.8776012019575e-05
6.62582711526025e-06
9.73711767911136e-05
3.1297636922902e-05
0.000109426900280643
0.000109859719532384
8.15169105345506e-05
5.7588232746499e-05
4.46193591960519e-05
7.66218205084532e-05
3.00314005069313e-05
4.95376010939729e-05
8.02037277211456e-05
3.74441420207975e-05
8.79434849391382e-05
4.59175272868e-05
6.214205907399e-05
6.32835023352974e-05
0.000140789674937384
5.5352564335701e-05
8.36508731091922e-05
4.92936962057203e-05
5.59106931113324e-05
5.69184963010445e-05
3.30417057321968e-05
6.08280982855869e-05
1.98967421502228e-05
8.38833413506878e-05
1.64032075158807e-05
2.14969808652524e-05
4.91388163459327e-05
4.23710431340346e-05
0.000114381696770431
7.90361282115963e-05
2.42295930408633e-05
-4.9887780973399e-06
6.41888283303805e-05
7.70280116622617e-05
3.0809208918755e-05
2.77196064545908e-05
5.60064816774054e-05
9.94061826467852e-06
4.68545373931245e-05
2.63938772126294e-05
2.0312949307529e-05
3.80230297736381e-05
8.7955825454352e-05
6.67886779755839e-05
4.49417552287881e-05
6.75764420591625e-05
3.22712510807091e-05
8.81970817804521e-05
7.15850745143733e-05
1.64028928392815e-05
1.51558188810261e-05
3.28001278028699e-05
3.82916671625439e-05
8.03867106991514e-05
5.23794972590419e-05
7.55186367464699e-05
6.5866448420908e-05
0.000123372105962358
2.77647326640649e-05
4.79769612388207e-05
2.04908587735756e-05
3.49048645197896e-05
0.000119914856093665
7.01198493698222e-05
4.08986352431059e-05
8.51398557903315e-05
5.91627743600238e-05
2.25024965379779e-05
7.39024747372002e-05
8.0281384800068e-05
9.30524073997056e-05
0.000103087266395534
4.29569547864333e-06
6.50005197083715e-05
6.12917625133973e-05
4.34250046190021e-06
6.51035165141553e-05
0.000133032983694191
0.000119393978341958
9.59630202920324e-05
7.63880390188012e-05
9.14869249422351e-06
6.18587617442423e-05
4.86303174191214e-05
5.80262140269306e-05
9.68088895822263e-05
6.79454742542283e-05
5.03286249955758e-05
0.000104565879217855
5.09357236685723e-05
4.90983053660177e-05
5.59915893012906e-05
5.64541140645536e-05
3.05481047302818e-05
1.34115776476369e-05
5.00043339919012e-05
8.28903027249387e-05
7.24648435581942e-05
4.58287052527909e-05
5.355932095372e-05
7.78459279466921e-05
3.23105896981037e-05
8.3216109833934e-05
1.74482108825676e-06
4.68241741494864e-05
5.05279261498786e-05
6.87028793557037e-05
3.68245906104025e-05
9.52529715598248e-05
6.27926515994535e-05
4.13952755036836e-05
6.48821640163243e-05
5.55049399085596e-05
1.29503875412042e-05
3.18102527963914e-05
7.84444538752517e-05
2.52119139952939e-05
6.33527665288334e-05
5.82348407326529e-05
3.94590666554917e-05
3.47035438596223e-05
0.000127898675939273
7.10927398951353e-05
6.35128582795156e-05
5.29991960679457e-05
-9.12951084408547e-06
2.91525314716752e-05
7.7678154470515e-05
1.69317628321131e-05
7.49227142031798e-05
7.964124755985e-05
8.05771614132875e-05
4.6458632516349e-05
9.15326975558176e-05
3.84188513568424e-05
5.50731699388478e-06
2.90938927733085e-05
1.72913386983761e-05
3.08937945312228e-05
7.95915361568311e-05
7.82606923344531e-05
4.61429997006304e-05
1.99541053005004e-05
1.1560053111102e-06
5.7334347235327e-05
4.38939541064384e-05
6.94148901746645e-05
6.63909148329786e-05
3.17919685449285e-05
8.63715831518234e-05
8.18575140220306e-05
3.8286567743195e-05
7.69312550067854e-05
1.18647567068034e-05
8.84249829284452e-05
3.18932109935356e-05
6.27070165201737e-05
2.65879822336314e-05
0.000128395738375486
1.09626867748304e-05
5.03308667489839e-05
1.86136956350893e-05
4.18527516539639e-05
4.21628568534045e-05
2.36711966262811e-05
5.62596377503881e-05
4.90378914504681e-05
0.000122206206199362
1.81318414852681e-05
3.7056227297603e-05
0.000117997750911223
9.92848405891782e-05
2.49680301082235e-05
1.52307386273883e-05
8.90484684204473e-05
4.88239803793874e-05
7.94144418788832e-05
3.27403473042998e-05
3.88770801088237e-05
6.90676940958981e-05
0.00010471470001529
3.47649236275584e-05
5.72566678980827e-05
7.81206800871888e-05
5.52657691157466e-05
3.24550185602476e-05
2.01554192961214e-05
7.96526748022009e-05
3.64297643017267e-05
6.14636681325058e-05
7.82938447554695e-05
8.79178206167974e-05
4.4933579774712e-05
8.15588127173218e-05
3.59843152376142e-05
6.31806888093572e-05
2.11805778427706e-05
2.25954249343164e-05
3.13480294332319e-05
9.85814230540297e-05
6.2352378398576e-05
8.81515962015018e-05
7.85642629101905e-05
3.1779462154468e-05
5.65661039005738e-05
4.4971827173857e-05
2.68642285838404e-05
2.68795048394502e-05
3.13878735458944e-05
5.68446971289262e-05
3.19818440245459e-05
6.88562639508332e-06
1.88768843317704e-05
1.14087936356074e-05
6.28515290683941e-05
7.89937907508781e-05
5.88710692503661e-05
7.60328662448577e-05
-1.0196557371374e-05
8.44971382888331e-05
8.79509722591533e-05
2.7432582713217e-05
3.86149410256408e-06
7.09766283086745e-05
5.44104875625834e-05
0.000117094574938974
3.59717130064514e-05
3.98329331235513e-05
0.000142010565349331
4.79758206765094e-05
4.19091541928286e-05
9.64261248339604e-05
8.22569991165094e-05
7.43287369443377e-05
4.74078512314513e-05
8.07784173173667e-05
3.55758323852277e-05
4.17949632894026e-05
5.0139360790474e-05
6.6419680324035e-05
2.22730414564646e-05
3.72095929116613e-05
5.34402155405625e-05
5.94263984531125e-05
2.08551956705362e-05
3.56288047027362e-05
2.98519845109529e-06
3.9176525353115e-05
1.23643803196232e-06
2.65685740665592e-05
5.90081906227038e-05
3.37126716891995e-05
4.89473563285636e-05
8.37171678309467e-05
4.42312240932963e-05
1.45801559615388e-05
8.7471996961987e-05
1.87736786120028e-05
7.79185687376506e-05
7.89054841847199e-05
3.70056418234158e-05
8.64588117621536e-05
7.67464926021936e-05
6.99652262727796e-05
-1.4089995318113e-05
9.4961484689754e-05
3.73948844509106e-06
-7.17704668714263e-07
1.48477151758023e-05
7.39402548272671e-05
-6.09029258369132e-06
9.1963314489403e-05
1.21168319755285e-05
9.39199110840691e-05
4.91764377278448e-05
5.82954201629048e-05
1.51111568061654e-05
0.000104492981780027
6.02785466502101e-05
5.9842814710365e-05
-2.60419029379594e-06
5.99565988169354e-05
0.000104427641139165
-1.35282130146963e-06
3.67063752480818e-05
4.90898529877307e-05
3.85556330351336e-05
6.46345610582657e-05
3.37245307480911e-05
4.49092778687509e-05
7.51100217642537e-05
8.70978634901947e-05
7.19446664411213e-05
9.73415423942088e-05
8.83744961045204e-05
5.24925318343576e-05
-3.79161474143328e-06
8.10389410695444e-06
7.61443085578494e-05
1.35626759932921e-05
7.40819371289387e-05
6.20391634131336e-05
4.48340401500308e-05
9.16137803966054e-05
7.45273329417397e-05
9.37380308793832e-05
2.98210837913604e-05
6.20486968412008e-05
2.33335565900309e-05
7.78549142916706e-05
6.66491920707141e-05
5.45503274323381e-05
9.00789797208216e-05
8.35076259093295e-05
3.80622444731126e-05
4.57611173615055e-05
6.38506929766454e-05
0.000104986019623075
-5.45234746677604e-06
-1.39951355412322e-05
3.97671671506899e-05
8.21488561834664e-05
0.000115177180637064
5.63907826890778e-05
5.4119657470313e-05
3.90124275371124e-05
6.52225882010656e-05
9.82644420554392e-05
1.56005747976668e-05
9.17942911019905e-06
7.21761246936355e-05
6.3196079335744e-05
4.01199617935739e-05
7.87877493018838e-05
5.48859319895875e-05
5.49822621039889e-05
8.52535390674141e-05
7.64531374262782e-05
8.44428106116562e-05
5.83661289127802e-05
-4.10692051613669e-06
5.27993341392574e-05
5.24994397664481e-05
7.75602669467526e-05
2.64020999755325e-05
3.80204610947152e-05
7.09694750537307e-05
4.10791672363002e-05
0.000153608378396949
8.43694524415158e-05
0.000101727312654395
8.28271837804607e-05
4.73166348179022e-05
4.04459047248677e-05
3.03658812245998e-05
0.000120260085573531
2.69903320746699e-05
4.83169433637235e-05
1.73954562684074e-05
7.88822437205768e-05
8.25331570080591e-05
4.47536710574463e-05
4.62687926893566e-05
7.23642757859583e-05
2.97979848116274e-05
6.3879027490312e-05
4.14443074534432e-05
7.33266460033808e-05
8.1136931100708e-05
9.82870917351145e-05
1.33617576642097e-05
8.36378686692135e-05
9.26281252200361e-05
0.000100578677882796
1.57688256403055e-05
9.0046304866525e-05
3.84813816768615e-05
7.43881181984967e-05
5.46288946927177e-05
5.57186670876281e-05
4.99258828179545e-05
5.87923827132413e-05
3.5391890193231e-05
5.12024999422469e-05
3.41515519014776e-05
8.13393174988999e-05
4.40605022162482e-05
4.84639252033273e-05
4.57494197164446e-05
8.13110704042015e-05
5.87176600065549e-05
8.64441129488947e-05
7.10848796045039e-05
7.93903907175559e-05
6.96470477260316e-05
5.99605656518877e-05
4.58874475493457e-05
5.92083330309588e-05
9.58641878129857e-05
0.000132532310012679
6.47240823954829e-05
7.37752830999378e-05
1.04415466948267e-05
3.94617518706637e-05
0.000119590506254156
0.000124662198287633
9.18758316388384e-05
8.66341615822225e-05
7.76776594960987e-05
5.28283732633336e-05
7.20833975823777e-05
2.29359934726127e-05
9.18662024810997e-05
9.8594963566523e-05
-8.45483267861045e-06
8.85274610234454e-05
8.02516582465851e-05
2.05106235273427e-05
7.69108831574383e-05
0.000100392698138816
4.33762532175427e-05
5.01479943161647e-05
0.000102967025408918
6.75392802688599e-05
0.000118527939506866
5.9284939162339e-05
-7.78330317206093e-06
4.66715123070822e-05
1.06369207203144e-05
9.07602675157624e-05
9.94013561932759e-05
4.60192442152578e-05
4.95756115972564e-05
7.48439650493183e-05
3.78957728575527e-05
4.38670159695081e-05
6.32005734029238e-05
8.91434260762212e-05
-8.88385037032392e-06
1.84560911287809e-05
3.29610320147245e-05
8.18202963417579e-05
7.55805783748975e-05
9.02467075627036e-05
-4.88275851688239e-07
-2.38381692316374e-05
6.17500133969157e-05
7.87213966719288e-05
5.78251492303534e-05
2.1767874767397e-05
0.000119425716666176
5.78650796018971e-05
6.84822228475413e-05
0.000100679409815695
6.83785181329446e-05
4.7101979277758e-05
5.43578110492722e-05
5.86088877987468e-05
5.86833250961581e-05
8.56998062202222e-05
7.62620070550828e-06
6.60550011567901e-05
5.3038920294118e-05
9.15817881400094e-05
9.23786769410113e-05
0.000119129354564269
6.31536624485921e-05
7.0507997106885e-05
-1.16814439817465e-05
8.87642284497855e-05
6.9335374258398e-05
5.08132167987392e-05
7.71270533341813e-05
2.68831732532788e-05
6.26722026082864e-05
8.52011189112784e-05
0.000100456918794789
4.10672729289734e-05
8.63311055919642e-05
3.09806919517657e-05
1.591424787048e-05
3.69538783475313e-05
3.63462905829188e-05
3.71296929889589e-05
6.53378459009914e-05
8.64273943459362e-05
4.71681174883045e-06
2.57940044179246e-05
2.25850148380613e-05
8.62260060122978e-05
0.000141085144105121
1.05887134118745e-05
5.51352350710352e-05
9.31743907695692e-05
8.29318517768726e-05
8.14118835236594e-05
4.70267574687906e-05
7.55465376885788e-05
5.85332938693034e-05
8.40974930421841e-05
-4.68099557710277e-05
7.87332468190839e-05
9.41573695878803e-05
4.10718280902537e-05
4.92123586087232e-05
8.21870744945759e-05
8.06860013437778e-05
5.07624848336375e-05
7.73661225538128e-05
0.000122303862487199
7.9090789293817e-05
7.89502109596784e-05
4.58172202502345e-05
6.41718492148824e-05
9.14405305249129e-05
9.02888649508327e-05
0.000113362227278094
2.34273469903661e-05
7.92506605943578e-05
5.43857030284001e-05
2.51826640640416e-05
2.45426875223694e-05
6.70561552484882e-05
3.88143632822202e-05
7.01675948715335e-05
4.08562070225574e-05
3.16556138313145e-05
-2.61272476651829e-05
0.000131025901102664
6.35618104374806e-05
4.36147134964327e-05
0.00010599795113846
1.37255417650991e-05
6.48146285436628e-05
7.62913724127251e-05
2.26189102004042e-05
7.05017596283917e-05
6.77516970455129e-05
3.66172727566585e-05
6.84751867398107e-05
9.04685527551387e-05
9.63384597597375e-05
8.56406586352038e-05
0.000108933743710404
6.78515522777117e-05
5.79795308294953e-05
4.41048227721788e-05
2.18336337768901e-05
6.06095846596701e-05
9.00426827927586e-05
8.78404120657148e-05
0.000114448721221963
1.56342847017331e-05
3.74488454907928e-05
9.39129137804531e-05
2.98099490638922e-05
5.17620425305829e-05
4.21126732288936e-05
8.42834322474257e-05
0.000100796663900943
3.11295731774616e-05
0.000102225980222832
2.23126292891162e-05
4.09257272191538e-05
9.67377332685151e-05
9.37640550317513e-05
-1.15294283293585e-05
6.72707997713681e-05
6.65374419333504e-05
8.22818494143076e-05
3.2130290455654e-05
3.58114664862147e-06
1.31266545944193e-05
2.97355533814427e-05
2.58839017554523e-05
7.22058191498339e-05
8.2378861333619e-05
5.52765434091105e-05
4.60355125833578e-06
3.43132284658197e-05
5.41989677721661e-05
1.87060211631958e-05
7.2471079003338e-05
1.76509631821294e-05
9.04635642332091e-05
9.19344449961737e-05
6.17505327138949e-05
2.97833384018969e-05
0.000102900627509274
6.26086078429721e-06
5.50972089126663e-05
5.42641066213504e-05
5.19440040796279e-05
9.63608585998339e-05
7.80435504764173e-05
2.81191011920927e-05
1.73662178882878e-05
6.41443608512825e-05
0.000130256565721407
3.15983003900859e-05
8.66209514863684e-05
9.16746786087231e-05
9.99598022963024e-05
6.14834050087839e-06
2.64575907123504e-05
7.84328483156807e-05
3.20336527759965e-05
8.39700316982265e-05
8.07776983246887e-05
7.66073352055971e-05
8.95046403561607e-05
7.84922695791068e-05
3.90373837638964e-05
4.59892228838335e-05
5.94218321574803e-05
2.71841831656004e-05
2.12867100119133e-05
2.94069012012257e-05
7.55291509052393e-05
0.000102162246266523
4.50336279372828e-05
7.13237349593804e-05
7.06833757011922e-05
9.41125550133945e-05
1.0093458761539e-05
2.37108670743146e-05
5.37328334615217e-05
-1.42830207218725e-05
3.50051446934136e-05
5.7432263371022e-05
1.0314500134633e-05
5.04683524142667e-05
8.99837273047252e-05
2.63275190822741e-05
3.66094345643966e-05
9.0097629729032e-05
5.28642125430621e-05
4.44913614393767e-05
8.88308412243639e-05
5.8665854067783e-05
4.91337097636826e-05
0.00014782491469824
2.88592133524035e-05
8.97899716769177e-05
6.16402164979436e-05
3.61335925641901e-05
7.59064778408927e-05
5.79707104966349e-05
5.81962705799025e-05
0.000104254353147233
7.92259966849417e-05
3.47444730516752e-06
5.45007614566567e-05
2.39675885316519e-05
4.05098657960876e-05
6.43554109350243e-05
6.98265900355235e-05
7.41269846983302e-05
6.9576973549762e-05
0.000108665605559473
-1.84948848965105e-05
8.28283065255533e-05
0.000112604178954589
6.54161266701384e-05
6.68809245711215e-05
4.1468822944753e-05
6.14776422976695e-05
6.56566877731086e-05
2.92770134983278e-05
7.743739565048e-05
-1.4300861238435e-05
6.88076551077621e-05
6.69436820034849e-05
1.54889371343899e-05
4.50194780841456e-05
3.17926141780381e-05
9.24164655163464e-05
5.16265343315817e-06
9.22535043281514e-05
8.93543752254369e-05
0.000132053366371447
5.65830420575013e-05
3.49150955130002e-05
8.77181858306913e-05
2.97963982553799e-05
2.50342627943021e-05
8.75602658844826e-05
1.94697500992685e-05
4.93556411484507e-05
8.50533853371963e-05
2.65464298215326e-05
3.32212306652932e-05
0.000121958237907597
8.46117492001149e-05
9.30005188458226e-05
6.3591898242722e-05
1.65463646404087e-05
7.54551114957276e-05
-6.31407297527793e-06
5.14844033545068e-05
3.74607910271295e-05
8.16837609016882e-05
5.11198663192159e-05
8.42379635271899e-05
4.11633890853998e-05
5.22907285824618e-05
2.9629139876836e-05
0.000139169504236382
3.33946330606612e-05
8.07260373341481e-05
8.79175674308012e-05
8.89170054379674e-05
8.11547885235454e-05
0.000105322161281485
7.96363659307382e-05
3.39315147417681e-05
6.58770799142607e-05
2.80210141718874e-05
1.32636996231089e-05
7.93845692400414e-05
6.88636938667986e-05
5.32465269482606e-05
8.25434302483549e-05
2.67320619120279e-05
2.98269851020359e-05
7.98133867064132e-06
5.6119169954754e-05
8.85272364692847e-05
3.8802098356156e-05
4.50638615235499e-05
7.00685603061094e-05
6.27610572014224e-05
3.97040581290148e-05
3.76626145335227e-05
8.12924472137581e-05
8.40795887020124e-05
5.0935827605537e-05
0.000117470424664763
4.47938316941048e-05
-1.13954086424983e-05
5.78386848303147e-05
3.92213511556336e-05
4.52622050008614e-05
4.35574388035843e-05
6.98759498500892e-05
0.000110833757072405
6.84042066232534e-05
3.06410933791006e-05
2.44143110546867e-05
6.06698029639458e-05
9.58003124608433e-05
2.57078092852693e-05
8.30186628485395e-05
3.81058956203301e-05
6.61959053371317e-05
6.57270949518022e-05
7.0051873224618e-05
4.16199820706587e-05
0.000112475993900462
2.0640264093653e-05
6.04311432145185e-05
1.94156290462799e-05
5.29337254559155e-05
4.40835204314126e-05
6.50448461311464e-05
5.62651197116427e-05
5.50548545276629e-05
2.84612354209088e-05
9.24643705582323e-05
6.98600587242433e-05
7.16307087777708e-06
6.46948984956367e-05
6.50980643074195e-05
7.56696342634881e-05
5.24163595463081e-05
3.57996067147542e-05
3.85964511869588e-05
3.90884931562722e-05
8.65097407995943e-05
8.25473036976723e-05
6.45204998525756e-05
5.64543340387101e-05
0.000133284019558736
6.50681678175684e-05
-4.03961662082395e-05
0.000102897216601209
0.000114410960215094
6.92715901689377e-05
3.7550347502275e-05
-5.08112351270747e-06
0.000102542268881218
2.48379777774556e-05
6.09477702863299e-05
8.96271278651048e-05
8.60300487240018e-05
9.90090100132219e-05
5.83263013156968e-05
-2.04163664757127e-05
7.32872626150865e-05
8.23887944088791e-05
3.37222727636661e-05
2.46206411463122e-05
0.000105324261420696
7.79138404486521e-07
8.47107737943423e-05
5.11273414327489e-05
8.86753908779854e-05
4.37923906335471e-06
7.65311569957502e-05
2.49091695813485e-05
4.82071202906515e-05
3.50202414993672e-05
0.000116926996964131
5.97659117146422e-05
0.000109031874368094
7.81470946225943e-05
6.80476839491308e-05
6.37607968411339e-05
8.86627188282949e-05
7.13625157675912e-05
9.11682471790318e-05
7.28037817620831e-05
4.71074283241514e-05
7.80480014719866e-05
4.62627297048732e-05
6.42117639911759e-05
6.32363835194467e-05
0.000104997526734315
4.75924925690013e-05
6.24819490633689e-05
2.40502348906044e-05
9.8777004459478e-05
1.64468151800312e-05
4.28558116344631e-05
0.000103682781687621
4.78228642600248e-05
-6.62981407846766e-06
3.03980116030151e-05
2.56787600858724e-05
6.6460103353522e-05
5.44431781496839e-05
3.67433408105062e-05
-1.23046411905606e-05
4.6360444899038e-05
7.72127386506696e-05
6.16835362174582e-05
8.80953480866273e-05
3.21779203474353e-05
2.56793870240411e-05
2.73238411627931e-05
2.368425378966e-05
8.4017325186031e-05
2.57390710134717e-05
5.66849992070184e-05
3.97271409755521e-05
8.25513579711138e-05
0.000112305903625625
8.48937967113054e-05
3.3096775857202e-05
9.17800969360344e-05
1.88636115339188e-05
5.5060346575683e-05
2.69059428304048e-05
5.14896724451099e-05
0.000108082067804759
8.35146649288194e-05
7.83971667798763e-05
7.27488082183857e-05
3.81766055132998e-05
5.16143230101201e-05
4.52578960380191e-05
3.45900515925009e-05
3.13227753585564e-05
-6.52521716419666e-06
7.52612202181537e-05
0.000110046388863274
8.61983122186442e-05
5.55813071524864e-05
5.14903434520594e-05
6.92215740074223e-05
9.22100532189855e-05
3.90044446883061e-05
0.000114060744622269
7.69046685805637e-05
0.00015529983617989
9.46694165322722e-05
6.44537444273339e-05
8.40411962443812e-05
5.57726833999769e-05
6.99618755835462e-05
4.22085490165272e-05
4.77443469953742e-05
6.68015411994262e-05
8.86005723782306e-06
0.000100980326508686
4.1760716587841e-05
8.06978351259301e-05
5.36984190572453e-06
7.65285067414926e-05
4.333000102984e-05
0.000100138327857363
2.55350784996746e-05
0.000102405103625986
8.804016222674e-05
5.55059399707562e-05
6.36910872650898e-05
7.34022728117496e-05
7.32674475994396e-05
7.29285406548085e-05
1.39383410058191e-05
7.70871605754483e-05
2.45820818617737e-05
4.38104043241564e-05
2.60749200567429e-05
-7.38127256097633e-09
7.4277129209234e-05
5.13364617015263e-05
7.28466506658151e-05
4.9545899307505e-05
7.35291975076869e-05
3.9259996011669e-05
-3.11740279038686e-05
2.21012494263096e-05
3.87025038218256e-05
1.09106155142668e-06
6.43581094669709e-05
7.69959300282223e-05
5.26510001662275e-05
3.77642172190889e-05
4.73394592841532e-05
6.00407952840237e-05
2.06031631231513e-05
8.45777961364963e-06
9.04264135275522e-05
7.13248623033449e-05
0.000103257766638811
1.52559504866693e-06
5.85390156407239e-05
7.69268139411173e-05
2.29752493693565e-05
6.44308851658158e-05
5.44581942390829e-05
3.02051227946062e-05
1.00649153191153e-05
4.37907123460819e-05
7.40500766123287e-05
3.67670554895034e-05
8.72862123127805e-05
2.51899381436981e-05
3.58832451250415e-05
0.000119161507695427
-2.07756688468201e-05
6.86350058680073e-05
9.07806992792545e-06
4.43766375771645e-05
3.65619297244408e-05
5.91527837919544e-05
3.16357957059601e-05
8.38500831135789e-05
4.42655835650306e-05
2.91541071493781e-05
7.35110801094162e-05
1.36860828332332e-05
8.90212621619113e-05
6.36165420464729e-05
0.000104173513305716
5.13929685934865e-05
9.81553301115961e-05
7.04155297150587e-05
4.33529253339874e-05
8.17302941458059e-05
3.38768429504694e-05
5.2567401546795e-05
6.18777067061233e-05
2.8615567078505e-05
-5.35007195950208e-05
5.87631742867831e-05
7.68176224386862e-05
5.190937957419e-05
5.47835235415111e-05
5.40647406976556e-05
4.0869559259373e-05
0.000105131240021191
0.000126559832254746
8.23166334604877e-06
2.90573603184634e-05
7.86523443945502e-05
9.79654273437143e-06
8.19570199360113e-05
9.20280211280789e-05
6.61804166048866e-05
0.000123247197312179
5.58178838084297e-05
5.2676954219344e-05
6.59377897406714e-05
4.59581684562421e-05
3.92107354795228e-05
0.000103931443375615
6.65594253789015e-05
6.57208368462464e-05
4.71702940199941e-05
3.3559763921004e-05
5.69179638416813e-05
5.58149320843495e-05
6.77461705979317e-05
0.000121559713111351
9.1058715491502e-05
2.32353217597481e-05
6.88674546973478e-05
0.000136361769688891
6.85084336973876e-05
8.25689841611649e-05
7.3848306355008e-05
0.00010379118926164
3.92805726433906e-05
3.19656273853998e-05
-3.80932195036795e-06
2.93918369110552e-05
4.3367749575462e-05
-2.71224806455306e-05
1.86564976290978e-05
4.07774852378823e-05
6.05773598713951e-05
3.64187658295603e-05
6.43818276625233e-05
8.32976876067261e-05
5.96694814618688e-05
9.92779701109637e-05
9.36313381731853e-05
4.95267422992569e-05
8.43849126866603e-05
3.96360589049413e-05
9.41979703528587e-06
3.53313722509602e-05
8.38388042738542e-05
6.68269284982781e-05
5.74647343235838e-05
6.38412486621467e-05
7.85393394809731e-05
4.04227424456722e-05
-1.24010233926661e-05
4.20606474324913e-05
7.21720488022964e-05
8.18403273671585e-05
7.74233766310672e-05
9.05781909234313e-05
2.13035158678643e-05
5.47359575506954e-05
3.75455213761496e-05
3.29363831787131e-05
4.67631022590483e-06
2.8030157785115e-05
6.10735913672526e-05
4.91088587057137e-05
9.81908584902793e-05
6.66036968216707e-05
4.56197465977694e-05
7.27818481471835e-05
5.38827507653904e-05
8.16349241391561e-05
7.02318431281142e-05
6.96884475329561e-05
0.000100246167724058
0.000112209927631974
-5.63436554994845e-06
5.73078292520341e-05
8.04334282092906e-05
3.315001817113e-05
1.78641678703463e-05
6.15545257297005e-05
3.54797589080192e-05
4.61030409572125e-05
4.60983033477801e-05
8.74972946476275e-05
9.15375342804937e-05
7.47943051554193e-05
5.09250303232407e-05
9.9989211925275e-05
5.55770061327413e-05
7.04901941984472e-05
9.10809954820797e-05
2.89702985327183e-05
6.37183222375358e-05
6.19033411379616e-05
5.36684289748099e-05
3.1170200438635e-05
9.05812371312359e-05
6.07512340078933e-05
-1.87686460084619e-06
7.48607166375098e-05
3.88505090080254e-05
5.09460390425509e-05
3.27684735848164e-05
3.35113344032741e-05
5.32570597861512e-05
6.04847754177861e-05
9.40455195740116e-05
7.21263233669013e-06
6.15215125332134e-05
6.11123217186684e-05
0.000102008349578544
7.57147191492514e-05
4.71932430409522e-05
2.16317248964728e-05
6.89006985188415e-05
0.000108373068411674
2.60524941075774e-05
6.17551069868723e-05
2.42109321935065e-05
6.46472565666563e-05
4.79239769094783e-05
0.000120045554165635
2.54498107292835e-05
8.44702951340026e-05
7.85395473567202e-05
0.000102553433864447
3.13515054329508e-05
5.77054946952945e-05
7.4520311716091e-05
7.76073652681496e-05
8.36322292435671e-05
7.22894276032447e-05
3.71749019644012e-05
3.76612891797039e-05
5.98347830448778e-05
4.164760536339e-05
8.16187211673487e-05
5.41167883350013e-05
3.37225917354959e-05
6.12915122478301e-05
6.77144154384336e-05
7.41026658219797e-05
9.53356150074369e-05
4.04066093240103e-05
8.1238703360933e-05
0.00011039349036184
4.62009524946405e-05
6.83532530786989e-05
5.67901556059705e-05
0.000123057742990027
0.000104759443790437
8.57848055360425e-05
5.95635241235466e-05
9.98580185084005e-05
3.35819362284936e-05
5.76133733329451e-05
1.23909229074624e-05
3.08031867278099e-05
6.32095446818544e-05
7.75907363814004e-05
3.90257268419679e-05
3.65308220060776e-05
3.15362568433371e-05
4.16485084842986e-05
2.65611321356318e-05
0.000105043726089382
4.82130287851682e-05
7.75748659048026e-05
6.37396060717359e-05
0.000117452343388416
0.000109176905259225
4.49115723101523e-05
5.94225733559747e-05
4.05637145871951e-05
4.03902699687671e-05
5.30884951818203e-05
9.00320245550926e-05
7.23531325155906e-05
9.27600934334835e-05
-1.03752166930882e-05
8.16186231558248e-05
3.70463121917396e-05
6.96832984456174e-05
9.05097869351189e-05
4.94220599904328e-05
6.94956796519585e-05
1.29331426707382e-05
0.000106862612656178
3.71364725541038e-05
4.9696049890873e-05
5.64566462592172e-05
8.84409154786704e-05
4.48259269960925e-05
7.03971580453453e-05
9.47750744906508e-05
3.84622959241429e-05
3.7517373186517e-05
2.73278224134331e-05
1.98663071390081e-06
8.21370384493759e-06
-4.7877957525204e-06
4.93350627605749e-05
5.7067787912847e-05
5.90482014386745e-05
1.06815385690608e-05
7.23132988668817e-05
7.41341429560872e-06
5.24819747356602e-05
8.083071406517e-05
3.12051707393105e-05
0.000102288373728535
8.02502736241928e-05
3.13307320041581e-05
4.81651400047313e-05
7.81917424029008e-05
2.14666392335038e-05
5.36740864078843e-05
8.3145252409605e-05
6.76401383881407e-05
9.2588777378597e-05
2.93989193469784e-05
2.83739464639397e-05
0.000109978205724975
3.39103009191247e-05
1.6582328475996e-05
0.000116901338280828
5.99424231042827e-05
6.54337307528586e-05
5.98114493189182e-05
4.39100923395593e-05
6.11314867157843e-05
6.60879484829538e-05
7.11882015503887e-05
6.29625919510128e-05
2.82702337191441e-05
6.8593984853694e-05
7.9280837503104e-05
8.73553576064801e-05
8.66041855949906e-05
3.27263690527794e-05
5.06069473445997e-05
3.5331209866087e-05
9.39776027734692e-05
7.32425921266519e-05
7.38963093580641e-05
5.88294262646183e-05
5.21328981493075e-05
6.58521567498746e-05
0.000111519408248855
8.31554013022299e-05
5.35762394796537e-05
7.01689925715542e-05
7.67494619621573e-05
4.97055726863234e-05
4.68820843272639e-05
5.65009298819715e-06
3.6638422113907e-05
8.42195251707635e-05
7.6186700196592e-05
7.123207016177e-05
6.23574209432715e-05
5.59085549029717e-05
4.9621771037415e-05
6.94515759628481e-05
3.8204538771816e-05
1.86894084297036e-05
3.94664196096299e-05
8.38028925145762e-05
5.05972021261328e-05
8.0216444649589e-05
6.07785603772638e-05
5.31111512678059e-06
9.24964157345435e-05
3.47937946247204e-05
1.02560834244164e-05
3.43897223706941e-05
4.64771197614368e-05
7.60401195391825e-05
8.21508474092388e-05
0.000111509541022237
-1.45455253217744e-06
-5.17862292113756e-06
9.28924605593939e-05
8.73425050550475e-05
0.000125924586259272
7.27571907356088e-05
4.96340896133016e-05
5.31237666445525e-05
4.06054935087728e-05
4.29836642396188e-05
0.000101076103239932
4.67145510324995e-05
4.39863461208033e-05
8.63132501499893e-05
3.75938056201133e-05
7.81787544716049e-05
2.62783236364189e-05
7.8934382187528e-05
4.97222454532769e-05
8.43611807326917e-05
-3.33907629807318e-05
4.30617502180054e-05
2.04239659548092e-05
8.08552362499849e-05
4.67205543277552e-05
5.41528783351637e-05
2.91784230732411e-05
4.07462800421646e-05
3.76156557726641e-05
3.36770667154312e-05
3.38967295321055e-05
2.44674735999803e-05
5.84974928742092e-05
3.35063110038388e-05
9.11163014564546e-05
-9.06312431941089e-06
4.68494020058756e-05
7.99484142586011e-05
3.94997132346128e-05
8.66858330328484e-05
0.000110955612588443
1.19533979965191e-06
5.39141908004993e-05
0.00014519535389836
4.98567347023161e-05
2.58273733963933e-05
0.000136643728982172
2.97941711615053e-05
5.23423770707851e-05
3.18143120300747e-05
5.66742214897434e-05
2.06809189563845e-05
4.39139869580118e-05
-1.94615692462358e-06
7.5141126559727e-05
3.97739033434696e-05
0.0001045768082918
-6.88708387681504e-06
3.63438095942967e-05
5.62699733662696e-05
6.01909609551966e-05
5.01397699255839e-05
6.20842011063662e-05
4.49621973186524e-05
0.000104803491888628
3.45496378115165e-05
5.9070550422086e-05
-1.00001572645564e-05
-2.3995529877868e-06
6.69785548908428e-05
3.80356591357515e-05
9.93759832462932e-05
2.65283565569839e-05
4.4117949918737e-05
6.46877754732997e-05
7.92190130579068e-05
9.59420722736301e-05
5.04112994478368e-05
6.11983046551908e-05
3.14637220091426e-05
1.05770537334117e-05
7.36903236046329e-05
7.78004763358195e-05
7.64306471010533e-05
8.89796400902763e-05
0.000138794581473621
1.31249796523205e-05
0.00011309546166547
6.80132925097706e-05
1.67455434866431e-05
1.37282897825309e-06
8.60683660837496e-05
9.2531766481274e-05
3.5691015389673e-05
-2.81474670886356e-06
5.54974226465745e-05
4.4070681264394e-05
0.000118614756324528
5.4157013157164e-05
4.06993425827011e-05
8.4041023288302e-05
0.000149237680091684
6.47499306133085e-05
7.25187936436484e-05
3.33280747305917e-05
-2.65389735637687e-05
5.23898730666927e-05
1.85177124610587e-05
3.84292324915674e-05
5.23451449250539e-05
6.50194273544887e-05
6.69831427362093e-05
8.16939587734025e-05
0.000113584187568146
6.8394483543852e-05
6.85779224790303e-05
5.69311264198986e-05
5.00112703294339e-05
6.86322967976609e-05
3.69895099877339e-05
7.49243904027181e-05
3.7818398097072e-05
9.10265193322538e-05
3.16191025388551e-05
5.48122281398939e-05
0.000139147521158943
8.56190485341808e-05
-4.61053395553238e-06
5.97243748236634e-05
9.73458144167075e-05
5.29783590027106e-05
2.37148608945385e-05
8.2937724747903e-05
2.45001270610853e-05
7.50960950221273e-05
4.31700979432876e-05
0.000114613585346016
8.06657723021895e-05
2.9670410538496e-05
-2.91352851733557e-06
0.000101157150365583
5.00990066944232e-05
3.85816523968036e-05
0.00012752545487769
8.63228625979569e-05
5.86857498539088e-05
8.18610348378381e-05
7.52884255824511e-05
4.97552726274739e-05
5.8244504340272e-05
9.0255355939227e-05
5.9785295538201e-05
2.92708991189278e-05
-1.65706254841058e-06
8.51733997656054e-05
7.36029674671381e-05
-6.4319691173114e-06
-2.06109972375948e-05
9.82971267110254e-05
6.58004011598952e-05
6.2817355860054e-05
8.44006091010145e-05
4.87201215537638e-05
4.21763014384267e-05
2.08733347753127e-05
6.21539438405832e-05
7.29257587562323e-05
9.48911765923419e-05
7.46123258245639e-05
1.16572621462685e-05
8.24245977690616e-05
2.40153938256911e-05
9.56697238013364e-05
1.83474541086549e-05
8.74421928326473e-05
6.22367334968951e-05
8.59951969409688e-05
9.56214885792171e-05
7.23837410984983e-05
9.87666415135025e-05
7.34906872914802e-05
7.71547182718651e-05
7.77348425951017e-05
2.35304368283136e-05
4.41044739560262e-05
0.000108334637959419
6.65942150509146e-05
5.82374737533301e-05
7.06760256720804e-05
5.73221993931247e-05
4.64772133012584e-05
5.29825595431751e-05
1.58704513572076e-05
6.47957807639037e-05
5.96147520402099e-05
0.000105495552222319
0.000125081254888252
8.91852632358034e-05
6.55502814136411e-05
1.26352046088747e-05
6.93702552967194e-05
9.14773776410082e-05
0.000114122479312408
6.08310160411979e-05
3.00002936206572e-05
-2.11532822801638e-05
5.60024435171857e-05
9.64305539187224e-05
4.7623767401579e-05
3.78200787704247e-05
9.19609083639832e-05
7.47285848997879e-05
8.58843908622102e-06
9.47272015989725e-06
3.12896928875772e-05
3.17478785866424e-05
3.66879888640329e-05
5.7332329110019e-05
7.85822321556738e-05
6.19082243012314e-05
3.68795765550821e-05
8.36863554294162e-05
5.01183196076517e-05
4.79617828502529e-05
4.0438531151657e-05
7.06123478516152e-05
0.000132410446841394
1.4611163382296e-05
2.64338742208369e-06
6.99996792267984e-05
4.80409863964641e-05
5.95489502403131e-05
4.85972791629165e-05
1.26071845440645e-05
1.60962928969751e-05
5.36700425364304e-05
5.35832052697314e-05
9.09861273133092e-05
6.87369328114568e-05
2.77094671985595e-05
9.13400495594878e-05
2.13200496802001e-05
4.24466570211844e-05
5.04998530065553e-05
8.21246563154928e-05
2.11064655944778e-05
3.47676233217213e-05
3.99523769541343e-05
5.3416024470927e-05
3.39562066393683e-05
6.07519679476059e-05
3.20912868551304e-05
5.94728999850166e-05
4.56871736162988e-05
9.84853511788993e-05
7.5250226276864e-05
4.12748348306833e-05
3.51884148690527e-05
0.00010113070599926
8.68320310465327e-05
5.60251849764317e-05
8.63638879109941e-05
0.000104943189590733
0.00010309663508791
0.000139331652636402
4.71686108234103e-06
5.52916964519598e-05
0.000114892137701933
6.93861931048632e-05
4.16335956629761e-05
0.000110438504878585
0.000125927010044952
6.89129973571393e-05
3.05003611284962e-05
3.20833964854198e-05
0.000111325437118831
6.98526775428816e-05
0.000128849287594401
2.00888573658044e-05
1.17246083363843e-05
7.697319559697e-05
5.06715586325862e-05
8.94001866886693e-05
2.12287029895547e-05
7.14233238573581e-05
0.000102738509328854
3.83429364628853e-05
7.01500030189123e-05
0.000139652554926328
5.44242765809143e-05
2.79120190413019e-05
6.65649372996707e-05
2.58321162985083e-05
1.92242354822067e-05
7.8958238925281e-05
5.97815720730047e-05
4.46259547669432e-05
3.87802296489905e-05
6.58093632344062e-05
0.000107725694702643
5.220378324392e-05
3.77794242801422e-05
0.000100668680640276
1.61721733352237e-05
5.37951305004787e-05
5.75361608576285e-05
7.60491456880434e-05
0.000112098614043115
7.43972336048075e-05
1.38609888491756e-05
5.86726821586948e-05
8.69584531623792e-05
3.5198376120757e-05
6.05828140526067e-05
7.28222999356976e-05
8.2840104723746e-05
5.94463132490669e-05
2.57415802641878e-05
6.97200678536396e-05
6.91837366146681e-05
-1.19589068605401e-05
3.24245329566009e-05
6.07337840176859e-05
0.000122159411460897
0.000120382142372096
2.24776023275594e-05
0.00010338523164443
7.62969299527739e-05
5.68343768141963e-05
8.17194916730598e-05
5.47021661365892e-05
4.53872690222803e-05
2.12001103544915e-06
4.77076778590529e-05
1.63855859677235e-06
9.56658345064451e-05
9.80252005387996e-05
0.00010768238442559
6.72674813401687e-05
5.42720825923222e-05
2.10255773316377e-05
5.15159784046495e-05
2.10001131252951e-05
1.65944487835022e-06
2.92227992926023e-05
7.07327095792366e-05
-8.77273833729928e-06
7.3361404980317e-05
4.23706851179458e-05
-2.9644115649879e-05
7.08567554866041e-05
8.22908191320066e-05
6.41436030736314e-05
2.1319805076787e-05
3.86180257707834e-05
3.57626133503008e-05
2.55156813616715e-05
1.55027963871917e-05
6.80759771614998e-05
3.50856113923945e-05
0.00014943610760392
0.000103091929664716
6.64156560009514e-06
6.42319046792477e-05
8.71896679368548e-05
9.73690955761025e-05
0.000105741494244066
1.60847865936078e-05
6.0063692241848e-05
6.34000455809012e-05
0.000127447155178939
6.08010655654975e-05
5.61385808460063e-05
2.86121539874916e-05
4.01700213674622e-05
6.91681014318651e-05
0.00012853268795644
3.46958725259774e-05
2.75127079253959e-05
0.000113172205760923
3.5960154331877e-05
8.16036879296663e-05
0.000101801919114659
8.00842044250011e-05
1.6321426255843e-05
0.000114051013248251
-1.29410542620431e-05
7.00095587194051e-05
6.6935403809852e-05
5.36262897548842e-05
-9.37476511872725e-06
8.56038722202761e-05
8.95579975607757e-05
8.16018200109235e-05
6.57763616580584e-05
4.84276772536429e-05
9.96178670401533e-05
6.27782625238848e-05
6.12262534242523e-05
4.29153705724455e-05
2.93016280499983e-05
4.87643411215873e-05
6.94953975478059e-05
4.22158539777955e-05
1.40709977864781e-05
4.75376043288776e-05
2.36168776520179e-05
4.92387313876396e-05
0.000151883879743436
9.17045981844635e-05
3.85847533409719e-05
4.6077976398493e-05
5.76779321776396e-05
0.000103674659125291
6.84366361922034e-05
4.82436204472577e-05
5.37726966461014e-05
0.000111312065485615
0.000157044463501123
0.000105235615633685
2.75957294037764e-05
5.08733831599855e-05
7.73797154759752e-05
4.19118896140977e-05
8.26031473082481e-05
5.81771987539501e-05
3.56305294026126e-05
5.5677008150037e-05
0.000102853718517759
5.51267566018123e-05
1.22013155155462e-05
8.26995581439793e-05
9.30301400216933e-05
7.25647375485308e-05
-1.59393347386784e-05
7.6773248678109e-05
2.17015743937349e-05
9.11468130867415e-05
4.65162373833693e-05
1.6789954520014e-05
6.62431179636764e-05
4.58613375653327e-05
6.22890832917179e-05
9.94666700331768e-05
5.52337436928654e-05
7.59099023056838e-05
3.33373755546219e-05
3.73430337776574e-05
-6.2998554246242e-06
2.20890292838764e-05
7.79443580243692e-05
7.53252488801326e-05
0.000104967859932688
5.41501353306791e-05
3.1582102714084e-05
7.52841501896895e-05
4.10277107107545e-05
4.49509971986966e-05
0.000141651376802331
4.93242696466014e-05
4.66551923581545e-05
3.46876645647708e-05
5.96636948567982e-05
9.96051669899425e-05
4.1533142924453e-05
6.34461015645459e-06
-6.96306732609445e-06
7.75929274328693e-05
7.58751705270001e-05
7.43066587852307e-05
5.43381463675853e-05
8.23157815960621e-05
3.64135314043808e-05
1.64287157364284e-06
4.18783308126781e-05
9.86881534336342e-05
9.49337980199295e-05
6.02453848987525e-05
2.85092267350907e-05
4.51301432425204e-05
5.69115444033199e-05
8.62356108428625e-05
3.49009791416826e-05
0.000120538533929348
7.64633424622573e-05
0.00013431569399808
7.25639408304209e-05
1.79077127324366e-05
0.000110944743586631
8.25596435618034e-05
0.000111339394928192
5.97739717945275e-05
0.000106602630330258
4.12542437845298e-06
9.5704714311962e-05
3.91933071784433e-05
7.71339107818968e-05
7.2217306765275e-05
4.87719494737027e-06
0.000105704771226511
8.98184826711511e-06
4.68582585539601e-05
-1.03467327159848e-06
8.18050434321901e-05
6.41057671444667e-05
3.75433332130384e-05
6.91940162108643e-05
-5.69117241599722e-06
-1.98228172528656e-05
4.0393498796041e-05
6.24112117675601e-05
7.11343471502471e-05
8.8768068487177e-05
4.5368915292013e-05
9.68949715092598e-05
0.000112570252309342
3.33681850021418e-05
8.71104632771531e-05
5.8366561218443e-05
7.9388253500247e-05
0.000109181708587167
6.26447078720113e-05
5.85948792331673e-05
4.6675924662462e-05
2.47655233407557e-05
5.35972508323074e-05
8.20829392698075e-05
8.07554281874934e-05
3.29744718326651e-05
1.50623747174575e-05
8.79552150244216e-05
3.60882912224222e-05
7.12842343955109e-05
4.75422193785462e-05
5.44051855445304e-05
4.02815570762723e-05
5.22463562021093e-05
2.6040273508496e-05
8.96629289685355e-05
6.76117187626912e-05
3.09284346369477e-05
3.2521007592296e-05
6.97849560364012e-05
1.69533224182575e-05
7.81594515217099e-05
6.18414066631646e-05
2.99408114061106e-05
1.5739102808359e-05
7.20565448666223e-05
-4.39020922239753e-05
5.823268698898e-05
3.82395949839643e-05
4.42339347774892e-05
0.000100583800309422
3.39415561215737e-05
7.74488783119199e-05
4.48348614558805e-05
6.21577122186088e-06
2.68702529753228e-05
5.83956356690759e-05
9.00950785959541e-05
7.49705479787406e-05
9.80606347039344e-05
5.86037065075488e-05
0.000104657007937444
3.26208252834891e-05
3.3931850524287e-05
6.50548033038507e-05
5.90373102710099e-05
2.67776094379382e-05
7.17655236160411e-05
6.66097517045822e-05
-7.82191440539101e-07
5.36069959709127e-05
5.07884237710011e-05
0.000106490693346143
6.28264155383864e-05
2.72950104057161e-05
7.50247845029161e-05
4.85331745810731e-05
8.40312279154886e-05
7.05626035051671e-05
0.000100518121851057
5.70059124847879e-05
2.72424227532448e-05
7.86508345699016e-05
1.40081986087978e-05
9.28366286848361e-05
7.20613683721053e-05
2.34382320702894e-05
2.80170357566841e-05
1.84045831051968e-05
6.67640696885422e-05
6.16121194279377e-05
6.80248453737858e-05
7.67097454176331e-05
6.20875710307662e-05
5.96821421869495e-05
2.94662778874424e-05
6.10055926378554e-05
0.000104603836564728
7.25795926933132e-05
6.27960695607914e-05
6.89137342596898e-05
5.24742253028101e-05
8.79685469751141e-05
1.38468310205175e-06
4.56606894912822e-05
8.14238505299841e-05
2.73348377155871e-05
5.6665655611478e-05
6.21294130968256e-05
-1.37148914259836e-06
2.92748015745031e-05
9.78941590248221e-05
4.42556854768096e-05
9.61696905677456e-05
8.2007334924544e-05
7.00707387700723e-05
4.48511237931499e-05
9.6339329369361e-05
8.17487094256997e-06
8.81628657749886e-05
7.05151104775303e-05
5.09633464156576e-05
4.26144968973912e-05
8.20063393832699e-05
3.89332626422966e-05
3.37109133168273e-05
6.9364604478851e-05
3.0585461874302e-05
4.90982873663962e-05
1.11715115315934e-05
0.000133476264374292
8.34108558949063e-05
8.46255925135305e-05
7.35765411243023e-05
6.65025385394286e-05
8.76926793973191e-05
4.76115355921339e-05
8.08163842221168e-05
4.04777681039814e-05
5.03730024540134e-05
1.42997017763691e-05
6.29462961279132e-05
5.82019097305822e-05
5.93164052910077e-05
5.82837326503907e-05
5.69975982833366e-06
7.75948339984678e-05
7.15339695106595e-05
5.98126258031676e-05
4.8304735198029e-05
3.39992591324611e-05
8.46224014854896e-05
7.24221491996886e-05
4.92553033930775e-05
6.65638711219343e-05
4.16442504724309e-05
7.56179115862074e-05
4.52417351158482e-05
6.98326289518338e-05
0.000103340096039249
5.84405182458187e-05
4.38032017498068e-05
4.20586936666447e-05
4.15175285607423e-05
3.15236334779819e-05
5.20254948675098e-05
7.02761124656464e-05
6.76990394257945e-05
6.42067311440126e-05
6.92939022615484e-05
2.94892865901447e-05
8.36951030874318e-05
6.67945152823251e-05
6.87857544765606e-05
0.000108246032909792
4.08445628874342e-05
-1.41495711484398e-05
2.8920839188838e-05
8.2224378855947e-05
2.95015666180666e-05
5.31478128704479e-05
9.85820172649369e-05
6.2633706403256e-05
5.16984691110236e-05
9.29229955809539e-05
4.8033618045246e-05
1.79030183928244e-05
8.40403800309177e-05
4.20149658643392e-05
6.64402927588848e-05
5.96511512211102e-05
3.49973547696214e-05
4.76555286280808e-05
6.06561427300558e-05
3.63623792200476e-05
2.82855293741659e-05
9.58863284322503e-05
3.20258301350152e-05
6.01135096431471e-05
-3.06125855126208e-06
6.3657210298785e-05
5.27993849752884e-05
-5.63571094193746e-08
8.24374846867075e-05
8.35691622546511e-05
-4.31915798532983e-06
9.41708042214251e-05
4.90031078916229e-05
3.04977741017295e-05
6.69818123233497e-05
5.97820305634333e-05
7.78812725383745e-05
2.11624002532655e-05
6.14241433793877e-05
0.000112661684511342
5.8873870787232e-05
6.24445473300975e-05
7.42342819027108e-05
6.02638791135804e-05
1.36945593363914e-05
6.99718321317955e-05
9.05657942209757e-05
7.56296512598347e-05
1.83809273277971e-05
9.1361139507948e-05
8.42302901177268e-05
8.31946380558743e-05
2.13839956152529e-05
1.97728936292721e-05
3.04667016352158e-05
6.62990132081054e-05
7.07524543547113e-05
5.19142610190444e-05
8.37979480161195e-05
9.06951342104422e-06
3.95575392065531e-05
4.77109125405329e-05
8.03477850433441e-05
2.02778680058609e-05
3.28237222368303e-05
9.58756842097699e-05
7.52784579558519e-05
9.4327577011867e-05
3.8202446045966e-05
4.32418047666853e-05
9.20693771807653e-05
1.0823845048767e-05
0.000107884868328536
6.74092117195316e-05
4.20705404619099e-05
9.50727958141318e-05
7.89881613470309e-05
3.9163308977151e-05
1.99445953289772e-05
3.84930450877984e-05
6.84952200141233e-05
8.46914872974977e-05
1.02791991298795e-05
0.000100572924002855
9.6602725475948e-06
0.000117562648902693
5.74002850639278e-05
6.70137932933748e-05
3.60298219729615e-05
9.13720572587732e-05
9.45352773266115e-05
5.26041914818628e-05
9.01890753562209e-05
4.14196309682119e-05
5.03576044502439e-05
3.38461885671086e-05
6.50250743412269e-05
3.58140325594346e-05
9.69996590835888e-05
6.25340232609861e-05
6.41729065001216e-05
3.23051750907867e-06
5.37539523197688e-06
6.78742055666785e-06
4.69826265801769e-05
7.41583686291665e-05
9.67343549641487e-05
2.74132957680567e-05
2.30807283765475e-05
2.92423486252745e-05
4.94256389346201e-05
4.17058641483613e-05
9.72669003281481e-05
4.37900111765051e-05
9.29769339334139e-05
5.39088440626732e-05
1.44476236258787e-05
7.22821219800845e-05
8.80929197212164e-05
5.84397561293041e-05
1.65620364054749e-05
8.16603127460609e-05
8.94620024211147e-05
1.30373614356287e-05
9.71244127049729e-05
6.32890993782902e-05
8.97963923385291e-05
1.44394428094927e-05
2.00752945225421e-05
8.25009838316679e-05
1.10344913731402e-05
9.62015714738134e-05
9.31818472786212e-05
2.85265142725105e-05
4.0388143884436e-05
6.15005054608025e-05
2.78882164082821e-05
4.43115523526369e-05
7.50167967048318e-05
-1.28399473174695e-06
2.95042616161481e-05
7.51439056029363e-05
0.000117402561626027
-5.34171867130166e-05
3.66516845716581e-05
3.53192624690843e-05
4.37054687032365e-05
6.88205947591531e-05
-3.77307243454542e-06
0.000123705440707759
7.28864331913395e-05
0.000103675726128317
1.19860015741739e-05
2.26203143609274e-05
3.91801726486369e-05
8.34741170313235e-05
1.59818410275153e-05
2.49680140000828e-05
6.49452379499118e-05
2.90914360492283e-05
7.19919188588147e-05
8.94737428225349e-06
1.07390216928166e-05
5.85401302271509e-05
6.73176541330843e-05
1.98970218439617e-05
2.15513120173154e-05
4.14148407091622e-05
7.41118058863559e-05
5.23366045826218e-05
5.05726061697584e-05
0.000110133449707867
0.000101120945521242
7.87938466526287e-05
5.76853156849668e-05
3.21157791443161e-06
8.88333648541605e-05
8.47472165779633e-05
6.01047299477601e-05
6.63993923477644e-05
1.60969489549992e-05
8.32318311295818e-05
6.80406824971376e-05
7.03178409704554e-05
5.82353591521049e-05
6.62228956979575e-05
2.95326457505837e-05
4.66183637286461e-05
8.02718302035589e-05
6.9525595177758e-05
5.51688332675029e-05
4.57266751632744e-05
4.64949526589733e-05
2.15721775637965e-05
6.3828322140423e-05
5.01540224574056e-05
7.60899048444097e-07
1.19745712757892e-05
4.47862283651289e-06
6.15579042451722e-06
9.5690673964189e-05
2.41752099317935e-05
9.05818014729891e-05
4.22072721614182e-05
6.33020133376271e-05
8.41456433008934e-05
-3.05019334668868e-05
3.53205723489706e-05
5.98127318877852e-05
1.93332908553628e-05
7.81342187107638e-05
4.43873511469376e-05
4.69511195162386e-06
1.32793841865203e-05
7.71741998022017e-05
5.07954843940693e-05
3.44638233060526e-05
-3.04630425061156e-07
0.000121865774069496
0.000108533300741541
5.96583564147797e-05
4.87067048201032e-05
4.35314372725711e-05
-3.40292494141226e-07
1.01464449765073e-05
4.43888539635139e-05
2.69981616156681e-05
9.20681940848015e-05
4.47706548675325e-05
7.03367810656544e-05
4.03703674360171e-05
7.15754681659307e-05
6.0985375993946e-05
-5.45817487758268e-06
5.593817464056e-05
-1.48615343765157e-05
3.98801858738924e-05
4.76409796174055e-05
8.41861626475797e-05
1.77873695532386e-05
4.5076747994381e-05
2.58746168304616e-05
3.08211182166871e-05
7.91915586084791e-05
6.1583150946109e-05
3.35452288892869e-05
6.051546677802e-05
3.86789590584185e-05
6.24781724561839e-05
6.43954646195914e-05
0.000103647694006359
2.17551502943004e-05
4.89579614414415e-05
-1.6143785784849e-05
3.14109064610515e-05
6.15838255977515e-05
4.33277848584618e-05
8.36187364150936e-05
8.05666643694168e-05
3.18497248656177e-05
2.22217712707833e-05
4.42065372136304e-05
8.05705258830855e-05
6.32865966473479e-05
6.17227596253943e-05
-3.82216920416838e-05
-1.75198088075948e-05
7.74050680249269e-05
5.59042094687818e-05
1.66504620403747e-05
0.000119007783021986
8.31978042077554e-05
-3.90217148700187e-05
8.73329062999721e-05
0.000128989943812609
4.03007091420536e-05
2.28254448028967e-05
7.43300986050429e-05
4.29418954871397e-05
9.88246423735029e-05
6.52692531940736e-05
8.1588914391064e-05
3.42753483932386e-05
2.70776289250043e-05
0.000107920429190799
6.54065035531175e-05
-2.91550770021026e-06
7.32649625496463e-05
8.24649278369327e-05
9.67973325058263e-05
4.66357491995631e-05
0.000100586447043552
8.37438832271788e-05
1.02751762450258e-07
5.53160681166142e-06
3.87998608101058e-05
6.6716895546518e-05
7.35778136024215e-05
5.53078431735606e-05
1.05893365001992e-05
5.41704564723347e-05
0.000107518613493011
6.44702760769373e-05
5.28005910528625e-05
3.80165672527325e-05
2.24058117436557e-05
7.05230653895422e-05
6.67766635863993e-05
4.60950156900636e-05
-3.60200586212693e-06
8.63135158557221e-05
7.74347969022666e-05
6.41132263365962e-05
4.27165762649645e-05
1.97815404741342e-05
9.0519684369021e-05
4.84769297712255e-05
6.71675064830309e-05
5.28828636437274e-05
2.10121880609488e-05
8.72782684481088e-05
9.72036315922347e-05
7.35110828940661e-05
6.63816399441159e-05
5.37609609315728e-05
4.55307318739109e-06
5.6797931366868e-05
4.48478667380315e-05
3.86757435282093e-05
5.43775460708429e-05
7.54983729228098e-05
4.27662652183049e-06
4.54506435084944e-05
8.46184568247673e-05
5.25548775821674e-05
2.46323791309314e-05
6.28086008198035e-05
2.97874110528617e-05
6.30460013447478e-05
7.41784577372138e-05
5.33242434970295e-05
5.86374946075905e-05
9.04229040847012e-05
8.94371874621241e-05
-1.969803600016e-05
4.64743663951879e-05
2.7889029001057e-05
4.00885351889932e-05
4.64772947462236e-05
2.93887090042608e-05
5.94295718953067e-05
8.54105215875202e-05
7.51562542282626e-05
5.67641118128203e-05
3.45786618327171e-05
8.33523540974483e-05
8.35500378174136e-05
9.85088431908214e-05
7.67705526942286e-05
0.000132946584427981
0.000120521010193002
8.32298626255126e-05
-5.4059331791814e-06
7.23682294855596e-05
8.49654939655747e-05
5.16664950080885e-05
6.39375903991887e-05
4.55449662629679e-05
4.91131210288917e-05
3.8584650885576e-05
0.000112755995069957
2.73723048948698e-05
7.80974851506142e-05
4.93135801672974e-05
3.36446012244741e-05
4.41085820869346e-05
7.82255167931361e-05
4.24470442246753e-05
8.23541793050838e-05
5.63541975287235e-07
6.16405432801583e-05
-2.6362162760417e-05
6.64928228765155e-05
4.93851613833665e-05
6.28670301859463e-05
8.29716461211941e-05
3.05816273583606e-05
4.43283265162915e-05
0.000134958643835743
1.91826879365588e-05
7.56855678869235e-05
8.67431643477158e-05
6.00578826590124e-05
2.8092843733672e-05
0.000114965321366227
7.11805183653153e-05
4.77866833547116e-05
6.14097604039598e-05
6.40231694157734e-05
0.000107239710078558
7.74891029418101e-05
2.86498634511547e-05
7.76168099067586e-05
2.24859423642419e-05
1.81438734233724e-05
6.03760620627747e-05
7.86904282135756e-05
9.09775907151094e-05
9.59207448914939e-05
4.38350121355339e-05
5.99980295729057e-05
3.95981898408995e-05
4.38031815056248e-05
8.14661042382185e-05
5.02449991738975e-05
6.21124556014899e-05
3.83572568474789e-05
1.7161437884302e-05
3.01645131708486e-05
3.28069409405116e-05
1.44720514906371e-05
5.54014813539728e-05
8.0984001503051e-05
5.44413333632048e-05
0.000107956613958433
2.97392177203772e-05
4.91173539116513e-05
3.79383664372748e-05
5.3478022884172e-05
6.24983899866235e-05
1.24988718581249e-05
-2.68548266970097e-06
9.43333138220592e-05
9.54261600507085e-05
5.12508095523235e-05
7.00267763984736e-05
4.79262691518557e-06
8.02162678051166e-05
4.52062721473804e-05
0.000107049543879151
7.48686524556011e-05
7.46381027018298e-05
4.59883636557897e-05
6.35064312604635e-05
0.000113171526554987
4.38404902502724e-05
7.13966962859986e-05
0.000118653964133724
3.50538806291983e-05
3.28153828533084e-05
3.22743440201619e-05
6.9961276599596e-05
5.31256986433199e-05
4.36794327556986e-05
2.72051109087785e-05
3.79566791180606e-05
6.65047203463683e-05
5.79488012609274e-05
8.07526464021744e-05
5.99117498034498e-05
9.50464629631708e-05
3.5353286224122e-05
1.50609976322377e-05
2.77340785985489e-06
5.46670443065159e-05
4.35834408661677e-05
2.80052926403752e-05
3.1052955134882e-05
5.45376060920139e-05
5.60922903409903e-05
0.000127894042532745
8.42658006102937e-05
4.25336524811822e-05
7.20857017889892e-06
4.06347068867583e-05
4.56271555151271e-05
-4.74876200990247e-06
3.47274631755446e-05
4.59617681162884e-05
7.18099342285184e-05
3.86927007859995e-05
-3.29873296557222e-05
7.94865484969918e-05
3.74372545546363e-05
-9.12506976808939e-06
-4.15188943602887e-05
4.57596271038722e-05
0.000103984975847474
2.66324020108004e-05
1.11029323188141e-05
8.51380130176716e-05
1.47509111208842e-05
6.39749515459706e-05
4.69567918403058e-05
9.31848593258199e-05
4.47278090198635e-05
6.65545200849659e-05
5.48503420617983e-05
6.98583604071237e-05
3.90091238530195e-05
5.42965664889774e-05
6.88847652116761e-05
7.55062586278789e-05
0.000127866514269638
8.305673756755e-05
6.28082465498119e-05
5.21088639493145e-05
5.70974988298103e-05
8.30632998964333e-05
2.04262963783192e-05
5.51999148489069e-05
2.02510281725938e-05
5.10516484190173e-05
6.08866007585126e-06
6.96860296231698e-05
6.80545331950071e-05
8.62263262245248e-05
1.71648951725077e-05
0.000109305134638351
2.45573644221085e-05
6.27502216835887e-05
8.8517281431323e-05
7.91980091277544e-05
-4.23627811558025e-05
7.52877952234737e-05
5.12869208821094e-05
4.64951706641535e-05
1.61385633233696e-05
6.35452450046079e-05
6.25723862336813e-05
5.52652725164833e-05
2.60472199097745e-05
0.000111975877586554
2.90923324614253e-05
4.99107575039546e-05
3.40580580339458e-05
4.23244834896585e-05
0.000111824462798801
7.41761009988266e-05
-3.01241613390436e-06
5.34414394259088e-05
9.36283696855893e-05
8.11708387003834e-05
0.000110252900591668
-2.1558042717337e-06
6.62308076306635e-05
2.53267941346922e-05
6.9024607358267e-05
3.3953185122708e-05
3.69813674367493e-05
8.6469427838149e-06
4.99492441458916e-05
4.48459227889191e-05
8.83460273759429e-05
9.71709072271453e-05
1.3241759428766e-05
7.7694132219719e-05
-3.25840165514269e-05
2.71245704955212e-05
6.38822680788478e-05
6.52632261508481e-05
6.18637286148325e-06
5.89397013220084e-05
2.94546602636227e-05
9.40474035700807e-05
5.23072032531472e-05
5.43490659176608e-05
9.87585700282986e-05
7.26188114214361e-05
6.46097521632896e-05
6.19100902191352e-05
4.48852120535243e-05
1.9466453038597e-05
0.000142099883330153
2.67720551189691e-05
1.0671334057265e-05
6.09688082656604e-05
6.29019651482799e-05
6.38183972550501e-05
5.6688996721584e-05
-1.42227301277882e-06
4.37146345333858e-05
5.04451377150924e-05
4.6931937871692e-05
6.93533151525609e-05
7.22238677101995e-05
-3.76443803992828e-06
6.09059211975774e-05
5.06127126588746e-05
2.86648999929725e-05
6.61563432781179e-05
8.00550109315644e-05
8.02151030884144e-05
3.58954321230163e-05
1.47714549337509e-05
8.80802390076285e-05
8.73763538735815e-05
8.98147857487418e-05
8.44779559929275e-05
0.000105302694843872
5.53691940419591e-05
0.000103767856006917
5.96041115736364e-05
-1.41686798381806e-05
4.99386349705218e-05
4.45647746767145e-05
8.73541635750994e-05
1.05343149548142e-05
4.47788907410733e-05
0.000117092428412315
3.71831927212694e-05
5.84668999685569e-05
9.50716059094495e-05
4.56041957107983e-05
8.23793815710324e-05
0.000103185255782452
4.74868214241947e-06
2.75716672857994e-05
7.66623030413624e-05
2.90044286304319e-06
4.67586495532493e-05
5.59912997834092e-05
5.24324578033421e-05
5.15222655702663e-05
8.04318888672638e-05
3.86665681804458e-05
4.07896728763619e-05
4.25243353637411e-05
5.41033898087485e-05
3.9575420739644e-05
8.10178992542278e-05
6.25946291401113e-05
5.60470371809195e-05
5.05727610442231e-05
7.76482295403681e-05
1.16808713543079e-05
2.7190070783196e-05
4.42467567743837e-05
4.31728817885077e-05
5.27930916838947e-05
3.42993067337474e-05
-9.12482367469718e-06
7.13845220428352e-05
0.000131827078971381
6.24167325044136e-05
6.97744394896177e-05
5.52003638499111e-05
3.38393531635442e-05
3.15533807754824e-05
9.42671252510975e-05
2.78508846157403e-05
4.71399470998013e-05
6.84094303335222e-05
7.28068875793256e-05
5.11816838550259e-05
0.000103621245801029
9.80565467380915e-05
2.19000514570046e-05
0.000103618049448529
1.63849859760794e-05
8.11820723008677e-05
5.32209585318555e-05
4.71995348572465e-05
2.80695557349204e-05
2.34839963754077e-05
8.60641529289889e-05
4.52325882249528e-05
8.25890911911844e-05
1.98277744062991e-05
3.67507807350584e-07
2.55597647663977e-05
4.74012535207562e-05
0.000112285948128852
0.000100648094756606
6.79297197255589e-05
8.59501499808465e-05
7.30365515327414e-05
3.82482169979e-05
9.75633957855756e-05
6.1549213682524e-05
9.9767955767032e-05
9.06035858207389e-05
6.32183172171388e-05
0.000127500843881798
0.000103300317276941
7.44799773652272e-05
6.70973212753827e-05
5.07657361384372e-05
6.75572048856111e-05
2.1767833882428e-05
5.06112619542131e-05
7.86709794437755e-05
3.28090470045085e-05
0.000104709282185259
-8.84983643592026e-06
8.55837408995112e-05
4.91492531355682e-05
8.54464640711633e-05
2.45717197434857e-05
5.24285107931114e-05
3.34461607168853e-05
6.66880233163817e-05
3.70022275424173e-05
5.64473087754333e-05
2.90164659820144e-05
1.60947542560487e-05
-1.25036120328169e-05
7.44508280793129e-05
2.22508523115581e-05
1.77582403346736e-05
3.68448201071081e-05
0.00012080626858125
5.0365189071061e-05
5.00358149770252e-05
5.95974619068603e-05
9.00012723127844e-05
3.07700198439561e-05
5.95403597981177e-05
0.000142743869079698
0.000120609154961573
9.37532946908099e-05
2.93101178064848e-05
4.42079124496446e-05
1.21705862782909e-05
8.93499733314436e-05
4.95587032014574e-05
8.73652068876279e-05
3.67787838596106e-05
3.80495899437262e-05
1.85627192703467e-05
6.34897141442213e-05
8.12006329751422e-05
4.77249124024715e-05
4.88619077823229e-05
5.99584902784393e-05
8.49865386691602e-05
0.000145610147814214
0.000111217052532311
0.000124100907526909
8.80039385892325e-05
0.000105520364385665
-9.21295515715254e-06
4.47540501643574e-05
5.01608113185051e-05
5.21457667942056e-05
1.32093841572126e-05
-7.77601165800028e-06
0.000106628864325195
4.18880288831922e-05
3.96028693445373e-05
8.04996586753007e-05
8.44212288867096e-05
9.45678460026351e-05
4.84445573858047e-05
7.64239389801596e-05
7.48700373805568e-05
6.58785663985079e-05
1.93816269503958e-05
7.10089080598907e-07
3.67086195745386e-05
1.00350301956485e-05
5.63268488698646e-05
5.97457494285622e-05
9.16596199820706e-05
8.9757067542753e-05
3.96422811967413e-05
6.64147996220332e-05
7.68309308226861e-05
-3.8328606835029e-06
7.2316869296036e-05
8.13115013495761e-05
0.000135455297202054
-1.475182123112e-05
3.68031508223321e-05
6.12847603235383e-05
8.22626529113575e-05
4.24613448879588e-05
7.75664330949695e-05
5.62310084456085e-05
2.46105010414393e-05
5.31436595335116e-05
7.39457213479418e-05
9.09820814880982e-05
8.31305662793726e-05
4.03064250370107e-05
7.07113904024609e-05
6.54403857836474e-05
9.04810530895473e-05
9.81566914318468e-05
0.000120315260735387
9.28694277584967e-05
3.11132177699204e-05
0.00010225417096977
8.87195602761716e-05
0.00011773531857419
4.97100428848489e-05
4.75893023769742e-05
7.10390257532608e-05
7.77277191767856e-05
7.80390503140517e-05
7.33422524794827e-05
8.64312390926243e-05
-9.17606699412512e-06
5.28420582774766e-05
4.3268739186487e-05
7.61445410270698e-05
9.71568711093178e-05
3.91091897154525e-05
5.10226741516298e-05
4.78085388867499e-05
3.55392911919759e-05
-1.15868422180222e-05
2.75169401358662e-05
6.31028335689645e-05
7.11782959360041e-05
1.88307441594874e-05
7.74380616352193e-05
-1.14043065541268e-05
5.06595035586181e-05
0.000120886072881015
0.000101508858503586
4.46552787071523e-05
0.000128160285137482
1.51330904752936e-05
9.22776490264088e-05
7.95673525151556e-05
6.08690062613575e-05
2.57971515584721e-05
2.77680858037594e-05
2.86996370841027e-05
3.21354070308383e-05
9.60290820780472e-06
1.69384785112071e-05
4.18641136475774e-05
1.01586181342227e-05
7.6349413868344e-05
0.000105038904052252
6.76735689858872e-05
3.48143699082973e-05
4.70733241588081e-06
8.0548912803536e-05
5.23420129627617e-05
0.00010137951861572
7.79995843348802e-05
7.98017467953701e-05
5.7861945922623e-05
5.06928934686526e-05
5.55300927162574e-05
8.09687248619711e-05
9.17988398649338e-05
2.92831758577053e-05
2.12791868924529e-05
8.51021554353599e-05
8.04393234971267e-05
5.9106352112842e-05
7.61931188239747e-05
4.13780423824223e-05
2.17355082819742e-05
4.86509118697664e-05
6.15335639275621e-05
5.13226096584669e-05
5.67698434129162e-05
8.32959756267725e-05
7.34983598029088e-05
8.92432401912645e-05
5.85137406692201e-05
6.14354257181995e-05
6.30501463024967e-05
1.86964842087006e-05
8.62502239947864e-05
-7.79552483696745e-06
7.37663498825145e-05
2.72890510582328e-05
3.79412691783446e-05
3.55121810443908e-05
1.34638830752495e-06
2.97173266159867e-05
4.54932601657445e-05
8.65046612632991e-05
3.58727047901404e-05
6.95808136964207e-05
3.77502362429415e-05
9.18129264843305e-05
2.23751829361018e-05
1.44140745754517e-05
3.61041762263429e-05
5.06800675467551e-05
9.75852158849981e-05
6.86087787071174e-05
9.00702815962483e-05
-1.86557676949787e-06
0.000111725622553419
2.27481287918475e-05
3.57172278485876e-05
8.04594459093509e-05
9.27561316265834e-05
4.51566423534721e-05
5.594457395186e-05
2.94012447910145e-06
6.37871823315321e-05
5.9880018813268e-05
5.23153458885805e-05
-8.93341746488164e-06
8.34977039104137e-05
4.04836523767542e-05
3.96990161809005e-05
5.72966880849459e-05
9.88919141186924e-05
1.31010961175767e-05
5.67155055845836e-05
0.000112805766259193
6.65297082262849e-05
4.30997927798958e-05
8.97467179789693e-05
0.000132130472673589
7.61528327954881e-05
5.04992019240565e-05
7.92931781546695e-05
1.94296951532018e-05
5.14168528332685e-05
5.40147900257524e-05
2.73196198859626e-05
9.99692680816104e-05
2.23338523332997e-05
5.46942996142777e-05
7.46800003906645e-05
7.74124817202602e-05
3.60153075013108e-05
6.63567161087002e-05
5.11246837512678e-05
3.82184594185105e-05
2.82997933992552e-05
7.2956048858554e-05
7.25842038489609e-05
8.04779220058009e-05
5.72583645138326e-05
4.42561339232499e-05
4.55072404594679e-05
3.18286099895358e-05
6.6896697375178e-05
8.13087322485941e-05
7.20311215981018e-05
4.84938189058551e-05
6.52961111788018e-05
1.7377739929207e-05
-3.00862310132214e-05
4.96799203492678e-05
5.62381725791211e-05
0.000100423116989673
4.92099858835326e-05
4.14898663831052e-05
4.48434052231966e-05
9.00412619996918e-05
6.45789572576537e-05
7.1419053033451e-05
6.23419536381505e-05
9.5340586179729e-06
6.18100547538199e-05
6.07935872029747e-05
4.52980879464921e-05
2.42394765097821e-05
-4.04667094755572e-05
4.63341967952991e-05
6.61598397387989e-05
5.60055199208106e-05
7.98621040691967e-05
0.000142995881119256
4.02725682049637e-05
7.1110045479743e-05
5.59807326691751e-05
7.62889036712491e-05
-1.75488120825328e-06
2.36754301236843e-05
5.55890960118118e-05
0.000105731902312084
7.08529919749948e-05
5.8328993286176e-05
-4.42555574473993e-07
5.89952887738626e-05
7.80808216698315e-05
4.4784854311399e-05
2.04573355457332e-05
1.95679642682941e-05
0.000111025923713568
5.30417762292356e-05
4.45313685040098e-05
-5.28495575626196e-07
4.46234957820227e-05
2.53636982380893e-05
4.86788383877604e-06
6.60710199039417e-05
3.8809061174604e-05
1.51817899735368e-05
5.1888213174338e-05
8.2400732651207e-06
2.00485849895248e-05
6.43896083035071e-05
-2.13262197918607e-05
9.25797852234109e-05
0.000113137429268909
0.000120831396418562
4.0404503488877e-05
3.76760145361179e-05
7.43857682750646e-05
8.41503618755813e-05
6.62968907941804e-05
7.43003543308943e-05
2.79820302140599e-05
3.63337173447062e-05
4.39728812891879e-05
7.21858322305943e-05
5.11644013339206e-05
8.730902374e-05
6.328570592131e-05
1.46284941853115e-05
7.41681530555993e-05
3.69854345075587e-05
4.34999365846097e-05
9.06397007301376e-05
2.90572851441827e-06
1.69091897949538e-05
9.38832504002826e-05
7.65118699813086e-05
4.75268378744517e-05
5.7333833682973e-05
2.31893166942734e-05
5.12537171118392e-05
0.000100989677819717
5.06701198501084e-05
1.32241429166642e-05
7.40124205817118e-05
3.35248911309759e-05
6.97009802535276e-05
9.23242385463139e-05
5.30639917765676e-05
0.000103170095643586
8.78002935402546e-05
4.62165278189386e-05
9.02951150252302e-05
8.44033531758459e-05
5.21153541789756e-05
1.81566800566355e-05
4.02662826067209e-05
5.85364121740195e-05
6.11570195077448e-05
3.37623348538088e-05
3.92185494984244e-05
4.57314396264563e-05
9.64691918721359e-05
-5.5532153325889e-06
0.000105161213132762
5.52239450431861e-05
-4.69647802600379e-07
9.0874247418295e-05
7.74694160228013e-05
8.89447157037458e-05
7.28862958954041e-05
7.94252495322374e-05
4.60789564021888e-05
2.14839665868114e-05
5.55527465076849e-05
8.30130438291645e-05
5.27479834529117e-05
6.10615691929719e-05
0.000123208454158872
5.22477764940144e-05
2.34977579345764e-05
8.68880101892272e-05
1.41597999149276e-05
3.97698778927535e-05
2.52280219410076e-05
5.07748164055755e-05
3.4888744178111e-05
4.24101433178621e-05
8.1348099792355e-06
4.18825197222937e-05
7.372472131873e-05
4.86023081802984e-05
6.97206933987596e-05
3.2075554522595e-05
7.09815198351288e-05
2.59434424900138e-05
3.68260025995862e-05
1.87030968167444e-06
5.67359031758654e-05
-6.56998087888344e-06
3.82731553567155e-05
6.58005853136206e-05
3.63490857812977e-05
4.40887808490504e-05
4.56156378326694e-05
4.31876349427661e-05
4.23109048410671e-05
2.05051987429716e-05
7.07693978716927e-05
6.24240008131545e-05
9.67888760221482e-05
6.70700972938458e-05
-7.02465288267057e-07
5.28116789257904e-05
2.21745385211674e-05
4.46608674859741e-05
4.8943058507041e-05
8.54506455022172e-05
3.04894310380237e-05
8.70004896015121e-05
0.000108787238890987
2.9234411589036e-05
5.09463994546279e-05
5.97547550812978e-05
5.10466132133527e-05
7.37885466809339e-06
2.22887158750397e-05
4.87761506802682e-05
9.91534115671521e-05
3.08424386848541e-05
8.16168147860327e-05
7.52334486249905e-05
1.86147957545278e-05
-1.23305370657412e-05
8.19860287056889e-05
6.05420269040824e-05
5.73077127649945e-05
-1.97861024185424e-06
6.99021571159317e-05
5.72066408714287e-05
7.31457909156042e-05
2.34284678092308e-05
9.65260959266784e-05
8.18575474607391e-05
4.90351388607696e-05
4.79792082249935e-05
1.53191418355521e-05
-1.15540531950918e-06
0.000113532161033567
9.7462788186906e-05
4.89738546164538e-05
7.29577006909092e-06
3.20974520414895e-05
9.59441368772254e-05
0.000117415434593515
4.94643371858916e-05
0.000126154695876765
5.5086683388186e-05
7.0442750839445e-05
2.78770350630717e-05
2.19277392350416e-05
3.4046925720331e-05
0.000112897842054502
8.59867089419044e-05
0.0001236552506916
2.15246556704975e-05
6.65087114173434e-05
4.59622675761273e-05
3.67450534739237e-05
6.71007834540989e-05
2.46102145679449e-05
5.64521306990294e-05
4.77687372766142e-05
0.000100150318895392
7.40348399206175e-05
7.15484285969254e-05
6.70695447711771e-05
7.55735058118558e-05
0.000101929483463984
8.05472193037767e-05
6.46834716790814e-05
9.46554262476062e-05
6.89827826940948e-05
9.37424787577539e-05
7.43257577648477e-05
6.37766346642323e-05
6.38690182227437e-05
5.27012520414165e-05
3.27979386210452e-05
5.20852433004801e-05
4.42517964094859e-05
8.92671953344011e-05
0.000128368982957476
1.58415689252474e-05
5.98431336825062e-05
-4.94416295721756e-06
8.71269407760337e-05
4.93684164656364e-05
2.28717592454388e-05
1.42249781809454e-05
7.90784349001408e-05
7.06909441813962e-05
5.94902832724255e-05
7.33871910587619e-06
7.848640534812e-05
1.92878514261843e-06
5.29073179640712e-05
8.08691303056888e-05
7.67636924784571e-05
5.31842532444254e-05
4.4625973058479e-05
5.81915048274829e-05
6.91701709687779e-05
7.04408501983963e-05
0.000135051557349581
4.77667643162887e-05
4.50806148425231e-05
4.07160172020986e-05
7.81825732237177e-05
6.35106204242538e-05
7.15969285730353e-05
1.71812484088669e-05
6.33687078567218e-05
4.07747886326154e-05
-5.72579290439134e-05
9.49970115399859e-05
8.58198044639516e-05
6.63021465722566e-05
-1.34579533139362e-05
4.59234611584257e-05
3.98934865291153e-05
2.12162194087227e-05
6.96070778140324e-05
8.34270533343198e-05
3.40382016247856e-05
1.10491375904208e-06
4.64032201667677e-05
5.45758506346755e-05
5.44808442370695e-05
5.16612950542601e-05
3.48299090508629e-05
3.82370322569579e-05
4.24192431307582e-05
6.81728745569258e-05
5.98490118747634e-05
4.49485251192766e-05
8.20840187640863e-05
6.71911202577832e-05
9.60108653312196e-05
2.84512677502336e-05
4.38315857648711e-05
3.34427341465554e-05
3.16133086763003e-05
3.73501174807472e-05
4.30443985214129e-05
-6.17545149225428e-06
6.03312933947808e-05
6.42642798666227e-05
8.99077946950867e-05
6.15349996041099e-05
1.2105405634096e-05
4.65488709208449e-05
7.91584775562706e-05
7.4954881826124e-05
6.79037705960802e-05
3.52805964158383e-05
8.82035901751105e-05
7.99722007242126e-05
6.83136761030178e-05
9.09009275152863e-06
9.26512793189522e-05
5.4409247107267e-05
9.571024290293e-05
8.15446895741565e-05
3.90875610573807e-05
8.34458200624459e-05
2.03204591297419e-05
5.81227593214813e-05
1.19672444190197e-05
5.7227123279494e-05
2.87218495707986e-05
7.69389063169669e-05
2.9604775708871e-05
5.28337282420243e-05
6.97836297092641e-05
-1.75628020194357e-06
6.95525639768043e-05
2.9619194545606e-05
3.21170102157534e-05
4.83631652860521e-05
2.98922653927688e-05
6.48517727192541e-05
9.11204047248722e-05
9.75976127240768e-05
5.21668637980343e-05
4.18530456901968e-05
3.83109511920332e-05
1.08612255060778e-05
7.84342546033925e-05
1.34402057831885e-05
6.80905389862383e-05
1.71126512866749e-05
9.24005795700619e-05
7.89581163403221e-05
9.22134357154935e-05
5.44336991416525e-05
1.23588755608181e-05
7.06840917419256e-05
2.65773691131482e-05
5.4509579238334e-05
8.22714027458833e-05
6.53331895101741e-05
8.92826630110567e-05
8.76687722408317e-05
8.97984076534231e-05
7.52826910655767e-05
5.24720642491802e-05
2.0356081080474e-05
0.00012385956976723
4.47698486412647e-05
1.20159049969271e-05
4.50900531495765e-05
0.000101788260158756
4.07538401090306e-05
5.18102376614471e-05
7.61284136497569e-05
2.01078523886745e-05
0.000154291111297676
3.40368651882975e-05
3.59672251887314e-05
1.61868864960375e-05
4.71325023564301e-05
3.53209467665998e-05
2.6655190124894e-05
2.92778555229548e-05
5.18022278163402e-05
5.45949314680389e-05
5.98741058199072e-05
4.50487517144133e-05
7.01890122695682e-05
2.93757714305644e-05
4.93873572486913e-05
1.52974531763519e-05
-1.32980155604024e-06
2.21353497141564e-05
9.3984275202154e-05
9.41964775464392e-05
4.37405543539445e-05
7.48463208522154e-05
5.42860738859366e-05
6.18273110941289e-05
3.08822615800706e-05
1.51924766396657e-05
9.33354077924917e-05
6.97698341949909e-05
7.10897637641365e-05
9.12021478475685e-05
0.000103923525303674
3.73775792348769e-05
9.44112994533913e-05
8.61410089897445e-06
3.44925226718522e-05
9.78858264818205e-05
9.78303700140838e-06
6.25084407935474e-05
6.96206536202428e-05
-3.11142706015942e-05
-4.60498010284753e-06
9.09737007485776e-05
9.00499242934617e-05
2.24433379815665e-05
7.17926809478655e-05
3.97265704152461e-05
7.4335287129564e-05
3.01787583539211e-05
5.22491402735175e-05
9.00899056364478e-05
-4.0378865736433e-05
7.76186718117612e-05
6.00429413692271e-05
9.58355105368703e-05
7.62411998137505e-05
6.49596013368572e-05
1.45671647049318e-05
0.000103355599352921
5.98270435662025e-05
7.64989863588441e-05
5.76404218675144e-05
2.94830494207424e-05
4.94167482666253e-05
1.39020295458977e-05
5.49821853512222e-05
0.000104480391315262
8.51033853865448e-05
2.69995473479061e-05
6.39281903812237e-05
5.21285118469818e-05
5.17740992438373e-05
-1.0941126839805e-05
4.05962960781817e-05
2.3706939701805e-05
0.000101511845847771
6.65488448231768e-05
3.46003819383352e-05
5.65084827848777e-05
1.70263942409479e-06
9.42579622362528e-05
5.10846933924798e-05
5.37646774261828e-05
6.66840487304229e-05
6.56761285751109e-05
6.69190421824609e-05
6.79046503680864e-05
6.75385347701133e-05
2.93222395359576e-05
0.00010031028442212
0.000104535471695671
-6.01785491583853e-06
8.8615533372811e-05
1.35404974891559e-05
3.82524544898856e-05
5.34899595525181e-05
9.14569230689894e-05
6.32447330903977e-05
-5.35659749323198e-06
6.53218723648904e-05
4.33918402050349e-05
6.06379275779872e-05
3.55444562570863e-05
5.48410874915377e-05
5.51109349200667e-06
0.000104030222714889
5.65783083412065e-05
3.66938267887104e-05
4.59581274057002e-05
5.78004412196717e-05
7.03621847991197e-05
1.36077031511167e-05
0.000100597817423614
3.90478418057112e-05
0.000105961908868507
8.18997921114649e-05
5.81290640954261e-05
6.81554487438845e-05
7.88377936936565e-05
4.78857348819681e-05
-7.14655852744398e-06
5.11462875515205e-05
-1.86970631882475e-05
5.74139563902978e-05
1.89713349696961e-05
4.77608083524019e-05
5.51298353538153e-05
5.47542059663099e-05
9.41096815364008e-05
8.04763428412961e-05
4.08472196219999e-05
9.20527911294845e-05
6.43015970553374e-05
6.27077397061387e-05
5.15930094459963e-05
5.1883357631988e-05
6.49728445827745e-05
9.76202574133658e-05
3.74466504090122e-05
3.47449699713815e-05
4.13832435710478e-05
6.17390330367303e-05
2.1335757778381e-05
9.51779057646551e-05
2.83028789658791e-05
8.23090609267243e-05
5.15379340675338e-05
0.000105230892456415
4.75283163571145e-05
7.4836314255469e-05
6.99539644877435e-05
2.84202967374205e-05
6.62351774734383e-05
4.01064540019612e-05
-9.46311899595623e-06
4.29251465298374e-05
6.87435075269845e-05
5.65080448050723e-05
2.45351730962652e-05
0.000130919754167561
5.62406480920866e-05
0.000107798159748451
7.66118330008229e-06
7.10212991441496e-05
9.19260275075343e-05
9.43222886171093e-05
7.20316334710698e-05
9.50159379696889e-05
9.68235007122503e-06
3.18851475741476e-05
4.26616843805569e-05
0.000105509750023443
3.4893959042062e-05
4.28792872343858e-05
0.000132169703225947
-1.71302922878789e-05
8.4757177941582e-05
2.23568159217665e-05
8.28073913008827e-05
5.08058007622843e-05
7.38432258769006e-05
3.28050516994251e-05
5.9518804348586e-05
5.98112280584002e-05
9.42297077294483e-05
2.4329345647239e-05
9.16290002600992e-05
9.31821755193828e-05
6.47884063806497e-05
6.44378184238411e-05
9.50519511052743e-05
7.28041796746871e-05
8.36931845182992e-05
7.9480782925596e-05
1.1795944147289e-05
7.26761232607804e-06
8.73675024559761e-05
4.94088305846982e-05
0.000119454507315592
3.8452942329225e-05
6.1257957512178e-05
6.65569108673705e-05
9.01237570555501e-05
7.08050562028443e-05
6.67303361066662e-05
7.85648044841901e-05
9.72582760643448e-05
0.000114566775088709
9.07850753773113e-05
9.24273784877311e-05
4.81621442495548e-05
3.70505037725279e-05
3.10567713814211e-05
2.20097555898521e-05
7.4871820519351e-05
3.14049897706906e-05
0.000120058194146805
3.06815809465503e-05
4.77763063593724e-05
2.25220766874521e-05
5.86731255710938e-05
6.97614581698744e-05
6.53741914134021e-05
1.46317767464081e-05
8.16468544211602e-05
-2.27864374393414e-05
-3.44353938886529e-06
3.28778260171206e-05
9.34214654860652e-05
3.25866994440742e-05
2.13252011634077e-05
8.70737693224672e-05
8.97692529869337e-05
4.12186149890341e-05
3.69722630283402e-05
4.35698596644156e-05
0.000131948456175232
3.63172742146193e-05
5.63604854133853e-05
0.000117418422362844
2.15392313278909e-05
3.78648105963433e-05
7.35210927975287e-05
7.93543220067573e-05
0.000126434904738109
7.98163271887516e-05
0.000114641106961527
6.60173399593105e-05
8.18360937730325e-05
6.19167655353619e-05
2.28614486159375e-05
3.92077214202868e-05
0.000103074917859919
4.96935602122666e-05
4.31557409013589e-05
5.84481974406727e-05
1.46460811498978e-05
-9.86777769850833e-06
3.33029284556342e-05
-9.87834928185159e-07
7.24474521075922e-05
2.05441042244854e-05
3.2738260055422e-05
3.57060357924883e-05
3.11416309204965e-05
0.000124908280707887
6.66120235321126e-05
-1.06337122388478e-05
8.76176242190491e-05
5.12234328242476e-05
3.18247476042326e-05
5.04772583415225e-05
3.34405803835335e-05
9.93576201577025e-05
0.000138156839000669
5.28538157607097e-05
3.46075423960681e-06
6.73146037066639e-05
6.19594379544527e-05
3.63270743293402e-05
3.81194490744458e-05
3.85671559226859e-05
1.87736294224206e-05
7.02052586972685e-05
4.00802006373833e-05
9.65854855971679e-05
8.60623293904817e-05
5.03272631986193e-05
8.59477531344626e-05
7.99461936921064e-05
-2.43036851371902e-05
5.82318027788525e-05
5.418781968309e-05
8.41968329542293e-05
5.35120684674095e-05
0.000100301761288514
5.36851522800091e-05
2.41014188032266e-05
7.71850308579889e-05
2.5660895402622e-05
5.62498392604261e-06
3.36026695650713e-05
5.19332465302165e-05
1.52484883508324e-05
8.23822475324402e-05
4.74568020687168e-05
8.85466224048671e-05
2.07331681398506e-05
6.27849406223464e-05
3.34438603850625e-05
8.03718194259602e-05
7.19473317846155e-05
9.24677952696793e-05
5.26990736537256e-05
3.22526057899859e-05
-1.52592614559789e-05
8.89332359058159e-06
9.67623793766815e-05
0.00010145278322498
9.51209240173583e-05
1.95508861376175e-05
5.03163484506407e-05
2.79947893204932e-05
1.25490858478835e-05
4.45489486615551e-05
8.99428149340808e-05
2.93834557157959e-05
9.62130962688296e-05
6.74442911878845e-06
4.06191613383141e-05
4.40377151897568e-05
8.37178979006933e-05
3.42409960516495e-05
5.57931535185613e-05
2.84454501730861e-05
4.26676595530696e-05
4.78503379996093e-05
8.70595662460065e-05
6.89214274761087e-05
4.95415235160277e-05
8.69053646964773e-05
4.29323906238793e-05
1.91436156457558e-05
5.45177824804175e-05
9.31371639440578e-05
5.52869644163299e-07
1.89454555288845e-05
-8.40562463987829e-06
7.42232018451369e-05
7.30531514754648e-05
0.000109551648609721
6.25722167518941e-05
5.53801179213597e-05
-3.01289807834514e-05
3.4120285855193e-05
6.54246978070438e-05
7.15407362270583e-05
7.1456834162612e-05
6.08596386724142e-05
7.79338819902158e-05
2.55069083647508e-05
6.04433293959893e-05
9.61441816117363e-05
-1.16233354362688e-05
5.25499449250382e-05
6.26957433236067e-05
3.18374703980235e-05
3.17841968623643e-05
4.21086428382954e-05
1.6550189460616e-05
2.13003724996581e-05
4.4090486847162e-05
4.18770799088041e-05
7.10920125317917e-05
8.0540708161695e-05
8.78665178330594e-05
6.59372022497689e-05
5.55521563985742e-05
6.62958735539722e-05
5.76053030125007e-05
4.38360142736889e-05
7.16899729014422e-05
6.26960683992016e-05
6.48296663106257e-05
7.95781990465973e-05
6.76223057984889e-05
9.01621277234998e-05
7.00603591134258e-05
5.48577478532667e-05
6.76277905600761e-05
1.78351915868856e-05
7.70447849451641e-05
2.21702376598519e-05
5.91243471654277e-05
7.3530869487042e-05
-2.65704701627524e-05
8.41847713255361e-05
3.80199669452285e-05
4.39175307476738e-05
0.000113017965750396
1.42640850717294e-05
2.23120649759027e-05
5.72837233885615e-05
8.2522786991608e-05
8.90184827285731e-06
5.78071916474838e-05
7.98441734539552e-05
0.000111982500418962
-3.0059565428015e-05
8.0052332053943e-05
9.85815703440472e-05
1.40651535934802e-06
3.41321678285855e-05
2.5388978087081e-05
4.33334720013698e-05
4.31468381662048e-05
7.23201689823217e-05
7.54943344762084e-05
5.33463591252258e-05
8.46274101423526e-05
4.59406426681188e-05
8.93445795622882e-05
8.53148023041012e-05
3.32515817776929e-05
8.03192447440139e-05
3.75433819772086e-05
0.000103930716178229
8.86080586364579e-05
8.07560417521302e-05
7.71837611905979e-05
9.78460909890743e-05
0.000108706437679936
8.24983901374461e-05
3.8891911706548e-05
4.78349787653642e-05
6.9252523674386e-05
-3.76219306230219e-05
7.95370457815147e-05
5.12523837139286e-05
5.13991772353334e-05
0.000101399913513177
6.45234856425707e-05
7.17711317943682e-05
8.50240323789919e-05
8.61326941588699e-05
8.86797101881581e-05
3.3385085503992e-05
9.28303624770608e-05
8.72879713408267e-05
0.000110506117174026
3.39580523558724e-05
9.65389854846208e-05
0.00010241962077446
5.93810349034931e-05
4.80098477409002e-05
4.07270368841205e-05
1.85657527998389e-05
5.79736064329039e-05
7.69695378898971e-05
7.13675351237276e-05
1.01403233270163e-05
9.92593182940235e-05
9.68288335403221e-05
-1.23757858195941e-05
8.84651969994249e-05
4.87038934694334e-05
1.40385662533573e-05
8.38495132584928e-05
2.646519494866e-05
2.71331035066788e-05
1.62263627076454e-05
4.39178275169482e-05
4.14708128699546e-05
3.1096636861983e-05
-2.28116793654741e-05
8.25320271092857e-06
-1.18244804795153e-06
7.90030084996126e-05
4.12185270325943e-05
0.000117983367815802
0.000110907481028293
8.06249230063602e-05
4.75239809841075e-05
8.15669787585976e-05
5.04230534422773e-05
6.49525360999396e-05
2.57054552176766e-05
7.49686771040749e-05
9.16966991781206e-05
2.15467964265041e-05
4.06999469412066e-05
5.00161691516282e-05
0.000103559577503643
5.39359978666494e-05
3.51706771880426e-05
0.000111760256382642
6.98381195514762e-05
2.76451292714044e-05
8.56212858140955e-05
9.29362593099632e-05
9.90814136708671e-05
6.78427134729481e-05
8.07313995941466e-06
2.67101424973293e-05
9.15821691175025e-06
7.15950966668821e-05
7.64915595219903e-05
5.03627635753987e-05
2.52912149284388e-05
3.36824769415166e-05
6.69213573257129e-05
6.56541581482584e-05
4.20874820647391e-05
1.93907950129251e-05
3.90460795755702e-05
7.79402691781263e-05
7.57597783256999e-05
7.38866397063363e-05
7.13136165384395e-05
7.93573850963781e-05
5.91129753962862e-05
7.91503560321689e-05
9.5954783575559e-05
7.37486676870378e-05
2.24340437204724e-05
2.81729837503005e-05
0.000122537797463449
9.00438200314805e-05
4.826336544261e-05
4.6146997653055e-05
1.90136780413374e-05
6.68825374214866e-05
3.61762738470543e-05
9.39835201725417e-05
5.51911669614886e-05
-7.64488864499649e-06
4.30361365060083e-05
0.000119800251803213
8.40781337662672e-05
8.00168260735119e-06
8.90009632100763e-06
6.05732090690346e-05
1.26558215121821e-05
1.43659210632441e-05
-4.44363829142494e-06
1.06433416436086e-05
7.88043320645953e-05
-5.58354386704744e-06
6.63344243056206e-05
7.04065956015851e-05
0.000102217914012433
5.175489136249e-05
6.8258050512809e-05
8.03821728042562e-05
6.54445644024652e-05
0.000132959334930134
5.33790416105115e-05
9.99206883161066e-05
6.29343365535708e-05
0.000101354331136783
2.67502025169004e-05
7.53835488191109e-05
1.60989437284984e-05
6.74005195564618e-05
1.78759078376163e-05
9.02580245694798e-05
2.83362882524268e-05
2.91619888391271e-05
9.60610136143922e-05
-2.87320812571703e-06
8.22655742988696e-05
5.5766742901111e-05
5.65694628847447e-05
5.7268211587433e-05
7.45898483336352e-05
2.10253279639685e-05
7.28533562651516e-05
2.7121615282037e-05
5.22298030485864e-05
9.14129511046433e-05
-1.01569398013857e-05
2.86899875803121e-05
0.000140690608897785
3.64794857728313e-05
3.92379469573459e-05
5.8205771996509e-05
5.98262169794371e-05
-2.2127491358064e-05
3.03404262238188e-05
7.38768912146373e-05
8.75772548648702e-05
8.84655712859989e-05
7.1565416902915e-05
0.000110747773057216
5.28219795248459e-05
0.000105143209070611
6.78425447826266e-05
4.51995764965964e-05
7.56577744152383e-05
8.75857647196164e-05
8.09542478023522e-05
7.62591328350927e-05
8.89330863391499e-06
8.38864854451471e-05
5.54257090923847e-05
8.40504278678395e-05
0.000101982271162105
3.68879743590323e-05
3.41039047389877e-05
6.75319336397234e-05
7.21104963930038e-05
7.10477824066656e-05
5.85554775124999e-05
2.74429306823601e-05
5.54521079503439e-05
6.24157488127395e-05
9.08862455578546e-06
4.01940039760777e-05
7.05171855806764e-05
2.45067638914159e-06
4.56751802629937e-05
8.76308565654151e-07
4.25331623103508e-05
5.89389465316541e-05
1.73827380910343e-05
8.52204437956616e-05
4.85001319672132e-05
5.19936710321188e-05
5.30018863142422e-05
8.27936838014525e-05
6.06186553447401e-05
4.61813281405925e-05
1.2143148675096e-05
6.22069596817759e-05
7.10857392445784e-05
0.000136259490742172
3.57329591937475e-05
0.000112573120237066
9.35607196333902e-05
0.00013206794717705
3.95167675327575e-05
3.71926054012502e-05
3.29161244438312e-05
7.55797265120639e-05
4.97559130350077e-05
4.725144185235e-05
8.81505267901534e-05
9.17773394632071e-05
7.76839636938328e-05
0.000101880773012615
4.49495865262329e-05
5.12584464222712e-05
3.38771658168241e-05
6.77451763300696e-05
7.59066046006953e-05
9.26794036065246e-05
4.72945760530588e-05
7.90209462986296e-05
0.000103671898451049
1.13720694327452e-05
5.24093951776069e-05
7.19536883229833e-05
5.30382389467415e-05
5.04272190121895e-05
6.88995273652374e-05
2.26647938923873e-05
5.12855974441239e-05
5.2029945015629e-05
4.01709679717034e-05
6.07057947821437e-05
3.51933815642597e-05
5.10056982267508e-05
2.38875915201001e-05
4.48576398324889e-05
3.95311693080264e-05
9.06837501767473e-05
5.46087536500107e-05
5.20462158722693e-05
5.01661963286767e-05
4.53505825847742e-05
4.13819483905162e-05
3.27893234043667e-05
6.59068813049433e-05
6.7273865321177e-05
7.27150889484822e-05
7.94189423206001e-05
4.45303031364173e-05
8.38056481446161e-05
7.36912856084701e-05
9.79673120106126e-05
3.39410317905476e-05
8.06301417868399e-05
4.13157256954336e-05
5.29874850127726e-05
4.65943366192726e-05
3.62907178309386e-05
6.20246188132537e-05
4.41319437590207e-05
7.21187162581557e-05
3.42960731430363e-05
3.81275309989888e-05
6.67850417559856e-05
0.000116791944916976
0.000121062272755283
0.000104188054019474
0.000103769295829182
0.000112778439791002
7.5076613814484e-05
9.28564386218743e-05
2.95368224454847e-05
2.18997988821912e-05
3.98130084867583e-05
6.0831771589218e-05
5.51430831693358e-05
4.14839874902348e-05
0.000100045358215927
2.73994920599167e-05
7.68062447739423e-05
1.47799413872641e-05
2.02802222759043e-05
2.90082601013234e-05
3.14340620805194e-05
5.46820101036349e-06
5.51316773980865e-05
2.89750831384325e-05
7.60628587952567e-05
4.27065102485683e-05
1.32819337034151e-05
7.8932310875988e-05
0.000110933212352815
4.28394492723784e-05
0.00010494610966685
3.05405318786181e-05
0.000107939559383957
2.16644620245175e-05
0.000122401539750614
1.75794763584082e-05
5.64363243151545e-05
9.8214909680407e-05
6.22400005924219e-05
6.49006778917933e-05
4.53898671440453e-05
5.41480965401576e-05
3.23436881574458e-05
8.67594186887632e-05
6.09394557692604e-05
0.000118125631631839
3.43518868557154e-05
3.65634295128972e-05
3.04207521396185e-05
-3.64033581539143e-05
7.47384090997335e-05
1.42422160175368e-05
5.00066342432155e-05
6.76688413129289e-06
4.17435327680445e-05
0.000114383595421148
2.2536400631027e-05
2.38455426350844e-05
0.000116920833467463
6.35857790240995e-06
5.3742142412176e-05
6.62924779432171e-05
6.17804083074063e-05
6.52046231387567e-05
2.08547980464794e-05
0.000109655727436915
-2.39118858174258e-05
6.17659224076777e-05
0.000113535542970425
8.70691731154478e-05
0.000127584050079307
7.03701571461904e-05
8.58714420962622e-05
8.15394898485071e-05
-1.36946336888216e-05
8.72825790065956e-05
5.96029065908099e-05
8.45982474453132e-06
2.93661828954689e-05
8.36198940078704e-05
4.14975018120064e-05
6.83954337730364e-05
1.79429570942907e-05
5.81094299182568e-05
6.99144665181681e-05
4.23294793934e-06
-7.60448654801126e-06
2.30888576104082e-05
5.03488486715734e-05
8.66618600722402e-05
9.55641061054961e-05
5.34533955348242e-05
1.81036731039697e-05
3.76209372502727e-05
9.74834284324794e-05
7.78063488342858e-05
0.000114408346890073
7.82483499567605e-05
4.92755814313342e-05
0.000111110060300476
4.57911309200711e-05
2.60350740464604e-05
9.26099826232908e-05
6.97131836318021e-05
4.56634813981995e-05
7.16944098139692e-05
0.000108130268963677
3.74109190873981e-05
0.000102134761831947
4.48994015748564e-05
8.89758417419393e-05
2.55917775574957e-05
0.000107989973043613
8.52946365805743e-06
7.61505963152987e-05
1.59813377493329e-05
0.000106232903425259
7.64838040266459e-05
6.26575402236799e-05
8.36483296507179e-05
4.58818906335153e-05
3.85156909973356e-05
4.79156339492714e-05
8.04062016110023e-05
7.17378538664042e-05
7.54990663661516e-05
6.14438910195167e-05
4.21621056668251e-05
4.56813036840649e-06
7.34621084170032e-05
5.52697760254706e-05
-1.5741254748596e-05
0.000107935781563787
4.62530178401361e-05
6.2752025085103e-05
8.44467532459082e-05
6.67209791655119e-05
4.87838954390368e-05
1.54612096827114e-05
7.73703738492188e-05
3.4437914502814e-05
9.59348742240312e-05
-2.44644761785695e-05
1.95399726563262e-05
3.38955678197644e-05
4.64760438682176e-05
3.62489044424918e-05
2.20222725325396e-05
0.000106069013987625
7.61307706126427e-05
6.18881052130287e-05
5.2664313766908e-05
5.28029376704792e-05
3.08604025248985e-05
0.000121340160463286
6.2345045376942e-05
3.42555609615567e-05
6.9348326621631e-05
3.02869015579276e-05
7.05081927033853e-05
6.21315335310361e-06
6.01392389718785e-05
4.79886057438242e-05
5.30153309170258e-05
7.23990249005123e-06
6.59042930513682e-05
0.000109700894061885
-1.26706701039407e-05
4.84300093344622e-05
3.20043254294562e-05
-1.63923780537605e-05
4.57814136492283e-05
7.77863704650669e-05
3.39342227168163e-05
2.16591917357098e-05
6.69361562398911e-05
3.31459280646781e-05
5.2780485175923e-05
7.78671360765008e-05
3.31903083509255e-05
4.47773598598389e-05
6.90090668485458e-05
2.43997390751691e-05
8.36934540028739e-05
8.87248859594885e-05
4.78687378233932e-05
7.57404602543914e-05
0.000116639688825709
8.71432503981627e-05
5.06563547343577e-05
7.27783013756763e-05
-7.99194784446552e-06
3.01889585146516e-05
5.55459755945645e-05
1.96492533876883e-05
1.98090326848806e-05
-4.29169636988696e-06
4.43042851445941e-05
-2.84088590299694e-06
3.05369963242903e-05
9.41547575765543e-05
5.72117818580956e-05
9.23260244008901e-05
-1.9295844741822e-05
7.40921636559579e-05
2.26726049192808e-05
6.68261965096373e-05
7.8007046006188e-05
0.000124434527359267
-2.37959712038645e-05
0.000105035014728924
1.50281374099757e-05
1.69328891026565e-05
7.65322921845876e-05
8.20205425042923e-05
3.21042124313523e-05
4.95248922910365e-05
9.96924207556734e-05
8.69667167027771e-05
0.00011191537185681
1.14878070925216e-05
5.93313296180637e-05
9.86860914063953e-05
4.295142635384e-05
3.6866286748263e-05
0.000114280435266172
6.96152063519836e-05
1.40223704326957e-05
2.39996771786734e-05
4.74901498219414e-05
4.07475439599125e-05
5.22155448950858e-05
2.00298485250307e-05
9.27716733591798e-06
4.28761857624943e-05
0.00011506210680394
1.8650436228999e-05
1.48091514522815e-05
5.87475075813331e-05
7.18918871551894e-05
1.94240781530543e-05
8.16199859250294e-05
7.54764538704216e-05
5.79879486919707e-05
7.49300145091311e-05
7.66229735324973e-05
1.51490797279044e-05
-4.14817341552715e-07
7.5903449579787e-05
-1.02083713152377e-05
9.40190745482974e-05
8.83234173170864e-05
3.34029719957691e-05
3.48080587513737e-05
7.95271889036354e-05
4.11779234432232e-05
4.27605727349363e-05
7.81183263339775e-05
1.58274271848276e-05
7.03539048845285e-06
5.66253250529232e-05
3.74135962131862e-05
3.83856862938542e-05
2.29931980556296e-05
3.65071227771365e-05
0.000123136976871188
5.91379899131677e-05
2.88156595028252e-05
6.41831019022996e-05
9.67543338607207e-05
5.13654296501703e-05
5.60605127670874e-05
7.06916812863777e-05
4.87751845692793e-05
6.0806091788012e-05
5.77534389145594e-05
6.907445636964e-05
0.000140725241398729
0.00011613344977175
3.67699802731331e-05
0.000102165671991631
7.39549608469696e-05
4.92602333245587e-05
0.000124375644662682
3.92683036665678e-05
3.58311032798016e-05
-2.12867814858906e-06
4.79292356910242e-05
8.35264750187791e-05
7.96351947731499e-05
7.14114045363072e-05
2.54797743226453e-05
4.94189013573462e-05
4.953586911416e-05
3.79631806250172e-05
4.75292728403118e-05
2.74305583334051e-05
9.43574589223986e-05
8.53927440257632e-05
-6.9519334751014e-06
3.91195826655836e-05
4.85545615522412e-05
1.34146599244719e-05
8.03618590212184e-05
-4.7841429063113e-06
8.45585225868139e-05
2.03611557078204e-05
8.08427643708746e-05
5.48234092334244e-05
1.17841894334372e-05
6.48360303087367e-05
1.53279165944285e-05
1.95415444463608e-05
5.10761953355965e-05
5.69518488944268e-05
2.32675074611806e-05
8.46780273781855e-05
8.4505897648346e-05
7.07983469236695e-05
9.35229171127851e-05
6.31101281174259e-05
5.87616018148225e-05
8.07019031485613e-05
2.72665478987077e-05
-2.50401218846292e-05
1.425394224444e-05
4.29259008784522e-05
8.90801709349649e-05
6.57310425200129e-05
3.02862572072183e-05
-7.07075382249687e-06
0.000100004392282418
5.34503389143418e-05
3.82261767090866e-05
3.51764255554958e-05
5.88774293521811e-05
6.7602131614368e-05
8.32851690792967e-05
5.56444473906372e-05
6.05098348152148e-05
-5.31717694929554e-06
8.83585703899182e-05
6.14998084199644e-05
4.19796107660283e-05
4.35120441818418e-05
6.20796932376858e-05
7.18664742086703e-05
3.47284172727942e-05
6.0971219222576e-05
5.23547275885012e-05
1.61956594997756e-05
0.000117891948969304
3.98002273494048e-05
7.2004589571093e-05
8.28605068038871e-05
9.3997080340802e-05
5.38041550186513e-05
7.1425061319944e-05
3.64739366778139e-05
7.11824712314658e-05
3.74541268016628e-05
7.25484515172184e-05
0.000104729346633666
7.27182118124333e-05
7.41747809676485e-05
6.45213478498846e-05
0.000105876097907076
9.2072085689288e-05
5.53329350711025e-05
9.93893587398553e-05
9.28045078279476e-05
6.35894409358953e-05
4.23637512681212e-05
2.09587440185951e-05
7.42278658140623e-05
0.00010946494470398
2.90468116282279e-05
0.00011302362243717
2.8944203762949e-05
4.47028659117139e-05
7.27364287810414e-05
1.36802404689612e-05
6.0631636788461e-05
0.000118274133161034
6.05284899359219e-05
7.61258123066675e-05
2.67412141893009e-06
3.14796221744617e-05
5.5286434022855e-05
4.18547020045578e-05
-3.70269488739461e-06
6.10548456415247e-05
4.48301787968816e-05
6.09540820164192e-05
0.000110836205604003
5.29029279091781e-05
6.62863996981329e-05
8.22792880476661e-05
4.34409163920648e-05
5.7264500151982e-05
4.73425792802925e-05
-2.2870541349514e-05
1.75338627093037e-05
8.45948446434519e-05
1.61850561784489e-05
0.000119487042101396
4.98231545786342e-05
3.1361934867697e-05
0.000103419575493511
3.20119455943656e-05
9.19287643816883e-05
2.68540819793845e-05
7.83186628028586e-05
6.87131692728603e-05
-2.22245012375066e-07
7.20317757021122e-05
3.41109936191885e-05
2.73995136204802e-05
6.10988062370568e-05
4.50851066534348e-05
7.58967672381813e-06
1.62722024601828e-05
7.04213812407754e-05
4.8375673859836e-05
6.110042585202e-05
8.19508169876975e-05
5.11700425343123e-05
4.87042290965259e-05
-2.65195419476767e-06
5.03817890929644e-05
3.95576645171189e-05
6.88556405387807e-05
6.58971637186128e-05
6.56125162229926e-05
0.000117330798944754
5.6128097925976e-05
5.79681337285751e-05
6.67959066679739e-05
7.03711692960328e-05
2.87247351457977e-05
2.50383439986436e-05
8.20560908183396e-05
6.23328935368285e-05
3.21455187617654e-05
5.99967127473471e-05
9.31309595171141e-05
6.14805387370849e-05
5.55021334352694e-05
9.74259052862369e-05
-7.72624025250397e-06
5.31933558960391e-05
1.15804263097496e-05
3.5649543374757e-05
9.77896444843789e-05
8.12323886172065e-05
6.36951923798476e-05
4.57683017437493e-05
4.55883353637879e-05
3.31521539598857e-05
8.64295721440684e-05
8.79997710708554e-05
2.97532452521815e-05
0.000107144363120091
7.45074231322779e-05
4.9505019466713e-05
1.25945050401924e-05
2.24390552469389e-05
8.1584273885062e-05
1.89594852121846e-05
5.1056861162853e-05
7.71278738999085e-05
0.000124564458563372
4.11336799266639e-05
5.54364210233925e-05
6.228380812342e-05
3.88131687518624e-05
0.000105170304485374
5.30381620388097e-05
4.29689281086758e-05
2.32610773610768e-05
4.36649201007932e-05
4.50232115038012e-05
4.25328773280325e-05
5.7911409237494e-05
2.79833255727611e-05
5.31498355683555e-05
9.73030635183167e-05
4.05384357055706e-05
0.0001013932087907
8.09897542058131e-05
3.17215618271576e-05
8.91841785245247e-05
0.000106406250119928
5.55676330350551e-05
0.00012316319430243
5.18991279122783e-05
5.93756678731833e-05
0.000162700853380245
3.06739090771605e-05
5.73279210369582e-05
3.31656925767695e-05
8.6321868798518e-05
6.86388188215875e-05
-1.54170736203168e-05
5.21255365340498e-05
4.63106152128546e-05
3.54260606235112e-05
8.92111093835726e-05
8.37442247752379e-05
8.18770781967031e-05
-2.53823455250846e-05
-1.53598166767529e-05
3.14217959257192e-05
3.33145513310395e-05
-6.52020170704218e-07
4.11613454969655e-05
0.000112595508394553
8.30414871130829e-06
2.89539202967952e-05
3.35570863464577e-05
2.80418564578695e-05
4.61982259174425e-05
5.40774062778829e-05
7.35237090458835e-05
9.47788157381372e-05
4.16433215282451e-05
8.74279986214346e-05
1.28434374774746e-05
3.2420529999683e-05
5.85555212293418e-05
0.000119921404119889
7.61321891407032e-05
8.30138606785001e-05
4.84690483801287e-05
7.95440694340057e-05
4.38088652039322e-05
7.44333869053267e-05
5.79733327311369e-05
4.84973649731791e-05
4.68428867521598e-05
7.80953428776914e-05
4.4955362657154e-05
4.06836973969041e-05
7.36581584061489e-05
5.13568292298834e-05
4.79330386728042e-05
6.41702926648683e-05
-3.71338130011613e-05
0.000101566170631281
-5.50220724476069e-06
4.34156938300794e-05
6.1445960190005e-05
4.39116950958035e-05
7.67441053995144e-05
9.31919762906633e-05
6.08964006542211e-05
3.79470945611144e-05
7.05986985431085e-05
6.9315647270575e-05
5.71534004106031e-05
-6.90545078437079e-06
3.83489304308874e-05
7.72094023416868e-05
3.34464505019412e-05
-5.11212817508697e-06
2.27954981545233e-05
6.1633014605702e-05
8.80373116502654e-05
0.000104170153876102
3.98620647583991e-05
0.00011186671787516
8.09353210392403e-05
6.54558568278372e-05
5.7584246821483e-05
1.52098735579673e-05
0.00010304392730016
7.69561292698841e-05
5.19485586822002e-05
9.39885508688326e-05
3.52182307618572e-05
5.61002030800086e-05
3.67168479571618e-05
0.000149101503426076
3.98313579263908e-05
4.54747429944324e-05
7.42438638195779e-05
2.83963304412122e-05
4.1043721298204e-05
6.11561168698004e-05
4.0778452289673e-05
5.55701650097137e-05
3.35674557080101e-05
4.55304034796934e-05
5.46123836042742e-05
8.1677621373956e-05
7.45880243919375e-05
4.46141595257248e-05
0.000103223887158228
6.640839630857e-05
4.25437091110179e-05
0.000105496035543855
9.11493772121205e-05
2.47947866697922e-05
8.11744277817818e-05
1.36956949476328e-05
7.5515743788824e-05
3.47245359655892e-05
5.59088240631558e-05
1.26434544039878e-05
5.44705555501681e-05
2.18928803664642e-05
