# Supplementary material for: Research on computational propagation and identification of mine microseismic signals based on deep learning
Source: PLoS One. 2025 Oct 22;20(10):e0334641. doi: 10.1371/journal.pone.0334641 (PMC12543183; doi:10.1371/journal.pone.0334641)
Supplement: S5 Data — (ZIP) [file pone.0334641.s005.zip › 000100800001496.xlsx_0.txt_24.txt.txt]

4.85387405683849e-06
4.04581770075784e-05
2.37224699753689e-05
-1.08596813722337e-05
4.88195580312728e-05
8.92991356480398e-05
6.28828404507813e-05
8.07320463778447e-05
0.00011684473626814
7.96056082740918e-05
-8.46745180969026e-08
5.3466526651549e-05
7.38008707367541e-05
6.50754754767966e-05
6.23585188212053e-05
2.17724742292461e-05
9.04236011477315e-05
1.53877648397111e-05
8.04399691758297e-05
8.23025541444676e-05
0.000115687389899999
1.02041068773983e-05
9.13804046494517e-05
7.38567259319865e-05
0.000109322018707873
7.70153596364736e-05
2.48539523706893e-05
6.10352638525669e-05
8.49285529419939e-05
9.43187777852563e-05
5.88127493317863e-05
3.49485015152416e-05
3.50186232962525e-07
4.89547815568519e-05
1.81534618673765e-05
2.40056648594831e-05
7.02508097538683e-05
3.67974112424557e-05
2.08621231713757e-05
-3.17295635003852e-05
2.83435108985898e-05
8.55616467819206e-05
3.87261656384581e-05
3.22642193535955e-05
5.23000736879638e-05
5.94112024985938e-06
3.48738227519896e-05
6.21854722750974e-05
7.82173229118836e-05
7.74332323851904e-05
3.84100792224949e-05
1.9429549447565e-05
9.77353368125398e-05
4.16536232998362e-05
8.07242770856986e-05
0.000106432412608704
6.16110832831871e-05
6.78104986646541e-05
3.78222773974448e-05
1.31533265995648e-07
6.62609352247406e-05
8.60470865944748e-05
9.27222649158786e-05
5.71495207940168e-05
7.08889267296954e-05
7.32402169654981e-05
6.76929026362503e-06
1.558791778033e-05
8.14828664508958e-05
4.47989960151814e-05
2.10072212537507e-05
6.69162300065474e-05
6.82875848270248e-05
4.7071813069251e-05
9.83081937192334e-05
3.13738765004144e-05
5.90152299749233e-05
6.49990443562826e-05
0.000132320532134331
7.19864358019163e-05
3.83327040464373e-05
0.000117444094889082
6.77046245471853e-05
4.73888168035357e-05
8.52841988967381e-05
0.00010010154814743
6.87493965629628e-05
8.01612295109458e-05
4.20632462433975e-05
0.000109645449598928
0.000116897161729729
5.73546894033423e-05
4.17385929473577e-05
4.28787090001219e-05
-7.77844005175613e-07
8.15056670055623e-06
1.15485109461811e-05
4.53603334539749e-05
7.53188804372641e-05
7.27743070206396e-05
6.41131286361408e-05
5.82392031716837e-05
7.08876639141259e-05
7.32871153010492e-05
6.83999444673448e-05
8.38816888106835e-06
7.37129002726469e-05
7.11849218320115e-05
3.48647764644531e-05
7.41250955961801e-05
0.000112454790102857
0.000104818933789379
0.000108679796774587
-3.47618953295234e-06
7.29935472758784e-05
8.09042782879965e-05
4.29809532356146e-05
6.35862953417628e-05
8.39951182650905e-05
3.28495050174693e-05
4.81042820214101e-05
0.000107193944691785
5.3929737104201e-05
0.000104009513502519
7.771595467848e-05
4.56449744175543e-05
6.55215000561192e-05
2.31160609126917e-05
6.66198422467067e-05
8.48938293983665e-05
7.07294383921489e-05
-2.91043809400331e-05
6.87242884520169e-05
3.30338882100483e-05
1.94651932164179e-05
0.000100011711370778
5.02476671508131e-05
6.2412644981434e-05
7.3966781405751e-06
-2.803080348758e-05
8.19731340316452e-05
4.65471895369706e-05
-8.18661226052626e-06
5.15830896831939e-05
7.4989855400096e-05
5.88800655552826e-05
6.55779991017983e-05
7.1205161043034e-05
5.41279356834981e-05
0.00010963576430792
5.58750557936683e-05
3.34832398487951e-05
5.62810212792384e-05
9.58320730474482e-05
4.43114502372128e-05
6.82729128203959e-05
8.70981414292821e-05
3.43738666756604e-05
5.18890950925033e-05
0.000130438764671653
8.75420230763665e-05
8.42305024161206e-05
0.000102297387204791
6.0891242976722e-05
6.38115892563522e-05
3.8916721946086e-05
9.72345075946932e-05
9.85711423250337e-05
1.22137109300236e-05
6.82509200981278e-05
6.39360432800729e-05
7.33061876177099e-05
2.23080546190424e-05
5.67079566899368e-05
1.78966602898013e-05
6.79259622686235e-05
9.12250512805403e-05
0.000103425760870489
-1.66483921530894e-05
1.6359728364804e-05
-5.12961376233465e-06
8.04435756103083e-05
9.31997523030974e-05
8.53925316034813e-06
-2.36160247765359e-05
5.12216064026036e-05
4.14097786645679e-05
4.60341167368135e-05
0.000104678962335691
0.000101228466765441
7.68416633514923e-05
9.54163152671637e-05
2.54007411321058e-05
8.75736827697405e-05
9.24736064943042e-05
6.41952010314443e-05
1.84243661656039e-05
7.26527483087846e-05
6.16648551959547e-05
-1.26729468813034e-05
7.64945524969514e-06
8.41831179304276e-05
3.98059592648705e-05
1.99007247434316e-05
9.55202880723921e-05
2.63326458205035e-05
5.48468566455136e-05
1.24702486518229e-05
0.000141684324301932
6.68956366948503e-05
0.000108181827965918
6.24024195377846e-05
0.000109418321699686
4.81003600697886e-05
2.22700378413945e-05
3.80835279129417e-05
2.30184599785722e-05
0.000132060835586686
4.28704555730277e-05
-8.87426144045331e-07
7.67932420923615e-05
5.29027140813099e-05
8.71308974674229e-05
7.53331389715033e-05
4.00970834972461e-05
5.11077545894903e-05
7.37569678985097e-05
5.72922613008657e-05
7.19357861289405e-05
7.03298709854095e-05
3.10998752351151e-05
4.20857518313535e-05
8.35662709884251e-05
1.95646492186941e-05
3.04457314284691e-05
5.05108242922511e-05
2.4833848616781e-05
9.07485290438244e-05
5.16538335979726e-05
5.39704544377964e-05
5.03011938377619e-05
7.04315969737128e-05
7.98408607970067e-05
1.29869044944792e-05
3.04534908205654e-05
2.29139894036347e-05
2.84113521523519e-05
4.66999424368818e-05
7.77864581525935e-05
5.67915172450417e-05
3.9958238567114e-05
4.51803892955205e-05
5.52117644495016e-05
-2.23731393329587e-05
1.93863501923217e-05
7.06371674095548e-05
1.99503372547374e-05
8.25032848236622e-05
3.44861900940602e-05
4.87730144150769e-05
0.000108926258089486
1.71676754217182e-05
6.33752185498175e-05
7.72608249543347e-05
7.34163801204027e-05
7.09297053208296e-05
8.2417711983103e-05
6.5575175730574e-05
6.15523161545773e-05
6.72231177167241e-05
5.78415799139251e-05
2.2498898507202e-05
4.41413007562827e-05
6.91634514952414e-05
5.83881712853589e-05
8.07059317095313e-05
7.07794443723819e-05
4.51607899121459e-05
5.95998689508034e-05
9.46607854625549e-05
8.72388912186131e-05
0.000109609986824889
6.64824544826383e-05
8.73792874220652e-06
-1.33059569695368e-05
4.24102256620764e-05
7.72186075703285e-06
2.40574453813951e-05
8.54368912972468e-05
5.62531623631483e-05
3.68881790795612e-05
3.21962449487479e-05
3.62758165651002e-05
7.86279824204195e-05
1.63695098012989e-05
0.000119233931897953
4.97356404477334e-05
6.24874220577886e-05
3.98861690216079e-05
0.000109798556533475
-2.55026880926013e-06
6.57666569347416e-05
6.50208658216653e-05
4.83226625494749e-05
7.47790662081053e-05
3.07145286743968e-05
4.90013024719783e-05
9.55592116594483e-05
-1.72915762627531e-05
6.95179140692825e-05
2.62154313118614e-05
3.94994227029904e-05
8.10827687220422e-05
-4.16606570793013e-05
2.52677424759773e-05
6.33637758735505e-05
6.29836347141341e-05
0.000118577108961061
2.48919382075389e-05
3.81377439749523e-05
8.14953928438212e-05
4.94897008404484e-05
0.000101774197467123
2.64308920203199e-05
5.67976636533382e-05
8.66986606868645e-05
4.70549980948485e-05
4.32121734206146e-05
7.39735240304927e-05
5.70604257758318e-05
7.73239982463805e-05
3.38896967459458e-05
8.71418381761967e-05
6.35680231192082e-05
5.53239291426167e-05
2.76369791553786e-05
-7.23010694755845e-06
0.000111819685089693
3.53274775708845e-05
6.9824852318261e-05
6.92773671310948e-05
1.74975398180309e-05
1.03810881817164e-06
2.28886438858155e-05
3.96784799694693e-05
8.59974895480621e-05
4.99044065771979e-05
7.70581010534109e-05
-2.14802542818061e-05
1.38181909603407e-05
7.97219106981021e-05
5.30909982303646e-05
8.34402677563985e-05
1.3145057854864e-05
0.000126592117961816
3.23272584468215e-05
6.20593626843218e-05
5.90808387414691e-05
2.76950706816532e-05
9.99662049006611e-05
2.93035449218028e-05
3.21002698815607e-05
4.20328373759123e-05
0.000114567284107718
6.67831102314739e-05
2.48469265056431e-05
5.08857196599129e-05
0.000111955920210542
5.27353120559584e-05
7.7215066390609e-05
4.29202657658493e-05
3.94109749651095e-05
4.22038320456785e-06
9.57589744952426e-05
3.73553259334739e-05
7.83959044117143e-05
4.26308510400969e-05
8.07898525013506e-05
2.99834418429282e-05
2.09080107022343e-05
1.77143354529993e-05
6.26251994849332e-05
5.49176183630524e-05
7.57060445544701e-05
7.3884781632631e-05
3.54965797199273e-05
6.92224341887026e-05
3.13065403399641e-05
6.81941200311633e-05
4.58644828110318e-05
8.79560638701292e-07
9.86628912569106e-05
2.04262300187087e-06
9.98590787705666e-05
6.02404588416528e-05
2.68554812277892e-05
3.76076026782574e-06
5.35692048927779e-05
6.22983215206975e-05
4.68781359924684e-05
7.50890532730158e-05
2.98187714008152e-05
8.96502462261945e-05
3.72649848295423e-06
3.85292220306965e-05
1.43017185228218e-05
0.000110294639752872
5.34615878425656e-05
-3.28525477739554e-06
-7.30592660456887e-06
0.000103084913204913
5.35482351160422e-05
1.1258562184331e-05
7.30104603149293e-05
5.65880868244027e-05
8.54285535316154e-06
1.2376323224141e-05
6.64309353659049e-05
6.15073779986403e-05
4.19891213678602e-05
4.13348889063201e-05
7.72231369198331e-05
4.4933488707592e-05
0.000123698152168817
5.43454301035626e-05
0.000110747697417421
0.000101271268739257
8.69818332673649e-05
5.84719143121433e-06
4.58580600900554e-05
9.41313126304687e-05
4.11491026105601e-05
6.67314952569029e-05
3.50761350879567e-05
1.45149121542017e-05
0.000130346735977828
6.82794666805553e-05
8.89988199258001e-05
2.44232286823846e-05
3.98423559192816e-05
9.92893889470382e-05
6.68760033832986e-05
2.36288386393641e-05
1.95392729485121e-05
2.42916779096298e-05
6.89369898248959e-05
8.4815709696524e-05
8.20345727491236e-05
3.53344974999577e-07
4.95612532461987e-05
5.98827616105336e-05
-8.1180290341216e-06
0.000111025858402998
1.07046033227608e-05
6.53780724062986e-05
5.92457240994249e-05
3.56271778641334e-05
2.52317008226772e-05
2.33200529243888e-05
5.26811327098939e-05
5.38719075350657e-05
6.9820200975564e-05
6.9606193446917e-05
-4.68192543566024e-06
4.99733731198816e-05
8.81231113522506e-05
5.03537133079585e-05
0.000103644771296549
2.9748509236751e-05
4.11875228066816e-05
6.22133151060129e-05
0.000100626023631822
-3.0133450898219e-06
7.68695729631671e-05
5.06360265614766e-05
4.01184833769492e-05
7.95639760989599e-05
4.28713036202612e-05
0.000114308364652162
3.88701998422e-05
3.01933081318299e-06
6.15831780867339e-05
5.07404017907933e-05
7.58412821079454e-05
1.28931657562414e-05
1.87834854934085e-05
4.8284584278925e-05
5.18766081430966e-05
8.18179909353278e-05
5.60185533277315e-05
-1.68750872555694e-06
6.72454127435088e-05
0.000142112141571002
3.94283729472475e-05
8.80140786508002e-06
0.000105221862379963
5.29092042350035e-05
5.68038369091867e-05
6.68906445453594e-05
7.94261712640357e-05
8.45884066752475e-05
7.93464377275829e-05
9.74251076201593e-05
-2.43144125214542e-06
3.99546239212104e-05
5.56700870707893e-05
7.00397234000534e-05
4.48629974076358e-05
0.000111848785079434
1.40720097349744e-05
2.7522120303331e-05
4.35761555902237e-05
9.19375818386484e-05
6.20023687609418e-05
7.63676514540455e-05
2.13128514001279e-05
5.69569477096812e-05
3.75513992757858e-05
1.24281599596724e-05
0.000109785751330969
-1.29671545702936e-06
3.4491416976531e-05
3.65947362759155e-05
2.8014924599367e-05
5.38813182639414e-05
-1.98483772956489e-05
5.37441042196361e-05
-2.48171142754185e-05
1.59980129801371e-05
4.4993343871951e-05
9.26946147193589e-05
9.7358988289883e-05
4.22276004488904e-05
9.68067527812884e-05
5.90087972969259e-06
5.1434326243367e-05
4.66562237416096e-05
9.3114587036762e-05
3.40716664750169e-05
7.90788530337449e-05
8.8852758255993e-05
1.53725149923501e-05
8.07834606690208e-05
8.85444052283588e-05
2.48009528492665e-05
9.81369564380489e-05
9.97378792076768e-05
6.47686796627767e-05
5.46967692151592e-05
9.2297119797387e-05
4.66661166607988e-05
5.76296034378937e-05
8.38085164141958e-05
3.21724206781141e-05
4.45513234849611e-05
3.94489004590618e-05
2.22384922063412e-05
5.30566380095865e-05
4.7955119042574e-05
3.43712530910304e-05
1.08548965213318e-05
5.33397267164884e-05
3.69098613856504e-05
8.74103335516982e-05
5.89321599435694e-05
8.91083881151835e-05
2.5178199662338e-05
5.1686693478355e-05
5.60662036491769e-05
3.47686457430117e-05
9.55243635936131e-05
3.2465167890975e-05
8.1695712262997e-05
0.000112513096028106
0.000101764361517413
3.43855015749452e-05
1.88112941256709e-05
7.76398062606011e-05
9.55748120647301e-05
3.26357421414601e-05
8.31112920342005e-05
6.11593670213783e-05
1.43413759065704e-06
6.99309276501161e-06
5.56229836683214e-05
4.75268166530923e-05
7.67939173310136e-05
6.08670753109031e-05
7.91552356892627e-05
4.17402787387574e-05
5.81440516819683e-05
3.88495538239819e-05
9.11316465476934e-05
7.01752271843273e-05
0.000151513324641348
8.4225685445537e-05
7.11711526214837e-05
5.91555647674932e-05
2.84923702531324e-05
9.55540562705079e-05
8.14047462075077e-05
5.99488902317344e-05
6.99707277825583e-05
0.000126143862611969
3.56295567822492e-05
1.98610707856514e-05
3.72767413933988e-05
3.50151119903604e-05
8.74575939413831e-05
2.66647916409128e-06
4.18090511083275e-05
5.87967647830159e-05
2.66901517149026e-05
8.04881695956776e-05
6.26510893509632e-05
9.78454743255372e-05
4.5447516979818e-05
0.000118502449524973
5.0773538617516e-05
1.54218602472983e-05
4.07081605249783e-05
5.2237453378626e-05
-1.64958948146979e-05
7.86604426985156e-05
5.18082404777304e-05
0.000108217049925904
0.000101662305581591
2.56324924206752e-05
2.63946048335799e-05
0.000100637073753753
6.9641582503163e-05
5.14290124499655e-05
6.26161440964812e-05
3.13763496390957e-05
4.05341551027144e-05
3.95841437220431e-05
8.66844764138035e-05
4.10447186205311e-05
2.49642039478508e-05
4.2727336916652e-05
6.09807755186425e-05
3.48726314636726e-05
8.3676420814416e-05
0.00012246251766882
2.57891887180957e-05
3.69038298858116e-05
2.92657536311129e-05
-2.54957673600481e-05
4.32023169464357e-05
7.67892914020902e-05
7.55310848242571e-05
2.02602422073022e-05
2.75876239044415e-05
4.14177240685347e-05
-8.70176312768168e-06
6.15885473033334e-05
3.88795159573442e-05
4.44304016636219e-05
8.58186160868025e-05
0.000103801825164199
0.000101135243603326
6.39823757308339e-05
6.93813648075709e-05
0.000104391942887046
3.77721025823721e-06
8.20489850679746e-06
3.69066048178738e-05
2.80251979147712e-05
4.28054424156044e-05
5.71096882721059e-05
4.11338947134542e-05
-2.63227309148204e-06
9.09667798410637e-05
3.77663522488475e-05
4.87662825298458e-05
8.09097440409125e-05
0.000132584307092821
2.45880594407569e-05
8.35100819310692e-05
0.000131806012046293
7.58976483026465e-05
2.65203036103792e-05
6.56857524777873e-07
4.52258668173501e-05
0.000115345977155292
8.55517985035861e-05
0.000109373218928997
1.54151790818815e-05
0.000106220210322739
9.68582387693043e-05
4.56563497689577e-05
5.09916404559137e-05
9.19306018941971e-05
2.85190571385238e-05
1.23328247930817e-05
4.09875821118979e-05
4.78249206572897e-05
8.58259701275834e-05
8.32764404215982e-05
5.97954212158057e-05
0.000104767757923831
7.94859114752416e-06
2.04234799903558e-05
-7.8087680434434e-06
0.000121284890264844
7.65768832455195e-06
5.51091508991543e-05
3.72256764597874e-05
2.47375881062482e-05
2.4511517491021e-05
5.58552260155609e-05
8.10640868324164e-05
-1.70343130219989e-05
1.15413807218327e-05
2.79283047052233e-05
6.74185659589483e-05
3.88915292904725e-05
5.17095362149602e-05
9.8923472837853e-05
-7.38898606622485e-06
3.1485135457342e-05
7.13062181436597e-05
6.02333465614895e-05
5.20886119822998e-05
2.06516329034664e-05
3.85480251894849e-05
4.21772464976307e-05
2.14165366376861e-05
7.64520179844572e-05
4.52938475988213e-05
2.57777293039773e-05
2.14515730980978e-06
3.921470304702e-05
5.98424157963681e-05
-5.06637999597389e-06
6.99431594245384e-05
6.5289141574885e-05
4.58044298890785e-05
0.000124874231612154
-1.58415781008048e-05
3.51405344218987e-05
4.48176587849128e-05
1.50026388252798e-05
4.69027519694538e-05
0.000161016478621387
3.42476371310478e-05
8.53776593273664e-05
0.000117726046929363
8.4346608981401e-05
-6.62888422296795e-06
7.61678574106756e-05
7.89777375736738e-05
5.37955087259057e-05
0.000142552457342594
5.83100378610361e-05
3.57449528424835e-05
1.74394924628816e-05
6.30018898648451e-05
6.75701356730003e-05
9.6529822724516e-05
6.90960635800792e-05
4.05709728527061e-05
3.15544065201532e-05
2.25771232061332e-05
0.000113142948950874
8.59993399301857e-05
4.1826064226414e-05
6.06263871991498e-05
8.48853495772021e-05
3.75579061991896e-05
0.000114841866392621
3.24286440688432e-05
9.5065844112313e-05
7.42803872915061e-05
8.39250494669899e-05
4.42106840094307e-05
3.29561185794064e-05
6.99147076010222e-05
5.56500949330272e-05
8.30811082768897e-05
1.06125616632347e-05
9.68710026448593e-05
7.66836763405499e-05
8.56542141047277e-05
3.68512356945349e-05
9.83224659007901e-05
2.31089595013978e-05
3.24994848841991e-05
1.95734491690226e-05
0.000105814859316984
7.26845005434109e-05
8.63460707910533e-05
0.000128568078321158
1.23155047156837e-05
8.31295423155488e-05
7.47105122135105e-05
3.26643438711308e-05
9.89248830178876e-05
4.92959888448926e-05
2.00490821127776e-05
3.54737371500679e-05
0.000115062753229189
-6.44348967942408e-06
9.9898529601914e-05
1.63950220840995e-05
1.63218501176149e-05
4.04763625786717e-06
3.19829089189033e-05
4.81138920528533e-05
4.32674231200279e-05
1.44201855987903e-05
1.22923809427405e-05
2.00920060298886e-05
6.59595583822508e-05
7.67866286432235e-05
6.31392760883103e-05
9.29865416266246e-05
9.61164315392985e-05
5.0593354828808e-05
4.97445580979483e-06
3.01634929143037e-05
7.50006428879468e-05
2.93672817645375e-05
4.52456801113169e-05
9.6593023338155e-05
3.21502019026867e-05
7.60303845930094e-05
5.33564137691462e-05
4.07160434512407e-05
8.65555304091846e-05
7.69920829313954e-05
4.28916698062712e-05
6.60933116414109e-05
8.08744125100606e-05
8.07737616431536e-06
0.000106370747325584
6.36518071739477e-05
0.000103472686565466
7.70071914020557e-05
3.88073476580753e-05
8.12146388904891e-05
6.61413327915985e-05
8.10057685549183e-05
3.17674696478413e-05
8.86621542200827e-05
7.67098968789232e-05
-4.79823204458877e-05
2.52198969978621e-05
4.56206533936426e-05
1.24732329161789e-05
-1.07750518284833e-07
1.66964209452317e-05
4.53269685628088e-05
-1.09307863761279e-05
6.13215158645391e-05
0.000110929804308807
6.3452770415871e-05
7.61824895651269e-05
3.93022007580025e-05
-1.53615068059418e-05
0.000103262856930912
1.89572359276318e-05
7.37090956638874e-05
4.27234849783843e-05
8.32839515108649e-05
0.000106918114713006
0.000106963713829967
5.11053160548705e-05
-3.35246896939143e-05
6.87141796603171e-05
8.9304325924131e-05
9.78645955514133e-05
0.000107238140023018
4.24977053055639e-05
2.52197014930728e-05
5.25947909235093e-05
9.25515195792946e-05
0.000112180000849078
9.6921704890538e-05
7.4129609989258e-05
5.99325270921477e-05
6.22511840331289e-05
0.000105472684295782
6.85743311021185e-05
4.72831270581931e-05
6.67067684983619e-05
2.98705116594244e-06
2.21650586677937e-06
7.18722328622673e-05
6.05753120899617e-05
5.78819198170148e-05
1.45241298792129e-05
4.20196072357208e-05
6.62215035606126e-05
4.11648536679938e-05
5.79680082383592e-05
3.64143671795715e-05
9.99733903417191e-05
4.10908037764614e-05
2.65156383368292e-05
5.52283686085394e-05
7.6866812430687e-05
5.70906891910539e-05
9.7837844417188e-05
9.67965578361812e-05
5.91760623675575e-05
6.16645633620771e-05
-2.37902132233856e-07
7.24778747065869e-05
6.17788311151193e-05
5.62553880810859e-05
2.08020833568179e-05
4.72740590763927e-05
9.39828620864535e-05
4.83487111108196e-05
2.61649800868839e-05
0.000102719659137143
3.20624485389757e-05
7.46652628917793e-05
0.000162972063521809
0.000105834830647831
5.55024856047954e-05
0.000105353890966895
0.000119492210314958
7.56866281722907e-05
5.91734419613597e-05
0.000106639005186565
4.27941937917281e-05
0.000105092610986605
6.42970144795074e-05
5.18792624299396e-05
8.67999075046737e-05
1.02030098582634e-05
1.78247520589249e-05
7.8635540114508e-05
5.04609445527911e-05
0.00010985438544179
3.61319744719945e-05
7.786027819515e-05
7.40801102326669e-05
4.44029380978974e-05
6.25901961281277e-05
8.79634964080674e-05
9.80193335318607e-05
9.22128238293255e-06
3.34833050245155e-05
3.56218971446991e-05
7.09900708276638e-05
-3.16884446886784e-05
4.67070981431003e-05
0.000115498046799261
6.37948805651928e-05
9.03660498994776e-05
0.000119657296757278
6.56555949586113e-05
3.06843995040472e-05
3.47700912413586e-05
2.63182787284335e-06
3.51389504349668e-05
0.000101584706534744
0.000100070157977715
7.31474604014146e-05
5.77837258763633e-05
7.20288840015309e-05
8.59336932142158e-05
5.34057104819767e-05
2.1150076275296e-05
7.49611161407078e-05
6.09544521553299e-05
3.10842684282787e-05
4.37749488560852e-05
1.92975134150818e-05
6.25746886532375e-05
7.31337450763482e-05
6.92513059723453e-05
4.10847065342562e-05
6.93963492086168e-05
5.36848170870793e-06
-2.56314863027224e-06
6.01785818260713e-05
0.000106315112629237
5.61293720388476e-05
5.73530158217249e-05
8.41555468051238e-05
5.9136739521551e-05
3.28490940738495e-05
5.0757325661874e-05
2.81316322367223e-05
4.37908427180551e-05
3.28486890349023e-05
3.76628363335101e-05
5.39369573354336e-05
7.1513502538506e-05
5.33827977606852e-05
3.45903088155675e-05
1.85935591717056e-05
7.16134854130735e-05
1.61475656948253e-05
6.91285997168944e-05
-3.05446589223273e-05
9.37393381846717e-06
8.90662585386215e-05
6.87465270735134e-05
4.35380591437764e-05
2.03458724287031e-06
2.91778013511212e-05
8.86738638693065e-05
2.00313205596602e-05
5.666757029435e-05
0.00012093398746243
3.27217875550838e-05
8.77281211548742e-05
6.33863966454131e-05
7.72731254242273e-05
4.33964343043478e-05
4.07983094613813e-05
7.50725680859935e-05
5.16536542764929e-05
8.04401355860244e-05
4.00461473102567e-05
1.29693593816245e-05
7.34031972406361e-05
0.000111586400891035
2.86949472759428e-05
7.05021514333389e-05
3.73997981630126e-05
4.67436176181909e-05
8.10076142731487e-05
8.34796538037206e-05
5.35820910262242e-05
5.0735618518772e-05
5.93555583139516e-05
2.22867596865002e-05
4.98933517017233e-05
3.30942162129779e-05
5.72593185513727e-05
2.80215286622024e-05
6.9062110143638e-05
2.64463267793899e-05
0.000118457671050404
4.73226401619266e-05
8.47631919255357e-05
3.74189843514861e-05
2.51187133259081e-05
3.7518040470908e-05
2.16940376155169e-05
8.13341596852963e-05
5.28210465577763e-05
8.28255771932527e-05
4.2947367215645e-05
0.000118220406347754
3.99043931646295e-05
2.19385935984554e-05
7.75821738587933e-05
8.94894715667215e-05
5.29507257645278e-05
7.17319665277738e-05
4.80070915041718e-05
2.07084197255926e-06
5.78836670157777e-05
5.9063160165801e-05
5.11595313336182e-05
0.000101868701688764
3.11136061121426e-05
6.62648446732295e-05
5.58671359041518e-05
4.87574089488371e-05
6.25758228535806e-05
5.57963843678525e-05
2.00022658622517e-05
6.67064005935662e-05
2.82009992973087e-05
8.98588326508591e-05
8.83934859120986e-05
9.51803556824985e-05
0.000104922431226307
5.83812523129014e-05
0.000114389958808202
5.84675426180657e-05
6.38788314885826e-05
5.56865012957526e-05
8.63837789750865e-05
0.000100811762300078
2.03693830993064e-05
7.76539336652749e-05
6.36899222234351e-05
4.52031769344155e-05
4.46675281275411e-05
7.52293073333238e-05
6.53862822830025e-05
2.01771876662069e-05
6.20339354186691e-05
0.000103643317938739
7.01300086031085e-06
9.00047239163474e-05
5.84994646778696e-05
8.17735185039736e-05
7.91477819694909e-06
3.02703344834682e-05
7.17864430499102e-05
3.69455503522557e-05
5.54702985399969e-05
2.46642548336295e-05
4.98627821901329e-05
7.15983044489771e-05
5.74518294791234e-05
7.34996574741237e-05
8.6306457231597e-05
8.01317898041124e-06
0.000147427064900512
8.38540647890287e-05
7.11708873744222e-05
6.06706785534237e-05
3.4009502632439e-05
8.46996353536089e-05
5.07500638317466e-06
0.000132978816898295
0.000116629107390564
6.99594679242949e-05
3.79611912900062e-05
6.48235465146614e-05
8.42919827516722e-06
5.19558674571251e-05
0.0001012047953566
1.01699108625196e-05
7.63643925856574e-05
1.38298406077104e-05
-2.02837034672038e-05
8.14313784311018e-05
0.000109177605448501
1.83353239614233e-05
9.36570540517642e-05
9.07735496104948e-05
0.000120487010355867
6.87981647106937e-05
5.75835247719626e-05
6.53744980173869e-05
5.45109136089342e-05
3.72257485576186e-05
3.90206031770148e-05
-1.32364890226615e-05
3.36200751573076e-05
3.18816573698232e-05
6.57817723190476e-05
8.94595172089252e-05
2.82488289769867e-05
5.32653890773179e-05
7.862255272988e-05
1.77764532119601e-05
0.00010864404162518
7.86066782877408e-06
5.96998383707912e-05
5.39696422612926e-05
4.7766062084522e-05
9.44057904059293e-05
3.38757065855447e-05
7.25879010842961e-05
4.35303612420044e-05
5.98513023401511e-05
4.21938751202165e-05
4.60321970606591e-05
1.10087727315026e-06
8.4641414979798e-05
4.83920973034e-05
5.16452582164086e-05
3.16784251297257e-05
7.03358324944232e-05
5.69603578320926e-05
5.93422915830072e-05
5.7954628279875e-05
6.69830364006184e-05
5.41849580158857e-05
-2.28738663365595e-06
0.000119530416722659
0.000110134575867962
6.88420125587997e-05
3.18703427016575e-05
0.000126897529371783
6.16100458107046e-05
7.25631679039084e-05
0.000111850881252936
5.45346509638504e-05
3.44323904126054e-05
2.1681458675408e-05
4.29821527881305e-05
6.23836740657589e-05
5.75236790785235e-05
5.66011575137474e-05
4.96583946121555e-05
7.15137259829534e-05
6.84177387064104e-05
7.99164035478263e-05
8.13625550639674e-05
3.78936316358481e-05
3.92880898117639e-05
9.319555002311e-05
5.97111504640232e-05
7.09207040582197e-05
6.00688236723511e-05
4.44071423297702e-05
7.06148847128862e-05
-1.63709680612247e-05
1.5277120065869e-05
7.00157639908455e-05
5.08845154305282e-05
0.000139619242912167
2.0358708199013e-05
7.69381364955569e-05
5.96497230159135e-05
1.79903744050142e-05
9.68381069087161e-05
0.000115533673626265
4.89112035492562e-05
3.89124591949059e-05
2.8603306290504e-05
4.7761472306961e-05
0.000113691199554039
0.000119160812833462
2.21315169882813e-05
9.08835777866735e-05
4.77959274989011e-05
4.96438093417743e-05
3.55691863785532e-05
4.16446958215557e-06
4.05234351736577e-05
-5.29479471229054e-06
2.30417297182709e-05
9.32543970020955e-05
7.05615234541978e-05
5.19855174996921e-05
9.18766318959997e-05
6.93045279532776e-05
8.10821319441939e-05
7.59096022622522e-05
4.28171862169737e-05
2.79570202519663e-07
4.3950883402772e-05
9.40622765600677e-05
2.01807078063906e-05
5.70417348618867e-05
9.29842897905044e-05
5.28656568237756e-05
5.51222310828597e-06
4.10776855568964e-05
3.46119835644455e-05
2.93605002594502e-05
8.5859614884719e-05
2.99327770737944e-05
1.27909053689736e-05
5.24680761731627e-05
0.000120970691158138
5.59549801201704e-05
7.15501355065241e-06
4.26975520358959e-05
1.88512097500892e-05
0.000114214051052841
3.67610149799214e-05
4.97303288520706e-05
2.90770055198137e-05
4.06137367723582e-05
4.34769068568262e-05
3.27212474987179e-05
7.74655722998754e-05
4.39280572224484e-05
4.28251599248409e-05
7.63068683200601e-05
4.38902997823909e-05
4.38259963157397e-06
3.10814812348846e-05
5.75020852275658e-05
7.1632196089091e-05
5.05284486386155e-05
2.35415203447434e-05
0.000112149237951267
7.84609853491634e-05
0.000127055578758941
4.83116390193517e-05
5.77351541623396e-05
5.91127286741771e-05
2.79727350001076e-05
5.66129950672627e-05
6.23444855923511e-05
6.77460338942042e-05
8.77091380838211e-05
3.58940011502621e-05
1.13859281986312e-05
2.51174044537372e-05
4.44470793949075e-05
3.98239244859519e-05
3.06308927453387e-05
7.79933801549425e-05
7.59494500808185e-05
2.6192587308783e-05
6.80316212955431e-05
6.45685111846581e-05
-3.41636810596222e-06
5.06574150645122e-05
9.29399411990089e-05
6.11737672059355e-05
6.31702159904414e-05
9.74273658595768e-05
2.52769174339709e-06
3.7009087332838e-05
7.99621134779116e-05
2.66646979367892e-05
3.45431961058687e-05
-4.81910574982459e-06
7.57317851035478e-05
3.32721925065838e-05
4.87453535044861e-05
0.000115410634261705
9.06216287249573e-05
4.8486335124412e-05
9.15273626391331e-05
0.000125939797658677
4.09911442298938e-05
8.838289814252e-05
2.43476277905563e-05
4.1074488598147e-05
8.39527502497107e-05
6.03482743456705e-05
8.04449717775809e-05
8.16454316623765e-05
4.87238744943547e-05
6.11907486118359e-05
6.93893147122404e-05
3.37139008842319e-05
-1.49081856125358e-06
5.46118549904547e-05
7.7631621219372e-05
5.55587482433775e-05
-6.40195212927922e-06
0.000136877132120302
3.66289170281002e-05
5.0618922070675e-05
8.51632106572151e-05
7.35016776777852e-05
5.33884347845317e-05
8.49408567173584e-05
1.92885220974046e-05
0.000103507729605766
5.93777859634315e-05
9.47514451087996e-05
0.000101670670829155
1.87888922677859e-05
-1.60382817966548e-05
5.8738188217362e-05
3.41025928870707e-05
4.66496876967528e-05
-4.64011158640256e-07
8.76803899511132e-05
7.88303207651711e-05
4.33047080433281e-05
2.46789154657251e-05
1.40409243098957e-05
8.59751602286485e-06
5.60715349255457e-05
3.12681337120171e-05
8.63035376043028e-05
1.33930537887827e-05
5.34432687806772e-05
4.03611314813158e-05
0.000114873692727879
7.74425282239332e-05
4.66501089703694e-05
1.1543990837033e-05
3.56880150397749e-05
3.04862709789527e-06
1.92621586253279e-05
0.000137129966773989
6.11091383679143e-05
7.25366298109491e-05
7.32497694990893e-05
-1.29796069028663e-05
7.79110518901122e-05
7.38085923447833e-05
5.89527868007898e-05
3.37569535931257e-05
8.76436946770243e-05
7.0985777250224e-05
4.32058211934986e-05
5.14387709044131e-05
0.000158148362978174
9.18874398283512e-05
0.000117399597539987
8.86556605739821e-05
9.23028611609113e-05
9.93850004545658e-05
3.83871768992511e-05
2.94396843886206e-05
3.06476282789744e-05
5.39887890141346e-05
2.87427868321178e-05
2.21097024622365e-05
2.7350108691224e-05
4.17342564271912e-05
7.5899162845936e-05
6.23962982748633e-05
5.23251745538717e-05
0.000100295897368815
5.88185534145413e-05
-7.46967244615265e-06
-9.15996370128061e-06
6.58791582183345e-05
6.90205601019588e-05
8.77752533517117e-05
3.33704511228164e-05
8.02732556305641e-05
7.21426833971324e-05
3.78130305073338e-05
1.0702756420395e-05
6.20407146556476e-05
7.10256415100874e-05
0.000120969493158536
9.55189936259529e-05
4.48442016875683e-05
4.53751428947936e-05
5.64454567576085e-05
9.96996243384828e-05
3.02488481495069e-05
4.12118942566521e-05
3.01197782655284e-05
4.13211213199614e-05
-3.12427016976471e-05
2.05950087001459e-05
4.22545918509501e-05
5.15671215631533e-06
5.6553732535994e-05
4.08000731859546e-05
6.50523817292775e-05
1.23856648259612e-05
1.87573026936898e-05
7.79747135081344e-05
7.8198508289365e-05
7.28306140737306e-05
6.89580705700014e-05
0.000113449119345989
6.02007194307881e-05
4.05763156068203e-05
6.37311593264897e-05
-3.10762031436917e-06
9.78741282183789e-05
3.30327000011771e-05
6.51142850583846e-05
8.91835651935538e-05
2.20335422513895e-05
4.23350979282464e-05
9.87726362450479e-05
5.76458712595808e-05
7.26987336034335e-05
3.09687154927921e-05
5.31602694742552e-05
5.89927624989089e-05
9.70518063247633e-05
9.72255841797265e-05
0.00011370100153231
8.83082014226913e-05
5.29698251499272e-05
3.86760660957978e-05
0.000100875939581875
2.74609255343329e-05
6.73822755822747e-05
6.55593135077702e-05
4.82333368128531e-05
1.98429099351494e-05
4.82236861602629e-05
8.7465128051297e-05
8.04361006409256e-05
4.11511881975415e-05
6.58521093604526e-05
6.29462918992192e-05
8.70353918678355e-05
8.26129909754397e-05
0.000118946022163496
3.4014543309759e-05
3.49045785891884e-05
5.89382829302324e-05
7.59842954777321e-05
8.03527576950501e-05
4.95177027402786e-05
4.31000948186511e-05
5.73494130999191e-05
0.000105349903065318
2.30548712615756e-05
2.36243074986334e-05
5.75139841084439e-05
4.30586116684892e-05
5.86721669798266e-05
9.76291335313067e-06
6.89599958500025e-05
5.96915545550841e-05
8.75887311014179e-05
1.79133056761262e-06
8.09431951247315e-05
6.53381295048802e-05
2.77751463724907e-05
6.96078732928058e-05
4.77895413866571e-05
7.95280145988534e-05
4.95039427556421e-05
6.0589956786833e-05
9.74528000754425e-05
6.79050918723792e-05
0.000104602799323376
-1.24378751247356e-05
8.13434187465649e-06
3.70054161840242e-05
9.87390667915675e-05
8.78057651167684e-05
-1.22996313598515e-05
8.40779970066484e-05
5.24740755750545e-05
6.25144747613057e-05
6.73965791986187e-05
5.84121712702002e-05
2.58966866459763e-05
4.8454454725564e-08
3.03011395574735e-05
5.26864984149767e-05
5.4043233020281e-05
5.63092871249722e-05
7.95631081379524e-05
2.49208119655399e-05
9.69958793654548e-05
4.9256573218159e-05
3.35144675398943e-05
5.7123473889738e-05
9.24290166924507e-05
6.17743887381973e-05
0.000109621435047073
3.48132870040768e-05
8.06661682383877e-05
2.30938219352711e-05
6.46078871770911e-05
5.32043288985823e-05
1.44088230156821e-05
5.53886981670017e-05
6.13500110573162e-05
-7.29983729977529e-06
8.11179553113972e-05
8.14116620352391e-05
5.89917783371838e-05
7.99145597067012e-05
2.88402821752329e-05
5.54147792937681e-06
6.61077878863586e-05
6.20551950946031e-05
-4.16962722995523e-05
4.3750219881868e-05
3.31283574509738e-05
6.1873392590932e-05
4.67556131433205e-05
4.86686690989053e-05
1.76645440659094e-05
0.000101813061519689
2.02531599152521e-05
0.000103076282682522
6.91843842800413e-05
-1.417304119779e-06
6.33190481911452e-05
9.25127813963165e-05
2.82469529000135e-05
4.36318880046546e-06
6.1948080497881e-05
6.50817487202428e-05
9.4517476585129e-05
-2.42861073177129e-05
7.2959646834892e-05
4.88561971593049e-05
0.000135344086583829
0.000104819918989421
3.90457120272287e-05
4.87850937290985e-05
7.48555936330796e-05
0.000139527377335759
5.00653785858635e-05
2.15376298568601e-05
4.56294192500985e-05
2.94325348339523e-05
9.82776637229975e-05
0.000126416653613225
6.04697587856009e-05
0.000169689302185099
7.69521957981647e-05
7.07225282983972e-05
3.07584046348702e-05
5.93055103057675e-05
7.71860209079732e-05
7.2894439069711e-05
4.42989158445596e-05
3.29498626938444e-05
5.35739863519231e-05
0.000102132783363136
2.79342582707769e-06
6.63239068774961e-05
6.21651989219304e-05
2.93035375983281e-05
6.23883797602524e-05
5.99078130690422e-05
6.38732499126097e-05
4.24834062838766e-05
4.18357657998063e-05
6.8029970300718e-05
2.66255683729223e-06
2.74586408452876e-05
2.78362068945866e-05
8.90252734472275e-05
9.3870674339318e-05
6.26892178835489e-05
5.98924794978999e-05
4.40546323890731e-05
0.000123646355775484
2.59598877400197e-05
6.06273177797997e-05
9.71771195341704e-05
3.87946250791302e-05
5.59586828694706e-05
6.17847854602136e-05
6.44472703623627e-05
5.71586934115075e-05
7.94384544337342e-05
9.41888127973864e-05
-3.18222362401725e-05
5.19116116361608e-05
4.55875397346073e-05
9.07729623612836e-05
6.20715773798344e-05
4.36882793079681e-05
3.15955659571452e-05
5.45545678526256e-05
8.32148615180181e-05
0.000117949311832
1.0531368706945e-05
7.92911224995127e-05
0.000101051419222277
9.63893403596369e-05
1.43872503193529e-05
0.000112568774168971
6.298076982977e-05
4.02793175318357e-05
8.07622755017859e-05
4.61417027094032e-05
2.64326382759086e-05
8.88885078717333e-05
3.61925305692874e-05
5.36460976044872e-05
9.02379387040015e-05
7.87179307704381e-05
8.62380932839225e-05
1.84747042954959e-05
9.5085227776192e-05
3.61745446210305e-05
4.51455562296811e-05
7.75424057717281e-05
0.000112888830298897
8.98479274788179e-05
7.01456367670497e-05
3.40704591298701e-05
3.76616334878538e-05
0.000103376048355663
8.96214282875576e-05
3.91202476921734e-05
1.71891506997162e-05
6.56311872900226e-05
7.27621557385609e-05
7.64617152261534e-05
7.72938942022023e-06
8.5362871554967e-05
9.8617184987442e-05
2.4271141729319e-05
6.77661660476044e-06
2.62237830592202e-05
5.68707777163785e-06
0.000105458809323652
7.43606341658213e-05
8.46776726963361e-05
3.40955516157898e-05
2.60611599322231e-05
9.10399204960075e-05
4.56799029067599e-05
6.82985692022509e-05
2.07250495087712e-05
4.75329717430784e-05
3.00824746320283e-05
9.27666408324205e-05
5.4694658328391e-05
-1.72970404570538e-05
-1.65753397994975e-05
2.67736465332374e-05
1.90969537239859e-05
6.36529286041949e-05
1.85478823927444e-05
4.45119723834608e-05
3.18025705198838e-05
7.76954765161678e-05
2.25792534926463e-05
9.09733143175028e-05
8.69887420801187e-05
-3.8282267758858e-06
6.05355005749057e-06
9.21897267001435e-05
3.76561693298108e-05
4.97377055290174e-05
3.63926858740836e-05
2.24131653608373e-05
9.5010737058265e-05
5.87409386658642e-05
0.000118757569868067
2.21344380109764e-05
7.55052868832835e-05
5.44353765607174e-05
7.28275493666441e-05
-9.90186737928143e-06
7.80206380502817e-05
2.33304381452231e-05
0.000135517616886244
7.58324271489001e-05
7.67279035359106e-05
4.09432188435492e-05
9.06453063646032e-05
0.000125237676502348
8.45402358641684e-05
9.14504847194458e-05
1.64358748741328e-05
7.32744749542561e-05
3.22971598483091e-05
7.46545034834188e-05
5.67185567879825e-05
9.45308166685896e-05
-1.02510385085155e-05
5.11176581893789e-05
1.56879829958188e-05
1.73269411522171e-05
6.70087491615288e-05
7.5760715943842e-05
2.13508185461151e-05
3.56006627938418e-05
3.39504221446407e-05
6.39078551487854e-05
6.16572496392766e-05
0.0001256189018038
4.22839195826123e-05
3.93376967288769e-05
6.97604966494105e-05
5.13000913007983e-05
0.000116079243866088
2.73881866571013e-05
6.80947744779501e-05
8.26000895331495e-06
2.71929335853109e-05
1.66518904532117e-05
4.22735539407096e-05
9.22632214706876e-05
4.10573885325219e-05
6.20800735956986e-05
6.09067508547195e-05
4.35852330907137e-05
1.01303551834385e-05
7.72227827671402e-05
8.52372120703862e-05
-6.50865294943559e-06
2.22390972871173e-05
0.000109718772216874
0.000105462696474871
7.51660179159077e-06
2.43522402713434e-05
5.15546437944845e-05
5.92128043380591e-05
3.94302411892176e-05
9.11065575039662e-05
5.65531152672805e-05
6.11984309802283e-05
9.16318441060004e-05
5.96562326943591e-05
9.70409805033085e-05
5.53820500332195e-05
0.000102566655608536
7.35554900805113e-05
8.64302373934421e-05
-1.07172813714083e-05
5.83327514679941e-05
3.05643726514569e-07
7.35307025523115e-05
0.000103339023613932
2.82823923116758e-05
7.83324758473761e-05
7.03977667274017e-05
4.4863632471344e-05
3.60126911977075e-05
0.000107200638613742
3.24182510463914e-05
4.84456937584936e-05
2.76578412945963e-06
6.67460577445406e-05
5.43373051257332e-05
4.53315205455184e-05
5.49231331056724e-05
7.146722859061e-05
7.55451941144843e-05
8.97850259144404e-06
0.000108702527836797
-2.79606315730833e-06
8.54400278009991e-05
4.79342260573519e-05
6.16013357835919e-05
6.10992006710641e-05
0.000106772028116678
-1.61430040643021e-05
6.40153976975606e-05
3.13591679480681e-05
1.02167414652238e-05
2.13372213596526e-06
7.10758315724423e-05
0.000103779905340837
6.92424072776256e-05
4.0185977190895e-05
2.45701607904899e-05
0.000105952245638634
6.97202906618371e-05
0.000107883845047801
6.30821774218905e-05
4.28941512209903e-05
5.54187654742047e-05
4.71546264448561e-05
6.80319240640936e-06
1.98610935601926e-05
9.11445156984239e-05
5.38891757127686e-05
3.84382089333659e-05
6.34940974163686e-06
7.1104786716714e-05
4.86856824299597e-05
5.89292748434277e-05
4.30320366119476e-05
3.99640960725271e-05
7.32432713172687e-05
4.92912331121789e-05
2.19104647833869e-05
-3.03071150291341e-06
0.000104187300244289
0.00012234751514843
0.000117842934362716
8.74720004089869e-05
3.57188277521756e-05
5.39161101113138e-05
9.23382344054755e-05
-9.91131208838243e-06
7.6044540515278e-05
9.85685281923644e-05
0.000145368141035813
5.47256628376261e-05
4.61081369927298e-05
0.000121713613907589
7.57487304111839e-05
7.11338860131517e-05
1.70118360968697e-05
8.38074389716183e-05
0.000100317239745343
4.62604542214883e-05
2.03101352684815e-05
1.37837165489113e-05
3.42253490685383e-05
7.23067077842883e-05
9.71051880895444e-05
6.71102873154289e-06
7.82332375402429e-05
4.36418379059917e-05
0.000115599535286208
8.90865670587961e-05
-3.59430213552142e-05
7.5901188629401e-05
5.01930303297017e-05
4.02694729109911e-05
3.39671320238835e-05
5.71254590053892e-05
4.95609151387991e-05
5.74212457475752e-05
0.000130778875018461
0.000104035066450007
6.87785303392998e-05
5.42761866571866e-05
4.39826368936949e-05
6.53047783167906e-05
8.75155800484659e-05
5.15280331365415e-05
5.61914706558662e-05
1.43491683919766e-05
5.02264232884232e-05
9.06641443922382e-05
5.19890569027358e-05
-9.60882856113233e-06
-2.73340336303988e-05
-1.78285472184415e-07
8.72030071122432e-05
6.59344570130892e-05
0.000114677715862737
3.61087111188751e-05
6.24467559297808e-06
4.3338872998834e-05
5.21223676786703e-05
7.43274297150694e-05
6.24675902465803e-05
2.32372547841204e-05
4.20840033680651e-05
3.26054452654531e-05
5.91439650388399e-05
0.000113722381291585
3.95303313481776e-05
8.05018836144737e-05
8.3541837200931e-05
6.07905026292882e-05
3.3561862112384e-05
0.000102522741974367
5.44086811214155e-05
5.94513954561228e-05
0.000104174292274318
3.6435648573687e-05
4.03974156670184e-05
0.00011552365258217
8.8216238886634e-05
7.71353868623099e-05
7.00749514768611e-05
5.85665926055317e-05
3.30277392800062e-05
5.65826606880165e-05
7.38726814336797e-05
5.52710898697148e-05
5.29194079039601e-05
3.65202761720799e-06
2.36359132052884e-05
-2.4927891095626e-05
4.29375248652244e-05
2.34075392749775e-05
3.28783446874589e-05
8.17222809053986e-05
-8.19559352576781e-06
5.43170578358149e-05
1.34468577958208e-05
2.05134775918872e-05
4.38922143213249e-05
7.830890043653e-05
7.26555281786413e-05
5.06112328623356e-05
5.2538538070079e-05
3.07300940315215e-05
0.000107838369099269
4.21204165367432e-05
6.17896474546754e-05
4.70016866241373e-05
0.00012158254326807
7.23082631733311e-05
0.000106761754191323
7.75813043688444e-05
6.54653242990414e-05
8.29499619688176e-05
2.8644405023863e-05
4.04270925413648e-05
5.10565523114457e-05
0.000117243145756629
4.31853007932634e-05
7.11459138185663e-05
6.52335865031688e-05
4.54150919768645e-05
5.46236896873465e-05
8.56755321430296e-05
5.15968873984308e-05
7.63666952080422e-05
0.000124104697519579
8.77040889108326e-05
4.10484728363167e-05
4.97636330111512e-05
9.79244182008635e-05
8.59999061056835e-05
1.39262458873988e-06
5.47734148716618e-05
1.85293868910495e-05
0.00010407432884117
6.10390454416131e-05
7.50347532863609e-05
4.29789998653849e-05
6.61332538833572e-05
3.48122790134594e-05
5.77507778759073e-05
2.5656627366767e-05
4.33717983194802e-05
6.563738046864e-05
4.18128808224187e-06
4.89124572718059e-05
3.21472205344678e-05
0.000106351039785448
4.34011963140559e-05
2.46049581763247e-05
2.65987747357849e-05
5.61886326391599e-05
0.00011778927768517
6.86189315277451e-05
9.18083655311642e-05
1.78345398208991e-05
6.15517101976159e-05
4.09568748391092e-05
7.86527973554937e-05
4.56852976803178e-05
7.5239556822496e-05
5.48239347177781e-05
4.76590046778529e-05
3.17569479825009e-05
9.49064481161514e-05
7.20770346797437e-05
6.67568643282716e-05
3.68215106822254e-08
5.28230013463321e-05
5.24642987671503e-05
1.30418435964467e-05
5.81916798653621e-05
0.00010235619357897
8.84300760870743e-05
4.80897142959758e-05
9.36800534476696e-05
3.65164858150214e-05
6.13019706602991e-05
4.37938148420292e-05
2.85345815549377e-05
5.17178735852307e-05
3.16413806327121e-05
2.87204981450925e-05
2.01084854734678e-06
3.68103328012681e-05
4.66368384035296e-05
9.47189430768566e-05
1.90300904892797e-05
5.74530664107171e-05
5.20627372446946e-05
4.99976901261754e-05
5.63071929997058e-05
2.96377879531261e-05
8.57371285212362e-05
2.16548624533777e-05
4.80905639468126e-05
-1.92820613547318e-05
1.90104947971065e-05
-1.1323993611754e-05
1.35842534635219e-05
9.12109406202862e-05
6.63159446712653e-05
-4.81489944588215e-06
1.63723718292981e-05
6.68497954739082e-05
2.0566143807259e-05
4.40121790660165e-05
8.70520930416563e-05
9.9648521561761e-05
0.00012971010655229
2.42341374756435e-05
0.000101636276520102
8.91122690858089e-05
6.60140320781603e-05
8.12314005994258e-05
5.69956612567453e-05
5.71420151141534e-05
3.68853000067581e-05
7.4012366869948e-05
1.96441386901833e-05
1.63081248807649e-05
9.54239800209321e-05
4.49468946584548e-05
1.90280673155155e-05
9.45347794298444e-05
-4.03136070782656e-06
6.39688476953053e-05
4.97474238615939e-05
3.58934964563327e-05
8.15929295030797e-05
5.89843945509499e-05
7.26851841421525e-05
-4.69610817014721e-06
5.26308010279717e-05
7.30577472937425e-05
0.000126282981800616
2.40301418923873e-05
4.12274378120793e-05
3.49187190629176e-05
6.28338321403431e-05
2.54078836444837e-05
5.81267187027979e-05
5.88333453095137e-05
5.68304289502186e-05
5.81180679022584e-05
4.2451267769896e-05
1.8597018486794e-06
5.33621705464059e-05
0.000121351795348726
2.55688940288253e-05
8.11735434989687e-06
0.000119431056146742
0.000113049831552051
1.38534135646283e-05
7.2045643065638e-05
3.19389857744712e-05
0.000116988692885449
0.000144784732589606
5.17943528801778e-05
4.31174652714069e-05
5.8614495754143e-05
0.000110931789514848
3.37429593161272e-05
7.1437259909764e-05
5.13256567023338e-05
9.29220853107233e-05
0.000100671534223768
6.76357120861672e-05
8.34362869404211e-05
6.61505436643591e-05
8.74859999467246e-05
2.44018873944463e-05
3.42852498612081e-05
3.58810794305319e-05
4.68131431068927e-05
6.16933932473431e-05
2.54019472538532e-05
0.000101576046008664
7.24587986248125e-05
2.52964791610122e-05
-1.65939650069016e-05
5.28376604195025e-05
8.01734240199086e-05
2.75083935035707e-05
8.05511393873702e-05
6.54505026535985e-05
6.09882532336099e-05
7.53566385967857e-05
8.81304679336484e-06
4.0872762564309e-05
9.56859149301995e-06
3.78098540675276e-05
2.13931005209215e-05
8.10371183335916e-05
7.57490493971745e-06
4.92295728337706e-05
6.76838371528619e-05
3.9355610924628e-05
8.17676680104296e-05
7.38737364826897e-05
5.60676168220374e-05
4.46263775286796e-05
6.19185793172483e-05
4.21313086988478e-05
5.23041708948052e-05
4.48495822355117e-05
5.15921779483701e-05
9.12095908085464e-05
3.95866246464699e-05
2.38133982723999e-05
4.63155550293936e-05
7.0199517140236e-06
0.000110011853211194
7.46549729165502e-05
5.51813098638941e-05
3.40378102851655e-05
2.67635291704921e-05
5.64240316560271e-05
5.7329931097452e-05
8.00149717065658e-05
4.11222963155096e-05
6.26284865242931e-05
6.70100802945038e-05
3.34883131186263e-07
4.19725348524746e-05
5.20004299528446e-05
5.01038349378832e-05
9.38105499617379e-05
9.57285292879167e-05
4.91987005673212e-05
8.18882288729025e-05
9.89976249275609e-05
5.71891446796536e-05
7.06347929378006e-05
6.10313940952482e-05
4.83690876797667e-05
5.68290174878305e-05
6.36273637532413e-05
7.37074082737386e-05
3.27932123198045e-05
5.06979431233502e-05
3.71716694271429e-05
5.49867121824022e-05
8.73059986102296e-05
7.66002790155894e-05
5.8831146937368e-05
7.50877704449663e-05
5.52114683999247e-05
6.1810259992349e-05
6.62376252099963e-05
-5.1143781610163e-06
6.07939980160457e-05
0.000104669898528782
7.83044901034686e-05
3.90738924858022e-05
9.46049071356389e-05
8.50062726379414e-05
0.000145325521170584
7.19239928143197e-05
1.85508334464551e-05
7.371186246343e-05
0.000119631182785523
7.9248517993482e-05
6.28386328287525e-05
6.4921794896359e-05
3.72188188214081e-05
6.36505447977463e-05
5.29881315022116e-05
6.99256831403021e-05
6.78831106980657e-05
4.29136482407157e-05
5.92965539451245e-05
3.6180933316202e-05
7.92752433794638e-05
4.81864564882906e-05
2.9891080846495e-05
7.22032483901829e-05
7.29421211292548e-05
4.68840287903528e-05
0.000124657593399512
5.32961110384162e-05
5.96220807500776e-05
9.72940709978051e-05
7.51855593066569e-06
4.10051438651059e-05
-2.56414563024151e-05
4.42125385602591e-05
4.44163257005844e-05
5.31576065740364e-05
4.5837430903207e-05
4.5792305681578e-05
3.26035443885563e-05
5.44082173230784e-05
0.000103493335414398
5.96177650136954e-05
6.84266682194614e-05
6.92670869604058e-05
0.000109510559599199
4.99658850977075e-05
8.81745244580217e-05
3.22091670729764e-05
0.000112531391111131
0.000104188846387659
8.53307120735939e-05
7.39539408391726e-05
5.2810343416264e-05
5.86968192810125e-05
2.09659857746528e-05
0.000107281351702988
6.14787020729801e-05
5.05411171127533e-05
0.000127301738411694
6.17353646102117e-05
5.71393572523558e-05
7.53564735425854e-05
6.52820370316357e-05
8.35903351953991e-05
9.73720328277184e-05
9.70917871761215e-05
7.78297316221648e-05
8.38944011744592e-06
9.29160148948401e-07
0.000105183752273623
3.22137015785807e-05
6.2035117777408e-05
4.16906850834461e-07
2.18139771444357e-05
3.19765607270227e-05
5.47848008762838e-05
6.93979162776238e-05
-5.76261505874689e-06
4.73493555205022e-05
4.52443878145523e-05
1.55597078489433e-05
3.52453737493523e-05
3.08715295143141e-05
3.56425951955647e-05
8.81033847077443e-05
3.49095524973632e-05
7.16112128115529e-05
5.78489696634515e-05
7.91477210877145e-05
2.94437235027437e-05
3.03229743069945e-05
5.25758902234762e-05
6.99313733920026e-05
-1.39269958681751e-06
4.59645626369352e-05
1.63013683266076e-05
5.1912754067751e-05
3.82876427402099e-05
7.74050025074549e-05
-1.11940255867377e-06
0.000119215048439589
8.5993016312178e-05
0.000100266417503828
2.23385854811692e-07
8.25637990113722e-05
-4.88811088353418e-06
5.97455705558755e-05
6.70543034275016e-05
4.69514533173034e-05
4.58614878422426e-05
7.27209856648648e-05
2.532853630276e-05
2.49435307394275e-05
5.95737400439044e-05
6.92610783200508e-05
1.99859289988722e-05
9.82923885360272e-05
2.25895308431001e-05
6.10649333226291e-05
2.43575403245156e-05
7.47179654715096e-05
5.76337572443038e-05
4.94981758605009e-05
4.26392499978222e-05
3.02219417253814e-05
6.28311979181436e-05
5.34291128801303e-05
8.64742357225429e-05
3.7994809146687e-05
1.60411067947247e-05
1.7865249355412e-05
5.29785009745469e-05
4.44502984376562e-05
0.000110808679120279
3.93503130197169e-05
8.81872968115024e-05
6.55479041306335e-05
9.15337701667e-05
5.56588746567248e-05
0.000125250653941778
0.000125642216920729
4.61594071919568e-05
7.51946244060058e-05
5.84864444011442e-05
3.8076985431006e-05
2.43589001682119e-05
3.73079924807204e-05
5.55024150834832e-05
6.41464304579706e-05
7.03040400371415e-05
7.21726665683826e-05
7.07130791115002e-05
2.56650828678186e-05
2.15806175172366e-05
0.000135479287078416
6.14727212944996e-05
5.33543882909314e-05
0.000104051010666902
1.01799729844677e-05
8.68404333060137e-05
1.33025365840942e-05
4.90037750027456e-05
8.37715976150351e-05
2.64236814124107e-05
5.80032728173506e-05
9.82041078969172e-05
6.25751085667189e-05
7.5295911485063e-05
5.68463121894261e-05
6.02539290880916e-05
9.30267551798652e-05
1.18932367801364e-05
-1.48812750365819e-05
2.63186207467341e-05
5.69767347990035e-05
3.69389433983465e-05
6.42281623961771e-05
5.25076240613606e-05
8.21313911890011e-05
8.42535242574706e-05
1.08013073403623e-05
7.19650137425711e-05
7.74045404765016e-05
9.15644993889417e-05
7.54403586017933e-05
7.05110448987084e-05
0.00010002462354472
6.67181036089428e-05
6.31796205911174e-05
-1.34548375055354e-05
0.000102615310906631
5.00335754554191e-05
0.000126417568469218
9.22874362442639e-05
1.30746763157608e-05
-1.87940390850853e-06
7.77058854571766e-05
6.86619420235745e-05
7.51108268298296e-05
0.000124342090340205
4.85245288383603e-05
9.63530193268257e-05
0.000130737575967875
3.52240052745442e-05
9.74831075589833e-05
9.71511197197167e-05
5.63769818508854e-05
8.34854035138786e-05
8.67223343272987e-05
7.97935702552028e-05
4.03100759900598e-05
6.16145034977185e-05
4.04191823491883e-05
1.61195860831303e-05
6.1718631582662e-05
3.80351056005016e-05
3.91138673382289e-05
1.73802722843005e-05
4.25603197175996e-05
6.52518308358733e-05
9.61066707106484e-05
4.81868959326674e-05
7.63747861388831e-05
0.000103936868029734
9.67311031240383e-05
2.57199818991625e-05
1.80995368187386e-05
-1.63786184656416e-05
3.01695448891046e-05
3.83657760501885e-05
-7.50443463514954e-06
4.17735280615464e-05
4.81749051005373e-05
0.000111735578692918
5.65830218338719e-05
5.09896171076632e-05
4.50513151231114e-05
8.97882696139878e-05
2.8564090434982e-05
-3.10138774509352e-06
7.08465942894541e-05
3.39087613269386e-05
7.28840369872658e-05
6.57567165567206e-05
5.39619747289224e-05
3.77395527143219e-05
8.58580525315862e-05
6.96388989756883e-05
8.76680995969936e-05
4.34000087882227e-05
5.82845026752768e-05
6.02679513517741e-05
4.76341356508073e-05
7.15472319824146e-05
0.000107739312751556
6.01534628182487e-05
8.61919594067804e-05
4.52088704811152e-05
3.25279322584346e-05
6.07664045952153e-05
2.22644812660394e-05
0.000104355873567425
4.53381050686972e-05
1.57447368654569e-05
0.000109182510063746
3.64526043190717e-05
0.000108454539708314
5.61335564361163e-05
4.4307007897711e-05
6.61354918826107e-05
3.44627571741664e-05
8.71140710568758e-05
7.706651335871e-05
2.87433849438225e-05
6.84308827686711e-05
4.44003989807139e-05
9.25158296897907e-05
6.7100746505745e-05
5.69024440127473e-05
6.75280039890008e-05
0.000121007167715606
-2.34728537834454e-06
0.000107863916380768
-5.45083378014181e-06
-6.29810568426034e-06
6.55159817010249e-05
4.69605776363846e-05
6.24255018233624e-05
5.86854577980761e-05
2.77488754115205e-05
4.3896647352107e-05
9.41393625959075e-05
0.000102815786645855
9.65642179769631e-05
2.50682968063699e-05
0.000109712783743298
6.64451979898776e-05
-6.06124137819918e-07
6.85931395892921e-05
6.37275995473692e-05
6.59763703416311e-05
7.29682863076811e-05
3.21761198892881e-05
9.83089464877556e-05
6.33217609623698e-05
3.63138885789217e-05
7.16064951300054e-05
2.4853395318724e-05
1.96121842773863e-05
8.82550376348377e-05
7.06316299673025e-05
8.24261636060647e-05
2.06150536311577e-05
6.68738130680047e-05
7.92355966550957e-05
5.33024510193502e-05
3.73079235525359e-05
1.54845462095476e-05
5.72458313259605e-05
8.80168667876834e-05
7.21302714476803e-06
9.78803922621219e-05
1.97599998442528e-05
3.9045475284235e-05
5.09152419660109e-05
6.86719040922434e-05
4.39310781861063e-05
4.6203816962074e-05
0.000112579768318339
7.17819273582049e-05
6.55649183097993e-05
0.000108317688084349
0.000102883103176445
5.0749904698821e-05
1.68967977277357e-05
4.76618084650739e-05
7.85023356746317e-05
-9.33318108273663e-07
5.39824255114029e-05
2.73417932628121e-05
0.000145117064346641
7.65580180787023e-05
9.42627373396114e-05
4.11225987026888e-05
7.7729512312892e-05
-1.76754547277719e-05
7.07043833594874e-05
6.39181478570923e-05
6.46438545014363e-06
3.03546554834329e-05
5.59663804312373e-05
6.41294319453415e-05
7.08711049953809e-05
4.522307467204e-05
8.31943528261538e-05
0.000124810345024432
4.34428676257175e-05
4.54679419595367e-05
1.73572181634076e-05
2.70974344115635e-05
6.74635351297331e-05
2.90009139635684e-05
7.53669005187392e-05
5.24831417832556e-05
6.21085077792972e-05
5.71589683633442e-05
1.61174984037679e-05
0.000130324371629053
0.000110884849124079
7.37663611323596e-05
4.29720529781204e-05
7.13971494344364e-05
6.66629717173004e-05
0.000107684673433624
5.15313236672559e-05
5.50669686172086e-05
8.64445410606832e-05
8.45615500873346e-05
1.52696105982424e-05
8.40019174148492e-05
0.000104839134462963
0.000112128549354856
5.07780130585562e-05
6.35413925552691e-05
3.31528570841993e-05
4.81177787488983e-05
6.40677789304721e-05
2.84543553519278e-05
5.40052333550903e-05
0.000112260030885942
6.51600281246534e-05
9.63554911078492e-05
3.56529361117607e-05
0.000101741655914
4.05095005347781e-05
3.19341920669075e-05
4.64478211183802e-05
1.44317445635738e-05
4.92366398758624e-05
2.03736451236078e-05
5.12213100695371e-05
2.03723658081701e-05
-2.57479613014474e-05
2.71359473517298e-05
8.0485935902663e-06
3.20533661500003e-05
5.77970773770763e-05
1.30162629053847e-05
7.43776910756561e-05
0.000103550988929008
7.62820092734704e-05
3.08019514521859e-05
5.95833589615247e-05
2.33018051206786e-05
9.12689078543842e-05
7.00298386827248e-05
2.74689935285e-05
7.93109458687517e-05
-1.2587424171973e-05
5.13500972298336e-05
4.69038493012922e-05
0.000124436702944102
5.14150440141683e-05
2.4768141837784e-05
7.47669804291984e-05
-4.85028857747714e-06
-4.81832399894852e-05
4.67261786899553e-05
0.00010593990526629
8.02920678555259e-05
5.44103938280333e-05
7.03674389136219e-05
4.02889612969846e-05
7.92684380249214e-05
7.12611198584451e-05
6.13132701275943e-05
4.95237223173108e-05
0.000105881190028776
2.27632183178545e-05
0.000106548536113536
8.94639295524443e-05
2.10523661361176e-05
-8.68093000384279e-06
1.91244127007752e-05
5.95156730685057e-05
6.04292532171702e-05
4.37667216044417e-05
7.7489434734061e-05
4.51121633534695e-06
0.000114093408409402
7.38879265091313e-05
4.81359150054445e-05
2.56609914453727e-05
5.95578615486952e-06
5.73872576252706e-05
7.28820698998043e-05
5.27650946997376e-05
0.000125741124226801
7.2983039878395e-05
7.74111548659036e-05
5.98094599306535e-05
9.23249125723052e-05
6.08987333962043e-05
-1.89628307929144e-05
9.76709914938454e-05
8.75725582899786e-05
2.45591458304922e-05
4.93361417628919e-05
9.5755364070356e-05
3.01503681543531e-05
4.63434955343355e-05
4.81643013435462e-05
6.57941866510053e-05
8.90287922309345e-05
2.14123601630087e-05
9.7599916444413e-05
2.21844690807804e-05
8.02356445047361e-05
-1.03750770526853e-05
9.19902975740159e-05
2.54690358539526e-05
4.43829690562548e-05
8.5994355469112e-05
-1.61584843634534e-06
6.18890807309579e-05
0.000124728386458483
3.76470922208328e-05
7.29025971898424e-05
3.98317926295026e-05
6.69761242964912e-05
3.19916747515535e-05
5.34783635718237e-05
6.23256348588058e-05
5.0643814570508e-05
4.57574771842794e-06
0.00013302528585565
6.93659343212305e-05
7.21268944888711e-05
4.54040929078838e-05
0.000104792457348566
3.77147397990482e-05
5.84900478919853e-05
7.94442898991153e-05
8.19045865059938e-05
0.000120438793284524
0.000100810528475529
7.65485066040278e-05
7.71478505153817e-05
-3.92017766967636e-06
7.01198661712362e-05
8.09840488120299e-05
6.6910357071929e-05
9.65323670899254e-05
8.81606900760626e-05
1.35989218587714e-05
8.40734024115731e-05
5.55895052692714e-05
0.000107753525406162
5.54363771976124e-05
7.77801107669451e-05
4.70303305512297e-05
5.76737962121725e-05
8.24206999253781e-05
4.30690354904005e-05
3.08876979054906e-05
0.000136611693912974
7.39527381762908e-05
4.91300950599449e-05
7.42995579970274e-05
2.38304714543147e-05
5.68026811969029e-05
9.9663055338538e-05
3.44767919203421e-05
4.67981969674874e-06
8.76997712925332e-05
0.000104888852298117
7.38705093792339e-05
6.79684827346301e-05
0.000110208539393183
5.65272830896442e-05
7.18109483881305e-05
5.59956143604864e-05
6.77215286622812e-05
4.77980378399718e-05
6.29019223076681e-05
2.14201260228549e-05
2.81213250763733e-05
3.48765500582961e-05
3.22912480181405e-05
7.02317923475332e-05
8.0792006233368e-05
7.88262959910193e-05
6.53631725076206e-05
0.000112162731143008
1.46211516020481e-05
0.000113313160544478
3.42963899172022e-05
4.19303650232403e-05
2.24275677394003e-05
-3.36549220489556e-05
7.86200882426523e-05
9.68380236501745e-05
7.77230796031305e-05
-1.25545239206961e-05
5.42945917191322e-05
8.03642708021824e-05
6.94592347762224e-05
3.77893790862173e-05
0.00011158644471696
6.61167770422466e-05
0.000112459840225685
2.01975636431811e-06
5.80381048275602e-05
9.4953932848981e-05
7.03176442713579e-05
6.86114410268443e-05
7.25815521546147e-05
0.000101376152621798
7.94171539141001e-05
6.4368658052554e-05
6.72125475604222e-05
6.08671396721792e-05
4.05412414214002e-05
5.79251745555043e-05
3.31467798966938e-05
5.97970992283132e-05
3.66257919632402e-05
4.08377791648153e-05
1.87477522652161e-05
2.75095376481468e-05
3.8069206033773e-05
6.04643175161812e-05
4.10433431104117e-05
4.34842091337292e-05
8.38792400398529e-05
3.09817689922302e-05
2.31865693905019e-05
7.05806344163592e-05
4.48054553928515e-05
8.54917024192987e-05
1.52658871345746e-05
2.56533949932461e-05
3.16400005930492e-05
2.17769837532993e-05
2.43789761304271e-05
-2.18593528371329e-05
6.56855033887362e-05
4.48105062090802e-05
7.17360420183595e-05
5.32700290860256e-05
9.76376019394157e-05
9.53838825065288e-05
3.58181665539547e-05
2.4551496547908e-05
6.06639425075172e-05
6.30303622670941e-05
2.52441070958346e-05
4.38683710042179e-05
4.26254709275429e-05
3.67732874537907e-05
0.000115723698288225
3.32726254299006e-05
4.47893740422529e-05
8.97444066746517e-05
8.30141756499119e-05
4.74957684130181e-05
5.41083506426293e-05
2.08474819337916e-05
0.000127958724379691
4.48617178689711e-05
4.83838456825277e-05
2.68582487259375e-05
8.27506853299963e-05
5.33935601334758e-05
0.00010815353346711
6.5933095465682e-05
0.000145850970692196
9.48927112637323e-05
5.743254892427e-05
7.33547112157623e-05
1.41884503126768e-05
1.08640643974528e-05
3.98687436538058e-05
3.22949613462424e-05
6.14992152728823e-05
5.98269871611604e-05
5.78796115860518e-05
9.77235424658622e-05
8.25747895791779e-05
4.92646120104733e-05
6.54662270385958e-05
0.000115691754943754
6.16771765897442e-05
3.52453905725741e-05
1.16377297006668e-05
4.03122587251614e-05
7.64419560091857e-05
8.01805429901939e-05
7.21181192809494e-05
7.89886533238019e-05
2.89525685900584e-05
8.2038516529755e-05
0.000133377802774873
5.79462819477944e-05
1.73493754508885e-05
5.87124370360666e-05
-1.22714904103191e-06
1.67187772349817e-05
5.83136049763402e-05
1.9424110598512e-05
7.95158506221334e-05
6.06431464944798e-05
7.44369872387396e-05
3.74307475830485e-05
3.13556346214038e-05
6.99531914873316e-05
5.41075004620851e-05
9.44897072061056e-05
5.55763126382261e-05
5.9325207960358e-05
0.00010203858966255
9.48044966594594e-05
2.20280802934039e-05
4.38885352243697e-05
2.35059264141009e-05
3.28402412539677e-05
2.6379846366947e-05
4.86369186340015e-05
7.39645527390212e-05
1.17146210524611e-05
2.04145993943295e-05
1.77275248417388e-05
7.45168174416433e-05
1.63821759542563e-05
5.60305895421571e-05
0.000111291612528458
2.02880369088726e-05
8.6840642590828e-05
5.66999312093565e-05
4.54908493650853e-05
5.93187461154466e-05
3.00317896043367e-05
1.61364148282615e-05
7.93372281899099e-07
6.47303790146735e-05
8.28356410341816e-05
4.58983886448722e-05
5.53969629872046e-05
5.87908053321251e-05
1.17197162065349e-05
8.7070797845831e-05
6.3011395030228e-05
9.53597180303664e-05
2.65952885479148e-05
3.85006844447154e-05
7.86017188527354e-05
5.6062344203651e-05
7.34117912270272e-05
9.21723334201818e-05
4.15132541681902e-05
6.33567054306404e-05
6.31136631677846e-05
6.96407545677578e-05
2.40098820470837e-05
9.7023441101869e-05
5.52814938423717e-05
5.56866237869102e-05
4.46596025256459e-05
0.00010874196069567
5.01511348090082e-05
8.52591269208662e-05
3.10877045421087e-05
6.07100066251505e-05
-2.66856553547268e-05
3.84423983172559e-05
3.47635552750975e-05
4.14602008463554e-05
2.20206952299244e-05
4.1265362646534e-05
3.86727421335086e-05
7.7848185294248e-05
4.10036597895428e-05
1.38608803904134e-05
-1.35200856767176e-05
9.52359885122402e-05
1.48209717270101e-05
-1.13732189825482e-05
6.73288976928134e-05
5.84653962434139e-05
6.30581460677331e-05
5.07244591019639e-05
0.000110097553286548
3.61439645614883e-05
5.06308329170862e-05
5.94165235349117e-05
6.20019239872039e-05
6.76937279751506e-05
0.000144179578383523
8.39116255652838e-05
8.93657397723309e-05
0.000122102031016473
8.33170657818554e-05
0.000102569322577774
5.12323028830819e-05
8.69636993173649e-05
5.13638832976737e-05
0.000110150172862077
3.02245776299273e-05
6.64018278940816e-05
6.34275421368242e-05
1.71180759498238e-05
5.64336563910382e-05
6.94713188960673e-05
1.25362516331593e-05
8.286079924068e-05
5.942022922e-05
7.83572065970531e-05
7.26826494122667e-05
6.59591941531608e-05
3.52335766887922e-05
0.000102002384946343
3.38688125841811e-05
3.46488163481102e-05
0.00010536511008341
8.52041416061773e-05
4.10624244818415e-05
7.20976206805266e-05
6.14439455061097e-05
5.25809608662308e-05
8.46931055526793e-05
6.19776612034257e-05
0.000101354083168913
7.93155635082151e-07
1.6830190046859e-05
7.09479691159762e-05
3.71005694600415e-05
4.59150256658536e-05
7.12727725130677e-05
4.11312734560684e-05
9.67225784247297e-05
0.000101387662302814
9.00422014089971e-05
5.3884071848338e-05
3.96635715924455e-05
4.99497617351525e-05
6.19712384649036e-05
5.977506948036e-05
0.000109649392305259
3.60243972055661e-05
8.19962599951209e-05
0.000123061472992592
5.05739746252998e-05
7.44509975390384e-05
-3.93980609347447e-07
8.87982935135123e-05
4.93550534394952e-05
9.19715507635891e-05
4.01093425931556e-05
5.42180076292865e-05
1.84032693281952e-05
1.60267741494688e-05
6.86757388397027e-05
3.50780891639003e-05
4.80231641865486e-05
5.60883379387386e-05
6.78147382552066e-05
7.03335798724725e-05
2.03197583932551e-05
7.63861989033833e-05
2.77441726160235e-05
0.000107269610574448
3.43773920861996e-05
1.30959098474789e-05
0.000109967072064146
2.47204805496464e-05
4.4576997211048e-05
5.43563420603022e-05
0.00011862007017765
2.59933158037053e-05
5.47842204422694e-05
5.06653883897865e-05
0.000105092418581133
2.31682588386804e-05
0.000111064334259669
4.37053414894911e-05
8.17740014302159e-05
1.94432369988207e-05
4.39819600547157e-05
5.58082973961127e-05
6.76993770990246e-05
0.000155258720024072
0.000100981871791165
5.23957364106604e-05
8.97985498521993e-05
5.75052807566944e-05
2.45231097412976e-05
6.70998564685546e-05
0.000106293779901303
5.1916855634637e-05
7.36469832237043e-05
7.82184350638473e-05
-5.25511516740246e-07
0.00010768820562563
7.05806321674257e-05
6.47740789316804e-05
6.97727982095818e-05
5.81623076979998e-05
3.68492611959746e-05
7.77122965992022e-05
9.77223812878174e-05
0.000101887848230074
6.17083866261854e-05
3.12170102728524e-05
0.000120816174613521
4.69165479433165e-05
6.33956344777935e-05
4.54172614528864e-05
6.17787963354012e-05
2.19031690373656e-05
1.52768941268522e-05
8.37096443036433e-05
4.42999413551158e-05
9.40706834781928e-05
4.86408672619529e-05
0.00010267170239876
5.5594660521988e-05
5.14902755444849e-05
6.16288574386582e-05
6.25838973068281e-05
1.3815874587958e-05
6.23364077129505e-05
3.49970870157703e-05
0.000116356480856588
6.61727721200529e-05
5.8109065500412e-05
1.28060533990071e-06
3.86506320359526e-05
0.000100858363524112
4.04266449812925e-05
4.6535677704162e-05
1.27770010216322e-05
6.80718647873423e-05
9.66861599665491e-06
5.28151363528054e-05
7.09231256974956e-05
4.07745771138816e-05
9.21857332723802e-05
8.27831729462204e-05
2.47085152723577e-05
0.000110897225709363
8.91697378525657e-05
3.96644448335841e-05
7.12868648800556e-05
6.92482723956379e-05
4.25176429347698e-05
8.3277222666597e-05
8.37837695082911e-05
5.9115922549385e-05
6.66469215621341e-06
3.98325881269517e-05
6.63749609807426e-05
6.66835923415469e-05
7.37961849655223e-05
3.8746471746945e-05
0.00012412620987729
2.34750988802048e-05
5.82772923893843e-05
7.27685047413886e-05
4.52194981120891e-05
6.59982626380263e-05
-1.96994423651843e-05
4.76927148975894e-05
3.63791086505749e-05
5.09620202026033e-05
3.33647376722315e-05
6.59175104917679e-05
6.90176946732679e-05
8.70712719805876e-05
5.21845737226101e-05
7.27212422581422e-05
9.23521635560696e-05
5.57551610054145e-05
6.27664431682453e-05
3.5100620618214e-05
0.000111246798398752
0.000100056888417507
1.30650316720235e-05
3.07553356727178e-05
0.00016203752799064
2.08376240072681e-05
8.94699686799088e-05
9.54800640114935e-05
0.000113958136593038
1.96433212836527e-05
8.23022632598405e-05
8.80609223423207e-05
8.4542557218622e-05
7.35095388832091e-05
5.60982552666602e-05
7.76674009560043e-05
5.79437519190209e-05
0.000123270381788406
6.1574397817112e-05
7.54258571923262e-05
5.0108813482247e-05
5.65747403813541e-05
9.86823200869917e-05
6.13712438108807e-05
2.59324252607073e-05
5.30193775569981e-05
1.99155475136129e-05
2.85521741589e-05
4.72431946106395e-05
7.443611261489e-05
8.34735142507904e-05
4.79359329674161e-05
4.78736717956284e-05
7.8794960420447e-05
-2.410578193606e-07
6.56398332669498e-05
9.08209209173371e-05
8.15287638551271e-05
0.0001131691631492
7.57563776343075e-05
3.69091623938433e-05
5.15255533680867e-05
2.33433580514361e-05
6.47231789191817e-05
4.8547486685339e-05
7.5942280966565e-05
8.06490571385269e-05
4.7861895915632e-05
4.17027456549046e-05
6.92047540370484e-05
8.43947984460931e-05
4.84791184975114e-05
8.13341336193019e-05
9.74624687401515e-05
7.11499182113906e-05
7.70606131433496e-05
3.50752356110155e-05
2.73978808745874e-05
7.67591741781498e-05
3.33212058327459e-05
5.15745760383325e-05
2.93754640060946e-05
8.90822040508281e-05
2.29991388605486e-05
3.56870070856232e-05
5.47466600530392e-05
6.69419266801981e-05
9.35572201028028e-05
4.88296035753707e-05
2.69494961040728e-05
8.25097642731335e-05
9.70515138111177e-05
5.2914322500714e-05
6.18874856620866e-05
-1.78242525809363e-05
3.72023415118937e-05
5.32794361745866e-05
-6.44541247812384e-06
7.12188178300413e-05
3.36382923554031e-05
5.8738056957954e-05
6.20554978824037e-05
2.56716424672074e-05
-1.09298876490995e-05
5.52760167931598e-05
1.96451002689416e-05
5.45603087081497e-05
4.05312960853389e-05
5.35394642024725e-05
8.22140123545263e-05
7.079775281453e-05
0.000119617680305156
2.53523183158144e-05
9.11595221300856e-05
4.32361985096428e-05
9.58238158772853e-06
2.80343805896132e-05
0.000117713900768074
3.83862200994963e-05
5.3939337499076e-05
7.72901631342765e-05
3.45317631292108e-05
5.14828734868813e-05
8.08366243699236e-05
7.79024562957579e-05
8.79759545390052e-05
6.82824103766596e-05
-7.12203619993911e-06
6.11022164779189e-05
2.4029843987638e-05
6.24792976362467e-05
6.51676301045779e-05
2.43948018166652e-05
-2.09456099332491e-05
5.55303744205888e-05
2.5573890237121e-06
3.11356200856195e-05
4.6776835076523e-05
6.04887296011903e-05
0.000110785495052238
-5.75940105801434e-07
9.54352744705035e-05
0.000123410109229555
6.62213798013205e-05
2.10784934574749e-05
5.90229876299105e-05
9.02618824158726e-06
4.01376124516241e-05
7.61301366462278e-05
5.15618403865559e-05
7.35942254524677e-05
3.24516457875419e-05
5.54789047476859e-05
1.96011837470177e-05
2.23530136369777e-05
8.88745389595428e-05
1.87992601763565e-05
6.47963294106533e-05
1.10409691089343e-05
7.14076221214802e-05
6.16998711916958e-05
9.71847851146921e-05
1.54083607668937e-05
7.0699997697995e-05
5.14661733249039e-05
8.73805788501449e-05
7.49146648618632e-05
0.000153838739990852
6.3715346862433e-05
2.48616296737193e-05
6.88395608969534e-05
4.34559867420941e-05
0.000125169441490317
3.68575825723067e-05
3.19334339698462e-05
8.67648266743437e-05
7.61414498129986e-05
6.34954977070899e-05
8.24649105199024e-05
2.72300581405064e-05
8.56368852289892e-05
3.45674675624407e-05
9.44296114623245e-05
1.86735490733834e-05
8.76694845378002e-05
3.24054817521204e-05
8.51325090445902e-05
6.22246036132719e-05
9.89746315966521e-06
0.000113163200370471
5.56684148237224e-05
9.41673946291454e-05
6.21248541894303e-05
1.26734622436669e-05
6.99271105510466e-05
-2.53363037537817e-05
3.86715175250069e-05
5.3760592662609e-05
5.43390030409613e-05
8.09000566815863e-05
6.01282045434797e-05
8.31347871156412e-05
8.66240926802019e-05
0.0001048257732498
6.70707491882406e-05
5.6978379869568e-05
9.10245719089698e-05
9.66255838854343e-05
2.1269266913995e-05
2.10583247295406e-05
6.07632912772316e-05
3.06177879484601e-05
5.50552931008617e-05
0.000121010360813201
8.07406400304732e-05
0.000113431452182108
5.28475484600455e-05
4.63263945699546e-05
3.5000103658535e-06
7.6767156815506e-05
8.51744459371128e-05
0.000103329941766783
9.48883970865022e-05
7.78872065898979e-05
3.3299429945871e-05
7.68321535007133e-05
6.12243058823886e-06
2.97628116963268e-05
4.65609360031651e-05
7.1775759942637e-05
3.30732568277204e-05
6.5326041556462e-05
2.54054223364504e-05
6.2095509367646e-05
6.54903824370627e-05
3.35416389718604e-05
0.000102552506341034
0.000134216832585204
6.10689931934754e-05
0.000105026128112398
6.93343412513541e-05
9.75143069457105e-05
7.95171550406279e-05
4.72733997336612e-05
9.79117532336556e-05
8.02781529103109e-05
4.24869032602117e-05
4.84729434857181e-05
-7.18190009586082e-06
0.000124725105459416
5.46167394191289e-05
5.64392821690478e-05
6.27502115145166e-05
3.70791378546345e-05
5.69785373478306e-05
4.58762075960039e-05
9.52959352520602e-05
0.000104091933311936
8.84602775315334e-05
7.36383164555947e-05
4.90436932019691e-05
2.36729604433965e-05
8.98375962577945e-05
7.93196471309336e-05
5.1407465326007e-05
6.33911263330291e-05
6.19694657768493e-05
4.74590861482997e-05
6.01190573793545e-05
-5.48595683447846e-06
8.9259887085135e-05
3.24247246184528e-05
7.15834412799324e-05
-1.14465373800963e-05
9.40524552426898e-05
3.86115892693091e-05
8.22023012283704e-05
0.000109476434667417
4.86313466931083e-05
4.44583884133182e-05
3.04204150153131e-05
4.43986740603705e-05
4.87630682602593e-05
5.3289685503782e-05
4.08247544385963e-05
8.05910210430407e-05
4.74887445509403e-05
0.000116726292389058
0.000132794245186662
6.25122590312271e-05
0.000153573646910723
4.62540721330645e-05
9.43512654408735e-05
4.11894198116225e-05
5.94525263757364e-05
0.000119542169414135
1.52739442823333e-05
8.2056279664882e-05
0.000111352433784606
5.41778941234199e-05
4.50072847618893e-05
9.68759033282157e-05
4.58883485892815e-05
0.0001425710864161
4.3568431648055e-05
1.59282408837984e-05
3.13781828603475e-05
6.60048285114819e-05
8.93834760275153e-05
5.96072287331608e-05
4.63180309538547e-05
3.44834384102387e-05
7.16685986164279e-05
-5.98530597787696e-06
1.97776989876144e-05
8.26868993303281e-05
0.00010096433255253
3.78944065980762e-05
7.79709284198532e-05
5.02523655473479e-05
6.6850505596689e-05
6.21509797242625e-05
9.93160477458846e-05
6.40463674005677e-05
7.22281261523137e-05
4.02826840431061e-05
5.51569019313123e-05
5.20105383179898e-05
4.54350546774497e-05
6.30215425175175e-06
0.0001108756748165
8.22809906078661e-05
7.02304491299971e-05
1.59414494734731e-05
2.76175312340295e-05
2.54580598905069e-05
3.04132155436886e-05
9.21871004667553e-05
2.8823020547142e-05
5.32218830309405e-05
8.01501063448733e-05
7.17997191719499e-05
7.02119831132424e-05
0.000167786319455865
0.000123302175155195
4.12479453084506e-05
9.23153885677314e-05
2.35558924358233e-06
9.21583004606861e-05
0.00010215211251768
9.21128183841776e-05
2.81332873490314e-05
0.000118423337465177
5.76713716250561e-05
2.40579540695759e-05
5.39047161967069e-05
0.000124488063097117
8.86904109490925e-05
5.76200651541815e-05
9.13624745525534e-05
7.31510363410877e-05
5.72738623664507e-05
5.7536788123771e-05
0.0001023947424084
9.07242105612781e-05
6.22979977389184e-05
7.27553217636247e-05
6.83121815557064e-05
5.53816231647037e-05
2.95053697322649e-05
3.18939648272793e-05
4.90828582586167e-05
8.06643701428539e-05
4.87393043057702e-05
5.5576090763851e-05
2.46024117409262e-05
4.44384926853632e-05
4.95875201033888e-05
6.05607479870777e-05
8.60407535771559e-05
4.99709071081155e-05
4.15353486310599e-05
6.28744656551089e-05
5.45149583011928e-05
8.61033598220979e-05
9.58508694328313e-05
0.000163848036962539
1.65441220025994e-05
6.64430284584592e-05
1.44749892297961e-07
7.38505100678884e-05
3.47301019626932e-05
7.33870309686781e-05
3.63067446330732e-05
5.73373054393096e-05
0.000117855444671257
0.000104481533482417
8.23064215077591e-05
1.55555853569022e-05
9.08915614385395e-05
4.8463767510422e-05
4.80569005788813e-05
8.27794269077267e-05
8.03574223128496e-05
5.21108917859185e-05
2.72291900659352e-05
8.76335603091984e-05
1.27893470074989e-05
3.75435681445252e-05
7.75466945153034e-05
2.42791113166372e-05
8.06544470143661e-05
9.10800708742339e-05
6.01888652953914e-05
5.89895389830973e-05
5.83025345156976e-05
7.83967247687876e-05
6.98539197564887e-05
4.76920665497684e-05
8.13286803323671e-06
5.87588440911783e-05
-5.61183405626866e-06
3.67658447703234e-05
8.53308508862043e-05
3.89422567127052e-05
6.81333468847382e-05
1.30715195902919e-05
3.17347787942737e-05
1.88860153238087e-05
7.9358916616897e-05
0.000104757235833809
4.29574511984927e-05
7.11557158784254e-05
4.16108026690213e-05
6.36238996405845e-05
7.67741802116804e-05
4.15346963810348e-05
0.000105279536215689
0.000103670133658676
7.46427568225919e-05
4.30336332533799e-05
0.000102581934175382
6.86955434263671e-05
3.30143680277864e-05
4.26963521606903e-05
2.36345532531641e-05
6.48962684732203e-05
4.48049241620838e-05
7.38608022093656e-05
9.6538892215782e-07
7.74010747155482e-05
5.26522182438144e-05
3.31028955195355e-05
5.88918350711738e-05
0.000143207341430998
6.10172168042565e-05
5.21017037799885e-06
7.70830908716019e-05
9.37086471789488e-05
4.47505788264372e-05
6.80292259338554e-05
6.32091978342805e-05
2.01406128313275e-05
7.28974951891091e-05
5.83473013455195e-05
3.33325699772429e-05
6.59832270819619e-05
4.36193538766546e-05
1.23353214677261e-06
0.000138102695802381
4.14278881190069e-05
5.52608174559701e-05
7.23874570044225e-05
0.000100880566214774
-6.63623083768002e-06
6.95627107952454e-05
4.25576651108832e-05
6.84128215500421e-05
6.90665867936382e-05
5.29750725486814e-05
2.32415920798568e-06
2.53786945880769e-05
4.93817985152688e-05
6.42447483066522e-05
2.64193931785537e-05
7.28018283951521e-05
2.71335291903406e-05
5.45626284389902e-05
3.729025649554e-05
0.000117061385973316
8.22702783809445e-05
0.000102115244799685
9.8347476714641e-05
7.03929369963459e-05
1.40495806075459e-05
3.5736366914821e-05
3.89690818315328e-05
5.09451547618025e-05
0.00010532580467458
0.000111808648938308
4.65236758861647e-05
-1.25263890888714e-05
4.77235291626907e-05
4.60523269279408e-05
5.14425930002649e-05
0.000123026008726861
3.77783705432006e-05
9.23587079524741e-05
6.33607040449149e-05
7.64935095634579e-05
6.885269272702e-05
4.20622666389655e-05
2.81550921004118e-05
9.47229741765923e-05
2.68617713663842e-05
5.50969524336757e-05
7.57431398074386e-05
9.87230606055987e-05
0.000105196734315504
4.50605487935419e-05
8.77696959100899e-05
6.77357950161204e-05
4.64439921202396e-05
8.92801323102849e-05
6.90912006406895e-05
5.53161484875357e-05
6.60189813942863e-05
9.35152509250518e-05
6.03614232921656e-05
4.46146527572083e-05
9.24608241247733e-05
6.56268302726449e-05
6.38912841086131e-05
6.73428237698333e-05
7.66929981588233e-05
7.70835979404379e-05
8.51463350872106e-05
9.63597792651e-05
7.38258240648681e-05
2.57231856513136e-05
5.03049704146757e-05
-1.39579911551795e-05
7.99978553806923e-05
5.87307625930665e-05
7.25365512456877e-05
5.89910914919492e-05
2.15649344039824e-05
1.03987039236266e-05
-1.461971875989e-05
4.28968338677672e-05
0.00010409887243954
8.76722198391537e-05
2.71702355469435e-05
6.47993047869612e-05
4.64632395084248e-05
8.46933263220303e-05
7.76314858301709e-05
0.000130836618276264
6.06210768177565e-05
6.09204209567241e-05
4.01587480824239e-05
5.33480994190916e-05
4.52910317550883e-05
8.20028703430638e-05
4.22712970962736e-05
5.35984570361297e-05
6.85699481055659e-05
2.79545088022583e-05
9.26197593489116e-05
4.10139306480948e-05
1.68902387210364e-05
4.15406289694309e-05
5.67653202452583e-05
0.000110998382691943
8.86119198160351e-05
5.94786418739669e-05
7.03296604069999e-05
7.27200420979437e-05
9.10223230675029e-06
5.53091278456714e-05
3.88752169802198e-05
2.20055902219698e-05
6.58715293218416e-05
0.000144921752172732
9.71008879080268e-05
5.57762184203676e-05
8.12855354211149e-05
3.06153271744221e-07
5.27154330098742e-05
8.67577071471301e-06
4.21617395768433e-05
5.3810908841605e-05
4.41467684634974e-05
6.18252902538582e-05
5.54733404199551e-05
4.66148545655774e-05
6.66080135664835e-05
1.61126324414591e-05
9.77524020348273e-05
6.53150570464412e-05
6.8309293931647e-05
1.84624066143487e-06
8.40585469174748e-06
4.42729742083754e-05
4.48572958080013e-05
2.62558158682846e-05
5.00275797604946e-05
1.35964239450226e-05
4.83834483984657e-05
3.94831164561226e-05
6.26547794091608e-05
4.35912201508195e-05
4.80260884814089e-05
5.60212767644842e-05
5.90312191012494e-05
4.85220200173693e-05
7.89517408381479e-05
7.61699790266974e-05
7.38384861874068e-05
5.74155603787926e-05
3.67064981073035e-05
7.00494599572417e-05
3.72527380098901e-05
9.0465555332873e-05
5.2939596109792e-05
8.49418425680616e-05
3.17532750567104e-05
4.68887962129295e-05
3.29044914305094e-05
9.25384962699744e-05
0.000126476189307549
7.49957391980133e-05
6.31944370728178e-05
8.1480455671586e-05
2.24428326901775e-05
3.40472054278895e-05
3.44048034990212e-05
0.00010340411625116
8.22394816729591e-05
6.06007505824472e-05
6.80511621239782e-05
8.76437438246203e-05
6.73287249636914e-05
4.88988503733417e-05
6.98709508162847e-05
5.69022839265581e-05
4.83918495562049e-05
4.00730788588642e-05
3.24019867782177e-05
3.80873272450663e-05
4.3188652211542e-05
4.13437835507734e-05
4.24085091841118e-05
8.83366883518607e-05
7.15808515402239e-05
0.000130189983812926
4.52812331237036e-05
2.359657226996e-05
8.63039631802337e-05
4.63258751919361e-05
8.10458962498194e-05
7.32464938068138e-05
8.19753084787919e-05
-5.74869912404713e-06
1.88129154151785e-05
1.99971953878903e-05
5.59118602626345e-05
4.24810930604439e-05
4.2882434974033e-05
2.8344188828746e-05
5.22213815964869e-05
3.61722096448619e-05
0.000100366493123238
8.01661682214226e-05
4.14964737907117e-05
6.44268835325954e-05
6.38435547827731e-05
9.28641096948501e-05
4.67452432138829e-05
6.04142468425943e-05
3.59093481053653e-05
6.46609534607539e-05
3.21645081877767e-05
4.60553876666577e-05
6.39285961226011e-05
8.56659500770593e-05
-1.1849143006427e-05
6.4034141239244e-05
6.45693281050033e-05
3.75395160532831e-06
5.35933714109343e-05
8.15556410347684e-05
8.45684462154053e-05
6.94813913106918e-05
5.12615696082159e-05
3.74231724196992e-05
9.38473272397672e-05
8.55847718189595e-05
6.03070828432093e-05
0.000106131037228021
8.64848507116589e-07
9.28362386593938e-05
5.25097630050765e-06
4.71774744593117e-05
0.000136295955095907
7.60335019262731e-05
4.76147748384547e-05
0.000115835975969468
0.000124021879359461
3.23303567204803e-05
6.35778783366825e-05
2.15680615031168e-05
6.23226624153979e-05
1.2362262488448e-05
8.83964672500099e-05
2.33237105659483e-05
7.64296475504833e-05
1.93285885926113e-05
9.02852850292753e-05
-2.16033091178035e-05
1.54432631863664e-05
4.81893525566861e-05
1.06654052775528e-05
2.18112742437403e-05
0.000105674981871095
6.6381072065961e-06
6.05115943532433e-05
7.4234601051213e-05
4.42980180220141e-05
8.0846906412544e-05
6.35964116584234e-05
2.93636027458397e-05
2.49797739164601e-05
4.86191896030987e-05
4.68785367726347e-05
4.57913092904633e-05
7.22633670882637e-05
-4.6216916773073e-05
7.9641541111772e-05
0.000100554480909709
7.06496774875857e-05
4.8530477380349e-05
9.18511821525437e-05
3.59322731710659e-05
0.000144288280191119
0.000107690344765462
2.80555163985702e-05
7.26782859516424e-05
7.27694186050385e-05
8.06046011574174e-05
6.5758686695954e-05
0.000138981893164729
8.44313874465533e-05
8.49279610095374e-05
3.52756184832275e-05
4.92491001726735e-05
3.50376510358188e-05
4.80207438232391e-05
6.52453286820604e-05
1.53537178102104e-05
-2.15010846026172e-06
0.000118977866493206
3.13845363524311e-05
4.54791521219178e-05
9.38176352910599e-05
8.84366338743586e-05
9.98980898543913e-05
0.000104959002233241
2.64438805302463e-05
9.51123596040394e-05
-3.36685141507513e-06
0.000118647035640327
6.25325590488207e-06
0.000104253232796342
4.82889177361335e-05
2.7889171096496e-05
6.11545018483813e-05
6.97383854110817e-05
-1.30634778337357e-08
1.65245142144209e-05
4.49365345372173e-05
0.00010628240614152
7.26328625754372e-05
4.99823542980841e-05
6.11237026783008e-05
2.11422150962422e-05
3.77890563458707e-05
6.73637112235758e-05
6.53834147917944e-05
5.53677878808487e-05
-2.711055970947e-05
1.25915158108027e-05
3.15533310838468e-05
5.01108093469144e-05
6.5905565277918e-05
3.24354047304257e-05
-2.08102715294171e-05
4.58703156274095e-05
7.60658146452419e-05
6.16112736953709e-05
3.94437362669272e-05
2.19508827817149e-05
4.4104435339948e-05
2.86362117403278e-05
0.000126294573458161
4.41311588439086e-05
2.982768827639e-05
2.31969825482478e-05
6.14526004870812e-05
1.29725777418624e-05
7.98445073077059e-05
3.0646908430857e-06
3.36648682220459e-05
9.83582908987505e-05
7.0529800510115e-05
5.86753937403849e-05
1.10539093717458e-05
1.42912219336836e-05
7.62306959485361e-05
3.0822198383157e-05
0.000100187118877932
0.000101278364215076
5.05355186465513e-05
9.1593925267312e-05
3.43427326345204e-05
0.000101753930689611
5.33206186493917e-05
8.81798677684186e-05
3.07412503286945e-05
2.54080853123084e-05
1.88490637431144e-05
-9.24003991526834e-06
6.90712648647419e-05
6.07314864262243e-05
6.21790626073399e-05
3.38386816011823e-05
2.63294006006653e-05
9.16287544647098e-05
7.86539714436916e-05
9.74554585604648e-05
4.93857269357511e-05
4.85315682969744e-05
9.52132983447247e-06
6.51460653424594e-05
0.000109499858525028
5.0918870208278e-06
1.16250526406275e-05
3.06222043242372e-05
4.69921971489258e-05
7.04505102504764e-05
5.17484339899393e-05
-2.80152067393037e-05
8.87240100670428e-05
4.68376535524176e-05
4.1206491278182e-05
3.05857638007184e-05
6.72862324644893e-05
8.97072700213058e-05
4.86945686799363e-05
3.48239394097954e-05
5.57294920712614e-05
0.000115308237826602
-3.11665131197427e-06
2.97074400271953e-05
8.03003123439683e-05
6.777536036838e-05
4.87335739324201e-05
7.11762793157487e-05
9.29224697272342e-05
5.50973754433088e-05
7.07982911967879e-05
5.99206843752073e-05
2.37505648704869e-05
4.48261364526502e-05
-2.03175515158813e-05
0.00011470816705328
3.32480465390768e-05
0.000113925468760829
2.92527886417084e-05
7.59142793423567e-05
3.45215932610308e-05
8.39019851606184e-05
6.33405593839359e-05
6.41457932531187e-05
4.21314696579059e-05
8.09940301054998e-05
1.38421729685324e-05
6.67807306193189e-05
0.000107544342412067
5.04432116382112e-05
7.23707665629302e-05
8.0585254736545e-05
7.20921509253446e-05
8.37266423277179e-05
3.95207114003221e-05
5.34027604542202e-05
-4.2110737269548e-05
5.57706756890431e-05
2.72115322303739e-05
4.21033931231151e-06
4.29313773567769e-05
4.28710064342428e-05
5.88374973275899e-05
2.75906638308691e-05
4.80723128933234e-05
8.48557835879234e-05
1.72330311416244e-05
0.000101567301887025
0.000100760176463524
0.000143540004620872
7.73908329776637e-05
8.16049751429829e-05
7.99351152259766e-05
3.53108148602304e-05
5.43911078184691e-05
7.09159110978754e-05
6.74466366251748e-05
3.99431812121554e-05
5.98230067867122e-05
4.43779499460422e-05
1.88047178692386e-05
5.84868274701381e-05
6.99626318474602e-05
5.74891264707234e-05
1.98870197543305e-05
7.69113002907347e-05
7.44568484900155e-06
6.73913325880554e-05
4.85935001925649e-05
5.56692873600949e-05
8.69052731690441e-05
5.4309304659549e-05
5.19996995327398e-05
-7.99193784512523e-06
0.000101155244325863
7.65040747224274e-05
7.09550599705824e-05
3.3883184054797e-05
6.67192876021981e-05
5.71005245137504e-05
7.70280362158289e-05
5.24227351884682e-05
-8.83643389660494e-06
-2.06008916098354e-05
0.0001013290899527
8.34441744351019e-05
5.28868279771995e-05
7.90918492765763e-05
4.77373592664854e-05
7.74554807779297e-05
1.96702320419547e-05
8.42993194958689e-05
6.33670955154657e-05
9.26962609304191e-05
5.44990196455987e-05
4.84490399591152e-05
6.92417742071769e-05
5.2648015503758e-05
2.55538158539213e-05
5.06225812541258e-05
4.51238318615713e-05
6.85223875269709e-06
0.000102506912243791
-3.73602498979517e-05
8.77345263190996e-05
8.20484826581433e-05
-6.45044292391035e-06
3.44584402410402e-05
8.27613994779949e-06
2.48121061678978e-05
4.19187488677014e-05
9.42482898428401e-05
7.9911268665638e-05
1.46453438177724e-05
7.47706408586073e-05
6.63502688328339e-05
4.88393219411099e-05
0.000108481883102057
-2.73318854765997e-06
9.91546236885578e-05
-2.32415609498374e-05
0.000103786693041092
4.80266041752291e-05
9.63393759036083e-05
3.62772415587473e-05
0.000113926554527121
6.90641268870647e-05
8.30982585832406e-05
6.15383840931202e-05
2.22546085871894e-05
7.9068097177398e-05
-2.34272926315268e-05
7.51170838342558e-05
8.48040933047419e-05
7.16145141178293e-05
8.92999945321693e-05
0.000110354216124435
8.07173623313378e-06
6.07072520687515e-05
1.7019865014313e-05
5.09338246345033e-05
3.97081560725268e-05
6.74052020744927e-06
5.24082229502158e-05
5.92317980541139e-05
5.00840870079367e-05
7.01456437572085e-05
8.4302103545553e-05
7.96071316051615e-05
0.000108929601501431
0.000117466236909378
8.72764129280938e-05
7.02359471703135e-05
5.28587786675833e-05
5.32443031020844e-05
4.47008227798722e-05
1.20561572396784e-05
3.91955892048756e-05
3.71237792501498e-05
8.85272991662489e-05
5.32918213529775e-06
6.56342685535272e-05
1.87642367271749e-06
5.36596884017565e-05
1.87755228686494e-05
3.63896823418361e-05
8.34822149659109e-05
5.18390185368374e-05
1.12511068522413e-05
-6.06784987426852e-06
4.57739530404758e-05
9.32372244206611e-05
8.75744307246724e-05
2.58746705948435e-05
6.43056692876247e-05
8.33516066563606e-05
0.000102719095779259
6.02887639255025e-05
4.14759400130321e-05
5.3911792372727e-05
5.67401108397748e-05
5.01262580321032e-05
5.0717374460511e-05
3.99931392036374e-05
4.29481180749304e-05
0.000110767301300192
9.64030460691736e-05
2.64140272809126e-05
8.40973406623518e-05
8.17752958021901e-05
4.67412971934896e-05
1.06333178314784e-05
3.60791437319647e-05
4.49413409366319e-05
6.14218930478886e-05
2.94649785780379e-05
5.04040800628167e-05
5.33057399156957e-05
6.1458051153562e-05
9.61558108979913e-05
3.02033794076484e-05
5.31377565089394e-05
8.51862359208675e-06
7.72064419250486e-05
4.01075470204085e-05
6.03074057427287e-05
8.23833547135695e-05
6.13944922018041e-05
0.000105429628031089
-5.47657257472042e-06
4.46478143352413e-05
3.21291395626315e-05
7.9127141861451e-05
0.000115205296939145
4.64763187433266e-05
4.62257080439457e-05
3.63041342262988e-05
4.36464245370489e-05
4.95875850915824e-05
6.08139692230988e-05
7.98874766764672e-05
2.34920502485543e-05
3.72471321071793e-05
6.69650030486081e-05
4.0123034185214e-05
4.40337674175588e-05
5.38757329256502e-05
8.61180439670379e-05
6.32761643697459e-05
7.53402547297763e-05
6.59810276772273e-05
3.17838446457746e-05
1.38506857455623e-05
6.29882371466546e-05
5.54039243526733e-05
2.16905607597361e-05
2.52521344144123e-05
5.06788326522463e-05
5.47018324283191e-06
5.31971069423932e-05
7.69427240141033e-05
0.000133950363896636
6.83372787204266e-05
3.2707405562546e-05
4.90581031342399e-05
2.84979657806417e-05
9.84996641709516e-05
7.70734370499947e-05
5.0000901656328e-05
6.98373762923304e-05
7.15613290232049e-05
3.13225294113374e-05
1.15267155569289e-05
7.44467422575668e-05
7.15612653362008e-05
9.17419028758553e-05
6.36743951103856e-05
9.40636208331897e-05
5.19611030208626e-05
8.39131864514265e-05
7.25429859067672e-05
6.07400746001101e-05
2.94019908941909e-05
5.6498172729044e-05
8.50230367843261e-05
4.77113463010321e-05
1.87121831104685e-05
0.000100746863823971
2.12980798967381e-05
-3.81982112432775e-05
5.89073726853354e-05
5.25895429746317e-05
2.7959367149667e-05
-2.34345711308599e-05
7.29381229116108e-05
6.35437535383239e-05
3.29002269356814e-05
0.000109450183542437
5.50159904769994e-05
9.07961468153832e-05
2.83841728981461e-05
3.70088893481558e-05
7.38197724277545e-05
4.89341329736466e-05
9.76844275399029e-05
6.18734457691012e-05
0.00010095589557526
0.000109646334964248
4.86226764425217e-05
6.87470167919976e-05
0.000104690221831928
1.33597799250382e-05
5.80359721486034e-05
8.9494690055428e-05
7.21737375407676e-05
4.397908268926e-05
4.70436613662835e-05
3.33837051507118e-05
6.38036838065909e-05
5.24681034903112e-05
7.16817743387963e-05
9.40080747809063e-05
5.45286200192857e-05
4.216698060457e-05
2.04492415783425e-05
6.86334012824664e-05
7.60182734356983e-07
5.10093875638954e-05
2.1840182603547e-05
-2.2344618164515e-06
6.32290448181727e-05
0.000110281454778286
5.64696951636863e-05
3.16033911288023e-05
6.24645625680333e-05
2.88949513058555e-05
4.82633626451797e-05
4.78958056881204e-05
7.564843685226e-06
3.51955687102166e-06
7.25997060310136e-05
4.16465619505361e-05
0.000113462224399859
9.25278233407194e-05
7.0243154781392e-05
0.0001060403472204
0.000113237243267939
9.64969242306977e-05
5.84413542189034e-05
5.2588733416159e-05
5.55146170404775e-05
5.57134146134919e-05
4.69064815860631e-05
5.2510852672622e-05
6.02408523960019e-05
8.79789053232768e-05
6.29105676846018e-05
3.09189143353183e-05
8.3926799221142e-05
6.26143276434751e-05
4.05986030637421e-05
4.82712543028422e-05
3.85954876086108e-05
9.27764734729281e-05
5.6085842217485e-05
4.10212910847814e-05
2.96037158987115e-05
8.86193119277109e-05
5.19758119786215e-05
6.21586981800828e-05
0.00012997401869988
2.67414291491848e-05
3.92315777407854e-05
4.08860345717376e-05
7.43946432995604e-05
4.70981924112078e-05
2.57933191881512e-05
5.95972794186511e-05
0.000103851529417565
9.42632144909009e-05
3.88750724438299e-05
4.89046050776934e-05
3.51883163515797e-05
4.21894763460878e-05
5.93465846556415e-06
8.08000377453463e-05
1.90861385087603e-05
5.00808567588947e-05
7.14862287687046e-05
7.87054957357158e-05
4.36069715169105e-05
-9.43053556842392e-06
6.90763612545482e-05
9.09712315203575e-05
1.53036208153986e-05
9.23787811455511e-05
3.80809532390678e-05
6.40045954928088e-05
3.57607585712707e-05
5.60598176339187e-05
4.2947393989755e-05
2.24616160424385e-05
1.13363432955377e-05
4.25860108222275e-05
4.98629200096373e-05
7.7602176790546e-06
5.48564539708071e-05
6.40775014674655e-05
6.58619889341922e-05
5.58120214331344e-05
7.22813112118114e-05
8.20594391819795e-05
5.58692927104907e-05
6.47058448355507e-05
4.2216361840191e-05
2.39106631919966e-05
-8.31928084482922e-07
0.000109863033390291
6.15739975970503e-05
7.28989205390135e-05
7.77095747907429e-05
-8.44070434915326e-06
4.48248372976582e-05
9.45053136355091e-05
7.35457684010227e-05
8.28971861044935e-05
3.16926822205092e-05
9.94364898912572e-05
4.65339926259043e-06
4.99588730077234e-05
3.97358889137211e-05
5.07379881345805e-05
0.000109004351088585
7.37622568571418e-05
4.72570606332346e-05
4.89640931063133e-05
2.93182684252549e-05
6.18736013940825e-05
3.02960999228303e-05
4.21587977564e-05
-7.02597846034243e-06
-1.02322045954566e-06
7.00562526947619e-05
2.70223569448253e-05
-3.73628789913013e-06
6.09322032152173e-05
6.43318572024604e-05
6.09837017551484e-05
5.68755471218814e-05
0.000102494878705589
5.07224181756296e-05
5.30591848179691e-05
7.22333889448009e-05
7.31656892850687e-05
3.90877602587639e-05
7.38671789455099e-05
4.22995683789454e-05
9.97827559310564e-05
6.90541969624653e-05
7.13223887913656e-05
0.000136155456021564
4.18576321967668e-05
5.06500939758218e-05
3.64409801879905e-05
6.6920037367616e-05
0.000114881281823398
7.30328863366128e-05
5.95667241821568e-05
6.44743010830555e-05
9.21194031922857e-05
-2.66781644799786e-05
8.1068199442763e-05
6.14315860994373e-05
4.44304561762944e-06
0.000112136175152717
7.68824304335034e-05
5.74219159532801e-05
8.72759680198485e-05
3.66200272865773e-05
0.000103195601280467
4.99742922950883e-05
6.82709044344503e-05
0.000164510312126462
3.4484149784727e-05
7.92428146135052e-05
5.20512991912215e-05
7.47944092260388e-05
8.19173170231283e-05
0.000101576929968187
8.85122281998427e-05
6.44331467715359e-05
0.00012299198710229
9.1825034771643e-05
8.23917562111589e-06
4.1286877920709e-05
4.84675205480232e-05
6.67645092188433e-05
2.82917572087892e-05
7.87409601540102e-05
5.71081426266267e-05
6.34521300197549e-05
5.27547376295186e-05
5.56323017188341e-05
4.62613171469958e-05
4.39792091401225e-05
4.04891354182166e-05
5.69758197484374e-05
7.16662821593548e-05
-1.96120655997425e-05
2.13938929507904e-05
7.15800365661443e-05
0.000109063233312664
7.89696929590111e-05
4.19414488019615e-05
-6.57981995729928e-06
1.4451719620872e-05
9.09488790577994e-05
5.58918791891791e-05
7.60456097898104e-05
8.98796610776301e-05
5.96501727602645e-05
9.82312797968661e-05
3.71024298842611e-05
6.68612236703756e-05
8.76971168962096e-05
4.69110955273409e-05
0.000106606583700022
7.16445133868799e-05
5.93624981460559e-05
2.79591518419254e-05
9.50635412655457e-05
7.59971195812533e-05
9.27428427739397e-05
0.000112884709600342
5.5874380026779e-05
0.000114763170322582
2.85484914278407e-05
2.47024915867698e-05
2.11792318230225e-05
4.76566740291519e-05
6.68866092982131e-05
4.50497061231118e-05
6.04539764699809e-05
5.08190924238296e-05
2.68965116712547e-05
5.64408213678471e-05
4.46837386295588e-05
3.23982776015485e-05
9.05035519549756e-05
5.85804834223772e-05
6.71376612808937e-05
3.18186379423328e-05
7.94862192570366e-05
3.83645116023502e-05
7.55077008390145e-05
7.26703940057664e-05
6.60905140971242e-05
0.000105461885070589
7.22898223116802e-05
7.1374179036896e-05
0.000104719846796536
6.01429396747492e-05
1.16576005039788e-06
2.94081204648984e-05
5.64978677901342e-05
5.88334219208067e-05
4.19331980265195e-05
2.95193331961461e-05
0.000101932334104434
5.23211120190191e-05
5.08287856832664e-05
9.78338003853294e-05
3.02518683049007e-05
3.36345590492383e-05
6.8731110695908e-05
1.37440167372977e-05
6.80433376201124e-05
7.2714553003907e-05
5.33685977685977e-05
5.76510411617379e-05
6.20078874182988e-05
8.99070802644149e-05
4.92348406230095e-05
3.14403988667026e-06
0.000101594214665834
5.81752041039436e-05
6.24219879512458e-05
3.16342698000712e-05
0.000101297546953785
0.000179540978959033
9.11787319887561e-05
8.25813023478283e-05
6.54365183672612e-05
2.7095075644779e-05
2.33001395630161e-05
-6.20806846829693e-06
7.01276904772136e-05
0.000103501191695612
4.65555054307185e-05
2.55357596583389e-05
7.89826391267161e-05
9.47608249983709e-05
9.02546549612464e-05
0.000101559462608894
6.49127272607221e-05
4.45865978416351e-05
0.000115177639002161
5.106955777607e-05
6.47750387069237e-06
4.3366313896407e-05
0.000126119392746823
0.000124781970423196
8.4680096117924e-05
3.21301211719952e-05
6.03796670759475e-05
2.90223773326972e-05
8.55936778162642e-05
5.77930901226123e-06
0.000124733734699318
0.000106729542247388
6.90659124763062e-05
-3.48441284145991e-06
7.06008431270794e-05
2.3099806867201e-05
6.54035818151297e-05
0.000104185955699747
6.78552668123692e-05
9.52643951861398e-05
7.61495371386184e-05
7.31733073323993e-05
1.9320420410939e-05
7.01259917864244e-05
8.48074582682008e-05
3.16418478588005e-05
-8.05848166724109e-06
6.74359628713765e-05
0.000134674750413989
7.46555440352286e-05
2.26572897782647e-07
4.85232310126269e-05
9.06375764374595e-05
7.61121605511682e-05
7.00633222480523e-05
3.13289282127449e-05
1.98749353938332e-05
9.44080749174888e-05
9.3915014169204e-05
9.69061724855873e-05
9.15807995510859e-05
8.84049376253963e-05
1.1628449764823e-05
5.41529402757461e-05
2.93990711826948e-06
3.04065310061853e-05
6.53128219559093e-05
4.14654359024298e-05
1.30772628194107e-05
5.38018926044724e-05
8.79786801651539e-05
5.91401730812647e-05
6.66686804149774e-05
3.3236790378098e-05
0.000103271548456346
7.31666223594436e-05
2.69934521870216e-05
5.0012306401841e-05
5.34146413740855e-05
5.9787879873117e-05
4.2749579122631e-05
3.93020981728117e-05
9.30545085886757e-05
4.90438309895946e-05
6.12874040017535e-06
3.0063310129067e-05
3.88981087118198e-05
0.000108449602828669
5.62838885701708e-05
3.96789736106362e-05
3.34223980750271e-05
2.63436504623558e-05
6.12748872461859e-05
6.49249146529256e-05
7.56723221717589e-05
3.57341139476413e-05
2.71851648458824e-05
3.30445972808674e-05
5.19566673823965e-05
7.84476992838986e-05
6.64623914482125e-05
5.56081012142668e-05
8.19497086083029e-06
7.31535020639618e-05
8.46331092299046e-06
7.74605552081916e-05
8.55793977065845e-05
6.48123173271035e-05
3.69610010606397e-05
1.79383265826512e-05
4.6590304843388e-05
5.98502774432191e-05
7.76089998560676e-05
2.37201889135387e-05
3.02156341308261e-06
1.0982641306919e-05
7.04719032182061e-05
7.08292897498037e-05
-3.35932384939377e-05
4.87485766476985e-05
0.000109188925335777
9.69053950978682e-05
3.29011873332153e-05
7.83187166761629e-05
7.62985360454925e-05
8.10504548816377e-05
6.74751430918055e-05
8.00318341443783e-05
0.00010850421096167
6.81131594147041e-05
9.25787438470291e-05
3.05343762530461e-05
7.10122096981515e-05
3.30925815041673e-05
9.54656016941978e-05
5.80600004315882e-05
6.14170670685001e-05
3.09481637876879e-05
2.54916756761358e-05
6.72401837843618e-05
2.8762363154388e-05
8.56687846551779e-05
3.61819555036734e-05
3.12324367059609e-05
8.54832886961177e-05
4.85803743853829e-06
6.0473045366725e-06
7.76985602072028e-06
8.18203815989292e-05
3.18173555897019e-05
9.97041656433527e-05
5.21030216674146e-05
3.07911132184378e-05
8.99928981868189e-05
5.05930844600706e-05
4.48396717023051e-05
2.26450844137086e-06
5.01899971794877e-05
3.3778038234772e-05
0.000112370930847578
2.7883904415947e-05
6.20490576517914e-05
4.51880492007542e-05
0.000111686356610141
4.67758250405072e-05
-1.15727049321659e-05
2.00298894384252e-05
8.54643405198812e-05
2.76352094525617e-05
7.23157239258915e-05
-6.73125449787812e-06
7.52173490544741e-05
8.30957434074577e-05
9.72904814656332e-05
5.56780263813498e-05
5.60373883132551e-05
9.15589412516206e-05
3.26734829436982e-05
5.43467810270913e-05
9.22277652431443e-05
6.48881255651892e-05
1.44201410805918e-05
8.41089548107982e-05
8.3833854086056e-05
3.04895538997228e-05
0.000115257704011605
2.77183953528923e-05
0.000117485228422524
8.46958587063529e-05
2.51500068839264e-05
3.35984294202745e-05
1.536349394481e-05
9.65780397592123e-05
5.08174770667652e-05
2.26755502005806e-05
8.96773711221103e-05
7.17492733041355e-05
6.35459443774147e-05
1.91065573586991e-05
8.90784563544007e-05
1.77141770890142e-05
6.0796990914282e-05
8.46753568244984e-05
5.98781449215581e-05
5.37975657675405e-05
-2.43785123803989e-05
5.53930887480803e-05
5.46252060803978e-05
7.10252917973554e-05
0.000113643091103816
6.6626378793637e-05
6.68108291140219e-05
0.000110055272303577
0.00010506772632291
8.17536065695942e-05
0.000151407633986958
4.98182495033941e-05
5.15093343747491e-05
8.82867105967662e-05
3.14845043129697e-05
9.73751124719547e-05
9.73195074396096e-06
8.49594410047569e-05
1.59571536470693e-05
8.96999870701313e-05
4.1716277587639e-05
3.19753871082086e-05
8.50169054989178e-05
7.70755035004551e-05
7.74164542051922e-05
7.29558940463877e-05
0.000102079598883206
6.52580651740105e-05
2.05981206803112e-05
9.35551855311618e-05
3.07117703186244e-05
3.35147640192811e-05
3.87601927429091e-05
8.63096640132477e-05
5.21271829383983e-05
6.33098699741709e-05
4.12451033011794e-05
5.13524620788169e-05
8.33337724613222e-06
7.67454113120389e-05
2.17289656096344e-05
4.48190523955097e-05
9.62657458332446e-05
-6.17319619326216e-06
6.18073267073067e-05
0.000106730448910043
4.47690691673989e-05
9.90860199362993e-05
2.73094563411062e-05
-2.34667066545674e-05
4.47876784903045e-05
0.000103413930082973
2.82815371291377e-05
9.81512416534124e-05
1.59410523506398e-05
4.18067041348204e-05
8.02151344399485e-06
6.74210475908475e-05
0.000111963669135238
6.4756375353784e-05
7.08889394263592e-05
0.000104428313638214
5.94972473207782e-05
6.06469666336468e-05
8.8828069745938e-06
5.55655484343316e-05
2.32749485562327e-05
9.63276845554514e-05
9.5425068222596e-05
0.000128807177678856
5.62574253082156e-05
4.90695461996325e-05
8.43026699300806e-05
0.000110550098546146
4.19261449013079e-05
4.54366696768209e-06
4.64838821080106e-05
5.99428639284565e-05
6.49400522021139e-05
9.45723657894082e-05
6.38749701499591e-05
5.64197702845638e-05
3.10400760521869e-05
1.70148588512876e-05
2.43967220391439e-05
1.47047887625732e-05
5.5530308949032e-05
4.95606241221759e-05
5.77113879114322e-05
5.21433269856024e-05
-1.91541460922926e-05
9.94511291781071e-05
6.0804698579589e-05
3.86143097998794e-05
6.8725212183981e-05
6.16941095926982e-05
3.23455583625705e-05
1.75936329780444e-05
4.25085190865844e-05
5.66284977446159e-05
3.09580564261848e-05
9.20021610783449e-05
6.54042738801319e-05
1.95746106339064e-05
6.16310902822748e-05
7.19237187435045e-05
3.04929984094547e-05
2.29056502514793e-05
7.56646760947857e-06
8.37902360028778e-06
5.32554569151949e-05
-9.22676815699623e-06
7.4554325098442e-05
2.36754638201299e-05
7.96532128137656e-05
8.71005363686664e-05
1.38351768333757e-05
4.08983762184581e-05
2.99046270700778e-05
2.12835275839835e-05
9.22331924368272e-05
1.43184715193716e-05
5.64682214675831e-05
0.000105902787329831
0.000123833304908299
5.23352062822146e-05
2.43264464144773e-05
6.61556320174909e-05
7.9555176842704e-05
6.60870492041329e-05
8.59281156908706e-05
8.54497490152571e-05
6.6335973371287e-05
3.58557203599432e-05
3.10827805715483e-05
8.69398696341762e-05
-9.50980713556448e-06
7.89581635797996e-05
2.24280339568018e-05
4.07485693451342e-05
4.96968092911178e-05
5.3134103271899e-05
4.01720783006564e-05
1.67797168761508e-05
7.60313373358058e-05
6.509433883218e-05
8.75800776579636e-05
7.3188339955401e-05
4.43094291668815e-05
8.09768861324542e-05
3.8826979047916e-05
9.43737033456526e-05
3.73698595022114e-05
7.63252252431048e-05
6.20244313724286e-05
6.82697731516583e-05
6.87473743405868e-05
6.4723119566054e-05
6.90149980120015e-05
1.5336829427191e-05
5.4766473289008e-05
6.38122798775066e-05
7.33593091044273e-05
4.60475286264286e-05
6.20501951933504e-05
9.79699949078887e-05
3.92954667390385e-05
5.80767707033808e-05
3.738582524607e-05
3.65469468756187e-05
6.40102651745064e-05
9.05114403729906e-05
-1.95485767363379e-05
5.11804895830364e-05
6.24480752887447e-05
8.5218599482867e-05
0.00011788913826249
3.39481873065877e-05
3.80659263584456e-05
0.000107431716994068
1.57771491529423e-05
1.13298227837232e-05
5.16648308678426e-05
3.23879127666854e-05
6.05334225315212e-05
2.00921247117479e-05
2.42639589369394e-05
6.64958780946926e-05
4.04599335352243e-05
3.3361223638239e-05
8.9345618134767e-05
4.41877098793441e-05
3.28500011560441e-05
3.15155839279543e-05
7.09705961959848e-05
0.000110943906003107
6.69552687266013e-05
4.41072856746755e-05
5.78078964859762e-06
4.3862680352518e-05
5.56557811523294e-05
5.63792744744538e-05
7.05103495125337e-05
6.99287623914331e-05
6.80482926738281e-05
4.61426604103831e-05
6.2277600551726e-05
1.56741416205537e-05
7.34900149183864e-05
8.27679381000149e-05
3.52253167385074e-05
3.49180930440262e-05
0.000143408869348481
7.78345311896571e-05
0.000123122187194933
2.55967323258055e-05
7.30651906044321e-05
6.48204724903515e-05
8.1687308831145e-06
6.14640072229865e-05
0.000113578897584193
1.73907631690184e-05
8.63494463199223e-05
-1.03251822699332e-05
9.02179453128087e-05
3.47251903531769e-05
9.99059115072332e-05
4.08304674727768e-05
8.90189966129427e-05
6.59924135717769e-05
4.89835887299458e-05
3.53047841066009e-05
8.75469898233112e-05
0.00011713859619373
4.75965243928536e-05
2.16771181898507e-05
4.14179339422847e-05
6.1338338219047e-05
6.63218058240131e-05
5.17914831002974e-05
5.77036285776155e-05
4.70008777888868e-05
4.66304040553931e-05
-1.53322937359384e-05
4.39581859627186e-06
6.28204882002344e-05
-2.3893955844596e-05
8.95939623148232e-05
