# Supplementary material for: Research on computational propagation and identification of mine microseismic signals based on deep learning
Source: PLoS One. 2025 Oct 22;20(10):e0334641. doi: 10.1371/journal.pone.0334641 (PMC12543183; doi:10.1371/journal.pone.0334641)
Supplement: S5 Data — (ZIP) [file pone.0334641.s005.zip › 000100800001497.xlsx_0.txt_24.txt.txt]

6.43025532410575e-05
9.42757855526778e-05
7.21644753486483e-05
0.000106976933699637
2.61604134141354e-05
5.94840091031454e-05
5.76407715090332e-05
5.25560296096074e-05
5.84077280185797e-05
9.13191369536827e-05
8.08308789047717e-05
9.26150328822298e-05
4.30193247592169e-05
7.57059800216114e-05
5.39358823290704e-05
9.64621192162696e-05
3.7709597813195e-05
0.000152770320302894
9.31057877710403e-06
5.00905242559938e-05
3.01425620038152e-05
0.000106764924649839
4.15389072660264e-05
4.73069833708922e-05
2.87358723451136e-05
6.83931968582725e-05
5.42181550555468e-05
7.65590630467845e-05
8.19353212989907e-05
3.99956061357983e-05
9.68164071981173e-05
1.86681603364183e-05
3.903132879856e-05
6.618630971362e-05
6.94888731097785e-05
5.51421667547885e-05
3.6669595586725e-05
8.22694054352389e-05
1.90587235270593e-05
0.000123395919763698
-1.05603688368693e-05
0.000115442273556918
8.39598360081164e-05
3.41725252230069e-05
2.95707540517925e-05
3.07026805978988e-05
3.29041193456359e-05
6.34034983589289e-05
6.52471668111205e-05
9.33266377234121e-05
9.78150538381504e-05
8.30533211645056e-05
4.66222781101095e-05
5.82065919481798e-05
9.19625587210223e-05
0.000120682523019168
0.000131353540118645
7.13968669911248e-05
8.7537096811758e-05
5.19720153164925e-05
3.41889425577542e-05
3.12995763117555e-05
1.98704650017544e-05
5.36216892103551e-05
0.00010454066754525
9.64675325580743e-05
5.72783369329152e-05
8.63292223156828e-05
5.49817136121676e-05
4.66685749534556e-05
3.35927666752632e-05
6.80629935760975e-05
4.87718991263154e-05
4.26989846273027e-05
3.84838640448635e-05
4.66714888160537e-05
7.43751236093661e-05
5.74442794566451e-05
8.47751402142493e-05
7.75768961614407e-05
1.48524631904626e-05
7.27170008607784e-05
2.80924604925e-05
2.92083218809433e-05
9.98137065954825e-05
6.03648160070856e-06
-2.23892091458593e-05
6.83217459014249e-05
5.34880995889406e-05
8.72722353902458e-05
7.04590742200724e-05
8.3742776133436e-05
1.44721653717626e-05
9.84617012243417e-05
8.4161790063103e-05
7.82070975662869e-05
5.51862765177459e-05
5.62777918668306e-05
0.000116212329444995
6.62615451447354e-05
9.33695280052674e-05
5.4988227951689e-05
2.70226384631959e-05
2.97900412753718e-05
7.13429891926935e-05
4.19175363973479e-05
7.92317145800239e-05
0.00010995319507518
1.79574708228287e-05
2.97052657990812e-05
7.09584668954625e-05
6.81495826695381e-05
0.000135104267181678
5.43542506974189e-05
4.5793178809031e-05
5.1348565298629e-05
2.8607843526257e-05
4.09481314347921e-05
1.22449134713334e-05
3.12063239200786e-05
8.36996244939554e-05
4.73437671288947e-05
1.21894137991216e-06
6.64019079164702e-05
4.77066296602263e-05
6.01890477260535e-05
7.56788348732173e-05
5.91956505324715e-05
3.37352113105401e-05
7.68305121529163e-05
9.1403410302431e-05
3.54079447676473e-05
2.90539603238572e-05
4.42600130361024e-05
7.32718390745624e-05
6.28438429491795e-05
1.72123174255571e-05
5.33339524617351e-05
2.85014343394582e-05
0.000111477751558096
6.58570605543787e-05
7.38771140068962e-05
9.81469636965025e-05
0.000101675016175476
7.20972472143539e-05
8.09950282159532e-05
8.79538263854342e-05
7.29776676544214e-05
3.88725127667365e-05
2.45615154277311e-05
2.25622714820647e-05
6.34749773470952e-05
4.74545431971467e-05
6.11729156417705e-05
-7.5857874606501e-06
6.03517618949376e-05
0.000116598890707215
0.000140767230039911
0.000107647386883162
6.59096072096004e-05
2.96386296206611e-05
8.09038589854913e-05
0.000108607555168311
0.000128418145171059
0.000101234838176488
7.28374264974589e-05
-1.877982050336e-05
6.14849333300124e-05
5.59100496981139e-05
4.71104949632075e-05
-9.28434962452288e-06
5.81596919710737e-05
0.000147751890185883
7.20160916116972e-05
9.34858678860847e-05
3.780847601843e-05
1.43584108124124e-06
1.05925350967765e-05
-4.47948848604416e-05
3.09588999578294e-05
7.08666612194763e-06
6.83802877519255e-05
2.16860990222301e-05
1.7987885527167e-05
5.71106759385824e-05
8.17094777198693e-05
7.49887187476523e-06
7.99267981909374e-05
3.62654670376464e-05
3.01753342120118e-05
6.08823203951074e-06
-1.3475712067227e-05
3.6957879335509e-05
5.72735620013579e-05
8.36803972837338e-05
7.90285534353741e-05
4.92752801360253e-05
6.08116462152356e-05
4.55470273680324e-05
8.40575782000727e-06
5.69476813377787e-05
7.25147353569873e-05
5.08064861028822e-05
9.14473880840095e-05
8.50552247393305e-05
0.000115058583071599
8.81496348945567e-05
7.26848103866682e-05
0.00012051969851113
7.05914135708406e-05
4.59092465768077e-05
2.58193657017399e-05
2.64933650532852e-05
4.21819009953844e-05
6.44785730285139e-05
5.32690322056596e-05
5.42084483880572e-05
8.91190092977958e-05
3.13705092903576e-05
5.99358967327129e-06
3.65799054608688e-05
5.91844469241783e-05
2.04121437782314e-05
6.80153462115238e-05
-2.11483401968496e-06
6.56292406970648e-05
6.47654737250611e-05
4.72465644634508e-05
6.57764760353329e-05
5.90755510359547e-05
6.99520221024635e-05
0.000103154313339608
9.52714564143608e-05
3.79825317851029e-06
-1.92905722790876e-05
8.3756728592229e-05
2.76976275326096e-05
0.000102238555514638
0.000116182425311819
3.76741449951441e-05
1.64388437771774e-05
5.39237366145177e-05
8.33259345588869e-05
0.000128226248892576
8.79973158890709e-05
4.15700065238239e-05
-3.0740350999475e-06
-3.3449901642404e-06
4.99832514557096e-06
7.07063835173783e-05
7.79220907417316e-05
0.000115036294258818
0.000144790507823551
6.06774649320181e-05
9.26413407514023e-05
3.07180598273972e-05
7.27344673740379e-05
4.63583362419073e-05
4.5575751335776e-05
5.72906142637116e-05
0.000102937831782128
1.78668230911071e-05
7.03564591036962e-05
6.24853953307811e-05
4.8547122810547e-05
4.86057985650037e-05
5.74119519582404e-05
9.08117526334326e-05
6.53486293636443e-05
9.29947753511873e-05
8.94181340054284e-05
9.80624722827707e-05
7.5961331925165e-05
7.96655189308232e-05
3.29994936608723e-05
0.000117138647812348
3.94632133998446e-05
3.73628232715919e-05
7.65527509711704e-05
0.000102984839031742
6.90892104309718e-05
6.09453923253025e-05
-1.83473458117883e-05
5.03838592893043e-05
7.19497268353305e-05
8.41299024537802e-05
5.34811430964665e-05
8.01737847998171e-05
4.69130218509862e-05
9.20937862489593e-05
6.57445983972928e-05
0.000101503823318507
3.04117654001739e-05
3.05056619029204e-05
6.85226819874671e-05
6.31459813521561e-05
-1.82074241973515e-05
0.000114744041262798
3.81095218817376e-05
0.0001226589358559
0.000106666237734825
3.18018077109894e-05
2.57506954929822e-05
6.98065850930776e-05
4.3964273125775e-05
4.08961224953248e-05
3.24716970928086e-05
7.42377546873775e-05
3.12752395299397e-05
0.000133352792939441
7.87321526215568e-05
2.49159273738076e-05
5.28192474479995e-05
-1.91169113888766e-05
5.28426288191043e-05
3.57204959323071e-06
9.14815216215615e-05
-1.72112863595959e-06
5.59226465332252e-05
1.63851935475986e-05
7.2271796385778e-05
7.5352308593173e-05
5.49779018911063e-05
6.10226477143206e-05
3.58583458202744e-05
6.15463925573598e-05
0.000127988298592511
2.22008325616482e-05
3.98791697085036e-05
6.42103971439005e-05
4.98783505160443e-05
3.99451739203418e-05
2.01089495996458e-05
1.23010180296495e-05
8.73156675344457e-05
6.50745805329347e-06
3.74360451979474e-05
5.41849383073311e-05
5.45260950416715e-05
7.13822514807809e-05
7.53128810707977e-05
0.000104842298282481
4.69782857807017e-05
2.64550292559393e-05
0.000100054182209298
3.3198033836997e-05
8.40964963139682e-05
6.45674216938588e-05
4.62136389995883e-05
2.5479693120021e-05
-2.09702415472437e-06
3.72787895010642e-06
6.46918616152373e-05
3.79922711233897e-05
0.000113880404823055
8.41544381662038e-05
9.02364018495068e-06
5.7188770733128e-05
4.44853405067138e-05
6.42978902545717e-05
3.56877878514055e-05
2.4200554843155e-05
0.000107114922184323
3.58095253524325e-05
9.7544384818246e-05
5.84975020098085e-05
6.24031728154356e-05
7.06662268700137e-05
4.44953079592514e-05
7.25478461988242e-05
5.92980294453998e-05
5.69546383375047e-05
-1.30916112985667e-05
7.14719083135772e-05
4.70738133143226e-05
-1.6340579143863e-07
1.85012531760522e-05
5.10967945817451e-05
3.42897196311356e-05
3.32210769606981e-05
2.45991084274851e-05
0.000118164232723597
4.83156850050522e-05
6.56464885576894e-05
4.06259060697275e-05
7.14997944777009e-05
2.14928780422378e-05
8.27197956993174e-05
-1.63468507388592e-05
6.6993419127534e-05
0.000127069989439826
-8.55280968854107e-06
7.43868358984999e-05
3.93156061776849e-05
9.70652509063955e-05
9.33165792897265e-05
0.000121491091236503
0.000108472665353361
5.34936063736268e-05
4.97663445533676e-05
7.5037628393141e-05
8.70595846035008e-05
8.23792425737883e-05
9.61775496249398e-05
8.10609092455983e-05
4.64501240592288e-05
6.75164766899764e-05
6.36935156011867e-05
9.26296198792401e-05
5.20366254681404e-05
2.34339678551239e-05
6.01063727925179e-05
3.40580624171434e-05
8.76330282309584e-05
2.32860605079124e-06
6.48124939958732e-05
6.78713635914662e-05
5.14666728374069e-05
7.87236793160137e-05
9.64837931810937e-05
5.14243608492601e-05
6.55106135589145e-05
3.86124131569914e-05
-5.51663372980493e-05
3.2376869075963e-05
4.70999959711371e-05
4.45062372398409e-05
5.65649868683476e-05
9.58830138499983e-05
6.95375642690648e-05
5.51638354396179e-05
9.3857655139055e-05
5.45719355456682e-05
4.17792385113116e-05
-5.31246279198029e-05
4.25791016534766e-05
6.75106860772309e-05
0.000129033817254689
0.000118333040594794
0.000109683583387079
0.000115512681526699
4.40326803196706e-05
-3.33793390569484e-06
0.000121733176088827
2.00877614526371e-05
-1.77465703897588e-05
0.000108828384199975
8.4226941969821e-05
5.16224554274074e-06
6.62553894595335e-05
5.547228423965e-05
9.30241942458076e-05
7.22673641810235e-05
4.64086913627524e-05
4.32098438101256e-05
5.45527370494312e-05
8.26957573409339e-05
2.68239440574116e-05
1.39212554580612e-05
4.8489679616324e-08
2.14578465394334e-05
2.86499743014655e-05
6.83755384896407e-05
6.262260220409e-05
8.33260123535728e-05
2.80447272398446e-05
3.65210257356843e-05
8.99828418889876e-05
7.21191055775972e-05
3.34385161895558e-05
6.94114335517653e-05
6.26530323445727e-05
7.9328628187307e-05
6.53694543559546e-05
0.000141850343305939
8.94341123896937e-05
6.68062797634254e-05
0.000110081890124812
2.69310526568477e-05
5.75599280701883e-05
2.77509794337717e-05
5.62998342117346e-05
2.90565293712731e-05
9.15832129420527e-05
9.12841706762672e-05
7.91060372269001e-05
5.28705950666924e-05
3.20061058781945e-05
9.1559751542537e-05
6.71134395230754e-05
7.08623117301009e-05
5.21648710371229e-05
8.81688253705492e-06
8.7470825831728e-05
3.48620143204204e-05
6.8044716014828e-05
8.88107248316986e-05
1.33532348293522e-06
3.44580096848085e-05
7.12703366781089e-05
1.13331686588998e-05
9.2743719921304e-05
5.39050144876547e-05
6.60827459703194e-05
8.82452777342028e-05
5.50042523710722e-05
0.000122534986400204
7.69041522358106e-05
6.01027020951204e-05
8.71625546517862e-05
9.30289151919862e-05
3.75556024200335e-05
1.00292500551089e-05
6.3696175542353e-05
9.63109279312316e-05
8.12216540393213e-05
7.04676157433404e-05
7.60976527344291e-05
0.000110238803855478
8.6002777574802e-05
7.62696216671858e-05
4.00764179618036e-05
4.15392609474944e-05
0.000100384003048195
7.98101457335896e-05
6.15600998058576e-05
0.000105014586722114
4.40142812272781e-05
6.83779536259335e-05
6.92420930116283e-05
4.57136378128076e-05
7.77215328581218e-05
9.55046482507089e-05
7.99866011435536e-05
5.58963776710888e-05
2.27433964283564e-05
0.000105839410358875
7.75692064508237e-05
6.69922780519548e-05
9.15029406562012e-05
-3.79232449771846e-05
6.50516220288792e-05
0.000110931798774046
1.06539742170543e-05
3.64404156891166e-05
5.0395190147343e-05
8.79278652884634e-05
4.68897705829364e-05
0.000101490671405698
7.0642737587918e-05
3.12804647127345e-05
9.68244101417093e-05
5.74346974977294e-05
9.68885313540373e-05
3.99643364192825e-05
4.35638988604292e-05
-6.24750370391988e-07
7.79438321486049e-05
9.08803715752963e-05
-1.0715454395776e-05
-1.4454014509601e-05
6.66767697308451e-05
6.60245183486879e-05
9.81001075244217e-05
4.69474402454935e-05
8.74230479737261e-05
6.99876347213403e-05
0.000110529410196822
8.43148547762812e-05
0.000111147573166742
5.07162720553619e-05
2.89053496092304e-05
4.45501027632407e-05
6.20808688742475e-05
3.17775936683528e-05
3.7245546388065e-05
-2.56121172936576e-05
2.60254369349124e-05
-9.82084437187306e-06
4.82355324287044e-05
8.32749988108907e-05
4.59592351529639e-05
5.15710753931124e-05
4.75082513537021e-05
6.95063231505976e-05
6.51085624588658e-05
-4.21244078099486e-05
2.8487323341616e-05
3.26608937470021e-05
0.000115957971670664
5.65718274504404e-05
4.24143267438229e-05
3.68497796606336e-05
2.60326971555156e-05
8.25717136407986e-05
8.17782952841855e-05
1.075010141748e-05
2.69154140678014e-05
4.74849502091943e-05
3.11002735353623e-05
2.79589408547117e-05
0.00010408133131345
3.74968351909109e-05
8.99219148965133e-05
5.5371496714261e-05
8.13777569619802e-05
4.71467645864615e-05
3.3287890005089e-05
6.05126067271518e-05
0.0001055058693979
0.000102307179558255
8.27404002149327e-05
9.76046554110603e-05
-4.79751637437903e-06
9.6080094112214e-05
4.83022952035441e-05
7.351396640308e-05
9.74256025160206e-05
3.90754274857302e-05
5.27341411483286e-05
0.000105232695402226
3.28766337727577e-05
0.00014421074314042
6.28873716442648e-05
8.71141339818813e-05
0.000103313376098284
6.42391396200376e-05
9.47821159030435e-06
5.54278552127704e-05
9.91058267429442e-05
8.05494901827275e-05
0.000122877730302658
6.00555009628053e-05
3.69021764620395e-05
0.000113928659696276
0.000138334917516831
7.44888171259265e-05
1.64631343934776e-05
5.60398393121117e-05
7.13151957618408e-05
3.72601209793296e-05
6.34393668282949e-05
4.8912169099714e-05
0.000113683561723205
6.36955881644607e-05
2.40891374951347e-05
1.9646257412707e-05
2.65873064765502e-05
-6.17952744743041e-08
3.51401909723529e-05
5.42651225580475e-05
8.59658137242103e-05
6.04085740766254e-05
1.35422634122666e-05
3.92556693114949e-05
5.98761125423227e-05
5.65713748146821e-05
4.17129624352501e-05
5.00612477968853e-05
5.17136961602092e-05
7.83823396297573e-05
8.55796350091815e-05
6.10588400629233e-05
2.54938948572945e-05
4.52491396893092e-05
0.000121698652482223
0.000122718633349431
6.69827113805261e-05
4.45708365650908e-05
6.0494247146275e-05
4.3945277850514e-05
0.000101496714855196
6.55889199113141e-05
3.84234553036175e-05
1.92858566667497e-05
8.7151041083489e-05
2.6972613067736e-05
5.67642479571734e-05
0.000135079395495956
5.87877536441835e-05
5.15860837760335e-05
2.43603376977617e-05
0.000100662883166355
6.72657276730808e-05
5.39579199422156e-05
3.08442225122839e-05
8.59621276666743e-06
8.4899622527596e-05
0.000118903903962819
5.41774407332933e-05
2.4440725492057e-05
7.13253004433469e-07
-1.54552725611637e-06
3.669636541427e-05
6.24209143364596e-05
5.75595895520753e-05
3.97586084995584e-05
5.21119520028876e-05
-1.16242124822981e-05
3.6166440157329e-05
4.50939615926312e-05
5.93865367736753e-05
5.3975988243346e-05
4.99986232778361e-05
0.000111942131366965
2.84374164569873e-05
-9.07569593185662e-06
0.000102782479104238
4.02862749241916e-05
9.08310234731696e-05
5.14517656568361e-05
2.26069402882175e-05
4.78487855553986e-05
0.000109884069063757
3.59178228704345e-05
3.95333416199542e-05
3.87587566012902e-05
2.96078559537291e-05
7.52459611323713e-05
2.04670413204531e-05
9.70549004095289e-05
9.84415420882696e-05
6.83612596188336e-05
2.89861863607771e-05
6.82979809929599e-05
5.33456295509912e-06
6.69059737778799e-05
1.41749571369245e-05
4.85502185522232e-05
4.0927238821982e-05
5.4385169926947e-05
9.4077730070279e-05
8.37481585874573e-05
6.24225746937126e-05
1.47626356323709e-05
6.64187849323751e-05
5.63765287925558e-05
6.87333950550473e-05
8.05741936991661e-05
6.13186591430796e-05
2.53595886256784e-05
4.46863901870167e-05
7.57606271798656e-05
0.000106818142286564
3.97698115430991e-05
1.06769285859933e-06
5.12199761894336e-05
7.97534256930384e-05
9.08633151040444e-05
3.92044186491388e-05
3.68868872084616e-05
8.56415197880706e-05
7.45021642632809e-05
9.01609991288578e-05
4.1576431113281e-05
0.000105019077539577
6.98143952824053e-05
7.0100172475446e-05
9.97394114802978e-05
0.000135750810026722
6.23580952873354e-05
2.85319653892413e-05
2.208848712031e-05
-1.5886415074396e-05
1.00413043297814e-05
7.29200900089766e-05
-2.68722601076447e-06
0.000124026163841406
1.4842799090705e-06
7.45760148369012e-05
4.80803842810299e-05
-8.34688365192592e-06
9.35141030378214e-05
5.66938589003718e-05
4.71588237360759e-05
7.58496465082083e-05
6.15642085757628e-05
6.49277772933286e-05
0.000109218289687204
8.98606395987923e-06
5.90225482344151e-05
7.34460029094741e-05
6.99671900704225e-05
1.62477490517708e-05
3.36621769375733e-05
5.60203650472068e-05
5.02756880039588e-05
7.45369710914356e-05
6.49902977783339e-05
2.78496830108482e-06
5.56743145997089e-05
2.67069701774229e-05
4.43241272164541e-05
7.04748634942558e-05
4.61433679330292e-05
7.19688096045433e-05
7.25912778661397e-05
8.98793458518429e-05
4.78450926618174e-05
3.37222769651592e-05
7.27936559166959e-05
1.2045700365116e-05
5.33480852822592e-05
6.63366908911834e-05
8.32901639504189e-05
7.8115545391731e-05
5.04839304702675e-06
6.01958966920731e-05
0.000103253626530551
9.86745450396387e-05
8.42023037696198e-05
7.102810023942e-05
9.14032284163755e-05
5.48555459789317e-05
9.01101510654499e-05
2.70682891756486e-05
2.7607251450076e-05
3.51908458956306e-05
0.000117169196637736
6.43280337062054e-05
4.37838544980719e-05
3.70597953665621e-05
6.97174472502271e-05
8.6446362101024e-05
2.93110102788459e-05
9.38076799007131e-06
2.82662187557803e-05
3.98623355584065e-05
9.08388590557562e-05
3.57836061888536e-05
7.41533671322932e-05
7.08941058645619e-05
8.89183378706608e-05
5.90052656961963e-05
1.83424544499314e-05
5.58590934196962e-05
1.73370554797816e-05
6.8216727784474e-05
6.79266266495572e-05
3.85731188319916e-05
9.67751813260263e-05
6.00948139444097e-05
-4.80919746160576e-07
8.99470888498969e-05
8.80825214128632e-05
-2.12941014194746e-05
2.38830956333537e-05
2.04423621074046e-05
4.50184252664331e-05
4.56210526654266e-05
-4.85133623392549e-06
0.000102711191300967
4.92667891269402e-05
-4.42025708791885e-06
2.10004007871279e-05
4.0327366750521e-05
3.94681059716109e-05
5.84901379756757e-05
3.00187399310339e-05
0.000127914375900994
1.69226562194965e-05
5.93518180385641e-05
2.62262308441858e-05
9.21018923798612e-05
7.02228475536967e-05
9.01288476444241e-05
6.41937694071381e-05
3.48929820786809e-05
2.63731523994679e-05
6.36470121323984e-05
4.68345193282585e-05
-2.15750152598717e-05
3.64801985230483e-05
9.28728484945367e-05
4.43417316100783e-05
4.16023856825934e-05
5.62806173850865e-05
7.58281465426961e-05
1.36934892765017e-05
6.96998238831758e-05
2.31275740566604e-05
-1.51825238853441e-05
9.84698491108861e-05
1.95212057199995e-05
1.67834977428075e-06
4.86991478713703e-05
3.48937754594284e-05
2.25457876201258e-05
5.14809964588189e-05
4.31641465863889e-05
9.8198183584439e-05
6.16470928288691e-05
9.74933841863351e-05
-1.77707452357456e-05
0.000122063217855005
8.61607056050069e-05
3.55334547470901e-06
7.87803442491921e-05
5.19162129938511e-06
6.40675669689471e-05
2.35980399116162e-05
5.47300469114945e-05
5.95236942076473e-05
8.95182432903686e-05
6.80342242936866e-05
9.90775941888232e-05
5.49248750851271e-05
6.57772839441182e-05
8.43618976063037e-05
2.37845301804757e-05
2.26899681117887e-05
8.75811355962324e-05
9.26744751503337e-05
5.25037189933802e-05
7.53021401810329e-05
3.74348480774788e-05
6.22397387503038e-05
6.28179170143532e-05
0.000113792969232386
-2.00891821369994e-05
8.54007929103e-05
5.82271830130102e-05
2.40079046260834e-05
6.47872889998725e-05
8.98827390308589e-05
6.42935217582097e-05
3.59234421818948e-05
8.01132784079479e-05
5.7596196665968e-05
0.000102484891657438
2.223116580856e-05
4.43905346306584e-05
-2.17746752910693e-05
6.99153450223358e-05
5.84305193364634e-05
7.83312347071512e-05
5.09580940399852e-05
6.34151638373541e-05
3.6384507500039e-05
6.15305078570264e-06
7.72314258423859e-05
6.16999375234156e-05
3.88797788011684e-05
3.60086192780963e-05
3.20723827654351e-06
7.26289863744604e-05
6.46405912473573e-05
3.53205315292006e-05
4.99345093409589e-05
7.42139797252185e-05
5.9173245082496e-05
4.4898126504154e-05
1.72488333601199e-06
4.64965964266702e-05
3.51784068982031e-05
5.40510635164297e-05
1.85139695509134e-05
9.40283741737073e-05
4.2334808901923e-05
-2.70246297911646e-05
1.76063246395374e-05
9.68676982900905e-06
0.000101812232391748
7.92451723621407e-05
3.00980642263722e-05
3.9986843284297e-05
7.79302122024132e-05
3.9075401880216e-05
3.14575537006876e-05
1.37036875085509e-05
3.26518731061701e-05
8.2591605454916e-05
7.00981207323481e-05
6.85916344030149e-05
4.17876467042714e-05
5.17712644585971e-05
6.04213003443322e-05
4.20973465467283e-05
8.82218162620784e-05
6.26572527084471e-05
2.55439348814729e-05
5.30437907276711e-05
0.000150024725873104
0.000120274832642689
0.000138695959268749
7.40119530055424e-05
6.82509151156813e-05
7.7176534078972e-05
5.00393729815636e-05
4.79016092244093e-06
9.54470173864012e-05
6.3659562208706e-05
9.18444579907429e-05
7.3795945792245e-05
6.58039609795956e-05
3.72322896020605e-05
0.000106372448476189
0.000125087624707162
4.42576627625335e-05
6.33165496687363e-05
4.90599364146342e-05
6.86504475190485e-05
5.01953219733e-05
-2.2499608287515e-06
7.93840791515146e-05
7.96318457982713e-05
5.96123174706576e-05
3.5949058881713e-05
5.48004602763288e-05
1.24303694691451e-05
0.000105866392230554
9.16669758628622e-05
0.000107150721738171
8.13117457941932e-05
2.55805223211607e-05
4.9466688220212e-05
6.95466551712171e-05
4.13150771324385e-05
2.00829351551914e-05
4.79701898651829e-05
6.01133653583332e-05
1.91394539898846e-05
9.46873412708981e-05
4.36979178958492e-05
5.55973177550541e-05
9.88256021852399e-05
5.40246392008973e-05
4.91870377522523e-05
5.22728092839553e-05
3.95690818839665e-05
5.27493220071938e-05
2.66789378142493e-05
8.90883194040741e-05
0.000119331196126866
3.95482517841038e-05
4.46840601318903e-05
0.000109325122311529
7.50855154968449e-05
4.6400882252007e-05
6.18696277970781e-05
9.71267264573041e-05
5.30053477161082e-05
5.23225459668025e-05
2.84989002875192e-05
5.73547185805671e-05
6.06084125769966e-05
4.28423805302027e-05
2.41815662785605e-05
2.7717138463808e-05
7.02965072968603e-05
8.84590309567478e-05
9.13746525157439e-05
2.89321776844233e-05
6.357765601268e-05
3.64521159232548e-05
3.64067879347441e-05
8.09320615458633e-05
8.6892147025436e-05
8.82147815327137e-05
5.20254227425204e-05
9.48515026819148e-05
5.4211298557838e-05
0.000113305171769497
8.39779896268349e-05
2.75243637883967e-05
0.000119792732524871
8.20799299631339e-05
3.62364658791391e-05
7.02745908931034e-05
4.45001653698782e-05
4.61760270765665e-05
3.28558604176752e-05
4.94454982892149e-05
7.24106448615095e-05
9.52781195114457e-06
4.68758691159211e-05
4.29080625173901e-05
0.000104654706431
4.70074126695091e-05
1.00368229155589e-05
-1.32484219858465e-05
6.61881114841513e-05
9.75541954924557e-05
4.95637101540689e-05
9.76071561822479e-05
6.35880642840383e-05
6.60865004151682e-05
7.75124272973404e-05
5.41445465503637e-05
6.22981920433154e-05
9.47044982798067e-06
4.34236985422673e-05
3.59963565627097e-05
6.84876244023621e-05
3.58803291162523e-05
3.14060029419363e-05
2.1793906135288e-05
6.15588995572834e-05
5.44646051491018e-05
7.91864282430257e-05
1.57167600354265e-05
-3.04356607518175e-05
1.57913771504457e-05
4.06091805867039e-05
5.96197449912574e-05
3.70936623313144e-06
7.68801490844095e-05
8.36612253403084e-05
0.000116206068115674
8.50911648641222e-05
8.81006506817949e-05
5.91216494607425e-05
7.50461676122333e-05
8.74058469461156e-05
-2.94342919383811e-06
8.13604628518788e-05
6.74224919174047e-05
0.000127163501105844
9.98043969323274e-05
9.64284520470865e-05
3.66095271315588e-05
6.7269052898883e-05
7.31605638160285e-05
5.8161866348038e-05
-2.95307573357815e-06
8.33991222770522e-05
7.80082505678369e-05
4.67355492806275e-05
6.98358819755249e-05
7.19178686991598e-05
5.83549732574904e-05
2.69390854851617e-05
2.9722743441154e-06
5.85225110778516e-06
1.42592228892797e-05
5.0212873138579e-05
4.55365952431099e-05
4.40604619656055e-05
5.82995308522518e-05
4.26207560796577e-05
1.54261200508664e-05
7.62892970148603e-05
-2.37822974531399e-05
-1.26226783777958e-06
1.85660132000903e-05
8.76197451894225e-06
7.03210686725719e-05
-6.22639525846159e-06
4.4157699787995e-05
1.28687260027168e-05
9.43086698523477e-05
4.37806454220999e-05
7.13275852044451e-05
5.57421912755068e-05
6.60438749911583e-05
6.42843138586486e-05
7.56254430031171e-05
8.68784254302261e-05
1.91755621375508e-05
8.17433923804737e-05
0.000132327170742127
7.85723740480194e-05
7.84510887030608e-05
0.000122257888405213
2.22789084942872e-05
8.36707101994258e-05
5.50181508617231e-05
6.70366625973367e-05
5.45258381245558e-05
8.9782744623436e-05
6.45175731801664e-05
3.68210665865991e-05
5.64563595667968e-05
8.56317518420904e-05
1.92536530642265e-05
5.2556426395527e-05
4.83676052700416e-05
9.56864210386905e-05
6.52189505330724e-05
4.6437470217432e-05
7.96318685066868e-05
5.13906008454301e-05
0.000118930159599588
6.39560969230571e-05
8.74834147402562e-05
4.42931624364356e-05
8.3955153582852e-05
5.03069853379241e-05
3.17152898414e-05
3.15069346238929e-05
3.78205437257056e-05
7.92076083933991e-05
1.45155482808311e-05
8.66209172164893e-05
3.05738095121243e-05
6.13359382029006e-05
4.51654095700882e-05
6.81335174712329e-05
8.67858185871069e-05
1.22718025310356e-05
0.000108372687769114
4.19709806311572e-05
0.000115756409097609
0.00010551775774132
6.94737993642747e-05
7.18219298177373e-05
6.3724836283247e-05
6.30544784957714e-05
9.14620806566971e-05
6.92526340798055e-05
0.00011307343266362
0.000176673306275185
0.000122034728832431
9.10938975539094e-05
2.85397378873679e-05
6.33248572077341e-05
4.61853380621713e-05
8.72368390769243e-05
7.45426803801199e-05
4.43230274855715e-05
3.86581937899724e-05
7.63243288987666e-05
5.77210892365087e-05
7.30441219994022e-05
8.52911026017038e-05
1.11613896685768e-05
6.37190800268825e-05
4.41811500156554e-05
5.85410291077748e-05
9.89998430118659e-05
5.61715750032463e-05
3.82726946506329e-05
5.7068072192663e-05
9.23000635067191e-05
4.3042126121048e-05
5.2045825886414e-05
4.60741368391338e-05
5.5183634684106e-05
3.89125159079994e-05
6.00627419485853e-05
1.76968995607454e-05
5.49311658669157e-05
5.32128057270946e-05
5.81276066539005e-05
0.000100078657475002
4.1007097748247e-05
0.000100063241366114
0.000109386555143395
7.5120480344419e-05
9.26280704203246e-05
0.000126634692149205
7.18684331940969e-05
4.5475876914787e-05
6.7826932488413e-05
0.000103696806144606
4.6392326900918e-05
6.56823072505546e-05
9.7144987379397e-05
3.66841489794484e-05
4.26151758017345e-05
5.11277481298943e-05
5.80998660869513e-05
7.3716011839087e-05
4.24917725093531e-05
7.71025546870309e-05
0.000140523530872944
5.60114798005216e-05
0.000101924248086566
3.17346341390384e-05
6.73758630907233e-05
2.96770785493635e-05
5.25670370151514e-05
2.9878815333897e-05
5.52558958470955e-05
6.30275584078007e-05
5.6817201837723e-05
3.65345788857781e-05
5.03560072074152e-05
1.57169622815765e-05
7.31295677523599e-05
1.83013983530486e-05
7.93439778845031e-06
7.28661011769733e-05
5.15383802888242e-05
1.90093495711915e-05
2.72420551152321e-05
4.03938278272529e-05
6.78128881567183e-05
3.23991802116174e-05
9.4936405457863e-05
6.9849533440081e-05
1.02857668879379e-05
7.60503689962796e-05
7.51948650843569e-05
6.45320300364105e-05
1.57572102558569e-05
5.06080002956512e-05
2.14244050795303e-05
-2.59498264160433e-06
4.40102169644384e-05
4.43182970210815e-05
2.55520362444797e-05
2.01769261843948e-05
3.4992012080612e-05
6.71464795203881e-05
1.5062658500011e-05
2.14816938163755e-05
2.60530729462766e-05
1.80271553969483e-05
8.92867664666341e-05
0.000105084660246555
8.66359065278596e-05
-8.87115113569887e-06
3.70434546477586e-05
0.000110460753457618
0.00012658898244733
4.74792201837558e-05
7.91170761258684e-05
7.78559807785746e-05
8.28613619845832e-05
4.36976732634564e-05
8.04301981861801e-05
3.40240260465301e-05
5.44915474941702e-05
7.13280801421342e-05
6.7172383125671e-05
4.26303406944722e-05
6.69519921418197e-05
3.92188727689828e-05
3.48900490244979e-05
-2.0209102428839e-07
8.05213086068612e-05
2.7782825953728e-05
6.80022369782264e-05
5.49295466804254e-05
0.000107828541138048
1.15615415673813e-07
6.51498618299643e-05
9.15711362030382e-06
4.74798562371945e-05
9.74636484117269e-05
7.584262514621e-05
6.66785026392322e-05
2.48343892877596e-05
7.80136949482451e-05
3.41743135695893e-05
3.60629765483261e-05
8.74080446324639e-05
8.22508939780903e-05
7.24169031671515e-05
8.18534186310366e-05
5.58693064519083e-05
5.40690277567075e-05
5.37843887539193e-05
4.6244854264806e-05
4.27798355906899e-05
4.44988175853064e-05
0.000111040970332782
5.32339887449023e-06
9.62648246587045e-05
6.54834354300279e-05
4.35814589273932e-05
7.51792733630198e-05
7.82733134221516e-05
5.86806137534941e-05
7.27781725114268e-05
6.48339669132802e-05
6.03804312209836e-05
7.12388076485573e-05
5.64903247232151e-05
6.24916870238435e-05
3.16057835082422e-05
2.04592366783746e-05
6.31829901069592e-05
8.06441361179862e-05
0.000112532044520228
3.80164311094344e-05
3.52477984790358e-05
7.8787586248717e-05
5.36945071581783e-05
5.22069771121984e-05
4.35154447838983e-05
2.57595132174859e-05
6.14418777596591e-05
5.20849759327471e-05
4.26570716000555e-05
1.66477273792978e-05
5.00294408237591e-05
2.27300607165518e-05
1.74889830066931e-05
5.54273870122735e-05
4.93772992614665e-05
7.3629930574566e-05
0.000119849991224642
9.34336331707578e-05
4.7489918694392e-05
6.05552603495714e-05
7.01403767326144e-05
4.53795296036665e-05
8.88430018039847e-05
9.04208117894198e-05
0.000104322905919224
1.83680434069433e-05
8.12723101707638e-05
8.71009792700644e-05
8.01746367586824e-05
6.13586984051098e-05
3.59167601823849e-05
8.94962978442496e-05
5.11059179771141e-05
-9.44129455075254e-06
5.99228901240169e-05
3.80149541850362e-05
9.32185735808919e-05
4.72485159601358e-05
4.17862010075649e-05
6.29570086683992e-05
4.52737371721215e-05
9.95367921421373e-05
6.27765056389647e-05
8.24970022227552e-06
6.99289902635023e-05
6.75181912804319e-05
3.96171478685333e-05
3.58188761723187e-05
1.90824974679855e-05
6.05146048784679e-05
4.62163138935854e-06
9.2104149582758e-05
1.34806444157959e-05
5.81998203478824e-05
1.45193615827339e-05
1.71306476287611e-05
7.99280143688629e-05
5.98029614917742e-05
8.06336687259321e-05
-1.40067343164216e-05
3.85200481788779e-05
3.97790207158489e-05
2.08471910546833e-05
9.19152424679884e-05
3.4112859797508e-06
9.80820891681574e-05
2.68278821587201e-05
4.98647548233494e-05
0.000111490925523113
8.53960578153115e-05
7.06755988157951e-05
7.52970543075688e-05
5.71945612733513e-05
4.75788342431379e-07
8.45243327728163e-05
1.60048866858574e-05
2.10566465004187e-05
7.34631890343723e-05
0.000132113531426102
4.39080104392986e-05
6.78507785533736e-05
6.25943830278952e-05
3.68289444837252e-05
0.000117678011921835
2.70935131728266e-05
6.18200080853031e-05
9.64842672530801e-05
3.69380449015741e-05
2.48015491728904e-05
5.68467306657625e-05
6.51552845056712e-05
8.91681301938134e-05
5.66358078166568e-05
5.06511719388427e-05
-1.2202484095238e-05
8.20272502601745e-05
3.02513522333022e-05
6.62114161045736e-05
6.53169983137453e-05
8.08385966764832e-05
0.0001038273543429
3.70058046499403e-05
9.17168520283572e-05
-9.83343764755832e-06
5.24060131975002e-05
3.28740434380422e-05
0.000122651228530535
3.33060755997441e-05
0.000139308097620624
3.54466378568118e-05
4.84952895648047e-05
0.000117674881392136
7.99472444060106e-05
1.90174675856389e-05
-3.2351529323628e-06
7.91424150084552e-05
4.80277908875211e-05
3.39758306624626e-05
3.25270572413935e-05
9.98228807480788e-05
4.47982611574307e-05
7.78998101419525e-05
3.10551262866028e-05
7.49877897438363e-05
8.47163590660539e-05
2.59369907736745e-05
3.76812513587524e-05
9.00193664321864e-05
8.8153527332105e-05
6.78634784355591e-05
0.000116873442134166
9.33116895183425e-05
1.54940003782234e-05
0.000113155014642224
3.46965197934932e-05
5.72692237545632e-05
3.74927171458634e-05
4.29691674275982e-05
6.11055004876339e-05
-3.35603261318043e-06
9.12846975013677e-05
7.88287186471779e-05
5.37780856855831e-05
4.45849365077887e-05
-3.90492012350699e-06
8.40027335489331e-05
6.71855154127548e-05
4.64822080538478e-06
7.29611430487538e-05
2.49000142458722e-05
3.60284443122181e-05
5.62379304126996e-05
1.08120366776956e-05
9.76914620232716e-05
-1.1687690316266e-05
4.70176819332821e-05
6.1241097336972e-05
5.0162608218138e-05
4.21736436840618e-05
8.13835773224368e-05
8.13921792229209e-05
6.66356967343234e-05
2.53329510177144e-05
-7.86952551080797e-06
6.8545750703278e-05
9.26359622629053e-05
7.85681969787057e-05
6.82932526750168e-05
3.34257603666852e-06
6.32808966202018e-05
4.06176785951983e-05
9.77150643194394e-05
6.91044474177704e-05
5.60457643576178e-05
7.8716898683093e-05
2.4269445455074e-05
2.25800674010291e-05
-7.57502551502601e-06
-1.96933438075734e-05
3.06375064162696e-05
5.13392524649637e-05
3.32004066243633e-05
6.87163726798926e-05
7.53618042659399e-05
6.08344296873704e-05
9.80778131985904e-05
1.38693797613363e-05
2.13065033024e-05
6.26715974719763e-05
2.9714046079612e-05
0.000108495309860038
0.000121495817495282
8.110562629661e-05
4.45309958076553e-05
7.25630002555649e-05
0.000105465063550794
5.39118001973073e-05
7.47044071618897e-06
5.5218770984046e-05
3.20737034324938e-05
6.32124919751291e-05
5.70949016694005e-05
2.52523590602395e-05
4.22386743801789e-05
5.54713137943867e-05
2.51140856091223e-05
6.94426892974578e-05
9.30737773666544e-05
3.80599317458852e-05
4.44106290198842e-05
2.86969090826087e-05
1.45766028174788e-05
3.20897319077099e-05
4.30491600053169e-05
3.9055479437868e-05
4.10013075856955e-05
4.84643075404255e-05
5.42605523758342e-05
0.000128938761806476
5.17429072808871e-05
6.80783426257914e-05
5.59115369857495e-05
7.41722209759442e-05
6.95994309866009e-05
4.63498051902137e-05
5.55730415511096e-05
6.18849417616026e-05
9.30510746131415e-05
2.36046083395218e-05
-4.47113727401151e-05
2.05573038111964e-06
5.57486794191166e-05
6.44671349094979e-05
0.000106712466609887
5.15751367094571e-05
9.30064117101369e-05
5.78885141278563e-05
7.01702009487344e-05
5.08732197791349e-05
0.000114779538693869
3.41978196258981e-05
9.61955272313336e-05
0.00010459592774325
8.13249348431424e-05
0.000113755470304539
3.92317816635238e-05
7.5779782599044e-05
6.55495147291837e-05
0.000119175696286918
1.13159425496086e-05
2.83714591673567e-05
7.0844385516437e-05
3.73079999122797e-05
5.21753473844558e-06
9.38375842967755e-05
4.41964072317765e-05
2.57656801498275e-05
4.46759031578881e-05
2.51487871360563e-05
1.08883643396096e-05
7.06376164093774e-05
3.29162763346707e-05
-3.39230600810488e-06
6.33374977086438e-05
3.20752494753275e-06
5.67262131389413e-05
3.90808114520494e-05
1.9788705043444e-05
7.85553580903158e-05
5.10100667380009e-05
5.88626609525138e-05
-1.62336971586202e-05
6.25394811024157e-05
9.91228878790406e-05
3.4226404181116e-05
4.64332608434462e-05
6.93135609513577e-05
8.46966737126955e-05
3.70131222240617e-05
7.65808191457881e-05
6.80956341880789e-05
3.12241251887757e-05
6.05378894630896e-05
4.92501350654974e-05
5.88719102697243e-05
5.40782838810854e-05
8.27011673109964e-05
7.42789230465146e-05
8.47717207217578e-05
9.79773758486305e-05
8.37401422260509e-05
5.67434089986175e-05
4.00241363904381e-05
0.000114276755672781
5.63832779395624e-05
5.52402475339306e-05
4.07626139627724e-05
4.4159932448091e-05
4.97773607437266e-05
4.60811230640052e-06
8.55201534708877e-05
8.05439548758767e-05
5.32119623769197e-05
0.000100978402293334
5.74947556544274e-07
0.000101670563288177
0.000100050734022812
3.45605715689577e-05
6.2919105263992e-05
5.06318696297329e-05
5.54929673533793e-05
1.3103395140191e-05
8.05799747784958e-05
7.92709780640922e-05
4.46064272785885e-05
5.25441995029498e-05
7.416822610264e-05
1.18783234586966e-05
5.24251063297476e-05
1.02222964112577e-05
0.000121492925873613
7.36095518764289e-05
1.36799759977711e-05
1.48170439018458e-05
4.91746332602129e-05
7.76167948831667e-05
0.000117129915853866
8.89268713018529e-05
3.97306746336264e-05
9.19531938328818e-05
8.50382787822236e-05
0.000120378557088618
3.26290799259679e-05
8.63394378300291e-05
2.44365932097827e-06
6.82474520722949e-05
4.63665345506579e-05
1.36031344656801e-05
7.17034400172548e-05
1.05001287116735e-05
-5.96943861851367e-07
4.02415116594897e-05
4.81832748312733e-05
5.16947237744646e-05
9.11000089769583e-05
9.14153208404814e-05
9.88972712146662e-05
3.45310435631518e-05
3.06136269689382e-05
7.57304107181582e-05
4.99041404661458e-05
4.83934764807464e-05
7.32740275468852e-05
-9.72345668538976e-07
8.602181325317e-06
5.58835753205968e-05
9.84835627638277e-05
0.000101607646670807
1.66531456344636e-05
-1.5210288917634e-05
3.27771642253225e-05
8.4703163178757e-05
0.000102652862163939
6.72751089408212e-05
5.42541140684259e-05
5.3222511099263e-05
6.39341881632861e-05
3.87846749555463e-05
4.73341509005328e-05
7.86143764813799e-05
3.86703821008385e-05
5.88847893253392e-05
1.46391896280858e-05
0.000124150883133807
5.63033854977645e-05
3.1385950733606e-05
0.000125529816100951
1.8574849622481e-05
5.10046584277967e-05
4.75821379282136e-05
0.00012816335743122
3.86828450375063e-05
4.33338349254459e-05
-1.32558951112647e-05
4.77846344122815e-05
4.93351217898378e-05
3.66014123852282e-05
0.00011419383481873
5.97042733783221e-05
3.6125810732028e-05
9.2200406817029e-05
-9.57327120789493e-06
4.3097238772706e-05
0.000114137477245266
2.77932827677501e-05
6.97601102621719e-05
8.76365561016809e-05
5.61837326629178e-05
1.50167367131803e-05
9.18849728837118e-05
3.67581430502848e-05
3.29681848657134e-05
0.000118022771560026
3.03187349757658e-05
4.08196810623788e-05
8.3079347320866e-05
0.000104575076284142
6.06649712545197e-05
1.30302176635295e-05
9.66773188410662e-06
3.95067086362553e-05
5.19219089880025e-05
9.15892449588758e-05
4.34918411111897e-05
6.64658518469994e-05
3.62999464260042e-05
6.26153989167938e-05
9.0487256601216e-05
5.2601966514073e-05
7.59306668671298e-05
9.27377532800315e-05
4.96312626314858e-05
2.73990602565123e-05
6.89277828342159e-05
5.65885147033735e-05
9.74018505209723e-05
0.000104167265828844
4.87037903342333e-05
6.02520197143341e-05
0.000117511350663607
0.000121737772945914
8.29110702240108e-06
6.35413591362374e-05
8.51838409333711e-05
4.76973505493547e-05
6.61991902185824e-05
6.99064339925465e-05
6.80034286025928e-05
2.81466130972849e-05
3.30688218606765e-05
-5.12359971418231e-06
4.44977336516193e-05
6.70325568686951e-05
-3.83367467493806e-06
5.43973200130949e-05
2.48156193762395e-05
9.2023837961214e-05
1.14884295426578e-05
3.34592490288557e-05
9.03466322828384e-05
3.50331794402549e-05
3.09480784075016e-05
6.45638099994186e-05
6.89082377838075e-05
0.000120854377599254
0.000123139188001946
6.87505704714232e-05
8.80568824166762e-06
3.2921672562543e-05
4.76165383152494e-05
2.8521844726609e-05
5.50438087908618e-05
7.42622367344103e-05
6.30153257586606e-05
5.21671559843977e-05
5.6354374151768e-05
9.33150676460249e-05
4.66815216049317e-06
5.61002356816775e-05
7.85371179716828e-05
8.73267877045323e-05
5.9146956970789e-05
0.000141667038964196
0.000101925403991247
0.000111096819715225
8.51486392563634e-05
4.87766948394229e-05
8.84610684352254e-05
5.90921747834011e-05
5.92962349465596e-05
1.19022596814142e-05
6.58977797026819e-06
0.000116379157102781
1.8674744716583e-05
0.000104023122721563
-9.42302034236875e-06
7.38414273892166e-05
3.10665262162409e-05
8.31222537216315e-05
-6.00157354343574e-06
7.41308232136426e-05
6.91648006427671e-05
0.000100731618492198
4.12506638855111e-05
4.98876093527058e-05
8.04618432879529e-05
-3.83818056953369e-05
0.00012226953415894
3.32441758139056e-05
9.24453617676887e-05
1.44971951711882e-05
2.1748357024665e-05
6.56517596921145e-05
5.30970348272467e-05
4.8616615858216e-05
6.24967421368762e-05
7.36574361939869e-05
4.72016913019056e-05
4.05597761113017e-05
3.25399079748647e-05
0.000116085918707585
3.00287110851751e-05
6.54751366941736e-05
6.36567289265449e-05
6.19906600859909e-05
6.36011909000926e-05
8.67664669235625e-05
2.79341758429343e-05
8.78035397839372e-05
3.17214364232958e-05
9.50647119717452e-05
2.09510708674768e-05
0.000101401842183014
7.56912666594977e-05
9.13574523942529e-05
3.68238257314564e-05
-1.54579966031768e-05
5.13433105906008e-05
4.96131868582497e-05
8.76017787248911e-05
2.60148883127343e-05
7.10377067743298e-05
7.84390308860276e-07
7.68001325440027e-05
1.21901785137242e-05
4.12275551572178e-05
2.6414433622153e-05
5.80001523093651e-05
2.42135135785826e-05
6.5442378863408e-05
3.21638929064917e-05
3.36127428499083e-05
7.34557960226798e-05
8.06971602122135e-05
7.77220305296858e-05
5.58707953694085e-05
7.71633559172344e-05
1.10605274625509e-05
4.9280986906294e-05
1.36024727603443e-05
7.3382559812792e-05
8.28053668738473e-05
5.38170473792741e-05
7.05679518253365e-05
6.69667385675524e-05
5.45849909293354e-05
3.64024678712827e-05
2.56704084092732e-05
6.13043671308704e-05
6.15132747666194e-05
8.88006116081781e-05
0.000105994969942409
5.28153423329019e-05
5.3939382113023e-05
8.06193393981672e-05
9.14362097645989e-05
6.73235077753348e-05
6.73026457940124e-05
8.34893197001331e-05
0.000128039278612206
3.94662848324985e-05
5.091868156013e-05
0.000134947385582042
7.35330930013757e-05
6.47846717938419e-05
4.03788973920787e-05
6.25656187263607e-06
6.79688658417499e-05
8.25352830161529e-05
7.70877394951578e-05
0.000104733458425903
9.05275783021053e-05
5.35256371981224e-05
1.92851201836517e-05
7.33038915294666e-05
3.98410575147526e-05
5.58790239516633e-05
4.1018569551967e-05
8.09965466643989e-05
4.54399865665502e-05
2.14874753131122e-05
4.95212457894402e-05
-3.07436952930631e-05
4.69784667448981e-05
5.13286104043735e-05
6.94003996947154e-05
5.33275296151521e-05
7.24709418204687e-05
4.68821747028334e-05
9.28949804199171e-06
-3.03677347454583e-05
5.99165483436022e-05
7.44353322973923e-05
2.26345566522108e-05
4.78647523895705e-05
7.40526561120002e-05
0.000117723554028709
7.18828192553837e-05
8.9005179347497e-05
5.53967005922842e-05
6.32066579493747e-05
5.89120070526225e-05
7.01488922030726e-05
7.55828413308839e-05
0.000109622975275414
7.46100472251805e-05
2.86799244425127e-05
5.49413651857747e-05
0.000100981508497904
2.29714691321341e-05
3.98150551761611e-05
1.73289856933538e-05
4.46597918119148e-05
5.67982487549587e-05
2.41328758790103e-05
2.33546924462249e-05
9.34300048334179e-05
7.8007398124041e-05
3.02200798743489e-05
1.70135587215013e-05
0.000103948994865606
9.57345698071566e-05
3.59308687674422e-05
8.04915983260402e-05
5.69398950812145e-05
4.39417464917144e-05
7.37322702255253e-05
3.14126634212085e-05
2.53296770329508e-05
2.86459886023305e-05
1.08736334763438e-05
6.17183513411661e-05
4.81636693091729e-05
5.58983678221605e-05
8.70621909968734e-05
8.91509880165624e-05
7.96004758106158e-05
0.000111265907692121
3.33280189147466e-05
2.03554248276513e-05
5.91067802546895e-05
5.33903891368803e-05
8.57967344223827e-05
-6.86950476357051e-07
2.09175953353404e-05
9.95305306933474e-05
0.00015237118287224
0.0001472804097246
4.62987947542618e-05
3.03596007637461e-05
4.82646488249326e-05
9.12266721504227e-05
0.00011062538202445
7.27475477889824e-05
8.41708301536682e-05
4.03997029256994e-05
7.15594296205299e-05
5.24832898623012e-05
6.35895929714955e-05
8.94385137429506e-05
0.00010707440383468
1.38607079950818e-05
5.80434226602348e-05
6.57953608422054e-05
2.82436787295375e-05
0.000102535240526443
3.87646128882012e-05
5.59337960927269e-05
3.07825505207104e-05
0.000110438419543457
9.13319547400803e-05
4.9860222960533e-06
9.5055585233356e-05
1.65871326430113e-05
5.46932488556434e-06
8.06684275134651e-05
-1.10709948521107e-05
7.08097833604287e-05
7.14118719054025e-05
0.000109539006990177
6.86708237479531e-05
7.19957462229757e-05
8.0876663022348e-05
9.94688086474197e-05
2.77064860503351e-05
7.76377862336731e-05
0.000100337020989384
7.54433311740586e-05
9.22473565752565e-05
2.51297904648521e-05
4.81277787902554e-05
7.49650302063057e-05
4.98773511940708e-05
6.89262993374649e-05
1.48534167165415e-05
4.80074172281932e-05
9.06225670110524e-05
0.000100425259518649
0.000114830180979303
0.000136262199300685
8.9659300334641e-05
4.02627674378611e-05
-1.39197417444897e-05
3.84480770346753e-05
5.70879663349586e-05
1.79630325744781e-05
5.05268273421362e-05
8.3281398614191e-05
6.54058418273986e-05
0.000100674874762957
7.30797545608473e-05
5.55299165826447e-07
3.54209768709211e-05
7.49379994289225e-05
2.31597047490723e-05
8.39927829045514e-05
5.30349612021092e-05
3.14519767309085e-05
2.58963620881687e-06
7.3936092659043e-05
6.58224057915941e-05
8.52603578889121e-05
5.71038964363505e-06
5.58894561552802e-05
6.3536143828194e-05
7.75245379562368e-05
9.65369528624556e-05
6.82667036016647e-05
7.88291395674519e-05
7.86921449096219e-05
6.10350187009055e-05
0.00011205956877285
5.23701684695044e-05
0.000122576791507403
9.9625841919795e-05
9.88173528248197e-05
8.05266661888328e-05
2.50511699289185e-05
8.36426307737382e-05
1.08299150564758e-05
8.85597421332673e-05
0.000100723685754681
5.30910552440621e-06
5.11008271424601e-05
3.63658899922324e-05
9.834649723453e-05
7.53944775915956e-05
0.000112953558638128
4.32502128235619e-05
9.48655027594684e-05
5.91707612825592e-05
8.66953164019799e-05
-1.18810556623125e-05
2.03771861165847e-05
9.3619049935598e-05
6.85771496099068e-05
-1.77220368752616e-05
9.84730103980661e-05
7.92508372647162e-05
5.35058257344448e-05
7.93782423848543e-05
2.12512783402347e-05
8.80289991991637e-05
-2.78390398136394e-05
2.94650677524322e-05
4.44716744616827e-05
1.68293249768532e-05
9.21134992550416e-05
0.000119016167375525
9.44291590561349e-05
5.92392923034312e-05
6.26906860519491e-05
0.000104502693798099
4.99729159492733e-05
4.44302584189512e-05
5.50896085827071e-05
7.76217109266807e-05
5.15168253969896e-05
0.000103071282255395
3.81615948782188e-05
2.58069253300923e-05
6.5526568386906e-05
8.87317714971368e-05
4.82484988775589e-05
3.45023715217268e-05
6.28871421146878e-05
2.40452603992146e-05
5.11200848107005e-05
6.66218836373018e-05
5.61193085467439e-05
5.82952997427101e-05
8.98650826742746e-05
6.15919465704599e-05
5.45178470169035e-05
1.32591201102498e-05
4.50391568973671e-05
8.91208523818426e-05
1.99273574670068e-05
2.94295318106273e-05
5.80384103000529e-05
7.57272206825687e-05
8.41510843228211e-05
2.49652363167101e-05
7.46921029231651e-05
8.77784723260212e-05
2.33115510330551e-05
-1.026880113714e-06
3.17960902665073e-05
8.79097526766449e-05
4.99727701957416e-05
7.28885509663507e-05
3.88768783470061e-05
6.88046304430061e-05
4.86509356176366e-05
7.97043261332615e-05
-2.12926099990622e-05
9.00115620591187e-05
1.22696483458606e-05
3.93476691351279e-05
5.62743750908265e-05
5.79800912154068e-05
8.15539310333428e-05
6.32248313165498e-05
5.749496261458e-05
9.2712325491137e-05
5.63006831703169e-05
3.34205716055781e-05
7.30720897117963e-05
5.56281305401938e-05
3.662910984715e-05
8.67118932549338e-05
8.27264037106511e-05
7.49452287134459e-05
3.3404199613844e-05
0.000102556628090485
9.394857487812e-05
3.21641865190916e-05
6.65615315967455e-05
0.000109481006070438
2.65103571986176e-05
2.27991023187889e-05
5.13862278915471e-05
5.80150124447077e-05
3.41022075390717e-05
7.7265492717767e-05
6.51634846378045e-05
1.66222687257373e-05
4.97533314012149e-05
8.77690428064482e-05
8.82132079147077e-06
0.000108131615354144
4.47764002177169e-05
7.3547104763766e-05
5.29050391096284e-05
6.05000585259183e-05
3.16421860721281e-05
5.87277811768472e-05
1.21909661596236e-05
9.8573765105041e-05
3.55913166761998e-05
9.09734178999679e-05
7.67070134318541e-05
2.98148356740471e-05
7.22595547768315e-05
0.000107221792975115
2.20543552661106e-05
5.31978185780818e-05
0.000123234108632486
4.67993679149288e-05
3.50423368418323e-05
4.66825330732417e-05
6.84544981978284e-05
7.25596718023511e-05
6.91639303238964e-05
0.000102169925547481
5.97434588337972e-05
7.04004709678662e-05
2.19858111625039e-05
1.53989395511289e-05
6.73531281151132e-05
5.70104893635203e-05
7.62937686252722e-05
1.07844160722931e-05
6.80678915573115e-05
5.71790120096349e-05
0.000110373965518577
2.78279768951453e-05
8.73340931915268e-05
0.000105069497816695
8.97352977449585e-05
0.000101600964444177
8.83582156090903e-05
7.57073429357752e-05
3.8444724140155e-05
0.000113141816442972
7.63817714188807e-05
3.05478802517017e-05
4.2412211504762e-05
9.73815331622822e-05
5.73809587353564e-05
7.74525950590042e-05
7.73039835512116e-05
1.66312528494707e-05
4.72389487395504e-05
5.23532029740286e-05
4.8557304305332e-05
6.99489037495508e-05
4.78689872945339e-05
3.81441545600064e-06
7.36918687350423e-05
2.10242447900552e-05
2.79042894939918e-05
3.70116786411475e-05
8.79910729328678e-05
4.45453304853066e-05
0.000101073421334507
8.72760231587816e-06
6.58697692689486e-05
6.64640723762508e-05
5.94828498547698e-05
6.70366730591209e-05
2.07467994107735e-05
2.63277446676861e-05
8.07522870970852e-05
7.71477856556974e-05
7.94102730037522e-05
8.12386909889846e-05
-5.79950253629658e-06
8.81919953016126e-05
9.61259807727985e-05
0.00010966879392424
3.58395093802929e-05
8.66515722534508e-05
3.50608802651569e-05
4.22732275346482e-05
-1.35459947569727e-06
8.99671911391923e-05
3.58081970508243e-05
8.78748899323875e-05
3.78868888015057e-05
5.82910457813712e-05
3.49943605463574e-05
5.40016522156747e-05
5.90524171052387e-05
1.70552265931578e-05
5.66455097407687e-05
5.473954146663e-05
7.00349586514994e-05
3.93490541640667e-05
1.51070379613146e-05
9.75789786731518e-05
9.78308367308963e-05
0.000116447064104593
4.80568114060827e-05
8.21773044957902e-06
1.36625541738774e-05
4.41828445140143e-05
4.76432314271265e-05
7.11971446207144e-05
8.16619295516626e-05
7.81399511272143e-05
6.91406610161972e-05
6.67450926440934e-05
2.37377112619184e-05
7.51267276865385e-05
1.24743492884853e-05
3.67417071312756e-05
-2.25521897221983e-05
0.000100506611358695
5.5623814165276e-05
9.47657850059934e-05
0.000128953947832625
1.13919516521806e-05
4.26170662675591e-05
0.000106808770028913
2.29063059673717e-05
0.000113220165175958
7.71822547513552e-05
3.84332276493078e-05
8.46952432518308e-05
6.38488929748307e-05
3.22972181524161e-05
-7.02013180783275e-06
9.08981628494398e-05
3.87632642125522e-05
3.69742403285919e-05
3.77195899337735e-05
5.21695245929312e-05
7.32868627819602e-05
5.75087808966126e-05
7.82077703025258e-05
2.31110292914002e-05
6.2921538946031e-05
7.53839605362829e-05
7.09960619447131e-05
1.68919336132133e-05
4.66640527600389e-05
2.73957543300559e-05
3.29546949086581e-05
2.11497736817666e-05
9.91929350542802e-05
-4.70201741630313e-06
8.22606183880477e-05
3.62172620213056e-05
1.92077043835921e-05
8.31194255009223e-05
4.32812183364535e-05
7.57309144806208e-05
3.29262565046874e-05
2.50224242772097e-05
4.68719436215947e-05
5.70954584736956e-05
0.000139695876432528
7.33747802499597e-05
8.26606825522494e-05
6.57129775628487e-05
0.000102075761687442
1.97056554066149e-05
7.70799888233901e-05
3.10299154047666e-05
-1.51880682154589e-05
5.1467157002893e-05
3.21766785271498e-05
8.06504174990448e-05
7.37191414848357e-05
6.93074595928196e-05
1.81875386163804e-05
4.83885914505749e-05
6.88210239377733e-05
3.92179348726909e-05
-5.5077722258665e-06
7.091516873613e-05
7.95816180967575e-05
6.12113640000184e-05
7.05677972186678e-05
2.6761601625356e-05
4.33449392961709e-05
8.80087196401043e-05
7.62811458989957e-05
5.11992968382238e-05
2.40978205089969e-05
7.37390879872354e-05
3.56427147203603e-05
8.72945643813785e-05
8.43945508231666e-05
5.11151453883875e-05
5.39939211435803e-05
9.48213437130301e-05
6.30946808938883e-05
8.20191922012202e-05
4.30400629549461e-05
5.83549958836418e-05
6.03889585741542e-05
6.47879363777063e-05
5.84503192692242e-05
8.41844683101807e-05
8.08823754541151e-05
2.08187641569046e-05
8.57006186129506e-05
3.69203481822199e-05
4.8992809440973e-05
7.43352133764557e-05
5.13144165751957e-06
4.3879720556768e-05
2.34324241304027e-05
0.000114711936555671
1.14032392801399e-05
5.05505282702771e-05
8.92510988444399e-05
6.5398089665802e-05
7.69985426579459e-05
3.58484933518832e-05
1.44689446233035e-05
2.77157793559429e-05
0.00010327325361134
5.67982573972364e-05
7.57223902323861e-05
7.40940000750193e-05
6.78469728437634e-05
8.98349389691161e-05
7.22716482466677e-05
7.6481043413303e-05
7.38073410979045e-05
2.6306120091828e-05
4.28567401475153e-05
3.08002684276386e-05
8.50103149679769e-05
7.17719274211186e-05
2.78644963482762e-05
2.02147552149748e-07
6.1374794917751e-05
5.36145585405775e-05
7.80566706417108e-06
5.7177175468856e-05
0.000114261712276268
5.74931090203546e-05
0.000105266227439903
6.95408898267415e-06
9.35166173240046e-05
8.95931339982388e-05
0.000100028973043198
1.78226278483264e-05
0.000113855442984692
1.93986554948278e-05
5.43904200097349e-05
4.16882019182941e-05
5.31676379242623e-05
4.30884697825275e-05
8.36438951596912e-05
6.91969111054895e-05
0.000148222384676237
9.39428433094856e-05
2.56597869825727e-05
-4.47272162741888e-06
0.000103277711583694
7.94044716541268e-05
7.69114039313873e-05
0.000112782796111921
7.23718440754142e-05
0.000100501664714271
0.000103199377737277
0.000116592143211892
4.37959495464552e-05
-1.71620932862908e-05
0.000127837839343142
4.05845793048586e-05
0.000128869045889972
6.27903808444216e-05
6.29638225995343e-05
2.64729261116146e-05
6.03497514354795e-05
4.28679286236945e-05
4.73540358025538e-05
2.85489929075577e-05
4.49760088589734e-05
8.73349385312203e-05
5.48060092734557e-05
8.2275741113036e-05
8.58211812933524e-05
0.000108213388152104
6.17866489431945e-05
4.24267812304949e-05
2.6754899432881e-05
3.36762077469603e-05
8.80489005931503e-05
8.60920785630082e-05
0.000107180877241432
4.79065536359327e-05
8.71517411599797e-05
3.40179554667093e-05
6.16341241454045e-05
8.75239431935255e-05
4.40586489434113e-06
2.43893169173554e-05
2.18521731799939e-05
3.11714397268424e-05
0.000113724393262711
3.51636407647659e-05
-8.61387678128059e-06
1.68937372130345e-05
8.61455537974069e-05
5.72932556531399e-05
8.44153398073605e-05
7.87152456937105e-05
1.83204941361545e-05
7.99031944603419e-05
7.69806877633937e-05
7.55504146919582e-05
2.64030901394412e-05
8.07443111139922e-05
1.83015582726492e-05
5.93588567152248e-05
3.62595954494622e-05
4.66662598314149e-05
7.47678240361329e-05
5.64069833967316e-05
5.9847364679898e-05
0.000103195577021598
1.86603052697783e-05
9.57486909876758e-05
6.13844933132094e-05
8.74066028122485e-05
3.54080468156406e-05
5.31280002348147e-05
5.66823670923234e-05
0.00014599752503405
5.82360361349824e-05
1.59029461746554e-05
9.31762689556937e-05
-5.0515849446997e-05
0.000109528721434796
1.33432946146956e-05
5.55763225020076e-05
6.86993434551859e-05
6.91976974402799e-05
6.02412117579427e-05
5.2361188945654e-05
8.24392429620214e-05
0.000114303777893594
1.50512745892311e-05
2.83514266411691e-05
0.000101074759731784
-2.73334494371983e-06
2.80172678494903e-05
5.214217169197e-05
7.76945545872821e-05
3.72493311441348e-05
6.40582348517168e-05
6.18114329303017e-05
6.84183161183173e-05
7.62820323535855e-05
7.82444833993963e-05
6.59310162651559e-05
0.000107031258590583
7.68351289028596e-05
3.37132919563864e-05
4.30285800773786e-05
8.28128755783921e-05
8.88289435680662e-05
7.12494068260904e-05
1.81232673200633e-05
4.44397098595247e-05
5.84691495771891e-05
8.19678170063018e-05
9.14107681676496e-05
4.45579792492828e-06
6.97662798193513e-05
5.90612902627799e-05
5.75688243546473e-05
4.74781574397846e-05
1.16606139295356e-05
2.58178440864732e-05
8.24081981631389e-05
1.28929628565104e-05
9.85366902558464e-05
4.0095311712513e-05
8.71445634100259e-06
4.59553693162694e-05
8.66102175759286e-05
3.71645448422421e-06
-3.16537496710113e-06
0.000112455585941439
8.45715986650077e-05
7.15849684619185e-05
8.63977992891534e-05
2.54586007992465e-05
8.77662128791393e-05
6.98266002419717e-05
8.03822928958324e-05
5.58349506718272e-05
6.12554883053278e-05
4.93953021889926e-05
5.68850666109485e-05
-1.93073282072395e-06
7.43553521421377e-06
4.60377288715399e-05
9.45714314364822e-05
5.66343985582807e-05
8.86584710353241e-05
5.2484269612858e-05
7.17791132767964e-05
6.81931865582181e-05
6.11267894184157e-05
6.10252891186653e-05
0.000122252004632097
8.6561659946201e-05
3.71329629520444e-05
3.647292872139e-05
3.15393920940013e-05
1.86461661990303e-05
7.10356751540601e-05
1.16260142642473e-05
3.91580694060722e-05
4.8877389404032e-05
0.000109629833475015
5.92110262114096e-05
4.79869329167271e-05
0.000108036976009291
6.38983022506595e-05
3.85215936564628e-05
1.97715693696293e-05
4.2743324162997e-05
3.37820415884163e-05
7.02783351466816e-05
5.42071639673282e-05
3.8847112501056e-05
-3.22692587310153e-06
7.47518872155495e-05
6.39105362216756e-05
8.02866440206739e-05
1.45626194365301e-05
0.000120490503632585
6.96220250789281e-05
6.12839851903163e-05
5.24712379290581e-05
3.6592344139848e-05
5.46241861933127e-05
8.73064129661589e-05
4.76600564179337e-05
4.08609571263194e-05
8.23418589322013e-05
4.02388634513123e-05
4.10774511514732e-05
9.91504348369417e-05
4.28571495804388e-05
0.000112810962240944
8.15087990109562e-06
5.75421186390009e-05
9.81400501157128e-05
3.54665057760506e-05
5.89690303027511e-05
3.29323892833288e-05
7.01586967840745e-05
0.000105327745247201
5.63917494883707e-05
7.8859971692644e-05
8.61509799385479e-05
6.63829167539967e-05
4.71601014586452e-05
8.55019384851751e-05
4.9322153815202e-05
1.37177028696398e-05
-2.18346020154589e-05
1.88726257823768e-05
5.66514949765958e-05
7.16068711982316e-05
3.21170538683888e-05
6.04332719641754e-05
4.98217241629235e-05
7.20723396315806e-05
6.90972934123244e-05
6.3056101994698e-05
2.9626743779722e-05
3.33592223987048e-05
0.000105174724082796
3.63359847555385e-05
7.41729160471385e-05
7.94119107814619e-05
0.000109824191828635
9.64424086480599e-05
7.83533426457478e-05
8.10329078458629e-05
2.01494911769996e-05
0.000115328798550466
5.09673937492989e-05
7.46005821950516e-05
1.8594905572666e-05
7.90663435217049e-05
7.19887978846889e-05
5.32681058492815e-05
5.53145197404162e-05
6.17354413750878e-05
6.23870388312024e-05
8.34977873922659e-05
6.26399342946083e-05
8.26734882761069e-05
-3.50322907124412e-05
6.95467773676831e-05
1.15620737440129e-05
8.728146160365e-06
9.04248695726759e-05
2.90306796620728e-05
5.99651237371141e-05
4.20852920234132e-05
5.47414326265206e-05
9.90915691437991e-06
2.60193731745545e-05
2.17518041596665e-05
8.50030872254618e-05
-1.64631977065056e-05
2.15012073752523e-05
6.43332358486394e-05
8.31196104413753e-05
5.6264226552304e-05
0.000103031885621398
2.28439422535662e-05
0.000113702398005679
-5.70122947368362e-06
4.77044502630563e-05
9.370439861411e-05
7.39664735000328e-05
1.74751830239667e-05
2.8974126410215e-05
8.44665348825741e-05
4.84283644898243e-05
2.19509412663941e-05
6.55575150371692e-05
5.06507872889769e-05
7.39960468420249e-05
1.12852050098587e-05
6.64451431580652e-05
2.26143180655021e-05
0.000101585452199826
7.00355825403116e-05
8.42821335833264e-05
3.03185129761919e-05
9.9699744776952e-05
0.000121600484538978
1.09653401652768e-05
8.64750165843398e-05
4.29364188804099e-05
8.97784160103806e-05
7.16862397530549e-05
6.98777683010209e-05
6.32470008589147e-05
6.68644469368475e-05
6.19299746805177e-05
4.5336322216075e-05
1.69524285506742e-05
5.55437028576491e-05
4.86210573237462e-05
8.89472915235787e-05
2.62068012050828e-05
7.07527182276089e-05
7.65257597388671e-05
9.5429797703484e-05
4.96613759670054e-05
7.99356271437793e-05
8.5753571627757e-05
6.99702922630948e-05
3.83628517286967e-05
0.000101091135482366
6.55027899887959e-05
2.05860732569185e-05
8.65910498994099e-05
9.90651758218246e-05
0.000107541880748254
4.90523564716226e-05
3.00251577704485e-05
0.000149808889299348
-6.98866306514759e-06
4.92028173787361e-05
6.26883337057941e-05
5.01789109111634e-05
2.86795116369917e-05
3.43988902110002e-05
5.89335386305261e-05
3.10397230123426e-05
5.93762980754265e-05
5.41968246850069e-05
8.4857308681997e-05
8.27211988175205e-05
0.000108284385669421
7.62798484168481e-05
1.93242230371617e-05
0.000105283650970892
9.57410713779857e-05
5.44051363833325e-05
1.77183613336266e-05
3.8979256796376e-05
-3.31047840000325e-05
6.76294036787848e-05
6.04431272854689e-05
3.23587895908473e-05
7.18386275591755e-05
3.80847575096804e-05
2.9673550407403e-05
9.40570933827099e-05
4.69513347716152e-05
7.79878758336834e-05
-4.10667593527533e-05
3.36317128449845e-05
7.16455679666353e-05
5.90071842629081e-05
-9.58468894975833e-06
6.7954490158996e-05
2.79386024248905e-05
2.26867713999288e-05
1.50363858620035e-05
5.48913244474002e-05
5.92367787210476e-05
5.76661854986792e-05
6.58019580659083e-05
6.80410651072496e-05
7.5529660249314e-05
2.29240699377899e-05
6.16892513398961e-05
9.99822128972462e-05
5.45302875207532e-06
2.77258753869779e-05
-1.18152472066874e-05
4.77774794495228e-05
8.27660600083628e-05
6.03228666640735e-05
3.61178618962116e-06
4.19747447140021e-05
3.08160490903821e-05
6.84181043110785e-05
6.46275967278239e-05
4.48291374895289e-05
5.47839596194268e-05
1.47235064449169e-05
3.20133401079347e-05
7.49933477066185e-05
3.61041062820051e-05
4.92678165186232e-05
0.000108217024279
9.53655836594926e-05
9.50304875692824e-05
5.57212958993492e-05
1.11501368571155e-05
1.45570492244602e-05
8.59120883508985e-06
-2.957691526411e-05
2.74286350812559e-05
5.23386536811806e-05
2.35376880336016e-06
7.37099484442412e-05
8.76092939218262e-05
8.07360155429891e-05
6.72963296300159e-05
4.95031952241694e-05
-5.75112947271507e-06
9.78145718797216e-05
8.17752368589432e-05
-2.99863479320933e-06
7.5243353377464e-05
2.64718375071056e-05
8.13828268199151e-06
8.17872741664236e-05
5.85240649028e-05
4.79056155572833e-05
3.25805018601312e-06
3.00678811288896e-05
2.50126855497961e-05
2.42062777885591e-05
3.5652912880529e-05
-1.00992638391674e-05
5.97790306566602e-05
5.43503668369925e-05
3.91966191873599e-05
1.96791683631394e-05
6.31957694457734e-05
9.13931630996307e-05
2.8522071264125e-05
2.98753901291512e-05
4.59153599082859e-05
1.02946566195079e-05
6.90101338549249e-05
6.1697109081566e-05
0.00011130198572393
1.50122785601481e-05
0.00010125995076701
2.8795159759844e-05
5.96037776562298e-05
5.09884552356424e-05
4.44964055277564e-05
4.84585914791998e-05
8.96058464285939e-05
6.41149795678161e-05
2.75242819976064e-05
3.29474872777402e-05
4.67666941058656e-05
5.40764845123189e-06
5.04369239380177e-05
7.44613104511095e-05
5.57245121434404e-05
0.000116873255497911
-8.00348316907959e-06
4.18518607615895e-05
3.96479635496439e-05
5.02489705424983e-05
8.87950305315823e-05
5.63236280891335e-05
2.48969390711752e-05
3.54311019954807e-05
9.70278576736088e-05
3.50297744495354e-05
2.49016846012745e-05
3.25844844641401e-05
6.7390123986574e-05
7.65375873027348e-05
0.000124397486781254
8.49916940788692e-05
0.000113376158347946
8.63935120436218e-05
5.8815977991996e-05
-1.05430097404995e-05
4.96653284229045e-05
8.40486810899892e-05
1.45993349338041e-05
3.08570265928701e-07
8.3736309078586e-05
8.2071189621986e-05
6.76317203100999e-05
9.58385503652565e-06
7.31705714673059e-05
6.15774909403971e-05
5.01943126720366e-05
8.92953949589616e-05
1.33397356626675e-05
5.47924363839214e-05
5.83142693020817e-05
1.367870626059e-05
9.8770887408976e-05
4.24885751678956e-05
3.738447159803e-05
6.12711991316169e-05
-1.87247531265509e-05
4.55165424664209e-05
0.000114060178625635
8.82744095331319e-05
6.77023957673649e-05
4.4734512768524e-05
4.7477230889745e-05
0.000106180456099493
6.21107816450936e-05
6.77742261732462e-05
7.84800572894259e-05
8.28055558039507e-05
5.49953980873546e-05
2.7213152250056e-05
5.77862527963353e-05
0.000104990715031765
4.79573611845113e-05
5.79721281399714e-05
9.19371897337107e-05
5.14179639242889e-05
3.25609679909755e-05
5.42550301781968e-05
4.87415731415373e-05
7.02917901625379e-05
7.83797290030314e-05
0.000108094294857016
7.0259464654226e-07
6.65660620074395e-05
0.000113612717193977
-2.274217884616e-05
7.47458240173236e-05
0.00010443066830993
4.38892117165139e-05
9.76530730539905e-05
7.67191194348893e-05
9.24197833295246e-05
6.03423474746912e-05
3.36734113361612e-06
3.88617022923222e-05
6.0742242587903e-05
0.000102273473525116
4.29073773260842e-05
8.52737213710727e-05
3.37881540269815e-05
4.60595732119858e-05
5.32481587194461e-05
9.08212290208952e-05
4.21528758179988e-05
1.05922420947817e-05
5.20443943639538e-05
9.27514423449597e-05
0.000101147795517528
-2.22423422584569e-05
6.57988237959357e-05
5.46294189232767e-05
7.66172881120617e-05
0.000121417481319015
0.000111025532258882
5.14484651806317e-05
-2.7464969104484e-05
3.77178605107008e-05
4.32302803504106e-05
6.55621243133512e-05
7.61576675022075e-05
0.000112352204543516
6.75950517265455e-05
7.26432080897802e-05
3.33757454833335e-05
3.00785818175309e-05
0.000102746868983663
7.58732152740138e-05
1.5632908057202e-05
5.34293065379049e-05
0.000116261437645355
8.22834785329075e-05
3.21237049694841e-05
0.000112209186134356
4.83584740203553e-05
0.00010250700761536
5.10877325846806e-05
0.000121716003418642
6.32333467069312e-05
0.000116120955816595
4.56461780147559e-05
9.10254862613982e-05
0.000100304679782969
7.84011555072581e-05
5.26155380698748e-05
2.46170603259239e-05
5.24582255518115e-05
7.86142686693653e-05
7.22033966533256e-05
6.5380622433479e-05
0.00010478655567622
3.23565735347764e-05
2.30295235593903e-06
2.6687504983756e-05
0.000104464150249462
1.39231000341523e-05
2.85176821502047e-05
0.000102772925226708
3.6631649269216e-05
1.97285453444153e-05
7.88012655890832e-05
6.72957948602195e-05
4.29130892657637e-05
0.000102344346483925
6.02195638713777e-05
6.2950671354484e-05
7.09406270997454e-05
6.20701407745189e-05
8.13532339897015e-05
4.49604196402396e-05
7.21706865972238e-06
4.49779213898089e-06
-3.25341103981777e-06
3.70574933251223e-05
6.87826793265281e-05
2.280170618851e-05
3.45498283426596e-05
7.7369411316772e-05
-1.32227062829676e-05
6.44529094371777e-05
7.69046494892663e-05
4.67698330296725e-05
6.9252625827614e-05
2.7371560957229e-05
4.86072217802869e-05
2.63298447565033e-05
8.48315301671333e-05
0.000102766624100883
3.4435690935125e-05
5.71554426553007e-05
4.69924255002422e-05
1.65376688670264e-05
4.15836521648498e-05
8.6790445305111e-05
3.92294631951857e-05
1.64759838072516e-05
9.05775519471873e-05
5.26043343473931e-05
6.70133030572968e-05
5.35160621475572e-05
8.96815796869967e-05
7.63609902506002e-05
5.39824978644238e-05
1.8699125941177e-05
7.27005863853576e-05
0.000104777456519867
2.85613060492644e-05
0.000109314734693901
4.40577246725044e-05
7.79789556585338e-05
8.51932061996017e-05
9.6554802950383e-05
4.1868691812526e-05
7.75981275759302e-05
-4.04048439831717e-06
9.48818667900074e-05
2.88140467408308e-05
4.07089721650504e-05
7.3230407124195e-05
6.86118988236061e-05
4.57943299773072e-05
7.36195315077866e-05
0.000120529332314769
-2.51975443265365e-05
3.82303354905476e-05
1.09500586022646e-05
8.87672691730504e-05
3.16839544418685e-05
1.37859719443978e-05
0.00011598956530295
8.2148105102168e-05
2.181573879155e-05
4.3355931456457e-05
6.13613084685331e-05
8.41117736167987e-05
7.69439724721483e-05
0.000105231124671931
1.32038467113509e-05
5.26190234075119e-06
0.000136360925530429
2.1874901387841e-05
9.98805078712264e-06
2.70890952260823e-05
5.75728112279669e-05
4.17815347328765e-05
8.65286611088021e-05
5.73264594103763e-05
4.7425940853027e-05
1.5087533020181e-05
5.5271803719089e-05
1.8220369980897e-05
3.71026318224019e-05
2.50091716830697e-05
3.06156826228661e-05
0.000100635195202323
4.06526927619162e-05
8.49500473345041e-05
0.000112134048835563
7.80013237773793e-05
0.000106196899436677
0.000131213587589
3.68435584472972e-05
8.8768346495244e-05
1.06598356469868e-05
8.3704120958096e-05
6.28090156520633e-05
1.84972223140983e-05
5.70836474074102e-05
7.14925673484823e-05
5.71614840178988e-05
6.27970948968097e-05
7.71610959559111e-05
0.000101006364183331
1.25094377545515e-05
3.45893690208318e-05
7.99312812467184e-05
0.000114032483661123
8.77317968670431e-05
0.000101167135599809
6.48383835166717e-05
5.846787280318e-05
9.95101893514646e-05
5.48051176048019e-05
5.36037099474751e-05
7.58706577257171e-05
0.000153136255603262
9.2604861843161e-05
0.000130434480010888
8.51697332839249e-05
2.73619445153714e-05
0.00010736837769309
4.57256695794702e-05
0.000112889469505265
7.12107962293079e-05
6.35783394153858e-05
6.91118873532335e-05
4.60611224937209e-05
5.24571630197705e-05
3.05292682649655e-05
2.84406843183612e-06
2.60758188563188e-05
7.32339651734938e-05
3.72221831905656e-05
4.0579051108043e-05
9.4384278206836e-05
8.23999611528221e-06
3.37235753185657e-05
0.000116571965839006
6.88287170102854e-05
0.000111898940463213
3.03084887790523e-05
0.000106282625348542
8.33027840988959e-05
4.17874091889298e-05
8.78596440468026e-06
4.1213586742891e-05
3.3333031247411e-05
0.000127405294545483
7.12813571838871e-05
0.000102092099069268
6.06532663107841e-05
5.1759785036181e-05
9.56631715704278e-05
8.871949027576e-05
3.11342280861136e-05
2.3448689994716e-05
7.30770330433682e-05
3.30806187751787e-05
3.63475231442397e-05
7.40070219548557e-05
3.34330879649905e-05
4.39403188299218e-05
0.000101728021814903
8.99435139268133e-05
3.4825468168689e-05
1.40531897286386e-05
1.03419450087986e-05
2.93678439931807e-05
4.54583536106754e-05
2.95125291096525e-05
4.47604266456281e-05
6.6731884490386e-05
3.95111609638242e-05
9.24436835317886e-05
9.91472031162159e-05
4.08661781547131e-05
8.00062775345583e-05
4.57783035039822e-05
6.16850706184069e-05
8.25733534699589e-05
6.84293530947944e-05
5.27521007114906e-05
2.26069485560883e-05
5.32936145368544e-05
2.81048406763887e-05
8.93572222675209e-05
2.6261275722328e-05
3.97368133390551e-05
4.09267845725342e-05
6.43241477335787e-05
2.78893940932674e-05
7.4540011111393e-05
0.000107794170466411
3.92331703583888e-05
6.32147715453601e-05
0.000103384878615079
5.6142199097801e-05
6.7117297488312e-05
8.41811985420081e-05
7.06600206688787e-05
7.40076168946613e-05
5.5191669874645e-05
3.43030757952764e-05
5.00295175641745e-05
-3.91342608605309e-06
8.73657738799589e-05
5.7037735500854e-05
-1.34825732844236e-05
6.32491171595206e-05
-4.49743926657799e-06
4.22125107863748e-05
5.00859912778273e-05
5.764473087815e-05
4.81265636422394e-05
6.55034849500805e-05
0.000100737185569975
7.59566150547297e-05
6.86903425750132e-05
8.3980456123938e-05
8.05567352737487e-05
3.73395246478733e-05
-1.00399034154258e-05
2.08425622496849e-05
9.30719026486065e-05
3.3069756544343e-05
2.06284700135946e-05
2.50683883629459e-05
5.00575247220325e-05
0.000106984743937369
0.000106239785499759
0.000103345696469631
6.08174836997621e-05
6.78608389464264e-05
4.58582926115316e-05
5.94518579648765e-05
6.10326883904126e-05
5.11540695505636e-05
6.65860479124603e-05
7.78489225381936e-05
5.36818518137647e-05
3.19098932411905e-05
6.55786139124732e-05
2.87795468030679e-05
7.49094561240823e-05
6.75573775702801e-05
9.00671592567604e-05
6.57815167069283e-05
1.49472765867892e-05
1.04562047836694e-05
0.000131245276477973
6.13670064494849e-05
4.96957753463271e-05
4.61200832590401e-05
2.59608651438203e-05
1.33406047583317e-05
5.35281161890398e-05
6.40650951979863e-05
8.95230648268938e-05
4.37942455075483e-05
-1.10950979000749e-05
2.51827997718772e-06
1.96763052578163e-05
2.2489305865492e-05
0.000131611686832317
0.000107510182203185
8.3778914365644e-05
6.59207337924213e-05
3.90970030593225e-05
2.17817029688167e-05
8.48110463315587e-05
7.63148537050868e-05
6.80742031151778e-05
9.11910712400964e-06
3.60343331132077e-06
3.04935075057868e-05
6.03687746368925e-05
0.000104674900410112
7.17566888514991e-05
8.5286620408475e-05
4.35276433625553e-05
4.87575058962668e-05
5.75235458895463e-05
8.23756865914336e-05
6.09110662118844e-05
5.96275684475044e-05
2.47293420760904e-05
3.74683338330985e-05
2.10194258164505e-05
-1.9035346435474e-07
4.26233120314501e-05
2.41877608766033e-05
-3.84462854987176e-05
5.7621168121931e-05
6.76979889545102e-05
3.33554741152673e-05
0.000108290317214168
2.9386051161713e-05
5.26934015256521e-05
2.05686637278492e-05
5.2933761205876e-05
4.64510830441658e-05
5.73347669193421e-05
4.17150711625367e-05
3.78312480535535e-05
8.10280513486939e-05
-2.02329799488204e-05
2.03327693896657e-05
4.14891778650415e-05
4.28806603055495e-05
7.98915650256119e-05
2.4591200504344e-05
2.79438869983546e-05
2.60789198578024e-05
7.75963273305573e-05
1.03849291212838e-05
3.14110065631762e-05
3.47929593975082e-05
0.000101866591173744
3.71109163360665e-05
6.54018932111002e-05
7.10506829408504e-05
4.29792125217852e-05
4.0524130164852e-05
0.000101174452869599
4.49943278508697e-05
6.97166648543624e-05
4.77112554645323e-05
-1.65173010126749e-05
6.16113424907149e-06
4.31520871672994e-05
7.88757077213241e-05
0.000100848423685752
0.000102506659847998
7.91928283852305e-05
0.000120406888473243
0.000104497168317254
2.53847259213175e-05
-5.13545680819595e-05
3.87963209763382e-05
6.40779717967766e-05
4.83030469284817e-05
1.91406272868131e-05
2.25726244007631e-05
0.000110963315365553
4.18798440407502e-05
5.42736082492495e-05
6.40928510475066e-05
1.52288290586316e-05
9.38592648591005e-05
9.22689055903122e-05
0.000108313679942764
5.15324956259475e-05
8.57847678535507e-06
9.00586860339145e-05
2.77911971741545e-05
0.000115229699282424
4.87659241987022e-05
6.30496761454214e-05
1.21362736546256e-05
6.79384227800935e-05
3.8277708710143e-05
7.9759029475846e-05
2.65868969329623e-05
3.64493517910693e-05
4.12586191776571e-05
1.35756024557253e-05
0.000105915387594258
5.40372519964176e-05
7.63253947812018e-05
4.83488678851832e-05
3.58255008131776e-05
5.47093208986475e-05
4.21702797024482e-05
4.04151145992908e-05
8.98888792922466e-05
7.31977483241654e-05
0.000106809342256598
7.10325655890664e-05
5.96621560647048e-05
6.63575345110291e-05
4.81027931025096e-05
4.60483681285258e-05
7.17018833997363e-05
5.46191404236494e-05
6.98759911107639e-05
6.41297414886962e-05
7.04583710334771e-05
3.26514945811197e-05
4.56606294699176e-05
9.48095147854053e-05
0.000139766999521293
7.61091135546375e-05
7.75399370735568e-05
6.99746761917943e-05
7.40785255010474e-05
2.96404010039901e-05
2.72705476478779e-05
3.30936739457268e-07
7.04156850453502e-05
9.86130204510709e-05
0.000105512652307702
6.07445927504839e-05
6.75800588346219e-05
0.0001203234012305
7.47136854805464e-05
2.16148434692569e-05
8.87752297190434e-05
2.48763715861458e-05
7.7348585290351e-05
7.67676250003328e-05
5.61352492586149e-05
9.26355095726554e-05
6.77466703382489e-05
1.60862596548664e-05
1.14046943075275e-05
7.25769819043397e-05
0.000120639388454371
7.6413512556929e-05
0.000109615623802498
3.25775683220354e-05
0.000101188370522535
8.59546365897934e-05
5.24568056624369e-05
9.06432028701626e-05
9.30807249589899e-05
6.32056357807153e-05
8.0162680032317e-05
0.000107495278413136
2.91982688053872e-05
9.74151429459391e-05
3.54879788805484e-05
4.86352902713836e-05
6.46279316344294e-05
2.97921262580056e-05
3.09920459593788e-05
5.12404119654163e-05
4.27688043662699e-05
3.55053622750493e-05
0.000101732861021029
0.000105840591193111
8.61354038126205e-05
2.39978495297748e-05
3.58782419960345e-05
2.43963502341359e-06
4.54916404675402e-05
6.38140676948796e-05
1.30779354998121e-05
9.35975235664491e-05
0.00010138484758889
8.43027015530644e-05
2.82087293520381e-05
6.57373733413842e-05
6.98993668323361e-05
9.21566878868197e-05
6.92056449387703e-05
-7.32147859826193e-06
4.28981621320208e-05
7.26907472270471e-05
2.7836661464935e-06
0.000123722623816902
8.79561671932085e-05
4.98288867186061e-05
7.01368251254765e-05
1.73427080489742e-05
2.10829072949149e-05
8.70463176701285e-05
4.48337648602364e-05
5.63588055409486e-05
-1.39689330257787e-05
7.26292781136681e-05
0.00012301948093911
4.94324510268594e-05
7.44096443186295e-05
3.7664088328342e-05
-2.76678037202692e-05
5.48483832218191e-05
0.00014684370219527
5.70043058397022e-05
1.57116344393414e-05
5.41416184727436e-05
9.6361686820455e-05
5.99362658771999e-05
5.19712180213966e-05
4.22364310700735e-05
0.000134159564967977
6.61473528686695e-05
7.48364405417529e-05
2.98032670756134e-05
5.69628869066308e-05
8.93000080341499e-05
3.33755053369426e-05
8.72231860373649e-05
-9.85083044718938e-06
6.32142670372479e-05
2.47606109355434e-05
1.78358138425696e-05
4.40121862073479e-05
4.70212013732126e-05
9.23658322390566e-05
3.03515437746749e-05
8.61304170903757e-05
3.28456573578764e-05
3.1200429105657e-05
7.24859153229594e-05
7.73374328914877e-05
0.000101535359336
6.60990157452495e-05
4.29060126465211e-05
5.71717359401003e-05
5.94953538804148e-05
2.62182469494289e-05
7.29504580081108e-05
7.57543747029854e-05
3.57759770096348e-05
3.86387759336677e-05
4.72303098032346e-05
3.1291451202893e-05
0.000103248850446188
5.55556722162428e-05
9.29627232271708e-05
0.000119050395778223
8.38405670720377e-05
-2.81086701699975e-06
5.24166671094757e-05
2.05320936973802e-05
5.87991685994381e-05
5.63523971141924e-05
5.46751589697558e-05
7.9363445343397e-05
8.1538267160689e-05
4.44973397340447e-05
-2.53957633791859e-06
7.37109635423309e-05
2.64611968460722e-05
5.65454769373243e-05
7.95149545906989e-05
7.57011036890826e-05
3.32447131466764e-05
8.9545319910416e-05
5.65550645235392e-05
1.54055938931318e-05
6.86491457727044e-05
2.8276902505319e-05
-1.69329122085509e-05
7.59757681115166e-05
0.000115778241532107
0.000103086451444036
5.04034909384287e-06
3.05138681725775e-05
5.47686999585818e-05
7.40998009566915e-05
1.48618183893778e-05
8.15469570699998e-05
-1.22727767338727e-05
8.86921665966435e-05
2.62499642442595e-05
-1.59051707677181e-05
8.45124068389439e-05
0.000128499823222559
6.79093393082665e-05
2.59427905901063e-05
8.99709328412255e-05
9.87643765607944e-05
6.39852023779728e-05
1.85215865301176e-05
5.75076854957688e-05
0.000100555858217188
2.00552895617641e-05
1.98439325238001e-05
0.000105548979521484
0.000100174107086457
7.13328214295311e-05
6.12942760489711e-05
5.384897176694e-05
6.23047013219745e-05
6.28814564750623e-05
2.05392291327212e-05
2.98285645727175e-05
9.18891422617946e-05
5.74471911752448e-05
-2.37806518224457e-05
-7.28635466849223e-06
7.36536851257373e-05
9.47531292284284e-05
7.48503132510217e-05
7.51551485259637e-05
7.44868934109449e-05
9.68075340488478e-05
-3.54315569594855e-05
-7.47083222998459e-06
2.46350721327987e-05
-1.76292257834345e-05
2.30812978967206e-05
-8.74814832034519e-06
3.34121534020747e-05
6.05971420140005e-05
7.13039584876229e-05
7.57504092766092e-05
5.55820268809758e-05
8.40986851097261e-05
7.16581263423747e-05
5.03876532331657e-05
1.26039698989308e-05
7.33701035018005e-05
6.65976222124484e-05
7.76322545628273e-05
-8.76279152234998e-06
1.95776025072299e-05
7.05431462428532e-05
5.34595032194304e-05
3.34513564694656e-05
7.87167822428983e-05
3.9152984717687e-05
9.14238522975083e-05
4.03430433587171e-05
6.39455510086543e-05
7.95539893136163e-05
8.94364410422093e-05
3.92844964961155e-05
7.55258419511121e-05
3.70055424251421e-05
-1.06453851958348e-05
0.00010978773151111
0.000112458378016632
0.000102296781621677
2.98583069994375e-05
8.90077790431637e-05
5.7098710220115e-05
9.4228280809757e-05
4.13504579102886e-05
0.00010359875501607
1.39015233173232e-05
5.94778050644382e-05
6.8842680827969e-05
3.91094954446003e-05
5.85406282208947e-05
4.92403225061533e-05
2.88619903709071e-05
3.14617383602723e-05
2.00555903609615e-05
1.82489529936972e-05
0.000110073251870202
0.000124929266393619
5.20075914914408e-05
7.91833161743714e-05
-6.73424864009858e-08
2.06648770300479e-05
1.41626542783029e-05
3.00923525292264e-05
3.10113429138045e-05
7.20101926298054e-05
0.000106030784729881
3.73184916633447e-05
6.71817033864267e-05
0.000110272365709052
1.96002004328788e-05
3.82928267925443e-05
6.09466539497082e-05
4.47354104125737e-05
3.34296834865538e-05
7.32598098363032e-05
2.91842607277115e-05
0.000117763211032745
3.53591386295404e-05
5.93475355554531e-05
4.48445360844527e-05
2.32331184396758e-05
1.84609745113589e-05
3.18107327899532e-05
6.92124051296053e-06
5.28669947373512e-05
5.10554307162034e-05
9.09102609729459e-05
8.0208343095696e-05
5.59383370454589e-05
4.01609927441997e-05
4.80206462473353e-05
0.000106846955356909
3.89402376242379e-05
4.92131411494737e-05
8.96435944123542e-05
7.35042096927828e-05
-1.66562455546565e-06
6.50904480417769e-05
0.000104746897812576
1.96816071572276e-05
5.92747438899087e-05
0.000100584965651608
5.90048958747445e-05
6.03632572198126e-05
0.000136873855657534
7.75590052049462e-05
9.32596714478532e-05
4.1451506691321e-05
4.69415984028998e-05
3.35103729061742e-05
9.68106242133042e-05
7.20999732402124e-05
8.75643605858386e-06
-8.30097261365483e-08
7.04947179260373e-05
2.3335588337595e-05
7.81291125562447e-05
6.86903662352844e-05
8.34347130248582e-05
-2.71795631839784e-05
1.98092252854265e-05
5.17755079714029e-05
5.59648619337602e-05
-9.98839843628838e-07
8.83966547458394e-05
9.826376990965e-05
4.02452646406743e-05
0.000109266887028086
4.85725110071404e-05
0.000103217645205054
1.973628689427e-05
1.51165782997675e-05
8.69545131440073e-05
5.93502624165576e-05
3.5354878721819e-05
5.11640095243057e-05
1.61340956158214e-05
2.49040132021294e-05
0.00010730647953584
2.83684861198472e-05
2.00437961503762e-05
2.14726806608817e-05
7.48142030074905e-05
2.43766839988351e-06
3.80834582772571e-05
4.50852795510448e-05
1.14060464247541e-05
6.27660022935543e-06
-1.13520149876537e-05
5.9933435614275e-05
9.10476095514217e-05
2.90330482631995e-05
0.000115300993127623
5.12424867371375e-05
6.46835780267141e-05
5.09874238283464e-05
6.94995341221369e-05
5.9184065606793e-05
0.000109571399709511
1.45185854363362e-05
0.000110393855022239
3.87908550778144e-05
0.000100759342829383
0.00012334315459401
4.85481930574212e-05
7.61223199281891e-05
2.76917484687304e-05
4.73004302805828e-05
7.6766322486521e-05
1.39566774582441e-05
0.000100156936654006
9.80354312620524e-05
2.63747958272311e-05
3.43694384748666e-05
9.49335203720923e-05
6.32708928352356e-05
6.41818329141911e-05
1.73236876750498e-05
9.02716817539647e-05
0.000101382436370365
0.000114886945440658
7.85417045748942e-05
9.0266780335362e-05
0.00011397202707596
5.57497701596677e-05
1.88752571544568e-05
7.36326444656345e-05
6.74238598813521e-05
7.32289047424135e-05
3.96644724389118e-05
-5.53604048773909e-05
9.03908171971856e-06
0.000111990623812383
2.99047972001615e-05
5.04156788507659e-05
0.000100700757876358
7.74848739008454e-05
5.7005066046893e-05
6.41414128930259e-05
7.89553297250048e-05
5.04716450049814e-05
1.93137869363289e-05
2.4755477958913e-06
3.77435998572095e-05
6.00879835485263e-05
6.80282925359513e-05
6.11272164066221e-05
0.000104013886490967
3.4957492082498e-05
6.05005574595474e-05
6.12704966298237e-05
5.64456016825226e-05
2.63049075536568e-05
4.24083785452058e-05
6.40217468502848e-05
7.84248188851073e-05
2.10887962132572e-05
9.29232782863078e-05
1.40115740430496e-05
6.06194167609759e-05
5.6225288233819e-05
6.55059558998356e-05
7.11222299433667e-05
6.32290352456541e-05
6.37395776024568e-05
9.05901736494387e-05
4.22812818825064e-05
-6.38500651818839e-06
4.11598201875719e-05
8.18646323345721e-05
5.22715893929143e-05
9.47288887192542e-05
6.06113339771831e-06
6.35773236754654e-05
5.85507018227359e-05
5.02708551355542e-05
-2.04481207459087e-05
6.84399927402011e-05
4.46128835568486e-05
4.17240501096664e-05
0.000103869548563699
8.82757184008154e-05
1.67810168365334e-05
2.61442806799715e-06
6.76947833989286e-05
-1.40935968617661e-06
6.56156068078186e-05
8.1510248087624e-05
5.06993591221009e-05
0.000112985055198462
0.000106211987076458
2.03206543495955e-05
7.16147978305558e-05
5.580222127198e-05
8.05595549149018e-05
8.14418696470799e-05
5.72433874362574e-05
7.64869649145738e-05
6.55060328787886e-05
9.7225744421405e-05
-1.71733816819974e-05
2.48321683402277e-05
9.11244945373716e-05
6.53543415518582e-05
7.65076528666564e-05
3.76974512647706e-05
2.01056772296809e-05
9.99901500880015e-05
4.20916474240177e-05
2.25212815104834e-05
1.01141542986439e-05
6.78409864888001e-05
4.57408365170561e-05
5.71443123222926e-05
-1.06603190303091e-05
9.53940668834121e-05
0.000101653369643641
3.67730268641501e-05
2.21664682635075e-05
1.72460023375077e-05
5.26770910211495e-05
6.89321375359909e-05
8.67621751128774e-05
9.17722559759002e-05
9.20015937226799e-05
4.5691912329659e-05
5.78342828756688e-05
5.73859775810711e-05
9.81455696646315e-05
7.9877848978314e-05
6.98957571204758e-05
7.00895201022393e-05
3.15897223316989e-05
9.29786939897663e-05
3.14414141171506e-05
9.6800301929666e-05
5.8462903144957e-05
4.54290996967433e-05
5.04449111588836e-05
9.75444542372976e-06
2.63167900971137e-05
5.19329243006479e-05
5.88429924086775e-05
0.000117391182930772
7.05544016476027e-05
5.58152084750255e-05
7.26339662000483e-05
7.70246097051503e-05
7.78367069319289e-05
-3.64032493639122e-05
6.92345180224069e-05
3.56596342328895e-05
9.38083262265911e-05
2.25776763148758e-05
3.92766549221318e-05
2.1388348481977e-05
4.50135274180631e-05
0.000116108831172085
8.51275779817954e-05
4.56278888401066e-05
0.000110406923086561
4.49483850658293e-05
4.3881540435955e-05
5.42256235310752e-05
4.16649561805464e-05
4.84593484165092e-05
6.69560461109901e-05
3.32034792386015e-05
2.79148228199442e-05
1.37257699300966e-05
4.17227497406478e-05
5.81292672730844e-05
6.33362714942038e-05
8.55441770529452e-05
5.63408275872635e-05
7.01480919425047e-05
6.66293437596539e-05
5.26105200481405e-05
8.35692650760345e-05
4.26338025395963e-05
4.8579274031749e-05
4.681126872761e-05
8.33317344500867e-05
6.4443186507728e-05
0.000113737761650806
5.48416928909831e-05
3.25882390614928e-05
6.80991876614462e-05
-1.312925408154e-07
7.40195639436689e-05
6.7940780611884e-05
9.99899564741232e-05
6.55355217528767e-06
3.07561202079767e-05
0.000122949270241639
1.6612214405809e-06
6.19404508978679e-05
0.000134279077135624
7.08736720980804e-05
7.29710415149745e-05
4.20318103382554e-05
4.83976679853419e-05
1.83282823600477e-05
9.63356709334822e-05
5.03646076284699e-05
6.4387326011577e-05
2.17411055764465e-05
5.0363672803646e-05
4.72108228691956e-05
5.91747448198569e-05
5.23748438034272e-05
7.07518705056667e-05
5.77472533434795e-05
4.41982471120278e-05
3.74624580439635e-05
0.000101713309360967
1.02677175988989e-05
3.70779508746774e-05
3.45606642420994e-05
7.47227093864841e-05
5.8915454521761e-05
3.23624525195657e-05
3.90200137407376e-05
5.62746733061192e-05
0.000113667956230452
8.86101897660277e-05
8.55029368532998e-05
6.53503402946693e-05
0.000103803968421054
5.99899214698231e-05
4.12390137843075e-05
4.03424403035079e-05
6.27820241269397e-05
3.35518380082942e-05
6.56024835497721e-05
7.94175563509384e-05
3.24333055388417e-05
9.60363330043087e-05
2.85354543841631e-05
1.55978815280046e-05
3.63841714804829e-05
5.42887612582247e-05
0.000106128326978462
2.69957832000132e-05
8.41355937002923e-05
-1.07378586216431e-05
4.51837901479465e-05
3.44934138887061e-05
2.45538407147223e-05
6.04559771427119e-05
7.46444667217652e-05
1.05350776925989e-05
6.42814477843227e-05
9.70524682586245e-05
9.27041780968401e-08
5.21119955583478e-05
1.80231601493723e-05
6.52831366248943e-05
8.43884259040707e-05
4.09105896543054e-05
0.000103160538283006
5.09779469350452e-05
6.19855280679917e-05
6.36654376569225e-05
-1.09459311677925e-05
6.26722790168111e-05
5.66346263252587e-05
1.33161783367899e-05
2.07923478139735e-05
0.000110226113460284
8.49193747861398e-05
8.63017055171869e-05
4.76120850708986e-05
-9.36751157379614e-06
6.28501715265782e-05
4.66023772534043e-05
7.21691129918324e-05
9.11970772477669e-05
5.51847809049149e-05
4.2367000260704e-05
2.96914150114133e-05
4.52663767668632e-05
5.30659229051119e-05
8.15827260566029e-05
7.49843851122162e-05
8.75279569381424e-05
5.14280553618005e-06
4.4444490008928e-05
3.95096506669316e-05
0.000100900234486864
1.82732526285433e-05
3.7794377598504e-05
3.71729166208984e-05
7.07531392536605e-05
7.12442952775763e-05
1.35426440258816e-05
1.26498200945076e-05
6.63008465307968e-05
7.33277688226652e-05
3.83304692418351e-05
7.33982738319124e-05
9.20578794527678e-05
5.1725804994956e-05
5.46095233771305e-05
6.30409209945876e-05
1.53383702342868e-05
1.3968405958753e-05
5.13550323273956e-05
7.81198816711464e-05
5.97779405850937e-05
4.71710137368167e-05
5.37233779604452e-05
-1.70481258910698e-05
4.04944876580806e-06
4.24138453619689e-05
7.59429536758012e-05
3.06456381226767e-05
7.48181300020992e-05
6.42840934319644e-05
4.72405996782518e-05
3.4747604533885e-05
4.77194209040595e-05
7.75743134581736e-05
4.67153210944384e-05
6.89814765020973e-05
4.17446448400587e-06
7.70042960699845e-05
3.83045803640383e-05
3.94276312093841e-05
-2.88624434170941e-06
7.17680093194182e-05
7.01460051041657e-05
6.7168111495106e-05
1.85797770819536e-05
3.59599826393127e-05
9.98570616055349e-05
0.000103210599392637
4.67799791237488e-05
0.000101113715567605
0.000106463223674391
2.62616341249366e-05
4.04749861032199e-05
7.83787864399258e-05
4.13302492974535e-05
3.64136031567771e-05
1.69087620920772e-05
5.91394760308772e-06
8.88164787665348e-05
7.36117071713224e-05
5.28953714123157e-05
6.63676630341397e-05
4.44129225166332e-05
7.61249885508318e-05
-1.46600362557701e-05
-9.89932060441553e-06
8.85201501594815e-05
4.40921675955779e-05
4.42208061126607e-05
3.40527567142037e-05
8.57322770070213e-05
8.94622476976454e-05
9.18358580255692e-05
7.07023801375408e-05
9.20678358150282e-05
0.000107860948850264
9.9205879278111e-05
4.04416661721498e-05
4.65786089536142e-05
9.74294012360617e-05
4.84565059401648e-05
5.93603747422594e-05
6.44756148827525e-05
2.90360413734622e-05
6.31656187978474e-05
7.79610853496661e-05
2.33554569972683e-05
1.76989049504783e-05
3.5880670288078e-05
3.95873439109323e-05
9.35867272606283e-05
8.83171454446765e-05
2.78350144693012e-05
9.63774682599738e-05
3.60297054626855e-05
8.76340058264141e-05
6.50108156842787e-05
-7.46416422225623e-08
2.59451024361269e-05
6.2038997360732e-05
7.07532021821119e-05
8.01442914972411e-05
3.15494004990296e-05
3.88024748657271e-05
6.91849691465249e-05
0.000108993430319766
1.28936457474371e-05
5.14844103050807e-05
3.02170413653317e-05
5.70738316770973e-05
7.00974617231395e-05
6.6068505890453e-05
5.39245080387466e-05
0.000112530572794058
2.16979783166934e-05
6.97604556672833e-05
6.95929399104302e-05
5.51869173722737e-05
0.0001116642997625
4.96851670138481e-05
7.02952500498432e-05
8.39405136669377e-05
9.34272875036722e-05
1.80871782622426e-05
-9.88171118086148e-06
9.22621547312342e-05
8.0149895236568e-05
6.37753598024775e-05
7.45065422885084e-05
-8.11673683786698e-06
6.01608516303532e-05
0.00010747241616672
5.1247656995316e-05
6.85876847545402e-05
3.60555909319554e-05
6.48638110599971e-05
4.74027057671425e-05
-3.72090603608717e-06
7.18936602802399e-05
6.54993045654694e-05
6.52819474776653e-05
2.84647025056126e-05
5.22528169032353e-05
0.000123221030257729
-1.73211402656333e-07
0.000124310111648558
3.02361097861098e-05
7.55733122619358e-05
5.12920677805282e-05
5.72492668263812e-05
0.000111514960856193
2.58209593171583e-05
4.48446185190776e-05
6.74829440671025e-05
6.62202628959015e-05
6.19477027783206e-05
6.07370316525805e-05
4.00957200662185e-05
8.871602160857e-05
5.99997181957137e-05
7.14811737901683e-05
8.27961434354143e-05
4.90931833376707e-05
4.72413975621011e-05
8.28536086567067e-05
4.50116748599878e-05
0.000107534566809076
3.25782420146749e-05
5.94034258601648e-05
0.00010735785995053
6.32291947445243e-05
9.38113350969725e-05
6.22373680119463e-06
9.39783128283194e-05
1.35800503849732e-05
5.5733240111676e-05
2.16244942368201e-05
4.62388838538791e-05
1.92098779562067e-05
3.66771856497426e-05
1.49418121931533e-05
3.35489754143515e-05
2.69280600905571e-05
4.75240709959983e-05
2.84157663395027e-05
9.70942285554765e-05
1.47030382801912e-05
4.42910370508119e-05
2.19000995205661e-05
5.18656086178479e-05
5.64565900682746e-05
3.80633398556499e-05
8.53615344933746e-05
5.32141651777377e-05
6.52298803369018e-05
8.94972354285449e-05
6.19108852245448e-05
9.34423625749687e-05
7.99801391187633e-05
5.70884452198976e-05
5.20308856663087e-05
3.03196469265611e-05
3.07594853776092e-05
8.06865734514195e-05
7.18638598678214e-06
4.3471867785028e-07
2.01319377557435e-05
9.09086957241724e-05
0.000118679753782476
9.62165449972335e-05
5.41411251476292e-05
9.20449039310456e-05
3.8856506633719e-05
4.94266234021211e-05
6.49181817113787e-05
2.67859798797981e-05
3.13483412654127e-05
2.87573344796609e-05
3.25153858209654e-05
0.000104511619119851
1.87495888531091e-05
0.0001078055039649
2.74065532379646e-05
3.60770444776982e-05
6.45457512689708e-05
6.50218369907271e-05
0.000158873221434299
8.64300910102682e-05
4.3697082308478e-05
6.91530267188716e-05
7.90797246843913e-05
9.81072821401304e-05
9.62786507878762e-05
2.60139320990457e-05
4.59161564342489e-05
9.81696209299076e-05
0.000100246335411363
6.45882138684185e-05
2.23012241554537e-05
5.71919938811785e-05
5.05154907122742e-05
8.38619951134574e-05
3.50315819706718e-05
8.42144108059358e-05
0.000120384031840227
6.43800341191779e-05
6.12579005862473e-05
2.12545036104491e-05
5.49407727902612e-05
4.20238213756597e-05
4.05401608717216e-05
8.13300033639245e-05
4.54324863222147e-05
4.07525943037633e-05
7.00464187399474e-05
-2.68015031868454e-05
2.28354259686423e-05
2.00902979784699e-05
5.64747443372595e-05
4.72509052052806e-05
3.44300308217915e-05
7.41806135212364e-05
8.64606181484614e-05
0.000123053953902231
3.3268550581906e-05
4.74945772331239e-05
5.02451072169242e-05
9.44452776952154e-05
2.58739388000588e-05
6.61795048385786e-05
8.02793307655007e-05
6.41841914632942e-05
6.85605572534562e-05
6.55271407421304e-05
5.99022582877573e-05
9.40736654831902e-06
6.97902531503114e-05
5.94579351782426e-05
6.87451225119257e-05
9.90119189750783e-05
3.48742810785279e-05
5.60499666031475e-05
4.39541671696672e-05
6.20668343668196e-05
9.62971213047291e-05
5.37500116616247e-05
3.55397848410212e-05
6.54254736923802e-05
4.14984289640575e-05
8.58243994509017e-05
4.29808696367437e-05
8.70503782346182e-05
9.12811804293458e-05
9.17088163708374e-05
4.24137403096623e-05
4.38039890626442e-05
9.03828072261953e-05
8.90644244912878e-05
8.83500545805121e-05
3.32225191469818e-05
3.18388414826734e-05
5.71135820322623e-05
8.57237148573841e-05
1.18223153445629e-05
7.67276174204125e-05
7.79514903144872e-05
4.27415172955892e-05
-4.22461756961041e-06
0.000102483316575178
3.88689873628906e-05
6.4545302861651e-05
4.9479284643367e-05
8.44114319525524e-05
6.8083933315973e-05
6.19495205554538e-05
2.86182012303531e-05
6.68528824788858e-05
4.4867055973974e-05
3.03110792634537e-05
5.09959225641503e-05
6.61074335507157e-05
1.49573132528679e-06
5.02759733658054e-05
3.30284688986676e-05
-1.6523773379015e-05
0.000109739830265478
4.15946880090807e-05
8.59299859115062e-05
2.25729690125818e-05
1.74574369389569e-05
0.000105468176870751
2.00687140280559e-06
6.9169827440749e-05
4.57173540107884e-05
3.42709858670284e-05
5.10862806252131e-05
2.57342986879522e-05
3.11400145229236e-05
3.45263498669666e-05
4.98066367770767e-05
5.33823781220558e-05
1.85664691589941e-05
4.1714599536827e-05
8.97140872241446e-05
7.2696530187649e-05
8.22148229093693e-05
0.000127985889734854
3.70845778391099e-05
1.67179930772425e-05
4.08346649213363e-05
4.1614664865792e-05
7.74213423596581e-05
9.96836628522087e-06
4.59899588107137e-05
5.62937687106996e-05
4.66626956950096e-05
7.98450981630414e-05
2.49629902753241e-05
3.84844812966246e-05
1.2448827733984e-05
5.87056073501395e-05
6.45349802679409e-05
5.52628490346389e-05
3.90125130863542e-05
5.35714185303487e-05
6.02371761122456e-05
3.55144536303349e-05
2.9574605015631e-05
0.000119358738855797
6.19489749115125e-05
2.45586390302898e-05
5.2488503758337e-05
6.39010060185889e-05
0.000128347635152005
3.87205581756617e-05
8.12307671424645e-05
4.7786788864242e-05
3.40896602859345e-05
2.52806098589299e-05
9.90103251261255e-05
5.14681310129524e-05
7.05804043214358e-05
0.000107398293463481
6.12205147667128e-05
3.13873811069789e-05
0.000101488643288985
9.64145767034308e-05
7.55060001112873e-05
7.36780009906241e-06
9.94445054189485e-06
8.24561962785245e-05
8.70048147598807e-05
7.30919267612253e-05
3.09943133147803e-05
5.34186942704876e-05
9.36689378658842e-05
6.00820795828647e-05
-5.5302405999843e-06
6.7692664823505e-05
0.000101183525574837
9.24479794956472e-05
0.000111118400648241
1.63026934709462e-06
9.12039830618944e-05
4.16781698301653e-05
5.43462913623585e-05
2.52068603564429e-05
9.06628944835891e-05
6.47448574238619e-05
5.54723150558387e-05
6.22346629080984e-05
4.16224837426415e-05
7.19215542958674e-05
6.05862421891075e-06
3.6661231779278e-05
9.91483847386786e-05
5.65527339507119e-05
6.86540276735045e-06
4.49068707904351e-05
5.66249924834389e-05
5.70830017963285e-05
3.06798435942645e-05
9.22425662863945e-05
2.56663110487792e-05
8.20057373773239e-05
7.14715792187333e-05
4.30202514667998e-05
7.88249479280392e-05
4.07450011067546e-05
3.00377997169477e-05
0.000111566490498116
8.18248606257133e-05
3.52165556994048e-05
4.02782117416932e-05
3.89312108158294e-05
4.74844902615185e-05
0.000135281689670209
0.000109432935225055
6.78176294030912e-05
5.2203751285365e-05
4.40043765080512e-05
9.84449329186873e-05
0.00011567831260854
8.92270023778167e-05
4.8425440447351e-05
6.04363910862569e-05
8.42037188640307e-05
4.8391857529772e-05
4.83292948916683e-05
5.69447608986064e-05
6.01872564984218e-05
8.01836097228703e-05
1.23096535154562e-05
3.38797379194205e-05
-2.2436193200292e-05
-9.53892027131742e-06
5.17396971752913e-05
9.55421680563248e-05
5.74668759640584e-05
1.3908942518736e-05
4.01802995126351e-05
-9.8622871554035e-06
9.13923588399597e-05
2.27015474963518e-05
0.000101546229773032
1.85278879216331e-05
7.7524845978776e-05
2.52616584368684e-05
3.64138147444601e-05
9.53261478520906e-05
6.68285906558577e-05
7.1494370515327e-05
0.000127336018981933
0.000128670705292101
5.33825328622198e-05
3.78140374979151e-05
0.000116214911047489
0.000105638504379515
8.15658389102508e-05
3.44845228966484e-05
4.96094710710777e-05
6.71653616240276e-05
6.14833253999475e-05
8.77404981749737e-05
3.77799276085496e-06
7.27348417663972e-05
7.19874350962761e-05
7.87559622073558e-05
7.60706453623943e-05
0.000106586327031075
7.35467568170153e-06
6.53151490395117e-05
6.59073743669221e-05
5.71232315951496e-05
9.34988101530369e-05
5.02511655872928e-05
3.77655108591597e-05
6.51943309157916e-05
3.62094393265364e-05
2.80138009547025e-05
3.09095861512705e-05
2.99054598475487e-05
4.66326884445387e-07
2.48000250064318e-05
4.2554340606488e-05
3.67046615292402e-05
6.23517240121708e-05
2.69236490419433e-05
5.72383625384229e-05
2.87365230846288e-05
3.18686302311597e-05
4.86643840672719e-05
6.06102064243727e-05
5.03637299027955e-05
1.49351432409956e-05
1.62586602907127e-05
0.000100171123914022
7.08265127096157e-05
3.93578211396508e-05
3.00574502852239e-05
8.28564816908274e-05
7.38596731618165e-05
0.000104466650628178
5.68358218978006e-05
2.58348241145849e-05
6.67805058617629e-05
4.93325577687696e-05
8.71320081580369e-05
2.21727467089764e-05
6.47037028730281e-05
4.43867025973569e-05
4.19714641675675e-05
5.00988069343674e-05
0.000133538686575992
7.183889174052e-05
7.35081524840073e-05
2.24866676082849e-05
7.82635426602159e-05
6.39995500699295e-05
5.68886799276485e-05
7.62289253448301e-05
3.2739734821501e-05
4.92333510133728e-05
5.65974825367481e-05
7.23706508251423e-05
3.00238210174585e-05
0.0001040225628213
3.78288544499977e-05
0.000103210315242242
6.04301402973276e-05
5.15518775303805e-05
7.58188882299834e-05
7.22399759121986e-05
7.65206305988566e-05
5.00651776803097e-05
3.70529342913722e-05
3.32307506186402e-05
1.78680761453771e-05
3.3897356383158e-05
3.06928708335892e-05
4.86141324169841e-05
7.51553681070676e-05
2.70946289003337e-05
4.07400380370408e-05
5.00813259679684e-05
2.03724109422131e-05
3.90437405285753e-07
9.683661544738e-05
1.52163928102593e-06
2.20351158287969e-05
8.63589012459114e-05
6.22706741789436e-05
7.40604872137523e-05
4.88644709272753e-05
1.86785356960332e-05
7.23767178805586e-05
8.68611394264335e-05
3.25477164147381e-05
9.51202277890723e-05
7.52499579436418e-05
7.41795822580739e-05
7.28366009182072e-05
2.6322672842585e-05
5.32476765586515e-05
-9.08887945714957e-06
3.07486253751184e-05
5.00421096903924e-05
6.34843330586318e-05
5.49012758269768e-05
4.49872520088611e-05
8.44873510580295e-05
9.81048311596714e-05
5.80423025741169e-05
4.8427799552116e-05
2.27804782056655e-05
0.000122568174215239
-5.06846145133617e-06
5.30104984496021e-05
-2.04196015473093e-05
5.30053238781927e-05
2.43920428025405e-05
-1.91203631435101e-05
8.98524866261057e-05
9.5124916794928e-05
5.12640133644966e-05
6.94898988531459e-05
1.95179405055816e-05
4.00215303302765e-05
4.36942955912037e-05
6.90703341303802e-05
3.86549790955264e-05
5.86600712289722e-05
7.18806436816915e-05
6.60745281531496e-05
9.37700969195614e-05
1.98266459321044e-05
2.34262485908265e-05
8.03258602741136e-05
0.000105264849170198
5.19176138769504e-05
7.86639505431289e-05
8.48628421121264e-05
3.53600223842572e-05
5.11604909075675e-05
1.97385212712686e-05
1.24924911374946e-05
6.29781485363751e-05
3.50639471129822e-05
7.70392617047176e-05
5.38554879490811e-05
3.34414790381486e-05
1.07612610602991e-05
2.00327925424289e-05
6.93779312715951e-05
7.86057706005571e-05
3.32687917359944e-05
1.88111054752354e-05
4.31723062658088e-05
0.000121444386892419
6.49752847218694e-05
4.56317027100677e-05
7.70234293639814e-06
0.000143327059273899
1.37406809458642e-05
5.19774242011745e-05
6.72053310221898e-05
2.77663476753152e-05
3.35408736912918e-05
9.78539379026498e-05
5.6980927535791e-05
2.98157402976155e-05
5.22168288654201e-05
9.21643826455544e-05
6.19757736384577e-05
5.03255055215172e-05
7.70602074021974e-05
7.66401958009239e-05
7.40041844922141e-05
2.09942265755016e-05
9.22626909797623e-05
4.56164310084361e-05
7.0342944312451e-05
2.31850671433433e-05
0.000133756034425343
4.15592029965403e-05
0.000124905394760049
2.16413496439816e-05
5.11389602024097e-05
-7.57883147213142e-05
2.67281984676072e-05
4.51504484695862e-05
2.45061016552374e-05
6.73022377639703e-05
0.000113323469945704
8.83774888570827e-05
2.74605819844381e-05
5.6094881876267e-05
9.5609484595538e-05
5.17684491654459e-05
4.39244367141548e-05
4.36477734508166e-05
3.72632370687307e-05
4.44631203466461e-05
5.86011918604878e-05
8.55584302143305e-05
-1.46328041046727e-05
4.55712761965239e-05
0.000100438379119586
0.000146305059168444
0.000124596647197865
9.03297873868209e-05
5.9166407294789e-05
3.94191529322825e-05
5.73946265517199e-05
7.73947462333944e-05
4.74315914486867e-05
8.91853652710422e-05
5.09010172423939e-05
5.74846980629787e-05
4.54085699335879e-05
5.56798843345587e-05
3.00329868929323e-05
4.89031994289508e-05
7.40266484940294e-05
3.6014483831015e-05
2.95236519210791e-05
3.14486755143015e-05
2.49036057185257e-05
5.51452994869547e-05
7.17542208795999e-05
9.71554566575241e-05
7.65240736203909e-05
3.3073783684413e-05
8.42514140844174e-05
2.98154660991915e-05
3.16135943328136e-05
0.00011493181817988
2.5387699956805e-05
1.14153687118821e-05
9.09431049292395e-05
0.000106310969383136
9.74203463400804e-05
3.27821464955494e-05
0.000133890403021929
4.4096840813678e-05
3.93524474539136e-05
2.00906168902734e-05
4.96332789073201e-05
8.71235537650036e-05
0.0001148811751593
3.97604861973505e-05
4.31166586451494e-05
0.00010836878360305
6.48743627122744e-05
5.34952282374062e-05
3.8896827556904e-05
5.84263461471492e-05
3.31657844345033e-05
-1.49156113118571e-05
7.57202530119848e-05
6.21631591548531e-05
7.02076563061805e-05
2.51154779057011e-05
6.50012865344044e-05
9.46322055967304e-05
4.37128995595552e-05
6.91967251723862e-05
2.07083180647779e-05
5.498599024401e-05
5.6429685880294e-05
3.20355993780211e-05
0.000100116792816681
8.15993923057402e-05
5.19931288427748e-06
4.58875216249396e-05
7.55333948030551e-05
0.000108043844820305
-4.18848688317531e-06
2.72948526125492e-05
0.000113491635644529
9.72447401919109e-05
8.34364776453006e-05
5.68521181584901e-05
9.6187444728424e-05
8.52995769122535e-05
7.03083677239263e-05
5.57248644464837e-05
6.50784796734228e-05
3.97100397824581e-05
5.48642903404409e-05
2.16847757193254e-05
8.80921810105659e-05
4.68414672171418e-05
9.71263138365527e-06
4.60746960839518e-05
5.2187846452169e-05
7.94174711197817e-05
3.41659500254081e-05
0.000118698484435404
0.000126521808879668
5.89126818649351e-05
6.82408038130726e-05
2.91347980412259e-05
8.8208182666566e-05
8.95626313807928e-05
7.44542726459659e-05
3.05591232714414e-05
-8.64356797304182e-06
9.81219905509524e-05
9.31604611986657e-06
4.26032318211843e-05
5.71894727317846e-05
4.61222046984152e-05
2.61777534928614e-05
7.22817177261709e-05
5.60871109440044e-05
6.55512047119595e-05
4.35488517293796e-05
6.48497547212486e-05
3.97144057505541e-05
5.32662533358772e-05
9.62909729595003e-05
7.03871221068572e-05
4.38208591052577e-05
7.97315548760334e-05
6.84953697923717e-05
2.14696419718149e-05
3.29439106891618e-05
4.21947051327229e-05
6.4094504701862e-05
9.38394117905307e-05
0.00012867827479117
1.48182159019584e-05
4.77425485378028e-05
4.51069803506616e-05
-9.27613476113625e-07
0.000108523997103305
0.000101930433093142
3.92954535728912e-05
3.71848150820561e-05
5.89959478757933e-05
3.00100201031518e-05
3.81282768105954e-05
5.15311849980009e-05
2.54131507258554e-05
4.41424437576213e-05
5.29124864269481e-05
5.8922648307938e-05
3.58713618644466e-05
2.04956515962353e-05
2.44720749603051e-05
6.57544988388318e-05
6.88066910668348e-05
3.70411665193262e-05
9.40947051099729e-06
2.23406068589326e-05
5.57050553487938e-05
9.54052786794966e-05
4.46089925728817e-05
5.4858578973577e-05
5.90028594864664e-05
6.87671254864418e-05
5.83183042666241e-05
1.9872993956565e-05
2.3599094917416e-05
6.01290957871955e-05
6.92379614279481e-05
9.65204878822035e-05
4.62738988796992e-05
1.89486752252002e-05
9.03858358026525e-05
6.10027042825685e-05
0.000104244786615715
9.73491616106223e-05
7.0620032202566e-05
-1.02779669007752e-05
8.94340706311394e-05
4.61905381707073e-05
3.0776311656248e-05
4.74494178251699e-05
0.000127242739242575
1.18078000212454e-05
0.000111359131190846
6.89246831064792e-05
8.65373154273234e-05
5.58196125996752e-05
0.000121292174045978
