# Supplementary material for: Research on computational propagation and identification of mine microseismic signals based on deep learning
Source: PLoS One. 2025 Oct 22;20(10):e0334641. doi: 10.1371/journal.pone.0334641 (PMC12543183; doi:10.1371/journal.pone.0334641)
Supplement: S5 Data — (ZIP) [file pone.0334641.s005.zip › 000100800001498.xlsx_0.txt_24.txt.txt]

7.79894710458285e-05
3.71921040137699e-05
2.41407869970921e-05
2.83372992083914e-05
8.45974095953466e-05
5.98817576239504e-05
5.7940872677712e-05
5.56930794738394e-05
2.32150560648566e-05
5.78743185679955e-05
5.01662660704098e-05
2.36885184081453e-05
5.60326633444901e-05
8.52546873525216e-05
9.71879860701152e-05
6.96543897349324e-05
7.72534935109765e-05
9.64989358526823e-05
0.000122041845935276
7.16933762643661e-05
5.39632879696415e-05
5.42510159753931e-05
9.37330043224661e-05
2.33842280574076e-05
6.36926509194755e-06
7.96214234938764e-06
5.59549564969786e-05
7.16762107761213e-05
7.92022926837384e-05
5.88194101917788e-05
2.93059702976882e-05
9.33563764889954e-05
8.17180833544325e-05
0.00010121904531104
6.74539421178943e-06
2.79651942894266e-05
8.86840683564366e-06
0.000118990506735335
5.57283155973471e-05
2.77713937085755e-05
-1.38671806229494e-06
5.74257375385869e-05
8.52161740729914e-05
3.81493963366502e-05
4.74891281573362e-05
2.75778655079498e-05
5.46680906896661e-05
5.97788522762827e-05
4.3447687269976e-05
2.16215004689767e-05
-8.61629212844513e-06
7.05811348365079e-05
6.67259020439789e-05
2.02090102552443e-05
5.73671463789455e-05
0.000103741044509995
8.27993505498549e-05
7.75804571202784e-05
4.06827426501671e-05
5.52913990796895e-05
7.883861091869e-05
1.64434500634311e-05
6.58051335437765e-05
4.2717306244405e-05
3.72275894252931e-05
-1.25708819317489e-05
4.43518021032349e-05
2.96015324890411e-05
2.75645678193496e-05
3.15881884947654e-05
6.99571445636837e-05
5.45027787404509e-05
3.97914545129532e-05
7.01682740875817e-05
0.000122738315782491
0.000110254107088637
0.000117989708286223
3.33215218757235e-05
5.31157144155075e-05
2.37672077053077e-05
1.28420388985177e-05
7.70433585786046e-05
1.82148616622174e-05
7.94081972690257e-05
5.4062146393222e-05
5.19848576786787e-05
1.9344648364929e-06
3.50174235376557e-05
5.29009826154805e-05
4.42928779049013e-05
5.37896179029119e-05
6.71477236012265e-05
2.28747948742977e-05
2.63422722328885e-05
2.82254089059755e-06
0.000116394808901418
6.29700379421998e-05
0.000101179517510965
1.99191056290011e-05
4.57950881833672e-05
7.36468787585329e-05
-5.54109620847749e-06
3.1676380789699e-05
2.53009001594189e-05
0.000141805292156134
3.31351340997886e-05
4.73503958327424e-06
7.71752753432375e-06
4.33112171349799e-05
5.10836219141698e-05
5.74047673728645e-05
5.07270195585484e-05
6.17423582569878e-05
1.91418317184757e-05
1.06311393263556e-05
6.26602202283784e-05
0.000100184909146961
3.54398624182626e-05
0.000161358690646451
8.67163222862143e-05
4.03808858375512e-05
-4.27016268445662e-06
0.000105437804812126
1.17229737984729e-05
5.74015973571383e-05
2.39975095327462e-05
0.000139709427363995
1.26438785691616e-05
6.34369885381027e-05
4.32250833416409e-05
7.22350815374226e-05
4.25202841514395e-05
9.0831860003739e-05
0.000137966720326111
5.21560373889492e-05
8.43430266271119e-05
2.91494575381226e-05
7.99453504540406e-05
3.24629504504419e-05
4.25558153373735e-06
8.11584505895392e-05
5.03767042985885e-06
7.58628708191035e-05
6.40528961327374e-05
4.05372053573734e-05
8.56267377098296e-05
5.41778160253678e-05
4.30013070643321e-05
0.000105785731082798
5.83944263373281e-05
2.88378269886514e-05
1.94241313522776e-05
0.000120101236802707
3.16344327931584e-05
-2.02269796066815e-05
6.56728473482588e-05
6.91824147668034e-05
7.91214791336729e-05
8.7646266964901e-05
3.46707789702107e-05
6.02128821229214e-05
0.000108202884205026
-1.93661811243878e-05
0.00011594527981959
2.24502070732647e-05
7.37039919846162e-05
9.12818484807664e-05
3.44631247218472e-05
1.98448766784838e-05
9.1566528029885e-05
1.09990885652705e-05
0.00014415416099647
3.12535911044801e-05
0.000120105168319308
4.00619489638554e-05
2.16781526111494e-05
6.19005371874069e-06
1.94420440387962e-05
6.58520525148404e-05
1.05514967945695e-05
0.000104657894549449
5.89505249964974e-05
0.000101174327466326
4.97352558030423e-05
3.20758800126886e-05
4.87338242849319e-05
4.68906631335354e-05
0.000100427167259871
-3.88056308035427e-06
9.64587359649694e-05
4.2830938884247e-05
6.38367558563493e-05
0.000105482178359521
4.99344693982468e-05
-9.73577481976187e-06
6.53650622561329e-05
4.25128443124416e-05
4.39870991596879e-05
1.02442111380486e-05
9.93832942242537e-05
7.23212326335856e-05
5.00147070854304e-05
1.97016697514821e-05
4.43987589752128e-05
3.29298303319184e-05
7.73804057320639e-05
4.93208533049768e-05
0.000151735324877757
4.6021715986657e-05
4.25008359054981e-05
0.000105549146956698
2.86908232007686e-05
6.66860133543695e-05
8.79983030498521e-05
9.07999415562639e-05
2.06934546923496e-05
6.82865161398421e-05
0.00010222061848794
0.000104115396648082
4.99407426446558e-05
6.47566209897703e-05
6.03807473684805e-06
4.21730746977677e-05
7.6908836925638e-05
5.4565981615279e-05
5.2477599521788e-05
6.03923048977417e-05
6.39606350989755e-05
1.41674648458177e-05
3.51703679376068e-05
6.34114997903638e-05
8.28887742306247e-05
0.000109724135058225
2.06350217361963e-05
3.06186517662078e-05
2.45883312908077e-05
0.000116650623360329
4.30740867229487e-05
1.7976761812161e-05
4.67203635544866e-05
4.43835270638106e-05
4.44436713358056e-06
7.38942748970852e-05
0.000100347021247866
0.000117822223154893
-2.87838382029492e-06
2.42536879577574e-05
6.00447033988714e-05
7.46504006245817e-05
7.40748815370183e-05
4.67010498857801e-05
-1.70301603354e-05
8.30931865893368e-05
7.13021712809349e-05
4.02973678846819e-05
3.75064764096854e-05
7.88969649112987e-05
5.41911860323251e-05
9.99802623028513e-05
0.000125007023631289
8.03972985120543e-05
6.27227764982761e-05
5.57473844794805e-05
0.000108210847955997
0.000101367904716604
7.57557728984096e-05
4.19190894508546e-05
2.50154208874735e-05
7.08560536156033e-05
5.90342075837459e-05
5.94376273656928e-05
3.75995303380296e-05
4.19746353776424e-05
3.58151692528431e-05
6.94644103757304e-05
6.06163273020684e-05
5.1351317550574e-05
8.91551982112613e-05
7.04111048602755e-05
3.39085738367864e-05
0.000113755170649684
0.000109763006925854
2.63991362157528e-06
-7.51684975286238e-06
5.82062320656399e-05
4.89335451713736e-05
7.92911318897026e-05
6.8919683989637e-05
0.000116594579392509
9.87264880293696e-05
7.06947965930525e-05
5.77517548553778e-05
4.56734415787372e-05
0.000120229578849233
8.21057971810077e-05
7.06627427763005e-06
4.57540814073458e-05
5.69587085312132e-05
1.30059021178344e-06
7.30478685331125e-05
8.00015750464195e-05
-3.75122368047516e-05
4.13805129125369e-05
6.40069583688059e-05
8.66412419924433e-05
8.79306604518738e-05
5.5734025189014e-05
6.41771751446409e-05
2.88423669720072e-05
4.46101201970361e-05
3.62531256131768e-05
5.89582024595444e-05
2.41943334700864e-05
8.88949798515423e-05
3.31113559476497e-05
7.8162612861495e-05
5.34618508635074e-05
5.96999648264318e-05
2.62839336597762e-05
0.000122237087769464
4.84768541777359e-05
3.54335310667504e-05
2.09470693795767e-05
7.57617587595615e-05
4.5745378771313e-05
3.72738726624292e-05
6.0091090673436e-05
9.16171451861461e-06
7.68708829280754e-05
6.63115579323926e-05
6.61308736260034e-05
5.6282878442327e-05
8.62756315948221e-05
0.00011552017818583
4.58168594671104e-05
3.15610668423441e-05
2.73301670185182e-06
0.000102468938121896
7.37664145931423e-05
8.25123925618037e-05
5.60082338210437e-05
5.07615366131281e-05
5.12308694073586e-05
4.96250296815175e-05
4.66428124357481e-05
7.72109252812983e-05
5.75820603297092e-05
7.26845935400506e-05
4.0973252051972e-05
6.46367507276627e-05
0.000113702617149564
6.72647653235805e-05
4.39705447314129e-05
8.86627355425496e-05
4.50517117114751e-05
6.64064928102313e-05
4.77284984496278e-05
4.26078738530634e-05
7.18616700590715e-05
8.22310718374705e-05
4.38413611931803e-05
0.000105264956775347
8.80617078067994e-05
0.000102830761814068
6.42778425973666e-05
-3.51004794564392e-05
7.79331360618812e-05
7.00569937083607e-05
9.77706447985633e-05
5.13820018050504e-05
6.98146747306493e-05
1.58799086288955e-06
4.25250861285927e-05
6.0399767558327e-05
7.05003118932834e-05
8.29819940490974e-05
4.10175110695687e-05
7.09030319776062e-05
4.86950460006625e-05
2.72379586654094e-05
0.000119091911165377
3.2186013865805e-05
7.58011562571226e-05
0.000117641119527116
3.18841734180528e-05
7.07192456505162e-05
5.83125801653024e-05
1.15018280012873e-05
8.71687883263955e-05
7.82254766218068e-05
9.62729255470412e-05
9.16203643757952e-05
6.72014234688882e-05
4.21154512777892e-05
4.297424699319e-05
4.45516762499995e-05
9.56968075568794e-05
6.34973244985296e-05
8.58517388965971e-05
8.43309856050947e-05
9.68033407141954e-05
0.000108079754967318
5.59423937517736e-06
0.000110105002877684
8.42159204094841e-05
0.000106450236762779
2.27644802060767e-05
9.0667603965146e-06
5.59840847324357e-05
3.29359093209593e-05
4.12288899502502e-05
3.30734235592089e-05
4.00639106953469e-05
7.0501947951532e-05
8.39703296446313e-05
-3.06840764668907e-05
8.89595661794489e-05
3.52187928915879e-05
4.22682435055599e-05
5.08160371260771e-05
7.8424942950556e-06
4.30841784538508e-05
9.19176839576514e-05
4.28503093728255e-05
3.65936972313016e-05
-2.06411360801187e-06
4.75028987823555e-05
4.89644784643745e-05
0.00011676774053405
7.03329830739319e-05
4.18911914301135e-05
2.52496054506649e-05
0.00011194093916735
0.000121628098919166
-4.05677165195825e-07
1.3893343177032e-05
7.42081775171494e-05
-1.19805937052693e-05
7.14353065019668e-05
7.44647681285968e-05
7.05342552783031e-05
5.75244898118702e-05
4.31173779452559e-05
0.000100374096749954
4.1169251228175e-05
4.6575580066064e-05
6.95941660242127e-05
1.52366416958568e-05
7.56082071120767e-06
7.97355517577675e-05
7.93465239662248e-05
0.000109710025839085
5.2528331277787e-05
6.52598984888979e-05
6.75430129042366e-05
6.20383605459128e-05
5.5813350602448e-05
4.41671482252496e-05
7.1317859458541e-05
9.00174628601662e-05
8.52113583150522e-05
0.000118907321467148
-2.57906293437495e-05
5.48196741053978e-05
9.56142062803977e-05
7.92561746882343e-05
2.27786487574267e-05
4.8996894851076e-05
4.9520862127631e-05
7.60008720418627e-05
6.16211607450334e-05
3.97214250410887e-05
7.73590004372706e-05
4.97695067660326e-05
5.92749235869906e-05
4.158782182478e-05
7.75615960957442e-05
5.76386469492699e-05
2.25768833240321e-05
8.63043090437429e-07
8.59752111027365e-05
5.68856715559473e-05
5.42169411335333e-05
2.49579963202296e-05
5.17387482056328e-05
3.92953768087248e-05
4.72583828181562e-05
4.47180255355397e-05
3.40417786172053e-05
6.93393575936256e-05
4.18254295104051e-05
9.1214832779715e-05
5.47257456373071e-05
4.64067960203287e-05
3.27411640213431e-05
6.62813571444788e-05
5.99844181180129e-05
3.29044568694967e-05
4.52585237431211e-05
2.42435289190055e-05
3.21490451154724e-05
9.3831950459681e-05
7.87811663196418e-05
8.87576222191509e-05
4.28099944610015e-05
9.57103338243437e-05
4.17323577545196e-05
0.000118878153921515
1.39565695543164e-05
0.000108765136801626
7.70810724388864e-05
0.000117175636044124
9.40209100091228e-05
6.99376669801903e-05
4.85505527361107e-05
9.16719354567587e-05
0.000126732158521124
7.55704140371624e-05
9.15049055118379e-05
9.37520544279521e-05
4.11044358252201e-05
5.87576597124974e-05
1.07366855101503e-05
3.71993428968593e-05
3.76974706420753e-05
3.52134061164167e-05
7.5683423685163e-06
4.45772129394474e-05
2.5665087000211e-05
2.06355676413282e-05
8.41854151663518e-05
7.57158740055393e-05
2.41196930450836e-05
5.6810011909776e-05
1.52416946845904e-05
5.89288784349849e-05
4.13306082077131e-05
1.10700059893454e-06
6.41267038562953e-05
4.79593066879623e-05
7.33008189769606e-05
9.38342908123251e-05
7.4471496956841e-05
7.15121337494524e-05
4.93046116469031e-05
1.44759553754858e-06
4.41350311415327e-05
5.50757170825982e-06
7.41632303744381e-05
6.34181643016093e-05
6.46194805249794e-05
6.58757033515115e-05
3.85669786980736e-05
3.65931945384182e-05
3.80734572602689e-08
8.46532184357754e-05
6.99193296894309e-05
5.92919107848532e-05
2.63502694671682e-05
6.59022253231781e-05
0.000108454222790607
4.79529425802198e-05
2.96382472385978e-05
3.35537065119443e-05
8.17413760375028e-05
6.5123276023765e-05
0.000100339762060546
5.41043212829502e-05
3.67913231887076e-05
-4.09336977806332e-07
9.16227850355455e-06
2.09589930268401e-05
3.37477344238353e-05
5.4834802337265e-05
3.12837474380949e-05
7.3440141574271e-05
3.0213843322236e-05
7.24504740346895e-05
6.46987846740716e-05
3.57110570560081e-05
7.75987869212418e-05
5.64142439660572e-05
8.38261348863947e-06
3.44568616084916e-05
5.3420020605354e-05
8.13874367893527e-05
9.41198997552737e-05
4.09798407898985e-05
2.05826291739348e-05
3.59764269923989e-05
6.10561814913464e-05
4.6315256911352e-05
8.60842188518505e-05
2.64900877036905e-05
7.13676664317307e-06
9.46914290987246e-05
5.10580949708927e-05
5.00058659007465e-05
-1.00672450141768e-06
0.000137001545685266
8.02817303916207e-05
9.49213563855682e-05
0.000112608390520053
5.85786626793348e-05
6.38424675350644e-05
2.91590615625997e-05
8.62245200432945e-05
2.70563606687942e-05
8.07568204158288e-06
7.30483360035585e-05
2.19229899276515e-05
3.46504725213311e-05
5.92996859573755e-05
5.86692703538489e-05
6.99732231412897e-05
0.000107942295276218
4.57538421123495e-05
2.20849640227473e-05
5.34064645181582e-05
2.61195593104509e-05
6.58517983953973e-05
6.87618639044399e-05
6.54114867329461e-05
4.19242256020335e-05
6.71347511777336e-05
5.83694706455843e-05
0.000104396198454931
9.71360398334667e-05
4.74258398155125e-05
5.81415496869863e-05
6.96963898566552e-05
1.71950160095094e-05
9.16675367015357e-05
0.000125690574538182
0.00012136582009773
3.69433875285902e-05
6.18883842409689e-05
9.59022303465065e-05
4.67574338135254e-05
3.24890927776896e-05
7.94511666842272e-05
8.65120275583431e-05
6.85332002681601e-05
7.95754259090321e-05
9.50792782344737e-05
7.74918823936805e-05
3.58235503342485e-05
3.33614198547485e-05
6.30720634209349e-05
5.55467880124055e-05
7.12519025329519e-05
3.45078349182417e-05
3.59769627546458e-05
5.76644919403707e-05
0.000104568424129449
9.98759234160758e-05
5.40312111903716e-06
6.42175288973652e-05
2.20572741382575e-05
6.94653165690904e-05
7.57743670083777e-05
6.226934883366e-05
4.06765228495832e-05
4.43128260532608e-05
3.75045830589308e-06
8.23721852544316e-05
3.12461199048237e-05
0.000104409879392251
5.31671070607494e-05
5.88904243409102e-05
3.57860196584288e-05
2.30050230770597e-05
6.21828993102737e-05
-6.91687647254467e-06
8.20687850245104e-05
0.000125329998083223
8.14219682261061e-05
3.62190549277603e-05
0.000115062302422801
4.28405008696786e-05
7.21699450955992e-05
7.1368783076086e-05
6.76284886836742e-05
0.000107738633385722
6.36670875546448e-05
5.4110854959873e-05
7.36909958791284e-05
7.569296448855e-05
3.23294853277522e-05
7.45612834877743e-05
5.90691357025525e-05
8.77334090171805e-05
7.44316995672066e-05
2.00771315609981e-05
0.000119103881187663
7.76008683312718e-05
5.13754310357124e-05
3.20435414218869e-05
6.16706352140876e-05
6.73203147826326e-05
8.64762880629532e-05
0.000110973605760609
-1.68199514627393e-05
0.000107468146649037
6.9852615583358e-05
9.49263354488628e-05
7.1116304993943e-06
1.91714977751762e-05
6.91911997385814e-05
6.77254308949977e-05
4.18034637260057e-05
8.04768222659972e-05
4.44184851997336e-05
2.37860727170176e-05
4.47345632199655e-05
3.38792504817604e-05
6.86216607956357e-05
2.54927495593413e-05
7.80053853320468e-05
9.42257631652571e-05
6.20111696431998e-05
7.63330328363538e-05
7.19542696200144e-05
5.92615128776121e-05
-4.19638235883761e-06
2.64646723648104e-05
-2.261169424857e-05
6.85290853321776e-05
6.46819255599782e-05
4.13906201851165e-05
1.41250726631794e-05
2.87105514581258e-05
9.99612204100722e-06
2.19166123904747e-05
-9.13747448931043e-06
6.25627809047734e-05
7.14695356574791e-05
6.8760617871727e-05
6.30510005870979e-05
0.00011972454431901
3.93812300313774e-05
-4.82454825562249e-07
9.27596340077228e-05
5.91901894949794e-06
7.02424389272083e-05
5.9697497442799e-05
7.16742787330537e-05
0.000106850756416915
7.55959440273495e-05
7.94083065907311e-05
6.8679908359981e-05
8.99211201057992e-05
7.2454789780414e-05
8.18352948908943e-05
0.000101862686952099
6.05507452831641e-05
2.60889901943441e-05
5.64920339404404e-05
2.75804173553553e-05
4.55826129888634e-05
4.86567131616235e-05
2.35583314291221e-05
4.4774279765147e-05
6.84137222189554e-05
6.77216929542487e-05
4.75274332477372e-05
3.43178955338337e-05
8.78796325288428e-05
7.16634119210955e-05
1.32590989636469e-05
5.69998443271406e-06
8.06637493416279e-05
8.19862627124699e-05
0.000103879821476678
9.03978930955838e-05
1.68947614857765e-05
5.63500982671374e-05
8.89225532054506e-05
9.18195983522085e-05
6.60941517070153e-05
5.47233540933269e-05
6.6876955371801e-05
3.39676120523409e-05
3.93899459832951e-05
3.1134542879775e-05
0.000114887850608946
0.000108813348114842
2.23541613073993e-05
5.9731856064797e-05
-2.0496433257772e-05
3.82859926910482e-05
6.81267397055174e-05
8.40575228068287e-05
5.92650049505664e-05
-6.52234257950092e-06
0.000109763907411854
9.17354845480799e-05
7.19351445940087e-05
9.21846019156381e-05
0.000102121004049126
5.01540612779971e-05
2.48410028836251e-05
7.62914466144732e-05
6.54779376558717e-05
7.05091058756101e-05
1.62600079833526e-05
2.63293225553851e-05
2.54672252140045e-05
8.33129095291743e-05
-4.51155904388431e-06
3.89535446557257e-05
-2.06002544082926e-05
6.93508342350712e-05
3.46794742582536e-05
5.6321329264066e-05
5.11011761030237e-05
3.24991870264894e-05
6.26345781053888e-05
6.20138632357597e-05
3.28103365819614e-05
5.83449173328481e-05
1.9196407060998e-05
3.06265518972624e-05
7.99544630867306e-05
3.39909792104287e-05
7.05711893094593e-05
3.76765727851047e-05
0.000102603897229387
6.7700353493108e-05
4.1333726547429e-05
-6.87638923548804e-06
1.10385663545539e-05
7.7608459402548e-05
9.68228971095573e-06
5.64357104463265e-05
6.45074203722488e-05
7.70213635206778e-05
5.03922354610626e-05
0.000102597991459942
3.56354527293479e-05
8.6279112477436e-05
4.33574723390955e-05
1.5992608580898e-05
6.8689134385084e-05
3.3971686016953e-05
4.64300301181043e-05
2.00815752829156e-05
1.63183178372727e-05
3.6854628262114e-05
6.31189577858157e-05
7.02929921474795e-05
5.98410827215352e-05
2.85128932565221e-05
4.91067363019216e-05
5.9630743577804e-05
8.45776726972305e-05
1.93972587585823e-05
4.54654656273081e-05
2.42973769525684e-05
8.34228092736776e-05
-7.51091575610206e-06
5.59927268600023e-05
0.000115765397641209
9.61121429288951e-05
8.88544318865947e-05
5.8747254351533e-05
8.16843743289991e-05
9.68091302118509e-05
7.5867705977855e-05
5.94100454219399e-05
4.29505500884478e-05
7.46287191889559e-05
1.67939399118061e-05
9.35335065453739e-05
5.21606973331242e-05
9.10539519622167e-05
3.62228679834611e-05
2.73781144452341e-05
2.00087875244017e-05
8.83800406715912e-05
4.84094820873824e-05
7.72750310085305e-05
0.000106299518631331
5.58399327382864e-05
6.71900141272264e-05
0.000108032314140408
7.34384191994436e-05
4.26699833595246e-05
2.72073156517266e-05
7.10611974895726e-05
0.000105928701761651
8.98475778188657e-05
5.20031601638898e-05
5.34590896182986e-05
7.67267519757151e-05
2.64645351138953e-05
3.22218937938877e-05
4.44222228086517e-05
1.01323099371963e-05
-2.60803140804397e-05
4.17059717913567e-05
5.61586202165964e-05
1.16933418403018e-05
7.06306819748976e-05
3.20737017710716e-05
1.73532824817633e-05
1.31404331335633e-05
8.77767126169064e-06
5.33406688022315e-05
-4.06646843046153e-05
4.95421091332296e-05
-9.00632960891813e-06
-9.18439241687302e-06
3.94664960144021e-05
4.82282676889583e-05
3.29361332151677e-05
3.17561046071122e-05
0.000117449600802627
6.46776016774983e-05
7.97117949745423e-05
7.02978744412071e-05
0.000102734043798831
5.84478405953431e-05
5.71789775802889e-05
1.53145316156814e-05
3.399548832542e-05
3.22686882377081e-05
9.15747412309947e-05
0.000124478931819545
5.2133928894679e-05
6.57221726603429e-05
3.81257152981022e-06
7.51987264276306e-05
1.14132389653573e-06
1.55698800960723e-05
2.30830958139533e-05
2.51630096931302e-05
9.06909382420698e-06
5.71262306087139e-05
2.03477781716512e-05
5.66885881800044e-05
9.48301621542216e-05
2.59662806817785e-05
3.46448373106515e-05
5.2990085661983e-05
8.97785031370223e-05
4.77487970729823e-05
-1.22697837860484e-05
1.35367218536971e-05
7.50747810921608e-05
2.83815608577372e-05
4.5293005531875e-05
7.26026639314414e-05
3.84892089952707e-05
0.000107963708425004
3.23459317991993e-06
3.93029035900824e-05
2.66390328813444e-05
5.20038309621112e-05
7.72227507018612e-05
4.85974169269941e-05
8.1095685253263e-05
9.26128838901321e-05
6.95394825839391e-05
6.19408017730367e-05
0.000125863909455258
2.52460668120997e-05
5.03047850468844e-05
2.34523369385891e-05
0.000111997712899159
3.07247158475005e-05
-1.44976029694022e-05
8.8040016645536e-05
5.6605853543009e-05
2.12714877831551e-05
5.16546035066489e-05
6.05691773024214e-05
0.000118805128124946
4.03075968608861e-05
0.000102891119444831
9.50101067075621e-05
8.5608426870937e-05
5.455898495639e-05
7.12045375138047e-05
1.92922810349025e-05
8.44860759284023e-05
9.13774710643659e-05
2.34196080172325e-05
8.31030589983576e-05
7.1764898110194e-05
5.41608285597873e-05
9.84467276787271e-05
6.9099010822442e-05
4.4761375262663e-05
6.80013812310112e-05
6.95657864471369e-06
8.42597725093229e-05
3.60528246013446e-06
7.53671696866628e-05
4.02820317946079e-05
4.50105003812178e-05
7.91653101936243e-05
2.03714264338714e-05
-1.7939996134196e-05
8.54178091012515e-05
0.000123590270454982
3.8589479707579e-05
5.23487618242534e-05
3.7778600479242e-05
8.56224351002314e-05
8.49607186460272e-05
2.00245896127554e-05
6.56493875469704e-05
6.33439053798065e-05
8.31954114076795e-05
7.81245637472762e-05
1.10917877476505e-05
4.83718103851577e-05
2.82643951336075e-05
2.21868728608815e-05
7.59685939713856e-05
8.46646305704798e-05
9.65888705524122e-06
2.90318548517607e-05
5.96917500238321e-05
2.68741345953669e-05
8.56675461948064e-06
8.70253157447216e-05
2.03183567892933e-05
4.71458855815776e-05
8.53741297971905e-05
2.61415094038298e-05
8.99219800691946e-05
4.40578345687991e-05
6.57032535537427e-05
8.82172513671812e-05
7.08117158163781e-05
-9.90017059610037e-06
2.33729912879614e-05
9.30736442693411e-05
7.23814755987383e-05
8.39080049027334e-06
7.1134599975649e-05
9.88560381099504e-05
6.55843183073091e-06
7.41829009949938e-05
5.61497748079595e-05
7.34825104476237e-05
5.12630959042412e-05
2.73287745539482e-05
6.98277253015514e-05
-4.80046604988826e-06
5.26517498649868e-05
0.000115014075611451
2.14950850177982e-06
0.000107321932636823
4.46154436243063e-05
6.11244441075787e-05
5.42607832841388e-05
8.31273617530793e-05
2.72507026363047e-05
7.18268693104357e-05
0.000119238586217736
7.21142605473933e-05
3.73224931909229e-05
7.95061912152073e-05
9.72474488199961e-05
9.00074684518946e-05
0.000125327566245127
5.79119117684049e-05
7.22379246403882e-05
0.000153092119638351
7.87131464450321e-05
3.90039897245833e-05
0.00010654537533328
3.11131067004026e-05
8.64672364654162e-05
7.643128284116e-05
0.000100044735144414
-1.11405249244291e-05
7.75634551037815e-05
2.71042773824556e-05
4.16215842824918e-05
7.75941727150009e-05
2.67650644288297e-05
1.72449827261819e-05
9.18266108744989e-05
5.11544467563434e-05
3.60365920696274e-05
8.53143195144122e-05
8.31708972589815e-05
0.000101107698596804
-1.62946944592146e-06
1.39239451458875e-05
2.99645798435743e-05
6.74563885974223e-05
0.000114853039025887
3.87242304499442e-05
4.88986418103337e-05
9.5114479656026e-05
2.34772190203355e-05
9.95217448337749e-05
2.64590419608394e-05
6.50014914936128e-05
1.98007630083672e-05
1.1280673423312e-05
0.000100937190316815
5.87918504021614e-05
-1.24541967849396e-05
6.49295471107934e-05
7.43385291988689e-05
8.54304430670246e-05
6.08973774723661e-05
6.02843671089392e-05
8.44704719753778e-05
3.94932155450564e-05
9.37553160211976e-06
-1.58997425204471e-05
2.38541562907095e-05
0.000105010323517823
3.53979772507957e-05
9.52952119223708e-05
1.69886459782712e-05
4.4215897652544e-05
8.5877210082989e-05
6.77120115900356e-05
8.12456738184754e-05
1.62715541744642e-05
0.000115205518753546
6.37365292595345e-05
3.47453793723277e-05
8.27168133345644e-06
4.0242496823166e-05
0.00012628819467006
5.3751704333838e-05
-7.19190750460913e-06
8.30469040615644e-05
2.34094483820306e-05
4.37648353740211e-05
8.79224862967111e-05
7.82122384815228e-05
1.29718340439345e-05
8.79738013770285e-05
6.36470980957852e-05
7.68902859945952e-05
8.18435508849212e-05
8.62041109745458e-05
1.22388105694163e-05
8.44078769866583e-05
2.89143071140993e-06
0.000106198105513799
4.64986310549851e-05
7.66901211713135e-05
3.73263304139067e-05
7.60520702191476e-05
0.000108119690808175
7.82977699171741e-05
3.35927208010797e-05
1.62177594664703e-05
7.30984184806966e-05
8.78242811561445e-05
3.72818521110147e-05
3.06684797593671e-05
6.5626653975423e-05
9.12820064452331e-05
7.17638941422699e-05
5.23913271122199e-05
2.65853130068993e-05
7.48741139683048e-06
0.000102696821741394
6.79840060438752e-05
7.88036321864456e-05
9.66487604164774e-05
4.92569051008561e-05
9.53753498134788e-05
2.73126202705647e-05
0.000123169709666049
6.32764137478756e-05
4.70803512051208e-05
3.47639559614667e-05
5.25920777311453e-05
6.17009749248768e-05
4.52531662128328e-05
9.37613361289818e-05
8.00524292748071e-05
8.90035765633583e-05
2.6317677932417e-05
5.73660708698705e-06
1.07901483235998e-05
2.07475209042454e-05
8.55696117438781e-05
4.27322209805478e-05
4.92233858408671e-05
4.32164216023288e-05
4.79770109512084e-05
5.51406585647651e-05
8.49339809716776e-05
3.45950261577637e-05
-1.16545177975929e-06
5.53006353016901e-05
1.91805022348924e-05
0.000126095777817428
5.89286503165261e-05
2.48354177842422e-05
0.000117976702429169
7.04311296343615e-06
7.92368681581302e-05
1.8349398119539e-05
1.98335334900498e-05
5.62902631719997e-05
3.0781501679448e-05
2.9080866203458e-05
8.15729716492126e-05
2.8444947772505e-05
8.94771332679966e-05
2.26594003866173e-05
1.38116453392625e-05
8.18276474091888e-05
3.45659273379492e-05
7.39526937171284e-05
7.4563229249965e-05
6.07746813183507e-05
4.06317352433886e-05
2.06660573921187e-05
5.08273117912881e-05
5.91507272163392e-05
5.33169817003706e-05
2.06197565902345e-05
7.5577691358115e-05
4.11400254421246e-05
4.99563971276297e-05
3.47690111350944e-05
4.64099212808205e-05
7.07123935654877e-05
8.26423986942204e-06
0.000108740738292721
0.000102670164769447
1.43067450497139e-05
7.53457238168212e-05
4.94834283936623e-05
4.14017507086736e-05
8.14159195123856e-05
7.89370415294845e-05
7.62263050586509e-05
7.83248665717992e-05
4.47135758027738e-05
4.56895870811949e-05
0.000107830414780611
4.35366328263046e-05
0.000113866890381815
9.18421397929475e-05
0.000103282242850256
5.20626484326649e-05
6.65707635167498e-05
7.96245593911708e-05
6.65206903591523e-05
4.98565864180538e-05
5.70246585467245e-05
2.77017762881264e-05
8.48513590922098e-05
6.46910896032572e-05
3.010952908439e-05
2.35015491323587e-05
2.74436470615861e-05
8.74556586442788e-05
6.69234860090875e-05
8.96833044853774e-05
6.31459070767598e-05
9.54137006293474e-05
1.23962389854744e-05
5.01920688966758e-05
-5.92729591793698e-06
4.58346034042092e-05
7.08955611233231e-05
5.29668220705659e-05
2.85755087068368e-05
6.54094285538773e-05
1.0297903967424e-05
3.00749820973736e-05
0.000108027584840483
5.1190217794355e-05
9.6013892574959e-06
0.000101669349099323
5.93007102559087e-05
4.46598417776333e-05
8.55968428840453e-05
5.52559511313868e-05
4.37928055816046e-05
3.53116355167293e-05
6.9824773997273e-05
7.54099053953618e-05
6.66322003198204e-05
9.51342422935371e-05
8.66886413058661e-05
8.6108675162008e-05
5.84844432229963e-05
6.55104272284858e-05
8.8925732897879e-05
5.48932353677403e-05
3.93146091696937e-05
5.1214707808572e-05
4.86188805431023e-05
6.97836149415078e-05
4.41189533218227e-05
-1.6500014249879e-05
9.3583872235353e-05
2.75059937289043e-05
7.54732094352377e-05
5.03401701473155e-05
8.72065334797545e-05
7.49036780096928e-05
2.09956690676791e-05
8.83190147249955e-05
3.38293915471048e-05
5.55027137150683e-05
1.67835963111941e-05
5.10133740909098e-05
0.000112738792590472
2.37451996694962e-05
1.029981949252e-05
4.08577822648156e-05
8.0379062116601e-05
0.000120526671707769
9.20335062288784e-05
5.54469215261987e-05
7.03407714165369e-05
6.22018659962433e-05
0.00010596129748912
5.65893817086396e-05
4.18416561696545e-05
0.00011735063601253
3.16883088133078e-05
5.39861760419484e-05
-2.34544583419613e-05
5.06161496049347e-05
7.31303393204509e-05
3.78793179193049e-05
8.60921613576356e-05
0.000104157941354091
0.000145467040101001
9.16078277851952e-05
5.2772854130623e-05
1.73649869276931e-05
4.39710481072964e-05
6.64114458462308e-06
2.31032058768888e-05
0.000128042797355151
6.11015985925907e-05
0.000110530879009633
4.93507984335064e-05
8.01608977429148e-05
5.43671968732849e-05
6.92999495747423e-05
6.54104140277735e-05
2.91462987704948e-05
5.20406128393452e-05
9.5051279134465e-05
5.28836125384448e-05
7.24397055805341e-05
2.82495092041097e-06
4.95021708490752e-05
0.000102306609799931
3.45853089275394e-05
4.0701304204082e-05
9.97072960605389e-05
8.56563840299878e-05
-4.20661682081178e-06
7.01242272257043e-05
3.54426117729394e-05
2.74928289156637e-05
1.61623061284981e-05
5.27551887314245e-05
5.93310172203363e-05
4.29178254581898e-05
-4.43028053359693e-07
6.27942751903781e-05
1.23892993668338e-05
3.73656525219608e-05
5.12264578418812e-05
3.34110513029208e-05
6.63035041268026e-05
7.53297939545999e-05
7.94599579126576e-05
6.34118381116212e-05
4.96520378081708e-05
0.000129305204254406
2.12940383087473e-05
2.33054653147015e-05
5.15845701178546e-05
6.54577928808155e-05
7.29268708422107e-05
5.97853242166618e-05
3.23978785723974e-05
4.82125094119102e-05
4.75262973300611e-05
9.72885418910555e-05
6.28524235984596e-05
8.87042846147813e-05
2.43806334040794e-05
7.19597630716958e-05
4.06345991303192e-05
7.15424280484426e-05
7.98872850347881e-05
7.88943626555811e-05
4.13986238858018e-05
6.4091917521807e-05
0.000117957968818881
8.31391863181289e-05
1.6962444638014e-05
0.000102352399018701
5.88297734326993e-05
5.8603652046765e-05
8.63298909369795e-05
3.25421546635407e-05
2.06917569427318e-05
4.11430832343497e-05
5.49678936555774e-05
4.93265449667892e-05
0.00010199492468227
6.26261161116863e-05
2.61984992804821e-05
9.0166310219033e-05
1.61801559499178e-06
0.000103851225535265
5.25037193258207e-05
9.46285206655054e-05
5.13349663504572e-05
4.04418575187646e-05
2.88178450358388e-05
2.02110740223514e-05
5.07633953681377e-05
-4.02900139581359e-05
6.18756389635315e-05
4.30172237288127e-05
-7.56020651568677e-06
5.53052365837312e-05
3.20005899040894e-05
9.66487864765204e-05
1.27369580813901e-05
2.54278884463648e-05
7.15118569055847e-05
1.47909165281637e-05
4.01790972122313e-05
3.48066838382892e-05
6.34702786569545e-05
7.07140097450689e-05
-3.78775628575553e-06
1.89897480493012e-05
8.22568509204893e-05
6.09413064615487e-05
8.67053723633454e-05
9.04563825025242e-05
5.17121822124584e-05
9.46971424017183e-05
2.84144893837182e-05
7.3916398337765e-05
4.24802245122297e-05
4.28365126166153e-05
0.000127382404681682
9.25457172349575e-05
5.20286333068297e-05
5.75022803639666e-05
3.33256387210142e-05
7.13862030202954e-05
2.80188074941613e-05
6.76843720856402e-05
7.19026079206268e-05
2.56268929809197e-06
0.000100717676631219
0.000117527131584375
6.98638133693716e-05
3.00647464125947e-05
9.26717401347542e-05
8.35339974591443e-05
6.4563743702034e-05
4.32349353586773e-05
7.54942918426882e-05
7.59058056108505e-05
5.35528462266414e-05
7.51473177945471e-05
3.34786694066255e-05
3.55052215894943e-05
5.85125217668105e-05
0.000103694990931197
8.47571442126708e-05
7.89747315809798e-05
2.58012012226732e-05
9.72655218114567e-05
5.66955934045109e-05
2.5243340424234e-05
7.05558204736556e-05
8.47612850081119e-06
6.81977728132835e-05
9.05418921630671e-05
5.68978881784017e-05
9.08515241121527e-05
3.64933891898128e-05
2.33762634638552e-05
4.71724997133832e-05
4.85046025994963e-05
5.84273434389532e-05
4.87388099276244e-05
0.000102895929636094
0.000109274175250505
6.54555764878897e-05
3.65633800683631e-05
2.56208140659271e-05
5.21234802696909e-05
4.76532232302199e-05
7.26504378221035e-05
5.57119923694131e-05
2.29121771535438e-05
-1.04239689225231e-05
-1.03692811896955e-05
3.08321768601294e-05
7.26992428158743e-05
7.89140580536096e-05
9.94017847877189e-05
2.33329594453196e-05
7.53823146757592e-05
0.000104797895775884
4.59087798858097e-05
5.3260267949058e-05
3.93893900656991e-05
0.000134642788913632
7.90981897151532e-05
6.96295011949456e-05
7.36937601103574e-05
8.21525178676038e-05
2.65307644106316e-05
9.23536735033276e-05
5.40039493526063e-06
7.65747207743538e-05
5.18791881102368e-05
4.63224339529342e-05
8.47522452103914e-05
9.36144472827626e-05
8.60169287657101e-05
1.06547720054224e-05
5.6209883708841e-05
8.81405225477474e-05
9.10951630306165e-05
5.91651987256738e-05
-7.4217641867201e-07
0.000106403570718565
9.44551058065927e-05
3.17942361944475e-05
9.28571268625507e-05
0.000105269005635994
1.56674381927316e-05
-9.97273546698182e-07
6.29731305913002e-05
3.44920166923928e-05
6.78066807884048e-05
8.76581903637514e-05
9.37915419497501e-05
4.3254719711501e-05
4.41935793223543e-05
6.9010315615359e-05
8.32996811345042e-05
5.05127048031225e-05
2.95405692157008e-05
2.27385058803378e-05
5.62211812471286e-05
3.84963445875604e-05
4.90227377043496e-05
8.87371703112554e-05
3.15130704242104e-05
-9.72378083187555e-06
2.2786221184538e-05
1.67312643994325e-05
1.66872631239237e-05
9.09775656109402e-05
5.76976334337822e-05
0.000107935456937841
5.57907409689801e-05
2.27044515738894e-05
4.95980992008739e-05
3.49768357043868e-05
7.91116759200787e-05
8.1252414923947e-05
8.20664165888843e-05
7.37529039031835e-05
1.33196419461854e-05
2.7067970383609e-05
0.000101768371722296
4.02551406857227e-06
4.25057619505344e-05
-1.1719169362974e-05
9.44941558662219e-05
3.35990022705278e-05
9.46697133328885e-05
1.05854315109431e-05
8.58106052825792e-05
2.47648477796458e-05
0.000113740663334481
3.21130058861462e-05
4.3930615140001e-05
5.49571993718508e-05
1.29084105727529e-05
5.64359511962106e-05
8.39311287401126e-05
3.15562295370785e-05
7.44779773224621e-05
5.25425619293742e-05
3.05550863171529e-05
0.000139229064646527
4.47716995552697e-05
5.32443121400798e-05
6.4693859867643e-05
9.82172810213367e-05
0.000102427821433354
4.50370929167559e-05
8.04419439370509e-05
0.000127540153866199
9.60540136494773e-05
3.0073561040588e-05
3.24769217551893e-05
0.000106692798982628
3.47777111035904e-05
2.72200791564188e-05
6.5108312476186e-05
2.37359734092849e-06
6.5471975536293e-05
5.98905354456317e-05
4.66551590671704e-05
5.16646360551974e-05
7.72254401248739e-05
2.53695622756207e-05
5.81277540755239e-05
4.13940703748048e-05
8.47661621974763e-05
4.58237708050986e-05
5.60764693014358e-05
6.27270088797289e-05
4.56068163332881e-06
4.15462815644992e-05
7.78042725754433e-05
-5.3853011298703e-06
-2.83375872544486e-06
7.18720037119235e-05
5.89414261209762e-05
-1.95943587388529e-06
0.00010635083332528
2.88413215615552e-05
5.78360369854745e-05
3.51430390602531e-05
2.97460948967614e-05
4.86732700321587e-06
4.24727053882255e-05
0.000115017192992222
5.43002733274883e-05
4.00699363226979e-05
-8.53871810107436e-06
4.35489359251071e-05
5.94423329200583e-05
2.63330884828968e-05
2.62561003136781e-05
6.68881777861701e-05
1.93501210652305e-05
-7.42591191183952e-06
4.10078731807872e-05
-4.80035781748224e-06
7.97379680253365e-05
0.000103001035060706
7.38871016826596e-05
4.22782578038336e-05
-4.09638187297037e-06
5.82058160583216e-05
0.000116804114677477
-1.83549624603039e-06
2.62507938007862e-05
5.58538554934771e-05
9.24002050967918e-05
2.34470484404266e-05
7.14105328604459e-05
3.7498892901576e-05
1.81944621089438e-05
6.61272383574935e-05
5.62014207262984e-05
5.57528804662132e-05
9.80313250373302e-05
9.02909329763206e-05
9.99985054135323e-05
5.62882420427554e-05
0.000114020721558528
5.89197822508397e-05
1.97023687721076e-05
6.59995691861637e-05
6.38279476881992e-05
5.63721572377152e-05
0.000108361341639752
0.000134596389005408
0.000154303844891696
5.82351565223178e-05
6.90528298365961e-05
2.7049358731868e-05
-1.78821635974105e-05
1.35489203556659e-05
8.19671137909556e-05
0.000105868724188739
6.03033408275954e-05
1.29655563928432e-05
4.50361019037911e-05
3.13272491982395e-05
0.000109905326145319
3.0855621866922e-05
1.94444159486775e-05
3.57017889633068e-05
7.74173539812245e-05
5.26673974265662e-05
6.15098623367267e-05
3.08281221365039e-05
2.18899584942182e-05
4.29854977356294e-05
2.71436552540335e-05
8.69212195941157e-05
7.79623327476032e-05
1.68541785449659e-05
1.67509854847367e-05
0.000108062937520606
-4.20465216740215e-05
-4.05907769439369e-05
2.47816736325028e-05
8.31869359055832e-05
6.01315692583728e-05
9.86301191632802e-05
3.13309655604303e-05
3.77927483799085e-05
5.70492835536051e-05
4.63437650514873e-05
9.01697923355364e-05
5.76078173688979e-05
1.83688228659616e-05
9.46999669051982e-05
5.61720623990711e-05
3.50478938551648e-05
3.80782482264133e-05
6.45341500668042e-05
5.83715100226341e-05
9.52605300456331e-05
4.05490313074319e-05
6.47303128309821e-05
5.66831550101293e-05
6.06893160470961e-05
8.82473424060494e-05
2.41409594648017e-05
9.84697993043787e-05
8.63802518990148e-05
9.08529625932348e-05
8.20278604719467e-05
6.60473678071099e-05
9.459490912903e-05
9.17331164450153e-06
-3.3536330596528e-06
3.33870217653345e-05
9.08323768789201e-05
9.18523581432959e-05
9.7946621110503e-05
2.50605373589086e-05
8.35511763771034e-05
5.75723274545492e-06
4.50759825824732e-05
3.35369105520111e-05
4.97994049596595e-05
2.29644181440589e-05
5.47857040791333e-05
7.88880947583018e-05
2.99989883637133e-05
6.43094402969621e-05
6.60986737220595e-05
8.83191651731577e-05
-1.26798140782026e-05
8.94385862966214e-05
3.58925964796198e-05
9.21067548819658e-05
8.99665533386406e-05
2.89436612038024e-05
4.29272289798404e-05
6.32252838491805e-05
0.000127009950109052
6.65507693262628e-05
5.38423841887389e-05
2.49151154793481e-05
0.00012369240679991
6.2166700545947e-05
3.6213137093808e-05
0.000102830132141002
0.000105783537861704
6.63265975668544e-05
4.11801179756395e-06
5.92136059267539e-05
9.12678431794998e-05
1.50426974509026e-05
3.43343943707226e-05
7.50354142998805e-05
4.34181395878955e-05
5.81898176731494e-05
5.77669143868329e-05
9.94049563223582e-05
2.28319679940545e-05
3.57740717367857e-05
0.000114488131764223
8.35264703310418e-05
1.01641494035863e-05
9.77793205645604e-05
2.84115353557785e-05
4.88803027117364e-05
5.04634233203084e-05
3.45341276328937e-05
6.5215466018419e-05
4.26777348627225e-05
8.32236914620953e-05
5.88552298262014e-05
3.25807476428914e-05
9.41264814596551e-05
3.50416406376533e-05
5.0772367526599e-05
0.000101523113963127
7.99082936735789e-05
3.65370787191547e-05
4.87473857420298e-06
1.86812295442529e-05
7.29561950961387e-05
9.04426619583088e-05
6.35541465240552e-05
3.11847561604576e-05
7.64908171456003e-05
2.94771943416901e-05
7.16837776349754e-05
3.54871348126011e-05
3.47070776514813e-05
3.2663016992204e-05
4.903658223894e-05
7.67606690838634e-05
8.65398621991415e-05
6.71680470518735e-05
3.23503592592e-05
3.99305136777404e-05
4.03081280850414e-05
5.61426685187566e-05
2.76590003866707e-05
4.10607656715298e-05
7.1380039848522e-05
4.58548088043475e-05
7.27391437954206e-05
1.86348067342979e-05
4.09178039160719e-05
1.51978021838186e-05
4.15502032402974e-06
2.42495507745532e-05
4.62119934797943e-05
0.000113666879362122
6.22190724096231e-05
0.000120760834663053
5.39509946710862e-05
6.3398118052165e-05
3.92385448027073e-05
5.34328496092373e-05
8.05402844715305e-05
8.89925782189321e-05
9.79537964498244e-06
0.00011038416157521
5.64078965561382e-05
5.87143500061727e-05
5.86089351721706e-05
5.74588166021609e-05
9.76031326909059e-05
6.45292940973746e-05
8.82852184321892e-05
1.51096196268333e-05
7.43806216532073e-05
7.86570127386143e-05
7.44642167486944e-05
9.90019611332036e-05
4.82228436948982e-05
6.57947837843406e-05
2.13130873122423e-05
8.99213463439137e-06
5.12509533687316e-05
7.83173233606266e-05
2.69848493132263e-05
5.80135801473221e-05
3.77240189457503e-05
1.47907208599683e-05
6.50347422275075e-05
8.73331383076888e-05
9.82240565244889e-05
6.39177919878132e-05
7.53935458585573e-05
2.58607695411525e-05
6.65293008066688e-05
2.77768862380946e-05
6.53849756939845e-05
9.83083088827783e-05
2.21717710852607e-05
7.80181655370318e-05
2.66507894830621e-05
4.08348058951274e-05
8.29842803139076e-05
9.40521798590613e-05
4.20250894163538e-05
0.000140079368621215
6.33689341939315e-05
1.55743807397607e-05
6.24884497981706e-05
7.56881911176333e-05
6.20472220928018e-05
4.9404100170317e-05
8.02133368031358e-05
8.90836335942493e-05
2.90933264688723e-05
5.62102496746967e-05
5.45848257202795e-05
7.43516365674837e-05
9.06794367599115e-05
4.10897879417896e-05
8.51641308557936e-05
7.02063803459456e-05
5.46629682618659e-05
7.65831727349254e-05
5.40457618339135e-05
3.29405382956613e-05
7.3630265530532e-05
9.02430626450462e-05
3.26706798426144e-05
0.000108715175962884
3.59235822024638e-05
7.10218029591008e-05
8.20659261918863e-05
4.79409956543856e-05
6.0405189624669e-05
7.32856852442742e-05
8.95562016554822e-05
1.3401842569429e-05
5.64104490160285e-05
2.75652106690323e-06
6.77649932238693e-05
6.23622238233792e-05
9.23317110729368e-05
-6.61225518228703e-06
9.32967455487045e-05
8.79743643952676e-05
7.33379082867358e-05
9.5133551014322e-05
4.03272504202194e-05
6.62454109550022e-06
8.690112029998e-05
5.39327810217745e-05
7.19322596193071e-05
6.49969874242104e-05
6.14959232351443e-05
7.39817104178272e-05
0.000150692303712304
4.50548907565074e-05
5.26618562802831e-05
4.1162085768479e-05
4.628656380356e-05
2.73036906706871e-05
0.000113083825775895
3.74189313436998e-05
0.000117406986779744
9.45990255604585e-05
-4.86421587326657e-05
0.000106400416889607
3.41060139675063e-05
3.27240047812414e-05
9.96083100819147e-05
4.70087855069032e-05
4.47292526486226e-05
6.19529712828726e-05
5.41267093637127e-05
4.29052837610562e-05
7.05570976502654e-05
9.15485556804465e-05
1.46280140819845e-05
4.58219085864556e-05
5.84591780592339e-05
6.32583369099107e-05
4.59397232426102e-05
2.68031879716699e-05
4.00543755928737e-05
-4.05800803450906e-06
4.95670649657638e-05
7.00678036145524e-05
3.10548859422219e-05
3.41659662831949e-05
5.57737348323497e-05
9.95574108496288e-05
5.26204873586965e-05
0.000147942976856498
7.76730682314077e-05
4.54803840048049e-05
2.77379994506997e-05
1.41141268227334e-05
7.34126387737067e-05
4.84005086683247e-05
7.83353577819532e-05
7.18078864696443e-05
6.74062154175717e-05
9.67907794267347e-06
3.19913202645975e-06
9.03741999087514e-05
4.97916846992075e-05
6.28092912405852e-05
7.44347720901063e-05
4.0214365062221e-05
6.82691045890393e-05
9.94382309655369e-05
3.93023512376488e-05
5.63462189404012e-05
8.76229811455744e-05
9.38622763283338e-05
2.33810774382777e-05
7.96699333743719e-05
5.50508114060647e-05
8.45127853839601e-05
6.55549506685169e-05
6.03073638295589e-05
0.00010466543823521
8.80193243641395e-05
6.86799514652594e-05
7.10268561512848e-05
1.74698313875718e-05
9.3137789529706e-05
5.49273031683455e-05
6.86418661149071e-05
7.24955544857037e-05
4.61665191449957e-05
-5.72667869708379e-06
-1.91063409595023e-06
1.86512441195979e-05
7.74618769363562e-05
4.52220843229691e-05
0.000120869452944606
5.85706647391929e-05
8.17279794533542e-05
3.64696032426287e-05
4.55664023368519e-05
7.09833749091095e-05
3.0185123932579e-05
6.81156470215127e-05
5.58845220346114e-05
3.64967401173965e-05
7.44732579544018e-05
7.06133916138385e-05
2.08226411495741e-05
1.95765370230611e-05
4.44725407111432e-05
3.23644952703269e-05
4.43792808631036e-05
6.770522952314e-05
7.08406068033208e-05
-1.00913224542497e-05
8.79510101777668e-05
3.26813379053053e-05
6.52572555223223e-05
6.0547295161812e-05
5.30263034227773e-05
5.88331504549524e-05
2.27945355761172e-05
0.000108509363913677
6.41020042096212e-05
1.84943485623193e-05
4.64087456724545e-05
6.72879844211908e-05
5.84683598663394e-05
4.32655562094234e-05
0.000104737455206096
6.84509167298907e-05
9.61806360946898e-05
6.17635808119384e-05
2.58551048615549e-05
2.71724439951413e-05
8.81905447065367e-05
8.28170915939667e-05
7.87979627650928e-05
9.06156820753865e-05
3.57010039561385e-05
7.37414152670706e-05
2.5574883019078e-05
3.7747421759927e-05
8.98812507078795e-05
4.07332644739805e-05
1.86953372798069e-05
0.000106954238529536
6.5550215152757e-05
1.5549244369016e-05
3.49820602283034e-05
4.62291847745041e-05
4.40564277612337e-05
0.000103548537367452
5.88231301777633e-05
6.4895393345093e-05
4.27617241418414e-05
0.000107527957588388
4.78914050294971e-05
0.000102881718887392
6.63683815286411e-05
7.9005800349694e-05
3.19953428178734e-05
8.26037812515637e-05
9.42706396390677e-05
5.47536568338402e-05
6.67062704216999e-05
-1.19023877618432e-05
0.00013595920934024
8.09551026255093e-05
6.14640844650933e-05
0.000122548120801165
7.04364838206053e-05
4.59432622945959e-05
2.26011491986741e-05
6.15272179001356e-05
9.34168914108812e-05
6.30084151048841e-05
2.26025363953377e-05
7.7355563246369e-05
5.42607097483126e-05
3.14426206731654e-05
6.00211944592038e-05
3.79150096614785e-05
-9.92700699564101e-06
4.51773279458051e-05
8.79705390868689e-05
5.77815435265623e-05
6.70737743004167e-05
8.98061938183083e-05
3.83687642745782e-05
8.55218662031179e-05
0.000136699775124278
8.68527134268248e-06
9.23858368805927e-05
6.81387760885445e-05
1.23403782373448e-05
1.5762340394633e-05
6.62304304198201e-05
7.6937476869357e-05
6.04230594190263e-05
7.60888855814286e-05
4.40821005710445e-05
4.30172707966113e-05
6.19026671657846e-05
6.88829195434129e-05
8.62117344334034e-05
7.8561692633732e-05
7.74543497970156e-05
5.88012229670603e-05
6.86127381912243e-05
9.66304210681487e-05
8.53422014102373e-05
6.84924143255791e-05
9.6459847499684e-05
7.30626774692497e-05
4.5363044354681e-05
5.22103215054575e-05
9.56747702493797e-05
2.46154385835704e-05
3.92514979266434e-05
7.28905718060108e-05
0.000112101135165263
1.62757939606918e-05
4.87215943483415e-05
3.99775805082974e-05
6.95847823544713e-05
8.50002195629165e-05
1.7299659869053e-05
6.66423970772576e-07
4.58205567910619e-05
9.68327209649113e-05
2.85623886353897e-05
2.08773217172264e-05
6.90347255946344e-05
7.61138912647433e-05
4.38579631530553e-05
6.66333124623577e-05
8.05536265088251e-05
6.55482697118188e-05
8.68055770340557e-05
6.41478117074226e-05
8.62417863522345e-05
4.06240944902674e-05
4.10646914859633e-05
8.19697516423189e-05
5.74278651108325e-05
7.07910789282512e-05
5.06262322730837e-05
5.78191594869427e-05
5.82889867404777e-05
2.08800254434252e-05
0.00011676858600569
4.32687412139526e-05
7.62716941779656e-05
7.76258313674788e-05
5.45479967071933e-05
3.30256468857125e-05
3.98078873795893e-05
2.97123691288253e-05
0.000108350388013422
4.27839790693205e-05
9.01845364046962e-05
6.6095347757137e-05
7.02036630349408e-05
0.000158055609797112
4.30179795252783e-05
0.000104608485820172
5.56899208399321e-05
4.51505006500487e-05
5.37070588347209e-05
7.22810453119272e-05
0.000146735464700367
0.000138003695595593
0.00011487366232954
5.9201806727285e-05
-3.58407031832387e-05
9.86997777477373e-05
7.68970595083837e-05
5.25315530837481e-05
6.57866439472283e-05
9.53176388103677e-05
9.39650474923867e-06
4.40884874705348e-05
0.000109170409115062
1.8930162314408e-05
6.50460051715175e-05
3.6934412009008e-05
-8.5497624604269e-06
5.59155317435937e-05
4.49962509174049e-05
7.0387844473676e-05
1.58543288843445e-05
6.07536302900066e-05
5.38404419877996e-05
7.34691943424886e-05
2.87605559484752e-05
2.0848460192781e-05
6.53016120638024e-05
2.65992954892149e-05
6.16941224026307e-05
0.000115155401369002
7.55617898644183e-05
6.06076864160637e-05
7.69361673373479e-05
0.000157835810074716
9.42525644772346e-05
8.41746717385375e-05
9.30789008038933e-05
1.97706589121604e-05
3.64697335743045e-05
2.89502827022521e-05
8.04273501454276e-05
2.49670421388248e-05
2.53087609278576e-05
8.31629616598236e-05
6.02378075075233e-06
5.44136209487825e-05
5.28950486718977e-05
3.22440440315043e-05
4.80491083438401e-05
3.98963081290122e-05
3.66638763742366e-05
-4.32371599364576e-05
4.06273432373352e-05
3.83402746272612e-05
4.7487449806023e-05
7.06460679033577e-05
6.83546494280337e-05
6.41041211932707e-05
8.00384418708971e-05
4.92052154053981e-05
1.54773112667507e-05
7.14370970168926e-05
3.23285838006224e-05
4.64956175534842e-05
3.7229023272074e-05
5.19220503106917e-05
9.65793015168863e-05
3.09803662048259e-05
9.48028831246797e-06
6.03744814407574e-05
3.53856412275975e-05
5.26288780710525e-05
5.08676772729273e-05
0.00010787584014716
5.96046945432487e-05
8.64036531745831e-05
5.28581106343343e-05
5.57057087064144e-05
4.27201019940931e-05
8.19051962969713e-05
9.74252782586472e-05
3.8907270778292e-05
5.59905081944771e-05
0.000109796073805281
2.61990595543972e-05
7.06192785623208e-05
7.9001764156381e-05
9.20546367161072e-05
0.00013003271962852
-1.78925881966717e-06
4.85002805301193e-05
4.37377536827577e-05
9.53100826234914e-05
3.79299484043356e-05
6.9799966619942e-05
1.13856520284868e-06
-9.2855725418409e-06
5.6995190969853e-06
7.32179509271068e-05
-4.46725733517469e-06
8.4061237213862e-05
6.44171747654357e-05
4.58964920593853e-05
2.91667135488225e-06
6.792406145433e-05
7.75335163860289e-05
4.43109264745362e-05
4.79603195965514e-05
7.80213088828345e-06
8.90166733680348e-05
6.38681103649403e-05
3.74085587583806e-05
3.79509344123903e-05
4.78230760874093e-05
8.88052174987714e-05
4.99531360203544e-05
3.94639672014772e-05
5.91674107057948e-05
9.47990490644743e-05
4.56533496111147e-05
0.000118861771959624
4.75892380854245e-05
1.03618673537527e-05
7.61643467053978e-05
1.19214495939654e-05
6.19987751413796e-05
7.43303142397039e-05
0.000120335275427568
0.000117775147934646
5.99805245063125e-05
2.48849892858059e-05
9.11942685758232e-05
4.3772833107846e-05
3.7343576761067e-05
4.55571402742483e-05
6.89448547132854e-05
9.71449628287009e-05
1.20230175664164e-05
1.43643227321588e-05
1.76166923879858e-05
3.1613077332711e-05
5.61112283435891e-05
6.26782819516597e-05
7.64729529680594e-05
7.73018734684207e-05
9.08948695071469e-05
4.60930020921067e-05
2.68556808478631e-05
9.95351457674e-05
7.31437731251096e-05
5.34127356586908e-05
6.37245624510806e-05
1.65669354095008e-06
5.75501170707439e-05
3.65190915242349e-05
4.09779369581199e-05
5.16250541474585e-05
5.83690905839345e-05
5.09239840889693e-05
8.42727110191152e-06
9.85049492015495e-05
6.96759332613191e-05
6.26439706499535e-05
8.00961605541717e-05
3.95079315422305e-05
7.27959417863714e-05
6.43209672640501e-05
5.94349963019908e-05
3.66913114475523e-05
5.90540962518847e-05
4.42363484953835e-06
5.43125418672554e-05
7.8966461819393e-05
9.81312376703499e-05
2.36343061956444e-05
9.71576339609547e-05
7.99024819501357e-05
5.62282262270776e-05
-2.2289019440958e-05
7.74684264112029e-05
5.797250929039e-05
3.89410788909914e-05
5.77190221522325e-05
8.33470625959526e-05
0.000133924841868306
8.06320808745244e-05
6.16448649824762e-05
-8.96762484944187e-06
4.97135612950376e-05
2.66934871289816e-05
2.41475431760733e-05
6.25805021831075e-05
1.76887280735037e-05
1.95346055447127e-06
6.46089071157422e-05
6.88192826089418e-05
7.02991623095508e-05
3.76766567243754e-05
4.52374506975469e-05
8.30154165397837e-05
6.9268695092863e-05
6.86052912692245e-05
6.58285060650787e-05
5.49941310200876e-05
2.28968875592096e-05
4.97133914042794e-05
8.12226443764699e-05
5.21159772866164e-05
3.78122250195497e-05
8.04268399218224e-05
1.25024131827155e-05
2.4244197954895e-05
4.53508424654521e-05
9.40421758792453e-05
9.18827108382587e-05
5.94848440996624e-05
2.98612278082191e-05
3.92417395499756e-05
8.81111153886111e-05
6.95602735512482e-05
9.42225066772699e-05
-4.45920120723343e-05
3.87963600469542e-05
6.79823466832139e-05
8.21095305755119e-05
2.56369712966128e-05
3.5543303669559e-05
5.55932643256937e-05
4.15851897302696e-05
7.38110632678657e-05
3.86927052374233e-05
7.50298047984849e-05
8.8394168290716e-05
9.93566673800641e-05
8.76070814166878e-05
7.34631483624406e-05
0.000101360638926797
7.03220009997145e-05
6.06557322886965e-05
2.03821137344777e-05
4.44146691982365e-05
-1.60887970046006e-05
5.29782667333655e-05
0.000102045027361094
6.11202446631255e-05
6.72317958238898e-05
6.27258752542614e-05
4.96681279688997e-05
0.000136796721474313
4.98187371704694e-05
8.46633859666574e-05
4.86988544337757e-05
3.52991613555624e-05
5.80878391804574e-05
7.03498081534125e-05
5.68464309644843e-05
5.26628219768405e-05
4.26756466274941e-05
5.34304637145375e-05
5.42654702632308e-05
-1.01444866744599e-05
5.54994313111452e-05
5.17532837101499e-05
6.42878901967104e-05
3.74574583104069e-05
8.25825785401083e-05
7.44093179256548e-05
1.79646322972199e-05
4.81082566141226e-05
8.39953548775869e-05
9.27421176157554e-05
6.85066895119955e-05
5.96238741797394e-05
1.67418697870739e-05
4.8644021225049e-05
8.95742956252935e-05
9.09669217457465e-05
0.000120323953390082
0.000111135917814694
3.37065231073638e-05
-8.78663150763443e-06
8.96441019830383e-05
7.3422348077236e-05
5.62586430652186e-05
6.04560042407594e-05
0.000101732228530406
6.80193048801533e-05
7.23307218471817e-06
3.88417863088858e-05
7.1928331237624e-05
6.82729337362384e-05
2.42520013881455e-05
5.40686721391373e-05
6.1661751957555e-05
4.23586370470905e-05
4.2551950051733e-05
0.000115214759072906
7.81442225011586e-05
4.84494616515401e-06
4.31774567718274e-05
4.65376016111453e-05
8.01294353801566e-05
3.36405631131264e-05
6.85411013659991e-06
4.29858370939955e-05
0.000104918047560043
7.41153111550256e-05
3.94258301907382e-05
0.000101000874484832
-3.22080632044296e-05
3.85877305053738e-05
6.84656323053802e-05
0.000146577033100531
-2.80787842042506e-05
0.000113374966678217
6.93066130288964e-05
0.00010021338701957
2.59972884500801e-05
0.000113366396699418
0.000109661202766726
0.000103523481536897
0.000104173913220545
-1.78669561526663e-05
6.34785644701567e-05
4.498759887076e-05
0.000121989102536684
3.10220400653947e-05
7.22686593949644e-05
1.06344296094437e-05
3.42969539885729e-05
4.51472439752881e-05
6.24193345497076e-05
1.01027275649241e-06
6.69895297958319e-05
1.94003419523541e-05
5.70353557329832e-05
4.43149949963453e-05
8.73050781790579e-05
5.63191502392654e-05
0.00011683203241083
4.20218801371954e-05
7.24944989493093e-05
3.75080336853061e-05
0.000109383002376962
7.34769578383769e-05
6.50261723163454e-05
2.51017144394167e-05
5.30009001692493e-05
4.17785824621809e-05
8.55306172034008e-05
0.000127324566534215
8.19875899607846e-05
6.56168595065515e-05
4.34250180280439e-05
2.22525081642378e-05
5.77073403271172e-06
8.0139578678052e-05
0.000117849351614242
1.23277943227932e-05
1.18101645669028e-06
9.57414083900975e-06
5.51836534785947e-05
7.26516700219796e-05
4.00053877971698e-05
5.55535617223897e-05
7.39226930610736e-05
6.82200553814602e-07
6.72107528175638e-05
3.95301280866746e-05
2.05125816979072e-06
8.95382565458704e-05
9.88329980602765e-05
5.36047336661364e-05
3.39742612912804e-06
8.2558787543465e-05
3.190669828939e-05
0.000136095609412373
5.20887364271563e-05
5.00384419759513e-05
7.59476057105998e-05
5.03237691655797e-05
5.83088586025325e-06
5.70326253231637e-05
5.942062903769e-05
5.74947767774896e-05
5.81718625034125e-05
1.35592372463657e-05
5.49619264560491e-05
8.1945368832749e-05
4.46671797082112e-05
3.59689281344261e-05
7.80287954930081e-05
6.9250712025622e-05
2.05502460807681e-05
0.000107781725734936
5.62535122941688e-05
1.21163262450801e-05
3.62745030896222e-05
9.2062855694362e-05
5.46673390722878e-05
7.19450783506797e-05
6.54372036941855e-05
6.90943264775308e-05
1.97721789927246e-05
3.60751319181207e-05
5.40271672743603e-05
3.92771083355127e-05
3.52762908018333e-05
6.70035128792878e-06
6.02134223103473e-05
4.54720618160102e-05
7.32527106204729e-05
4.70212301435356e-05
6.77218789341107e-05
0.000101042743577071
5.57431486403044e-05
8.12436733190146e-05
4.91586716816863e-05
4.97439588222909e-05
5.11230070708634e-06
6.47243899066251e-05
8.36873472707431e-05
3.97578001001472e-05
8.73817847352742e-05
9.77465465105551e-05
6.54847245576255e-05
6.81210527262183e-05
1.61259839755911e-05
4.12111259639116e-05
9.24125098745271e-06
1.57584197683272e-05
9.77694204279374e-05
6.67149071378161e-05
7.41711831198993e-05
9.17724140680723e-05
6.85086759969833e-05
7.63951146440653e-05
8.78400347177135e-05
7.68121333784817e-05
9.86690670084978e-05
7.07212035995564e-05
7.8308379797155e-05
9.82182606483248e-05
6.21898945518761e-05
3.48426273088406e-05
0.000139309298304202
4.94943534650267e-05
-3.57959458506441e-06
6.63325626626859e-05
3.22270883838015e-06
8.48069752349115e-05
3.87581465532983e-05
2.71333378869609e-05
-1.31703517233402e-05
3.65231684730816e-05
3.86777747736778e-05
8.9526986844416e-05
3.95936284995144e-05
8.89831038565609e-05
7.37234005171445e-05
8.58293714571266e-05
9.94522515864471e-05
2.71661064474999e-05
2.31426833495944e-05
7.94894587425145e-05
5.57710404903282e-05
3.66748283228439e-05
7.16612392658011e-05
2.55039285577954e-05
0.00010628564895165
5.1158522503991e-05
5.59312060237501e-05
2.87672978976517e-05
-1.07377650772724e-05
4.40185689619781e-05
7.55837645214394e-05
3.83351130805619e-05
5.52886879975922e-05
2.93597161315211e-05
2.91451199208914e-05
8.68908219664849e-06
8.04219635932068e-05
7.01831848577906e-05
7.96684562641752e-05
5.86741235725352e-05
8.59509658784552e-05
8.82413495069851e-05
5.41007658018151e-05
9.03176770820163e-05
7.65291719637626e-05
1.83864817724736e-05
-9.1706412283888e-06
7.50994902848335e-05
5.0802422228763e-05
6.47805343082658e-05
6.16589936588421e-05
3.16035951361041e-05
0.000101640362309221
4.60431754859939e-06
1.42953255421438e-05
7.92363852810282e-05
2.86611458965393e-06
7.92634528856459e-05
7.46235942355683e-05
0.000110607964488308
9.46871347706336e-05
1.38989251295844e-05
4.18089620060043e-05
3.38834190991209e-05
0.000127057027693825
7.32765442221147e-05
5.79966029698617e-05
8.41242530185389e-05
4.80554198846923e-05
4.19458741560674e-05
6.78691405972586e-05
5.52090051417512e-05
0.000104665450599047
6.21960073783192e-05
1.79678496774367e-05
4.26058723583606e-05
0.000105967639633282
0.000100920044744845
3.65356173276292e-05
0.000114260255369479
1.37020274026864e-05
8.99682220595851e-05
9.09815230331846e-05
5.40434175612239e-05
2.35888506617224e-05
8.9882136142596e-05
7.88758745281087e-05
6.9107036086612e-05
5.49513017019191e-05
-4.74629645967528e-06
-1.62536486149421e-06
5.45749998767552e-05
3.21000236502815e-05
-5.14207578086934e-06
9.23306498988198e-05
4.30520146601682e-05
4.3883238839362e-05
5.89354180275041e-05
3.37650362765204e-05
3.93795792091811e-05
5.2197295205326e-05
9.373385614954e-05
6.08505570845269e-05
6.56157906021152e-05
4.58074732183114e-05
0.00011505226331178
9.40691525337747e-05
9.86497713141256e-05
0.000101100253162271
0.000111415019697257
7.27984597129949e-05
0.000111271800972125
0.000115462448066043
2.39679887205418e-05
8.37849943977666e-05
7.3735948509398e-05
9.61816912325971e-05
7.52287025423092e-05
8.62434170467251e-05
4.01951290081295e-06
4.98339953655137e-05
1.92397161968673e-05
8.64080563919158e-05
8.65661920293135e-05
7.9139551869316e-05
6.96692318945401e-05
1.59560443298641e-05
1.30112010583567e-05
3.02863537727379e-05
2.54279446971574e-05
-3.33423067792394e-05
3.80399867150663e-05
5.29850289407177e-05
5.80668492921544e-05
9.07660743571895e-05
9.17551328491742e-05
5.31425702679687e-05
5.40127503126424e-05
6.2444762493011e-06
3.86046975917123e-05
0.000123872267606844
5.27220537064133e-05
5.19108488583531e-05
-1.88325216087943e-05
5.27717887583135e-05
6.31038239416686e-05
6.71578146315732e-05
4.79313438075462e-05
4.53525000672562e-05
5.00970801621732e-05
5.743621980082e-05
6.95750071445803e-05
8.96569398872857e-05
9.0814074839544e-05
0.000104309572161015
0.000110225105453219
6.87004077046013e-05
8.41752453465873e-05
4.40657075496595e-05
8.83984492852883e-05
7.52375707025554e-06
6.36445944049209e-05
6.14161548543217e-05
9.75087104642482e-05
0.000112907733686202
6.98288868539987e-05
5.95252394762677e-05
0.00010955830492296
8.69820892629095e-05
6.48967603190058e-05
4.32453044984766e-05
3.69343669527269e-05
3.65181574042489e-05
9.16300004640492e-05
5.12179694392496e-05
4.88636347444214e-05
3.43908220796542e-05
0.000112034836517386
7.61447585868181e-05
0.000104247904061571
3.92965429463158e-05
6.6876200903909e-05
4.10390455049772e-05
2.86786003815605e-05
7.51175721640373e-05
6.78675983497737e-05
4.62456859534471e-05
0.000102502949844236
5.78622054294408e-05
2.62070033501334e-05
8.28177118902254e-05
6.32916079685466e-05
2.43066422548184e-05
3.76687635798299e-05
0.000127040880039293
0.000107493226733744
5.64125827402885e-05
5.81193966901665e-05
9.43370131652547e-05
4.91293094105706e-05
6.21710836654886e-05
1.65783730151159e-05
3.37762383819285e-05
3.79124196934666e-06
4.20582546177213e-05
1.79728519945039e-05
7.6602892049724e-05
6.51788858949363e-05
9.05819638608007e-05
0.000113313094102438
4.03168631679518e-05
4.63759931476546e-05
6.41858553183488e-05
9.44835961774869e-05
4.36974422167223e-05
2.48361949996526e-05
0.000118411835319358
6.03845526879871e-05
0.000103189686186814
0.00010593893683947
3.37979807105644e-05
7.87786582198963e-05
2.35225846929591e-05
0.000101788697802628
7.03718316503667e-05
5.84863963572802e-05
4.27080061759714e-05
0.000126724863866096
1.33012615633806e-05
2.62473446322784e-05
6.70610402839283e-05
6.59217704908229e-05
2.78974932509224e-05
5.96760560345287e-05
5.13843958652102e-05
2.24576954667238e-05
8.39257952156737e-05
3.48727602244349e-05
3.79718190446682e-05
7.15955994306619e-05
7.05125482764256e-05
3.77953075685351e-05
0.000111213465248756
0.000112183677779062
1.08089999808559e-05
-1.99491210008417e-06
2.31375713287597e-05
2.79216990464581e-05
8.75963561814368e-05
4.55280802376038e-05
7.33278121903836e-05
3.14245999735574e-05
5.33404159863213e-06
4.43296813930228e-05
8.47629508724226e-05
4.77027784025313e-05
5.24715891157309e-05
-1.08247884485299e-05
0.000104298509963423
4.99229162548892e-05
5.04434454769917e-05
4.05014093203899e-05
5.48803537861352e-05
5.08193630306735e-05
2.48925058758638e-05
8.66064537111693e-05
4.73765595144734e-05
3.90721128588729e-06
6.52717649134128e-05
9.06405335795074e-05
5.14670939741973e-05
3.07858891909225e-05
0.000116254006395703
8.72968888759991e-05
1.82588970963587e-05
1.95959337931752e-05
1.03822449965505e-05
7.35281969936547e-05
8.46394820301961e-05
9.55583611508966e-05
2.18674809334431e-06
4.63121831260526e-05
2.31131928293629e-05
3.51892638140357e-05
3.37022367947095e-05
3.43332744027113e-05
3.60819743326892e-05
4.84476743021235e-05
4.72305907236486e-05
9.76378780540228e-05
3.39959881986545e-06
9.23081829110279e-05
7.04335472445434e-05
3.38881288018903e-06
9.57615835623671e-05
9.85293678780601e-05
7.82238131562271e-05
3.23469605151751e-05
0.000113451372977235
5.60059518790034e-05
3.29026737100938e-05
3.02048151000297e-05
6.87358780613512e-05
9.05328333332161e-05
7.04787974213462e-05
-4.85603022534992e-06
6.35891884321633e-05
3.23871185875845e-05
9.3200875406342e-05
5.92872320590686e-05
9.24329792786581e-05
5.41123509844846e-05
3.69826825869766e-05
6.57998213707781e-05
8.41752128618535e-05
0.000102512623344037
3.50554312929992e-05
7.20940942084697e-05
8.57274118056916e-05
3.50786545820949e-05
8.27242030885142e-05
9.22459322739186e-05
3.70562794883277e-05
8.07191236222473e-05
6.79107393407275e-05
3.16960033620707e-05
2.65309712761014e-06
4.62202007556318e-05
9.02657252152793e-05
8.53054899079304e-06
6.89706135345439e-05
3.83362854291712e-05
0.000102284650787801
4.46376726938146e-05
5.74668336627429e-05
7.76837789797997e-05
1.1591363927628e-05
5.86525889144164e-05
8.77161614028095e-05
-1.71860420092475e-05
8.50098034043113e-06
7.52138870945613e-05
8.09377888858435e-05
7.08772946511627e-05
7.24602533011844e-05
2.97196373099475e-05
3.60502969176853e-06
0.000120908347594199
6.19505871524499e-05
4.95488199753268e-05
8.81757672474635e-05
6.68567906226949e-05
1.65362048846456e-05
4.01076845851636e-05
0.00015148300283446
4.84761963709433e-05
6.61260858526488e-05
7.49401243637269e-05
1.61357620991646e-05
4.23296432949292e-05
2.29008475111487e-05
0.000111254994501355
-1.92685355968313e-05
4.14895717233396e-05
6.31846253986148e-05
4.01553117950643e-05
6.40047725447661e-05
5.17466579481544e-05
5.71170616006895e-05
3.82734512231331e-05
9.58046210814875e-05
8.3620318084972e-05
3.30765185174418e-05
7.18495972155081e-05
5.35508053037595e-05
5.37640900381541e-05
1.01246791938252e-05
-6.53826408836614e-06
5.2578715241002e-05
3.1530143528098e-06
9.56733193886297e-05
8.60005719637869e-05
0.000104158018074424
8.40911257330432e-05
-2.78037321241842e-06
6.98020160803847e-05
4.07184433025554e-05
6.13753188325533e-05
5.20997513846325e-05
8.76465879023704e-05
4.47209307065873e-05
0.000144031555345107
5.45979177282408e-05
2.62296054846331e-05
0.000102398464701669
4.03628143713878e-05
1.78405857370095e-05
0.000101915959320857
7.44086288561137e-05
4.13609843961723e-05
6.78813660454479e-05
9.70803678054282e-05
6.83086346847308e-05
6.64227825630602e-05
7.61205641756399e-05
0.000106784496678521
3.30454271013751e-05
7.2976511199542e-05
6.45923966136086e-05
5.39619998311145e-05
4.63857902141062e-05
3.14060043477534e-05
5.22857505412695e-05
7.31112466322681e-05
1.79507632707749e-05
9.89875472773877e-05
3.90973166940258e-05
7.27886429711414e-05
9.79025903992865e-05
8.10036878392212e-05
0.000113146429552863
5.26579492921701e-06
5.04339407314812e-05
2.19026982078783e-05
6.29501689868877e-05
3.21286872636603e-05
1.10358835798263e-05
3.33278168158718e-05
5.56531323033776e-05
-2.22112624218902e-06
7.19403094216279e-05
3.93058345249892e-05
2.6367234830981e-05
8.40664810093848e-05
-2.57276682137082e-05
8.8795875325132e-05
8.21888177641015e-05
0.000120453512960184
2.18157387409201e-05
7.40990798531204e-05
4.56004836960286e-05
5.48845526273037e-05
6.92269230939836e-05
4.10237425772897e-05
1.21136925845144e-05
1.43667301732585e-05
8.20258603894933e-05
2.88036893910378e-05
0.000119407294062784
4.30242005840997e-05
8.18182262690755e-05
4.03113731529602e-05
7.48750989929706e-05
5.38163721029939e-05
-5.19780457295664e-06
3.61254936710068e-05
8.6793081845041e-05
0.000111791436326549
0.00010807799218747
9.82977117028407e-07
6.98738701051181e-05
4.59939203213085e-05
2.65341912377049e-05
9.24253601302597e-06
9.15664130220503e-05
1.05751728484796e-05
4.54968918588487e-06
9.11832428270144e-05
4.76055457708782e-05
3.70969009898034e-05
5.83520252969415e-05
3.22080010620635e-05
0.000101972100193015
2.31106192631468e-06
9.95069709544313e-05
5.61830148429007e-05
2.49027290387276e-06
1.7300198179043e-05
-2.61505787577666e-06
4.56407932890399e-05
8.87144615974586e-05
7.1378090081522e-05
5.84431463878464e-05
4.56842780849116e-05
3.72345566922121e-05
7.04418030562831e-05
4.77799843285874e-05
6.7992742837403e-05
4.91211789876705e-05
6.20224009811197e-05
7.96063477806308e-05
6.03913957904404e-05
7.51081969015469e-05
0.000100592385135754
4.31150244126322e-05
-2.68187149454946e-05
5.98435260899628e-05
5.32565500338223e-05
6.02193241682055e-05
2.84413886093661e-05
0.00010834495003161
9.04677762526199e-05
5.58353819058546e-05
6.0058781555177e-05
3.11579690397374e-06
2.7781774162227e-05
6.31882235593053e-05
7.30615501832361e-05
0.000102416462805599
6.91553443229883e-05
3.16010027879987e-05
8.39547082130747e-05
9.00510113875104e-05
6.49726947407141e-05
7.09404238439216e-05
6.54551001647775e-05
0.000117752869110104
0.000100875792094693
3.13587529117275e-05
8.64749185186629e-05
2.56246449141027e-05
8.53387274772533e-05
3.87643038601692e-05
8.02334264799282e-05
8.32153707955411e-05
4.22996895518428e-05
0.000113903203512702
9.01514440857635e-05
4.78991591538622e-05
6.79618890867279e-05
9.64246481599526e-05
5.64557141057536e-05
3.4786701469312e-05
3.19459527623821e-05
1.49573468420783e-05
4.51955952191817e-05
9.60212068473215e-05
5.12537081684479e-05
4.8486352208587e-05
5.12872463478625e-05
8.81065385306533e-05
5.38764755669902e-05
5.9348460155631e-05
7.05395274770435e-05
7.89080095843533e-05
1.31230773599503e-05
1.86853027473705e-05
-9.40853660038172e-06
0.000102931543960912
7.23951146711632e-05
4.17910417266177e-05
3.39704645645433e-05
8.67949409111537e-05
1.46554519631558e-05
3.38464367080269e-05
3.24263845739938e-05
0.00016140474373516
-4.69833558854849e-06
2.13181267696853e-05
6.40198034065627e-05
9.04962978777104e-05
2.47050795926554e-05
0.000104918845677154
5.20801099171678e-05
1.93619154741874e-05
0.000106950435912968
5.19850710856235e-05
0.000107568054334053
3.15396381719631e-05
7.42729638078661e-05
7.72166901473981e-05
5.26797266105022e-05
3.61442011551126e-05
5.75057012313655e-05
5.46816839153138e-05
1.88807108536788e-05
6.03716885334415e-05
8.85934967470834e-05
6.98852268252331e-05
5.81592077805676e-05
-4.30809457641812e-06
2.7892917916273e-05
7.92219542307334e-05
7.57069812732811e-05
0.000102110510003695
1.80448844038461e-05
4.13703350497105e-05
-2.48371312929525e-05
3.34246086072904e-05
4.41290501274395e-05
6.81389040164649e-05
8.22848484512771e-05
3.57596583674951e-05
-2.64523514311161e-05
8.43599374952981e-05
4.39545220863379e-05
7.54168775926788e-05
3.95769540277135e-05
7.12607169970869e-05
7.80606234926018e-05
6.19103570394766e-05
7.63583360818018e-05
7.55369160321832e-05
5.2190303074841e-05
2.13629997234384e-05
8.73592011013085e-05
1.6024964473699e-05
9.10897014493499e-05
1.86661788636809e-05
2.96820039898851e-05
3.87136209276313e-05
6.88103076067462e-05
6.66430978933593e-05
6.59233859973896e-05
5.03275199992522e-05
7.11833275196481e-05
6.02745625232587e-05
7.80810823835949e-05
4.52736161877633e-05
8.4467668531388e-05
0.000109399049654809
4.51435980628913e-05
9.39246936982666e-05
5.80170710156465e-05
8.90110298463647e-05
5.29860646220521e-05
3.93144267878346e-05
2.94137649423327e-05
6.54312164644133e-05
1.87393331671091e-06
1.23615570572796e-05
5.21116078052184e-05
0.00013768303509528
8.89316760796237e-05
4.62828383591436e-05
9.1746970260015e-05
4.11337378382691e-05
6.05559308246391e-05
4.47906995076535e-05
3.8140555828889e-05
0.000101742549510093
1.23957588535168e-05
3.51542047296175e-05
4.70575113166172e-05
0.000123427400040926
5.84768137154592e-05
5.09580313792249e-06
7.4856968042523e-05
7.48271004062144e-05
2.5466387463621e-05
0.000116616469707147
5.51271518095764e-05
8.26289422395308e-05
4.82738581362891e-05
3.23905013680006e-05
6.55465429576328e-05
3.55866636639608e-05
6.74824926445144e-05
6.15276976788379e-05
0.000114397599231841
7.01037883791524e-05
4.5181467849653e-05
2.92123945089868e-05
9.9138399374124e-05
5.9728558548493e-05
6.32189428488758e-05
4.63870786825783e-05
7.98312967490062e-05
3.4714268317682e-05
5.00429057360077e-05
6.96906208524242e-05
0.000104805609887947
7.56709148680875e-05
3.0982445259088e-05
9.13999402151859e-05
0.000102294650607517
2.88710966608308e-05
-7.03877245314283e-06
2.50521765006546e-05
8.50884889809809e-05
2.10763485944714e-05
4.4254461987187e-05
3.85452891917303e-05
-8.12044494688422e-06
8.92124442034038e-05
0.000129636198122758
3.08864019749641e-06
2.6310087340396e-05
7.48355650549443e-05
5.97603494078565e-05
7.73018060034186e-05
7.81157458697044e-05
4.17559412720944e-05
2.54870649915843e-05
6.82561257371617e-05
3.08148691616539e-05
5.2445102081993e-05
1.03897387341815e-05
3.78163640255531e-05
6.30240157663306e-05
-9.17069464282787e-07
4.3548002034908e-05
3.25063473086632e-05
6.92373071111795e-05
4.71249101941952e-05
3.71451324597603e-05
7.49593295682574e-05
0.000102036885092388
4.57623709092294e-05
3.18449175547487e-05
7.71041331273578e-05
4.97783105355195e-05
2.79991863031218e-05
1.86034949675006e-05
2.37736887910898e-05
9.67167923395783e-05
5.47601579080653e-05
6.01751898437596e-05
3.71751163638989e-05
0.000103487125047522
6.03428223487292e-05
2.09299422551063e-05
6.45541572056685e-05
4.07672647516994e-05
9.004299249215e-05
6.62354529672575e-05
9.23156114495001e-05
1.48092395869452e-05
1.62729968416593e-05
8.04548033903012e-05
8.97387151198022e-05
6.79570886956431e-05
7.83194354439638e-05
7.98934236708964e-05
4.95406534711863e-05
2.27408948973873e-05
0.000118909403476758
5.47908151545576e-05
1.88592552654317e-05
8.4953214390089e-05
5.3332411272595e-05
6.79435292763329e-05
6.17486212751327e-05
5.11079195889445e-05
7.61627544550616e-05
0.000117371762069579
7.52995560913868e-05
9.35854603163525e-05
2.91748950405546e-05
4.61954360635012e-05
7.91459524295428e-05
7.05245997950095e-05
5.61962754587753e-05
-1.2062702409245e-05
7.97422204365419e-05
8.60786708419062e-05
8.35491669924917e-05
8.16083275057696e-05
1.53310818287334e-05
5.41041678844782e-05
5.51105889613606e-05
3.8303516923774e-05
2.64419883597512e-05
9.87035362797847e-05
5.9439520267458e-05
2.02040917218207e-05
7.39384063296057e-05
6.47249746015548e-05
6.61422097451709e-05
2.31059597177744e-05
8.07325015395371e-05
3.62055997357402e-05
5.10485333574923e-05
4.34640528585048e-05
7.03363852814073e-05
5.75360734256475e-05
5.70484449854766e-05
4.93053818509746e-05
2.16425784946872e-05
6.00303970856713e-05
2.67261582489396e-05
8.40875768136466e-05
2.98302174110637e-05
3.07313060949427e-05
9.43276470838555e-05
5.52501392531908e-05
3.01453617749382e-05
3.46753305798892e-05
4.97905570680258e-05
7.41305774144911e-05
2.29730454714364e-06
5.73369704808375e-05
5.84798796635608e-05
3.13318349411977e-05
6.73066941566431e-05
0.000111175362867563
9.30599811643548e-05
6.56831928057783e-05
5.03326024676854e-05
7.23186210582182e-05
6.05112809288687e-05
5.57735825242646e-05
5.57444160687498e-05
4.11683191224765e-05
-1.59016816814108e-06
2.76084849380077e-05
1.859602663549e-05
3.93901081207465e-05
4.70049028966494e-05
7.91843761810141e-05
0.000121321901824138
5.79078183830369e-05
6.11067661493215e-05
-3.84415534563346e-06
4.90878990632645e-05
5.18136495382202e-05
0.000104153914548665
1.81096508460901e-05
3.76451273811462e-05
2.75058050081105e-05
6.73976077140299e-05
4.96772082074456e-05
5.30567773946245e-05
5.62611231797937e-05
3.63505883929343e-05
1.55277414704869e-05
5.74138413298082e-05
8.20203279526401e-05
4.89461412216618e-05
4.44278835256306e-05
9.5707490856042e-05
3.035517184718e-06
7.69104446575623e-05
4.81537950598896e-05
0.000150436347398726
4.47105945024097e-05
2.37593861800902e-05
8.86034703161264e-05
6.78341933130108e-05
2.94471107332229e-05
0.000132763253449227
4.89246782005363e-05
8.84534659326233e-05
7.06195447357545e-05
6.68017302961852e-05
6.5117993619136e-06
3.13006271576267e-05
3.9293189311253e-05
5.33514715728329e-05
0.000100947193203393
3.15508493193672e-05
0.000121319515984201
7.25943430034541e-05
2.17849071839867e-06
8.59383456191072e-05
9.13177630410939e-05
9.77078954081045e-05
4.0741172116071e-05
3.08323816333293e-05
5.26356372309534e-05
9.09039675585952e-05
0.000140971383236103
6.00489793040159e-05
4.55343667756956e-05
2.17201011783556e-05
4.60876487542349e-05
3.07190958831744e-05
2.70856983539364e-05
5.99797251658224e-05
7.70532301198343e-05
4.95024449650688e-05
1.90177556510897e-05
8.44196200292142e-05
6.52211779902508e-05
0.000121758391173217
6.25264437204318e-05
4.77198888718829e-05
8.36689011089935e-05
0.000111119682053236
9.0845897183613e-05
0.000147479543262011
3.03042204518227e-05
4.20966953376705e-05
7.1470583737592e-05
2.11186788187187e-06
7.16386938410147e-05
8.27265518852723e-05
5.42321843417307e-05
7.15386204853898e-05
7.37713528876237e-05
8.41097764731669e-05
0.000114795137628512
8.81145381814992e-05
3.65202293959705e-05
5.95511916365057e-05
0.000100396425264924
5.38522416450199e-05
2.73887397158149e-05
3.1629461259313e-05
7.42312845479819e-05
6.98140352064065e-05
2.39799992089207e-05
3.32432716856287e-05
6.15300272392172e-05
4.25733024808043e-05
8.08470632547222e-05
7.08456099924497e-05
6.39792411329169e-05
5.26699872921937e-05
4.85402825986345e-05
0.000106891987721012
2.74381568258644e-05
4.58308945857443e-05
4.53070634072485e-05
4.29851048880272e-05
6.97862074754509e-05
0.000101270834981912
3.79666089938631e-05
6.21756036829493e-05
2.22871004792821e-05
0.000108369635339212
2.41369632400602e-05
6.24391601643613e-05
5.94446483415869e-05
5.9634712396719e-05
7.32459017403464e-05
4.42924339611433e-05
9.28353145449324e-05
1.92506721107281e-05
0.000112986834925071
9.82486521270349e-05
8.09889981852947e-05
8.29606507330133e-05
6.78983709648043e-05
6.74793524450446e-05
4.71445726829233e-05
3.7164571989046e-05
0.000106300667718937
9.37197331537125e-05
5.52691166841396e-05
6.83134672944633e-05
1.94186533338686e-05
6.38957965596163e-05
3.08975237094486e-05
0.000138237046585113
5.40961714676405e-05
6.67959661901884e-05
2.84173420797554e-05
6.83840957185337e-05
7.4099925968721e-05
3.28199449132136e-05
6.24368338501726e-05
9.70034050842069e-05
8.74370722694968e-05
9.18683829882122e-05
6.96101431932176e-05
2.18524659406022e-05
1.05269545935364e-05
7.89006057904211e-05
8.40253979810445e-05
3.63173391542906e-05
9.24085516550819e-05
6.9459869135364e-05
4.97690044760075e-05
4.73530172106827e-05
1.3535388115144e-05
5.00737874640216e-05
8.0870711719116e-05
-1.49583845909923e-05
0.000131074035922432
5.62033992330072e-05
0.000104340613926569
4.41193684444511e-05
-4.42349979120229e-07
4.15395466224567e-05
5.18613147349833e-05
4.95519791069685e-05
6.79511982640799e-05
5.53522903259456e-05
4.54281115171974e-05
5.98541636226006e-05
0.000101640935078477
4.58838005846357e-05
4.57027474811975e-05
0.000115654907398478
3.82198353603863e-05
1.55993064563397e-05
3.44660177442535e-05
9.02813795883292e-05
5.32467184123859e-05
6.88304656415373e-05
5.21395124026731e-05
8.28216851394674e-05
3.5949256098853e-06
6.29584811333681e-05
4.73571445668648e-05
3.77798091819581e-05
6.94995246091719e-05
0.000100273357048825
6.5608063898946e-06
3.4571278211689e-05
7.81043092575926e-05
9.52300560129505e-05
7.75456434684315e-05
5.08277168285654e-05
9.8941562501225e-05
0.000102793707617279
6.95238593657011e-05
8.22753383895465e-05
6.14444667456937e-05
0.000112789207050631
6.84087880983514e-05
1.2328051203074e-05
0.000104712961159628
2.7380077966883e-05
3.99271558752199e-05
5.16215102457777e-07
4.84440088223344e-05
6.21770425979e-05
7.06276865795964e-05
8.21472298362904e-05
5.2152995567094e-05
3.5124813586576e-05
4.13548076385981e-05
5.13806660692159e-05
-1.1889599136587e-06
7.99595584694533e-05
4.20243689056979e-05
9.80287416090612e-05
8.97919084101063e-05
3.32805723361967e-05
2.54223003614441e-06
9.13910506705811e-05
6.44220921037743e-05
0.000128984388436438
8.22090288420549e-05
7.59884206452182e-05
1.15734506338989e-06
7.53371573415705e-05
0.000101594754438804
7.02168708375219e-05
5.53741518426609e-05
8.79331543787137e-05
0.000104649922139869
7.10657426602497e-05
0.00012815635353869
7.95429293303162e-05
8.06000411837738e-05
5.54605711322127e-05
9.04853970316283e-05
6.17335856278579e-05
7.30486125196828e-05
0.000105029576031892
6.25104960274537e-05
2.99208765614589e-05
4.99171289743533e-05
1.89580634250109e-05
3.74826006839751e-05
7.27096988896932e-05
0.000135702944664702
0.000120152129021433
7.74943535005852e-05
9.67088889858872e-05
5.22375910938108e-05
6.73015462714841e-05
3.21487103685491e-06
4.40911821429092e-05
-2.4483305945931e-05
8.43359077647021e-05
6.49870960711681e-05
5.92753630452558e-06
9.51088611137162e-05
6.67132460447449e-06
4.47972804208156e-05
4.78710787244596e-05
7.04193900632562e-05
3.65132289526003e-05
-2.27896236920183e-05
6.23330405418542e-05
3.16815337999812e-05
1.85448611299257e-05
9.59834282940396e-07
7.38836162599532e-05
4.84029575967849e-05
4.00137936856261e-05
1.3883394190102e-05
-1.18749696550355e-05
8.38666919296515e-06
-1.70841483097705e-05
9.82587842778939e-05
0.000112139755584249
5.84619195276467e-05
4.2607813130131e-05
2.72929040173439e-05
5.43064571569902e-05
5.40171817598462e-05
5.5790275721097e-06
2.76342307857412e-05
2.95200379295038e-05
8.26364515453577e-05
0.000110247758236155
9.04844224544889e-05
-6.24175408678742e-06
3.90664627305848e-05
9.22031363884465e-05
8.17898271834354e-05
0.000121456118209961
4.79384027847922e-05
6.36266452816343e-05
9.79227338761039e-06
5.09675243838817e-05
7.81703965473727e-05
3.07318041887939e-05
1.60335457700051e-05
6.22654282921548e-05
4.19098807152272e-05
2.88744318530309e-05
3.4102863542793e-05
2.51762122132403e-06
-7.30391614156892e-06
9.22317094771873e-05
-1.60153476439732e-05
5.66749577208077e-05
0.000106656739770208
8.84943091453715e-05
6.58098781728191e-05
3.73727235009487e-05
4.90487283180369e-05
5.71393852635693e-05
9.83468830165577e-06
2.55837584394867e-05
7.24194330624311e-05
0.000119404760600167
4.73192481768912e-05
-1.37762669506986e-05
0.000127732137316157
4.95741519506945e-06
1.7948784676277e-05
6.25238485296858e-05
6.53928013842177e-05
4.23724301049079e-05
5.62281267259607e-05
9.51518147736162e-05
3.67228122012234e-05
4.66301358947003e-05
6.42899966021316e-05
8.05026430510865e-05
3.32895588636769e-05
0.000108954559196537
4.2496166360504e-05
7.16216922768862e-05
-7.00616471456371e-06
4.54412529465591e-05
0.000122005458239744
6.54272730528164e-05
5.13566768881087e-05
6.44493870481477e-05
8.15588256669253e-05
4.74108724086888e-05
4.43738070958603e-05
8.26779880576217e-05
9.25451994394828e-05
0.000114904171529392
0.000104808014368895
4.25273197959087e-05
9.46588898950181e-05
-2.70304310804319e-05
8.74617955204286e-06
3.34321180538231e-05
1.8524893451969e-05
0.000104765690018651
8.23844099503444e-05
5.6216288622855e-05
6.48864065321637e-05
4.96269081581593e-05
8.09876131699413e-05
3.03999514371782e-05
2.99257131844378e-05
2.46343002588265e-05
7.94938246371867e-05
3.62345185792626e-05
9.44026213421124e-05
6.70955819985412e-05
6.05012020904489e-05
2.54683785649824e-05
0.000111808271292157
8.29430298288138e-05
4.8555847905354e-05
4.72220819361597e-05
6.96369407915379e-05
5.53486112246872e-05
5.59056859305408e-06
5.06016998373402e-05
0.000102792447666064
7.03540914024671e-05
-2.10413732615197e-05
3.47796875467039e-06
6.19765597359498e-05
4.61599743205458e-05
2.9133889117537e-05
0.000111574394057522
6.8459190654807e-05
5.56915062748585e-05
6.07797675926096e-05
6.31902127953863e-05
7.4961924159744e-05
2.70904840838646e-05
2.36728243232901e-05
-8.33527088664751e-06
5.21921216964939e-05
5.55998478161498e-05
8.0520788319885e-05
5.75075724174595e-05
7.92600307285466e-06
0.000109924751459463
1.66154312201373e-05
5.92841419734156e-05
6.64013741986405e-05
7.74556072349217e-05
9.84743583101882e-05
3.3516796907746e-05
3.60360196006762e-05
4.13977906133878e-05
7.51718114691591e-05
3.38684235295743e-05
8.55687985738584e-05
9.49796186321069e-05
0.000102095639152382
6.5751089619817e-05
5.95153583184468e-05
0.000125131434860805
4.87047610472908e-05
9.99100441033568e-05
7.07879513833209e-05
8.10351384615988e-05
2.54556323490743e-05
7.6632950772334e-05
2.9209919113293e-05
3.41944130637844e-05
7.50950332487888e-05
9.88739824895267e-05
7.13722519634261e-06
2.05266126844177e-05
6.33297853358825e-05
6.38240806616804e-05
7.73089649015301e-05
2.30766229377555e-05
6.09394560452799e-05
8.90874851268391e-05
5.25295531644304e-05
5.39072758641358e-05
5.54497371126247e-05
3.37579789493549e-05
9.06614312999722e-07
3.16757055102447e-05
9.2260719913258e-05
7.58521606683317e-05
-1.2737980667757e-05
0.000114373757388382
2.67223080180453e-05
4.88195492179744e-05
5.99684459745524e-05
1.94565498281226e-05
5.46464309036822e-05
7.78097579244843e-05
1.10989230112602e-05
7.3368151330063e-05
2.01314754193158e-05
2.55046273670939e-05
7.11621184141944e-05
8.10122806448528e-05
7.42972852566073e-05
9.31756562482538e-05
4.10105429731264e-05
-2.74228451359769e-06
0.000102923001368775
8.93308872177893e-05
2.67168034638878e-05
9.32877996072173e-05
6.13580556181123e-05
0.000113788547659535
2.9376264309695e-05
6.33313009477204e-05
5.40635394962623e-05
0.000125034544954611
7.86257787246544e-05
0.000105576038075299
7.8656920843186e-05
3.27804648568875e-05
7.85886625134705e-05
0.000117230671884582
1.71801309258297e-05
4.41831356754725e-05
6.33096089481235e-05
4.1043774114089e-05
0.000138209739429306
6.32330880738918e-05
0.000122546889138565
7.41562509695071e-05
2.93245428035859e-05
-2.22228782818753e-05
1.16443424387328e-05
8.86453841146232e-05
0.000111699276719734
0.000117446673181892
7.12311297314081e-05
9.45941471698051e-05
9.48455963354391e-05
1.57927050116959e-05
5.72482488872981e-05
5.26047771903279e-05
8.24098060500012e-05
0.000126902281164258
8.60717196039574e-05
5.45425630954803e-05
0.000114351017221741
4.10607212228913e-05
3.78457883325111e-05
3.53202410141684e-05
5.93209378455064e-05
7.49818295083442e-05
3.97893105654344e-05
-3.38498383712747e-06
-3.23769262697361e-06
7.90219313865882e-06
2.82213327332211e-05
5.53351376010427e-05
8.06530340972285e-05
3.40404300057827e-06
0.000105090814218135
9.33878244461426e-05
9.13974798356842e-06
4.04451454660609e-05
4.42021843843997e-05
-1.39079653136902e-05
7.12113382473993e-05
3.91996944922582e-05
9.39856680973125e-05
8.35933952448161e-05
2.17225404433227e-05
-1.38329920805288e-05
7.27678014913003e-05
0.000105684074219316
2.48938438210738e-05
4.2341622544393e-05
6.27383006197882e-05
4.51472816554631e-05
5.84961467780943e-05
0.000111104526467112
2.35622023636974e-05
9.54096286403841e-06
9.26671675479703e-05
6.95761727919448e-05
8.03184480120252e-05
2.13298758632107e-05
2.83917013011491e-05
0.000109277022586745
1.27315414982702e-05
7.35220608109533e-06
8.93685332458084e-05
3.4953193192317e-05
-1.28890823283112e-06
6.94329801690257e-05
7.27132623017534e-05
6.8325475177324e-05
1.01591372516654e-05
9.86311873066841e-05
7.90294577679808e-06
0.000104907286522411
7.10473481290682e-05
5.6529378452956e-05
1.3235722104764e-05
1.58602012281621e-05
0.000106478212176806
6.88320887829587e-05
6.1316648803154e-05
0.000157955989921352
0.000113186878003829
0.000116985299458516
7.97454865106829e-05
-1.18128244368126e-06
8.75855982138468e-05
9.59977381193981e-05
0.000102462585704688
0.000116924106567835
1.03655173192284e-05
6.1518244361321e-05
5.86451570029658e-05
5.86519470670792e-05
8.83017770920713e-05
7.91957768451742e-05
5.22208558418137e-05
5.57846685640676e-05
4.43464738940702e-05
1.26918205584039e-06
4.55895753876683e-05
6.35865803948768e-05
5.72497774015603e-05
5.43882876187977e-05
8.28436783961447e-05
5.08587780641903e-05
5.49204413440145e-05
1.29711551510372e-05
6.74789524584277e-05
4.60204269722256e-05
8.73865802129356e-05
3.53548763275048e-05
6.87687751174784e-05
3.71784578851686e-05
6.25462464510894e-06
3.39454014470023e-05
-1.58013812699823e-05
0.000109787713703826
5.11431610009785e-05
2.52776327708264e-05
7.61609860268534e-05
7.52815735354893e-05
2.91855249010209e-05
4.71948165158259e-05
0.000109765406139131
6.35320116464353e-05
8.67856539775761e-05
0.000107949620240167
7.67807015334915e-05
2.7300891672549e-05
4.97499523477935e-05
5.47110745364003e-05
4.07836292688526e-05
1.99448143370003e-05
3.40124886028452e-05
2.2264404980833e-05
6.15927892943016e-05
9.78310076832905e-05
9.83857116967503e-05
8.33401288725154e-05
9.76846546573374e-05
9.54706038091964e-05
4.70195272671567e-05
5.44453971926537e-05
0.00012254112455682
3.66465804058984e-05
6.22099170198466e-05
7.21224372187583e-05
6.82211495489222e-05
4.99030089760716e-05
4.25493220753195e-06
2.16510656122996e-05
0.000101056576909882
6.44658883793317e-05
7.17183910873446e-05
2.9397330729415e-05
5.32354998475165e-05
9.31294918890862e-05
4.41212855144325e-05
4.63718958208115e-05
5.15307714602397e-05
0.000131021111080454
5.02482617823069e-05
5.48228313569413e-05
5.67539048797285e-05
3.50757439933725e-05
6.16949996154583e-05
5.65971102920563e-05
0.000106469352445431
6.09692761043742e-05
8.12998867528808e-05
6.08884836251213e-05
7.96408611029125e-05
5.07241085432779e-05
4.31481319835854e-05
5.0123047015944e-05
3.61212323201269e-05
3.29619162337314e-05
0.000115705571848654
2.09462162213248e-05
4.54795468541637e-05
3.06457547062473e-05
5.68663967828531e-05
3.12276782105287e-05
0.000102670778202627
3.24986919189439e-05
5.16431543782948e-05
6.18170077449325e-05
4.68849954851763e-05
3.59598322575785e-05
7.02822494514167e-05
7.84736315713173e-05
5.95249065412031e-05
4.6293462754419e-05
3.25800771240146e-05
3.00072837537278e-05
3.55340600990243e-06
1.46997265359435e-05
8.30491726524289e-07
3.48924604805366e-05
4.27998326526903e-05
7.42638198712937e-05
4.59629559606704e-05
7.9245529549141e-05
-1.56232672360126e-05
4.95655912232409e-05
9.85296208280349e-06
4.97466901250805e-05
3.87839359132044e-05
1.7279294436493e-05
4.32010914276239e-05
0.000122921129644182
1.25901841083598e-05
6.21894855749356e-05
6.64193438635336e-05
7.06009799005725e-05
6.56045489578618e-05
2.66290088253861e-05
5.04569075654181e-05
5.68968112393476e-05
2.65037877633243e-05
6.27432980109436e-05
7.87301456506838e-05
4.57358520227876e-05
6.8653779344875e-05
5.27737082052255e-05
3.63043399873374e-05
-5.90591517200548e-06
9.41884162764508e-05
1.28896698915007e-05
5.14361112615096e-05
3.46678290671953e-05
4.57434977310397e-05
4.12634551242287e-05
0.000105344899229869
7.58317967368669e-05
0.000115755405294374
9.91612727930123e-05
2.47082702356593e-05
3.48792311059674e-05
4.94362384589172e-05
6.6425606842248e-05
5.48323602289479e-05
2.27211221483026e-05
6.02676688163817e-05
9.36702043420636e-05
5.41607956092396e-05
7.94637752851231e-05
-9.30879812597935e-06
9.78967510725257e-05
7.38683318749596e-05
9.0945723734237e-05
2.59630317431673e-05
3.81590726372657e-05
1.97102628394092e-05
6.9387731514472e-05
2.83000379651451e-06
6.25980055290109e-05
9.90278563785881e-06
-1.554132550568e-05
2.14704270798126e-05
5.56984251244259e-05
8.00317608146529e-05
7.69721410017685e-05
2.45143981888645e-05
7.48512679668263e-05
5.55822133778337e-05
5.35125341774535e-05
5.0566373812557e-05
7.5301687837761e-05
3.86328151554791e-05
2.92482922707217e-05
0.000124474821245053
2.83682040579557e-05
6.57392266608869e-05
9.69091181743845e-05
7.29671278644668e-05
1.03510196661912e-06
0.000100982664639153
7.57677078746631e-06
2.97382093999904e-05
9.1026150644755e-05
5.53452391280616e-05
7.04764083837092e-05
3.9942045816298e-05
0.000130257254387624
3.83540258523715e-05
4.46367746467733e-05
4.00759396825195e-05
5.6404468831805e-05
5.61042501627487e-05
3.35013370210951e-05
9.48033488905056e-05
8.3052963606653e-05
7.27978760735108e-05
3.24285676040943e-05
6.98596475315205e-05
3.52426739026792e-05
7.22943314659946e-05
2.18866272977193e-05
4.28390990218675e-05
2.51032099173059e-05
7.27086382089142e-05
7.1343730787641e-05
8.00247932729015e-05
6.05957098125671e-05
5.71097432287894e-05
4.66066574791972e-05
4.67232566418922e-05
4.81326063467875e-05
3.31283353592521e-05
6.51836660453461e-05
6.34590879458791e-05
8.08574457420667e-05
8.53230016084426e-05
7.36618816721918e-05
3.29787893477209e-05
0.000103003408557095
6.93973191321836e-05
4.56253442655443e-05
3.4879007089723e-05
6.82524804140355e-05
4.91501271850463e-05
5.24163192398278e-05
4.24356928214372e-05
9.06880395157293e-05
7.58693515782579e-05
8.37149790392927e-05
3.84574515518592e-05
4.95172614619274e-05
5.67618717279025e-05
7.25510548183679e-05
2.72513979825011e-05
9.09499282344658e-06
7.85641398670074e-05
0.000109183026845331
2.01223104782972e-05
0.000156854712323167
4.84753768449298e-05
3.45635117130744e-05
8.18358107537195e-06
4.08600057137065e-05
4.35217506189111e-05
1.38652310231196e-05
5.24690205045597e-05
7.80448883319087e-05
0.000110966933067257
2.23916615258686e-05
0.000130636536098092
4.35765444644197e-05
0.000111845444160931
0.000103095191350762
6.51744531547995e-05
7.32146619786579e-05
7.12442385370434e-05
-1.00377654699809e-05
5.70703702593001e-05
3.43934461097402e-05
8.28582617592826e-05
1.70669286377012e-05
6.82434229696871e-05
3.65967229891422e-05
1.55542869848721e-05
6.02142879623486e-05
3.62585966021867e-05
7.41371504492321e-05
5.190913207147e-05
2.02557489821843e-05
-3.18876181926264e-05
8.59815237853539e-05
5.86815103614162e-05
6.77497013758109e-05
4.23871997137827e-05
5.61139286050488e-05
-2.79652393846822e-06
7.30685823506225e-05
3.8136204435227e-05
6.14223994403639e-05
3.42101883715935e-05
4.79865080774478e-05
5.10135263074905e-05
6.09078661970945e-05
-1.28911108277955e-06
3.01519458622637e-05
8.87835514853723e-05
0.000142593971953931
3.70671512050364e-05
5.80112835143894e-05
6.60241998634943e-05
5.4235948938636e-05
4.05537900593901e-05
3.95810298613174e-05
9.13063131446427e-05
2.25678893495277e-05
0.000117026865450462
7.28856507341381e-05
0.000121598827757344
5.17913017467482e-05
2.30610790875057e-05
0.00014612071636212
6.62889664818555e-05
9.34119529949274e-05
4.76251017690055e-05
0.00012053688918619
7.95341685597015e-05
8.18680602572231e-05
8.39461837597098e-05
0.000125455999899986
1.75374099627691e-05
6.83422886317936e-05
1.33365919049637e-05
0.000114404445898611
8.56477475584609e-05
9.16435589778835e-05
9.05586177072736e-05
3.64310948884283e-05
1.57122391782304e-05
0.000108447657840094
6.73758790274895e-05
3.65276123425648e-05
2.21772302509159e-05
3.05884344914374e-05
-7.20814811666225e-06
6.44959790824415e-05
6.74920929021091e-05
5.91864038354733e-05
6.28453489360824e-05
2.11847346728499e-05
0.00010581510772053
5.29317404057335e-05
3.00987730383912e-05
6.11827435059845e-05
3.5915837650235e-05
3.6309430991966e-05
0.000133269513115824
8.93182142871378e-05
2.14505546036918e-06
4.25506398952108e-06
7.93999094424969e-05
6.8627269837079e-05
0.000144792077235347
6.30977222575632e-05
5.28183267154935e-05
4.77976566449582e-05
3.52259040042909e-05
3.59928702679386e-05
8.62269785311853e-05
4.57022009024357e-05
3.20243804692839e-05
7.46590588992432e-05
5.67373020213503e-05
2.54129039278927e-05
3.64816821683706e-05
5.7041975120386e-05
5.61595442785279e-05
5.92124597875129e-05
4.1991693206946e-05
3.92446118421225e-05
1.93621245733325e-05
-2.528464564658e-05
4.21303968273608e-05
3.79461661540941e-05
9.75364443891611e-05
8.36114890796878e-06
5.99559072341626e-05
1.84640705859834e-05
7.66796157497424e-05
8.26320746685417e-05
5.73285915369206e-05
7.34747987862504e-05
7.07875760302077e-05
1.93842495746968e-05
0.000114288073867948
2.15481875906061e-05
1.2416849134028e-05
-2.1541539289627e-05
5.19778884051722e-06
9.73461564876002e-06
8.36081338960912e-05
2.75263113024894e-05
4.25066492074852e-05
7.77824623145079e-05
2.91132015934257e-05
5.32457255898073e-05
3.91346716170693e-05
4.47863583665822e-05
6.84091662304391e-05
0.000112384440277287
7.46960223945989e-06
3.18226287908146e-05
2.42631425060474e-05
6.71772851393194e-05
7.65012862686576e-05
7.73243776128827e-05
7.96406459856222e-05
6.77724582177512e-05
1.99977072023509e-05
9.24793920511302e-05
6.88314546178159e-05
2.75054486612313e-05
7.13315891751093e-05
0.000114566920848182
9.07220379601929e-05
4.02219282613205e-05
3.84053579809908e-05
9.34494676960379e-05
1.45719687608201e-06
0.000114849691885179
2.23590838362318e-05
6.40091147373264e-05
4.00733593763421e-05
0.000116728035428179
-1.38517911436693e-05
4.11050761583723e-05
9.88735881663863e-05
8.03283511953714e-05
4.74621994263504e-05
9.97735488601722e-05
5.20312487937155e-05
4.66514533427696e-05
8.57010581736507e-05
1.78346035828893e-05
6.22188653830775e-05
0.000102416835522245
0.000110244258795638
4.03217983656142e-05
1.83090697780411e-05
4.24471201838524e-05
0.000102691604291069
7.60178272338354e-05
9.43786877826444e-05
8.17645803068813e-05
2.62921957069274e-05
6.52317123590961e-05
3.05301300719818e-05
2.7785758948546e-05
4.38683432699034e-05
7.03087047084428e-05
7.57991708556877e-05
0.000101052853491295
9.10604834488222e-05
4.84970964609227e-06
2.32975179576031e-06
4.0189191879691e-05
2.35900188489546e-05
6.63821811775948e-05
8.93679344285562e-05
3.91312699785604e-05
2.53401402673743e-05
0.000107973678350111
0.000149214369365271
5.10109953192901e-05
6.09274739892721e-05
7.77685731209142e-05
5.23054688542006e-05
9.04274225823499e-05
5.89199001484031e-05
8.48562103139728e-05
6.33008032030146e-05
6.03348291134443e-05
1.7320173068389e-05
5.01611003236221e-05
0.000104614125486647
2.41204633454304e-05
5.4933824655635e-05
7.15500509467299e-05
5.99079988415516e-05
4.41499112187768e-05
1.74461017294955e-05
6.1521358721353e-05
6.00827099741707e-05
3.4924449485568e-05
8.911978484423e-05
3.47597600856975e-05
6.42408575287969e-05
0.000105857799740819
7.97094067416842e-05
7.43493045714848e-05
4.84984513450879e-05
5.6450705125834e-05
9.01079710729562e-05
4.98538608988465e-05
5.68145437868845e-05
6.73873705090865e-05
5.01833161950251e-05
3.41886778857108e-07
-1.9165343087719e-05
5.43693338280281e-05
7.77773821008646e-05
5.94044939044651e-05
9.77517805559754e-05
3.0606023700747e-05
6.02533994718022e-05
7.46330918880731e-05
5.81175584285251e-05
0.000102041593783475
7.35611309366245e-05
3.10662927913991e-05
0.000101643785847151
1.0769367792221e-05
5.3625917499552e-05
5.80790954447069e-05
6.26568474574654e-06
2.63431763048095e-05
7.33970567918024e-05
0.000107409068965808
0.000102727689017165
-1.52433018819259e-05
4.28623710058199e-05
1.54736329069848e-05
2.60081792937044e-05
0.000112154208140381
6.61176505248715e-05
8.64950846311818e-05
0.000110787434307934
2.87237619328598e-05
2.05678549301241e-05
1.24301670945631e-05
2.29387826035504e-05
7.73142101208888e-05
6.41950124150624e-05
4.50947894135166e-05
1.75803664097198e-05
6.58480939349314e-05
5.80326899190351e-05
8.84395200924397e-05
0.000107953197547746
8.3978457096147e-05
0.000136494821129547
5.77562347826024e-05
0.00012333554474877
3.98699853649643e-05
0.000114756136372458
7.19570233579812e-05
4.81147239380794e-05
1.25864384293056e-05
0.000109035099905246
6.10111581131537e-05
6.34930148584843e-05
7.87915407863254e-05
0.000107272570612196
1.80206129555814e-05
1.30399331199264e-05
1.64025478807214e-05
1.59181149908466e-06
2.62539963057626e-05
4.26401293529217e-05
0.000113911905012405
0.000103199255408882
8.02316910650286e-05
6.06399400022121e-05
6.30208508815828e-05
1.52208416463429e-05
5.54170109985017e-05
9.55823868349203e-05
1.01879838412055e-05
2.80720702749352e-05
3.83198547126263e-05
3.2442004867885e-05
5.56868536233588e-05
-1.88817969403934e-06
8.94432313850226e-05
8.13715356981731e-05
5.10872575757375e-05
4.77071422087467e-05
7.48151465606676e-05
0.000116878386023484
3.2977086452374e-05
4.04910290927655e-05
7.04392192574985e-05
6.1792498874929e-05
4.14133847156942e-05
2.59544447815171e-05
7.59760768926539e-05
7.38791262700655e-06
6.09717134544984e-05
7.29486984804561e-05
4.42048327513334e-05
7.72174869799762e-05
3.76669225768129e-05
0.000114128617163799
4.83186575959432e-05
0.000110405347278854
7.87947474290897e-05
7.21521481703127e-05
8.11827771312196e-05
7.09916511539563e-05
-8.97116233488379e-06
3.66042761587177e-05
0.000100255844948037
0.000123629501271984
8.1839690184958e-05
0.00014000640162465
0.000124507443545625
4.51128661829938e-05
7.59673728474835e-05
4.71126364152876e-05
9.03409613638931e-06
5.32490465326023e-05
0.000111017240249972
8.04217464210133e-05
2.50657315206304e-05
7.59649874019867e-05
5.50607051616805e-05
0.000117090715828546
0.00012360363051972
5.43145026397354e-05
5.80847240722244e-05
6.2365866642402e-05
2.7169201139806e-05
0.000106343471869726
9.82969548528222e-05
4.94336971551373e-05
7.63252804372146e-05
8.26092142969992e-05
6.77376192200595e-05
7.22735186480962e-05
6.17758467881367e-05
5.69966239453861e-05
3.40525285951495e-05
5.17949602116932e-05
7.73973214073027e-05
4.18136044418148e-05
7.70612237472865e-05
5.63452426153907e-05
4.72163672304354e-05
5.66278212815595e-05
0.000128772388787094
8.30014425408512e-05
4.09618212541367e-05
6.11188816327924e-05
2.05950410586032e-05
7.67955433759371e-05
2.71054080322727e-05
8.60397597262578e-06
0.000101518367365788
-7.2493278368171e-06
9.28973019751264e-05
0.000131674794540728
4.00863356129827e-05
7.00041189441358e-05
7.34944277983266e-05
5.90531992546975e-05
-2.40457846861162e-05
4.6980468337148e-05
5.75012949303124e-05
-2.59870335203792e-05
6.07879711365762e-05
8.5556335641043e-05
3.9772643505836e-05
4.60063465056861e-05
0.000103964694113459
3.46162628043405e-05
5.35672149941336e-05
0.000126330733050647
4.326299226959e-05
4.78633870620981e-05
8.23788880800526e-05
5.93479760026396e-05
3.04678243242239e-05
5.17278323796152e-05
9.78833414622478e-06
5.22860865985538e-05
5.03494779551169e-05
0.000104274832821244
9.87209824345697e-05
0.000108877658713359
0.000100733502670238
7.81911929552677e-05
4.73287926639486e-05
3.26958043514375e-05
3.34885589651302e-05
7.93891423651295e-05
8.1122100658353e-05
0.000109676099908441
7.79699956763031e-05
0.000103048082369506
8.65257048916768e-05
5.7304935187389e-05
1.63176261455818e-05
2.44141514129484e-05
0.000124566264828912
0.000112274962759567
5.36507985956868e-05
9.40785885001089e-05
2.82254136181487e-05
3.96798780655636e-05
3.30187832989315e-05
-2.29687787176115e-05
4.73555409071044e-05
1.98857534462255e-05
-3.2818324758512e-06
3.29672509689639e-05
1.85948482105575e-05
8.6480829802869e-05
9.08842994705162e-05
0.000108512308502657
3.20346486318741e-05
4.90525436930311e-05
7.93896765000105e-05
9.30294379139503e-05
6.90890184580272e-05
6.44594154583101e-05
8.01906448152752e-05
7.49162269984482e-05
9.22789257857256e-05
7.97677714912909e-05
0.000113476167424366
1.92257015239093e-05
6.78516513759709e-05
8.66727140176492e-05
4.90901854333695e-05
6.96735340916429e-05
5.82072152470937e-05
8.16312102880221e-05
5.70387618652099e-05
7.79168236013357e-05
4.31615547328738e-05
5.10092871231071e-05
5.93542724727372e-05
5.2258158042699e-05
3.00666728354854e-05
5.50723964361754e-05
9.08910304003209e-05
2.41960559810045e-05
5.11839519329865e-05
7.13309645756835e-05
5.30534680084314e-05
2.759830473658e-05
3.58407363784368e-05
2.93078838948075e-05
7.36491001265376e-05
7.93992797924056e-05
6.3262379814696e-05
6.27475709611808e-05
9.19559582207485e-06
3.12389338479979e-05
5.71715573441115e-05
3.95670225489764e-05
2.22216613254531e-05
8.20870492076758e-05
6.05460027183173e-05
9.22586572963673e-05
-1.51382809011668e-05
5.2941324524499e-05
5.68273632782595e-05
7.1061513546562e-05
7.68523416786908e-05
0.000116052291637141
8.01533116290092e-05
8.54687730957108e-05
9.54616575024952e-05
7.6240805480642e-05
6.96064819372447e-05
8.34688655546038e-05
0.000116236975794472
4.29209468258323e-05
7.40344790758789e-05
2.99540402578488e-05
0.000123176472287105
8.93740007753046e-05
0.000119946418341667
7.43113102819996e-05
8.8398611794435e-05
5.73889397454251e-05
2.96612793259869e-05
0.00011276072319308
6.03160722828562e-05
6.76190391446957e-05
1.72525242946386e-05
6.12342881980033e-05
8.81020730987118e-05
4.09376633888281e-05
3.49178288502787e-05
7.74985197751377e-05
5.6082048109597e-06
8.53670117516303e-05
7.89371013825196e-05
4.57974165327084e-05
4.28528427649776e-05
1.60142911265333e-05
8.98018972242186e-05
7.98897059957322e-05
3.59585193394942e-05
3.97379536350201e-05
3.60315367671681e-05
4.5555105829281e-05
0.00011062054135535
6.39432653023421e-05
7.2931857717715e-05
5.71964968191543e-05
7.10828676588527e-06
0.000104867988156265
0.000107559092365697
5.31963852562906e-05
2.75372317006564e-05
2.86484404382241e-05
3.73010989329771e-05
4.38640011236328e-05
0.000102034694927629
6.42139514830087e-05
0.000157716563240915
5.13992663039137e-05
8.6496791983547e-05
1.40710201596551e-05
6.55697801520338e-05
2.19303541609932e-05
3.44436384157882e-05
1.5270797249257e-05
7.72615038449539e-05
3.21107180866138e-05
1.57314971167414e-05
1.52583870954014e-05
5.19115054526383e-05
9.19976167472213e-06
3.68052117068214e-05
-5.42103432227287e-06
6.48150485691674e-05
1.40204907844801e-05
8.21565631115171e-05
2.98436850629327e-05
2.86655845607086e-05
6.12074087469347e-05
8.61647294692815e-05
5.5360186522731e-05
0.000106428104225961
6.80773357314165e-05
5.74803446806748e-05
7.77161683924184e-05
7.57898974064729e-05
6.56248286728251e-05
1.17052047667004e-05
6.14966143632005e-05
7.0970748777481e-05
5.60806052971526e-05
7.55056358877171e-05
8.8464679071044e-05
0.000102264002885026
8.37371790101261e-05
0.000106495826848674
3.51329498387985e-05
9.0155738225523e-06
9.74894451243124e-05
2.42575941014961e-05
4.24758169050205e-05
0.000108290196582166
5.26787810606484e-05
5.19385045301356e-05
8.96410589373993e-05
8.62147957269649e-05
0.000114200296769829
5.20153003953228e-05
-1.2971776975972e-05
6.39133700532245e-06
8.4923959263915e-07
-3.67259265637009e-05
-1.22685540342931e-06
7.29579739045356e-05
8.19717049781276e-05
6.63193953805101e-05
3.03174358512458e-05
4.19657555805016e-05
4.35676282309201e-05
-2.0962772569619e-06
9.55293657153864e-05
5.63799246284269e-05
6.03365276060177e-05
6.9714160643599e-06
6.39949703628348e-05
7.62498698755304e-05
6.57223018359742e-05
6.22398341037826e-05
2.84754179074829e-05
2.94441581047941e-05
6.91437579307686e-05
9.82869481789348e-07
4.19540126637994e-05
7.86982953287376e-05
-2.14532752495156e-06
7.36270122503793e-05
1.06628219905672e-05
7.73770040915678e-05
5.0981930420393e-05
5.09534177291979e-05
7.86021298178216e-07
9.10040951218993e-05
7.90751224215233e-05
4.51192459736775e-05
-6.59910510863827e-06
3.40387180596831e-05
8.66413882451475e-05
5.24950252499282e-05
2.12446780378125e-05
7.60919969024896e-05
-1.2231695015286e-05
-1.06480913295162e-06
7.93142179300449e-05
6.98794272527628e-05
2.29201938904104e-06
5.98741172246637e-05
8.5324853710459e-05
5.8774078649401e-05
1.82874425266591e-05
1.34998503475218e-05
5.21547559527176e-05
5.41766450941529e-05
6.82098184197183e-05
4.49529194529636e-05
4.28460864521171e-05
5.43687353934064e-05
-1.70998275004562e-06
7.15635003796745e-05
9.3458418401084e-05
4.37775781418315e-05
5.97060025138249e-05
1.12491024193196e-05
0.00011602884864727
3.60726210746219e-05
6.65620509399195e-05
7.12284301098668e-05
5.5413161122822e-05
2.89446137685494e-05
4.23058104215327e-05
5.4784879206532e-05
7.87212489082648e-05
8.81557898867112e-05
5.03850397539211e-05
2.77010702772526e-05
0.000161751726884162
7.00077994116458e-05
7.37778129559263e-05
2.7841737140566e-05
5.14672123158919e-05
2.06883447634056e-05
2.33404794931345e-06
-2.79849122711335e-06
3.47560570869891e-05
0.000111280565289183
3.55461982803511e-05
6.74950778251308e-05
1.18993475026355e-05
3.41101195765055e-05
7.95574209315635e-05
3.72839645780602e-05
1.72917015032374e-05
1.92196010425106e-05
4.20575652536871e-05
8.10096423480443e-05
9.81730511442962e-05
9.34330303478787e-05
