# Supplementary material for: Research on computational propagation and identification of mine microseismic signals based on deep learning
Source: PLoS One. 2025 Oct 22;20(10):e0334641. doi: 10.1371/journal.pone.0334641 (PMC12543183; doi:10.1371/journal.pone.0334641)
Supplement: S5 Data — (ZIP) [file pone.0334641.s005.zip › 000100800001499.xlsx_0.txt_24.txt.txt]

2.48125760287006e-05
6.63647225026417e-05
1.61793435658584e-05
2.07137929445235e-05
8.32441302045516e-05
0.000104067574112276
8.31340935403776e-05
3.45123003028486e-05
8.82445123619885e-05
7.47524970242911e-05
5.57037167390682e-05
7.81497196003939e-05
5.21831158896073e-05
3.09739341395995e-05
6.85239748398366e-05
2.31676267328915e-06
-4.89244679463749e-06
6.11123515565733e-05
3.08760826364144e-05
3.2269492094097e-05
4.33548878847846e-05
2.46229123392245e-05
6.58760502736911e-05
7.34794395497066e-05
4.90773866196625e-05
-4.90969099211158e-06
4.19020760479312e-05
6.63242260535278e-05
4.27309690247298e-05
7.3186293536082e-05
3.76007216956215e-05
6.16938438471296e-05
5.48316292440606e-05
3.43316733349954e-05
3.44740406616058e-05
-2.53972039391618e-05
4.38530101106952e-05
7.06890608894466e-05
1.09052452556447e-05
2.89752627371607e-05
3.91744705286923e-05
4.81605020734083e-05
7.82969246509095e-05
8.68152199074856e-05
3.657394855307e-06
5.79418782816447e-06
6.2265330205632e-06
3.37478918961306e-05
3.42102908899449e-05
6.85156470683328e-05
4.98754154959175e-05
4.63083063114728e-05
5.29159241517639e-05
5.82063110827402e-05
4.13445333381317e-05
4.24726203662266e-05
8.27088975680862e-05
2.46202181623513e-05
6.45323760535664e-05
7.97842661097328e-05
6.88145786562673e-05
3.43627992598476e-05
-1.37700861390024e-07
0.000110843965433143
5.94543978753232e-05
7.79129085662039e-05
0.000128038331982805
7.36175119392712e-05
9.67248152693934e-05
4.37870799023661e-05
1.75604576478973e-05
1.83748406205997e-05
2.48282008610078e-05
7.47081565919986e-05
7.92833790802413e-05
5.48722799731506e-06
4.39626064251672e-05
3.29434398280485e-05
7.07059601994899e-05
8.5257275923633e-05
2.64997586494008e-05
4.24784053785105e-05
2.68131471719069e-06
3.54497179099099e-05
7.81020886668377e-05
5.32379962134124e-05
5.46650574577113e-05
5.33812160683431e-05
7.27621625931524e-05
6.49326333263516e-05
-2.55423671711387e-05
3.97046829480563e-05
2.95245844859741e-05
0.000131754420623437
7.7673328655546e-05
3.35952000344737e-05
7.63546254585897e-05
3.63685602930514e-06
0.00010621710501845
2.72598743214812e-07
4.75835886177491e-05
8.73620947827552e-05
2.85358805547201e-05
3.99111775290113e-05
0.000101631067719962
7.53977659817482e-05
9.36698601177106e-05
3.10034371799141e-05
8.20533897796297e-05
8.48443633250289e-05
5.44344545108386e-05
6.36183800594977e-05
2.45388406062405e-05
6.75971887725293e-05
6.95439245884739e-05
4.34661168356902e-05
3.44999029332769e-05
1.35842487689506e-05
0.000100248927896359
1.51031475142399e-05
8.18943720646453e-05
6.34728318199419e-05
-6.77807712341138e-06
9.6357793206782e-05
9.35868020593337e-05
4.2851649410899e-05
5.51374874696247e-05
3.9136886416551e-06
5.74655305394987e-05
4.95164302111553e-05
5.17075261921392e-05
0.000141886953341673
4.60040079518022e-05
2.40613630639596e-05
4.46629734501725e-05
6.44421899473349e-05
3.96843501949889e-05
7.19895307853815e-05
5.78469108032612e-05
8.41861894605291e-05
5.01638265118879e-05
5.73157252176997e-05
5.94268548363109e-05
4.52205135277991e-05
0.000103166538664903
5.77951996289208e-05
7.4797448274532e-05
9.41019867184833e-05
7.74945775891391e-05
8.37393364164418e-05
5.52929223531312e-05
6.35535460115256e-05
3.81326136491555e-05
2.64382508070205e-05
4.58272627647862e-05
6.46702034679475e-05
7.78830630308945e-05
4.5400392977612e-05
4.41743033984853e-05
3.00451754086795e-05
2.95339225566616e-05
3.43115458560192e-05
7.00160880599562e-05
0.000138561979479035
2.0703090116726e-05
2.41154417799236e-05
4.28054264751709e-05
2.38800907088154e-05
3.27947518562846e-05
6.76749548640002e-05
8.66295996487907e-05
2.23318880842603e-05
7.39792804176216e-05
5.49486539431102e-05
4.87050945447937e-05
7.78952437620739e-05
9.48375710498461e-05
4.5693225792768e-05
9.11963073892936e-05
2.6853605055808e-05
6.03444432304037e-05
6.54163837573239e-05
2.7507117304258e-05
0.000128923421615459
2.53727647814007e-05
6.68637725876422e-05
-1.29858071415002e-05
4.04736464830715e-05
7.39627673185978e-05
5.89982256503797e-05
7.01383494652069e-05
0.000105138779091632
7.20422744243062e-05
1.81538721772963e-05
5.06435424916586e-05
7.28555150544206e-05
5.74535440140485e-05
7.20984379787838e-05
6.73628028840046e-05
3.18971317727381e-05
9.5484459155438e-05
4.01708705425786e-05
0.000111857723190947
8.10644846063066e-05
9.97649875422901e-05
2.45236730604774e-05
8.27776592119498e-05
3.08388675312382e-05
4.88275237698726e-05
5.28528097776848e-05
9.09927335065785e-05
9.44800730653099e-05
7.53049302759506e-05
6.35525381410171e-05
1.49525151029824e-06
2.37673292421906e-05
9.68236641297248e-05
6.52910178784835e-05
6.40522918165371e-05
5.61503345471389e-05
7.78212790917384e-05
4.52754233296903e-05
2.58306607558644e-05
4.57202632748145e-05
9.31282213847792e-05
6.50282180558808e-05
3.13378501362943e-05
9.48499595776683e-06
8.13591452367462e-05
7.18068165195629e-05
2.23669139021027e-05
3.82395930595505e-05
5.96148143640886e-05
1.24375848479386e-05
5.37637235372149e-05
3.89306218972206e-05
9.93253243634564e-05
5.78960162541734e-05
1.35421575698314e-06
9.05306535398059e-05
6.5584307249833e-05
9.63479040968589e-05
8.40467428316566e-05
6.43091869401366e-06
9.99849164199887e-05
2.12917021521779e-05
4.75321728787505e-05
8.20789362313958e-05
-7.33716542329462e-06
5.66821636720015e-05
7.05949242178096e-05
4.19837765869924e-05
6.51628254497184e-05
5.29283305488286e-05
4.79105420270118e-05
4.91335623427673e-05
6.67338061485573e-05
7.09006835789391e-05
4.27060799555466e-05
5.91265673582997e-05
3.27599325154909e-05
4.96830915696873e-05
5.5024023819622e-05
7.89438078432023e-05
2.81923901267673e-05
4.72579594712317e-05
5.12702657530966e-05
0.000120749096750433
4.34224870045793e-05
2.8166922889106e-05
4.99062450411228e-05
4.30784228476508e-05
8.33626070654165e-06
4.29314905355384e-05
5.7695643721624e-05
5.2859213533618e-05
3.92985178467321e-05
4.67989269279928e-05
3.28935080862793e-05
2.76314308014425e-05
5.16565823347293e-05
2.24346198156409e-05
2.92290455388789e-05
3.68609223327295e-05
7.68439204386749e-05
0.000133672339536771
5.71458006992125e-05
8.5190676092633e-05
3.63860313275442e-05
5.39802148591694e-05
2.43291805424236e-05
6.95493098520237e-05
1.5037095240328e-05
5.34241170391968e-06
5.6710589278248e-05
5.13243512828509e-05
6.62167376876585e-05
3.90213726784502e-05
2.42489221706224e-05
5.76363380417305e-05
1.51439053044274e-05
9.69370269384748e-05
6.08751339927106e-06
5.24251353308754e-05
2.22159008346003e-05
4.63505652212086e-05
5.06304261596956e-05
0.000100536471587924
1.29836376707896e-05
5.61223376845676e-05
5.74652793716857e-05
3.50662006755026e-05
4.36174609898184e-05
8.66096491934902e-05
-6.14000153966579e-06
4.90016202786631e-05
7.14204726357026e-05
-1.3979660110062e-05
4.37063613117311e-05
6.48734462282907e-05
9.14718136225477e-05
6.11192428839042e-05
4.54295534165863e-05
4.36125193231805e-05
-2.80149640757003e-05
6.81626089315996e-05
6.58929463639338e-05
0.000102360516029788
0.000104287609130839
8.07629562891498e-05
2.46627601074667e-05
4.73588762865207e-05
4.24015106796071e-05
5.40504265836978e-05
4.22019835585411e-05
7.38216349828526e-05
2.59723338099867e-05
8.51096944208559e-05
2.78363133975868e-05
4.47849942391081e-05
-1.13801424695247e-07
8.85765158513151e-05
2.07905329484021e-06
5.88265937233863e-05
6.95784767246883e-05
4.82830320497166e-05
6.01547082420505e-05
8.6343088548237e-05
7.33899609569712e-05
5.1676501930193e-05
-3.39329883617311e-06
8.7165311502589e-05
6.71975332123617e-05
4.75664202935066e-05
8.06445869084167e-05
7.44356353014341e-05
-1.34919840764707e-05
1.36314763595884e-05
6.96440989118334e-05
4.06845609596334e-05
7.99213175108127e-05
1.32937818337224e-05
6.55434812011029e-05
4.09061229616114e-05
6.4468911292616e-05
7.39178307210308e-05
4.19982325751517e-05
5.55018469246666e-05
1.61296482508772e-05
6.75074533583343e-05
7.9717420238327e-05
-2.14147129040905e-06
7.2749085945648e-05
7.51894899851975e-05
4.85236118968439e-05
8.96111285638503e-05
3.8296420018593e-05
5.82699254881331e-05
8.58844452056658e-05
2.96655713191454e-05
5.87187582962043e-05
6.43099904528762e-05
-1.04956695209584e-06
-6.46963825530339e-07
5.29356763598033e-05
6.90109975106746e-05
8.50073599657116e-06
6.23951522976982e-05
4.38271764427824e-05
4.98650338546153e-05
8.86231670227706e-05
2.58174485692843e-05
5.34498310609419e-05
-3.1945195194609e-05
5.46721129090963e-05
2.57011253657333e-05
6.71645964541874e-05
5.21816542350494e-05
1.26951627725937e-05
7.6882192640358e-05
2.8971001139022e-07
4.17662269480421e-05
5.72680557531389e-05
3.67089632082562e-05
6.69022769732277e-05
4.08763159703857e-05
5.95703389008508e-05
4.74422195245103e-05
6.05962684521926e-05
-1.8485902511289e-05
1.24699168837714e-05
4.27809966568584e-05
7.09391297734325e-05
7.44092058032709e-05
5.10719000954106e-05
4.02052899106019e-06
4.33208711879454e-05
9.24089834368661e-05
4.61807995119708e-05
9.76247941087518e-05
8.48697521788729e-05
4.904196520277e-05
1.25600705014713e-05
2.64784836570476e-05
6.93310495693221e-05
4.68731245694873e-05
5.63211063706232e-05
3.42624751723132e-05
9.5416986532021e-05
1.86342975077462e-05
5.9748042277311e-05
8.77142769142452e-05
2.0583320591257e-05
8.03243861674864e-05
6.91460277411891e-05
5.70497971625445e-05
7.87800686630097e-05
8.71810577082503e-05
2.95170344877634e-05
7.54884780285105e-05
6.40342079895314e-05
2.23979852942938e-05
2.8278240119661e-05
0.000110057343237245
8.28711788606946e-05
4.86080132847512e-05
5.94990676788192e-05
2.98674778849586e-05
7.58046682671624e-05
7.71332076417978e-05
0.000110033835794277
3.9835695148058e-05
1.83271885197929e-05
5.31686458498035e-05
0.000103756510745853
7.66037577059076e-05
0.000105499266670636
3.20339353642291e-05
7.53597793363702e-05
5.33500496067173e-05
9.10789194133105e-05
2.72744481401968e-05
-1.24170941643375e-05
1.2517190499446e-05
7.16615822529961e-05
7.42379140378369e-05
7.28451415195955e-05
1.88536507663592e-05
6.54257657883595e-05
6.12986380306607e-05
3.97363531528816e-05
5.37275002968755e-05
0.000124746942837469
3.05345442937698e-05
4.48044829134971e-05
8.89581848415242e-05
2.06909520649153e-05
2.43185913873885e-05
7.15188300928554e-05
5.2528522562654e-05
3.13135293023502e-05
4.20397022201173e-05
2.86417298153979e-05
4.29406702625791e-05
7.50693779320024e-05
6.04482189234303e-05
5.75216202266011e-05
8.04170479983446e-05
3.12866126530697e-05
-3.01733019264425e-05
3.98394331678886e-05
7.25587450455752e-05
5.78950793727823e-05
8.12610049899787e-05
4.92326249889629e-05
5.36026245933795e-05
1.31185470411781e-05
3.06722733309669e-05
0.000108670985563608
4.21372230883236e-05
3.07099433356312e-05
4.92078369183135e-05
7.43659444463546e-05
5.86773101522642e-06
2.92576582147311e-05
2.66667426819094e-06
1.82427310481778e-05
1.17570849066666e-05
1.40096146991457e-05
1.1294520341672e-05
5.17648883072096e-05
6.37303392921775e-05
2.14740271925404e-05
4.67229969047379e-05
5.53003039828352e-05
1.11582446935778e-05
0.000113714356574946
8.86613836134468e-05
3.18441665167395e-05
6.1536690325305e-05
4.27803054317009e-05
4.34479248193953e-05
7.5844036785642e-05
5.47044636202258e-05
3.76798380888334e-05
8.49603732316066e-05
4.24183880332973e-05
6.79021287788406e-05
4.40358857886469e-05
7.4380279498627e-05
5.00699908722224e-05
9.36105529400582e-05
7.24392550510388e-05
5.56925716855791e-05
7.70539220220443e-05
4.69572505519586e-05
-2.48245988754071e-05
6.45667799962359e-05
3.3159589253093e-05
7.28488978900382e-05
6.84300239305155e-06
4.37819379700516e-05
8.8254740765327e-05
4.29046121919203e-07
1.55886743674911e-06
7.68841929883046e-05
4.42648162240771e-05
3.47903241866624e-05
5.18474176077511e-05
7.68693828056162e-05
5.33348973461268e-05
4.68119991332007e-05
9.27483939527722e-06
8.92497824371203e-05
3.63709873285531e-05
0.000126606242617817
1.96141719385762e-05
6.86788410412215e-05
2.68028930393784e-05
5.90869393008766e-05
3.72511573786772e-05
3.69065002561181e-05
6.71242823595689e-05
3.03392871459924e-05
6.21319906271894e-05
0.000162379558490008
9.21981337883847e-05
8.50405653509231e-05
5.00981493201582e-05
3.36571782721498e-05
0.000152628901177647
2.54967993517629e-05
7.79172325103342e-05
3.58258075933718e-05
8.24245245012778e-05
3.28553337233703e-05
4.10794531137024e-05
3.14040721793486e-05
3.58579948891031e-05
9.83203898444893e-06
6.62564946072547e-05
8.87529896664527e-05
6.68735608094396e-05
8.73013386257369e-05
7.0544827165373e-05
3.6395640173158e-06
8.38015029140585e-05
8.9220776862608e-05
4.36190772122495e-05
3.2677191149871e-05
3.01013176019095e-05
3.17787555696846e-05
1.51768157875584e-05
2.26734151626767e-05
6.58932731978537e-05
5.37119373575386e-05
6.22015564714844e-05
4.67947942111706e-05
5.64646387088084e-05
4.45480552312717e-05
9.40552063571136e-05
5.60775198039245e-05
1.05392746504136e-05
5.67968246514972e-05
8.75655302001412e-05
6.66976798474251e-05
2.50001596720679e-05
5.02606892774065e-05
0.000109673087160712
6.34607055541893e-05
4.89401972877353e-05
-4.15506141761836e-05
4.50479447444915e-05
3.15329327247943e-05
-7.30977345022208e-06
5.21158435672774e-05
3.02455216993826e-05
4.79033617931198e-05
3.57643372271613e-05
7.3384180701196e-05
2.02082298632641e-06
4.05437575145659e-05
5.33054907428171e-05
6.78821466801975e-05
6.16842108753097e-05
5.37346916188457e-05
6.57375350522995e-05
3.13325878239795e-05
6.47852750317046e-05
1.2143274724386e-05
-4.06656063880813e-06
4.17023472940214e-05
5.62829483380592e-05
0.000118250530945143
9.76469371397442e-06
7.3285489128216e-05
7.13020034684218e-05
4.97630644545591e-05
5.00660523493077e-05
9.74478217854435e-05
2.34849327312094e-05
9.74090408134642e-05
4.49963478470451e-05
3.35444313756372e-05
5.77437407403273e-05
3.78545619650258e-05
9.74971348934535e-05
1.86992833820737e-05
6.51729157824305e-06
2.85719742332751e-05
6.21440359780435e-05
4.43181896002e-05
6.06160302157595e-05
4.56446798968174e-05
7.13353755855046e-05
3.21523402889248e-05
8.59523048646496e-05
-2.55107031457315e-05
8.00655555209089e-05
5.08225254625395e-05
1.47559983143143e-05
4.47932379318298e-05
2.6898073713192e-05
7.84310095433851e-05
0.000100190738623986
3.95271550509913e-05
7.98965912801419e-05
1.57540795833829e-05
3.38477827047382e-05
9.64652921234836e-05
-2.92571224628188e-05
4.76797139253881e-05
0.000100297978760695
7.78889081076439e-05
5.21147144609588e-05
5.11562343711109e-05
3.86864781854585e-05
4.84922154551522e-05
6.88180560179359e-05
8.50162281754308e-06
3.2125857075804e-05
7.49337005348592e-06
6.96298498503813e-05
5.05887830625052e-05
3.57667278800761e-05
5.08140562711728e-05
4.52833254543819e-05
5.19434316462381e-05
4.24751635138874e-05
8.72938837459395e-05
3.42785424213745e-05
1.25381676841892e-05
-1.70384839549543e-05
7.24973650673245e-05
0.000121625529526315
3.54931501587091e-05
3.15189294549628e-05
5.97205149076448e-05
9.37833119667705e-05
3.33189031318076e-05
2.67688949867526e-05
3.90348653585922e-05
7.53770421161535e-05
6.81947867769237e-05
9.15295906189418e-06
3.92821070352679e-05
1.81339796219066e-07
0.000100750046731716
5.84731983513979e-05
0.000106700173582037
6.13527874100432e-05
5.83888351688384e-05
4.26781617757977e-05
4.71445187029326e-05
6.07700793908382e-05
6.14428853368534e-05
5.79480853749684e-05
6.43926802050585e-05
2.83302013468426e-05
7.18101917479519e-05
5.50979163186971e-05
2.85322421908041e-06
8.58007751762893e-06
2.35011285958874e-05
1.51067783668181e-05
2.65517941369624e-05
4.48230063172575e-05
1.08397742190317e-05
9.25184541594811e-05
3.94273746606842e-05
5.98064252546538e-05
2.57368263235836e-05
0.000102073930444951
7.35960460053208e-05
2.28505633592774e-05
5.92895733218302e-05
2.20422938560732e-05
3.23977177158165e-05
4.75153935691161e-05
4.20530966526113e-05
5.76436595495783e-05
2.78889840836811e-05
4.79378406170167e-05
2.606945511591e-05
7.72505917931966e-05
3.96463394066686e-05
0.000102446984538813
3.36686824793857e-05
8.48784810253148e-05
0.000121502522340508
0.000106463978383621
5.11724077084443e-05
5.66424666107568e-05
3.67281499598887e-05
4.53132221073611e-05
4.90400153463154e-05
5.40278416483753e-05
3.96868398656459e-05
2.15868892790604e-05
9.49165597216986e-05
5.35755856453928e-05
3.71830111469771e-05
3.50909274047268e-05
8.73993340230279e-05
7.65798491708091e-05
5.003794926445e-05
2.29387238637145e-05
-2.30605116394043e-06
2.35741452113559e-05
4.66545084757772e-05
2.63024801829692e-05
3.24552798455875e-05
-2.93223442727772e-05
6.44780461205849e-05
-3.80439086866231e-06
-6.74584307484379e-06
5.337847922831e-05
6.41785388947177e-05
2.96667385843433e-05
5.60896704521531e-05
0.000109491600575592
5.39885103832422e-05
3.61791103396664e-05
5.86896887143845e-05
-1.63768218070127e-05
8.16513510346656e-05
-1.11525050659898e-07
2.77811802936114e-05
5.35967431261862e-06
4.51530861178123e-05
2.79465541719478e-05
5.33503050287635e-05
7.14545930391509e-05
7.64333334879991e-05
3.78245016756739e-05
4.63261898310507e-05
6.30834276166113e-05
4.54981562030843e-05
5.55704068613248e-05
4.50401513565562e-05
3.44481046558805e-05
1.84399587520433e-05
5.89911934568208e-05
7.45461923138668e-05
4.38409304409884e-05
4.65760925715859e-05
2.81935001676606e-05
3.64357173115808e-05
4.60406006405381e-05
8.93244769561321e-05
5.09845559896013e-05
5.80469729409362e-05
3.49384009007486e-05
3.20172398930065e-05
5.8429290305436e-05
6.70832586426138e-05
7.64282467372244e-05
2.57544246314021e-05
5.98323143738717e-05
4.71111051613525e-05
4.678990790523e-05
7.54274135274928e-05
6.19074342397721e-05
3.59827296664024e-05
3.24444768120204e-05
8.63403679780736e-05
8.38265505406305e-05
3.74661638712038e-05
5.48910016157098e-05
6.52327046650237e-05
4.17637496323991e-05
2.97151912051702e-05
5.88359917975204e-05
4.36090564216764e-05
4.88315598738468e-05
6.87279740576668e-05
4.46555990055649e-05
7.29235390469838e-05
6.35871713082294e-05
2.57331216640954e-05
7.06490569789766e-05
7.06046221431062e-06
4.40533245022557e-05
5.02736676187189e-05
4.60070780857365e-05
0.000111305530617775
-1.05928621240521e-05
8.83457975560631e-05
6.13273157225943e-05
1.75065022709657e-05
-2.76745284076031e-06
-4.78064192194865e-06
8.94861443699205e-05
0.000108710238587721
8.19730051937408e-05
6.2551437776284e-05
4.91672615188327e-05
9.27451418816246e-05
0.000102968036664822
-1.35539515328705e-05
-1.84465795857149e-06
7.91317187118922e-05
4.72814852182562e-05
2.98510009385139e-05
6.84163884270343e-05
9.41377930515386e-05
8.65832399049214e-05
-4.94052638826539e-06
2.27923954255423e-05
9.53796299981913e-05
7.26992429345724e-05
5.11308758492068e-05
4.46594889639056e-05
6.28208469867268e-05
7.90792818335848e-06
7.99613006968811e-05
4.01896545796081e-05
2.02779867097168e-05
3.67284985194511e-05
4.65593735222852e-05
5.47359138175166e-05
8.31616586248657e-06
6.8034550387179e-05
0.000120255820239074
3.56222015995466e-05
7.62714532457883e-05
4.58225334358721e-05
5.53971142540008e-05
2.68752207616546e-07
6.2572223950728e-05
9.8272332362858e-05
8.24956811956919e-05
4.5834752925139e-05
8.49316394995832e-05
4.46368895382929e-05
7.80334349401841e-05
4.09736953497288e-05
5.87361040609328e-05
2.46652063229648e-05
5.25767181896323e-05
3.80254789489854e-05
6.80174827567972e-05
5.66323567814366e-05
5.4122143169268e-05
3.68220168722959e-05
5.10817698572295e-05
3.42863570645173e-05
5.71097457972886e-05
7.52763938113157e-05
3.88357909480484e-05
6.07109581275999e-05
3.22365781568846e-05
-2.04328871625278e-06
7.15319892907485e-05
7.95723714408724e-05
7.70808750967678e-05
8.18883693925442e-05
7.42301887598801e-05
6.59263935200738e-05
3.98919997144555e-05
6.90671875459743e-05
3.09641997327559e-05
3.71811562427023e-05
-8.34484395728467e-06
3.94234769298334e-05
-2.42473824950085e-05
4.44248736443118e-05
2.47112421781131e-05
5.80259891288449e-05
2.940465984892e-05
6.6182427675612e-05
7.11939135739323e-05
1.3597892582177e-05
4.09499384678596e-05
8.93751262530311e-05
4.53674559546666e-05
6.84098704726412e-05
8.0295572968294e-05
8.99035984675666e-05
2.24319418507721e-05
3.58279079165218e-05
1.97903371842032e-05
3.17188169463323e-05
8.80049270122591e-06
7.84319963646726e-05
8.25010685213237e-05
8.6914816995089e-05
6.14180511007621e-05
3.33105657300761e-05
2.09367086262986e-05
0.000116942543659251
-1.80679232805199e-05
5.12315538757124e-05
-2.65734086256267e-05
4.54414510757076e-06
5.93332961375261e-05
5.52432063881587e-06
3.83549112834908e-05
-7.22867919390403e-06
8.29201185247e-05
3.52476727009336e-05
5.45163089227225e-05
4.61905584314841e-05
-1.29725754896507e-05
9.98385625896818e-05
9.60896366929341e-05
9.48894175881356e-05
4.92736884735682e-05
4.2144046588485e-05
1.63353542927066e-05
6.72223837843299e-05
0.000122506248208976
8.04450786538443e-06
0.000109133876681967
4.41126004724122e-05
3.56103491141512e-05
4.16885662201871e-05
9.61176170087084e-05
9.73847028053258e-05
7.87455438422564e-05
5.79124505935289e-05
9.7432319579707e-05
3.18315438491284e-05
6.3515721543164e-05
7.97848993834164e-05
1.5112782502167e-06
8.31455143551596e-05
4.68328356384299e-05
5.10109097376807e-05
-1.06762878390331e-05
8.19371998265153e-05
3.31086714622588e-05
9.26591077118827e-05
1.34232477106239e-05
3.30638470609354e-05
9.94160320225959e-05
7.43159828066589e-05
9.32866828596847e-05
2.70542488410965e-05
9.32197497779181e-05
2.31200645612607e-05
6.53791960005304e-05
4.06232922917073e-05
7.23547236525136e-05
3.58306731297682e-06
4.12888029450785e-05
7.06195608315706e-05
4.01032145829081e-05
3.16284716034673e-05
3.27593758696221e-05
6.79128591984446e-05
3.7938531727448e-05
5.92146101650379e-05
7.12122524508567e-05
2.0218753397469e-05
3.76477041332157e-05
2.69816860088304e-05
8.25076923715109e-05
6.10786776498914e-05
8.78202290749088e-05
3.70932692898203e-05
5.48670364964298e-05
6.06544585351694e-05
0.000107623482553539
-6.71947050430212e-07
2.40321207480244e-05
5.13103472502565e-05
5.44410509964816e-05
5.60847819960167e-05
2.17276504392917e-05
4.35768757194654e-05
2.27338912116601e-05
6.16428534695037e-05
6.6821874081507e-05
5.66173661589406e-05
0.000100221537551182
6.74418924717345e-05
4.8584307781468e-05
1.81210086720482e-05
7.64415647816055e-05
6.13942900868175e-06
4.21824656034617e-05
4.36950903097593e-05
5.95913532992245e-05
5.61406697049441e-05
9.88512769696588e-06
4.39549917416362e-05
8.05980874970582e-05
9.15525804147889e-05
-2.07289748375702e-05
6.10134401758944e-05
-3.536907419442e-06
6.9065139217294e-05
6.28913605355891e-05
7.42056102778589e-05
7.78537920021277e-05
-5.60870776231158e-06
8.80764081532274e-05
3.3838081672495e-05
6.87568750677822e-05
5.535698297653e-05
5.64277585272453e-05
8.43684438882842e-05
6.32139004666105e-05
-2.72885553808633e-05
6.41553087961956e-05
5.76214848315605e-05
6.60791780896024e-05
4.81061845078625e-05
3.13015102603102e-05
5.11373900714963e-05
3.19273099263962e-05
1.98178316612432e-05
4.99743597862523e-05
2.32255587627493e-05
1.63732649140835e-05
7.45272196197405e-05
4.5962157234738e-05
7.88955949500969e-05
4.02591470449738e-05
8.19995597403881e-05
2.01971000487122e-05
5.73193302406864e-05
6.90024832237814e-05
3.18314036286271e-05
5.97088559772659e-05
7.87979470593603e-05
4.93402154842951e-05
5.00718356409213e-05
7.99696517908878e-05
1.65417162778328e-06
4.47491420046388e-05
1.80622826460624e-05
3.28482726795278e-05
3.60963578478848e-05
9.30300689668964e-05
0.000113834081792367
-2.37046532385958e-05
5.2005608979084e-05
8.70478255805356e-05
5.29419634166144e-05
6.52326427998084e-05
0.000122321273106284
4.60404914972444e-05
7.642752072349e-05
5.58715095067057e-05
0.000107422270457647
8.87042520661365e-05
2.73854262500784e-05
0.000108215267151167
9.57526437836092e-05
2.86312332485046e-05
4.64467359698705e-05
4.98798099943618e-05
2.72215872435783e-05
2.82149557384215e-05
5.57929777035757e-05
6.09811036804388e-05
5.5572734450559e-05
3.5287996946013e-05
5.36517111175754e-05
4.0850330433309e-05
7.7772311369695e-05
3.69978067695898e-05
5.6273077954618e-05
5.19401755427339e-05
5.84553590323639e-06
5.2748816513207e-05
4.08168429074288e-05
2.48911681644227e-05
8.2001097975308e-05
9.61222315809152e-05
6.44297308329358e-05
5.79432338642173e-05
1.56194250358012e-05
0.000121655598316932
2.41492848167567e-05
2.24250247197127e-05
-4.39162707814399e-06
9.92627222174786e-05
-5.66189833268795e-06
8.55398309788428e-05
5.98766264481866e-05
0.000102686660713994
8.59573148107153e-05
7.40627060258367e-05
7.59938429610436e-05
8.75803286802849e-05
7.69026676152267e-05
6.45791167922633e-05
6.62320311989273e-05
0.000122138816148153
5.34661277664426e-05
7.68234627820613e-05
6.49311097569416e-05
1.91681387534039e-05
3.1400598174458e-05
6.8747756585774e-05
-1.5187504124603e-05
6.18259638041098e-05
2.95444359219207e-06
4.27017924598245e-05
6.4586753492873e-05
8.09904589243184e-05
-7.30917365000437e-06
5.52188025390939e-06
8.35057560133758e-05
0.000123390660138024
4.78333407044109e-05
4.21659479822817e-05
0.000142166229716568
2.31513816359115e-05
4.69630948911587e-05
1.85613330534051e-05
7.69018392259268e-05
3.86795390133799e-05
3.04607187042385e-06
9.53078232140568e-05
5.34218514707056e-05
5.86754021136174e-05
-3.74665631799403e-05
6.32586943485018e-05
4.89109385022337e-05
3.16481652525741e-05
7.51899928094081e-05
2.69239975868237e-05
6.94452114225583e-05
-1.88929613828994e-06
4.84527348045532e-05
-1.30734301186174e-05
5.48042719015277e-05
4.16827770252818e-05
3.39557260469432e-05
4.62824446887284e-05
9.99153894787246e-05
4.34225696550136e-05
3.19184476980045e-05
5.47973320534567e-05
6.07414336668523e-05
1.57303113278245e-05
6.11134177021402e-05
5.91461231479834e-05
1.63513333762631e-05
0.000106075269253815
6.39039060097688e-05
7.63308890502896e-05
4.75385514291827e-05
7.5750419145607e-06
6.35056399415367e-05
8.7146683693208e-05
7.60317291994121e-05
3.82583650318559e-05
6.532933278428e-05
0.000104380120271579
5.00421083486577e-05
3.36795220828663e-05
4.31707978462335e-05
4.72205947323193e-05
5.07202980054728e-05
7.12432548156896e-05
7.49322873410932e-05
4.29011541140727e-05
6.5893356220486e-05
3.77579350124533e-05
1.97432963138839e-05
6.65760296650209e-05
2.02642042007496e-06
4.33887003217858e-05
8.07245663919849e-06
-7.11210239337244e-06
4.0997845478424e-05
2.90450800420268e-05
0.000125949529309069
4.76521069025942e-05
0.000124919409111664
9.58680619039124e-05
2.59349170672467e-05
7.55558758082884e-05
7.61087892911964e-05
7.78369464599709e-05
3.51402897835433e-05
3.19948803739583e-05
7.73839582999763e-05
7.20714671960329e-06
6.37335699259833e-05
8.4387657063571e-06
6.59303354531894e-05
4.62716938402948e-05
5.23369225235197e-05
3.19094058342915e-05
6.09992763104394e-05
5.374412523228e-05
4.34776236048433e-05
8.16370935167311e-05
8.99474039784661e-05
6.71036132761074e-05
-4.64999422497574e-06
6.7865939014995e-05
4.08840199174988e-05
6.1350443165159e-05
3.6625371268714e-05
5.82920640352814e-05
-4.14692790556223e-05
1.00181658124416e-05
1.46452014713568e-05
3.10362525051137e-06
1.03292109292414e-05
3.30807951117108e-05
2.5100131844878e-06
6.08563580167226e-05
3.76853566324917e-05
1.55049992380868e-05
4.88893479858335e-05
1.06444826636554e-06
3.9938541220688e-05
-2.37862375452717e-05
-1.03400302313352e-05
0.00010056133450266
-7.19257455831517e-06
9.37634074592231e-05
-1.65963626939193e-05
0.000106360255141739
0.000101238978650268
5.81253515527868e-05
9.16859690014621e-05
6.97147253359774e-05
7.44678638221938e-05
0.00011047724265599
1.014876201385e-05
6.4378834232248e-05
6.30247673777012e-05
7.22808774044727e-05
0.000117822735932771
7.72898593522447e-05
5.13725768410091e-05
3.44029551130262e-05
4.54160731811425e-05
3.698577196565e-05
4.2326871989173e-05
3.70491614438181e-05
8.4581897494898e-05
7.10584495032635e-05
4.4448372748266e-05
9.12680931588237e-05
4.63512121095487e-05
7.28512275434968e-05
6.99427583602526e-05
7.95111368910591e-05
6.02686197881558e-05
5.76132287676587e-05
4.52661765092379e-05
3.17547097732881e-05
3.26526192078784e-05
0.000101725177448747
0.000108040384471438
7.64782871742997e-05
6.96723227680099e-05
7.43399674677768e-05
2.54239027423461e-05
2.87273422989391e-05
7.08452707247364e-05
6.01886997780087e-05
5.84838339459561e-05
8.07322217195691e-05
3.64967498868862e-05
2.83431305471095e-05
8.6617327902046e-05
3.83237110764265e-05
-1.58378314752475e-05
7.2507538575204e-05
5.59494463433976e-05
2.79565324859604e-05
7.14834791626796e-05
6.52544854595752e-05
4.1282331006191e-05
7.08581182917359e-05
5.288239713933e-05
4.75874344591163e-05
-1.61949816630762e-05
-2.93127019582434e-06
7.03629268762989e-05
0.000126769117121042
3.03308462324562e-05
2.65151906042807e-05
5.33169726435713e-05
8.09065263201959e-05
8.8157436471491e-05
9.52335581417545e-05
5.03979123244959e-05
0.000130880964411688
2.27956019527872e-05
6.03734556237454e-05
1.49977503026153e-05
7.02107798092655e-05
4.79525654033957e-05
3.62718003016057e-05
5.06106795908846e-05
3.7091391300635e-05
3.81354618850719e-05
3.61858445203154e-05
2.94374638499171e-05
6.5472146642863e-07
5.36022465771481e-05
8.90642238307353e-05
4.09834038891875e-05
8.466181121777e-05
-5.25438706582007e-06
2.74766530402697e-05
-2.17215926869874e-05
0.000105924385101341
2.32852322016081e-05
3.66630039201012e-06
7.07106236673085e-05
0.000111224943592122
0.000102382799084399
3.57166899962874e-05
7.51102174134791e-05
6.68412139212088e-05
4.94561180989562e-05
4.53943307682784e-05
5.48864451773513e-05
0.000101127861082099
6.49026417896641e-05
4.07167998692096e-05
4.66188927631213e-05
9.91322636644127e-05
5.22869128045073e-05
5.43821418925383e-05
6.72149870619913e-05
5.2865789889886e-05
6.09465654164831e-05
7.21301092702862e-05
4.22417269181365e-05
5.29814788402146e-05
7.10392042098347e-05
7.46470390543825e-05
9.60859817112076e-05
7.07077661303523e-05
7.74093295710383e-05
4.48581783535875e-05
6.00214334030059e-05
4.09861787395311e-05
6.20158535335018e-05
6.57448959447047e-05
6.96705969954143e-05
2.41152301801789e-05
-1.03014169979099e-05
5.19932167483242e-05
7.04274780894305e-05
8.05922749358007e-05
0.000101940872519835
8.06013218225522e-05
7.37235209339766e-05
3.00573181605473e-05
8.65493830377983e-05
8.18760837599733e-05
4.73422905374604e-05
2.85530631457126e-05
6.8371665267234e-05
-1.35302015769919e-05
-2.88095676605301e-05
1.67019356963494e-05
0.000109713301559651
1.85001589765568e-05
4.17498060488179e-05
6.78900768865032e-05
5.29644452795345e-05
8.95225549606186e-05
6.83759352091903e-05
4.32623451838435e-05
7.79451529510378e-05
0.000126452196226347
0.000108361047955289
5.95952612427267e-05
5.49233502356063e-05
0.000134602709932834
8.93460602564998e-05
7.23039643464855e-05
0.000100635210202582
7.82314632768939e-05
8.06808521048684e-05
6.74677443514203e-05
3.34316744967649e-05
0.000108260943243679
6.83440748153049e-05
-2.08396752677025e-05
2.14346604903922e-05
3.10095546840268e-05
-8.91903399406845e-06
5.44769433774556e-05
2.0056241998587e-05
5.86541329687246e-05
6.89066935213891e-05
4.75072591482021e-05
1.79924220261173e-05
5.57961954921147e-05
8.72941181082905e-05
7.10780590244329e-05
7.67886799543513e-05
2.53080983910141e-05
1.00102685115594e-05
-4.60068102078178e-05
8.96121993923259e-05
7.16293596495277e-05
5.35311942494299e-05
-4.08989378589642e-07
3.41237433200299e-05
6.91020851710852e-05
6.62244720638824e-05
6.89858449689e-05
5.05959368305103e-05
2.05244586338504e-05
4.16888388763526e-05
6.82372553041968e-05
2.66958911165359e-05
0.000116690323378574
6.01648471774868e-05
-8.6428474271814e-06
2.5499699008004e-05
4.19379622098157e-05
6.01470486944507e-05
3.51155703767494e-05
8.20742668368177e-05
7.13665593297979e-05
6.16671249542703e-05
6.25818916548042e-05
8.41807633251936e-05
5.47595421836617e-05
1.97750334876188e-05
4.07420716578905e-05
0.000113480509525758
-2.577426103436e-06
8.38962630746572e-05
5.84134372718759e-05
7.28589576043647e-05
3.72375203747265e-05
4.47541187334105e-05
2.05613213423251e-05
4.41799424947696e-05
5.97883192821707e-05
2.93778581235971e-05
3.13033717852203e-05
1.9533658262979e-05
6.63357873739442e-05
-7.17026899822134e-06
5.76096540279223e-05
4.48947112714656e-05
4.51469127256092e-05
1.44838152957731e-05
0.000107228041988044
6.48740560799493e-05
6.03753314578776e-05
2.43435456027782e-05
0.00011367341805072
5.62726951513878e-05
3.14052637267189e-05
7.04212539485097e-05
5.66327477847081e-05
5.95447270072699e-05
1.26931233262977e-05
3.62244958183727e-05
8.37094480589971e-05
9.20727526738329e-05
6.30312653162344e-05
9.89779124845514e-05
8.03569160216282e-05
4.22101117095788e-05
7.6404824787242e-05
9.48298917554322e-05
5.46616771470016e-05
1.94392135006343e-05
6.15449275146393e-05
4.0345260540778e-05
8.40139458515995e-05
5.59825582370314e-05
4.95862901939698e-05
9.85810233241879e-05
5.35894681394848e-05
-1.92364097680776e-05
7.3743806433536e-05
3.47906389306862e-05
2.6501748422595e-05
6.7362368998494e-05
2.0986572751913e-05
4.07406816822838e-05
0.000103693701683359
4.70177596253866e-05
3.93557291550545e-05
6.90724233364629e-05
7.0048581311762e-05
8.44032781723975e-05
5.79838853094738e-05
1.08595039562115e-05
1.93877220219505e-05
4.10717892987057e-05
7.79527966852812e-05
8.00338750583261e-05
4.01508768056313e-05
6.0111576384447e-05
7.69542908335145e-05
5.93429141793376e-05
9.73676862721399e-05
8.60218331895106e-05
5.36590979367527e-05
9.79855707312444e-06
6.40921965082109e-05
6.79945370947217e-06
9.12839586540967e-05
9.85270929323343e-05
7.88971858489934e-05
5.8044204190472e-05
7.23341400550972e-05
5.56273125210799e-05
3.38276318006317e-05
6.72622253616378e-05
2.19991978534882e-06
5.79686552929692e-05
8.06617579935323e-05
7.67131240710459e-05
8.13839624010905e-05
-4.02509668982495e-06
8.55402795139668e-05
5.36085683126925e-05
8.34368911792258e-05
2.30834179542817e-05
-1.47504324436306e-05
-2.66397380489658e-06
3.57996400832911e-05
4.31211641138364e-05
4.32150986122283e-05
2.862563460453e-05
5.40525504284327e-05
9.27888278557393e-05
4.1088385689605e-05
4.30222482624078e-05
5.27319493438102e-05
4.10913280952297e-05
1.86545337331192e-05
1.86563955849833e-06
0.000139732635107694
7.24362409210347e-06
3.14334420316517e-05
5.72186270123713e-05
7.06541132440571e-05
3.47832059715842e-05
7.0243338901464e-05
7.13808646334226e-05
5.30297379864339e-05
0.00010122326498007
0.000104433404925437
1.11101770568363e-05
5.9622827668992e-05
5.35272854046758e-05
5.32363760506954e-05
7.29786776931779e-05
9.16327302215509e-05
6.69631298887846e-05
4.15191923237914e-05
6.7945444592277e-05
3.68869288096624e-05
4.4151290100695e-05
9.0402619561396e-05
2.05289584487259e-05
2.85142318289597e-05
3.802812663334e-05
3.95363402591716e-05
5.68637798228211e-05
7.19235836292644e-05
8.6080344955656e-05
2.10293022876484e-05
7.04807201292902e-05
1.48240174176155e-05
3.40261897137569e-05
6.44554390609614e-05
7.02493454011973e-05
8.23127989560131e-05
-6.94719295251841e-06
6.01840391465403e-05
-6.4671562860197e-06
1.6421934141686e-05
1.6548870672529e-05
4.67615282100241e-05
7.22517067651023e-05
7.02234711369996e-05
9.87851010588374e-05
1.75229896854231e-05
4.13155110903198e-06
5.6772697502538e-05
8.93190154527282e-05
2.36043964256433e-05
6.34906039548011e-05
-2.95398963682331e-06
2.81575600133194e-05
4.72312289789559e-05
6.67905930879521e-05
4.45215690092047e-05
3.96394715068823e-05
8.82477984364484e-06
8.88216642177875e-05
3.76632753284359e-05
5.04460633178935e-05
2.18173955083399e-05
5.74964078770097e-05
7.89536695924683e-05
3.76801903234361e-05
5.37599849234442e-05
0.000103087295597307
1.54034379976073e-05
4.73516904188073e-05
3.36596843723137e-05
1.71100823027328e-05
-4.95629975328504e-06
5.52416122401791e-05
1.01607008502425e-05
5.4676382395049e-05
2.61006857874616e-05
3.43801114329931e-05
4.09565569889222e-05
8.61562754549198e-05
0.00012604249389094
5.96906501747057e-05
9.33584895017256e-05
7.85214690651965e-05
8.57819723904633e-05
2.60965095335429e-05
1.97136203258277e-05
6.88429861585413e-05
6.99335120522573e-05
6.90760119320958e-05
0.000111585880167976
9.67100805188789e-05
0.000130985992771862
8.75548925682382e-05
5.73810725908209e-05
2.36538461102265e-05
5.89511658536123e-05
-1.49581645370277e-06
3.1508442409879e-05
9.14866290773275e-05
0.000120794416359364
7.76531926517995e-05
6.39464690867784e-05
7.88719313353474e-05
6.85854220170677e-05
6.29002723994475e-05
9.69357622843719e-05
1.62553494690365e-05
8.41762309722606e-05
6.33831852451099e-05
4.21811284090975e-05
1.54187431977654e-05
-9.79401121576402e-06
1.06628067085948e-05
4.54686587727531e-05
4.33362866969286e-05
1.98417124245563e-05
8.67495023457658e-06
8.82836920578242e-05
7.03410854899852e-05
6.03538201652006e-05
4.21776896022737e-05
4.75214776412153e-05
3.45177513929209e-05
5.05606544710698e-05
2.92809723186403e-05
4.96898471172598e-05
7.64587677792614e-05
9.04966510439917e-05
3.00038419823099e-05
5.60802303384562e-05
6.84640436745784e-05
7.97093959995247e-05
8.08222989177924e-05
2.01419670356053e-05
0.00011045528742791
1.73869912259433e-05
0.00010936192407729
2.46102972665835e-05
7.22094679560894e-05
-2.53440119008428e-05
1.26064262533727e-05
5.77482268920024e-05
0.000121643121766712
3.36505771102316e-05
0.000107007218679948
5.56250802829674e-05
8.60546339463569e-05
1.9508076844539e-05
4.20002582249196e-05
8.32825788387113e-05
2.67916740173582e-05
5.11311782733172e-05
2.41996951972078e-05
0.000110347538674784
6.27665178495292e-05
2.89183899864786e-05
7.984299621692e-06
4.33783128289456e-05
6.77229355785342e-05
3.4607111788333e-05
0.000102620166409046
6.87625222459472e-05
7.19359938834527e-05
6.60602813041681e-05
8.28600404766407e-05
3.58788283184126e-05
4.10584381600091e-06
3.85915477852544e-05
1.88375019170507e-05
3.81552266120006e-05
2.67797217789931e-05
3.72071932602806e-05
7.10272271420451e-05
0.000111570552589822
1.47415315387798e-05
3.61243216208137e-05
8.24533712456175e-05
7.24585772351044e-05
3.37938398090532e-05
3.59748644725022e-05
7.19650908091701e-05
6.74344551433965e-05
3.33789820766119e-05
2.53579764470663e-05
4.87421572664842e-05
3.89806790725001e-05
9.04702874215883e-05
7.15395106321496e-05
3.19467120990342e-05
3.71465199232383e-05
0.00010343590761141
2.89939997614527e-05
2.62256144522746e-05
8.94516169270123e-05
2.20771208461559e-05
4.10168701221724e-05
4.07018583208151e-05
7.98027140979804e-05
9.88866877098168e-05
6.6617080977071e-05
2.51309938787653e-05
2.98346162257553e-05
8.54637949937195e-06
3.54975865144633e-05
9.49232568922115e-05
9.85872647087055e-06
9.55281976339994e-05
-3.05355997152386e-05
5.41444991218964e-05
3.34825814211082e-05
5.76681338923648e-05
3.33115573733027e-05
6.0697588436016e-05
5.6710789377469e-05
3.5890662110711e-05
8.75737886120584e-05
6.40015928269875e-05
3.96728112639705e-05
1.3968028766371e-05
6.55338473417383e-05
6.45987467913754e-05
6.87995945066938e-05
3.42105425027656e-05
6.68730864493078e-05
4.5628002761796e-05
8.70014224337668e-05
6.2678607832088e-05
6.68816560072624e-05
5.22697622615292e-05
0.00010785110488236
0.000101289175337121
5.63442145602926e-05
7.04632242782601e-05
5.89727357126554e-05
1.58389902133217e-06
3.06200242587714e-05
5.1850770903069e-05
7.4476987506244e-05
3.71875421887745e-05
6.95007651223067e-05
5.48149300772748e-05
2.62087833317803e-05
1.21822950997928e-05
9.56521168878911e-05
6.08908647807566e-05
0.000105399823484316
6.52386889297798e-05
0.000124154516439055
7.55406557493342e-06
1.84492961505857e-05
3.82663887784968e-05
1.72709416236321e-05
2.34117086951541e-05
2.71198620765137e-05
6.48962924760834e-05
6.6201906645376e-05
1.67234686771052e-05
9.21751782752181e-05
1.18711171910025e-05
0.000110807488603027
0.000125197376066829
-1.52532015662069e-07
7.91242997167604e-05
1.88192903934873e-05
8.07470847455265e-05
8.21946921327066e-05
1.69437669377071e-05
3.04424514807194e-05
5.57480386335436e-05
8.70312302841942e-05
5.87612428674465e-05
4.39246452454054e-05
6.15169627217826e-05
6.1719011003209e-05
6.9283353147376e-05
5.38394517568257e-05
9.52171505974077e-05
3.38304786801624e-05
8.56534336695643e-05
8.25559485215168e-05
6.19361999739385e-05
5.50051474541947e-05
-3.0221182854327e-05
8.55831392872975e-05
3.24705225227764e-05
2.98387188403513e-05
7.5643679474994e-06
4.81684078291338e-05
4.52560029703534e-05
5.24337275529988e-05
8.59943515838445e-05
8.25297876073538e-05
1.97845427073892e-05
7.55026797035201e-06
4.70605992321967e-05
4.32640818915986e-05
5.44999222832695e-05
-3.09476278357297e-05
8.66295863739857e-05
7.51105256083125e-05
3.26288944207377e-05
7.78825238508795e-05
4.13066996284128e-06
3.72183694161248e-05
6.00388481902948e-06
5.08714122703958e-05
2.43832201765272e-05
6.36870409933598e-05
8.70506238836768e-05
4.31716266202674e-05
5.9130123550746e-05
5.60498214755236e-05
9.89308295521545e-05
3.79737249320943e-05
-1.70074568671881e-06
4.66751654686592e-05
7.93077369514532e-05
9.77119357569793e-05
4.82407323599945e-05
6.93793012157261e-05
4.18203350396996e-05
1.54182529237735e-05
6.61543099802954e-05
8.74797436424211e-05
6.56653424178006e-05
4.46980178272705e-05
8.7208311686349e-05
3.87342035813798e-05
2.09776748127192e-05
0.00010085416170638
5.06448847345645e-05
-1.32894969555913e-06
8.02425109998675e-05
2.69083157237922e-05
4.12750455097948e-05
5.33429135098295e-05
7.18267996396641e-05
0.000108762330413046
4.79199519484153e-05
0.000102745082072627
1.5963041737368e-05
7.2180449350453e-05
5.06967419347805e-05
6.9268742691046e-05
9.19040858499103e-05
4.60899407273294e-05
4.62413940291695e-05
-3.67165269779155e-06
0.000117460854633816
3.36794909466699e-05
2.35070070231897e-05
5.03132799005597e-06
1.68064662471705e-05
6.13021044350897e-05
7.28940381129205e-05
5.15697421487178e-05
4.85186422266872e-05
6.17403381679371e-05
7.98206892237169e-05
3.2963213486588e-05
6.19563747570216e-05
9.1199379183664e-05
4.24157284654897e-05
9.16774278409046e-05
2.86061367282557e-05
0.000162733724330621
9.02001625207434e-05
4.07758818234266e-05
4.14863596895715e-05
5.98499683497378e-05
1.92150344559953e-05
4.85957929118236e-05
7.88120768416948e-05
4.15850037695129e-05
4.80615871700531e-05
8.29732680770693e-05
0.000124500783932591
3.78337330381264e-05
7.96858601050034e-05
9.95842102413509e-05
9.54237040794819e-05
1.52244599139769e-05
6.21114650042081e-05
6.04960382876804e-05
2.16216999549287e-05
2.66686006201659e-05
4.96934179104013e-05
2.00205035213983e-06
6.04451079106018e-05
-7.52223802622677e-06
3.33537813202875e-05
4.57237278092214e-05
2.11513279622325e-05
7.93778563435895e-05
1.34285570115692e-05
1.66437228547595e-05
6.40474432902038e-05
6.22625838808586e-05
8.69109901843798e-05
1.2353888315874e-05
9.5888099165381e-06
9.04382453693645e-05
2.69744556071723e-05
5.74986325435855e-05
4.63246494325177e-05
6.22405490957705e-05
6.17727620401214e-05
-2.09616052291205e-06
5.54593902502064e-05
3.77586536412987e-05
8.29256401706646e-05
2.47417754984907e-05
4.13627986856909e-05
5.94274827001154e-05
9.76951537828553e-05
4.30167301123628e-05
9.61785602225048e-05
1.30640342768958e-06
1.47421090627787e-05
3.82030502419078e-05
6.01395222841233e-05
5.2177144044726e-05
9.00700394598376e-05
8.54894426640743e-05
9.36285710337182e-05
9.48427987865277e-05
5.53177587330517e-05
2.74340465870979e-05
2.7739516602748e-05
8.81785900608447e-05
8.4172121392984e-05
1.06695157651789e-06
3.14156282787463e-05
4.70521763261994e-05
3.26408864839043e-05
6.8478033299387e-05
5.30532244057667e-06
7.70955069826622e-05
7.07451760501935e-05
7.5528798191057e-05
-1.45715487901344e-05
4.41483202782254e-05
7.81720071626572e-05
8.80999563794394e-05
7.32457974432352e-05
-2.44034449927091e-06
5.27009809041671e-06
7.7470577464669e-05
5.21384568995707e-05
5.77780846973546e-05
5.29587263120096e-05
6.48166230106992e-05
0.000108911204528161
7.94038731695506e-05
1.67323704671235e-05
9.45043585379699e-06
2.8748463792062e-05
0.000121764519472471
7.4839170147556e-05
-5.46522821828062e-06
2.98878746363991e-05
5.59564621389757e-05
8.19740442887906e-05
7.35967258246134e-05
4.36381879135025e-05
3.98113014848137e-05
5.75236492689659e-05
4.96527145324099e-05
7.81595070138124e-05
4.3296985805545e-05
3.34419239987234e-05
4.26786547438821e-05
4.59393561768742e-05
6.11148617065216e-05
5.72393560662403e-05
0.000107443573815247
4.84106750990872e-05
0.000119434062957757
7.70753703035966e-05
7.18350756558238e-05
8.50158824346365e-05
-1.44496198037053e-05
5.72079892122304e-05
2.64729391709891e-05
0.000110252637414609
1.86041043803465e-05
7.11269778546142e-05
4.91245055322112e-05
2.59649094174385e-05
8.92362639233566e-05
4.71537311063988e-05
4.28320461477783e-05
7.86442283977951e-05
2.31181513747088e-05
5.53411876529757e-05
5.95734744793297e-05
7.34329780854516e-05
5.6494241329782e-05
4.08096417739465e-05
7.68222161428087e-05
7.01308092776605e-05
4.82065483723574e-05
4.40752293259325e-05
3.20410239132345e-05
2.57624882082219e-05
5.68078394265248e-05
3.55695163618093e-05
9.47770036376024e-05
6.84985262364489e-05
4.58466950142827e-05
2.20159557849395e-05
5.639666924214e-05
7.33221989612407e-05
8.80516663995161e-05
7.76029438606806e-06
7.09324883774731e-05
6.20281440290659e-05
7.07050943846607e-05
3.05514948844953e-05
3.22350152623379e-05
3.42385882147128e-05
1.40126917575069e-05
8.02120236847974e-05
1.31599754148834e-05
2.48035737951465e-05
5.29174569312386e-05
1.62646473172173e-06
8.03455397447066e-05
2.7437587972059e-06
8.54044227059009e-05
5.80897539917013e-05
2.88907685985813e-05
7.57651064823507e-05
2.58539804726646e-05
-1.48631247647457e-05
3.44435626359988e-06
6.78891059062973e-05
9.7649716818625e-05
7.29143035117794e-05
4.2210554797818e-05
6.87661558455402e-05
4.06888292215604e-05
0.000104672072133844
1.09151173569369e-06
3.76613962391316e-05
-2.58574579116937e-06
4.66206728666771e-05
7.27697295537721e-05
2.99040259178218e-05
7.37905766010054e-05
5.07052839897623e-05
6.99531736987778e-05
1.65399750316016e-06
0.000110764304461702
5.0460346499311e-05
4.82748809359203e-05
6.71585000667418e-05
7.25461737204829e-05
8.63300689402887e-05
6.10850645614193e-05
5.14705599757795e-05
6.32511395865882e-05
5.42432405213264e-05
7.90789608551728e-05
0.000102356907085157
3.36018339157214e-05
7.21795321153746e-05
7.55893112087903e-05
2.35504754125473e-05
1.06194496558935e-05
6.1475498073009e-05
5.12409852450567e-05
5.2602326669211e-05
2.67680706044802e-05
3.66643177715728e-05
3.59119507779344e-05
4.57074110316227e-05
0.000114820457202584
0.000105280377358802
5.37734526183411e-05
0.000105944490839574
6.3000146959789e-05
2.47567581819463e-05
3.73384670421259e-05
4.98637319460318e-05
4.04491313024971e-05
8.29625311292382e-05
6.40151206751414e-05
3.68503097786998e-05
4.45221640609034e-05
4.39136463467785e-05
1.86957038819247e-05
7.11264128043356e-05
6.25608894347964e-05
5.09977282662362e-05
8.67075816850553e-05
6.42339810124962e-05
4.48476342148695e-05
6.09738491458599e-05
4.08517505955376e-05
7.27092452792392e-05
4.71169952864786e-05
9.07785063294735e-05
4.38946839599864e-05
3.7511310937023e-05
6.09999503853734e-05
5.34013418718665e-05
6.02335772422337e-05
6.93886508860043e-05
8.29491448129173e-05
6.25887656943762e-05
0.000113179352185365
8.20591906015112e-05
3.71170501674903e-05
0.000108052532854155
6.12723811924889e-05
6.9146983082942e-05
5.53878267149153e-05
4.48102381266423e-05
3.78778449230779e-05
6.49495730564868e-05
5.34050816274198e-05
4.98090605866038e-05
5.6274916719326e-05
3.64466238553186e-05
2.63124053878404e-05
-1.11473946230245e-05
8.13313382823844e-05
8.86484168251233e-05
2.67854930943861e-05
9.13537999145656e-05
2.55304384741953e-06
9.85649316936217e-05
1.66369092732823e-05
9.57495330240385e-06
6.39525252094252e-07
4.0277315611506e-05
5.61794444261242e-05
2.62338533905677e-05
8.67460098188186e-05
-1.34855710366162e-05
5.07461267123121e-05
5.30272301760685e-05
6.98471028301497e-05
0.000115260933534063
4.22010500176601e-05
0.000124618796504787
5.49184305430523e-05
5.12488464143703e-05
6.07402813035994e-05
0.00013643717828709
7.44062870563421e-05
2.81611962572117e-05
-1.08110924547819e-05
4.07088832290583e-05
5.49587859821592e-05
3.65225941093047e-05
2.7313476254745e-05
2.78460023218895e-05
3.77769528554517e-05
0.00011786009677964
1.14455690891958e-05
5.87464651069372e-05
5.98335934284431e-05
-1.95948704848913e-05
4.00326353052007e-05
5.37624958385029e-05
-5.86177917826693e-06
6.36091232462094e-05
4.77574602473712e-05
1.99270656224873e-05
4.73935439628697e-05
9.67375580928848e-05
7.85226688172677e-05
4.13493098142374e-05
-3.39976552709985e-06
3.8056063630533e-05
6.67521931766229e-05
4.14681969265342e-05
7.65627135511441e-05
-4.37656732029384e-06
5.35186438787011e-05
6.38725870128473e-05
5.02400840216286e-05
9.38424028945614e-05
3.42454172562792e-05
4.87668604616305e-05
4.72689490579308e-05
8.28331671080935e-05
2.39595138966739e-05
2.18129961388526e-05
8.41818476364734e-05
6.91389200884885e-05
4.25318478496099e-05
1.72597882888555e-05
8.9986993179624e-06
7.1999594706308e-05
4.64268439288184e-05
7.31953113703272e-05
6.58910667344396e-05
8.0042400400416e-05
2.24846218623489e-05
6.16143701470238e-05
6.30105968878948e-05
4.32011027028934e-05
8.65658859326464e-06
1.94711743620051e-05
0.000107062810627166
8.74791277429498e-05
8.53195308535014e-05
1.60374981666637e-05
3.06003140134257e-05
6.15049228950814e-05
0.000100262583655471
6.41360308327344e-05
6.52093896086352e-05
4.94349110066919e-05
7.47935652304211e-05
6.76346565513779e-05
7.84737610335063e-05
1.08382022344544e-05
6.20998108224846e-05
8.23883333816007e-05
0.000105386758201875
3.12685656933825e-05
-1.5709286272633e-05
6.58840917576692e-05
-2.53614209404983e-05
2.36096223473764e-05
1.82654684489724e-05
3.09452280667253e-05
8.05917292958008e-05
5.30774680538979e-05
0.000125361726993569
1.87535156157344e-06
3.48180494496704e-05
5.97181199797415e-05
4.0886179389838e-05
3.63522989183477e-06
5.48210780916849e-05
2.11730080152599e-05
8.2058987828357e-05
-1.29717057904579e-06
6.13377840194906e-05
7.9402119435121e-05
4.20099958850549e-05
4.1546603730621e-05
0.000137884789150155
6.82340048161208e-05
5.96998465767997e-05
6.91321945422229e-05
1.62984320146362e-05
4.19588369353251e-05
1.69666358599794e-05
6.49347146144772e-05
2.38767619395445e-05
3.85725219160189e-05
9.1856224870926e-05
6.94310053955412e-05
6.20195498248258e-05
1.53764933024063e-05
4.17548582176225e-05
8.16465265301343e-05
5.70359630832196e-05
3.82088590858573e-05
5.7881386235274e-05
4.7263118980461e-05
0.000104763801103583
-3.77381808435263e-05
5.49358864508343e-05
9.69464581038113e-05
6.66365311364213e-05
3.07975351958249e-05
6.69941834119736e-05
4.87640587931178e-05
7.88412118352366e-05
2.94483217155837e-05
7.09584627655077e-05
7.08347634690192e-05
6.89637414885826e-05
4.64594002689252e-05
7.383017724312e-05
6.33196123606002e-05
5.55211477502294e-05
2.66343399363507e-05
6.24524978243833e-05
4.44981700408945e-05
4.21992138028429e-05
2.92757834382324e-05
6.40943527596843e-05
3.69020304840059e-05
5.65350087568888e-05
6.55650920688705e-05
-1.17644449798337e-06
4.01613376027181e-05
-1.08683778098304e-05
8.49087245799274e-05
4.67940655109053e-05
3.00825563303665e-05
7.64094111978871e-05
4.9842765301747e-05
4.02015814861248e-05
4.44921509509354e-05
9.5585818931829e-05
6.99151746424705e-05
9.9153270049528e-05
8.31972240616776e-05
2.07335289694053e-05
8.39584550885609e-05
8.14588182411674e-05
0.000111176919425904
5.7307831733896e-05
3.22700734582799e-05
7.28886400529548e-05
2.13911418042504e-05
7.92892153644516e-05
3.51612212243092e-05
7.24403948466203e-05
3.57576586570205e-05
7.31676955086182e-05
1.14387843772278e-05
7.47701727895932e-05
3.47761856820056e-05
5.35398633882784e-05
4.05328149448452e-05
8.68237702501471e-05
0.000105018661368287
0.000124557418618173
6.50002434133172e-05
6.58033972592817e-05
6.06765119150152e-05
1.25203464025006e-05
6.9373272627796e-05
6.50146079244723e-05
-8.25726139318176e-06
7.81134877489511e-05
2.45181432588643e-05
5.95069137116452e-05
4.35337769797661e-05
8.13180396808035e-05
2.7136382604555e-06
6.54919694731838e-05
2.11299365771664e-05
5.21182301576261e-05
6.34125701650636e-05
8.03863549639822e-05
4.47986501326866e-05
4.38509837208877e-05
5.11792481367478e-05
0.000125182524343172
6.92784005185454e-05
3.46301230190401e-05
9.84465297353016e-05
7.32267260033856e-06
0.000107144705866718
4.42735603035638e-05
9.95802005159934e-05
2.72571647997741e-05
4.88207553211285e-05
5.05621457712886e-05
9.10392291355729e-05
5.75291181839389e-05
3.70638607170593e-05
6.02934167024794e-05
-3.22557871766841e-05
-5.43389591999452e-06
7.29437489611858e-05
0.000114956228047018
7.07219511506103e-05
4.80919290666493e-05
7.18237790740076e-05
8.07179825192428e-05
5.90214039821656e-05
1.64494665068295e-05
5.69938181424165e-05
2.82925232011598e-05
8.14395418721627e-06
0.000112380485645437
2.86938558306762e-05
3.00038531222846e-05
3.46591704556452e-05
2.01645549633893e-05
4.87002490949671e-05
5.33942914050106e-05
7.14818920100576e-05
5.64251395867145e-05
4.13577775353926e-05
3.3799754958919e-05
9.30943777870969e-05
3.59372909284082e-05
6.56723797957494e-05
3.10835213890807e-05
7.35279183019866e-05
2.21483451292728e-05
6.81070863471305e-05
8.68673974126251e-05
0.000114112258372689
3.42373469804356e-05
4.04787389987907e-05
-4.48552339198871e-06
5.38899820323984e-05
8.07736922929209e-05
5.47571429070729e-05
6.21009663742355e-05
0.000130459985122758
0.000119235430718068
5.59469322996603e-05
2.92008076052372e-05
4.31696644707673e-05
3.82846996014948e-05
6.95491672033508e-05
9.65696175598008e-05
0.000102992398592871
4.29318232054014e-05
9.38513397093576e-05
9.54830463892584e-05
4.27823910201113e-05
7.31588197804265e-05
9.73606475840918e-05
8.09380587636848e-05
8.41603165440442e-05
7.86087090589388e-05
2.17565714510751e-05
2.93744728971673e-05
2.12083240184181e-05
1.75523114376483e-05
2.58752078908131e-05
8.77200439470812e-05
7.25150100274654e-05
7.52520605843366e-05
4.76651427045509e-05
7.67479618545533e-05
0.000113829706688033
5.49931377013206e-05
7.31921462206866e-05
7.89442775580419e-05
6.59685314447576e-05
3.23875196328933e-05
8.43360464074161e-05
6.12717666775875e-05
2.87585200452134e-05
5.99652189231869e-05
7.38047700930084e-05
5.02485301230439e-05
4.39195885959929e-05
8.98179828318968e-05
7.05197117760498e-05
3.12989092223476e-05
7.05040940488771e-05
3.30243692368958e-05
1.37855427657777e-05
6.23111708189456e-05
4.11275918547606e-05
7.81372845586727e-05
2.6572453708153e-05
7.67089205404044e-05
9.20516996454636e-05
3.18145955420463e-05
7.33788770257484e-05
6.26894045018213e-05
3.54449625259788e-05
3.3524795096351e-05
7.61308790687769e-05
6.47950068091242e-05
2.19307828252284e-05
9.1014011038242e-05
7.202075459671e-05
-2.41465765991217e-05
0.000102298878607957
3.13679300318994e-05
5.75613435473986e-05
4.49637309140187e-05
4.38431425146507e-05
3.9733380843449e-05
8.37520358637763e-05
-1.28486220923105e-05
7.84972690314992e-05
0.000112100667516937
8.14904479371219e-05
5.25987712925292e-05
3.50782653662139e-05
3.59927212088339e-05
0.000121860349807234
6.44957237764736e-05
-9.90800004031755e-06
-5.16292368795608e-06
-1.3004116040833e-06
8.70635527020236e-05
5.83183751017281e-05
7.05337585560253e-05
9.64438334393586e-05
7.61089480689838e-05
-6.43684512694896e-06
3.98933988684022e-05
8.50953315953655e-05
0.000119705559010826
9.57075430333797e-05
2.19067346277439e-05
3.81660391415298e-05
6.96211094599912e-05
8.24826197208473e-05
7.10174304625426e-05
6.58123464210647e-05
4.0819319579092e-05
4.95816305403846e-05
7.33701800047031e-05
8.74413865961546e-06
5.28315175850623e-05
5.76929548582945e-05
3.15065656844664e-05
0.000106366760332488
8.65279359946441e-05
3.84792951916147e-05
3.90241081880124e-05
-2.52006076019495e-06
5.90339896269361e-05
1.98735086761586e-05
2.38205390248677e-05
-8.47675651756468e-06
5.81909511127686e-05
-1.5407747513052e-05
-2.18755135268775e-06
3.21241624486488e-05
8.07366807384753e-05
1.90525919173614e-05
8.94285417426672e-05
9.75703979422638e-05
0.000103450297292924
8.1394454436308e-05
9.51651189250301e-05
5.23892091823752e-05
5.86193258126071e-05
6.20056637205326e-05
9.36753920479884e-05
3.72549829182252e-05
8.60440200594308e-05
3.00549435088458e-05
3.78139190412615e-05
9.4799339869246e-05
5.52468269472296e-05
0.000120376597763091
1.08243583353065e-05
3.23545279202208e-05
0.00011705750651246
7.09456001208095e-05
5.35439462172166e-05
3.12702658685468e-05
7.43514026310216e-05
1.14218737629508e-05
7.23221918355978e-05
2.58612879262828e-05
3.40085570092461e-05
4.34433252607116e-05
2.03957979013772e-05
5.93275037899007e-05
2.22079854224647e-05
4.58345764032271e-05
3.74687996851352e-05
6.20645250990017e-05
5.13553360464519e-05
4.28444018713536e-05
-1.25463327527603e-06
2.09827146023952e-05
8.03596458903902e-05
8.38802532177895e-05
8.23612793214083e-05
7.22543887730776e-05
7.10987727502248e-05
7.48178440365935e-05
4.77495002001382e-05
1.45802520163085e-05
2.33100182343801e-05
4.4383957390084e-05
9.25625475453415e-05
4.33738045216098e-05
4.95354713278175e-05
0.000108245049510069
3.11447904587586e-05
8.61786193453416e-05
2.37151266716848e-05
0.00010567068592329
1.79223862936644e-05
0.000115448660269262
7.48210018711211e-05
6.78264895228573e-05
6.17312396878878e-05
0.000113734509708041
8.84756290195447e-05
3.89159798162377e-05
4.0688800207048e-05
5.14692818400721e-05
5.79175163967941e-05
4.77206486362042e-05
9.6200331180948e-05
2.66870173947755e-05
8.08799874661318e-05
6.95285371450876e-05
3.30102384746266e-05
5.4207375375655e-05
3.83063168743522e-06
3.92989980554823e-05
1.4613485410113e-05
6.02817619181028e-05
2.76131712263359e-05
4.75437326743846e-05
5.20238228389973e-05
3.85029559416779e-05
2.46879573810496e-05
1.15067709004824e-05
2.38833581401824e-05
8.65125468457701e-06
9.77612882763379e-05
2.83719276544751e-05
7.55550480177235e-05
5.704370148879e-05
3.8664336960909e-05
1.54106656487169e-05
-1.85197913076268e-05
3.70124684757361e-05
0.000103199048053274
-1.0322691210002e-05
8.34984951240207e-05
4.78803165352872e-05
6.48985137888472e-05
6.79639531484785e-05
8.00876774754422e-05
7.95404907205205e-05
2.07014912313095e-05
3.64661154005271e-05
3.81375559341723e-05
7.93524738252988e-05
4.66073403332461e-05
4.26419040789145e-05
7.1231510042258e-05
0.000116953082668545
1.68362684374473e-05
4.29948799952737e-05
7.40918396536403e-05
9.45000625830617e-05
3.30973110505902e-05
2.3678983082785e-05
6.4694854270437e-05
1.76853652329515e-07
2.1635389513856e-05
7.6140858883302e-05
3.80410845208163e-05
9.15973617531206e-05
6.85645620172999e-05
6.11553464706484e-05
6.77730875131799e-05
7.94447918119755e-05
2.37085479039401e-05
7.44879116982219e-05
4.10050060389892e-05
3.43672784455266e-05
3.12610936527289e-05
7.73620978934936e-05
3.57753397707396e-05
4.4568232310263e-05
9.67488526612018e-05
3.77358494118101e-05
6.26683798240919e-05
2.24907645871476e-05
1.33763567588223e-05
8.98684033608539e-05
2.64611308121869e-05
5.32112661169061e-05
6.48924470951304e-05
0.000113178653752411
5.99804596939747e-05
-1.75398850467753e-05
3.75966733238861e-06
5.14122307520701e-05
7.08635865543118e-05
1.43643627399731e-05
4.00145867271971e-05
4.49491945947514e-05
8.3186275805748e-05
-1.51218363931705e-06
2.2201918546851e-05
5.69483868929638e-05
7.37908738387415e-05
6.15746532231463e-05
1.92519602821784e-05
1.82680956109401e-05
9.15382461407283e-05
8.16730233471591e-05
9.06872902179615e-05
5.20837361253154e-05
3.98753916315092e-05
3.7806138592193e-05
2.13717788511956e-05
7.43606259320814e-05
7.27366228996344e-05
4.45258000657168e-05
3.40622001383186e-05
1.5501064094273e-05
4.87892211928151e-05
6.65391345095188e-06
9.60582134219334e-05
5.89028439647377e-06
9.93087531031238e-05
8.33095271966825e-05
7.87660685962896e-05
1.99401333001296e-05
3.63711674125634e-05
6.66961387697258e-05
6.97532484619647e-05
2.62915668593181e-05
6.81681130875557e-05
2.72085297797229e-06
0.000106563402085896
6.00704017479148e-05
6.80338551476632e-05
9.55073130568119e-05
1.15853218543146e-05
2.45956981309805e-05
9.27748231523253e-05
6.38125783845367e-05
8.2047916832717e-05
6.79910977132247e-05
3.86437893268899e-05
4.02850624687342e-05
3.98425274445454e-05
4.96629000845411e-05
1.18644900743623e-05
8.75531831883925e-05
7.58139853798191e-05
4.03467589687684e-05
4.8427077337599e-05
5.18169601859318e-05
0.000100793640839431
6.8031037409155e-05
5.23190376143877e-06
7.53205932102455e-05
8.1523640057646e-05
6.75782383552296e-05
1.5170162547152e-05
3.49295140480016e-05
5.756520438349e-05
7.73034819338645e-05
4.99025705828584e-05
9.10150460563337e-05
1.87040908511289e-05
3.46412294899679e-05
9.98146704702603e-05
6.0583659627629e-05
4.30064471465749e-05
6.17588658456054e-05
6.72277989135314e-05
0.000117311923079798
3.55317673754586e-05
6.3948662166869e-05
9.10536924772401e-05
3.71615988722234e-05
1.40666332780892e-05
3.26534101119221e-05
8.79260561559118e-05
6.5945962193682e-05
5.37967136812237e-05
2.72637177300249e-05
8.04939609511972e-05
6.26993166430681e-05
2.11366830679167e-05
3.56921812180272e-05
3.99780813205582e-05
4.53563259444419e-05
5.75426124028882e-05
3.71426076203316e-05
-1.39669232678274e-06
4.08605940808062e-05
7.25723002834262e-05
3.00171393137931e-05
3.91080929278337e-05
6.47841496376271e-05
2.30622755629251e-05
1.97380133429709e-05
5.63589927029665e-05
2.60597417074606e-05
7.62818792929695e-05
4.93731085335847e-05
2.23060207378232e-05
8.04067494915632e-06
5.93658727017113e-05
3.3663793633893e-05
-6.46809485192949e-06
2.5749436652098e-05
2.55077485726614e-05
4.24062821749329e-05
3.54667100254124e-05
1.63567870296359e-05
3.60993989798631e-05
2.92273785916521e-05
5.89912309913559e-05
7.10863974601958e-05
5.2082137809388e-05
4.27552769463333e-05
4.26521300436139e-05
8.1783255919259e-05
8.75001671317575e-06
6.11506557909952e-05
7.03618407791827e-05
5.03903776696799e-05
3.47064010400735e-05
6.33480316720112e-05
8.2513170154158e-05
4.10522178694844e-05
7.39117108386536e-05
6.44541629068001e-05
8.30114493021325e-05
9.88384220194548e-05
4.96887651100799e-05
4.84372382547526e-05
4.70757048810636e-05
8.41220330940255e-05
7.71304904041941e-05
0.00010056807908421
9.67375247107486e-05
1.87615139682022e-05
4.8485342568539e-07
7.56412079320163e-05
5.60538535410839e-05
0.000121632771143611
1.52200724774044e-05
5.41295470736583e-05
3.64714463976886e-05
9.59049658600844e-05
4.46478063544077e-05
2.96589203956474e-05
8.27841039013032e-05
0.000106609138151856
5.61165760628714e-05
2.34435899209242e-05
4.80638236202668e-05
1.89910982169633e-05
3.91380063067101e-05
5.21940914558247e-05
7.04406727333799e-05
8.20940431658452e-05
2.58280999784743e-05
8.59849282876359e-05
6.84944198922072e-05
1.90502087512133e-05
0.000110181547142351
3.21464798847754e-05
2.61245468523373e-05
2.74914763450507e-05
1.0941424629904e-05
7.9663960949537e-05
6.46023984432391e-05
8.94229199299052e-05
4.70251278971966e-05
4.32677906921864e-05
8.15181414551826e-05
6.19874291879408e-05
0.000105695603067927
5.69959841359184e-05
8.78245110936552e-05
7.50148138743908e-05
7.44208247994727e-05
4.38935613742035e-05
9.06567261529722e-06
4.2163314971754e-05
2.09090638313455e-05
9.35984094868153e-05
7.04462566435748e-05
4.28181372625639e-05
0.00014087628781164
8.71279972443565e-05
9.29938192583633e-05
3.95086095028089e-05
-1.00428975828449e-05
3.87814703858308e-05
8.81666443371159e-05
4.65801942890918e-05
0.000127037103894374
4.15492481546459e-05
2.09062932110715e-05
5.07835297140491e-05
3.68374847898872e-05
4.15431557664427e-05
5.30089990620016e-05
4.41433275008537e-05
3.8530702460661e-05
2.09646674512991e-05
5.11438583691173e-05
2.11114797194686e-05
5.53649360318871e-05
-1.64377354232493e-05
7.17260867637378e-05
6.16207357927275e-05
1.76987292411499e-05
8.59972308446983e-05
3.85798268498948e-05
7.26907138045355e-05
5.24882706887641e-05
4.60956495889929e-05
5.67666549692022e-05
-8.63031265449149e-06
1.83682935644832e-05
-3.9443667244579e-06
6.44675510805715e-05
4.90811064353988e-05
2.45708077189675e-05
3.11474749575929e-05
3.14424432035568e-05
4.97088864006969e-06
1.37061753892525e-05
5.37393774438087e-05
8.30850602537888e-05
3.13005522689726e-05
7.72770400171806e-05
7.58222737032811e-05
-4.16557390846892e-06
1.06462465882805e-05
1.02170044957708e-05
6.77084232789178e-05
1.75781239792803e-05
4.32483198836515e-05
6.31478943768076e-05
-2.14244526098522e-05
4.86871762111605e-05
2.70476830121223e-05
6.00876682669669e-05
4.98922873836235e-05
5.47355262691035e-05
5.99325862080558e-05
4.6821012612074e-05
4.9582847776149e-05
3.74810150534104e-05
2.30653278246828e-05
2.40518853195089e-05
6.87232193109784e-05
6.35961470969633e-05
3.07612419672017e-05
8.53702744799024e-05
4.67917129237251e-05
6.16201137824438e-05
5.53210886071368e-05
9.18177348905703e-05
4.72895327369489e-05
4.23137955636297e-05
0.000111874011994275
4.1513440742139e-05
7.26331541178654e-05
6.83216481003762e-05
3.71355855211602e-05
6.75390614137455e-05
1.24389538471965e-05
3.87630269026388e-05
2.57381829225497e-05
3.7498948190928e-05
8.38899367872118e-05
3.71847994407039e-05
6.59112890891647e-05
5.84146913138505e-05
7.34548910218408e-05
4.49033691282987e-05
7.5602447180471e-05
2.87824220390995e-05
4.07059495397251e-05
6.73772344034863e-05
1.62488492385807e-05
6.06293406139857e-05
5.90369053966159e-05
2.30694613819981e-05
6.21901862594705e-05
2.85673506843232e-05
0.000130023908067737
7.60183353445769e-05
1.22523794621404e-05
4.00037550716819e-05
7.0657226461984e-05
7.80391414889326e-05
4.04703718450626e-05
9.41201033047051e-05
6.84842687251035e-05
2.65972263618834e-05
4.46682206507657e-05
7.54346458361566e-06
5.73535269490519e-05
7.89810948300055e-05
6.92273719576914e-05
0.000113930851242073
0.000108571548654861
6.22862692102181e-05
4.06391264561861e-05
2.65459362901093e-05
5.09871473218263e-05
6.34465481388052e-05
5.26966888016527e-05
7.54030257661139e-05
7.57615138076649e-05
7.75369645175751e-05
2.46551849837073e-05
6.00754319521415e-05
6.25770348988567e-06
9.58465287669219e-05
0.000112147260700827
0.000117714357471584
5.94695022716929e-05
1.84073575205619e-05
3.22387895794588e-05
5.04689435399957e-05
6.68853667223066e-05
-3.05568196732937e-05
1.02064433723485e-05
4.32227593016807e-05
1.74395353769655e-05
5.27277067971863e-05
3.65990303768131e-06
1.64216689741147e-05
-2.69931504436387e-05
9.2242599269581e-05
2.5261188054861e-05
4.11888791360006e-05
6.86871067093387e-05
9.16126670922966e-05
8.24506888633466e-05
9.93851825828796e-05
9.06565638168274e-05
2.22922066745048e-05
6.03654674023624e-05
5.61516220562871e-05
6.68034260403864e-05
2.45801084317555e-05
6.65732353834447e-05
1.35535265931554e-05
5.11832061148621e-05
8.26951758699944e-05
4.19407819161727e-05
9.12362764626539e-05
7.62651692487577e-05
4.15227229130069e-05
7.09692954085026e-05
3.22218284748187e-05
8.36389760162521e-05
6.08435705208135e-05
3.82119989330868e-05
6.79561042903622e-05
5.34302066581292e-05
5.49752248022458e-05
5.06759433286049e-05
6.43374561042646e-05
7.59514646111647e-05
7.19637240774407e-05
5.13565549922411e-05
4.30884950942262e-05
9.83998093182058e-05
5.57964705285648e-05
9.13257939450126e-05
6.10293827368865e-05
6.01023236697749e-05
3.48219918543158e-06
7.55638564952154e-05
7.67186745972261e-05
6.89852876257132e-05
8.50935150828036e-05
5.10475874714492e-05
9.80100714504784e-05
8.03416657176993e-05
-2.51231578433335e-05
6.09607480641743e-05
5.30287483023676e-05
3.39337985665663e-05
3.16529242904599e-05
8.12005358805654e-05
-1.79701522032398e-05
6.19558051120649e-05
4.63291793644934e-05
-4.68409772632061e-05
9.69552390431825e-05
6.00695066223598e-05
6.22561660859142e-05
5.23613748423339e-05
4.20947079232552e-05
4.72245597888446e-05
3.54024732980551e-05
2.47440835850703e-05
7.44150755730355e-06
1.41031598345993e-05
5.66068253029725e-05
8.17520555185386e-05
6.04954247588508e-05
2.40900550588932e-05
9.86605452152651e-05
0.000113438081372773
4.64919409024059e-05
7.25416639895337e-05
6.53449278749994e-05
3.32577503361789e-05
1.88436123325671e-05
6.00274083401577e-05
7.92730193326865e-05
5.22803353282665e-05
7.12949802342107e-05
8.88539810448438e-05
6.38414518902937e-05
5.78847601951777e-05
1.01361585629169e-05
-1.2776286206979e-05
8.47436659139767e-05
6.47181218493464e-05
1.16857959159454e-05
6.46431560995374e-05
6.61825176611771e-05
4.3184818602996e-05
1.78168312975647e-05
0.000122754347052163
4.81438947957424e-05
4.68207065894803e-05
7.64001800530428e-05
5.7068482946895e-05
9.26885822203976e-05
0.000117007386754194
4.83684374142675e-05
5.60884427658307e-05
6.8010487705742e-05
6.34119874882527e-05
3.63845402355688e-05
6.34779405620686e-05
3.53076705050341e-05
7.36728687580227e-05
4.67106470786624e-05
3.70077888883701e-05
3.87464727279508e-05
7.02904905599848e-06
8.53736853707841e-05
0.000129501684514165
2.72910999449331e-05
-3.68619786437891e-05
1.2058712952424e-05
4.98861638992915e-05
5.44531669401139e-05
2.97432126762325e-05
-4.90287786580665e-06
9.30866206333319e-05
1.7133688579088e-05
4.12513209215072e-05
6.1616583720891e-05
3.08675877573161e-05
8.54634130491112e-05
5.39860907274475e-05
3.59068640828169e-05
4.18616015436089e-05
2.30869656790778e-05
7.86528133379548e-06
4.74484217255165e-05
2.94442789246816e-05
6.77046494316286e-05
5.87172699085875e-05
7.72175277058921e-05
5.00151983273546e-05
4.12234456994516e-05
7.55265294315815e-05
8.43998384657699e-05
5.83797219781936e-05
5.83741504679654e-05
2.48971532865867e-05
3.99187923065391e-06
4.78491117441541e-05
9.2232982901971e-05
2.93265548577846e-05
-1.15915457904889e-05
5.26734955328297e-05
4.62209078580144e-05
5.89520832952559e-05
4.13534204515934e-05
7.51002969483768e-05
0.000101273533420273
6.43766228859514e-05
7.67433996856204e-05
5.93019598369275e-05
6.20159553346757e-05
6.7154810883102e-05
4.23192763337036e-05
7.58951708703874e-05
0.000132069876252517
3.89067483304166e-05
3.5705163272244e-05
2.89452020111698e-05
6.39722021812927e-05
3.54482409043055e-05
4.1396322512805e-05
6.76375505836307e-05
7.39095057686255e-05
8.18082136525507e-05
4.93178474682104e-05
6.11016800765873e-05
3.06507457758831e-05
5.80705153266663e-05
1.53611823023855e-05
-3.04960563019209e-05
6.79017010580935e-05
6.73848179200914e-05
7.68457826018868e-05
0.000119272294660218
6.43186271029547e-05
6.17394597023717e-06
4.53702803988228e-05
1.03251141509197e-05
3.98933179628319e-05
6.57768826319064e-05
0.000108547855890187
7.55856897126546e-05
8.318129005391e-05
9.01536756437859e-05
5.17926659468616e-05
3.4058042836158e-05
3.40463874898636e-06
8.65518427995055e-05
4.79692613002061e-05
3.52085746920154e-05
8.21698831765527e-05
-5.06063599733686e-06
4.15778920334295e-05
0.000104035213621442
7.9118254990833e-05
4.22774320976553e-05
8.20726653660827e-05
5.88569401979904e-05
5.23754449708952e-05
4.86222834698567e-05
4.82068456196818e-05
3.69610112670801e-05
2.30928763631531e-05
6.99033032828683e-05
9.04187439177996e-05
6.85406690718024e-05
2.52172492170803e-05
3.65068248494096e-05
2.30476347002998e-05
8.12392913482692e-05
9.40647753489233e-05
-7.26231268335536e-06
1.04039722417124e-05
4.77309087107445e-05
6.64962828476836e-05
1.86798978727893e-05
1.67537490569208e-05
5.6537068169823e-05
3.17740109447706e-05
6.59456922234257e-05
0.000102080853758791
2.98811883038229e-05
2.1827762436746e-05
1.71311445556161e-05
1.70872990861999e-05
6.76501087497018e-05
8.49440457833514e-05
6.3003088298396e-05
-6.64571527340875e-06
4.86695439220271e-05
7.50746100853008e-05
1.87666124219697e-05
4.93536452584264e-05
4.97066942655806e-05
7.49721288212485e-05
4.61718332159475e-05
7.06313157434531e-05
1.87479454225089e-05
4.75539136593702e-05
7.09016062809101e-05
6.98187659505889e-05
5.07386977173881e-05
5.35341236943625e-05
-7.7157496646992e-06
4.44351320726908e-05
2.88955538455978e-05
3.94072589862238e-05
4.60527842754371e-05
6.53273407910197e-05
8.02949918990916e-05
4.3860349079055e-05
3.7821268887081e-05
4.23287372597417e-05
4.62314788052667e-05
2.76421137065491e-05
5.04012518841035e-05
4.02442558300209e-05
9.47683229324623e-05
6.714988844832e-05
0.000103241792755551
0.000127750872756529
3.84683675548772e-06
5.94396991685473e-05
3.4064652874176e-05
7.51471232682521e-05
1.6056114811947e-05
3.27101277532736e-05
5.65806698767476e-05
5.53943572593122e-05
8.63022146414259e-05
7.02424004931184e-05
7.79970875238739e-05
4.57752609019955e-05
2.58943053812098e-05
5.95755622427432e-05
2.50863694620396e-05
2.41531066772808e-05
6.64129589192756e-07
2.56926067030967e-05
0.000108092090847292
4.64337728568598e-05
5.26384619258587e-05
2.1206546629707e-05
2.51678870218394e-05
3.38989308355945e-05
3.96436759007266e-05
9.4706070675589e-05
4.09320349924265e-05
7.73110539873157e-05
7.08183720588117e-05
9.46772523131065e-05
1.94974092270514e-05
3.63934798874489e-05
7.74220015800753e-05
9.60543668821874e-05
5.80539954042841e-05
3.92374205428115e-05
4.02610262204988e-05
9.03464908019613e-05
5.94868205545545e-05
-1.06923126597934e-05
2.78705617518855e-05
3.11347923548147e-05
0.000116734753782503
3.71322485640645e-05
2.7672322252275e-05
3.3852050553454e-05
9.90918145347604e-05
3.48600885323276e-05
3.60575488923211e-05
-1.05462982533681e-05
-4.25514409241285e-06
5.95231087386282e-05
1.63091276029546e-05
4.56936208820271e-05
7.7214182699866e-05
4.92879803992043e-05
5.36461149000263e-05
7.11880213170164e-05
4.79897135953573e-05
0.000114339783828519
5.45396870416438e-05
5.94511085484838e-05
4.479074860495e-05
8.33466640777414e-05
8.71243792551628e-05
2.1460429382068e-05
6.81883165529132e-05
6.66845898981542e-05
5.35930913323794e-05
6.55967201853292e-05
4.90047878365081e-05
8.24891563467029e-05
8.16938402220472e-05
9.4159532223557e-05
4.70899573776325e-05
7.93950316543385e-05
6.00692749239435e-05
0.000122278045127067
5.94351286552186e-06
6.26496093815444e-05
-3.0396962728574e-05
6.92451675866553e-05
4.28889564620387e-05
5.24581291303824e-05
4.5493524489725e-05
8.51306794591006e-05
6.67298938712544e-05
5.56234276329658e-05
3.18890064686235e-05
0.000118567623623176
0.000109051422757867
4.05803263537693e-05
4.73006045696464e-05
5.23438983854161e-05
5.7548024205771e-05
4.10938579154792e-06
5.75648414983661e-05
0.000102760402663033
7.27508118360058e-05
0.000104308866562535
8.62223907938789e-05
4.45657108332917e-05
6.07910769860509e-05
5.33660562854146e-05
5.9827880485241e-05
7.11264005503843e-05
5.91840571774589e-05
0.000118706616246062
6.57472395555299e-05
4.44992440698841e-05
8.63928284121143e-05
6.92225526223412e-05
6.92099153671481e-05
5.69349149761288e-05
8.1786152586638e-05
7.20648713280844e-05
2.67324232444298e-05
9.2516346463057e-05
5.08337699318232e-05
6.54393870410561e-05
6.51180153048725e-05
3.22402203189866e-05
4.83830368386663e-05
6.87494148318377e-05
7.25377697310703e-05
1.89460761732253e-05
4.44323908155367e-05
0.000125874357097746
5.85879546249882e-05
2.48660887350079e-05
6.78971123649898e-05
5.50201323489251e-05
1.62921118633004e-05
2.24014023547533e-05
7.93670417335689e-05
6.6782674403632e-05
0.000105676602784188
3.19199421384712e-05
2.34079516909201e-05
3.97520181114873e-05
1.35703133871271e-06
8.75544462906918e-05
4.34603897244551e-05
7.2703549035435e-05
3.23672333729611e-05
-6.4190668375633e-06
7.68470425502776e-05
7.16779244557311e-05
6.91722646091376e-06
4.94280010400301e-05
4.6946828396741e-05
7.48373938297362e-05
8.1942184392752e-05
3.89522644408849e-05
8.95831963041022e-05
6.22461599701502e-05
8.01263596622129e-05
5.5728941581035e-05
0.00010404982819989
9.84119921547548e-05
2.51844248069062e-05
9.99898778016633e-05
2.51730956812323e-05
8.35100490971772e-05
7.00489275861596e-05
7.82046043547299e-05
9.09046547815267e-05
9.75455563521308e-05
4.80413293519826e-05
0.000125956460856603
7.54100323852432e-05
5.69972454557746e-05
0.000114381300796828
4.13774893393816e-05
4.40200304122932e-05
7.18727975283821e-05
2.69703552720694e-05
5.79792118505307e-05
9.22633977651181e-05
9.53212041750192e-05
5.70958063656188e-05
2.3775322744332e-05
3.21987549139387e-05
4.13728814493758e-05
-1.67587574510804e-05
2.57398800431719e-05
6.30133099650323e-05
4.86517298164898e-05
8.2640555434891e-05
5.2394180075662e-05
2.68785459806734e-05
3.09880545955016e-05
-3.94262876073214e-07
1.68418956943563e-05
5.92093604879027e-05
7.99082003880386e-05
6.13086597144406e-05
3.55577904282733e-05
-1.49556227358519e-07
2.78603684958164e-05
5.17598486885276e-05
4.62172532752337e-05
2.05445015282095e-05
5.02879677089402e-05
0.000117474040205434
8.99243764450991e-05
8.45405895409066e-05
6.78984873725478e-05
6.24692783974697e-05
3.32733313237345e-05
6.08471279733288e-05
9.3544449535456e-05
6.98793159132565e-05
4.29397994421207e-05
4.45149826976908e-05
6.45207884408111e-05
8.77182456682384e-05
4.47694834943731e-05
3.8143229126235e-05
2.45581714619232e-05
4.05452909318984e-05
8.26127343978451e-05
7.64738105005309e-05
9.63020881422512e-05
4.61638750042937e-05
3.80468538702058e-05
8.90639378199117e-05
5.821483695084e-05
8.13323057217218e-05
6.74608091802866e-05
6.41493302358198e-05
6.01956211237109e-05
2.63999472622245e-05
6.81862259849237e-05
5.54449771528951e-05
1.80170283826034e-05
1.88026840564765e-05
-4.09207839128797e-06
8.92955804909497e-05
4.56283230285638e-05
7.0296755655687e-05
5.88073816805962e-05
6.41591577188921e-05
4.74780843354218e-05
9.96787819638945e-05
6.54234363733292e-05
7.25150848857237e-05
6.26227180318684e-05
7.9305209482367e-05
6.98567989091357e-05
6.09931120246373e-05
7.84827459828315e-05
9.38038457207671e-05
5.49195255126982e-05
5.24617398569194e-06
5.51817317487178e-05
1.67060088002227e-05
7.62034276140475e-05
6.07101377770537e-05
6.99858566360335e-05
8.68629649732127e-05
5.18093234880512e-05
6.16734224120082e-05
5.21459788907417e-05
3.39049112321288e-05
9.21794831959918e-05
5.93452812115227e-05
5.03578050898983e-05
4.98556878659143e-05
4.60927739563191e-05
3.47652266950479e-05
8.48853793014845e-05
4.97732436519038e-05
2.85103486723046e-05
4.2709387835034e-05
8.09742493027287e-05
-1.54481935676889e-05
6.80413543476362e-05
7.75301633422197e-05
9.31068150762679e-06
9.48437425439644e-05
0.000126089050914434
-4.35174459551588e-06
7.97225848164167e-05
5.64865194826597e-05
2.09122510191741e-05
5.49862826186675e-05
6.45102391131787e-05
8.50178286964996e-05
5.10181960975408e-05
6.46655611844877e-05
6.29543019854227e-05
8.17488688565397e-05
7.70783053003283e-05
3.95301034847591e-05
8.93800362999005e-05
6.2098710867141e-05
4.50964402912331e-05
0.000112194110570378
8.79288899311842e-05
1.3217050597466e-05
8.85663222767035e-05
7.89927343989252e-05
7.9693075136967e-05
9.33681613427636e-05
6.37165938204454e-05
4.37113745830064e-05
2.88203259492237e-05
7.042027688954e-05
4.04144818602188e-05
2.97959338424836e-05
8.03692778934387e-05
5.17893458406821e-05
5.0718577406178e-05
1.88051631896161e-05
8.59032796827403e-05
-2.23885924287487e-05
8.54007087540458e-05
9.00672470554347e-05
7.51524953731453e-05
1.34466172772806e-05
7.83447487787794e-05
4.11113184914811e-05
3.60553260061364e-05
6.40656953140334e-05
3.96551594477537e-05
6.37266995611559e-05
9.74552416802166e-06
2.8482596668916e-05
6.6528009510071e-05
5.04156694729728e-05
8.61837129066601e-05
7.30893951440934e-05
3.77839014590681e-05
7.03204268321078e-05
4.76452512586755e-05
3.04295515518543e-05
7.17003017214487e-05
4.95386847604197e-05
4.33408019779491e-05
5.6047146967031e-05
0.000116452502840313
7.30637200639181e-05
7.68652834662825e-05
8.19183608998373e-05
2.5470161391155e-05
7.04141617393849e-05
1.81936413367819e-05
5.80508221888993e-05
3.40264133736198e-05
3.85977157650445e-05
-1.61050480001713e-05
4.52403610434111e-05
-1.91163264268775e-05
7.57006158360776e-05
1.89706651844621e-05
7.08395829316805e-05
7.99272350323722e-05
7.6924260127147e-05
6.87757408805976e-05
5.17088661554189e-05
5.83014308840646e-05
1.17556742153724e-05
5.52664883904876e-05
2.13099612390696e-05
4.73898103462268e-05
4.55624028017395e-06
6.76640023775596e-05
5.92981804300146e-05
9.20233138897554e-05
8.1496007914779e-05
5.72412954445442e-05
7.74684596223841e-05
9.06822363321132e-05
1.54083200382311e-05
-2.97121731512107e-05
2.8582491419835e-05
8.74262768367001e-05
6.50772927107513e-05
5.55336035284086e-05
3.96427752641622e-05
3.76013726491669e-05
5.62487062644684e-05
3.90892568442457e-05
0.000124080227215513
1.18480486167623e-05
4.91643841156015e-05
2.87088114085081e-05
4.88095783254278e-05
5.10450222989852e-05
8.00463765941905e-05
4.85693324683451e-05
6.37823516737427e-06
4.44237002474464e-05
3.23939855124866e-05
6.02433308740584e-05
5.50633044270904e-05
7.75026448535568e-06
6.03550229168422e-05
4.20062236201021e-05
0.000111607902806792
6.00883004144296e-05
2.90273048213715e-05
3.54352847056179e-05
6.22393378642711e-05
5.98249751758627e-05
-4.26751976023514e-06
4.11138648090722e-05
6.97158320574577e-05
1.73772469663898e-05
6.28686257927589e-05
6.92045079161665e-05
9.90843126991465e-05
9.42546796712736e-05
4.3815616493193e-05
5.12315346900625e-05
7.83633831393781e-05
7.27743717966555e-05
7.47406954103109e-05
4.55258197560755e-05
2.16363124005678e-05
5.68284512527509e-05
7.7635027268814e-07
1.8841512001026e-05
1.08803081478952e-05
5.35874318588126e-05
6.73393157008004e-05
7.99180215314777e-05
2.40180798942519e-05
5.85365739111861e-05
8.07819776461079e-05
4.65947428612392e-05
1.74077199127838e-05
6.80700098231085e-05
6.9502853551134e-05
5.63800870449826e-05
8.14176495075449e-05
5.14071254394074e-05
1.53957002966856e-05
2.00961045905942e-05
9.57276730267621e-05
8.62859145455352e-05
5.6257393147105e-05
3.65703984954021e-05
4.94320358753977e-05
0.000104320239975148
8.28313384286934e-05
9.61274739914991e-05
6.79918065887401e-05
7.30683399860242e-05
8.11364563907525e-05
7.74701699238035e-05
5.91834188457889e-05
6.81832336702484e-05
2.66461326174425e-05
-2.19511725455114e-05
3.06018979463221e-05
3.29717901753679e-05
3.11991770828359e-05
1.56401365810349e-05
3.00075859300309e-05
7.00376074785609e-05
0.000120615128733602
7.17541231770841e-05
6.84290289323289e-05
6.41472829236411e-05
2.53544610246424e-05
7.17675355163655e-05
4.15002942543432e-05
4.9704509338265e-05
1.82459887547786e-05
6.58802614890413e-05
9.42657678557788e-05
8.27655677457575e-05
7.02710190775287e-05
6.81373864264903e-05
7.1359848674323e-05
-1.2584035387651e-05
5.99540738341822e-05
7.44690584614732e-05
6.88941401841811e-05
4.34757816629735e-05
5.61769127820166e-05
7.37942558210713e-05
3.30316487551542e-05
3.39074325202665e-05
6.72093845433372e-05
9.97494950019303e-05
3.38439861401349e-05
7.89798870361177e-05
5.96752045259729e-05
0.000100346603685505
4.02911941467573e-05
8.3768639683698e-05
8.18803846857425e-05
5.6740434899751e-05
3.03546839184151e-06
3.28626800729935e-05
8.61046791037162e-06
6.81649470507745e-05
4.21627488104384e-05
1.01370734449111e-05
5.02212871495119e-05
7.49814396526588e-05
2.23378059229569e-05
6.08482209594133e-05
2.2586462530026e-05
4.36803584289925e-05
8.28754886544076e-05
5.60974291320336e-05
2.25766571382183e-05
1.62234372523964e-05
5.42717787100575e-05
6.43676999805869e-05
9.54479010679126e-05
7.13916227859858e-05
9.56805394638657e-05
3.07081634535415e-05
7.95963058822354e-05
2.68398376227131e-05
6.39044909194784e-05
5.84069683897675e-05
7.82792708926378e-05
4.52774472153214e-05
6.81509012214656e-05
6.89256226238068e-05
8.85131004314114e-06
8.23556411408264e-05
4.2101597820909e-05
7.91964140751458e-05
7.08138697459367e-05
2.07741643809762e-05
4.61348622523906e-05
4.74559226627233e-05
5.28857880790583e-05
4.3275743332674e-05
6.92114632653894e-05
5.31264936164795e-05
4.1119152663501e-05
6.95149788595178e-05
4.87869672292449e-05
4.91906579089316e-05
1.73862646874734e-05
5.62143265654496e-05
2.2409726812156e-05
9.7561140965088e-05
4.48301870927456e-05
4.70679997093553e-05
6.16449416008272e-05
3.51820547618056e-05
2.38049577260929e-05
5.90449293695984e-05
9.85139428944705e-05
9.09975429941122e-06
3.06841553046161e-05
5.70452916828978e-05
4.07857109702932e-05
8.2314510225128e-05
8.64553624562453e-05
5.00892633243437e-05
4.45446638923071e-07
0.000108311749204351
-4.0746728417929e-06
6.23677675261491e-05
9.9299545584236e-05
8.45953212731425e-05
7.4881609759858e-05
5.46960950823348e-05
5.39310064854484e-05
5.36153038087301e-05
7.58355730972351e-05
4.30372021055856e-05
9.96666719838313e-05
2.31231072329865e-05
8.07635898099313e-05
5.16069205489045e-05
5.86900013143783e-05
5.22338053588658e-05
5.35251006796394e-05
0.000101567445651996
3.98929765746285e-05
6.02115025167966e-05
7.04078373116687e-05
1.68718968864073e-05
7.3223800931528e-05
3.27820016105685e-05
-8.32248293799177e-06
1.35799314899099e-05
7.54020115365606e-05
7.82143781981378e-05
3.43856365035463e-05
5.31133267756303e-05
4.85538385646697e-05
2.08312198972124e-05
2.92267003265977e-05
1.7308657453619e-05
3.46899277333779e-05
4.70673481694151e-05
5.3834031536718e-05
6.19342377912869e-05
5.11329953076367e-05
5.38667974852976e-05
9.79995903859991e-06
5.25202944005184e-05
-7.64832898393941e-06
5.5633165474286e-05
6.55995132834972e-05
2.59847250460395e-05
3.24834131362148e-05
5.69636460760831e-05
4.90136581887107e-05
6.31964919197226e-05
4.20850774165335e-05
6.50932607532055e-05
5.27049991518798e-05
0.00011063026627367
1.43088888455068e-05
5.6828541805421e-05
7.86414963469291e-05
2.89189722398211e-05
8.0418467362156e-05
8.73045595791152e-05
9.54152614466088e-05
6.13343270659369e-05
4.77801881043964e-05
7.95403091958163e-05
1.20635145483445e-05
5.48418126334839e-05
0.000131636204031518
4.98218271511632e-05
7.31628953299176e-05
4.99272605879524e-05
1.09011440699885e-06
4.92598167257105e-05
0.000101142112414127
4.82386488334826e-05
4.02021108951512e-05
1.80492854787156e-05
2.86815710127686e-05
8.14838352092156e-05
7.87734293461182e-05
5.45222710618993e-05
3.76355970749177e-05
6.98712457133203e-05
4.88096467425619e-05
5.54385912876201e-05
4.05351848309732e-05
6.60064058251855e-05
6.16036544150176e-05
5.28419724869083e-05
5.27842090407399e-05
8.02696049549935e-05
6.46326943675822e-05
4.72808890866596e-05
7.02245573010733e-05
3.93614346033961e-05
-3.87608469774299e-06
8.28492643695792e-05
6.58064511033722e-05
8.16224099908406e-05
1.85875017934703e-05
8.91783987389153e-05
6.82705440391629e-05
3.23915253896687e-05
7.90532090538657e-05
4.56428396336892e-05
9.35910526510473e-05
1.65798792074334e-05
4.40313539772008e-05
7.23339182912408e-05
5.34024381859677e-05
4.00973670857539e-05
8.3566650152914e-05
5.78814470778081e-05
7.41158206566285e-05
5.65787748148723e-05
6.64589438624072e-05
6.69120544065572e-05
2.71785341179104e-05
4.90838204654158e-05
5.8481008493724e-05
4.02705402770224e-05
9.98783672246637e-05
6.97552009187831e-05
4.04873025616063e-05
5.45190848690271e-05
0.00010652733950959
1.87382515270064e-05
1.52230925949892e-05
2.51345740320808e-05
8.12978052126767e-05
1.60319749992142e-05
9.63531704950028e-06
7.30198794935394e-05
6.14894222678453e-05
6.81005341894548e-05
6.21618986943565e-05
3.66419763819132e-05
8.26058408781595e-06
7.90378190853716e-05
5.5111360623545e-05
5.71236865748565e-05
7.43641232939017e-05
8.15144900664056e-05
2.16361272673642e-05
1.71513638988212e-05
3.8371877646982e-05
2.99239221561343e-05
4.97415837473989e-05
-1.6367416923804e-05
6.28005804371398e-05
6.54333534429112e-05
0.000101127951956707
3.03851590665588e-06
0.000130808097827314
4.68483488439824e-05
3.3958719448045e-05
3.0709271869442e-05
1.29411084427049e-05
0.000153380456153755
2.28802374821032e-05
8.42394886011683e-05
5.38178484225298e-05
7.57436847505588e-05
4.65250180332782e-05
6.32751201071544e-05
-8.74579608557783e-07
6.11523564363921e-05
3.98336598742482e-05
7.52804620330674e-05
1.82074031747979e-05
2.08971292849556e-05
8.27632826022217e-05
4.49396990727785e-05
3.4420603082044e-05
3.3464890118978e-05
3.73803082242642e-05
3.48248466090815e-05
8.02147391536797e-05
7.22560702943312e-05
5.18849522377929e-05
3.81783548643762e-05
-1.20443676301538e-05
7.08373773028657e-05
9.46945834131353e-05
6.93212846838077e-05
8.2611972910882e-05
5.18232192536546e-05
0.000102890724294794
7.15962744105867e-05
4.27617310299421e-05
4.46628954585639e-05
5.22956592347747e-05
-1.95927308336067e-05
2.19125894498796e-05
3.33253184656769e-05
4.29628313074772e-05
4.54471094897301e-05
7.37092954532608e-05
2.54947337054177e-05
5.56510657937551e-05
4.31611984975646e-05
5.60365826441282e-05
1.30904271773864e-05
7.75074811652048e-05
5.27623388240773e-05
0.00010378209477085
1.26754768602855e-05
8.29444121871591e-05
6.43019306056954e-05
3.51604358282262e-05
7.21655394823e-05
0.000116908307748634
3.27570148672129e-05
8.11265015055641e-05
2.92504874992942e-05
2.78438976249238e-05
7.07188937003881e-05
1.61668910581639e-05
6.2589628255691e-05
5.18812204440266e-05
4.34223346221858e-05
0.000108925923900811
7.49624802485653e-05
6.8796271130689e-05
9.27979619800209e-05
3.14141743127448e-05
3.89127957228622e-05
8.20786076624376e-05
4.89010292291668e-05
5.3560411610171e-05
5.64062598676143e-05
0.000100301483446411
8.99089725575459e-05
5.0692567343103e-05
9.00951079516461e-05
-1.48124159579414e-05
0.000111058772764861
4.77083372615498e-05
9.95350372794076e-05
8.29727757867627e-05
4.74416668560588e-05
5.45924578485867e-05
8.54912037953521e-05
2.3518694852633e-05
7.05460174342503e-05
0.000116274990986945
5.71941393422765e-05
4.28932694859125e-05
4.76479168666261e-05
5.10823496422453e-05
1.07442404607645e-05
0.000103765311247989
4.72893432687104e-05
4.19152932090024e-05
4.72998675545453e-06
7.75629924739708e-05
7.74412062616623e-05
2.49474142957962e-05
2.93836152700224e-05
4.94800107461861e-05
5.32985059134768e-05
7.45195409701158e-05
9.69551792358449e-06
-1.16425719971922e-05
3.86479980793551e-06
8.68470875910146e-05
8.34572959146052e-05
4.50071946866275e-05
7.80463442680356e-05
5.04294871816391e-07
3.14899541029742e-05
5.392825275968e-05
4.64635906871937e-05
9.5545740934124e-05
7.77731593875652e-05
1.97986817128602e-05
8.52107258501331e-05
0.000101599914257208
4.78221826488641e-05
4.0955242083674e-05
2.41472462815826e-05
5.64671862183128e-05
4.38583783168455e-05
6.9449514517159e-05
8.50853918931895e-05
8.33845392727007e-05
-3.95550978551289e-07
4.17151223543223e-05
5.73615187147522e-05
5.35097209911637e-05
7.10907217079477e-05
8.80980395930635e-05
7.53894424136275e-05
5.77224150314682e-05
7.3998937386678e-05
1.65016912982238e-05
5.00296604519524e-05
7.16419629322589e-05
3.61680958535961e-05
6.99157399513859e-05
7.88075798298973e-05
1.67235014331216e-05
5.96474121823259e-05
7.28113245318694e-05
2.44858185207174e-05
2.76708028062068e-06
5.1459594133593e-05
2.66419186639905e-05
4.31335094456912e-05
5.84875954694117e-05
8.11817726102897e-05
8.06726172995723e-05
3.38063095544695e-07
1.75840358069202e-05
4.54611760973108e-05
5.97378540026962e-05
9.56750273455582e-05
8.76060371534649e-05
6.17456707590235e-05
7.31399050062208e-05
2.72237660677294e-05
3.93918387305278e-05
3.53225505287525e-05
2.21783522522921e-05
2.07098602970466e-05
5.03963171134529e-05
9.50809087259026e-05
5.95862428125955e-05
0.000114366179674081
2.13371056132404e-05
0.000117101892816954
5.50372099380976e-05
5.24091948605127e-05
3.73666932509064e-05
9.64009225780776e-05
5.25005174574487e-05
3.16889799739158e-05
4.54487417861252e-05
6.03811641696893e-05
6.73317078782567e-05
3.92068406810669e-05
1.83917108490037e-05
9.1109652490101e-05
4.69219873991742e-05
5.40566556866054e-05
3.97479133166886e-05
1.48794488275329e-05
9.09271045736784e-05
7.82977758048617e-05
3.0567468994065e-05
2.66844089058165e-05
3.3792109767703e-05
9.78311380280364e-05
3.68525724857214e-05
1.46016850175382e-05
8.08709543407071e-05
1.98622620664777e-05
2.86659952189141e-05
4.55983706217252e-05
6.22541825973267e-05
5.47753157076262e-05
0.000108853488242031
7.03819921045694e-05
7.2775476585825e-05
3.22663203741493e-05
2.11690867028428e-06
4.41765483318372e-05
9.39389636752069e-05
8.35208684174064e-05
5.59767239992664e-05
5.99938505637117e-05
5.0055382525045e-05
6.83351112985611e-05
3.94875404073728e-05
2.64532966518579e-05
6.17555398760008e-05
0.000120137956306202
8.95502450783466e-05
3.14413950230947e-05
6.53697059219474e-05
1.43867010732707e-06
-5.75511530250743e-06
8.48640853929653e-05
4.75988160257563e-05
3.46629312793157e-05
6.13231206879621e-05
7.01483633428134e-05
3.65699702538756e-05
-2.87012535780827e-05
5.55066759907941e-05
3.80542419705945e-06
3.17116851326669e-05
4.82303128960039e-05
3.14909199878302e-05
3.47990171750768e-05
3.95196247714325e-06
3.38013698559095e-05
0.000110743846192499
8.52166961679604e-05
4.03948746904673e-05
4.12222070358806e-05
5.36827996491391e-05
2.77197806051847e-05
9.82490378256993e-05
4.65926142424836e-05
5.00550340863456e-05
6.06174339520248e-05
6.14263945376861e-05
5.569397048778e-05
5.48141327549463e-05
0.000103439699000846
2.91681892256935e-05
4.73602524375649e-05
4.72528322732365e-05
-1.07224067173054e-06
7.92741979246333e-05
3.87584758735972e-05
6.54799852504576e-05
4.00665232577007e-05
3.77110262907787e-05
7.09910497533759e-05
5.78937009403324e-05
3.39814013454736e-05
6.91475120138953e-05
6.18075244581097e-05
3.42181261660857e-05
4.59411736281402e-05
8.41066255489106e-05
2.85897466822151e-05
5.04796458234665e-05
1.62918191272544e-05
4.55495465673353e-05
1.68622961653602e-05
7.34687358986181e-05
4.52937573623438e-05
1.99320992210677e-05
4.42013577021919e-05
6.06446219734847e-05
6.74240555717472e-05
5.91936168609532e-05
-8.26505650235151e-06
2.69741491649048e-05
6.33645896041444e-05
4.69914510974793e-05
6.29536697560901e-05
2.6023316043923e-05
2.37658103915959e-05
8.03916255599563e-05
2.4972203143989e-05
1.41002923582685e-05
4.78670842449357e-05
7.97651016481774e-05
5.32452166728271e-05
-4.17455476848055e-05
6.17217913010671e-05
7.22088417167256e-05
0.000113995957219224
4.40798214956115e-05
5.4108427750285e-05
4.26160645999085e-05
8.59265676893104e-05
7.89839134917295e-05
1.35474656514363e-05
4.14898280667147e-05
7.27509044409669e-05
-1.1939257594561e-05
3.3865371970329e-05
1.78076277697759e-05
6.50914379049432e-05
9.05125286889491e-05
4.44173429056853e-05
7.87843621037077e-05
-5.64057866926763e-06
4.14961976373825e-05
3.22166069329083e-05
4.26327930195892e-05
6.70323013995845e-05
-3.99811681939399e-06
4.72502168646271e-05
0.000105865071837717
-3.89018124501147e-06
3.66071925581443e-05
5.98247456987686e-05
0.000132911781546067
4.56249305126243e-05
2.67045204387109e-05
8.49165723113715e-06
6.420235023524e-05
2.98024039599704e-05
2.35500749977323e-05
7.39659463084816e-05
5.42355509602581e-05
2.6321343827003e-05
3.14080747883806e-05
0.000121229727580873
4.11358741778712e-05
6.1802922565826e-05
6.79305247416082e-05
1.42980182109525e-05
6.54413076839167e-05
7.85078063093882e-05
8.08726284032357e-05
1.80048910224332e-05
7.97035788418403e-05
5.20513848545945e-05
1.59737484122763e-05
3.62890797533367e-05
3.82650176565677e-05
1.29846264340509e-05
4.98496168050592e-05
3.15624662952035e-05
9.26839760368343e-05
1.51236324258574e-05
3.5950843047333e-05
6.10299791010899e-05
4.84387254123511e-05
1.77371295149294e-05
8.77072640843196e-05
2.28706062349918e-05
5.27705610958178e-05
3.04454759839051e-05
7.05035540625879e-05
4.420276511875e-05
7.21462092796954e-05
3.4316772739549e-05
2.09712786058796e-05
1.86207370480492e-05
8.41656781473446e-05
8.25512641690953e-05
3.71438949128433e-05
7.95035583860544e-05
2.85468718942898e-05
3.66299383497094e-05
1.96355507995756e-05
5.62055628859326e-05
3.96280483324946e-05
7.73463796343852e-05
6.36975954421654e-05
7.75663302163275e-05
3.10773666954377e-05
9.51347982223307e-05
4.82782996316037e-05
8.38297836471981e-05
1.07140387892145e-05
0.000104692510574633
1.19577304272235e-05
4.67132670361136e-05
2.24221712957745e-05
3.14811662429068e-05
3.40077053168853e-05
3.35170727431799e-05
8.81125343430141e-05
3.52577764677969e-05
9.22698078426324e-05
6.49831031249006e-05
2.28736886674272e-05
2.29863272406959e-05
3.89447260791168e-05
4.60025035870855e-05
6.95603598438084e-05
9.02371164157657e-05
2.58572747621492e-05
7.98318755284203e-05
0.000120370556483785
6.67014325190577e-05
1.96868688449907e-05
1.24435700343257e-05
4.60365218782312e-05
6.43784284659828e-05
7.59009868819735e-05
5.45500031417645e-05
3.80804998827622e-05
7.42939057900931e-05
2.46592985070292e-05
6.39911672440676e-05
1.55728351750087e-05
4.63073193209711e-05
0.000125203791883156
5.6541962376039e-05
6.44922375320949e-05
9.21694734767029e-05
-1.10041426115883e-05
6.552308703559e-05
-7.70743862286568e-06
6.77685321511798e-05
0.000102500507871807
3.12548136368605e-05
3.06780940357821e-06
3.81239326996304e-05
4.58864587293171e-05
2.20557616954059e-05
4.17699530485336e-05
5.04394852656398e-05
8.90540164556612e-05
5.39414455726999e-05
7.64088778588901e-05
8.50222469480617e-05
9.97922006836236e-05
3.92891679193085e-05
1.47220094304816e-06
5.16857473642202e-05
5.13136689096578e-05
2.23445533955322e-05
6.75994467295498e-05
2.12969970059073e-05
5.49526853786036e-05
6.47584570529745e-05
4.32930181307041e-05
5.44089865172441e-05
8.9630035585408e-05
6.75266443159947e-05
6.50048655758804e-05
5.87929291496673e-05
3.10165706774106e-05
6.1865971810403e-05
6.60288164239859e-05
6.44876248402949e-05
5.82019083205474e-05
2.7346588656847e-05
9.66663473198894e-05
5.08577309772562e-05
7.19561229820606e-05
6.6823918626365e-05
1.29127992329778e-05
1.56548879728593e-05
-1.33128215499294e-06
5.96038522203512e-05
6.7377143971386e-05
4.27996439058804e-05
5.92306381169202e-05
8.76513910897257e-05
8.49420548645643e-05
1.67352694612312e-05
3.22165304889242e-05
5.84430564369343e-05
9.78637236619415e-05
3.44724823833293e-05
5.79561807052598e-05
5.82402592969639e-05
4.743653933384e-05
0.000102524888081093
4.98781588498057e-05
3.4785385966397e-05
9.27424334710362e-05
2.22236440689349e-05
5.81944106810333e-05
7.93656012403959e-05
-4.50283493719357e-06
7.2068457625954e-05
2.1808402532645e-05
6.9045076110402e-05
7.43873375258969e-05
4.70127963092437e-05
4.6911028106126e-05
6.87908062683521e-05
4.37108242290706e-05
8.73849630131687e-05
0.000115944019747716
5.04809237068011e-05
4.74394198357514e-05
1.665969912908e-05
4.76510775747464e-05
2.97485858312256e-06
4.18380750251759e-05
8.71574118025358e-06
4.85808384560308e-05
1.25293820980215e-05
7.76367689014523e-05
2.414097038501e-05
-1.05101413726116e-05
7.67247736514597e-05
0.000137822632834038
8.5119135669232e-05
5.937036751102e-05
7.47552227288189e-05
-7.76025451760561e-06
6.38431109552208e-05
1.26470725562025e-05
8.54730716696963e-05
6.81829250418518e-05
2.03766970316942e-05
5.53357378853189e-05
8.88782920611404e-05
1.11407352206919e-05
-2.32828863679567e-05
2.38693192534101e-05
1.60951555892587e-05
3.59676189497715e-05
7.84699844891479e-05
4.79432962481435e-05
1.61355016630738e-06
1.34009713591544e-05
6.21811035328296e-05
5.76897035129201e-05
2.74209020949829e-05
4.02152035455154e-05
4.79997620547461e-05
9.72204689893399e-05
7.45689267927052e-05
8.32191685320985e-05
8.39535405976536e-05
3.92991883722854e-05
0.00012106093487051
3.31979965954943e-05
4.99641244474867e-05
8.42179732577227e-05
2.22078053329071e-05
2.62219818631195e-05
8.13819045284208e-05
5.70478060471694e-05
4.796889468849e-05
8.22537109554744e-05
7.57637867389327e-05
5.4908740915932e-05
7.06116291282996e-05
8.15109892803412e-05
5.61562965006729e-05
4.36642306651741e-05
9.11168748260355e-05
5.42492662411121e-05
2.12817830063248e-05
3.02399901626039e-05
6.61186285580013e-05
2.04553521410056e-05
3.28460455427998e-05
5.8419761090567e-05
5.31324020075999e-05
5.56340092660841e-05
5.77048161347796e-05
7.2200722524299e-05
3.8451583806675e-05
9.76535102668802e-05
8.8798716194008e-05
0.000100513064979454
7.85284413234106e-06
5.25894209036986e-05
6.00535392333948e-05
3.14774249715174e-05
1.57121290000695e-05
2.928816928247e-05
0.000102049192734922
3.36841310572273e-05
8.25633379336715e-05
4.90960470608876e-05
-7.40643023938163e-07
7.03198599081802e-05
7.3503950981116e-05
1.70133382935369e-05
-8.35287283712388e-06
0.000104594065040283
3.21403249205597e-05
9.80142828485821e-05
7.42977182353793e-06
1.74374014661576e-05
8.06390887355199e-05
3.13731517515068e-05
4.25847629000401e-05
2.08412537491793e-05
0.000110649027990807
1.71958557548725e-05
2.8472999742833e-05
8.94880813492455e-05
5.7022309415645e-05
-5.67209685854567e-06
4.9969697761224e-05
2.43904349345022e-05
3.78665122974736e-05
8.57767931237813e-06
2.35908373107039e-05
3.79124034839867e-05
-2.50634362918454e-05
3.57792355451146e-05
1.91492819858811e-05
7.98188145530362e-05
4.03827463653617e-05
3.39845826349806e-05
7.06426666566934e-05
4.51076697953618e-05
1.27989057745691e-05
6.95343587263545e-05
6.43716437163835e-05
3.42443928990459e-05
5.78111215698652e-06
3.33805007115677e-05
5.05822665568981e-05
3.10224433104453e-05
9.42776860099619e-05
1.67353684479581e-05
1.96191846648308e-05
6.80582275075746e-05
7.48160679766646e-05
5.11575531402095e-05
5.82936630954327e-05
5.21720593936168e-05
3.61876453026536e-05
2.99033060586079e-05
7.54456749432152e-05
9.97498054685287e-06
3.70150085664398e-05
8.91847197264848e-05
7.30655336172743e-05
4.56269314385286e-05
6.91776510237409e-05
1.28601469445409e-05
7.93213348341365e-05
4.27638427890564e-05
4.3232835599455e-05
2.59099011638088e-05
2.68641146503233e-05
9.28356725895975e-05
0.000103925392998947
3.15271793555547e-06
3.55909963035231e-05
4.51389808839547e-05
6.75053899246104e-05
5.12322599800217e-05
5.57630812552035e-05
6.65817400224963e-05
0.000115488213425258
5.73055712168601e-05
3.65881724016606e-05
0.000122019787620064
3.35495560761584e-05
5.21458224004318e-05
0.000101563970054874
8.02379206806627e-05
6.80209719963792e-05
8.17911712092913e-05
4.14849114676183e-05
6.92101168027299e-05
2.94884166603841e-05
3.55352283350432e-05
8.91853702916668e-06
7.88393630521933e-05
-1.59670961462035e-05
2.08747261754485e-06
5.58322648045258e-05
5.86023959898546e-05
3.77804214364147e-05
5.66357730144661e-05
7.8563334735194e-05
0.000107562790936833
7.6946003680447e-05
3.94180015751925e-06
-2.55595048106285e-07
5.47743136954508e-05
6.46719773166782e-05
1.90600550139538e-05
7.89322258054137e-05
6.65273288117855e-05
2.55883262739234e-05
6.542936835093e-05
6.26001591214931e-05
6.21198707113808e-05
6.94291797592451e-05
6.67143476181381e-05
6.62771092549097e-05
3.64346789268718e-05
4.27857797713849e-05
2.73660618215218e-05
6.35482157666525e-05
3.39126009232497e-05
3.96750711382819e-05
4.30159907804984e-05
2.58042127702687e-05
6.85901459238066e-05
7.692559386081e-05
6.0763356521168e-05
7.52558644716098e-05
5.5834610573066e-05
5.21616949035555e-05
4.91482532674133e-05
7.77611298121454e-05
3.63368391922684e-05
5.70274971034024e-05
8.25758436992336e-05
5.28343656814207e-05
3.81682963276047e-05
0.000101557657920798
4.12504322504907e-05
6.9663517705064e-05
6.57826508588137e-05
6.57858100980894e-05
1.85973334980221e-05
0.000112100805881698
2.72887400637422e-05
0.000102542718904767
6.07670057737696e-05
5.46512776458684e-05
9.05767210875108e-05
1.88572057931826e-05
3.93411638645601e-05
4.5565441252981e-05
2.81339757101638e-05
4.66775855777821e-05
8.5153505479509e-05
2.09073807298338e-05
6.00585847412824e-05
1.61996236594614e-05
3.15847377075664e-05
8.12306913723402e-05
6.77821040848331e-05
0.000113137850793189
8.89574439421985e-07
8.85983327989795e-05
3.83664977689772e-05
9.95964863965832e-05
3.92223268146998e-05
-4.57934232868147e-06
4.69590973300806e-05
1.33535545524837e-06
7.85339992871618e-05
8.02897497271172e-05
5.42846274005431e-05
4.65507347735421e-05
5.76097039435305e-05
5.89589861369833e-05
2.19495374175094e-05
3.97080199799517e-05
1.03351586685381e-06
3.86444515779941e-05
8.1064403524375e-05
8.84134507643593e-05
5.84678414447317e-05
6.90370380936085e-05
3.53906516717022e-05
5.72744831018745e-05
8.46322160002244e-05
9.64190609300158e-06
3.89825423723385e-05
7.1041389831161e-05
4.27524882690013e-05
7.82314582210646e-05
5.43474511803618e-05
5.62956920862833e-05
6.55951649429864e-05
3.7223457546428e-05
7.70989596470531e-05
6.73394125136962e-05
3.58212857507676e-05
5.04000600800447e-05
8.04210558496749e-05
1.48573320956251e-05
3.85421118041172e-05
1.79604244167611e-05
5.07209546548483e-05
4.6223750507337e-05
6.59192058737508e-05
5.41992755994781e-05
7.03685051170579e-05
6.07257855701061e-05
4.23031290873196e-05
7.90941395866959e-05
7.13358945574206e-05
5.17528146617273e-05
3.40242241705644e-05
0.000103976666641923
1.45564842870448e-05
2.63685823467318e-05
3.76195604817416e-05
-1.89564322994187e-05
3.47897135874581e-05
-1.17880389876106e-06
3.8630951768157e-05
1.71474717952574e-05
8.12192343498833e-05
5.66581514330123e-05
8.00679949344428e-05
4.34828457548006e-05
2.51807927002573e-05
5.60049558023467e-05
9.0841655327907e-05
5.01580543105278e-05
3.85862299422322e-05
6.43537398461663e-05
3.39950548476132e-05
2.99348622409255e-05
3.45843448469138e-05
6.36091970271607e-05
1.98976196228487e-05
5.27300056180654e-05
3.9710567795666e-05
2.57198404059574e-05
2.05104837847851e-05
5.24452769210968e-05
3.74981126543431e-05
6.56100086872508e-05
2.17253196947166e-05
5.59230813735264e-05
5.12519425921385e-05
9.98611541368207e-05
3.64157365963799e-05
-2.67497739703331e-05
0.000124974677224677
5.31611299855789e-05
3.60913533487615e-05
3.05247370731666e-05
4.92031959898502e-05
9.1094345522661e-05
1.06246048189035e-05
6.05652006444779e-05
6.80529688734193e-05
9.14760254758689e-05
7.33145651743947e-05
-3.12229507870176e-06
6.97814829992705e-05
6.56811807833759e-05
9.70737916329055e-06
4.17380761430678e-05
2.16452317873951e-05
3.91514776670111e-05
4.20759043546617e-06
0.000103734189752973
1.85337039838654e-05
9.67527564959263e-05
5.58623312242268e-05
3.19814971738912e-05
1.91969592237428e-05
5.72232417764124e-05
9.64848051044945e-05
7.13415805565901e-05
2.38304258089232e-05
5.7466369223226e-05
9.11727664814726e-05
3.85273492708676e-05
6.50393969581399e-05
5.24478146499603e-05
5.94450691888231e-05
3.48694087347315e-05
9.47770243890399e-05
7.82933714539559e-05
6.12515304137503e-05
0.000112883982337429
5.01972781912208e-05
1.23480089713861e-05
6.50126917013241e-05
4.06128381212128e-05
8.35338367589733e-05
8.16572177478249e-05
9.12242208383637e-05
5.09523296270449e-05
1.93363337622617e-05
9.52050246045281e-05
8.88264465704325e-05
7.00545423506305e-05
5.75825210403985e-05
3.02417337148163e-05
9.04956038144929e-06
3.21039811781954e-05
2.74600266199124e-07
6.16531471166349e-05
4.69213669984913e-05
8.51569968310602e-05
2.80579318784314e-05
5.24765292845413e-05
