# Supplementary material for: Research on computational propagation and identification of mine microseismic signals based on deep learning
Source: PLoS One. 2025 Oct 22;20(10):e0334641. doi: 10.1371/journal.pone.0334641 (PMC12543183; doi:10.1371/journal.pone.0334641)
Supplement: S5 Data — (ZIP) [file pone.0334641.s005.zip › 000100800001502.xlsx_0.txt_24.txt.txt]

5.8355320505188e-05
9.38766113328225e-05
0.00015731386365039
5.25118068916872e-05
7.78303175272551e-05
0.000113581415492579
5.44220706216991e-05
3.55142936785741e-05
0.000123775637085503
7.26141257701779e-05
2.22105533005506e-05
1.86347071368751e-05
6.3703440926773e-05
8.41143666552556e-05
4.54039673321366e-05
7.63198878972697e-05
6.69128121098275e-05
2.28145463331772e-05
8.55639041058107e-05
1.71932361233363e-05
5.47442499267392e-05
9.42613913728575e-05
6.4007032827655e-05
1.67605508049376e-05
6.72142248197827e-05
1.03278215823492e-05
5.6654236306269e-05
9.32888457907676e-05
-1.70719924339438e-06
6.67849804472051e-05
8.82908008623722e-05
4.49515467927184e-05
7.503070944923e-05
2.85212739197028e-05
4.06903298968048e-05
7.40094937301274e-05
9.22379454539399e-05
8.72380991339806e-05
4.12481426923642e-05
7.44037903866709e-05
5.12243418827516e-05
7.18432324828066e-05
6.80438032960897e-05
7.60032319870113e-05
8.62069471478604e-05
5.13475726752832e-05
1.82333269990962e-05
9.06857087498726e-05
0.000104786287456715
9.76728644135869e-05
6.37217339208557e-05
1.3692563816895e-05
9.78304510498779e-05
7.88215110804264e-06
9.48054190995905e-05
7.76027589641293e-05
4.95632129849352e-05
8.76445481705341e-05
6.78423026593167e-05
4.67016519468748e-05
4.28154611273203e-05
5.32315820096253e-05
6.44112403645542e-05
2.34931390644646e-05
2.60401484841177e-05
4.55420056022392e-05
6.5692637949658e-05
2.76383905595354e-05
2.95711685775555e-05
1.84276749697576e-05
5.60189267683552e-05
0.000111610875559433
6.13013679183748e-05
3.15304078949731e-05
6.29808822276846e-05
5.72185116099694e-05
1.08634345245819e-05
2.27677917776094e-05
6.2036251731262e-05
6.34412646377243e-05
3.94072142989665e-05
1.90855205895137e-05
4.75502147656602e-05
5.70742623375489e-05
3.09665792446463e-05
0.000102312739089084
4.46948158204174e-05
6.15019099320896e-05
5.26934226488503e-05
-1.41662562606813e-05
6.02315730258275e-05
6.005291011629e-05
7.83282035019028e-05
4.28856469451103e-05
8.64788536004347e-05
7.44137471249218e-05
4.75343891533424e-05
8.07852762074198e-06
8.28841002793046e-05
-2.14654811004342e-06
0.000109534338369605
4.49279980315598e-05
9.3046559804437e-05
0.000117246456740368
8.97307021613327e-05
-6.55663326505059e-06
2.53158195463928e-05
9.91230419661779e-05
4.96341682644732e-05
-2.69609210316415e-05
0.000103881682518499
7.94265387454069e-06
-1.35604299954753e-05
6.27192340520879e-05
-3.42074577252281e-05
7.90025452050305e-05
1.42186492237337e-05
6.79614545872783e-05
2.39121799469243e-05
4.86571050717805e-05
3.31723448208214e-05
1.40073519537719e-06
7.92469593087695e-05
4.51543889759878e-05
9.28747149626819e-05
2.0511415341501e-05
0.000108366033671811
5.54558403392378e-05
0.000115218548735329
4.16443849339719e-05
8.26570557225069e-05
3.15171513409112e-05
6.51147599953081e-05
6.85066278393167e-05
3.59259321593416e-05
5.71825665865838e-05
3.81088352616783e-05
8.04459370925209e-05
9.82090193146383e-05
1.39406480365067e-05
0.000118763485881671
7.64057576108701e-05
3.06356991209281e-05
0.000105839347651938
3.95205532018641e-05
4.59298798546721e-05
-2.25939359912985e-05
7.6264591823147e-05
9.56325955295266e-05
4.13830892110949e-05
2.89333508095714e-05
4.71048319188217e-05
1.49061181875919e-05
4.00214745850757e-05
9.12067977463238e-05
8.33967652288792e-05
5.92998604079635e-05
3.85372148128785e-05
1.56972049356156e-05
6.1609641857426e-05
5.4859863427848e-05
5.65946245288044e-05
4.60846898552815e-05
9.79246663155212e-05
7.5405134840729e-05
4.72002695056088e-05
1.62923459677355e-05
4.53719434368609e-05
-1.55559200260679e-06
0.000107223424680972
5.05674499431177e-05
6.70058417988931e-05
4.58810414944188e-05
2.12456204916759e-05
6.92569209998594e-05
7.93398433779707e-05
6.62789280433217e-05
5.85939174059204e-05
8.00583651640195e-06
6.77150002605924e-05
7.5655015226426e-05
5.38108060381691e-05
6.43636407258875e-05
6.40445691620396e-05
3.09309038914111e-05
1.52878691871197e-05
3.75200928687248e-05
4.17296287247694e-05
0.00012893392395939
8.9246220260701e-05
3.71361054490923e-05
0.000103595216541559
6.11844342718991e-05
6.96704619714427e-05
6.80685129298143e-05
4.35311712728913e-05
1.27552048306863e-05
5.08191881287908e-05
7.49635939147032e-05
9.49496041802787e-05
5.29105268878936e-05
6.35083247701225e-05
5.40890450686365e-05
6.8363439660036e-05
4.48376386237665e-05
3.63221095521701e-05
5.46864123253203e-05
4.0114797502913e-05
7.5166784587376e-05
4.24747680841177e-05
4.87545620396595e-05
3.77502623797387e-05
3.15063638583337e-05
3.63361443838814e-05
8.88898595014232e-05
5.67640516286054e-05
3.77793914409178e-05
0.000104552871278242
5.03812519428005e-05
-6.85791452090911e-06
5.91765755611156e-05
3.31029203238599e-05
0.000154163651644164
8.12933885874882e-05
8.06357751641105e-05
5.5704981903165e-05
6.55791018710728e-05
2.27775359857775e-05
3.59951473680173e-05
5.33517893254497e-05
0.00012580428361445
2.35049620004474e-05
4.77312351781509e-05
6.87799110699902e-05
5.06174979958956e-05
4.99235969907348e-05
0.00010348931201792
8.33669190748521e-05
0.000123247858180168
0.000110182857378116
8.20462936180287e-05
5.44021359638389e-05
1.60544104651949e-05
7.10121335740141e-05
5.02277471318939e-05
9.70630746427903e-05
1.65566517478433e-05
3.70553472553325e-05
2.19908447109591e-05
3.84918600280596e-05
2.22174825998698e-05
6.64339558879476e-05
6.48494412195191e-05
6.24919460669083e-05
4.98251305331148e-05
3.53321674762678e-05
7.3103431902709e-05
7.7306918351402e-05
8.71194559755902e-05
5.96803935283454e-05
6.46408446315401e-05
3.24337647371801e-05
4.23124393575374e-05
5.7028960177945e-05
-2.16994214444717e-05
7.31961900359059e-05
2.52217130352807e-05
-1.96301560799558e-05
4.50679421243628e-05
4.03554873279231e-05
4.04560474779443e-06
4.8017432335251e-05
4.97375140447637e-05
5.61383559136684e-05
4.7341654768763e-05
8.23889800788751e-05
7.52999441172839e-05
4.93253404703291e-05
6.61960626087521e-05
7.50850011873296e-05
2.58386270646601e-05
4.51961623098007e-05
8.10873739664661e-05
5.35526055414447e-05
5.58415437253499e-05
0.000100086317045938
6.6569869427518e-05
6.64520263385308e-05
0.000110082747866102
0.000102567152833074
8.99163763546684e-05
9.31281718374788e-05
1.78345206878507e-05
0.000117105087773974
-3.55897838045454e-06
0.000122056607372792
3.72967871852533e-05
4.2018928446874e-05
0.000111143443033745
0.000128119975425872
5.76028221294817e-06
0.000106892235455396
6.85986977978137e-05
9.49527020739869e-05
9.46955003751972e-05
7.95566336137033e-05
5.30514663649979e-05
0.000101341911866152
0.000121499367037538
6.51884569405109e-05
3.13696218837914e-05
5.95217431260645e-05
0.000120124344393
3.35947685762075e-05
7.40762940516463e-05
4.34419315772896e-05
2.6222475938723e-05
0.00010814643494294
5.97558536055584e-05
2.30579986854718e-05
2.45261411134803e-05
7.98637913595495e-05
7.82748466839629e-05
3.85599189998425e-05
9.29421809513833e-05
4.27626610483237e-05
5.84707011732248e-05
5.3784104976016e-05
5.02615935378708e-05
0.000129176187817554
6.17404034359476e-05
4.65389057908939e-05
6.94336099162226e-05
9.57345786320716e-05
2.98141782656821e-05
3.53004670533306e-05
4.13425032667129e-05
8.40418040708499e-05
3.51105114115203e-05
6.5187611729191e-05
8.16566596453946e-05
1.54168752311646e-05
6.82888588649727e-05
9.24076276462793e-06
6.02596879837791e-05
6.60044361200712e-05
7.79159749805037e-05
6.01227925138597e-05
5.6992303813716e-05
6.24854942367649e-05
5.13900062504647e-05
9.89929721498645e-05
4.14554184482055e-05
7.02613905132052e-05
5.10190866001194e-05
6.02749922717687e-05
0.000123204444379086
7.52062130744063e-05
5.8269433844914e-05
7.16893350299863e-05
5.55911624418048e-07
0.000102981521632508
0.000101686497831392
2.80567854489953e-05
1.30925859950615e-05
3.15019715558032e-05
8.08902998139018e-05
9.21852063435292e-05
4.75457896871097e-05
4.10260013757634e-06
1.78508719841896e-05
7.6024272718158e-06
4.97368135268095e-05
4.02329102519023e-06
5.3507590723717e-05
0.000124020270431537
1.70024407264863e-05
7.7024162577788e-05
6.29072912887675e-05
3.7594588686982e-05
5.03168381834766e-05
4.74796758747616e-05
3.91418990779147e-05
7.31438194798623e-05
6.45777634484064e-05
7.82645394250446e-05
0.000111605125621091
5.92180903444946e-05
9.99635747471335e-05
2.81165441309563e-05
2.2223088860099e-05
5.82526616530573e-05
4.58620130906184e-05
4.1513255857454e-05
-2.53141353784256e-05
7.31047267581783e-05
0.000105947102912373
8.26425096564431e-05
8.2379651207522e-05
0.000106599143674091
6.21499370642194e-05
3.08438954414453e-05
2.92270461216277e-05
8.60961074000807e-05
9.42649188390929e-05
2.5875811421746e-05
-1.71636076037319e-05
6.70085164703606e-05
0.000111171895781556
5.64539373325743e-05
6.00320701114301e-05
8.81365639156169e-05
6.09250716185339e-05
-1.13740602927612e-05
2.96368298297066e-05
7.35655428554952e-05
4.83557363447275e-05
5.56177645509791e-05
5.0679405395813e-05
8.91566769351249e-05
6.79824144509219e-05
4.7461028490783e-05
5.35989139106886e-05
2.67303056399397e-05
7.51678819422293e-05
8.54699537690494e-05
7.06363428689213e-05
1.91519692167773e-05
6.11538282677014e-05
9.30624963787758e-05
9.06307132083254e-06
4.97303898674285e-05
8.58915687829977e-05
8.15671410366502e-05
5.69565916862839e-05
5.50041126208992e-05
6.30600766730651e-05
0.000116540024935203
4.45603652226839e-05
1.8208582369978e-05
8.40568341606554e-05
1.74938559289245e-05
5.64917984804201e-05
0.000134402472820345
4.47166039444134e-05
5.35928667266607e-05
4.92989549449566e-05
9.82947446066665e-05
0.000101437765850838
0.000101983452061941
0.000124805704210867
7.05702978256782e-06
1.1309463234489e-05
2.17918696283136e-05
4.58696290246171e-05
3.62947602795375e-05
9.89920445163993e-05
5.34935822406859e-05
7.2202144780116e-05
6.19194408708602e-05
1.00400900136711e-05
3.90147150339448e-05
6.08323583356531e-05
3.61192744227914e-05
7.58030532693061e-05
6.10442194280413e-05
6.28476227766227e-05
4.29069778007793e-05
8.48863441117089e-05
4.45155041617461e-05
2.3907052468319e-05
6.6240285574065e-05
5.17845284122503e-05
3.55824029021368e-05
0.000115110426095521
8.02276659363962e-05
1.46214099221658e-05
-3.17062796668934e-05
3.26930432788424e-05
0.000108920001662623
0.000108806932751334
7.30581990313861e-05
6.36549334960783e-05
8.38893387367614e-05
8.96942303317443e-05
5.11739358657606e-05
4.54556315497203e-05
7.03245117538075e-05
5.91009119004105e-05
6.81020640459485e-05
7.50655682879017e-05
4.5619018320574e-05
-8.29564763313995e-06
3.65266546394388e-05
8.66745515594064e-05
7.70440626455382e-05
9.66414925732989e-05
5.5585276635819e-05
4.56738386190228e-05
5.42063702751377e-05
5.72893103400698e-05
7.84095572487935e-05
3.40220075562563e-05
5.02311787039225e-05
2.69568192549737e-05
4.56976599767187e-05
4.76355084242089e-05
5.4860949892748e-05
-2.24122525827001e-05
6.99307255403644e-05
5.28603682827265e-05
6.38852639975146e-05
6.092626911009e-05
6.64395082795607e-05
4.83191016884769e-05
4.66114382207965e-05
7.28913747626471e-05
1.78850807697801e-05
5.28985634592655e-05
5.72241478281829e-05
3.94542830935936e-05
6.33914341321997e-05
6.13190606516331e-05
0.00010538470861481
8.97201021141011e-05
0.000122466425345102
0.000107428170943422
7.16538420770529e-05
3.24870892858109e-05
4.46778584582895e-05
6.8445094731626e-05
3.97011284698285e-05
7.12500999781635e-05
2.38764589771484e-05
1.08890068802295e-05
0.000108639011313395
4.95131777658557e-05
9.81858486559789e-05
4.12825469901241e-05
6.40234402128768e-05
7.25820312154457e-05
4.14284114278647e-05
7.70915384377664e-05
5.29216069341075e-05
5.09505667329289e-05
6.18292944490234e-05
3.25843159350471e-05
1.47894537148514e-05
2.8005876093886e-06
5.02054352790019e-05
8.29402048050458e-05
2.19043313516285e-05
2.63017004287867e-05
5.65518909763674e-05
0.000105147908051005
0.000130165409384752
0.000126360918009194
2.491348436787e-05
2.63982429453239e-05
8.09438878841048e-05
4.74618728654957e-05
8.14468485903514e-05
3.71414414295595e-05
6.23805775559677e-05
1.29766308641835e-05
3.37360788535976e-05
-4.28981893088825e-06
9.39957446361286e-05
8.15996165102947e-05
7.79836229174206e-06
0.000128042351516496
6.20114508818606e-05
0.000101919978770387
1.35705539561317e-05
3.33921359615178e-05
5.0168242963349e-05
0.000116622103465166
4.04634841665187e-05
1.61842378675133e-05
3.99191379857194e-05
9.74176136668212e-05
6.52807055864047e-05
0.000110902043080908
0.000117629303984289
8.05657699824501e-05
9.69218429271167e-05
4.73229479971584e-05
7.82638853712489e-05
5.34233085382721e-05
6.95948452975175e-05
0.000134069073841233
3.47877593964419e-05
3.99453378016088e-05
3.32915565617144e-05
4.94517211659084e-05
0.000103593308301415
3.06294589568167e-05
4.81175226610822e-05
2.74585331227924e-05
4.42484821444279e-05
2.6854646890157e-05
3.36254250608732e-05
3.5889095486803e-05
5.75597607968125e-05
7.87699467977049e-05
6.97454914292905e-05
3.67383011357412e-05
7.96006943324764e-05
1.55102092401861e-05
7.38786593149394e-05
4.00973050153727e-06
5.83503100469245e-05
0.00010766436202345
0.000136382666521814
9.22434678052563e-06
8.04041426178787e-05
0.000122797407413451
8.59714381050755e-05
6.91941968260503e-05
7.67197973137817e-05
5.6571167448166e-05
9.8310854143479e-05
4.66370017226288e-05
3.27495336462356e-05
5.43975246675306e-05
2.05763515178861e-05
6.60220753910701e-05
4.52458046173301e-05
2.86050604862829e-05
4.85100596800276e-05
7.91832039560316e-05
2.38373568457768e-05
2.82428973594461e-05
0.000126289488185105
4.72935349487126e-05
2.44948482170984e-05
0.000113108118895308
4.31365860041622e-05
6.63147639651451e-06
3.75671117650484e-05
1.97042105840841e-05
7.65149548392247e-05
7.67436801276022e-05
5.11233662412159e-05
7.34608018754934e-05
7.13875098502268e-05
9.34641226218641e-05
2.03098186534979e-05
9.81254928633215e-05
-1.74869225107128e-06
2.09243129345066e-06
7.16033671020369e-05
3.03552082283052e-06
7.50851254904219e-05
8.26812656056649e-05
6.77685614058963e-05
4.03322560884333e-05
7.31609975431837e-05
1.4559337658787e-05
3.28373873485831e-05
1.08540830396464e-05
7.3874898868902e-05
0.000112630341722369
9.85818825561008e-05
1.87046926307433e-05
8.24995327739341e-05
3.46780724640523e-05
5.29055186890563e-05
7.69376002463442e-05
6.29850115203442e-05
7.71782672733826e-05
7.14258799455502e-05
7.6201352094374e-05
8.82630277663e-05
6.44766975577263e-05
7.70020150129741e-05
8.6708987507656e-05
6.92851213044438e-05
6.71765653483075e-05
3.65896674087642e-05
2.80255069979559e-05
4.88371631136346e-05
2.25000989496232e-05
2.78060936796587e-05
1.69991383072367e-05
7.15639685359839e-05
8.02625243039442e-05
3.60114824379671e-05
6.40234470973458e-05
7.5098822628977e-05
4.43966755951054e-05
8.70011939711528e-05
4.86268574710019e-05
-6.00054247960475e-06
4.78770139939138e-05
2.62157903531599e-05
6.47242215246065e-05
5.74682716848266e-05
9.30630345605011e-06
5.833225442399e-05
6.13011711400766e-05
2.57283560965844e-05
8.6622505328101e-05
0.00011712437680175
2.15603330137672e-05
-1.27489588279129e-05
-1.86891471476366e-05
0.00011276842452503
4.55516374473435e-05
9.49380032206818e-05
4.12190962675453e-05
9.42046112461374e-05
7.01594947166004e-05
9.13218265275175e-05
6.68794634163986e-05
2.98017554723589e-05
3.2857513880638e-05
3.65117271998996e-05
5.67323405153753e-05
3.58788538782754e-05
1.38276975559011e-05
0.000110650858645124
4.21856747321038e-05
6.06592173714043e-05
5.7264663924723e-05
4.82048847694538e-05
7.01613136045418e-05
4.64830695834837e-05
8.31870522044966e-05
4.56569882647821e-05
3.10590538382886e-05
5.30121563425507e-05
7.53661171656371e-05
5.60322075130307e-05
1.36733410901581e-05
2.36355197072322e-05
-7.84795028041898e-06
-1.88059185482021e-05
2.39166795158828e-05
8.41334294294553e-05
6.68711653650562e-05
6.43046784845199e-05
1.88373870210066e-05
9.65597780190101e-05
4.49748433223933e-05
9.06063997126581e-05
9.0331520020827e-05
2.02308288740863e-05
0.000110880406356566
0.000136695871371971
1.45168855927723e-05
2.36924541589366e-05
6.48477697631225e-05
5.37906117858585e-05
6.34241817422831e-05
5.41752928512246e-05
5.23118582990028e-05
0.00010463173470124
4.73378136740543e-05
7.4655440862814e-05
7.42206767301882e-05
4.48169673394282e-05
7.1368445891795e-05
8.24876768943005e-05
7.2496887348346e-05
0.000106878637159369
9.30296651257384e-05
6.3558357091968e-05
7.2150267196545e-05
-1.23153943506248e-06
0.00012610389493169
-2.08244148781109e-05
1.29355871674606e-05
8.12045601538777e-05
6.34890724560126e-05
5.90812689084637e-05
5.04378892309776e-05
1.44918475109218e-05
5.2473428556554e-05
7.2118474530832e-05
7.9189031206674e-05
3.64584480542432e-06
5.26655998986591e-05
3.57008729657043e-05
6.06135931465197e-05
6.66917947022422e-05
8.33764542943603e-05
5.72732132095204e-05
6.41607670835758e-05
4.1914560653582e-05
4.70937645001609e-05
0.000132178786969161
7.80875961821515e-05
2.97447006885796e-05
4.64195162547672e-05
3.6519762943985e-05
6.60056595331095e-05
8.87789429166592e-05
1.95245236986154e-06
6.33634591104059e-05
4.97438171978182e-05
2.90013013571269e-05
4.52452552869794e-05
7.97726462132149e-08
1.98466027780119e-05
5.73675194478089e-05
7.9217982466033e-05
5.34636371196697e-05
0.000102258869557558
7.14158740992544e-05
6.66385418045014e-05
4.00883651644764e-05
7.16722967429395e-05
6.89136012873193e-05
9.97110042740488e-05
-3.17531612531244e-05
3.6152082122882e-05
5.90051026796322e-05
0.000101485289220804
8.68687429500757e-05
7.52506050363803e-05
3.24592202764338e-05
7.71861778532249e-05
0.000110095083841405
2.16448348195353e-05
8.53664231803021e-05
4.73050249902058e-05
-1.54318816886036e-05
6.06598021930879e-05
7.56638387793585e-05
9.97484542876296e-05
4.47414586412512e-05
4.99561764848448e-05
5.83825334567559e-05
7.19257015575075e-05
5.51039021698798e-05
7.23871452284159e-05
8.65818179140934e-05
1.88522642833796e-05
4.62071723361667e-05
3.46070245870699e-05
2.14859671423258e-05
3.48371494409151e-05
-6.15011976992389e-05
3.37474012770464e-05
-2.66529528168028e-05
5.94874007167746e-05
7.26675325664359e-05
2.74767242557036e-05
-1.11563189810374e-05
0.000101859890465974
7.04255835407143e-05
2.27771004289266e-05
3.36668152810203e-05
6.06582743220146e-05
9.53757515092595e-05
4.53453877800575e-05
6.52615945659085e-05
6.68241619748988e-05
2.37459668380415e-05
5.91263889546217e-05
-4.89662800330127e-05
1.24732039444994e-05
4.15247443623541e-05
8.48373933380127e-05
6.76684433593001e-05
0.000104592923520322
5.16569956422847e-05
1.12524047116242e-05
0.000110613439472962
2.18091773353204e-05
7.87726601087961e-05
7.99693058604282e-05
8.05528372804042e-05
2.10609395742754e-05
5.96888530645656e-05
8.58993400683926e-05
3.41271097521186e-05
7.21769469749367e-05
9.36573809629657e-05
7.58011159364409e-05
2.80627665842521e-05
7.05587810752533e-05
3.98115517159692e-05
2.27474332190549e-05
3.27836485136736e-05
6.35178250766609e-05
7.46131514821718e-05
6.48059596011031e-05
1.97257593163059e-05
6.23997589830531e-05
1.3182692234778e-05
2.12878947162271e-05
9.1119605168425e-05
0.00011252165748654
9.32362128995882e-05
4.96218622944619e-05
4.99667117576226e-05
2.06526435052614e-05
6.54552264167206e-05
8.74947057847703e-05
3.18282371305527e-05
3.0366869445162e-05
8.42299199945508e-05
9.06928957604621e-05
6.22407626379895e-05
0.000102777118033211
3.1613055232588e-05
4.34466505026854e-05
5.98795067174811e-05
0.000136047416426307
7.80442059726517e-05
0.000100722572164053
0.000121690821718333
1.53740866152908e-05
6.3629746447094e-05
7.26096529061652e-05
2.77369800975812e-05
5.40552287656657e-05
3.7903668106286e-05
3.98725357183396e-05
0.000102158903265819
4.06190823616183e-05
6.60880308293054e-05
5.93599163233335e-05
7.55443110936042e-05
7.97150635775268e-05
6.62794839091743e-05
6.52371206219031e-05
6.76876100759048e-05
4.65197979380363e-05
4.76364616258598e-05
0.000111445330993056
6.16105604946051e-05
4.58473701784398e-05
0.000100591363270635
9.44100521439114e-05
3.14587169172754e-05
4.95367129226773e-05
0.000100618338686536
9.78342226736593e-05
5.20605315247496e-05
6.04092483708457e-05
7.04144792842727e-05
1.76551491971197e-06
8.32966915764818e-06
3.29351572069859e-05
2.49742638833784e-05
3.87462674497135e-05
9.05348828815557e-05
3.71280616140625e-05
1.35527725473532e-05
9.69934216285222e-05
5.44083813271595e-05
0.00013606389894644
2.41810170218995e-05
0.000124487532190923
5.68486427483603e-05
0.000130099608733292
7.71014504786748e-05
7.83080016383699e-05
6.57341267750645e-05
9.43385488581317e-05
7.03568360358225e-05
9.90909028101905e-05
2.40557977129021e-05
8.08762632910574e-05
4.62303986246877e-05
9.36490901166142e-05
3.09020808820994e-05
6.07960932742205e-05
7.05805778585604e-05
7.78436298587146e-06
0.000102329022237702
5.66893173486835e-05
8.32848459880395e-05
5.59992248579514e-05
9.02680609718938e-05
0.000137844142874756
4.17203818048841e-05
4.32404050977224e-05
0.000110655024253202
-1.24553826314235e-05
3.01244672821886e-05
4.60662748474648e-05
2.09094124634578e-05
1.62448054670156e-05
9.14529727323717e-05
6.54516114369106e-05
5.09062176546656e-05
0.000117848331552656
1.90407696240842e-05
9.84792146833226e-05
6.29846979614481e-05
9.26146638786877e-05
1.5557541548057e-05
7.82214963078529e-05
5.47451844095486e-05
5.0455448614571e-05
5.51723458397788e-05
0.000115475719021202
7.96729524656347e-05
8.08599187572733e-05
4.44638965601835e-05
6.58611232634902e-05
8.08416514302258e-05
8.57018531365522e-05
0.000116204898453312
6.67351562447472e-05
4.32668493165949e-05
5.34850473690867e-05
7.26489676006818e-05
4.3584103097786e-05
4.38210662858063e-06
4.64670069113425e-05
-1.58764667886781e-05
0.000126388733237622
0.000140295704848745
-2.04126367695289e-05
4.30029863935176e-05
8.01506180180786e-05
9.93205000132302e-05
7.89480030403755e-05
4.03976295638887e-05
5.59681973268213e-05
5.23973272270587e-05
7.34755363122481e-05
9.99332828400536e-05
0.000118277265144511
4.79640473313528e-05
3.48129218051166e-05
6.19208818144468e-05
1.86889973299556e-06
9.57290395229791e-05
5.50665668399936e-05
8.35757122723012e-05
0.000120376125055295
-4.16319857593328e-06
5.42012174186652e-05
6.87795639937333e-05
4.5028478528245e-05
4.49212241118133e-05
5.83220291196015e-05
4.926946470872e-05
0.000120297522531488
4.58418490548589e-05
5.71314645116642e-05
9.34891344698752e-05
3.03333799406615e-05
7.49642189939956e-06
6.302573011215e-05
7.86463090479121e-05
6.79979309876985e-05
7.98544416550929e-05
6.87567184663958e-05
0.000144821067820888
5.52929191599335e-06
6.12163317647651e-05
9.19922337327969e-07
7.94409065683778e-05
1.00156082949131e-05
5.87754741855897e-05
-2.7630099722291e-05
6.70576483469686e-05
6.79449903902348e-05
3.80399258532545e-05
8.57384382557697e-05
-6.71291761846599e-06
4.12964492815099e-05
0.000111643753607313
0.000113130868128192
2.27899902364991e-06
3.86509552298079e-05
8.3814724743114e-05
6.6160827501928e-05
4.77079945669414e-05
4.64732218286618e-05
2.91250082802076e-05
4.73449795826216e-05
9.83198670798725e-05
0.000113473047750536
5.05345112899563e-05
3.86443880595777e-05
5.17264507874206e-05
9.15562159984452e-05
0.00010112636496706
4.36050052315161e-05
6.41264228624056e-05
8.3358727828069e-05
3.42029922658418e-05
2.60236305003168e-05
3.15560752883515e-05
2.14019006976279e-05
4.62701124188938e-05
3.89506177648339e-05
7.03464488804599e-05
7.22488097066357e-05
5.81639384453109e-05
-2.14286875634056e-05
7.8367931579873e-05
4.74493790352207e-05
7.62745475644685e-05
0.000107106260629144
8.18721465809779e-05
3.4126585249006e-05
6.31492687400667e-05
-1.40092321113932e-05
4.43208922426269e-05
5.27114218841515e-06
3.6008284097905e-05
5.13195266082084e-05
7.33983272361684e-05
6.75824299225799e-05
5.78164385700877e-05
2.01444652041478e-05
3.74833692119227e-05
5.23042508437562e-05
5.67532650016694e-05
7.21248305706005e-05
5.24623419374365e-05
1.32197434992803e-05
2.02975111365195e-05
5.81739894129741e-05
7.89278570367203e-05
4.76215079035842e-05
6.74405352416822e-05
1.73322401368918e-05
7.06486047231788e-05
3.40574763725708e-05
0.00010628487636272
4.533594011077e-05
2.42158997477349e-05
9.58074597748807e-05
5.98967575264846e-05
3.07306333892254e-05
2.07541892207367e-05
7.8914290147484e-05
4.52089824730966e-05
-2.72148932339882e-06
4.26072641845249e-05
5.0166272405786e-05
8.96517278202648e-05
8.16720745016526e-05
5.92871899300348e-05
4.29506682182998e-05
1.66233334188043e-05
5.72301613599611e-05
-6.22520050033633e-06
5.65127886858938e-05
0.00011799607866002
9.14690351530731e-05
6.63655700953277e-05
1.35153241726467e-05
5.3898245248646e-05
7.89481378724638e-05
6.75259597547671e-05
5.95780637217853e-05
7.6947327995347e-05
0.000108059168109684
4.22424089685111e-05
6.08328460249419e-05
4.67072425277756e-05
5.4851959317141e-05
8.36859867679491e-05
0.000106814474314345
5.53352192186247e-05
4.64864610552668e-05
4.23484817761185e-05
8.38777920015568e-05
5.40951339650395e-05
1.82004893857482e-05
0.000108317285398556
1.30890765903431e-05
2.61423748568471e-05
4.9547001549269e-05
5.80793712721965e-05
1.06773402137983e-05
7.95372047847599e-05
7.34761625980274e-05
6.94608084406533e-05
4.47552141535645e-05
9.62178167705341e-05
3.74482282978013e-05
8.28589464338542e-05
0.000103306468095848
7.00675059699404e-05
8.4612788399795e-05
5.32408681608024e-05
5.98983027021906e-05
0.000116657807077194
2.67483806711965e-05
0.000107089675809388
3.95915444182639e-05
5.08875774651067e-05
0.000102904902602915
5.34260511321454e-05
5.89178307477907e-05
0.000105791198207526
6.00648496665262e-05
0.000104257655160872
5.84063867790294e-05
1.44375104111066e-05
2.84020695250292e-05
-3.74700742079487e-05
7.4569512555064e-05
9.189854523728e-05
4.87950882271299e-05
3.16971880361557e-05
1.04568417408348e-05
1.01886708398764e-05
6.08174901650725e-05
7.35767405502643e-05
4.54807458636225e-05
8.7305913476738e-05
0.000104467555544443
0.000112341123813736
5.73352112886534e-05
3.38507136200831e-06
0.000116059886747778
6.39563533124099e-05
3.51089537931566e-05
5.82057370013887e-05
6.66552884343717e-05
8.8800382375713e-05
4.80469166484344e-05
0.000162944147467999
4.14228453728114e-05
0.000105018489930427
7.77694523706158e-05
4.84159757395043e-05
6.79326401828602e-05
6.11789465769119e-05
9.8923281320747e-05
-7.77271716888564e-06
2.55534772304549e-05
8.89395755025514e-05
3.76991662218e-05
0.000117309427014204
7.37356541953063e-05
6.56083866265156e-05
1.39903337500363e-05
4.81332342430862e-05
8.51103700406336e-05
5.98525131104217e-05
7.34029760780166e-05
1.46478316629285e-05
3.56671468971421e-05
2.45283436860225e-05
4.61597279454575e-05
-1.10490540367724e-06
8.59003763050432e-05
8.33961451248875e-05
4.62055276792168e-05
4.15020756480774e-05
3.63780684301979e-05
2.53363879703196e-05
2.89962428423705e-05
3.74063930569789e-05
6.67809308746791e-05
9.29554896624567e-05
3.94332974998683e-05
8.98588211300374e-05
6.53970439671561e-05
3.68850809949756e-05
2.26011351999515e-05
5.93810852542074e-05
-1.13625132328255e-05
6.02555692653046e-05
9.33101192488562e-05
4.37789054275394e-05
5.35181312462993e-05
1.22599156322471e-05
7.26132754340166e-05
-4.27727473151025e-06
9.73220100540602e-05
9.65655454822937e-05
3.93427668467161e-05
5.94243323888047e-05
4.52585207041522e-05
0.000130357665925356
1.79788456148602e-05
7.3954514034718e-05
7.36580391871399e-05
7.9328645267163e-05
8.73042832028502e-06
5.27108744365259e-05
5.71322165941531e-05
8.25684464315362e-05
4.29403078228419e-05
3.19359917124671e-05
8.70413412278837e-05
3.02599689193218e-05
7.21142421958106e-05
5.71694019640937e-06
7.09755363940122e-05
9.70711253865733e-05
5.18277863207714e-05
7.64055539516963e-05
7.07937818342949e-05
3.22262302884794e-05
7.86618167233682e-05
5.37398168650948e-05
1.3076139214228e-05
5.97410094503229e-05
4.26755268580601e-05
5.44382593898246e-05
6.72726253804171e-06
1.609031684659e-05
-9.42254077152989e-06
4.92868820421278e-05
2.97731312453164e-05
5.5257943329341e-05
3.32345378988846e-05
8.25720185807372e-05
6.876596106571e-06
1.66252505538079e-05
5.44306325648474e-06
4.07916052229418e-05
9.80258016722851e-05
8.47250995162254e-05
7.46113318291522e-05
4.3208259796881e-05
9.5086674343037e-05
0.00010725433734091
4.36141850530404e-05
8.99707731620274e-05
6.07966988866891e-05
6.3734065201432e-05
-8.74674443480158e-06
0.000104787820971107
6.90956891270923e-05
7.79425225175811e-05
0.00011616227382585
2.47306295409166e-05
5.7423587921961e-05
6.43300874810643e-05
9.39170775749446e-05
3.00322875850119e-05
9.11364906356822e-05
3.64058212531917e-05
5.84737281600481e-05
9.8023212322957e-05
5.81076622113464e-05
4.13030281703785e-05
2.55408642689093e-05
1.39924126667757e-05
8.4560001168825e-05
2.81486279838863e-05
1.67198168385754e-05
2.86252226977271e-05
1.37622678451101e-05
4.44407925262708e-05
5.65318634928458e-05
9.52258020733788e-05
5.13356904881988e-05
8.39356442040015e-05
3.09355720396412e-05
1.49141981517537e-05
8.69871030684539e-05
5.24266440305232e-06
3.21737144773088e-05
2.27227769566686e-05
2.49178837262864e-05
0.000135512805819328
8.77347636482148e-05
1.06830917378534e-05
6.73195691811745e-05
9.99486757240983e-05
5.09391518769756e-05
0.000117052858807884
0.000116249773792545
6.72232181863268e-05
1.24300408785256e-05
0.00014804840231019
6.83903550422407e-05
6.45530644332731e-05
1.63580979030677e-05
4.02008372893558e-05
0.000100559767293381
0.000122732670649254
7.98624772551728e-05
4.55559198500665e-05
4.59124308848075e-05
-5.64555858723611e-06
4.99998401520265e-05
5.25003402622709e-05
8.42894124188928e-05
5.01516121126308e-05
1.37981875309298e-05
8.09600166495189e-05
4.36937684641358e-05
8.30867607328946e-05
4.13279937481025e-05
5.52192091858738e-05
5.71466580310268e-05
6.4439693275724e-05
8.24640700601048e-05
9.65787651934554e-05
4.622369194969e-05
-5.04149464638853e-06
1.27136903565987e-05
0.000120906440446767
1.99913558753122e-05
4.03142999513336e-05
-2.41599772057717e-06
5.09095095556418e-05
2.53162376120537e-05
9.06437738346407e-05
0.0001334846046643
1.77699117433077e-05
4.00885602344562e-05
-5.87921930045252e-06
3.84612359831282e-05
8.23043696741868e-05
7.3384848409373e-05
2.65783619320389e-05
8.75115434267014e-05
6.44473625996517e-05
5.60435749474707e-05
9.30421790864413e-05
6.75753120911137e-05
1.92055781849068e-05
-2.10351179079691e-05
6.74274007532769e-05
-1.43424296514937e-06
9.91095721035505e-05
4.59295627948384e-05
4.99170429673137e-05
7.47483823052446e-05
3.71049318659369e-05
5.37729226923792e-05
0.000104371635076655
5.89755911907898e-05
4.13215347990744e-05
4.42264497126967e-05
6.21576702029841e-05
7.33518311150732e-05
8.6568881981914e-05
5.1500629937891e-05
3.85835587248652e-05
4.04327877038122e-05
2.33842584534774e-05
0.000102645594044862
3.96257622336523e-05
2.1848860148155e-05
0.000116349866252694
6.11955808911024e-05
6.85306493689734e-05
5.03301080499303e-05
2.5283242889793e-05
8.48562297503532e-05
9.11609624019439e-05
5.82229518047618e-05
7.99628688345052e-05
-1.8695063868252e-05
1.0523436925896e-05
2.2869891967315e-05
2.62725569350605e-05
9.04635828331505e-05
5.00988369185444e-06
0.000126916647835995
5.47202101850751e-05
4.1382036920239e-05
6.50786760629778e-05
8.32249153552665e-05
8.94127509615223e-05
6.53203193129521e-05
6.24477888103103e-05
4.43136978213266e-05
6.256394051004e-05
-7.5150711406257e-05
8.7292149756154e-05
6.62433601311888e-05
0.000107684202491414
4.45460829947328e-05
3.02118343954183e-05
6.74690680147797e-05
2.48872998807841e-05
-7.00208034503059e-06
4.44726342981029e-05
9.24102972920573e-05
3.57001697961655e-05
6.40287908397989e-06
8.13839736511306e-05
6.40600047285994e-05
3.35091026697478e-05
5.93795550723711e-05
5.00942519735124e-05
2.60127595791592e-05
2.65840799277046e-05
-2.15321107343045e-05
6.53857876354882e-05
5.59779716302007e-05
5.70941190674463e-05
3.67297570323754e-05
6.58574994900374e-05
4.45920195480097e-05
8.70243831152887e-05
6.74749989144261e-05
2.83536305576373e-05
1.53978556810286e-05
8.14459726078283e-05
7.49454507883622e-05
3.84764750752213e-05
5.69444921799303e-05
6.45697602456834e-05
3.66984364764222e-05
6.79911550461738e-05
8.55737234606526e-05
2.76469997710083e-05
6.22422363577355e-05
6.83133341914144e-05
6.5050157863047e-05
6.39570463238167e-05
5.6556783969642e-05
4.18211148064842e-05
6.11964064139865e-05
9.48700495535808e-05
5.55850249029875e-05
8.45426429714826e-06
6.97379438627804e-05
4.34816792551411e-05
6.84437613463746e-05
-2.24193518182287e-05
5.32905774452475e-05
6.56642345546475e-05
0.000126731608304288
8.0495001622348e-05
4.70669199252944e-05
4.92751765351918e-05
2.39659207352567e-05
4.90032581657796e-05
4.66616351972034e-05
7.93107870153101e-05
4.03560998500141e-05
6.96067780780596e-05
3.9762241492818e-05
5.43116512299562e-05
6.42323225214478e-05
9.29238314832996e-05
0.000113770764725391
7.83682823931277e-05
6.29852259170383e-05
5.35751597095144e-05
4.43893105577578e-05
2.35105394643188e-05
1.33651496655175e-05
4.92013596223432e-05
0.00015949702825436
6.85893048260747e-05
4.54651893525149e-05
2.57611159127533e-05
1.95600016095723e-05
9.84829547817782e-06
5.48147555005524e-05
4.7599189644849e-05
1.33095603274998e-05
8.19956259049955e-05
6.74409780474977e-05
6.38913095003546e-05
9.71733821540559e-05
4.08655120440137e-05
8.95056932826078e-05
-1.27837397200844e-05
8.81260898695831e-05
4.97014000906594e-05
9.16457392064161e-05
-2.38626959837752e-07
9.68929757341915e-05
8.26442836491711e-05
8.08332762033493e-05
1.76810918170346e-05
8.69953063320589e-05
9.87660462802068e-05
5.74770949376272e-05
7.82536100202685e-05
6.92685817028144e-05
3.3384541227223e-06
0.000106443190948594
6.82162871893691e-05
3.18354221793491e-06
0.000133313567758747
1.62207322410427e-05
5.89401277444848e-05
0.000147724754983786
0.000111793869909987
8.28741730781064e-05
5.8034559186815e-05
2.68801034692005e-05
4.98339085173403e-05
7.6434518397941e-05
6.45366104879192e-05
5.88537637798589e-05
3.62387875221114e-05
0.000102740665864697
9.28990498583145e-05
3.37089952360665e-05
6.0302747088552e-05
3.17868262616303e-05
6.65460233348262e-05
4.62519220494047e-05
2.64015799421886e-05
7.40258796832141e-05
2.43043700073107e-05
5.85349937942742e-05
5.88718710105976e-06
3.77153786738839e-06
2.24387401266551e-05
1.61921314170059e-05
8.23051931122309e-05
0.000100550430646918
6.14627303663635e-05
-1.32872124793341e-05
8.63009571197734e-05
9.02075150630617e-06
5.110153826349e-05
1.33721614439354e-05
6.02345579044183e-05
8.5672879374944e-05
6.58638178075219e-05
5.62945414140022e-06
-9.48511149557831e-06
7.40198735793707e-06
5.91845484424373e-05
0.000100232750106423
2.13988783176322e-05
8.11314624194927e-05
8.50623796498712e-05
8.43021656954431e-05
9.53412473838188e-05
5.19644919750954e-05
6.99872039271411e-05
8.02498628685749e-05
3.25537358426438e-05
1.76121940109108e-05
3.43268891603607e-05
6.38977665860521e-05
4.0820795300355e-05
4.10089037988754e-05
7.84581639034974e-05
2.23397613215942e-05
6.98853303057764e-05
0.000109515359812707
2.59824790897842e-05
-2.65445499017139e-05
6.31618000412176e-05
0.000108283785003204
8.51997485902774e-05
9.57626201210956e-05
4.98953211100849e-05
1.42279134527094e-05
4.62981311612417e-05
9.37429856030692e-05
1.01195016199164e-05
3.02485818716075e-05
8.9630923261244e-05
6.72651660084115e-05
6.40337990588948e-05
3.75550859874218e-06
8.49288994738012e-05
8.37860593789319e-05
1.05442855753019e-05
9.13012709277686e-06
2.14700486078024e-05
4.08190219141005e-05
7.08747258257418e-06
4.78099676838764e-05
3.49508307540089e-05
3.98491382910892e-05
-1.943353864815e-05
9.49637135221167e-05
7.70648026412565e-05
8.85464568203256e-05
0.000104984018352995
0.000106922846126817
5.29827708938399e-05
9.15290769994409e-05
4.81421443734188e-05
7.28881142307582e-05
-5.26253528396789e-06
-2.76862964508841e-07
2.04297423587375e-05
9.88859514410175e-06
3.33636892802684e-05
7.8546269261578e-05
5.34484111101285e-05
3.81799869987836e-06
3.78194891316144e-05
3.85845986306581e-05
7.84965915307959e-05
5.02955340508819e-05
9.7995284316106e-05
7.80936871012589e-06
9.08778108937942e-05
5.50665044800829e-05
1.69565518033234e-05
1.2527832138251e-05
1.61798207780023e-05
6.22667785092751e-05
1.31788450821481e-05
6.31228943569648e-05
2.85278471229395e-05
2.97822155034279e-05
6.51222643003911e-05
7.7107315045066e-05
8.55634611392361e-05
3.37961481939119e-05
8.04353760747501e-05
6.47885982784291e-05
5.82135442001982e-05
2.69045764272133e-05
9.20830319545423e-05
7.35974396022128e-05
9.71001363361544e-05
4.588205729934e-05
6.61593358022886e-05
6.99635241374446e-05
6.4141403675738e-05
7.0926595380449e-05
5.90981018815204e-05
6.03549320998142e-05
5.76562425104113e-05
3.26733658267786e-05
2.45944090879398e-06
8.98397401536944e-05
3.55541447253886e-05
9.21048431394742e-05
5.96717426784878e-05
2.84962757988888e-05
3.93909346852562e-05
6.77922222853717e-05
3.80622292075792e-05
3.86779493314494e-05
8.80336900297996e-05
6.47576107658224e-05
7.19120177161098e-05
3.65476713005436e-05
5.98097470227285e-05
0.000110562676284793
8.13587405297255e-05
0.000117934255822688
1.64024994325696e-05
6.82355955014653e-05
3.32972834199968e-05
7.98547525864383e-06
4.04514104864845e-05
7.99850864154062e-06
4.2085374265721e-05
2.98244428046686e-05
8.6426590750168e-05
7.49949052482492e-05
6.59390554883501e-05
0.000107305164685972
2.45084646059572e-05
9.11448944457495e-05
5.66408220318031e-05
4.69534993287281e-05
6.60980646306783e-05
2.57528616875581e-05
7.90254550373981e-05
3.38390016378993e-05
4.94783316530168e-05
3.16339212786735e-05
4.40951665400022e-05
1.36687144258042e-05
4.06858303476891e-05
8.08986462997522e-05
5.27005777993404e-05
4.54956550902979e-05
9.30796112454571e-05
6.61814967575226e-05
2.41364137416725e-05
3.24187022868394e-05
0.00010053851156747
0.000107623924913041
9.774834368141e-05
8.56070281864245e-05
7.71164952649106e-05
3.39862873961985e-05
2.67878758906205e-05
5.06830455409296e-05
6.03939916460823e-05
6.36490325161164e-05
4.68055389504742e-05
5.44099962945151e-05
0.000109374732837768
0.000101900797408397
2.60246804735432e-05
8.56596062964373e-05
5.73434363445307e-05
7.85410266399039e-05
8.45690133140951e-06
8.68289416264553e-05
5.13109672483677e-05
4.46933308306892e-05
6.40144403400127e-05
6.39021392795186e-05
8.2563569076822e-05
3.52922470152788e-05
4.96592819959978e-05
0.000101876337461593
9.29481925329155e-05
9.99851874020877e-05
0.000109473098246315
3.41025504707441e-05
7.27755101969585e-05
0.000100411542698098
6.81238768032418e-05
6.63410175118512e-05
6.4987867372116e-05
8.16320796492412e-05
7.60661130080389e-06
1.21044608540505e-05
1.69315519903331e-05
3.54365001057191e-05
4.98151255676153e-05
9.1639443825148e-05
1.0442227634442e-05
6.22345098087509e-05
4.35435668465711e-05
3.79613468938842e-05
0.000102097980122454
4.20995948000925e-05
8.49183715885369e-05
5.49236815371834e-05
4.16864647117799e-05
9.65220017921497e-05
2.78767651034841e-05
1.83379097143073e-05
7.55884073937547e-05
2.68387612661904e-05
4.12035781636924e-05
0.000137821641429406
4.61666218740395e-05
0.000104869435423099
7.77355518028866e-05
5.73756216782603e-05
9.87257107603355e-05
7.89154860380732e-05
6.8192961382529e-05
-1.45952733564946e-05
5.40786211907202e-05
7.42824746954669e-05
9.84459598770328e-05
9.33637896713248e-05
6.75256195064141e-05
8.22152781329654e-06
9.18492753680682e-05
5.74131001824325e-05
7.2402989371141e-05
8.00895332677218e-05
2.18475647945978e-05
-1.62873489851137e-06
5.02625473806015e-05
9.54979952138695e-06
2.72287789396593e-05
4.87347696011155e-05
5.61507182394888e-05
6.87007261561963e-05
6.88119388624153e-05
5.83791408533017e-05
8.69392115114945e-05
4.66501696372139e-05
8.02462758069846e-05
0.000110286757594809
4.12150894059446e-05
0.000116320781234908
3.39276288499667e-05
4.72619462783987e-05
0.00010892387921652
6.17502040664469e-05
0.000101284334396346
6.82898781649817e-05
9.57454233804963e-05
5.07250991711283e-05
7.2882383642547e-05
0.000104880343060042
5.49481299647024e-05
4.33687480856328e-05
0.000119951287396737
-2.02240050267326e-06
3.20825392909125e-05
4.19364850376934e-05
5.19059399842354e-05
5.65036352648723e-05
3.63890974055522e-05
5.04222644251121e-05
3.88849322991e-05
3.72129843491778e-05
2.71188805974085e-05
0.000126860723842823
2.3916708435033e-05
2.78820746927914e-05
0.000106124820598588
6.19505580121498e-05
5.28987930050339e-05
5.14483640060303e-05
7.8134929149547e-05
4.23173529765027e-05
5.87033469048449e-05
3.68505010917588e-05
7.55000531637049e-05
8.54353962577646e-05
5.40143023990216e-05
0.00010802529987594
4.77867992959887e-05
5.84830518692004e-06
8.38277782391686e-05
2.29434626651927e-05
5.06828477852184e-05
5.81779982547338e-05
2.42505825924008e-05
5.06878394420805e-05
4.60390215879073e-05
1.65747868350284e-05
4.06660655943106e-05
2.09328844784567e-05
-3.76022248847403e-05
5.3771023888274e-05
0.000118431233162281
-3.31269860423139e-05
8.55256835467486e-05
6.36866270554738e-05
4.97876225555176e-05
2.86526786949882e-05
4.16751117244553e-05
3.6611457915446e-05
6.62060206100155e-05
3.22850952043684e-05
9.15087758758825e-05
4.45129041361832e-05
0.00013082452988142
5.28997623042031e-05
7.94717082517721e-05
0.000128118068208952
8.10526044472503e-05
9.13575370763345e-05
-2.84933815626964e-06
0.000105629118596529
8.24826596296586e-05
4.31932492637163e-05
6.58044965688129e-05
5.80736101322863e-05
5.1249707315474e-05
8.82082324224138e-05
8.8410318748215e-05
5.23587014138891e-05
1.44642511753646e-05
7.72616499462861e-05
7.27925430769426e-05
6.88400745503828e-05
-1.26404325641846e-05
9.92038352865135e-06
1.85900542298889e-05
0.000100039329207859
4.22146226122484e-05
1.86587958994133e-05
5.62299134795806e-05
4.23814068194155e-05
3.76308623002409e-05
0.000129498275932563
0.000129026565994728
1.81339200746418e-05
-3.09427521930029e-05
7.38363709759584e-05
3.95147760951467e-05
7.43239538955616e-05
5.44957354021843e-05
7.2607693868451e-05
7.63379256606356e-05
3.23854464865935e-05
2.35328246882314e-05
8.85432242668494e-05
2.90401598174319e-05
9.09959177672919e-05
1.9237053788968e-05
1.36513987468292e-05
4.67660037197576e-06
4.6113865219238e-05
6.42569675498321e-05
6.28413764990971e-05
2.65165252293597e-05
1.43086274157815e-06
6.53387190458804e-05
5.67399956731028e-05
7.64539582307865e-05
6.44995390736945e-05
1.19109523774054e-05
5.05354201402793e-05
3.58612153359056e-05
6.95490176252535e-05
8.86658937216719e-05
-1.10465207870191e-05
2.63304349693754e-05
0.000106954330468652
7.70439607274624e-05
0.000101348753167266
0.000116774875576502
6.93727775907331e-05
7.08163481827367e-05
6.62123346033858e-05
1.95833130063551e-05
7.1264425077551e-05
6.25594073386653e-05
4.3744697473351e-05
7.92782721746089e-05
3.64004122744791e-05
4.00783339154121e-05
3.73914450482807e-05
7.27523808382453e-05
9.88926512379263e-05
2.68925578335817e-05
4.03854517530342e-06
0.000104066904134348
0.000113758541376894
0.000117841900477793
9.54293283163005e-05
7.22887703570864e-05
2.72000177557472e-06
0.000105342196052756
3.35999591673937e-05
6.72751290791498e-05
7.93766129124401e-05
2.81297065489666e-05
9.9494582570464e-05
0.000101337295681397
6.4921285638176e-05
0.000105971173412471
8.6184313837252e-05
4.13758343871562e-05
1.87027432930415e-05
7.1452315478975e-05
1.91686413158271e-05
-1.13201839693888e-05
3.25020505876402e-05
1.98429314722247e-05
7.01214735568254e-05
5.47416502215192e-05
4.17637164223415e-05
5.26304246179005e-06
1.4388812856757e-05
-1.18391507156569e-05
7.80611098010663e-05
2.54888795492352e-05
5.84934944603783e-05
5.54879842715919e-05
8.5733886644489e-05
6.3706373304305e-05
6.48962001993591e-05
7.29047691619993e-05
0.000144552495728998
9.16093161280088e-05
3.5393040698861e-05
5.90545808170398e-05
5.23215006955319e-05
0.000109607119481158
7.67506944716236e-05
8.50411343572344e-05
7.49899457247985e-05
3.09404766752381e-05
6.00294925371505e-05
4.30528233767673e-05
9.74032322447503e-05
0.000111403295339297
3.04946259848433e-05
1.76853487212132e-05
5.93727213412003e-05
4.01959802303154e-05
4.19083792065032e-06
5.54081108511617e-05
3.92274046999359e-05
5.5123290029472e-05
5.16176865691856e-05
6.52692142617819e-05
6.67371765884192e-05
5.60563475951454e-05
6.81141913818542e-05
-1.70775442196758e-05
6.49281178015421e-05
4.84034188641265e-05
7.45970255131032e-06
7.36492700396469e-05
4.16582824585284e-05
5.95771382660839e-05
5.17490921162179e-05
2.23748916284159e-05
5.46399202640066e-05
4.31431197264773e-05
3.10406222808017e-05
9.331976372799e-05
5.89818130521975e-06
0.000107499285121356
-1.09932583326637e-05
0.000123044395343848
0.000104457294237384
5.44659796391127e-05
7.64712433686471e-05
4.67392762005573e-06
3.47717255168192e-05
2.22548264925666e-05
9.34653449143392e-05
7.96215181729147e-05
7.86875110639596e-05
6.39603341901024e-05
3.58457168506862e-05
-4.89120788744549e-05
2.85637834549251e-06
2.43389419386795e-05
3.02670377571545e-05
4.64383975190609e-05
4.69675575208257e-05
5.5649946606539e-05
3.46077053633561e-05
5.09927128144473e-05
7.85065852377855e-05
4.52806289230595e-06
2.49277480472857e-05
3.28790200736132e-05
-1.19188045767951e-05
5.64042264872443e-05
5.70146352354765e-05
6.65836662924541e-05
0.000121596378570785
6.99912621464045e-05
3.29502356003284e-05
9.24194032581951e-05
8.57954259071306e-05
6.32355125237085e-05
4.00005222289307e-05
3.70655288152086e-05
5.94908960261144e-05
4.15711147576713e-05
1.96423276362307e-05
5.25587896132956e-05
7.66200114382004e-05
8.05188496092334e-05
3.26439776398411e-06
6.77537990426852e-05
4.78266189914936e-05
1.90962391892081e-05
0.000104301453763043
6.51502846372111e-05
1.78649732516e-05
0.000100438454233775
2.69720060654751e-05
1.30665364371357e-05
8.16814021400723e-05
2.79335169386408e-05
7.96845217982685e-05
4.549191898378e-05
6.61501268445859e-05
5.24708506270045e-05
5.56381479050875e-05
-1.90651128953701e-05
4.90663670035118e-05
6.99013802062576e-05
-1.22441936954218e-05
3.83456690390461e-05
0.000131063934961366
3.65935033321114e-05
7.11623012207889e-05
2.04657731854436e-05
5.3554292545245e-05
0.000122953890477311
0.000135707310747295
3.80786274223144e-05
5.30373305108622e-05
0.000109792572613513
2.89052868646317e-05
4.2642095780231e-05
5.44836283774388e-05
7.74202080691414e-05
5.98597026226776e-05
0.000105118782342775
3.9972572582953e-05
6.01991146616362e-05
2.82041353857497e-05
7.27405335402238e-05
5.28848766360007e-05
6.99017314131734e-05
5.83032047171057e-05
5.59972260694879e-05
5.74143608486536e-05
6.5516922540839e-05
5.03084760458296e-05
4.92640761769868e-05
7.96876177547429e-06
3.08074503761705e-05
8.39227762035807e-05
0.000119902896279265
4.6049205132915e-05
3.56102234036732e-05
9.62075659180537e-05
8.77304174796293e-05
3.93654487690777e-05
9.52132960417984e-05
5.55794511132563e-05
0.000113430480979076
3.56073949194656e-05
5.51989031558993e-05
8.93550905869189e-05
2.82954410452171e-05
3.02388821894352e-05
3.56330864408365e-05
2.05770100726315e-05
4.06070354605408e-05
7.83288880996113e-05
7.38607282183531e-05
7.49250304591543e-05
7.97261765350815e-05
6.13075066994708e-05
3.69589871633502e-05
7.3844936420483e-05
8.12975015519307e-05
3.6138113947391e-05
-3.12917356232833e-07
6.8107373314763e-05
5.7771020358043e-05
0.000119778454896235
5.25706689676071e-05
0.000119467978228463
2.81741991757844e-05
8.22689856929803e-05
4.332050561901e-05
2.28098599996965e-05
2.68832487366941e-05
4.42855007238256e-05
-2.77010501526476e-05
9.72905649175882e-05
4.57968889792973e-05
4.61205561301882e-05
0.000105537268458848
7.19709754733084e-05
9.15655484479624e-05
7.00788243924847e-05
4.4946512881102e-05
3.14546407272161e-05
5.51817868921573e-05
2.17314670416316e-05
7.29766760204112e-05
8.49231998656519e-05
5.95197227453123e-05
6.74761221405279e-05
3.45967315541492e-05
4.97524248899272e-05
6.81994615777542e-05
7.17787175834445e-05
0.000101687197021862
8.14435646439787e-05
5.08042290424927e-05
0.000118892319782814
8.32295016766207e-05
0.000115442393305215
4.59779954709041e-05
4.97167198347222e-05
0.000101472289676418
0.000122160720316425
6.23744216291926e-05
8.12446010142132e-05
7.05322066003771e-05
9.37072160350119e-06
0.000122112662481385
6.61369252759185e-05
5.84396340885167e-05
5.98287542133641e-05
0.000144814479276184
3.29762149356033e-05
5.94613379412287e-05
8.28377755051822e-05
6.66564663679091e-05
3.38275563235453e-05
2.21586155379574e-05
8.24419716893825e-05
6.87698755205878e-05
-2.21107920525189e-05
6.13355670578691e-05
9.13598921417092e-05
4.26513039697339e-05
7.46218500070196e-05
8.40430420676403e-05
2.56051759755043e-05
3.36853919645648e-05
8.20211885100481e-05
6.36612142502173e-05
7.69360479038832e-05
9.42490118248558e-05
7.170780429431e-05
7.6735727974196e-05
7.51725752716665e-05
3.04972601830388e-05
5.54470906281296e-05
3.55625426896071e-05
3.38930720205835e-05
5.06158319745662e-05
1.33855919477622e-05
5.20348988768197e-05
4.65826579988044e-05
6.50923653490665e-05
0.000105875400458715
4.82470919427858e-05
3.04808801723587e-05
4.84070231737229e-05
6.83822652607202e-05
0.000104550783918553
5.96746977258776e-05
5.95789110572135e-05
8.01034274874792e-05
8.2567074897263e-06
4.90305018578355e-05
4.29098665684307e-05
5.13825003296361e-05
7.58363511979002e-05
-1.6499373440226e-05
2.36149154344572e-05
7.10651796210652e-05
6.383712362843e-05
0.000103336476554696
6.09504170248754e-05
3.63491093070547e-06
7.72143848343322e-05
3.79907706146706e-05
4.51645251894752e-05
3.89362703838617e-05
3.28186099382042e-05
5.27734825777129e-05
5.17363992727209e-05
-1.83248563232539e-05
0.00013359300834834
3.80583507264175e-05
-1.91341039500991e-06
6.02107452579909e-05
8.37048241173705e-05
9.87796591307195e-05
4.13773986152521e-05
4.13074837436719e-06
8.21169283608639e-05
1.93223294879426e-05
6.22316069369469e-05
6.40434656617822e-05
0.000107365493998932
7.55005553625283e-05
1.17409509552756e-05
8.61629311579176e-05
4.97296508068986e-05
8.6232628126178e-05
-3.06946727036743e-05
9.69180993747902e-05
1.38445460804136e-05
2.58320546208253e-06
9.46371274750203e-05
6.64973739944766e-05
6.2502248824305e-05
4.07108151092935e-05
5.12101833518028e-05
6.49651480130441e-05
7.34127767964524e-05
2.20034161155545e-05
6.93203101585264e-05
6.55162080873721e-05
1.75758759485345e-05
9.21965803323516e-05
4.96570095265026e-05
0.000100579002075425
5.86407146333988e-05
5.22336908445222e-05
6.53581475166369e-05
6.33015461066463e-05
5.65812982574775e-05
8.73818205383867e-05
3.78736947549587e-05
9.05880380479505e-05
5.04780225938183e-05
8.74768821273452e-05
5.93888169808042e-05
7.35266252633055e-05
-1.50850982046525e-05
1.61065575522622e-05
6.45464408018678e-05
3.19222740919452e-05
3.50614131080882e-05
7.02166855059104e-05
6.6313272474708e-05
8.93335217634593e-05
6.03370997158345e-05
6.57061386125611e-05
4.46599672734408e-05
7.64008215069816e-05
7.84958425577624e-05
8.74912099296011e-05
4.42404287176097e-05
5.81107110730941e-05
9.26834429044437e-05
-5.74440624740355e-06
6.59736877522724e-05
3.39299748672616e-05
6.16502238208174e-06
3.21016799288534e-05
3.52990634081309e-05
5.34666124572059e-05
0.00010647003032741
8.84259882500832e-05
2.07453980567968e-05
0.00010275001930954
0.000105379429064502
7.99986723591783e-06
3.02006289239332e-05
0.000102351010676544
5.98916824673929e-05
9.68133338533089e-05
4.38011295746637e-05
9.14470749528791e-05
4.60994861918091e-05
8.47568466114182e-05
7.05171702211205e-05
7.54093497982479e-05
-6.95107759830798e-06
2.55895190664451e-05
-3.5244116817179e-05
2.87693909542306e-05
0.000106779013357933
0.000109605712169523
3.45134253760325e-05
0.000110403574773744
8.24901413518782e-05
8.43960974366784e-05
2.17448084336322e-05
6.98370909525128e-05
5.25791327667021e-05
3.7642715807419e-05
9.35715896981646e-05
7.78374858421995e-05
9.47382470507257e-05
6.87996788644822e-05
3.50723417281224e-05
9.2832163762664e-05
8.29191339405287e-05
8.19895926592966e-05
4.57398670068183e-05
8.65755907275602e-05
3.04878819601005e-05
9.50856318562186e-05
7.96767456180177e-05
5.69963923812011e-05
8.06543220189404e-05
-3.43760020555202e-06
6.80010222097583e-05
-3.011675793999e-06
5.85768604634056e-05
5.90250549222615e-05
9.08987975497598e-05
5.30278213010572e-05
5.72689315440863e-05
5.89666445416526e-05
7.7386616396475e-05
6.96307529899156e-05
1.23436300253052e-05
0.000103013686837454
0.000104194968739739
2.16481263641949e-05
-3.33029564721135e-06
6.40512418205057e-05
2.5768415188738e-05
5.02852463437158e-05
5.11436677836788e-05
6.18565543995502e-05
2.58305299955551e-05
4.76136406308373e-05
9.6601505510742e-05
4.78669940036468e-05
6.22288235144867e-05
4.19531482336263e-05
5.90974759168661e-05
6.89750215348635e-05
0.000100380443230805
1.92202258197423e-05
8.93261780852643e-05
5.92154964359771e-05
1.19711383433057e-05
5.77545986248414e-05
9.44262667175358e-05
5.94520381240693e-05
1.27714303691849e-05
8.092245707362e-05
3.96377525029979e-06
6.03841324071958e-05
3.44685320646164e-05
0.000105261789008872
7.57854141561766e-05
1.33765886454622e-05
4.33657897035091e-05
5.15951090993124e-05
6.80837107714777e-05
0.000127983786574449
5.82741217733836e-05
0.000114319984931966
7.87691878599817e-05
-5.61587184633007e-06
5.15563233799773e-05
6.03255823341333e-05
-1.25960719019871e-05
3.39639412515958e-05
7.81194832090057e-05
3.69802732471171e-05
5.64030611327752e-05
4.31212188262466e-05
9.71713365289802e-05
6.92339488191727e-05
8.81936487008528e-05
5.6097113623099e-05
2.01110088274878e-05
3.13215929523292e-05
7.45145746552151e-06
5.57931388039854e-05
3.61808867208131e-05
1.76266920107515e-05
1.17074129333464e-05
0.000108391588666197
-1.53681277874944e-05
2.07424371045668e-05
5.73542805830597e-05
7.93123952764187e-05
6.75312545696933e-05
6.21803685865818e-05
1.4735585351498e-06
4.59354169822422e-05
2.18810350139827e-05
3.69229026715041e-05
5.93698305061211e-05
5.04393130364185e-05
7.15068571304972e-05
2.2943448341959e-05
7.3122593188914e-05
5.5140407796914e-05
0.00010786189444474
6.52944335839068e-05
7.34692752568755e-05
7.91792464224154e-05
0.000103398272144277
5.07270938507798e-05
8.06540196336571e-05
3.82951047058703e-05
6.65520846068459e-05
4.96655344259671e-05
9.4294832249555e-06
0.000106138684855032
5.57862319472506e-05
4.89553896980237e-05
5.67263705353709e-05
2.46774858030993e-05
3.82132692818336e-05
5.49953052899828e-05
7.82436222085921e-05
7.51578840651943e-05
4.01067607685466e-05
7.2931259505637e-05
-4.64165442318159e-06
8.17700409683789e-05
4.70155837459993e-06
4.84209673721882e-05
8.29120435652089e-05
4.4523117777073e-05
5.6431066735052e-05
7.87796399924504e-05
8.57405013005087e-05
5.72364099770488e-05
9.23287330213016e-05
3.27171577881908e-05
7.07275462303271e-05
5.87014046138653e-05
4.56065308022666e-05
3.39004055743756e-05
7.33689895444874e-05
4.2462038413296e-05
-2.89923564775598e-06
4.27021834588306e-05
6.17632401929737e-05
7.4563959898173e-05
9.21128947885425e-05
2.91706812098738e-05
7.16706404158073e-05
0.000128426967156475
6.59946372441566e-05
1.97486057096363e-05
3.77447267590104e-05
7.40661661333484e-05
6.07368092046602e-05
-1.56750900094326e-05
9.64575605643438e-05
7.91654820930686e-05
4.66224317915888e-05
0.000106366912333826
7.48307011143756e-05
6.91715539547162e-05
4.6692731077793e-05
4.35774754908642e-05
7.92462216471342e-05
5.94263760036036e-05
6.9762158047361e-05
3.96549495311537e-05
6.59128224712558e-05
6.06547017656141e-07
1.12638436448845e-05
7.15370851485018e-05
4.11720583510815e-05
7.90034977825099e-05
6.57676770500485e-05
5.61010673723368e-05
0.000117505546122752
8.16604137078595e-05
2.89402388401063e-05
5.03164244159884e-05
3.55855154622995e-05
0.000121712607524722
0.000101662506330141
3.97792237081998e-05
7.99006151585477e-05
7.73021264870079e-05
5.40049100338905e-05
4.53673787566785e-05
8.79255733868351e-05
5.85237742396609e-05
6.81849505563013e-06
2.78750202079515e-05
8.27667274918457e-06
0.000113620081698617
6.62025585918898e-05
4.5444707656475e-05
4.43223369658648e-05
4.74555249562168e-05
2.03942670150382e-05
3.84462005621038e-05
5.68213747375842e-05
6.93842556805724e-05
1.82456059177449e-05
0.000100468169744828
5.82110060090352e-05
7.86767236046483e-05
4.71959679204643e-05
1.45189516628209e-05
3.60094922094013e-05
6.99791161952035e-05
6.79678261786602e-05
7.82956619967215e-05
7.51495183900781e-05
0.000114845048252875
5.14729160836828e-05
1.63219670922116e-05
0.000108585333355922
7.8485501501296e-05
9.95798253130995e-05
-1.1869861349626e-05
2.23623780390252e-05
3.15201149769358e-05
2.45883555055407e-05
5.33005618282373e-05
5.36273450630405e-05
6.87032194596993e-05
9.63056909730625e-06
0.000135950953808872
3.82472140326812e-05
0.000139503353611987
5.52893500875147e-05
8.56999533035061e-05
6.35055507138102e-05
3.54601954093627e-05
5.12558118984274e-07
9.44277506575907e-05
4.07276040004028e-05
3.38783686671198e-05
9.03695911137939e-05
0.000115637792795173
2.53248355174668e-05
2.9697960113111e-05
6.33345290000073e-06
4.99706443281967e-05
7.30092368886203e-05
5.86909028467956e-06
4.28015964031416e-05
0.000128898980380092
0.000125007189829746
3.31851304186448e-05
5.94590200149968e-05
0.000158954892025677
7.76806392275041e-05
7.42474998696319e-05
6.64262591826297e-05
4.96583867277228e-05
3.26034912785287e-05
4.22516919204297e-05
6.38344293651228e-05
7.46689069943055e-05
1.91562378007038e-05
9.84018692146271e-05
5.65477694643073e-05
2.58344911621746e-05
4.79785708776859e-05
6.38482440250121e-05
8.55124005618298e-05
5.60764319367939e-05
3.92486600496733e-05
-1.39889731503344e-05
7.71251407070345e-05
7.48366654125849e-05
3.40573088061897e-05
0.00011009050487345
3.81651208129085e-05
2.81437611084675e-05
-2.04353434413397e-05
9.88389141298611e-05
5.39378647000365e-05
0.000108562019582696
9.80789436038632e-05
3.49614157146595e-05
4.40715682925691e-05
8.02172441336728e-05
8.74198053314738e-05
5.19477070673289e-05
6.32805948738667e-05
0.00011000487405844
5.52123617001018e-05
9.96726512591164e-05
6.01276540249687e-05
0.000103816304265466
3.68829705364122e-05
6.82888121525563e-05
5.68998093235836e-05
4.28542706462316e-05
5.91715450834474e-05
4.2773916140935e-05
1.45738500800428e-05
8.26323639074574e-05
-1.40173531478533e-05
0.000131559947257179
4.72335732091603e-05
-4.0414893742022e-05
3.26763498633686e-05
6.5705475613576e-05
8.13933792646826e-05
8.88258399171059e-05
4.69008659230467e-06
6.11032718465635e-05
9.73014127646936e-05
1.6181770222852e-05
8.68817620706453e-05
5.2208627491777e-05
8.75343415041897e-06
4.06166395643299e-05
-2.22329173494078e-07
8.6760342980598e-05
7.23889567592551e-05
7.989907740138e-05
3.92763364498347e-05
9.04934414123809e-05
4.41720830692356e-05
7.25848843332984e-05
4.61536589342966e-05
5.69006625043018e-05
8.18445341690305e-05
6.19944292452755e-05
2.87908713227918e-05
3.30293047468783e-05
0.00011394232563345
6.37788857037068e-05
6.88826722179807e-05
3.28085572355081e-05
7.2722448501732e-05
5.13811594552774e-05
5.07443548377949e-05
2.98007189877902e-05
7.84958135909888e-06
8.76606959943908e-05
6.53046314406864e-05
2.88909882822983e-05
5.38621440303209e-05
3.64963344544229e-05
6.01831035252194e-05
1.76360700999232e-05
2.59039246637158e-05
5.84535802239529e-05
5.07202600278414e-05
3.31749764769412e-05
3.54163181801192e-06
8.32994802078651e-05
-2.18291469447964e-05
3.0790638181687e-05
8.93312216872702e-05
4.62008448043924e-05
4.52479686860917e-05
4.75454589225448e-05
7.67652612885211e-05
7.38250119413138e-05
2.86869868184882e-05
9.46754869033607e-05
0.000111130805498297
3.81928912413664e-05
0.000112550003643302
7.02466253856363e-05
0.000100782895326092
6.33237133868299e-05
9.13974440768593e-05
5.50649014159165e-05
-6.03690828435061e-06
1.7983124397758e-05
3.51166509074626e-05
2.0346296392858e-05
1.84042186473645e-05
6.10573211826832e-05
7.04721800298765e-05
8.33760250867049e-05
7.03619451381449e-05
6.1369323690767e-05
4.84876827270911e-05
5.83603207222196e-05
9.71318261632959e-05
4.85886614368701e-05
3.70574127089704e-05
2.19254778847465e-05
0.000105937041493027
-2.48112110620309e-05
8.49491274005702e-05
6.88534869400628e-05
4.60207843340129e-05
6.61488060908553e-05
8.01606624429459e-06
6.25412188090567e-05
4.28716476634996e-05
2.51695301999462e-05
-1.44131617536794e-06
4.69538218945392e-05
6.84640064429162e-05
0.000115690449773296
3.15005369435838e-05
8.211481690295e-05
4.35364878260204e-05
6.03302745914956e-05
7.54952688586306e-06
7.96373376851857e-05
2.4173056482078e-05
8.05596272776448e-05
1.90845375413474e-05
9.80712554372286e-05
5.09459722149728e-05
5.38704776070432e-05
7.58868190776592e-05
3.3213316001881e-05
0.000113938390532203
9.22012603523795e-05
6.72125178933071e-05
1.93785236122966e-05
7.83147324380416e-05
1.01745475672939e-05
0.00012639723670989
7.02195292539192e-05
3.48310073953201e-05
7.36504288524956e-05
4.21853212977475e-05
0.000141272799300977
5.93625713163129e-05
2.9764013172493e-05
0.000102725634985625
1.92245873541772e-05
4.28809764264238e-05
5.9214186733648e-05
7.28359440187097e-05
6.30362996677866e-05
8.06713864477932e-05
5.00012837760583e-05
0.000152430703067899
5.81106154279767e-05
8.101176238975e-07
4.56841108211392e-05
-1.18071520420856e-05
6.79400864469294e-05
7.44587247378697e-05
3.26388369967693e-05
8.63139186181502e-05
6.88483545537431e-05
5.57563638685912e-05
1.48880106738387e-05
4.07190544231118e-05
0.000105397291438105
0.000125499981270516
4.41568241136792e-05
0.000133372432316946
1.95782157749361e-05
6.70558240725552e-05
1.99357543236117e-05
5.84227316724773e-06
5.90572704776325e-05
6.47119239887723e-06
5.98642629203574e-05
8.57560061970092e-06
5.71285748570985e-05
4.06207410961021e-05
1.69367947321036e-05
9.63500795617937e-05
7.35909609342236e-05
6.11156594905809e-05
6.72564505553731e-05
7.29230959635849e-05
3.74645840773746e-05
6.91433899611733e-05
7.36101831486329e-05
0.00010133188498344
4.73327718687991e-05
6.81551095830985e-05
6.71941730426503e-05
8.63796459997199e-06
4.78212285766641e-05
6.81487015511306e-05
3.62559507847827e-05
-2.73161842492666e-05
7.82032757293861e-05
7.33381648014305e-05
3.81860951072021e-05
1.39276674183705e-05
2.14927166046915e-05
1.94460819045674e-05
6.5436193832188e-06
-5.72367807588139e-07
5.55256798857933e-05
6.70020658933642e-05
3.61581880198585e-05
5.24121905003463e-05
0.000100087285154952
3.33730084985196e-05
4.92804280361328e-05
7.32658447975122e-05
4.62583462043005e-05
9.47559151988808e-05
8.94374347875496e-05
4.09283237624922e-05
5.49653623703022e-05
2.64629650855577e-05
1.07653714341725e-05
1.1802537690715e-05
2.28110063776627e-05
4.80320060088036e-05
4.47952073558942e-05
7.29256075793917e-05
8.53894236036777e-05
8.68312716395463e-05
5.40702896061247e-05
7.96641418651078e-05
0.00012049826312099
5.80545126839256e-05
7.02039639147699e-07
1.6397670444629e-05
6.47543451876774e-06
0.000130156898657404
8.21546481408305e-05
6.79274874985691e-05
5.6533110903602e-05
0.0001193072108929
0.000102278899557089
3.33631547925045e-05
7.93562296695428e-05
3.62390056101724e-05
0.000112025668327896
8.53754469205794e-05
8.08157037669007e-05
7.20676889762556e-05
3.55495458219902e-05
3.04046352772137e-05
8.02435321998691e-05
4.79286893536086e-05
5.85859185147705e-05
4.9532529312001e-05
9.00186301212489e-05
1.83992959102398e-06
-5.55179127852667e-06
6.24764312733573e-05
5.96335306663587e-05
5.30967148477031e-05
4.24697802493861e-05
5.39200271671844e-05
1.7326856210869e-05
9.74521800386994e-05
2.53405880235755e-05
7.6226130856672e-05
5.22514819766927e-05
3.49885166188267e-05
0.000107095292180723
3.19562225313592e-05
9.79186341643194e-05
2.56431808112704e-05
5.20506935242897e-05
3.73999589872844e-05
1.66183785489284e-05
9.24308249209925e-05
2.85126864810579e-05
0.000109489588963027
1.63478696885921e-05
5.13320400487608e-05
0.000133751885680424
3.39457717083437e-05
8.78041403581446e-05
7.34809905741754e-05
1.04724472057268e-05
4.05045542316761e-05
8.79023969699966e-05
4.03403781698407e-05
7.3806275249686e-05
8.28113650180671e-05
2.74042864328472e-07
-2.1573497112466e-05
4.56059072812482e-05
9.26246692584827e-05
0.00015862664558307
5.82011433502985e-05
-2.35162181098822e-05
1.94346908661095e-05
8.93318758747427e-05
3.89774075182944e-05
6.49654314433176e-05
5.731379452459e-05
-9.36553164778819e-06
1.7845678114858e-05
3.01526438404339e-05
6.65317584765278e-05
7.06489741321954e-05
6.22663616601865e-05
0.000137177626931411
6.78542802975569e-05
5.02928338631197e-05
2.9881516562789e-05
6.50201966780838e-05
3.51297645588869e-05
6.91363917159052e-05
3.00934622559463e-05
9.07750816427482e-05
7.29593117215362e-05
7.35567189420575e-05
5.19365023369027e-05
0.000102336045943796
7.5579801716411e-05
0.000102121326186206
1.73705247036435e-05
6.34403806731942e-05
4.73935052756606e-05
4.38656079342453e-05
9.20633654415166e-05
0.000116097331480299
4.06601357018172e-05
3.80377139426372e-05
0.000114415422797259
3.53937798331827e-05
0.000103846089576992
4.44064917365448e-05
9.25647575776425e-05
8.75635581277315e-05
5.11244040003386e-05
4.54805127716016e-05
5.45020954035925e-05
2.4796709087691e-05
9.66922930847918e-05
6.78989161461832e-05
5.20252122936244e-05
0.000102721259430701
6.13778436115972e-05
4.69088915629672e-05
6.01318862702207e-05
1.68699988897351e-05
2.76924559717923e-05
5.42436456294059e-05
1.45691464416129e-05
2.19947667566951e-05
5.423342634391e-05
6.70519550090013e-05
7.46954193985794e-05
5.57599885685039e-05
5.99204130034336e-05
8.08377676500477e-05
3.2531892270471e-05
0.000106299716652945
3.64123441152557e-05
4.32564127661759e-05
6.21534160735135e-05
2.71166013882965e-05
1.61464405355746e-05
6.07860308651125e-05
1.2120549474678e-05
0.00010493915067817
9.73197754588705e-05
4.57591405363725e-05
7.52905308370573e-05
3.07740277759245e-05
3.97702069968044e-05
2.04982288002188e-05
0.000109196592070236
4.19328261770359e-05
6.60573192282849e-05
5.27974227763292e-05
7.25334771351208e-06
9.97211023648337e-05
3.76295590101969e-05
4.57168230742294e-05
5.51691437607852e-05
7.04971501673821e-05
6.40065976528939e-05
8.250597861787e-05
7.89490427637045e-05
2.08621114462497e-05
7.83137112595645e-05
5.87150289988424e-05
0.000111985148634724
6.51886823621751e-05
3.82663802283087e-05
4.4104332552876e-05
4.68157090532773e-05
4.91473151654979e-05
0.000115174038396688
4.54528396266994e-05
6.23845749606e-05
4.12636172874214e-05
6.68708442167793e-05
5.24713792694578e-05
4.99697591314515e-05
9.11740793861911e-05
7.53552660157483e-05
4.98638383366262e-05
1.14477299746408e-05
3.07668147614189e-05
0.00010230192319664
8.68369897326472e-05
-2.24079659420969e-05
4.81848988711472e-05
6.9694670126475e-05
5.98946004265991e-05
7.09006517725488e-05
7.16142482839997e-05
5.43414505005199e-05
7.42301539091436e-05
3.93116727195169e-05
2.81002195997661e-05
7.11008129898637e-05
4.99746513128389e-05
6.92704568412773e-05
0.000162826399407323
9.02863650220076e-05
5.23878161479333e-05
1.54772128477075e-05
2.73665568132786e-05
2.16995861979408e-05
5.35471019930838e-05
5.6787121732651e-05
-2.13304531846846e-05
8.12461184331942e-05
-1.52956858225331e-06
7.10668027633575e-05
6.51943305112497e-05
6.10161050602443e-05
1.7413072280878e-05
6.60700487675822e-05
2.53356108541321e-05
6.20553263007495e-05
-3.74578125753044e-06
0.00010447946338256
0.00011075530988412
9.88750039710802e-05
0.000109622254951759
5.98882411240529e-05
2.63915224121512e-05
7.20601093723341e-05
2.61699944235347e-07
1.13720093454063e-05
3.27115036926624e-05
8.02883939981052e-05
6.6818988407783e-05
7.5610528230037e-05
2.84103833860378e-05
0.000115844459892209
2.56446157876833e-05
7.58758407016102e-05
5.59244863599478e-05
0.000102147555936929
7.11359637600097e-05
5.06444475407308e-05
9.55417173537272e-05
7.2247399544557e-05
6.09990600666619e-05
1.85372562385721e-05
9.41572934640874e-06
2.81947851208121e-05
8.22623160686747e-05
8.15744847989439e-05
0.000109145520330399
-2.9002938115464e-05
4.34958339501325e-05
7.7442014549828e-05
5.83989761928394e-05
0.000126375429009575
6.8235790110637e-05
8.2535726682317e-05
7.82328768669103e-06
7.39193034977431e-05
5.37613398046884e-05
8.87275884542148e-05
-1.26881175283563e-05
4.22897786666729e-05
5.04046860768915e-05
2.12504629783276e-05
8.60706726104952e-05
0.000140051905790209
7.68489979226824e-05
3.07252328078723e-05
9.36320332116926e-05
5.50545068597308e-05
3.40851103015902e-05
9.78268291120167e-05
5.31101497152882e-05
8.618461687874e-05
4.04407404023753e-05
0.00010456773474675
5.82824522421786e-05
0.000102298272890938
8.31486943212445e-05
7.97924405007016e-05
8.98757523691059e-05
1.29144108845884e-05
0.000103369198685266
1.66460639818881e-05
4.26984308881832e-05
0.000136533026206601
2.08537180169547e-06
7.35913050992314e-05
-3.66201726479749e-06
4.60064855291813e-05
-1.85031102321348e-05
4.31834694749688e-05
8.49082058549475e-05
4.57015242982997e-05
6.07966993106436e-05
4.2793115824046e-05
5.14937925690672e-05
0.000117961122001657
9.85738704152355e-05
2.48356298318138e-05
5.86153486810863e-05
7.0637497515841e-06
3.08477736490379e-05
1.60761036186675e-05
2.0622425402751e-05
9.84765039657337e-05
7.52450413846827e-05
5.02238075108125e-05
2.36531854570489e-05
6.21540293702888e-05
-9.07631487675766e-06
0.000104363075179758
0.000115922026505318
-2.04401968639063e-05
8.48822448756389e-05
7.46642160254016e-05
0.000126764924822835
0.000109221740020884
5.02464647978997e-05
9.87272848440432e-05
1.28788669888836e-05
3.79100514354899e-05
7.56979859053197e-05
0.000151961101159061
9.04676223160339e-05
5.20043920237527e-05
-2.06485820171064e-06
5.96481935754827e-05
8.88599423141286e-05
5.56321746001701e-05
0.000159064439104142
6.88900940789702e-05
8.33172448138983e-05
7.7021886732647e-05
4.01022354912962e-05
6.28711265520966e-05
7.5267478996952e-05
4.94996425038328e-05
9.09923574702781e-05
4.01120167342824e-05
6.88113291057375e-05
5.39009536412335e-05
6.00819276209777e-05
7.19448108087275e-05
8.2834618358548e-06
1.66725490825427e-05
4.40748335821045e-05
-1.0921909781687e-05
6.23255077176923e-05
5.74773569189685e-05
7.05894778519314e-05
3.62786832980372e-05
1.86297717561229e-05
-9.01496002402067e-06
2.00152505675934e-05
7.2953605240154e-05
1.29121494329385e-05
7.81594920488359e-05
9.70308686943751e-05
4.96123685962092e-05
6.77408114638377e-05
7.01411986374232e-05
3.41019449949585e-05
4.17342871390829e-05
6.48011922875932e-05
8.37832963344744e-05
7.08976536539767e-05
3.83774258935239e-05
7.9720083562467e-05
8.667239016459e-06
0.000112017516392922
8.17273700955159e-05
3.00164196584708e-05
2.3169724581584e-05
8.19715809294982e-05
5.38358351900118e-05
3.98928561654029e-05
3.28927924450361e-05
2.33087327890199e-06
4.37084311017494e-05
7.45024719973459e-05
7.07703441879424e-05
9.87735035451432e-05
8.4702205579229e-05
1.76126849762864e-05
6.75790617344137e-05
0.000101275115208617
3.08321116696372e-05
8.22089611040369e-05
7.24852025129105e-05
7.88493415927659e-05
6.79903428571718e-05
7.39555541292794e-05
3.01982855776044e-05
0.000102781999180905
0.000149118826998828
0.000101176521409415
4.03679464298115e-05
9.01380900743276e-05
4.25068006752008e-05
9.67567450757832e-05
8.2559554733279e-05
2.08857329277173e-05
4.9252575223475e-05
4.61684380579707e-05
5.06826534178794e-05
2.47608007755391e-05
5.69287944146549e-05
9.00063516267578e-07
7.29459363944739e-05
3.49367907488394e-05
6.91630094996694e-05
4.06362733126029e-05
8.55262202726801e-05
0.000115043051756131
3.06107324464924e-05
6.13204339672857e-05
3.79253451921428e-05
6.84065713352897e-05
1.99299059768234e-05
9.07298035472302e-06
2.05420958681824e-05
3.98555691698338e-05
4.65843707711427e-05
2.19467907445435e-05
4.11870926429304e-05
4.79290756846141e-05
9.77175517316915e-05
0.000110620537260545
6.01653068623197e-05
3.81474656921548e-05
6.08397099287625e-05
6.41812262653671e-05
9.67054873115401e-05
5.58273941619929e-05
6.1826535682234e-06
9.26628423393393e-05
8.7585767111377e-05
3.48460460886948e-05
7.68578508767771e-06
9.84388664150601e-06
-1.0349119701366e-05
0.000136328145452757
6.89756104555702e-05
0.000117388831119918
2.41155968581236e-06
1.61117358752957e-05
9.70968042620829e-05
6.12963528357496e-05
7.63912628216444e-05
5.77819139347421e-05
8.67150174593341e-05
0.000101124567834704
4.32451955514751e-05
4.93035615222981e-05
8.06939497271838e-06
6.02402331708449e-05
4.43775796156324e-05
1.24037265413824e-05
4.40100548588821e-05
0.000112830636137312
1.00619901356889e-05
4.72430209446957e-05
3.99283018557986e-05
3.78243911516693e-05
9.00674819138409e-05
7.88474262470603e-05
3.33021041820652e-05
0.000118807777999271
1.16637701158388e-05
4.91089083634334e-05
5.84000032450818e-05
7.91237499225796e-06
3.62493909691085e-05
0.000118122801507996
0.000104085062697533
9.22390403915439e-05
3.58903614593042e-05
5.14246460891197e-05
3.26608146413688e-05
3.36306466251075e-05
9.40114122013523e-05
4.48098864421042e-05
-2.60508619310522e-06
0.00011280125655471
4.78397903240565e-05
9.03232283306114e-05
3.54865667227745e-05
3.9637057788585e-05
8.93094710548811e-05
9.38621974484924e-05
1.70643024764897e-05
1.84492447056217e-05
8.78656740814159e-05
4.07755651209159e-05
8.72898780282047e-05
6.66319898166508e-05
0.000157115352060212
8.67365210027997e-05
3.49409378061387e-05
5.3503317274355e-05
2.94854535305989e-05
9.69069266315666e-06
5.50564863771538e-05
6.63995405811688e-05
4.75307566663591e-05
5.57157240650128e-05
3.22143862350167e-05
8.84807993849901e-05
4.06606492349575e-05
-8.3538111974969e-06
1.98519331232035e-05
6.81395465068062e-05
4.00435431984126e-05
6.02314195487159e-05
4.27561549813702e-05
7.96219770604955e-05
4.37389960339171e-05
1.30649242338173e-05
8.29003818537007e-05
-3.43211904524109e-06
3.38208722869365e-05
6.28391130644804e-05
9.54836050149097e-05
0.00012648210245342
6.23406829048579e-05
0.000102804304760999
4.2516780003956e-05
9.19279134511847e-05
4.94486621628483e-05
3.39637400412624e-05
6.2246134897652e-05
2.35297802384413e-05
6.24929328219043e-05
2.39130670607107e-05
6.81424066938978e-05
9.89276164598978e-05
9.12365780564359e-05
6.73033363014479e-05
8.09904421723103e-05
0.000102185661346101
7.71806871124582e-05
6.02445067381838e-05
3.01058381020141e-05
0.000102203945039491
5.88907830833125e-05
4.78940429139594e-05
0.000121834649123593
7.05737930709967e-05
3.51540384052337e-05
7.96638564625667e-05
0.000119524738809792
-2.03576077929391e-05
7.28855603922901e-06
6.36760842333344e-05
7.03029872768002e-05
2.06099884402443e-05
3.46512824659009e-05
7.57705273038388e-05
4.39024100884183e-05
2.11540988262746e-05
6.05056631257866e-05
4.58212298223991e-05
8.91248613770639e-05
6.16292834241971e-05
8.6593624922787e-05
2.6633531589166e-05
6.81170572554402e-05
0.000124141798883606
8.96845103483446e-05
8.71000075047663e-05
5.791262678655e-05
1.27634474759003e-05
6.859762454152e-05
0.000105475459069339
7.63237764497061e-05
3.34329514612182e-05
4.11677946797762e-05
7.50195814277819e-05
6.73174299482968e-05
5.67767192163696e-05
4.7744645758581e-05
5.88712856373278e-05
5.11695977212875e-05
8.96162992122223e-05
2.06183406310209e-05
5.52442294753774e-05
6.76122610920574e-05
7.83091886955877e-05
5.85379807195042e-06
6.6327922847939e-05
6.07025632248061e-05
2.78196005239423e-06
6.93005881972347e-05
-7.48758432300187e-06
5.3330532349708e-05
7.04318233757235e-05
4.76671995305952e-05
7.90835264023948e-05
4.73107302314739e-05
0.000121550032530039
6.69496508919726e-05
5.91341491816805e-05
6.31373733852062e-05
4.80316792067752e-05
5.64113771564783e-05
2.35059750540259e-06
-1.62395122208316e-05
9.37303153825902e-05
5.82528527117096e-05
5.01606788287424e-05
5.82553708325749e-05
4.63090228056639e-05
0.000101872396037853
-3.20983316399488e-06
9.30558296165876e-05
8.79307737534161e-05
4.17079327080896e-05
-2.24054021593631e-05
7.5702061919483e-05
7.0904958790939e-05
6.93319713127114e-05
9.39252089181122e-05
2.64676873710109e-05
8.90314438085503e-05
8.70303598689052e-05
0.000103003084887992
7.39741286974186e-05
4.93568462180467e-05
4.75445976561487e-05
1.70226754977667e-05
0.000125454548038535
9.65459241916174e-05
9.80547686893539e-05
5.921026130278e-05
2.74784075790195e-05
1.61840840013963e-05
-1.9867602259615e-05
6.10641250841024e-05
7.36516924353937e-05
8.41896354728837e-05
6.60760737779936e-05
7.66588794205703e-05
4.89386914236419e-05
-5.09318610794622e-06
4.85917688802765e-05
5.61397078800616e-05
4.43819467631515e-05
5.09331526736851e-05
3.20146262838378e-05
2.19467591409244e-05
5.34578442984205e-05
7.77109600198833e-05
9.25051570854093e-05
7.62395952279313e-05
9.84763018496317e-05
5.94486558877905e-05
7.34529058854208e-05
4.57242199170532e-05
0.000100632167587958
6.37639190888437e-05
6.744099856655e-05
3.40007353686099e-05
2.06268817819317e-05
7.17457352541324e-05
6.0242737994723e-05
4.27656718472443e-05
2.68562926949366e-06
5.44318526403111e-05
3.76269409475193e-06
7.05419897056896e-05
1.22357918843959e-05
2.44713772538225e-05
4.30281664712758e-05
4.44965959178068e-05
3.81247877016344e-05
8.53063460152646e-05
2.92326107862165e-05
8.54756400641927e-05
4.62209592741039e-05
3.58618236489974e-05
0.000127510197516194
0.000102679369293356
0.00010619290788128
5.62394861421028e-05
3.17172033530418e-05
9.47719315748242e-05
5.06698134643217e-05
4.94087991089168e-05
9.58324536079987e-05
1.27020252982543e-05
0.00011729786448171
6.41410417387764e-05
5.25919924480975e-05
5.92490147841006e-05
7.87693622907172e-05
8.45836238450228e-05
0.00011840044142402
4.55930713518878e-05
5.80706014155911e-05
6.31362553657416e-05
9.07179862036801e-05
8.81823812922859e-05
-3.20174679504552e-05
7.66583089828206e-05
7.35277870553507e-05
1.65137193341726e-05
8.41251113132096e-05
8.95178981113047e-05
7.81033058759488e-05
5.04707247784291e-05
8.75774799391355e-05
4.25407789375199e-05
4.06979438369972e-05
8.06885910498405e-05
3.04315580249077e-05
6.56204365689766e-05
9.20411722358688e-05
8.41652225079916e-05
7.30593083078096e-05
2.05479937722051e-05
5.03279764721283e-05
7.43286134677144e-05
4.2471560258425e-05
7.31099095295612e-05
0.000119232330791745
8.51524921740104e-05
-3.40289490857291e-07
5.52743428783994e-05
4.99450055475621e-05
3.54046566090286e-05
5.55235880870929e-05
0.000105773605700786
8.65082003911822e-05
7.5905398983609e-05
5.91827416598349e-05
1.1841973887496e-05
8.0490304908326e-05
4.92364617947389e-05
4.2317533850917e-05
6.08528427576196e-05
9.18847132107423e-05
1.61508877524454e-05
1.87942143342e-05
4.92086547352027e-05
5.30186926474534e-05
8.69550662595556e-06
6.64442487034789e-05
4.72528411444615e-05
3.86481535516301e-05
-3.99186550265853e-06
0.000111990394758934
1.53556483340893e-05
4.57007066510298e-05
2.69633851363861e-05
6.24797690704082e-05
6.07691141942101e-05
4.9034130258478e-05
6.081933714308e-05
0.000109008095190683
6.84665969343904e-05
4.4062258471723e-05
6.1415988126067e-05
4.93611586359624e-05
2.44593245854232e-05
9.81999738166337e-05
5.09119526632505e-05
8.91315756764741e-05
3.27310587723041e-05
4.71966558638949e-05
7.87416088235647e-05
6.79531184557174e-05
8.41020004394833e-05
4.58345357153798e-05
8.56307375913144e-05
1.49343779315736e-05
4.97510991885905e-05
8.43735371879047e-05
-3.5322955374189e-05
5.5150353537034e-05
1.92906770776828e-05
1.32233617967967e-05
7.06718061345173e-05
6.40624832421395e-05
9.15234671307306e-05
-3.78540465521398e-05
8.24268797036089e-05
7.60836832958238e-05
6.32277553794772e-05
7.11584742718098e-05
2.27636172052939e-05
7.45427777571681e-05
7.56134332597718e-05
-3.93052696383801e-05
4.89613530819955e-06
3.39119276981067e-05
4.69562195135122e-05
4.05961993166298e-05
4.9054271210086e-05
1.18677181453524e-05
-1.88415071585161e-06
5.43740062499626e-05
1.12817261620035e-05
6.54662885034771e-05
2.85062140611794e-05
2.35910908746241e-05
7.33594400717647e-05
3.06680524132388e-05
1.85863500111292e-05
8.25313360632976e-05
6.14569511958185e-05
6.85797483865514e-05
9.47306987289455e-05
6.09690402441981e-05
7.65832217178315e-05
1.75527485098005e-05
6.90068478086964e-05
0.000113473305776462
2.32144310695029e-05
8.46324456425222e-05
0.000104306164095038
6.8822198667657e-05
0.000116482258547383
2.45158438658575e-05
9.87217561474506e-05
5.28648773991756e-05
4.00987411366517e-05
9.32269289882114e-05
3.93096014532593e-05
3.83802019430024e-05
6.75142589613204e-05
3.92199243391504e-05
1.76433988159358e-05
9.34554379797931e-05
3.97500305442915e-05
9.11796681765407e-05
7.09923135129066e-05
4.60708514134031e-05
8.60056780996275e-05
3.08765641278281e-05
2.06536472403726e-05
0.000116242176803454
5.93820677071036e-05
4.42788969821165e-05
6.67125750246906e-05
6.98728181156489e-05
5.38287204079576e-05
1.37452799457238e-05
2.79604474415274e-05
1.06767397125517e-05
5.36201511607298e-05
2.50998863360107e-05
0.000111922758221049
6.00580176971248e-05
1.05112418735869e-05
6.07275438332811e-05
6.1852522030296e-05
4.25708106078172e-05
6.74095654289445e-05
4.91454553475382e-05
3.16028724656022e-05
6.74815946178643e-05
6.47572683199943e-05
1.82535159117853e-05
6.04072721042154e-05
5.62689776660957e-05
4.6660778022183e-05
4.40103261281372e-05
3.04915051488782e-05
5.32529497325393e-05
4.92635060294985e-05
8.29388053058285e-05
3.98958244597801e-05
1.56797352518415e-05
8.17602110964505e-05
4.50581049883813e-05
8.16034375232283e-06
8.25666462130542e-05
3.08418023830315e-05
4.94723452566167e-05
7.42557142986814e-05
7.25754811490459e-05
-4.46419585927548e-05
2.21382123257392e-05
7.61760610032527e-05
9.20961063148023e-05
0.000123583907685733
5.03044361748594e-05
4.35701466482512e-05
4.69015544951802e-05
6.09028528128862e-05
2.38444425684614e-05
3.72417880579985e-05
1.37922674768554e-05
2.41164758612118e-05
3.84040741708351e-05
7.78157888585778e-05
8.92255262238252e-05
0.000115372112061729
-2.6649356464909e-06
5.41407348475347e-05
6.65541055500514e-05
6.71368894373207e-05
8.30165528965391e-06
5.54164571700208e-05
-1.84310020590236e-05
6.62243306935353e-05
4.23932480718444e-06
0.000104422815796365
7.13016918988028e-05
-2.87868735650182e-06
8.67576695185986e-05
4.59501861204769e-05
6.44031378991629e-05
7.81227740050296e-05
3.88036720587322e-06
7.14408504642776e-05
0.000105500451701658
6.8884411517935e-05
4.05124228108484e-05
4.36489809853573e-05
4.53872172485721e-05
7.24846560526518e-05
7.11274037661806e-05
3.01200489131626e-05
-1.15355473219777e-07
8.13510873614565e-06
8.37236593017454e-05
9.27093841725287e-05
9.62091190577818e-05
8.41398052811149e-05
6.34538897743822e-05
4.25026364725773e-05
3.14478880915144e-05
5.97048178231242e-07
6.77237007597267e-05
6.64454785142569e-05
3.34881938737815e-05
7.71703056910638e-05
3.4496209298734e-05
6.60989406033797e-05
6.04201721387649e-05
7.66087544522387e-05
9.90204038574276e-05
4.39724909956161e-05
7.74363819008704e-05
6.71148415101212e-05
6.91141213059449e-05
7.42355587255346e-06
8.42181942600857e-05
0.000145405676500228
7.55960511784813e-05
5.75589650163056e-05
1.34612802695817e-05
6.93937438999861e-05
1.16788146249302e-05
5.58373620680744e-05
2.61008916628486e-05
7.31846001829804e-05
7.04552398749216e-05
8.43745022988726e-05
8.03807112186958e-05
2.1634881891861e-05
0.000126349424548211
5.43884790404532e-05
4.41791478070611e-05
1.79611017733529e-05
5.37929791116207e-05
3.35467270713021e-05
7.02377185750841e-05
0.000108776193699524
4.68277066686295e-05
5.29584464644884e-05
3.73495337818275e-05
9.10512391859769e-05
8.54153371832108e-05
8.79715078297791e-05
4.47802896697836e-05
5.35115468483332e-05
0.000105955143288599
7.86268071427233e-05
0.000101047166095302
1.12789913849033e-05
0.000119427763147541
3.89498048650693e-05
4.41007453748164e-05
4.75094528308449e-05
2.32144845006314e-05
3.39809405133825e-05
4.85969229618148e-05
6.8421915923916e-05
8.08021833701075e-05
8.48918792005973e-06
4.50537665458214e-05
9.40585018942693e-05
4.17657631801e-05
5.43121830238725e-05
5.6779620351986e-05
8.06510702000304e-05
7.91837602945239e-05
0.00010169920506125
5.19467204204945e-05
4.90691909240839e-05
8.3740184848205e-05
1.83224539910015e-05
8.38448920051988e-05
5.82392028840401e-05
1.75037493429462e-05
2.86458729182332e-05
3.62713533775218e-05
2.52938901513412e-05
4.61033926593211e-05
7.47521457777904e-05
4.90776770179109e-05
8.00119013611042e-05
6.84597867163336e-05
7.17041532736763e-05
6.73951927218616e-05
1.25871435020914e-05
7.03972002768482e-05
9.8951787963502e-05
0.00010297569386109
4.07141085205119e-05
0.000117926825489518
4.24836738503277e-05
6.11425393871695e-05
2.91014417931317e-05
3.55165414684558e-05
6.68657828327517e-05
1.84008060031071e-05
6.82128863673685e-05
5.81752675120042e-05
3.98642768724073e-05
3.26508753910148e-05
0.000135241112508205
5.11534430738335e-05
8.79672530344342e-05
6.45912047757777e-05
5.86620401900512e-05
-6.82889386891375e-06
1.49640662342777e-05
9.17770821481728e-05
7.64226100164054e-05
8.87794605652756e-05
8.0232329202604e-05
3.29282541483863e-05
6.28433556931797e-05
5.41700892663307e-05
9.53945268748568e-05
0.000107762632608526
0.000123017317895116
4.0782752074606e-05
6.26588074775367e-05
3.38081493207435e-05
7.8653969363438e-05
7.54834845817273e-07
6.79773627351369e-05
-6.22962888272272e-06
5.72615109455343e-06
6.04340613269947e-05
7.85954926599684e-05
7.8604388674283e-05
7.17455505619597e-05
5.26127478707738e-05
7.22229773718539e-05
3.10370904932605e-05
4.5072364627474e-05
-2.18125371206665e-07
2.74676940003024e-05
3.61608888995531e-05
1.82686510777122e-05
0.000117930106157226
8.29996772009192e-05
4.71433797901639e-05
8.24918442101844e-05
0.000113749283543644
6.67201609066067e-05
0.000115443777022489
-1.14351601656719e-05
3.59099198735789e-05
0.000131445708340409
3.39619980863135e-05
0.000129308100556561
2.81898427144521e-05
9.18660888810626e-05
5.69963612764075e-05
3.2385006448863e-05
9.81534187232952e-05
7.06521017982212e-05
-2.03593864909567e-06
5.94216312952859e-05
4.21534004163631e-05
5.9850692228836e-05
4.90833920343772e-05
8.16075712185161e-05
8.22577894449952e-05
6.49131563484595e-05
3.9149845997373e-05
9.12781128049949e-05
6.22574962470912e-05
5.34560525271786e-05
3.32766633681184e-05
7.11555399743164e-05
3.56692160115601e-05
5.84036255187074e-05
6.22617955607947e-05
6.87224480121427e-05
8.84722620996185e-05
1.91110889526477e-05
9.09677663047521e-05
5.44551645434444e-05
0.000123266133234375
4.5205093230888e-05
9.33411839316991e-05
6.35441970538067e-05
6.03195698563594e-05
7.61342285448039e-05
5.68679236337335e-05
5.57696443574603e-05
8.81690177132546e-05
2.78331205800305e-05
7.2983629518685e-05
9.86528237900189e-05
9.93771062345619e-05
6.8506468055894e-05
4.23416411827856e-05
-9.2539332483228e-06
8.7236110415436e-05
9.02995823176475e-05
4.12588755551957e-05
-2.75568806880487e-06
2.73687291344746e-05
7.22064819923991e-05
5.86362733317398e-05
5.90978687442559e-05
7.30065698496563e-05
9.76555175918626e-05
1.25547802773335e-05
5.1473809429006e-06
7.02068729444215e-05
9.16902605620701e-06
5.12970676506667e-05
7.51981782987248e-05
4.414622284014e-05
6.8209934192629e-05
0.000119905929060307
1.69377356155048e-05
0.00013046729582088
3.07540265151578e-05
4.08663374240735e-05
5.9376449945553e-06
8.64839321547721e-05
4.31608426800874e-05
5.76684803436244e-05
1.83893013738937e-05
6.28868590815626e-05
9.4754967291605e-05
4.23321494020987e-05
3.72722110721277e-06
8.19026117448386e-05
6.41668893002898e-05
4.34585710124307e-05
8.48066054901456e-05
0.00010406704556641
5.78435676586202e-05
3.45266631234806e-05
3.81279287845679e-05
2.63476621760439e-05
3.35381166937508e-05
6.56698442855507e-05
0.000113380407165041
4.96791286485356e-05
6.89703485575829e-05
1.06169740429927e-05
9.27789735801423e-05
4.22831497246802e-05
2.10327040507189e-05
6.28400655747719e-05
6.81281968434613e-05
7.13625648597967e-05
2.70069938750885e-05
5.78901549617215e-05
2.78849744145147e-05
-7.43985101131232e-07
1.26539117986877e-05
1.836893787072e-05
8.60343077798643e-05
0.000134767410904476
5.60239723875927e-05
7.90908753691629e-05
3.19473658290786e-05
4.19268523971387e-05
3.48701416682809e-05
5.47329497060073e-05
2.38217900052835e-05
0.000130370019221763
9.36732214146224e-05
2.44541789151939e-05
5.97713229714409e-05
1.7212025363616e-05
8.75875425434792e-05
4.66912419602654e-05
0.000104720239323575
0.000102371446351925
1.52912026052053e-05
5.65943377247805e-05
5.06975459187805e-05
7.14780837720779e-05
7.98452388292691e-05
6.46434537316234e-05
4.7369668625963e-06
6.0988282309518e-05
7.70941100603812e-05
5.20534237299939e-05
4.64748314029901e-05
4.93271252728745e-05
0.000107487578112473
4.60456600418557e-05
1.52381333070953e-05
6.2376164680871e-05
4.36999034973745e-05
0.000105097824209984
6.77928464037577e-05
4.58212708369795e-05
9.01688134198439e-05
1.72928722222628e-05
0.000110760824628454
4.52670702378824e-05
4.30356614177501e-05
6.25824397190117e-05
6.41238954127133e-05
2.09569792931999e-05
0.000105807089520277
4.5648558330621e-05
9.95407311040421e-05
5.8317451971304e-05
5.41754811913636e-05
0.000119029274089796
4.49765659138765e-05
8.2654174501513e-05
6.52356507791452e-05
2.79896597610302e-05
2.36529797939462e-05
1.06070528778565e-05
1.41692084987774e-05
8.07458883139406e-05
3.81969319255403e-05
8.08146363534904e-05
4.4093284603931e-05
4.93348855023712e-05
8.88052409499312e-05
7.79340447161935e-05
8.6398974563381e-05
9.39875187821106e-05
5.93781308343253e-05
7.25753237456456e-05
8.42289548374404e-05
7.15310645363046e-05
5.63573764359794e-06
5.31650154087391e-05
3.32349667724447e-05
0.000102932709356166
5.88940047169538e-05
0.000132148625427599
0.00011468229871696
0.000103959989896875
6.42023309416355e-05
6.34144412630076e-05
8.85809940786077e-05
4.15555636201137e-05
1.2236624435137e-05
5.34165148700151e-05
6.91409310758296e-05
5.83871333716132e-05
4.19568327834354e-05
6.2377162603103e-05
5.34257004847532e-05
0.000108878766918564
5.07139902150759e-05
3.46480214151084e-05
6.63655723473339e-05
7.61578358357781e-05
-4.73615091691739e-05
0.000107031294651009
0.00011696331093581
9.77623602926164e-05
3.09385680355818e-05
7.21866150266304e-05
3.92302222564647e-05
6.6953792325984e-05
6.9671945015162e-05
3.13620253890757e-05
-9.52251618968007e-06
6.97467619636978e-05
3.64173510619224e-05
7.04424336587448e-05
5.69572596418022e-05
6.22908322523621e-05
-1.73050991056004e-05
6.47224652261766e-05
0.000110273759059049
4.20004202180678e-05
8.85246435647427e-05
4.75837888404421e-05
4.61468292185594e-05
9.84895810868357e-05
4.62046020155479e-05
4.29112678295249e-05
5.76055379072379e-05
6.60272887667249e-05
6.81153952563325e-05
2.46301497600574e-05
2.182341089091e-05
8.34629943721027e-05
8.83408693982215e-05
7.16117690427552e-05
-4.81624251116676e-06
6.43106167023113e-05
9.29233773407342e-05
2.35859286162412e-05
8.90728201285709e-05
3.23910092430173e-05
5.5307085661932e-05
5.8816910378773e-05
3.34786402345267e-05
4.39050234572451e-05
2.73162264867379e-05
5.41580305797169e-05
3.19046141279158e-05
6.63742967546749e-05
9.54603886292058e-05
9.47877555145811e-05
4.26390661426815e-05
9.05149455398334e-05
5.32981331180803e-05
9.93332267303342e-05
0.000115761161546956
1.39661890880207e-05
8.79075374257868e-05
1.15409435468292e-05
2.96809305015784e-05
0.000126237476286494
2.348922163561e-05
9.62479828591684e-05
8.04318469971148e-05
3.79075140551395e-05
4.73512602047613e-05
3.10690925001667e-05
0.000137190082886209
0.000100872947178799
7.59660764084564e-05
6.86437405440341e-05
3.27936339851089e-05
0.000118511176207063
6.68889277586936e-05
1.98495119012692e-05
4.31165228700188e-05
7.29835748568449e-05
0.000120541924748131
4.16926023040808e-05
4.99506575085912e-05
7.7401943686024e-05
5.88391741192598e-05
0.000126877363042607
0.000115261155327682
6.35616422672654e-05
5.16383335273656e-05
1.76679078159166e-05
6.81658225201441e-05
-6.55579082234085e-06
5.56906027499485e-05
7.35325547730039e-05
5.78344784593812e-05
3.3437788097599e-05
2.47696751330693e-05
4.51762831070792e-05
7.36681948866451e-05
6.07876824067981e-05
8.51971115768882e-05
2.44725761147891e-05
6.09368024086568e-05
4.67913263880452e-05
6.48883655724697e-05
5.57185036394649e-05
9.42799236231707e-05
4.62418318821731e-05
5.36434654810894e-05
6.64778684756999e-05
7.87916563664639e-05
8.5383048638843e-05
4.18776196002197e-05
4.09905588517414e-05
4.5640227345662e-05
9.18230029968446e-05
5.0809834204852e-05
5.02220447635696e-05
3.29651784075743e-05
8.54518493780659e-05
7.7078364736725e-05
4.15268491184147e-05
6.69151084429823e-05
3.23189206619587e-05
1.5701980890876e-05
4.45680647246733e-06
2.50932345442928e-05
4.89217274865988e-05
3.18489996555968e-05
6.03032929391386e-05
5.2248389509761e-05
4.09719260925372e-05
8.68751804135394e-05
8.37940050702544e-05
0.00011793171498451
8.0441415995063e-05
2.78190945025363e-05
8.55409367190298e-05
6.62429985179669e-05
7.10991208578904e-05
0.000122876376042487
9.28760186754526e-05
5.39211286640542e-06
3.92979509512258e-05
3.09674852257131e-05
4.18437706723576e-06
4.4022166893858e-05
1.47338202821864e-05
7.56806613902956e-05
2.05180718692995e-05
4.41296236970112e-05
9.56714774474572e-05
9.15317912665627e-05
0.000119877491760486
3.51504377343613e-05
2.53501269112948e-05
4.71996294820515e-05
6.97240289627409e-05
5.93039427981373e-05
2.28336581451166e-05
3.6038603572511e-05
1.89236262363285e-05
3.72530361476535e-05
3.33275631130156e-05
5.62990948200838e-05
8.99363116513922e-05
4.76923682792924e-05
8.98793349758577e-05
0.000101194344465365
3.68818575214671e-05
6.09372008567837e-05
1.35903188370738e-05
3.61602167512311e-05
5.73782463965433e-05
4.93913614972931e-05
4.21885997363676e-05
3.36351636254566e-05
8.44256173234215e-05
4.66905905948888e-06
5.41051554192039e-05
7.56150923515776e-05
8.22640988027947e-05
4.24132854881389e-05
6.64576564952216e-05
1.45767525724408e-05
6.7600145284317e-05
7.07395270851066e-05
6.26888245317888e-05
9.10458570755741e-05
7.917168118204e-05
4.41423182404505e-05
5.48193599189383e-05
8.5487009864329e-05
4.87064842794289e-05
5.18905605850178e-05
5.87489668097174e-05
6.94369562904189e-05
4.91634726170913e-05
2.53284042503172e-05
5.94708281012173e-05
4.68277547013372e-05
8.23113343729924e-05
3.73778975738171e-05
7.46230684868185e-05
1.59622395122779e-05
8.46038017534531e-05
6.56738365226135e-05
8.50793763184359e-05
4.33187260388322e-06
7.97725552460068e-06
4.95581083526806e-05
2.71341501420155e-05
7.59718039141969e-05
3.01672976992021e-05
7.1263262042715e-05
2.47935789956563e-05
9.11933343068096e-05
0.000108996805063599
3.87146632320878e-05
9.7473082781684e-05
6.74055465240455e-05
4.49767631867113e-05
1.82584047118528e-05
7.35919530853067e-05
5.56919401492224e-05
9.78011577909134e-05
1.0481656525001e-05
9.12926163520451e-05
3.16546604234466e-05
4.00238148388571e-05
0.000109049842827638
5.48335397465465e-05
6.63201161959311e-05
9.67993231894038e-06
5.07506763891753e-05
2.82630270949136e-05
0.000103743876769932
5.19385803992869e-05
2.35137341008421e-05
7.26117450093374e-05
7.81976542427062e-05
9.98026348146473e-05
3.24080286156878e-05
2.44372885815613e-05
2.32515698015247e-05
3.46958279527168e-05
0.000124072129239628
5.51908371642161e-05
3.90994922052626e-05
9.37891468007153e-05
5.87005833778341e-05
4.22067089525714e-05
4.42806759642927e-05
8.14733149603804e-05
4.68876154070047e-05
0.000103302373151978
4.07779906710694e-05
5.2119350034716e-05
7.7079336477444e-05
6.984178020168e-05
2.62472473059081e-05
5.40641718435507e-05
1.99086210421247e-05
3.9687331098107e-05
8.49783553559235e-05
5.46994617934446e-05
7.09725389982944e-05
9.6333978316665e-05
-1.56893720154696e-05
4.94605620628051e-05
7.77031494684337e-05
1.74963052973075e-05
0.000102661643616196
-1.9457132036138e-07
0.000102799214976563
6.87542772335955e-05
6.37151464866327e-05
6.3469107230395e-05
4.09073065674283e-05
2.15857417759766e-05
6.25470532481182e-05
9.84243864328731e-05
0.000110952850752471
5.08509692439264e-05
1.86481830698783e-05
4.84344113148087e-05
7.20506403321873e-05
5.08996212171327e-05
8.83431947956293e-05
4.13381684844168e-05
7.45437051176441e-05
6.69009449249506e-05
2.66098454154162e-05
6.98908940021832e-05
0.000125659010597522
8.41273255008748e-05
0.00012888068610169
0.000102889960973712
4.24262639048018e-05
8.89994884784858e-05
5.63437714641983e-05
0.000115673755033806
8.65908060173734e-05
4.05200315717146e-05
9.26927219768148e-05
8.24409331600696e-05
0.000112318810357834
6.38653738644105e-05
1.2290195879941e-05
4.70731571090752e-05
6.29765420913776e-05
3.9228170527784e-05
8.50762305024588e-05
6.21541667296069e-05
6.81769767124373e-05
7.18619215746694e-05
5.31938838797469e-05
5.70760188284964e-05
2.24840006796791e-05
4.24403387425419e-05
6.24796979387683e-05
5.81181207620503e-05
0.000133946444344389
5.01252411322731e-05
1.20483596537235e-05
2.79490554965761e-05
5.33460952429898e-05
0.000123017196252339
0.000107380102029533
4.05332631085701e-05
6.05874618425783e-05
2.77114457473681e-05
5.25216343499211e-05
5.60453032077081e-05
7.28652384856141e-05
-6.80883549967676e-06
7.64587171845598e-05
2.69192482809687e-07
3.58942894505011e-05
7.6296288114446e-05
6.69259722635894e-05
8.42463133338702e-05
2.3118528401739e-05
2.56598191077452e-05
0.000114953984126272
5.51035843054711e-05
2.73614521726105e-06
0.000102375575355409
0.000100404119664339
0.000101484574690238
0.000106266786837515
2.18003165539267e-05
3.16654923292497e-05
5.30189469035845e-05
5.44214227464734e-05
3.27863901813347e-05
4.03491257406511e-05
4.78751180374072e-05
9.44118917002641e-05
7.4552658576194e-05
7.3293439314006e-05
6.16968060294877e-05
3.83927030763833e-05
6.17812889083824e-05
3.1794437328882e-05
0.000130623303283699
9.50831809276462e-05
6.37668049708992e-06
4.57881069742958e-05
9.45994216361085e-05
9.40558803868168e-05
9.9033871671213e-05
0.000110601697002727
0.000100941753409993
7.31098450826013e-05
8.22841842446216e-05
6.98111923834707e-05
2.06466255823679e-06
6.76308325425303e-05
4.17938594635229e-05
9.56235093569216e-05
5.43345353737436e-05
6.8201439169957e-05
6.17352121289336e-05
5.10262545363049e-05
1.41322113836146e-05
0.000101146225351497
6.38069687975326e-05
4.56201296778787e-05
4.91677340301854e-05
7.55777537679478e-05
7.59234822979938e-05
6.84576718178793e-05
4.3056188156378e-05
-4.82211060512537e-06
5.70502265621659e-05
6.11188082950866e-05
9.42589758997596e-06
7.92767044721627e-05
0.000101330811029808
2.66921897331563e-05
7.05920439175298e-05
6.32019263176587e-05
7.00379296004512e-05
9.87035433551641e-05
0.000102375184831992
9.06820831570812e-06
7.1973797488257e-05
5.44467991857652e-05
4.67437330727157e-05
1.13239099002552e-05
4.00332502240426e-05
9.31327521075955e-05
7.75230039898233e-05
5.58552464386867e-05
0.000109326805341333
4.93797179871168e-05
6.04133424132009e-05
2.18860424973797e-05
3.57882743206446e-05
5.49513039970182e-05
8.93566210609019e-05
4.29439165624923e-05
5.70550158459151e-05
6.18314235455238e-05
4.04965512597083e-05
6.00389781969185e-05
4.81148006626341e-05
5.87034278379173e-05
4.47349149624254e-05
8.3050281833804e-05
4.96655851448672e-05
7.06861726014004e-05
-3.13248803203018e-05
7.62857960784026e-05
7.42111662207897e-05
6.53153670387157e-05
6.61145394811103e-05
8.11662716718622e-05
8.05741956070473e-05
2.33272012275456e-05
9.26967924411627e-05
5.18262084316495e-05
3.66564856432244e-05
6.86882118434665e-05
5.04309357848089e-05
6.77272130441911e-05
6.3424132857728e-05
1.56592623360471e-05
8.11342053345378e-05
2.09581281158068e-05
8.0115594630877e-05
4.86339719715025e-05
3.1165759108767e-05
1.17715190559164e-05
2.75310034462811e-05
5.52676362145039e-05
1.49715434411105e-05
6.09063665322041e-05
9.01017098378492e-05
7.91369867891771e-05
7.2249987084373e-05
4.84808867946135e-05
2.5854534784872e-05
4.04335558351024e-05
7.02415929475743e-05
8.78169215929792e-05
2.58907864527717e-05
8.78537299309157e-05
8.99595243790183e-05
2.47174747538512e-05
7.04878426967349e-05
8.66457404520622e-05
1.68245854619681e-05
5.97444849999261e-05
6.6560268893916e-05
5.42212096465353e-05
1.23330862140046e-05
4.40510182640741e-05
7.61158005837964e-05
2.9936532680672e-05
4.97158455200596e-05
4.52224053270194e-05
2.61257120156121e-05
1.55496726065769e-05
0.000101633099749969
7.72127816373873e-05
8.39092375412705e-05
7.0710646798889e-05
3.73888491173576e-05
1.80116136070014e-05
8.96791736653592e-05
5.79469393446043e-05
3.98393672534443e-05
4.44275428589007e-05
9.82278540108023e-05
6.77747374676055e-05
4.32120618678742e-05
4.39148400972844e-05
3.7062414107308e-05
1.18124054610873e-05
2.65732160822733e-05
6.34276399928252e-05
5.41214729899024e-05
8.2571213054866e-05
0.000123820293667163
0.000119506271357371
5.42637690766223e-05
8.02119479273872e-05
2.69878906157022e-05
2.4075915186148e-05
2.69775227774084e-05
7.00820444084961e-05
0.000113778516154001
1.30640101908191e-05
3.42919978228185e-05
0.000130632223894024
0.000106912855738222
0.0001063506981528
7.88721439184724e-05
7.88870728512587e-05
5.82730140926878e-05
7.24888316470113e-05
0.000102884253535727
6.28971341946572e-05
9.09862885060114e-06
3.63840287285301e-05
7.54351451528454e-05
8.97736517532972e-05
5.10301708248242e-05
3.21042018185503e-05
3.18357528241627e-05
3.87326795670292e-05
7.42227344720188e-05
6.32182027941664e-05
5.80654439637362e-05
0.000126381301841309
3.70284868604134e-05
5.55169446363597e-05
-2.91407576577529e-06
5.44030841647208e-05
8.57093657198836e-05
8.35730010638644e-05
6.9379151420545e-05
6.93638401652452e-05
3.42330597904372e-05
8.17522662305088e-05
6.29988864484291e-05
5.06289428567901e-05
5.78414852114294e-05
3.35043245606449e-05
8.19229009482855e-06
7.15366712754125e-05
0.000120278357327468
5.57388090808177e-05
6.20057734145092e-05
8.70512614200357e-06
4.0223199796368e-05
7.42738698340566e-06
2.82846758179856e-05
7.97399556442479e-05
5.71033184549688e-05
9.58966042289336e-05
8.15403981071066e-05
7.65808754537102e-05
0.000114566165908552
7.02420893600686e-05
7.47725016473472e-05
9.48969672631844e-05
9.16315212336544e-05
5.01638310978154e-05
4.84159839961304e-05
3.51935128773958e-05
5.94093190479901e-05
5.11117486636787e-05
2.43232833473722e-05
7.24529348213606e-05
6.4011980524334e-05
5.38901334211503e-05
7.86289485105251e-05
2.78434297288602e-05
5.51660188576549e-05
0.000125546811329116
4.14405484067835e-05
5.79868056088526e-05
8.35056417756438e-05
0.000125767011521185
5.70276079817582e-05
4.23218928714241e-05
0.000105180677728285
5.14500459977136e-05
8.06819233428102e-05
7.81028587787545e-05
7.88309463304674e-05
6.169370381302e-05
9.49730335694711e-05
5.78969518026864e-05
3.31824874686328e-05
3.7136047391883e-05
6.7922592920669e-05
0.000112725801928372
2.00207271196615e-05
7.07853885454376e-05
2.36387116408278e-05
8.25035358378418e-05
0.000114934626424207
2.42505923675645e-05
4.76501293071055e-05
3.53514479995764e-05
3.73175884165044e-05
0.000120653054034311
8.24464365482719e-05
0.000101018940749548
3.60480772740118e-05
6.00960471310837e-05
4.99281640537288e-05
5.6331284816884e-05
1.96515099424017e-05
0.000112151099988416
1.12253081340507e-05
2.68588496705755e-05
2.35417750912349e-05
3.96113253765247e-05
6.58461720063612e-05
3.30813145166297e-05
-1.13413034591383e-05
7.88668281144497e-05
6.47972526201298e-05
2.13855326754045e-05
-2.12963479611229e-05
0.000137141606430997
3.13190782259982e-05
4.08277790972813e-05
4.58687486493302e-05
6.40145415656323e-05
4.85090456992884e-05
4.90621754943345e-05
2.71056539073444e-05
4.27733007934436e-05
1.11144966923076e-06
5.38130264778687e-05
-8.77282667665174e-06
4.71167840730455e-05
0.000130831710233955
1.40780373024275e-05
6.77637550497145e-05
8.85383296979299e-05
8.34888903445632e-05
2.46330789801886e-05
9.43959150268887e-05
-1.72070106591297e-05
4.57425298862863e-05
6.95995117177751e-05
6.70939579299087e-05
6.6270356527764e-05
6.11313222534353e-05
2.00185911052909e-05
9.57104539083029e-05
5.31162219367482e-05
7.77908036894542e-05
5.72038090946263e-05
3.58444749756752e-05
0.000103855160071885
6.51073818961521e-06
3.09761144988763e-05
3.60388318691835e-05
3.40346636265581e-05
-1.01006933604742e-05
1.98525495461959e-05
3.83266416867253e-05
1.3499499548004e-05
8.70908978563902e-05
3.09721206937372e-05
7.35328601150874e-05
0.000123184411582709
2.78441344393069e-05
6.46845703504611e-05
4.75163284789228e-05
2.42847094449077e-05
5.32501144433386e-05
6.01002586684012e-05
6.45131066951504e-05
6.21172386847557e-05
6.45941206363093e-05
1.93990200415766e-05
9.33247800339191e-05
7.66087226275865e-05
2.38661850451832e-06
1.46958873689123e-05
7.06145380494081e-05
4.43372959803576e-05
0.000107478684848062
3.38673444460465e-05
8.81487226008429e-05
7.67829161075589e-05
0.000159867314337828
6.69952549934917e-05
7.50236494356242e-05
2.43245066940195e-05
2.86145633398076e-05
4.03007630740202e-05
0.000117108943649324
8.47603732735382e-05
9.60706668589575e-05
5.48899733149029e-05
3.1877661069864e-05
6.76088873341542e-05
5.41925776866322e-05
-1.48512242526397e-05
1.50184189940646e-05
2.27803851648519e-05
6.23435963051605e-05
8.01659858893446e-05
2.20725945564149e-05
3.17307313264843e-05
8.98826002292975e-05
0.000101074267645929
3.94595041153623e-05
6.33413340830465e-05
6.35944509016301e-05
7.95587847263277e-05
2.60360064275467e-05
2.79649535140299e-05
8.46719062517781e-05
8.89935219817634e-05
6.75470922692276e-05
6.85422899927788e-05
6.13877461608856e-05
9.15608684055856e-05
3.12024973709203e-05
2.22328012730068e-05
6.10191083383146e-05
4.44112337605146e-05
5.23271317774474e-05
1.76164578134344e-05
5.99455081085006e-05
6.28402372132593e-05
1.46798729098094e-05
6.12207042921455e-05
0.000129177536340255
7.94046171150351e-05
3.39700124853448e-05
4.88420545278887e-05
5.72077238641335e-05
4.09053144596248e-05
7.79894921881472e-05
3.05492931577449e-05
8.07867771831506e-05
4.77273015494647e-05
4.04131459515929e-05
4.40370589094851e-05
8.50519801172882e-05
5.71817711030047e-05
4.28232591546595e-05
7.66063395247318e-05
4.6568257510986e-05
8.56017026362214e-05
4.53744535819862e-05
8.93954098193918e-05
6.74756318995467e-05
9.16955653507617e-05
6.26756216491839e-05
3.9507611880281e-05
5.74116022860094e-05
1.50963676025315e-05
9.8436780257033e-05
7.20054542564337e-05
0.000104309594725629
5.83604521631156e-05
2.02549687196669e-05
6.99762099893454e-05
2.76150738062993e-05
6.87233611525456e-05
-1.1815752409867e-05
3.24160089495673e-05
7.56577630209356e-05
7.2235099000275e-05
3.65359506101479e-05
9.04671927480096e-05
5.6046174915443e-05
0.000102180651241937
6.39302807240688e-05
4.94643938006154e-05
8.20941047879476e-05
