# Supplementary material for: Research on computational propagation and identification of mine microseismic signals based on deep learning
Source: PLoS One. 2025 Oct 22;20(10):e0334641. doi: 10.1371/journal.pone.0334641 (PMC12543183; doi:10.1371/journal.pone.0334641)
Supplement: S5 Data — (ZIP) [file pone.0334641.s005.zip › 000100800001503.xlsx_0.txt_24.txt.txt]

6.96490328710769e-05
7.61192243749594e-05
6.27280004978011e-05
1.85447538904702e-05
5.33081919888066e-05
9.72684857942334e-05
4.26695082340765e-05
4.10111430935422e-05
2.53797964808808e-05
7.20505635212737e-05
4.46801804907203e-05
5.68637609975051e-05
7.05458039159472e-05
3.83379749724422e-05
5.38970003686099e-05
3.49970912251587e-05
6.74776095475446e-05
7.57543245202961e-05
5.47526301514416e-05
4.57058735300638e-05
3.53775516017551e-05
4.50305548682415e-05
3.39036235337765e-05
5.5722538086135e-05
4.64437312149852e-05
5.55709977861586e-05
3.77795130291935e-05
8.71417615627424e-05
0.000107073351129457
2.39556044411981e-05
-2.22896755500411e-06
5.26010920441851e-05
9.52947607684272e-05
4.50758676581329e-05
6.35909203235207e-05
3.17072286843937e-05
5.32864251648935e-05
8.60162377207184e-05
8.15061024574016e-05
5.24814413336397e-05
8.09984110887416e-05
1.30261925809764e-05
2.76796335849487e-05
2.91162602851721e-05
7.47584036336246e-05
3.34694220606507e-05
2.19607601355088e-05
2.30762972538628e-05
2.87686748286253e-05
-4.8744994394326e-05
1.84187872969878e-05
6.34760708780873e-05
0.000114802039497852
7.59500717306505e-05
0.000120494882276159
4.45912237194099e-05
7.31049301306732e-05
0.000135646058076947
4.05322209155057e-05
6.48423722260626e-05
-2.57914488405291e-07
5.11942269140364e-05
9.96350675318354e-05
1.12671369311785e-05
6.63397210228803e-05
8.27537940766812e-05
4.22544366552486e-05
-3.65016590610652e-06
9.44968473774078e-05
4.05118233739505e-05
5.26642642515539e-05
2.89989219948236e-05
8.7485289595332e-05
3.25067233754759e-05
4.95043936629379e-05
-2.90406093206939e-06
7.29528482476352e-05
7.80583363424955e-05
0.000109272016584688
9.57722874720204e-05
4.96496465900177e-05
2.48406213305592e-05
0.000119095917731163
3.37219413264763e-05
0.000110061745799507
9.82719678673083e-05
6.66279835826862e-05
9.5811131247416e-05
4.51106855404442e-05
8.38579742532062e-05
7.18005083478227e-05
1.17744840320893e-05
6.55113791114583e-05
5.12446534620357e-05
6.69170694603799e-05
8.81772165383004e-05
5.12684497478803e-05
5.85349137625362e-05
4.26435451944523e-05
1.98251196651723e-05
3.21659308007656e-05
-2.48220508749586e-05
2.25866857444666e-05
4.26628520731433e-05
7.76377976645525e-05
2.03614773006144e-05
7.07051883829574e-05
3.46699898146566e-05
4.45470722732854e-05
7.16167190027232e-05
4.42518975770044e-05
6.46799212628133e-05
5.15651784497452e-05
3.61003907148639e-06
5.06310356452244e-05
9.05699883815282e-05
7.42123021898807e-05
2.74359124827755e-05
4.27985056413742e-05
7.8386773514071e-05
6.08224919749843e-05
9.88305618258838e-05
5.9180943765133e-05
5.42412653176346e-05
8.53318752374945e-05
3.74210316623482e-05
7.11773582317274e-05
3.23406644668424e-05
5.29890546037867e-05
4.24756499413406e-05
4.48010241306982e-05
5.04495462320583e-05
7.98367503544758e-05
5.28020012711973e-05
6.39111057802137e-05
7.86832956947831e-05
4.25681069761817e-05
4.90523484369915e-05
8.8858942864525e-05
9.07860985494793e-05
9.85013996537871e-05
2.45321317864706e-05
9.72101208058936e-05
1.41147754856955e-05
-4.70459715730656e-06
2.19425154149066e-05
4.47038351787972e-05
4.52096069489537e-05
3.45877122718782e-05
5.09989248640097e-05
1.02945361888864e-05
0.000136058774052086
6.24701739926861e-05
8.53739006552826e-05
0.000113693601679884
0.000108539613716736
2.53657372359598e-06
4.87750262140037e-05
0.000135536547412485
0.000110266835232468
4.80636315376398e-05
1.49994947655923e-05
0.000109271362729678
9.14297866477291e-05
7.61098299928778e-05
9.05712513699461e-05
4.60880928065212e-05
5.95337269804791e-05
4.35411553496054e-05
5.88335809903994e-05
-4.94486933444049e-05
8.33565949280795e-06
5.04084467626701e-05
3.95709409088666e-05
2.50077704171809e-05
1.16716870905779e-05
8.23774649940563e-05
1.94047413568728e-05
9.35102412401255e-05
7.24377778609215e-05
8.91127916936679e-05
8.87263221556237e-05
7.93452432999526e-06
4.67644685298833e-05
8.20079689910373e-05
4.16830176920219e-05
6.44252366446372e-05
4.50484201854661e-05
6.61097875798482e-05
5.09914864051472e-05
7.0477319167991e-05
6.43881420121202e-05
9.98381435766514e-05
3.15766395361495e-05
7.76933091073172e-05
4.26080304858445e-05
7.47745738632383e-05
8.51251834458836e-05
6.71927856463515e-05
9.74169099578979e-05
4.15843388922041e-05
6.1516286324625e-05
3.00030607680192e-05
3.86226131751873e-05
0.000102645938717739
7.82319404304833e-05
5.1407220980463e-05
6.58800455862447e-05
7.12833628055034e-05
1.03051828809388e-05
4.49554791448577e-05
7.07670780187475e-05
8.1893001798414e-05
8.78602495058159e-05
2.20815121025615e-05
9.24633594554163e-05
4.92402378636965e-05
4.1244537513516e-05
3.79046205623278e-05
0.000126075999496116
7.58751750367384e-05
1.85732319611214e-05
7.35496326193742e-05
0.000111919700986577
3.36131016146874e-05
7.74796745028204e-05
2.60928639127908e-05
7.00890230846479e-05
6.15979153087877e-05
4.57326054592509e-05
9.81267248637421e-05
7.13801639044232e-05
2.62629306442393e-06
5.3060238868465e-05
6.35336011796112e-05
7.15413161394351e-05
0.000166580958365658
7.3445535412431e-05
4.99418626400316e-05
8.17523392016851e-05
4.78368173454774e-05
7.28560436158418e-05
9.10442496559683e-05
2.83332429317595e-05
5.90933821717024e-05
6.14843508788741e-05
4.62309913700499e-05
5.87193007369598e-05
0.000119604008050204
0.000106121280078222
0.000129110664730132
7.0701716272931e-05
0.000103406133139757
5.41338527146543e-05
3.78300448907953e-05
9.32348018841038e-05
3.98049544008436e-05
3.49920172285047e-05
7.85665701693641e-05
0.00013879569707348
8.60095858385465e-05
2.48841286291464e-05
6.81273140803578e-05
7.40476719531181e-05
1.6658717629153e-06
4.75697204276902e-05
7.16962098995989e-05
6.90434690277116e-05
6.57158756821028e-05
5.62172031480123e-05
2.18251253608165e-06
3.0303562074962e-05
5.169777304394e-05
5.49621753233915e-05
7.91547238243449e-05
0.000131495580806026
2.07409628796539e-05
2.52862985872896e-05
0.000104081306475447
3.42173598477435e-05
4.29717854615632e-05
2.14961703889578e-05
9.38016821620662e-05
7.53353564941211e-05
2.46545611582137e-05
-2.6119555990945e-06
9.93799916001608e-05
9.66944449642314e-05
8.76516389504257e-05
6.6979903428336e-05
7.63196575914808e-05
8.29839960254737e-05
6.40801441890116e-05
8.3302027816907e-05
3.54597821967911e-05
-6.52150412101383e-06
1.34255587985701e-05
5.87501540644401e-05
4.64680346510887e-05
6.81232783825553e-05
9.84517191455922e-05
9.00888545887701e-06
5.85956094514389e-05
6.29304548957714e-05
7.00365489472922e-05
7.396847898554e-05
3.45765867264483e-05
0.000108313825220278
6.54566292905931e-05
2.37573738987574e-05
9.99184582394499e-05
3.65150828400427e-05
0.000103444059272718
2.87235982623212e-05
4.50747095241688e-05
0.000113635203926433
4.27181623026968e-05
2.08913325395646e-05
3.88454007392327e-05
5.53509074614157e-05
7.83580786348775e-05
1.6812871357085e-05
7.12267255281672e-05
8.89659323338257e-05
6.49570699745048e-05
3.92648593938873e-05
5.4624971553246e-05
5.75824396507029e-05
5.92254097709087e-05
5.08023210013062e-05
7.4512732211007e-05
7.66462268858433e-05
6.4152592679982e-05
0.000128245089195853
0.000108281102097855
9.43462176103933e-05
4.26339210944199e-05
8.59165978646772e-05
3.53848716630821e-05
4.07402898613981e-05
9.93654366032311e-05
7.81089037410133e-05
-2.59191407146179e-05
7.54843737609638e-05
-1.82202211592164e-05
6.90919864899707e-05
6.63418932691135e-06
6.91039910220958e-05
8.98621633005131e-05
8.49824893779027e-05
2.80729915402052e-05
7.79167644087725e-05
4.7580233476161e-05
2.72573281587143e-05
8.33708915886355e-05
5.21094046798436e-05
3.19214164191683e-05
2.82692114689127e-05
-3.19232773718435e-06
6.56496650187595e-05
4.96418957610314e-05
8.30962482761076e-05
0.000124346367918994
7.6587212609772e-05
0.000102004457065484
7.79535564354845e-05
7.11095504109732e-05
6.22871624218189e-05
6.77243045881842e-05
7.99246360871255e-05
4.20137175131193e-05
3.01206905705211e-05
5.87127206797578e-05
8.17834990259277e-05
0.000107916268532761
2.56829737603166e-05
0.00011231846628353
2.65973904982231e-05
4.98292015735277e-05
4.9057082839159e-05
6.90069137945655e-05
9.06871920994908e-05
5.95202687265591e-05
3.81509700209304e-05
8.41815154029178e-05
5.12551598924733e-05
3.71187252537273e-05
7.84895745348193e-07
6.24944236845276e-05
0.000102769336960711
3.62014709960135e-05
6.78206249450256e-05
8.61555988836466e-05
4.11382346603592e-05
0.000117482790874903
2.86613891895458e-05
3.99465089238372e-05
1.12407565639315e-05
7.14059118086988e-05
0.000104798803531357
4.91497210483074e-05
5.02783104329029e-05
4.50124460007867e-06
5.26796767312044e-06
3.74065848768618e-05
3.50587121789246e-05
9.48102183835234e-05
6.76061078324284e-05
1.26115481755036e-05
3.14565842349989e-05
5.70835687839661e-05
6.72989353777325e-05
6.92179731565921e-05
8.62865382908263e-05
2.11155262631465e-05
-7.84427785278624e-06
5.77316740742529e-05
8.50140734631227e-05
4.2283445823943e-05
7.29024591874513e-05
6.84230765068067e-05
9.6976296157947e-05
5.46662764901452e-05
5.6212695382763e-05
3.86195562994681e-05
5.32787150920883e-05
8.27591434579003e-05
1.78190076668009e-05
9.44188223554704e-05
0.000101850206295931
3.6294945835588e-05
3.29863288858077e-05
7.98537212984509e-05
9.00276891961398e-05
4.47272693677286e-05
7.59361640517101e-05
4.14517364864523e-05
0.000107296779643097
2.64995384572638e-06
6.34520773814885e-05
3.55747121041356e-05
8.46076223865586e-05
8.53232497343273e-05
2.28510274548008e-05
-1.83827190659393e-05
-2.4867469833097e-05
4.27619479493022e-05
5.94746605653104e-05
9.37361770586374e-05
3.40598444460298e-05
2.954265118652e-05
1.38893258946244e-06
2.94164402056238e-05
9.27477731521031e-05
7.98001192962324e-05
8.91906803786977e-05
5.91573212653215e-05
6.35720851581904e-05
5.45055828898851e-05
4.93364150127292e-05
2.31299085488607e-05
6.32520920429573e-05
7.73755657855321e-05
9.30988528149367e-05
6.6054518045516e-05
5.07432252822036e-05
7.15045132629816e-05
5.89263539973497e-05
3.37999786106611e-05
0.000107659248692681
-2.67844240337824e-06
0.000131729786003274
8.92938617904497e-05
2.21338212275846e-06
7.74657714328883e-05
7.17517162597144e-05
0.000110411900831843
1.49265034600449e-06
2.00486554735245e-05
6.79786626658423e-05
2.35549106212627e-05
8.7025309320468e-05
0.000114414598664681
4.12886854378338e-05
-1.71578886090797e-05
0.000122930000307664
9.14363550124108e-05
4.39319388907195e-05
2.19242268841365e-05
5.0423943949312e-05
2.65734884797854e-05
4.24696037653531e-05
-7.30915672668664e-06
1.1878700044416e-05
5.77932348279631e-05
-8.96660815113077e-06
1.3635463901182e-05
5.22398225507473e-05
9.00072050075174e-05
1.52886900922203e-05
4.61874998016525e-05
0.00010009017767593
-3.34005469093641e-06
9.56759092612278e-05
6.43652092623849e-05
8.45325449172373e-05
6.52754288704189e-05
1.3296692937057e-05
1.51195042323698e-05
6.56292470020502e-05
6.13697190978217e-05
6.11401591963584e-05
7.6903780930778e-05
3.89414199760007e-05
9.46760868339704e-05
1.36334219271751e-05
9.52480941251433e-05
8.46263677407023e-05
0.000122387767642445
9.73248590054533e-05
3.55450598495809e-05
6.03932228603578e-05
9.84291326528173e-05
6.47880036149598e-05
0.000104551420709642
3.65030481452762e-06
1.63207908660671e-05
5.75762782211709e-05
9.58412958870109e-05
8.60176462332758e-05
7.34029078756961e-05
0.000108569279523362
7.46221859708076e-05
7.04645459044897e-05
0.000110911489354526
6.88109447247708e-05
5.65532079296358e-05
0.000123176169393148
8.43531544534905e-05
8.22468949280404e-05
9.53893562212272e-05
0.000113420105721237
4.86142523633656e-05
1.97877358653945e-05
3.0801397829012e-05
6.90098633392987e-05
2.00762490974673e-05
3.01348021165942e-05
6.85845060411536e-05
7.0176141700044e-05
5.35148749542098e-05
2.61809640814764e-05
2.20899630710392e-05
3.8204308224386e-05
7.91825445220352e-06
6.4401338135619e-05
5.28776268176218e-05
4.66859768677119e-05
8.00421119891726e-05
4.15263476702922e-05
0.000105052744220394
3.15292590153722e-05
3.55469971543473e-05
5.88731494273286e-05
5.73814621608058e-05
6.20883254034443e-05
6.12942528101288e-05
2.15115344076208e-05
5.96588531618857e-05
3.0863038153326e-05
6.85619346118824e-05
6.08923108144477e-05
3.75057481204105e-05
8.55677249406279e-05
6.02055566335524e-05
2.10152811090186e-05
5.96429464795784e-05
4.14689227057581e-05
6.66305554631874e-05
7.31571257476438e-05
8.01485684220297e-05
7.71335741266712e-05
5.72521979582146e-05
9.663939316411e-05
6.24257096879001e-05
5.01565557234377e-05
6.72465077991942e-05
3.17520548819451e-05
0.000147063873618729
9.64736365687294e-05
5.66352690474307e-05
0.000112122514180093
0.000119850032060934
1.15761698500508e-05
3.07521113187008e-05
4.32125854594087e-05
2.76892016311808e-05
0.000102465880295622
8.57390434707515e-05
8.38287565264755e-05
-3.38582139296648e-06
4.08620748923974e-05
0.000104679896139333
3.45418470091574e-05
8.6610783801093e-05
9.08246156160517e-05
7.46021159637642e-05
0.000103229873878647
5.43736037248561e-05
6.60446735059598e-06
7.02175787951327e-05
3.93025974744764e-05
6.18823882384941e-05
-2.01921643725152e-06
6.85891016891387e-05
5.72586113460113e-05
3.85701018326934e-05
5.13750176856164e-05
3.00252562732838e-05
3.442404273231e-05
5.69876968583793e-05
7.97311304061714e-06
2.2219993264717e-05
2.35671639495865e-05
7.98614543813294e-05
8.34406409922943e-05
3.52446015079604e-06
5.60868806473918e-05
7.58380328201158e-05
2.45954892149167e-05
5.42760460874094e-06
4.98638418259963e-05
3.11945109693291e-05
8.39589838372045e-05
6.97954794790847e-05
0.00011449568205901
7.53857031757881e-05
4.14259794371025e-05
-2.3847410913104e-05
4.1080924776744e-05
3.64239256390144e-05
9.58607670495107e-05
2.03194932795142e-05
1.2921801822942e-05
6.75533342343924e-05
4.14287053005472e-05
5.08646764902134e-05
3.522115233322e-05
8.53342239634779e-05
4.64076311699622e-05
5.44682083058878e-05
2.34517179523644e-05
3.0309396558938e-05
6.52405110578569e-05
3.74012629599689e-05
2.4797373048829e-05
0.000107134402813142
4.93961170588915e-05
5.22349138832975e-05
1.73579355920041e-05
6.70201835796619e-05
5.59060216434412e-05
6.42056080638597e-05
0.000105780214811761
9.70593257559003e-05
6.47217103975725e-05
9.96341978614753e-05
7.35681320302545e-05
3.4326623998317e-05
3.3083336842096e-05
5.63524595209702e-05
5.02518860550857e-05
8.29356661716542e-05
2.69910758376732e-05
8.02785726814813e-05
1.80318670221172e-05
3.76171886114183e-05
6.01093986971601e-05
8.09758586876296e-05
3.30881898742737e-05
3.02203130485014e-05
4.66262616050664e-05
1.47503047784918e-05
4.40066257414192e-05
0.000108180952448903
-1.1452362654507e-05
0.000124701654620403
5.55990620377228e-05
5.74819791505006e-05
6.51528253738165e-05
6.84963128242592e-05
6.89183141470062e-05
5.63126838669799e-05
6.51409098344405e-05
2.95593781230003e-05
0.000127791326619831
7.05824347983196e-05
0.000104529032848023
2.27967893690371e-05
7.64489481810518e-05
1.82107775391325e-05
2.74128569547061e-05
6.39783684422345e-05
6.24870555657406e-05
0.000117217692676365
3.19831861707146e-05
4.10202576640032e-05
4.31051355060432e-05
8.54271297826749e-05
4.53083762821585e-05
0.00011441968557063
8.46292075556333e-05
5.57428829855785e-05
8.43973314598717e-05
7.19867332688187e-05
9.30894126118801e-05
9.52667961606782e-05
0.000151530839130238
0.000116751068462673
5.57161218460202e-05
5.53345560103114e-05
9.16357054790602e-05
4.32148823160486e-05
2.29715026599721e-05
2.08631462810322e-05
4.94109309407956e-05
2.3178626507187e-05
9.54920812050551e-05
5.40567847670163e-06
-2.73859120649045e-05
9.4719923289514e-06
9.37346621905628e-05
4.15976691197827e-06
4.0038594799126e-05
6.23704065433829e-05
-1.14422090875862e-05
7.28780911994522e-05
9.44179780247962e-05
3.51958204796137e-05
2.75279843949777e-05
3.52615473395859e-05
4.87632891850335e-05
0.000112632685292078
3.95907411131541e-05
8.59502587620462e-05
1.269567069011e-05
6.08306962805534e-05
8.06107095722946e-05
2.9387440952738e-06
3.21659599007266e-05
4.45262886451966e-05
2.48228492740801e-05
4.33864002805807e-05
5.96184020735815e-05
8.15232029534717e-05
8.38735600997126e-05
6.29733716410553e-05
5.08243690930266e-05
8.81603778851862e-05
3.76564441542394e-05
3.66894985096516e-05
2.02316214022989e-05
1.60782262341741e-05
3.6124942817364e-06
2.83252520773587e-05
7.77821120338808e-05
4.40460484253948e-05
6.33425877783837e-05
6.39064174756613e-05
3.39303556852097e-05
8.87657227508981e-05
0.000119918822481249
4.93970782778335e-05
3.4661116456592e-05
2.16428487626019e-05
7.07396330944532e-05
-4.44436486483166e-05
-5.25887372665126e-06
7.02327343794453e-07
2.47099325190423e-05
6.25678677935887e-05
0.000101093311086333
3.76564623912319e-05
2.26952837072863e-05
6.18202703849757e-05
5.92381661662328e-05
9.54303438429662e-05
7.70763028654534e-05
4.09312832051466e-05
2.19210193690577e-05
3.53577104070254e-05
4.92860732098368e-05
6.20766482880728e-05
4.8666823342386e-05
9.3002027803062e-05
7.68786311663223e-05
5.72055094097857e-06
6.88642320532186e-05
6.40352998642987e-05
7.01162838456884e-05
6.91131024218576e-05
4.16481002354424e-05
6.21318629392979e-05
0.00012266349257995
4.77095704824409e-05
5.66531694631676e-05
2.54165366205757e-05
6.31692032600925e-05
6.18020408484017e-05
7.59252296844852e-05
3.97557974432469e-05
8.96893501324155e-05
8.59189554166444e-05
1.52684987059498e-05
6.55552088580732e-05
2.65775023881399e-05
5.56529190016932e-05
3.79769720001343e-05
5.91857958880336e-05
4.06012790105527e-05
0.000114823052537226
9.20431415787543e-05
4.45605007686855e-05
0.000113085954050753
3.41120688512223e-05
4.17603963282105e-05
6.46875021996879e-05
6.88185679248441e-05
7.5486801930787e-06
1.99220060794051e-05
9.64542923888214e-05
4.25033543444194e-05
3.49723347646376e-05
0.000136979916282275
6.78905454260116e-05
8.97498242019303e-05
7.62966639987674e-05
4.15422050174988e-05
0.000100076352544792
1.86808815921616e-05
6.18078875680716e-05
3.14078261387496e-05
3.35442108618876e-05
4.19244024766813e-05
8.56106935177198e-05
0.000107721989144454
-2.01159876635166e-05
6.29291008776778e-05
3.09587343156613e-05
6.80497202613137e-05
-1.26461768921991e-05
8.46652971075417e-05
2.94923710830517e-05
5.48861587353044e-05
7.96969755344941e-05
5.79575835567039e-05
5.68510991509819e-05
0.000109404191905042
1.63677858828123e-05
6.56764255835391e-05
8.7240989535361e-05
8.32133684813841e-05
8.10405213113417e-05
5.00241624338433e-05
6.73434201231678e-05
4.09172234653917e-05
5.0889413060293e-05
0.000104173826960457
6.5312711364961e-05
1.48224444792115e-05
6.99960771246575e-05
-6.30873160627732e-06
4.96044385169673e-05
8.43716908264304e-05
7.51354536776434e-05
0.000113640718271817
8.93116891446263e-05
3.84761211316196e-05
7.31508198922036e-05
8.94605397664152e-05
8.67273125700733e-05
-1.51977885547526e-05
6.23376444264411e-05
3.95547654077753e-05
0.000111940765479941
1.9022358322309e-05
-4.39372842610665e-06
1.11814330728064e-05
4.38723131597777e-05
3.49779233250008e-05
4.05163463244076e-05
-3.02642639148728e-07
4.58673201011248e-05
1.06105232022146e-05
8.01980070879941e-05
3.0027108665622e-05
6.41723053941607e-05
-3.40434616718947e-06
5.62357732708872e-05
7.6509259410906e-05
4.1583727641726e-05
5.19473751780974e-05
4.44237697798237e-05
4.37387753271573e-05
7.84962036290254e-05
8.28154926498473e-05
5.90127325877008e-05
4.36727755465132e-05
3.91041323672271e-05
7.15987418051042e-05
4.30523165958509e-05
2.5700729921764e-05
4.89569005097532e-05
5.32544898593531e-05
7.52589834917159e-05
5.77423852004296e-05
6.67374899454315e-05
7.6298275532239e-05
4.66844344291338e-05
2.42865990756324e-05
8.83601296069144e-05
8.60998118432908e-05
0.000117650799251247
3.86256537197038e-05
3.73111203971045e-05
7.63162516341664e-05
0.000107482243168463
6.91433078837064e-05
8.45742651672632e-05
8.21718120594071e-05
8.14678171748949e-05
3.77762189964021e-05
3.42775366338654e-05
4.94004617681401e-05
9.41862827162421e-05
7.77135386658704e-05
0.000106809940613759
2.86210246231167e-05
1.47788386855411e-05
5.17187453306677e-05
0.000113587899231064
4.87548151051579e-05
0.000115756678759401
3.59109637232321e-05
6.55946948013955e-05
0.000123422088549533
9.82571341579106e-05
3.50303300504813e-05
4.28175038832501e-05
4.13430309955809e-05
3.80916262907093e-05
5.44355429544191e-05
3.28314519895905e-05
4.6276668900354e-08
3.32673462579013e-05
7.65386063050728e-05
3.26673600594908e-05
2.1206550254949e-05
2.67422554308976e-05
0.000109114616007089
0.000114294859556401
9.20991492614373e-05
2.44734568020649e-05
3.3948021834076e-05
0.000116304931368397
6.43667587789338e-05
6.93180461185531e-05
7.5550770120278e-05
3.39898005136286e-05
4.60292065508828e-05
3.60117324043887e-05
5.55709583063448e-05
6.90996022680406e-05
-2.77934427230536e-05
6.15802249408423e-05
5.21936297237716e-05
7.00564066217357e-05
-6.14138940355529e-07
5.51397310934735e-05
4.15943014999914e-05
4.88968769395851e-05
4.93766204622786e-05
1.22863992737249e-05
1.10833303152534e-05
7.81528783807939e-05
5.18272526908552e-05
9.40166051094604e-05
0.000128384804382103
8.4354284789922e-05
0.000114526323699293
4.69261931076232e-05
8.45805151379215e-05
7.75683923244394e-05
9.5630142075118e-05
2.98584983931333e-05
7.68506057433862e-05
6.01364232659091e-05
0.000108803350258945
6.57107017379809e-05
6.67483092610606e-05
8.58728317008066e-05
-2.13010785331629e-06
3.01437467894296e-05
2.53025406560078e-05
6.90468890430126e-05
2.0962061458892e-05
1.02071608831511e-05
-2.05786582908866e-05
5.29230554991313e-05
3.81384346398309e-05
8.44107375252267e-05
8.00575921533504e-05
6.68880130785629e-05
9.22661851102427e-05
6.76527590166365e-05
8.44538588811365e-05
2.87666857381756e-05
9.41564291494353e-05
4.03815984280315e-05
8.51920647799659e-05
6.0193929119202e-05
1.47165062274667e-05
3.84704015305009e-05
2.88287956467012e-05
7.72599981389744e-05
6.67326853090748e-05
2.94733515907545e-05
2.91172080706536e-05
6.99478392597243e-05
9.49394929304406e-05
7.2682027630447e-05
5.39285147631539e-05
6.48523866106124e-05
0.000119956929297766
8.5200648436004e-05
4.16737497854075e-05
0.00010387460569971
0.000165232862730929
8.52503020273984e-05
8.66914216452003e-05
0.000109867354667764
8.2098038183553e-05
7.31554652688332e-05
2.79332268336763e-05
9.07245170430562e-05
5.95308149255681e-05
6.32515228299442e-05
0.00011020256340473
3.51844507151506e-05
4.39045990424764e-05
8.78921966528429e-05
4.85843141712149e-05
2.79004661263637e-05
5.03515466198591e-05
5.9471594292147e-05
4.4174215570862e-05
4.16986700032983e-05
0.000106684056382957
4.88386340291018e-05
5.12354072073241e-05
8.96719522879554e-05
2.95669467967688e-05
7.4223200264055e-05
6.21823345638505e-05
7.86906892481594e-05
-1.67229040008847e-05
7.25543426128352e-05
9.46718074235723e-06
7.46222028673455e-05
2.22551897165601e-05
7.70852784131628e-05
4.04777172070702e-05
3.68969441923053e-05
1.55331635979129e-05
8.97254342252207e-05
7.49666556227315e-05
8.42182018826988e-05
0.000105404174069614
5.88866814532611e-05
1.90962830653682e-05
4.9839320671482e-05
5.21347563378621e-05
7.76865828305333e-05
6.5069556503449e-05
8.1978922725069e-05
7.7195915269606e-05
3.48620260876227e-05
3.91011852536719e-05
7.44855489599404e-05
0.000114161250465537
2.78029673873125e-05
7.52949019554035e-05
5.50901221640483e-05
6.30310588403498e-05
6.79081043106222e-05
2.47392482702323e-05
0.000131406964157903
3.48505807284868e-05
6.72684735570599e-05
8.45868470180629e-06
5.88628499141818e-05
2.79953572558872e-05
-2.61340979635844e-05
5.52667904236357e-05
2.90473064245469e-05
0.00010935178625689
-6.22082685389677e-05
2.75512008024309e-05
5.87987976990222e-05
8.74135820210194e-05
3.88299632593829e-05
1.39974168926346e-05
2.76393399988826e-05
7.51256452271746e-05
4.6674475351757e-05
5.85843806844579e-05
6.58636409809236e-05
2.45365506639656e-05
3.89704913723659e-05
6.73358967808003e-05
4.04815728750931e-05
0.00011248999286912
2.67676952518551e-05
8.12897590004628e-05
4.40155339403131e-05
4.76992880280848e-05
3.89445775299965e-05
8.51541260323452e-05
9.13808595218997e-05
8.6740377967214e-05
0.000115940608634087
4.86200089308361e-05
1.94013060035866e-05
5.12655866872756e-05
8.70331324520124e-05
9.87228214211269e-05
4.01174782157814e-05
3.30996164408587e-05
3.3659275387167e-05
6.75166025728976e-05
7.5785750860965e-05
2.29304037946991e-05
6.1166197733587e-05
6.10418595219524e-05
6.83328001270014e-05
5.76895824092838e-05
6.17354023414557e-05
1.49990456640019e-06
3.70359765922278e-05
9.50240958166883e-05
2.58318301065868e-05
7.58544880979659e-06
6.88899012040872e-05
9.86276442865751e-05
3.55343044161752e-05
6.00120205523464e-05
0.000112164136487921
5.62692663998054e-05
4.15136387913497e-05
0.000137134147101863
7.26827176983493e-05
4.70487710792441e-05
3.88722939437447e-05
7.12147721191472e-05
0.00010206670616971
7.38658325953095e-05
2.14130461109363e-05
6.79677646960573e-05
9.4655393570444e-05
0.000127921700659855
4.54564513880002e-05
0.000120815645966351
6.15564030857256e-05
6.29643949494269e-05
0.000113234909457727
5.73695452879038e-05
0.000103097133370458
8.49324088283245e-05
7.49430880770738e-05
-1.36233819935377e-05
9.48513082353604e-05
3.74498148756604e-05
7.08798682284076e-05
9.16799886975019e-05
-1.37303066944447e-05
5.5560413279743e-05
8.06028859215033e-05
4.44605166899829e-05
1.88001601163252e-05
5.90805859791892e-05
7.46710618981982e-05
3.37970418871618e-05
-2.91941680914818e-05
7.22938030143324e-05
4.55297519407658e-05
9.18273996143212e-05
2.42865447677345e-07
9.88095472758337e-05
8.86815643148818e-05
-9.17325752623481e-06
9.26916865786633e-05
0.000120731898074317
9.20361832322283e-05
9.1274662858648e-05
4.15736486523519e-05
6.9682021455266e-05
8.011333686564e-06
7.74818425242706e-05
0.000103775041810005
0.00011754548914784
2.90517550049429e-05
3.63860927130488e-05
0.000129414504215871
9.42554602118702e-05
6.17453961434554e-05
1.40468166003854e-06
2.63596168580521e-05
8.80907373128337e-05
2.56416575363839e-05
2.62797536609382e-05
6.28995396415648e-05
3.42216955170191e-05
9.28482560374157e-05
7.554662948752e-05
7.42043200209412e-05
4.02200697793973e-05
9.75400994471895e-05
4.82992839978164e-05
3.85005723565468e-05
4.91778429668729e-05
6.93846475712635e-05
9.69763565001267e-05
7.51258227888053e-05
0.000103335210591051
2.30263864266126e-05
7.54705346874517e-05
5.7922070501797e-05
7.74767457890102e-07
7.54391360646945e-05
5.62118241872304e-05
1.19086193555044e-05
4.9936944043564e-05
4.83537990359716e-05
0.000111415690644681
8.98548991517456e-05
5.99531877346181e-05
-5.10019847792158e-06
3.66366037481201e-05
7.83682009159977e-05
5.09868023911188e-05
1.2629312399643e-05
5.179983850278e-05
0.000114346485703441
4.23770575397403e-05
6.12040915042831e-05
9.94213567742544e-05
8.35228229088243e-05
8.52984064225904e-05
7.47338393368614e-05
8.43314316846598e-05
5.42537621224583e-05
5.65668365442252e-05
6.76448015762261e-05
4.82502917510762e-05
9.58281796990278e-05
5.99350871101143e-05
4.9815413006408e-06
3.66476542193374e-05
3.67288656463398e-05
9.772627767911e-05
5.19241150754243e-05
4.94327601426539e-05
6.3277570379619e-05
4.35672116294725e-05
7.39792295979166e-05
-4.42699526661543e-06
1.61336253707447e-05
2.49289640001275e-05
2.78749300748876e-05
7.46162841874867e-05
-2.19891454239201e-05
4.11369146251099e-05
0.00010230859391033
8.94204336744508e-05
5.54099262037878e-05
7.23366457065621e-05
5.78717393266706e-05
7.74729787021754e-05
5.96445494633932e-05
6.56997795743483e-05
3.20189784754184e-05
2.95435745531917e-05
2.68609597456788e-05
9.00971553803467e-05
8.28971507621946e-05
6.91087141671354e-05
-1.00499705994551e-05
2.64854887713604e-05
5.33578236218201e-05
4.27883740636329e-05
8.84257174772814e-06
0.000122144206770157
7.69604851310809e-05
8.94881371434541e-05
8.43853924646294e-05
8.74880639837208e-05
8.68426105153852e-05
3.85425833573537e-05
5.20145677153506e-05
3.23053435743892e-05
8.19351710045123e-05
9.31576666784517e-05
4.56903857026964e-05
6.17834932788398e-05
0.000110090587942413
6.44959490869772e-05
9.66665602717914e-05
5.60212326802717e-05
2.68219029510285e-05
2.08520762022481e-05
-3.64804012847936e-06
0.000119157479938937
2.81448887277472e-05
9.44891337287489e-05
0.000123916708747679
9.47837209403407e-05
0.000113816733866225
2.164950678403e-05
0.000117658985197012
8.67390290011313e-05
3.12993541745216e-05
6.20965400814128e-05
5.54857988506825e-05
5.49661089340398e-05
5.71726442390209e-05
4.04013080316331e-05
6.20897434997847e-05
0.000102400370712165
5.98350516451587e-05
7.89945422657496e-05
2.93663647541316e-05
5.64022751290326e-05
4.77095848297521e-05
2.98114461639465e-05
5.9775229435896e-05
8.27023736799453e-05
8.76592762188785e-05
5.6917882665848e-05
3.28507783644965e-05
7.62843858600989e-05
2.67655424199432e-05
6.92131422577959e-05
6.05032108515818e-05
2.98922827172986e-05
1.94121777808376e-05
7.25558133956797e-05
-2.84442234599581e-05
7.88191269627165e-05
5.99337013859443e-05
5.97687415765663e-05
7.57770379715103e-05
2.51674107897706e-05
4.67337773759112e-05
5.16315438662526e-05
1.66151194526719e-05
3.65038574081464e-05
1.66310828921979e-05
5.13686254162861e-05
3.76239663419944e-05
7.1434417933442e-05
-1.39632769351268e-06
4.42008435102521e-05
0.000100691901698076
6.81090858008139e-06
0.000112599087857832
8.15355345896425e-05
0.000121631107778224
6.23879765985671e-05
5.45208250329076e-05
2.31367367468143e-05
3.1159852104116e-05
8.5793189903994e-05
4.98625714177803e-05
9.03987536202658e-05
2.29129219777894e-05
6.21325199749232e-05
2.91502216147516e-05
5.27822417745872e-05
3.99644399885434e-05
2.10578154183515e-05
5.9497103100412e-05
8.01960380450926e-05
6.51721419099718e-05
1.44436183050149e-05
8.39615351134382e-05
5.67638723148244e-05
0.000115759831115564
1.80952607486905e-05
3.95101281688634e-05
1.44147270393771e-05
2.17070107410706e-05
2.39115887014299e-05
3.04364747199528e-05
5.74369307148679e-05
8.60736955091779e-05
7.31920455469214e-05
7.76055626411494e-05
7.50588531554544e-05
3.46877800939901e-05
6.71510213526031e-05
7.39697835837486e-05
1.33738966180083e-05
7.50198829455694e-05
6.93682417258441e-05
3.32187973555025e-05
0.000136842351014697
6.02872094571126e-05
7.34854292627779e-05
6.57804906707066e-05
3.35834929569087e-05
1.24809300486064e-05
7.75917923018051e-05
6.19348442677592e-05
9.01645985729835e-05
7.10970846158701e-05
2.00020180046507e-05
6.15186045149224e-05
2.64920941445363e-05
2.3850191041912e-05
8.56039948208355e-05
3.20030543338386e-05
9.40545578426499e-05
2.49970388721251e-05
8.9261358591924e-05
5.75235448111706e-05
5.03162497038831e-05
4.43458320425421e-05
9.40006423076077e-05
2.78524628262549e-05
8.45636007545506e-05
8.13094125433514e-05
0.000102105325851505
5.72482693420375e-05
7.10603861831221e-05
-8.22450012597235e-06
6.30775885881537e-05
2.43128522744931e-05
6.45739678542034e-05
3.7433794053516e-05
2.13444108805022e-05
6.49020644910861e-05
7.17212758864015e-05
1.74082945907509e-05
6.08258846691005e-05
1.25972570270521e-05
3.162697939861e-05
2.36725343994285e-05
5.33878790288902e-05
6.96047041621503e-05
0.000127468575363501
0.000106846234902613
3.65758652413228e-05
7.04617815836768e-05
8.57802152677999e-05
4.53344568694975e-05
1.85997503849136e-05
7.5413719680414e-05
0.000121984857317933
4.75000327065449e-05
9.2600009825015e-06
3.75629899492852e-05
0.000134942825702356
6.44710258419311e-05
5.70202147235973e-05
9.43570959136136e-05
4.84264706409302e-05
7.17834428148344e-05
4.08354563170183e-05
8.09228450414515e-05
7.18427779964317e-05
5.8708946328311e-05
0.000114344666235565
8.26974203323989e-05
0.000147915771431164
4.23476012200462e-05
5.40636266951475e-05
4.61490463780625e-05
3.14412861231967e-05
6.8076069023003e-05
7.27096615974205e-05
6.93754717002975e-05
6.62182188036694e-05
8.08316435370014e-05
2.78274450259428e-05
7.65026656107807e-05
8.55740821338201e-06
3.42264118958967e-05
8.13407933227612e-05
-3.03621275949202e-05
-1.419294722567e-05
2.68341389423737e-05
2.18678263813037e-05
6.55419503745581e-05
3.62868913404708e-05
4.57169561964149e-05
7.35871361598295e-05
5.61466160576733e-05
2.81325228957779e-05
4.3444541332876e-05
5.42447876521435e-05
-4.25460908207138e-06
1.83251769596295e-05
5.40707298945574e-05
0.00011057358842775
3.32072427658651e-05
4.17850099282335e-05
7.55035724070146e-05
0.00012150156815353
7.20159905820217e-05
8.45758719970387e-05
2.49241701909933e-05
3.91014736108386e-05
1.38952061194515e-05
4.73952131773794e-05
2.79454491004324e-05
6.95322486290091e-05
-1.88193462573924e-06
5.47647885744698e-05
-2.59101012873339e-06
0.000141699109751382
8.75297134912026e-05
9.48102768891733e-05
4.42651475460415e-05
8.15956433814522e-05
8.36339312358924e-05
5.42492727885469e-05
3.70434288019872e-05
1.96677413558698e-05
4.74257042341741e-05
3.66857109100911e-05
7.25590810963877e-05
0.000122453724988418
3.64900872486466e-05
7.5437479796819e-05
5.67430546778413e-05
6.83768303118778e-05
9.41065634524294e-05
4.56890153845809e-05
3.45241103540642e-05
8.24895810190199e-05
1.66516951977168e-05
7.76625132961677e-05
9.57221475687721e-05
5.77061935061772e-05
8.91933966292055e-05
5.97645801730537e-05
2.09162322853531e-05
5.22850727109161e-05
4.515206176829e-05
3.16899750632417e-05
7.51642953042334e-05
2.1718831959246e-05
-6.04848547617979e-06
4.08357190184277e-05
5.28327543953536e-05
1.5266113344456e-05
1.48479008994244e-05
5.39793975546435e-05
0.000111340940342679
7.25610384222396e-05
0.000134673768601182
7.92158427954384e-05
5.96865777960376e-05
5.93173083906417e-05
2.73008923069305e-05
4.31566073996367e-05
8.65682897454824e-05
5.01706154587032e-05
4.69369959614021e-05
8.46127099514815e-05
1.08367180216131e-05
3.86917175358875e-05
5.58677169177024e-05
6.51467800336254e-05
5.92053873314757e-05
7.94599958668568e-05
6.92860769285413e-05
6.12935088408398e-05
3.11659179082944e-05
4.86500783304209e-05
2.8757728211417e-05
4.12649564248707e-05
7.61609199419304e-05
2.98855872362939e-05
5.06670382815685e-05
0.000121861169598134
3.24449875011727e-05
5.61915073538612e-05
3.93599966132793e-05
9.86740866983685e-06
3.14367296665195e-06
8.75099362534244e-05
6.22425492632501e-05
4.32127257207079e-05
3.64304172858235e-05
3.19849022924171e-05
2.94550406279358e-05
0.000110505738010453
3.41004037006849e-05
8.06171996091293e-05
2.71646791284941e-05
3.3703778260335e-05
3.97250548798681e-05
4.61230976851553e-05
3.86111422265343e-05
9.16781758816595e-05
5.37315747178641e-05
3.08788436344612e-05
-5.62582764157588e-07
0.000107870209549534
5.1958378276168e-05
7.24818364113851e-05
0.000125978232985361
6.63289937099504e-05
6.08682231815321e-05
6.89143129568647e-05
9.86277518180939e-05
5.62904421338327e-05
5.98250442261458e-05
8.31429402832487e-05
9.532268283685e-05
5.73534618917511e-05
4.57027019245489e-05
6.7757169687588e-05
3.93488419790605e-05
8.70957309022366e-05
0.000111145010929524
0.000100315839468335
6.73196151606086e-05
0.00011546062752908
5.95084670773815e-05
6.88327778581263e-05
5.7478248674088e-05
6.24013804251164e-05
4.00898136949839e-05
9.24793065694879e-05
3.21064240288969e-05
5.45945274109707e-05
7.32516395959992e-05
-5.19931203972059e-05
7.21064170705226e-05
3.03235310783116e-05
1.8659682307162e-05
3.27156177464419e-05
2.54891864131594e-05
6.76547968122142e-05
9.12596198917465e-05
4.95707535243094e-05
6.60703690517147e-05
0.000128689246225926
7.87248259310733e-05
5.98738449407601e-05
8.34858011520705e-05
8.80800075886688e-05
9.46912820654099e-05
4.56625045077476e-05
0.000109863576201783
1.27551017945624e-05
6.55373718742623e-05
3.8971287300065e-05
0.000109818232793015
7.94140703599582e-05
2.36673016506853e-05
5.80876959532943e-05
0.000100198029265989
6.56637337487608e-05
-2.73906550957463e-06
7.24695668360428e-05
5.33954031583481e-05
5.89270214237161e-05
0.000115805923233992
9.04762785679811e-05
0.000100847595045887
6.26428396897899e-05
1.58770796817696e-06
1.14434371806916e-05
3.08149580965429e-05
6.68163853949815e-05
6.49036689710544e-05
6.6467537677572e-05
0.000111603224200726
4.51945375243116e-05
0.000108947990860326
6.51703511770405e-05
4.77779284231449e-05
0.000118732767608204
6.68155268272202e-05
7.31545173841639e-05
7.60208841187099e-05
7.95972020141746e-05
4.8335445846373e-05
8.39728836028892e-05
5.91324798976714e-05
6.49365934296237e-05
0.000118900828427863
4.61647462976431e-05
5.03455647308354e-05
5.41065492246119e-05
4.83349268286461e-05
1.49016835523551e-05
0.000101719013293113
3.88431240211959e-05
7.94379821018113e-05
6.67772933348518e-05
6.97064645677792e-05
-2.03140850463225e-05
0.000101242757897659
1.0799238531088e-05
0.000138087170012557
6.98567956616583e-05
0.000103348992556974
5.43184099171316e-05
6.92609363501876e-05
2.67843030579874e-05
0.000110275828617972
5.49521133740346e-05
6.60222869786653e-06
8.86934323829693e-05
8.17123595572449e-05
9.13964743436533e-05
1.50524415591034e-05
5.32375167544875e-05
8.52512110078139e-05
3.49729621498896e-05
3.7763616913913e-05
0.000127611594419393
8.06464194849914e-05
3.45410913806407e-05
7.9611485350433e-05
9.64857404400531e-05
5.95223671671021e-05
6.75204915823317e-06
6.04416293024436e-05
4.24324262763029e-05
6.09576488044966e-05
4.06909140858484e-05
4.74168995018815e-05
7.8607959523766e-05
-1.89602390273056e-06
6.07126492243197e-05
9.02830152994422e-05
3.92549777609233e-05
6.74602733086876e-05
2.51210633409834e-05
5.62246486547453e-05
5.46352510298188e-05
9.11700686317815e-05
4.18594153454318e-05
-7.54966881520884e-06
6.72235723496614e-05
9.84915539397857e-05
4.47475334625649e-05
9.35472527500867e-05
6.12961633389924e-05
6.57826381384904e-05
1.3026360052778e-05
6.71835903474318e-05
8.67491804830149e-05
3.7797880895239e-05
4.11639033917672e-06
1.13711684974076e-05
5.42447182821447e-05
5.10038924484624e-05
9.49339987820261e-05
8.96992756847284e-05
0.000112119825842214
-3.21139747335062e-05
9.44676203594386e-05
2.13710855370231e-05
6.872419020812e-05
2.92693752443562e-05
1.09882455618269e-05
0.00013443844031067
7.50702548446837e-05
6.85368410679512e-05
3.86545151513307e-05
4.35712756133917e-05
7.43225401934409e-05
3.93044703078197e-05
6.24232237991748e-05
9.69330740755617e-05
9.81015488280412e-05
3.15155177246896e-05
6.08797982215616e-05
5.50432124551674e-05
5.30254558481881e-05
6.19568544722229e-05
-1.30839621290628e-05
9.02374511062857e-05
3.69797944011434e-05
4.36584223201114e-05
9.28667070123354e-05
4.20479255695463e-05
3.64187321841659e-05
0.000120691501821716
4.36219186890837e-05
0.000118076172119995
3.24580176063772e-05
8.30623254557273e-05
5.48242712676312e-05
9.54376794585819e-05
8.11759951650902e-05
5.99837573006053e-05
6.31333933505212e-05
7.36777446395092e-05
6.85744481324631e-05
8.18223541927767e-05
1.81816774839984e-05
6.12034791273051e-05
9.13390037287551e-05
0.000129294011096319
4.15442324264462e-05
-9.75050371974175e-06
8.38393756915226e-05
0.00010323338832012
6.51201573945572e-05
5.75654063030374e-05
6.20399976667067e-05
9.58143135607219e-05
4.24458640232891e-05
0.00012191714183218
0.000110432865063139
5.23553407759021e-05
6.64997503895094e-05
9.96646388608284e-05
7.05970294740972e-05
6.52240083723121e-05
7.93455218511814e-05
3.22462007538512e-05
2.93134516274675e-05
4.79199370573275e-05
1.82696148330674e-05
7.7222917787192e-05
5.61494973744997e-05
4.86846726765596e-05
-1.26967471227609e-05
3.88400461376286e-05
3.48789499311217e-05
-5.26217214356987e-05
9.46897339610622e-06
7.39951775501348e-05
6.50648379623157e-05
-4.84714506350422e-06
3.79685977396137e-05
9.02016613060681e-05
8.33047820644534e-05
1.2682510204857e-05
7.96024129139209e-05
4.99962391612013e-05
5.16463857746866e-05
6.2156462341165e-05
0.000111674109312243
5.75622296828397e-05
4.75898666029857e-06
7.12694993626647e-05
3.59786398202457e-05
2.5663391887973e-05
4.73749999009364e-05
3.17825478046578e-05
0.000100199886999103
7.47562841511598e-05
3.43420151657845e-05
8.63439703034722e-05
7.14107607326532e-05
8.60070587057727e-05
6.58276400907349e-05
4.17899685057378e-05
3.02408911263335e-05
0.000116284654664722
9.02360105914154e-05
8.77033110088288e-05
6.51147074469167e-05
5.49901797618449e-05
9.75225308286459e-05
9.41332579372796e-05
8.07010121156424e-05
8.53357990383324e-05
8.81463422889162e-05
4.89620110003152e-05
7.19373320709739e-05
0.000106647377910873
7.46005817326962e-05
5.81780479538528e-05
4.03990181591521e-05
0.000161753880686858
5.97976083890706e-05
5.36908861948793e-05
5.17658761757586e-05
7.6778800074609e-05
7.68985559048466e-05
7.30427311378335e-05
2.7182467444106e-05
7.88681206663373e-05
4.76650089777953e-05
3.93098725797692e-05
5.76243570022859e-05
5.8946502543933e-05
-4.79042069965048e-06
2.0030496018319e-05
7.3490505481567e-05
8.3384596887103e-05
9.89534081124666e-05
7.25690276472278e-05
3.14175272638397e-05
8.57200195856497e-05
7.15684043905938e-05
3.88957368601878e-05
3.13301557956293e-05
3.03897595600444e-05
4.44292811089094e-05
1.87043899443977e-05
3.39350293427707e-05
5.38549483428092e-05
8.47279071857468e-05
5.62379782856517e-05
5.17985929462179e-05
2.74936066998315e-05
6.02889149100069e-05
6.66592183945402e-05
-2.13892478140118e-05
1.7504666601275e-05
6.97365730886191e-05
6.46079531530568e-05
6.38357134615377e-05
9.56950514917094e-05
9.69444168800862e-05
3.4904980295371e-05
5.74679726374088e-05
7.03960124129401e-05
3.44082662388174e-05
1.34470027291183e-05
3.99458405618906e-05
3.00004764962311e-05
3.6566675302111e-05
1.39514556069996e-05
2.87326122390643e-05
5.61276055411702e-05
4.10381987977996e-05
4.47919554286766e-05
-6.30259923404047e-06
6.26755840176813e-05
-3.3369033452781e-06
7.29024237212976e-05
6.69842083672231e-05
5.72564661201951e-05
3.09824057744142e-05
3.61665137860596e-05
4.59167839398002e-05
7.19412790750516e-05
3.90377606965623e-05
5.9486036023297e-05
1.02972319528956e-05
7.88186129140833e-06
4.43061313974729e-05
4.87030790331878e-05
6.20942581828265e-05
3.85751343192435e-05
-4.75574788759859e-05
8.53890632177043e-05
1.37537352181415e-05
6.84508815166628e-05
3.22393288752401e-05
5.71646606170061e-05
6.66560928218911e-05
6.83344656834608e-05
0.000110717764179992
6.3029676910896e-05
5.41605225808169e-05
9.98470885282835e-05
2.54513319387499e-05
6.25099417844028e-05
4.16812081520357e-05
0.000136931316106595
5.31658110871954e-05
3.88829753707477e-05
2.37520726803626e-05
7.53317399420466e-05
6.09839329138724e-05
3.41733340710303e-05
4.78390483997651e-05
9.19133074625505e-05
1.13239503044152e-05
4.70311842690618e-05
5.0861257697259e-05
8.03483721963467e-05
3.5201582439265e-05
6.08973869117046e-05
5.69233287264949e-05
7.56806822628501e-05
3.83404020245275e-05
3.48146245210327e-05
0.000103198586041065
9.46937328931624e-05
6.86354642069042e-05
4.53549257823909e-05
-1.50094505250866e-05
6.45772907405115e-05
8.83606522939374e-05
3.58487588703444e-05
3.43437688172864e-05
5.83752674378821e-05
2.55836431408561e-05
8.76705134487175e-05
3.5915830538154e-05
4.40190964078594e-05
9.50890023191152e-05
8.56836324815116e-05
4.19626253470812e-05
3.84410142745193e-05
5.49163228802129e-05
-4.01361651848907e-06
2.40140793182798e-05
5.27503613638178e-05
9.77936173634838e-05
3.88999941418993e-05
4.77561494971902e-05
6.66051241030211e-05
3.22597520535867e-05
4.64011558750808e-06
7.62601213139342e-05
3.37067634170299e-05
7.35559956152257e-05
7.85058588177436e-05
8.12759401276718e-05
2.60902914746283e-05
4.67015960831614e-05
2.59487531863736e-05
3.60011888303252e-05
2.79045779493535e-05
5.0375254799959e-05
0.000107781837172905
9.42150086998462e-05
7.14717560424735e-05
6.15669456781547e-05
4.85271407218916e-05
6.94121781687432e-05
1.69951637182495e-05
9.91404282624915e-05
8.98708994219916e-05
1.94474179329916e-05
1.96181990786633e-05
0.000118246919681835
8.08585662430821e-05
2.81372807911525e-05
9.2925994086685e-05
5.55603060328943e-05
3.69374209214364e-05
4.2334759110903e-05
6.86534978637325e-05
8.15092705783595e-05
5.41257969770694e-05
0.000101738044568809
3.93186141545287e-05
6.76138865380509e-05
9.5777331898056e-05
1.19410502246021e-05
4.27100884736312e-05
5.99186851219104e-05
5.86130305007029e-05
8.84273685948062e-05
3.75340558426863e-05
0.000103574367354882
-1.63985276385579e-06
6.71157666128493e-05
1.02003998077902e-05
4.94804000640689e-05
-3.43722701760671e-06
9.42009180648229e-05
7.04944735480331e-05
4.7205604250961e-05
2.0952219192974e-05
4.17702324181697e-05
5.85338695666779e-05
2.91831488651124e-05
2.13237403554841e-05
9.1079972347323e-05
9.76251626911265e-05
2.2225400799978e-05
2.78692826518252e-05
4.76753396893712e-05
4.21298928960424e-05
4.80727721878709e-05
3.01445360649978e-05
2.73900457457116e-05
7.97248583635618e-06
9.46170531532116e-05
6.0586001206787e-05
6.00641153533553e-05
1.04867881716273e-05
4.44298309379062e-05
8.35340768758363e-05
6.99203969970088e-05
3.05441974000839e-05
3.4895164564688e-05
5.64938968407854e-05
2.97089055259286e-05
2.44590764517619e-05
2.18441045861799e-05
8.34163801673854e-05
4.84458501706907e-05
6.01815059664108e-05
6.25143907484478e-05
9.72044431494282e-05
5.64903658206243e-05
6.7444272996604e-05
3.90747890044104e-05
4.84914809641748e-05
6.22652300198337e-05
0.000100205908221913
6.09926515075829e-05
4.5537284048241e-05
1.08740635269849e-05
0.000126849672942773
5.25347243066881e-05
6.78944848013825e-05
9.39761096117274e-05
1.83104833199968e-05
8.24870111126546e-05
7.3181458617388e-05
8.95729409510065e-05
6.04861874002144e-05
4.3037681136268e-05
3.63217099971259e-05
5.66243277214214e-05
4.3174772772364e-06
8.45617028832362e-05
-3.38960623372256e-06
4.47079800719214e-05
7.0268956927569e-05
1.49517917043749e-05
8.11270310555169e-05
2.49510258762186e-05
3.98295710278906e-05
6.788163174571e-05
2.4098703542728e-05
1.58895238445207e-05
3.18567218093936e-06
2.2413755014814e-05
7.15015509410785e-05
5.25236572040173e-05
2.24901839325984e-05
2.78295244627204e-05
9.02567552503343e-05
7.4797531944385e-05
-6.47402781534854e-06
-1.49580040879177e-05
4.60460476309795e-05
3.19335017560132e-05
4.62238856987074e-05
9.35828336641213e-05
6.39019620379947e-05
8.43352660377247e-05
9.38244452272006e-05
1.334657319552e-05
9.59371367393801e-05
8.11833856357579e-05
0.000113529976433144
5.00865877628225e-05
0.000102578598156775
5.24652664799306e-05
5.21760574935957e-05
5.30897136396239e-05
7.01563613494685e-05
0.000108935472493201
8.32672686515838e-05
5.65129595633178e-05
8.12364327672777e-05
9.70591373283014e-05
1.10893667320596e-05
5.10716978511213e-05
-1.62542696828984e-05
6.67647634047979e-05
1.96375142854983e-05
7.36683190357977e-05
8.53169951371684e-05
5.84445226483996e-05
1.36060923542524e-05
6.40076149342307e-05
6.43898756521873e-05
7.81033222065422e-05
6.2636503596464e-05
8.62851848776902e-05
-1.51628534895291e-05
6.62571729406802e-05
5.97440586771457e-05
5.99461169222954e-05
5.00739739154528e-05
3.83256678219365e-05
7.58687885989309e-05
0.000102083477029419
4.31614252147024e-05
0.000102081108540409
2.66430712901494e-05
0.000148769115155394
6.56694498604354e-05
1.12702912760143e-05
-1.97550049649362e-05
0.000107461016575012
5.64667346911099e-05
3.91462403406868e-05
0.00014508288455052
4.27341186852446e-05
4.23727098074635e-05
0.000112941730205402
2.79123462323813e-05
8.54149373560257e-05
4.6371851662741e-05
9.56954832268731e-06
8.54073613890452e-05
-1.56774272601602e-05
0.00010458992988851
9.67431804550864e-05
0.000111747988768304
5.2751429966088e-05
5.95299216270806e-05
3.37932775388443e-05
7.01053834800063e-05
7.56526216322888e-05
6.09545507851918e-05
6.65159126600071e-05
6.0375354650253e-05
9.21953326476922e-05
4.38555260124171e-05
1.36893773885001e-05
1.31818808897314e-05
1.84527169273367e-05
8.01188367557448e-05
4.79337880530527e-05
4.85842617349297e-05
6.737059091031e-05
4.95455602396577e-05
8.74624438149093e-05
-1.51421035231114e-06
1.83735341790665e-05
-1.14325488458469e-05
8.85019646720145e-05
5.32027459730004e-05
2.69561471717291e-05
0.000103700021394137
4.19178555873762e-05
5.09788079629804e-05
0.000102724406756795
9.77629680977711e-05
-9.73410746407719e-06
4.36687441819929e-05
2.96254318112947e-05
6.51143500267228e-05
0.000101003831226567
8.55891150447169e-05
3.2777850227617e-05
5.43974093365212e-05
5.6419890773266e-06
6.8332733968295e-05
1.11327558072944e-05
0.000136232426548086
3.3648361237077e-05
3.61440264478995e-05
0.000108706883854945
2.93862657727926e-06
0.000111098286877721
3.98730884062156e-05
4.3842020080037e-05
5.02407078048137e-05
-7.72369736556054e-07
8.97899475338395e-05
7.32081323473317e-05
8.54180856782246e-05
7.42089250447021e-05
8.69928336570216e-05
0.000101443786717269
6.17590685561787e-05
9.27682350876911e-05
6.00583022638699e-05
9.02918207941281e-05
1.43978598928504e-05
1.40061879862321e-05
2.06800057706784e-05
8.75975705611495e-05
3.39873651676569e-05
6.29137206707349e-05
9.72305182432606e-05
9.37767499502591e-06
3.61230733697229e-05
9.03015683342839e-05
5.54437144372734e-05
0.000102705877417102
0.000107558838234021
9.25902624083469e-06
4.49259910635873e-05
4.73133143087977e-05
4.05819194973967e-05
7.02175592573335e-05
4.36638467718631e-05
7.86599727046859e-05
4.64015080312289e-05
7.51611927203402e-05
0.000132951881589935
3.42086963246703e-05
4.53875155296485e-05
0.000102221736301671
9.61205895879664e-05
9.63219439792699e-05
2.680139327832e-05
0.000105154495225053
7.48976935564228e-05
-1.85002620900432e-06
8.31841402470213e-05
6.17261632516079e-05
3.38081278643586e-05
4.23711615242769e-05
8.06480791560411e-05
3.2668912107378e-05
0.000107987988020391
4.49218786995987e-05
1.10022829208763e-06
0.000114499799754277
3.47905804112748e-05
7.77461321258564e-06
5.7902788115615e-05
8.5745719569331e-05
3.48891256325363e-05
8.10635917385521e-05
8.20357498567462e-05
4.52374529236861e-05
0.000116812672001845
7.40572694925791e-05
6.84433195805192e-05
3.32079269032091e-05
4.89536081446322e-05
8.1509549606354e-05
5.59897498422101e-05
6.38525202257265e-05
4.02567122163087e-05
5.17725909781136e-05
6.02521349615198e-06
5.72089855828111e-05
7.0878250023101e-05
2.75538557513206e-05
4.26329293314308e-05
4.57874420226123e-05
5.80048453927132e-05
7.70762375081836e-05
4.61893648485428e-05
2.55594783974286e-05
9.18759446048382e-05
4.82458531383189e-05
6.24895623482048e-05
5.48227877740832e-05
5.73403868445809e-05
5.36991615946153e-05
7.84382424802195e-05
6.38114267656865e-05
6.10271195207855e-05
5.52884451742546e-05
4.03669450083628e-05
6.90801366621999e-05
5.63146596993762e-05
7.06873620127057e-05
0.000113398080989611
0.000108330602284296
8.00525097357812e-05
9.31933389374253e-05
7.77450356141115e-05
7.87892592852987e-05
0.000100516591993627
3.77942766898e-05
7.89365632161692e-05
0.000119170356015359
5.1571724414501e-05
2.92855907952845e-06
2.39893092288641e-05
5.41881680440362e-05
4.03549964098524e-05
-5.61892852738809e-06
0.000133014543069901
6.91987606871421e-05
5.13348701072718e-05
2.90271066107347e-05
9.43421192489374e-06
-2.73654038642051e-05
-4.79597530701765e-06
7.31763423512015e-05
4.57951284316322e-05
2.11062558928709e-05
9.70560915106638e-05
-2.29711560634867e-06
5.90450197668464e-05
5.72186884995853e-05
4.01694250743643e-05
4.31484096577824e-05
9.7428280728313e-05
3.95030328121513e-05
5.47031557439726e-05
2.84694005020892e-05
9.4218756565776e-05
5.38810167722409e-05
4.99037582067541e-05
5.74780044375452e-05
5.22689377760442e-05
7.80995628852061e-06
3.32268502835185e-05
1.20879730217674e-05
9.61118881068509e-05
8.09458505880293e-05
3.89590476966062e-05
8.15599286260355e-05
0.000104171724561445
2.89265039251085e-05
6.87369595559433e-05
0.000107247693591199
5.36918530283087e-05
7.04213903172269e-05
3.13764905423829e-05
6.52121194206173e-05
7.75049483285093e-05
8.25381572679385e-05
5.21668434946288e-05
7.21688643946825e-05
6.15713914146108e-05
6.58719737869677e-05
4.25675953174657e-05
3.49053598349409e-05
-7.80751215352882e-06
0.000103834835539504
-2.43564399713822e-05
5.96800076328503e-05
6.09388330954062e-05
8.36056569219833e-05
8.84849004935279e-05
7.07518328048185e-05
4.49122275358462e-05
8.0488911907169e-05
8.98077753048401e-05
7.70010136412354e-05
0.000104303361189697
5.67644357198788e-05
0.00012233313860484
6.99027260195022e-05
2.69134560092177e-05
5.01771140430037e-05
0.000106139636843281
0.0001108005480637
7.59024086403392e-05
3.89110636266619e-05
7.55201502761826e-05
-1.51507826788354e-06
-1.35250940802438e-05
7.51650765740483e-05
4.26909391294863e-05
6.15814268446053e-05
5.40379941642137e-05
5.74744278349869e-05
4.40630655161818e-05
5.87198490108266e-05
7.03730687511898e-05
7.66960818921386e-05
-4.29012808961829e-06
9.50909067829143e-05
2.15722544604147e-05
6.24125748263573e-05
6.55081145209536e-05
3.38574660833759e-05
8.27953226780518e-05
2.19689552421268e-05
8.23974376396383e-05
0.000110369646155525
7.0279991780869e-05
2.01832432636948e-05
2.92472475644951e-05
3.76607157332975e-05
8.64429788427142e-05
5.47073420759744e-05
1.25100089851578e-05
3.79622017593065e-06
7.17295199552356e-05
8.31647431200399e-05
4.07641976563058e-05
5.98231931648292e-05
1.8802849578818e-05
2.82267578860199e-05
5.91105360681254e-05
5.51632914544529e-05
0.000117693517117489
5.09810647692463e-05
4.39907450035644e-05
3.81145420084575e-05
6.54367684485091e-05
7.73806831126145e-05
6.09962434134009e-05
0.000124491656354047
0.000104786508640893
5.89078970639012e-05
-4.6260011815742e-06
0.000108855148322988
5.23099074776385e-05
0.000102177692023987
1.05875317327866e-05
0.000121679763045854
5.15101515944135e-05
3.55071006705607e-06
9.09890251598232e-05
4.78020479910101e-05
-1.20869245380066e-05
0.000107009069337289
3.36736564003223e-05
6.77653965696385e-05
6.98234068645986e-05
2.04591161681577e-05
9.62566274138966e-06
1.353105144123e-06
-2.61281811960636e-05
6.90544336626509e-05
4.8734840408315e-05
8.76219632212492e-05
5.70016385571246e-05
2.82015222217946e-05
4.57299073987435e-05
5.89198634564846e-05
7.17513021260081e-05
4.61426845064214e-05
7.06123072225925e-06
0.000115353550998336
6.67578107653331e-05
7.05939678394004e-05
0.000106896632440502
4.03408396284098e-05
5.74030607557207e-05
0.000111429503641781
4.31655696279283e-05
7.56426852791292e-05
6.1110145179409e-05
7.42600414547323e-05
4.75326772176179e-05
6.90685726701648e-05
9.97370154644548e-05
5.89686589519441e-06
3.15274449644871e-05
6.08560274619598e-05
6.93933876614996e-05
0.000103664316992636
0.000127676227783412
5.62870992631116e-05
0.000136351823113343
6.4621967415122e-05
8.04704133728986e-05
7.55617230234605e-05
4.04508498247206e-05
0.000105994688761362
6.21616123343619e-05
0.000150849765942119
8.9567494757419e-05
7.24585939839613e-05
7.48340445968879e-05
4.01844945653909e-05
5.46738468577021e-05
-3.41835416442791e-05
0.000108929383636092
-6.26811772096968e-05
8.67281928433122e-05
9.7831014092262e-05
1.44392764354807e-05
9.08692330112506e-05
5.15677070977935e-05
6.75494953248682e-05
5.23882867691108e-05
-4.51331446769744e-06
4.86529959932698e-05
6.69685994787421e-05
2.52496964062919e-05
3.44459120911283e-05
8.26014740039059e-05
-4.99722670752e-06
2.67507330094451e-05
2.42275722341184e-05
3.21031684353818e-05
4.1103620807042e-06
1.60382288294385e-05
0.000100755757326854
5.71017585669356e-05
5.92669784334925e-05
6.31940810499903e-05
9.28262329154972e-05
5.41214333246857e-05
1.40494440517414e-05
8.07075442215515e-05
7.2825995798137e-05
0.000110920989939144
8.795977453322e-05
3.56486414098046e-05
3.04850062129095e-05
7.71827576889625e-05
4.41726762282274e-05
2.42256784204846e-05
0.000100441146746069
6.70280620412952e-06
0.000110289792238482
5.8633281035365e-05
7.79380366692557e-05
5.75014905914921e-05
4.35221770447685e-05
4.27692765448193e-05
3.68494360501392e-05
5.74820868553924e-05
-4.12227686085543e-06
7.08215037834824e-05
6.39538903269825e-05
5.28994483615177e-05
6.1260432854036e-05
2.03784752148212e-05
7.45410865541598e-05
5.89699737394765e-05
0.000104268207288717
2.79748483001071e-05
7.99445234725836e-05
0.000104549709066848
6.12230631203931e-05
1.15126921517517e-05
5.28907429177315e-05
3.77654451156627e-05
3.34408299436962e-05
-1.8335025240287e-05
3.88618868134737e-05
6.31975314900209e-05
3.79177587185972e-05
8.06903328266604e-05
5.23480314426243e-05
8.40309481923693e-05
8.9802732276496e-05
3.73167069085913e-05
8.85905320338684e-05
1.42988682695548e-05
9.49633661057058e-05
6.21984702404289e-05
3.12908218478795e-05
2.51364605826929e-05
3.42932851984577e-05
9.80598079093527e-05
2.2263389588598e-06
3.63196160809802e-05
4.35417574871484e-05
4.75573434307612e-05
8.89075170342114e-05
7.89752455758296e-05
0.000135148074732737
3.62382955259753e-05
1.112464199174e-05
0.000124018318750149
6.22922291809529e-05
3.60572912462749e-05
4.56714081003787e-05
3.18905858106975e-05
5.75143362420639e-05
6.45289383440049e-05
6.90436479109174e-05
-7.64524413756865e-06
5.2120734684271e-05
4.79287481675073e-05
1.76460667315985e-05
5.1533738762731e-05
4.64830927967443e-05
6.07437965113102e-05
5.37577620358571e-05
9.70675658189215e-05
5.7975150273681e-05
3.71136587615749e-05
1.07428252545114e-05
5.38994313850119e-05
6.98624811149816e-05
7.7752739435339e-05
-5.12258198854521e-06
0.00010896927882733
5.71549415704132e-05
5.45028366479176e-05
7.62242941046625e-05
0.000111939675913646
2.57397091302829e-05
6.48624997122152e-05
3.50915299489088e-05
5.5135925448746e-06
2.65441058506434e-05
6.50551296473966e-05
2.4676414139937e-05
1.46017248344697e-05
7.0142772786218e-05
5.94456245936934e-05
8.98773536189305e-05
2.08557121676327e-05
3.29335557856345e-05
0.000115000790271705
2.38872565943362e-05
8.77047786893805e-05
0.000110007279548774
0.00012143293265123
6.87707329395826e-05
6.51499437022815e-05
6.18970547785971e-05
4.57855840179929e-05
9.91130856254435e-05
2.71199198202452e-05
6.7677646270025e-05
5.4572514197132e-05
7.8312235582124e-05
2.69179092174462e-05
7.60964077658291e-05
3.32918542257977e-05
5.77820385830714e-05
9.05676555285907e-05
2.22071655598426e-05
9.09344111039389e-05
0.000159931467015381
1.35681486529671e-05
2.76010787863971e-05
3.23271101780762e-05
8.19245027911924e-05
3.32811460717144e-05
6.99165069963524e-05
5.10915285948365e-05
7.04593371852359e-05
5.89651495079826e-05
0.00011508669106003
4.39143165145958e-05
-1.22763478923634e-05
7.19991762207113e-05
-1.30920371185343e-05
0.000102977043876072
9.03561113351126e-05
7.22917910119019e-05
0.000136017877420727
4.55624250024546e-05
6.85191949236657e-05
5.56914834963003e-05
2.77472456268909e-05
0.000125469413555518
8.69341942067593e-05
4.5499131629362e-05
8.24492687006361e-05
2.2700965899097e-05
4.81075372626248e-06
2.5630821479333e-05
2.88241905596153e-05
3.52878122648906e-05
9.3176651768336e-05
0.000144291300643853
6.67716649228095e-05
2.20046029423955e-05
8.7124809375445e-05
0.000107706549256001
3.68310450382396e-05
5.59582897927044e-06
0.000127688980568518
6.46523432574541e-05
4.11828597601975e-06
6.18326725709301e-05
4.78081808205841e-05
7.61245510942534e-05
5.5651190135381e-05
1.50908736754005e-05
6.71285032607844e-06
4.14814209596019e-05
3.8745487427872e-05
1.80313520270627e-05
7.09743671099248e-05
5.52798269863969e-05
7.53878257317784e-05
4.76875149512146e-05
-1.16250663531667e-05
6.24275161193061e-05
4.56183538661625e-05
9.15324029966929e-05
6.07401059595249e-05
-1.2124080572788e-05
3.83958825610362e-05
5.71515531966526e-05
8.80368640860509e-06
9.97107197064939e-05
7.22044655102118e-05
4.48080540965902e-05
8.18804073316018e-05
6.46027655727404e-05
3.39433720166623e-05
9.08503752715991e-05
7.84885495487637e-05
8.08831871849715e-05
5.77040973147584e-05
7.44533565451616e-05
7.62606105658349e-05
4.81252185089101e-05
7.40074601509108e-05
7.05747165144827e-05
2.62861292628429e-05
6.70929125951682e-05
3.51849845985778e-05
7.36194279997152e-05
9.75784708975489e-05
7.35207627715323e-05
3.78817264587668e-05
9.2081212946929e-06
2.93861150252245e-05
7.77335756399796e-05
2.64149450574476e-05
3.96891275449451e-05
3.63850455247754e-05
6.59899025294896e-05
8.88537609764031e-05
1.20845127518825e-05
7.15299822598299e-05
0.000103587293009263
5.92567492062546e-05
1.38353194022757e-05
2.24781607314589e-05
3.75836045573145e-05
3.16731890815326e-05
6.28813831918413e-05
7.54414306831608e-05
0.000111260522924803
2.05002252232956e-05
5.75284441267386e-05
0.000100276761061109
7.41518034975316e-05
2.65125316408813e-05
4.89691332603945e-05
3.73065128781411e-05
5.94238105168076e-05
5.11537702690352e-05
1.25350244735486e-05
-7.82286689261007e-06
9.2072096070398e-05
8.94481208345774e-05
4.23654108787139e-05
1.40688803892211e-05
4.59149998078325e-05
7.72872943259088e-05
1.84613774710904e-05
5.89045715723356e-05
4.81734502546255e-05
6.05190278484094e-05
5.3758276203986e-05
5.11829219432687e-05
7.22048079533219e-05
8.23611232629582e-05
2.73470630270779e-05
6.31946989123443e-05
1.72812145530462e-05
4.4324736986059e-05
2.16969962277048e-05
6.34568373962097e-05
2.87538389628564e-05
4.09631863707164e-05
9.95776275684747e-06
7.40962103963061e-05
0.000109180595189446
2.43718584515277e-05
5.96165889202577e-05
8.63032698176063e-05
0.000130732296737425
1.02749495826623e-05
1.28327623333376e-05
4.75274044363686e-05
5.50820902397148e-05
2.1145177420469e-05
1.74554739269612e-05
8.20933549953955e-05
5.09330567614299e-05
5.80034446878388e-05
3.77997814381288e-05
6.15253237359919e-05
5.29367460370272e-05
1.17630652248772e-05
0.000108344506112555
0.000114405434551644
1.91520197084162e-05
5.15906482386625e-05
8.56484351137616e-05
2.32531242660933e-05
5.69797256949491e-05
7.68335975113395e-05
0.000118771992513677
6.37311010428347e-05
0.00010961704737914
8.9945579086552e-05
5.21765308038161e-05
0.000133450808016365
6.57209447029576e-05
0.000106517438883745
1.27541046296898e-05
1.38293036874212e-05
6.05573453043086e-05
6.67787936956017e-05
9.90388659527783e-05
3.99615277977648e-05
6.42604666823184e-05
3.2492915661498e-05
4.94173944539782e-05
3.51156641594991e-05
2.03441317611124e-05
8.70949192053021e-06
3.43442496570761e-05
4.88482498603543e-05
3.86535941428523e-05
0.000109210463970701
0.000104925092862499
8.480494795051e-05
3.83125894021033e-05
3.20317251263077e-05
8.77096563267333e-05
5.40936217814733e-05
6.37773100755742e-05
7.88130126072083e-05
9.75892911576466e-05
9.91777362589982e-05
5.2361550529686e-05
2.47120728087479e-05
9.61002394215328e-05
8.49919641884753e-05
3.47016045542863e-05
5.49707112254905e-05
7.62879111043484e-05
5.48336662233499e-05
1.42676087004931e-05
0.000115364984761839
7.17787953986214e-05
4.14378850573897e-05
4.6876272110957e-05
8.46393053714185e-05
0.00010120800187795
0.000114138358245031
7.18639947935522e-05
5.01881839552649e-05
2.75765248500839e-05
9.11950111537995e-05
0.000102972953286742
3.1945955711256e-07
1.71680313832772e-05
1.74176915264404e-05
8.83217325173636e-05
9.00477536895367e-05
8.71773628209104e-05
8.31804995506744e-05
9.14295986842649e-05
6.05986246778128e-05
3.92808050661757e-05
-2.43097935768001e-05
5.18635763299069e-05
4.34616886721591e-05
5.91916007194981e-05
4.9859628598786e-05
6.70522948627093e-05
4.37179324436654e-05
5.35287856841212e-05
-3.19314104131282e-05
7.92501467098739e-05
0.000115722013698608
-2.22214729598068e-05
0.000102255490532521
3.92963382174143e-05
1.85831190923597e-05
4.70328719714894e-05
3.85571656420096e-05
0.000102338622074574
8.06308227617105e-05
4.78036525120753e-05
4.69498991176999e-05
8.80847407591843e-05
5.92007703610889e-05
3.29113000035015e-05
3.61584900586924e-05
8.3107682683923e-05
7.92326713083676e-05
6.15896989424515e-05
0.000125061960603718
5.40608393387312e-05
5.96797536569661e-05
6.99167442997597e-06
-1.09491788451344e-05
0.000140741488819146
5.41752748295047e-05
-3.79319063433922e-05
7.36079381193396e-05
5.7549948609908e-06
-8.36072774390421e-06
2.82880304543353e-05
8.28089707995697e-05
7.80331174670765e-05
5.92759086167567e-05
-3.00764422624072e-05
4.7955856135793e-05
5.91945428673806e-05
7.21174092605878e-05
9.33326025038023e-05
3.96908100783716e-05
6.81325716223265e-05
5.96004283061079e-05
2.82762350663151e-05
2.43942704076103e-05
7.0272689507589e-05
8.80264085316151e-05
8.20102549875835e-05
1.939977661093e-05
7.28168983239706e-05
9.25052980785612e-05
3.12984200702124e-05
1.42999161961479e-05
6.64720138036791e-05
6.97786522499791e-05
8.974337806549e-06
0.000112722341467523
9.51320577670782e-05
2.17733514944677e-06
7.05258353342646e-05
4.40327566210396e-05
4.84213871214247e-05
6.40144091161381e-05
5.92906332482104e-05
-1.92200875653133e-05
0.000107163176790685
5.06703351189703e-05
5.63680572682568e-05
5.06106420098321e-05
9.37369846970318e-05
8.93228653691424e-05
9.72824184640423e-05
5.54670138762431e-05
0.000117242939072803
6.14973286514076e-05
6.6719467764618e-05
8.96754898430015e-05
1.5114963597852e-05
2.52350096382966e-05
1.72297635114192e-05
9.50773555455138e-05
5.36200188502044e-05
-2.06971098439945e-05
3.9046007730277e-05
4.43274152089035e-06
5.55825853902859e-05
0.000105426520002569
9.97873440299616e-05
5.97690778259401e-05
-1.64037161448012e-06
6.81846529946634e-05
1.36988245694975e-05
6.66448928708744e-05
6.6404640556077e-05
0.000106151036423312
1.32527208645192e-05
7.09939749519376e-05
5.0338327682228e-05
7.3740936172007e-05
1.87120418842734e-05
1.61330248027983e-06
1.50651298784824e-05
5.98098633041246e-05
5.76340990145587e-05
6.06396731383871e-06
6.45478983720554e-05
2.61211641276002e-05
5.60951126773942e-05
4.5723730637714e-05
8.13272681315377e-05
4.58651097293976e-05
2.93900555855206e-05
6.45524877473921e-05
2.51946250179466e-06
2.14607572485937e-05
2.78645832382337e-05
-7.53336704501512e-06
8.13302922907396e-05
2.51928337115936e-05
6.95721061327296e-05
6.02848588609649e-05
7.65903648842514e-05
6.74158752283709e-05
6.63182963833087e-05
1.98532804905018e-05
-1.50987324565709e-06
9.69744872408086e-05
5.95001662840857e-05
7.35672765962819e-06
3.63775810210524e-05
7.22990207458668e-05
-4.13079899710343e-06
4.97189317869928e-05
7.54285608950087e-06
6.3943775241551e-05
6.31698874074722e-05
0.000107135545727285
0.000118290847713054
2.07985211714472e-05
6.06603879690756e-05
5.7922696610694e-05
2.99834398731253e-05
5.40390185838402e-05
5.71943357236105e-05
8.10902897222227e-05
4.81736689778094e-05
6.17530702647733e-05
3.26235408873954e-05
7.5462716453941e-05
4.21064659338795e-05
8.54757435329826e-05
5.84517643890776e-05
6.71119549124333e-05
3.31753515776338e-05
0.000100487894714395
8.7282321851359e-05
5.7550405499947e-05
4.85118409187643e-05
3.540116445203e-05
8.5074403597524e-05
9.19937673708479e-05
0.000111095972252302
5.11482183708333e-05
8.01675908465503e-05
4.76252022500269e-05
4.92343303269655e-05
8.38443541154046e-05
0.000115174544519553
4.85570442594248e-05
9.69198162534497e-05
8.55415783084873e-05
3.985669784297e-05
2.92944138486483e-05
4.70271510144755e-05
3.0715277061874e-05
3.98282389954918e-05
0.000138029712100717
4.90042545556271e-05
4.1144958800465e-05
4.83033098110099e-05
7.01840035259536e-05
2.36612650244901e-05
8.30468119232005e-05
3.51051742500342e-05
9.49582741488211e-05
2.86374633252953e-05
6.42941154999857e-05
4.92106935844964e-05
8.28554985329835e-05
3.0683725756957e-05
8.22210396376378e-06
7.41917780840669e-05
1.22973228847023e-05
5.49701522685446e-05
6.25018208296427e-05
1.9999186108701e-05
6.59940580101337e-05
8.10194353233188e-05
7.03100844762408e-05
-9.82185967953012e-06
6.0307811550586e-05
4.71387457705299e-05
6.8228436420654e-05
9.88274452042916e-05
3.93063658817267e-05
1.73662232709586e-05
4.43623541472696e-05
3.7441838049666e-05
6.59648307453182e-05
4.96091510783092e-05
5.24699734820325e-05
7.70530369413859e-05
2.3724730126101e-05
7.12042857057957e-05
1.5483441039103e-05
0.000116523916837111
7.16014888898349e-05
0.000101865253315775
5.64453277030347e-05
4.37872752296142e-05
6.33778431998421e-05
3.32369485444879e-05
3.77357042576512e-05
9.71321265447475e-05
7.15670147230689e-05
6.45845710719625e-05
0.000114937690322069
8.87794452219099e-05
0.00010104117442995
2.77405271336415e-05
6.97912227818215e-05
-1.23857510116261e-06
5.22439024967085e-05
1.6162498471782e-05
7.73996369817797e-05
3.35665180603759e-05
1.46714228758457e-05
5.7643904988509e-05
6.84195070522281e-05
8.08686956898517e-05
7.78279956940776e-05
7.48458215621025e-05
6.11311991632311e-05
2.21949714990597e-05
8.98713075484185e-05
4.35865617995973e-05
7.45083022416303e-05
7.61160641885476e-05
-1.70364321404943e-05
3.4786264067765e-05
8.52084087342249e-05
6.63099713472885e-05
5.57236990598276e-05
6.85973965283596e-05
5.32521545539687e-05
6.61615014285483e-05
1.076499600305e-05
-7.8346550913491e-06
8.98784797057451e-05
6.61479900458394e-05
6.58336236453979e-05
7.98837875538163e-05
5.82054582946545e-05
5.52895595951394e-05
0.000102685479456449
1.64610499922233e-06
0.000114931535098231
8.68348478056978e-05
4.97426320891316e-06
6.68209973196948e-05
5.28558667025069e-05
5.19806945543538e-05
2.93623817013241e-05
4.25635884137306e-05
0.000111521493808693
6.38167972176458e-05
7.71043393958168e-06
1.31288951655822e-05
5.80426725391903e-05
2.58738892922862e-05
5.08657945503735e-05
0.00015584549753825
3.41663402007707e-05
1.28135029105605e-05
1.82242224597442e-05
7.1283689674781e-05
6.26361649356777e-05
0.000142564956357645
-2.20626108953965e-06
1.45436476973819e-06
6.05710618397891e-05
2.91319737838686e-05
6.23576418754543e-05
8.78541371019813e-05
7.4536952149572e-05
6.83124536238663e-05
0.000101130833097997
5.33894829117142e-05
4.83632555280347e-05
3.83983962376388e-05
7.46000448855631e-05
5.27079317920376e-05
4.07046930364855e-05
7.89835936381847e-05
0.000103289012100473
6.68293913735972e-05
8.07488519341335e-05
-4.33315119131984e-05
4.53064903224902e-05
9.23782666048907e-05
4.29109619319388e-05
8.38849208811148e-05
4.77769131387924e-05
2.53082692981619e-05
0.000103402165467362
0.000108647040331522
0.000114239372252669
1.13554982780172e-05
0.000107125069274877
2.94519692659274e-05
1.4916386831077e-05
6.37920028465864e-05
3.41890234244042e-05
3.89070562397272e-05
1.57194962647183e-05
2.7297569509305e-05
1.32001229339313e-05
7.40715681183214e-05
-3.57413422566028e-05
2.98296021207195e-05
5.78523151515731e-05
0.000105854790844435
5.30026714263116e-06
5.05197857822827e-05
7.34233855779784e-05
3.79129051299887e-05
7.69390394228988e-05
8.78980413813491e-05
5.5730233522544e-05
3.99777543590712e-05
-3.63452879770229e-05
7.06063649734634e-05
5.68648115369958e-05
7.17363899737614e-05
0.000100058314914667
2.2263523227e-05
-1.42040435206866e-06
6.41157927599623e-05
4.727839438655e-05
6.02933044541945e-05
8.17747893218188e-05
9.55087833784429e-05
0.000121871298581982
5.30733874966611e-05
7.191380414454e-05
1.2668487253745e-05
0.000106851985437247
0.000120379172258978
0.00011165127830007
9.52144023098492e-05
3.75253199941784e-05
7.08221906129993e-05
7.54291603075525e-05
7.12558088890365e-05
7.5105840546494e-05
7.74510364056639e-05
3.47527728555997e-05
3.09295264824829e-05
3.92250294155938e-05
6.31219785385248e-05
5.04334011198048e-05
5.38598919960471e-05
1.11662148556663e-05
5.49933868964706e-05
5.78042360152424e-05
6.31747686470384e-05
-2.85474595430707e-05
6.27111735822003e-06
8.58226651022713e-05
7.21639608865799e-05
5.11167107395717e-05
3.97114858209242e-05
2.2468356415267e-05
5.2203341573524e-05
2.71331874531109e-05
0.000103872273129881
0.000103296156234382
5.15718150989475e-05
-1.51761758535405e-05
6.82193792964705e-05
6.54611048215284e-05
4.71632399358614e-05
4.74255800152922e-05
9.54007780809786e-05
5.24595915442048e-05
9.36249892037848e-05
0.000142908962184641
4.13355924701756e-05
7.64241901538583e-05
8.55322681585624e-05
4.10965112814543e-05
5.28479243204439e-05
7.10354922356132e-05
9.92018001510644e-05
6.28699118428084e-05
8.95509793702521e-05
9.12111233711859e-05
6.58877857868822e-05
4.95632263791198e-05
0.000120232129924774
9.29277793011406e-05
4.72480586493957e-05
0.000100691138129287
2.91829910850588e-05
4.16956027898337e-05
4.67347915485684e-05
-1.21693277845093e-06
8.47880950222036e-05
3.40667955851143e-05
6.64119527592794e-05
1.21392012846979e-05
5.71552671459778e-05
3.1189570789806e-05
2.11403541718114e-05
1.31496797786848e-05
4.63480033397997e-05
6.14833829894738e-06
4.53599379251806e-05
5.20416908503449e-05
5.02868283541077e-05
3.23054885348134e-05
2.31868943178327e-05
8.53487463445791e-05
4.56332626002641e-05
2.82853192472289e-05
7.01697784934269e-06
3.24030657646119e-05
9.22279436716734e-05
6.57033621548509e-05
0.000115570113818491
4.25379862051221e-05
4.62197055064372e-05
3.8215832592106e-06
8.41972153067454e-05
7.38051713903903e-05
6.80805352588107e-05
0.000119652664618777
5.8530581014036e-05
7.34922738819823e-05
9.60614749567e-05
8.88860550999739e-05
8.19966981029213e-05
5.08779831950049e-05
2.66741395804913e-05
7.41480430122087e-05
4.36422139137535e-05
7.9535060934055e-05
5.14217035828424e-05
5.67109507868708e-05
6.91005271816104e-05
3.32628421414236e-05
1.20977853195832e-05
8.36452624676986e-06
5.42478826115354e-05
5.85277511756663e-05
5.94595472175805e-05
7.15395962872138e-05
7.66243331313713e-05
-1.27626836632887e-05
8.74116435883784e-05
-3.19356688178855e-05
6.47063952380511e-05
5.24324246143721e-05
3.00344805606021e-05
0.000144508146548221
4.68061098744712e-05
2.8439327851483e-05
0.000102400053163807
5.97017979241768e-05
3.04280230732458e-05
5.42516902039209e-05
6.86298290996097e-05
3.99944569751798e-05
8.69759477305111e-05
9.27263018476051e-05
9.75409734820486e-05
5.51339232135288e-05
7.06064464135692e-05
6.92441066803298e-06
6.72061557239225e-05
6.82694975341061e-05
1.67143727753554e-05
6.17288074779401e-06
5.9052151719188e-05
7.02620384799657e-05
0.000122837783784104
2.99151441080605e-05
7.30017645148687e-05
0.000120538183591021
3.92926405442183e-05
0.000127423123137396
1.37973800385368e-06
6.35013370865853e-05
2.11500048611355e-05
4.396318493801e-05
1.84921085695762e-05
5.44366236484163e-05
8.78911454965125e-05
2.91580990592704e-05
0.000113936119251509
3.28984256307772e-05
5.66372178828827e-05
1.9708668950859e-05
6.28190109186076e-05
6.85038694464464e-05
7.80119168590034e-05
2.74175279418916e-05
6.825715722855e-05
8.71873881181566e-05
2.44247737133248e-05
5.07119598455126e-05
8.70430692948582e-05
6.20942249780997e-05
9.15533320344745e-05
9.68666744349823e-05
7.52116875436796e-05
3.45382399596457e-05
5.20861143655438e-05
7.95506864212594e-05
4.32968519032311e-05
6.0061343967626e-05
9.85954247356858e-05
7.42924889055896e-05
8.36550041759214e-05
7.27857313254192e-05
6.45452115503444e-05
4.76088125573256e-05
5.22528273479384e-06
1.5986042880829e-05
6.41469034761408e-05
0.000110680509568156
7.9482448794979e-05
9.05637602837814e-05
8.65070483156913e-05
6.58135917615979e-05
5.44928393210674e-05
7.63784397837554e-05
9.79317566441839e-05
1.98227792468983e-05
7.82997541070946e-05
4.06379002858197e-05
4.1407142275644e-05
5.0443947703057e-05
5.88500998477451e-05
9.83319685508884e-05
4.62280705322921e-05
6.56018494378539e-05
7.19125811794822e-05
5.3004097352313e-05
5.93117295928388e-05
0.000114459578806534
5.42183532610216e-05
3.87254592097685e-05
6.90684035312957e-05
7.78933126017039e-05
5.62309547337117e-05
2.79665638811311e-05
2.77916214605005e-05
2.98196009169005e-05
6.25943523685439e-05
0.000100600390723979
8.18345058504553e-06
7.02446118656159e-05
6.029011720739e-05
3.14003317828801e-05
3.63882739069316e-05
7.13724466893166e-05
9.92370533134716e-05
7.95720130557972e-05
7.9449250790054e-05
9.86291545140094e-06
5.46649012094812e-05
6.8109671101411e-05
7.00267098935665e-05
5.81343338007288e-05
6.14225250765662e-05
3.05136290705202e-05
7.32385776359624e-05
6.20692562976555e-05
0.000121628853621579
3.31970627438033e-05
0.000100693070919984
5.32827110256568e-06
7.65973176848476e-05
5.54491458016745e-05
7.93620149271494e-05
4.50291682630079e-05
3.09197717736106e-05
-7.02334164330328e-06
6.28844484335972e-05
3.38357525828733e-05
4.65545971435786e-05
6.78395729842833e-05
0.000115717735048679
8.31135821287765e-05
7.50055405074905e-05
3.25039348195546e-05
9.62716665057051e-06
6.70415353769912e-05
1.57710207789094e-05
2.32496156445721e-05
6.38752089557096e-05
3.28298170890131e-05
7.75107315534195e-05
0.000163099738577714
4.42254997189683e-05
5.94058576378149e-05
4.58390857216893e-05
8.04166364896398e-05
3.11436430921354e-05
6.24309867671425e-05
8.03799284730352e-05
9.0224303188163e-05
5.61085313368706e-05
4.30063630624655e-05
6.87894434999984e-05
8.67885923064258e-05
9.42732594606206e-05
6.63157650472385e-05
4.74676716001345e-05
6.26112011737203e-05
5.15507173812465e-05
2.8328842631595e-05
4.85306595812293e-05
8.67103798169383e-05
3.6682171932734e-05
6.87649687320826e-05
1.91943823081544e-05
0.000121557938160067
0.000111152074949066
9.00149991384774e-05
2.84776838236647e-05
5.87991699242427e-05
7.21118535693293e-05
1.54479391877177e-05
2.23079014123366e-05
8.64513407089867e-05
3.03715369588328e-05
3.73830945607885e-05
3.59662557818237e-05
7.63908887808655e-05
7.85205341108066e-05
0.000108659254271749
5.87571284785605e-05
-2.15296006345194e-05
6.07337600251721e-05
7.6600845864497e-05
5.94829815985361e-05
5.44074374286197e-05
4.1899577476624e-05
2.51135238213096e-05
8.08446375437445e-06
3.59365797670446e-05
6.1470698009218e-05
6.69770445990031e-05
3.61043386702223e-05
7.34911366117816e-05
9.60289121315002e-05
1.6998722237043e-05
-1.56084546970811e-05
2.32622655870615e-06
3.76933366169009e-06
5.88944265323971e-05
0.000113106338338003
6.17738185996883e-05
4.49904923581367e-05
6.06908141295304e-05
3.97841238636315e-05
7.57203712100183e-05
4.84234450151566e-05
3.78414825905043e-05
2.34353471339736e-05
2.74614184265401e-06
3.54562837741593e-05
6.01018136817237e-05
9.02152337984704e-05
7.14965783763432e-06
6.75576091774131e-05
0.000104423644638499
8.03738760087922e-05
4.62972814129044e-05
4.41442472005435e-05
8.85459357511761e-05
0.000100568543249887
3.07368387683295e-05
0.000137727770410813
5.19914911925605e-05
7.53940863500643e-05
6.05820553810019e-05
5.48566833133606e-05
5.12813941914103e-05
4.56902144776108e-05
6.43766476044093e-05
8.62754112203164e-05
0.000117260447601871
5.75983548267267e-05
8.02632011295287e-05
9.85644046168091e-05
9.52683909019194e-05
7.03803679292897e-05
5.62713955175781e-06
0.000116519681918348
9.25791967091655e-05
4.81798797495326e-05
3.42433131753778e-05
5.60600170486256e-06
1.39549949036118e-05
-3.6476363835135e-07
7.21394888666289e-05
9.39099025439054e-05
2.48831724087421e-05
1.92912811801035e-05
8.39525655835743e-05
7.98944774979736e-05
3.30735602339888e-05
0.000106587062732321
5.85765536891149e-05
3.35556775909735e-05
6.60658350637642e-05
1.4710547476334e-05
2.97084946888485e-05
4.09152862098697e-05
5.94491665071717e-05
6.05599122144634e-05
9.89719144380788e-05
-7.78725829750832e-06
7.87685501689546e-05
3.13343505416752e-05
3.67583452459841e-05
4.99787478635829e-05
8.45823008339267e-05
7.99180342158107e-05
2.25768231385514e-05
6.93396124459862e-05
5.21494319094985e-05
3.88697595422233e-05
4.46324003661504e-05
4.66133019215627e-05
7.66963146502124e-05
8.63652593937788e-05
5.5435454364107e-05
5.83635001624098e-05
3.21188382319216e-05
-1.15940563753026e-05
0.000104652689282362
3.91646341589976e-05
5.94988275070184e-05
3.17726359340245e-05
7.46564495364391e-05
0.000133501489871594
9.22134202085168e-05
7.32350047093427e-05
9.96332810979101e-05
2.9308736057687e-05
3.6018772279567e-05
6.20033541343671e-05
2.90461045541553e-05
9.2884846247428e-05
1.49657295479413e-05
7.28072218212684e-05
4.33212799016634e-05
-6.55371842224875e-06
5.81485135701236e-05
3.71167067703722e-05
1.6980792216185e-05
6.78367661449614e-05
5.10584727184565e-05
6.91685470253387e-05
6.84773062206519e-05
-3.36624063685871e-06
6.026156634425e-05
7.14561271299392e-05
0.000128242054614155
4.13179505148979e-05
2.22769505488356e-05
2.72167809592873e-05
5.97134743781008e-05
8.638395569784e-05
3.99080749987199e-05
3.47532099587714e-05
1.67668937273421e-06
0.000103540909497434
2.35925670068365e-05
0.000124469156114622
1.14848682005486e-05
5.4154771377464e-05
0.000112210390483634
0.000101192967809848
6.94444115544894e-05
5.49862443726094e-05
4.31973199077666e-05
7.40638416500856e-05
8.42612086537139e-05
3.00933029318067e-05
7.22471707956784e-05
7.43035136314197e-05
7.24381055514357e-05
8.88999974906832e-05
2.94600472263019e-05
6.79124715763506e-05
6.70268562437883e-05
7.4979358563081e-05
3.07087238284681e-05
3.39337011209018e-05
1.07712006454884e-05
-1.41233829472149e-05
7.31411319220812e-05
1.31418483834748e-05
9.81053052537144e-05
5.26236309883784e-05
5.76216718510364e-05
5.62154040742869e-05
4.50475471547199e-05
9.81698672455078e-05
3.6718251525965e-05
5.73172724835747e-05
-6.82228542820761e-07
4.84313271742663e-05
5.46258163627097e-06
-3.45126607909594e-05
8.07211921659312e-05
6.56957058159427e-05
2.57993785116489e-06
0.000117134083837064
0.00014132307529462
7.48343664620348e-05
6.78239948408056e-05
2.44375920070669e-05
7.33479556618388e-05
1.32489290379167e-06
4.87677565045582e-05
8.19931655319028e-05
8.61002201658735e-05
8.32127255047667e-05
6.85770625154817e-05
5.52968860380496e-05
3.03600109156929e-05
5.39003428641542e-05
8.47572221386326e-05
2.7013740125337e-05
6.1101416082704e-05
1.16150226269208e-05
3.63290806612426e-05
6.63994424693555e-05
0.000102305344092325
2.07407751041685e-05
7.20243160328713e-05
1.25003515201341e-05
3.24169029168991e-05
7.94230136759143e-05
3.68320525561188e-05
0.000114063679566825
5.43929376670098e-05
6.9631763382436e-05
4.00409757892324e-05
2.5991801422183e-05
6.73143016476234e-05
-6.95913124061245e-06
3.49198047042164e-05
8.65823622250744e-05
6.19857289757423e-05
4.97877359264707e-05
0.000151512519530162
4.36752998188425e-05
4.73977173526854e-05
3.97635989325316e-05
1.41585987336475e-05
6.3699066501765e-05
1.91470105040359e-05
1.41247077075173e-05
9.35732885767807e-05
5.19504191319218e-05
4.66689294848452e-05
8.15998813543943e-05
6.26904206639493e-05
8.39857547452481e-05
9.53466274293051e-05
0.000111671730809547
4.95617954620853e-05
9.24042966198546e-05
3.59874362737434e-05
5.54523148957678e-05
8.94949657132e-05
8.44588848169041e-05
0.000109282411773179
0.000103399036688652
5.59440491963883e-05
6.66532150193558e-05
7.47847276515851e-05
6.3427097172836e-05
4.03436753989953e-05
8.67733937697419e-05
3.423612551404e-05
0.000106222931426978
5.86730986705742e-05
8.31139752226381e-05
-2.84655019298291e-05
-2.21437833212311e-06
2.88551202401316e-05
6.92912241845463e-06
3.31776927665208e-05
5.36740692077635e-05
5.55135803493949e-05
6.02387478647673e-05
1.62498819393314e-05
0.000112376526897916
3.0532883861954e-05
9.21897385386772e-05
6.23614324903165e-06
6.88364389585504e-05
3.05952051365999e-05
0.00010891759685487
5.98779300019368e-05
1.29416308069244e-05
1.49025400692804e-05
5.05756456004278e-05
7.35946338208234e-05
9.29827347483786e-05
9.27526525004574e-05
8.33898598590638e-05
4.27154278569357e-05
0.000101426457928443
4.76357896297468e-05
0.000136010797722324
-1.8338550398568e-05
7.45569784008688e-05
1.6447772723982e-05
2.71904608273591e-05
6.74356747085397e-05
0.000152879036401285
4.64090523083714e-05
4.83810636243183e-06
9.18954352319796e-05
6.69220000081373e-05
3.15967537020377e-05
8.62452935939996e-05
7.31760968438137e-05
9.59120282712919e-05
7.31562422754746e-05
1.90962264715564e-05
-4.05870111304665e-06
3.2767961428682e-05
2.3446437433108e-05
9.15901216614814e-05
4.05131778179794e-05
6.04486495117239e-05
2.77487610001286e-05
9.7092691501872e-05
-3.60779665097745e-06
8.03437886303317e-05
0.000109388040231656
4.80275477201876e-05
6.7026158480736e-05
5.16692371585647e-05
-4.04961850887376e-06
3.12873894064721e-05
8.58157789325805e-05
8.29913773613988e-05
1.30252517847252e-05
8.20991240377079e-05
5.76569909230499e-05
9.39026628394811e-05
8.95873362314778e-05
9.31027250349012e-05
-1.00983781827889e-05
2.91437595158364e-05
9.70223066183341e-05
0.000120334150955864
0.000110985009847165
5.13988108773559e-05
7.32119109264021e-05
7.28570714135178e-06
8.17222466848126e-05
5.08156207308718e-05
3.69677756611231e-05
6.24496519787167e-05
0.000106306078161313
6.55770417317746e-05
9.47651574503465e-05
5.86765750299488e-05
1.02081346245128e-05
5.50965079534528e-05
9.5451444284763e-05
4.4113948228722e-05
1.65973037503913e-05
2.65582136423351e-05
9.78832857904524e-05
8.03913814187727e-05
0.000101031012567367
3.42007672456228e-05
4.84582435630833e-05
5.57028286239832e-05
0.00010015958359164
-6.15003149129987e-06
4.35205240028414e-05
4.54619059800904e-05
0.000107176811285879
2.19427506641503e-05
4.01146024962189e-05
7.75802485740461e-05
7.88024597153871e-05
1.88996278826568e-05
-4.10674027958125e-05
9.94688808442782e-05
6.36972581822543e-05
7.78817335932919e-05
5.16672674437256e-05
5.5629556313395e-05
6.8032623804181e-05
2.23802618234989e-05
2.46020700595258e-05
1.20462333479018e-05
4.15292196080244e-05
0.000109453585545417
6.572900236435e-06
4.21946903029606e-05
3.97635535895195e-05
4.68767082727098e-05
3.05735896920565e-05
6.31204171533775e-05
9.30393629833901e-05
7.50228021411587e-05
6.43555120183409e-05
9.20554279650101e-05
7.21216286009482e-05
8.52114934717702e-05
3.53244927273988e-05
9.82798829454544e-05
8.08962609719636e-05
3.5256559231073e-05
9.14441182203456e-05
7.84615053005271e-05
3.66222774167406e-05
5.73217564105881e-05
9.0699053904821e-05
6.53442064345707e-05
6.58412307707681e-05
8.52605952290504e-05
3.06068638099591e-05
0.000126012491166856
4.77841100824298e-05
6.18885128514586e-05
0.000132125075052149
3.21197486895815e-05
6.44259366837252e-05
3.78770107903485e-05
6.95951051394618e-05
2.8717363878339e-05
9.02237524837011e-05
5.93154523873924e-05
4.7397749247814e-05
2.54402709035811e-05
-1.0648382095678e-06
9.32247572226024e-05
2.98846417601284e-05
0.000101297726618724
0.000113800868922011
0.00012015582802255
0.000114438752917523
0.000109821859760652
-4.54248741115646e-06
4.61561680640248e-05
9.01266747008288e-05
5.42996301593392e-05
6.87734137189244e-05
3.84811249354748e-05
5.05095717674674e-05
3.28165538583744e-05
1.3705237525571e-05
0.00012722076787707
8.70857124201083e-05
7.60804201683552e-05
7.66885031896682e-05
9.12898175497936e-05
6.46180399999892e-05
6.5675062413802e-05
6.3517882895757e-05
5.5596528444237e-05
5.44958650900957e-05
5.29885783965647e-05
5.21524018124685e-05
9.29303442737382e-05
0.000112943206465261
3.80564984144279e-05
5.12615665514568e-05
3.56427338295314e-05
0.000109173192131041
0.000105120616503254
9.15209880374355e-05
8.19609609677537e-05
7.38675657064029e-05
-1.5063847246588e-05
6.11137194117458e-05
0.0001252833421231
9.17725437869423e-05
3.86997265722238e-05
5.05188410372583e-05
6.20887527956684e-05
5.07490785142731e-05
5.61387035771372e-05
0.000112122770346381
6.48787638556112e-05
6.16523594514857e-05
2.21057119905924e-05
7.34288470641185e-05
1.61975402644059e-05
1.4139181024502e-05
6.84951882330038e-05
3.26334473782952e-05
5.07713205511315e-05
5.28055130352377e-05
3.66858815994092e-05
7.37234483294707e-05
4.0778738502843e-05
7.06544527461977e-05
5.18272002947286e-05
0.000108233258047866
9.96908845461981e-05
3.51071417166061e-05
4.55239925002474e-05
8.5530959060816e-05
4.19571080638188e-05
4.21774494849188e-05
6.07737492130958e-05
2.82702015545504e-05
2.99771666097017e-05
6.76148011903428e-05
2.9023534529971e-05
0.000113264431470739
0.000106466903514049
4.75867760800951e-05
5.80439562552931e-05
4.04367424467959e-05
2.56737235648572e-05
5.54397560423978e-05
2.97597545773641e-05
5.26549589765161e-05
3.34168611375153e-05
4.43628417575741e-05
4.10948132486979e-05
5.48940322115739e-05
0.0001013131458774
6.67430974061242e-06
-1.74129478243257e-05
8.71586316469958e-05
8.14934596432438e-06
4.90721185308339e-05
0.000101830465022402
4.77832913209629e-05
8.70623328245459e-05
4.34283112898109e-06
5.58226192230746e-05
1.69995537644714e-05
2.5471867703901e-05
7.64215995073069e-05
9.95933759139275e-05
6.57057444464244e-05
6.98556747106437e-05
2.98524843947856e-05
8.80100956803366e-05
7.39623411536478e-05
0.000113820487325431
6.89625427369486e-05
5.51440375679995e-05
9.18045346091441e-05
6.96355849112244e-05
4.21339592038095e-05
6.56989843276887e-05
6.96410369297329e-05
4.71665524147686e-06
3.93436580479254e-05
6.07047144268351e-05
2.94228897961632e-05
3.05020470429309e-05
4.0902662787658e-05
6.65490742446031e-05
2.95267186252023e-05
8.72110626961499e-05
5.68468468147178e-05
9.86681972856887e-05
6.93814713582067e-05
2.36456147016993e-05
6.15909117143482e-05
8.08930326484298e-05
-4.48481086857918e-06
8.14175452175777e-05
1.63707869953155e-05
4.57622430473827e-05
1.94084983138842e-05
0.000137145400110415
2.46268193254533e-05
4.05823361435438e-05
2.30215484274891e-05
1.69170491660827e-05
2.86241403457771e-05
7.18350765180712e-05
5.52155862695543e-05
3.48679052714213e-05
-5.10337997102952e-06
1.62841699991318e-05
0.000108456766877934
7.48055029254008e-05
1.51510316124926e-05
2.00061362830324e-05
7.54602628027505e-05
8.05493503670232e-05
5.23938223548197e-05
3.50048022512653e-05
2.8058587148804e-05
0.000130852968335987
0.000115355066898569
0.000111456468816171
4.8034511326074e-05
2.6142316414552e-05
6.52882048944526e-05
5.84678169337589e-05
3.2650698621658e-05
3.4492326986747e-05
3.5208540999181e-05
6.3527351527682e-05
4.19653383867913e-05
3.2244138604438e-05
1.09088417577581e-05
3.04736256372261e-05
9.84619625457307e-05
5.04110342850567e-05
5.85259999352874e-05
0.000111863413803363
6.40929153154488e-05
2.2847179966217e-06
8.88362201456815e-05
6.80437018148643e-05
4.20827606692045e-05
3.77088833035991e-05
7.14133304601943e-05
-3.36125574613093e-06
5.54192803242452e-05
6.50518416328049e-05
7.21150152599596e-05
3.81362222027977e-05
-1.96682135772851e-06
-1.45260454751729e-05
3.63245692419539e-05
3.01062294636232e-05
7.35223633715978e-05
0.000131088129066798
0.000133220715191381
4.48645863273228e-05
4.45018902474584e-05
6.50299146912403e-05
8.69167837960487e-05
4.58875426880431e-05
9.20159022407663e-05
6.15794497301411e-05
9.72489751348278e-05
9.57282204193908e-05
5.68707938179065e-05
5.31155120189727e-05
2.24667581736887e-05
9.67053730061819e-05
5.78243116047043e-05
8.72858474034415e-05
4.87393161054145e-05
6.18352753649344e-05
5.00542499362821e-05
6.38208346466761e-05
9.79769760419099e-05
6.42556157854486e-05
5.78308776401585e-05
5.75768366820907e-05
8.9620709085705e-05
6.25572965076134e-05
3.30046887778996e-05
4.44803668632221e-05
5.85382698445075e-05
5.6718167037895e-05
9.4184529379646e-05
9.1357320636576e-05
0.000129193875696367
6.58374582314072e-05
5.75759640318138e-05
7.0131166560854e-05
3.24438293095188e-05
7.41185604473767e-05
7.69859348096403e-05
-4.59701972103122e-06
7.95718519488023e-05
4.09031102539914e-05
7.88804671250832e-06
7.07101053955705e-05
9.0660151545423e-05
0.000102212280677639
7.98541666244259e-05
8.40049897144599e-05
5.4417784567832e-05
0.000137267083390925
-2.83987476973162e-06
3.76490960620841e-05
7.8202206892213e-05
8.80744609480937e-05
4.34808883228144e-05
2.50872486029826e-05
0.000125537643847137
6.73833488463332e-05
6.99739320118694e-05
0.000113614400493427
-2.50830608278853e-06
8.37138957150759e-05
7.72443150029944e-05
3.29320652169519e-05
0.000124106120439516
1.84038158829155e-07
3.16503871036602e-05
4.83195508651117e-05
5.40203577932508e-05
7.06979316751997e-05
3.95971192959451e-05
8.44662936586003e-05
2.82186961290298e-05
3.38258527384965e-05
5.92029152003909e-05
7.130121191078e-05
2.62683748243636e-05
5.56814802888025e-05
4.47479141613931e-05
3.31218818723791e-05
6.48094594233064e-05
4.81954096845821e-05
7.63149647608124e-05
3.94963288526186e-05
9.15560006573901e-05
3.51246627157374e-07
4.67479766880133e-05
5.56380094472301e-05
5.0783657152834e-05
3.98503132759441e-05
9.89561756651104e-05
0.000154815248905885
2.22216145836858e-05
5.9142732755687e-05
7.63361508833602e-05
7.48724404770305e-05
8.05662534859564e-05
1.65521432878434e-05
7.6086083284601e-05
7.07105311427138e-05
6.92700641349446e-05
2.65622054319359e-05
4.60629957496107e-06
4.4266504518267e-05
5.33653308320575e-05
4.54534701481625e-05
6.19968126767034e-05
6.33726666466403e-05
-1.16271902938908e-05
5.9150836092402e-05
4.06991241828594e-05
0.00010912920296981
6.54784368183163e-05
2.01527045782464e-05
-2.18275007470624e-06
2.51151932389976e-05
4.42323673821055e-05
4.02738626651184e-05
2.12185051195432e-05
0.000114896690226131
8.8411302741177e-05
6.03835754060459e-05
8.62569487904823e-05
5.75985255602277e-05
7.65716490487523e-05
3.48795574969488e-05
5.60110429973656e-05
9.8565926138549e-05
2.99082449509148e-05
6.96098508456467e-05
7.54632705251105e-05
3.25742700884041e-05
8.16343062992664e-05
-8.55782925114479e-06
0.000101587136452258
1.671026390612e-05
1.57519793320865e-05
0.000105335776303158
2.24204237952083e-05
7.99413937675023e-05
8.8148104163571e-05
5.03633488607094e-05
7.65226716120048e-05
8.05683960959061e-05
4.04980720966185e-05
4.52517602377543e-05
5.1028437397e-05
8.43662550034036e-05
0.000104264071234947
1.90221262530536e-05
1.55590425417495e-05
3.48239328478652e-05
4.85457542719659e-05
9.04446999491954e-05
9.43666526200971e-05
-1.55196249877645e-06
8.51782464250668e-05
0.000108002435445653
0.000104691086619581
5.2501972401736e-05
9.36954586496767e-05
1.86917853657241e-05
8.82299502482331e-05
1.20988253282603e-05
8.62947760561586e-05
7.64283623225896e-05
6.28148220464932e-05
9.51078908367561e-05
9.34872535015039e-07
3.36783430018391e-05
4.23551890732414e-05
6.40391715001006e-05
2.48429357687588e-05
3.76152552396232e-05
7.07991671856599e-05
7.87153362814717e-05
4.53875551302979e-05
3.92732410634372e-05
9.17261298492344e-05
2.29989033012025e-05
1.38172199968424e-05
0.000113359493673173
6.70533805186057e-05
8.05534373380206e-05
0.000103385192542689
6.47601026853518e-05
4.72938583195628e-05
3.25705102652637e-05
-5.91287389466362e-06
4.46319078086364e-05
3.68312570281043e-05
2.47206572291446e-05
8.20388438097167e-05
0.000107785584133199
7.4639984510861e-05
8.17227274837526e-05
6.661380861656e-07
1.21632600482024e-06
1.67678542785802e-05
8.9562991724877e-05
0.000102662667342527
4.16576453625025e-05
8.51548968151021e-05
8.62538053583647e-05
9.76199556639134e-05
1.71801258684308e-05
2.36103454074066e-06
3.87879687124569e-05
4.5187474303597e-05
0.000113424178716894
9.08465341426465e-05
6.86588484307493e-05
6.82015161471395e-05
8.5936961003889e-05
6.71299216865984e-05
6.46363892368229e-05
5.677544679378e-05
1.956012973857e-05
6.88957385628201e-05
4.08428113037454e-05
4.59603564581454e-05
-6.41889934916357e-06
4.94981702020951e-05
2.38562430025103e-05
6.77180012504147e-05
4.12331790194056e-05
6.54865001530597e-05
1.17980758061288e-05
9.65846735182145e-05
2.92167733258199e-05
7.51474043309362e-05
2.39712676360112e-05
8.54376717817775e-05
3.85550409814696e-05
6.50267171427072e-05
7.05545817441001e-05
7.69880500290717e-05
3.98665627873997e-05
5.17454728386894e-05
7.25978672132283e-05
4.57122083795911e-05
2.36283369837728e-05
3.29327814248384e-05
5.93849408794047e-05
1.75309628367491e-05
9.04302588784639e-05
4.47374440962672e-05
3.72537423763191e-05
5.33191261958977e-05
5.91981135860823e-05
1.35750090704794e-05
3.28658728766531e-05
9.30279787962333e-05
7.53902809971648e-05
5.84999133341794e-05
0.000105437169713902
3.47268009413195e-05
0.000123287105766235
2.70068730225153e-05
5.28206733735611e-05
3.84313173704057e-05
7.45005978603345e-05
7.28234121118732e-05
1.77723538805802e-05
0.000143911379513328
6.86203861983653e-05
3.49610550406297e-05
6.30766082370556e-05
0.000125174479154981
1.92404798333277e-05
5.5853442960746e-05
5.88695819330267e-05
7.51250936377604e-05
7.9318423158192e-05
1.93174526683226e-05
2.43911473986083e-05
3.70984413080476e-05
0.000107659303862867
7.07408811252617e-05
3.89783481996417e-05
2.89259221907742e-05
5.98583690872753e-05
0.000100921283102202
4.03720417098363e-05
-1.7747965436825e-06
4.42963895534756e-05
0.000112656655737129
6.01925429457376e-05
9.797853858278e-05
4.77468660167723e-05
8.76602312984538e-05
5.57755272615857e-05
-1.03130626436579e-06
7.67015329415784e-05
5.63590971108676e-05
0.000148029956292195
7.90018931115934e-05
1.84726650624324e-05
3.6770118675628e-05
1.54696673326462e-05
0.000124464679220665
6.9357234814649e-05
4.62118403216323e-05
1.72695681715182e-05
7.07891813813576e-05
2.71450773514093e-05
3.68331407937835e-05
6.60208444592271e-05
9.95391032825464e-05
1.75496627786602e-05
0.000108139896295057
6.85384619889774e-05
6.81408941474336e-05
5.77965416900174e-05
6.5426436971647e-05
7.23002249970154e-05
2.98995843616165e-05
8.82241939019896e-05
0.000101720244095955
6.61311542256005e-05
8.22739728456972e-05
8.59852692573576e-05
1.8158407610958e-05
3.15008792004725e-05
3.0033396850885e-05
8.3905932478062e-05
5.3796981690181e-05
2.15441443456035e-05
6.74748180985436e-05
2.31334602669032e-05
3.15857723898943e-05
-8.07181691798755e-06
9.51724610147554e-05
7.91445826226633e-05
7.60960777899022e-05
8.61757486125066e-05
7.84169128694786e-05
7.75498438855614e-05
8.74801644792672e-05
4.8810542935515e-05
7.02746074861185e-05
2.80662862769478e-05
7.11088905120785e-05
5.88176242460657e-05
6.16520580856362e-05
1.86161448978391e-05
3.55172289027712e-05
0.000108541290039134
8.72319043590953e-05
6.18639071144769e-05
8.43472464774989e-05
8.16037618389211e-05
4.33454387259551e-05
4.51709929893558e-05
4.77384374664984e-05
0.000114197452595929
2.4700426617763e-05
7.6855622211039e-05
6.88246010038088e-05
6.94003953955839e-05
6.31856987670796e-05
5.3242969407442e-05
0.000107682557201526
3.4100558679014e-05
4.1809860969024e-05
5.02465395637873e-05
0.000117832440600802
6.64874735098642e-05
3.95296341728739e-05
6.38182452592418e-05
7.31227549502322e-05
7.9679620334095e-05
-1.26003588531208e-05
8.94146988446847e-05
6.92975627401981e-05
2.75413426624521e-05
2.54646661849267e-05
5.75669174180041e-05
2.87606281577455e-06
3.49014390161381e-05
1.68294229720725e-05
6.38078818182323e-05
0.000103723819313527
0.000111772999991047
8.17452270346956e-05
9.31679007052975e-05
8.37802526797741e-05
4.01779116541081e-05
5.7851526267894e-05
4.73679164114376e-05
5.55751351057043e-06
1.04818138761184e-05
-4.04244038042726e-06
7.80496398143005e-05
5.96452334604572e-05
3.46644245153003e-05
0.000108010745523237
-7.70934507144744e-06
1.20602390394368e-05
8.84371064003483e-05
0.000141794618452023
0.000123464421594299
5.03222141871794e-05
6.0160814829342e-05
1.26438652966964e-05
2.08651275932906e-05
8.77642024330887e-05
2.97738338728947e-05
0.000108969403320788
5.34229082487962e-05
5.5807424495667e-05
5.29664444554565e-05
8.77741057322171e-05
3.50901172046805e-05
0.000108909100457396
2.29129812141901e-05
6.3411059869034e-05
7.04903382603995e-05
5.06010692696355e-05
7.50823960915793e-05
7.68162186832242e-05
9.10243725496943e-05
4.52771589777202e-05
0.000102058444899445
4.89814158503009e-05
1.02385415366031e-05
2.5293249269174e-05
3.05599257096313e-05
5.91065103910296e-05
2.68272880857488e-05
0.000100500006725816
3.58073970778908e-05
5.63422227377776e-05
4.16812423674953e-05
-1.68690153347988e-05
3.47236054405554e-05
5.14696834784364e-05
2.39477219373696e-05
8.07923376192467e-05
3.08037455053096e-05
8.91338137812367e-05
7.0118455538907e-05
2.09566894277743e-05
4.2734851361367e-05
9.21762379651571e-05
7.20510728019684e-05
4.41571365752722e-05
7.4213346929456e-05
4.38651712855243e-07
7.00804264066568e-05
4.51719453849163e-05
4.97448903316395e-05
0.000101576103367601
0.000118236382256453
0.000108377225486232
8.91413461623978e-05
9.74873948049787e-05
8.34826321150173e-05
4.12241909223746e-05
3.12752731555503e-05
-5.06036316271996e-07
1.75463342041797e-05
2.77672823502345e-05
5.03764270771629e-05
1.3530713826814e-05
1.86090874467076e-05
3.99612124908809e-05
2.10249643929144e-05
-4.94292817382401e-07
4.99985018213966e-05
4.06802267551447e-05
6.84358903020812e-06
1.66113252474774e-05
9.62666800398519e-05
0.000110276231077802
9.94182782389785e-05
9.59332141994073e-05
4.88570798429301e-05
5.11568997225196e-05
3.61459484148702e-05
4.2944636462158e-05
9.93740869553473e-05
2.24507283303153e-05
3.22367766939748e-05
9.13900283380165e-05
2.00797422429043e-05
3.78332023788982e-05
1.80784203619733e-05
0.00012305136856059
8.01697905678155e-05
0.000101778830174353
3.2550285415982e-05
8.17053684933132e-05
0.000133475508510063
5.51802491817814e-05
2.82353099666381e-05
8.34389398357572e-05
0.00010371029933672
3.81677818821235e-06
8.12348777829148e-05
9.94965781861853e-05
7.04368676819739e-06
6.5077241848159e-05
2.56351217902671e-05
-2.14898447851159e-05
7.65834422476995e-05
1.81209778319252e-05
5.06327125642115e-05
3.75995442460944e-05
1.4921395669472e-05
7.86389558932438e-05
6.13279324038756e-05
1.01225632608542e-05
6.29272369608346e-05
4.78485973473204e-05
5.97030867658027e-05
8.62585299345789e-05
1.98351434814263e-05
7.4982182776962e-05
0.000118769736913555
7.4560631729449e-05
9.18965449066111e-05
1.83722133110507e-05
6.11973905330217e-05
2.72426192017051e-05
7.2775258407526e-05
0.000116988673632465
8.3942109483323e-05
9.50065845820974e-05
6.46468853336865e-07
8.43412969371764e-05
8.4287280266532e-05
1.28749120971914e-05
2.88099860888811e-05
9.61947325917593e-05
8.98831703437476e-05
7.36775033298139e-05
6.26368363128762e-05
5.80688256693626e-05
4.01941564559029e-05
3.14108303325842e-05
-1.13337829600222e-05
8.64668392086488e-05
5.93185543250402e-05
5.6749605224488e-05
3.15659023524495e-05
-1.66429815518783e-05
7.00676892966358e-05
1.27239557279623e-05
3.56346766004759e-05
6.72690809053966e-05
3.00452250453903e-05
9.19884092453867e-05
3.21061685974245e-05
8.45118601848907e-05
8.62937220431417e-05
3.70503814006699e-05
4.92895943483505e-05
4.65806273816914e-05
3.18311698230032e-05
6.23710652525407e-05
4.48893500537421e-05
6.43699416818639e-05
8.43760495271405e-05
3.4588171402398e-05
0.000102274158360853
1.65476886244194e-05
8.01259640003245e-05
9.36233085985654e-05
3.55935093251837e-05
7.66743977569093e-05
4.69186543395068e-05
9.52971943765514e-06
0.000108742252765099
6.18665660404996e-05
-8.11793589774054e-06
4.46346490749848e-05
-2.70766067406517e-05
3.54352598082069e-05
2.98517464830545e-05
4.67592026449481e-05
-1.1877998942867e-05
6.02400524206832e-05
4.7410876893994e-05
6.08285422841049e-05
6.18561016782323e-05
0.000100799481585493
0.00010634846785836
4.72282481727654e-05
7.37089591483759e-05
3.1867471159915e-05
3.09855452622599e-05
5.34992811538336e-05
0.000127647653093749
7.89719747775226e-05
7.28697122959429e-05
6.42364145411912e-05
3.50339712544776e-05
2.83314470314091e-05
4.43191592814756e-05
5.28342614807373e-05
5.91239673258592e-05
0.00010708209833418
5.5986600412001e-05
8.85979949063053e-05
0.0001010075607733
5.5893015846668e-05
0.00011669696617127
3.83812930400384e-05
8.11927066884808e-05
3.00277325777237e-05
5.1504186066614e-05
6.0232249004263e-05
5.77124108969091e-05
5.93348035318126e-05
0.000116259700212991
5.07702329532151e-05
3.4191767424527e-05
8.60935607595259e-05
5.07797047856035e-05
9.04624299098142e-05
7.07099695375019e-05
7.33713702994201e-05
6.0709567708414e-05
0.000133162109206418
0.000103352671928997
5.61443763545401e-05
6.3912080297764e-05
2.9898652153257e-05
3.29732173416115e-05
8.71901537846198e-05
4.13529543841239e-05
5.19782841118694e-05
3.29436870064795e-05
7.26278855617019e-05
0.000102595972549117
0.000174207096139278
7.31842559953541e-05
2.0267256136264e-05
4.41751980906779e-05
8.04298499604606e-05
4.2178619504826e-05
9.64310388610446e-05
9.59273143289564e-05
0.000142387119611896
9.70632030740316e-05
6.81987462202042e-05
5.51715499923864e-05
4.3106964838289e-05
-1.08300557885007e-06
1.28706493181208e-05
0.000102200536368695
3.28529626513961e-05
5.91419191598353e-05
7.26174070555779e-05
8.10887885568925e-05
8.91229306770708e-05
6.80828631257288e-05
6.53204173306696e-05
9.78439207095399e-05
7.1617218998587e-05
4.95363899160173e-05
7.59951961887963e-05
-1.92660488354807e-05
9.3948666656848e-05
7.10688699532528e-05
7.51610820867333e-05
6.12164195870244e-05
9.50020563427373e-05
7.407410760458e-05
-1.44371646182115e-05
6.12949097812373e-05
7.47725004313679e-05
6.62629801051846e-05
5.54878490345988e-05
1.29956144405948e-05
5.17399681853739e-05
8.28873897585222e-05
1.63407860502219e-05
4.04882572347481e-05
9.73476133957152e-05
0.000105582562090036
8.22832976297362e-05
5.67114253031665e-05
7.3288903631877e-05
7.22034472321452e-05
0.000111223811517291
3.43888277855967e-05
7.11573153104259e-05
1.87865502049426e-05
6.27281079257617e-05
0.000103788274139546
7.54507865890415e-05
5.55344109915945e-05
0.000155598873292247
8.69540592946817e-05
-8.33549118345937e-06
1.45318009236013e-05
4.15394777595066e-05
8.87758811015371e-05
4.03617630248456e-05
1.47332575387078e-05
6.91935556635717e-05
4.84223172211185e-05
4.23993510415248e-05
1.3835927864538e-05
4.61283625249219e-05
4.00662263386442e-05
4.43247890517412e-05
6.69849431824908e-05
6.5971762726434e-05
2.78203032351544e-05
4.40951596750202e-05
8.35599326775277e-05
6.52440625607305e-05
-1.04090953126188e-05
0.000112463629688659
6.47060103277897e-05
8.53729624875773e-05
5.85616519278518e-05
1.13859767061297e-05
4.73529801386252e-05
8.66327964628991e-05
5.55672349187477e-06
6.21468183864389e-05
9.73405374202133e-05
7.68843496306124e-05
0.000116654760890182
9.61526015522113e-05
2.84577211861494e-05
0.000133307995015936
0.000118626064680392
6.31705817379909e-05
5.87467233163596e-05
1.85741565922047e-05
9.27287788556444e-05
7.74724820167069e-05
9.62880850601206e-05
9.91175748121486e-05
1.49480086554204e-05
0.000103234749648094
8.75387897316874e-05
0.000115866351389997
0.000117864991126802
3.16215855832223e-05
9.13987563927663e-05
4.0392734614507e-05
1.95547735428386e-05
-3.66429767699585e-06
7.17577453356283e-05
5.56409317854321e-05
2.13112736498978e-05
1.99306661534685e-06
9.82114379969802e-05
6.2874505477802e-05
-2.93663768747291e-06
5.82641341723014e-05
4.96675602513121e-05
7.91786483241659e-05
5.64070377736325e-05
5.86223579439013e-05
7.26520093075283e-05
3.86896580831458e-05
6.05387035100105e-05
8.04995375978662e-05
6.67305841652114e-05
3.46653499722705e-05
9.73080123016067e-05
6.58744491231577e-05
0.00010212544830609
5.40349268195037e-05
2.19812750407087e-05
3.47123713043211e-05
0.0001084816730759
6.62777782119075e-05
5.86125315972341e-05
0.000119178981898054
0.00012137752221359
0.000109010396888998
0.000115068737456985
9.23890675226185e-05
0.000103375079398007
7.01672892260247e-05
8.59598756805469e-05
0.000114838676007049
