# Supplementary material for: Research on computational propagation and identification of mine microseismic signals based on deep learning
Source: PLoS One. 2025 Oct 22;20(10):e0334641. doi: 10.1371/journal.pone.0334641 (PMC12543183; doi:10.1371/journal.pone.0334641)
Supplement: S5 Data — (ZIP) [file pone.0334641.s005.zip › 000100800001505.xlsx_0.txt_24.txt.txt]

0.000105289977109133
6.90989149407543e-05
6.03723733879205e-05
4.69040683646282e-05
0.000121730921665799
2.80142202765858e-05
6.38537108946238e-06
4.6611005402311e-05
5.27803510264553e-05
9.47400120119393e-05
7.28864877185446e-05
2.21061083722515e-05
9.0000686252132e-05
2.05566190581719e-05
1.38187839326504e-05
4.16058129130573e-05
2.71332197985405e-05
5.83109761733739e-05
-2.84599297410498e-06
6.14473393684271e-05
5.88690559040872e-05
8.15984354604824e-05
4.77887541457793e-05
9.66606128478403e-05
-2.86249963888765e-06
4.11295642576456e-05
6.75156811596066e-05
5.69373304685738e-05
1.5063253708717e-05
2.42219280563698e-05
5.35382179580449e-05
7.24809394472681e-05
3.74300921879139e-05
-1.03871380279753e-05
4.33329528246091e-05
0.000176938174631605
7.24536614985863e-05
5.3200630982524e-05
6.23194744158553e-05
0.000111563894922227
0.000146630144457144
3.58312705664511e-05
9.00533618579382e-05
9.47029571344283e-05
4.90072752662381e-05
7.25650097145282e-05
1.75059846252959e-05
7.06637333425266e-05
6.33470013151365e-05
4.07577562400539e-05
5.64102218954268e-05
5.95193194948874e-05
8.72233448047278e-05
9.79390673916517e-05
0.000104052994164207
7.75383116094676e-05
4.58493720969386e-05
3.77064518093019e-05
6.11678210890071e-05
7.59190045472064e-05
-1.65813917100082e-05
5.49946382934973e-05
2.45843504726617e-05
0.000112964443086429
8.23019882644129e-05
3.79231495144321e-05
2.83149183479977e-05
3.75389963509876e-05
9.95061687485447e-05
6.19857980004759e-05
9.06289971914674e-05
8.1048384838356e-05
5.20119305342551e-05
7.11368334128924e-05
1.49413888036124e-05
1.26429384276531e-05
5.81921390118342e-05
1.10780434757154e-05
6.40196584438904e-05
5.64268178608197e-05
4.38494858817028e-05
0.000193065156154925
8.21247465249184e-06
-8.23272443180016e-06
7.92870365719955e-05
0.000114457309863507
0.000119076163607764
9.2022347851388e-05
7.9779255055198e-05
-1.69028731101509e-06
5.33920875639494e-05
5.64953816226597e-05
7.50419607595448e-05
-7.53755885422126e-06
5.25864241622455e-05
9.77389761598434e-05
0.000117529614177314
0.000154639259387555
3.12440217549417e-06
9.24034861311964e-05
0.000103976998207174
0.00010091125404758
6.45990500484786e-05
9.75951870970217e-05
3.65540904343148e-05
1.63929618404276e-05
9.6062171978815e-05
0.000103696697168466
1.54688895360773e-05
3.88496126893515e-05
7.40151814842763e-05
0.000107219535800442
8.99321323964707e-05
8.30513685157136e-05
-7.95044744399709e-06
0.000106427705944778
0.000101952652832035
5.22426098158357e-05
5.41853454264464e-05
7.40561800314962e-05
5.16441099074155e-05
4.84689549122177e-05
6.58952132770486e-05
2.84155991952917e-05
8.01795351096433e-05
8.89782986946e-05
5.85352734473414e-05
0.000113223274685362
8.40011457260251e-05
6.40984887098782e-05
0.000104953957188144
4.79576027013226e-05
2.87595126356196e-05
8.03202014390557e-05
6.9233943611305e-05
7.93041070971754e-05
8.82672089081601e-05
2.57080979401949e-05
5.06559116263637e-05
2.6691331964045e-05
6.71773659720436e-05
6.63308212556372e-05
0.000113456274960236
4.89073651155429e-05
6.5206610602935e-05
7.41192678727586e-05
4.16842845842913e-05
9.40787237355524e-05
7.90663622136811e-05
-2.31697263299338e-05
7.18722561811704e-05
8.44180054247704e-05
5.70214887667612e-05
5.91814805968885e-05
9.66761492260559e-05
5.82059748535269e-05
1.7902969404117e-05
8.71494085834027e-05
4.41973544059448e-05
7.78068649617917e-05
3.22585488418311e-05
0.000121433720294636
3.13239641764929e-05
5.35586020328341e-05
4.33650873890888e-05
6.6698381898985e-05
6.95054479791603e-05
0.000124076070873414
9.92612220809994e-05
0.000136270675817113
2.70498222210982e-05
0.000135300810268754
0.000111871060932652
2.68254739509229e-05
7.14911812194055e-05
7.76496334548545e-05
4.79160531126569e-05
4.0705709106276e-05
5.77705234407328e-05
4.80747197840862e-05
3.03795564704283e-05
4.1448111215707e-05
-1.07263786864392e-05
7.05527862300727e-05
4.27117690865745e-05
5.4611280329101e-05
3.35904140384453e-05
0.000122695484328772
3.9139668202758e-05
9.08711456941384e-05
3.4797759127993e-05
3.22743929333905e-05
0.00010057379690773
8.52196842455527e-05
0.000133624427148095
8.80411251892382e-06
5.31345709091785e-05
3.9922937205932e-05
4.85612429916184e-05
5.19244488950919e-05
4.43828781445117e-05
2.22036673324355e-05
-4.03583618682952e-06
0.000101638566591463
6.01592991958878e-05
1.63977507689808e-05
3.78727541364337e-05
5.14192882796817e-05
9.3060198682305e-05
4.98037904526777e-05
8.83717972832918e-05
8.23115907029658e-06
6.02032215870247e-05
9.28270995760778e-05
7.7021720592537e-05
3.95272432805207e-05
6.00278962685521e-05
6.18629100528901e-05
4.93916612813797e-05
0.000119230553736182
1.29635993096407e-05
0.000115001203252668
8.73140820358097e-05
2.9891617521717e-05
1.24307801937019e-05
3.98260279483154e-06
4.46241921539715e-05
3.07783262918308e-05
9.12563573603024e-05
0.000126713685816924
8.40209934299971e-05
6.84472025993503e-05
7.52197094863023e-05
3.10167425459866e-05
5.52942392443544e-05
5.9210698867758e-05
4.31834175011094e-05
2.5303463874444e-05
8.54386312407842e-05
6.44565799454026e-05
3.06735812639395e-05
6.60754869641183e-05
8.85088822178957e-05
8.6691921525961e-05
3.80454779827957e-05
8.06779700133328e-05
5.165327009836e-05
8.25736312790893e-05
9.60559535904735e-05
8.79275927879729e-05
2.39058813428349e-05
3.13443221101907e-05
1.6128362966251e-05
6.29313128371821e-05
6.99370966248889e-05
9.73216282818434e-05
4.48011101954042e-05
8.17366519225645e-05
9.26863033593854e-05
6.88349013174174e-05
7.34040078793167e-05
7.15199340270114e-05
5.7920152701347e-05
4.41384580512335e-05
9.42243430517968e-05
6.3309903507169e-05
7.32822640669909e-05
7.90137834628824e-05
5.40025104438893e-05
0.000112206887703021
0.000142990760047982
4.80853101569037e-06
8.58124845674247e-05
8.8833319535246e-05
8.14677118618133e-05
9.0900361794364e-05
7.58236136066283e-05
0.000100161387899921
5.90382642553434e-05
4.4101976076776e-05
3.14961773365152e-05
9.16722406183452e-05
9.98656531894071e-05
8.79531379661364e-05
6.07116967080132e-05
8.48654352525683e-05
6.02251300305143e-05
3.2021917445507e-05
3.52011119133026e-05
2.19697994179786e-05
8.66884241206707e-05
7.81958560483096e-05
-1.31958200838662e-05
7.41089039521662e-05
0.000100508708808307
6.61691576377358e-05
3.20794879593786e-05
-1.21533012979615e-05
4.21251753914998e-06
5.91203233363345e-05
-5.06824317229736e-06
4.32765054432804e-05
7.31858739024327e-05
1.83136914661058e-05
4.97563119405961e-05
9.0102694647432e-05
0.000108627713101202
5.30190514149188e-05
4.69060941295307e-05
5.0093568883743e-05
8.70593531543707e-05
9.09587393722258e-05
9.34905555113105e-05
5.71633671561189e-06
0.000115582254029106
2.97143580642612e-05
6.76851082766946e-05
0.000102638979236315
3.87185511687762e-05
5.66312418998041e-05
7.37841775081827e-05
8.7596137268912e-05
4.41951110057558e-05
9.14426320689449e-05
1.06210871312939e-05
2.31325399523855e-05
6.93433934334235e-05
3.72665347369187e-05
5.23956614894023e-05
5.86149951220909e-05
4.56346927676006e-05
1.15763240997553e-05
5.45371431021289e-05
8.33224205661497e-05
2.2113353614864e-05
8.07100524704466e-05
3.82306965350995e-05
0.000104408371702671
-2.65610683351845e-06
1.72227488120413e-05
0.000108979623448546
0.000111169753041924
-3.24046533743908e-06
0.00011853719903802
6.85029659724061e-05
5.49424347165869e-05
0.000100850984736401
7.3461631382292e-05
6.41354900990536e-05
4.34923644843064e-05
4.63778209667965e-05
8.23049038835644e-05
7.35580772453987e-05
8.47371087486001e-05
7.26020655517775e-05
1.5293005141274e-05
1.80490550903701e-05
3.55065592999348e-05
7.16884991076489e-05
6.29238201925501e-05
5.53620494442108e-05
0.00012462785047861
4.58998235558057e-05
2.17754375410156e-05
3.36678205964056e-05
0.000100066535838836
0.000133025273574601
5.50140925783559e-05
4.96014516952544e-05
0.000100934362832963
5.5866645468466e-05
7.0948328712954e-05
1.75375479244304e-05
3.94350932642006e-05
7.10388983538596e-05
8.33860979914982e-05
2.92881456447032e-05
3.40877721557989e-05
6.35645988769917e-05
8.99901339312082e-05
7.20260943122667e-05
5.96358631073184e-05
4.38219096630579e-05
7.44939734003228e-05
4.00501083133432e-05
3.61038374093319e-05
6.75526686981762e-05
9.07599328075466e-05
4.15419725559728e-05
0.000123220299126857
6.26782623591638e-05
0.000124962764412474
2.8308003563097e-05
0.000118294825590014
8.24415871516608e-05
9.67450379970795e-06
2.96812559242816e-05
1.18390247371206e-05
-2.5254580920124e-06
5.82369635323237e-05
0.00011454306671397
6.38869845630088e-05
2.89662595563118e-05
5.75122058068733e-05
0.000108275356318946
3.35932120330955e-05
0.000111344328125743
1.8551303479501e-05
0.000124086649111259
1.88140469080127e-05
5.41829996451195e-05
6.99364254856235e-05
0.000112522792353201
2.55491873664507e-05
8.29683134267485e-05
6.83303149021985e-05
0.000103393165201826
-6.14106506515411e-06
9.34302180047098e-05
0.000101042983930594
2.68358026380507e-05
0.000116086349598915
9.57103455224323e-05
6.24946836929503e-05
8.55960121607735e-05
4.39548915269973e-05
9.88113579412897e-05
7.18394117884749e-05
6.74680206352348e-05
8.63921977210314e-05
4.19663477396675e-05
3.08441633898085e-05
6.60542798561969e-05
4.74183619996961e-05
8.96858042730344e-05
7.69522282255765e-05
4.46495976280393e-05
7.23340881730221e-05
8.36454982658324e-05
7.83922992573654e-05
9.54847693770763e-05
4.11546537181391e-05
8.6486301639395e-05
3.25133441443656e-05
4.15597326670203e-05
1.80969720751734e-05
8.66911694458139e-05
8.22979717767369e-05
0.000172398808353372
-3.9823647789819e-06
1.80562477900134e-05
3.04193002897167e-05
6.05492256782453e-05
7.76528988295058e-05
2.42786277294935e-05
0.000131720101114856
0.000112602752047675
8.47273495055544e-05
0.000116487220468823
0.000129818762616482
7.6690198085227e-05
6.32953452975588e-05
3.38039194211943e-05
4.86709559783432e-05
-9.31033975202189e-06
0.000108387027847916
9.73472825897581e-06
6.78027141640581e-05
0.000109477633501785
8.34727860317836e-05
2.66142794444127e-05
9.44090826955565e-05
1.98471981630623e-05
6.98368402819361e-05
-9.96317877494298e-06
3.06425762349478e-05
-7.40331098095226e-06
9.57745582562294e-05
8.10947651814681e-05
6.49151239085081e-05
-5.87833652853546e-06
7.09221915452639e-05
7.07167273717303e-05
3.72205301274399e-05
8.23453939194832e-05
5.96976262232014e-05
6.88325021645156e-05
5.4043576098184e-05
2.42882251397733e-05
5.87330652324421e-05
-8.15002842570334e-07
5.18820274112933e-05
2.15408730400216e-05
3.03482027443381e-05
2.75879467662951e-05
8.71120268367123e-05
3.91335277947418e-05
5.64515699480529e-05
4.19102140636977e-05
1.23689000435799e-05
6.79416803902251e-05
9.30911498360335e-05
4.12296140937062e-05
7.63614664480249e-05
0.000106857644849049
7.19504442849946e-05
4.98708315417546e-05
5.58563952085097e-05
0.000105468222748852
9.37383249141816e-05
0.000102438478391042
7.50411860256532e-05
4.71706896536661e-05
3.51834857556018e-05
2.92177357496842e-05
4.6871353553765e-05
0.00010357895792712
2.27177876026692e-05
0.000109132122964773
4.67633638560666e-05
6.41120306534328e-05
2.67206240266032e-05
4.7091515901499e-05
0.000114924957142451
2.82629574034636e-05
6.53808685868282e-05
2.22100935923122e-05
8.00764437152336e-05
-2.72246381950161e-06
8.14844555552665e-05
5.91726578959541e-05
2.31139280973511e-05
7.89910313848095e-05
3.24125548416501e-05
8.74350762859956e-06
-1.45247578814894e-05
5.02927542170758e-05
2.47644383375338e-05
3.73634074091291e-05
7.46853403254037e-05
4.54460278893059e-05
3.18493145680186e-05
5.50713523639709e-05
2.59659001930712e-05
1.0375800777269e-05
0.000162340944278188
7.68264930124491e-05
0.000104170162354316
7.38164091946236e-05
6.21286663186506e-05
1.80988249596427e-05
5.94008378981147e-05
9.88926372728362e-05
6.55453698341386e-05
6.88545424873381e-05
4.27264570854565e-05
7.32590813047835e-05
6.88493723968863e-05
7.62568124288528e-05
0.000122591972160714
5.61276733778993e-05
0.000101381760487712
2.08935357415764e-05
6.13946922068999e-05
8.51506796901865e-05
9.94350853157651e-05
4.82920772691037e-05
6.37826889029883e-05
5.24741526650609e-05
4.05439187696374e-05
1.9031054074716e-05
6.45597804606895e-05
9.96951192154533e-05
2.82003009702194e-05
1.90423099546924e-05
8.75212581819776e-05
7.10768224707495e-05
5.50881982540758e-05
9.77638253924769e-05
3.61114305554491e-05
8.67817842844388e-05
7.90542080388592e-05
3.58356898491002e-05
4.2634228406036e-05
6.59935464768383e-05
4.58017358593161e-05
7.53668800475918e-05
9.24800138857595e-05
7.12248972686959e-05
2.09378949662723e-05
6.75840619106913e-05
3.81285969665662e-05
6.45261725646814e-05
7.82718072600522e-05
7.80878162060577e-05
0.000102561840765693
6.88193842893874e-05
5.16885202822855e-05
8.18464002884235e-05
7.39391827066628e-05
-2.74046166153225e-05
6.10058577169285e-05
8.32347824063531e-05
3.40966581625116e-05
9.72505574501297e-05
8.60026486853103e-05
8.24010577813589e-05
5.89735133763321e-05
8.68836014892535e-05
5.42017117107441e-05
6.40605114894859e-05
4.33731661352285e-05
8.79944417485942e-05
3.01100417629683e-05
6.25469477542572e-05
9.88569538709882e-05
4.74055411062486e-05
0.000109147897286227
8.23398635994752e-06
6.60463857837921e-05
9.65768510516268e-05
8.43169909101931e-05
4.56547691983934e-05
2.17979644608631e-05
5.27868348041859e-05
7.55436449973669e-05
5.59125749656794e-05
4.94541764476776e-05
6.72640240661026e-05
9.95476985642031e-05
3.44757167044423e-05
7.06487081560808e-05
5.93826570585466e-05
3.63875577491533e-05
5.30659969209543e-05
6.72955924572451e-05
2.02334870933265e-05
3.70933932129455e-05
7.96048471955389e-05
2.73569372370234e-05
4.42207330515553e-05
1.85694483581093e-05
8.07490537262965e-05
6.3198814403895e-05
8.59698763663609e-05
4.73521617252217e-05
7.68897295215038e-05
1.09368166329722e-05
4.87778354548444e-05
0.000109433443442971
6.90336193063233e-05
0.000109926892935022
9.00079381976185e-05
4.37072298503356e-05
0.000119533436852807
4.17450268191835e-05
0.000123338821399115
6.00582910578389e-05
0.000107841055118355
4.76336274488437e-05
7.73736144355725e-06
1.06861034079037e-05
4.76295692739167e-05
7.43150117488346e-05
0.000112660970903004
1.93733179005376e-05
5.30798808696064e-05
5.29773724072752e-05
7.0741538589235e-05
8.28316955113585e-05
7.63468140666703e-05
5.58953987045433e-05
9.12486030013704e-05
-1.02340604050321e-05
8.53915268769552e-05
0.000114457163101734
0.000100202818914803
-1.11357322274736e-05
3.99416814740281e-06
8.3351008666149e-05
3.55965508705046e-05
0.000105333156492982
1.49368453860147e-05
6.4444164732756e-05
3.62811604935525e-05
5.23875833263823e-05
1.59020029757298e-06
0.000125192261484026
3.90483121590697e-05
4.8051840097808e-05
5.11532761255065e-05
-3.38286726208692e-05
6.04766354243292e-05
2.68910973804073e-05
0.000100013379823541
-2.59243482004938e-06
2.96701684050502e-05
6.97468015114057e-05
6.75870844455635e-05
5.10390914270896e-05
0.000142232976618401
0.000166081876478385
8.5939607643262e-05
4.78943254206422e-05
9.65069518283041e-05
8.97578961189455e-06
7.48878342838965e-05
6.96467534236593e-05
2.34584417120952e-05
6.42618084941009e-05
6.81976293518264e-05
8.35591169410288e-05
4.9481562402271e-05
6.12910208736628e-05
2.29066659819565e-06
6.78350355121313e-05
0.000116247615138658
9.19679457833004e-05
0.000115988561631253
3.20046765360893e-05
1.5572684126495e-05
2.23004457951786e-05
5.37527050971509e-05
7.19073367752213e-05
8.13771633382082e-05
8.34963438455794e-05
0.000121198319610506
7.74945195724491e-05
6.74959824726618e-05
6.08051479605254e-05
9.52465556703986e-05
7.69179863070879e-05
6.38921955802147e-05
4.29505178017718e-05
7.66903691649638e-05
0.000111312159382758
5.92256562658491e-05
9.97140379180189e-05
7.01618839065961e-05
0.000108253821241573
3.70943178699695e-05
0.000101839106599185
1.95538426627782e-05
7.53569293468789e-05
9.46478691201344e-05
5.52296708774081e-05
9.61810318074734e-05
0.000112707810197322
7.89492022981875e-05
6.92692170949918e-05
6.17298065460198e-05
5.11409169093407e-06
8.66826891370145e-05
5.42299991458846e-05
-4.11028095070542e-06
-8.6338163642336e-06
5.69283363518457e-05
6.56623343229766e-05
0.000134072466643175
1.45249142436405e-05
1.59602660557337e-05
5.58584307870716e-05
4.78635511268669e-05
6.04544514688166e-05
0.000104586507285324
5.33947551080791e-05
2.3607896599296e-05
0.000115990372802278
6.79211937618334e-05
2.68078356530498e-05
7.9204992596675e-05
4.58897991588884e-05
5.01547262229005e-05
9.55774510476707e-05
3.29658201684655e-05
9.14847737541813e-05
6.23777162439164e-05
4.35226978633049e-05
3.32131918024495e-05
6.78864147717749e-05
5.44630867546258e-05
2.6683156289819e-05
9.27698670450302e-05
5.80833568777135e-05
9.46897655129772e-05
5.19373565410875e-05
5.89870417493416e-05
2.17191530532759e-05
4.82352479362817e-05
1.98640652218289e-05
3.49492598205412e-06
0.000103339137342021
7.85042760108373e-05
5.36198377763708e-05
7.65167959372328e-05
6.14286931629615e-05
0.000108668098805956
0.000122280887801963
0.000108685404761636
2.98622157000073e-05
0.000111563996658391
4.74232182368847e-05
7.26931843549522e-05
7.81999879176774e-05
6.2587874776114e-05
2.83749010299337e-05
0.000134548643634426
9.88536224945517e-05
0.000155207895766893
8.11602124173722e-05
5.68269345485501e-05
8.42521296718442e-05
7.31159610344822e-05
3.8099451489837e-05
5.67854455682209e-05
0.00010777983347941
5.39582738413027e-05
8.65756706159431e-05
4.9783180905103e-05
7.85309702099853e-05
0.000102116155941999
4.94459872595916e-05
7.0007285196807e-05
2.33878774532672e-05
0.000101117572463896
7.01176097291802e-05
1.78192057723195e-05
5.54784239053545e-06
6.57543617821604e-05
0.000144792675130708
4.49737873298378e-05
6.28163761501518e-05
1.77566652181716e-05
7.19392501322753e-05
0.000106734075291639
2.80278353674161e-05
9.90400289586655e-05
-4.59980568980729e-05
0.000116495638689438
7.0295067587559e-05
0.000102417896823364
8.96576703841123e-05
9.62626946903678e-05
7.9213457689597e-05
4.45360132696364e-05
4.42113301188831e-05
1.53810764067937e-05
7.36374045411595e-05
6.97273001650109e-05
8.94713474708744e-05
5.09031705508802e-05
7.63511336689989e-05
4.51416558660705e-05
6.79082842614258e-05
0.00013934813770392
1.13994728685743e-05
7.1572324944409e-05
7.10896208696949e-05
4.51964424542544e-06
4.38323089388974e-05
8.44501806686703e-05
7.27427769246288e-05
5.78364300344584e-05
6.86431040779648e-05
7.68464460217325e-05
0.00012505349294742
8.40917873475254e-05
2.3598143534967e-05
6.50055602861586e-05
8.98086314351331e-05
-4.08482704668659e-06
6.8489373297659e-05
3.67054747518899e-05
0.000103292067436761
1.15432646878243e-05
0.000114772073095064
2.18964928540637e-05
3.26979653314041e-05
3.23707794023426e-05
7.56028918738951e-05
9.31416220459511e-05
3.51958240578954e-05
5.35665692645688e-05
4.01429184628228e-05
4.91332928833069e-05
4.60715674576602e-05
5.38695834951197e-05
3.10377574692828e-05
8.31738327250251e-05
0.000113525814101795
7.0946369330447e-05
4.96462562630438e-05
-4.33749401755303e-06
0.000113944140142244
6.81950229241096e-05
7.08459565044902e-05
7.812927211857e-05
3.04073307431472e-05
8.3646247688629e-05
9.62941142414339e-05
0.000115034272498831
0.000133175284990146
-5.57962821553647e-06
6.5979432615571e-05
4.72475664561772e-05
6.39835125519206e-05
0.000104179016613013
8.0741188816038e-05
9.50550958871776e-05
6.95837034030185e-05
7.79421328065604e-05
8.21265220473581e-05
-1.52006731435702e-07
7.86201187215261e-06
7.34546095024941e-05
2.43143966797542e-05
3.86189243896385e-05
4.763451975512e-05
0.000129785334238457
6.21959215835999e-05
1.79512957738363e-05
5.32398883496658e-05
4.01184585155588e-05
3.27095619985506e-05
4.48473651917026e-05
9.58857744592883e-05
-1.34570640607867e-05
1.62093581708695e-05
2.00016949997782e-05
7.080286790398e-05
-1.18604736291221e-05
6.34037484209564e-05
5.2002986980608e-05
0.000132330332770876
2.90502294496584e-05
5.4257027182654e-05
4.53006284070293e-05
4.81073595830714e-05
8.74483098684936e-05
7.76329838093657e-05
0.000105608029757291
2.63694603410997e-05
0.00011402470889223
5.53876820943883e-05
1.96689907574715e-05
4.91392030532225e-05
1.89791113248654e-05
7.99507622521153e-05
4.83940427452192e-05
6.84215469087163e-05
8.3842700865706e-05
9.26844843892295e-05
4.56024880588026e-05
6.28755289075893e-05
5.58662378695815e-07
3.02557465440226e-05
0.000100906377562852
8.03997228698645e-05
3.92960675072559e-05
7.07190887949117e-05
1.14550430700725e-05
6.71809150865998e-05
9.80297282678874e-05
2.61951114886635e-05
8.32588571355294e-05
7.72885093059617e-05
8.66980342343183e-06
3.13295529276546e-05
3.84578569515419e-05
6.88589652507618e-05
2.72233433146593e-05
5.34957202238279e-05
8.99013707660222e-05
9.54966273284985e-05
9.05245164826155e-05
4.06533090590624e-05
0.000127375372680744
5.70201368862435e-05
9.80590341438868e-05
4.38378929434321e-05
1.69343352174282e-05
4.02787359073571e-05
6.93292431385905e-05
0.000122994002616956
6.11198598887604e-05
4.52899875678208e-05
9.60235396955742e-05
0.000102693002711587
4.49304721446497e-05
9.56433872123009e-05
3.88042639591773e-05
8.1848973891356e-05
2.12073390974704e-05
9.06660164270053e-05
0.000118325939819528
9.820459395832e-05
6.89170998343189e-06
6.99555552102658e-05
0.000104460524484773
2.07858764635256e-05
9.26658385401267e-05
7.3417375503944e-05
5.15850808392253e-05
0.000121954355148762
6.68778814623711e-05
0.000165443957418203
0.000101066340114574
0.000142010866226855
0.00011242969692788
6.37960938213936e-05
9.95246525835815e-05
0.000108528086551081
0.000149265409938279
0.000117337092404189
5.72625840487043e-05
9.87396895631242e-05
0.000111334544726225
4.81976740583786e-05
3.01448746921721e-05
5.92178279182327e-05
6.2038798177772e-05
5.63940815375887e-05
5.12422000681816e-05
-1.38448741713824e-05
8.76644310984166e-06
3.34423504080837e-05
7.59476848544605e-05
6.59884231281105e-05
2.42782884115761e-05
-5.37361419334501e-06
2.14677534606541e-05
5.51843672337477e-05
5.89122338901901e-05
5.73595878654781e-05
6.99638978538555e-05
0.000108496688098862
6.41189874657464e-05
7.90561753153164e-05
0.00010948015490858
9.61472415405995e-05
8.63142779095647e-05
5.12353054715743e-05
8.09227154400103e-05
5.44291764191434e-05
7.19652862050269e-05
6.81838998403197e-05
8.49416927865266e-06
5.32413489164688e-05
2.67966198622656e-05
8.51575658112186e-05
2.08959109096202e-05
3.97589281721232e-05
8.64964820157034e-05
8.55606181130212e-05
7.26757896340154e-05
1.90713782453112e-05
7.86609387603003e-05
2.44024743793932e-05
3.04842227267496e-05
7.92792598670669e-05
6.29096155949858e-05
8.67192529062827e-05
4.80028372667776e-05
9.27101623481993e-05
6.31552514771203e-05
2.61257329796182e-05
7.91207351027735e-05
6.12981554747983e-05
8.09392233582922e-06
5.63286301810387e-05
3.88317632460493e-05
3.81629255668949e-05
5.32434076421877e-05
5.734597096731e-05
1.10676506675369e-05
5.17963593749372e-05
7.11555835107862e-05
3.11461916876268e-05
0.000104365435739602
6.91032893383744e-05
2.87463030463339e-05
4.7129156831843e-05
2.98715323286403e-05
8.86395583046884e-05
0.00010663871551273
0.000121675142356717
6.6883008965595e-05
0.000135236973899176
4.63985651627145e-05
6.73241858389412e-05
0.000136643621065501
9.6554867686585e-05
6.35459090573101e-05
7.05260360244268e-05
1.64075503070059e-05
7.46576035798149e-05
3.94312915165256e-05
8.0320715430752e-05
3.84091919118432e-05
5.15488501553798e-05
9.14502240059679e-05
3.61907512548336e-05
3.11966702563135e-05
5.0712542240656e-05
5.45511737924127e-05
8.33848753181036e-05
8.43210046050922e-05
5.37761160954866e-05
1.47349767024203e-05
4.71696810933418e-05
4.74691596605629e-05
6.59085718335809e-05
8.54703550961689e-05
-5.41145318758621e-06
0.000128132013041954
4.04908191905168e-05
6.93559265695776e-05
2.19896193361103e-05
4.36705777339282e-05
3.84629810117322e-05
4.46992133402188e-05
6.23522550506155e-05
-2.59654223853441e-07
3.31018153954859e-05
7.5140509058879e-05
0.000143694100720435
3.90179941215149e-05
8.27413908120579e-05
2.45574001083064e-05
7.72113002251396e-05
3.67084964960707e-05
9.39493611910722e-05
8.2848399588012e-05
4.38307595922278e-05
7.01216646480165e-05
7.39280439808153e-05
6.94669385156222e-05
0.000112219424881277
8.62693371187938e-05
7.82948864454189e-05
0.000105108505872939
0.000121789189437036
8.6264899094048e-05
0.00012527108016492
9.05234018916212e-05
7.84936390447798e-05
-4.61197422146969e-05
6.78797064208834e-05
6.92403663940972e-05
2.66118471925368e-05
1.71585920768578e-05
3.81740864240211e-05
-5.73535615385238e-06
9.26940781115088e-05
6.09114007403326e-05
8.95915381740045e-05
5.92400984521837e-05
5.20474984903175e-05
5.29857315827032e-05
6.03241219729883e-05
8.48107102827992e-05
4.73194627102139e-05
8.61493067672567e-05
2.53151740152694e-05
0.000104395386589231
4.59289776037911e-05
6.65836318404911e-05
6.46496979869976e-05
6.13504220702909e-05
6.15686398502375e-05
4.66504732398559e-05
3.86483396981565e-06
2.13221516503174e-05
7.84695350654797e-05
4.28307080850198e-05
0.000100510085123255
-5.21051495177509e-06
8.77625736257274e-05
-1.73665082093803e-05
2.72599148043267e-05
7.80814014950754e-05
0.000108830150587203
9.10829081693175e-05
6.68975427214199e-05
5.30688388653188e-05
8.5606324797239e-05
8.20550269240167e-05
7.08749771337897e-05
2.06662430941786e-05
6.78672407679144e-05
0.000106252897532248
3.35483003054463e-05
3.0158818589354e-05
0.000101098865044874
8.90934375311503e-06
2.39136721737966e-05
6.07460545459469e-05
6.27716035178786e-05
7.81074171539105e-05
5.25515253010734e-05
0.000104507094211558
6.49572499783866e-05
0.000112629463749265
4.00662801979259e-05
9.00370804697966e-05
5.25900196357972e-05
6.35647528484232e-05
2.07989682584342e-05
4.09472085708944e-05
7.77345517880097e-05
6.14174190165462e-05
5.70837839738409e-05
6.38543566730364e-05
4.99365713241652e-05
8.31700317786699e-05
3.58906210535918e-05
0.000115387910856089
7.71091705669078e-05
7.72589983585486e-05
6.20393056241224e-05
9.68376898154158e-05
7.03196348500009e-05
5.58949122926608e-05
9.7661853250325e-05
5.15041777729915e-05
0.000135703058323034
5.00023508648326e-05
6.94186567471647e-05
5.52346537482431e-05
8.00085659033691e-05
9.69807643006058e-05
5.13921009473679e-05
7.19096547397543e-05
6.33540804622266e-05
6.80536460178017e-05
9.33886946054499e-05
5.29421221598173e-05
0.00010373181558473
6.12931639493804e-05
6.55192794091432e-05
0.000111481831223528
6.16065355924572e-05
7.59300092429328e-05
7.69626573118665e-05
6.11823979523925e-05
2.50052407653568e-05
1.12210684331921e-05
0.000106485377133898
2.99163628202014e-05
6.56093693059955e-05
0.000129131013145308
9.53181539274401e-05
-3.64555959416392e-05
9.18138817962008e-05
7.87719971451907e-05
-1.00444559761014e-05
8.99341524931698e-05
0.000115922476672264
3.65696233170657e-05
3.28680501218537e-05
2.82749736951316e-05
6.20908600917434e-05
7.06607366209109e-05
2.64483272821154e-05
4.85974707304325e-05
0.000100094491595668
8.48190124197715e-05
3.2200341469757e-05
6.97802870763078e-05
6.26739765976504e-05
7.13884105626265e-05
7.12124472129837e-05
9.67314347554524e-05
3.04380455041308e-05
0.000119750053244799
9.76294149057326e-05
-2.99923722480424e-06
6.41170825293859e-05
6.79571448321398e-05
5.4944665913492e-05
7.19521220215894e-05
7.66028638974051e-05
4.49895669129866e-05
8.00070861683461e-05
6.88132411617746e-05
6.24738374554985e-05
7.60895924596057e-05
3.49528699324683e-05
4.88594180198066e-05
3.4978031113292e-05
0.000104949723353297
5.71522749522279e-05
7.26405851181752e-05
7.93456941441223e-05
7.79721123338763e-06
5.96007123602891e-05
9.09936661933178e-05
5.35125050368289e-05
0.000100007585165361
0.000119856801316328
3.31370441968558e-05
1.27273956187703e-05
5.28509931930184e-05
6.14565430418214e-05
6.07570111956253e-05
4.48779626437702e-05
4.25507734558001e-05
6.02999905845903e-05
1.99122195677407e-05
6.11356159588405e-05
7.20520719458875e-05
1.18356995621472e-05
6.45022898934916e-05
4.20127958045799e-05
8.00437973830004e-05
6.71807393761741e-05
1.09031914764495e-05
5.88256572804402e-05
1.98022732705483e-06
5.68045979094273e-05
0.000113233917181125
4.09814971260679e-05
8.88336791389462e-05
1.07609891861124e-05
9.34166313330011e-05
0.000142784599051222
7.70281840126104e-05
3.60689523192038e-05
9.75631210016538e-06
9.42589940882194e-05
5.37295764878722e-05
8.73904957073326e-05
8.41799177946647e-05
9.91395555831521e-05
3.13828024296448e-06
4.81042751222339e-05
5.23826262900179e-05
2.65257511848951e-05
5.45461845566062e-05
7.77582256367628e-05
6.01252958261121e-05
9.64981836014917e-05
0.000102207456221393
7.25470783442469e-05
-5.71296275459623e-06
4.50911096035116e-05
6.73974534294346e-05
9.96718726817191e-05
8.45417715570688e-05
5.282011410161e-05
7.6653218608489e-05
2.53547155223288e-05
4.477243459618e-05
6.88499371176969e-05
8.08873538580364e-05
1.07057398886566e-05
4.40712631519073e-05
1.07862170313797e-05
2.39021867914122e-05
5.98046003376908e-05
5.14007538616885e-05
9.14227999972813e-05
4.64950149547398e-05
7.23701958744201e-05
6.57004761376142e-05
4.04647517809727e-05
0.000127513966684462
-4.16677814891138e-06
5.72954834957711e-05
3.79193743699999e-05
0.000126112859125457
5.31390138224732e-05
8.17653233433377e-05
8.04129132945849e-05
5.04598113389144e-05
6.23234611400105e-05
9.00909708328332e-05
3.19461751767545e-05
6.98080181823781e-05
4.55705804204272e-05
8.5834486363262e-05
1.61770745955548e-05
6.20778581026538e-05
1.79588104592143e-05
8.58212735889064e-05
0.000112760973909983
7.63837450321185e-05
-1.72963004798137e-06
3.8565905786707e-05
0.000116155828559539
0.000107523921900874
6.08175602600608e-05
4.35368274867299e-05
8.59418662500218e-05
9.62740909557151e-05
6.06551700945746e-05
4.94721586297132e-05
6.10244394541235e-05
2.76043942125377e-05
9.76305046620538e-05
5.18574313331677e-05
6.03989506148649e-05
2.67026285791785e-05
7.09280540606954e-05
0.000110959830162238
1.82469999245933e-05
3.88109439510751e-05
6.35225683111988e-05
4.16243613703561e-05
0.000109839456178597
7.18539010956062e-05
4.18423180855696e-05
2.30453701936335e-05
2.10308864929128e-05
6.46456164862592e-05
0.00010222956011831
8.98193916723151e-05
9.10572914704261e-05
0.000144839447231487
7.06714183379754e-05
0.000103188652910306
4.59945101390267e-05
6.69474122766264e-06
4.15379809135853e-05
5.40752689200873e-05
3.81775556416042e-05
0.000112822261924666
0.000102640888836193
1.20936863997016e-05
-7.27973954237594e-07
9.9893055124755e-05
2.08565733616576e-05
-4.57398698136574e-05
4.52724022579211e-05
0.000104328080949603
4.84920344940158e-05
5.30947077729194e-05
3.81253582225271e-05
6.93576739046661e-05
6.11940165025599e-05
4.18197955009337e-05
7.99118763163303e-05
-1.61992928667483e-05
2.76812284745724e-05
6.77041256854613e-05
5.23185122606364e-05
3.11021249445295e-05
3.96149992823402e-05
7.85551131512866e-05
2.28247391328645e-05
8.18223270180524e-05
0.000119792608706406
5.7564277523164e-05
2.80117483817179e-05
2.3523943370911e-05
7.51464093179716e-05
5.84321731509523e-06
0.000100190920848753
9.58746704321111e-05
6.25855606876564e-05
7.64134967670124e-05
5.36765560422037e-05
1.04741516247165e-05
9.41171946259181e-05
5.53368835872143e-06
9.79505170766162e-05
0.000100290613440981
6.73596984988337e-05
6.23755224011463e-05
6.50688485621439e-05
1.60284872241279e-06
6.97724178864212e-05
-3.14584082967038e-05
0.00010738513357114
2.47769335171086e-05
0.000157439475782863
0.000119575428109095
0.000140325136729701
0.000143888611981247
6.89676771564132e-05
4.29607821911866e-05
0.000130809055139385
4.37907818009857e-05
2.98656840427986e-05
8.43427640145479e-05
5.90239851490987e-05
3.23991543580973e-05
5.73734258961621e-05
7.03526536212214e-05
3.8856540735964e-05
8.61747326091728e-05
8.73464999083247e-05
1.94078407730052e-05
0.000118180868452635
1.28166493819145e-05
6.00238917296695e-05
7.48481153067162e-05
-2.37207003581218e-05
6.19946781747116e-05
-1.8054412040594e-06
0.000130683750384895
3.9693527691392e-05
7.45515910647563e-05
0.000101707780035029
3.03353139450579e-05
-9.37694458476104e-06
2.35666759113425e-05
8.58073182165465e-05
3.77224213764599e-05
9.1236872799629e-05
0.000121818047304486
7.52562800068202e-05
4.60666664829141e-05
6.87726036264126e-05
-1.11302842756743e-05
3.85511771862441e-05
6.80987678166985e-05
7.89420330470314e-05
0.000112993109040723
6.05623264264886e-05
2.5273267112352e-05
5.776937517709e-05
-3.31085313868378e-05
3.68109576581014e-05
4.80570631696145e-05
0.000139493317195307
6.1379367046046e-05
5.63538819294711e-05
5.34495697726551e-05
6.20227534940872e-05
7.07071569785001e-05
7.73698589349014e-05
5.66059822723364e-05
1.29004884860621e-05
0.000143736148150532
3.11922883865662e-05
2.86268267828131e-05
2.38836027040453e-05
5.11505181699482e-05
7.46428809007883e-05
-1.94251658938117e-06
8.07909948555686e-05
4.66375164644673e-05
-1.33070686740216e-05
3.21764226978682e-05
4.33629583377002e-05
1.19995894498196e-05
0.000106543993868423
-1.38169512834683e-05
9.2615838777419e-05
-8.22377804789965e-06
6.42081533264193e-05
0.000114956802911225
9.47568223220307e-05
5.01885124523409e-05
1.44048868392224e-05
3.62119533609211e-05
4.26051799479365e-05
3.30779647740437e-05
0.000127782162476585
0.000143235514252527
7.80394872479934e-05
0.000169194365749724
2.96735265858406e-05
8.20232922042186e-05
2.59340990969892e-05
0.000102641678361098
8.69690067095938e-05
3.0194387775503e-05
8.91625575003134e-05
-1.66695896809431e-05
8.68452056362029e-05
5.12613493114939e-05
9.60038129682711e-05
9.88703711611918e-05
4.98166448366458e-06
4.57573228428842e-05
6.37600766743837e-05
3.31806966667767e-05
6.36252513839497e-05
0.000100263945883493
3.2094080785275e-06
4.79649672937407e-05
-1.54917859169543e-05
5.03076350989576e-05
-3.23170790302656e-06
6.34928779981537e-05
0.000129833297060893
5.70126820715606e-05
3.1444921974147e-05
4.72561872378238e-05
1.2229057402292e-06
0.000126613662406632
6.25437974571667e-05
7.33177595553027e-05
3.04613376893428e-07
2.73061810642783e-05
5.64487288463159e-05
3.23486610161899e-05
1.98570898400725e-05
7.33423999835365e-06
3.85085606588832e-05
7.66471404279864e-05
3.33758941277444e-05
0.000145087551224647
3.01806212938084e-05
3.92660573874181e-05
1.93934791307968e-05
1.46709749103518e-05
7.02015519482108e-05
7.58978777821655e-05
4.93900868494878e-05
5.52686956157889e-05
6.11634660202988e-05
7.11861554082856e-05
1.57711751205251e-05
2.15930020223475e-05
6.64946120003999e-05
-1.0134252656875e-05
9.26417141335658e-05
-9.34028548654838e-06
-1.41789107908562e-05
7.21181547560426e-05
6.40209116967478e-05
7.85424151401937e-05
2.41030309051299e-05
4.06862448922174e-05
-8.43724947376471e-06
6.88591509576489e-05
4.74029409794089e-05
8.80976897001055e-05
8.89356505466468e-05
6.35248966169086e-05
2.60737053146197e-05
1.09722950549385e-05
4.34969839895591e-05
6.87674072292762e-06
3.09573425530855e-05
1.97097447851262e-05
4.17785846509971e-05
0.00013701230679505
9.62533774046528e-05
3.32571678385185e-05
8.59985873387325e-05
4.72026517141184e-05
0.000113153185828726
6.2680996812492e-05
0.000120281409950071
0.000110521239280806
6.27389524572786e-05
6.70082342057346e-05
7.73156556416106e-05
-5.3335620133864e-06
-1.93633593561413e-05
2.34586106705027e-05
5.98917005878187e-05
9.98333385675144e-05
4.74879826436066e-05
2.60955090895475e-06
5.17286805822132e-05
6.2292139079858e-05
5.92599665421377e-05
2.79039930118265e-05
6.63203296770707e-05
4.16256993508331e-05
3.61787585175043e-05
6.50219796605451e-05
0.00010371992435151
0.000109676584169586
4.79661027967596e-05
6.99060171556759e-05
0.00010297851986351
0.000115588725643859
8.52786605238861e-06
2.39694950519191e-05
1.78002195653056e-05
0.000125802724400461
5.68389142782673e-05
7.66561396216624e-05
6.30803089414077e-05
3.40147022007432e-06
9.58852116029869e-05
6.11691477730607e-05
7.72812095916837e-05
9.59381382359546e-05
0.000113443400356254
7.28598643842918e-05
3.02394326361767e-05
0.000119220086135741
8.86031448346819e-05
0.000100068031768386
-5.48405247775718e-06
3.01647230186791e-05
2.91008612038174e-05
0.00010677939662248
5.27593588873951e-05
-7.95880969634293e-06
4.43202633441244e-05
7.01368292512628e-05
0.000132510958636491
9.34944723606958e-06
8.04179809735491e-05
-3.68608758297092e-05
1.92084951457255e-05
-8.33130932960026e-06
3.07752092939682e-05
3.31590805897402e-05
9.46704516988503e-05
2.32238912059125e-05
8.01081776732672e-05
3.84446148113103e-05
2.70889934888855e-05
4.62698900702728e-05
4.23046460829714e-05
2.46819420643333e-05
8.17164076101738e-05
0.000104093021993661
6.39903729258468e-05
4.04904644324321e-05
2.70963972682657e-05
5.38129917417056e-05
0.000123236361174665
3.5730847606634e-05
0.000123357860450063
6.33062367461243e-05
5.00506078297376e-05
6.6673161283999e-05
7.34039754606817e-05
9.48500029526415e-05
0.000109651428355963
4.64702357965943e-05
-1.18722208907491e-05
5.71498775539389e-05
0.000114019112976758
6.57642969475701e-05
0.000106667546354506
8.54624016294232e-06
2.15626497062644e-05
9.20011955873349e-05
0.000119964289968297
4.30076588292074e-05
9.90550008299163e-05
5.58012292133106e-05
1.79260292400184e-05
4.49581355193847e-05
5.43751810288214e-05
4.56895303306205e-05
0.000106402349681306
6.28462219167325e-05
2.37255574886552e-05
3.94590024248432e-05
4.44986294007513e-05
5.79850834390243e-05
2.72778647749224e-05
2.62144478922816e-05
6.52734678872584e-05
5.38344581172418e-06
5.98276078229933e-05
1.75331602010617e-05
-4.14362811736836e-05
7.54159752918365e-05
3.89351975482087e-05
8.06183289710327e-05
0.000158719052639898
0.000107689395597429
8.8170175888265e-05
6.67239733954653e-05
0.00010469034270309
8.60652996246021e-05
4.1729480445175e-05
6.40503983089583e-05
3.4594126106284e-05
6.47897587863086e-05
0.000141438152205281
5.96772872628856e-05
9.18829830628282e-05
6.84515390854335e-05
0.000143445426630337
9.3101230973298e-05
9.42453399210269e-05
0.000102329339564527
8.14503400666858e-05
1.90918265413446e-05
3.74356965945403e-05
5.35934292590926e-05
2.29150010502785e-05
0.000113739748379907
5.5958296384901e-05
8.55673237679816e-05
9.38964924756935e-05
9.83680016264383e-05
5.36129613963052e-05
7.85774141380508e-05
5.57302753697649e-05
0.000122322277642159
1.81708750999163e-05
0.000112584658432983
0.000102690846624447
0.000120774727217665
5.22328134336497e-05
8.28310310796195e-05
9.49673597863719e-05
8.58990055009373e-05
2.41456493211093e-05
0.000131016462623736
-5.14403837121746e-06
-7.19359890361745e-07
0.000125756422709281
8.05236609722955e-05
1.89363568802659e-05
7.16798367955617e-05
5.4588505353014e-05
7.40152652197192e-05
5.03676728677924e-05
3.42194075291627e-05
5.02242273333386e-05
4.70964900697088e-05
2.06387296797244e-05
8.10510633859864e-05
-2.69467593660345e-05
8.09575638099299e-05
0.000125444851810259
5.8059480532514e-05
6.08143001548272e-05
8.03389605394151e-05
7.78529825240596e-05
1.14447460016506e-05
9.56624784264065e-05
6.51875319455573e-05
4.71972891678674e-05
2.69840883882546e-05
0.000109406237312122
8.5378883516195e-05
9.3909955901755e-06
7.51756363612655e-05
5.81317109276886e-05
4.48940380288095e-05
3.79246448558842e-05
8.8632099270779e-05
3.46361356441293e-05
-1.10860806501479e-05
6.11112806784293e-05
9.93408107712655e-05
2.29578219569273e-05
9.62244328547022e-05
0.00011574883977502
1.26752633288272e-05
0.000108039460052792
6.85047819495793e-05
4.31118460826372e-05
9.0584850389226e-05
7.20924747425732e-05
7.84445257636057e-05
3.33016675585156e-05
8.26440520296776e-05
3.93202695603711e-05
9.26593088677029e-05
7.7514145701671e-05
6.62426552345788e-05
0.000107383104154203
6.32489726719269e-05
6.1573254672943e-05
3.20248326860208e-05
1.08373494583606e-06
1.34573739149138e-05
6.04232269582755e-05
8.18576187329099e-05
9.75668349120216e-05
4.70930885650926e-05
0.000120963473243465
7.02208265303356e-05
8.70264577537695e-05
9.27212871214437e-05
8.93360476045254e-05
0.000105748763535577
1.72490840875252e-05
4.44718979642985e-05
4.99072081936189e-05
6.50791528737684e-05
5.2517826033583e-05
2.12241398984049e-05
8.16834578318821e-05
6.39682727008922e-05
1.64889790149635e-05
6.85139604126696e-05
3.45647373494257e-05
4.70622728334438e-05
1.8570563842689e-05
0.000126484540454734
2.12794291229493e-05
7.38683364579279e-05
5.24062154761444e-05
7.86561140072708e-05
7.30344453519821e-05
5.52441869559728e-05
4.1946204569852e-05
-4.29567159507046e-06
0.00010329650832806
5.92873148799154e-05
3.56992233429753e-05
9.57013536740711e-05
5.56481310122781e-05
3.13019573079375e-05
5.395129373043e-05
8.84510826041774e-05
1.80727498052546e-05
1.74810425150768e-05
1.296834628596e-05
8.3758874887933e-05
0.000135608023613609
7.14682575131914e-05
5.84965658536599e-05
4.91367869375111e-05
2.0181899476526e-05
8.33182002611813e-05
1.98095614951053e-05
3.51606804909878e-05
8.06956091131481e-05
3.87724250848415e-05
4.5181570891426e-05
6.65880000325018e-05
6.25661428689608e-05
5.27163503266541e-05
5.77411620918504e-05
3.74067143009504e-05
2.49430303353431e-05
3.78034708982535e-05
3.32455731294334e-05
5.55663779140966e-05
7.97903693482331e-05
0.000112956288706315
8.60945156240998e-05
5.24981310609203e-05
6.05480601342546e-05
9.09983173979896e-05
7.81175415576733e-05
9.61595905648224e-05
8.8518967880332e-05
9.32368237960017e-05
9.9227192934455e-05
9.12322691456994e-05
6.99071493544986e-05
6.84365091464271e-05
8.25731652289101e-05
0.000164686687702717
7.69339719112302e-05
0.000112622888817947
7.88039819685734e-06
-4.25401793000506e-07
0.000111767830406401
0.00011537294433252
4.32166233186929e-05
0.000106710369575697
4.54424020488264e-05
8.76608629130961e-05
9.19633700770442e-05
0.000101525983226871
9.12611600746873e-05
3.73823147036104e-05
3.67574528899006e-06
9.43957831477736e-06
3.57658992666255e-05
6.71059161029931e-05
3.89932150271489e-05
4.84991489871822e-05
2.45794782503045e-05
8.78194781422613e-05
2.10782698198747e-05
2.87405103594516e-05
9.90669603409577e-05
4.31485594750694e-05
3.99548333415046e-05
5.70466333937691e-05
9.7026956713302e-05
7.69746243887435e-05
6.0776640019497e-05
-5.71340960485416e-06
7.4998315080705e-05
8.5979936320387e-05
5.20517092789501e-05
-4.30568939349085e-06
6.83951622937253e-05
8.90466543219746e-05
-2.10649296047697e-05
0.000138592646517322
9.58415472810477e-05
5.49794913355273e-05
7.30246399896317e-05
5.49314869265522e-05
8.87558692933543e-05
3.79225903953544e-05
6.11755876392168e-05
6.47529807432328e-05
8.97165201035679e-05
1.76851786049114e-05
6.84137453706169e-05
5.10305461197374e-05
1.27112506110272e-05
8.7619596160106e-05
7.43768644332273e-05
4.50429406394692e-05
6.78242530812839e-05
7.7155292182642e-05
3.54994729329849e-05
2.18095628625021e-05
7.52450717186777e-05
1.62522074746716e-05
7.36628364894013e-05
8.90555872698701e-05
2.48325733111149e-05
7.25708204786356e-05
4.0396850670166e-05
8.71828623599031e-05
3.84443948865262e-05
5.2783946580021e-05
5.72092155081436e-05
3.03133629343994e-05
1.61634388627568e-05
-1.1718097860703e-05
7.59130546456189e-05
5.65231475333336e-05
5.64317514177869e-05
5.82932888747199e-05
6.58433980041754e-05
7.42084170267864e-05
2.4374868879787e-05
6.3416648473197e-05
5.62836636577766e-05
4.56409345001635e-05
7.53722804242127e-05
0.000125581517250979
0.000104049708539007
7.62071353008455e-05
6.82369973146294e-05
1.80070406969875e-05
2.42713760004726e-05
5.2366559494821e-05
3.99407883612045e-05
8.19274978760908e-05
0.000102063056736576
1.70883462246827e-06
0.000110141735019815
7.38567401857519e-05
3.88066152893492e-05
8.89730550149588e-05
4.15259995648768e-05
-8.75688738222369e-06
4.06326452146282e-05
1.11864900065496e-05
6.90389298710371e-05
7.32646657829787e-05
2.55803939700029e-05
7.9153698041272e-05
7.73595132809277e-05
6.24353270958744e-05
6.66311420891487e-05
4.00022033417776e-05
6.94749870409671e-05
5.28510747372506e-05
8.33532513216688e-05
3.56318908751106e-05
3.80116753996871e-05
8.1614009173227e-05
1.68096674323517e-05
5.10938207921334e-05
3.59821252484746e-05
1.59036644454331e-05
5.07468598789933e-05
9.27797843882599e-05
4.51324427619431e-05
0.000109310220497821
1.12397155315859e-05
0.000107105660243873
0.000106817692824549
5.0971995098783e-05
1.63940177945274e-05
8.1588218373241e-05
6.73343920057119e-05
7.18932896492979e-05
7.2105156730628e-05
7.62350920805705e-05
4.6477925937934e-05
4.94029704584216e-05
5.05037986663823e-05
0.000173021748678341
1.20592393683085e-05
9.89667592752156e-06
2.05888401838566e-05
0.00010078380311427
8.7423487170721e-05
6.39076911806524e-05
8.56512296506037e-05
8.72733641518611e-05
5.86847563133062e-05
2.98808126586222e-05
0.000111986718060341
4.94401505149413e-05
7.08764982419539e-05
0.000132053004526879
7.69269633457165e-05
0.000120940226006927
9.81005071683215e-05
4.85380574493226e-05
7.79430223737381e-05
-1.97285446239006e-06
9.05420956202726e-05
8.81078556315248e-05
5.72894585307407e-05
5.72659426195409e-05
4.37081147587278e-05
9.61892475387015e-05
0.000123334971593468
4.71464308549348e-05
7.95143110373902e-05
1.92272251380119e-06
1.64054262999905e-05
4.55496747304062e-05
7.47048682945323e-05
3.57618391526239e-05
2.75849108084918e-05
2.09786006542288e-05
5.81747306344408e-05
5.94785413111421e-05
3.82312838667844e-05
3.38795963438911e-05
7.63001204758834e-05
7.41785471470869e-05
9.00482667802842e-05
6.4094864288215e-05
0.000136283324686042
3.77512385834141e-05
0.000101317813566124
9.06090486497513e-05
5.92204340453766e-05
7.90117868943041e-05
3.91397858086671e-05
2.44225127646827e-05
6.23206324938807e-05
8.00075023862647e-05
3.37860478189184e-05
-1.3193647040082e-05
5.65339506547405e-05
0.000157377508091381
7.02198281233273e-05
0.00011062795336864
-2.72402309761537e-05
4.61318123712241e-05
6.3595596873124e-05
7.73227282001864e-05
3.12532193565065e-05
6.46997233813401e-05
8.51743710392039e-05
3.33916957346032e-05
7.50740662041387e-05
-1.38979625013812e-05
0.000101246783793661
2.50790426745598e-05
7.42408918405614e-05
7.14052560015172e-05
4.6862763848801e-05
6.29515769565029e-05
3.53546795328856e-05
3.98578120673584e-05
3.83128072014646e-05
7.45576296096669e-05
4.11045240981517e-05
3.52727131618825e-05
6.59292157683505e-05
0.000112416769505598
1.05837770362914e-05
-1.46112469330549e-05
7.64520744201698e-05
5.77677689224576e-05
-2.36372766859428e-05
8.18045805777197e-05
0.000114246040481719
6.62388795824873e-05
3.03654296065143e-05
3.6596532724992e-05
3.06525383423098e-05
0.000134225648046405
1.63450181011018e-05
6.32242396677355e-05
3.59302570374717e-05
0.000127994737897106
2.23660684813453e-05
7.49856756954019e-05
4.36704467930253e-05
5.07193815683307e-05
7.67418054021138e-05
0.000114668742001826
5.49770310605789e-06
3.7673999147041e-05
6.70488722572122e-05
4.78307563695083e-05
9.94811474095299e-05
2.80877858850558e-05
1.86675307448936e-05
7.94738947710968e-05
7.27179002038812e-05
0.000109965537468266
4.04187611689681e-05
4.29769570818536e-05
5.66735110811727e-05
4.27326597561049e-05
9.180824416544e-05
-3.47808518446151e-05
6.9589288757856e-05
6.50504811694786e-05
8.29218323750608e-06
4.97956332862226e-05
5.08833225632609e-05
3.25266464131707e-05
5.34147209302863e-06
9.36410412293524e-05
7.7853405443051e-05
3.51094512996823e-05
8.91460598285309e-05
7.29643992901294e-06
3.45630982169812e-05
5.73446595419584e-05
8.05179318570924e-05
4.15649854987618e-05
6.21134654750174e-05
0.000118699852463877
7.43905710561722e-05
8.17221082951514e-05
7.32456360565145e-05
0.000102890264811876
0.000101752315001679
4.19471532822098e-05
7.03765359433719e-05
6.95339335687943e-05
4.16224206920104e-05
5.85840901799145e-05
8.60532612629442e-05
6.07468428709536e-05
6.725635917612e-05
7.28969501509829e-05
8.54555969592212e-05
0.000126028087599327
8.89164206941255e-05
8.40984528216228e-05
2.22018260693655e-05
9.54537955164105e-05
3.36004306139991e-05
5.8936925703442e-05
9.80726697291455e-05
0.000111394202453061
2.72751065657723e-05
0.000150934140423313
5.07275055677674e-05
0.000124864190955358
1.37499627119737e-05
8.24572629520108e-05
-3.53952726443616e-06
3.05924807110622e-05
9.77325905480082e-05
-3.45317215757725e-05
4.16895140262681e-05
2.67286428027042e-05
4.15515549829825e-05
6.05005478741761e-05
4.07099283497757e-05
3.57997714228924e-05
4.33992471508376e-05
8.55877707613715e-05
2.33970865870401e-05
8.4850146134941e-05
8.00530930007916e-05
6.77161982755151e-05
3.11768076416537e-06
6.28400193500988e-05
4.25023853283089e-05
8.98841710081009e-05
0.000167446226953052
7.26171405604751e-05
5.23532774807693e-05
7.60562398201509e-05
6.77928268546253e-06
8.77213469781154e-05
4.45467143213901e-05
2.72298285909717e-05
0.000102119986255214
8.54308586453135e-05
8.83851008242337e-05
8.85597938277755e-05
7.93483454142167e-05
0.000125858699709603
0.000103861510724954
8.305420422577e-05
9.64967347917296e-05
8.66622391616653e-05
-2.21287960191465e-05
4.75934494902454e-05
0.00010903208564219
8.20636573824417e-05
4.9519131152327e-05
7.35939586764206e-05
7.66743170503801e-05
0.000112168145960392
0.000113687468113204
-2.14121633115903e-05
5.46463195351474e-05
3.13577775917365e-05
6.26719898716034e-05
6.87052819837923e-05
7.26683989400192e-05
1.63172204696216e-05
1.76160238460906e-05
5.03959046058617e-05
9.16401383197417e-05
6.82968509613227e-05
8.92396705102224e-05
3.60888781742235e-05
2.63894311504969e-05
6.52870988791267e-05
5.12451878352064e-05
2.9917802900637e-05
-3.88739314607739e-05
-1.02204079426769e-05
3.72475130956933e-05
8.71168169477754e-05
9.81395986287069e-05
0.000107081923232895
0.00015758572746679
8.44541404358066e-05
8.14678194174233e-05
5.7013680764876e-06
6.63957411495974e-05
9.30523294266993e-05
7.70237707546249e-05
4.68830746246185e-05
7.91628364983962e-05
5.59864010474566e-05
7.51797718181103e-05
5.31118186455731e-05
0.000109823696807568
6.73512933293407e-05
9.53778133150326e-05
6.00853233904579e-05
7.70395038657311e-05
0.000106325580419527
3.2257939994737e-05
2.75144680326858e-05
3.8198631551891e-05
2.62928362165002e-05
9.00149833111333e-05
8.59695759300786e-06
0.000204113036556918
3.92246406087136e-05
0.000111059765746571
4.68183376052414e-05
4.21761963350867e-05
5.59965640645465e-05
-2.86448163265873e-05
4.11432769815663e-05
6.64422000510228e-05
4.31720302955432e-05
-3.91341542938827e-06
2.25937997096466e-05
9.44180554718952e-05
8.88006005925724e-05
6.25957704524501e-05
2.04301659463335e-05
4.81444786906853e-05
9.51635805240763e-05
2.68497552976377e-05
3.32647289529824e-05
7.9164264543558e-05
5.8771112136291e-05
0.00010023431337207
7.13799042613844e-05
9.75410751445746e-05
8.71548934996317e-05
0.000104011448054206
6.15136821960623e-05
5.50586517114041e-05
1.03866534617073e-05
0.000107124585087595
8.22798499496972e-05
4.53021446771051e-05
1.87624949718034e-05
6.11697988775986e-05
3.87889827004922e-05
5.71031388737879e-05
4.98005440429755e-05
3.49374386010943e-05
7.60222594730936e-06
1.14457475577018e-06
8.36852136321502e-05
8.52532070529899e-05
2.14528682298488e-05
3.35200604300204e-05
9.99456202229132e-05
-9.84950894093474e-06
0.000109431951517317
4.46518243142954e-05
5.45050923603644e-05
3.07368789167672e-05
4.32081899846469e-05
4.10364852005532e-05
5.98949089719323e-05
7.35166356677115e-05
1.63488156913065e-05
7.67126736410865e-05
7.98088349667927e-05
8.54129521692563e-05
0.000128219479360273
8.9443204252779e-05
3.51114643577361e-05
9.40546395151304e-05
2.4612384249394e-05
3.10159373601828e-05
0.000107515083009308
5.85475847891119e-05
9.77236381532628e-05
8.82641153678278e-05
2.76872679861252e-05
1.73424070158295e-05
6.9872720547715e-05
2.29462761969546e-05
6.0606904029346e-05
7.22057873838216e-05
5.96059435451616e-05
6.39773630884212e-05
3.66780849349278e-05
8.17157591608212e-05
7.38646863457235e-05
4.16087169314616e-05
6.02239100880319e-05
6.87678647789661e-05
6.96099689439934e-05
5.06525467552211e-05
0.000105404445388818
0.000124209701129665
2.17881193210531e-05
1.73754902415095e-05
0.000105787656635978
7.48197351654423e-05
3.23202147107049e-05
5.67954391920303e-05
0.000104930931953933
0.000119886563125296
5.74915555961392e-05
1.94201651317115e-05
0.000113828132777339
2.12109749050863e-05
8.23873412634794e-05
9.21820388721585e-05
4.96614721191525e-05
3.55644584531472e-05
8.33804564906167e-05
4.90864630124119e-05
-1.79118361239792e-06
5.37676636338835e-05
4.88192965493116e-05
3.71475364116587e-05
-8.43864201428007e-06
4.09849573699349e-05
7.6554385908238e-05
6.76993205985929e-05
7.76186810524186e-05
9.82137022018871e-05
0.0001525603297952
4.08306539732575e-05
5.6372052167013e-05
8.30523277896099e-05
7.72057988024081e-05
5.30672353352753e-05
6.88445522838666e-05
7.5085455822421e-05
7.18016625667208e-05
2.30892940938588e-05
2.53538441119236e-05
0.000122486612198136
7.893220978367e-05
2.91806389379231e-05
9.13691222318194e-05
3.55906079247656e-05
9.62382482060547e-05
6.7080859264531e-05
3.99983383510572e-05
2.60602637033775e-05
8.26281316656837e-06
9.47863763921496e-05
7.30365946718391e-05
6.56270638946839e-05
2.88189190097552e-05
2.05054541377252e-05
4.7478271630104e-05
6.48648794392141e-05
5.4303048695144e-05
0.000115418931028138
0.000104028020506445
0.000107684365773999
3.40003274277132e-05
5.7894577931836e-05
5.44674910710266e-05
5.88610018997805e-05
4.78904416182245e-05
5.06359810474942e-05
9.67465762237548e-05
8.94886602979361e-05
3.2206967373765e-05
2.76032069867784e-05
3.27213731870504e-05
2.93381412557611e-05
0.000119808921404062
0.000102854213826539
9.10889069060662e-05
4.55499408024373e-05
4.36835173903362e-05
0.000113349497816154
4.85178553521279e-05
0.000130877191001194
0.000116011682497484
6.91588003684728e-05
1.69629252611704e-05
7.42662401323264e-05
4.90882464316043e-05
6.08957381297477e-05
5.42253182485995e-05
6.28773880307817e-05
5.5926139706796e-05
9.97800089378844e-05
8.86594922419538e-05
6.66048379085257e-05
8.15672520426612e-05
0.000127578787335178
5.6330063967431e-05
9.85417178688992e-05
5.45182583545743e-05
8.01073594505489e-05
-1.17335102833549e-05
4.04438342709436e-05
7.34743296300161e-05
3.89174799728201e-05
1.77122180026746e-05
6.10482200122443e-05
4.31552793927285e-05
5.15537066051532e-05
7.62665929692818e-05
8.05260485834914e-05
0.000113384569149545
8.09411229090913e-05
2.12329223660046e-05
6.12145904016093e-05
6.84692911312979e-05
3.92398923672085e-05
5.66326524190794e-05
3.6520714965377e-05
0.000100183456590247
8.03600185992064e-05
6.25734751650231e-05
-2.05935077142836e-06
0.000101387889071795
8.38424666376552e-05
6.30712554614121e-05
0.000121506410927561
5.06937578569626e-05
8.83908016734342e-05
0.000106944648475554
0.000109084644631363
0.00014567150327315
7.62133530072132e-05
5.7430867374695e-05
8.97212165416723e-05
7.22221596460578e-05
7.67653780396779e-05
9.07935127910786e-05
2.51595215343531e-05
1.8814722972052e-05
6.37007026698332e-05
5.90981242303261e-05
6.88501178499447e-05
7.20501135498126e-05
3.72016666659626e-05
3.74243047176252e-06
1.02995887687376e-05
5.61522801295396e-05
4.86844347105401e-05
8.88567137598854e-05
8.2224544554966e-05
8.43097430455183e-05
-1.66112935679852e-05
9.7407143961663e-05
6.8404472083731e-05
7.87156703463091e-05
2.74440533301638e-05
6.75415443193263e-05
5.11240722506481e-05
9.11977781527951e-05
2.85275751779867e-05
8.53394336675969e-05
3.25528746117433e-05
8.01151433752288e-05
5.45281738852814e-05
4.60397139780482e-05
8.77802355498547e-05
8.58723507476685e-05
8.27534851639454e-05
5.63468089616663e-05
7.25929566480169e-05
8.65585686269083e-05
0.000101643921619936
0.000107567686421926
7.95835660103352e-05
7.56956416678335e-05
1.0247670260016e-05
8.25777752101187e-05
7.28294415564375e-05
0.000101026012405115
1.80240855550014e-05
8.56743117334966e-05
7.37789595361593e-05
0.000156429561814974
6.77974385198917e-05
5.27593515086376e-05
3.44393721828124e-05
4.88840275087223e-05
2.31434838443343e-05
6.4597897353255e-05
7.56546187081824e-05
4.13215171384288e-05
6.51455155205792e-05
0.000135128660988392
3.57779769185564e-05
-4.54324806171294e-06
8.72644571202692e-05
3.74712952158437e-05
3.29040127067191e-05
2.14344918155466e-05
9.28376395171503e-05
0.000137517517174863
4.98549564996374e-05
2.70346432316855e-05
2.24357089503102e-05
0.000119925637215587
8.75823717358114e-05
0.000105089219620874
3.98172544882602e-05
8.22220629594331e-05
5.89071406304033e-05
6.14318240584073e-05
3.82448036673104e-05
0.000120942369690399
8.28446772972419e-05
5.22065082636235e-06
5.61159858681171e-05
-1.43576392625793e-05
2.94750590284525e-05
0.000122359174234562
5.86346860161583e-05
4.21898321980602e-05
8.17834811329046e-05
-4.76776913700786e-05
7.63730983366153e-05
7.89563890363331e-05
8.27844393349856e-05
7.48186619391022e-05
2.65890173697006e-05
4.30330696192776e-05
2.05344881501802e-05
1.71323975049475e-05
5.80824157894909e-05
6.22272516148037e-05
0.000131453315224226
3.36410174643587e-05
9.04667962781264e-05
8.45044976458951e-05
9.10364151535549e-05
9.00476175184559e-05
4.00579726271326e-05
9.25937739529519e-05
7.88803214300905e-05
6.45839192356969e-05
0.000114219022108428
2.29197527269268e-05
6.44974713438574e-05
8.14522683715729e-05
5.3002199515975e-05
7.94078838568483e-05
9.60204014718425e-05
-5.81155448016924e-06
8.90001939622078e-05
4.23068838218201e-05
6.21913271839772e-05
4.80284249537251e-05
2.45246429673899e-05
3.99637866403637e-05
9.88981075908578e-05
6.9582352256486e-05
5.8371618328254e-05
9.72918923071714e-05
2.89071635942755e-05
-1.23653560656412e-05
5.97747213683671e-06
7.43904791828897e-05
-6.09797093878456e-06
2.52080355828576e-05
7.17851895125842e-05
5.23594543336162e-05
0.000110055604911363
5.38740455914644e-05
9.03058546862575e-05
8.80540030227246e-06
5.32380824871257e-05
2.42690500001216e-05
6.97281561607452e-05
3.56734047222345e-05
5.4228145102146e-05
0.000110760459598054
3.27208470021136e-05
7.28202921948368e-05
0.000112040637456782
3.40732514595556e-05
7.13166044534418e-05
2.59798862007002e-05
9.54216571697897e-05
6.65589908686508e-05
2.93426786666218e-05
6.73689681450543e-05
4.47421983142953e-05
6.66290195470237e-05
3.31541128680843e-05
0.000108598815944981
5.97775101773758e-05
7.59952531113948e-05
-1.37362842132449e-05
0.000114607146081681
5.05430777654368e-05
0.000103709358016727
5.55508006094722e-05
4.61336114862511e-05
7.8126842834742e-05
3.24513163636921e-05
2.23378342560673e-05
5.05001131194657e-05
0.000100109468476823
3.16876988563213e-05
0.000140429008831982
5.87945552814905e-05
0.000140118983942434
5.43124769533994e-05
2.36612876495361e-05
4.17817927467899e-05
9.04318877352367e-05
1.67250968270221e-05
4.0235518897379e-05
5.08874627186941e-05
0.000108064841920756
8.26073367346202e-05
4.5686787116666e-05
5.37462659260568e-05
8.3319712107916e-05
3.65633568654899e-05
5.64265648514283e-05
7.47470514155984e-05
0.000110282215588458
6.72374571469948e-05
9.98381042996669e-05
9.22749041351642e-05
5.83693506992176e-05
7.01498037838709e-05
0.000102524849099404
6.54419493664336e-05
8.23012783710584e-05
7.31826989943366e-05
2.31327629812423e-05
1.82202328905038e-05
8.35919548394067e-05
6.99953881038528e-05
6.05264617565643e-05
0.000116360973201829
3.46899172610695e-05
9.31610927879608e-05
0.00014323723860381
7.91837215730262e-05
5.47509573653253e-05
2.42492037516033e-05
0.000153483647913391
3.75038030028316e-05
5.56689013048055e-05
4.61332944366748e-05
8.5183394716514e-05
6.03531388922814e-05
6.71643536100349e-05
2.13131569437684e-05
4.22736397652572e-05
0.000106229192792064
0.000109126041278827
6.79463579787139e-05
7.11389954394089e-05
5.41439481626836e-05
4.4236821652496e-05
4.01149203460497e-06
6.55568179456619e-05
2.9429686304634e-05
0.000121091692406816
3.06173283613455e-05
5.66165725362671e-05
7.18652525219963e-05
8.99587490598402e-05
4.89119961452473e-05
1.31893872064658e-05
5.7671190224513e-05
5.48551631423453e-05
6.98204919261756e-05
9.7905683797884e-05
7.13096267817279e-05
6.85981723140471e-05
7.950438238217e-05
8.41899555687385e-06
7.5095975810896e-05
9.4883862168495e-05
7.71015039978832e-05
4.7330181120017e-05
0.000112139751389043
3.01543663218324e-05
1.51726706135229e-05
5.96735043417785e-05
7.23090222391293e-05
6.30886431739182e-05
4.91573996442233e-05
0.000106199731377972
7.98913073785954e-05
5.77160296281339e-05
6.27655242763252e-05
0.000112622581637686
7.40359807374581e-05
2.9684178796722e-05
0.000130951780115345
9.19749600188343e-06
5.08477983028196e-05
4.06664894740087e-05
0.000105602842133056
0.000115830496118463
2.26770472294852e-05
4.14775911846871e-05
3.10443897668127e-05
0.000100400915902188
0.000116155527285218
8.23057036711436e-05
1.18452753873437e-05
1.88357291897093e-05
7.40244015891823e-06
7.66928373939061e-05
3.26258691958412e-05
6.74799032463495e-05
7.87982069436516e-05
3.91603206104803e-05
3.82276689661642e-05
0.000107044923932954
3.22743304897807e-05
6.81798506469468e-06
4.19708072022081e-06
7.99812027896021e-05
6.68938249419213e-05
3.15756772795684e-05
0.000104891791944915
7.00411523872858e-05
0.000114597510491523
9.8952880350257e-05
0.000112088103292266
6.20872491927287e-05
5.99596274682408e-05
7.44680535898107e-05
9.0553507491378e-05
6.21517162262774e-05
8.03085247207078e-05
7.54843943633657e-05
7.84073944095883e-05
5.39903910003371e-05
4.26791534328778e-05
1.82936862449729e-05
0.000102583298743449
9.45097607129177e-05
9.50493065449404e-05
6.32205659621878e-05
5.89226775765821e-05
3.99751925805597e-05
9.46147878107008e-05
6.325811376461e-05
9.04628419890366e-05
2.20234464139763e-05
0.000108014174531184
7.66826967951754e-05
4.95759056890442e-05
1.85961057045193e-05
4.40608305885025e-05
4.33369042604366e-05
5.78344899932392e-05
5.08299846803547e-05
6.50397563493497e-05
5.89774629186038e-05
7.74583362080365e-05
0.000107697889042028
5.96234308183385e-05
0.000103331252597017
9.6536495243746e-05
8.63646386480887e-05
6.93517588820207e-05
1.9302386957304e-05
8.09096067615136e-05
4.16408187327309e-05
5.26146740765681e-05
7.8297901603514e-05
7.8706072145139e-05
2.78464634345194e-05
4.03291903147761e-05
9.09189850547024e-05
-7.99654710214012e-07
0.000110383053801133
7.51412794506574e-05
9.87980090875906e-05
6.22197003371639e-05
5.15701361038944e-05
0.000152207941197364
5.98348743943488e-05
0.000116365205364283
7.78789114376525e-05
3.03263190851843e-05
9.30832488992101e-05
7.50205599172525e-05
0.000104469075621245
3.33049792602782e-05
8.69148286691661e-05
4.20072843978165e-05
6.98272566103247e-05
3.52071025770397e-05
0.000111122262733873
4.37643972487672e-05
-1.42040255389957e-05
5.13673644185953e-05
9.34214517140867e-05
6.49011930277404e-05
4.79028032138314e-05
9.2874908056214e-05
3.22923735400778e-05
9.15568540369371e-05
4.69570859198145e-05
7.13976949355829e-05
9.39129106250121e-05
7.47188520566295e-05
9.70810354170165e-05
5.83285996763815e-05
9.82079524760577e-05
9.06902859247877e-05
3.36970223754356e-05
5.58108033909587e-05
2.17097718354555e-05
0.000132149508906471
3.6696499675851e-05
2.31853802500235e-05
4.39268706540555e-05
0.00010717505694493
4.13166879561656e-05
5.66281424947853e-05
8.0076423314984e-05
-1.80077289967901e-05
2.06880974008855e-05
4.39609867583441e-05
0.0001168576359224
-2.85912638679196e-05
5.96766253186285e-05
0.000130913434684387
2.93160007130325e-05
9.46713207035303e-05
1.10403840351633e-05
1.89043590482148e-05
5.17635695887803e-05
5.63758328795999e-05
5.01684213524648e-05
0.00010068171618972
6.47971146129897e-05
1.20291039436513e-05
0.00010570281680234
7.18241313481459e-05
0.000119887754768706
-1.2555012966953e-05
7.2876826829875e-05
0.00013867725918783
3.6750291343928e-05
0.000105736014696211
5.91067401180899e-05
7.60450940476642e-05
-3.8780097174618e-06
5.32611334441299e-05
7.0176574214491e-05
5.26822807350406e-05
4.18799647079034e-05
5.50270631060041e-05
-8.36520109046103e-06
1.41277129977031e-05
9.55774196989868e-05
0.000136653497415248
9.87197380006136e-05
8.61709225151214e-05
3.51537493788859e-05
9.12321897133035e-05
7.98717974574027e-05
7.27232800651429e-05
4.36579468378973e-05
-6.04232368340928e-07
1.04776974224329e-05
3.46450661327012e-05
4.11476640953353e-05
6.09717038376137e-05
9.26214186238449e-05
0.000112009727809939
1.10727340922979e-05
0.00010967019673829
8.16103502664706e-05
5.16743691097573e-05
7.62596798920243e-05
0.000106254726051951
6.13502132199905e-05
8.40632167446262e-05
5.3750070993219e-05
9.42287308365794e-05
0.000100205648304171
6.94142762961069e-05
6.82101129441635e-05
0.000101516527873157
0.000110200845272618
8.62398811510528e-05
5.94082276773801e-05
7.26806246865855e-06
3.37263181106753e-05
2.95476182303291e-05
8.46386342380148e-05
0.000134598835072369
2.58587256880558e-05
9.20933184069984e-05
7.43802790242988e-05
9.76565352387598e-05
7.61965202784373e-05
4.13518825600879e-05
8.74212590895316e-05
6.19053086234186e-05
5.62161240928598e-05
6.81701238315323e-05
5.88620128810326e-05
0.000126804709571345
5.11141120051e-05
6.74313352928415e-05
8.7435761641241e-05
-3.55083061574081e-06
3.37702783852926e-05
0.000108309097372411
9.16846306344004e-05
0.000116248910788773
9.38611131267056e-05
9.10687629887282e-06
8.07544954085908e-05
6.28854492075701e-05
0.000130427788654927
9.2967648862462e-05
5.51644350573148e-05
2.69445620059714e-05
5.41605807988039e-06
2.36101264979165e-05
4.97653641172755e-05
6.19334464924191e-05
4.49280138103627e-05
3.30822612647333e-05
2.71638702774662e-05
0.000115628632978446
0.00010608054966456
9.72085932692121e-05
2.74356233773459e-05
6.40804188010237e-05
6.37627376911831e-05
5.89684110537474e-06
2.34998848569511e-05
3.80163897067949e-05
4.30281419647723e-05
0.00013234298016486
5.69707524129585e-05
6.51810599444625e-05
6.80258009733053e-05
8.18764486707636e-05
8.54931157559713e-05
7.7289010533094e-05
8.03078702552344e-05
3.51558556503501e-05
7.03347711473154e-05
5.81998478252249e-05
2.25859328677184e-05
7.94711061620241e-05
9.83042039928495e-05
0.000111874769036738
2.7247222083387e-05
6.73842797930281e-05
-4.05870882416276e-06
4.01988295707697e-05
5.04182148457934e-05
5.34917032628039e-05
8.29222382508794e-05
6.20041875050417e-05
2.53244872673189e-05
2.51019115553965e-05
1.84349994737243e-05
0.000122661864687291
4.85718074162997e-05
6.20744254434069e-05
8.81762990826902e-05
8.50773073228611e-05
4.84291996492885e-05
4.30351017762266e-06
8.22988936182555e-05
3.34218432705978e-06
1.85301977684721e-05
3.99917241272612e-05
3.88173785226512e-05
9.56414597238298e-05
0.000125499369175754
7.38262225428474e-05
0.000135525091509383
0.000102126487997295
4.58097471375373e-05
7.25990970862977e-05
8.57449194244129e-05
5.9536740363774e-05
9.15064617810818e-05
3.00152072856705e-05
2.01290631239491e-05
8.85579194277158e-05
9.69786214665025e-05
6.88353346070569e-05
7.79540499400735e-05
6.9082450845366e-05
3.13535656021638e-05
8.81926510317125e-05
0.000113675863099414
8.56222682442384e-05
-9.37852874317258e-06
6.62650211575969e-05
6.95012573737602e-05
3.99246007806462e-05
-1.49312090894823e-05
0.00010573049326095
2.36302428784179e-05
0.000100928694869268
7.00839081163742e-05
8.65805562929056e-05
5.99331772506746e-05
6.60029417465518e-05
9.57006300558394e-05
3.14230575312456e-05
6.0086631699409e-05
4.51530783530622e-05
6.5051624173929e-05
2.66799611879703e-05
2.96183599241084e-05
9.52001531757818e-05
2.42053216594505e-05
4.22042527551063e-05
3.7114165748416e-05
8.29462142070649e-05
3.94136234311686e-05
7.65991514800769e-05
5.55076714170988e-05
0.000105138223656291
8.10527179346544e-05
7.33144743580523e-05
0.000117504388683238
0.00010758917135353
7.67296568864485e-05
6.4680060162623e-05
0.000103380803174238
7.88559766160807e-05
3.89081828959222e-05
0.000112101666104973
5.96089717153742e-05
0.000106032939877114
3.20211314096863e-05
8.42636054973922e-05
9.30098594856374e-05
7.79153023120775e-05
3.51934505461761e-05
9.73783758775522e-05
5.05797609451009e-05
7.27496681918352e-05
-3.4356593954043e-07
-3.20160661482007e-05
5.92848950886776e-05
2.27635314977083e-05
1.40742314251386e-05
3.94526538520259e-05
0.000105547849693752
5.75461742121655e-05
1.02205490899107e-05
6.96201667789436e-05
4.18238612851877e-05
7.8167520211554e-05
1.63607157725308e-05
9.11999955537847e-05
7.41189988707243e-06
7.67753894278119e-05
8.41107563240827e-05
3.43463528987283e-05
3.05013714168402e-05
0.000107425627627224
4.53271680007744e-05
9.0903268798852e-05
0.000125828263402121
7.49440099556797e-05
-3.79269408004036e-05
8.37827670602862e-05
1.11191799902044e-05
6.19653313115173e-05
2.59381281372949e-05
3.308888771302e-05
8.23897918796282e-05
0.000127413189975662
8.76205825901925e-05
0.000108988743751489
0.000118286579515421
5.58698258685584e-05
3.38096116520657e-05
5.91582975076481e-05
7.63566577742502e-05
6.13064137457503e-05
5.19467742965239e-05
6.35308210160085e-05
8.44141992472553e-05
-1.49869662620304e-05
0.00012173163055588
2.2422405800491e-05
5.09468748501646e-05
2.45035075585739e-05
9.36042533989715e-05
4.49198569694632e-05
8.92804538001086e-05
5.60624494303208e-05
7.72937563960835e-05
-5.98814464812715e-06
2.86141720754373e-05
6.96571500843102e-05
6.04634518351587e-05
9.82369586419118e-05
9.47186471869225e-05
0.00011513010336609
5.21685672079505e-05
1.67314052611011e-05
9.50442328834555e-05
2.52661215395958e-06
5.10416581888366e-05
0.000118358124715388
5.85408304290554e-05
9.92188424477597e-05
7.41774018744451e-05
0.000105418742630157
8.84618267362296e-05
4.49148208334175e-05
4.94402027818212e-05
1.63113197603131e-06
6.54466788896846e-05
0.000157084242843457
3.02438166232203e-05
0.000121586486843123
6.87902264649482e-05
5.54536939216833e-05
6.75152670673778e-05
2.97634675094836e-05
7.49220266188174e-05
9.82759381226105e-05
2.05518713110738e-05
8.44087450277975e-05
5.43139678438028e-05
2.15036401406049e-05
2.68060878827428e-05
-1.22069511779819e-07
4.24923398391549e-05
5.45140486845731e-05
9.26308232829259e-05
4.27122180561062e-05
0.000114301133620146
7.63399805768905e-05
8.18816869671515e-05
5.72383670186196e-05
5.9913045322909e-05
7.07356123628403e-05
4.86031252316515e-05
1.55791130592061e-05
7.14445004944623e-05
6.41302999341512e-05
7.23462710727086e-05
5.96962083615576e-05
6.56927618303793e-05
3.54623362525478e-05
0.000120204099453524
6.67808359379337e-05
8.73300633384522e-05
4.62148615721858e-05
5.33763726929619e-05
8.10776953538583e-05
3.8213462467548e-05
2.08546894002463e-05
0.000114383842345051
3.58009712209986e-05
6.48206546808067e-05
5.00762272431566e-05
0.00010587565726704
7.47197306768102e-05
-9.49068447095642e-06
6.26212224538313e-05
4.60222138661095e-05
4.80523753704381e-05
6.47751353563431e-05
4.75646735469106e-05
5.64532647315398e-05
6.0905633012411e-05
3.9925400453491e-05
5.79070600704385e-05
7.30323770922605e-05
0.000107379727364086
6.9339617407713e-05
0.000136666135099866
0.000112083406564064
0.000105691433343308
3.49891423400783e-05
8.31415358994631e-05
9.81059212186917e-05
4.18534143634787e-05
9.15942959108148e-05
6.52628616320918e-05
0.000102096413591572
9.86845272731143e-05
7.97266358414923e-05
7.57443728321811e-05
3.91205999485777e-05
3.56965551075401e-05
5.54811149869085e-05
0.000132597443016201
1.58173553459155e-07
7.20807236217484e-05
7.06010641590446e-05
4.79048749118107e-05
9.43389785751518e-05
5.49570934384024e-05
4.2943734531129e-05
7.24100421071962e-05
5.41074457237726e-05
0.00012599852615238
0.000164838223757419
9.17363856436672e-05
9.57482477618617e-05
1.2946568150154e-05
0.000102359305496847
0.000118749823821473
1.83655411225148e-05
5.33403809371085e-05
7.20852187161167e-05
2.91901097932211e-06
8.23573278919673e-05
4.47001477876114e-05
6.49716864857722e-05
0.000116737646452023
0.000136922609894304
7.09762091204835e-05
4.91255253646703e-05
8.76396674524765e-05
5.66208603183856e-05
6.89561070077111e-05
6.44950650978848e-05
6.70739383151473e-05
5.43743828448579e-05
6.03504223083546e-05
6.06583088984977e-05
0.000120667217106267
9.46699819713325e-05
-1.19772162537496e-05
4.34979544811465e-05
4.59659489356546e-05
9.57609744471155e-05
7.38569404051781e-05
1.84462949691103e-05
9.68862652926347e-06
3.04091539234671e-05
5.64289354705974e-05
7.4919392344594e-05
7.55533119848657e-05
0.000104103211013376
7.85194822920921e-06
3.0812214888906e-05
2.37274425520805e-08
9.66560401930791e-05
9.41075843397667e-05
9.1486479545867e-05
4.10826078055526e-05
6.74949774274489e-05
5.97879868691919e-05
5.38646215743415e-05
7.64509824077817e-05
7.891660906755e-05
8.69618776087317e-05
7.73962204932145e-05
0.000130570471294786
8.1584258964568e-05
-1.33149782700435e-05
0.000107102841550159
1.65766254660882e-05
3.89386177596611e-05
9.71537201480412e-05
6.54340624316798e-05
2.93029822304404e-05
8.54468854617078e-05
4.47971246817359e-05
7.11366071434309e-05
9.65853031122996e-05
-2.63119966353826e-05
8.97689123900456e-05
5.99291690780982e-05
3.67995830931758e-05
1.74694611351158e-05
6.38718891082973e-05
6.1679136056847e-05
8.49515911833903e-05
0.000100233826073319
7.43141373829492e-05
7.58121796713868e-05
5.55279439243557e-05
4.30691563892918e-05
2.89741910495131e-05
1.90614194839199e-05
8.83790789603344e-05
0.000103041142596066
3.60040634767818e-05
7.42868843972024e-05
8.93352769409867e-05
5.76998399785199e-05
0.00010910134396944
8.27847372298789e-05
0.000107841232521402
0.000119419479341252
4.00547623952516e-05
0.000104083232622797
5.29476294090539e-05
3.0561911117895e-05
4.98908422477531e-05
8.13452110415391e-05
-6.74188804947649e-07
5.36275591229665e-05
1.88295970784219e-05
3.21451236729384e-06
2.23925550839075e-05
3.34863768848668e-05
0.000123682416876388
5.44636612232896e-05
4.36023800863362e-05
0.000116734063301232
4.73055300572927e-05
8.06804569762566e-05
6.59036516182377e-05
0.00011786525814323
8.72487264836382e-05
5.94124561995507e-05
0.000118951447484221
4.88452040437129e-05
2.45423547596384e-05
6.20108359497045e-05
2.27539222683943e-05
4.16836141596106e-05
5.01172607220883e-05
5.77840784138702e-05
5.10911487558154e-05
9.57970843506361e-05
9.93474976654138e-05
7.7931522682494e-05
9.43661545319329e-05
5.98547768751505e-05
3.84880658652502e-05
0.000103497786742688
1.18935296762412e-05
4.22759329865205e-05
9.87049882944863e-05
2.91119326792114e-05
8.06380591654653e-05
2.6245518694564e-05
0.000125276537542572
8.96763327143277e-05
4.00199614373077e-05
7.26959363409028e-05
5.03618412361102e-05
5.05382125301314e-05
4.4291345175345e-05
4.7931999257335e-05
4.88334680330562e-05
7.96736331966303e-05
1.55083533287625e-05
4.71475593454441e-05
3.76094138320263e-06
0.000148123379686409
4.65459132498003e-05
5.21925349762888e-05
5.22744842954143e-05
4.17275101450548e-05
8.33027975377617e-05
3.27632053687541e-05
7.35418619690007e-05
2.94205628088586e-05
7.95472565048705e-05
5.81353522226234e-05
0.000132823941893292
3.83106838195494e-05
4.01592654970792e-05
5.15717590901814e-05
5.47262355470405e-05
5.83294176994566e-05
3.70909428846359e-05
-7.6422294832818e-06
3.81667177217215e-05
0.000115804448868835
9.66917197258365e-05
4.33561483550459e-05
8.72301218010915e-05
7.07993050868626e-05
5.78337468276777e-05
0.000108298530131157
0.000124371560316486
5.98173990672079e-05
3.99382704872752e-05
3.24599925743074e-05
2.06661819462091e-05
0.000120986235011632
0.000119162212565112
8.7401201083498e-05
0.000100613477409021
1.23670124198174e-05
4.20450488620503e-05
0.000107152439774558
9.3380259859741e-05
-1.28285914797709e-05
5.79425738982218e-05
4.42780513632548e-05
0.000123328815423304
-1.19342969208713e-05
8.20763005239395e-05
9.45556310701516e-05
6.54857250002217e-05
8.31467664313046e-05
3.66778757043102e-05
2.92973449377764e-05
8.76311351428502e-05
4.50822542146e-05
-5.17333490515875e-05
8.80189318893498e-05
6.8776819314746e-05
5.83590028239477e-05
8.44520898063499e-05
8.88609856366414e-05
4.76881823741418e-05
0.000119886978525305
8.32361584285824e-06
8.69769050121459e-05
0.000106251662031236
5.57697584716638e-05
0.000101186378191217
2.67857558931581e-05
3.79178349746874e-05
6.70642652718047e-05
5.36204343514647e-05
0.000102211466540901
1.38559991936381e-05
2.48868739776931e-05
3.55321328002969e-05
6.32990805728689e-05
6.81135037695642e-05
8.43573825880961e-05
0.00011305057643163
0.000109898680885413
3.8457473891313e-05
5.84125270197466e-05
6.78861259279376e-05
6.34344695360309e-05
2.76731662107976e-05
5.33324331430558e-05
7.69923892173411e-05
5.7789002297468e-05
4.4077592386763e-05
1.76281023718484e-05
7.19023052303291e-05
9.87799981775852e-05
2.06775046047901e-05
7.96764762889092e-05
3.04441470417048e-05
9.55333941912499e-05
5.09891770200713e-05
6.85828436879732e-05
0.000115594365317937
3.26045263729703e-05
6.37116427303807e-05
8.05493649461394e-05
0.000136010048958306
5.2581166373821e-05
-2.49502525829418e-06
7.5547034727401e-05
8.39501832556392e-05
6.75770175022939e-05
3.68195155062489e-05
0.000138366538698292
0.000111784825582365
4.52759763107146e-05
6.73137900801129e-05
3.45355655199449e-05
5.3172340041964e-05
4.01766052541495e-05
6.28393728753727e-05
2.40302246692459e-05
7.89568610238489e-05
1.32854473473819e-05
6.78277921182167e-05
7.57993680241204e-05
4.39757673884952e-05
6.23203680071432e-05
7.97428404481173e-05
5.65151905663477e-05
1.11829491564088e-05
8.37913407612742e-05
6.63741448298989e-05
9.95920294031376e-05
9.25910079372773e-05
5.08517971463178e-05
6.93998171570603e-05
6.9831836190172e-05
6.0481627433396e-05
4.91222111167148e-05
0.000122568214340453
8.98880826862705e-05
0.00010200221746956
6.31717152426245e-05
7.59861519622496e-05
6.87389928880606e-05
6.36184099349657e-05
6.40425403198403e-05
4.36934489435671e-05
5.63975276965946e-05
2.41017948918312e-05
0.000115103905089466
-1.58052430491309e-05
2.81979062136669e-05
1.72413159940975e-06
3.0499277394585e-05
4.54560359061221e-05
0.000112525120423268
8.61211489474816e-05
5.67968061436947e-05
4.26664602315784e-05
3.86071696674627e-05
5.71576395289902e-05
8.29757905808483e-05
1.58709267596902e-05
8.83408149686786e-05
8.16488405150117e-05
7.83488099482227e-05
3.82977283587675e-05
7.03015793628709e-06
0.000103156689693305
3.51625726164959e-05
4.49238482990688e-06
9.36822565852234e-05
0.000109512501072599
-2.10637828412743e-05
7.33671578663925e-05
6.53636451078425e-05
5.52514508649501e-05
0.000141404647595947
6.23131438006768e-05
5.11785552674456e-05
3.00029903242157e-05
0.000129163757025404
0.000117327897118318
3.59798744446054e-05
5.85854633598788e-05
5.32981972861407e-05
0.000140041471406676
5.52326450773173e-05
3.89953108675884e-05
9.56202457451242e-05
4.99378458275534e-05
1.91138466998764e-05
9.61269893753663e-05
2.08386100639088e-05
-6.1934975898911e-06
7.94729088908078e-05
8.08503050038489e-05
6.34402244966423e-05
7.69681216458851e-05
-6.93275977027971e-06
7.61641531770072e-06
1.25534441380286e-05
4.43334390960676e-05
8.07879306846417e-05
3.7751821613152e-06
6.40679682599696e-05
8.64276275909768e-05
3.18035529042489e-05
7.90351916910002e-05
-1.9257908698708e-05
1.5278532200105e-05
0.000124936074766135
5.73813768819273e-05
8.08316853245886e-05
1.30421379025405e-05
8.0828906043425e-05
8.7910712972013e-05
8.46208624860193e-05
9.0351104572677e-05
7.68566948096937e-05
7.87367369902199e-05
0.000134153428365627
5.9275927941781e-05
8.31934176781847e-05
0.000134765713011835
0.000143999675820907
5.40359033222424e-05
6.44204114115995e-05
9.44941205588504e-05
5.24039049900418e-05
0.000145419863537529
1.68364104669785e-06
2.64917920468194e-05
1.2429457329105e-05
6.67975321042694e-05
6.22239137399416e-05
7.25157685641705e-05
2.75408154583448e-05
6.03438099020479e-05
5.99684140607606e-05
4.58708195325901e-05
8.65294142567499e-06
6.12845469668335e-05
7.17384598770053e-05
8.83958853032116e-06
3.99956603409488e-05
9.95903873129127e-05
0.0001080909314412
4.14159499242595e-05
6.59441935767604e-05
6.05596603574466e-05
-1.26798278673364e-06
3.2503852841309e-05
0.000111385670080058
0.000118552127128607
6.50682436055811e-05
-6.32641090928696e-06
9.04915511370726e-05
8.24967392987098e-05
0.000157853500081538
6.10150881654868e-05
8.86430008772404e-05
4.88411469963235e-06
6.29231060998821e-05
5.40395320122432e-05
6.19314574080918e-05
0.000101190548436942
7.25948892062821e-05
6.73155382664758e-05
-2.27723743241174e-06
3.27552275790308e-05
7.70509453642596e-05
9.72214695757413e-05
8.85864944180565e-05
2.41366168751062e-05
2.92829289541861e-05
2.56737845483601e-05
5.0060253294153e-05
-9.75986234883714e-07
0.000116641823416687
6.09868177945208e-06
9.15981354012824e-05
5.04229054784872e-05
5.46779279175359e-05
6.11728866807895e-05
3.64477044840614e-05
9.15480955220147e-05
7.94062049160317e-05
2.29260775073835e-05
4.2671761376392e-05
4.39580234607879e-05
9.89386347898879e-05
5.55439138478944e-05
0.000143628552226781
3.07201938555614e-05
3.14930005073536e-05
3.22994084566654e-05
5.24049753179324e-05
8.98307166253431e-05
3.44627884402343e-05
6.53917679368083e-05
8.97407432027645e-05
4.52373811379855e-05
4.03197993057672e-05
-1.19039984144481e-05
7.24500365161811e-05
8.90969647243511e-05
6.57036470624901e-05
5.64555465776153e-05
9.94023028684608e-05
8.89024252373678e-05
7.25380073170728e-05
4.60377129197043e-05
9.82832985560981e-05
6.54635831493869e-05
5.9480414308729e-05
5.9998662130213e-05
2.39575983607387e-05
3.52897979447701e-05
0.000134675268425504
1.91455550861524e-05
-1.21415021165222e-05
0.000108914985375816
5.22234092388555e-05
7.63107960572849e-05
4.71325014493066e-05
5.72843066534669e-05
-8.2014911667186e-06
8.00046732763949e-05
3.98357658493534e-05
0.000100627822174391
0.000123865612492111
2.89952914652305e-05
9.98322377770641e-05
6.97058748090846e-05
5.01961098738236e-05
8.22361573812518e-05
5.2965847116738e-05
7.35733888239007e-05
9.27904941036675e-05
3.41790268481589e-05
7.9926687415182e-05
7.27251225516356e-05
8.51271798217917e-05
9.27909250784029e-05
1.31103312389209e-05
8.22929913698952e-05
3.07013985317613e-05
1.94985977947933e-05
3.76709267774517e-05
2.11515639452273e-06
4.01610540103645e-05
3.99992479116201e-05
6.98831139056809e-05
-3.62852407797132e-05
4.87586952799593e-05
8.6971432279022e-05
7.3342824438374e-05
5.5396148707829e-05
2.85229692411682e-06
3.99570795913987e-05
4.52762220059051e-06
9.18254904154489e-05
8.66415085592276e-05
7.99286044703999e-05
0.000107385679340568
6.74583601289046e-05
7.37283310738791e-05
9.64074830590802e-05
7.84893912077916e-05
9.6487074885819e-05
8.80193597455216e-05
6.96742732507852e-05
1.7846192037613e-05
-1.00928182482625e-05
5.90014921109378e-05
0.00016032198545619
5.35755148486664e-05
0.000104015958574021
8.79397758019383e-05
0.000139324653636894
4.03769463028234e-05
4.19722631293031e-05
4.45157921242866e-05
2.69610337143373e-05
0.00014053282742693
3.13578384323483e-05
0.000102712597857928
7.4285812341045e-05
9.21573325267467e-05
8.32164433572917e-05
5.42545921969781e-05
4.28838284474928e-05
7.19324070654604e-05
3.98274657812312e-05
6.49685316254486e-05
3.10495392916831e-05
-6.93275606681885e-06
4.11372359975628e-05
-1.00169679470336e-05
5.51420410802812e-05
1.74331671678103e-05
5.00926891115579e-05
8.10794046919086e-05
4.22478273763097e-05
4.11530749162962e-05
7.90693595776815e-05
1.04708082068682e-05
4.07041753604521e-05
4.33014838664968e-05
2.70126824170238e-05
3.25928911968728e-05
0.000125582685104433
0.000112112424860531
8.62938846701766e-05
9.47613664070882e-05
5.4082343956807e-05
8.84532050802218e-05
3.63635600906732e-05
9.00828649382909e-05
7.91293415642292e-05
0.000103503622263906
0.000151116253920839
0.000102733442992706
7.8124503833657e-05
3.45315754066451e-05
7.6532813779374e-05
6.8240957715027e-05
8.24952937537464e-05
6.27516842922704e-05
3.10554696036474e-05
5.59582668449221e-05
9.48811749802484e-05
2.7364329735394e-05
9.84318290022683e-05
4.73230434517666e-05
0.000112543502618011
1.49758317556314e-05
6.67058868769179e-05
6.59951795014758e-05
9.66816860223205e-05
-3.37253543084298e-05
4.28374550873687e-05
8.34385194281173e-06
-5.06969380926291e-06
7.15449134373403e-05
9.8197788306629e-05
2.64272534332277e-05
-1.21282327773402e-05
7.98216287999104e-05
1.98100533844401e-05
1.19604559223665e-05
3.27852718561346e-05
5.01401244804806e-05
6.30273465172147e-05
0.000119307381468484
8.47382688186882e-05
5.13724830558587e-05
4.47461586693026e-05
5.72246127483001e-05
8.80009671172728e-05
5.12583341451149e-05
0.000122856312823992
9.19935288714577e-05
8.36251683225889e-05
4.79355912117861e-05
-3.88975724652547e-07
9.31605414135028e-05
0.000143226884951339
0.000121932173613146
7.18009729704747e-05
7.19664238024728e-05
0.000112961324256715
9.38969405598005e-05
9.43587347505299e-05
-1.45020515304869e-05
5.08062735057711e-05
8.04458940406529e-05
7.95417784261292e-05
5.76015999107751e-05
0.00010655432212559
8.99102176288769e-05
5.20222370025295e-05
6.30486854591227e-05
5.21576264625463e-05
0.000114146750408012
1.50513126938375e-05
1.65036803079246e-05
9.9648347054919e-05
4.57255310713509e-05
4.48668044058351e-05
4.45925165457643e-05
0.000103944291876364
5.8972425055864e-05
7.21226786198857e-05
4.90658944230465e-05
1.37705761966714e-05
6.83468524027554e-06
3.34444045592891e-05
8.09493149526972e-05
1.89910288437743e-05
0.00012287761483107
-2.24505216561459e-05
3.39619340819724e-05
4.85969679942587e-05
0.000110907484994542
9.74260802066488e-05
7.15240487807048e-05
4.85226386177012e-05
7.56316203678213e-05
7.64620211987966e-05
0.000146284459750883
0.000120948766872436
4.56210904145743e-05
-1.09186327197701e-05
0.000104260707305962
0.000101017456696009
2.97817283251158e-05
9.72027395016726e-05
6.69932585519229e-05
6.62663959900061e-05
2.8445387025226e-05
5.71837098050985e-05
6.54312495881353e-05
5.10629567020487e-05
0.000106287956214104
8.72933810316867e-05
6.88756780402877e-05
5.67141073566032e-05
7.06226094945084e-05
5.94992026192922e-05
0.0001294663067404
2.10276187339372e-05
3.97476451728524e-05
0.000114759722552273
4.18170544768073e-05
3.74317786289819e-05
5.51873323927257e-05
4.70962846577604e-05
8.14730865755932e-05
2.69106537763201e-05
1.10695634872088e-05
4.74719179724905e-05
1.83894653968643e-05
1.64670480056828e-05
2.99297594219688e-05
7.37441982314008e-05
5.5111954162256e-05
0.000121454349634189
6.87225775439067e-05
9.0906544661856e-05
1.94076858489987e-05
3.4829917080051e-05
9.20090711788877e-05
8.46963082483392e-06
7.06075952221753e-05
9.99697255415525e-05
4.60837435133652e-05
5.68859778009808e-05
4.29948486894718e-05
9.62042633189969e-05
0.000115956348384571
0.000148552817326565
1.62663030516912e-05
5.98437518743151e-05
0.000111273826868653
5.17927380371798e-05
6.65273636718925e-05
9.69947917269744e-05
5.06832644565661e-05
0.000137086728142414
4.19572574819912e-05
7.52472921690371e-05
8.40733204724715e-05
1.70708451941396e-05
4.972119411003e-05
4.95596188279969e-05
9.29516299783168e-05
4.33024289305481e-05
2.33189326524043e-05
6.28985417515007e-05
8.95130350690055e-05
5.88317474365974e-05
4.33770128857849e-05
9.89633866632709e-05
2.53394942855336e-05
6.64630776422812e-05
0.000115796305367994
3.66256864652892e-05
5.2672475388343e-05
0.000162900212511514
8.64027241952772e-05
1.88086451885393e-05
5.73223325672882e-05
2.7105902050191e-05
6.7208912956736e-05
7.61531860924178e-05
0.000141295477492932
4.56741158523087e-05
8.17534850513754e-05
0.00011782430156378
7.06248953128135e-05
7.44226311777781e-05
0.000142731545030778
8.3079074829225e-05
1.661670093686e-05
7.06672010156539e-05
0.000160325579768203
6.03226960545674e-05
0.000139801932183384
6.01104146968525e-05
4.82569771273695e-05
2.80811500114391e-05
1.41929271085629e-05
4.34317235185111e-05
8.05737909682501e-05
1.59430481403473e-05
7.6052425110495e-05
4.26058875251373e-05
8.9460615054631e-05
6.82189218095009e-06
0.000105668922205435
1.79733702630911e-05
6.23575040674741e-05
6.01438813477927e-05
3.10397307387024e-05
0.000103619538131027
3.95727976518336e-05
3.25688466787137e-06
9.936786236205e-05
3.31496654706202e-05
2.07929495058666e-05
8.29790276430488e-05
0.000121116488597731
6.42297269531495e-05
3.95284873677039e-05
0.000100273877564076
2.41771436260309e-05
9.13302649905437e-05
7.16565175811366e-05
6.55001759449952e-05
4.65802997508165e-05
8.8586492255373e-05
5.56326298763623e-05
2.80682843915925e-05
6.30174291312624e-05
5.35915212476855e-05
2.13873666880819e-05
6.41452782620869e-05
7.42671340553784e-05
9.00657423724858e-05
7.16447304133791e-05
3.66481412037297e-05
6.66553819786458e-05
6.75735859385907e-05
0.000124449669692997
8.83156807442973e-05
5.59316965950034e-07
7.64168055880837e-05
9.21797991998037e-05
3.24944864181057e-05
1.32688723035533e-05
8.04718890898664e-05
1.53616702365383e-05
7.07781499266587e-05
6.81702731490995e-05
7.18304466925351e-05
8.16311519960661e-06
5.65508492104719e-05
5.00445067356841e-05
9.14540983279341e-05
7.18025663837812e-05
3.65028628730942e-05
8.7110858279058e-05
8.9911188742557e-05
7.72834431149331e-06
3.98638576771123e-05
-3.25397984757519e-06
0.000147534236406454
6.24887202154028e-05
4.68317113854339e-05
7.89427613216644e-05
6.3340248449616e-05
5.71354688400756e-05
0.000116889982118324
8.96865515406998e-05
4.15067093071564e-05
6.89071223334267e-05
0.000118383834874587
3.14704559633615e-05
5.72117766506954e-05
6.67098353756225e-05
0.000116628163676326
0.000117208612960929
5.65986210043641e-05
0.0001005774875933
8.55522926301921e-05
0.000128576641948527
3.37999227551567e-05
0.000105076837714292
5.10674249874542e-05
0.000154838740090355
6.59960280687512e-05
1.93703531301556e-05
7.78311011048213e-05
0.000124346282359251
6.13656247422019e-05
6.57703530864637e-05
5.09556304258714e-05
0.000106382160230999
-2.62059952308665e-05
6.00010761497113e-05
-3.3143394700988e-06
6.00327339107245e-05
3.94888771191427e-05
7.05909351811033e-05
0.000109724350293139
1.70391895989014e-05
5.57752519367029e-05
8.64477787591054e-05
2.29049974852943e-05
4.63281751451035e-05
8.59570890314016e-05
2.43184089073235e-05
-5.90421617842012e-06
1.23566067005979e-05
1.86015112473193e-06
0.000103547884960836
7.29756545838867e-05
1.24750822019195e-05
7.85028355660368e-05
3.57186549939146e-05
4.09589471702793e-05
1.29467400312262e-05
0.000115079140540997
5.07616029827426e-05
-2.16653820295788e-05
5.68611505248902e-05
9.15090488322632e-05
4.05828831683189e-05
6.81498480486833e-05
9.92138975434053e-05
2.80466087460249e-05
5.86376180373226e-05
6.19255776671061e-05
9.6988131846368e-05
2.43118096133307e-05
5.79791780124139e-05
0.000133894536592777
6.37022306470454e-05
5.21341553528682e-05
5.50219298115954e-05
3.19084440831031e-05
7.14071948535245e-05
5.12151043847666e-05
7.29085756430138e-05
4.90888375810009e-05
3.79109981199906e-05
4.70052219830196e-05
8.75904870787693e-05
-2.59908718872865e-05
2.08012820361932e-05
1.60381561342325e-05
3.8749256760719e-05
0.000102165163145866
7.81282083369453e-05
5.88054407839077e-05
9.18691518187629e-05
9.51925316451058e-05
1.6290804058336e-05
-6.1624376582238e-06
5.66751950137509e-05
3.75816772133244e-06
9.22619423949968e-05
7.3218807643946e-05
9.97381252682858e-05
5.77121739819559e-05
0.00011715395008633
5.65191890076188e-05
2.56440389641327e-05
6.27758329416528e-06
4.84629113033754e-05
6.40809462771315e-05
3.51532686094021e-05
7.04748495331268e-05
-8.01630553593738e-06
8.44058323614735e-05
7.37258997874446e-05
0.000115829188184308
-8.36477242675909e-06
7.8361239504899e-05
2.82944165938457e-05
6.3383194533916e-05
6.74427324283828e-05
0.000105961580922399
0.000134242570131641
0.000107201256892827
0.0001012323836355
3.65228446985995e-05
7.64243496388495e-05
0.000105785866888784
4.11614858198759e-05
5.21999973187874e-05
5.2241687783456e-05
0.000100507355938693
6.10929471366534e-06
5.82414149378422e-05
6.37590394591398e-05
5.25225135108163e-05
-3.14651433198404e-05
7.4171977933409e-05
9.11151367749101e-05
7.54016259478635e-05
8.81938023042161e-05
1.62175913653439e-05
5.83664903228983e-05
6.6026514708513e-05
4.20751901178285e-05
9.21004754729137e-05
8.86587366654466e-05
5.87440912437139e-05
-4.92147842402159e-05
6.4460186542627e-05
9.15575347015211e-05
5.67894521178385e-05
3.78506474351301e-06
4.20510463372272e-05
3.59812164744551e-05
5.28827835558092e-07
5.23238781233444e-05
-7.15563297633287e-06
-1.54739798992097e-05
6.69350196064169e-05
5.89645791378097e-05
1.37477923973073e-05
4.24344915703714e-05
7.21521809353018e-05
1.77467056790353e-05
5.64849918964675e-05
0.000159049757872732
4.932347414301e-05
0.000118115147961669
0.00012258726552053
0.000128512242947427
2.97887096019495e-05
1.66850177075235e-05
2.38640336811629e-05
6.23507566469736e-05
0.000110732699599627
8.76296180889106e-05
3.97320816189665e-05
4.38482397862893e-05
8.41085299330983e-05
4.17194992753221e-05
-2.12381667448885e-05
5.16995934513074e-05
3.21356974119542e-05
6.55805300279994e-05
-3.29522221758986e-06
4.41907135703136e-05
6.79710515033419e-05
0.000103537735882473
5.90726310070717e-05
3.17677498856805e-05
-4.62381630699444e-07
6.58918218749472e-05
2.80020330451209e-05
-1.56781069202469e-07
6.87227141770444e-05
-6.96613014095426e-06
0.000117075696372815
6.22417936649952e-05
6.9350489185501e-05
5.64422804870793e-05
9.96297375486172e-05
3.40830049129942e-05
3.88841541151458e-05
8.02443062347501e-05
1.32571625364522e-05
9.42090900992922e-05
6.12997031027514e-05
0.000121622568097146
5.91253180741025e-05
7.67113820438378e-05
2.54729453301087e-05
7.1241520519464e-05
5.71733134347295e-05
6.86112243292073e-05
0.000131114506122706
6.91201350991164e-05
6.56160885564403e-05
9.79587937778671e-05
8.94286382273769e-05
3.90197260546759e-05
4.20576311351525e-05
6.14597936394758e-05
8.65278355751972e-05
7.14499694333872e-05
0.000103636198490266
8.80955888905533e-05
6.01771262264045e-05
9.28976145288233e-05
6.55457807562126e-05
0.00014090234181898
1.7481195864234e-05
6.35461488776579e-05
7.65473937709783e-05
2.33069666314569e-05
5.05537219552451e-05
2.28264387136962e-05
4.21321343444542e-05
9.0124085431338e-05
6.25107005637463e-05
9.516676743189e-05
1.33966776786708e-05
1.72460331919961e-05
8.79774436345038e-05
7.27725325186247e-06
3.08261205694692e-05
7.8557060205035e-05
9.53911611897447e-05
7.35215449488517e-05
2.12851514242255e-06
7.27350808266299e-05
0.000103576593848608
7.05242034002311e-05
5.33334896919726e-06
6.71467729789469e-05
9.42599887143891e-05
7.57240601951468e-05
2.34491412598826e-05
0.000102853034131613
2.36485616009438e-05
1.02829995023935e-05
4.46971726036493e-05
0.000102204507947552
8.90192810461372e-05
2.99445129395268e-05
3.48409763551956e-05
4.37190500492096e-05
-4.00017030399329e-05
0.000136438133505921
5.3267093736607e-05
4.41030448708431e-05
3.19278249616541e-05
9.69472626559255e-05
7.9554838408296e-05
4.05506791236906e-05
8.40668436045273e-06
3.28034483359484e-05
4.82324275966821e-05
4.94146664396703e-05
2.57217646981298e-05
6.58613367406104e-05
9.70340831171639e-05
9.15412416045937e-05
0.000123092578014301
4.49599727045459e-05
4.93990548638641e-05
6.51780199869106e-05
1.04513079734992e-05
0.000113539812373438
0.00010103840511051
8.11322757094208e-05
0.000136633005183943
0.000106058182347966
0.000117149968954745
8.61923755822618e-05
7.26167423279878e-05
0.000118242936116469
5.77979161665165e-06
0.00011378981997651
7.21512998480493e-06
0.000110593572574031
-3.32873435094044e-05
0.000100605048480758
6.16880701355075e-05
0.000102779839030596
4.46377017187595e-05
7.70564137923664e-05
7.36500676113104e-05
0.000126842654395864
6.29140744819084e-05
7.76718318685077e-05
6.19650996925643e-05
4.62669990614817e-05
-4.30515876726087e-06
4.09654211560213e-05
8.27541986672514e-05
2.76892385249895e-05
-5.60013830381044e-06
-4.24677079032001e-05
4.02384303717609e-05
7.24315740040455e-05
2.82832915996468e-05
1.8288723419612e-05
2.53340430077598e-05
3.04418889292147e-05
0.000109050676574338
4.1087829781906e-05
1.18069656567104e-05
0.000102835225734559
6.7011585562252e-05
5.22519531170958e-05
3.82294427236308e-05
9.12723893695671e-05
8.97164628744476e-05
9.17242952817406e-05
0.000104911069974988
0.000126171039456821
0.000112284893804909
8.6223869001471e-05
8.27078961735048e-05
7.54363956619421e-05
0.000143221608944293
9.87610742940253e-06
9.97631324145915e-05
5.17934969325919e-05
5.61632894861892e-05
0.000133195515609926
4.97738275265668e-05
0.000101911083069492
0.000115341620811537
6.69893975532661e-05
4.85889985017256e-05
6.84187945830752e-05
6.56669277906551e-05
6.3250249443052e-05
3.47389059821728e-05
5.77038748687906e-05
5.99340189587299e-05
6.60719250087193e-05
-3.13695529590493e-05
4.37957085074348e-05
5.08215769870479e-05
1.38254440059014e-05
4.35220374393476e-05
9.000245187371e-05
4.6682317607098e-05
6.82613034032857e-05
-3.06233331652582e-05
5.92779776335996e-05
-8.19433234990297e-06
-1.11606181306957e-05
7.82585622111995e-05
7.95656843864202e-05
8.31092802700406e-05
6.5449821224245e-05
9.42999231708413e-05
7.49405727535937e-05
2.28451829764919e-05
2.53305026894332e-05
6.45653522641407e-05
1.75076756425254e-05
7.37964624030742e-05
7.43748054608942e-05
2.06660604779591e-05
0.000140913689393854
8.80932376154031e-05
4.59819343003363e-05
8.14672308805809e-05
6.59173616889793e-05
6.14204609842404e-06
8.73950225525473e-05
-3.84436708484159e-05
5.5388634633422e-05
5.65527495046306e-05
7.77466982214633e-05
7.00647324862353e-05
8.03745974797638e-05
8.43874955231193e-05
9.2264254978242e-05
0.000136218315401355
5.29558248367508e-05
3.24399127432151e-05
0.000100100421357151
9.49954499927114e-05
4.17526425083351e-05
4.56195921936702e-05
5.57613290676486e-05
0.000100539469818969
6.83141555442043e-05
6.66228262291448e-05
9.16872125714368e-07
9.57189491027809e-05
3.75679187854609e-05
8.38948365262345e-06
2.10060644560628e-05
8.09909486809349e-05
0.000104196573490803
4.0040405957077e-05
6.55704801257502e-05
7.6978330365908e-06
0.000152054995833958
8.99186941064356e-05
0.000147450274894113
2.17353100308104e-05
3.16785722635851e-05
0.000111317271921527
0.000104267060205356
1.49741165190464e-05
0.000148812579023327
9.53070937429118e-05
0.000134154848357966
2.54407459016068e-05
4.68292559522983e-05
2.23531282125564e-05
-1.35076973229039e-05
5.41420816330359e-05
6.17376282466865e-05
7.22662904311805e-05
7.04045975023493e-05
3.75083379682547e-05
3.60048205417104e-05
1.83271977753163e-05
6.85769992135042e-05
8.27658580927845e-05
6.65159533292005e-05
6.33113661970097e-05
0.000109642488209185
0.00010253770149642
1.0110046671134e-05
6.55483115042817e-05
8.97539666414619e-05
3.44445509091111e-05
0.000105628254170728
6.94972322178164e-05
2.20478700464895e-05
8.90919659283386e-05
6.31668495501529e-05
5.35049796710091e-05
-2.19878532765132e-06
6.25670584197408e-05
8.06955001215573e-05
5.05646614523077e-05
5.65126995848868e-05
6.99338058737325e-05
4.43359692609903e-05
2.70492187001159e-05
5.4605294534509e-05
6.37062205677008e-05
9.91875288053383e-05
6.120848787927e-05
-7.14904778127318e-06
4.62398370246747e-05
7.42400045943168e-05
8.42293058508062e-05
2.5507006663686e-05
2.31243256060086e-05
0.000113098033598925
4.48660022936957e-05
0.00010321477684123
0.000111089387125943
5.89655281553908e-06
8.19628303123472e-05
7.8037323216984e-05
0.000124547614924926
6.56898556182782e-05
0.000115302486505504
8.76621300397745e-05
3.31356009298114e-05
4.59791123368104e-05
2.53165792613839e-05
4.96520445269776e-06
-1.68752598737185e-05
7.57266003570363e-05
4.9715762329043e-05
7.15066535301725e-05
0.00010025561842791
2.71665627084128e-05
9.4750020648625e-05
4.67618026768695e-05
9.49232740309283e-05
4.80921576160852e-05
4.87433730936765e-05
3.33380148409761e-05
8.76679913920661e-05
6.61632202466205e-05
5.82645389673978e-05
7.75956609624199e-05
0.000123868475163127
9.42952056488954e-06
1.6639384185855e-05
6.73978400425365e-05
2.88690087151238e-05
3.85508778992248e-05
0.000114703682065044
3.04065641846613e-05
8.72468692483884e-05
1.00500624526701e-05
2.38491824591952e-05
4.08685300310203e-05
8.76961339924368e-05
6.36637850269782e-05
7.16735427741757e-05
0.000107600889406756
6.59064671185326e-05
9.01834886505942e-05
4.74027654453913e-05
3.06526647728674e-05
1.75892841205788e-05
1.43496694595562e-05
2.98929047421066e-05
0.00014204834106512
7.01379647747059e-05
4.05072391396899e-05
0.000150309043839147
0.000116714874874614
5.09756110877531e-05
0.000122608910351554
2.35671174996846e-05
1.56358511281856e-05
9.09310008099412e-05
3.21878103793734e-05
2.39875344439144e-05
0.000115243386784793
8.49299288935588e-05
1.50823369005732e-05
9.87083874226437e-05
0.000120591543346212
0.000129856901038085
7.77150183266281e-05
2.91794807438404e-06
2.38635804008044e-05
0.000136820776371267
0.000105437907457841
5.69222871492013e-05
0.000172397864297222
1.05507199085892e-05
2.13211298205973e-05
3.51104970332798e-05
5.85455848104192e-05
4.59471481078664e-05
2.73425126395406e-05
8.226116188059e-06
3.63139861271878e-05
-3.38938308454259e-07
2.54044783296077e-05
-8.40603783292185e-06
4.48868795098201e-05
-1.18540386707376e-05
1.16143405752734e-05
5.32825434016069e-05
3.07790499971092e-05
6.44517807341061e-05
6.22723319948214e-05
8.34016698563975e-05
3.33253622169286e-05
3.86075914457343e-05
4.18247374181867e-05
0.000126513795311174
8.1433113553763e-05
0.000132257040809702
4.15413943546285e-05
7.00362292391214e-05
8.26434468646108e-05
7.48589841825919e-05
7.69502764243029e-05
9.71273021811935e-05
4.82878233387231e-05
5.64556666588698e-05
8.645292773988e-05
5.16598715865181e-05
4.72561562301212e-05
8.03444378853758e-05
5.2569330497587e-05
9.20778032890531e-05
7.23450596614449e-05
4.14583929284336e-05
3.73524994390089e-05
-1.07382691238044e-05
5.61229333320648e-05
2.47700186628898e-05
6.21969438040858e-05
2.03367183085465e-05
6.59340879654968e-05
4.03999469792191e-05
6.16454786138983e-05
1.32813785144865e-05
9.34401057959253e-05
4.03393566128822e-06
3.23696953568384e-05
1.43483443273584e-05
5.16791360265525e-07
6.98698350629986e-05
6.01468504814618e-05
2.96954660346769e-05
4.7373156722252e-05
3.93156453498363e-05
7.5923405381564e-05
5.18080614011145e-05
7.98881880674857e-05
1.68795449874815e-05
6.73633793683927e-05
6.59351379690446e-05
8.12777240172987e-05
5.2505015411623e-05
7.68862845962175e-05
7.47144950323141e-05
9.76622444205033e-05
8.59561712425147e-05
5.2517264287834e-05
9.23410426206757e-05
0.000106220417898469
6.43553940832152e-05
5.81038427425118e-05
0.000114521589480981
-1.38984728213526e-05
7.03976383796033e-05
8.67095409181325e-05
6.82396675385929e-05
5.08635340946144e-05
6.25568944313938e-06
9.74750346597775e-05
4.76722346114345e-05
9.24431688604947e-05
1.99211463481785e-05
4.75686331229203e-05
-1.69485327822507e-05
9.23058042918454e-05
7.42905653812586e-05
6.42828684924045e-05
4.57924642211163e-05
3.93244066195377e-05
8.7782902636881e-05
2.49259434598815e-05
9.48907438248987e-05
9.57985492194407e-05
0.000102828598287085
5.20462802564722e-05
5.67405276463292e-05
0.000108054805227502
5.85087241773352e-05
8.31121042693825e-05
6.42940155735958e-05
0.000124324001667874
5.26445065269202e-05
5.06927660172002e-05
5.62854948190222e-05
2.74548487435664e-05
1.2998750992235e-05
0.000109556783665691
0.000106384157667176
6.43824120160764e-05
5.90099172786183e-05
8.43369455010715e-05
7.69399664952198e-05
8.11538903263866e-05
-4.06300515010791e-05
3.59450626671779e-05
0.000107258840297997
7.93207177745461e-05
3.92041767318289e-05
3.65052474726251e-05
7.1398059394074e-05
-3.92181370165258e-05
3.23598067842217e-05
7.60095987895136e-05
4.84688010948801e-05
9.11740887596091e-05
3.82136657606128e-05
8.96805852068109e-05
8.23201733971427e-05
6.38691971678154e-05
-1.71418656629177e-05
4.6205926312463e-05
4.15395145167793e-06
5.06589850390325e-05
3.26940370117682e-05
7.44061163954328e-05
4.19986953831852e-05
0.000136529877947981
6.92707357838173e-05
9.17710653912995e-05
0.000108520630739137
0.000100900054078505
3.12013826144716e-05
8.8012194278629e-05
-1.49133019618428e-05
1.180973812019e-05
7.39400325794422e-05
5.30372252937538e-05
5.47697311310908e-05
6.67051276499729e-05
0.000112049880276512
8.4865700955533e-05
7.94999640110013e-05
5.10428661134506e-05
4.61082402580894e-05
-1.34649928406506e-05
0.000102964288563932
7.97724880143851e-05
7.68435027155086e-05
3.03843593220019e-05
4.40811607613005e-05
4.04450491068239e-05
4.50818120194256e-05
1.04920496343239e-06
4.04513625223335e-05
8.05695916907647e-05
1.60981276745297e-05
3.51734271001245e-05
5.99533792779812e-05
7.8623254377288e-05
0.000104564321061858
4.21558230751782e-05
0.000100364287859309
2.48930831268362e-05
5.90072052952715e-05
2.03363972722989e-06
8.12493844273895e-05
7.8088857282123e-05
-9.23959709292183e-06
3.47925934046556e-05
-2.13164522156902e-05
1.21364546267029e-05
8.88896839607077e-05
4.8762495563369e-05
-1.16374501403774e-05
6.15378821268042e-05
3.37693105655511e-05
5.14631855050627e-06
8.25177656096587e-05
7.96465691965928e-05
8.9629787439793e-05
5.50040057426039e-05
5.10326294694478e-05
0.000101505111429707
2.2092380342727e-06
9.60616429786815e-05
7.41229269574863e-05
0.000119682311383642
6.47176372291748e-05
6.37460973065049e-05
9.70662013840914e-05
0.000126238204236935
5.69928967758932e-05
7.21992129491105e-05
2.24902211386701e-05
1.95426306128997e-05
2.5976680490048e-05
7.49056497536347e-05
4.22993930640887e-05
5.45806390358456e-05
5.71954046916944e-06
8.87379197974924e-05
5.32874477078566e-05
7.54990915743765e-05
8.07595598814601e-05
1.0675428532358e-05
5.53813683969332e-06
2.42059746592991e-05
4.41824738609019e-05
7.64758293527823e-05
4.2388446767844e-05
7.11516997820604e-05
8.12190358598706e-05
-3.09467004527867e-05
7.78074346373233e-05
7.01496359580362e-05
0.000109317793975036
0.000135713624627674
5.85812775105645e-05
0.000148290258855254
0.000111593358983298
9.8813993251566e-05
7.443465628409e-05
8.43887844658398e-05
9.05533839536713e-05
2.15185541827646e-05
7.99236263362907e-05
2.4744039073827e-05
5.71132075458602e-05
1.56480714345552e-05
0.000123402715670937
5.1258838303169e-05
7.64287230449275e-05
7.34789971712561e-05
8.72593309017737e-05
3.966546131707e-05
3.28984736061759e-05
4.45452493838436e-05
9.29023619183129e-05
9.21862804512157e-05
1.00053484655271e-05
0.000104705867263171
5.03345174384533e-05
6.07753045286029e-05
9.9433716396514e-05
9.34653303619177e-06
7.27984022616378e-05
7.85836099387604e-05
7.7253108767801e-05
2.57394239664718e-05
8.47873933451234e-05
6.28981186779093e-05
5.31160774030406e-05
0.000146310118200692
3.03136578763528e-05
9.03070280606393e-05
6.52161344150568e-05
5.25809529570613e-05
4.30468329540152e-05
0.000100032877293467
5.4414500646468e-05
8.59851354572705e-05
2.58387675397222e-05
7.18664252852617e-05
