# Supplementary material for: Research on computational propagation and identification of mine microseismic signals based on deep learning
Source: PLoS One. 2025 Oct 22;20(10):e0334641. doi: 10.1371/journal.pone.0334641 (PMC12543183; doi:10.1371/journal.pone.0334641)
Supplement: S5 Data — (ZIP) [file pone.0334641.s005.zip › 000100800001506.xlsx_0.txt_24.txt.txt]

1.99201332089123e-05
0.000116625174804299
9.7476800736203e-05
0.000101234747892145
8.4792388030872e-05
8.99596094910715e-05
8.37579204765586e-05
5.35903448443583e-05
6.12286248789518e-05
0.000101217643142686
-1.22020132929773e-05
3.25482383212212e-05
0.000102212849744495
0.000108339259321403
0.000113876218103772
6.35025759783359e-05
6.05730161686161e-05
6.29804352092583e-05
0.000100747313647421
9.80146973055728e-05
-2.90121768942099e-05
2.29461092280226e-05
0.000102636609386608
3.39536588520421e-05
4.53533337975394e-05
3.14642784959627e-05
5.01875279121921e-05
7.5060952976502e-05
4.81118606432215e-05
6.61144702903874e-05
0.000121457699830128
7.73439622527929e-05
5.84388511938075e-05
7.54723883171885e-05
0.000127562191523929
8.18471332557743e-05
4.33711442609637e-05
0.00015114811162231
6.32574568486779e-05
2.72328383575476e-05
6.63486963213727e-05
5.39344737957657e-05
4.56052029708302e-05
3.86073189525433e-05
7.75951035486041e-05
8.08051942775421e-05
6.86390782385064e-05
8.11180135810269e-05
5.35632968554102e-05
6.62480365358011e-05
8.72547030022169e-05
3.91375104644558e-05
0.000100691562629164
7.751032392125e-05
2.61222000178863e-05
7.08542562216549e-05
3.97596461629093e-05
3.44811956336355e-05
6.84565368096478e-05
3.00914987073701e-05
2.78246586079324e-05
9.22408581842078e-05
0.000100468456437726
6.47967764140021e-05
5.63467635688269e-05
5.98402305485573e-05
8.40578835625194e-05
9.75863191785619e-05
7.79269496886241e-05
0.000101781988713417
9.68766903899513e-05
1.1179362671843e-05
4.2121606907142e-05
6.50293398277508e-05
4.70966027925307e-05
4.61511788348392e-05
9.6964160478889e-05
5.35245293167192e-05
0.000133311288732103
6.17722199309832e-05
1.79777254753509e-05
3.95182264413026e-05
0.000129006400466916
3.61079571358102e-05
1.74231975714997e-05
2.04022213559094e-05
0.000121982054910916
2.78516872610446e-05
9.653803105049e-05
6.03953229941205e-05
3.65043322519004e-05
8.2606182135581e-05
1.17631146039874e-05
-5.91972061816657e-06
3.82062965014144e-05
9.4100857413241e-06
2.22127544804347e-05
2.5369733277724e-05
2.09227447439552e-05
5.24699843676658e-05
9.99492625891394e-05
3.14377360646453e-05
4.40403084727279e-05
8.23881936545149e-05
5.73816688182781e-05
3.42937814848793e-05
7.60455877442187e-05
2.8795985211342e-05
2.47802250994486e-05
7.02626988971331e-05
5.04980463197964e-05
6.34435354763082e-05
5.95722604236931e-05
7.44755923155392e-05
1.58216694327311e-05
1.98588611953106e-05
0.000103102815883991
2.80580117178289e-05
6.45082150321742e-05
9.15661760272987e-05
2.9921091148186e-05
7.98940238474487e-05
9.36543331800112e-05
5.91950497803291e-05
2.74521791283743e-05
3.3582057717728e-05
6.4092910567816e-05
1.4248390673964e-06
0.000147655862041858
3.3170291905957e-05
4.91138664100726e-05
2.77003380882991e-05
8.75696616276605e-05
-4.41203943088699e-06
1.06396498655264e-05
4.99792272184684e-05
0.000100275869858844
5.58379678341788e-05
6.36423071776421e-06
0.000119365093189534
0.000126060210711984
2.14240527298395e-05
7.88356932562547e-05
0.00012588723040996
3.77542784084166e-05
9.81174941286239e-05
6.61744608200781e-05
1.45446100924235e-05
0.000115802016126859
6.28116246220305e-05
6.01713150954105e-05
3.14036325171575e-05
5.56402969422617e-05
4.73968345214877e-05
3.08226421564021e-05
6.66402954378909e-05
2.14564563878696e-05
1.58407855847576e-05
0.000121462179390286
2.70672829912333e-05
-4.83448865888685e-05
5.79241770463002e-05
7.73780997244426e-05
4.65324482888785e-05
8.67941736051299e-05
2.37196749227892e-05
5.70840676010721e-05
2.5003667183308e-05
0.00013027881998144
2.36375291225565e-05
4.09725652701972e-06
3.13430478465362e-05
9.27822466119884e-05
4.48064041761839e-05
7.78939794393925e-05
4.19302323356452e-05
0.000112315362012641
8.34394762165226e-05
8.59161209359901e-05
3.25502996375367e-05
5.8865552705947e-05
3.75264468020526e-05
7.31761987276722e-05
0.000102466926990714
8.97991122493888e-05
1.6701218870185e-05
3.93548831632913e-05
8.66198182002613e-05
0.000112793672839981
0.00010420324914522
6.44988975489354e-05
7.67916398988621e-05
5.5539889814175e-05
5.60875868190393e-05
9.13303740113476e-05
4.16648499328847e-05
6.93126344582701e-05
2.98505827165041e-05
2.97315265506781e-05
3.57256405035205e-05
5.43669904448112e-05
4.56441439441765e-05
5.43364287169034e-05
6.63391853710494e-05
5.0451246603593e-05
7.06836539400766e-05
8.00174081690776e-05
5.89298474908914e-05
9.92122808046288e-05
5.44671631454537e-05
4.70477355456457e-06
7.3503098643253e-05
0.000100908024325822
0.000102836868068834
3.19963153721579e-05
3.44199722688481e-05
0.000104225280308494
3.98307615115107e-05
2.04482874834484e-05
0.000102914544010603
-1.27779864404122e-05
3.7155850588024e-05
0.000109161108772808
5.36582900288583e-05
9.53975868567579e-05
0.000139748246366068
0.000102065414336455
5.09991812433262e-05
6.18075558245182e-05
6.05190008972837e-05
7.15996769673603e-05
7.40879265842347e-05
3.6941578246831e-05
3.27624496120363e-05
4.30868313604058e-05
4.51721782979717e-05
5.8843049538914e-05
8.25489495048301e-05
5.30110266816124e-05
3.21846137780101e-05
0.000110252136183167
0.000126868924783101
0.000110693488702235
4.40121947403387e-05
2.49519852264719e-05
0.000117970682707486
4.250375031974e-05
2.50627793139065e-05
8.73656156905081e-05
6.72745688788502e-05
8.29305699719149e-05
9.02880729215536e-05
2.1185537555753e-05
-9.6715469844342e-06
7.8588507782789e-05
3.36743098881578e-05
8.32959669898927e-05
3.5565391670784e-06
8.52298038598863e-05
3.45719042226177e-05
6.72899689322145e-05
3.96903988959647e-05
9.01998282496536e-05
9.09512705617854e-05
1.89021230349479e-05
7.10914682723072e-05
6.00565080487048e-05
5.97150268968252e-05
4.44053667077554e-05
0.000108547790337705
8.16271454823393e-05
4.66057362092571e-05
6.4277009919993e-05
2.79503372022006e-05
6.1646105294257e-05
7.08867983329102e-05
2.88298145420077e-05
7.54412248250908e-05
3.44002217333141e-05
6.05460597097377e-05
3.34277259895822e-05
3.91958853186802e-05
0.000119619623367168
5.71678541436725e-05
9.68344447935727e-05
3.02846631162266e-05
8.08833517396557e-05
3.16958822587491e-05
3.38652524320334e-05
6.69913220438746e-05
5.42196284667234e-05
3.39759371872787e-05
2.24957246648243e-05
1.73501713115555e-05
3.58299423307968e-05
7.73213220911268e-05
0.000109458895850372
-4.46563337758071e-05
1.30333148244695e-05
1.85908813440465e-05
0.000103325625528588
3.48345318841329e-05
8.25651577796686e-05
0.000101810837346995
2.07368786884019e-06
0.00010230123367719
0.000108909279843681
3.04290500886477e-05
0.000101947063692571
8.23880358804846e-05
7.40436081355991e-06
8.87114273208346e-05
3.85549628712895e-05
5.33138040051857e-05
1.58934698266272e-05
4.44061866096653e-05
3.21132657918709e-05
3.54249171422374e-05
2.67053277569961e-05
5.57466842993097e-05
9.43120024670319e-05
-1.16355686759795e-05
1.15605249579282e-06
1.26861591518842e-05
8.88913681467351e-05
8.15914582207052e-05
-2.14362944584826e-05
7.61330507069675e-05
7.95697181855631e-05
5.55506656405906e-05
0.000111198026059372
8.14616364443115e-05
4.06117950506574e-05
2.21383398269711e-05
-2.44091367265384e-06
6.06679736739316e-05
8.52948208036471e-05
4.59985873289422e-05
4.99931615715263e-05
4.55226797497887e-05
5.38936776693384e-05
0.000111994935199199
0.000107115040900854
9.87146901334575e-05
0.000124415706030225
5.34142895393244e-05
-2.24250178007005e-06
5.80130784568288e-05
3.52350470659578e-05
8.6822848504305e-05
5.51203462449006e-05
6.72213156336356e-05
0.000124468716617422
6.94158789462021e-05
6.99068787091054e-05
0.000122718397271091
6.72951974977051e-05
7.15709563350151e-05
8.26789945882843e-05
2.18160121694159e-05
3.0174970401689e-05
2.43539261945657e-05
3.81502166673506e-05
8.5728401709515e-05
0.000108570005801938
8.29806814564707e-05
7.88097549210597e-05
5.58585387459451e-05
-4.12672148022019e-06
6.75399336225314e-05
2.68242539841342e-05
5.37135213927636e-05
8.48372817314067e-05
9.0067718890268e-05
5.48120145500068e-05
4.71598187088765e-05
5.40836289238891e-05
3.7866876926298e-05
8.4693369966536e-05
2.58583293954592e-05
9.30704136065204e-05
3.51958132644951e-05
3.21219784650907e-05
7.18311345804215e-05
3.17467804961834e-05
4.51739654046818e-05
0.000100985558133878
-3.17565536269084e-05
7.79752381247443e-05
7.38566092396584e-05
3.51695593798386e-05
2.4192604710078e-05
4.81476405538753e-05
9.97497037035711e-05
0.000104114394842961
9.19739236978481e-05
7.39607374737317e-05
0.000104072646821281
0.000100099704255519
7.19641022374117e-05
9.30552014258832e-05
3.80857037379841e-05
4.4980725974827e-05
2.25673479120941e-05
6.56237055639136e-05
6.50808695013481e-05
0.000159244414199031
2.16329321738922e-05
0.000110813501972602
4.78816288539051e-05
0.000141188137828139
5.56758550755073e-05
0.000125486277380003
2.41599677648269e-05
4.58093931607841e-05
7.42240660911791e-05
6.24295878664722e-05
4.23407285940898e-05
1.27014152264719e-05
-1.95746596406143e-06
9.03348755846847e-05
3.51016571033728e-05
5.37955934493658e-05
8.71644079278937e-05
9.90210930449339e-06
3.88285706139824e-05
4.19289221936132e-05
8.84827330022667e-05
1.77271075193871e-05
3.34586096602637e-05
7.12051161837381e-05
0.000106247974826077
5.99188493256255e-05
7.14134621851697e-05
6.11314663247331e-05
5.54187802028958e-05
6.03030054583775e-05
0.000115997301222725
3.9792383787478e-05
9.66560061383668e-05
3.12912333452042e-05
0.000153120633408997
7.08354548308598e-05
7.51878210251416e-05
5.52187477295049e-05
6.46310998500608e-05
0.000112253936438966
0.000101329486972944
0.000136440951550996
6.05955399097942e-05
8.41111491614394e-05
6.38623667629951e-05
5.05604552066268e-05
9.8412380205756e-05
6.88530622790047e-05
5.89293607442192e-05
3.31284063848597e-05
8.59625010750605e-05
6.47469418816007e-05
3.67717708626516e-05
6.78760296628451e-05
4.10485842395148e-05
4.45913030365641e-06
-1.88731065591187e-05
1.72789903593268e-05
-1.77107412322172e-05
4.64099815653771e-05
1.59081931567161e-05
6.13416613176053e-05
7.25406837531256e-06
6.83118917177597e-05
8.49348393738227e-05
4.96153333307197e-05
5.27741622386727e-05
8.31729361110086e-05
-1.51200168624725e-05
4.6953771762857e-05
6.42028218504977e-05
-1.99933469974205e-05
2.64626797773542e-05
5.34083638854099e-05
4.35813914448884e-06
2.06431116453966e-05
3.40524536310162e-05
5.52001433231641e-05
4.38730743535156e-05
6.5768104142188e-05
5.82205900130975e-05
4.18174681050855e-05
6.2011769746573e-05
4.94219629532587e-05
4.4510548046234e-05
6.52579194572747e-05
5.72758197918854e-06
0.000105257043149361
5.7299793433005e-05
7.02045149211805e-05
8.51152597029141e-05
7.64025251104653e-05
7.86296237583838e-05
4.12071446438542e-05
8.04593093904743e-05
5.68208016184294e-05
6.12579871145217e-05
8.9476555165908e-05
3.52572866460713e-05
3.85203938177613e-05
7.61729167509663e-05
2.10484479519586e-05
8.60071491655042e-05
0.000147162173791618
5.02805171918966e-05
0.000120884111400008
9.48260358263554e-05
4.17383266778204e-05
0.000101824198954473
6.81351819876161e-05
9.29356834590024e-05
3.93075399559998e-05
4.9517917182056e-05
0.000119524887021922
7.83439920954722e-05
8.34158373155118e-05
4.1352394968214e-05
7.3056685980781e-05
0.000150277983881277
0.000119240089287583
4.94145831021171e-05
0.000109565678973014
1.34381077349216e-05
5.5833058461452e-05
3.46116175829845e-05
7.97853029288099e-05
4.18434637618267e-05
0.000116714868630558
7.93630984792372e-05
7.80320668725691e-05
8.16543622891034e-05
4.04384336951518e-06
5.6154860634861e-05
7.57622589143881e-05
9.32081698890024e-05
6.48270062437929e-05
0.000125921105505188
5.53599448797568e-05
4.17727839258187e-05
3.62324220596943e-05
0.000100614001964401
7.1011845626851e-05
6.72871568699438e-05
7.68647936233881e-05
8.39809388269178e-05
6.88553691315e-05
0.000114629204027969
8.36506582659725e-05
0.000128972981266377
0.000106243231566784
8.42797911645823e-05
7.1092769481131e-05
5.58144194751683e-05
-8.59176883829725e-06
3.17424081399647e-05
8.9298823648528e-05
5.37998320262999e-05
1.98040576022588e-05
8.94845322458956e-05
5.94781435516621e-05
6.97051049011865e-05
9.65002672612158e-05
5.11803927794444e-05
3.8602817119101e-05
-3.98585089404797e-06
8.30764754230612e-05
8.11341658090532e-05
-6.47886513985189e-07
1.9041771542798e-05
5.30331372160757e-05
8.08092435733616e-05
5.78284115683106e-05
8.92645340289334e-05
5.11630184011809e-05
6.21560494863201e-05
3.48603418474637e-05
3.85114448199377e-05
9.0767145715253e-05
2.49742616919584e-05
3.07443001060624e-05
7.42903414660697e-05
-3.05199333937435e-06
2.87781073444061e-05
0.000120154484842364
7.19665463161777e-05
7.13759519028211e-05
3.556020655474e-05
5.55427981886814e-05
-2.19437296560097e-05
8.11529628032089e-05
3.30984391033899e-05
6.54838494000288e-05
9.74875920424353e-05
2.46299460432616e-05
4.74128727078352e-05
0.000110375154480077
6.09129766039915e-05
5.08039673286876e-05
3.57604564006783e-05
-5.26688845437259e-06
0.000120636085203622
2.95792874073427e-05
0.00010035583792305
0.00010920819393781
0.000104333057009105
-5.10190915754366e-05
-3.99245375765475e-05
0.000121605633499905
8.63589053850574e-05
0.00013040832772972
5.09948954764868e-05
6.42390019823644e-05
4.72296174933584e-05
3.11857977570658e-05
3.65056579282469e-05
6.90701843979639e-05
6.23164255162628e-05
2.42194352958486e-05
2.43574330190689e-05
0.000145085919285573
6.66792549600653e-05
3.59205116935035e-05
6.97675761259156e-05
4.70366506744831e-05
3.47957934690903e-05
0.000111594891256426
8.97654284711814e-05
2.76303193599599e-05
0.000101116066492822
0.000124970023896424
3.47756487577863e-05
5.15590222581528e-05
1.86733593295455e-05
2.10496285201689e-07
9.05591024799457e-05
3.26441303030195e-05
0.000131472429401817
1.69733498322929e-05
7.14981967957943e-05
4.73854093624881e-05
6.01490981217418e-05
9.39961579156567e-05
9.11733361092824e-05
2.75237109072058e-05
2.71998784488123e-05
0.000156109684674017
0.000156480041854106
8.08437819146065e-05
2.78772000165283e-05
8.33464226000664e-05
6.75009031731896e-05
1.54185154487037e-05
0.000130578523603963
2.13483215653521e-05
8.73582857148715e-05
0.000140771693984437
9.03130762665604e-05
0.000105613474863301
8.07341404485638e-05
8.16580724414931e-05
5.00640952567782e-05
1.00776623045616e-05
7.94023641978413e-05
5.05937133671303e-05
0.0001372736865759
7.43311290131054e-05
9.65916984414135e-05
7.04928372866137e-05
1.20708527365495e-06
5.7498298133872e-05
3.64306601463577e-05
0.00013871375120622
8.89295204770885e-05
4.94398755376182e-05
9.81851419347621e-05
2.78716051398651e-05
8.36901178948177e-05
7.28410226609604e-05
8.60412770094319e-05
6.05340397503708e-05
7.18181627527313e-05
6.51419762032024e-05
6.14311863597281e-05
7.61811185429022e-05
3.00440658278681e-05
-1.76092218404673e-05
9.39079642910095e-05
9.15862092918609e-05
0.000106446148732521
6.87683118051423e-05
0.000122252410143965
8.97210140824834e-05
5.08772181029029e-05
3.14740171773385e-05
0.000110719528850301
9.69327684070432e-05
9.62152962739765e-05
5.15000539935952e-05
9.82083814684929e-05
9.91471585298247e-05
1.89598951151654e-06
3.57602608971333e-05
5.59774893164091e-05
7.76278396971333e-05
7.60501159617225e-05
7.11678163957343e-05
7.31087086138112e-05
1.94564315890309e-05
5.87368401886583e-05
3.86536064858739e-05
8.76024857730629e-05
6.24494315910838e-05
-1.89075330694049e-06
4.60621226046057e-05
5.35461570711125e-05
3.1399409034248e-05
-1.56467184424429e-06
9.46431847424179e-05
4.10400281096859e-05
8.16288770550977e-05
3.72005747099676e-06
8.193324392778e-05
7.37875346765119e-05
1.14092557786071e-05
9.48959691264876e-05
6.02430844177419e-05
5.3668932776581e-05
7.04065434734046e-05
3.67936812709371e-05
6.41597834268247e-05
2.86251600087974e-05
8.68485663070802e-05
2.95264707592598e-06
7.42335818949822e-05
3.59118675157905e-05
-2.67196233611738e-05
7.81392337043962e-05
0.000137856177607771
3.74476704290223e-05
3.5608959233457e-05
0.000114922027683345
6.64929666328739e-05
-3.34530133686423e-05
8.23515404561285e-05
-2.9289576395829e-05
4.42312332374685e-05
7.06728787616358e-05
2.5371793305583e-05
6.25091021028744e-05
4.77496797494035e-05
5.40267964754394e-05
0.000136856363212659
4.92955431145505e-05
0.000123118200855828
0.000102815370714116
2.08027341948268e-05
6.29987955131548e-05
7.94158450438303e-05
6.9242920380371e-05
8.96425184447322e-05
6.12605323964487e-05
0.000119960507473579
6.43578889665345e-05
6.79578740495659e-05
3.5079051455679e-05
8.26505017154072e-06
6.42661065603404e-05
3.39581164751401e-05
-1.90689643132578e-05
2.50742714077901e-05
-1.36843776839606e-05
7.64510864253815e-05
4.54341352632201e-05
6.51530437576907e-06
3.41903988411276e-05
4.2621482949009e-05
6.80454239869188e-05
8.79795399207997e-05
6.97328205546514e-05
4.93934379875623e-05
7.80232130201367e-05
4.42145886152954e-05
8.30516578028465e-05
8.70573421861961e-05
8.50618452772448e-05
9.31762584854876e-05
8.94198187108981e-05
0.000108870088115279
2.69895963530217e-05
3.3909034564524e-05
6.77059515258051e-05
8.52495608899431e-05
4.42762730143788e-05
4.4371789291904e-05
9.26059840078422e-05
6.1403390523052e-05
4.07502648197439e-05
5.9355013455538e-05
1.52094700114873e-05
7.75758324107171e-05
0.00012295879933424
0.000104795460278386
5.83376697559676e-05
3.28006457084235e-05
6.15721063442853e-05
6.36740152642589e-05
9.59513284338963e-05
8.19040200631657e-05
2.67546158548148e-05
-3.36250100825109e-06
9.78204701148922e-05
8.35062552076144e-05
2.98345759804817e-05
-2.50574879968956e-05
1.92127711962154e-05
4.7243429225664e-05
2.97756155308202e-05
8.65692298693999e-05
5.56326509383176e-05
9.25327653746567e-05
7.0049373032872e-05
7.63876667506227e-05
0.000128157532713688
0.000100306907220612
9.73008858957303e-05
3.2273612308488e-05
5.80027514994534e-05
7.18696137472251e-05
9.17547825028371e-05
8.80101546134233e-05
-2.11354756148867e-05
0.000109942851144728
7.9289780076335e-05
0.000107334915472827
-3.18442820845256e-05
7.57936130267644e-05
8.23922220737611e-05
8.26754559186676e-05
-6.1755130678312e-06
8.00655533692698e-05
7.91397798821491e-05
5.43831917846877e-05
3.60404354841874e-05
3.76860465038621e-05
4.70323208677529e-05
8.60345103237633e-05
6.80009387632243e-05
7.53116395817164e-05
0.000110856589041147
4.0362242474532e-05
2.26302277888027e-05
4.16846366829304e-05
-1.50008567126385e-06
1.51645090295503e-05
0.000122979394751484
6.09532537568074e-05
6.28664267304214e-05
2.46924083948276e-05
8.40263707208839e-06
4.394118523243e-05
4.18612586778092e-05
6.57797118969381e-06
6.42270740811453e-05
2.69967625177651e-05
3.43747830486994e-05
3.61103646941104e-05
9.05610516277069e-05
2.59272294493833e-05
4.29451954868172e-05
4.38954999023514e-05
7.41592742962995e-05
0.00011278699381434
1.82235818349389e-05
8.71209940779951e-05
4.75114135592322e-05
8.25561806539404e-05
0.000107388331378345
7.04800594779732e-05
6.48696040671552e-05
3.69683464723031e-05
5.39408931188557e-05
2.3237022243985e-05
8.55199417165005e-05
0.000101955013131078
9.23967442321156e-05
2.91116717882186e-05
5.50021870620239e-05
6.48923770391589e-05
5.54412140518334e-05
3.34867810000139e-05
3.27735170264042e-05
1.04952788660489e-05
7.18447378844271e-06
6.16778808314948e-05
6.95925798876833e-05
1.42446286698085e-05
6.45483260351731e-05
4.76781914678579e-05
5.43062592138765e-05
3.42496060115197e-05
8.934509490402e-05
3.16980120211446e-05
7.93837448163159e-05
5.97059628262136e-05
6.61010389044214e-05
8.11054835883907e-06
3.950187033654e-05
4.64071948229489e-05
5.1729045609578e-05
5.00647996979994e-05
7.83442813283981e-05
4.50334010764843e-05
9.38701608964696e-05
8.87173117834547e-05
8.60870559085631e-05
3.51982860125459e-05
4.39706854272099e-05
8.46516448983919e-05
4.82450745994255e-05
6.48542867247718e-05
6.96618670596503e-05
6.51044538097376e-05
6.20196028598647e-05
7.72102415522781e-05
2.76414571512949e-05
9.69620373033086e-05
4.00219867569299e-05
3.67114387750738e-05
1.3047141870372e-05
3.70560674445482e-05
7.20512589254858e-05
9.0246714717968e-05
0.000104275305908615
0.000117487877669354
9.83261338008344e-05
4.96492037900683e-05
-9.13641381281413e-06
7.37752549256478e-05
0.00010142700153566
3.90405234129276e-05
8.63749131930134e-05
6.95961486348653e-05
8.59231560700959e-05
4.61172428451088e-05
0.000119267503038989
9.35152830278357e-05
-5.04177303080489e-07
7.43425773048644e-05
4.09535726127509e-05
2.94031108339544e-05
1.41280246892253e-05
3.89157100014521e-05
7.7504995041828e-05
8.34745105172521e-05
1.71835030622944e-05
-8.31673822361489e-06
5.32645476540736e-05
6.69869192637955e-05
4.99818767635444e-05
6.27096062457434e-05
9.4054253862584e-05
5.08883595866905e-05
2.60104236476817e-05
7.87878317979273e-05
3.79412097794758e-05
6.64428065075914e-05
6.08425102411211e-05
9.20110543754478e-06
2.90662151589743e-05
-3.65148738138466e-05
6.72143187383545e-05
2.04880934459198e-05
1.58298111227303e-05
-1.79595108997413e-05
8.06619406997469e-05
4.26709716315912e-05
4.68418819149374e-06
8.82415881444953e-05
0.000121080970516361
2.77538934568091e-06
3.31558845657734e-05
6.81428542631449e-05
4.82921406998253e-05
3.5209375666477e-05
9.1746411266898e-05
6.26950794287034e-05
0.000125288129211227
8.02483530465091e-05
8.16867512509581e-05
6.38217883547224e-05
4.3819094683813e-05
2.60734838019699e-07
7.39490278824542e-05
6.42307696068103e-05
0.000112517773736768
0.000105957369079225
5.2612763395355e-05
8.87208989829348e-05
0.000132368014615504
7.47710111602296e-05
6.29123565241891e-05
5.5672418274028e-05
7.8493197437296e-05
2.95862232603622e-05
0.000147992855514255
8.18440885412891e-05
9.64128266429856e-05
6.59357496810422e-05
3.87665206540085e-05
0.000103458783552421
1.634255723901e-05
0.000103759988222578
5.5041103346801e-05
7.17944285490103e-05
8.48005477475967e-05
0.000102561777147524
2.83982133254222e-05
7.71894290609994e-05
3.50542106344014e-05
6.68954214624481e-05
4.91800448558338e-05
0.000108942524243627
7.23737699792803e-05
-7.29660435272829e-06
8.92275493790608e-05
0.000130676169420543
5.04670308794322e-05
5.92158219667741e-05
6.44509077948598e-05
4.37382410952749e-05
2.968323784045e-05
7.8239264450198e-05
0.000103821040910501
6.94165947979003e-05
8.76713967762586e-05
4.78927917350181e-05
3.24826243008673e-05
7.54294341206983e-05
3.96361898512562e-05
0.000112920885255272
-2.37359076808056e-05
3.92931615209287e-05
1.49735846552994e-05
9.32035750634424e-05
1.61847553668541e-05
3.14347763822281e-05
7.32167927367013e-05
7.60322109097809e-05
6.44656948727012e-05
1.87286419909265e-05
3.80833875343142e-05
6.86444415030695e-05
2.87939097443645e-05
3.50014118119605e-05
7.61120938608611e-05
1.77122593472293e-05
4.46379385597003e-05
5.66601061784674e-05
4.24191186709151e-05
0.000144209550248605
0.000118391742870738
2.69834603897304e-05
6.39841634559243e-05
0.000142762948594119
2.94109249580551e-05
-2.73573016754982e-05
8.51232972817229e-05
8.64081565384915e-05
2.08698855182345e-05
3.94656227327378e-05
4.79143252525343e-05
1.74104490779229e-05
7.99732585519738e-05
1.41559008407743e-05
5.62871955466354e-05
8.88688307542219e-05
2.02791113965301e-05
8.83920460602246e-05
0.000101194921410435
7.8158371011636e-05
1.84609964079915e-05
7.43663948213514e-05
8.93976243890801e-05
0.000132025478717758
9.99875660873778e-05
6.5425024847998e-05
0.000107337679325665
8.60496812797348e-05
5.48534388453216e-05
3.60398980362639e-05
4.21674867670326e-05
7.20718500345121e-05
8.32111094801497e-05
0.000125823237120501
2.57850157625773e-05
1.68623374229594e-06
6.87184552060338e-05
5.90997160623781e-05
0.00011127053463306
9.91150953128201e-05
5.4636335684755e-05
2.15525282604326e-05
-1.3920657969063e-07
2.76603673218186e-05
4.07228161362109e-05
5.74912105945844e-05
0.000113878742620155
0.000103619045508128
4.56795419428038e-05
5.572893487076e-05
2.01616340662732e-05
4.08652770164238e-05
7.51777237842946e-05
7.11428619589946e-05
2.29610592421435e-05
9.50315525185733e-05
4.94299637256441e-05
0.000107391348573721
7.8166035213072e-05
8.99008264463591e-05
0.000111084087197066
-3.12486468026104e-05
3.27171105072792e-06
8.10855719726677e-05
7.92066022826186e-05
2.88790431677298e-05
-3.13918162999901e-05
9.14659274836174e-05
9.70700120485381e-05
6.27338772439058e-06
6.90344884603635e-05
7.29800590443897e-05
5.03297845495946e-05
4.70261254540646e-05
9.92241049003864e-05
8.5049165560998e-05
0.000111125093711786
6.5031358382022e-05
8.58906438118715e-05
4.6915759742737e-05
4.82892875128942e-05
6.5720247134453e-05
4.33459617024657e-05
4.15172096772939e-05
6.33026268104224e-05
3.92580357826764e-05
3.98906006204103e-05
0.000130582076157985
7.24271984187825e-05
6.4083406232845e-05
-9.3172424038779e-08
3.50241228078253e-06
2.48227668677584e-05
0.000109603620530788
8.4524677057322e-05
3.37291824437126e-05
-1.38065741647915e-05
8.75034296083722e-07
8.08082305349794e-05
9.36131629865023e-05
6.31374790957367e-05
6.21481239635277e-05
6.96560650702215e-05
5.71078299167508e-06
0.000111946767447782
5.50260111648392e-05
-5.68637800403159e-05
7.20667714145412e-05
5.02565802635104e-05
1.99784105006427e-05
7.14102575813908e-05
7.5947141081634e-05
8.72752006253781e-05
2.14803052583229e-05
8.2739895893174e-05
7.75953124385002e-06
4.33483413647497e-05
0.000100454380692768
9.648360680968e-05
8.84803159608673e-05
9.03862373583539e-05
6.4475809289739e-05
5.56971461023547e-05
4.44781855504239e-05
0.000132232273718162
6.80754886596745e-05
7.98729724301382e-05
0.000111320964686324
0.000117049805209881
8.29218465359857e-05
6.1003910462633e-05
7.48644189729925e-05
9.86544019165385e-05
0.000107889108398462
6.28500460344668e-05
5.2301666803752e-05
4.68051279988507e-05
-3.78358919851015e-06
7.25680920350625e-05
6.7027815344575e-05
0.000111240243870516
4.91807323198526e-05
9.51854738784442e-05
4.29866260222139e-05
1.09519580329253e-05
3.48702153151671e-05
2.5580586366031e-05
7.15626000964204e-05
6.95942133882e-05
7.29383593858957e-05
3.48116788066356e-05
8.49583496068612e-05
3.44390954488365e-05
1.76544509500928e-05
9.4142898371519e-05
2.72060460986689e-05
9.87769270397111e-05
7.45427384628949e-05
1.97956479760254e-05
7.6070264280409e-05
4.80326764505343e-05
7.08044943831932e-05
6.17041919341819e-05
4.62181988615647e-05
6.4955833248446e-05
1.56718076339227e-05
6.83447944364856e-05
4.87497804108028e-05
5.11903010234469e-05
3.00282560915267e-05
5.80586226478782e-05
-9.14027165305855e-06
3.58800128274665e-05
8.12076485447722e-05
5.27446881649091e-05
3.23940827176484e-05
1.81976896686013e-05
0.000142045687024535
4.25417925501804e-05
8.7682789492949e-05
3.15954946255948e-05
1.10941391180748e-05
7.75034672022108e-05
7.61204074245492e-05
6.1368714529371e-05
5.09809504537085e-05
-2.65561299308123e-06
1.56267012112771e-05
6.19948281205198e-05
8.11628265665444e-05
7.23730952893256e-05
2.90663952499779e-05
3.68415949334213e-05
7.68937067622092e-05
0.000111301544323075
4.84982667312309e-05
4.81383421626037e-05
8.18068165770421e-05
3.79571619577114e-05
1.27910829357681e-05
6.92451108615164e-05
0.000118767814377628
5.21111821646158e-05
1.57420666212271e-05
7.04582818244784e-05
-1.28940286377472e-05
3.35845012537501e-05
4.82711442769487e-05
5.92399823083916e-05
7.298161765918e-05
9.44787420835175e-05
9.19532110572193e-05
6.88367650735796e-05
2.80913922240293e-05
5.33383532664449e-05
6.92360954097613e-05
6.86127838491434e-05
5.84185515996805e-05
1.12110133105419e-05
8.91124173220279e-05
7.86175689986663e-05
-7.31155610693169e-06
5.80164806472436e-05
1.8393676385677e-05
5.6329433488969e-05
9.21971176650483e-05
0.000100347798405704
6.08194329826742e-05
2.23800802088113e-05
0.000118252319173221
0.000111710280578113
3.00099312433688e-05
9.83519066661946e-05
8.10713227966404e-05
0.000111013523707614
5.63892181074634e-05
9.13864738822261e-06
2.85475853550823e-05
7.49788622032524e-05
5.82094554816606e-05
1.88645580945022e-05
2.02567737557989e-05
3.66961914207855e-05
6.45025278187436e-05
5.18107845225209e-05
7.09285153053943e-05
7.02619463951645e-05
3.81777897442482e-05
0.000111629369131426
9.38261416371108e-05
5.13974422123326e-05
8.08343062986448e-05
6.86831045896901e-06
7.23373647776797e-05
4.82775054117274e-05
3.70625858323266e-05
7.64206030773679e-05
-1.74180877181223e-05
5.6235885977725e-05
5.73980059993612e-05
7.93189621264663e-05
-4.75543664540948e-06
1.84947185476699e-05
8.3319810726899e-05
9.2995261194586e-05
3.92709778300687e-05
0.000140364132232292
3.69951592477565e-05
2.48964065697408e-06
9.1121196632122e-05
8.47847231123115e-05
0.000107572406183703
5.0926537328238e-05
3.28637698812306e-05
8.52593022710714e-05
0.000112368265567687
2.85321252314128e-05
6.52775150895716e-05
2.53980899821901e-05
9.4567396839146e-05
7.11356705097458e-05
9.66569054540927e-05
7.15327870659749e-05
7.08359818547257e-05
7.88042937635979e-05
5.37716413783191e-06
7.20253185003331e-05
7.05379225441477e-05
9.309865969705e-05
-8.58127194716939e-06
8.21737183426686e-05
0.000124480954001842
5.01356229024538e-05
5.16547948557396e-05
0.000134661830773372
5.81987880442369e-05
8.01939501644644e-05
3.86424307972912e-05
9.02195959037281e-05
0.00011912393433407
4.8906183337229e-05
9.21694717083696e-05
7.55370990905564e-05
9.78961020339521e-05
7.33837761062553e-05
1.91554924222241e-05
0.000118141236740493
2.69269820135952e-05
5.85643335642682e-05
4.55233793456666e-05
7.25461582564117e-05
8.87668190474844e-05
2.63347754446254e-06
6.1528017894659e-05
3.52178935297735e-05
1.44681380298857e-05
-3.78353806061612e-06
4.98984104363928e-05
7.88233228938497e-05
6.46297133959869e-05
5.88779536258626e-06
9.28248633420708e-05
7.15468051363869e-05
6.92552756098764e-05
1.12518473199928e-05
-7.03021908629394e-07
2.6024376432512e-05
9.76427362218799e-05
0.00012038759833082
7.54780384092843e-05
-7.21037720865846e-06
8.91914455868886e-05
0.000110642437383972
4.89730074736782e-05
0.00010114070391057
0.000126413372010661
7.15856779027503e-05
9.3875775249732e-05
3.11200570766053e-05
8.45037351977699e-05
7.1872674486599e-05
3.56875115378078e-05
9.86147922036684e-05
0.000117243096710621
5.90663555681765e-05
5.60372391811361e-06
7.8561998396214e-05
6.12155318779643e-05
9.9155656630961e-05
4.79976152426684e-05
-2.45756589430618e-06
4.41853202410689e-05
4.96823067878223e-05
9.43261658601022e-05
4.82137039452617e-05
5.54117139434284e-05
6.41890603816201e-05
7.03648404240072e-06
3.82009589583432e-06
0.00013877307746867
7.54348335227441e-05
7.164047157446e-05
6.80438600968696e-05
5.24053651537402e-05
6.85071257385639e-05
5.55537910812205e-05
7.39343397562521e-05
-5.65640596422083e-06
4.61529852175172e-05
3.57972095356193e-05
8.08709989965876e-05
9.04499344301227e-05
4.40140536922371e-05
2.70898462002724e-05
7.42777614700282e-05
3.45134728006514e-05
9.21950099861546e-05
2.77632323192978e-05
6.14622223186351e-05
0.00010206285681732
6.95335223178614e-05
7.16201986787335e-05
0.000102428169976339
0.000116063897850781
7.76200030903263e-05
2.31498011213808e-05
7.83514541089081e-05
5.79363175143951e-05
1.869456268001e-05
9.48035639801047e-05
0.00019246135081521
3.76686153303798e-05
4.11141396796255e-05
0.000114036458076438
1.97354227466334e-05
0.000133675452938328
3.53189722631313e-05
7.34864894136011e-05
3.29659875456175e-05
4.24788877985929e-05
3.32160188158138e-05
3.28412024629225e-05
1.82056282559798e-05
4.61054575748494e-05
3.78789479295768e-05
9.11343844762513e-05
4.62796885570813e-05
-2.33987484495635e-05
5.03955962792497e-05
4.62431452318995e-05
-1.10676559296035e-05
0.00010185634983307
8.42913709530381e-05
8.9546080206624e-05
9.33019189247506e-05
6.11439768228337e-05
3.79131375681006e-05
9.6806068981711e-05
5.70187287262925e-05
4.40764481661457e-05
0.000113678442597692
6.34248997958502e-05
2.70121778926809e-07
2.5935843955485e-05
6.26093752033595e-05
7.32659654482855e-05
9.22819808522049e-05
6.94509594205794e-05
3.92760674696185e-05
5.8573729995987e-05
5.38162448683893e-05
8.90129498709034e-05
9.85689009310551e-05
0.000119582933683718
5.65963962145093e-05
9.71971745853599e-05
0.000110791533798374
8.52109987946803e-05
3.88827280869368e-05
9.93548072983674e-05
3.56330744053384e-05
1.38428913271981e-05
9.36511196684744e-05
4.89988790799431e-05
3.64366125326068e-05
0.000109407868525422
0.000102808113706551
2.15079393392637e-05
0.000113986428249233
8.90370720083516e-05
7.75471168975087e-05
1.30733629559757e-05
6.46706062659439e-05
6.66444792681877e-05
6.1684230101967e-05
0.000118520631238395
9.32215058682084e-05
0.000154443756435969
9.39615957542677e-05
1.53003190266157e-05
5.19754168849431e-05
0.000113628232724351
5.51151601061397e-05
8.75658514788659e-05
3.65822800043593e-05
6.88997442759892e-05
9.27372484889448e-05
2.71776747545521e-05
4.61353124016777e-05
9.87056312018395e-05
8.80749017501074e-05
5.49659971850632e-05
7.64250126738684e-05
-1.25944430547112e-05
6.61757225634568e-06
5.02027829675933e-05
8.06263739496309e-05
7.10341618409666e-05
6.41636975734945e-05
7.651465105949e-05
4.85459463423879e-05
4.08538602297295e-05
7.18528148474683e-05
6.49029770389613e-05
2.70995543133366e-06
7.56361333458342e-05
7.81013132764351e-05
9.81163159480948e-05
8.54787646853205e-05
8.12890888111694e-05
7.43607247113773e-05
2.8072906275978e-05
4.41182708698879e-05
-2.33027828373939e-06
0.000111415528741514
5.82826133066201e-05
4.54546112777973e-05
2.1238126647339e-05
5.50992427175903e-05
6.86565937550908e-05
7.70179496734508e-05
8.82466193514791e-05
8.26534607546518e-05
7.01609381586852e-05
0.000120451858480575
4.06385334855673e-05
0.000100545428364038
4.56125531059251e-05
8.44862283853319e-05
7.99727035176351e-05
8.3368531569369e-05
9.43222563081987e-05
1.84423995309727e-05
7.25478021296183e-05
3.26245515817939e-05
0.000121421548964581
2.77719904362594e-05
7.72742532313604e-05
7.78062435358346e-05
5.03986159838553e-05
5.59229450452528e-05
6.05676998741224e-05
9.63576335929695e-05
4.77867933997911e-06
8.98539354092097e-05
0.000126404898591827
-3.88231596380374e-05
5.9354111294903e-05
0.000104112761897486
9.77267290604025e-05
4.01923102366756e-05
6.83771179799873e-05
8.12015869650966e-05
8.28651155912124e-05
5.89579038074426e-05
2.74849603575148e-05
6.78826287115966e-05
0.000107022146859702
1.49097034572895e-05
6.93272402481983e-05
5.58624480214272e-05
9.04447171956701e-05
8.43144841109523e-05
3.37061861866092e-05
7.94073306201839e-05
0.000130279508657379
5.81547921840586e-05
9.0218687192153e-05
6.17179181526693e-05
7.5304750256133e-05
7.93103965451422e-05
6.91059804988322e-05
8.71036444482825e-05
-7.03196860274064e-07
9.82873415592853e-05
4.18564943842416e-05
9.20759999407853e-05
4.87219452265776e-05
8.4048224382717e-05
6.46071095156238e-05
8.45575813402146e-05
6.62237750712901e-05
7.00647135614245e-05
6.44467016531773e-06
6.28004697497873e-05
4.50120383132076e-06
2.11241798997373e-05
3.43200073947958e-05
8.30283342388994e-05
4.47386958214313e-05
3.41674033161375e-05
7.73900061817495e-05
4.38406547931074e-06
2.99977814118385e-05
2.35953825785182e-05
4.87684706316265e-06
3.06764054756165e-05
-6.50019426434592e-06
7.2578117448577e-05
6.73939817763886e-05
7.08834903914639e-05
5.26502962809506e-05
8.12466070864297e-05
4.33855943171095e-05
1.36920620730051e-05
0.000101042002709219
4.37088999296084e-05
-4.74633655769561e-06
0.00011992965225058
8.28060284313597e-05
0.000103207761732387
7.99356572305427e-05
2.2240361356385e-05
3.33500650243558e-05
2.44232973116055e-05
0.000123557251350552
4.5584693321324e-05
5.47086048122183e-05
3.9187824945423e-05
6.44607130454424e-05
3.82198960200809e-05
3.24244723556398e-05
5.01075829772813e-05
8.86022360960276e-05
2.58171766728288e-06
9.53321030891932e-05
2.31500885519183e-05
8.70495911107224e-05
8.96799754942038e-05
7.19353149733866e-05
5.13853657082256e-05
2.25274755043418e-06
3.28686398390805e-05
5.40371944802624e-05
7.74558220575451e-05
0.000111128285513264
1.2827406247471e-05
7.29287160576959e-05
7.88478162930388e-05
6.39404919108061e-05
6.90064985740498e-05
7.88057588744069e-05
1.46990697923792e-05
6.21231080190598e-05
6.07048594537453e-05
5.84403964594644e-05
3.02892115245492e-05
7.14975337828529e-05
8.10036604773076e-06
5.64719672802812e-05
3.93653638659225e-05
0.000134173611332042
4.15085639721235e-05
3.36397705635542e-05
5.75623679145366e-05
0.000115103043588837
2.27971684148365e-05
2.54765808731353e-05
0.000113087808253447
1.43897209809689e-05
9.10663532348947e-05
7.06864355593974e-05
5.85330158254961e-05
5.93945961429941e-05
0.000144960662171072
3.02884672726553e-05
7.8869129392507e-05
4.70847141265951e-05
2.3859443615768e-05
2.78967905109587e-05
3.77249663134302e-05
5.13806952795559e-05
0.000111924066229815
0.000110136235680636
7.90875290233459e-05
0.000127355910980186
8.64462667283239e-05
4.34047442754242e-05
9.30250509821542e-05
3.04899611538597e-05
7.7989441532801e-05
0.000112669189876528
0.000147920457366686
8.02841421764225e-05
4.24339072151697e-05
2.29635507116968e-05
8.48767554516694e-05
6.85577823076291e-05
9.23955028858054e-05
9.29488720303077e-05
3.54499419541917e-05
9.71456709273231e-05
6.07949748813548e-06
4.25179708109305e-05
6.30744666182719e-05
1.33268693871446e-05
2.29349630960388e-05
6.37045621212262e-05
6.65132985905267e-05
0.000156052249993753
0.0001005710546204
0.000102125246886699
3.83443115020475e-05
8.51002405079961e-05
0.000117704794648381
4.19334798449702e-05
9.17995492150278e-06
4.69830514824344e-05
0.000108250908533735
6.1447900671582e-05
0.000101604207895732
9.43900959481732e-05
0.000101533308109794
4.76738945970469e-05
4.7971698074936e-05
0.000116613016377381
5.35604572489793e-05
8.35041105494278e-05
7.16581643929803e-05
1.26554096512746e-05
0.000120881436737852
4.35607664012432e-05
5.08158228276312e-05
6.11025958606017e-05
3.07097146420089e-05
5.19841073422359e-05
0.000105642117259651
4.09629425810616e-05
4.96135581408514e-05
0.000107473718010216
6.13881013581779e-05
-5.80876805649289e-05
4.59926131263938e-05
6.551385907284e-05
2.91457249767122e-05
7.51610710836452e-05
7.15840044632889e-05
3.78531965980208e-05
3.50533134989761e-05
3.18702143872972e-05
4.27280011623453e-05
3.48491232313392e-05
0.000100855653683667
3.24519708821881e-05
8.80695847034472e-05
2.77903084984772e-05
5.75214737529174e-05
9.65562541632528e-05
8.08292130109346e-05
5.58893794565942e-05
3.72111378722137e-05
1.83015188761674e-05
-1.71653419797255e-05
0.000131350385376386
0.000111890511792309
7.5190501891273e-05
8.56536393289769e-05
7.43100775013737e-05
5.77365644614082e-05
1.44753747903374e-05
6.42795014310697e-05
5.69425896935848e-05
5.52746238422697e-05
9.56082331028965e-05
0.00010006094112747
6.85807174775872e-05
0.000100783113333704
6.72047297186438e-05
9.81230289324796e-05
1.07063100868974e-05
1.05230539122279e-05
6.32139032646507e-05
9.30734487663135e-05
8.11303891701162e-05
4.1720032548923e-05
8.51868977344833e-05
5.5805382906411e-05
8.54797379208451e-05
7.6172100720499e-05
8.39322444519367e-05
9.33482772550593e-05
6.22267575166827e-05
6.42019239715612e-05
8.70674099908962e-05
3.97355728442203e-05
6.65189811033035e-05
0.000112465991300255
5.93169294659869e-05
5.49930064355383e-05
0.000102596326138969
2.48594836131029e-05
3.96446252282434e-05
9.92488650285845e-05
1.98262012973601e-05
2.51965087526972e-05
6.88787236169075e-05
4.69745589589233e-05
0.000109758360549947
4.74921007827658e-05
4.88392218011999e-05
2.15758588800272e-05
7.9892724073165e-05
8.23673038608264e-05
6.82588545052026e-05
0.000134742502484262
5.96916095837996e-05
5.76300410047559e-05
2.65891708594378e-05
8.94270025119783e-05
7.37488585960834e-05
7.3857120692305e-05
-5.71418328365159e-06
9.04442297676414e-05
5.79051013430136e-05
5.6066504185969e-05
6.99140405628792e-05
5.44124389959319e-05
1.85273192868728e-05
0.000112370431828771
8.18592426854927e-05
2.00205717158973e-05
8.97878881728999e-05
5.53495918910278e-05
8.50912289789724e-05
3.59971601873737e-05
5.99061868147425e-05
3.70006219636406e-05
0.000110836095693322
7.9557912695666e-05
0.000127553262820102
7.80096570279645e-05
5.46692445366012e-05
7.41900296878862e-05
8.34185726668661e-05
-1.05624441711746e-05
6.74237948917551e-06
5.52912320062929e-05
0.000134720283239358
2.36036754006693e-05
1.2518757673473e-05
6.62125452811734e-05
0.000103537356888593
7.73180267317625e-05
4.67356725567059e-05
5.98155712254784e-05
3.97019110436579e-05
0.000108237990615787
1.6317888350342e-05
5.68602076969253e-05
6.90780520336607e-05
7.92701435962779e-05
3.45783956598874e-05
3.84794186938277e-05
0.000129545458850153
0.000112750656740989
5.00920881435573e-05
0.000118762071549595
0.000105253688664883
5.42437742842339e-05
9.87992780838608e-05
9.68800764890861e-05
7.23824345311333e-05
0.000153087055602718
8.8977788020706e-05
0.000103023687287511
0.000105781652304957
6.63732249260394e-05
-4.73333919800364e-05
9.99458441510495e-05
6.33015483426794e-05
4.53267497953532e-05
8.93528436884016e-05
4.13152091921416e-05
6.13149352314523e-05
8.72786800046579e-05
1.89622958548612e-05
5.88422560002664e-06
0.000110416728183656
9.46937253050221e-05
3.83408435463928e-05
4.99570684526611e-05
5.36118036647129e-05
9.76309454969357e-05
4.19163238195953e-05
0.00014297743780394
1.71460485016996e-05
0.000102325616528832
0.000103224181041998
0.000123498001081982
3.67270109205845e-05
1.87156158450693e-06
8.93161312350133e-05
4.65107152008898e-05
6.92224888450509e-05
0.000187058440921993
9.57607335932674e-05
2.11912435595852e-05
3.92265781294964e-05
6.6892529751312e-05
4.59382746478249e-05
0.000129317815403377
5.60218631048927e-05
7.35398935194783e-05
1.6613863189232e-05
1.52329241377384e-05
4.91772812324698e-05
1.7790913446046e-05
5.71697132035233e-05
0.000115003358742843
9.41262861047986e-05
9.47949196437041e-05
4.40625057516466e-05
5.20573635106514e-05
5.78309376749908e-05
9.09859644650271e-05
7.44455829025069e-05
9.55136355782194e-05
6.14246580671252e-05
0.000136524848684776
3.34076722868711e-05
7.84822481507753e-05
6.14966494584651e-05
0.000104450710101863
7.98652497838087e-05
6.94152959866472e-05
4.13026396585152e-05
5.24575552301917e-05
9.46730163034516e-05
6.87030386661684e-05
6.55973843328567e-05
5.32627426148198e-05
2.0223286187383e-05
0.000102501957417842
4.54613552775163e-05
5.29433077725417e-05
6.99591897774896e-05
6.44849984955989e-05
5.14523579943493e-05
4.68460719669574e-05
7.59900133940599e-05
4.55353865978139e-05
6.01148517187894e-05
0.00010207283272805
6.80586802414809e-05
6.97870963154937e-05
4.20265500719126e-05
7.05463606130024e-05
5.84676699503514e-05
2.75789758371192e-05
5.03323505941733e-05
9.44389481432297e-05
6.1276942415715e-05
2.80801368043357e-05
6.22768667305673e-05
9.25895809760208e-05
-8.80300953680298e-06
9.67153926873977e-05
8.25007903517348e-05
1.30031691413326e-05
4.51638970944063e-05
7.36064085721167e-05
4.81823400718855e-05
2.40517768432733e-05
-1.37419718254068e-05
4.58817495982813e-05
1.79373682692315e-05
0.000124784965150492
7.7141165005597e-05
7.7964239137805e-05
6.99586756252032e-05
4.35453084418293e-05
8.86785516303038e-06
5.12803609883482e-05
0.000113337559121658
7.37489825193866e-05
2.36172627541834e-05
6.30116898713001e-05
4.66433753729149e-05
7.40746948874899e-05
6.70068442894293e-05
0.000201453825778999
8.97449604461735e-05
6.61694567203309e-05
7.82747489187627e-05
1.76883758242224e-05
7.64917716971747e-05
4.35188707037794e-05
4.14690222387892e-05
6.76931403700775e-06
0.000110076465017837
0.000150199744905188
8.76562854943122e-05
7.71044303954459e-05
3.19701300669014e-05
0.000120492641815368
8.66028008562666e-05
8.94661604947372e-05
3.81522228047083e-05
-2.9447887152049e-05
1.43995585913989e-05
0.000124925827578775
2.44172707006708e-05
5.71216930706412e-05
5.68561144884952e-05
5.44143582015405e-05
-1.39270160198975e-06
7.78942378450699e-05
2.88114262736678e-05
0.000107517994305632
9.5004713646906e-05
4.06468976056331e-05
4.105823355537e-05
5.37678346788137e-05
9.70215817162535e-05
4.76934667810399e-05
7.09281330297333e-05
4.85063950208658e-05
5.15736574195268e-05
5.35148699405115e-05
0.000123021031429803
0.000117006455236204
-1.52122443283368e-05
-2.39807444841703e-05
9.86645339618359e-05
0.000119677834252401
3.51829018439667e-05
8.54043993551396e-05
2.77739150094336e-05
6.76529013707151e-06
2.94761220283639e-05
9.35426312903663e-07
1.73955517203189e-07
3.31458742068494e-05
1.27841087203621e-05
8.97608930686813e-05
0.00010147932033622
7.05524670028238e-05
8.50427496024279e-05
2.11158261557487e-05
3.14977961381451e-06
5.12275817382058e-05
7.05650038331561e-05
7.34556504429862e-05
0.000103656142867742
4.75615791669405e-05
2.50124813776713e-05
3.63538600827635e-05
7.69191975021336e-05
0.000109916673489666
0.000152804181457845
7.83036553456346e-05
0.000151393605096874
7.49622191120702e-05
6.76973208190378e-07
1.70059178009532e-05
7.26157887121276e-05
7.28420149954655e-05
7.4188612985707e-06
3.4704745549425e-05
6.47669841577713e-05
8.08221793158503e-05
5.03846293507388e-05
7.42016447323205e-05
6.98344844288546e-05
7.4623086103284e-05
1.15398922527035e-05
0.000111824412536456
5.0912672856759e-05
-1.17705766613466e-05
7.53414425620298e-05
0.000116330773124465
0.000175444262754786
6.57810492475514e-05
9.17397828061623e-05
4.13369672877333e-05
3.01021122408945e-05
2.6452309084471e-05
0.000119588021402635
6.05709774667305e-05
8.71346342831057e-05
6.08140009516684e-05
2.10994641708422e-05
4.46524087055537e-05
1.83618853791364e-05
8.7681027945428e-05
2.17028865264592e-05
6.39972976532246e-05
3.70457840446202e-05
1.20009274172898e-05
4.37213259831187e-05
4.81266074183442e-05
2.89148820737336e-05
8.74023494280719e-05
1.64592330505889e-05
6.69540347703781e-05
1.60687514650044e-05
5.24568434273721e-05
-7.05934563750024e-07
6.65711790316129e-05
0.000111883120987419
8.74011627497326e-05
7.34324650290625e-05
6.89877489796735e-06
4.41528881804587e-05
9.06639030628653e-05
5.07228323317427e-05
1.52033333947126e-05
3.45313686574914e-06
8.08945729527768e-05
9.50402722903546e-05
3.6516210205408e-05
3.7285667092185e-05
6.65702769775424e-05
8.91170957796965e-05
3.68748622771438e-05
4.02151191287324e-05
3.62747151709897e-05
9.22401801591889e-06
7.48023606473694e-05
4.13578189441889e-05
7.90356768154263e-05
4.07159859650135e-05
7.62425651714009e-05
3.88189511293241e-05
9.13143993068679e-05
6.68181849209408e-05
7.21728729184782e-05
7.24446530733446e-05
2.0729881567361e-05
4.53140128868482e-05
7.72231624213575e-05
7.38497029407827e-05
4.70327380710111e-05
9.52404485280718e-05
5.73093387260259e-05
5.69309031464036e-05
5.06257647996983e-05
3.33919625893211e-05
7.13226039332518e-05
7.26780961207819e-06
6.24845121251321e-07
6.79903626649924e-05
-3.47362281375929e-06
0.000118118334600406
5.35112014640491e-06
5.7338949292006e-05
6.39749339538039e-05
4.89589243279253e-05
0.000130274859381208
3.62868376341541e-05
9.28343347895542e-05
0.000109934218005694
5.28251158297384e-05
6.55030702192189e-05
4.54199835006595e-05
2.08687544691611e-05
-2.46656214598572e-05
4.34418133001062e-05
0.000112442102293194
5.22577386547393e-05
4.17919638408895e-05
7.20352953292078e-05
7.31066343332944e-05
6.86835030146796e-05
0.000100514632855483
6.68709334762083e-05
6.47597203914056e-05
0.000116398534931517
3.47784700716803e-05
2.01279234469007e-05
7.15234068286188e-05
8.29333294362821e-05
4.2220054668373e-05
0.000113081946536526
2.64123320735743e-05
5.64737831643079e-05
8.2198056266977e-05
4.97680458105742e-05
2.96762149675438e-05
6.58203914343231e-05
6.29559539627256e-05
2.33553366250394e-05
8.5682861660611e-05
8.96966560685056e-05
4.81350049352056e-05
0.000100126447715544
4.34027381707488e-05
7.54571200635748e-05
7.15757689546845e-05
0.000149362657453562
8.93089704178363e-06
8.21684594605592e-05
9.11379285319843e-05
9.06600676735172e-05
2.4047951465366e-05
5.29736417841078e-05
0.000110950322639538
2.36303299767684e-05
8.62483345833148e-05
9.49464391228733e-05
5.86970539308337e-05
3.4553875800708e-05
3.69133015830751e-05
0.000101019757102911
4.97568310198655e-05
8.59101850314116e-05
4.09317326039561e-05
5.05064687983165e-05
4.50232157470336e-05
6.54929556080165e-06
3.36523953926995e-05
4.73424938645035e-05
5.92991596783759e-05
2.3601341704899e-05
3.89912534184037e-05
1.87405564324973e-05
1.76982702440268e-05
9.60949226863398e-05
7.20099187722721e-05
5.11531694169473e-05
7.55224792499565e-05
4.02950104195676e-06
-1.63860217473549e-05
6.58052945475407e-05
9.60347254927003e-05
8.40050077590491e-05
5.82610806839899e-05
8.58841572350713e-05
0.000142509832513449
9.17182656109211e-05
4.45806763413967e-05
7.15355260098878e-05
3.41149854463548e-05
5.34448353175377e-05
2.52965412728957e-05
0.000130678123180742
8.69755976777508e-05
0.000118415735167172
5.70047711990991e-07
0.000100618387667219
2.22833234151157e-05
0.000108033617606123
7.78230625289824e-05
1.78856122350641e-05
-2.41466332406544e-05
8.59922374531277e-05
6.21682056469171e-05
7.13114230311173e-05
7.6406423266661e-05
4.88884298347099e-05
6.65706419698942e-05
8.10088379155899e-05
9.11883932167533e-05
2.26426794328501e-05
2.56593098435394e-05
6.77122671879028e-05
-1.60696794910472e-06
2.30341806024933e-05
9.64693739813266e-05
6.03267798268389e-05
5.55186729003725e-05
3.77731266994208e-05
-2.64591965545002e-05
6.304678465975e-05
0.000104903065972995
3.76706197475228e-05
8.75484240099499e-05
4.15818203455583e-05
3.2913515510013e-05
8.14644875669611e-05
1.12963437862162e-06
5.73698191989895e-05
-8.83900845940268e-07
0.000103206048054645
6.93818396748493e-05
0.00010948285534559
6.43879487915334e-05
1.68006495547006e-05
-1.53773562522794e-05
0.000128129383725561
4.06090723616311e-05
4.82728031248406e-05
6.87621742284987e-06
8.13451020981912e-05
4.82509804085531e-05
4.71392820105578e-05
2.2428040420538e-05
3.69606468881637e-05
2.48268828266172e-05
9.47529090167134e-05
6.21664492482969e-05
7.00838433824248e-05
5.34715137174954e-05
8.94599012414606e-05
7.63520283878953e-05
6.19996491708405e-05
2.64659977206397e-05
0.000106812266806338
5.08452347443687e-05
3.40539254155072e-05
9.3501883223807e-05
8.12272276411811e-05
7.1265185120759e-05
8.28016467957826e-05
2.03777530676688e-05
4.93993922139741e-05
6.9581655489882e-05
3.40702378553316e-05
0.00010036969354862
4.89671461506326e-05
0.000111163562647596
5.41465766874089e-05
8.1556547166609e-05
0.000105716689577172
4.51636957726206e-05
5.36930629191152e-05
-2.84646569425728e-05
4.7769479209217e-05
4.13275097393352e-05
3.8439609616033e-05
8.4809587811576e-06
3.31629025912507e-05
9.96029597489393e-05
6.01134271002512e-05
0.000101952541006907
7.1476310604251e-05
2.20199841687853e-05
0.000104443002466719
5.72676888099684e-05
7.55184897381441e-05
2.33567610640026e-05
0.000113448187500382
4.8995420422833e-05
7.58245065511352e-05
1.59396491212562e-05
4.49389134579829e-05
7.83451356368136e-06
7.3795034848207e-05
0.00010347163103651
5.70032446813768e-05
5.07642562892569e-05
8.65706747295765e-05
0.000103911877125584
4.53210678856203e-05
0.000103471093635715
3.672424503649e-05
3.83415601027969e-05
1.85150601020872e-05
8.76878620069981e-05
3.59963961287252e-05
-4.2994527048431e-05
7.34512291864719e-05
5.68382389299312e-05
6.64639921311523e-05
1.47005047583233e-05
9.29488989151587e-05
1.83150348176197e-05
8.17540164421087e-05
4.89822610483126e-05
5.33842175469408e-05
7.48426637656516e-06
9.79351079379813e-05
8.02989260570016e-05
2.67626843890923e-05
2.82227351664763e-05
5.72034929654694e-05
7.08052157476011e-05
3.44714534923196e-05
0.00013834297761957
7.58947359318116e-05
2.37603807928002e-05
9.57913236965147e-05
7.10577520576371e-05
-1.30548591079469e-05
5.52356835837648e-05
4.14261190723202e-05
7.31041190984209e-05
4.87500972673658e-05
0.000106180623025447
6.7808717574535e-05
0.0001007152891671
4.7537832994093e-05
7.44549708497947e-05
4.13663698844186e-05
9.52895282487668e-05
7.43481281393609e-05
6.88595792406031e-05
-1.18566234467262e-05
5.00611227478091e-05
6.79151410377218e-05
7.39743593924955e-05
4.33775718566449e-05
2.71834055450374e-05
0.000100975484384603
0.000101077861404357
6.0901324506374e-05
0.000113129684240702
6.88655292188981e-05
9.68840482834114e-06
5.43546757413334e-05
2.05091483587746e-05
8.47453257387057e-05
8.54421199948325e-05
5.78825878975619e-05
4.42623598103104e-05
6.19924161366813e-05
9.59633805606651e-05
0.000111860877812489
3.32657392191474e-05
5.33320951768881e-07
4.31395551565493e-05
4.2654363915511e-05
2.60122731266061e-05
0.000104062045040029
4.70488457200493e-05
3.48570913168352e-05
6.61749983530202e-05
8.06488998975686e-05
8.37397647619323e-05
9.76591603508537e-05
2.26768077532466e-05
0.000112088082429036
4.37286675042822e-05
5.99276091264778e-05
-3.57215301290365e-05
4.31709705992044e-05
1.64577273727921e-05
4.77488280284858e-05
6.09669247178604e-05
3.52049952941494e-05
5.95652709970453e-05
5.59307349574822e-05
0.000106732634255369
0.00010128635052476
7.49619609957544e-05
5.82616571521202e-05
6.70069367653499e-05
8.31522276599298e-05
3.03866753261812e-05
6.92875217105839e-05
6.30421126098315e-05
6.08419973000656e-05
0.000104554484328952
4.02577728641615e-05
2.16203319571283e-05
1.32781913088315e-05
6.24671878794157e-05
3.99333865081978e-05
0.000106907605572007
2.07490939772164e-05
7.41571044308868e-05
6.79530051489138e-05
0.000111834740274282
6.77477935422647e-05
9.82284579131951e-05
7.59133921620357e-05
3.26934091882171e-05
2.51462786881276e-05
2.18286624747849e-05
5.13444034174895e-05
6.67384273571632e-05
5.72335436526524e-05
6.07240588352282e-05
4.14254850710894e-05
3.68281158170767e-05
7.00846468548081e-05
6.50886719408362e-05
6.62037017819751e-05
8.81940619349016e-06
0.000107296830606991
3.98504639535944e-05
6.19744229103657e-05
0.000100276720285833
9.34847367140412e-05
-4.63017050442845e-05
6.33609209651847e-05
5.5277722082044e-05
0.000115742674067837
5.98443012754086e-05
-1.60989794597546e-05
6.4381654420242e-05
7.59615635674476e-05
4.59543695334325e-05
1.91761767709833e-05
8.31870623873975e-05
8.51936226478914e-05
0.000104928138339052
8.77788161653789e-05
7.00708307734054e-05
9.85462579483486e-05
7.95918064064086e-05
8.34104115418853e-05
8.85875952087809e-05
0.000128733206591365
3.28661626755284e-05
9.78058073828891e-05
0.000140296653799556
2.96994279061633e-05
7.45316516775869e-05
2.26608804518821e-05
7.6907499953747e-05
9.25596600322749e-05
4.03690433903194e-05
1.95550236390397e-05
7.28693928601822e-05
6.39034852046817e-05
4.41748690950759e-05
4.14845191170661e-05
5.45638063681504e-05
2.63236677611993e-05
7.49282469038717e-05
0.000140775757713586
7.03646556300097e-05
9.70634003199082e-05
3.8869924149082e-05
4.5401137797027e-05
4.71748130198465e-05
0.000116709062832484
4.97139685678383e-05
8.76258630809228e-05
9.43162317177512e-05
0.000102131502740182
5.29022483098831e-05
5.67719962157733e-05
5.78585137120518e-05
8.54461914320624e-05
9.54375119591802e-05
8.00993801232983e-05
3.36392958974218e-05
5.57085483776237e-05
5.17027831090655e-05
8.77104943398441e-05
9.32958096187511e-05
8.47310506437618e-05
7.58571320060187e-05
5.36494605528513e-05
0.000109235889335521
6.16951297856942e-05
5.63751611069782e-05
2.83707026110624e-05
6.00238996794347e-05
1.49985702464737e-05
5.47018853225187e-05
2.3824598532043e-05
6.89336976134161e-05
4.220118509924e-05
5.15551250114191e-05
8.95667667435992e-05
3.07754121169583e-05
5.80819335079539e-05
3.58975008562487e-05
3.42339886184812e-06
7.80639937275715e-05
2.84878197297667e-05
8.74246767834228e-05
8.82816655840539e-05
9.43374711387461e-05
-6.14344779344931e-06
5.77437639880626e-06
7.83257049810263e-05
7.55128283571802e-05
2.38156442661019e-05
3.97523514708714e-05
0.000147632188372497
5.98792819953285e-05
8.84059171972306e-05
9.92495106671126e-05
8.7691551607815e-05
7.13991777437006e-05
3.08085059428652e-05
3.71785362002227e-05
6.38213033020327e-05
6.10734192549711e-05
6.22628383776591e-05
0.000120826312850517
6.95649477856408e-05
4.33512496377105e-05
4.58385342268523e-05
2.25835139886854e-05
7.86118927104912e-05
4.7691807344609e-05
4.85579686891579e-05
6.54435387220625e-06
8.96832066418799e-05
8.00363382404159e-05
6.19278439696861e-06
5.7974439875336e-05
3.28737562883015e-05
4.26417887228699e-05
5.20411841376951e-05
1.85034548566043e-05
-3.18675968697452e-05
6.85771488751969e-05
8.82670573313456e-05
5.25602187614901e-05
-8.77841266849834e-06
3.88374129963943e-05
6.28354569482498e-05
0.000100757604099155
4.4354810725148e-05
0.000123109250885942
4.20175504831943e-05
8.1101769405726e-05
4.46672956350993e-05
7.63194066274722e-05
3.02623926220456e-05
3.60576955639372e-05
5.26796323234086e-05
2.00469777753087e-05
9.21503522282842e-05
9.32426261729244e-05
3.61764041419132e-05
5.85808330296334e-05
4.64749416127163e-05
1.95601011810009e-05
1.40890508073148e-05
6.44258496483553e-05
5.4780224336366e-05
3.15445105588627e-05
5.88218953772834e-05
5.94253947997508e-05
7.40277023138159e-05
5.91719282123989e-05
6.9500676951364e-05
4.05760138881468e-05
7.94161655381579e-05
7.01286356479579e-05
1.7369336773493e-05
1.85275263312037e-06
7.3375501578375e-05
7.05988359524111e-05
0.000106235044306679
6.18997586866325e-05
0.000102862826493148
0.00012033461150813
4.0163619625297e-05
9.75541935343748e-05
0.000105161580735045
9.98762378621575e-05
0.000111246153525064
0.000122105883387435
0.000151334566452016
1.47692439099345e-05
9.14205237424778e-06
7.38459660211526e-05
5.53186226235858e-05
9.38830984666886e-05
-1.04000055603175e-05
6.21347399875049e-05
0.000159975253729122
2.06542460676853e-05
4.5697698755896e-05
4.98272902664539e-05
5.86080487091263e-05
0.000117160719827335
8.54063206671051e-05
0.000102411887151485
0.000114422913138213
0.000124683969244824
2.91292035200838e-05
1.28005964958096e-05
2.82602073798556e-05
1.65935286477489e-05
3.57429894992375e-05
1.44709646565135e-05
1.7754304352721e-05
8.24017751956665e-05
6.37815705397904e-05
5.27655705325027e-05
2.29920990955938e-05
7.26972733483368e-07
1.65028128746765e-05
7.99009376651942e-05
6.72362036335485e-05
4.59167437031892e-05
0.000106473507461081
5.59591449992954e-05
5.09851451971899e-06
5.22397045465076e-05
6.01074125742855e-05
3.37027109929321e-05
3.89569364412006e-05
4.61244003123317e-05
5.69580929273051e-05
5.9149865293315e-05
6.44824050943838e-05
7.59437789336496e-06
4.92677411538216e-05
5.3264620835633e-05
6.98682891310186e-05
8.0229752215396e-05
4.19337597929321e-05
7.5042795898943e-05
7.59172248843922e-05
2.65174448359852e-05
8.22905913851158e-05
5.87460942349926e-05
3.72339456587177e-05
5.82922292418762e-05
6.74997523976662e-05
6.94138946417825e-05
5.39628724568162e-05
3.70394850455432e-05
3.79988810991953e-05
7.08651269148693e-05
2.20603456325387e-05
3.73767276541484e-05
0.000110840917925221
5.19329897382762e-05
8.30840722168611e-05
5.11001499993938e-05
6.39379827440224e-05
6.57085689295648e-05
0.00012592441582488
6.39274312377511e-05
7.38740253610617e-05
7.3657907213381e-05
0.000168421912261576
8.46019484065359e-06
0.000130943041345204
9.81712510618097e-06
3.57342489416505e-05
6.88691493843487e-05
-5.04610833906148e-05
0.000153584014609203
4.42464091827165e-05
7.38006966392364e-05
2.15629303831459e-05
4.85100778812275e-05
0.000122323337664998
0.000121427432659716
-1.40396983757702e-05
9.53144511581095e-05
8.80334912294086e-05
5.90077340193916e-05
6.18478436935779e-05
6.50792337919956e-05
0.000110616030770189
2.67300499166691e-05
1.59089123133327e-05
0.000102444578120117
-2.44597541621432e-06
9.14072699899043e-05
6.5245578215237e-05
0.000145299324129694
2.26398745764633e-05
-1.94517770003663e-06
7.60520881694411e-05
0.000134813636334796
1.72279108045119e-05
3.73961144915552e-05
5.61455805320352e-05
9.79330774717507e-05
9.6660569110861e-05
3.5039080359557e-05
0.00012042218787188
1.78622868364904e-05
0.000112411673589066
0.000101098059865543
0.000115073331414094
4.06819058728662e-05
5.18425805381257e-05
5.39627107877974e-05
7.08918130533491e-05
4.22606340683281e-05
1.05081273618899e-05
7.18581587753051e-05
8.96038151600721e-05
4.3830683118514e-05
0.000124513311964421
9.60169797778038e-05
7.09793703813387e-05
2.81395287509327e-05
9.67498004055782e-05
8.33882241793117e-05
2.82457355970774e-05
0.000124540579193003
3.64370801770329e-05
6.90752099168767e-05
6.81678930487533e-05
4.92351011042831e-05
5.184972973738e-05
7.75502897294633e-05
8.16658541839928e-05
2.31776210420767e-05
4.26421565989264e-05
5.07190873729495e-05
7.88087779203824e-05
0.000129772507154759
4.09260832682936e-05
2.26039994074923e-05
6.32194011324525e-05
8.35727758070934e-05
6.11266340294487e-05
5.40094151372587e-05
6.32920946546882e-05
8.9105153469107e-05
7.47493861843599e-05
4.2308988011661e-05
-2.70908471049164e-05
5.3949510717274e-05
5.16295051229667e-05
5.5863520613734e-05
-1.56216591378794e-05
6.02393408715531e-05
3.4165483242325e-05
-4.54974271980088e-06
4.20161746674581e-05
7.53940340035991e-06
7.59884527961217e-05
2.76446249378068e-05
4.25749450210014e-05
6.694173000723e-05
0.00011527820844972
5.01243502709957e-05
7.60304244921802e-05
9.78548554253198e-05
9.69315352430204e-05
1.26817589803564e-05
6.53916157117218e-05
1.44869336056005e-06
6.02280004700591e-05
3.22191346453724e-05
1.74365263671277e-05
3.18184791003933e-05
8.8598364271706e-05
3.01236164514628e-05
5.01663581559201e-05
8.23281287117189e-05
5.37675529142947e-05
-4.03491854843281e-06
0.000108739004013544
1.62042895737407e-05
1.56286305097418e-05
6.72815015717212e-05
8.68210549122067e-05
5.12569821039337e-05
6.58142357727206e-05
6.54319553371392e-05
9.07583356005443e-05
8.5578452857529e-05
5.37135938129711e-06
1.88312563031555e-05
6.56743258177494e-05
-1.69338333567642e-07
2.09434996384249e-05
1.00809549653356e-05
9.63216101530039e-05
5.06193510450617e-05
3.12791563846318e-05
9.75567486195207e-05
9.08475859945429e-05
7.33394347390151e-05
4.22537298720856e-05
5.85156479078106e-05
0.000107693846241604
4.28395450000904e-05
0.000103331631489554
7.13351127987843e-05
6.92185139585597e-05
5.98894488217268e-05
6.01145997569628e-05
5.54823862042553e-05
9.36744827072922e-05
7.3854541723464e-05
0.000106432748912846
1.3553323677158e-05
3.77128343993284e-05
0.000115831978250414
5.49023450474913e-05
0.000139995550499147
8.23811544476463e-05
8.27717679746886e-05
0.00014166795201518
2.23765879906933e-05
1.81153259430734e-05
8.26623748498566e-05
7.7077382993826e-05
8.80804985444473e-05
3.6311411634834e-05
5.8106945875071e-05
9.64011448591675e-05
7.5035843532818e-05
7.83342562388585e-05
7.42786613129514e-05
1.07197969258632e-05
2.4160237054495e-05
7.03794389717564e-08
3.32175359605902e-05
3.58437747991003e-05
2.84860064697008e-05
5.17921500498719e-05
6.28316805354984e-05
7.38225841198225e-05
8.36765532950106e-05
-4.1293806826929e-06
4.42879524690031e-05
3.00877735738674e-05
7.90099616024903e-05
0.000154706110471961
0.00011644968056723
5.33528065392708e-05
-1.56173652426373e-05
6.50487649465471e-05
2.77267662026202e-05
5.61738193364627e-05
6.31546671085506e-05
0.000125448237226483
4.59905193827736e-05
4.14990465859195e-05
0.000101255184065662
9.2107021009467e-05
6.11513023323633e-05
0.000105551514234558
4.01860267137941e-05
2.79790394041705e-05
1.46356131319257e-05
8.72739130836935e-05
2.76505748931454e-05
4.34949269853361e-05
6.10773062969982e-05
0.000109732557866775
4.56041011361341e-05
9.79880576234261e-05
-2.11073639630919e-06
3.67620290479699e-05
7.60284866347291e-05
0.000106608296981821
7.00742068888721e-05
0.000112908712692097
4.90300999969585e-05
0.00011199138702531
5.61579426400376e-05
7.67620113781596e-05
1.4543955943784e-05
-1.69440918552682e-05
5.87966167809682e-05
0.000132834831433708
4.80140763162831e-05
9.49312562118082e-05
5.0081898699472e-05
7.77414753284252e-05
0.000105089278392826
4.93115313084895e-05
4.46822545952381e-05
9.73812754239609e-05
8.01907011094374e-05
3.0897541921645e-05
6.5586099880774e-05
6.55865074805358e-05
8.05390416020289e-05
4.39522548887068e-05
6.61479094621445e-05
7.49818985771358e-05
8.86482453108791e-05
9.99612821467181e-05
5.02945609278183e-05
4.69092808073858e-05
1.86615799248873e-05
7.71144262693918e-05
8.79888662779779e-05
-3.46532311134692e-05
2.91639521425606e-05
5.14584890867573e-05
5.48178368426857e-05
-1.78479702170771e-06
9.73205201236545e-05
5.701735903205e-05
-3.43276003842899e-05
7.56169786176229e-05
0.00012903379117823
7.13913362409606e-05
9.010386895972e-05
4.75165689460198e-05
7.85840350691373e-05
0.000105861101093383
-1.13545088278281e-05
8.37530184865199e-05
0.000109181676108301
1.41183720843647e-05
8.31343769226077e-05
9.23645957839791e-05
8.42296687723472e-05
5.286643788492e-05
9.21936632389206e-05
9.15259500139606e-05
9.23758367276175e-05
9.66454349609467e-05
8.52954848754013e-05
7.92566772101365e-05
8.87882850032923e-05
4.63248975772619e-05
7.19340294273838e-05
0.000101671416093652
6.31320182462318e-05
8.61117028875242e-05
0.000140306747178193
7.43686792524022e-05
6.10323530053312e-05
8.69900345067214e-05
4.37498285512137e-05
5.83429774228319e-05
2.64003169660043e-05
-1.20029379943663e-05
9.93652564745233e-05
3.99095771681764e-05
1.13766140941612e-05
5.49151195397712e-05
0.000101754043012009
9.2673310048967e-05
3.63124177088959e-05
1.88677228050051e-05
-2.20573339067292e-06
0.000137542206550634
7.77092582883579e-05
0.000102072927770414
8.84362474919407e-05
7.21773951061131e-05
2.1567645142848e-05
8.25279408343458e-05
7.51614398822442e-05
9.24389730074529e-05
2.352694726742e-05
1.18302812630613e-06
4.88874800396008e-05
4.35395682712539e-05
6.01395930874947e-05
7.63229657236262e-05
5.89003193661488e-05
3.65785897212138e-06
-2.79204495773695e-05
6.48185170820644e-05
7.6897675681845e-06
4.66234418022236e-05
0.000107643496200625
8.12503608305447e-05
4.54244970758363e-05
7.22289521689683e-05
4.92423348547873e-05
4.6217604035452e-05
1.1726856485418e-05
4.30681613571128e-05
9.53200781215506e-05
5.12414406918544e-05
8.25957758335025e-05
8.24554844445997e-05
8.74942248653465e-05
9.62952662690267e-05
1.07016807638305e-05
1.94697701279328e-05
-9.39580611095062e-06
4.46118631186084e-05
7.99820232674681e-05
6.84544766949029e-05
6.02871177080171e-05
7.76221098667426e-05
3.1387979961518e-05
4.84282488169669e-05
1.41982649075146e-05
6.84053292359646e-05
9.76747435478922e-05
6.74251174627418e-05
3.00292805664977e-05
5.3890143350157e-05
7.702741808352e-05
8.20504498437886e-05
8.64386593737103e-05
5.73953678754837e-05
8.54582779068183e-05
4.41977982587265e-05
8.42037135917558e-05
7.35506233084032e-05
4.8440362627919e-05
1.03959939424274e-05
0.000107885505116815
3.53446479412699e-05
8.80138436470623e-05
7.81828833574085e-05
6.52534477095272e-05
6.90133826949688e-05
6.16866354310943e-05
1.5316272682563e-05
7.96568398096736e-05
5.6124344989237e-06
3.63979270418577e-05
9.25983363482636e-05
8.66257884548315e-05
2.05497799395945e-05
3.8853042730481e-06
3.92472147991551e-05
4.9196101591207e-05
0.000111035145286273
7.64724704957051e-05
0.000122562837981467
9.9863800732224e-05
8.45470030941135e-05
5.50307530737519e-05
9.27392232991247e-05
1.99424405626023e-05
7.48637093773947e-05
9.99797340701814e-06
4.610098980265e-05
8.58665785883198e-05
7.12058662839251e-05
6.85854721446892e-05
1.24691217586569e-05
6.5465771405884e-05
6.36660124628679e-05
9.86386497033496e-05
9.395840884682e-05
6.0050243595927e-05
4.27174701778023e-05
0.00010063430759367
2.0017299853743e-05
0.0001064160228153
3.58855497784021e-05
1.10119774934445e-05
4.40285885698375e-05
0.000107519415267891
5.77475956763158e-05
6.66129390266827e-05
2.66044136593462e-05
9.78824412853261e-05
3.69898163934307e-05
5.13190600519173e-05
8.70442053769556e-05
1.45174058957518e-05
2.03308144340661e-06
6.39600907807394e-05
3.26697488567044e-05
5.2225498736938e-05
0.00013352692923443
5.5114650640991e-05
9.91195249693169e-05
5.52677352690519e-05
9.71358196117209e-06
4.46614082937116e-05
0.000108536561042569
5.64138297814423e-05
6.99812732072277e-05
1.60981703922086e-05
2.2080984417753e-05
-1.64334297023114e-06
0.000146949014416955
0.000106062214698445
6.36054378372739e-05
4.07933969504078e-05
2.26113420488906e-05
0.000114933929261592
3.83768112809647e-05
6.36715161053117e-05
3.726080040921e-06
4.23718450368342e-05
6.39619667375404e-05
8.173320376995e-06
4.84850487095544e-05
1.38140166741728e-05
3.83918920461997e-05
7.28546015470097e-05
9.17694459643078e-05
5.34614821955912e-06
2.46632765203584e-05
6.25120037713296e-05
0.000114299957450781
4.08113048314239e-05
2.95616065325307e-05
0.000120783574076301
0.000100836786659812
6.11805352849807e-05
4.62265853941342e-05
0.000100860460899948
8.68261992432668e-05
7.68836266244785e-05
8.67508577711404e-05
7.69893619531226e-05
7.53614632706506e-05
2.48911257559259e-06
6.66936849325016e-05
6.21263351011045e-05
6.96378305110047e-05
8.60179291815308e-05
0.00013333351353415
8.20415482731493e-05
-1.8283283154879e-06
0.000144730163103165
4.32964723391486e-05
6.16213379624179e-05
1.10637090636092e-05
5.70073383951576e-05
3.71561489947463e-05
4.95870102337629e-05
5.47881921809782e-05
4.50134919259448e-05
3.61973354947195e-05
5.44220736312529e-06
8.13612159199718e-05
4.59627932130899e-05
8.17576037419345e-05
5.39200446045551e-05
3.41274963607194e-05
4.7189436716145e-05
3.79251374494483e-05
7.73483858297834e-05
1.47096785606508e-05
9.21326803851118e-05
6.82638181454594e-05
7.6977195709144e-05
0.0001010080458309
5.75614642058336e-05
1.34037490214908e-05
2.94990226325897e-05
0.000151384454765202
0.00012638195351151
3.85609741461014e-05
0.000125402257752538
4.51538026419443e-05
7.42884098489875e-05
5.85520689423236e-05
9.69219013802569e-05
7.73569035745022e-05
7.02999779074169e-05
5.55731698565017e-05
8.70963345483373e-05
0.000105243340662082
6.00706826529548e-05
4.76056036464955e-05
-5.49761086849966e-06
6.19338322207956e-05
5.92292957475748e-05
6.67808908627609e-05
0.000130755006336876
4.25334047549895e-05
2.86865381720544e-05
2.22011096828611e-05
0.000135268059074199
7.16743094332511e-05
6.42223203965316e-05
1.53443561810596e-05
8.05277327414005e-05
5.91532147555367e-05
-4.25726634464242e-06
2.73549870342829e-05
4.66878310068611e-05
8.7442867089477e-05
6.42145961946549e-05
6.21395061919756e-05
0.000110679599237424
9.90694394604837e-05
8.793683824107e-05
8.84428498343702e-05
6.405474357769e-05
9.22125318594901e-05
4.03298181802325e-05
8.54685319824617e-05
5.8780484112151e-05
4.08253692993155e-05
5.64134149635532e-05
5.32431179699726e-05
6.893303481073e-05
0.000122912130791917
6.58457581967056e-05
3.39865836081264e-05
8.02225375994973e-05
7.61040013070284e-05
0.000120871819012526
3.68648006250191e-05
8.16107337671312e-05
8.69727808181832e-05
7.43637106282967e-05
6.81918793166411e-05
0.000110353877736821
5.70315576202672e-05
9.41859062178088e-05
6.81040557566621e-05
8.64732013940622e-05
6.40388330033283e-05
7.51583955592188e-05
3.22470642698084e-05
9.92713006769173e-05
7.61155405585382e-05
8.6935178492207e-05
7.91928977144539e-05
7.45592977024274e-05
5.7501495598249e-05
7.09335846077356e-05
7.91156612928735e-05
4.37115161657193e-05
2.24798731655711e-05
9.72306833427608e-05
0.000109484216940051
2.12298318810653e-05
3.6761380741217e-05
9.85885811528224e-05
5.96250309669918e-05
4.07074910131741e-05
5.07811745582114e-05
5.6674534364115e-05
2.71073947048041e-05
0.00011187888960187
3.65548821028333e-05
0.000102542664882446
8.47997885002859e-05
7.42956847328006e-05
2.01400115778311e-05
9.22150244919189e-05
2.95951080322284e-05
2.85256728670409e-05
0.000128908081420354
0.000105763212201405
6.28983432228077e-05
1.76331054334424e-05
9.41057493003284e-05
5.33812988005692e-05
1.76645636981063e-06
4.91990732757159e-05
7.33476441770673e-05
0.000128844410610132
8.23422979894041e-05
7.53552139509698e-05
0.00013163636281828
2.18431485151213e-05
9.18320279478428e-05
1.38911687649049e-05
8.45221113236065e-05
0.000106270284142876
0.000118935494916273
2.66683558346659e-07
5.75050419150956e-05
6.35298703173579e-05
6.40424553957425e-05
7.33075037142683e-05
0.000132909776840879
0.000103112942457858
0.000101104021855603
6.3421142729324e-05
1.36926590334451e-05
4.59354031171735e-05
8.7070217671033e-05
2.68399070754821e-05
7.83077162944155e-06
-3.26899018451185e-06
3.42411086366752e-05
4.91997335967783e-05
3.84974388643307e-05
7.23993605011686e-05
9.11529556516983e-05
3.49609266049787e-05
4.3317347467117e-05
0.000101459502221551
4.65836356963792e-05
7.88751980997887e-05
5.56514931718173e-05
0.0001077997231269
5.95120329885519e-05
5.06921120704931e-05
9.02962598236827e-05
9.38333039983925e-05
8.62771749225825e-05
6.27788884860575e-05
0.000114779144298822
7.55506648887336e-05
0.000136611547251149
7.09312492595986e-05
7.75296268675411e-05
1.20538907102543e-05
2.46771265548805e-05
8.96806206316511e-05
6.55361306023576e-05
0.000108272903907358
0.0001078227576582
6.6836233350151e-05
8.69427268121612e-05
2.5415147385596e-05
5.16782939725179e-05
4.81297530236451e-05
0.00010530808689593
0.000115844566379981
4.44765712223237e-05
4.62652732365701e-05
3.77726404854057e-05
9.34733973265173e-05
5.29723443004355e-05
8.49660030536772e-05
9.90101510032673e-06
5.75253319128248e-05
4.89693684544479e-05
5.32650272555236e-05
1.92538773023116e-05
1.57887384518184e-05
3.02208942768203e-05
7.71078011238906e-05
1.12736105686564e-05
8.11313157558305e-06
6.96273549952951e-05
4.19648610489439e-05
0.000123461971515605
0.00014324235977859
6.98140015285341e-05
0.000116363023613095
9.04357640686521e-05
5.61482387464029e-05
4.33088434813239e-05
2.19674878615111e-05
0.000126528530560418
8.85780522732482e-05
7.23643463517635e-05
6.25395123941887e-05
4.04311075803041e-05
4.959231434389e-05
5.04549102035434e-05
7.91915070111788e-05
6.38691055098352e-05
8.099654697952e-05
3.32249736918001e-05
7.4888479723174e-05
0.000115343098320761
0.000110914835830582
1.79994920398361e-05
6.41359536713964e-05
1.68140373036561e-05
6.62133172419259e-05
4.00216962421228e-05
1.99288868576215e-05
5.38393760905315e-05
6.95197885580688e-05
0.000132064956774798
4.28583448955167e-05
4.98780943955103e-05
6.18038835351521e-05
4.42272728411435e-05
3.48589742840248e-05
8.12398924630115e-05
5.04195848157189e-05
3.3054836345783e-05
4.81766261202003e-05
9.03208361769186e-05
3.55405045524739e-05
2.62169510512045e-05
5.40595550853918e-05
5.0737278815108e-05
4.30232839984006e-05
3.90808840871076e-05
6.94011708841076e-05
2.60245782405577e-05
1.39078407409166e-05
0.000126742766072435
5.09473856174548e-05
1.4597774048267e-05
0.000144024281203325
7.42136754805136e-05
0.000112424901805364
5.0008019638697e-05
6.56570167144748e-05
4.55830282957123e-05
9.77503701496963e-05
5.04379434552805e-05
6.41820897805564e-05
9.75286616323481e-05
0.000100822467664376
0.000118347641013261
6.36479309299392e-05
9.26272989951927e-05
-1.36816772376171e-05
8.70701994191677e-05
0.000110870855354718
7.6313851375074e-05
7.69420212829773e-05
5.60816886734396e-05
7.02036861093388e-05
7.40750457707336e-05
4.8769011161168e-05
6.24700140838079e-05
2.15162928198954e-05
0.000101698517444776
7.06383402743503e-05
8.22343584495613e-05
7.9160787942886e-05
6.30622672583876e-05
3.76585019794635e-05
5.62352813385216e-05
9.5177264669866e-05
8.23680999415812e-05
5.93410633926887e-05
8.75919184552027e-05
3.80582781893162e-05
0.000121933821114607
8.42782467311529e-05
4.47668146660413e-05
8.28353798796877e-05
8.05513262081061e-05
9.86279137803219e-05
-1.16086167404873e-05
8.72572312882942e-05
8.87863396962098e-05
4.70619747679298e-05
3.2892959222983e-05
5.36493956356289e-05
4.6078136528416e-05
0.000130203139011418
8.78020029756502e-05
5.80052460587332e-05
1.38565692517611e-06
-2.15906350480875e-05
4.55920105814347e-05
7.96422667039865e-05
9.73808619371411e-05
2.76644308189606e-05
0.000107704844766458
6.68571624738973e-06
1.77383020355102e-05
8.94763528022205e-05
3.8153637500619e-05
0.000101214849257713
5.70923931356483e-05
8.31735994883387e-05
7.62028767839886e-05
0.000100113010512554
6.40848749977713e-05
0.000113802871823242
6.2926367570202e-05
8.38260562930356e-05
5.21381086198402e-05
2.05756443815261e-05
6.09479417136412e-05
7.66892251313501e-05
0.000117492075159445
0.000137745000078627
2.68116280824575e-05
4.71377365883339e-05
0.000113665766476704
8.56493188893283e-05
9.9512036931534e-05
0.000118273522809995
7.87392237702194e-05
7.22596007489736e-05
2.41950109166005e-05
7.67068717302456e-05
2.35375009772621e-05
8.36659415461856e-05
8.67015223133596e-05
7.43844278111583e-05
6.23498253682349e-05
8.84750001533708e-05
2.76229586885341e-05
4.42776629609706e-05
0.000110899713707604
7.20746882935914e-05
6.85380539487488e-05
6.20966545133962e-05
0.000166395171793159
6.29845175069344e-05
1.97354462979432e-05
1.56939472180466e-06
7.62198700569458e-05
8.74779137797096e-05
0.000100411920635945
0.000127692443788627
0.000141521338238323
9.9330764228758e-05
2.46313055681607e-05
4.45470624189626e-05
6.44154773682221e-05
4.86904264396988e-05
6.3387936387449e-05
0.000104311462469826
6.56691479112985e-05
1.15417124378369e-05
9.39936370350902e-05
4.18647347676665e-05
6.33072082410101e-05
4.47727799674312e-05
5.26769557995579e-05
9.15087530489691e-06
4.5955080848651e-05
8.47231972212223e-05
6.35131666884674e-05
5.37025753946179e-05
6.62900747778136e-05
8.32332117905481e-05
7.4125298300524e-05
9.57023606796197e-05
3.90507748917429e-05
6.28156725792802e-05
2.95423289707905e-05
5.35726024296336e-05
6.70038610488263e-05
8.07952064968982e-05
7.63656866328473e-05
4.2748140191832e-05
-3.98957510191786e-06
9.98349349584615e-05
5.12230436366734e-05
7.54742870408933e-05
8.80583131230476e-05
4.43092044391894e-05
5.22353164931731e-05
7.95271738191559e-05
6.80160426115591e-05
6.35526789117984e-05
7.0055298531361e-05
0.000141795066091632
5.15153503143655e-05
1.16965015232177e-05
0.000107320605259878
2.35326293810373e-05
5.41202326662647e-05
5.79242424144922e-05
3.39276505377414e-05
2.16389605513251e-05
8.80342406498465e-05
4.63994011455007e-05
5.96912671769067e-05
8.89011655099382e-05
8.72116612417157e-05
5.31426972378336e-05
5.22988693998909e-05
8.40575258273676e-05
4.87790050691366e-05
9.76872888562522e-05
0.000106370192630506
7.59114100397634e-05
4.26056585838549e-06
3.48717566319552e-05
6.52681083525245e-05
-6.1224168918127e-06
7.69403758499563e-05
9.88853065520135e-05
4.0308331720935e-05
6.37081021672669e-05
8.00881321464173e-05
3.95872842510705e-05
4.77592588633054e-05
8.45925958700681e-05
6.21961998101731e-05
5.17560125010492e-05
6.58658060502412e-05
4.66666734783535e-05
3.30241689700915e-05
5.68782158450917e-05
2.42479034773903e-06
6.25341950416057e-05
9.00589854643693e-05
3.67003118365019e-05
1.96333124904017e-05
6.3227888711773e-05
0.0001213165335841
0.00013722612241186
4.72522825659308e-05
3.02179704435985e-05
7.39111874088953e-05
4.41353915168486e-05
5.28869556828778e-05
4.63406677815339e-05
0.000107407669091146
0.000101891587271994
9.59616268522786e-05
9.28028848969294e-05
0.00011844688190783
2.42572379963001e-05
3.15563274100125e-05
6.29533802465101e-05
8.807743831385e-05
5.22763779602361e-05
9.51822865178672e-05
3.19738512815971e-05
9.82024947269914e-05
5.16370064113988e-05
0.000135346444537605
2.4275403000515e-05
5.8451284237666e-05
2.22759127712202e-05
4.13509224371124e-05
0.000100262110387179
0.000108223758108909
8.40760432681538e-05
5.42331628150637e-05
5.56090878115926e-05
4.76745208420686e-05
4.77928796636769e-05
-7.21249012177277e-06
5.92210269391269e-05
5.02428603554197e-05
6.68043649810267e-05
3.83167659709754e-05
0.000110676283642078
6.81322522597442e-05
3.36005281787824e-05
6.97156236901528e-05
6.95752237349347e-05
7.7666274120587e-05
7.12897551934786e-05
6.94060155941657e-05
5.54256998010347e-05
6.21137679848888e-05
4.91936938530866e-05
0.000142186788388015
4.68045268075504e-05
3.21886473841448e-05
0.000102045104731775
1.90060114701446e-05
6.21156429627306e-05
0.000127345565863636
5.37194612936225e-05
3.29623180381284e-05
7.76519269226038e-05
8.09816810148375e-05
0.00014878299650489
8.13161193227528e-05
4.04815553877027e-05
7.88091411168551e-05
1.04504516866054e-05
9.36398352871908e-06
2.68873314410152e-05
0.00012027137460955
8.79966212550026e-05
5.0556190734293e-05
9.97279737761045e-06
5.35767581423071e-05
1.3098178405221e-05
4.44522314629359e-05
0.000107969878767353
2.90258915653124e-05
1.92119178158439e-05
8.71598121509549e-05
3.27076721317421e-05
6.26935963401819e-05
6.35038635651008e-05
9.13002373047403e-05
3.47649378369372e-05
4.06558604679975e-05
0.0001017736116005
5.46592184823257e-05
5.41562335502742e-05
6.40421441075803e-05
8.45882865915225e-05
2.41017816269916e-05
8.95752113457713e-05
5.32842062526652e-05
3.68489793299754e-05
0.000183400282642737
1.1639796696406e-05
7.62042411633527e-05
3.93311607239511e-05
6.53207095884675e-05
3.17326846248754e-05
0.000111550924439123
7.27302806083221e-05
3.15203342854515e-05
6.76656356375903e-05
5.52590486862818e-05
7.2122918578545e-05
8.76051224993083e-05
0.000124529613563952
4.85974949854085e-05
2.45378945542909e-05
-1.88533529696705e-05
8.1250126828118e-05
0.000118100844883672
9.19575975093987e-05
0.0001466784829358
6.56169644818789e-05
-2.99080025113689e-05
2.98593831569606e-05
7.55309130685996e-05
5.45970602376544e-05
6.4338888288394e-05
2.88427149124402e-06
5.58085004195679e-05
6.52756285461311e-05
6.38112790036597e-05
6.30990292898633e-05
1.90429914042493e-05
7.56404384071924e-05
4.40785025409378e-05
8.7673092333128e-05
4.4418115593591e-05
4.02804492815808e-05
-9.03788319234592e-06
6.22086204542625e-05
6.88205684911544e-05
3.03173751647379e-05
7.76705844174328e-05
7.09963574237901e-05
0.000145753560665919
5.59077576555092e-05
7.6322958755034e-05
1.04555653850337e-06
5.4534555055539e-05
6.7228623980653e-05
3.10951164213325e-05
6.08137648378711e-05
3.79869213506441e-05
4.1922547855378e-05
1.03628144483254e-05
8.58293630000569e-05
7.76487117457505e-05
0.000119826330450667
5.68088296640545e-05
1.95652585002246e-05
7.07589252711036e-05
6.79364602448044e-05
0.00011614094798398
8.53336772646815e-05
0.000148437679922584
7.21069781858291e-05
4.19436416714464e-05
9.21700304602602e-05
6.85800564253052e-05
6.82308814087035e-05
2.8658849793744e-05
0.000103262827250681
7.57945173976704e-05
3.39423563199413e-05
5.29976814547394e-05
7.15792564741121e-05
9.54988878601349e-05
0.000158311467668715
5.55826101837047e-05
2.09094735485027e-05
4.1943522394168e-05
0.000101637249410762
7.11825082371217e-05
8.90582068036075e-05
4.68356205305616e-05
4.03528615418414e-05
-6.93144633906373e-06
3.20494630985242e-05
9.05061957980191e-05
7.31369286184558e-05
0.000107311515073622
6.54872278646371e-05
5.85950861225508e-05
3.74618326726356e-05
0.000144107486825539
8.97539182160292e-05
4.31278656743139e-05
3.35767909253067e-05
0.000105450740486721
5.40916889587269e-05
5.74043328956028e-05
4.29244424881306e-05
4.40894637008958e-05
6.53174836198204e-05
4.28951296341802e-05
4.36572110924346e-06
9.28372883183163e-05
6.07042277453226e-05
9.08279630999877e-05
6.26753833463896e-05
1.87053382360862e-05
5.93372011377921e-05
0.000129231436293317
0.00010715563448618
4.01384558794815e-05
4.42678698221228e-05
4.32732828735675e-05
4.02179520852568e-05
9.1431968528536e-05
9.1297726568569e-05
9.14382312100958e-05
4.66474745540515e-05
3.64051076425459e-05
3.90374098782631e-05
8.99442595138322e-05
5.7308580510894e-05
5.21254529632562e-05
9.57097513840127e-05
5.59386066721131e-05
7.21410195214998e-06
5.10164878421373e-05
9.47761745085791e-05
2.57519864955338e-05
0.000128285844470176
7.26755430036776e-05
5.50235000738508e-05
-1.30183734034389e-05
3.95874702310796e-05
9.40432194980475e-05
-8.36535862910183e-06
1.04956769236155e-05
4.38126090586918e-05
6.85442470576413e-05
4.54114644282968e-05
4.9485379685681e-05
6.03507266895009e-05
4.48214981937288e-05
4.48577053030695e-05
3.72291378570582e-05
8.85508487721061e-06
7.8567786863503e-05
9.5695650900216e-05
1.40418719910411e-05
8.5297089119802e-05
3.60660059357571e-05
9.62692336604498e-05
1.53165629736742e-05
0.000111867282715073
2.67629655329354e-05
8.21546224292307e-05
9.02414778036931e-05
4.8527472216452e-05
6.63926386949035e-05
-7.79500869142095e-06
7.03464681503978e-05
0.000100399732005676
-3.20685864737972e-05
9.05319375179715e-05
5.41682764725911e-05
0.000121655018713907
1.6965764357977e-05
3.74873915933718e-05
8.17758994826634e-05
0.000116707446116872
2.06038375913038e-05
6.0270272274132e-06
1.05708872669509e-05
4.29186528704477e-05
5.78167527926795e-06
6.97215150447502e-05
5.25489189310863e-05
6.35804686663298e-05
0.000100460963287104
6.6223519878031e-05
6.37544009965745e-05
8.1659301302794e-05
6.37064291799721e-05
6.10292811819307e-05
0.000109127321542622
7.44651639121301e-05
1.13276207080882e-05
6.77565193172542e-05
8.92543153259944e-05
0.000109968485963635
7.35156410736893e-05
5.74714692127678e-05
0.000112374692314719
9.24561138646202e-05
8.4465991446088e-05
8.25469897110769e-05
8.97114864951545e-05
3.94996222657673e-05
7.43325259262983e-05
8.40217558507889e-05
8.20010494769481e-05
3.86582316436939e-05
9.73908624139374e-05
4.05394910131583e-06
-3.96140868478188e-05
0.00013902262153088
5.26842484239814e-05
5.7011639324123e-05
7.31029968235571e-05
7.59976091693783e-05
7.55598645741455e-05
0.000121054747279132
0.000130240840160275
4.68238382928676e-05
4.60166617841684e-05
6.73603385270556e-05
8.6642055477003e-05
2.17226127254401e-05
0.000130714885614434
2.58458195583679e-05
1.10075581224019e-05
8.21057138416823e-05
6.01025021773914e-05
8.16783458488073e-05
9.43473259978484e-05
9.139844344354e-05
3.09991714842954e-05
1.58843636826026e-05
0.000104984702308857
6.54567065995902e-05
8.63235376127319e-05
8.06097675707731e-05
8.92824768875561e-05
1.47536359519591e-05
1.9517252574178e-06
5.59171227417946e-05
3.66068925195272e-05
8.37077948021226e-05
0.000115208066080875
0.000106051890444969
0.000102150320368833
6.52242692160796e-05
4.65289563477301e-05
0.000128252105198213
5.88722293176811e-05
9.44761595364005e-05
0.000119318515304479
7.25774351356763e-05
7.9798907703938e-05
8.81160495355865e-05
0.000107297891193163
4.27106986210476e-05
2.3939383957031e-05
4.23424180027353e-05
7.9654369558885e-05
8.28756018109203e-05
5.83262657452272e-05
4.85373050157355e-05
6.38151094201904e-05
9.28429553750432e-05
5.95875057504921e-05
7.05973564980153e-05
3.17557607320957e-05
-9.58137472436842e-06
-8.85891224497992e-07
3.31591536182672e-05
4.62025941537882e-05
5.9944032989932e-05
7.27704141403096e-05
5.31093743990316e-05
5.60582561380864e-05
8.84531804941693e-05
0.000148857972352551
3.25593987941782e-05
3.89519935098205e-05
2.69992649076677e-05
3.97502997154792e-05
6.50542844925666e-05
3.3469199351108e-05
0.000134590509720506
5.10133408373072e-05
0.000114626499363104
9.0288764723441e-05
0.000126072204180978
5.32364718634351e-05
4.84715150769142e-05
0.000161285906437923
0.000107057652697786
4.29981902054943e-05
6.37478306457804e-05
9.37540509702774e-05
5.20846351026102e-05
2.91459844517845e-05
1.75799977034289e-05
3.56546672020333e-05
8.47127703462461e-05
0.000118079037781046
0.000100963015241069
-4.28050969521194e-05
2.90994254851449e-06
8.56541721809119e-05
4.82929035320228e-05
9.01919452576483e-05
8.56264660247052e-05
5.30264892552008e-05
6.13862892834607e-05
9.99099924807998e-05
6.88478793769215e-05
0.000108367435141833
5.6953161975552e-05
1.07638457244382e-05
2.62707057751134e-05
4.59957455580285e-05
0.000116762253882823
4.14132856142506e-05
6.23693505444169e-05
8.18402420890542e-05
5.65578253251919e-05
5.33678401395894e-05
8.20999741526355e-05
3.468478122372e-05
0.000150549680205975
0.000107232375992764
3.01481296988404e-05
5.07635119228397e-05
7.18980068750518e-05
2.52075829440654e-05
0.000107081750266077
8.93046700749179e-05
0.000144213734754479
2.47144611238431e-05
0.000111087495164551
5.60758780477647e-05
9.68558679220655e-05
5.7928518406736e-05
2.13346992260248e-05
3.50321708754665e-05
5.09631248925833e-05
0.000102074103224115
0.000103836444627484
9.76417636152827e-05
5.94602420831469e-05
3.11992839395856e-05
8.29412136916579e-05
2.65923567263586e-05
4.63883792865872e-05
3.48224526786058e-05
1.57388096325786e-05
8.48310977497622e-05
9.174290326038e-05
5.65219809534736e-05
8.20364377492698e-05
8.87559432832726e-05
2.84878338671234e-05
6.22804128263775e-05
6.72452474663707e-05
6.93270239796512e-05
2.660694914628e-05
5.8089636734931e-06
3.28670476814564e-06
6.47346994873428e-05
8.05349813916373e-05
1.44033814903664e-05
6.88837389405677e-05
6.43661303108343e-05
6.12028534204689e-05
2.17282070321371e-05
-2.83959210286255e-05
1.07902194858753e-06
9.31095749692946e-05
6.09425794850038e-05
8.13916570022874e-05
0.000102451057744033
3.68874396128647e-05
0.000139058168029333
0.000105879012001784
2.88757789552146e-05
0.000100718488348423
6.79990723518369e-05
4.03502939569403e-05
6.71779384635336e-05
5.48798921682478e-05
4.46781702111521e-05
6.41315229327172e-05
7.75941903512207e-05
8.14681721643353e-05
6.89777301954541e-05
6.4820001583504e-05
7.12732965699232e-05
9.93241638639872e-05
2.55929477487656e-05
9.55946107735764e-05
8.43454477651012e-05
7.96569555443293e-05
0.000134063988757142
9.58889856398737e-05
6.50176872525481e-05
8.64657681772362e-05
2.18746459822805e-05
2.79517050056342e-05
2.21983312158366e-05
3.511938770929e-05
4.05252546138043e-05
9.74118022873698e-05
2.23452802261008e-05
0.000107969417809057
-1.60237016980517e-05
4.7062492886327e-05
8.13892155801193e-05
4.78428045882305e-05
9.16143858369717e-05
0.000101474304295816
3.89593960233577e-05
3.92265205228956e-05
7.17660104827646e-05
9.35917873762538e-05
4.88899208151377e-05
6.60774157396848e-05
7.85887097758865e-05
3.75382413971699e-05
7.13534251403763e-05
7.48134205036943e-05
5.06187327882818e-05
9.73926596883503e-05
8.45255134047318e-05
7.0642734773176e-05
8.99415580573333e-05
-2.58516763986898e-06
4.69595905804991e-05
0.000110666799660685
-1.80211914234629e-05
4.00881331245983e-05
4.25513972616916e-05
6.21446129248421e-05
8.08850379100615e-05
3.04126854176532e-05
4.03120549696382e-05
2.39606736839828e-05
5.38377135643774e-05
0.000152804189231197
5.09481753991087e-06
8.07765259682613e-05
1.98269380265068e-05
0.000113689397282982
6.22805375713928e-05
4.76353556672397e-05
7.67739909114875e-05
3.71624022734526e-05
8.6177766473022e-05
8.72312825147437e-05
4.39544541837682e-05
5.06534585794255e-05
3.89985667425028e-05
8.71805688114064e-05
9.80384990537404e-05
0.000111588194034306
7.48993808126592e-05
0.00011469333300428
2.758554467296e-05
6.35225982088323e-05
4.20235144271505e-05
9.47620694643241e-05
7.48169273642527e-05
6.39451822746011e-05
3.65367819983375e-05
0.000107280319900659
6.57334404065444e-05
6.93027760825598e-05
9.2312722168039e-05
0.000128098388366991
3.94514334317935e-05
2.25950062941755e-05
7.58163323799458e-05
5.8866193872214e-05
3.19415235933971e-05
-1.89938192319834e-05
5.51900863095925e-05
6.06594117137659e-05
7.45876971476963e-05
2.52605137352261e-05
1.54882181784821e-05
7.91372201698156e-05
-1.97198985973045e-06
-1.20997546666614e-05
4.66159902183292e-05
6.85505841243056e-05
-1.22217243568812e-05
8.01992400671177e-05
3.69544252187064e-05
1.0296144151378e-05
0.000119451655029006
8.16240556817803e-05
3.92321378399877e-05
6.11640048542778e-05
5.15464539433239e-05
6.83994652720258e-05
0.000125641023533416
6.29240199406619e-05
9.93173287591497e-05
4.0990136616808e-05
0.000124895497893658
7.32190519361648e-05
0.000110843645171913
2.67110886719821e-05
8.09070479168589e-05
0.000117993999222998
6.19876447431296e-05
0.000103538608555642
9.60919018773691e-05
5.97268420402117e-07
9.44887215987538e-05
3.27064420524761e-05
6.12682017895133e-05
5.23839465558059e-05
6.84738509442004e-08
1.55502857296414e-05
7.23826865905827e-05
8.57558732483401e-05
8.93505908236387e-05
3.54183788952147e-05
0.000109895874538616
4.12946535010365e-05
9.45128017167105e-05
2.33668348633914e-05
-1.67908394792909e-05
3.23980444617244e-05
8.64643516796634e-05
4.90925997963967e-05
0.000107593092664762
4.05191072520045e-05
7.50871940120724e-05
9.70987344239844e-05
5.20535488358395e-05
8.7444100959473e-05
3.19784007710702e-05
5.69342568487256e-05
0.000103708114584923
0.000110652668143677
8.28437973033719e-05
9.93593445966108e-06
9.7839414142985e-05
5.81583403584356e-05
7.21287095333368e-05
3.92927652708572e-05
0.000135539794061694
0.000112617726408817
9.68391560570299e-05
6.37243625655449e-05
4.82330137001201e-05
6.60982313099312e-05
5.5348501359043e-05
2.49023581899588e-05
6.64842045018958e-05
3.33424060061463e-05
2.21412921258517e-05
6.02859264214654e-05
4.78752394464784e-05
8.68030779326189e-05
6.05379363449565e-05
0.000101062563092732
7.98564841631035e-05
-1.26850428286501e-05
0.000127625731406579
4.02381504429448e-05
9.32107537117093e-05
7.58923532183488e-05
5.33761452543652e-05
-9.24208881862158e-06
5.26832530160934e-05
7.40180459270592e-05
5.20063643921242e-05
4.75079824075822e-05
6.87424155513067e-05
3.87598250244843e-05
1.06438556428308e-05
4.68638447562019e-05
7.38359997870767e-05
0.000162522187154555
-9.47711898867061e-06
1.19068954605493e-05
7.49312018187935e-05
6.8153698314879e-05
7.53235663114671e-06
5.87342694930546e-06
1.2821236362638e-06
9.81329629670839e-05
4.77145762175786e-05
5.10215301308291e-05
3.26007803009523e-05
4.0921079117769e-05
3.42437884593662e-05
8.3021573607248e-05
6.44875276578628e-05
5.15962795182866e-05
4.00066280220171e-05
5.07510233955567e-05
1.73968232567947e-05
2.11532651487387e-05
8.89405663704435e-05
7.81593378921296e-05
7.01774464741738e-05
7.47918439131991e-05
3.35185785527797e-05
0.000105255284771934
9.56423516352618e-05
2.96575377516707e-05
2.94616534892722e-05
6.84968960222408e-05
6.83484638007078e-05
5.60362514346715e-05
8.23797508083073e-05
4.03326085251527e-05
7.8299019017454e-05
6.4682377810784e-05
8.26251984955815e-05
6.01778359409723e-05
6.38648296768608e-05
3.54256492715265e-05
0.000106880267382023
2.69932194757422e-05
0.000101567676678015
3.06999424244698e-06
-6.28135757988677e-06
2.5677839104604e-05
0.000130128709686033
1.57336876426848e-05
9.04470813348728e-05
7.16514377954712e-05
3.77455802074766e-05
0.000133139942850999
0.000126137294726383
-1.51914734698504e-05
5.13300179600582e-05
7.49999206167902e-05
8.60901592220254e-05
4.65929340083823e-05
3.19753984486125e-05
3.40485641661264e-05
4.2666095948991e-05
-9.24637266556751e-07
-1.05772903143805e-05
2.39958095116177e-05
6.93596555920587e-05
2.9574190469679e-05
4.02659545552185e-05
8.52374655617988e-05
3.77447658507641e-05
8.53531461702667e-05
9.01562071662108e-05
5.00803057803764e-05
0.000113546313311136
4.77979270205918e-05
5.24218015211505e-06
9.13922746368562e-05
0.00016127765140638
9.94979580114305e-05
5.4976599206699e-05
8.82571684230431e-05
2.9502662889173e-05
7.789227659995e-05
7.50049798862826e-05
5.35853520172554e-05
3.12437199102318e-05
7.56360510496334e-05
3.22862408941578e-05
2.9017285391974e-05
7.99164634131503e-05
6.72914220598042e-05
2.59036583977575e-05
1.47861556756173e-05
9.72033373975259e-05
5.41419022681923e-05
9.97990608379919e-05
7.89752779030477e-05
5.7089419844195e-05
0.000116932029061376
7.57704301922174e-05
3.06396573399022e-05
2.59618889368373e-05
4.41207454660338e-05
6.76165851085624e-05
4.06926468594172e-05
6.87194893688307e-05
-8.35185482244305e-06
8.08465270836743e-05
0.000106555485998936
0.000100659446107583
9.28595797181496e-05
0.00012644043790932
4.61699323869684e-05
2.47610878279193e-05
3.41430838652224e-06
4.52034029362775e-05
3.71891430215069e-05
3.37095259082811e-05
2.80563447608031e-05
9.1670169526064e-05
6.54056454706567e-05
9.33687370907404e-05
7.0505644565398e-05
5.37412997525215e-05
8.55201440701614e-05
0.00012320307786907
3.33089490446546e-07
6.34022120711216e-05
6.29358231656554e-05
3.72105379290833e-05
5.7128318781753e-05
8.37423631957708e-05
7.26992855478432e-05
3.42107129133476e-05
8.24833767433671e-05
8.89468803144734e-05
6.55647779608728e-05
7.41298020806497e-05
0.00011361116088938
2.93143400537144e-05
7.38594690038383e-05
6.50597487036315e-05
0.000121819897007438
7.72360307292678e-05
2.78224321588974e-05
4.5875508344746e-05
8.4912369994854e-05
-2.70771489559388e-06
6.9977820865728e-05
8.00460541605923e-05
9.59916906393371e-05
3.17301801587373e-05
7.61365042628021e-05
0.000134930345052098
3.06853811109529e-05
7.58867820281206e-05
0.000119461843825644
7.57837082142622e-05
7.57332446156013e-05
0.000137879503584089
4.60492833724846e-05
2.93650533269236e-05
1.7101253564626e-05
9.17352967610497e-05
3.83246686806075e-05
5.14861067454938e-05
5.88536913668559e-05
1.46699821141287e-05
2.92806424609394e-05
1.76380925845447e-05
3.67831689182917e-05
9.40946721650982e-05
6.4703222808015e-05
4.20299676131624e-05
5.43859262161076e-05
4.27957576881302e-05
8.30515256819015e-05
7.35245847377082e-05
9.80510641230488e-05
7.03214641324244e-05
7.18291909723738e-05
5.10382789272905e-05
5.85510129679047e-05
4.48925359948058e-05
3.31085098060013e-05
0.000138890280752577
3.60091211234173e-05
5.28552357913205e-05
7.02494962883579e-05
9.26770105944495e-05
8.60581509963687e-05
8.13797108827313e-05
9.94905681922944e-05
3.61911124668248e-05
7.40984874657156e-05
9.85125296719479e-05
3.07341320643667e-05
-2.3500384887484e-05
8.81690750893451e-05
6.89860771753394e-05
4.31493828656322e-05
3.81856249100776e-05
-4.80501672605464e-06
4.87342514461343e-05
6.50110758382228e-05
8.75315854205153e-05
6.4441907556883e-05
2.00944370859548e-05
0.000122427489567044
0.000113457789916304
0.000116833543221343
1.04943161424812e-05
6.46141146212586e-05
7.36262205447528e-05
7.96986780913649e-05
7.93268503648301e-05
9.83315135689088e-05
1.92280435795374e-05
6.69748158817916e-05
4.41146057690693e-05
7.10988805382983e-05
7.85149356937168e-06
9.95258473909639e-05
-2.61580831822348e-05
7.44739823841502e-05
6.15503916527536e-05
5.90874699760042e-05
3.55449480431874e-05
4.15192771448797e-05
4.23185176742636e-05
9.19828910005907e-05
6.84429146644373e-05
6.65038266909269e-05
0.000116292158900749
6.55175627471764e-05
9.81219786105848e-05
9.44842415487589e-05
7.09864360838496e-05
7.29848798024573e-05
7.91542349399979e-05
6.46240742404549e-05
9.90113290992486e-05
3.61528745872602e-05
9.92132161092378e-05
4.60494974952891e-05
0.000102054413422055
8.94385808057224e-05
4.48328787020424e-05
0.000124149718890566
5.04965304154191e-05
0.000117278550179261
6.0311237624826e-05
6.53726185656088e-05
6.1073742064617e-05
0.000185967597158139
0.000106179958854077
0.000107610925826368
7.05051731375737e-05
6.3415767544851e-05
8.26104619418469e-05
1.23889391394973e-05
-2.30679276598391e-05
-9.91943598941003e-06
3.80369281237122e-05
5.88569754399098e-05
8.22781472746477e-05
6.40166909438441e-05
9.35067606721689e-05
0.000141952552043686
3.35018234660406e-05
9.77125794319242e-05
7.4195839816126e-05
2.30582883079561e-05
4.13058312666326e-05
5.35600557261714e-05
3.3537003852911e-05
0.00011174685702186
6.97593146868675e-05
1.70281695754402e-05
8.13956822752769e-05
6.44933002447952e-05
2.90850740651801e-05
0.00010227433324243
9.87563907788564e-05
5.52554845618976e-05
3.66040145829335e-05
-1.91608448052534e-05
6.64452983913388e-06
5.75718805430298e-05
3.91795774656339e-05
8.74318689848554e-05
0.000122293519206107
7.55719001999853e-05
-1.20364579061479e-06
0.000146546488599637
5.59231092935713e-05
7.70608650251785e-05
9.08938088072401e-05
9.19114055076631e-05
0.00012849489020979
0.00015338115959184
5.95156965319252e-05
4.01549028473427e-05
1.98042117546896e-05
8.71108682263594e-05
0.000103940994645949
4.26057435650265e-05
5.34560800769136e-05
8.78277341962171e-05
6.54313459232204e-05
7.05895708822222e-05
1.57485967182782e-05
5.38770287710363e-05
5.16992665446013e-05
8.87555452262918e-05
1.12237736038962e-05
3.97680196507385e-05
4.85418837700684e-05
4.96347431674808e-05
0.000142174911001187
6.22277410578577e-05
9.58212426120971e-05
2.57007028048334e-05
4.64999456470919e-05
2.55512625308855e-05
1.58523474549367e-05
1.35263215284356e-05
4.60044793538932e-05
5.99545973811888e-05
5.23053169918004e-05
5.33861786245193e-05
0.000126586971759881
2.52860881832043e-05
8.60235785744602e-05
1.20473148412181e-05
1.10773840282253e-05
8.7443562799873e-05
4.88682961633865e-05
5.81285845584714e-05
9.74169431144758e-06
5.14180704708329e-05
0.000102147359606744
2.82076641425489e-05
6.14001377002839e-05
4.23273591245603e-05
5.41403695113813e-05
5.96397606210023e-05
6.66868261512774e-05
8.1536426389657e-05
8.493454298204e-05
0.000127774677396501
0.000107274930835712
6.97850835373296e-05
5.35197735223978e-05
3.60562586375854e-05
2.11691935869286e-05
8.20934676862857e-05
1.72367113952238e-06
6.98150265255779e-05
5.19430542982403e-05
7.06134666249273e-05
7.35412392247151e-05
2.93168183582502e-05
4.48130434918481e-05
0.000123546017248383
9.32360851201862e-05
2.96631830924357e-05
3.57866643270082e-05
2.56360881817341e-05
4.9539606390055e-05
4.7134322700289e-05
1.00520963044304e-05
9.27942928356061e-05
3.62039787157113e-05
6.57288226654572e-05
0.000126540382040868
1.67176129421635e-05
8.76486384779278e-06
3.10692300828074e-05
4.97492022599622e-05
0.000109727041051868
5.05845328896135e-05
9.35099033238276e-05
7.76361962952531e-05
5.24168390042821e-05
0.000119892252716527
5.16866379755814e-05
4.31922481046013e-05
3.54004731517515e-05
4.98381959259172e-05
3.34710536978107e-05
8.81053039495299e-06
2.41144492785568e-05
7.20100263199149e-05
7.53590980192436e-05
6.02397261725706e-05
4.97810228911317e-05
2.02542286433111e-05
3.09681653669362e-05
8.26828080142397e-05
4.75333830080413e-05
7.66901973045822e-05
6.92503009847024e-05
8.03161562029968e-05
7.33760837847401e-05
3.68089769168442e-05
9.54790354533933e-05
6.02460901815569e-05
4.36557221449493e-05
0.000104353400615946
0.000138811728847832
6.05654148249749e-05
9.87835245896756e-05
4.01270306316903e-05
0.000115928542445157
6.87118112825241e-05
3.2558337186513e-05
3.80236478170582e-05
3.84487376147666e-05
5.11125169648227e-05
0.000105030341877679
6.75490977299844e-05
1.89644279326831e-05
4.69384085639691e-05
2.32433019223438e-05
6.78968091500331e-05
2.68047078541531e-05
0.000100408602681169
4.85782603375536e-05
9.33647927543929e-05
6.01150166089581e-05
9.29136425931314e-05
7.35551526839852e-05
8.12627886860946e-05
3.62144231810535e-05
4.89841810242485e-05
0.000113244240196507
6.15874450828561e-05
-2.28478301957848e-05
6.21290556764138e-05
0.000113711234051431
5.91310133358883e-05
0.000108459235435802
8.58683320223866e-05
4.70290378798743e-05
4.8512437438559e-05
5.04599766318836e-05
-1.2256481737827e-05
1.38903075267254e-05
4.61249515436304e-05
5.19151006785245e-05
0.000103254542758498
5.42919843662824e-05
5.52355375469897e-05
8.06465705129656e-05
7.34520335093125e-05
9.52115071333314e-05
9.78595459632671e-05
4.31400956977313e-05
0.000103914234680218
6.51311199739748e-05
4.724875324982e-05
8.97200705094085e-05
2.00176955048532e-05
4.9305471282063e-05
3.58558729370236e-05
7.49686850181116e-05
4.9310615321398e-05
8.78212974154994e-05
2.54202149063115e-05
9.42106176112567e-05
6.0722484174204e-05
5.5847091738533e-05
7.66933497198272e-05
1.23267020960661e-05
4.97737510472792e-05
8.92939939613561e-05
7.29944019284156e-05
4.64079533434354e-05
5.38365853084238e-05
5.88570184310408e-05
7.69790556816209e-05
2.0899601024033e-05
8.67552964719467e-05
-5.14507511578835e-06
0.000133063704848562
3.4823674137212e-05
5.84000550227136e-05
5.97312339341219e-05
2.50969824095384e-05
5.55436830566182e-05
9.80851542441831e-05
5.29066965031466e-05
6.46021401398638e-05
7.06312916734867e-05
9.94416127594096e-05
3.51164347382151e-05
6.54441982387017e-05
6.43228134574741e-05
0.000113977466006098
9.50048551636767e-05
7.33931636835728e-05
5.03726019780294e-05
1.67278529018565e-05
-2.85719902556379e-05
0.000101431127369822
7.16250007155351e-05
6.41859958575979e-05
0.00010001603300766
3.02191484709129e-05
7.87246038409012e-05
4.03877814900058e-05
4.11834085103584e-05
5.29864058819093e-05
4.32798898262282e-05
0.00011262215335304
3.29783450567961e-05
7.44724736525552e-05
3.19201517875058e-05
3.40188913232932e-05
5.32641040734861e-05
6.89364175632612e-05
1.17768011701008e-05
-1.60816155105923e-05
6.99773397964109e-05
-9.75708324286218e-06
0.000109582543481865
2.50125030215759e-05
6.86789863379322e-05
4.39725084651894e-05
0.000104732093241919
9.67495081774343e-05
4.82736550667567e-05
0.000118870979592893
7.11130844799589e-05
1.2538029371856e-05
8.18127974031649e-05
1.28544769222135e-05
6.65014069498822e-05
5.92167737098748e-05
6.17633330261234e-05
4.80586919154681e-06
9.21979000860486e-05
5.6990691882679e-05
4.8783857505262e-05
9.53294377043948e-05
2.4899162235406e-05
8.25857720475984e-05
0.000105786703043221
8.86352161400114e-05
0.000105060199198228
3.85952029798502e-05
3.51880302012185e-05
2.80127924567042e-05
6.27838494602405e-05
4.56997611312417e-07
8.07255755993244e-05
-7.68037853791358e-05
9.25583591839339e-06
5.87312496118787e-05
1.80895184609856e-05
6.69244837196355e-05
1.16309229064113e-05
3.1068316674309e-05
7.53611608549584e-05
7.67078572123785e-05
0.000115150061751627
7.24911405143626e-05
8.74702268031196e-05
7.95884892354272e-05
5.86969760671179e-05
4.58937672820925e-05
5.33335092845365e-05
4.04705729256905e-05
1.97225621253288e-05
8.70632338528639e-05
5.16617495515871e-05
9.32830292408522e-05
6.84540978709667e-05
4.68603583404231e-05
7.92551016983392e-05
0.000103151239865467
0.000104561228671236
3.187454317804e-06
1.64305549918085e-05
0.000136008961456095
7.67039043960382e-05
9.80682992148653e-05
-2.01368304092329e-05
0.000105395093699448
2.86706684995758e-05
5.10229543098336e-05
9.97992094284362e-05
9.45409346811425e-05
4.21801240321044e-05
0.000141117064437197
0.00010939219962214
2.97272884844804e-05
4.08558837998749e-05
6.03803638141563e-05
0.000103971837848468
7.83809230187084e-05
5.6662369425026e-05
4.16085266029694e-05
7.83959294154682e-05
7.9793212434141e-05
5.72186512938366e-05
7.0920073068897e-05
5.30388621703611e-05
6.72480601496803e-05
5.6117551427529e-05
9.00981824144879e-05
8.60028565141969e-05
2.83088338648418e-05
2.99500978088034e-05
8.39167120909792e-05
7.71480473048147e-05
0.000111187984532092
3.74178873514409e-05
1.737837290334e-05
5.25202033512163e-05
7.00073800761454e-05
3.67671096960517e-05
3.82015455922625e-05
5.27604412552012e-05
6.38734071377075e-05
2.10190144960556e-05
4.38207009862633e-05
0.000134160337848175
7.75784909506841e-05
8.31933836406838e-05
7.978054008431e-05
0.000138639390335311
