# Supplementary material for: Research on computational propagation and identification of mine microseismic signals based on deep learning
Source: PLoS One. 2025 Oct 22;20(10):e0334641. doi: 10.1371/journal.pone.0334641 (PMC12543183; doi:10.1371/journal.pone.0334641)
Supplement: S5 Data — (ZIP) [file pone.0334641.s005.zip › 000100800001507.xlsx_0.txt_24.txt.txt]

7.17005658394594e-05
4.31286472110778e-05
5.65982608616279e-05
2.71251456207212e-05
4.19747357889456e-05
0.000175627010591097
7.06021378248592e-05
3.97506262770459e-05
3.23645057448052e-05
2.10089084153719e-06
5.02349804871312e-05
8.91128852647755e-06
9.96221652376343e-05
1.86062648860339e-05
0.000133728124941368
3.37272509954876e-05
8.04688771578814e-05
6.01122665684272e-05
-2.26454809052921e-05
7.41821475030711e-06
0.000135453808567518
-8.78316893493517e-06
0.000168699720042922
6.3347005246706e-05
4.11037381680298e-05
6.20239024043292e-05
4.85458969919639e-05
8.35031927730991e-05
8.42646058852352e-05
9.06626998994962e-05
2.92666336860132e-06
3.9143226523999e-05
7.24505502268728e-05
0.000104188007141676
7.86948882468854e-05
0.000116213596632577
7.03716739182887e-05
8.39568376641769e-05
2.49674589504265e-05
7.80240762718107e-05
0.00010426316248029
7.48942248108127e-05
6.03113208168353e-05
4.59157325559216e-05
1.71884283095727e-05
2.97981995962826e-06
8.45728440627258e-05
8.44270807943697e-05
6.81991980347321e-05
6.00522382595882e-05
5.83317071045478e-05
6.41516973130183e-05
4.73492653412873e-05
8.48606756765301e-05
7.5163840408825e-05
4.40266506338502e-05
4.18058701379286e-05
4.95680603284812e-05
7.18625517400529e-05
6.01975781418184e-05
0.000149989000669875
2.98267364877176e-05
7.14194768501061e-05
4.64396023790927e-05
5.26427077942565e-05
0.000115256059158766
3.0001874076449e-05
5.56550958683025e-05
0.000106931176929255
4.54734623252777e-05
0.000113945522030805
6.05051595679715e-05
3.42305921302314e-05
8.48545460735055e-05
3.69881091289699e-05
4.31237882650737e-05
6.0758906581708e-05
1.70555430618262e-05
1.67584799295329e-05
3.02007013242344e-05
0.000115869175005789
7.61182823261262e-05
1.74679324438546e-05
3.60683447004057e-05
3.69721141947429e-05
7.73536181477926e-05
3.93964285318476e-05
6.78141193030528e-05
3.08712025792875e-05
6.66742609557117e-05
0.00010260866047307
0.000105197706606533
0.000116171019596277
7.57640643621525e-05
9.32075593565822e-05
-8.3649653814279e-06
4.35879126678116e-05
0.000100749006390214
9.77679330881904e-06
0.00010897336784735
0.000104344463105123
2.18574105289134e-05
7.45250648291716e-05
5.27333034915408e-05
2.09770545231628e-05
2.11728752148105e-05
5.07936119484885e-05
4.45195492323984e-05
3.54121300078441e-05
5.1392530173013e-05
7.12318993822951e-05
5.74205875753994e-05
8.28726724497131e-05
8.11065154484569e-05
4.39157796378317e-05
7.00921800628509e-05
5.67631309211738e-05
0.000122929004529111
3.52142840710357e-05
6.99443733283533e-05
6.0650397017712e-05
8.95947459091351e-05
6.00615868368153e-05
1.53553697913618e-06
4.13175424900056e-05
4.84953359092191e-05
3.78579231113342e-05
9.3699712645258e-05
0.000104286828805104
5.4955568366971e-05
0.000107528484687898
4.25959755059738e-05
8.08915584483445e-05
8.03816089568618e-05
1.71174560377431e-05
8.09716733035587e-05
9.46031160809862e-05
7.32256089139141e-05
3.72689660394692e-05
5.74004212421751e-07
7.8328510141783e-05
0.000132037976089733
1.50861770797654e-05
5.1727722235252e-05
9.01177833131709e-05
4.25766768200866e-05
3.43108751961375e-05
2.81635693114945e-05
5.67219652843056e-05
4.05354149611365e-05
4.25999435108838e-05
2.77030911140749e-05
-2.31240302671416e-06
5.167703953559e-05
0.00010234081422102
0.000102636657185413
6.9286308070571e-05
7.41188391195526e-05
9.81307569964892e-05
5.57087345738253e-05
6.86951117771946e-05
0.000139269297245369
7.39091302303436e-05
2.60793470284374e-05
6.61976310681818e-05
9.3963602287613e-05
8.71135015671728e-05
8.59609133483334e-05
5.36860537299188e-05
0.000111168030640412
4.45979208215126e-05
6.64192932848977e-05
0.000105982266455525
2.68158714102232e-05
5.51580575125114e-05
8.307842581484e-05
0.000112112752701172
8.40366723709538e-05
8.07456550808323e-05
9.34069357926186e-05
7.52174383678921e-05
2.2541615346336e-05
0.000115919005800288
3.74055568858874e-05
1.478212908107e-05
3.47364859464678e-05
5.08124891544993e-05
6.41891613351987e-05
6.1501721505088e-05
3.9228414417052e-05
3.75363261582463e-05
6.17514116127059e-05
3.14777490374553e-05
6.19599100247023e-05
4.90159759756872e-05
0.000110413171227124
5.71929545415818e-05
7.06876780190276e-05
6.66207366023876e-05
-6.12177718955591e-05
7.54227095403449e-05
6.95056271709232e-05
5.3582310928065e-05
1.10765225842894e-05
6.02725826610234e-05
8.08376002098365e-05
8.18676430599371e-05
8.5602183189556e-05
8.46851596439116e-05
6.4036413435329e-05
6.03206770616164e-05
-5.50031237869168e-06
7.08393891307125e-05
9.69941215735919e-05
8.10133878338143e-06
9.72643136655878e-05
3.59165360251842e-05
6.43503360221582e-05
5.93449759096475e-05
5.7852461867177e-05
3.68987124840889e-05
4.81301071815233e-05
0.000146395449100944
5.76740069587255e-05
4.97571691732746e-06
3.65658071356944e-05
7.73449770707364e-05
-2.25101948699584e-06
0.00010160366006607
6.16037504709383e-05
8.90500474787807e-05
7.70987940126973e-05
5.76343161180262e-05
0.000102714721576045
3.76059894496662e-05
3.46647434630611e-05
7.67128793028339e-05
4.08368639309738e-05
5.01109134650354e-05
5.27198030321908e-05
6.07068634635675e-05
1.74672397684316e-05
0.000107689599620425
9.16147686181011e-05
9.68699557330392e-05
9.89248346761654e-05
7.49355595083027e-05
-5.2475512131997e-06
5.97520265135206e-06
0.000141333965255045
4.19977269435773e-05
9.89460093610687e-06
4.49095641332855e-05
5.85986806685448e-05
6.44726357871198e-05
6.00613232744931e-05
5.22839097772605e-05
9.37330143360267e-05
0.000116066323093783
-2.10203565514674e-06
8.28523833612009e-05
5.75382547113213e-05
7.77257052400726e-05
7.91992587057009e-05
6.66282540363921e-05
5.3058477262659e-05
1.55668926781049e-05
5.9759479193586e-05
6.34166235152413e-05
9.27963082547741e-05
2.14927295904599e-05
5.63353668896508e-05
3.85628228769779e-06
9.92468285159277e-05
8.5813038948777e-05
5.18969559172767e-05
3.47389059124306e-06
3.08417296861265e-05
6.37275704876202e-05
6.08160297636373e-05
0.00010426606883113
0.000114322835065857
1.41262198438886e-05
6.70237024443113e-05
5.25720412497432e-05
8.41321411413621e-05
0.000116858991653293
7.35673043456086e-05
5.15296975621033e-07
0.00011129137523728
7.55672879310723e-05
6.72322620743217e-05
0.000106898920018583
1.08460731365154e-05
-1.66181082603303e-05
8.51872426683549e-05
0.000101956442133818
1.77441774521417e-05
6.21370720210811e-05
6.28183677232426e-05
8.50350733333359e-05
5.80189023572608e-05
7.33736078368706e-05
0.000138509352300225
7.90706499566522e-05
1.83552432089573e-05
3.72511474430467e-05
7.30129980609397e-05
2.28095577518715e-05
-9.66288106853096e-06
7.60755911640898e-05
8.33024210017215e-06
3.29132590063788e-06
3.1485536877479e-05
9.52254613612016e-05
5.02912823416499e-05
0.000116107023983826
6.272813436259e-05
0.000132040167275618
5.03310034069127e-05
3.22692436056762e-05
5.47520272247587e-05
6.806229966725e-05
5.07702592738284e-05
3.76168147526766e-05
9.46938019452908e-05
3.23413457766588e-05
8.23985584391145e-05
2.56630784437862e-05
9.74020607217142e-05
2.62701451203048e-05
9.03377219153278e-05
2.18548757853823e-05
9.72074840629002e-05
0.000122697233863222
6.76654412919169e-05
8.3339952565327e-05
6.46047640993357e-05
4.11418008732415e-05
8.97642145442429e-05
0.000143879612036785
1.22996170681594e-05
5.96542153830024e-05
5.84131590823837e-05
5.89700690813567e-05
-3.41877853136625e-05
3.15805431698534e-05
8.81971488083428e-05
7.02125223790631e-05
6.91022080533572e-05
6.02764274376649e-05
8.77623277696912e-05
0.000110259899958652
0.000108859885731857
0.000102648383740355
8.18825358993988e-05
1.98674696031566e-05
8.06426987920114e-05
0.000135666324877096
0.00010604175353227
3.90360342270006e-05
8.09355155203835e-05
8.03452355397853e-05
0.000117875657558553
9.06833978081118e-05
8.5275839183714e-05
6.40006898619001e-05
5.13088273103772e-05
5.07825001130323e-05
0.000137696316241268
9.03919462752718e-05
5.87175687461229e-05
2.1221928538731e-05
-8.310820923888e-06
0.00010371565102036
4.26009303023681e-05
8.07006887055036e-05
0.000122325427986897
7.38204155193955e-05
2.03372215868627e-05
5.21184172082387e-05
6.17279097278098e-05
0.000103670055830173
8.0259065376222e-05
4.02682639285946e-05
3.79252491340056e-05
6.98710358145754e-06
1.33195445246207e-06
5.71708736011701e-05
7.39121103949282e-05
6.5285998799677e-05
6.69252206865949e-05
9.37725030881806e-05
8.44867059317901e-05
5.67883139742134e-05
6.03094166847803e-05
6.65907719902924e-05
5.91685195935453e-05
4.62081426481344e-05
2.92818478338144e-06
2.75731405438439e-05
6.69732836823705e-05
8.76843754046781e-05
5.88183159728407e-05
6.47270564634979e-05
3.46477158468939e-06
7.48723975568935e-05
0.000102317111730063
9.86661628685579e-05
7.86904556194891e-05
6.30826906492671e-05
3.93329875892549e-05
5.04346534443853e-05
0.000111523898806837
1.70666840334318e-05
7.28182984404595e-05
6.8689928930129e-05
5.17848588080221e-05
0.000138049190977798
5.28763440123264e-05
2.8877211933265e-05
9.41781064927076e-05
3.58909085664529e-05
6.40224793550122e-05
-3.51962994749133e-05
3.48079268542452e-06
7.63889303641501e-05
0.000100643230252416
9.83112966171743e-05
8.71419422224762e-05
6.25959771610229e-05
0.000103037372376433
6.90166454647877e-05
5.5290447242934e-05
1.83967144600129e-05
5.66163841418553e-05
6.53470281764363e-05
1.42379264199232e-05
6.12720217073675e-05
3.29001521390078e-05
5.63387415033214e-05
-1.71963745370353e-06
0.000108148353633493
3.06048116387807e-05
0.00012220495558269
9.79994856028016e-05
5.44982162805725e-05
0.000104662040032145
9.9983416940154e-05
9.27716611382483e-05
0.000141309325742058
1.59182047771844e-05
0.000108851676938387
5.91273457545669e-05
2.06674159717203e-05
6.4828052123975e-05
5.77532899869109e-05
0.000136820224192485
5.88161518295528e-05
3.55994464380617e-05
1.10116842086161e-05
9.95144366539522e-05
6.3961467275121e-05
6.35282018618348e-05
6.94018421409032e-05
4.38806599184357e-05
0.000151154364331183
5.51071453995767e-05
0.000109967321697324
9.00068563293543e-05
4.8972847581232e-05
7.0052173246202e-06
1.72612617534193e-05
6.96725147457038e-05
7.27163805533027e-05
9.8243567976631e-05
6.13688148490165e-05
5.21640724312895e-05
9.35832127905479e-05
0.000105351984071901
6.60415548446825e-05
5.95563928890221e-05
1.77101327392559e-05
7.06956484060249e-05
0.000118633547238156
5.83181211057935e-05
6.70336277752094e-05
4.11961010150197e-05
1.22119109783701e-05
5.40607032659979e-05
0.000113569311626964
3.1498731894219e-05
0.000100915534621918
-6.1186002721256e-06
8.8205201835553e-05
7.41488151892736e-05
1.38674374379696e-05
2.9669870594589e-05
0.000108761907441095
5.24763752175122e-05
0.000108661652042864
5.43460546810272e-05
4.11482564228789e-05
5.61705265578653e-05
0.00010357258617038
5.33190867464745e-05
0.000115482405719963
2.55775405838823e-05
5.34315315201426e-05
7.82867051048697e-05
4.51258191390323e-05
0.000101303812004786
5.19693822114055e-05
5.17128825210085e-05
4.73951342185721e-05
1.18153599047163e-05
4.73393576214647e-05
-4.43628327596434e-05
0.000107804351446144
9.19176946572753e-06
3.03883059652707e-05
7.27748041372119e-05
2.36200730533651e-06
0.000104933045554621
0.000106758140668306
4.66682942655475e-05
3.80282320521152e-05
2.36044115753377e-05
8.1906599711006e-05
8.06619071620365e-05
9.80763126822863e-07
5.15581894356007e-05
0.000122638544956314
7.49137714423395e-05
2.54860450222783e-05
0.000167197368785284
5.67577142874571e-05
9.44953981341278e-05
3.18667806296333e-05
0.000129092645226595
2.08545761372775e-05
3.09716468515983e-05
5.70570195847779e-05
5.44227469570354e-05
8.53732529245062e-05
5.72294343411717e-05
4.79109519672944e-05
4.24949325857169e-05
8.63064796372166e-05
4.3635730879218e-05
7.03261574870531e-05
0.000102712531237621
6.49583938552976e-05
6.85200442188906e-05
2.87824192008554e-05
9.44962087342071e-05
6.6070854262131e-05
7.39977486220406e-06
7.49912737413259e-05
-3.13240521974103e-05
6.51947877754147e-05
7.28247406315527e-05
8.37684084565474e-05
4.15589127175077e-06
5.72644711199527e-05
5.61538467090678e-05
5.15074731967911e-05
1.75828849324661e-05
3.79234180862777e-05
5.39763997898026e-05
6.05659351784291e-05
0.000112425836090446
9.19557539560826e-05
5.2069110762647e-05
3.83565871317895e-05
8.30628596612032e-05
6.2512887729958e-05
5.05721012076295e-05
0.000131884770064932
3.57129390650104e-05
0.000103937386579565
8.93403044321457e-05
5.70594086255231e-05
4.81849763198075e-05
9.57668286922996e-05
1.94262667897121e-05
3.02047915047948e-05
5.14278294030953e-05
9.27913783758905e-05
6.97985552682332e-05
6.76932457462664e-05
0.000125524909749897
4.74704668599795e-05
0.000118572245084176
5.86657425933099e-06
8.55059937100303e-05
5.57974219363696e-05
6.85841800058812e-05
8.11809970186516e-05
2.01170872200098e-05
1.65446924689998e-05
3.49627635249485e-05
9.99545709091658e-05
7.49736480278316e-05
0.0001567791450119
8.87060053754676e-05
2.00879700062319e-05
6.01146386869013e-05
2.3755719231018e-05
-1.07122474906572e-05
0.000111366319708986
2.90420815834804e-05
7.82911371699641e-05
4.14660285275241e-05
8.52966430338514e-05
4.51341159839959e-05
7.97410238877321e-05
8.2909570318837e-05
0.000110162488007026
0.000126703775469125
5.90101199528418e-06
8.04751732771636e-05
1.14366236434097e-05
0.000137149630387955
9.73435560654002e-05
0.000112122150394256
0.000107643792593167
8.10366148821148e-05
0.000100968762879301
0.000107475660781492
0.000106629164292535
6.02075248859621e-05
5.82742490093232e-05
5.68426259359365e-05
7.71077380066836e-05
4.85294830638496e-05
8.11803023830525e-05
9.30862635666589e-05
3.79521587957313e-05
6.54007025723665e-05
-2.06817109610554e-05
4.91526204163809e-05
6.63119126615707e-05
0.000147385521114669
8.65347445901501e-05
5.80607832137287e-05
2.35238036882822e-05
5.11933749199393e-05
2.74072630712784e-05
0.000103822828604006
0.000134324750164204
4.31331688660076e-05
2.66878331428885e-05
6.67144969350294e-05
-3.26842408831533e-05
9.8119657662114e-05
5.57294719369544e-05
4.83358077853501e-05
3.89578343179975e-05
0.000147276802810447
9.31969936408991e-05
6.66678255238964e-05
-7.12188817422109e-06
4.46596284796312e-05
2.70983908710286e-07
6.07440781671522e-05
9.05578954572168e-05
8.41168626164042e-05
0.00011043752105144
4.05430825659353e-05
6.39069055611338e-05
2.18903180252282e-05
5.89407205187831e-05
2.6687423166668e-07
8.05374271313609e-05
8.47909832890537e-05
9.9704295473979e-05
0.000121388662854575
6.63471113795518e-05
1.526340986134e-05
5.44077011244908e-05
6.36339147442413e-05
6.5012754209141e-05
2.15122853537603e-05
-8.7941068426136e-06
4.16513189823594e-05
0.000103323184119816
7.47494213940772e-05
2.728150359012e-05
2.6987606074754e-05
6.91557918879004e-05
9.27412355566066e-05
7.97827672757155e-05
0.000127543443387056
7.78954018312868e-05
9.34107247434586e-05
0.000129801070522507
1.82301924160848e-05
0.000120493167889042
0.000100700060498036
4.31150528180144e-05
6.74719347869595e-05
3.96520516639423e-05
8.02821779839193e-05
9.38897296296931e-05
5.88791615296142e-05
-2.48253843967256e-05
7.72324894180802e-05
3.48120274385728e-05
5.58124540557648e-05
8.71605600839366e-05
7.37671437320886e-05
0.000151159614329916
0.000138562159561454
0.000110428996086758
3.8111434035291e-05
0.000118604321942827
0.000107593485598268
6.85010943018409e-05
8.27675845994389e-05
6.85439990946961e-05
0.0001037111187906
0.000104515825341195
9.97531072004407e-05
8.18669352546693e-05
9.39110761364061e-05
4.49385030742826e-05
2.88103171683127e-05
7.22799800586605e-05
5.43043879555991e-05
0.000106590122630643
5.76306875513143e-05
5.10637190428003e-05
0.000101900051886446
2.25753227358882e-05
3.664629770981e-05
0.000103220909700378
4.16517055275195e-05
8.95407627610044e-05
4.01589679328132e-05
9.76788427752642e-05
8.77919259511822e-06
6.90132141372585e-05
4.48359754532678e-05
8.28235092053296e-05
8.39233245833459e-05
3.13890989664494e-05
8.41106969857947e-05
9.04604680024114e-05
2.34243718067432e-05
3.56935335588947e-05
4.96348903534677e-06
1.23018911583061e-05
7.34678772743554e-06
2.73827252596758e-05
1.88148836079028e-05
9.73441878116058e-05
3.50862498688548e-05
0.00010761304364912
2.32430098026225e-05
0.000119438749052457
-1.13387094245636e-06
0.000104251082327343
0.000139632451717655
4.37583447516855e-05
5.57173472065086e-05
5.02250547087077e-05
8.96006388802004e-05
6.98354056074261e-05
-3.77815145060415e-05
8.90059700564448e-05
3.02330992109725e-05
7.39810604935902e-05
0.000109735376533524
1.88601646965691e-05
-3.14692191247384e-06
3.34396650746586e-05
7.08945347656263e-05
3.5240626412797e-05
6.58780663426093e-05
8.00476735781518e-05
6.97968663828559e-05
7.10707061605194e-05
6.53122661326081e-05
2.80275612161728e-05
-5.00537314295528e-06
2.19901952089459e-05
6.93219152276229e-05
0.000124432147878864
8.52659060636179e-05
-1.18074432283082e-05
3.99443373723245e-05
1.08990802648056e-05
5.58285373850365e-05
6.04719028100276e-06
7.60317868399603e-05
0.000119901885536897
7.40122273549734e-05
1.09449753295328e-06
0.000103026854480766
5.01408948109852e-05
6.86229429374303e-05
5.66334401842872e-05
0.000119129457939214
8.28473173564332e-05
5.22911195790876e-05
3.8951226589534e-06
5.41022801597786e-05
6.89211036920961e-05
7.62210666888197e-06
4.1373767929342e-05
5.24421596428475e-05
9.23228183807662e-05
8.13575202557899e-05
0.000132692778376181
-5.57114998593651e-06
3.17761714922585e-05
7.4477260083846e-05
4.51152829713029e-05
4.54537829812451e-06
3.50509326804851e-05
9.96543041532288e-05
5.92994146455058e-05
0.000134234263177774
6.61067416673415e-05
5.76268209350719e-05
6.01579939068176e-05
2.91502954880084e-05
9.36357486980463e-05
3.58255008747165e-05
7.21512920734544e-05
9.23004988799405e-05
5.43160134517783e-05
0.000104127831562005
0.000100885975643869
9.33621638462459e-05
3.24821816642061e-05
6.1593934646686e-05
5.86360900622457e-05
6.59350835998828e-05
9.04072896796006e-05
5.22641545472122e-05
0.000105696017213593
3.59966206361944e-05
-3.02041287539469e-05
7.39481179710339e-05
7.26765663055701e-05
9.37952302096694e-05
4.92161263296731e-05
2.32925773928025e-05
1.9120589016337e-05
5.15838580222937e-05
9.28851136451659e-05
5.35981786141815e-05
3.9916718666362e-05
8.99021889674822e-05
8.1608156167334e-05
-3.94624956464194e-05
9.38147639047799e-06
8.7462156624977e-05
6.69514868793212e-05
7.75218721190916e-05
5.37559901473549e-05
7.54835154741648e-05
6.17402000731762e-05
7.60027654126637e-05
5.32216498695569e-05
5.50947345279992e-05
6.77659613799203e-05
6.89969528401839e-05
5.70501702706196e-05
8.41917297099364e-05
9.39239481812985e-05
6.20101323676286e-05
4.2150023848442e-05
5.67685334653616e-05
7.81950534769114e-05
5.32768430686888e-05
9.4281407047183e-05
5.48625143137527e-05
0.000121580074887557
7.35682685601975e-05
1.71365200635719e-05
3.27638783374905e-05
8.67437529481777e-05
5.23563102529982e-05
7.09482117038807e-05
2.78399007739066e-05
9.12661375484201e-05
8.07356473504762e-05
6.66527644363293e-05
8.40286223971041e-05
7.18763428038166e-05
3.31742915141153e-05
3.7571413418662e-05
4.60893759121035e-05
2.97435785615822e-05
8.89106207340241e-05
8.14602479298169e-05
-2.8295502523597e-05
0.000105291167791723
5.66074090148637e-05
0.000100085742380403
3.75896998902294e-05
3.78850203768638e-05
6.12370515423635e-05
1.93054578759632e-05
0.000122792315957577
2.16923755638594e-05
0.000136638804498858
1.84088627146854e-05
1.49050065424749e-05
5.93235941121541e-05
1.84153248976996e-05
-2.95608655336429e-05
5.75208267844225e-05
3.84553401150664e-06
2.91791592650523e-05
5.47050550821273e-05
9.74319904832425e-05
0.000115038850973858
3.93319683338891e-05
8.10229822739843e-05
0.000123671458834893
4.1773452527251e-05
0.000119265030061048
4.74683943291912e-05
4.17355835061627e-05
6.48154381761904e-05
0.000110375816859822
0.000143958887927704
0.000115102714035263
3.82615366130815e-05
6.0526000007962e-05
5.45012448708558e-05
5.57871244936484e-05
4.27080636179174e-05
2.77660498827394e-05
8.54557100764613e-05
5.66611025069099e-05
0.000120791468450256
0.000133716915058635
5.5574905295673e-05
5.58188050071319e-06
5.1856504912493e-05
0.000119072407181502
2.40491468022262e-05
4.65685396732106e-05
0.000100017912541087
0.000114543591976542
8.73020613379591e-05
5.15021267370091e-05
5.53506171481876e-05
5.19469751998455e-05
5.20111757060487e-05
8.64217725797364e-05
9.75697448221861e-05
8.42038364932221e-05
0.000105648344612429
5.43164287002754e-05
8.86183541769035e-05
0.000105938456169578
3.0261322602604e-05
8.82409201477039e-05
1.2911711966218e-05
1.03768655590896e-05
0.000153947308545667
2.60765294067125e-05
2.86943830115334e-05
2.48505641119518e-05
6.77002578370917e-05
5.6522395908738e-05
0.000120479372005324
8.34012662602562e-05
7.11487909207426e-05
0.000118137843073997
0.000115773373345378
4.41357513684142e-05
1.72558403302381e-05
2.2975599570075e-05
7.17783472932745e-05
2.87709300265923e-05
0.000162851175621632
4.73703576786045e-05
7.14674259652196e-05
2.28422777855711e-05
0.000107035981366241
0.000127031374898189
0.000130392414829909
6.66921134302936e-05
5.70668764058776e-05
7.16587966494021e-05
7.45205823289297e-05
8.38213815280658e-05
0.000111691485805857
3.79188549537644e-05
8.33771205528783e-05
3.12872876810471e-05
5.90870614037487e-05
5.41101062946152e-05
-9.06856150704815e-06
4.24256144759058e-05
2.12031504263979e-05
-6.42849470847889e-06
6.84569711602174e-05
0.000105504488270133
5.49805095669143e-05
5.43513416695276e-05
4.90730544220497e-05
2.18528672893859e-05
5.8613219188483e-05
3.52442830887477e-05
6.70858974425969e-05
2.43359554037544e-05
9.6483779097349e-05
0.000125442558690527
0.000103311231539758
5.62769021054636e-05
5.87721530753652e-05
5.53025972352635e-05
4.75731035936514e-05
2.48673560318181e-05
6.76179830379111e-05
7.5045991884936e-06
8.97161884452819e-05
6.59375532171342e-05
0.000104215292120653
6.81878378240738e-05
5.72746642336346e-05
7.10600174697996e-05
8.28953885809819e-05
2.35711539059653e-05
0.000129388908084535
3.77435561715296e-05
6.98626748743824e-05
8.20222035731678e-05
6.13698199463144e-05
9.60924030477766e-05
3.13897182130118e-05
4.40605208286974e-05
0.000118229788956992
0.000107872295130821
2.22287914600512e-05
0.000112026543812351
3.97091572198584e-05
7.51535135865704e-05
-9.0306582136539e-06
8.47137273442587e-05
1.86766237676211e-05
-1.81910997637926e-08
4.2686979189372e-05
5.56201581994194e-05
2.4859052755237e-05
1.22135087635462e-05
3.9405065138857e-05
3.83964057800998e-05
2.93827016727174e-05
4.76981530570044e-05
9.296970832593e-05
7.30398113381681e-05
9.77209499674052e-05
0.000116909595661836
7.4932458816593e-05
5.76715563255923e-05
0.000104973093887206
5.44378080006105e-05
-1.02949907819951e-05
7.09244498087574e-05
0.000112903080660033
4.24162161757946e-05
6.65236626621072e-05
2.25196201504606e-05
7.63643195207027e-05
5.65346807197993e-05
8.24120508187766e-05
4.06696137217347e-05
7.14373570602754e-05
3.74735007213133e-05
2.83423622483695e-05
6.75969105554867e-05
8.96621107165841e-05
7.62047936569871e-05
1.94066227625644e-05
0.000108887322182562
0.000107378770716678
7.63230669408769e-05
5.58364337335695e-05
3.01373101666171e-05
4.50966698615863e-05
9.59023627000637e-05
8.0539152978129e-05
5.28367655111122e-05
7.08996270277468e-05
5.30960484407682e-05
2.72809765969792e-05
9.30421643835497e-05
9.50797539068814e-05
8.61218677042396e-05
7.60003215271697e-05
0.00011323115297587
8.59601368037822e-05
8.20293774265778e-05
6.5302210921463e-05
5.97258145557326e-05
4.57005119155402e-05
0.000135714727292527
6.83603798176105e-05
7.01359883229954e-05
3.38388746810139e-05
4.15929448807217e-05
8.10138941068302e-05
9.04336933291882e-05
5.67079301392597e-05
3.55594694733342e-05
6.4135075474469e-05
3.06182966766998e-05
3.81367696412525e-05
5.73715234643491e-05
7.08311272051828e-05
6.79463342986024e-05
8.26772330308145e-05
4.4230170403807e-05
5.00613632353774e-05
0.000109376081060411
7.20026478860591e-05
9.41921135924036e-05
3.78263656570947e-05
3.25072995961965e-05
0.000118418797921698
6.55250423635871e-05
7.23178346573757e-05
0.000107312031904477
1.77281658692379e-05
6.1834222457903e-05
2.89629749282944e-05
6.96143907933519e-05
6.53554294208293e-05
6.61646384293537e-05
4.87204105391725e-05
4.35237983886955e-05
6.71925805633118e-05
1.2792776381858e-05
3.09847657986133e-05
0.000111827992671056
5.1535200951543e-05
6.84084687298194e-05
3.70925902515653e-05
1.63482182847162e-05
4.75273576251179e-05
5.95342275881001e-05
3.67323285106022e-05
3.07229304857999e-05
7.18690799851216e-05
5.89745419237136e-05
5.3425660454778e-05
1.54628033127087e-05
5.83638022612963e-05
5.74942039149121e-05
2.85870876822515e-05
9.11423419089265e-05
6.58355721564719e-05
7.62978537401916e-05
1.17342899548401e-05
5.90441144324035e-05
5.85667739894744e-05
-1.91628786895447e-05
6.13837123187787e-05
0.000100403991208245
3.32748054498535e-05
6.98580082414373e-05
4.9537609364388e-05
9.69603506345131e-05
4.1134331057819e-05
7.2306227931398e-05
8.65492037333441e-05
5.31215829955944e-05
4.69552443999019e-05
3.89034852864797e-05
0.000103943880706753
8.14215114495908e-05
4.76221543761957e-05
4.40263459898332e-05
6.75012318131688e-05
4.81588521347397e-05
6.66632090127409e-05
4.16444368916483e-05
5.62660049036766e-05
7.39313602977821e-05
7.58600544730131e-05
8.78250229876023e-05
3.66941795949957e-05
7.41637896335055e-05
7.54583637836377e-05
5.63114964570912e-05
6.682523620796e-05
8.29864627276924e-05
6.03874104884537e-05
3.76612236802303e-05
8.19759009188222e-06
7.20028761705702e-05
5.65113572190261e-05
7.2307065353198e-05
8.64578959543422e-05
3.19147358736972e-05
8.088430568827e-05
5.18627448981581e-05
7.38923776504664e-05
7.05873229368328e-05
7.46858744005601e-05
9.19014890617535e-05
4.93625849293702e-05
4.71338362212439e-05
0.000132619681678276
5.50953381024386e-05
4.1162452190103e-05
4.52466906337191e-05
3.32331235545333e-05
7.41032917177612e-05
3.09989201524478e-05
0.000119733069878134
9.46401867860182e-05
5.22652354702355e-05
-4.51806106416896e-05
7.38083844807894e-05
3.25008801693649e-05
0.000119011106841119
2.24300793559034e-05
9.24655003215739e-05
4.82939536029067e-05
7.27779942307609e-05
8.66245500969393e-05
3.94524322497741e-05
7.54391939063011e-05
2.97664813845493e-05
2.76475247870091e-05
-6.78848989067526e-06
2.76513625716705e-05
9.34067504374132e-05
2.83441860783639e-05
4.81283557808844e-05
0.000127040827187645
0.000121480159418953
0.000106927500590255
3.04733920004106e-05
4.10334046450029e-05
8.12810809140456e-05
9.49467454912428e-05
5.2154376443356e-05
0.000101366878905496
0.0001294796605884
4.24540223040774e-05
6.9690471701435e-05
7.8867788087743e-05
0.000120629394871049
7.74840326033099e-06
0.000136797874113363
6.89092485834546e-05
2.08226763417879e-05
6.38358612771652e-05
7.49489309313139e-05
8.70761783538653e-05
5.47420621269105e-06
3.94598046488173e-06
0.000159703613051844
0.000163548828499727
5.79522062267393e-05
6.1543598376975e-05
4.73659592771913e-05
4.15559608505825e-05
9.59284034108818e-06
1.85283135405725e-05
2.31234582128873e-05
3.98032268539227e-05
5.03365548999422e-05
7.60596034501196e-05
6.52068115880534e-05
8.03560385779803e-05
8.67470779163236e-05
6.9693533946378e-05
7.83671463938667e-05
-7.07054159937098e-06
1.02934869796433e-05
9.49884584326542e-05
9.54712718559791e-05
9.31064172804448e-05
6.89104432949884e-06
5.11248802253369e-05
3.21538682810187e-05
9.54681863353973e-06
7.33253920959835e-05
9.1874512745325e-06
7.36042788510318e-05
1.11189635968668e-05
2.32204590649574e-05
9.35278933236059e-05
0.000104939874501921
1.58080936606568e-05
5.66881810670974e-05
6.1672060514804e-05
4.19591214138072e-05
9.81218719490974e-05
5.99995468345155e-05
4.78305135785997e-05
2.38404783877976e-05
4.2711396865063e-05
5.69475377214772e-05
4.67095830944164e-05
5.21381781384238e-05
5.05204283978378e-05
1.27390683839854e-05
0.000128876650806996
6.82046864479072e-05
8.04345320235975e-05
8.31043241806884e-05
0.000111123555011481
3.23845403539481e-05
4.53525499891435e-05
-2.08403459538834e-05
7.21316916418945e-05
8.55622042375151e-05
-2.83245685298121e-05
6.04064205015329e-05
4.25193324181535e-06
8.86856238602464e-05
6.36820165152216e-05
1.872778960868e-05
2.5468134712236e-05
0.000119531194950321
-7.59199676614577e-06
4.61651827189323e-05
8.58256770062057e-05
8.48811382925126e-05
9.7303491618947e-05
0.000108848959401598
5.04622533211282e-05
4.13422908105792e-05
4.55806072193527e-05
4.05138578817696e-05
3.20081386912681e-05
6.8223058478608e-05
9.41799786633657e-05
5.34703798233669e-05
6.52363321741756e-06
0.000117461853229097
7.32401360480562e-05
0.000104558168102465
8.28106490923548e-05
9.12148576296767e-05
-1.31583991423271e-05
-4.02724792418556e-05
3.61497551771331e-05
-2.07182853434353e-06
3.3271505993857e-05
-6.23346391940747e-06
3.02019341044552e-05
2.00527069354569e-05
1.85036909776156e-05
8.92705491770883e-05
4.74275491248289e-05
-8.07322700030607e-06
0.000106883073583095
4.63130205115786e-05
5.75560783479039e-05
3.31880757588678e-05
7.49191049580464e-05
-1.96659416753757e-05
5.35007538704587e-05
6.85200528699134e-05
0.000103497968280413
8.56275175038576e-05
4.7996332822757e-05
-2.32190931690605e-05
6.30316364265574e-05
8.43442954180395e-05
8.38316311581417e-05
5.99257939604864e-05
0.000106109798371599
5.31921344459887e-05
3.00002895410662e-05
5.83698216089587e-05
7.53532252901458e-05
0.000102424959567841
4.64306158545022e-05
0.000132694238746885
7.06854725526119e-05
0.000118530948854244
7.29281506478392e-05
0.000114550369240274
3.41010526519302e-05
2.79822563096533e-05
9.78193328349501e-05
6.01757185548724e-05
6.13245338265299e-05
7.04242637780048e-05
9.4313409639136e-06
9.18872908160972e-05
6.79585198092621e-05
1.65706327193051e-05
5.58431213382689e-05
1.95430560054159e-05
4.7413901627901e-05
5.96636520000396e-05
-3.07705180664919e-05
4.28914874557608e-05
2.80088745774743e-05
5.11647224134526e-05
9.21344435597142e-05
5.76637379321474e-05
6.46234041629438e-05
2.77548056641304e-05
-4.87077993894461e-06
6.42173029614301e-05
1.68119856459671e-05
6.21023730236668e-05
2.26969999959816e-05
0.000113015979793629
7.40260417585228e-06
2.96581476035174e-05
8.62873745159317e-05
8.54640493782603e-05
2.40002846628367e-05
6.31974827853239e-05
0.000151745786023813
8.19091583750925e-05
6.1962300394409e-05
0.000104792062891622
7.23312871090004e-05
9.92757570929661e-06
6.15443594736859e-05
7.77521587486166e-05
6.04093554065447e-05
0.000112086864228047
2.07021508384574e-05
4.48998770316984e-05
2.70950020266364e-05
5.69896872633071e-05
6.64589468746657e-05
7.86148288001474e-05
4.955425961725e-05
9.66108898794075e-05
6.24549168226804e-05
6.94166901919265e-05
3.69202010926776e-05
9.33913374677098e-05
8.85940878815919e-05
9.82006008549406e-05
5.8440628295445e-05
6.89286055905743e-05
0.000114001593555143
5.84342636972734e-05
7.26562335762552e-05
5.44848499776692e-05
5.01574699345872e-05
4.07482320163827e-05
0.00010927091639082
8.79101038509017e-05
3.74023979236112e-05
4.77185376651541e-05
5.5316939985179e-05
6.33552411789524e-05
4.43317857433038e-05
3.25386319374038e-05
7.7184665639533e-05
9.17714370565991e-05
5.79688505260115e-05
0.000111019937573525
5.80027375683318e-05
5.33279725234112e-05
4.99460973413594e-05
3.65024948096121e-05
8.98433152356426e-05
8.70084201883577e-05
1.56156858224325e-05
4.37675072786708e-05
0.000139064177981201
0.000116261549239878
9.92158304611791e-05
6.31190428450849e-05
8.55281969310031e-05
5.71651252156778e-05
6.40998223281158e-05
5.11652147498504e-05
1.74616939793544e-05
3.73596085368488e-05
6.87819344742502e-05
4.19575450407541e-05
5.40170933683246e-05
5.03941401286129e-05
6.11296404977849e-05
4.18943813656039e-05
4.77296752575964e-05
-3.42250660104453e-06
7.10648724108187e-05
9.57582671726212e-05
0.000102154825372614
5.77974078594032e-05
5.43692833456668e-05
8.71279466942694e-05
9.04257926014166e-05
6.17282853057645e-05
8.2724321834609e-05
5.1944357480139e-05
6.61666978306034e-05
3.59570596073145e-05
4.49376306038502e-05
2.04548681507049e-05
3.298380950199e-05
8.62560683833604e-05
4.45198693196142e-05
7.57164921006568e-05
2.46604917170379e-05
-2.70012546462071e-05
4.5589500152274e-05
4.6284813882546e-05
5.74269025561353e-05
2.10362503323035e-05
0.000100459100825044
8.35962368472745e-05
2.54391524583659e-05
7.39929701989095e-05
3.85382645848551e-05
3.51099091746865e-05
9.81062825077396e-05
5.40976849095788e-05
7.30436318518749e-05
7.47046217893403e-05
2.67679296000217e-07
5.94698921569807e-05
4.60631415106376e-05
0.000124565827258011
5.66446882857972e-05
8.05630112164421e-05
5.13585403211689e-05
8.01595569631151e-05
2.53402226312761e-05
8.69069464356858e-05
5.71718313176585e-05
2.07414445899329e-05
0.000128278172975234
7.99711189244797e-05
1.50815395993729e-05
6.92475848499898e-05
0.00011851510499747
3.58671260212056e-05
3.25804282139755e-05
1.63634520242141e-05
0.000147820546218466
7.43261334182129e-05
9.57362582635658e-05
2.66062193254344e-05
9.96246627624113e-05
5.86987405050033e-05
8.74003554048472e-05
2.90218261561586e-05
4.27190721604608e-05
-2.65374542284794e-05
5.73189468405633e-05
0.000122817505912582
3.85361038884451e-05
2.18132425791218e-05
6.37438165239042e-05
5.87706971446432e-05
7.4993726500909e-05
4.9248199414392e-05
1.81834992092483e-05
3.68702589720121e-05
7.92514711907419e-05
5.29895028070756e-05
1.07310597820739e-05
6.48693601006183e-05
5.36586873407141e-05
2.61138925694813e-05
6.27751058226259e-05
6.1982533135978e-05
3.11796575516869e-05
3.40519612811147e-05
7.99337215559254e-05
3.59189997650788e-05
2.1636675624897e-05
9.54115262824769e-05
0.000122657181114059
1.9823132732813e-05
4.33545103659631e-05
8.0480840774027e-05
1.98721735245312e-05
9.01884824850584e-05
5.21442916874515e-05
7.5010715974258e-05
5.99839267297946e-05
5.41596105260477e-05
5.02474595468213e-05
9.22529182705787e-05
1.09331030352794e-05
1.35484804144391e-05
6.80939523800457e-05
6.74846552010448e-06
7.67977523820471e-05
6.27593023206388e-05
3.36877676462252e-05
3.16789488331991e-05
3.99886579781618e-05
2.90252202391404e-05
5.4639424882696e-05
7.37391701249166e-05
0.000118420104747265
8.35684652313212e-05
2.46865445377794e-05
5.02431377951203e-05
0.000102556660459041
7.27005564248807e-05
4.97804168341467e-05
7.52611293790301e-05
4.3616001260016e-05
6.42196374869506e-05
7.44994182021747e-05
5.98311948508614e-05
3.43315117058367e-06
2.59072126484868e-05
5.86843098087999e-05
8.63439484066017e-05
0.000156326650592513
7.03974517992138e-05
9.59979653366591e-05
5.26795720847155e-05
6.00203412195296e-05
7.61505189872227e-05
0.000101293969705933
7.37321758491568e-05
2.08740811829752e-05
5.62690470946213e-05
5.77035571674677e-05
9.70794381203093e-05
5.76449946337694e-05
0.000130785577227279
7.27412017892435e-05
-3.68594001012636e-05
5.66345394945064e-05
4.54030444723492e-05
7.47168655640604e-05
3.84395886684818e-05
5.76366591913623e-05
8.33381753520058e-05
0.000104518314136489
0.000135008742452123
7.04261015938964e-05
3.82045317849187e-05
3.34042676197306e-05
1.20680764305444e-05
8.12910790659517e-05
4.40934795154069e-05
4.03982215342169e-05
0.000114584298303338
7.32999001368468e-05
6.05814556015197e-05
4.27784669906832e-05
2.82621147404921e-05
2.82545571433854e-05
0.00010824085369384
0.000131668012865042
0.000110766722088523
1.09648943466599e-05
4.62367867815911e-05
3.74382881019713e-05
8.08586150370421e-05
6.17902596691705e-05
6.23913816331072e-05
5.02720239305937e-06
4.78152534259962e-05
3.4978991479015e-05
0.000114658310727237
3.21257740060635e-05
6.24583440150126e-05
0.000107709671067833
9.92785997627854e-06
3.43691761985361e-05
8.75125840026012e-05
0.00011817644417489
5.33414861739507e-05
0.000147695304646566
8.68169472027978e-05
5.09931205176904e-05
0.000114050534285751
5.47705085830959e-05
4.49606581344999e-05
6.03269898655638e-05
0.000127625138104357
5.22986641459575e-05
6.76256492731307e-05
4.79682298441222e-05
6.15829997840405e-05
4.87882775525433e-05
8.15756734088506e-05
4.53200817012321e-05
0.000131727806087673
3.26544556689999e-05
9.38029624370326e-05
8.13546668414374e-05
5.72548482981748e-05
5.59750010220053e-05
0.000146402332836989
3.46409483659916e-05
8.55169041247703e-05
7.11524829542718e-05
9.77854909112207e-05
0.000107211855527321
3.26558602783051e-06
-1.72731966679573e-06
2.78511851202603e-05
3.95525326956436e-05
9.71607160331072e-05
4.2704923471809e-05
0.000120952328041199
3.62806192605303e-05
0.000135312696482481
4.11931874632178e-05
5.74119853792185e-05
0.000102372532633965
0.000111731905526269
0.000137877099337893
1.28413697334743e-05
8.57749452536832e-05
1.21966259432181e-06
2.41654161610818e-05
0.000106451034754502
4.10746049252037e-05
3.63880847080549e-05
7.44779453037529e-05
0.000118977409840783
0.000103142226473234
0.000102378644699053
2.58766803758558e-06
0.000112867044827728
0.000130666821368509
-1.78439908791499e-05
0.000125011385266985
2.22976858537074e-05
1.07092535956383e-05
8.16256097755596e-05
3.85182569029604e-06
6.1648167042936e-05
0.000145468966323957
0.000108504064887271
6.05407867554347e-05
3.57287010487694e-05
1.30374907131391e-05
8.42095117543284e-05
9.29562311382944e-05
0.000125293240063053
5.36065338692512e-05
1.49147728896745e-05
5.94368079318015e-05
0.000143263602607683
4.05018052930801e-05
3.68621953822006e-05
2.39890915230503e-05
4.72405186590572e-05
7.91799849759365e-05
6.31873955747144e-05
5.72505575561008e-05
5.63205888083203e-05
4.78988371196224e-05
2.73644133092702e-05
5.5340327716423e-05
7.85750603504158e-05
4.26906168261203e-05
6.11496263249972e-05
0.000135761817698516
0.000110452629410226
2.05800020456766e-05
0.000103920967175092
0.000101777185181617
3.30143578095043e-05
7.53684873671451e-05
6.29987038688712e-05
4.06523483074506e-05
3.2369521332562e-05
7.33396836148589e-05
1.24085602069382e-05
3.45355982710832e-05
7.00361614944299e-05
5.53735338524866e-05
4.98678507490166e-05
9.22483097407233e-05
0.000109329847225465
4.39173328763601e-05
7.99977946050607e-05
7.90216491222809e-05
2.2890021512784e-05
0.00013452729885727
8.7260588190909e-05
-2.43657793700502e-07
4.4542473035541e-05
5.72097956932678e-05
8.9601376628838e-05
0.000102723648383631
6.04228766082425e-05
5.15997646670377e-05
3.50963307790265e-05
6.01239799866594e-05
0.00011635078977172
7.03070411338918e-05
7.05472322804245e-05
5.90273826781221e-05
3.77436628645375e-05
3.73099412687034e-05
-9.20011706313496e-06
7.49005905723658e-05
6.1995245472931e-05
8.71103242563823e-05
7.70406660135735e-05
3.25552144069695e-05
0.000100159497262765
8.36280622588286e-05
9.25845688724307e-05
6.94157424125769e-06
2.22985679442533e-05
5.0527507954362e-05
9.71282897384629e-05
0.000113880484938226
3.68366124959191e-05
4.0563370050546e-05
7.43075591821102e-05
0.000114782377196712
4.79548475397428e-05
6.57427121069425e-05
5.93764091670536e-05
2.96790709310402e-05
6.78889682046457e-05
3.12036012319433e-05
6.91103939749389e-05
4.55777951662913e-05
0.000108152941035859
7.42210451121905e-05
3.69655075335967e-05
1.9566503360953e-05
6.04649545321632e-05
5.02633468276895e-05
2.35760955176987e-05
5.33731570462582e-05
7.96391574641072e-05
3.6126754203014e-05
7.22214893804716e-05
4.19752977011183e-05
3.94300338084399e-05
4.3982311498218e-05
1.10521981827713e-07
4.08209848882643e-05
5.06260549493465e-05
2.69253948745083e-05
6.76090966372645e-05
9.27027108685653e-05
7.7149800740835e-06
6.88188445197282e-05
6.20878693572088e-05
1.94547016139678e-05
7.63498991629737e-06
4.72182536017188e-05
7.95578381676136e-05
3.86114411777792e-05
2.48740598489318e-05
2.07099701773387e-05
0.000104832106754175
2.60417166531354e-05
9.03983408448391e-05
0.000119124761871756
3.81648987707106e-05
7.7104470736938e-05
8.56466644205074e-05
0.000102142739948988
9.12135961024511e-06
6.61804952855819e-05
3.91016823195173e-06
7.33764659506259e-05
7.13003379109376e-05
4.31369905212023e-05
6.41960703302336e-05
6.26292159191714e-05
0.000102359400068366
-4.8103791257044e-07
0.000114593148975542
7.0488673418299e-05
5.10980261764047e-05
7.34820061949194e-05
9.56587010137471e-05
2.88734760351179e-05
0.000106036514561735
4.71633015078612e-05
1.13512708698084e-05
0.000108158402538657
4.30756737252752e-05
5.00652481931636e-05
3.91714759158306e-05
6.66347194850511e-05
2.71810591883368e-05
5.09714512568728e-05
7.264907271625e-05
5.81064018566029e-05
1.38971702646837e-05
3.46564389511463e-05
6.67158471075653e-05
3.05691579070312e-05
6.45576407667277e-05
7.24680832426611e-05
5.4511799420438e-05
8.31610179238619e-05
7.83772095705917e-05
-3.74263941362254e-05
7.2855298517938e-05
0.000123439747041598
4.31575487109323e-05
0.000108033980535359
5.64574121578151e-05
0.000116275569511878
6.67428008501261e-05
8.13329929020459e-05
8.48406291534558e-05
0.000107690245476842
6.95194945896778e-05
5.40823907913467e-05
8.95173780666927e-05
4.00287094694254e-06
5.68840034335677e-05
9.11805678032941e-05
7.7793900201387e-05
4.04719541914938e-05
7.5075154614302e-05
2.85493490323295e-05
4.8956408272335e-05
4.81564711611605e-05
9.91046158753404e-05
2.64455695789852e-05
8.03151841684082e-05
4.85108415690091e-05
4.93726416826969e-05
1.36160836309275e-05
5.23751896934526e-06
0.000109443984991254
7.64642251548521e-05
0.000105398996585724
9.37307223156128e-05
9.36426288798218e-05
1.20852804556024e-05
7.14613948446374e-05
9.20013768987166e-05
7.1697785985552e-05
5.03239009690471e-05
2.203749848424e-05
7.43598814534771e-05
5.22732713821782e-05
3.67566283541744e-05
7.66421352388748e-05
8.49260090845279e-05
9.74867885728878e-05
5.57642339569335e-05
2.76028220218999e-05
-4.9653735855905e-06
4.36308012048785e-05
7.33396580663251e-05
3.36946485158215e-05
2.02001945132995e-05
-7.63254986468453e-06
9.76814654456295e-05
6.67814264682194e-06
5.30622584843691e-05
1.3371433473202e-05
-4.49616252937936e-06
0.000104364851867276
7.78142102104231e-05
3.48272451034141e-05
8.63682976648057e-05
-2.8025359369199e-05
5.86224813186614e-05
-2.25186123932476e-05
5.73839064605867e-06
8.05362495061897e-05
8.31414587046908e-05
9.8859967897305e-05
8.04580656786755e-05
9.38412333457104e-05
1.14645676847936e-05
9.61493402551373e-07
4.38381195869569e-05
6.70896242981422e-05
0.000116133490784551
3.98193884529586e-05
0.000139595989648337
5.73722339206672e-05
4.06228803351243e-05
7.0634474326126e-05
9.06053575526584e-05
0.000100198606296767
9.70319231035864e-05
3.61969120994349e-05
3.04754147021767e-05
9.29408773218832e-05
5.1009802910073e-05
5.41583703715658e-05
4.30668017329269e-05
3.04354900286903e-05
5.89844904745112e-05
5.78120578581811e-05
0.000122773287510437
7.13827330604505e-05
-9.68926969405082e-06
0.000147150025543398
8.54332307884077e-05
5.63045172062792e-05
5.58717812886777e-05
0.000122309578265169
9.40859241067116e-05
9.11453932273792e-05
5.51871738765268e-05
8.31257261159968e-05
2.20452513989761e-05
7.07755648805178e-05
5.99730760533399e-05
8.45810157809229e-05
7.89747423213749e-05
6.85114062331652e-05
5.13031853197345e-05
-6.59191517657307e-06
-8.85272436598037e-06
8.64736678467509e-05
0.000113127134537271
6.66486196284877e-05
8.52104636240746e-05
5.93979279836445e-05
4.63358845339675e-05
1.13132171168366e-05
6.43728089112132e-05
5.85046815031837e-05
5.34166544730081e-05
2.0565040053897e-05
2.37014684735213e-05
3.20129779285034e-05
3.58750879728888e-05
9.73376691713379e-05
7.87355127957425e-05
6.47047720719698e-05
6.61745242986694e-05
7.40666728831219e-05
2.70675617933087e-06
2.91554126898957e-05
2.05508841455028e-05
7.5449636659836e-05
4.05905303837694e-05
6.94606303043686e-05
7.81317602509325e-05
6.03456860689149e-05
7.44207930820959e-05
2.00995836215731e-05
8.98026162469346e-05
0.000106588573028485
0.000122729521538809
7.48524017906624e-05
0.000113276268155175
9.2267039089297e-05
7.35750500301619e-05
0.000159942541507705
4.05124247957358e-05
2.05299144171563e-05
9.75941555252009e-05
9.09927048473327e-05
7.6137157490775e-05
7.17616006750291e-05
2.54694992439799e-05
5.8877278766799e-05
4.45780243351934e-05
8.52538649142349e-05
0.000115083961567134
1.78583208958474e-05
6.51590212694693e-05
2.98938010312165e-06
-1.11679539575484e-05
1.48296431186739e-05
6.91462533334787e-05
3.64782360323827e-05
3.41628093334678e-05
1.87478354981196e-05
5.03941618822842e-05
4.04633335811175e-07
5.74105220120261e-05
1.09448802771315e-05
4.80899277710599e-05
6.75788290254555e-05
5.89133826511041e-05
2.89069964260576e-05
6.97978995266897e-05
6.6982854885002e-05
7.84885887747336e-05
-3.31813014035646e-06
6.66824259338785e-05
5.17688971799675e-05
0.000108973552538499
5.34314023394831e-05
7.50405048234862e-05
2.83202558882773e-05
9.16382263168992e-05
2.30329407976518e-05
-8.4491853386516e-07
-2.59079010606444e-05
5.39694245162215e-05
4.64942927410914e-05
5.14950222747989e-05
-5.57055882554603e-06
2.73444350073898e-05
1.9768880593888e-05
8.74858569889203e-05
0.00010517071916427
8.24328552511446e-05
8.21335267335679e-05
6.00089346211137e-05
0.000179190692508976
0.000132305393567892
4.35791356465511e-05
6.11411745911282e-05
8.81915800668689e-05
6.87880124714522e-05
1.42283926358726e-05
6.79927383248562e-05
6.10018267996416e-05
9.43749933850364e-05
6.76260175040516e-05
8.37860772283353e-05
8.0286397325249e-05
8.50656625642404e-05
5.84330113452457e-05
3.3533622831644e-05
3.74945074054982e-05
9.75468620212064e-05
7.48516880192233e-05
5.51629339516094e-05
7.92627349459333e-05
-1.14792214034989e-05
4.63686764979285e-05
4.58628862898414e-05
7.15292436505758e-05
0.000146155858536286
3.46551181552815e-05
7.34780203542047e-05
3.65251186730729e-05
5.41946121821141e-05
2.87666735737992e-05
9.13096811040016e-06
-7.45990515195041e-06
1.99586683710846e-05
1.08145069740546e-05
6.49518167511469e-05
5.43487718506102e-05
6.48380804246897e-05
7.13188492758448e-05
4.6555751768985e-05
7.38476242636798e-05
-1.62218111976007e-05
7.82752939431212e-05
3.65353537762744e-06
1.16594520022707e-05
0.000103780557914743
3.0684424307317e-05
3.81998217485188e-05
9.37893724121841e-05
8.79624824845015e-05
8.94203007536342e-05
4.81830224611022e-05
0.000101194253624959
8.72079560974303e-05
7.72901290880641e-05
4.58011864067606e-05
1.10341959279839e-05
8.11000036532138e-05
8.01200127336694e-05
6.44416616055253e-05
0.000114555341626866
7.14775001553102e-06
5.81703405201259e-05
2.80306768410448e-05
0.000153947438382691
7.45631562849005e-05
4.92936470914061e-05
6.67107286288704e-05
-2.84623691952331e-06
3.80282402025414e-05
8.85490908394757e-05
7.10820241453129e-05
8.36915289774116e-05
0.000101000161714656
0.000103595873666664
6.66456000744073e-05
3.35848136813506e-05
2.23913451937233e-05
0.000136295591768972
4.38683088831877e-05
5.89177289766363e-05
8.64920824512722e-05
6.79326453066186e-05
0.000112603353356334
0.000128946213236867
8.73939533902197e-05
7.51352413164399e-05
8.55679868676428e-05
8.3092476803438e-05
7.20823937761463e-05
-1.58661613937206e-05
7.6778370761302e-05
5.37573947305004e-05
1.87033038676106e-05
8.21386273196445e-05
9.23836440890902e-05
5.19906528282063e-05
1.58964174225081e-05
6.15550091686302e-05
7.14275103543053e-05
6.62217664479937e-05
2.62010845067538e-05
4.96654150525419e-05
9.87179282617619e-05
9.98896480644951e-05
5.99330126029183e-05
3.82928656807842e-05
3.71193417805647e-05
5.80636252214997e-05
6.02021984979515e-06
3.03779801438591e-05
7.14597980960173e-05
0.000131410234165133
1.84213519040015e-05
7.35291291436994e-05
7.40328900341619e-05
7.3152900729812e-05
3.68936292331754e-05
6.19769720858569e-05
9.03844747047034e-05
8.54456997729939e-05
1.76699461404346e-05
4.75580362348521e-05
6.64136320906867e-05
7.24763763489578e-05
0.000154938914119503
6.53611036508468e-05
6.92711969087813e-05
0.000128161365917333
0.000114520487004144
0.000121136766316659
4.63402471455474e-05
9.00300133232928e-05
6.55905331760782e-05
1.16967094105068e-05
7.88387489598738e-05
8.89809243732315e-05
7.02303768173158e-05
7.68816495753054e-05
6.22537378409203e-05
6.12462390192667e-05
6.07881835566471e-05
3.85277409438586e-05
2.03029536827348e-05
3.10089578155627e-05
0.000115444094952261
3.3143336167014e-05
4.91500669479974e-05
2.29057948550243e-05
2.42498476857833e-05
6.81734965532924e-05
7.06378800271868e-05
4.95420816594685e-05
1.80265239101494e-05
4.69171712832484e-05
8.26304606253877e-05
3.13229718172978e-05
3.91746929738869e-05
8.31322083678596e-05
9.60859622885751e-05
1.70010595536934e-05
2.80331822099983e-05
1.45788349898148e-06
9.82479133278666e-05
6.84974590575633e-05
7.82687359396603e-05
5.22747208325115e-05
7.18447339412137e-05
4.83682586237034e-05
7.65103660466328e-05
2.01249974463572e-05
0.000101667650264258
0.00010848801251387
5.68252848538262e-05
5.34147684312172e-05
6.25603760783599e-05
7.73979487389083e-05
8.22711213323173e-05
0.000140116355710324
7.99065485460373e-05
0.000109464007414593
3.36621176229534e-05
1.62306781021717e-05
4.07350130758737e-05
8.1542169052441e-05
6.25902881291387e-05
8.11809678404993e-05
6.15121352726943e-05
4.33685664931394e-05
9.31717678642917e-05
7.0954326327962e-05
0.000127968881405444
5.6112055067998e-05
3.59560917578842e-05
5.67311702714378e-05
7.26545837834281e-05
1.96215285461836e-05
1.15187587900294e-05
3.96647391105344e-05
5.89476767752178e-05
3.53211290790773e-05
2.37948301310536e-05
4.55132295085494e-05
7.79324888615044e-05
5.4203038505445e-05
6.86058190226196e-05
1.45409788515628e-05
7.10491334857538e-05
3.89854139353078e-05
1.03602272851672e-05
8.33410884488889e-05
9.57929785514237e-05
0.000122442983622478
0.000116259855095113
8.11563199995647e-05
6.26135143814817e-05
0.000108569573637459
1.18350779442122e-05
1.81813295920096e-05
0.000113049613815452
8.1637174958888e-05
5.64795420634626e-05
7.79191492892879e-05
6.62434992140406e-05
2.9644849868725e-05
7.13749282214308e-05
-1.20042568666659e-05
4.33627156933711e-05
9.53645563554565e-05
9.78318240222859e-05
4.64699902941649e-05
6.5121250160354e-05
3.62933239672206e-05
1.02707544183135e-05
7.04844997039141e-05
3.68514916995943e-05
6.6280499914136e-05
-5.96478482695244e-08
4.19748846293962e-05
7.09407861381462e-05
9.21260599860356e-05
9.72075323378403e-05
8.26306386941811e-05
5.32470257426562e-06
-5.77447467006069e-06
4.02930048753201e-05
1.94865539291434e-05
8.2276848054086e-05
1.61629657557222e-05
5.77017000236884e-05
5.40059614493433e-06
7.69275812159264e-05
6.54807008495271e-05
8.14532845947551e-05
1.68397687914577e-05
7.12228061445603e-05
8.66002387072507e-05
3.88283997966324e-05
8.86503301093061e-05
6.035075766785e-05
3.34755530910519e-05
3.71961045236971e-06
4.47739447820443e-05
7.58699952826164e-05
6.49103959193799e-05
7.25506958358426e-05
5.86001010414228e-05
6.54473073930559e-05
8.37534900696156e-05
5.36827895699873e-05
5.18536258645366e-05
9.75211001420984e-05
-1.6454402981349e-05
5.65117795031024e-05
0.000116994969508913
4.17250228270454e-05
1.35266487475354e-05
9.59364552594575e-05
9.65039215794348e-05
7.56950315387343e-05
5.68592574180383e-05
6.15866444025005e-05
0.000125818323162096
0.000121441095594018
3.92822455731417e-05
5.82109497678775e-05
5.01044434014366e-05
8.54242863380514e-05
8.23396983419041e-05
3.92600684588992e-05
9.20306326008905e-05
0.000112248687745421
1.40529399562945e-05
0.000112500658385476
5.4671180621762e-05
5.22587612315768e-05
7.04703391973821e-05
3.42002569789398e-05
7.74860997872682e-05
6.87027811261997e-05
6.22628192752217e-05
3.99252718537227e-05
3.73369071483288e-05
4.6415765787768e-05
3.38892627347691e-05
4.43433349663473e-05
6.75107761833359e-05
0.000101035671015339
4.88422458946387e-05
4.89337575339318e-05
6.69436124297665e-05
5.6627349513148e-05
0.000103729424588575
8.2277099852105e-05
5.4416984791286e-05
0.000148423850490506
4.138406068419e-05
6.25002886108516e-05
5.06304443791314e-05
0.000101617741415236
7.92013685769291e-05
0.000124079435419274
0.000119934645973915
0.000120080873776233
-1.18541277485644e-05
4.83835439139382e-05
0.000107187577169139
1.45422910228606e-05
-3.22327226744909e-05
7.01602084994197e-05
4.08673975755177e-05
8.3469750821692e-05
6.97320513679355e-05
8.78300095928943e-05
0.000108013050811991
9.60578485774606e-06
4.26352136094593e-05
0.000111404932659706
0.000114200257378632
3.85030240868847e-05
4.06291101686524e-05
5.32496501917323e-05
1.9578685922586e-05
0.000145473784547413
5.54061026335311e-05
-5.37329210042862e-06
4.45462588879811e-06
6.85254440902249e-05
6.42869026004659e-05
5.57666023214755e-06
-4.20998293263888e-06
0.000104677855541607
-1.70573486274073e-06
6.64906494355336e-05
7.54982767883394e-05
6.20968195397396e-05
0.000115159542740149
7.17424026018925e-05
0.00011666937821108
9.39381826219544e-05
3.58272357961321e-05
2.17030726506138e-05
0.000128960868932641
-1.16686060061733e-05
9.49709109913094e-05
5.58948390380201e-05
6.89068172442243e-05
-1.85935546455359e-05
9.49890797192025e-05
2.94745072223361e-05
4.46506239298825e-05
2.18252225248138e-05
5.59182521801398e-05
8.03647494920403e-05
2.44936794243182e-05
0.000110287222832694
2.46926400572342e-05
9.42329066089102e-05
0.000104037672549802
4.08506470158577e-05
8.2669673246623e-05
0.000127608116531581
1.41980063340022e-05
4.79943046653742e-05
0.000104482192055832
2.07609923349735e-05
7.767332102271e-05
2.70589452515277e-05
6.2830254325865e-05
0.000115042511081843
1.04709015634833e-05
8.78684888079348e-05
8.61418992338584e-05
3.91606058758718e-05
9.30887025438819e-05
2.95109688772287e-05
5.4095472091325e-05
8.33968834459416e-05
5.2060717501659e-05
8.6388186705501e-05
7.74883280245642e-05
-5.92999839753391e-06
9.68632226059725e-05
7.51940043156596e-05
0.000110447029208647
5.87958616730602e-05
4.896999612307e-05
0.000119817675150947
5.29317009380335e-05
1.19166931882805e-05
8.55628006724536e-05
4.56277118040988e-05
5.35394263029344e-05
6.91779649237433e-05
0.000117470250336806
3.97169024149875e-05
0.000132341160104518
3.86915774548214e-05
8.2472076472952e-05
3.81712183389493e-05
3.54399488309737e-05
9.18464827238407e-05
3.95542899768431e-05
9.9704903630779e-05
-2.92209057748381e-05
0.000100718191609578
4.81914742120441e-05
6.77997622364525e-05
8.91519755516673e-05
9.02819057419243e-06
4.19491424773612e-05
8.35149756419791e-05
7.09479367981196e-06
7.57247926112077e-05
0.000103580968648519
5.11812323422355e-05
8.87188478929114e-05
4.0577398285481e-05
2.17253829522516e-05
3.10864861540469e-05
5.33988590202834e-05
0.000115172474118737
4.32853277190167e-05
9.82772498230899e-05
5.71534447819824e-05
6.56196597987032e-06
-8.11736013755476e-06
9.61482945494597e-05
6.56992754945716e-05
4.64810879702188e-05
2.44229492359671e-05
4.4239553709541e-05
8.43045563933862e-05
0.000125592295579562
5.25642407243674e-05
4.20333914587934e-05
9.14294607299729e-05
1.10411083268026e-05
8.23501509738668e-05
7.98967508859093e-05
7.33777970252821e-05
6.13570348723751e-05
2.91031353774167e-05
5.58919739063519e-05
4.60376963897081e-05
0.00011596929767938
3.91216406438976e-05
7.45099840563618e-05
5.35025270272961e-05
8.72272366376547e-05
4.58885240628721e-05
4.95087413580235e-05
0.000112865223410902
7.32543474496732e-05
6.6490897868905e-05
7.3993502786508e-05
7.97366957267547e-05
-2.72754843295272e-05
7.44369217344565e-05
0.000114828818614811
4.91324625230997e-05
6.90110399011931e-05
4.11799328947679e-05
5.91453756784116e-05
8.98480023619197e-05
7.33891338495581e-05
3.17007243780756e-05
8.20276949871779e-05
6.23149233689474e-05
-3.20942078013251e-05
8.37054905926092e-05
8.62078651363579e-05
9.71427739629368e-05
7.52293533796116e-05
7.03700896055723e-05
7.98700760622178e-05
1.36673911234659e-05
6.98560113608451e-05
9.73839246067075e-06
1.47390800965554e-05
6.81105879152425e-05
5.09077909559592e-05
9.8920810823257e-05
1.91002498083851e-07
6.57803461735872e-05
6.78263830789011e-05
4.6411451436992e-05
-6.72051139478367e-06
4.63698438949605e-05
3.64298414769905e-05
7.03676775070931e-05
3.9060986167249e-05
6.94618119083033e-05
0.000117590239909234
0.000107444084679859
5.32445600652707e-05
5.4876018205824e-05
1.93243675917963e-05
1.23905495866167e-05
5.98418544636753e-05
0.000101115625982349
4.69051780696833e-05
6.41193225407347e-05
3.15679803398017e-05
5.87691750423797e-05
5.2864565765464e-05
5.8720887865079e-05
0.000103076147134949
4.47134097000316e-05
1.68135242766556e-05
4.39162526203531e-05
6.48653604519676e-05
7.04420430173292e-05
2.34834367519798e-05
4.00538854166794e-05
5.32140881933699e-05
5.57968474942035e-05
7.21310232931974e-05
-7.19843935989056e-07
3.44256559408493e-05
7.99936257854007e-05
8.32182337668925e-05
4.42196192609397e-05
0.000103346502321279
5.26189220418276e-05
2.06540141863602e-05
-1.55137220769343e-05
0.000104268475405884
6.88717092474429e-05
3.90475730119779e-05
3.67665949632809e-05
0.000112294566313725
-3.84263907782003e-05
0.000115581808445475
0.000126033013318218
9.96812217769217e-05
2.97893803084739e-05
5.03110088767501e-05
6.3974357961072e-05
4.4345630928613e-05
5.25715440704307e-05
7.909723575531e-05
2.79450897815096e-05
4.10949839677739e-05
4.92015252620846e-05
6.00049550200913e-05
0.000104705866652279
9.9810428630186e-05
4.80191493488096e-05
5.37161467484634e-05
9.34289021591552e-05
8.22855456029966e-05
6.1087793188983e-05
3.11329369206176e-05
1.16987226921312e-05
8.90756599843278e-05
7.16921281169611e-05
5.33230914570099e-05
8.25759127560777e-05
0.000105776567705855
8.57412435249608e-05
5.37096899363918e-05
-1.41135209895947e-05
-6.51431810247001e-06
2.13584214226152e-05
-4.65423308276321e-06
2.53446934950916e-05
6.90986758974071e-05
4.02308061009032e-05
3.53293567937886e-05
6.31913000437068e-05
2.61663830959391e-05
5.75418193451111e-05
3.71792025035759e-05
2.13862331146058e-05
5.49193789319886e-05
0.000117541189724679
8.40201838701084e-05
8.53053181341587e-05
-1.94419292102267e-05
5.28553203932633e-05
8.25061306411362e-05
-4.10004726458082e-06
5.15879887461081e-05
6.59456813983779e-05
6.52455743136696e-05
0.000158991706138553
3.00916797696796e-05
3.41966650099566e-05
9.1472085781767e-05
3.17715852206445e-05
0.00010412858582074
8.05877168384244e-05
0.000114660613068281
9.75236810713387e-05
5.747590568795e-05
3.27093802997692e-05
3.0314758402901e-05
1.69217437777227e-05
4.67461740582092e-05
2.43046159097076e-05
7.54732507734621e-05
3.96361884117591e-05
8.09678461779586e-05
7.35227471850442e-05
7.50068510280489e-05
6.77054656558239e-05
1.64317346329216e-05
3.71867016688042e-05
0.000163121928940609
5.70431082584189e-05
9.49788997506347e-05
4.13014318421467e-05
4.58871574405223e-05
3.92228682498164e-05
0.000105645023175075
0.000107505953961729
9.25561462219454e-05
5.96600580719467e-05
3.47160885679577e-05
3.86699760651839e-05
3.4952746269353e-05
9.71758350328038e-06
5.41355569055949e-05
8.95556195128733e-05
5.81257261564251e-05
4.86348043347256e-05
8.22291658561802e-05
0.000118464731484551
0.000132312499694627
0.000139565867354834
6.84142553906536e-05
7.09594805899261e-05
6.87739170102986e-06
6.23619994267846e-05
8.44978668618267e-05
7.60224475346649e-05
4.29803888390516e-05
5.09591593966719e-05
0.000116481315468631
6.80551356995744e-05
2.81282659994723e-05
0.0001005905649453
6.13323617897541e-05
7.15690120210317e-05
0.000134803009984907
5.37107309388934e-05
9.01684978931876e-05
4.06806094372822e-05
5.30404884627073e-05
9.64308389176678e-05
2.38327351459617e-05
5.30040869257345e-05
5.08436339868501e-05
2.31753692422063e-05
6.83400313597314e-05
4.45763392061984e-05
8.83647710703408e-05
3.21748113038658e-06
3.55401548649143e-05
1.25889344091224e-05
0.000134919246344369
3.80226482166683e-05
0.000119609387051749
7.54467839676614e-05
2.77977185637185e-05
4.75864387657796e-05
7.43694173630489e-05
2.18928563393874e-06
0.000110182126096554
-1.84960304522191e-07
4.57606739387908e-05
3.87951819213728e-05
6.46405547343983e-05
3.15794978916136e-05
0.000108047346143724
5.09463661904145e-05
7.98851450382285e-05
6.71878444159982e-05
8.88321060158379e-05
0.000132066963608083
2.93098080414286e-05
5.69934742795195e-05
4.35520215457237e-05
2.13705793234838e-05
6.05641178104587e-05
0.000100883267125014
0.000128748548509237
3.31437012329665e-05
9.17692263267231e-05
9.8373895201039e-05
5.24562974039536e-05
2.43563299030218e-05
0.000147109133740109
8.26513096427393e-05
4.48592170321567e-05
7.72462339648383e-05
6.4131453544144e-05
6.89320192295638e-05
2.97827099762861e-05
7.45558179491809e-05
2.13843751737908e-05
8.71882933971434e-05
3.63312311630315e-05
6.9053466883078e-05
3.25782084744959e-05
4.70196685543816e-05
8.36988895572449e-05
9.81787413876539e-05
9.74783113051628e-05
4.41043935703051e-05
7.00858924644461e-05
5.43920485788679e-05
5.02388918360771e-05
6.43998134379028e-05
2.42755402097451e-05
8.84977589597416e-05
5.47649551042487e-05
-1.56599183998025e-05
5.1262023178991e-05
7.27814593748466e-05
5.5508133330406e-05
5.33723184462129e-06
8.8316696371128e-05
6.61538445843857e-05
2.48992961885312e-05
9.70411861892223e-05
8.85074976559754e-05
8.43049977529222e-05
8.03176284258607e-05
5.6920294947143e-05
3.75124529672663e-05
2.40675128348654e-05
9.53610008940627e-05
9.5283779448968e-05
0.000127586486506503
4.85675224823727e-05
0.000102848580159071
7.20889944239928e-05
0.000106474461162969
3.28754523100237e-05
4.45977890962093e-05
6.28431185354042e-05
0.00010257449221076
9.3558814361036e-05
5.62454195617042e-05
9.50614289213009e-05
8.71846243798915e-05
3.85793157865035e-05
0.000114485322661412
0.000131442796383943
0.000159377505822949
4.38213233161513e-05
3.50094338076036e-05
4.91993359901295e-05
9.12077514215113e-05
2.34771631405959e-05
8.94287484564245e-05
8.09097273215174e-05
1.83396532951976e-05
-1.14482627906927e-05
3.56921024285769e-05
3.7748561747443e-05
1.92710140579856e-05
2.2397356294127e-05
0.000108555664670682
1.46471687553125e-05
9.62994730573168e-05
7.95671161670407e-05
1.86403133749554e-05
8.27972552889362e-05
3.01279117681236e-05
8.77206236693236e-05
6.68222164313337e-05
4.47372767981838e-05
0.000167582354626617
7.09656265527003e-05
0.000137155481274423
5.83048522322507e-05
5.21967583701433e-05
0.00011436011369201
0.000106307846946492
6.41725503651466e-05
7.21041854186722e-05
-3.19159895508712e-05
6.62337511449083e-05
0.000108604736232136
3.40953790140179e-05
-3.85061073320558e-06
3.08271637121967e-05
5.50618434826596e-05
5.54695174626055e-05
9.58759054810294e-05
6.95450449977376e-05
4.66202374807596e-05
5.79174896232252e-05
4.05311931368046e-05
0.000103722966641368
8.10248581573287e-05
6.55923914415724e-05
2.81933408476975e-05
7.39729298049496e-05
7.76235848292334e-05
6.59399432793581e-05
9.99376060399772e-05
8.41658062375177e-06
-4.0843392085439e-05
8.86242844507975e-06
9.98570366783426e-05
4.80425817277256e-05
2.82664740565393e-05
0.000110826589940038
5.43910943553997e-05
5.40796837389299e-05
3.9091666670538e-05
8.97919370210174e-05
5.18221632157005e-05
3.74923383768936e-05
9.80210990854508e-05
2.25472090633429e-05
8.5763476298678e-05
7.7660038758345e-05
5.42804262626153e-05
4.97929064495179e-05
0.000108264200721265
6.32654386245026e-05
3.26287929187841e-06
6.41208470011279e-05
2.02005554594452e-06
0.000104387629031637
7.43567517928758e-05
9.95437087113162e-05
4.64244253068964e-05
2.71449522208004e-05
5.10368469472774e-05
4.80556870898818e-05
7.7686504775143e-06
0.000122122966093974
9.46470988516688e-05
7.84172788268751e-05
7.44966541519372e-05
7.03914368041845e-05
7.32316378394635e-06
2.60933689168382e-06
8.05301845209295e-05
8.47251835350837e-05
6.85285674664547e-05
4.6726868298028e-05
8.49857697214122e-05
5.24184056976088e-05
5.18389603388987e-05
6.65576589090914e-05
7.69188309439348e-05
5.60628618310455e-05
4.65528926842355e-05
5.7554089386305e-05
6.64962096047042e-05
7.59906667315248e-05
2.95173495064366e-05
7.08720585159993e-05
2.2558660715819e-05
6.51813622912843e-05
7.87348467483689e-05
3.51642480142927e-05
6.44393098611032e-05
0.00010242245677677
7.48390091213138e-05
4.0871191799338e-05
5.20792386685682e-05
5.12230520309748e-05
4.50430969503042e-05
7.79430883259904e-05
1.58065557015132e-05
6.9935318881959e-05
3.83467075472343e-06
3.55998708229166e-05
8.29216929269037e-05
6.83041052005749e-05
5.95123878082526e-05
7.92918344112063e-05
0.000108739147816315
8.17267227839592e-05
1.16311655652795e-05
8.20233604290232e-05
3.86116687646494e-05
0.000116426201177467
0.000147856204875656
6.49102654849933e-05
4.79277561090582e-05
1.73740647839309e-05
1.02603970405007e-05
6.82052867451502e-05
2.34679794641187e-05
-2.2402801145421e-05
6.4347865792242e-05
5.46697859359257e-05
0.000122331428244097
7.78241625844874e-05
1.66224983263966e-05
6.13279936877661e-05
-2.44500346612631e-05
5.79397351076974e-05
-2.55187036660839e-06
8.26871595975721e-05
5.09579962045511e-05
5.68037244838155e-05
0.000103906255591903
3.41517047316912e-05
8.22380020775844e-05
9.68263708843695e-05
6.81753873465869e-05
6.56637935424371e-05
0.000103271412517726
3.62913873054983e-05
6.65418530652877e-05
6.88204880779777e-05
7.46378125930967e-07
5.86795064970732e-05
0.000108432001377651
8.39473690173462e-05
4.90705303860304e-05
3.62153944102201e-05
6.20394347694085e-05
1.43496147271992e-05
2.04673681814832e-05
4.70068913774205e-05
-5.40395925725112e-07
9.09054371425055e-05
7.59414659993538e-05
6.55120417610837e-05
9.38604957533019e-05
6.84224215631178e-05
1.89090630978401e-05
7.5215488587822e-05
9.91343370806954e-05
6.66239963443217e-05
9.53865721784623e-05
5.80434054819682e-05
1.05885230415528e-05
8.05365221660131e-05
7.28586282613245e-05
6.53872835140462e-05
8.76894582765099e-05
1.07203043082638e-05
7.10515081195339e-05
3.58521509043567e-05
-5.44946946538258e-05
0.000100985847969604
6.89763589403542e-05
2.712189236013e-05
2.98200358794094e-05
5.47745891542311e-05
1.35310272861804e-05
9.36639235737072e-05
4.7505068369897e-05
6.46673674739185e-05
2.66053535796195e-05
1.60426654278475e-05
6.39522871279815e-05
8.2154680485219e-05
9.64459504742367e-05
8.8374859752918e-05
5.12821516027876e-05
4.84241779132044e-05
0.000115645727595345
0.000109874983074934
8.61834971518874e-05
4.95454543184965e-05
7.35041220106585e-05
8.8445263377878e-05
6.37155420839689e-05
9.50332404824621e-05
0.000118035567193787
2.99506944254666e-05
-8.6222982531855e-06
0.000116075636127967
4.46626587301707e-05
0.000117275729896555
5.31097227202834e-05
1.33994800087704e-05
6.5827241321749e-05
1.70791030318263e-05
5.76424020083326e-05
9.96213356209398e-05
3.98230909309358e-05
4.17130454124956e-05
4.58656626467747e-05
6.70055420151682e-05
3.44902103204416e-05
6.04352048635674e-05
5.90012050794028e-05
9.39013451984934e-05
4.93887499099955e-05
2.04422424386854e-05
8.43562716634503e-05
7.93175643238034e-05
7.9599905070883e-05
2.73819926613974e-05
6.80810100290522e-05
5.06874832997229e-05
0.00011987008709512
6.3264518691522e-05
9.00268792321445e-05
4.67765232241325e-05
9.77612435998666e-05
5.90226020669427e-05
0.000110821150711143
6.07888225115793e-05
6.65848989680924e-05
6.43905790223454e-05
7.72369086158817e-05
7.33478733370562e-05
7.96325183290678e-05
2.82110962452457e-05
5.49477356993807e-05
3.14044696886257e-05
-7.12648315242088e-06
0.000103402876028402
2.96044277080393e-06
3.32170630194742e-05
8.05516340594627e-05
7.1432354362466e-05
5.31969329049326e-05
5.31052581151637e-05
-1.94200415574297e-05
0.000127339570286352
0.00011582923481907
9.61373382561418e-05
5.74437691325524e-05
7.60545238835473e-05
7.99702815305053e-05
6.53676149771772e-05
0.0001003672187636
3.91590276102977e-05
4.9663796028967e-05
4.91828873418265e-05
0.000115754588371834
9.76390870823638e-05
9.96039964967568e-05
7.24906870807914e-05
-8.71306559934937e-06
7.76538324292566e-05
8.90546032416428e-05
2.57608385981388e-05
2.14675947680948e-05
3.71417766358528e-05
7.94308741348551e-05
3.01085854295483e-05
9.56320757201042e-05
5.72761752980668e-05
8.31794372789878e-05
3.13866943950891e-05
9.38055305826696e-05
9.68844280452081e-05
1.26830531759417e-05
6.67305691305083e-05
6.08172456011202e-05
2.4673485833837e-05
2.58596917247831e-05
6.58137582497268e-05
5.55598220230038e-05
5.14583743788874e-05
0.000116131465010121
8.17991160963875e-05
7.11575411799083e-05
3.32538066052267e-05
0.00011227041274591
3.29716355211408e-05
9.77384647867887e-05
9.32849487654406e-05
5.46268559903232e-05
3.23243200594522e-05
2.3336790914507e-05
9.19590068583429e-05
7.67330451355284e-05
3.94240909174002e-05
8.27551385126089e-05
6.05008469324981e-05
9.70206118406883e-05
7.82648006372898e-05
4.30968542588176e-05
1.15023081739735e-05
6.43387295790015e-05
3.45853006461282e-05
-3.48048675288959e-05
0.000169625074480827
5.84009430925148e-05
1.99564234813253e-06
4.90558806556237e-05
-3.84863307195896e-06
4.98900995160232e-05
5.20690900754046e-05
6.80516993924399e-05
0.000116316791619069
6.33480325470687e-05
0.000104127869120718
0.000115117459840014
6.76751275271784e-05
6.08901943250615e-05
2.56874586284841e-05
2.25378932947217e-05
0.000120767202347705
5.59653729349459e-05
4.10901646491994e-05
4.91451227289968e-05
8.63186150423825e-05
8.52081582493433e-05
4.82233835820886e-05
4.90106164138511e-05
4.72068484642336e-05
2.12657059634994e-05
-1.291846392386e-05
0.000100474633531202
1.20955795189951e-05
0.000109076566813058
7.79413430454681e-05
3.31054583586285e-05
3.48438986943817e-05
8.24457547272373e-05
0.00015151830236301
4.65922372302875e-05
6.02117905567271e-05
1.44830511002177e-05
5.64890075270247e-05
4.64704178312766e-05
3.25459146914746e-06
4.77506545892682e-05
3.18306486561844e-05
7.54366349583286e-05
9.34044354827576e-05
7.4759382484219e-05
0.000142163686440889
0.000123113370418909
7.34812422978612e-05
7.05807451169458e-05
4.5900071736158e-05
6.23662512845762e-05
1.56889189765362e-05
5.25529225056344e-05
-7.02382193088106e-06
5.13711120867496e-05
8.71866978128902e-05
0.000169376269497003
8.96966255711433e-05
6.27487586682864e-05
5.53212018561145e-05
0.0001281990194514
9.00482567967565e-05
0.000138519410696882
7.56499892971494e-05
5.95307649244558e-05
9.99496263201694e-05
5.53384038762058e-05
7.10071593985773e-05
0.000109768311672797
2.60147081887422e-05
0.00011555719254569
6.58807191778461e-05
9.98319902693077e-05
6.21715285505155e-05
0.00010603111814583
7.29754394520355e-05
9.61709119573353e-05
2.88371159812411e-05
5.19694576171305e-05
1.29241249072274e-05
1.39672446321975e-05
1.30034554138167e-05
3.52470938085208e-05
5.86799227769181e-05
2.54569528497599e-05
9.93073129007591e-05
4.97852092145592e-05
7.98634081115389e-05
3.53883880874741e-05
-2.35297456571619e-05
6.17414680612332e-05
4.24873195735734e-05
4.98766415652321e-05
0.00010905806475568
0.000148479216072598
-2.11639980244159e-06
5.62655371978509e-05
7.23953544273686e-05
7.01080678194098e-05
4.31563243461526e-05
7.18225796370949e-05
0.000106540481878651
8.60739728323342e-05
1.1419299748797e-05
9.21441733196704e-05
5.84047609727539e-05
3.19080591621562e-05
3.82606836756113e-05
6.45878215320623e-05
4.6434763218301e-05
3.85121017665764e-05
3.38057915403996e-05
5.9285382814755e-05
2.62169458765013e-05
5.53811371116377e-05
9.79054701753643e-05
-1.0529138744811e-06
-7.98869489894507e-07
9.51664625298932e-05
2.80952521799117e-05
5.87633934128776e-05
7.8055345088266e-05
8.93355110883619e-05
4.54183388015599e-05
-9.24672734654192e-06
7.20757354277699e-05
0.000130411674149416
4.42914619350626e-05
5.98026709595919e-05
7.35826718342486e-05
9.18293421767594e-05
4.74977218832766e-05
1.62867261173696e-05
9.20589820263777e-05
7.87274384284096e-05
7.40999514656955e-05
2.92149833569578e-05
7.81522883658284e-05
7.93028074587061e-05
8.12229839114841e-05
8.75081785905991e-05
7.55756692372635e-05
3.63200394373356e-05
7.2274889494161e-05
5.69954081782198e-05
8.93288509959365e-05
4.21237667891401e-05
2.95699968931204e-05
4.82111007368274e-05
4.74749470077817e-05
1.38101107894513e-05
0.000116849129346264
6.98102179597125e-05
0.00010367303917938
7.75774299525989e-05
0.000114915884167443
4.75617625038747e-06
9.92139846803666e-05
5.70481084551118e-05
3.49105542969001e-05
0.000103564206700915
6.14212578087689e-05
0.000103316088803773
9.24671146010089e-06
8.09872972431989e-05
5.08696402217984e-05
2.02431794967899e-05
5.72655636535392e-05
6.28299424603894e-05
5.85563142828115e-05
1.10775066174756e-05
7.94910766701614e-05
3.68732208083238e-05
7.79677079821786e-05
0.000102978538843465
-2.31300107238997e-05
7.01716951981811e-05
7.95112645929137e-05
2.16177969913285e-05
0.000144804175301693
6.49765006226363e-05
3.323445952821e-05
9.05587954853353e-05
0.000112842780154328
6.84713245306465e-05
6.57471431830882e-05
6.00124984476261e-05
0.000142421484039868
8.93210609883598e-05
9.7342993994905e-05
9.9522656996515e-05
5.43097955075818e-05
4.97852377627984e-05
4.15680314931203e-05
5.30009437414346e-05
3.06339753348492e-05
7.92632033248745e-05
0.000123183778274104
4.73729991355538e-05
5.55404049559597e-05
9.61599813606607e-05
2.54552461471161e-05
1.62929688486401e-05
3.80782188624929e-05
3.90031691409972e-05
7.96401453288923e-05
6.66669782468285e-05
3.30563516908274e-05
9.67866954899152e-05
9.88914119811538e-05
4.70802652435334e-05
2.72610495020784e-05
4.96865609912719e-05
5.36475258749975e-05
5.14873109855365e-05
3.67605075842185e-05
2.39203482683936e-05
7.44816477956688e-05
0.000117365423860686
6.51203517916195e-05
5.25621291771445e-05
8.12212318381668e-05
4.15941693864609e-05
0.000117633602724137
9.22755964016927e-05
1.36225136224603e-05
1.42685128645143e-05
0.000105383112345837
2.35951995132539e-05
-8.54886999330615e-06
6.52973998783642e-05
7.10536745745908e-05
4.17820557538149e-05
3.81582927375884e-05
8.24340464867428e-05
6.19219556007348e-05
7.83925094212485e-05
5.46849761934232e-05
7.8506610807025e-06
5.3003276947859e-05
4.25379126539005e-05
8.43934473343507e-05
7.55293101576504e-05
6.89491038755441e-05
4.38609583286043e-05
2.16799449168786e-05
3.39296920211399e-05
0.000114014432543911
4.36151775767893e-06
8.13459712610522e-05
7.67265049417921e-05
4.37736597228794e-05
0.000119034367678595
7.80212421705923e-05
5.75128172347507e-05
4.4013802856712e-05
7.92535241178937e-05
9.31398499531529e-05
2.52540272227427e-05
3.90856862143139e-05
6.27573087499544e-05
3.12241515176602e-05
4.5353431684355e-05
6.64937630933362e-05
4.62029948615469e-05
0.000114041504005045
3.18589645309432e-05
8.26705939874093e-05
4.9110582349607e-05
6.26503829523778e-05
0.000119571741086408
3.77372330813149e-05
8.67195738620247e-05
2.50379546444715e-05
0.000143365546403836
4.25831324930251e-05
9.80575447052238e-05
9.23192418207049e-05
3.83856099244412e-05
6.37277094039199e-05
6.47552249851214e-05
6.48566144678922e-05
2.67069860087929e-05
9.27837880622905e-05
0.000109452823924037
0.00012341292612179
9.07931613817384e-05
8.41448050956981e-05
8.24220117321403e-05
7.85697496462758e-05
8.42424334654018e-05
8.09786798796691e-05
9.28617535049392e-05
2.65643674930966e-06
1.84150029641612e-05
0.000126682174971614
4.5108229152513e-05
-3.66788654427112e-06
3.69163873759143e-05
6.77742710506116e-05
0.000128801540682031
9.44804100580665e-05
7.57368292364919e-05
1.5514875919631e-05
6.69507733549817e-05
1.21331421345916e-05
4.84891190773935e-05
3.77954044679593e-05
2.58457428043782e-05
0.000104746775438934
9.13923246586121e-05
7.08875018078207e-05
9.72849866355565e-05
5.16156545223993e-05
3.33758234593259e-05
4.07524859188249e-05
7.22402502380278e-05
4.2947072629951e-05
6.82377219075697e-05
1.56189041431977e-05
5.17972193185426e-05
1.0552662416384e-05
8.00314952884796e-06
8.37618658234773e-06
5.60351217461888e-05
5.73726308618491e-05
0.000126833790445095
7.06882411272013e-05
2.43828815040578e-05
7.17059861065323e-05
7.63811718821905e-05
4.03346182046119e-06
5.80013134516962e-05
0.000119298374617143
9.61981041358473e-05
0.000101375154730008
8.79669836847764e-05
5.04340536431709e-05
-7.67824070528714e-06
8.83954834929068e-05
0.000139351725392422
5.4081906623946e-05
5.92755410773239e-05
9.38162610213787e-05
0.000107680175230801
6.07517549211801e-05
5.56178498038347e-05
5.01710252296764e-05
3.75961198503714e-05
2.76148333986262e-05
2.34482879226541e-05
6.8076363819309e-05
5.9987041535132e-05
3.11250850292579e-05
7.70051012990599e-06
0.00012673494911414
6.13251252646957e-05
3.12549105631738e-05
0.000109158330760098
7.5837865132316e-05
4.72399597161978e-05
9.11879857413655e-05
4.86062687119592e-05
5.47754553977329e-05
6.7766534003938e-05
5.21879097415266e-05
8.23983174121342e-05
4.57278825627552e-05
5.71987927124285e-05
1.79571246452537e-05
6.38090303430654e-05
3.47404158963532e-05
0.000137554605662988
0.00012629470179359
4.06013493979203e-05
9.20553387392945e-05
7.79013179596026e-05
8.27793947211077e-05
3.02129329090521e-05
9.43608734245264e-05
1.31413290283583e-05
6.50741120006644e-05
9.2172210129718e-05
0.000105991826645218
0.000143233795563611
5.61658689970378e-05
3.28700964227417e-05
2.92095113117625e-05
4.92810382780549e-05
7.96008689034702e-05
1.40737769904944e-05
0.000110576015418283
8.70608221008982e-05
9.28486336137423e-05
0.000105469996423919
2.61258046633906e-05
8.85297497267421e-05
1.00618707798716e-05
7.05256339150806e-05
1.41185629968922e-05
2.43366430618077e-05
2.1296469047137e-07
7.07586249740525e-05
5.54791983534741e-05
2.45571942976628e-05
8.16931875606221e-05
5.08665295200925e-05
-6.32228476938397e-06
0.000116795197366763
5.99551924435373e-05
3.39759783496759e-05
6.03908473235797e-05
5.13831996179884e-05
5.43310268892699e-05
4.84345813206856e-05
7.96920970538063e-05
8.9343235850987e-05
2.13181574336048e-05
7.59074240851331e-05
8.71038552605842e-05
0.000119925254423609
6.67335664195768e-05
1.72533748068222e-05
7.39841114750683e-05
0.000104023656798329
8.59426588682813e-05
4.72924488055087e-05
4.32821279648371e-05
3.88733531711823e-05
8.1771891253243e-05
8.48155670369751e-05
6.22470839485025e-05
0.000124229674690037
7.84592827158585e-05
5.80667488461703e-05
-6.40425247771724e-06
9.71498520616337e-05
0.000132061654207648
7.88352768497793e-05
8.61363291666997e-05
4.37144673084304e-05
9.52339789597335e-06
6.96851959311336e-05
7.68315219089998e-05
8.18984183739451e-05
7.54102251216521e-05
5.95148946822613e-05
5.03546053153016e-05
8.7920070359645e-05
0.000108481569825948
3.59927375898776e-05
7.10094844699803e-05
9.84600992143379e-05
2.25396106562594e-05
5.54186404504283e-05
7.26658602351998e-05
0.000126244431541856
0.000120856054262699
2.81136287335944e-05
6.03965262548938e-05
8.69831528518459e-06
6.09311422533917e-05
5.7102362000644e-05
0.000111244109129855
2.40651560384251e-05
0.000107536231521258
-2.152717843957e-06
7.34093403989809e-05
6.24567759872311e-05
5.93180587817102e-05
0.000112922984743467
8.88502646504792e-05
8.58136185698072e-05
9.70707592672422e-05
8.13187984225127e-05
0.000133792460996828
3.61581138476121e-05
3.97155623290386e-05
1.89597831149925e-05
8.17105818035371e-05
6.27038722872105e-05
2.55742482268839e-05
0.000108195283203617
2.91723827735038e-05
9.4972202866088e-05
8.37089462540585e-05
9.22844958913682e-05
4.53307030069177e-05
8.04391452571779e-05
9.09449846267784e-05
5.95817393861266e-06
2.91862316619854e-05
2.33465020566993e-05
5.48120975013725e-05
0.000125126136276313
5.13816245966646e-05
1.6438763490329e-05
5.19435336446348e-05
4.40507175658387e-05
4.26517201768065e-05
8.03037476975636e-05
9.00651296465702e-05
1.65898611306726e-06
5.23688226648267e-05
7.70249751484528e-05
3.61140185820002e-05
0.000112027797052571
-2.95004113119981e-06
2.86482922943273e-05
8.095038398323e-05
6.30403640259614e-05
6.9608910455863e-05
8.89081365854215e-05
8.51105568832422e-05
0.000143046722055834
6.99497917373111e-05
7.54504038165314e-05
1.10885575410775e-05
7.3694420984217e-05
4.0290020161504e-05
9.11839111099518e-05
4.45773702128781e-05
-2.91969638058858e-06
-1.77985605933362e-05
4.42470860637793e-05
0.000110565190081014
6.13387607376937e-05
7.10250965932857e-05
0.000111865375755417
8.75159978114183e-05
5.4692107094286e-06
1.93538687691634e-05
7.19125473801918e-05
0.000101261267949346
7.64021320746408e-05
9.60565135462894e-05
7.817439561865e-05
4.0625295572582e-05
3.16470742943975e-05
8.89551498409953e-05
8.75649132856698e-05
0.000116716014374031
1.74607680100011e-05
3.1180852126349e-05
0.000145653964781855
1.96484501172043e-05
1.18558311431042e-05
7.7495764930429e-05
3.5561039792298e-05
4.43768862969184e-05
6.69638041539797e-05
5.24209095937618e-05
-4.30334839548116e-05
5.87522568170475e-05
3.39127810562171e-05
8.72286707797281e-05
9.52933277756258e-06
6.50503623703206e-05
3.21638788873853e-05
2.68502799250766e-05
1.00682977600596e-05
-4.47095598872226e-05
4.48761281222297e-05
3.7756848783864e-05
7.583125848046e-05
3.46261299840483e-05
3.85188496176841e-05
2.77804042043232e-05
6.29117940388085e-05
5.82649017050328e-05
6.24145588995241e-05
9.79336272898994e-05
8.19138714335344e-05
8.3013701507076e-05
8.46283281962547e-05
3.90493387303707e-05
7.33956201178403e-05
0.000111005594008743
3.84205999862555e-05
7.80459447683139e-05
0.000100690366852734
7.35064739708364e-05
7.80125585195793e-05
1.59698220457783e-05
0.000129428375438977
7.15219682510448e-05
4.95502690772988e-05
4.39706332496061e-05
8.06722950734516e-05
2.26518452484228e-05
-1.2401919233548e-06
0.000128066494625078
8.43425245770861e-05
2.79067650211829e-05
8.67885290628826e-05
2.73547359049315e-05
5.89572532276291e-05
9.59891549116874e-05
2.41426594917699e-05
3.19778595119584e-05
5.47360218169843e-05
0.000109682161276013
0.000103803584123934
3.06186626050787e-05
-7.65502563888376e-06
6.79505848131011e-05
4.99532015879291e-07
0.000129285664844283
3.67125920549917e-05
8.45285729616669e-05
0.000140165927968308
4.23175705257621e-05
4.77354336970686e-05
4.94392476693842e-05
9.5019500159973e-05
2.63089491075907e-05
4.83434921820976e-05
7.06892237006174e-05
6.4426293933291e-05
3.42412795650268e-05
4.42264910512588e-05
3.33568866076452e-05
4.33654591451678e-05
8.94624084354167e-05
6.58060548634397e-05
8.47687291906323e-05
4.54713657752302e-05
6.45031313784212e-05
3.923074996301e-05
9.92609354851609e-05
9.17876342954428e-05
5.6616691737263e-06
8.6167682339038e-05
1.45821481377508e-05
4.0079416006191e-05
0.000117507135895468
3.48063445118285e-05
5.51687895719536e-05
9.57127711805491e-05
3.06562177168029e-05
3.89555552361027e-05
-1.32590256371837e-06
5.14957261457506e-05
-9.00471667236933e-08
0.000118397127031385
2.58941964579169e-05
0.000111088958005022
5.9860601748574e-05
2.12248622187701e-05
4.65668159444736e-05
-4.99733446507644e-06
6.18285593038127e-05
9.90256811036628e-05
6.01137354055914e-05
7.21373866720254e-05
8.73565368623999e-05
0.000147939024544785
7.15597343619528e-05
9.16211293569852e-05
0.000108434948164905
0.000117480456231099
6.37097421751844e-05
9.9650450205237e-05
1.50852484623276e-05
0.000105968970836945
7.90470913763468e-05
0.00015130883859262
1.30244364599431e-05
0.000110116405343872
6.97522197082364e-05
0.000107277965119535
8.7199183926056e-05
6.47823689462917e-05
3.07638366000828e-05
3.68570762769307e-05
6.68407705269493e-05
9.6513982242049e-05
4.85427456092707e-06
7.55735849697399e-05
9.71692124169186e-05
4.68636758890357e-05
0.000116388997668145
6.17510998883411e-05
3.46960338425501e-05
0.000105706281552548
6.53644064255678e-06
5.38357531888074e-05
6.747777326906e-05
5.38046684883921e-05
0.000120163102021778
0.000137920777068495
5.99383663397328e-06
3.52586161526722e-05
4.96176039400608e-06
6.71400112613099e-05
4.70784690549286e-05
8.2088569890864e-05
0.000114358625267613
6.0162357406109e-05
1.48885594017939e-05
6.05066313608127e-05
3.0988735028441e-06
9.53992787295196e-05
9.36389177774073e-05
8.91288798081453e-05
-1.36628305915569e-05
7.61618690334214e-05
8.25662839150319e-05
9.79831398995494e-05
6.82706628012639e-05
7.69472385279805e-05
7.90880896094939e-05
6.99385127809056e-05
4.21443794526322e-05
8.37795186600267e-05
6.46335764103724e-05
5.45431332887079e-05
9.47696257123315e-05
3.20438264335382e-05
7.59530710613053e-05
7.87468529202968e-05
1.50781438060358e-05
6.58837099865693e-05
5.98452148459295e-05
4.8130180040371e-05
7.3848588427614e-05
8.29334718271071e-05
2.89039715238449e-05
9.31124150979781e-05
5.82007005124119e-05
4.96145267657917e-05
-4.10641784333104e-06
1.74175878407124e-05
5.66103135779752e-05
7.98370513847429e-05
9.08263600484688e-06
4.81971968872176e-05
8.6433756359291e-05
6.49957308046068e-05
7.65032649879735e-05
4.30616346527394e-05
5.97363965512066e-05
7.07899607629662e-05
7.95150100547271e-05
9.75547605293715e-05
6.52018095411033e-05
2.76292639601284e-05
9.01980009017816e-05
7.7425471166642e-05
5.18098729047594e-05
0.000103432098919596
4.88256590689326e-05
0.000123267659625906
-2.2665128672377e-05
9.68264068950349e-05
7.44240469283198e-05
5.70878392757421e-05
7.84112758301119e-05
2.49079754179179e-05
7.86964057567307e-05
6.89593747801084e-05
3.68997694916603e-05
6.7932591854324e-05
7.47423483694639e-05
8.85609494227213e-05
6.7708110165574e-05
2.92224665422795e-05
1.71533772033916e-05
4.56864940831282e-05
9.7757867758133e-06
6.49831606907749e-05
6.1305050140111e-05
9.7227439442215e-05
4.46432913027821e-05
3.44255182128095e-05
9.34814701964971e-05
4.99288101604908e-05
8.43376596445993e-05
2.98413064475874e-05
1.98449850159114e-05
0.000122271329594791
0.000121594861529964
6.05633761687385e-05
9.2436915217817e-05
7.01601556114888e-05
4.10222817221792e-05
0.000101383057810725
6.47978423149049e-05
3.78086521473626e-05
5.17790094616314e-05
1.26375848312939e-05
6.23546877013373e-05
8.8570131422026e-05
6.54381351199406e-05
6.93308051324684e-05
5.18661931900279e-05
2.4819952616858e-05
9.01054578469737e-05
8.63183838020443e-05
0.000114008029972263
3.64508409903018e-05
4.76391306842742e-05
3.69867382120171e-05
1.37554215998088e-05
0.000104114798487601
3.23606286324989e-05
7.43261715853331e-05
0.000113450788758116
-2.74815396879677e-05
0.000122563684929389
7.97788461244983e-05
8.16939836948324e-07
7.81040820091347e-05
8.30444707605834e-05
7.44663456519711e-05
6.07969149874792e-05
8.49379993113649e-05
-1.26449930805152e-06
4.22009320269318e-05
4.08646845652436e-05
1.58452430595816e-05
7.9623524851876e-05
6.51773576581992e-05
6.06477912325466e-05
0.000115756328278689
6.06564230575747e-05
5.94916495302838e-05
5.92036041860354e-05
8.67939673618458e-05
8.213839276168e-05
3.67926676030711e-06
3.23991145190721e-05
5.05141294322111e-05
0.000110532425202143
8.50548921240557e-05
4.94610675855688e-05
4.57306882900244e-05
6.74592419886337e-05
0.000107877877517114
7.66843757468372e-05
8.17439900431561e-05
0.000124337635046589
6.10842248318356e-05
2.04172447022094e-05
9.35031165320666e-05
6.97575443906481e-05
6.06846731774253e-05
6.85029163684881e-05
2.18845501700214e-05
4.86411836772456e-05
8.36143976135237e-05
8.0812939417044e-05
6.11827049427523e-05
-2.49575379579729e-05
8.2104540852089e-05
7.49500974294049e-05
4.70748151115751e-05
3.18577742744478e-06
9.01069901878118e-05
1.17333167788155e-05
5.87221800801479e-05
4.08059817033848e-05
4.37483778284308e-05
3.16573767265343e-05
6.08991747785704e-05
7.513384199892e-05
8.53698114729936e-05
5.57576492729578e-05
7.57959132659317e-05
7.93526549400455e-05
6.95388690212112e-05
2.91445391944394e-05
4.99665808661036e-05
6.02686025761918e-05
3.72776440894315e-05
6.41304971808921e-05
8.26335581278787e-05
8.35841825966905e-05
5.03496630684226e-05
6.37723881224737e-05
8.62554735142569e-05
2.80820618838015e-05
2.56024656628813e-05
5.00140903118996e-06
5.80195014868775e-05
3.5833677126087e-05
7.84643855485001e-05
4.52438324026217e-05
6.60500315522224e-05
5.15495238906068e-05
4.5973248097876e-05
0.000114353400940426
4.99655184557281e-05
4.72016256205021e-05
6.83187731741341e-05
9.0075056640539e-05
0.000126091802395239
7.41262485847348e-05
4.81513251217567e-05
7.82554072454832e-05
0.000122899865320867
0.000100257082940408
7.95094136416989e-05
4.72450380730937e-05
6.35353537107707e-05
7.28761078360474e-05
4.17885665867369e-05
0.000102910692415515
8.80340199672212e-05
4.01807315712281e-05
3.75297849692778e-05
8.71641813284903e-05
4.2278148195454e-05
6.02300915211193e-05
5.43371279602018e-05
0.000103845459793212
6.88214694892764e-05
1.82105475333863e-05
5.10761683575368e-05
4.38604386970652e-05
1.1245923665706e-06
6.00354890761715e-05
3.28149494652587e-05
0.000108117455680444
3.36361728432629e-05
8.56131482220935e-05
8.83430704198599e-05
0.0001241648731743
8.14205828325619e-05
6.35968080473504e-05
-6.03423035715816e-06
1.95494442552876e-05
6.19715711407249e-06
8.60326857676764e-05
5.38078572359942e-06
3.34577315779091e-05
0.000103816661801668
-1.50134813903055e-05
4.1704852861666e-05
1.49159030497129e-05
2.17255442366628e-05
4.2088534033797e-05
8.12073363367468e-05
0.000116550759028626
3.58534906473371e-05
7.57877336841633e-05
3.36005339557511e-05
4.42327479426752e-05
3.24813535905238e-05
0.000131771308218661
6.5428360745016e-05
5.43687793499821e-06
6.43361167677816e-05
4.22538360393055e-05
0.000107529873469399
6.42906240212513e-05
2.95043734981009e-05
4.27660605697545e-05
7.62822708428972e-05
4.1452068585025e-05
4.62897129298409e-05
8.14347611517664e-05
4.59365718771517e-05
4.49951283186835e-05
5.88549110804717e-05
7.87043398474711e-05
6.04720339287579e-05
1.12561015782621e-05
9.45192787753377e-05
4.62032407862473e-05
5.48766943653163e-05
4.53088377952937e-05
4.6768216214915e-05
6.53890490425788e-05
2.70285942841542e-05
6.16375119391257e-05
8.10508262050934e-05
6.31194522131402e-05
7.50661209844764e-05
3.41210164403033e-05
2.93526681514218e-05
8.16411428438455e-05
7.70827317625226e-05
0.000111854937470611
5.82211395606713e-05
5.12782569282482e-05
0.000105112348426252
4.89877055060003e-05
7.54084937843612e-05
0.000102445719445576
5.91818984671279e-05
6.06005849901434e-05
6.76617082970894e-05
2.0403970690322e-06
5.90984234927192e-05
7.93212420638899e-05
8.9302568269724e-05
5.08320057792774e-05
7.40426137066941e-05
5.02076798194767e-05
4.17847760782519e-05
5.18555868467858e-05
3.52130638763005e-06
5.70065279255368e-05
0.000141311236647766
2.47073342969716e-05
-2.65902359875217e-05
4.52495395468117e-05
6.38697338768671e-05
5.46512089591153e-05
8.58903198091371e-05
8.25106747006478e-05
9.43985609842938e-06
6.46456789577231e-05
0.000142787119396862
5.66505271423829e-05
4.52028518236316e-05
8.73004790128879e-05
-1.04429275900894e-06
8.47703480139009e-05
7.17992976693765e-05
6.3828121318708e-05
2.71764024739112e-05
4.99673734539914e-05
0.000100296821626609
2.51659370912107e-05
6.08309678001822e-05
5.65339322675095e-05
7.57351863636246e-05
1.21371974749069e-05
0.000110281932159647
2.95786733688768e-05
6.27359716003773e-05
6.03211686239102e-05
7.23555615947127e-05
2.56605176322068e-05
2.58808578782217e-05
3.7530064631621e-05
5.80149917269328e-05
6.32439043472649e-05
6.0818972758222e-05
7.77066409128134e-05
8.22443853274572e-05
4.42451529649405e-05
0.000146381268337616
0.000140583636967599
6.12301635102842e-05
7.50366210692871e-05
5.67187872801253e-05
4.2189231580485e-05
8.70717509917962e-05
4.00091635451968e-05
1.60494867488309e-05
7.87781044889291e-05
1.35480933837056e-05
5.98859465242949e-05
3.34209752524034e-05
8.42579612939136e-05
8.70936746937035e-05
4.83008416083775e-05
4.76132840570385e-05
4.1307439489805e-05
5.38490951542678e-05
6.56730934472348e-05
6.11810853234422e-05
5.54697547178694e-05
7.61558618471703e-05
4.58862849797155e-06
8.38553760244104e-05
5.61854947415412e-05
8.71622612967989e-05
7.59664344281992e-05
7.81678920449867e-05
8.28249442725913e-05
-2.17270061376941e-05
8.69201993852716e-05
-5.09086448085948e-05
9.02588176733503e-05
0.000122408222681319
9.84063362532073e-05
9.85966073243979e-05
0.000121645328242609
0.000111217397279684
7.65096047937932e-05
5.3949101214781e-05
2.20229602875187e-05
2.9266518211472e-05
5.99167058416146e-05
0.000101271783395262
0.000139708345304286
7.88638460379274e-05
3.70019672815775e-05
5.37760575210745e-05
7.61360055857723e-05
4.65510868047271e-05
8.22815584293575e-05
1.98123006328904e-05
7.19266519371178e-05
6.7892588214479e-05
7.65670977325307e-05
2.74374715089182e-05
7.88724596620359e-05
5.92608590680506e-05
9.78590749135152e-05
-3.58641342920707e-05
5.63198593054838e-05
3.78508808281748e-05
3.38482225099963e-05
5.75788890170358e-05
9.32764225599601e-05
2.52290159200185e-05
2.5666504805062e-05
0.000117950075881455
5.7756033739422e-05
8.53962649159708e-05
5.92420605474144e-05
8.74918910104066e-05
6.50788756524455e-06
5.65498741917284e-05
5.49048068598779e-05
6.95443752794052e-05
2.60693182269906e-05
3.9199857681086e-05
2.92107262811326e-05
3.78603609050379e-05
3.36251302459986e-05
8.27072604218608e-06
5.81187021970301e-05
9.95396420452317e-05
7.51563669039312e-05
8.91194717291423e-05
5.5866115988632e-05
2.32975589763429e-05
4.35295597313036e-05
3.1210035112517e-05
0.000130384000736678
3.81200824630757e-05
4.74552198759216e-05
5.05946392536458e-05
9.27687498507313e-05
0.000121591387002697
8.31942266222567e-05
8.68853884606043e-05
1.23550084802477e-05
5.56400027588544e-05
7.3601954639518e-05
4.86197921632982e-05
5.43873773504545e-05
3.38961355996246e-05
3.43406597101118e-05
7.53202850991565e-05
0.000109774315615093
4.90942242650099e-05
5.31295001736609e-05
3.80069310611048e-05
7.62242519410888e-05
1.92633470439431e-06
2.31435785660796e-05
0.00010887940023214
8.67743293050248e-05
8.75630876590302e-05
5.39044521919322e-05
8.76704065605306e-05
7.61591250671403e-05
7.65528047655787e-05
4.2235270841579e-05
6.28737332136775e-05
1.8135136830405e-05
4.2589967231123e-05
9.44299637983896e-05
-2.99426048984672e-05
1.00609152393432e-05
1.13212316113044e-05
1.51385898868981e-05
2.61462541297547e-06
6.56580369433553e-05
-5.67052492313286e-06
5.60599775411806e-05
3.60998175321234e-05
0.000120753338532953
7.06138588261999e-05
0.000133449881591196
6.80213791475482e-05
9.85847470975673e-05
4.15434957794582e-05
8.07196835674529e-05
0.000104402667319092
6.31525598367554e-05
3.03131836215143e-05
4.73044541949862e-05
7.31997502752349e-05
0.000112127870462874
3.97066316944759e-05
0.000121322313389335
3.88332074349334e-05
0.000116416193328832
0.000123077001437511
8.43677911849455e-05
6.20216742473077e-05
1.13592878823306e-05
8.80894050277964e-05
7.66919390489501e-05
5.50150939170241e-05
4.80736517080092e-05
7.56470544877667e-05
2.06444071648939e-05
7.20795115587764e-05
-2.72773236349634e-05
6.59661671977783e-05
7.62882151557601e-05
-2.77306889138418e-05
4.50036573141057e-05
4.47516061861294e-05
6.31517521896444e-05
5.72966632109903e-05
9.73369094552904e-05
5.62010127660817e-05
5.60748811149304e-05
7.58162491507501e-05
-2.25169708763156e-05
7.01742905343751e-05
2.81846578644273e-05
7.58210944428882e-05
3.68919012757814e-05
0.00011596616956219
6.08919242599961e-05
4.7223375222319e-05
3.63752965621057e-05
4.0516296978353e-05
1.13900938918637e-05
1.85594669597974e-05
6.82878343182732e-05
8.21959812656204e-05
0.000111801725205157
7.15893693793244e-05
7.7899278197093e-05
6.89669578805636e-05
5.56285692371674e-05
0.000122209499644397
6.81470968833459e-05
5.98748250935113e-05
5.83395579077454e-05
8.53749483216941e-05
0.000109309274862384
8.99958170838197e-05
8.24320549446746e-05
4.09785871511842e-05
8.36220673233015e-05
0.000125407868800452
3.74658926455544e-05
9.42242051566693e-05
0.000107901603598618
5.46181174651759e-05
7.24109023229791e-05
6.69037519058475e-05
4.79450864428107e-05
7.9930084931494e-05
0.000110741426426095
9.58146770918563e-05
4.6542971487247e-05
7.95288682730855e-05
3.13036087182103e-05
6.32918253661347e-05
6.9405373458743e-05
2.93531140975597e-05
6.59232227144179e-05
0.000122739738437838
5.84149514655189e-05
8.63410149845343e-05
0.000102398315507689
7.20330937078946e-05
3.75221793691062e-05
1.79127457665118e-05
-3.93498160146179e-05
1.87350891012261e-05
4.26141926235304e-05
7.53424752024459e-05
3.78986713242488e-05
-1.43664254634778e-05
3.46539923093919e-05
1.44233288361143e-06
8.08026100333439e-05
5.28891026887382e-05
5.76960742108998e-05
8.30343930350972e-05
7.22992342846358e-05
9.64046207241781e-05
6.91219579016413e-05
6.39719186015526e-05
0.000101118115055578
3.54666317059332e-07
7.20274827384881e-05
4.85412128468432e-05
0.000103869538196623
4.1171623836524e-05
3.68902661763071e-05
8.18496545040537e-05
5.72858444533359e-05
4.7363801568355e-05
8.3286490689897e-05
6.75145483413072e-05
0.000124761002856118
7.9984486925928e-05
3.64707682519334e-05
0.000125367392249756
4.96830872280444e-05
5.55015427845451e-05
6.74093897640279e-05
-7.59264971171474e-06
3.80824740215875e-05
8.88636864163543e-05
6.81575105661543e-05
2.49238095922756e-05
7.166266991871e-05
0.000124681290694486
7.0411645258178e-05
5.33744650861916e-05
2.95015739554797e-05
8.30474930408253e-05
6.52175281080058e-05
0.000115343001857473
0.000140555646765867
6.67708859856097e-05
0.000114759982169096
4.10218314572718e-05
5.23112545617854e-05
7.04189079862275e-05
-2.68277157911319e-06
2.93379207635456e-05
7.95117231588769e-05
2.28199491973762e-05
7.55978539307253e-05
4.95044347710431e-05
7.97799151303143e-05
7.94999609454393e-05
5.26457902043242e-05
0.000107050971901313
8.54921932926572e-05
3.44561739397022e-05
9.1534922114452e-05
0.000113125502403851
0.000137076475150395
8.71641008271931e-05
8.34372880597861e-05
5.77284431546497e-05
6.59669231968159e-05
7.54946922986138e-05
1.42565484839483e-05
-2.19738221601975e-06
4.22991924713442e-05
3.74443358633751e-05
4.97485098272835e-05
2.9766624808119e-05
4.61545930864954e-05
8.06952654069183e-05
-1.19359940504275e-05
3.88965941884149e-05
7.91690616678566e-05
-3.32127539931047e-05
4.92882211242675e-05
0.000128663094304845
0.000112834450087588
7.01902457595126e-05
3.1908522929313e-05
5.26264200859456e-05
5.72998282074474e-06
8.33975640689392e-05
6.98045072234085e-05
6.07387811370195e-05
0.00011644702598612
4.54399073595794e-05
2.84955048744189e-05
7.86611195271176e-05
0.000102683607421741
1.22266896196651e-05
5.60827127776568e-05
5.36764464246017e-05
-2.52867206928694e-05
8.50118452399508e-05
4.76860743475459e-06
0.000149985302808278
3.80476962778195e-05
6.79618972232254e-06
6.92480590733605e-05
8.89512187598543e-05
6.30372572507622e-05
1.51249947315549e-05
9.6881586788754e-05
8.54382714880184e-05
2.32706960991736e-05
8.82675301401283e-05
0.000119688587157194
3.74874790580745e-05
0.000120743954701746
6.65987095274189e-05
1.99537690346831e-05
7.05416708584104e-05
8.49253568808492e-05
5.83540267096064e-05
4.73333666916573e-05
6.63509865828332e-05
0.000134572822916714
9.958926240615e-06
1.67286127074633e-05
0.000102728315728455
0.000106974216890619
0.000114852306854788
5.74575350172349e-06
3.86079340543428e-05
1.90912220444295e-05
4.65030140600769e-05
2.54284629190559e-05
0.000140885377893745
0.000101993539019716
6.93611352689694e-05
3.10008991210406e-05
6.58652870409121e-05
2.43408332908693e-06
4.77914221154248e-05
7.83658185950162e-05
3.95795536777701e-05
0.000101823731031047
8.56142806361192e-05
4.600033408427e-05
7.71786748510229e-05
7.22702039109957e-05
5.18355765318512e-05
5.99856676725655e-05
3.45905651599376e-05
8.79531852464741e-05
6.42151063626692e-05
9.80036050836645e-05
6.15607646190816e-05
8.87609432196436e-05
3.80939960224315e-05
0.000108522288797453
0.000165151074904553
1.26761482871806e-05
0.000120471372611858
7.59248012320524e-05
6.85990829289934e-05
1.23108019281906e-05
0.000130775293500484
5.56681383030341e-05
5.38596997594192e-06
8.41710531080756e-05
7.56454669738574e-05
5.86507281521215e-05
0.000119816699558419
1.52627455362526e-05
5.59881617783604e-05
5.94736029826101e-05
0.000124670724000418
6.95260503742725e-05
7.88194962491396e-05
7.88986084836248e-05
0.000111683759536655
8.05453808073977e-05
4.39914748665557e-05
4.13951628869433e-05
0.000105339874824091
0.000125356812245294
3.41738680288632e-05
9.83024264810212e-05
1.64438819229679e-05
6.09626194600703e-05
9.24669341596082e-05
9.26662427503437e-05
2.30118893528836e-05
0.00010826298402756
1.88517196078916e-05
1.94266405457838e-05
9.43815413835437e-05
7.20298526767e-05
-5.78902410726068e-06
5.5927527599049e-05
0.000104967591943097
5.94123110511678e-05
0.000106214336756485
0.000118480521386984
9.24278049669838e-05
5.97565838070121e-05
5.83365109203426e-05
8.66892700724455e-06
5.62946885160156e-05
9.93668691257688e-05
2.04723507138685e-05
1.49522143484965e-05
3.71886274694925e-05
9.30184189340835e-05
0.000140568459442187
4.73750444667208e-05
4.08454207454947e-05
-1.10860659764712e-05
5.15393843290428e-05
0.000136633694265666
3.24831180302867e-05
4.73110027972722e-05
1.7516136697866e-05
3.9823428995134e-05
8.9794845548984e-05
7.16062062844038e-05
7.01440030369954e-05
7.13915349487703e-05
0.000166993433353713
1.31126994595285e-05
1.54422456360714e-05
7.01804742434883e-05
-8.30494551700376e-06
4.70653448781817e-06
-3.66121271156614e-05
9.83099800045698e-05
9.15201754152168e-05
3.17720836730341e-05
5.5677960315851e-05
3.27265068259781e-05
6.16667276614264e-05
1.67004348591806e-05
7.26535860134704e-05
3.95828969614267e-05
4.85944067037523e-05
3.40544371473364e-05
-8.00443188593889e-06
6.6743831256052e-05
0.000103034768662562
4.20537521472297e-05
9.65054792827509e-05
6.99438170797649e-05
7.21716102056924e-05
2.55018471235844e-05
0.00013914692433434
8.6635900536029e-05
2.52846411535312e-05
0.000107972859564069
2.0668073659634e-05
6.67109912858301e-05
5.51993895332302e-05
6.32288512195104e-05
0.000155990117471769
6.82415534464099e-05
-2.0995584073953e-06
5.67935296986721e-05
6.70319440729125e-05
9.93746859185598e-05
2.28713336929126e-05
6.70778289524787e-05
2.37726697139101e-05
8.36068525183912e-05
6.57071544010535e-05
7.01811341579955e-05
3.9237798668696e-05
7.08871585705121e-05
0.000105849894470073
6.71682527628262e-05
0.00011288790770745
6.10936571343226e-05
6.72032510030866e-05
7.30502384569208e-05
8.76379914830368e-05
8.33049822983861e-05
6.69736782615691e-05
2.66732354158305e-05
8.23879173265086e-05
-2.08660801993816e-05
4.47748022451019e-05
8.42187605988874e-05
4.30517252672857e-05
7.86345428778e-05
7.16935713569035e-05
6.1695363573486e-05
5.92908664212646e-05
4.90320588024714e-05
6.89796545048449e-05
9.10762163525719e-05
3.40645093932875e-05
-2.69095904602831e-05
0.000103435162787153
6.63141141324043e-05
5.69171006192204e-05
3.13450903788848e-05
8.27418353459299e-05
4.0658343880003e-05
9.76971765606683e-05
-2.42702677170575e-05
3.2911177435865e-05
8.41530061779181e-05
2.93982957009733e-05
7.87918963568154e-05
7.90110853554009e-05
9.4100516094903e-05
0.000138508898396344
6.95388987664997e-05
4.43820239675026e-05
0.000120255810183822
5.30700644020901e-05
7.52407046338595e-05
9.35110270794863e-05
-3.34973098280798e-05
3.60202173647802e-05
8.6662210826879e-05
1.87897828916596e-06
4.25127961007128e-05
5.00535359541075e-05
2.58620339777685e-05
3.09247083671914e-05
4.49827396429089e-05
0.000104777012478705
5.82908403626426e-05
7.13184913022414e-05
0.000103708384411265
7.80901306018666e-05
4.05754820696807e-05
9.51983179597084e-05
8.08084943341311e-05
-6.53604201221464e-06
0.000130480037211659
0.000114091355261842
7.07852175507932e-05
0.000179468237180718
0.000113661660287318
4.88802652218782e-05
3.95172749860736e-05
0.00010385344191568
-2.66294884865299e-06
4.75872240248506e-05
8.24339120791127e-05
6.48968587501011e-05
2.41107587092842e-05
1.59459948486845e-05
4.16242068777036e-05
0.00011334089422889
6.93629535132582e-05
9.57970681038282e-05
6.23018265961793e-06
8.11417216493152e-05
0.000105635475060638
3.79511579499895e-05
5.58316865206165e-05
0.000132516078063817
6.38303399865353e-05
5.35170750186205e-05
7.41811657630217e-05
6.32920721336545e-05
0.000104592567738417
8.80994063148236e-05
0.000103784647972414
3.63373770192807e-05
5.86774021656034e-05
4.59564445825509e-05
-1.47635382347185e-05
5.00837416456132e-05
6.27522958671005e-05
5.60458248141719e-05
4.049376832672e-05
8.38907628270612e-05
9.82908477381055e-05
0.000122512608620548
3.80546809605886e-05
9.9299058981941e-05
2.97097905199544e-05
0.000140168895520446
7.04553618553524e-05
2.43918011325235e-05
9.13220632161187e-05
5.25843883396309e-05
0.000113015187175263
6.9566565989767e-05
7.41438294731165e-05
2.62248225786069e-05
0.000138102397896499
7.20405867055149e-05
6.53199806780725e-05
0.000105899055600043
0.000119215058117007
3.64376258705779e-05
6.70305962285794e-05
4.24446215232001e-05
0.000103632637972659
3.30578874726433e-05
2.16215140980801e-05
0.000110290959141788
0.000103083275657085
8.00414355860027e-05
0.000121717551042582
8.51907176945569e-05
0.000127623727879477
9.64154425694617e-05
3.07793791400246e-05
3.93913551035576e-05
6.53565927586788e-05
9.04308743694638e-05
5.46140806735189e-05
0.000110214523218734
8.98586090869734e-05
4.57599269584113e-05
0.000134890124118419
2.95990570966055e-05
0.000106623468327022
4.3675150277827e-05
9.30963756089441e-05
9.0006350364994e-05
5.14638116786927e-05
2.05665874944261e-05
9.36883183166581e-05
9.22973876276123e-05
9.88103061580845e-05
7.0359386297323e-05
4.22141900996438e-05
8.77653259634505e-06
2.14725361337311e-05
7.01880601545758e-05
5.69366859474465e-05
9.60792634153784e-05
9.5279231201775e-05
9.45888478180872e-05
4.65020053414108e-05
7.29525064446654e-05
1.71994866516983e-05
0.000177785511287532
5.91202921388899e-05
9.55426656807928e-05
5.62949985473645e-05
4.86097287590835e-05
4.71756037058303e-05
2.29903329686425e-05
0.000120086794150818
6.3492456829321e-05
-1.48694065529841e-05
8.31306366529134e-05
6.32150926283567e-05
0.000114631417979971
5.59393132845054e-05
0.000108541614097906
5.84419460957302e-05
0.00012923981145092
3.14370384321517e-05
8.60151039189545e-05
0.000113349714881308
8.4903993604932e-05
-8.69571407183954e-06
7.45864982891846e-05
4.14571610024249e-05
6.43168812905074e-05
5.25513528712477e-05
3.25781147673824e-05
5.68912858692382e-05
5.01182995740772e-05
0.000109276163036132
4.02806798947087e-05
6.5775290151086e-05
2.76435593291975e-05
9.09403010466839e-05
3.22629379570181e-05
6.01671612986883e-05
-9.3890484190292e-06
3.32145420062341e-05
2.993622967935e-05
2.83525301306482e-05
6.84772699382682e-05
3.51251664526327e-05
8.56171821845146e-06
3.67254881133794e-05
8.41209937735861e-05
8.21800143055232e-05
-1.10318837195808e-05
5.04463453963389e-05
3.52287105897952e-05
3.21772898957877e-05
2.07635502609793e-05
2.69090037367392e-05
5.18423516814871e-05
3.19815878173048e-05
1.20786566735108e-05
7.19395980714533e-05
9.48391797845559e-05
8.59207674971357e-05
0.0001021403098455
7.94822120374839e-05
6.52068635093102e-05
5.44953849969203e-05
8.36177794635788e-06
8.29876152150489e-05
