# Supplementary material for: Research on computational propagation and identification of mine microseismic signals based on deep learning
Source: PLoS One. 2025 Oct 22;20(10):e0334641. doi: 10.1371/journal.pone.0334641 (PMC12543183; doi:10.1371/journal.pone.0334641)
Supplement: S5 Data — (ZIP) [file pone.0334641.s005.zip › 000100800001510.xlsx_0.txt_24.txt.txt]

5.45658994321244e-05
0.000106146842784033
6.97656151386037e-05
4.21375964939492e-05
6.57988429490429e-05
9.42421748634903e-05
3.1625909819959e-05
0.000101892382660268
6.45740669817772e-05
4.22855840309674e-05
7.33415786541907e-05
-1.72755684004166e-06
4.6186082112406e-05
0.000125112785395746
7.3721028571158e-05
1.73247030802964e-05
7.54327777334124e-05
4.7083410199894e-05
6.24204204766579e-05
6.552072756971e-05
3.65939727036611e-05
3.61647534339653e-05
6.52566845050924e-05
3.45890692845352e-05
4.69457576117968e-05
-1.12999873065177e-05
5.26609005305418e-05
5.5128978372892e-05
9.12398860821758e-05
7.83376786719756e-05
3.66754969579309e-05
3.87225955738735e-05
4.16333207292429e-05
1.36536563638482e-05
9.64066641068925e-05
8.491939229107e-05
6.46191677900408e-05
0.000111578038469416
5.78212515213812e-05
9.64311144065149e-05
0.000105952208396944
0.000101100284315431
-2.61360573458688e-07
7.18838479570026e-05
1.58960285909379e-05
9.38773499610685e-05
0.000135354690826681
0.000116394977023781
6.44107805402445e-05
3.34753029817194e-05
6.69071713552621e-05
-3.48064601956318e-06
0.000106342403870315
5.7524250522938e-05
6.7252544048578e-05
4.59449190670008e-05
2.30482293263054e-05
0.000101520539950764
4.6625760163638e-05
6.86200821131134e-05
2.01719596345226e-05
0.000102391470291416
6.47328984130856e-05
7.66829152160673e-05
3.18269172852768e-05
-9.57436717771502e-07
6.74255643512509e-05
2.7169042407328e-05
5.97783056615103e-05
0.000145982709933087
4.91436196187793e-05
9.16734413908483e-05
5.97133410921144e-05
3.51707728806097e-05
6.55000107089595e-05
8.6556072250297e-05
3.98208532072799e-05
6.54329228676176e-05
2.41393084435258e-05
3.9643478722815e-05
8.72532402703524e-05
8.51810184437022e-05
9.52895513673294e-05
9.92079567909314e-05
8.55432226747171e-05
4.67083195686285e-05
8.38756525405021e-05
3.01559701348784e-05
4.56269655348388e-05
1.36525054642402e-05
1.85551772075813e-05
6.51350314188349e-05
7.91281493757511e-05
3.87641256913326e-05
4.41980133482108e-05
9.26327644319134e-05
1.51570555183135e-05
2.85022491315538e-05
7.6842758339533e-05
7.8972605315731e-05
5.37194112199276e-05
7.31945563922057e-05
2.87181069584602e-05
6.34630529505725e-05
6.05128183265295e-05
9.22112601464035e-05
5.04953946486693e-05
0.000103493342281729
4.58485127141369e-05
0.000110885654665016
5.76833685801663e-05
5.49238146125493e-05
8.52473775863312e-05
0.000112448454380567
7.17872365758242e-05
0.000120796556880512
6.40775795056762e-05
9.21384599214671e-05
8.91273831854853e-05
6.92879469801193e-05
0.00010187040741085
7.44170156970308e-05
9.06590519333019e-05
4.45640355645887e-05
7.27728376947179e-05
8.07464463754046e-05
3.91421800638893e-05
8.85693982079791e-05
3.26274532300795e-05
4.38438192663884e-05
2.50205383873527e-05
6.8085021134298e-05
1.35563706801872e-06
6.05677685852641e-05
3.112576122997e-05
6.68622161803402e-05
4.89401847920943e-05
2.69835133239946e-05
6.24536753697392e-05
7.46391135361733e-05
6.27953727621726e-05
0.000144748613407376
5.51200343192404e-05
6.1694083947958e-05
0.000104120770620856
7.24845452630528e-05
3.1678517834357e-05
4.84578416367719e-05
6.29529725500777e-05
7.9453031074946e-05
-5.88801884309812e-06
5.7757186140765e-05
4.9668832465913e-05
4.90940282429577e-05
6.47786579545426e-05
2.66380301724837e-05
4.94094562513292e-05
3.01992357391489e-05
2.8739456294242e-05
8.47266699202076e-05
1.194677351936e-05
7.54585885519764e-05
0.000112009332227367
3.91411160439284e-05
3.81314896987249e-05
4.78086666114166e-05
0.000113197931744872
9.31219192300315e-05
5.46418786191913e-05
5.78898433654151e-05
0.000102333440028141
3.18073659396739e-05
2.51091589940777e-05
5.06564003503213e-05
4.1188632517094e-05
6.35423732488404e-05
7.74446992378306e-05
7.68648074939054e-05
3.89373998903769e-05
7.07878722254908e-05
8.99713793671747e-05
5.13345957162818e-05
9.75967573497202e-06
8.48521767517535e-05
8.21628323143134e-05
8.49670411483493e-05
8.51352785234483e-05
6.45365961811559e-05
4.45780459745355e-05
6.82425676107388e-05
7.38153401853916e-05
6.45636996688595e-05
5.45166772887942e-05
8.93581464426526e-05
2.87373119145701e-05
6.5364472126515e-05
-5.46617438149045e-06
7.54381934055054e-05
6.73323071802109e-05
7.59819228368261e-05
0.000149651981158339
6.77075453583138e-05
6.29864139531335e-05
7.10427566196485e-05
7.94242400581383e-05
9.47525528619697e-05
9.67984210304394e-05
9.61904076434793e-05
0.000143121059576547
8.00981579293832e-05
9.82469143244548e-05
4.67508956660067e-05
5.22150561645081e-05
3.03941848153317e-05
6.47389686094114e-05
0.000113769810580618
7.32023588344689e-05
0.000115796271878579
8.84553884855396e-05
3.0321185207865e-05
9.34325040016037e-05
7.29392844958263e-05
5.35396052459358e-05
4.24684650333183e-05
6.802292947121e-05
-1.90046851081843e-06
5.59932701391466e-05
4.92740030885642e-05
5.56540959271924e-05
4.25655788977012e-05
4.96133173269523e-05
8.68283713112847e-05
7.67149162800277e-06
0.000100092478448082
6.09023825452136e-05
3.52975335276632e-05
3.914989152373e-05
3.09213229651446e-06
-3.59629182050665e-05
8.47025182818952e-07
2.43725262369615e-05
7.70720038465962e-05
2.83053067267575e-05
2.6296561104049e-05
2.00652212187071e-05
6.88199664420607e-05
1.36366702922779e-05
5.09830239054862e-05
6.32166008457282e-05
2.88399414252597e-05
3.72567791644407e-05
7.14619312676227e-05
3.3279741813525e-05
2.71645411418054e-05
6.95695458169172e-05
1.72644110230794e-05
6.41348024311965e-05
7.10025598961978e-05
2.13364906932949e-05
3.53289821335505e-05
5.17611873704488e-05
0.000118228788697873
5.58742720717993e-05
9.02918692734891e-05
4.3972168913322e-05
0.00010949140749537
4.84798992999129e-05
9.72817703371182e-05
5.58436080357744e-05
4.76454611256202e-05
6.05720584152665e-05
3.42559297634771e-05
5.54521010848235e-05
4.04895765337496e-05
2.45429812299607e-05
3.96900067873592e-05
-3.24915670801221e-05
5.597890450424e-05
7.33488106871515e-05
3.95034707261197e-05
2.99600544755098e-05
2.95622727182997e-05
8.29047527582797e-05
4.93538260207461e-05
8.1005997248413e-05
0.000109996148370712
7.43079017692914e-05
4.49850673584479e-05
0.000100571318184699
8.24025407582869e-05
1.93140533656202e-05
3.79982454497866e-05
2.17609860724048e-05
6.2266960796377e-05
9.00485383562321e-05
7.22546212615748e-05
-2.5049927263116e-06
5.13236708530485e-05
8.16470313147584e-05
2.33789987435102e-05
6.81537663457388e-05
8.07381443856491e-05
5.52345060381488e-05
1.94741769821337e-05
8.69563306250715e-05
4.49143638081169e-05
6.85775735976677e-05
4.35242433315731e-05
9.46008768805887e-05
0.000166311279756915
4.47598293698372e-05
0.000101529534335815
0.000107090386470978
4.19423465693242e-05
1.65857087800012e-05
0.000102214438152351
4.38270700542529e-05
5.79359410277776e-05
0.000115254843901993
3.41398656828709e-05
-3.30916158201196e-05
8.09093537610736e-05
3.95199264316089e-05
5.81489532712331e-05
7.30804042374049e-05
0.000132100304850977
8.93426679884923e-05
8.40549656203749e-05
3.77375381624085e-05
-1.35398832397492e-05
3.28892843616956e-05
-5.63409064772118e-06
7.89484043828218e-06
8.30260850795242e-06
5.21837919908971e-05
1.41653189858873e-05
5.46661061778853e-05
3.97870767345821e-05
2.80609712304852e-05
5.40123028406888e-05
7.39872940087814e-05
8.26228725445461e-05
7.99043152045314e-05
6.0816176316673e-05
5.66148280298912e-05
7.91206366128253e-05
9.97158019072833e-05
3.60744370617378e-05
0.00013541578585613
4.75362856700289e-05
2.74637164234989e-05
4.89725194311629e-05
5.15422729246652e-05
0.000131176231613004
0.000100201779633477
7.4236878088633e-05
3.90813212934059e-05
9.02870482094556e-05
-1.96372952681532e-06
3.76461089088197e-05
6.00066000395387e-05
6.81458336626522e-05
3.64130031909674e-06
8.57955524773886e-05
0.000107144828021096
6.72832769736758e-05
5.77259260255534e-05
6.15961385165715e-06
2.54665086922098e-05
5.22031386483152e-05
2.02807940482375e-05
7.02865674883871e-05
8.23937937789961e-05
5.27418957257281e-05
0.000124340984597562
9.668028904237e-05
6.06056545697386e-05
5.25778374044055e-05
3.93493901996096e-05
2.31735413006099e-05
5.71421970209452e-05
4.12690421634821e-05
8.7266836648199e-05
2.2980100815315e-05
0.000104966999458972
2.21420312577535e-05
4.62728776597984e-05
8.11517367187176e-05
8.64183004201035e-06
5.7806940579406e-05
6.86057099117165e-05
5.40582297600142e-05
3.55254528022115e-05
3.2790904027626e-06
3.97976318359058e-05
0.000105870272813435
9.13267519582759e-05
2.48335695000419e-05
9.25744977554559e-05
1.972581624912e-05
0.000126461679939508
6.82567240524001e-05
3.72309039422877e-05
5.15594282350524e-05
0.000105531467550785
4.92869260275659e-05
8.62064442275241e-05
7.54922354117591e-05
4.48937117763548e-05
8.5609348190441e-05
8.32687616017185e-06
8.84100034628752e-05
8.20677302061122e-05
5.18433186959058e-05
2.51460051172825e-05
9.45147957782229e-05
8.96201344923339e-05
9.08058050664495e-05
5.25160794584714e-05
5.34974493335829e-05
3.08228726593847e-05
7.42664193189038e-05
8.55896658711413e-05
0.000104924723187615
9.66366966431565e-06
7.24892067829087e-05
5.36480994130502e-05
3.36490144545455e-05
7.31376340940244e-05
9.46736753336599e-06
0.000128664095494104
6.12242290452602e-05
9.73792384631575e-05
2.22890989109605e-05
9.7815120995832e-05
3.85483299768107e-05
3.28174104369021e-05
8.08401855432112e-05
7.21326063044447e-05
7.11695995788235e-06
3.59840522797957e-05
1.6497892482253e-05
7.42948505850137e-05
0.00012645139316312
5.4721659911418e-05
3.53091475817839e-05
8.11714279508564e-05
1.08316398931046e-05
5.49331914275987e-05
3.22691254037827e-05
9.70052647708821e-06
0.000113202246332694
-8.40594375625552e-06
8.78171135408203e-05
7.27655549761525e-05
6.09688825098721e-05
9.88227720571651e-05
6.07471844698753e-05
7.66789695883502e-05
3.5932633287629e-05
4.01558117714548e-05
4.43852374174708e-05
5.80798323568999e-05
0.000112208284899747
7.42137961847294e-05
0.000104023176716187
6.78491277430291e-05
0.000102679731675328
0.000101729076904428
5.93702611385714e-05
3.58855774222343e-05
9.07973067639846e-05
6.23375224448986e-05
8.78071020959059e-05
7.05900269937213e-05
6.51497989489873e-05
2.98722594448429e-05
4.27727946659317e-05
5.65796338554798e-05
1.73271185151317e-05
3.27918076186718e-05
0.000103540131994633
6.76997047462948e-05
8.73816862399445e-05
1.70080420652192e-05
5.16059757689319e-05
5.49030192784597e-07
6.73101872169442e-05
6.16959270547576e-05
3.65699368102138e-05
0.000145903221797118
7.73282165945956e-05
7.58568965619407e-05
5.48878952528841e-05
5.05114676475423e-05
0.000108508428928831
5.44992568290551e-05
9.89087317279338e-05
2.05837469288726e-05
6.56402903260579e-05
7.17182594499977e-05
5.57828067275726e-05
5.71621964121709e-05
4.05137727370557e-05
3.19963367818434e-05
2.28578031336993e-05
8.26980215895414e-05
7.5079284822025e-05
5.72203834215556e-05
5.89222984704747e-05
3.91353447223539e-05
2.69035616134127e-05
-9.69704720994543e-06
8.45984964659565e-06
8.56525165052733e-05
3.54517101114456e-05
2.03649030603368e-05
2.72354193006598e-05
6.76931042604351e-05
3.76793004561535e-05
8.30102428825627e-05
4.64942112392851e-05
7.97883800141215e-05
7.59400718542097e-05
9.89543812126683e-05
-1.44104924784537e-05
3.92557459996427e-05
7.01887557101356e-05
0.000105636488560019
0.000108520027792069
1.93839028680264e-05
5.73984209309838e-06
7.30660522934394e-05
-1.07107121436995e-05
3.65331689963835e-05
0.000102448579895803
4.60157682581874e-05
6.96235400119027e-05
4.37370911091699e-05
4.97645279011928e-05
8.96666687985779e-05
7.53866425055948e-05
7.41872332024001e-05
0.000102971115037729
7.2688638932392e-05
3.71127749648137e-05
5.99964545127796e-05
4.92654609169098e-05
5.25227089724788e-05
4.47174730180359e-05
6.33949024317835e-05
5.69392111052066e-06
6.30462295894717e-05
6.62397075232201e-05
2.34856957505614e-05
9.18771685278906e-05
-1.27669406588297e-06
4.86562399323564e-05
7.70178092018416e-05
5.62285245518441e-05
4.59745433735779e-05
2.23002426589231e-05
0.000146218293410053
5.50321344567168e-05
6.86548528970178e-05
4.52785269285151e-05
3.02897388180621e-05
7.78266269902481e-05
2.51945550457398e-05
4.57601332546154e-05
4.68948058955008e-05
4.86964147361837e-05
5.64675686014168e-05
8.24629009271853e-06
9.48365893086297e-05
-4.10462214463151e-05
7.89509285610215e-05
6.99008298645135e-05
7.01136778200937e-05
9.94160619223014e-05
9.35619771174659e-07
3.60097250649454e-05
9.8817246625586e-05
0.000128383797226588
5.49251738326609e-05
7.12438094035471e-05
2.7479038764436e-05
0.000103543535049625
7.85418766853643e-05
6.30487043905475e-05
6.29401118316617e-05
2.73235872377511e-05
2.94059510452635e-05
0.000112600453034573
3.95042540572639e-06
0.000100728406974224
2.1952618081341e-05
3.13462187536257e-05
3.3484735551423e-05
4.82811444548105e-05
8.74722056327072e-05
9.76040569664873e-05
3.5976936061863e-05
8.33135624147419e-05
4.71544027422643e-05
9.21019676366502e-05
3.6618279642233e-05
9.77535885969339e-05
5.41853043853553e-05
4.93433178335206e-05
2.58738588805827e-05
3.25600622963586e-05
4.27675027768296e-05
1.27847235668887e-05
7.19358102881919e-05
3.08734256952031e-05
0.00010684045844618
4.64946205820031e-06
3.62569265579056e-05
5.01254779113164e-05
4.82574532491925e-05
-7.34804843702825e-05
4.2289367162727e-05
6.11497378917797e-05
3.89486669729831e-05
6.07871734757295e-05
6.19587973568466e-05
9.98709895162057e-05
7.12454760820726e-05
1.30295198025214e-05
-2.39360977345567e-05
7.26955337242004e-05
5.15171442555421e-05
4.73433751324034e-05
4.76235844779093e-05
0.000123807133988278
0.000102697752792114
1.62951129454714e-05
6.61380985689388e-05
0.000113403127671866
8.0738606265657e-05
0.000125691702187248
0.00010067494582471
4.8598110574985e-05
1.67971987799697e-05
4.51620373031157e-06
7.4791907183024e-05
5.85951663492442e-05
9.20138256156729e-06
2.94874850797366e-05
5.29335686475568e-06
5.25439023064702e-05
9.29339021653776e-05
7.61591951888043e-05
0.000100580668696631
4.00910867556898e-05
5.2644613626809e-06
6.8088176565789e-05
5.65214861925047e-05
0.000107750798968339
2.33233530217396e-05
3.69081640716487e-05
2.09829810912779e-05
7.04374318690887e-05
6.66958807763253e-05
-1.23760016790665e-05
9.72348485507995e-05
5.75543919308189e-05
0.000104037789961539
-2.13560503149834e-05
-1.12954083310623e-05
7.68289225116899e-05
4.53873276561962e-05
2.1031989907745e-05
4.44235493437467e-05
5.01084739269697e-05
8.26037735407781e-05
8.37231000009222e-05
5.51359992654636e-05
7.55776180643019e-05
5.25364008112414e-05
3.5848589239333e-05
0.000113519798680299
0.000101097738469833
3.92493862875628e-05
-1.28882719974856e-05
7.20281663189012e-06
7.40583222746424e-05
3.85637057698395e-05
0.000112872093579625
5.61519279357056e-05
3.50636516834164e-05
4.63563346546214e-05
0.000113837105617211
9.99131430696315e-06
7.09712974075706e-05
7.13670605377803e-05
7.93702369628691e-05
0.000109284881514291
3.67548582083984e-05
8.31321581680201e-05
6.38678483052832e-05
6.7633430196877e-05
4.78626631364198e-05
9.78840834404129e-05
7.40061502887705e-05
9.14452968997393e-05
1.40737275665698e-05
0.000150766080934015
0.000123750037634531
0.000123022269215422
4.9915222121669e-05
5.16117780018467e-05
2.2768070147345e-05
6.17519969723009e-05
4.90025160816205e-05
8.65312018833637e-05
3.70055130731462e-05
4.64023620072625e-05
5.82338004722805e-05
9.66345091393888e-05
0.000124294249257979
4.44049688195245e-05
-1.61588618125978e-05
6.5395539298739e-05
4.70037260531015e-05
6.32328326252635e-05
5.45311852423348e-05
5.17551331672576e-05
5.37966508434629e-05
6.66526000281646e-05
0.000106025846050575
5.13615553951268e-05
8.3510346640316e-05
1.91053017542888e-05
9.63728412644896e-06
4.85263399534946e-05
4.33809088674283e-05
4.95449459440691e-05
0.000125438696723732
8.70697627760828e-05
0.000127187933802367
3.3021947464151e-05
2.26151926435696e-05
7.05080360753739e-05
3.92912298896588e-05
9.12410354417577e-05
3.46923163636691e-05
8.29218562480294e-05
1.06757934529506e-05
7.10578579509783e-05
5.04924799582248e-05
8.2638547053131e-05
1.70214932567457e-05
6.19057172337931e-05
0.000105847155089259
0.000105268619215697
8.74293009638181e-05
3.03089424923438e-05
8.30807964468659e-05
4.64116833041159e-05
2.40642400647035e-05
7.22166539937355e-05
5.90608914228358e-05
8.50622721677892e-05
3.37778781817417e-05
6.83849112001562e-05
2.79448335598017e-06
2.68581745846619e-05
9.10017707006102e-05
5.28759398894675e-05
6.43708417793074e-05
7.03736381881132e-05
5.13432609604843e-05
9.73590216680562e-05
7.53969368413135e-05
3.15620901367047e-05
5.49054543343252e-05
4.00125102923962e-05
3.07971357924959e-05
2.61584777430943e-05
1.12002657959816e-05
-2.68369123508915e-05
7.29360720841163e-05
5.45043459451507e-05
6.30787679239598e-05
3.64000700222284e-05
5.94050124590099e-05
-1.04199512881902e-05
0.000100513048400466
3.95193776864061e-05
6.50536004636333e-05
9.49985082242834e-05
2.47792652787962e-05
5.81377393400824e-05
6.23576838521385e-05
8.4306343126029e-05
5.64810162803011e-05
4.09726446381526e-05
1.31117398438452e-05
7.66626096585854e-05
-7.25186662375527e-06
4.3179746601654e-05
-1.49079631095732e-05
5.38102539138918e-05
-5.45270733243206e-07
5.25245978440282e-05
7.07069191635694e-05
7.10191863126766e-05
7.85015660160536e-05
9.44765766272213e-05
3.74376896440725e-05
4.20822097688631e-06
0.000108896858934595
4.10145365641936e-05
8.32837284794096e-05
6.32422361204017e-05
2.40335164069322e-05
9.4039394787766e-05
9.628329132176e-05
2.89934976415188e-05
7.25414272384381e-05
6.90725215864156e-05
0.000107774011088633
0.00012153513821013
2.38216432922535e-05
7.64048240172435e-05
-6.75558227993144e-07
3.68943127876499e-05
4.76614236141346e-06
0.000128176771826096
7.9939616118593e-05
9.78587297092664e-05
3.95154617730798e-05
6.22564397051826e-05
4.14298259798432e-05
3.98512295059966e-05
6.71492480026629e-05
3.75571193413553e-05
4.72522998255159e-05
4.48805275352095e-05
5.73563898311264e-05
3.31154997027973e-05
4.84034227288476e-05
9.97199419324776e-05
1.18620345857511e-05
2.38793068246114e-05
5.30105230381377e-05
4.37441281818791e-05
8.26497601765958e-05
0.000101626826875159
1.62000045118476e-05
6.92908164943823e-05
7.21534487204655e-06
3.01943893008818e-05
6.60638026164169e-05
3.40082896680226e-05
3.79700749272221e-05
8.82896729095264e-05
6.85744307679959e-05
0.000127004453868034
7.39699988537234e-05
6.28276639339751e-05
4.12371463206624e-05
0.000135589026104932
2.29526332352075e-05
2.77856522948476e-05
4.54223395747027e-05
4.88083689776638e-05
3.07303628827904e-05
6.32300717870503e-05
-1.89055169490387e-06
4.04260116081236e-05
3.67248121320603e-05
4.43076082721026e-05
6.61227246897737e-05
3.30889489784329e-05
6.87469189850234e-05
5.05814309010694e-05
2.35864148707281e-05
4.4781299189205e-05
6.71537310168763e-06
6.58571862691795e-05
9.33794304453769e-05
-8.89507943350467e-06
5.51753345137535e-05
5.53726667964928e-05
-1.34319155937843e-05
2.90327484493791e-05
1.5654572940174e-05
2.71836707676141e-05
9.74739547161544e-05
2.43133689482244e-05
8.66217373571046e-05
3.03009114439616e-05
0.000112315992438888
-2.22497008117365e-06
8.5046204235428e-05
2.7020357731631e-05
1.15210947160998e-05
4.28118887215064e-05
8.36126172869231e-05
4.1650648980475e-05
8.55995709618164e-05
0.000106840003061088
-1.19095940305028e-06
8.68029303181351e-05
6.6112514674566e-05
8.89062041592076e-05
0.000101836752787814
0.000106079819399253
0.000108996734060363
2.92315087173157e-05
7.91941355053589e-05
7.79844397423774e-05
-6.44337722396229e-06
7.10115668441061e-05
1.75162571923352e-05
8.65913014817718e-05
6.07551154768367e-05
4.90812729524154e-05
6.9028014730174e-05
5.3506032058896e-05
5.35735316430479e-05
3.33495854630811e-05
6.58335249198227e-05
2.98986548341526e-05
5.95626662212933e-05
6.60608260385774e-05
1.57001306059271e-05
6.21666967206385e-05
3.38808235254753e-05
7.35858778380501e-05
0.000123489947697897
4.84781564416336e-05
5.16207520139625e-05
7.36408031208897e-05
0.000107274594571646
3.86904813612805e-05
8.87242709822707e-05
2.5602957941061e-05
6.37188624305949e-05
0.000111831225480929
1.93909064940306e-05
0.000149503113311894
7.33475828086327e-05
-1.28795237291906e-05
0.000103831408704704
8.07241310710463e-05
3.21640586625052e-05
4.49822006557193e-05
8.89691762876118e-05
2.25452448294919e-05
7.94806055207133e-05
4.35501922544501e-05
6.74947241360245e-05
5.52299370473994e-05
6.30326598908087e-05
2.8282132148871e-05
5.53111799161425e-05
7.78283763260791e-05
9.19261436800932e-05
6.18247249421405e-05
7.37840291087244e-05
6.16657838449011e-05
1.74990958497325e-05
6.02974043320299e-05
-8.45249143719678e-06
2.05639426775416e-05
7.78963243382597e-05
1.26217867773601e-05
4.58131889868099e-05
4.82897272499423e-05
5.24237356403358e-05
8.1219222986855e-05
3.85219021496732e-05
6.87308566303388e-05
0.000104430003893337
4.37701266320137e-05
5.61909242163835e-05
2.60318335674962e-05
0.000118644714154876
-3.30856149581783e-05
3.20453379235221e-05
3.7284981044375e-05
5.06910264792773e-05
7.15527983890806e-05
7.8659913231773e-05
6.95727635306413e-05
2.42082753486301e-05
6.58593501851907e-05
4.81740245996955e-05
9.62218702200779e-05
6.79660180413408e-05
5.16432340011743e-05
4.26773905110739e-05
5.33361114706956e-05
4.51620823974216e-06
7.3561504095615e-05
4.76490319843493e-06
3.4450586044425e-05
-6.05968169901874e-06
6.18324600758977e-05
4.70321629920967e-05
6.25909250324943e-05
6.83086073447565e-05
3.93102130213703e-05
0.000108843042062799
6.75058925375482e-05
7.04080842378214e-05
4.53928437241224e-05
9.22403146378836e-05
7.31877244768229e-05
7.94361771240632e-05
9.79639954414667e-05
6.69877898706308e-05
5.55335366814085e-05
3.86811546500454e-05
0.000107137462801474
5.84962097088137e-05
0.000111593377443241
7.04974796074631e-05
1.60906035072465e-05
8.18028122226358e-05
3.0817773225375e-05
3.56103711710739e-05
9.19103032041872e-05
8.37739199356178e-05
5.56219347084913e-05
6.9306737267607e-05
0.000115897629594602
4.45848063390165e-05
5.85549385086954e-05
6.328293105668e-05
4.67848209427566e-05
0.000114728397343347
4.94771746077727e-05
7.83370559431129e-05
6.23740202649102e-05
2.243403581103e-05
5.83107313834381e-05
3.93025099042631e-05
9.72767715188286e-07
7.45322368880185e-05
-1.98970499122269e-07
1.87998550316179e-05
6.5905438103263e-05
0.000128544689946702
6.14660439876272e-05
3.74577853149834e-05
5.47802151701107e-06
1.63825005003805e-05
4.86008311109398e-05
3.51453933001238e-05
2.93108656013284e-05
9.06665635091153e-05
8.46997459877723e-05
3.19857730084202e-05
3.32129780449867e-05
7.32870656905281e-05
8.3043750901881e-05
8.9259287212209e-05
1.94241949322852e-05
1.74687265361591e-05
9.6385969501018e-05
5.01861927026304e-05
0.000155144962424146
1.51415558595482e-05
0.000130708777050659
6.01987571583007e-05
9.56837150286786e-05
5.47264884636062e-05
7.29360133716384e-05
0.000104237760904061
5.73009034181019e-05
0.000101282143895615
1.58448610519553e-05
9.65104461854085e-05
0.000103270250976991
5.73950854375932e-05
6.89050301849977e-05
6.55814315862476e-05
8.30640878607466e-05
3.6647849279311e-05
1.55311356831748e-05
-2.36049048265942e-05
6.46957441701735e-05
6.57429954208951e-05
5.57396683208458e-05
6.41831482422968e-05
4.26493998994037e-05
1.92243037262272e-05
9.1843388302867e-06
3.14596157847866e-05
4.24479501964756e-05
1.24303915149437e-05
7.27379325570469e-05
5.87425798531857e-05
7.97756392719691e-05
8.34345465486088e-05
3.80541709594348e-05
3.68005248903708e-05
8.19871282403075e-05
3.32707729809689e-05
6.07817272881002e-05
8.62890609187019e-05
7.53357995708511e-05
7.30082060829652e-05
7.67312584846223e-05
0.000117767785412712
7.31961378533076e-05
7.68373139171807e-05
0.000120100354357857
5.87712679649818e-05
7.00089239642074e-07
0.000113892841919781
0.000112879468089494
0.000103484726924195
5.68209768545258e-05
7.00285477978839e-05
3.10029078109446e-05
6.16957256838609e-05
9.08026824975836e-05
1.46383515323319e-05
8.68021220121391e-05
2.06912779073125e-05
0.000143316296569504
8.5476101851858e-05
3.02367292765411e-05
8.13011611789737e-06
5.69881249104227e-05
6.55144359459655e-05
7.41111286274429e-05
2.76674149488937e-05
1.40490958173792e-05
1.3667723622141e-05
-2.40363216684834e-05
4.07704738348719e-05
5.91131322401534e-05
5.14442682673962e-05
1.81441303071371e-05
8.68847539593894e-05
9.18951746282645e-05
0.000112529341425651
6.74638124462678e-05
0.000104710144491219
0.000111060359355454
8.87739447660247e-05
0.000105113835151482
3.1490595492647e-05
6.55518740718628e-05
6.18133335862574e-05
4.92630397225137e-05
3.58355924196796e-05
5.52756688377949e-05
9.2715418182166e-05
6.67380584593452e-05
5.77402453222348e-05
4.86180285622014e-05
5.03341241686821e-05
7.1600061092237e-05
6.7141887814524e-05
0.000107645739996537
-2.42387289303015e-06
7.4936839368767e-05
9.22919833078183e-05
9.97342421099023e-05
-1.86395479505164e-05
6.18313008621311e-05
-6.1813482053388e-07
0.000121824384931247
4.27020161560954e-05
5.03769172271769e-05
1.36669342434388e-05
9.15633618970948e-05
3.68854228780905e-05
7.31982140958151e-05
5.04597586762323e-05
5.46545366839444e-05
8.55381712226818e-05
0.000142088587628016
-4.11230293239417e-05
4.31844981114116e-05
6.50490238439243e-05
5.50031879370978e-05
3.40374589396074e-05
5.64271212738015e-05
6.74352261721207e-05
8.13477915811455e-05
1.11648532574687e-05
3.48815153278677e-05
5.90174056767166e-05
9.17438478845189e-05
6.97481975121347e-05
4.72197242019234e-05
5.07029443244278e-05
8.28422890981945e-05
0.000103914638947423
7.11807855207998e-05
9.27011058360482e-05
9.58162632796916e-05
6.39772420134888e-05
0.00013739845502932
9.88760916679963e-05
3.67686282205455e-05
5.36035100528269e-05
6.79436271300024e-05
1.33824170124641e-05
9.37103320308947e-05
-1.90009972580278e-05
0.000112066111912662
6.375440691547e-05
6.88648295694244e-05
1.9072688265023e-06
0.000104184928626599
4.78138085248518e-05
4.8971940254681e-05
5.27337504271684e-05
7.32639578907748e-05
9.28917192631854e-05
3.85712996212553e-05
9.95453639106884e-05
6.65473996328643e-05
2.48774903761921e-05
4.82330309682314e-05
7.01131674280079e-05
6.4707608923417e-05
0.000129913657918289
2.0226767067579e-05
0.000100388024154949
5.33180985816254e-06
4.5910088410798e-05
4.60291548018966e-05
6.26837571001473e-05
4.02836628822664e-05
0.000113341711439536
9.57998723032507e-05
4.26056334358855e-05
9.31787925467305e-05
5.61683927335719e-05
6.48848923304947e-05
0.00010185265553343
2.57963993179341e-05
3.45053810427217e-05
5.96521633990946e-05
6.5428407615402e-05
4.36852857938775e-05
1.36078725647648e-05
1.31121237257461e-05
7.57657503743341e-05
8.44763508063422e-05
-1.47955707767569e-05
1.83421962765842e-05
7.67380745980564e-05
2.95475555942052e-05
6.56474314804563e-05
9.20573562613796e-05
9.29497326031508e-05
2.25956882122297e-05
9.1137042386796e-05
1.86029561041955e-05
4.36632905030956e-05
9.07591565327237e-05
0.000105232364542591
4.6057380337971e-05
7.98292918006442e-05
8.33286693264529e-06
6.11237827280537e-05
7.87678730131256e-05
4.92447141535336e-05
4.78566344378746e-05
3.34026449365612e-05
9.868945265169e-05
2.11444873134881e-05
2.87517605835833e-05
4.28336773167628e-05
4.36345070952483e-05
3.4875861150633e-05
3.44005408065903e-05
2.28651233229112e-05
1.25958148993333e-05
5.81439155364055e-05
1.43772072538191e-05
3.16279676896314e-05
4.26681067279924e-05
8.39764934075508e-06
3.99573340428223e-05
2.87896888884552e-05
2.99035382113713e-05
7.25549845840477e-06
1.89782346562917e-05
7.85646774477444e-05
8.10421989858324e-05
5.57345019995577e-05
7.78415383728261e-05
7.21079936359841e-05
5.10000946486585e-05
7.72844947474516e-05
7.39895252479059e-05
2.54067730597549e-05
6.78393729421613e-05
6.06685854562197e-05
3.77353956607785e-05
7.63125430964687e-05
0.00010108246967903
6.89377817499478e-05
0.000131514386753408
8.19142660618493e-05
6.56376880026989e-05
4.30356508465558e-05
-3.29146473972254e-06
8.16493843526054e-05
0.000101912329664482
5.64247718556947e-07
7.18748701180295e-05
1.78297769709791e-05
7.45944224122298e-05
7.74773925428817e-05
2.20616021934294e-05
6.64958264879275e-05
6.0056163521944e-05
7.47415858414406e-05
4.15885465237002e-05
8.72024706067413e-05
7.29686826762327e-05
4.89499275450503e-05
5.48805530207282e-05
6.05337743652042e-05
6.48352576068486e-05
3.56589299655253e-05
8.44192097362279e-05
4.06679104824197e-05
9.22222846994108e-05
-1.5400189314589e-07
7.74500718385658e-05
0.000113572507609905
4.8749731606445e-05
6.22296254392796e-05
6.96653381326742e-05
5.41689385284357e-05
3.29919594349143e-05
-4.27583744515858e-06
6.19664369052533e-05
1.66878936248571e-05
8.0459012057578e-05
7.66115942051693e-05
6.57441976130194e-05
8.12168968324235e-05
2.57079867730893e-05
4.43262528712472e-05
5.84477730044017e-05
1.70114892639152e-05
9.72610499039479e-05
1.58069447553438e-05
3.04701512237066e-05
5.51111876094059e-05
7.56069832322235e-05
7.11250185968954e-05
2.73701267518407e-05
2.76240873677516e-05
7.34976191273878e-06
6.79372834166356e-05
2.63248855136462e-05
8.32158168338293e-05
4.05732531959686e-05
0.000118266941610648
5.72804965058563e-05
8.46195881515505e-05
6.44374738780365e-05
2.112687275808e-05
4.51109415901626e-05
3.7380565164977e-05
4.71588550295266e-05
4.77276501373844e-05
1.7916133317413e-05
7.89357783120951e-05
2.03351424592108e-05
4.55330854209056e-05
4.30834535078178e-05
2.59994193840516e-05
7.69987150621255e-05
7.72427204240232e-05
7.97802886481104e-05
4.83227898179356e-05
9.91939485676813e-05
8.9221373740925e-05
5.0841304686476e-05
5.56653616091384e-05
7.08842073161826e-05
1.62460891154844e-06
3.56442941953839e-05
0.000137379837601422
5.54645797291265e-05
6.36468959503254e-05
9.21665546891629e-05
3.33888891489507e-05
4.50370115234125e-05
5.38740489995736e-05
5.84041897145693e-05
0.000109534784874328
0.000100733648058116
9.54252460936262e-05
9.13661603016729e-06
3.41635566458586e-05
9.21459457323979e-05
4.15513317989516e-05
2.71367263948025e-05
-3.08840554003758e-08
1.57455201564994e-05
0.000102317915663019
-1.21921573129516e-05
0.000102688492623717
3.11433083799986e-05
4.75583978397494e-05
9.84338275771176e-05
3.62444340195601e-05
-2.01924079706336e-05
7.16674752860674e-05
6.63827220367899e-05
2.1004898843801e-05
8.21972572475587e-05
4.42999781098948e-05
7.38573617109182e-05
-1.73935436933552e-05
3.33104339854093e-05
2.23912750652341e-05
8.25515118636881e-05
4.43414228697623e-05
4.79852969219333e-05
3.37412050553286e-05
3.1563294332627e-05
8.43614395728671e-05
5.12878224792208e-05
7.31096685706829e-05
0.000117118363131773
4.9502530858367e-05
7.90701265883011e-05
6.92451964469457e-05
2.40375535946917e-05
6.42148360643144e-05
7.97727021528586e-05
8.85121213485968e-05
5.35874963609064e-05
7.68062130195975e-05
0.00013787518497678
5.23407402842488e-05
9.20828839548984e-05
5.24449109082824e-05
2.22270582211768e-05
4.24576384620713e-05
4.1807344452005e-05
9.73644602939027e-05
7.64018926079921e-05
6.6558073950385e-06
4.65581799682458e-05
-1.35508422085175e-05
4.72600858464697e-05
3.67805201515254e-05
5.44116520506251e-05
4.5472860956241e-05
5.77816937207387e-05
0.000104644566611918
3.34744995219812e-05
9.50448993487362e-05
9.73848982703989e-05
7.69477274118708e-05
4.83026677477131e-05
5.22357645525318e-05
4.72324687944589e-05
6.74927410790551e-05
5.55008500765808e-06
0.000101639422978906
9.13840935198269e-05
2.92212858153223e-05
4.42176526366537e-05
4.4476064791801e-05
4.71112806833697e-05
2.52144721767758e-05
0.00010157641837243
6.09612590812346e-05
6.40246790881617e-05
2.9161198470107e-06
4.04310139825239e-05
7.01382951986025e-05
7.82961699928925e-05
7.63868152964897e-05
0.000140300361384765
5.1173437937838e-05
4.99436077807922e-05
5.04827150880432e-05
9.88035782342678e-05
6.39968305689664e-05
9.47220259138962e-05
0.000144718344849911
4.69956966801035e-05
7.02104231536429e-05
4.74032518234513e-05
7.13762430161709e-05
0.000111170578824162
0.000102897156878126
4.71854540654819e-05
8.97279493378539e-05
5.35585150954828e-05
7.30294743643301e-05
7.26363187510207e-05
4.64736077282994e-05
3.2717787849693e-05
4.68762796275783e-05
5.12113469524419e-05
7.49462276287967e-05
7.983018254391e-05
8.75029031334815e-05
7.81028659864547e-05
4.27288430188448e-05
3.66582518171684e-05
9.4917631685171e-06
3.98456943153292e-05
4.32988957153535e-06
6.3856375586928e-05
8.6777148092536e-05
4.15805193461868e-05
5.42988998995813e-05
5.43201695895768e-05
9.9271459127731e-05
4.93960053119661e-05
6.95642975827032e-05
5.9878162534126e-05
0.000114638929558626
8.85595683084012e-05
3.69820403882743e-05
6.51801731339649e-05
5.68916933084188e-05
8.58157168695691e-05
0.000107674263701185
3.67192430061658e-05
7.62286490871881e-05
8.02567108394986e-05
0.000112246541284501
5.32116702891836e-05
8.12182112504765e-05
4.63318426497534e-05
8.03392940547089e-05
7.35722008454297e-05
5.87042458909114e-05
4.06003637273607e-05
3.51819993521688e-05
3.76760730029535e-05
2.30794138809614e-05
5.61557598298473e-05
1.3589805567832e-05
8.78336376691764e-05
5.58518042094423e-05
0.00012254330645748
-4.45708332647236e-06
8.1846991555804e-05
8.83027166259214e-05
5.22148091973854e-05
1.53421275390765e-05
2.2660039717657e-05
4.23162265045302e-05
2.21667534765038e-06
6.54293141825915e-05
6.6328391296038e-05
7.8573642671551e-05
6.32072034226739e-05
4.24776478691346e-05
1.83646268242394e-05
3.45837945134874e-05
9.45218978901974e-05
0.000119061045552693
6.98003878028456e-05
4.46807271914397e-05
3.65198899315297e-05
1.85755799253566e-05
-8.03710713559573e-06
3.5341803114359e-05
8.40854793510687e-05
7.49046352238248e-05
0.000124537388779245
1.77567464005755e-05
3.10390272129408e-05
7.52904154397589e-05
5.98203800181221e-05
8.08056851673369e-05
3.40426566787394e-05
6.08404018619919e-05
9.8673961292094e-05
0.000105326464588985
6.59619519439041e-05
0.000116659334778365
8.33284909692262e-05
0.000151662245604107
3.94739579524798e-05
5.6226119393274e-05
5.64009774173166e-05
3.19296084712414e-05
7.90892035482827e-05
4.01971796163549e-05
5.61429035689507e-05
7.97936427268685e-05
5.0246920623366e-05
7.83627208272072e-05
0.000131414182035423
7.47656718001513e-05
2.41575151110171e-05
6.70556858139841e-05
8.76706082168196e-05
1.25225461966693e-05
6.8178570640589e-05
4.37684908160013e-05
1.81042551375363e-05
1.75813556069266e-05
4.59213767912127e-05
4.62475774634722e-05
8.8777903405993e-05
0.000105094941207983
2.75754469210868e-05
7.83269577777204e-05
7.01122778322036e-05
-1.45572584515726e-05
5.12311968092607e-05
-5.23517656895171e-05
2.2052043513741e-05
4.4990810011052e-05
2.56786088409958e-05
4.62419538198951e-05
0.000120064483472189
5.97998879191916e-06
6.8262643469679e-05
-1.55092851469155e-05
-1.53993005059151e-05
-4.71255338945083e-06
7.81388661674651e-05
0.000114610902614722
0.00011335179009292
9.73570111196836e-05
6.43561528392403e-05
2.84043670409755e-05
9.46427272449254e-05
7.48160659885895e-05
7.26485490392811e-05
5.6363671300564e-05
7.07316467217098e-05
8.51918083271485e-05
2.7455845005992e-05
0.000133447324467438
7.71588056458683e-05
0.000108186779100325
5.80413945134264e-05
2.50325303663035e-05
8.37731851234413e-05
7.73293181233027e-05
8.20756521094702e-05
3.62335319456995e-05
3.84807938289101e-05
7.55314184761307e-05
5.49027693022605e-05
7.39020650068844e-05
1.19949159815039e-05
4.36548680566292e-05
4.44470889044659e-05
2.19508361749987e-06
2.34100209396593e-05
3.21939610196792e-05
4.93829137931223e-05
4.61000671582243e-05
3.19761433568773e-05
1.31968866517495e-05
5.3535061938624e-05
6.57115360847828e-05
5.86838426122666e-05
5.91055348799669e-05
5.55212366912708e-05
2.50220414580803e-05
3.87297337714343e-05
9.24670952906599e-05
2.48663669510774e-05
4.28323510534137e-05
3.91767753406842e-05
7.03476327482418e-05
0.00010432538665018
0.000103838955979511
-1.87436856481505e-05
8.72027616365755e-05
2.90095625958237e-06
0.000153397562559014
5.50208604038323e-05
9.67695044298227e-05
5.56657577915934e-05
7.23053525586756e-05
7.24411960149658e-05
6.19787386205907e-05
2.04619331997788e-05
5.38714185493999e-05
8.17302040855995e-05
3.30574714032597e-05
9.73347744903543e-05
5.89376731976177e-05
3.52465872278454e-05
6.57323235662474e-05
6.25259941028534e-05
2.02831217094068e-05
9.67023127375984e-05
0.00011565722109148
1.85670687802518e-05
0.000110289896706197
1.49841112220521e-05
5.58725740866811e-05
6.57214422576547e-05
7.79338818053887e-05
2.77664983826391e-05
1.44711638663874e-05
1.16727544673635e-05
8.47512335289214e-05
4.36892559984291e-05
9.21746390099663e-05
3.19859283180933e-05
7.59439696797585e-05
6.5370294864285e-05
9.44910413265229e-05
0.000124379387145807
3.27868939774197e-05
7.25730667055666e-05
5.41441807901993e-05
-1.04614365063323e-05
2.23055945608101e-05
0.000104697206464219
4.2933901831863e-05
5.64058822776179e-05
8.11034552510897e-05
5.1978066126026e-05
0.00010374378609768
3.43027011931312e-05
3.7622946317032e-05
7.05330704706347e-05
2.83327206919088e-05
5.77819419557317e-05
0.000105533320429386
9.5483722578524e-05
6.10289296937301e-05
3.91419677565753e-05
1.36559435327219e-05
0.000113279594123737
2.14967016990332e-05
8.17983309573085e-05
5.64695699041762e-05
8.04380447700212e-05
0.000123711829215293
6.74724869090506e-05
7.72599233143225e-05
8.06878662774182e-05
5.43739604917823e-05
4.46594110146496e-05
-1.47258316308346e-05
2.77498209039452e-05
4.61866275408722e-05
2.03233288077251e-05
8.77976802284553e-05
0.000111568394616863
2.82738634795368e-05
3.62502618452467e-05
2.88840587227638e-05
4.80017943699004e-06
4.03624866056707e-05
5.66871836551484e-05
5.62995077514822e-05
6.92146395503392e-05
-3.6684438471872e-05
4.33266981086504e-05
6.73646045662647e-05
0.000112557805992258
0.000115246064000024
3.47537831290935e-05
9.90800882477387e-05
4.9530117476172e-05
6.09446607788141e-05
5.76134151969215e-05
5.15438788195502e-05
8.57583445980653e-05
5.95820769362433e-05
4.76610478685641e-05
2.34899112434715e-05
0.000101120158260839
9.55174000340723e-05
4.22707036429799e-05
8.8194929773179e-05
6.70922026945604e-05
0.000108556718899636
7.19727720017338e-05
8.9103197001626e-05
7.25326764089634e-05
2.53038677552507e-05
5.80454787435993e-05
2.65058004304626e-05
0.000150384225291817
3.17326676105676e-05
8.88250250859221e-05
2.56936481401903e-05
9.10464098696999e-05
4.77424982780677e-05
7.88626808701057e-05
1.36825149861041e-05
8.29921314325435e-05
4.78912321967621e-05
7.93518579315264e-05
2.46925036270185e-05
9.45335370503161e-05
6.39769462092112e-05
4.0667922242455e-06
7.23853086120815e-05
4.90611955904623e-05
2.54482062978272e-05
4.68720420677823e-05
2.74166763257692e-06
6.50446813651229e-05
9.88939909538138e-07
4.36475891303119e-05
8.6135334127572e-05
0.000110489622395027
3.45883962895794e-05
2.08892155155834e-05
1.59529892272285e-06
1.10624468309351e-05
6.6791505388708e-05
0.000109313917610325
8.61090090599075e-05
6.1047923646398e-05
5.41586431163239e-05
8.95644863687546e-05
4.60887926735797e-05
5.28111720177648e-05
4.47833172024343e-05
5.69360460509986e-05
7.50115704289651e-05
0.00011007134653204
9.04266137876203e-05
9.72462549508225e-05
0.000116749628603078
1.10274794735874e-05
4.03610041933321e-05
7.76604036364325e-05
6.50182372635452e-05
0.000104209137781403
7.40852199141198e-05
3.83840564266014e-05
-1.04422179958571e-05
7.44139051565477e-05
1.88278672317641e-05
8.56032382900015e-05
7.17080087018009e-05
7.68618712834978e-05
5.29555517001695e-05
9.42559109638731e-05
3.48184818463601e-05
9.29416887031424e-05
4.90342697592823e-05
0.000123799047052483
5.5396304951068e-05
8.51411968682358e-05
0.000113790238393729
0.000112502800103186
7.61328950989231e-05
3.87703744282388e-05
5.60634126855637e-05
-9.05854471875138e-06
6.36764644345132e-05
8.47956021423138e-05
9.05764341096604e-05
3.06955889444671e-05
3.58270302928135e-05
7.56388253321328e-05
5.19303065473353e-05
1.51607048714723e-05
0.000116661870462452
0.000112358753791832
2.65794134491912e-05
5.81009711869588e-05
7.72463333501563e-05
7.05962240853805e-05
8.83652264557191e-05
1.40712556862358e-05
3.8821246919537e-05
5.62334005141643e-05
3.24726923277722e-05
6.86541093003936e-05
8.84189027490437e-05
4.23059295556162e-05
6.98638080451814e-05
5.0825379764503e-05
-1.35449831800642e-05
4.52193312121716e-05
4.78672517549914e-05
4.60074543053805e-05
9.91346057478993e-05
9.90877349521647e-05
9.35594042225705e-05
7.39607531220957e-05
6.56805931589303e-05
6.81142209560237e-05
7.23612665830025e-05
6.51584603940078e-05
6.45893295270468e-05
6.24845251794938e-05
1.6462146885204e-05
6.42204862228727e-05
0.000146725668389993
5.73424228333013e-05
8.0930798395058e-05
9.57423019796852e-05
2.52945475152929e-05
8.8057769079017e-05
0.000142379298791425
9.33862830904756e-05
6.07179686165067e-05
-4.89065388523911e-06
9.35174878561684e-05
4.73470945356049e-06
4.32368001228616e-05
5.43004751480758e-05
2.76296311137433e-05
3.87214800567351e-05
5.53248326312782e-05
-4.44556424095278e-06
2.65377587421957e-05
2.82375740489487e-05
4.29503979347268e-05
4.05817520348877e-05
2.3094774168835e-05
0.000102857573879791
-1.10093186695892e-05
0.000156747900359498
4.07928317660297e-05
5.3353098787782e-05
5.69825174352303e-05
6.5457505412444e-05
4.54445170949062e-05
9.40077893685129e-05
8.44771330709686e-07
8.46105452070322e-05
7.18602630144953e-05
-2.77041055217839e-05
3.69581824594952e-05
5.15985466047112e-05
7.7440469526552e-05
4.35885249722285e-05
3.24311611757911e-05
1.91034173210338e-05
5.8802646470933e-05
3.92204967118194e-05
6.06642076483455e-05
3.05273231598364e-05
2.897060141959e-05
7.79395361797664e-05
5.26496895265922e-05
8.23867136833113e-05
7.10633766035746e-05
9.78750595516524e-05
3.29580672471583e-05
5.48342875818739e-05
2.78027624217771e-05
7.22148978296954e-05
3.90398928602821e-05
3.07342918690783e-05
9.77034878703803e-05
0.000108833013083529
3.17356977476155e-05
4.71324379024074e-05
7.84290766834496e-05
3.29140058096548e-05
0.000126029427935286
6.95945266461651e-05
6.30709536013587e-05
5.00932137420148e-05
3.62591665988811e-05
4.68999184087839e-05
0.000125739945719045
9.64985646478508e-05
4.00684177716788e-05
4.74644995024243e-05
8.83755269432142e-05
5.27356713830283e-05
6.78355364393584e-05
8.41619854399979e-05
3.74920936610338e-05
5.11031171523454e-05
7.38303383524729e-05
5.37608792275399e-05
7.23322973385878e-05
9.89346273016012e-05
8.92990378945513e-05
-3.7091510355729e-06
6.28578144461266e-05
1.23157623766078e-05
6.28396463966038e-05
7.57940015252399e-05
8.52986376828943e-05
-2.37128162390837e-05
0.000102103188408543
8.89893174101867e-05
0.000110189418152243
3.6838381487386e-05
0.000102471564497039
5.29586289376813e-05
3.26251796098954e-05
-1.90157363758626e-05
5.23908397439569e-05
9.74365367244464e-05
3.2774347545468e-06
9.78510166927581e-05
5.33149151473406e-05
0.000104533003828241
8.49299149398323e-05
4.43338014864367e-05
7.8188377694028e-05
2.8423579620416e-05
4.05828866589878e-05
2.46707811420749e-05
6.18046144660534e-05
3.11581329159405e-05
5.51665874942948e-06
7.30221143153818e-05
4.04923835410341e-05
4.02957145787724e-05
-4.37580605286551e-06
2.09708891610292e-05
3.13248090326781e-06
5.80745721399716e-05
9.01421201724491e-05
7.64717884403803e-05
6.52943170957799e-05
6.6057035560263e-05
3.95844049374616e-05
3.22180110549436e-05
3.80739229790889e-05
3.55962679383232e-05
8.73200300553177e-06
0.000116990049663919
7.29888481028577e-05
3.97695004437772e-05
1.61978991499109e-05
3.46314833827686e-05
3.79060346419334e-05
5.90896915526725e-05
8.76751953712782e-05
6.85502121366784e-05
4.70540053989997e-05
5.82876077775057e-05
6.93633870913727e-05
9.14677152081039e-05
8.80688269711055e-05
8.72338497036518e-05
7.08504489790446e-05
6.6271326507194e-05
1.1689250189034e-05
7.36614327103201e-05
7.90524857397486e-05
6.31587456646836e-05
5.92064905048636e-05
0.000112873214420178
7.7180746090843e-05
6.7032942272942e-05
3.13316356373839e-05
5.34565244081689e-05
6.29078348829173e-05
2.07239878444817e-05
6.2138698062325e-05
6.69885246300451e-05
7.84745674121429e-05
8.93712114069936e-05
6.73148779362638e-05
8.28563286050136e-05
3.32845106965625e-05
-2.44629195044224e-06
5.42745230037641e-05
5.01308276877609e-05
7.58704894596341e-05
7.5645406897757e-05
9.17241767133818e-06
-1.95018681769153e-05
3.57376783642789e-05
6.86152722801609e-05
8.04082783317027e-05
1.03903816001933e-05
3.96752291902376e-05
4.77208542647161e-05
9.73765557756786e-05
6.47401219472363e-05
8.63682945534285e-05
4.37695295286827e-05
1.92392589787157e-05
4.2877434406111e-06
6.76386597080134e-05
4.73113868550545e-06
5.35973900409841e-05
8.52327522686698e-05
5.50125059593957e-05
7.05195909456303e-06
4.93533642268876e-05
0.000102002078125094
6.64207541103032e-05
8.77173453765763e-05
9.01436031912648e-05
8.71063343906343e-05
8.84441514570914e-05
2.97388216300214e-05
-5.85896787143633e-06
5.93102429757107e-05
6.42879896707929e-05
6.00421967016507e-05
6.30850839880283e-05
5.93413409176295e-05
1.370588843397e-05
5.60552278827888e-05
4.8810436094405e-06
7.37931878358107e-05
3.31891387645615e-05
5.28580218424279e-05
0.000109842444482491
6.7866914252958e-05
8.57904325038645e-05
6.62042951431122e-05
3.22625454318197e-05
0.000105823001480941
0.000117104419786751
-2.3556425724944e-05
1.47000799497134e-05
5.40059372647816e-05
-7.31225875992428e-06
5.22798502228169e-05
4.82285203631227e-05
5.04972904729949e-05
4.82419364077904e-05
8.65310250702878e-05
3.41876976514008e-05
8.0360959365125e-05
5.81455246946701e-05
6.72054131373033e-05
5.1870919141563e-05
4.30038243505438e-05
3.84971403879936e-05
3.32382600725764e-05
-1.91180977518316e-05
7.06037497060794e-05
-1.36906271074302e-06
4.29120822464694e-05
3.4275755886839e-05
5.77474364995147e-06
9.85016358078294e-05
6.64274506802244e-05
4.69906187147409e-05
2.64248448527614e-05
4.22627437713326e-05
0.000113969998593848
3.7059045139692e-05
7.41168416329174e-05
6.47017947142225e-05
4.28612866790048e-05
-4.21133018450382e-05
5.47104694757752e-05
2.65649005368917e-05
3.57474369723443e-05
6.88049100836888e-05
3.32868755311456e-05
3.96800376116533e-07
4.30626096752415e-05
3.57143240222444e-05
0.000100703393312995
5.239608840238e-05
2.5729556898141e-05
3.3871278438479e-05
8.56878005148797e-05
9.28094243881977e-05
3.12445446598659e-05
0.000118807630428297
0.000123554800548237
9.72463053378721e-05
-1.63858301687542e-06
9.29921667086248e-05
0.000119639490113247
6.50506964802819e-05
4.59514756127019e-05
-3.79436304120196e-06
3.38340462434026e-05
2.54344514608765e-05
5.8371030487866e-05
7.63500966621747e-05
4.91486782148311e-05
7.65637894436969e-05
3.1078514002501e-05
3.66846523828262e-05
-1.47781937661003e-05
3.30693345356035e-05
6.26699256352365e-05
1.57377742429443e-05
9.30935231714735e-05
2.58499379441282e-05
0.000106368644891995
3.74425902297652e-05
1.61259348043674e-05
0.000135248124982288
8.9634505625497e-06
0.000101117444012651
6.13217967955173e-05
4.82011490768515e-05
4.25910702714741e-05
5.29238673911565e-05
5.11279069903693e-05
0.00013358553334365
4.95965743367857e-05
5.14546683121996e-05
3.53033973435705e-05
9.42565352177637e-05
3.21679549327904e-05
5.1648687672891e-05
0.000114709306855124
9.43166283070314e-05
3.82046181958507e-05
5.07126215726861e-05
4.88374060776677e-05
6.3186594681408e-05
4.34363307347381e-05
0.000127751688774449
5.90736433587217e-05
4.34430903293819e-05
3.80395246978297e-05
6.76984330381498e-05
7.41660058605737e-05
9.21232182468423e-05
5.77066569718119e-05
5.4272719619012e-05
0.000140069185656817
-1.50496199067948e-06
3.54118874002476e-05
5.27522820758721e-05
4.91711741331237e-05
5.11976539276474e-05
2.43769507562694e-05
1.3739628484542e-05
2.42367419467449e-05
5.89494018565231e-05
6.81233251261882e-05
7.42912170350338e-05
9.31551244020038e-06
-1.14795778384522e-05
8.31852304538585e-05
4.22203648419987e-05
1.09192205087551e-05
-3.8957029628204e-05
0.000106272264236042
3.54899134608651e-05
8.20889889731836e-05
1.47909393516126e-05
8.03492446383457e-05
-2.62435935848287e-06
2.94694592021177e-05
5.9327410831941e-05
6.06178947416016e-05
8.95155471020212e-05
9.34819745024673e-05
5.25786364801918e-05
7.50985405664544e-05
9.63783796045114e-05
5.08745281311611e-06
7.13956637391126e-05
5.08918468678934e-05
0.000130703303793263
6.69108536845309e-05
9.59968754599634e-05
5.66279483601636e-05
3.84042506213105e-05
7.35897251968526e-05
0.000112368324396017
0.000121023300913505
5.83472071392332e-06
3.00381966303646e-05
0.000113332801205449
3.4818620313872e-05
8.97706767558412e-05
5.51422978644335e-05
6.53931446399337e-05
-9.07699885022509e-06
3.59279719286522e-05
2.32395399148802e-05
5.57119630128503e-05
9.53140095671672e-05
4.7598482424974e-05
3.5215874907849e-05
1.07927519923062e-05
8.71727578772279e-05
4.24534780008218e-05
3.80406290981188e-05
2.22140479655857e-05
7.03803369476604e-05
8.44404223566339e-05
5.89948221445388e-05
-4.41537085323404e-08
5.3689657815974e-05
6.46241802959699e-05
1.44148888513419e-05
1.89814369897358e-05
0.000103461616903227
1.67695676964108e-05
4.91925613153024e-05
4.94878263915858e-05
4.01108433181373e-05
8.44807860240658e-05
9.1009115927246e-05
4.14458055208994e-05
-4.8922779715788e-06
5.85803238811401e-05
9.11220324205487e-05
5.49677619080641e-05
4.64567051596727e-05
4.47765923406733e-05
3.1479677365064e-05
9.69038534078848e-05
6.78379248390535e-05
7.20915302097311e-05
2.07760152137103e-05
5.37398296786874e-05
1.80166163738839e-05
-8.95172229756727e-06
0.000113780707128803
4.67861041018154e-05
4.48466890344533e-05
7.13684433890965e-05
2.98953894253378e-05
8.14889239303059e-05
2.66909512878055e-05
4.11018457879974e-05
5.11440567054178e-05
2.20029842534218e-05
5.92899326811161e-05
5.38799233155646e-05
5.10018594859208e-05
1.99551785464152e-05
6.21010881395193e-05
9.13994948885398e-05
2.47289292299918e-05
0.000102428137617493
8.47629534720048e-06
7.66980727566273e-05
3.25248157976806e-05
4.96128182060884e-05
7.46438066435539e-05
5.80857139611357e-05
3.97876564818406e-05
3.98161809096757e-05
9.15802268952131e-05
3.91465446491315e-05
6.98047389943375e-05
4.37434575146571e-05
-1.37264539273515e-05
1.42881751060371e-06
4.37034595482708e-05
8.66097755915966e-05
4.41357478202643e-05
4.76124304329895e-06
7.03745665768206e-05
2.21114654148347e-05
0.000126367732326415
5.26878679572867e-05
5.43554088042016e-05
0.000110897960593151
6.91351992229639e-05
5.00894162371891e-05
1.17399351764705e-05
0.00010100985837515
-1.68478651047985e-05
8.56598828095163e-05
6.53679335528747e-05
1.35776155792528e-06
7.9979875302998e-05
4.85008467633957e-05
2.68872181222986e-05
4.63413345232921e-05
8.13920559041827e-06
1.45097690978932e-05
6.55973549889065e-05
6.25486342180357e-05
8.43170224405525e-05
7.58651529610197e-05
7.713451249728e-05
5.47088235889798e-05
7.759328587741e-05
7.00368257733568e-05
0.000154626205713643
0.000111001084392352
4.91214411743543e-05
-6.32996476115127e-07
2.05866699662268e-05
2.62797420254756e-05
5.80903940248773e-05
8.00779316571002e-06
8.43134383993484e-05
1.10318686588685e-05
4.57266519491566e-05
7.52424200726781e-05
5.97413615081578e-05
7.72625220845573e-05
8.96380584412888e-07
0.000136186783749059
0.000137155978814025
2.68939300495114e-05
6.44465541008446e-05
2.74892979647451e-05
6.3449275930591e-05
7.49083366632578e-05
1.75068968739101e-05
3.49514023811672e-05
5.72886680050023e-05
0.000102051847387504
3.67382587907178e-05
6.2931411735102e-05
5.45227070842434e-05
-1.52022163796369e-05
4.63307702729247e-05
3.46996246256181e-05
2.12665835323519e-05
4.56843768740336e-05
1.44318681970206e-05
2.9993221508886e-05
6.29035006806191e-05
0.000124829072279535
5.8388095533958e-05
6.24104318532702e-05
2.24678591631459e-05
1.08685436729155e-05
6.40529767730215e-05
3.96935984732021e-05
7.06860383748667e-06
7.08990911972417e-05
6.57864232025844e-05
2.35971539668585e-05
6.66150232755352e-05
5.13412909668002e-05
6.66027382134475e-05
7.61196077451533e-05
6.04618631645696e-05
9.984419001075e-05
7.69785934246967e-05
5.24337889654996e-05
6.96877368236402e-05
8.15553341549268e-05
7.6817290295667e-05
5.7832331674009e-05
0.000104444401572361
7.79113153018841e-05
-2.6458225299657e-06
3.83472623184396e-05
-1.64645000515772e-05
0.000113526036590766
7.50678273205235e-06
9.89999821073863e-05
6.37897751458597e-05
9.16006448773362e-05
8.47599346233719e-05
8.20672699422125e-05
0.000113710549604005
6.20921070656301e-05
4.15940754145979e-05
8.30271737034823e-05
5.67471984398147e-06
3.40093686571633e-05
6.60123201387082e-05
-1.47549812985766e-05
2.54219384788294e-05
9.21345126066013e-06
6.35167805784863e-05
8.50651861946682e-05
6.46571692488127e-05
2.82453265442911e-05
6.53579513352926e-05
8.05426004617121e-05
0.000105594763324466
3.75205712159998e-05
2.41117332399374e-05
9.01555799542448e-05
8.4466747252824e-05
4.06590092902536e-05
1.61978784671885e-05
7.18254369339261e-05
1.11158372380272e-05
7.27635975878192e-05
7.15374647715779e-05
3.72251437203128e-05
0.000107022391303082
7.75833577622773e-05
6.40535413354255e-05
9.60164839310663e-05
5.55455385271079e-05
6.80692792333938e-05
9.85454398183377e-05
3.1379224240187e-05
5.35029974448677e-05
7.22814654518161e-06
4.32718188261304e-05
3.3281319484541e-05
4.43036942630813e-05
8.91049844484036e-05
6.84853683076867e-05
5.09946071716529e-05
7.44381244476494e-05
7.55757517995877e-05
8.42583567811629e-05
3.86074778540603e-05
4.6285679961331e-05
2.90047121492289e-05
7.86590536461442e-05
2.83858424390078e-05
3.73166188396283e-05
7.10200609447414e-05
5.7291475602012e-05
2.83325864689574e-05
1.37441874044189e-05
1.49998615188318e-05
4.71577236206649e-05
4.47969210472688e-05
5.26797043484321e-05
5.16863452434366e-05
6.52652298056706e-05
1.37663738190144e-07
4.67472370119431e-05
7.09386418661336e-05
0.000109693520880194
0.000100620594511703
5.55177413737754e-05
4.56485637489767e-05
3.91454796950239e-05
2.50661519919237e-05
8.39455516336652e-05
3.25365772752716e-05
4.46979510201092e-05
1.70677649353231e-05
2.26331497046038e-05
6.481678305271e-05
9.9280576416181e-05
8.6406206229666e-05
3.18157990757001e-05
4.35283830262272e-05
4.8595203162263e-05
2.79955180189642e-05
8.66448728258701e-05
2.85803911454509e-05
6.40379218540747e-05
-1.25513302496004e-05
-7.30879513071748e-06
0.000136760903388972
5.63770631842672e-05
5.70829487895044e-05
7.20348492145748e-05
-3.80275713001419e-05
4.90805916119933e-05
3.35628655447651e-05
8.23452021370327e-05
6.62264884637526e-05
6.72921611453423e-05
4.71284219077622e-05
3.29507576440782e-05
6.70683699685826e-05
2.95756392331306e-05
4.72092828156223e-05
3.4143375127163e-05
4.63831280370429e-05
5.21072986713972e-05
5.27842899551667e-05
3.85327089066523e-05
4.18758432844903e-05
0.000102126739512492
4.21045844087669e-05
6.06192845638634e-05
6.25311390923354e-05
8.67037181685325e-05
3.71825519351324e-05
5.27536201429867e-05
5.50259542643451e-05
9.56483105451585e-05
2.30935076100128e-05
9.26974441251854e-06
1.84414153981358e-05
9.87415996158089e-05
2.23354704648282e-05
3.20877840617125e-05
8.79496623316462e-05
2.11463927682453e-05
6.75604335811994e-05
1.10694750544263e-05
7.71031593695103e-05
2.28467227624307e-05
3.23198567550896e-05
4.03863406776114e-05
0.0001102163454263
0.000106381560068461
9.89476504440615e-05
0.000124176064162859
7.09368694855826e-05
0.000114723197421474
1.9631951013382e-05
0.000122726751561452
6.58047820271516e-05
5.1760939525171e-05
9.23679284327465e-05
9.38086841052145e-05
3.55079997749236e-05
8.56684005910348e-05
9.10596957999388e-05
1.79268253394677e-05
5.91435312885464e-05
3.67944160786988e-05
0.000120864859832218
6.66525626714226e-05
2.89980438866097e-05
1.24528707436081e-05
0.000112452674828912
8.21739601757519e-05
4.62093651633269e-05
1.61587513369582e-05
7.15530546853289e-05
6.51669759101302e-05
2.61980795006828e-05
8.48744789044105e-05
9.15062444477928e-06
1.68481655063021e-05
9.57885919883695e-05
3.80324432384905e-05
9.87327023018592e-05
6.99654427493234e-05
-5.02100743889357e-06
5.92562215335969e-05
5.16514859073508e-05
6.97502477285018e-05
0.00011126601764689
7.41044825680571e-05
7.06504744476972e-05
5.53321113938623e-05
3.33977233898608e-05
7.28283063957562e-05
7.37289380722544e-05
2.84859824937317e-05
1.77302224402173e-05
7.24717615662987e-05
4.81784109812575e-05
5.97207805425218e-05
6.50554031153993e-05
5.70289064460921e-05
4.12981335602251e-05
6.36502825789365e-05
5.50352883412412e-05
4.20439751546613e-05
0.000118574263183169
5.25091820899067e-05
0.000115197609688042
5.79770338801694e-05
7.20364916951414e-05
3.3458172905175e-05
7.17824244029138e-05
4.03277719648232e-05
5.1801459184597e-05
2.91241123459138e-05
8.03964607559825e-05
4.45282379769077e-05
0.000117659729014896
4.50474868265879e-05
8.79096785241705e-05
8.33575668835731e-05
0.000113531158998946
8.31325567104589e-05
6.88893281002455e-05
6.11367362171702e-05
7.43335943188264e-05
5.18563020306718e-05
7.8866996503342e-05
2.77589268107616e-05
3.77141163122721e-05
8.73321676821494e-05
4.47957981411972e-05
5.30026778634132e-05
3.31555434258244e-05
7.72387044729115e-05
7.30505944509681e-05
5.90966322195885e-05
9.49311112061162e-05
5.08064437817473e-05
2.80782913606074e-05
5.1924413092796e-05
4.31231407720317e-05
7.16193467822187e-05
6.04202461559763e-05
7.11147062249088e-05
5.63845471691632e-05
5.10221761013551e-05
6.87978986959619e-05
6.79376927982773e-05
8.94827909809083e-05
9.80837958290039e-05
4.99608119943048e-05
9.90517802543067e-05
2.49957992430725e-05
7.54048674384934e-05
2.77947565365084e-05
0.000107107690355844
3.11150475127523e-05
5.32064502868697e-05
1.4800315295651e-05
-1.11868633828635e-05
9.21644567136408e-05
5.83139470601381e-06
7.65576805614743e-07
2.65210009635774e-05
3.72978365746369e-05
6.3842725523422e-05
8.71943785737037e-05
5.52180615881516e-05
-1.29995741793954e-05
9.91837217586443e-05
4.47769160490045e-05
4.52105969737778e-05
2.43736575987868e-05
4.45047690199372e-05
6.95852110341058e-05
0.000115149678108873
0.000119055403296087
9.73514922690152e-05
9.21267224268814e-05
6.47904545634272e-05
4.75808275287067e-05
3.0837400732053e-05
8.52627528462307e-05
9.39413872761354e-05
4.57655389021245e-05
6.86537839362767e-05
0.000119521252932717
8.86894713633772e-05
3.01259018125272e-05
0.000132183119261663
7.90308109856964e-05
8.08914174167011e-05
4.62533747253124e-05
4.26149110453864e-05
4.3191194294504e-06
0.000116988651957725
0.000111432731843492
-9.13916081412295e-06
4.59699861088565e-05
1.77272375269517e-05
9.23354287828979e-05
5.68444520079439e-05
6.99330216182483e-05
2.20715575066622e-05
8.53597421607444e-05
9.26557489859116e-05
8.85978842730593e-05
2.49954125749764e-05
2.81474681192578e-05
5.1756569136515e-05
2.85656347654392e-05
5.28867202146591e-05
2.55364075553366e-05
7.71696605559336e-06
3.84423615587681e-05
1.84425232156199e-05
1.22949867709449e-05
0.000110899064252437
7.12988770967202e-05
2.27225121338229e-05
6.82238885463789e-05
5.9002794142597e-05
9.56533201284804e-05
4.65288757261465e-05
3.13252740430306e-05
0.00012904837360944
4.61076355958928e-05
7.66645729938425e-05
8.36279966743155e-05
2.45905631718089e-05
2.53432758656819e-05
2.85782199059261e-05
6.92577610625688e-05
7.89452145376785e-07
5.88011507276224e-05
0.000117658909315897
9.9384664970681e-05
0.000110631814929141
0.000138504211359749
5.74241526364158e-05
8.08888012983537e-05
1.54113279643654e-05
5.94927424279271e-05
5.67550917714506e-05
4.63548759877874e-05
5.41653636589692e-05
4.99123962120048e-05
4.65121187489662e-05
5.69250675152493e-05
7.16727178517725e-05
5.92508401631235e-05
5.04649780394556e-05
5.67730953639501e-05
3.69918041167591e-05
4.6486400596718e-05
2.55099427858807e-05
2.74930686172588e-05
6.58131217371013e-05
7.8538387059356e-05
8.68922581395303e-05
6.42330972495217e-05
2.7943214353603e-05
5.90780849812022e-05
8.65191567360801e-05
1.42243058355385e-05
3.55052065384244e-05
6.77055243572937e-05
3.33254981226473e-05
4.94238345993379e-05
-1.02773437348607e-05
8.09758475202321e-05
9.98662611048646e-05
9.03088672020762e-05
3.15739395977091e-05
0.000103277755593338
6.2188961244065e-05
-1.97614216595024e-05
0.000102012996798053
0.000114104856929501
4.39011957659071e-05
6.84798987988015e-05
7.37789075758598e-05
1.23691632065619e-05
5.84102081363798e-05
1.3386178034347e-05
5.83869708735402e-05
0.000117565815542478
9.13166762271087e-05
7.5380079363452e-05
4.69721842205998e-05
-5.61831435816785e-05
2.57372676665092e-05
6.20164496032459e-05
-4.16997200597656e-06
-2.92377824455757e-05
1.70130927194987e-05
7.93603765658135e-05
0.000124954670162811
1.70568774782667e-05
1.98359430929997e-05
8.03079930432945e-05
-1.00861940027743e-05
6.79852284540962e-05
0.00011036771758851
5.29242739149518e-05
5.6535809354489e-05
3.53443593941838e-05
3.36617620554119e-05
1.16492920992878e-05
7.34738459794317e-05
7.08734323182554e-06
3.86204730937213e-05
8.90032195488538e-05
0.000113379329007288
2.79543793474125e-05
4.32984738458397e-05
3.08565831624439e-05
3.01752991738886e-05
8.59536893542878e-05
6.3553453133858e-05
8.08789880709608e-05
2.97834517909862e-05
3.93428677093096e-05
6.94638635332825e-05
2.71831191364573e-05
6.13993429685256e-05
5.90890234806272e-05
3.99088453879053e-05
7.49346230863997e-05
5.5842852831941e-05
0.000113695312070857
6.83380726697054e-05
5.01644191261316e-05
5.8199411135786e-05
2.06276972734997e-05
1.43260605565876e-05
4.84279531132016e-05
2.89457377168427e-05
9.07478254972425e-05
8.1626436515335e-05
1.1948340884717e-05
5.89338408814997e-05
6.82896884064462e-05
6.71738266533725e-05
1.03414674549151e-05
3.42650296234655e-05
1.82141808292792e-05
8.59017030512387e-05
4.57733778140576e-05
7.14188783728922e-05
1.28587760682098e-05
5.43346237341474e-05
4.192582418903e-05
7.1221768935242e-05
5.07135365510934e-05
3.52266894485887e-05
1.51526588624418e-05
5.62630634606571e-05
6.69119154803219e-05
8.13412891326404e-05
8.62177099850193e-05
5.91870875851066e-05
2.76242508014407e-06
6.52478640938451e-05
8.05973098239849e-05
8.61722895930064e-05
1.88281841843404e-05
2.22831147815808e-05
-3.19102633694496e-05
3.45506327213025e-05
3.37066539471616e-05
0.000102120134180486
3.61655253702025e-07
8.7210329668901e-05
0.000108145787917133
6.48214123923832e-05
1.68621121432642e-05
6.88071668045308e-05
5.49467273891729e-05
8.75111314961836e-05
2.99158598596153e-05
4.76611714486569e-05
4.43361496753924e-05
5.32630857945779e-05
7.71505572208893e-05
3.80535365853842e-05
6.47874498200036e-05
4.97677501726658e-05
5.70043862551237e-05
5.59537389652832e-05
6.78755902022902e-05
7.68438415000235e-05
0.000108824607334189
3.23929638081668e-05
4.29325786719598e-05
2.18481379146007e-05
6.98840472938684e-05
5.82622894929655e-05
5.01900037533326e-05
4.73916587091524e-05
4.02310552160617e-05
5.29202287129542e-05
-8.15927320305804e-06
9.37507497731632e-05
4.7422960030059e-05
6.39398017639432e-05
9.61602451094843e-05
7.5988851942864e-05
-3.92296943545248e-05
9.23401281569474e-05
0.000125928021135988
5.14161037342587e-05
7.00106065129898e-05
4.36785205295519e-05
-6.15813520890077e-06
1.3071795784413e-05
9.7603562960818e-05
0.000132033426859853
8.50165682636523e-05
2.60091325166242e-06
3.88525427415965e-05
8.77796883956662e-05
9.41348553180357e-05
8.65525238989311e-05
8.08260243155124e-05
8.48826739098054e-05
-7.20941172550912e-06
0.000109169466916789
8.0596089284333e-06
7.68326631859392e-05
9.99528980949585e-05
2.37694555105987e-05
4.87018391406437e-05
4.09479396871341e-05
2.64089485774757e-07
7.35431858334665e-05
2.1505953357012e-05
3.02994531798077e-05
2.89359495192858e-05
3.55084236366471e-05
2.60357484289917e-05
5.35654175083027e-05
3.25571597211724e-05
7.60765531829986e-05
8.63143393136461e-05
4.27872010996811e-05
9.14771192684248e-06
7.82678167586602e-06
3.32635865451981e-05
3.42741840823034e-05
7.156403412884e-05
-9.33849525359011e-06
5.75439696152135e-05
-8.5708871931197e-06
7.4585427240439e-05
6.9313461800165e-05
7.52672339150025e-05
5.22280836567872e-05
8.5717361693503e-05
9.63319938232445e-05
2.1610959369214e-05
8.30086682535383e-05
7.65464781052093e-05
6.11030709306965e-05
-1.83825963251981e-05
8.76083306848235e-05
7.68794592944505e-05
6.49858542768511e-05
3.21057533201407e-05
2.51826116164154e-05
0.000106580294130958
3.58425835797364e-05
8.4401849985541e-05
3.70919963882253e-05
6.98287636916067e-05
2.4486793357188e-05
9.12821058404333e-05
7.1694906118216e-05
7.47163931257457e-05
5.77252436745083e-05
6.72965337335228e-05
2.83192356852481e-05
0.000111000271676293
6.75040411600373e-05
0.000183000022424757
9.81322243395758e-05
8.31337976915662e-05
3.02850424449237e-05
7.61844311255248e-05
5.87175638118487e-05
8.00638624167622e-05
7.38689111202053e-05
5.87547874609218e-06
7.06762621656764e-05
-1.38199854077053e-05
4.51581740622143e-05
6.46282761607422e-05
6.66162669479289e-05
6.33810858786642e-05
3.57906975174465e-05
5.63588268563568e-05
4.61985352374341e-05
7.04489903889155e-05
4.54543584651295e-05
5.66890257089705e-05
4.58038272084726e-05
0.000105372743812027
2.76274172710063e-05
8.95370900157658e-05
4.61257990246e-05
7.22413736073712e-05
3.38499369652927e-05
0.000107878321481236
8.82312147427794e-05
3.26101320498246e-05
7.00587876605485e-05
6.77787423039676e-05
5.03171755219503e-05
8.50539965581097e-05
6.64777080566242e-05
8.16006520344833e-05
4.82341086017073e-05
5.6384799434498e-05
7.08855832915719e-05
2.91301655866142e-05
6.89027124580012e-05
6.11979928282429e-05
5.33122741996998e-05
6.8382178098375e-05
4.43077266101366e-05
0.000106417565918435
2.67072150219272e-05
0.000111033903587673
7.42732432177208e-05
6.46866110569809e-05
4.97158138135051e-05
1.81924760240819e-05
0.000100934326649339
7.60947471069899e-05
5.55222252678052e-05
2.85944389760542e-05
7.85833810004688e-05
6.06492800664882e-05
-1.13807130492373e-05
-1.68364416646937e-05
6.38938926359357e-05
6.46700087565192e-05
1.7594796680485e-05
8.77277746791948e-05
1.2235997388251e-05
3.15216097073982e-06
6.89485857827044e-05
0.000114182963160325
4.07934821057042e-05
4.78448314011255e-05
1.99028394315213e-05
4.31406596223475e-05
8.94284059887453e-05
7.58929073108061e-05
6.93236038957235e-05
4.20322846608851e-05
2.70411577850114e-05
0.000115539055349996
0.000135229508760845
3.08507596781907e-06
2.40533923919123e-05
6.73774125310679e-05
3.0752303898085e-05
9.29249732402893e-05
6.20076136317825e-05
6.02872502894883e-05
3.13904440319952e-05
4.77627646038574e-05
3.01783834296641e-05
8.23523189047003e-05
8.95674192720722e-05
4.0425700219337e-06
4.7213626243168e-05
8.04193036328053e-05
2.31941893732226e-05
7.68797766737829e-05
5.51191458336364e-05
7.7890220412925e-05
0.000124749631163599
1.82295733724019e-05
9.04578631225477e-05
6.08037112846425e-05
5.48881970953529e-05
4.18345002229065e-05
7.73869963553329e-05
6.37160439118036e-06
1.64237665988453e-07
3.25579603639557e-05
4.35714625960774e-05
5.7574394608767e-06
6.15269734723149e-05
6.58222930182987e-05
2.44984882852346e-05
6.11605139064843e-05
5.03100266443386e-05
7.53045295781894e-05
0.000114812321508617
8.39517980107471e-05
9.39992218128163e-05
5.9696573478675e-05
9.9695573993736e-05
5.62917224765001e-05
0.000122256392287834
6.75062452864151e-06
0.000104955532356339
9.97693469276421e-05
9.04529741090767e-05
3.18156570833813e-05
1.8939000593696e-05
4.43780558660143e-05
3.80596214604714e-05
-9.80796528112422e-06
1.7164309126476e-05
7.81296650219751e-05
7.83482182789735e-05
5.60325425282039e-05
2.24067074075497e-05
5.87492287254065e-05
7.49900499488084e-05
3.99162077901729e-05
3.23708041901088e-05
6.08917097750121e-05
4.38446948393092e-05
0.000131646769421018
3.19094965526347e-05
2.19956759931483e-05
7.37652956670319e-05
5.92190220168112e-05
8.30689652451423e-05
4.90265113783186e-05
5.75497709279592e-05
2.56726627778071e-05
0.000141219113330884
7.58723886928407e-05
8.16477756876112e-05
2.48434927938999e-05
4.05996134987628e-05
3.76426844870279e-05
6.04838036929215e-05
8.03129338396372e-05
4.62647096820955e-05
0.000117606585183218
8.48041078335808e-06
6.92248234134993e-05
2.79758746454688e-05
8.75619704390158e-05
7.30801200591386e-05
0.000107717053993504
5.0631641095755e-05
-2.84071586879343e-06
0.000128504002169752
0.000106204377482566
7.66542772839692e-05
6.35833285608352e-05
6.15920456948871e-05
0.000109623278034551
7.67301072883035e-05
6.02710426861213e-06
7.42518652728255e-05
-5.34727119421023e-05
8.79771181816523e-05
8.57781615456859e-05
-6.4992232239724e-06
-3.0383599198773e-05
3.32633506493844e-05
6.87805773818982e-05
5.86322558523161e-05
6.57395348888174e-05
3.35955671511393e-05
7.03120620305652e-05
5.8477559550095e-05
1.93355011175894e-05
5.09872132608111e-05
9.28670346910717e-05
5.39133902566783e-05
5.71955597269586e-05
3.28857151421964e-05
5.06458380262519e-05
7.33855176477857e-05
8.85925982017158e-05
2.58148541119629e-05
0.00010663617553677
4.0541326920998e-05
8.12758478784022e-05
7.20420468398525e-05
5.20597035181501e-06
6.17485134264309e-05
1.12911503205235e-05
2.84750835062618e-05
4.62702902336743e-05
6.49399477953039e-05
6.17795735559545e-05
4.83602456835545e-05
6.75822305943568e-05
6.96788954430937e-05
7.06088676978822e-05
5.19443361508518e-05
8.49575400586802e-05
7.55543434261936e-05
7.96208389218158e-05
2.60000343026806e-05
5.03239570656435e-05
7.08377434373448e-05
5.22888861509848e-05
-1.27692173941245e-05
0.000140027279074623
3.14250929979956e-05
7.50760937402465e-05
5.19374989374504e-05
2.69649735819804e-05
3.17756649832951e-05
2.89873400651683e-05
6.11343164239231e-05
1.55783224878577e-05
8.96284871471676e-05
1.18920240738037e-05
5.10584733859178e-05
2.64878079262181e-06
5.53034665133387e-05
0.000103901280393226
1.84976381754329e-05
5.1875780318679e-05
7.13296046268943e-05
0.000100256510272452
5.07840110880092e-05
8.35210513848236e-05
2.61943514497942e-05
3.95258294806374e-05
8.10966586690033e-05
9.64383067351359e-05
9.50059449461316e-05
3.81745439252136e-05
6.77482097674117e-05
8.05667076247389e-05
5.21561393244241e-05
5.41083928685609e-05
0.000118435395602232
7.7869957312619e-05
0.000113145582569152
8.62605535455378e-05
3.46781036376028e-05
0.000102701774427171
-1.50847388960685e-06
4.68137273879502e-05
2.52721369485196e-05
-4.29815057127422e-05
8.16261046198525e-06
4.93503451270244e-05
5.48931483844251e-05
6.66138764130498e-06
2.77931464122612e-05
2.1960635159285e-05
0.000111397473702598
4.90716077461822e-05
6.40362953992396e-07
4.2064332227105e-05
3.07968855240139e-05
4.6212669155085e-05
6.12519901651956e-05
5.38442261155177e-05
2.56713577107808e-05
7.49572609782121e-05
8.64498387115428e-05
0.000112815148190277
-5.02830788469466e-06
0.0001164763332865
8.83190142239285e-05
4.6344389750002e-05
4.95356127999056e-05
0.000109113300198358
8.80277239493078e-05
4.36457843263438e-05
6.58757780288945e-05
5.30235377002114e-06
9.04774758376174e-05
9.72652716980164e-05
6.82256579093042e-05
-2.9452224032251e-05
5.58192202486484e-05
2.37417037976123e-05
9.13072289679812e-05
6.26911917222559e-05
5.04426723262996e-05
7.33756787703563e-05
7.70205946488082e-05
3.16334234615375e-05
9.0727086168869e-05
6.25965065016194e-05
5.48037612595337e-05
7.3132581587367e-05
7.10232731595333e-05
5.23575165885927e-05
5.44459725904863e-05
3.6570206649653e-05
2.75999491977097e-05
6.57080559827656e-05
9.82178958539847e-05
6.76720712383684e-05
2.51752918683283e-05
6.04839358405364e-05
8.20129533612787e-05
9.88541859922014e-05
5.85139051622074e-05
4.34102739919102e-05
-1.0083343702774e-05
5.50287931489684e-05
0.000100216624578302
6.54149262423733e-05
9.13924563658062e-05
0.000102691486668743
6.42452975519247e-05
5.09429430895566e-05
3.88313440811664e-05
-4.03766395162654e-05
9.40937590160059e-05
4.74398737271072e-05
5.40881502299143e-05
3.66131173224126e-05
5.7069132638367e-05
4.2413184214144e-05
8.27330870509968e-05
5.95933924616435e-05
9.48694838928823e-05
4.64636769790511e-05
6.11452089908274e-05
8.20038969576891e-05
7.70644889727192e-05
3.56621301170025e-06
0.000110249991523816
1.04396132476869e-05
3.70772476644943e-05
6.34522554916979e-05
-8.19692383775889e-06
7.61790155874325e-05
4.49201686186718e-05
9.12366697365628e-05
2.0368684768801e-05
8.23174819531611e-05
9.98928558176591e-05
8.37359263864312e-05
0.000126521994530652
5.62963729894972e-05
-3.55083636023299e-05
3.0481755157541e-05
3.05976634435744e-05
4.12832737865877e-05
4.0116909559403e-06
7.42984112551128e-05
6.79206276576682e-05
0.000106099117501868
5.14911259100674e-06
4.05985230839288e-05
7.12819936093422e-05
3.39226202041571e-05
-1.53782921597651e-05
2.4740826182166e-05
6.66596292467363e-05
1.03686696986923e-05
1.74909054578611e-05
2.69675361608378e-05
3.20599715696425e-05
4.15855065211452e-05
3.94911634797172e-05
1.2459349216516e-05
0.000102116040352754
-2.34803137354788e-06
4.19589807732156e-05
-3.48777799582433e-06
1.29814793279206e-05
0.000126464813778909
2.96658216263312e-05
4.36713353367272e-05
5.37213642322379e-05
5.29013359732122e-05
7.48422889035741e-05
5.46176499084869e-05
0.000110962115502175
9.83478167670561e-05
8.88538355548825e-05
0.000104973315361757
8.69028890628729e-05
3.22152220065812e-05
0.000120314977476479
0.000100514127917514
2.72921772034677e-05
2.99928964383382e-05
3.1322637913717e-05
1.07524867923888e-05
3.99386848112799e-05
5.36039827362549e-05
5.73791686736984e-05
6.55038846229698e-05
6.48758380552467e-05
2.31624219129104e-05
4.27427057611104e-05
-4.02486404724966e-06
2.95986929388506e-05
2.57922342431687e-05
9.7500696180008e-05
4.92429523606964e-05
3.37623466014546e-05
1.34154566240613e-05
7.07362934784384e-05
1.61528535808931e-05
7.81923828075621e-05
8.20536441168244e-05
5.00663143415382e-05
4.76838593183872e-05
6.08530013704338e-05
-4.08542956156648e-05
4.64399196457021e-05
0.000119521368040076
-2.01674477324505e-05
5.32801907813845e-05
0.000111616390762109
4.91214753671508e-05
0.000101685126163623
1.77571228803658e-05
7.30969940010882e-05
2.0983849990801e-05
8.97028109103198e-05
6.5094375173465e-05
3.45224854467891e-05
5.43190259855424e-05
7.49462727034816e-05
-1.16170801299649e-05
4.23235219739838e-05
4.989180957532e-05
-1.03156243608665e-05
4.36409826035757e-06
8.7347299264028e-05
4.91775244086226e-05
3.45751911321744e-05
1.79278673300992e-05
3.29588316036478e-05
2.22469518677806e-05
7.43647614290987e-05
3.51696590247376e-05
4.75528861914906e-05
2.95182224592153e-05
4.50746172592611e-05
5.66799174872502e-05
4.99832086489648e-06
2.25509825755549e-05
6.98739515495235e-05
6.62512733255949e-05
7.61817916589134e-05
4.24032224048088e-05
6.90846191873462e-05
0.000100162817051934
-1.5310095548842e-05
6.48038642696713e-05
0.000105809162775563
2.71119193947063e-05
7.49173546331116e-05
7.78905477558662e-05
0.000103358911619754
1.89151936980233e-05
3.39328155965239e-05
8.54128613704376e-05
4.43652973358631e-05
0.000122826256255341
6.19698624613674e-05
9.527738195539e-05
0.000128206736929158
8.47578738685148e-05
6.1478433146749e-05
7.35187571281101e-05
6.7640513924702e-05
1.76936260344147e-05
8.5232676765601e-05
3.36670150143346e-05
8.95621196198336e-05
7.69691898476464e-05
4.22131297607862e-05
8.2007473966198e-05
-5.97729291689033e-06
0.000102882875870396
6.7482815838343e-05
6.31276765520268e-05
0.000111498066766961
9.58170717569833e-05
2.64432674323826e-05
4.36232700348042e-05
3.52658213031917e-05
9.47787380639647e-05
4.34745276679563e-06
6.41039627739846e-05
-1.56969237600337e-05
-1.78754046520257e-05
3.80172746936229e-05
4.37292633106316e-05
1.07075253493458e-06
5.45651475669953e-05
2.79009163772692e-05
5.13784868806377e-05
1.13958101946722e-07
9.66699391787068e-05
3.00071846371562e-05
1.26588287000618e-05
6.38657570380578e-05
4.72580213443482e-05
1.03108459234849e-05
9.45142271459925e-05
8.22566905135128e-05
9.41641726820349e-05
4.69704974234792e-05
6.88293047737054e-05
8.59024038922652e-05
9.43130466609735e-05
7.32770276457532e-05
4.54352978629282e-05
9.57640636635914e-05
1.94457483263909e-05
4.43264656904006e-05
8.61683489417626e-05
9.36905274450859e-05
7.07123455213656e-05
6.30842952002072e-05
0.000102121571136944
1.10173144038671e-05
5.05415812995697e-05
4.67803349008899e-05
2.5719131150113e-05
0.000101868443141885
4.03162060141856e-05
7.66103773961452e-05
0.000105641124892892
3.47116190801475e-06
4.35682934271305e-05
0.000123550992464225
8.82333484817261e-05
5.83631913343008e-05
-2.97456695625476e-06
4.69172202897001e-05
3.37110609168654e-05
0.000126194838365732
5.23668234477142e-05
3.63660368064636e-05
8.27719715300303e-05
6.47756228427169e-05
5.79352952566563e-05
3.06408920675193e-05
-2.68924832709902e-06
3.57393589137552e-05
6.48883896288819e-05
4.69061077232428e-05
2.21003246198299e-05
8.5778138698834e-05
4.67749490063159e-05
1.2608211664001e-05
4.08212178405144e-05
0.000143239020132711
6.47091555179474e-05
0.000109293710041209
5.5325326157661e-05
6.67202663907054e-05
0.000156763951076538
4.72730322561889e-05
0.000113936078581857
8.78041862676106e-06
0.000109785206636214
8.09432656943807e-05
8.95233124171589e-05
4.07581557065078e-05
8.8102039865798e-05
7.61798013766662e-05
8.20785498183453e-05
9.00871078577377e-05
4.52700933871069e-05
7.17913320017989e-05
4.72365883751521e-05
5.2102044511759e-05
5.80655866132574e-05
9.82172405084535e-05
5.08824751725241e-05
1.66850795340418e-05
5.61264373355442e-05
4.63710974594204e-05
4.14991987716151e-05
6.71938008478397e-05
6.43577360845417e-05
9.81097573492807e-05
3.41195206969023e-05
2.56280608892784e-05
6.59070588530734e-05
4.39796261428856e-05
7.7824047466314e-05
6.58242391643973e-05
5.40071468292743e-05
6.93053142363751e-05
0.000123370144249987
8.98120471848146e-05
3.40175068086539e-05
9.81529973027721e-05
3.1768161558678e-05
8.91572441736292e-05
6.35074752260479e-06
2.9766853491783e-05
1.59043623640145e-05
8.0804798885024e-05
5.46897317976058e-06
6.79218880611436e-05
1.66226697541353e-05
4.15341906732189e-06
4.01122355173036e-05
5.13957866304318e-05
8.96516071267522e-05
3.69575323495082e-05
6.94861898583512e-05
5.51358412532157e-06
8.59105504542439e-05
2.41288388455707e-05
5.4703635691249e-05
1.73645514994246e-05
7.48099745650358e-05
0.000151903338162826
7.44029313555e-05
6.86751531527458e-05
2.17451974229479e-05
7.04838970066686e-05
3.98624546173891e-05
7.06671173220181e-05
4.4105642788098e-05
7.15613231140518e-05
5.59286792621815e-05
5.66959877373681e-05
5.67402282327004e-05
1.93113879527373e-05
8.47234880077752e-05
6.03197339384853e-05
7.28047626317896e-05
3.76331667888413e-05
8.700445317985e-05
5.17839332593624e-05
6.34191884333807e-05
2.08442969411368e-05
3.54208407199372e-05
6.41350365316515e-07
6.79506160233325e-06
5.51333984934668e-05
-4.10990270314167e-05
2.82014023286452e-05
6.82465105639889e-05
8.18936297650042e-05
6.60309888790435e-05
7.91537807092512e-05
6.6460390275971e-05
6.84745819308546e-05
2.86379789500876e-05
6.91016373694018e-05
7.08567642887119e-05
4.50179578723848e-05
2.20119924131318e-05
6.29044806742635e-05
0.000112211896890565
5.99752475745435e-05
8.72061558446157e-05
4.67222596974728e-05
6.57840569468397e-05
9.40295017994246e-05
8.8477057444994e-05
7.37411292554873e-05
5.16146952813445e-05
1.75357480526554e-05
6.32328448140883e-05
7.83661549125615e-05
0.000108396088858431
6.31384202108151e-05
0.000132180181756986
2.08387911356172e-06
0.000103077182031107
8.1246910875737e-05
1.87601452751807e-05
3.45769230517139e-05
7.5219175621364e-05
9.79677207700226e-05
7.33083409335073e-05
4.85582383428908e-05
2.8220565698269e-05
5.63296248981445e-05
1.27871473329003e-05
7.51982951195958e-05
4.35631666040218e-05
7.61105511298459e-05
6.32614256825244e-05
7.69867896399504e-05
1.98458398312024e-05
5.99454250918354e-05
-2.0677015284882e-05
7.83009926529269e-06
3.49767629524595e-05
3.70193809930722e-05
4.55760252519095e-05
3.15236092841416e-05
4.9409439248333e-05
7.76893281356326e-05
2.29589176202863e-05
5.62522420756563e-05
4.36944516458699e-05
1.47173936399513e-05
9.05776011871684e-05
3.95717264539666e-05
1.8260076701038e-05
5.89566181415123e-05
6.59121797498488e-05
8.76189342794117e-05
4.19570086572316e-05
8.71540064847047e-06
9.03379217327578e-05
3.79975864013818e-05
6.41770909081426e-06
8.50799992863183e-05
7.97594909696256e-05
8.74772098956264e-05
0.000136463474487092
3.90624063024622e-05
5.26118953578794e-05
5.06328473697418e-05
6.9192266833029e-05
7.87308594451564e-05
9.06421134096157e-05
2.93502141429536e-05
6.87096666569275e-05
6.48837574589885e-05
7.48293022617289e-05
9.15914003193914e-05
6.81662487013276e-05
7.95327533975132e-05
2.76314929562929e-06
7.21715399111748e-05
7.20558995410389e-05
2.88712735213589e-05
9.75490315867511e-05
4.86373359969677e-05
4.32850486934674e-05
4.79897442353225e-05
5.88418972701923e-05
1.95431945035701e-05
5.38030592874041e-05
-9.58351830696272e-06
9.57413956223544e-05
5.06479061286799e-05
6.2037835388755e-05
6.8450399948372e-05
1.49662476507605e-05
4.28479635329205e-05
7.19079200272946e-05
6.78943276808465e-05
0.000105807919896913
0.000160945096203316
4.77615972390538e-05
8.32405282974263e-05
8.25569263919364e-05
3.91981392579673e-05
3.03024536467695e-05
4.87077552061511e-05
1.26889526617807e-05
3.23733904535479e-05
0.000135132923197428
-1.32297716356382e-05
3.39462744466336e-05
1.08759191210626e-05
8.22621907422676e-05
2.80354605164333e-05
0.000108977471500338
4.64831804337033e-05
7.25857425959612e-05
8.55238713446167e-05
6.15438648113008e-05
9.67491783764079e-05
5.08831748664216e-05
3.02233030397618e-05
6.32735466724342e-05
4.76303544570999e-05
8.38744451092975e-05
4.04275856635231e-05
6.05474531856269e-05
7.40099941228543e-05
8.50982987760072e-07
7.67895115616141e-05
6.00874836959306e-06
6.74648607097831e-05
5.45319553221433e-05
5.04199342768718e-05
6.87886158164064e-05
3.89684874159711e-05
8.94728682182024e-05
5.49953143829441e-05
5.89398020787783e-05
9.03921149712993e-05
7.13094515791871e-05
9.73800224759556e-05
7.00178415844132e-05
6.98823581442412e-05
6.65033762137385e-05
0.000118698713674806
4.31505911135515e-05
9.7693919700351e-05
9.39519221635225e-05
4.61940710769875e-05
6.17002528376041e-05
0.000102579131165663
5.68172345717103e-07
5.26876374405672e-05
6.48773399044366e-05
2.42926158321437e-05
3.33760346867966e-05
5.38471533244383e-05
8.46246940587742e-05
2.8608741424985e-05
4.24591022883044e-05
5.50132180402838e-05
7.54854970673854e-05
2.75410264760497e-05
-1.98533899330313e-06
2.68827043972115e-05
8.9514575482961e-05
3.80133075204557e-05
6.5553642168402e-05
7.01080690664514e-05
4.45042341399053e-05
4.25891898418634e-05
7.48371727292837e-05
6.73956114142251e-05
9.31109892995785e-05
4.11306856796064e-05
6.92358791144201e-05
4.12792005414928e-05
7.65962330163423e-05
4.07967691092951e-06
5.02972534159187e-05
2.37735996088647e-05
3.73121017417516e-05
8.19266332362482e-05
2.71876146288825e-05
6.97592848886098e-05
2.42659047701674e-05
7.66665887015628e-05
8.46050172450221e-05
1.64143457353883e-05
2.0079159504486e-05
3.04720819613097e-05
4.44166768242827e-05
3.20037092222115e-05
0.00013118518500433
0.000116575379319619
9.72122795442694e-05
6.12050419500584e-05
4.17645567903764e-05
0.000109058648110713
5.47329802924115e-05
5.31582983397966e-05
8.40768833809135e-05
8.02877642335022e-05
7.07041308878605e-05
5.00000975335452e-05
6.09628158553966e-05
2.39318493625016e-05
0.00011367639711755
7.98585407670043e-05
5.38986426020273e-05
4.2336327655811e-05
5.97106251784892e-05
6.85419767167402e-05
2.59818106073365e-05
7.67709058765773e-05
8.89154902690859e-06
6.35202155337411e-05
2.61800646151954e-05
4.11016619290981e-05
8.25638920160253e-05
-7.40099819418186e-06
0.000117492620069472
3.54617117383524e-05
1.97310518134489e-05
5.56636819599911e-06
5.94577346319125e-05
-2.41985150992662e-05
4.09147565826966e-05
-2.94127112088437e-05
6.00303396536552e-05
6.52993001983114e-05
6.16645774515366e-05
7.4420281957264e-05
0.000124336373154795
6.49737720773106e-05
4.1643923352288e-06
2.46370417850792e-05
4.98122105243209e-05
5.30750135876142e-05
4.58032503069598e-05
5.87676206447874e-05
5.67483115655933e-05
0.000112466346970988
8.70794400860233e-05
8.96134626086709e-05
8.06194190892992e-05
4.80548062607261e-05
1.7365912681682e-05
8.44348865111218e-05
1.83888408050124e-05
6.02198508685168e-05
4.90963940671554e-05
8.25913114093136e-06
2.40538067796316e-05
7.70744314843306e-05
7.78690544617531e-05
5.59406292200174e-05
4.35536932145686e-05
7.60326290165733e-05
5.02985539006688e-05
4.72653867532428e-05
4.47547682237593e-05
5.05566072649454e-05
1.96833046569038e-05
7.94869780449451e-05
8.00017041226102e-05
0.00014686999927884
9.59120211765335e-05
7.6788029895997e-05
8.20524595944087e-05
-1.56824478817517e-05
6.72261130016546e-05
0.000100772254410607
6.33417517669439e-05
2.79856694969764e-05
2.27828162237353e-06
9.27775736288903e-05
6.35551206501884e-05
3.13718695808224e-05
8.19020876738005e-05
7.16549505105434e-05
2.89478493093059e-05
6.55865165023009e-06
6.50055351744327e-05
3.96597558721224e-05
5.64428789264968e-05
1.56927211794893e-05
4.1901902790839e-05
9.63689381940108e-05
4.36699333991556e-05
3.07650364486388e-05
-9.25082026395581e-06
7.06373432257532e-05
8.41674389269032e-05
5.22531219578934e-05
6.12885965725855e-05
0.000105206867520721
5.2113154894471e-05
6.11589168300161e-05
5.13085939606685e-05
6.14019916985327e-05
6.88141069254343e-05
8.19799496960639e-05
0.000119660661573261
3.73314389380511e-05
6.32999699395057e-05
5.80690508427413e-05
6.88935587001263e-06
3.53139969274023e-05
8.83618542098085e-06
2.78535196806661e-05
7.0714103228241e-05
9.02361538740343e-05
3.53479508673752e-05
2.89941237557076e-05
6.45840958530533e-05
2.59481995358405e-05
7.44521892745514e-05
5.74651793848496e-05
2.32611863451803e-05
8.81698669398397e-05
3.82407201356129e-05
1.35948028084561e-05
1.56996379565938e-05
3.13179100662697e-05
0.000125374192236106
2.87362594446175e-05
8.99124857293693e-05
6.32926235466922e-05
7.96818440857419e-05
6.23391837456105e-05
9.93457671625e-05
3.70345749247643e-05
0.000106518435174282
0.000105789423944552
5.46347168307896e-05
4.57402065398406e-05
4.44249865433788e-05
4.13280703344044e-05
3.31707135455837e-05
3.64669865484591e-05
1.68041001575846e-05
1.5607635572882e-05
9.01758490189922e-05
5.36198953447815e-05
2.76106603274534e-05
3.09329429423951e-05
0.00011116037624948
8.12355039501693e-05
4.62261461845366e-05
8.73674630658064e-05
3.86383776627855e-05
4.65530540213787e-05
2.6062665678749e-05
3.16611618882478e-05
8.49227792736908e-05
3.97454777304522e-05
3.51748578484991e-05
7.880161159317e-05
5.10516989534146e-05
1.84261512602552e-05
7.74189747856508e-05
4.20953823701584e-05
6.95671121356206e-05
2.51550179898656e-05
5.32470793359273e-05
0.000128151249719346
1.21799139775197e-05
4.49986079876169e-05
4.86854969510724e-05
8.28503037968861e-05
4.65259454577003e-05
-4.94644287513648e-06
4.29608800272029e-05
0.000125473706535071
5.45887169798275e-05
7.55665666264502e-05
6.26172261638689e-05
3.32703102064257e-05
7.50131091306574e-05
3.46809677855782e-05
-2.53018688481021e-05
1.90464301560045e-05
0.000134580266813451
4.20217472506294e-05
5.83080270620471e-05
7.20287073213418e-05
4.19785617732488e-05
3.00830466600161e-05
5.44429178313502e-05
6.91356489782565e-05
5.57584527968003e-05
8.03103202303384e-05
9.72456604757218e-05
8.96285943750193e-05
5.84195863568117e-05
3.62648966947392e-05
8.47373792678248e-05
5.6686371583189e-05
0.000105422221150519
4.59595620575866e-05
9.2239063911584e-05
2.94193970733886e-05
3.54737940143358e-05
5.99926960014548e-05
4.09801088194278e-05
6.86774489235509e-05
7.85588418598389e-05
4.38585280089525e-05
9.63458025925832e-05
5.14971613662873e-05
4.89180741773104e-05
5.65918787076347e-05
7.45800156462111e-05
3.33431574664682e-05
8.69600590284834e-05
0.000112854094525529
5.764260278784e-05
6.9697583903194e-05
5.04238607735166e-05
3.27941901513141e-05
4.32780898204476e-05
4.96437243211733e-05
5.86746024146329e-05
4.4051743396794e-05
0.000113973399715517
-1.79748702184989e-06
3.65748779972413e-05
6.25666556538751e-05
0.000102442713974144
-2.10063950454049e-06
3.9956912657651e-05
7.65655239647293e-06
5.40961934861961e-05
5.13838655430676e-05
-1.64097267938566e-05
4.01832023544447e-05
0.000140252396912217
7.04816754744267e-05
5.60712737027779e-05
6.32437887890909e-05
8.40754067552011e-05
0.00010413551709827
6.14225892518434e-05
6.47839736476411e-06
2.79529807734756e-05
8.39162097974205e-05
-3.48362517196195e-05
5.78097575659566e-06
0.000147312551543665
7.99284873597773e-05
6.49418694100657e-05
0.000104139140970852
0.00010022393029389
2.56153134423917e-05
7.98309474960293e-05
5.61952281741281e-05
3.94558869395109e-05
8.11699043486816e-05
8.81557312414889e-05
6.6839374221946e-05
4.4403299695055e-05
8.04459193964823e-05
6.32924129269601e-05
7.32568172964392e-05
0.000115898210035446
0.000112211424804759
2.78392867297406e-05
8.27269338913751e-05
6.05171201276678e-05
4.05441100873843e-05
4.78741448972469e-05
2.73114516903667e-05
8.39782603468877e-05
3.56325053465266e-05
3.31700475772797e-05
1.74377390409739e-05
3.40909356313703e-05
7.04467273429017e-05
3.16938682473299e-05
0.000121105770195634
0.000109422298644026
2.61155693031614e-05
5.33443955682014e-05
7.04061520600947e-05
5.26513657171543e-05
1.07850811682508e-05
5.48933295457717e-05
0.000111347416123637
2.82775249615943e-05
7.29964168097975e-05
6.93055260699653e-05
4.66020350426758e-05
0.000114850968562745
1.04173639643741e-05
0.000110970643652503
0.000143730967032786
4.52533641618725e-05
5.46973926218925e-05
6.3877117838574e-05
8.97394820105062e-05
2.5085575657442e-05
6.04031174626163e-05
5.5523190833493e-05
4.41397814025826e-05
4.75710216356301e-05
-1.40834629076662e-05
8.61317732286714e-05
2.04066013288256e-05
2.45360934394162e-05
0.000110841905825994
5.91615788397785e-05
8.51601012188271e-05
1.01359405492814e-06
8.14595111234717e-05
5.75246395668939e-05
5.04131197675996e-05
1.9869532384118e-05
6.231563289028e-05
-7.03827345427425e-06
0.000111966767233231
6.87501328591203e-05
4.2818112251462e-05
1.71110626267183e-05
4.98382117488758e-05
7.7820505392305e-05
4.68324272716389e-05
6.62007004851322e-05
-6.55031205420515e-06
2.25922002372698e-05
5.4656293720056e-05
5.4534566004787e-06
5.3934259767023e-05
3.69687321985149e-05
6.35715632331843e-05
1.53192114777778e-05
8.05895836204388e-05
5.06919057501585e-05
6.16554065532094e-05
0.000101223531700672
5.36571157241155e-05
0.000104205083797309
0.000121333954408263
1.66102533490406e-05
6.20473527255484e-05
3.66481417377735e-05
-6.60274582615058e-06
1.41270973793054e-05
3.50821143928306e-05
5.19443428202792e-05
9.00161504081871e-05
3.80750561162257e-05
3.01642507782776e-05
5.3689429867215e-05
4.15905722824006e-05
1.98711125661465e-05
0.000102163803970361
3.49223001446074e-05
1.47236612973946e-05
3.52133032457947e-06
6.94950456744333e-05
4.47206419596391e-05
0.000102701112014398
6.84721647502136e-05
0.000115917814518102
4.18582079644623e-05
3.61281892771761e-05
3.25253332778479e-05
6.63063085339887e-05
0.00010308967515987
6.26919146238105e-05
7.22859119629029e-05
6.65752409119464e-05
6.5174068467008e-05
-1.09152413655022e-05
7.30361168169354e-05
3.89021679084161e-05
1.10655005388783e-05
5.96241434239226e-05
4.7702534092665e-05
7.33201448465538e-05
7.68514836626284e-05
5.74120158170069e-05
7.30411334413943e-05
6.60504046199425e-05
7.182576791101e-05
-2.46329254343945e-05
4.70183416692034e-05
9.35534085659217e-05
5.91449751463934e-05
7.33565617096232e-05
9.03965493227935e-05
8.25330709402375e-05
8.86347352032217e-05
4.15773945856648e-05
7.44675796864356e-05
5.08944886390588e-05
7.65454487012457e-05
3.42893857170551e-05
9.75659836176515e-05
7.47673132681599e-05
8.73182141722843e-05
9.61763626597619e-05
6.55164995046119e-05
0.000109418260055725
1.76327735591135e-05
4.82759626112202e-05
4.79108500437712e-05
2.70307570246743e-05
6.25920947778169e-05
7.13449309228018e-05
7.68211506956145e-05
5.24781008851007e-05
2.43321988787892e-05
8.60174638479615e-05
-1.93328113137065e-05
8.31845794748585e-05
-1.40678377628704e-05
6.89872459392522e-05
8.21577322316436e-05
7.86799651628214e-05
4.69943994148774e-05
3.6321885807011e-05
0.0001072908427209
6.97532533742374e-05
8.29118484373025e-05
0.000112601775608824
8.60811535085927e-05
8.09765674568338e-05
5.55596123316422e-05
0.000113813140956268
1.06935226329121e-06
9.2550989922031e-05
8.45925393284531e-05
6.26971697578838e-05
0.000103966118592839
4.14710555192063e-05
5.56532859101513e-05
8.01007546299402e-05
6.68077127953468e-05
5.43229251130569e-05
5.60881988419737e-05
4.46671642431025e-05
5.97734951548164e-05
6.85795688128318e-05
5.85763564345036e-05
-3.31268277954425e-05
3.80518327597014e-05
9.82170069346223e-05
3.65497492856604e-05
2.86804737392456e-05
7.60960004387728e-05
7.00603765575435e-05
7.4769220936194e-05
6.75746941893553e-05
7.84916862750372e-05
4.01668387686692e-05
4.48343796015746e-05
5.07865425222431e-05
3.71403752104082e-05
5.41515275502682e-05
4.32734241648969e-05
4.61205189932703e-05
0.00012961789992642
7.62930065146361e-05
2.79921022604269e-05
7.07806456848144e-05
8.51410377108789e-05
7.26648388741617e-05
5.45236844234654e-05
6.97878346072037e-05
7.10039618462311e-05
4.93600334453273e-06
8.04712418519627e-05
5.6764843910677e-05
9.23531190532501e-05
-4.07021914825275e-06
0.000107869543378248
6.45590339686825e-05
0.000142924615489279
5.26387785477759e-05
8.35868893324301e-05
7.03148925714923e-05
6.13114985039292e-05
5.98596595693932e-05
0.000127215785357154
7.22564073211062e-05
4.69599884967099e-05
3.90987345693614e-05
9.33325514684056e-05
8.11323314626593e-05
0.000113445840293353
8.53940952599147e-05
9.11205385118837e-05
5.91235409281262e-05
0.000103164715106887
5.57153666707874e-05
9.43084996374349e-05
5.3751440591121e-05
5.43096937801916e-05
-1.24505641668997e-05
0.000107992860278694
6.50525138984838e-05
6.17850058732352e-05
4.66890658512529e-05
2.51417460220167e-05
6.72067132000514e-05
5.68812087773931e-05
4.52828210484415e-05
9.93125313515565e-05
6.62350605229844e-05
4.39133882419765e-05
9.55598744371195e-05
8.10410356320156e-05
4.3976002554005e-05
3.74471283638628e-05
0.000104530683501059
6.91539973348111e-05
3.77493176019947e-05
0.000117480856005077
5.84156753663241e-05
8.21668122283862e-05
4.78964690670405e-05
5.69681409503992e-05
8.84303314862991e-05
8.90051962267324e-06
4.18367224873602e-05
3.80258601587437e-05
8.37421292591077e-05
3.53306101145731e-05
4.19659626458949e-05
8.14231627559108e-05
4.52082902380164e-05
9.91502899710297e-05
8.48120571431871e-05
6.23558387523933e-05
5.58836350508879e-05
3.36530977528598e-05
5.73833685796448e-05
1.24924670505617e-05
0.000105498439894168
7.05282044715097e-05
4.76041425727672e-05
7.09597361303594e-05
1.82133995864373e-05
9.08831867411429e-06
1.72300514569762e-05
4.11459590908793e-05
0.00010326769739115
3.39446083053926e-05
5.68042480052402e-05
7.06693553319943e-05
5.56402916313355e-06
1.25298306345782e-05
4.45403227591919e-05
8.8285905065172e-05
3.82868035896409e-05
4.79998583303766e-05
8.32950805153114e-05
7.19788170644656e-05
9.76019887563444e-05
9.54011097057371e-05
4.65204155761709e-05
8.39351305682843e-05
2.41266466143634e-05
6.59421682268749e-05
4.79525358581148e-05
6.09152198633239e-05
7.39000772514271e-05
5.6739945619626e-05
4.90125085085223e-05
0.000138600460067745
3.17376874505814e-05
6.02955099039151e-05
5.295976151342e-05
2.45325334004162e-05
6.05435507328173e-05
0.000117153084471006
6.88906204079472e-05
1.43559801490995e-06
4.84883625724023e-05
0.000130257595834928
5.12230189359352e-05
5.13834156535082e-05
7.06297047024524e-05
6.16904620683365e-05
9.21319314544133e-05
2.83464785971344e-05
2.93710994519587e-05
2.38653539044642e-05
5.04394204152884e-05
2.89463819404122e-05
4.88313446239287e-05
8.8618174160693e-05
6.65284930759127e-05
2.57700376583476e-05
6.71739288029981e-05
5.87198254045538e-05
1.79334903371104e-05
5.40193692176282e-05
7.30073609628356e-05
5.2863276486616e-05
0.000112413170541317
1.57880607305965e-05
2.48039599837056e-05
1.07474371094414e-05
1.58622228907974e-06
3.27104245348481e-05
8.55727489691868e-05
6.35861499482787e-05
-2.50240482552459e-05
0.000102828823050222
5.69508953645055e-05
9.7105182926646e-05
2.04962672956737e-05
7.11132119217501e-05
3.60500351275468e-05
4.42382534820856e-05
8.91446536907028e-05
0.000108019112487586
7.06706543821447e-05
8.55660150888066e-06
2.99544024028487e-05
2.80176438869169e-05
7.18540313871986e-05
6.79526524851141e-05
4.68324574458859e-05
6.57246597428129e-05
3.79089055429609e-05
5.90392427459089e-05
-8.50458227613971e-06
5.61120712056025e-05
7.56553416147438e-06
1.10369636998537e-05
5.03054726225818e-05
5.71160732127834e-05
2.1254838032326e-05
5.01125873830369e-05
5.09975918172164e-05
3.64783351583369e-05
0.000129222212669678
4.02903925051142e-05
8.95211034847332e-05
2.76310065303485e-05
6.84539003995306e-05
5.11382392573541e-05
3.48829821466841e-05
7.81306474501306e-06
3.96341422680192e-05
1.05076232636189e-05
2.93504140836053e-05
3.96406684838781e-05
9.32933277794189e-05
2.19429282864921e-05
5.26269161288971e-05
3.52819530022975e-05
1.84678573925567e-05
7.45021679396178e-05
2.8019060345188e-05
7.94853856515229e-05
-1.99676167424453e-05
8.89452386197062e-05
2.65191671327115e-05
-2.18739775640347e-05
3.11469407203674e-06
-2.81950693739001e-05
4.42724254631763e-05
1.78459001642919e-05
6.97524559483823e-05
3.82885906110667e-05
7.32974703707907e-05
4.76435685437364e-05
3.08274409457636e-05
3.89149139944186e-05
7.48770936639596e-05
5.83954045466883e-05
7.13987189072977e-05
1.96112561814717e-05
7.21765386015659e-05
2.07397040405476e-05
5.73823941555067e-05
3.16598486879731e-05
3.24872473448075e-05
5.60069701937464e-05
7.93011534151172e-05
6.64677687398276e-06
-2.75884045527163e-05
4.4402167725704e-05
5.16116387406389e-05
0.000133875754858861
0.000122525983509551
-3.14145042910331e-05
8.54831856301813e-05
6.80802515552523e-05
9.07781642899712e-05
3.22062442462954e-05
3.69241459907596e-05
6.73442233627833e-05
3.62413825441702e-05
9.81138254813006e-05
7.83149465126574e-05
3.82814515155304e-05
5.36838010307527e-05
9.4606620332745e-05
1.54083858129932e-05
9.1873623746343e-05
0.000122623781804427
9.7637274224592e-05
3.61599060983565e-05
0.000121015372659239
0.000127745496084863
3.14861103045938e-05
9.50296873868639e-05
1.99969016424512e-05
0.000107104452876616
7.88476190718128e-05
7.52367338227705e-05
9.12017871909695e-05
8.06782731943476e-05
5.00940084341687e-05
-6.42098949409775e-06
6.2530638089365e-05
5.25457935249382e-05
2.6920660145713e-05
3.24275627129776e-05
5.45813386291519e-05
2.18845964754655e-05
4.13273313766514e-05
2.27447485078641e-05
1.30815212486108e-05
5.07627469053217e-05
7.57854197637316e-05
8.1575481848721e-05
5.41855197702751e-05
4.44721865250198e-05
1.3616354230513e-06
5.66284313981068e-05
9.2422728545133e-06
4.27977545150175e-05
-3.8574205057126e-06
0.000126450776836773
-2.52094457054607e-05
6.19664532935214e-05
2.48828814025809e-05
4.12060513909293e-05
5.39481394820942e-05
9.4622937782264e-05
3.53066165954062e-05
7.74355055884374e-05
2.13204849130747e-05
0.000103538517108403
4.55713141166701e-05
4.40962234930121e-05
4.80181936879993e-05
9.23250623216327e-05
3.05301459837849e-05
8.93671518632071e-05
7.19396771325944e-05
5.6032736502588e-05
0.000104454041556202
6.93749364552508e-05
0.000114989891743962
8.39217272796063e-05
6.86824123982195e-05
0.000143355113472644
9.10769640878467e-05
8.78528443701548e-05
6.87839009206604e-05
4.5699771196847e-05
6.4448101204237e-05
6.45862227191619e-05
7.84027580079793e-05
5.67610890673333e-05
3.19453545284698e-05
6.44721873594697e-05
4.45561912365357e-05
4.62133938091279e-05
3.62712918947601e-05
8.98199637602267e-05
5.02022012551698e-05
2.99642941090753e-05
1.69923952577455e-05
5.19270093887487e-05
5.66784591823234e-05
8.26313826661892e-05
7.57399726886784e-05
5.57042847409156e-05
8.73525695334268e-05
1.45369760954485e-05
7.67576800070365e-05
7.84658174969301e-05
-2.40711141410269e-05
0.00011355911704058
3.14526679748521e-05
4.5815425053424e-05
0.000120137559107976
1.07251079013984e-05
3.19332733084531e-05
2.91876361254339e-06
-8.69835816926793e-07
2.93274754068112e-05
3.85695511020014e-05
3.19540337468586e-05
0.00010747615217873
6.13397113237962e-05
6.52504482310383e-05
6.72316379789336e-05
5.68740174463319e-05
3.72141912236471e-05
4.68692325472047e-05
5.53905508582354e-05
8.47713181064215e-05
8.3691453401135e-05
2.12880383590194e-05
2.63040696727355e-05
0.000148724792301956
7.46847173740438e-05
9.55730074909108e-05
1.3049586540152e-05
8.30207801823631e-05
8.17053720376045e-05
4.8065091610481e-05
0.000100421454716801
4.99965107095624e-05
6.36325967908343e-05
7.47695521393879e-05
9.28038364082753e-05
7.91733067634031e-05
7.6976376724265e-05
6.02471945729595e-05
3.23502021024146e-05
1.46369674872405e-05
0.000117787652207754
0.000116741025669868
6.29175377762978e-05
3.41814359904542e-05
7.86828647100731e-05
9.11732351974129e-05
0.000120553804937707
3.44987978786669e-05
6.12734879989948e-05
5.00810778400213e-05
3.53112827172822e-05
3.8629500567222e-05
5.89071119785464e-05
5.99247258679596e-05
5.40215390324329e-05
-2.55007252474652e-06
8.18089310802772e-05
6.04225903986193e-05
7.05379853461868e-05
0.000133587984591487
8.23282798520613e-05
8.16318367683072e-05
2.17282987630639e-05
0.000120438674872241
8.79697874128138e-05
7.32100658389933e-05
8.09328124412233e-05
5.37537287020238e-05
2.52736584819466e-06
6.59528758318471e-05
3.53285733432729e-05
9.94478135486411e-05
3.45227750151612e-05
9.10591798827702e-06
2.83364754114414e-05
3.97387181940628e-05
7.69616143816068e-05
5.40214206994183e-05
8.88367217801949e-05
5.2812938198667e-05
7.61710216407146e-05
4.20010721470363e-05
6.29577119837069e-05
5.62192994740372e-05
4.83444034438502e-05
8.67593271225629e-05
8.95062607283062e-05
4.50073647305919e-05
5.81781101293872e-05
0.000132468707700053
8.20470780513648e-05
5.50990885855157e-05
8.36979862791359e-05
5.81450525959809e-05
3.03704931904918e-06
8.6083558954975e-05
6.26749171216465e-05
7.72439496831861e-05
5.76909140180239e-05
6.01013034973098e-05
4.14325601561048e-05
1.88622433100222e-05
8.97789625654929e-05
-1.71339923502899e-05
4.24510562656721e-05
2.52650504287485e-05
5.98280601595557e-05
2.81667510660082e-05
8.63547891322547e-05
6.22715867610399e-05
7.4575802729233e-05
7.07879851722578e-05
5.37862517965262e-05
2.86451514264653e-05
9.93018108958765e-05
8.53270625602783e-06
6.72407510405825e-05
5.21286056446444e-05
8.14465968897059e-05
8.66575428213988e-05
3.8444126993531e-05
3.98645201856822e-05
5.21100114488044e-05
4.5618411249041e-05
0.000123850415663161
9.41912214575374e-05
0.000131817049366232
3.08592973977482e-05
3.31234137825087e-05
5.01010436165626e-05
8.13847380133848e-05
5.36274051273769e-05
6.70779599950814e-05
9.80685984581308e-05
7.05405512141237e-05
9.07244832315355e-06
5.41096352375069e-05
8.85942201245557e-05
2.9219111689278e-05
8.63958882552856e-05
3.42504721303465e-05
6.04888690863302e-05
2.19350371734414e-05
3.94254877205859e-05
3.43767118302234e-05
6.42383559353079e-05
6.86819630863986e-06
3.56632479628305e-05
5.10157004450756e-05
2.78544827797568e-05
5.9519163463197e-05
6.13128514593893e-05
9.90899519243414e-05
5.68005984985889e-05
3.53926937704217e-05
0.000103719936003715
4.15107696162746e-05
4.36931246714916e-05
2.35692736115752e-05
7.66794291538722e-05
1.21617474946263e-05
8.6534220360216e-05
0.000100424879998841
3.13063809243933e-05
5.45254928880823e-05
0.000110090140570617
0.000114682583606075
5.95704595408749e-05
3.26811733889941e-05
2.32085841748709e-05
5.27567318874073e-05
2.1389883161156e-05
5.39826131705356e-05
0.000134438208343141
7.2190167205714e-05
1.76081173039401e-05
4.31071035407314e-05
3.92236004718954e-05
8.67264273714511e-05
6.10958250666399e-05
7.31257088674445e-05
3.41849651997299e-05
7.86850882737877e-05
7.02529300882789e-05
6.39666598715811e-05
5.29711466733056e-05
2.59193792629611e-05
0.000110608129267183
1.75294880301337e-05
4.04027730504201e-05
0.000137137208887417
6.70471685479702e-05
5.59729250341117e-05
0.000121889163050308
2.36545162494e-05
4.64688559786028e-05
0.000100947484309661
1.90378649467542e-05
-1.72322477523913e-05
8.67675607999211e-05
6.3218342679526e-05
8.11193514680131e-05
8.41522175056873e-05
-3.80273749147838e-05
9.11671894634513e-05
5.7858769808123e-05
8.60459042113785e-05
-5.04768295565336e-06
7.08170412028284e-05
5.43464146327223e-05
7.82032167112417e-05
5.47462097279714e-05
4.71679732710281e-05
0.000130737114887483
7.20377156120538e-05
0.000113757607517014
2.11170974942506e-05
1.63425520662034e-05
0.000101862864926129
5.31659918303073e-05
8.74281947158358e-05
5.10268828239903e-05
6.65622554910691e-05
4.91909551198979e-05
7.83333000005798e-05
6.30131737395497e-05
0.00011230574509487
2.18881345218612e-05
4.0617669687004e-05
9.62017495339511e-05
4.34920709701908e-05
3.49322292871137e-05
5.07057398608e-05
3.37648602800506e-05
8.44872299431808e-05
6.24248670142517e-05
3.34662432528971e-05
6.68787734588179e-07
7.93581766356481e-05
-1.36750552854167e-05
3.13233339228018e-05
6.93865540182717e-05
4.52269022383596e-05
2.658111161882e-06
5.50754977193489e-05
7.83136090198631e-05
7.29955546531145e-05
0.000116062373507423
5.57245385547721e-05
4.19132725943132e-05
3.29324522307545e-05
4.33069588385607e-05
6.82563867973407e-05
2.68975137459656e-05
4.52901774409405e-05
8.72172359830762e-05
0.000124469421750463
6.78218552633141e-05
8.16024849932305e-05
9.69789860495e-05
4.4303917804614e-05
8.13730078826912e-05
5.15832750260938e-05
4.35378815505437e-05
2.90999683920198e-05
6.73371388553556e-05
1.92230425881861e-05
-1.1331212046359e-05
6.41991872199262e-05
6.14273612841292e-05
8.60608206333049e-05
8.79380887670068e-05
7.76328308905093e-05
7.57854826223943e-05
-1.371644548764e-05
5.09435712373875e-05
0.000101237624630436
8.78947687853393e-05
0.000112040389944919
2.45918213940374e-06
8.21126340239968e-05
1.85653411131111e-05
0.000127121395878383
6.70297370091308e-05
5.66582996531295e-05
3.53695289822407e-05
0.000124922273561447
6.49881482090232e-05
0.000122736136222941
1.92819807844116e-05
7.98392960543741e-05
3.23047503345043e-05
8.48573504773685e-05
8.95652270470711e-05
4.0153984249978e-05
7.88915983615271e-05
4.2543395733072e-05
8.11427725833211e-05
5.07430616342772e-05
5.9286466071489e-05
9.86804640092148e-05
3.12039321633328e-05
2.87053834670833e-05
3.69833425041712e-05
-3.84349234470529e-05
7.76076516003145e-05
