# Supplementary material for: Research on computational propagation and identification of mine microseismic signals based on deep learning
Source: PLoS One. 2025 Oct 22;20(10):e0334641. doi: 10.1371/journal.pone.0334641 (PMC12543183; doi:10.1371/journal.pone.0334641)
Supplement: S5 Data — (ZIP) [file pone.0334641.s005.zip › 000100800001511.xlsx_0.txt_24.txt.txt]

6.54067824200412e-05
8.49547616906122e-05
1.94124841361352e-05
5.92119551237515e-05
2.31343521792224e-05
1.0517145134098e-05
4.96103427777569e-05
0.000107580984335709
1.71819584849942e-05
0.00012625198131167
6.92846320988109e-05
7.49663048675573e-05
3.62238250258915e-05
5.20553935596903e-05
9.30932304382323e-05
-5.14835162947907e-06
-5.65088617791628e-06
3.22584008839445e-05
7.71676636213344e-05
4.50123907671292e-05
5.87450537047697e-05
0.000121598564065843
5.02711055236146e-05
8.47456491732902e-05
6.08040785843833e-05
-1.27403325568628e-05
3.23342120175415e-05
4.86411910135371e-06
1.95021218278738e-05
6.67263698392071e-05
9.30114968991639e-05
9.63792697449767e-05
5.55929679986485e-05
2.96950649081605e-05
3.4021804702691e-05
-2.5148727064402e-05
6.89596498332212e-05
5.26963426543227e-05
3.5847473704015e-05
4.30292408165232e-05
9.24396084931592e-06
4.2403637610764e-05
5.02559262734746e-05
7.96598994070239e-05
0.000148459097905394
7.77793886387832e-05
8.27542700867645e-05
3.4450709440468e-05
0.000105123540940453
8.27817003630374e-05
7.54305119827792e-05
6.92415783271976e-05
1.98910347897671e-05
9.05998233642732e-05
7.21461931362856e-05
4.94255472963601e-05
1.68243486974202e-05
3.98006835549159e-05
8.32631047776257e-05
9.40716200263548e-05
7.43786958964068e-05
0.00010313091109079
6.73121036915185e-05
-2.79800604130418e-05
2.53794741971484e-05
8.53259821936361e-05
2.8471616758645e-05
5.61985383513384e-05
4.29477090061796e-05
6.39253749361013e-05
9.81067821633915e-05
1.44945001692599e-05
4.05728869844171e-05
-1.52317150699565e-06
4.21321144925201e-05
-1.68381101917752e-05
7.04918644059021e-05
3.84194604242485e-05
1.26847428407871e-05
7.1434618465068e-05
0.000144592316990704
5.97636560502381e-05
8.72203397301343e-05
8.72050381544183e-05
-1.04663652234252e-05
8.8477768658464e-05
2.67386573753316e-05
3.25851522844473e-05
7.69187970552984e-05
-6.04345100323154e-06
6.99108736801364e-05
6.91182279283094e-05
7.99886415635037e-05
2.23066748015177e-05
0.000113433697164643
2.08280681605173e-05
6.38086798770311e-05
8.89407606708461e-07
2.38015383993408e-05
3.10094612022792e-05
4.26150736801217e-05
0.000121658960084375
3.23195607244407e-05
3.70840894274593e-05
7.54784630913099e-05
8.30530311046626e-05
7.8960576015229e-05
6.35183808141638e-05
3.88574874459025e-05
4.88699349167743e-05
1.52680144273852e-05
6.92648227175615e-05
8.89082444230361e-05
7.92778214196293e-05
1.66650134479935e-05
6.51197784123108e-05
9.80745271218996e-05
4.90415057985942e-05
4.64560407564339e-05
3.22344771170367e-05
7.49378049356766e-05
7.97102929710209e-05
5.68114005054008e-05
6.72923633212574e-05
0.000105010810612751
2.52609874450251e-05
0.00011088453289688
6.49678238843969e-05
8.82760568218566e-05
7.94648374831102e-05
7.60275600011871e-05
7.58168016424265e-05
8.30630344240077e-05
3.88257784584818e-05
8.12251937224769e-05
0.000117173053039893
1.98005647584841e-05
2.41970445232251e-05
7.63309220270834e-05
0.000120284346646041
5.47018447690776e-05
8.03828388340604e-05
2.84216898463108e-05
7.90649948682358e-05
5.31611949684894e-05
5.46005511759598e-05
6.30328294228012e-05
7.22610970236197e-05
6.84962900782302e-05
9.76493212031837e-05
3.90630383904427e-05
3.94686134804524e-05
0.000102169904403054
8.76423180150232e-05
1.91703091933246e-05
8.99401298169948e-06
5.10678651114303e-06
6.13582323543159e-05
4.52116593050132e-06
0.000106211062582455
3.87796836032151e-05
6.11077640231718e-05
-1.0582140391403e-05
5.73549244568524e-05
-3.75510539835794e-06
8.80176925030731e-05
5.39628569661378e-05
6.54033402536254e-05
4.45311692673535e-05
3.45844315815528e-05
6.19815277142863e-05
3.71132042073698e-05
3.68425101166388e-05
9.20956713609414e-05
3.69752782480321e-05
7.49594047591291e-05
6.68006386688219e-05
4.90090192993987e-05
9.44821450241358e-05
-1.24117481084788e-05
7.74143755945447e-05
0.000124035874635304
4.51364616413032e-05
8.05082572432658e-05
2.23751439836468e-05
9.52976513772242e-05
3.49853655275994e-05
0.00010196704957348
-1.19760535390417e-05
9.46151588316191e-05
2.11994585128835e-05
3.10947434667177e-05
6.56443788065885e-05
4.8579524657529e-07
5.96734836971687e-05
7.91398238279081e-05
0.000137373106885773
-1.56305196682471e-05
4.24651916720184e-05
9.63961391570228e-05
3.62879290839617e-05
3.81251470737573e-05
3.93539884527039e-05
6.33094473337475e-06
4.54287547422462e-05
6.01777400005557e-05
6.90212279163476e-05
-6.37796656929712e-06
6.58499336360485e-05
5.88888230545876e-05
4.6370307067516e-05
6.70753114530763e-05
6.70957890786372e-05
7.76655059025629e-05
7.06036873627799e-05
9.4394904988733e-05
5.28939365620494e-05
0.000110592602252617
8.56889295759832e-05
4.94738314054387e-05
2.38817673607135e-05
6.55031818253611e-05
5.10870374992454e-05
6.79254303968093e-05
4.04363916458247e-05
8.27312686547222e-05
4.33662753049358e-05
2.19630985057378e-05
4.08244456470221e-05
6.26226891451872e-05
3.25040656367905e-05
2.89836324629811e-05
7.84714061650101e-05
1.88053910425931e-05
5.85156641526417e-05
5.79276501336562e-05
1.38022730003605e-05
9.58879261320694e-05
3.20272842989099e-05
2.01196034562371e-05
5.85424003841944e-05
2.44067326678549e-05
2.24759198454759e-05
4.81529101379508e-05
3.52932757937217e-05
3.12334004673009e-05
0.000137423035295239
0.000110853274122677
0.000148566941015498
6.45448597810868e-05
7.49058189761991e-05
6.55699106317135e-05
0.000117195454196867
6.15047595531981e-05
-1.48044304270688e-05
2.79815072407e-05
5.31626677496294e-05
3.4497456580889e-05
-1.65120792999488e-05
8.57971241258745e-05
7.31402506105461e-05
8.46090224786418e-05
5.02503617992731e-05
6.30408679652696e-05
1.53182441786915e-05
2.60050574034455e-05
3.69423076333379e-05
4.98692151162057e-05
3.19080865308678e-05
6.44038187113912e-05
5.16543413700506e-05
7.11345809506179e-05
3.72879088292943e-06
2.84365557823468e-05
4.18092527875091e-05
6.72003829611458e-05
5.19369068643354e-05
0.000100707047547939
-3.85108951464099e-07
3.99043950204905e-05
8.32811136360131e-05
6.38218223312045e-05
3.00801939118665e-05
0.000148963135158649
6.64403778229791e-05
1.09602674096653e-05
6.24800735442683e-05
6.30715748812993e-05
6.88453083382703e-05
5.28520163474771e-05
5.16836167309765e-05
9.91480807299592e-05
7.2897460534897e-05
0.000126163986398931
0.00010661838179556
8.38799067058304e-05
6.09739595385473e-05
7.31737501510688e-05
0.000139003653418248
5.56119743251676e-05
5.89778444440345e-05
6.85409326048302e-05
4.13948581477925e-05
8.13489577025136e-05
6.46707885137762e-05
5.00014055218912e-05
0.000129775010725049
8.84944010173909e-05
0.000121005009502949
8.13729677144503e-05
6.82400746575052e-05
1.22506596130316e-05
5.97470808671004e-05
6.00402485181988e-05
5.68326854572569e-05
4.84859634010612e-05
3.62104601010987e-05
6.47518126743308e-05
5.76826493008287e-05
4.74113323444341e-06
5.3207387490303e-05
4.29909461024732e-05
9.89094894342949e-05
8.58387185202137e-05
8.90520646948023e-05
5.57760015352483e-05
0.000121489316497172
2.91694292331461e-05
9.87761283265412e-05
3.83451097886018e-05
8.00385081229115e-05
5.64685025292174e-05
5.97791995818195e-05
3.73871642401556e-05
6.97213351213194e-05
3.61704282006078e-05
5.49214166115628e-05
9.72478510477763e-05
9.17517327714543e-05
1.1237839787215e-05
7.68306378244388e-05
7.41476470191839e-05
6.60546566046899e-05
5.24124626189402e-05
9.48424314569371e-05
3.69240418448416e-05
0.000142528620473026
5.41187477063795e-05
2.16401703024035e-05
3.09900007788418e-05
4.72177258355809e-05
9.77831484070119e-05
8.5537039173073e-05
7.09056626846442e-05
2.31982205691086e-05
7.95221435201965e-05
4.25281696831726e-05
5.6838438784491e-05
5.72407459192056e-05
0.000117968197723409
4.82870220405811e-05
3.50442786273519e-05
8.05463140571386e-05
6.59031248989361e-05
9.58841650039165e-05
8.01940371991545e-05
2.77841407209745e-05
3.48351925816492e-05
5.4917292602469e-06
9.0936174912481e-06
5.15496913006882e-05
9.40447227818144e-05
6.5243070023636e-05
6.1894883035026e-05
9.02480909597141e-05
4.4852679212532e-05
3.86193795874244e-05
3.99248290387465e-05
1.66894984464314e-05
0.000134662906944074
4.84620470488489e-05
8.09458925674268e-05
7.72761026137263e-05
8.40210083149209e-05
7.78957421868862e-05
7.00788969690299e-05
-9.15882420020811e-06
5.88349899135419e-05
8.73026261508375e-05
2.74249231410412e-05
4.94044400578807e-05
6.26052276063526e-05
9.59403721500377e-05
3.32002295850553e-05
8.2400425843406e-05
8.43670348868665e-05
0.00014471334629124
3.44183732989905e-05
0.000111418610935645
8.79225588348472e-05
3.62984498166336e-05
0.00011959128174151
6.59362031607696e-05
3.59500731102866e-05
3.77832188233246e-05
4.59868114085485e-05
7.9441089585041e-05
8.29347709398397e-05
5.98878385819383e-05
9.69847605793977e-05
5.82256347337456e-05
0.000146033260336497
-4.39206500619268e-05
7.85899827880139e-05
2.72029252062368e-06
5.32509001969934e-05
6.17895985738572e-05
3.19511686645335e-05
9.64430375488669e-05
-5.56827899425418e-06
-1.19324828480098e-06
9.14301962359523e-05
2.75668869279705e-05
1.03603459085012e-05
2.58228986419358e-05
7.38318054116267e-05
8.47350274272367e-05
-4.43129968713086e-06
4.43123752667996e-05
3.76105841144126e-05
3.96079517653059e-05
5.62674532002073e-05
7.0819286724495e-05
1.92125877107276e-05
7.90627561531851e-05
5.88997371290873e-05
-9.7693656772577e-07
-3.1570853151307e-05
4.80316692024829e-05
1.62911681038249e-05
5.88211743238048e-05
6.94400303235933e-05
6.67865124485046e-05
9.5121883660666e-05
0.000112602097750058
0.000127942530589166
3.92004329456253e-05
3.83093077264241e-05
8.81258092162732e-05
0.000110312532075925
7.99080245696487e-05
0.000133447280012962
5.52233978522966e-05
4.30795338546178e-05
1.19471813701705e-05
3.09892309055414e-05
8.42271922698264e-05
8.43974724737691e-05
8.53185356939443e-05
5.57584429252523e-05
5.60847339247181e-05
3.26189501965093e-05
3.27468174803424e-05
6.93897882450189e-05
4.10243127543404e-05
7.54218195719754e-05
5.54868951418649e-05
5.24651977884839e-05
9.66356284244946e-05
3.22436528929907e-05
6.11397603483915e-05
3.72131426123717e-05
0.00010793305959567
0.000100121631332294
6.28893503964708e-05
6.9538453100394e-05
5.45655972462954e-05
7.48046241574266e-05
4.92180779533736e-05
5.39682930335215e-06
4.49660166335958e-05
8.27161495979691e-05
6.45725967314374e-05
3.85696705661094e-05
0.000106358280001149
4.46250147115993e-05
2.61562393499208e-05
6.61878611534644e-05
2.81120389015496e-05
4.5052893076992e-05
2.84782663168243e-05
3.71790872291706e-05
7.59066714581017e-05
5.5584055214108e-05
5.7617979956172e-05
6.52015337737609e-05
5.31427948634008e-05
8.83539907401065e-05
7.34637327785294e-05
8.2997077556463e-05
4.23299908462088e-05
6.77382466280807e-05
-2.28396920514919e-06
7.73235039908546e-05
7.34160184182013e-05
5.40425564496525e-05
4.35727994850515e-05
7.26252041854309e-05
7.33128474940346e-05
3.04105881367784e-05
3.07048197592339e-05
7.14475676325775e-05
2.81904389119038e-05
7.53497521626257e-05
0.000147834047888271
4.84431611895454e-05
5.015398293928e-05
0.000103645904408128
0.000130222246322663
9.14473461323645e-05
1.11345381853497e-05
6.97304175694299e-05
2.49768004053933e-05
5.07867244179154e-05
8.09911021120245e-05
8.11115901387946e-05
0.000104993575577101
4.24832607074757e-05
0.000100869131609905
8.16541779471449e-05
6.75009186553891e-05
0.000107702095742743
6.10751261030225e-05
1.22529399803692e-05
4.75648432973789e-05
9.63007215338776e-05
5.74742651062372e-05
9.91865984736201e-05
4.627858212785e-05
6.78377875318135e-05
1.2158600922308e-05
0.000102901063975421
5.60664320265932e-05
4.76164046017651e-05
8.05731946073726e-05
6.05434842453825e-05
6.417179368444e-05
5.43610938986375e-05
1.76907162806736e-05
4.74973771064681e-05
0.000119845051772769
9.82396063338121e-05
0.000112645654558473
1.13846807893318e-05
6.61635322043503e-05
3.30797615921361e-05
1.91797286195294e-05
8.02587424545892e-05
6.19433626050696e-05
7.83335593904551e-05
4.5182997965578e-06
4.61651173141537e-05
6.68539009462332e-05
1.68975678135516e-05
6.48315651824053e-05
9.56216199200638e-05
7.50432633028078e-05
5.82010180645305e-05
0.000106963100893688
6.78710655183234e-05
5.39713494809156e-05
8.25940680262979e-05
0.000133187151878379
0.000136066597806046
3.30213972366425e-05
3.10257755443566e-05
9.9140422895372e-05
7.16226649988513e-05
6.67440141083654e-05
4.35791381424968e-05
9.49624926143835e-05
0.000101274502899343
8.69518681562074e-05
6.842043097611e-05
2.8316379816741e-05
9.03666200794512e-05
0.000112430881825889
3.39643610953412e-05
5.38684195083332e-05
8.4563868552214e-05
7.65183234789503e-05
6.56771435144731e-05
3.61918473080815e-05
2.83926731235775e-05
5.30459972836972e-05
0.000107637170994432
2.74550205636666e-05
5.61287318980157e-06
4.39971785045881e-05
8.05724215757222e-06
4.16426186670884e-05
6.40502159841149e-05
5.36750275098865e-05
1.01546666227359e-05
8.12418326395512e-05
4.71593239497555e-05
9.6889223756056e-05
1.36626154025713e-05
3.76550871789312e-05
2.67944809787217e-05
8.00198692940979e-05
8.72416166182242e-05
5.9413597136307e-05
8.41521603866519e-05
1.2119530909509e-05
1.62812592335073e-05
1.11354055111417e-05
2.99486895892077e-05
6.08074263136449e-05
5.33367799040725e-05
3.33981284511826e-05
4.57638091944488e-05
4.23426630854289e-05
0.000126325007118513
5.73803387710754e-05
7.90818339420947e-05
0.000106190013382778
7.39022963106829e-05
8.77255611971802e-05
6.22229731200319e-05
5.0805869651717e-05
5.30336215480352e-05
8.57511822747345e-05
4.64057643073814e-05
3.32525426024241e-05
7.34846858054298e-05
3.88300941771346e-05
4.2315345876569e-05
5.93672031711779e-05
2.60002068657526e-05
-6.99648473275839e-06
9.50024301832534e-05
-7.84416875925889e-06
5.90251148731019e-05
4.28454073137043e-05
4.78235259621881e-05
3.22499900223333e-05
0.000107776644471586
0.000127882741882322
2.98873679252963e-05
3.25427432692659e-06
0.000109172043890124
2.85362220333769e-05
3.60713514845263e-05
3.97314917273613e-05
4.76401626331919e-05
6.62657057216823e-05
8.76577908250358e-05
7.52945219509905e-05
6.60853933434629e-05
0.000122670469997111
0.000121582608884891
1.56257198653662e-05
0.000117706084168668
3.07917557912139e-05
2.14805708779522e-05
8.53843843148628e-05
5.97965950983359e-05
0.000118829158942778
9.21827818440552e-05
6.48968873554067e-05
6.43762149835123e-05
0.000103081539101864
1.21230355282844e-05
5.32000966086266e-05
8.13919793224923e-05
3.11608650826294e-05
5.03742511253622e-05
8.16599470048073e-05
5.39493067186293e-05
3.53726276232882e-05
3.27284631952448e-05
7.58352088075269e-05
3.53854459763051e-05
3.12103782389371e-05
5.29573766393014e-05
3.42947768166437e-05
0.000111767791743289
4.47938514418834e-05
3.34727274533498e-07
9.25819592692744e-05
4.18448095100355e-05
5.63166626993371e-05
4.00627209266574e-05
8.51296108965976e-05
3.67310411324893e-05
4.00075138968082e-05
5.7139248626199e-05
4.56395659917966e-05
7.408757501998e-05
9.78345410891632e-05
0.000107383461563103
-1.24240455571722e-05
6.07022286956143e-05
1.79749725450192e-05
5.95076751233413e-05
8.34131925573353e-05
8.59227627903971e-05
8.56506148996031e-05
1.83941760190085e-05
7.67189289910472e-05
5.18928369535525e-05
0.000138321156375803
7.19419033912488e-05
3.331206840054e-05
3.06251040562361e-05
0.000106446626983852
0.000107891575997008
7.46541920344319e-05
0.000118588702970158
7.34318840303586e-05
3.46590689778115e-05
8.84084469998669e-05
6.42147202331242e-05
1.74588674926658e-05
4.65868820522286e-05
5.01045752890689e-05
0.000109028205319124
5.12380590651015e-05
2.37736820465911e-05
7.52062280550387e-05
6.65089613451093e-05
2.4244781832494e-05
3.72720756447822e-05
-1.65088015813902e-05
2.54657991927094e-05
4.45315050678004e-05
9.92425209359776e-06
7.07860834243406e-05
7.70029198799745e-05
9.74274789372869e-05
8.12625719481389e-05
-3.08965532982195e-06
6.74684621200255e-05
8.09223154474206e-05
3.44956830362005e-05
6.36551232181908e-05
3.65090959225468e-05
8.50241022182312e-05
5.76638315880142e-05
6.75526581391831e-05
7.23276656052363e-05
8.09763920286853e-05
9.88615122375494e-05
8.24376475969023e-05
0.000122759408257751
3.60546582991711e-05
8.45111332878821e-05
2.958578613572e-05
6.64060753523888e-05
9.77213028528213e-05
7.02480541292554e-05
9.12899064692791e-05
6.46286578611178e-05
7.99404010425372e-05
-7.94657611722977e-06
6.25586681331661e-05
5.67460138212611e-05
5.33764638743192e-05
0.000104581802410663
0.000100078509780354
4.61270298528331e-05
9.80205665648582e-06
2.12735719213556e-06
3.3236421531162e-05
6.76289713395281e-05
7.56606692169616e-05
7.51076017946452e-05
4.29313083349542e-05
9.75855378800542e-05
9.08857729091992e-05
7.27610572957022e-05
0.000106060118567259
2.5813622754703e-05
3.30808400315835e-05
6.56910229751702e-05
5.52327848348655e-05
7.29107682322667e-05
-9.12494467284772e-06
5.82028216197081e-05
0.000106260738171883
6.02669938974502e-05
6.52455187504149e-05
0.000179244431416188
5.16207143803122e-05
5.22386605403577e-05
8.28797853099117e-05
9.39696420346447e-05
2.79473372518898e-05
6.50015053131658e-05
8.22727490414705e-06
8.3404879476886e-05
2.7056888802649e-05
5.0789388354875e-05
4.63898843428345e-05
7.22168786911833e-05
0.000136007446418331
7.86849364848456e-05
9.28173697785246e-05
7.63191182276304e-05
5.81207445712091e-05
4.06892558535124e-05
6.39003575517271e-05
4.75396946616671e-05
3.63875324575701e-05
4.86085657568503e-05
2.46514150000578e-05
5.16161446763444e-05
8.01141993642229e-05
1.25639320275209e-05
4.63515486878835e-05
4.772263036654e-05
5.40422514272568e-05
9.67858153882235e-05
2.97492789982038e-05
9.64525564664911e-05
6.2213004113846e-05
3.59013752336501e-05
4.16574198628815e-05
7.99919975368419e-05
7.35303288962269e-05
6.49128730817093e-05
6.00837839638466e-06
8.36871752459764e-05
0.000120859661455052
5.29146000186272e-05
8.26904426204312e-05
8.87845445942382e-05
3.36374938649421e-05
1.93414371847147e-05
9.77556791083989e-05
-4.44030736029471e-06
7.59523205758514e-05
1.05267580878242e-05
-5.65191390387851e-07
3.69983580267048e-05
2.40422753347177e-05
2.17486805597513e-05
7.3915285990509e-05
4.54199006657937e-05
2.19401394058222e-05
7.03639672763816e-05
7.02831406268698e-05
1.31949544686326e-06
0.000110193269577126
-1.95934669536859e-05
0.000117305974263959
9.05529929696287e-05
0.000100955469179088
9.5202630029585e-05
5.68586590698123e-05
4.50795113824357e-05
6.69959551403644e-05
5.33838787457074e-05
6.17252255643137e-05
3.93195077105474e-05
3.17694206405687e-05
0.000123813557923702
-3.23507608556507e-06
2.04929410829084e-05
6.51951651096624e-05
5.5714940215196e-05
9.53070235095383e-05
5.26827725475685e-05
4.68503283293216e-05
9.19514360056106e-05
2.10260658115626e-05
3.68707169523022e-05
2.43000793009932e-05
8.90309124999108e-05
-4.03860501075083e-05
2.44715102093087e-05
-1.11509656185854e-05
8.20395695428058e-05
7.2725852488505e-05
0.000153328896087051
9.82779948551024e-05
1.9187023581024e-05
7.81326788002034e-05
4.17069510428522e-05
6.4693396505491e-05
8.89969369680758e-05
5.33859227296499e-05
5.9819456387529e-05
0.000158532246677147
0.000103148503650393
7.73697230723215e-05
8.83449582038811e-05
6.00897453893706e-05
9.87893398954756e-05
5.9712901473403e-05
6.62062307734683e-05
0.00010703049838341
9.80320403465827e-05
4.09651206230432e-06
9.26465022570263e-05
9.80711708829029e-05
6.15407483692e-06
7.75637320329425e-05
6.93792469007864e-05
0.000111332377756588
6.80797368367125e-05
7.6754869070449e-05
0.000127530250465964
5.13778004866047e-05
8.62146646849095e-05
2.43199241618426e-05
7.03692908883271e-05
5.56844075200762e-06
6.58125831196458e-05
7.17185168411834e-05
2.43167405303676e-05
5.84134622330037e-05
6.12385104995342e-05
2.38283580351195e-05
3.83468822444899e-05
6.36878939668352e-05
9.29656814569837e-05
7.04860168175564e-05
3.97737198721681e-05
6.55048324621933e-05
5.68846705473623e-05
2.97085764512094e-05
5.41748366707725e-05
7.42607745556554e-05
8.54774632797913e-05
2.73144242982881e-05
1.48329603388024e-06
0.000101346452900937
2.35271845554269e-05
4.4654178007794e-05
1.2192700218857e-05
5.87332337996397e-05
4.94300230898446e-05
7.98324619731707e-05
0.000101576706881449
8.4313682365048e-05
0.00010696753502987
7.14578615866665e-05
5.38859945847995e-05
6.68814367555536e-05
7.74855685673179e-05
-1.43847142582917e-05
5.82076441035057e-05
4.6698502488752e-05
0.000110968498531193
8.20516285139749e-05
8.19570108996508e-05
6.47771078614664e-05
0.000117906120447387
4.29662837544588e-05
9.29264647426792e-05
1.16152231475678e-05
6.6714780626525e-05
0.000114939217006168
6.92946631822407e-05
9.70821373977771e-05
5.86317874003597e-05
1.40408651290143e-05
6.16339484661047e-05
8.75728794265038e-05
7.41069804514168e-05
5.17425989016839e-05
6.67336341923508e-05
8.2675019096787e-05
3.60413765634714e-05
3.89359747127561e-05
6.16893672823721e-05
3.91707509402097e-05
6.37867129997632e-05
5.18995703756887e-05
5.87479869155966e-05
-3.99689952960165e-05
2.86651379252512e-05
-1.14496615203094e-05
3.28559787538331e-05
4.45756940833561e-05
4.66734784889847e-05
4.46276962811654e-05
0.000125194695545835
9.94513350988049e-05
4.39625653182121e-05
5.6900956502225e-05
5.13984646434167e-05
2.13040618680972e-05
2.02887763217094e-05
2.56894043996798e-05
5.52622902344721e-05
8.32966799014726e-05
9.25583787235249e-05
7.05445787464821e-06
2.59738210346139e-05
1.75854163432984e-05
9.94185619875624e-06
4.28996025864994e-05
4.95947250224179e-05
0.000130364358068394
3.38227427815101e-05
8.60532135337414e-05
8.07869013572751e-06
8.24321221698225e-05
8.76155897270577e-05
4.21857265053453e-05
6.11983211121575e-06
6.53818831899775e-05
6.79742585282388e-05
9.62519144498472e-05
-4.52693111664729e-06
4.08938667104869e-05
-5.78606230579395e-07
2.8491889185455e-05
6.85934146959101e-05
5.24219501874139e-05
2.61940454816941e-05
1.74300046615904e-05
5.61299585091044e-05
7.83024159929335e-05
0.000122639414019303
-2.83737804909192e-06
6.08895992267646e-05
6.30262794947843e-05
4.82964673528404e-05
4.35428350299223e-05
8.50471447729921e-05
1.49838434486366e-05
7.11556925796971e-05
2.35545301521222e-05
4.85719149765997e-05
6.33722733678344e-05
3.54984794358155e-05
6.03689235746767e-05
6.40353629808236e-05
7.45472716991886e-05
5.44396954790424e-05
5.87322632299149e-05
5.19684787326806e-05
9.61847664481267e-05
5.12538997840686e-05
7.75639833333443e-05
5.25381542913856e-05
4.7751068024838e-05
6.77122809140616e-05
0.000100324091666222
6.43408033298793e-05
9.14547843621171e-05
5.69355392543834e-05
5.14483781496598e-05
9.54209126524773e-06
6.0381209649915e-05
-1.19523255224243e-06
2.55978598092643e-05
0.000104606958179161
5.23319107722834e-05
3.20140944044432e-05
-1.18989374800241e-05
5.14496020938064e-05
6.40023224875281e-05
5.686130344769e-05
5.4784012212172e-05
5.60419476486482e-05
7.50625190245084e-05
1.84887098340942e-05
8.11046707677527e-05
7.128458226767e-05
2.0259899171014e-05
2.2120250320827e-05
5.39346453137194e-05
6.61332159780343e-05
5.34918687034402e-05
1.66260041305913e-05
7.6185302445442e-05
8.9138258276075e-05
4.21170075543097e-05
0.000102260431121187
-1.91580589635893e-06
5.79476154759924e-05
2.92983896995493e-05
2.2187310845686e-05
4.04832576313191e-05
7.34986204930871e-05
0.000102081168568067
8.2107608115944e-05
8.28045301292055e-06
1.45966879452822e-05
8.64223305110132e-05
4.12687711193637e-05
7.60191918653491e-05
6.90293353699279e-05
4.19513091631954e-05
4.17704141442669e-05
0.000107055435191825
0.000127425651220361
9.81925797085736e-05
8.01228859972299e-05
1.95225902296907e-05
5.00448128980521e-06
3.00188752826436e-05
9.25400682556457e-05
4.51761009186729e-05
4.47878862789841e-05
6.96713377668694e-05
0.00010377761249703
7.67789864053705e-05
0.000107836245538804
4.34756644154451e-05
7.58100192685065e-05
5.2560504842795e-06
0.000142009454996158
0.000127277650775516
4.132856974812e-05
6.04693480537338e-05
8.45666003881791e-05
8.75040409309389e-05
4.76703803396825e-05
5.91427352406949e-05
2.79657907937335e-05
5.54870077532271e-05
-1.15727630086542e-05
-3.08054751265074e-05
4.51651143265047e-05
8.83024820623272e-05
4.10068712526239e-05
6.96896119452515e-05
1.34390770658702e-05
3.10715015689518e-06
3.58132751448497e-05
3.38787795206952e-05
3.19045546217139e-05
7.51124659944956e-05
6.00539648495567e-05
4.62461299242481e-05
0.000121236687930424
8.42484078810414e-05
6.93549354886503e-05
5.480065876276e-05
7.83712484725176e-05
4.0362240325703e-05
3.32633586992611e-05
3.79932513875468e-05
4.40863001282887e-05
7.10330071922233e-05
4.45465039535474e-05
6.13277713988229e-05
6.83148634607998e-05
7.99103821130098e-05
8.54235998563463e-05
9.17502180953949e-05
0.000101652116722623
7.21334542694945e-05
8.20475470199958e-05
2.34981828139545e-05
6.42425004310268e-05
8.68926342713522e-05
9.36036654982901e-05
4.02896677710991e-05
8.79884802185718e-05
1.1694525458472e-05
6.52999566459293e-05
7.47272733784239e-05
2.42653138924742e-05
4.69847024143613e-05
-2.46616036140626e-05
8.65755730643695e-05
5.3054620115036e-06
7.81036668568518e-05
2.80604554510872e-05
7.17575970685164e-05
6.22491431991418e-05
5.51029807980608e-05
3.56099379170224e-05
7.33244137223148e-05
8.53515072187004e-05
7.4431934976964e-05
7.7532787516845e-05
0.00014726522512653
8.98254536929012e-05
9.69634974031928e-05
-1.71690128596105e-05
3.03773180105977e-05
3.98075385794146e-05
6.40198212015256e-05
0.000121665828612704
7.66808269338674e-05
6.99148776292479e-05
4.89231290626331e-06
5.87013571605704e-05
8.11168797279668e-05
0.00012157129912184
8.1237710042855e-05
0.000107552380795845
8.30361571543989e-05
3.37515920073282e-05
6.12721264534119e-05
6.27358756436452e-05
0.000127834075992998
4.53739888598434e-05
5.19282584575108e-05
6.34308344431949e-05
9.70851439705145e-05
2.66586273209301e-05
7.66061858599861e-05
7.54819813825992e-05
4.8492905482961e-05
5.96733946984103e-05
-2.93512753560713e-05
2.35801288585014e-05
0.000119203767226012
3.02058881012018e-05
4.33554262789292e-05
2.21732477793015e-05
3.11216542487052e-05
3.89183961962988e-05
8.79733630369665e-05
2.9848281508414e-05
-2.42476794432996e-06
4.89381060964195e-05
9.35672177298479e-05
9.53123097751071e-05
8.35321971485008e-05
1.6927855586799e-05
3.62526513705195e-05
-1.54597635846294e-05
4.10394868749221e-05
2.20380156823771e-05
0.000103984030415558
2.98998859563691e-05
8.8564268247738e-05
5.351339041262e-05
5.76166111858304e-05
3.36756701004093e-05
6.70278539277682e-05
-5.18962287777592e-06
9.11046256487066e-05
3.02446439066065e-05
1.55050481132144e-05
2.00993880582401e-05
1.03282777580545e-05
9.58145079473249e-05
3.21911881894146e-05
4.44638120678751e-05
4.0786844659361e-05
3.01160521840095e-05
7.76911590668372e-05
5.50083303513803e-05
0.000101854486539135
7.84482046798458e-05
9.41127258292225e-05
7.22003930242933e-05
0.000120128652618778
0.000116338385773735
2.06418730447753e-05
5.04458409563404e-05
7.2033050906825e-05
7.24990352482609e-05
6.77694567708829e-05
6.03938808219165e-05
1.73575402164647e-05
6.08792049490692e-05
9.02549693819683e-05
-1.19168715842589e-05
2.64587039663766e-05
4.98427024655094e-05
3.58367347644001e-05
4.32001892957108e-05
4.26502098501824e-05
6.8838716051849e-05
8.32628309382105e-05
5.1026526009735e-05
6.29236760432632e-05
6.15535432872085e-05
6.0182725381051e-05
-2.87367180665489e-06
8.27137663892862e-05
9.01535085588288e-05
8.43520663758622e-05
8.11859105147845e-05
0.000100670417786589
3.13539166795752e-05
-2.03291244489246e-05
-4.56436293370446e-06
2.66007102566525e-05
5.37952886951698e-05
7.04483434071422e-05
5.31820019708286e-05
3.53159338239694e-05
0.00011708089405494
1.30093082174072e-05
0.000112459876641005
0.000115596082270581
5.9230190493818e-05
4.26764499295223e-05
4.05344060686018e-05
6.60615671818341e-05
5.9986917412994e-05
5.17285088452364e-05
2.65141372642848e-05
3.15323007920785e-05
3.71500066793446e-05
9.20859356448917e-05
6.01626891423332e-05
5.40961330196607e-06
6.28458684867853e-05
8.31416465898348e-05
6.53834487157171e-05
7.95911225284694e-05
0.000105109718548898
8.58528959650302e-05
4.68331839538348e-05
7.40710398435481e-05
4.3267053289785e-05
4.35979460684291e-05
4.73697289548339e-05
-3.22366322370558e-05
9.28765445330746e-05
2.97032751307872e-05
7.63273732849973e-05
7.02469923503089e-05
7.85813989650862e-05
4.35302415457866e-05
2.66288540039884e-05
9.33825709647798e-05
7.15009000992886e-05
6.57507331638239e-05
2.51019055244516e-05
2.87409969429714e-07
1.03610086881128e-05
5.18483652773294e-05
0.00011662899688598
5.06371877793606e-05
7.48452965798745e-05
2.11590907329029e-05
0.000131822506771783
5.33014863823296e-05
7.52556081187376e-05
3.25979959772129e-05
0.000129534447046114
4.11330658137926e-05
9.44333824351031e-05
4.18050481033741e-05
9.59917726999743e-06
7.47072794294268e-05
7.8724473162621e-05
7.0630379594881e-05
-6.55004561030787e-06
7.58368595946258e-05
4.36218596482344e-05
4.3014206396035e-05
5.48486867642319e-05
9.67543614156082e-05
7.07818535712577e-05
3.85575497981849e-05
3.1182786679545e-05
7.63595480527108e-06
3.95309073680252e-05
4.51329023615052e-05
4.15543250929162e-05
6.26731661293298e-05
0.000100352764310018
7.14516505940714e-05
8.10431276288666e-05
0.000110845296635293
7.87936655213545e-05
6.68940773149998e-05
7.87619157230738e-05
2.39039987164295e-05
6.99482302183272e-05
5.31568492601514e-05
1.44779664533211e-06
9.1757420532366e-05
5.83127146411449e-05
4.67841114468508e-05
3.95245122427976e-05
8.87621872681971e-05
6.55745414028272e-05
4.83241743979611e-05
1.23051025030563e-05
2.15437197118328e-05
-1.36049572131276e-05
4.21281095358282e-05
7.57300864366585e-05
-6.55392725359626e-06
7.05067701882132e-05
3.75281368952657e-05
1.27482158369801e-05
0.000103933632718245
3.09779753229857e-06
9.87505764732008e-05
5.25158970399139e-05
1.63671037902026e-05
4.60635686369762e-05
2.86665615778906e-05
9.09252645037888e-05
-1.71551242860959e-06
5.78711763925018e-05
6.40140416187898e-05
9.57394583734202e-05
4.89198832386771e-05
5.61049664289016e-05
1.78373154644243e-05
4.68485276611478e-05
4.32099529580301e-05
9.95554271517947e-05
8.28566757988407e-05
5.38759427314007e-05
2.27968168965233e-05
2.1334956571948e-05
5.03829412495471e-05
2.97827476744562e-05
0.000105606926639089
5.87967747870021e-05
5.57987089838014e-05
5.38677639791109e-05
8.94694616735988e-05
3.34535696449809e-05
7.93958345445402e-05
6.58720233233188e-05
8.47194154090368e-05
6.84427298271406e-05
9.333828644503e-06
-7.27336211148901e-06
1.21963693291448e-07
-3.90359440287076e-05
8.79132669828722e-05
3.49472786234422e-05
3.32251102007761e-06
-2.59460448937068e-05
6.78633849713678e-05
6.3575206899957e-05
4.25164402895762e-05
8.37900527958263e-05
7.03725286227789e-05
7.78333459570919e-05
9.49705407396421e-05
4.86488857492878e-05
3.62362694938166e-05
4.62947293927713e-05
5.85061176206196e-05
5.02635437369505e-05
3.31240469799177e-05
9.55393350230885e-05
3.4806150000307e-05
5.77500427730493e-05
6.64404177389125e-05
5.85580853455518e-05
6.03638821510734e-05
7.842136229532e-05
6.95152264084134e-05
6.58680383754672e-05
9.33271266025726e-05
9.386120556985e-05
9.08906552815767e-05
8.7648098590161e-05
7.27046811430157e-05
8.2008296187899e-05
5.66537063537322e-05
5.74302538663862e-05
3.15253885691696e-05
2.95416224683028e-05
4.98407210287402e-05
4.0326159504845e-05
7.15453325318188e-05
4.5057994601934e-05
5.45962264213436e-05
8.02176778986581e-05
5.55197082678388e-05
0.000110381001990248
4.6591208423825e-05
2.23873115102643e-05
9.21976701886503e-05
8.00234440363202e-05
2.55729999869774e-08
7.58003531739817e-05
4.27989095898204e-05
9.31281907229118e-05
3.06571598936709e-05
-4.62523224937406e-06
9.69131212479701e-05
0.0001116887226995
8.34772781705392e-05
1.61071937522871e-05
2.83961681395601e-05
0.000149932750261327
3.65804648025763e-05
6.99362591292314e-05
5.70250796404945e-05
5.20615997277133e-05
7.84839853467314e-05
4.37372810538066e-05
7.51246822153206e-05
0.000112690310218053
0.000101610342633561
2.82166797479774e-05
7.88268681163414e-05
7.22967231057956e-05
6.35760462380974e-05
-5.9721215029735e-06
2.92955656373148e-05
3.17643647437333e-05
5.28707520474585e-05
3.60964499758302e-05
4.27158460947287e-05
1.76738408601626e-05
2.62400666758633e-05
5.10383050951346e-05
-2.82607713576815e-05
6.65585055573694e-05
0.0001045358005639
-3.13001615411537e-05
1.79212078639725e-05
5.81192573342143e-05
8.15538469845441e-05
-2.02148226215113e-05
1.99011116299685e-05
7.33420400106181e-05
5.77875341396921e-05
6.43690741457257e-05
1.27286756462068e-05
0.000116457707064666
1.27147877120409e-05
5.40794115062466e-05
3.60839355911468e-05
3.05985276375168e-05
3.39281362756054e-05
5.6882729865312e-05
6.6975685701767e-05
8.44889257867674e-05
7.35923599219701e-05
5.94720885790773e-05
4.39250525536656e-05
3.39129130931941e-05
8.39729390949145e-05
7.00896634860763e-06
8.79377203266706e-05
4.08027471823044e-05
5.87625076572316e-05
5.64631459196601e-05
6.6172816432026e-05
7.84136162986608e-05
5.10784319523943e-05
5.8105485307297e-05
0.000103906639335423
3.59490766173865e-05
7.02430707135719e-05
3.44203384506223e-05
4.01899793593313e-05
3.78348211676207e-05
5.80722180516759e-05
2.19109956619803e-05
-4.29643176880049e-06
0.0001005367391662
1.8825928184235e-05
8.02666237298469e-05
7.6433920856413e-05
5.62996189277717e-05
3.91567013803793e-05
7.47143388491492e-05
3.69023126976614e-05
6.47045176569515e-05
3.35919543600174e-05
5.13414900370999e-05
3.33523992216889e-05
5.51526931307839e-05
3.94070449275093e-05
5.36009763869315e-05
2.92925377130542e-05
7.31527068235853e-05
4.98548998760272e-05
5.74914834168189e-05
4.08935183538509e-05
4.79485734175281e-05
7.39990672979935e-05
0.000117107088059749
9.51149144989707e-05
6.66094332594398e-05
3.29342525024095e-05
0.000124031165301064
5.84276064794636e-05
6.45395386688997e-05
8.15287117914659e-05
2.40587595501735e-05
5.66446047505172e-05
7.334127060468e-05
5.35282112339234e-05
5.33298055634999e-05
0.000111063975046847
7.18479409703433e-05
9.94248454532366e-05
2.88622056976972e-05
3.94053308887382e-05
4.01819149043417e-05
0.000104562352969277
6.62170831659925e-05
0.000113420685775704
0.000106532342776332
0.000102655853822655
4.89337141144077e-05
5.08989477504072e-05
5.25700523736653e-05
3.90684978968475e-05
3.99952235103844e-05
8.45576835246612e-05
-5.16220438309309e-08
7.80952948127283e-05
6.12281804941519e-05
8.09221555634805e-05
9.28649004813842e-06
5.85542783832191e-05
7.73912807779728e-05
-7.47052862623233e-06
6.81832663244281e-05
7.50692627062423e-05
1.7934498122405e-05
7.3739384044033e-05
7.85255527648052e-05
3.73548313125791e-05
2.78021109157841e-05
5.33081424436486e-05
0.000142994009919102
5.09520620866411e-05
6.07369491306861e-05
7.57871824186092e-05
6.27750023522523e-05
0.000102943178187919
0.000104174297852037
5.74752497100397e-05
6.12015878320159e-05
6.83472796080583e-05
7.42637290489863e-05
8.37634432490925e-05
9.0686474026269e-05
4.22120182118982e-05
6.98778648046894e-05
5.69862199904013e-05
3.23608564844569e-05
5.08644128033003e-05
5.57258939732894e-05
8.32223098015835e-05
7.2904904869869e-05
0.000101778975405878
3.2425224471314e-05
3.72553615238994e-05
5.20583163629856e-05
5.88573509054563e-05
7.3915129611375e-05
3.33195247221566e-05
-7.24151699662407e-06
3.50719051338228e-07
9.24204988830348e-05
8.9612177464108e-05
3.33561944881529e-05
-4.20855684802001e-05
7.7719269615907e-05
5.28179304142021e-05
0.000110905620174932
7.0153215829706e-05
3.64010045137089e-05
6.58361422652401e-05
8.19897485648631e-05
2.39980520546521e-05
4.6862953447751e-05
5.61925465673873e-05
8.60859111717748e-05
0.000119226541866191
7.90926912109356e-05
1.31193091026458e-05
9.19686114186602e-05
8.77667963963603e-05
0.000118085106520692
-2.05320535571871e-05
5.11933769512895e-05
0.000114906718066405
3.58248317018008e-05
0.000105613446964319
4.97945176500735e-05
4.93111232531849e-05
5.10877389044595e-05
3.4609770466168e-05
-2.4021003802492e-05
9.72018408032347e-05
8.07867854282213e-05
8.01704903800731e-05
5.74196715719082e-05
0.000107437054984617
3.18313173202309e-05
3.41324778700163e-05
6.12459165744015e-05
8.33246450167751e-06
0.000104279217055722
4.62767197575294e-05
4.58507540280101e-05
2.59879772249233e-05
-2.48534559932397e-05
0.000106534467809291
2.98031637802706e-05
9.61958081648499e-05
4.18223803451671e-05
4.98556341335997e-05
3.65450933881233e-06
1.85975822021478e-05
3.1805626205434e-05
4.27497428959089e-05
7.1997442341254e-05
8.82883366042704e-05
2.44784063579368e-06
8.41442969715274e-05
1.75841198726957e-05
0.000136343500946934
0.000100618021083635
6.50821746893876e-05
5.28555805083621e-05
9.96092346711309e-05
7.8275411335282e-05
-3.30443494779372e-06
-5.87966141873183e-06
7.33379417639223e-05
1.59308270618172e-05
3.26261346705805e-05
1.67791698462317e-05
0.000102471468590275
6.44840097983314e-05
4.65392025934531e-05
0.000107316258867226
0.000120848428020932
0.000103302029590022
0.000129954545155172
-1.26854868018565e-05
9.6217545066611e-05
8.8224639565972e-05
4.78830942535076e-05
7.36591858008773e-05
3.20934795535902e-05
8.01260321817575e-05
1.81541966968024e-05
0.000112848283769071
-4.44136293410287e-06
7.43135610087723e-05
-1.00011995882746e-05
4.23575036788914e-05
7.08249011668253e-05
7.03652921842738e-05
6.82804594654526e-05
4.53560650063653e-05
2.73239912541566e-05
4.6840400056497e-05
4.31865957882418e-06
5.29503293872536e-05
7.85187402431686e-06
7.32386646513203e-05
8.2082071984784e-05
-9.28093386995379e-06
3.64684835070183e-05
1.61658214080549e-05
7.57851205029174e-05
2.12851180273429e-05
7.8775597044032e-05
3.7729576331773e-06
0.00011188314354709
5.88260570755499e-05
5.09442300571812e-05
4.15357297928164e-05
5.4300610705252e-05
6.27932991993608e-05
9.86633494576387e-05
8.10704976724329e-05
0.000129275419023565
8.09313578484844e-05
5.66718225458397e-05
0.000148393853982837
5.47399855542564e-05
4.71180446800955e-05
0.0001236409796462
7.50125260308069e-05
7.94735248403438e-05
6.53277381530549e-05
7.37784583453334e-05
6.42560552400774e-05
7.4446656158084e-05
7.69826186422716e-05
7.29043034195771e-05
9.07997251715975e-05
-2.10742469635963e-05
0.000103791845052115
0.000105690387240158
-2.92708270372672e-05
3.84969286912012e-05
3.10299044047881e-05
6.19176821060013e-05
4.04289173505727e-05
5.6086554902867e-05
2.62837961816708e-05
4.12123005917088e-05
8.42308391521805e-05
3.04683679670599e-05
4.53478928021207e-05
6.9721133568914e-05
6.60975854364083e-05
6.86272314674449e-05
5.16440515965457e-05
7.54130731759564e-05
4.0684045958074e-05
6.70519679326558e-05
3.68067679702761e-05
-1.557898003556e-05
8.00368453148911e-05
9.32848320756532e-05
2.12308618067506e-05
7.55760446038694e-05
1.73232872896286e-05
6.31649475919248e-05
0.00011269311144091
6.42365262399249e-05
6.22184391693331e-05
6.50671131638155e-05
0.000133844759568658
7.75519993943182e-06
5.71352701542643e-05
7.12586648621974e-05
2.69822005676647e-05
5.55857329241308e-05
2.03349933708102e-05
4.18587849803797e-05
5.21184973822541e-06
3.99326890319818e-05
2.21585172166827e-05
4.0079868078551e-06
8.37005577415541e-05
7.78230097519597e-05
2.96271748532837e-05
5.81279377494432e-05
3.78243301336787e-05
4.6625955080748e-05
8.13007630457761e-05
0.000105953261312805
0.000131600236898235
8.54302366249248e-05
6.54329183215123e-05
8.74147050446349e-05
9.4223203156738e-05
3.40960169883891e-05
4.058284864168e-05
-1.97392257148935e-05
2.94333176527384e-05
3.27941771113423e-05
9.27592886557497e-05
0.000101336470646097
2.80291463750811e-05
5.87499191466576e-05
1.51009280822914e-05
5.31831320889793e-05
6.38152268459045e-05
3.49218514287267e-05
2.39408775491603e-05
4.17899791872077e-05
0.000112919562669656
0.000118823783134874
-8.63586627396841e-06
2.34717272871277e-05
6.42642006848239e-05
2.69236349935637e-05
5.09178061145171e-05
7.32220445434653e-05
9.4854741182031e-05
0.000114136557812945
9.15279101549875e-05
6.39985621791966e-05
2.63645389816708e-05
8.92594515222576e-05
2.78861301003697e-05
6.3109954619316e-05
1.59445359067586e-05
5.51415243825875e-05
7.90990137636542e-05
4.62124072580368e-05
4.93871542421453e-05
6.8899489722369e-05
4.34032120783136e-05
7.63245949796636e-05
2.30717200161284e-05
0.000128949274206748
9.7779477486973e-05
6.79002726765207e-05
4.17427882156396e-05
9.73393874207965e-05
8.53239794092381e-05
8.52888998940902e-05
9.64844962499353e-05
3.91481067621788e-05
6.85740823323703e-05
5.31945189099929e-05
7.84973925961085e-05
4.92460471866323e-05
6.34084750328988e-05
2.74026166911644e-05
1.46628680170138e-05
3.85724975568856e-05
8.03601349043866e-05
4.33002713571836e-05
7.32631667652868e-05
1.69639065926617e-05
5.82823138627363e-05
5.77642251023729e-05
6.23745939983075e-05
7.40471064292408e-05
4.39603850032507e-05
0.000107212264438408
3.99243513150013e-05
3.18114419056945e-05
5.88989182325795e-05
3.31345366715387e-05
7.44877833877448e-05
1.48806166670855e-05
6.85398595208788e-05
8.23634375409541e-06
9.47299364645101e-05
6.26469995067646e-05
5.12995382561327e-05
8.92585073586883e-05
7.62525259394082e-05
5.34592640634274e-05
8.58794569494615e-05
1.10206367999584e-05
-1.22020935364177e-05
4.78201718497313e-05
-2.66819581248178e-06
7.27344952131157e-05
5.67594289190963e-05
8.19918171945505e-05
5.51347099654648e-05
0.000125498372771004
6.25520778482629e-05
4.13036661273547e-05
-3.84717429434832e-06
5.45145426383874e-05
3.33506481698835e-05
7.1626786858895e-05
8.39014473241711e-05
6.11889550018068e-05
-1.63592218771908e-05
1.99362261358892e-05
4.17113869643426e-05
7.47786666516663e-06
-2.352284209891e-05
7.19619519858492e-05
3.40667064657277e-05
8.00893784797426e-05
6.31791624023146e-05
5.62894265143227e-05
8.17790550250931e-05
6.34503795104465e-05
7.80302882305987e-05
2.53000300816395e-05
1.46206135086308e-05
8.44376736358679e-06
3.19449161937337e-05
7.90082372954424e-05
7.49898623446136e-05
5.1085922414333e-05
6.83027007563061e-05
3.10108108672248e-05
2.0997349210814e-05
4.8332076754341e-05
4.4976466029142e-05
6.62208996449426e-05
2.36447054496367e-05
4.08939826474195e-05
8.3223953279739e-05
0.000103279812097504
2.27348904932626e-05
5.1600162098174e-05
7.89714029685989e-05
5.34468141508139e-05
7.50877184258967e-05
0.000136019479553464
0.000102478815794607
0.000105982858295671
2.79840683971605e-05
2.27507517111174e-05
3.80388094273304e-05
4.96015783742403e-05
8.25634745176673e-05
8.38446598027478e-05
0.000103221210169918
9.63820076629784e-06
8.47909975789815e-05
0.000113524272744311
3.7977708698588e-05
-5.65070203491276e-06
3.73822581375398e-05
1.74574755826962e-05
9.0905919065483e-05
9.40867513486267e-05
0.000112643239759004
5.71199079552562e-05
4.1678322500392e-05
0.000126281535755186
3.0584435159987e-05
7.531775729802e-06
4.41526477388888e-05
4.57815244646026e-05
0.000106201277595877
1.66099634386314e-05
2.81244230482967e-05
8.47217819941643e-05
4.69652286394181e-05
6.68386947332472e-05
7.32956601126283e-06
6.78407710978528e-05
5.10753556794693e-05
0.000120402647085053
9.04308235609517e-05
0.00010187969569403
8.21925490291758e-05
7.79580256672267e-05
-4.71063753702509e-06
9.29200275585379e-05
7.06886924228461e-05
4.25593318683971e-05
0.000109592882539514
-1.41363894546723e-05
9.87719272478864e-05
7.29798024012808e-05
0.00013010538851748
5.11962290156128e-05
7.64321476441226e-05
9.59203708120317e-05
1.92218686267199e-05
6.67014122524787e-05
7.41899682018792e-05
4.69918069977053e-05
7.20065986764582e-05
4.00327483790281e-05
2.48783768709027e-06
0.000121038123233004
0.000112067126743162
0.000129546308144814
6.34645817235171e-05
9.75275278058913e-05
3.10798124663176e-05
3.18130597477968e-05
7.11328570312658e-05
5.68073916360053e-05
0.000103001702571564
0.000100542608978877
7.85657409461792e-05
9.49335812543641e-05
9.74745585319776e-05
3.6092321721441e-05
8.26375996027537e-05
3.63020117806741e-05
7.62691142016328e-05
5.70825651598142e-06
1.788377500859e-05
2.84314106607042e-05
5.28903633098354e-05
5.85153990256995e-05
2.51658531663023e-05
9.56458625679343e-05
3.1056710037628e-05
0.000129475853909993
-2.90373162728388e-05
0.000101120145488206
4.36108217969826e-05
3.55911637747669e-05
0.000102710987255685
1.48128025702978e-05
2.1039505873712e-05
9.94050719490655e-05
6.79147444205646e-05
6.90649337298282e-05
0.000104202274402581
5.49805849609526e-05
4.52373497952274e-05
7.2039154278647e-05
4.36490903933457e-05
0.000100315647473719
8.5894218089502e-05
5.22923493080876e-05
5.24762919728001e-06
4.53497777726566e-05
2.85687041350524e-05
0.000125219603355857
8.72922831492329e-05
5.15416263787308e-05
6.46743192576972e-05
8.97089665862426e-05
3.88832382293956e-05
2.43521971870941e-05
2.49511505364834e-05
8.7836533067512e-05
3.28545598543374e-05
9.67113791022301e-05
4.05454522528403e-06
5.86743878128769e-05
5.81891819293386e-05
4.79662313959486e-05
6.95024329348134e-05
4.91887771292567e-06
9.64533839676096e-05
5.12230163136872e-05
1.36634946458315e-06
5.97102154409769e-05
8.65524930147107e-05
4.41133266226953e-05
8.76427008267924e-05
7.46754953283565e-05
5.94926091957889e-05
7.07250470370236e-05
6.28786320122272e-05
5.08443066369812e-05
8.0682369231422e-05
-1.29852167312579e-05
2.30891731067617e-05
4.8329570901492e-05
6.21012955359e-05
1.25153584937217e-05
0.000132736348047716
5.31713298501096e-05
8.76528109344117e-05
8.72736281184768e-05
1.37072442592928e-05
0.000110258609282346
7.98690518233471e-05
7.82100276915618e-05
1.99250567117205e-05
5.77999758223583e-05
3.14250931120274e-05
8.7650101367631e-05
0.00014486975737465
4.96056681305263e-05
0.000103507620384143
7.90240523603292e-05
2.92207742853335e-05
7.10661923013139e-05
3.91619108574237e-05
0.000125298205535897
0.000134950680662304
2.45985167259734e-05
0.000107355260788309
3.79061072564543e-05
3.11134224792891e-05
4.2127163605414e-05
3.37569352307972e-05
4.32113282750429e-05
5.20985878006264e-05
6.37062652180464e-05
3.58300856356526e-05
6.60487796131778e-05
5.63603179892259e-06
5.77789912562855e-05
4.56137050733187e-05
8.14672024623494e-05
5.01524149194022e-05
5.29324770118094e-05
4.92412604386432e-05
4.41433760352713e-05
-7.72507249692104e-06
5.71142465860431e-05
1.69036213342049e-05
5.21107903266953e-05
8.83023302071505e-05
5.13833491819741e-05
6.15083001936844e-05
7.51162981648711e-05
4.68818957134637e-05
-1.14890004394469e-05
2.54653486450288e-05
3.74489445747951e-05
1.3185463288424e-05
5.39536481596296e-05
4.80836691121054e-05
8.08409077608717e-05
5.46342363164911e-05
1.84354084953396e-05
5.73363470202146e-05
9.28377577652973e-05
1.85299449655121e-05
3.88837967294589e-05
8.54116234019659e-05
7.27779465953355e-05
0.000117522430042851
7.48882202620027e-05
4.22502066245251e-05
8.34694538154486e-05
4.30877096913066e-05
4.48431547388769e-05
2.66316597807583e-05
6.66711281103701e-05
3.2920242333083e-05
6.29670404420259e-05
8.14916948278447e-05
8.08969158939197e-05
0.00010440228437813
5.66989941031885e-05
0.000117714525495965
6.81539114186374e-05
0.000102379134462838
-1.46785743073513e-05
4.9322686486416e-05
5.10062722497746e-05
3.08688554780631e-05
4.0149268587379e-05
4.95842184375316e-05
7.10379756195772e-06
0.000156620106702619
9.56760884775347e-05
6.49313231900389e-05
0.000102197804149131
0.000100042524029989
2.97422615661512e-05
0.000157675472039679
-1.92901315092837e-05
8.11563292939063e-05
3.60803351306274e-05
0.000111320411774104
5.96039598662648e-05
4.60835825498072e-05
3.0320480387157e-05
0.000103009272095268
5.05738386885381e-05
1.78934935143226e-06
0.000109413051904955
7.47159254730748e-05
8.82224440907164e-05
9.97366863848677e-05
7.26298610545585e-05
-1.1435259723004e-05
3.09759639664372e-05
8.01670077751975e-05
6.53718358599591e-05
0.000105184782674711
0.000135648880876905
1.23109027192685e-05
5.09773801088949e-05
4.28288840465899e-05
3.44274688684838e-05
5.30803943417976e-05
6.54151465689127e-05
-7.17092827796986e-06
8.96051207212009e-05
7.77303348732317e-05
6.02904468551859e-05
6.29590102895347e-06
6.78127457825109e-05
9.20166847341723e-05
7.2827108285613e-05
0.000100508805843287
7.98092237109238e-05
5.83102129346774e-05
5.68309613188546e-05
6.15107122368704e-05
5.2050582081267e-05
6.35576973427542e-05
8.32089805792125e-05
0.00010949120954385
8.83517055836186e-05
9.77786029603566e-05
4.86064793356102e-05
7.56569741695765e-05
-8.78809026893845e-07
5.55132509466694e-05
6.52788150596868e-05
6.89264933187632e-05
3.00902994146758e-05
7.18790084777197e-05
5.33563803655671e-05
8.92317401269369e-05
1.91026094796356e-05
6.087856712901e-05
9.33341905075899e-05
9.93760211927554e-05
8.51724470900694e-05
0.000114588704610514
5.37071556050997e-05
6.31471143270224e-05
0.000128824929958962
0.000117713659068483
1.80512044880436e-05
6.0988552580186e-05
3.20975766647259e-05
7.47185577824741e-05
3.32153735141684e-05
0.000119729412126375
5.31553712004895e-05
7.07307441755605e-05
5.40852247763122e-05
3.68491517195612e-05
4.15942921162753e-05
2.44283850804018e-05
9.12314474883945e-05
3.59528879464694e-05
0.000106916072698415
6.87010821185267e-05
-6.8380423123127e-06
9.66031580703824e-05
8.71955286869917e-05
5.58115980025844e-05
7.07016209202499e-05
5.13148960621794e-05
-1.22041626246814e-06
7.03948372416885e-05
0.000126373231844179
2.84268630426389e-05
8.02356749513289e-05
5.04985878142025e-05
3.61427055102012e-05
2.50798128709607e-05
5.29856839974261e-05
1.31188935937138e-05
5.29212559271919e-05
1.00870278187947e-06
3.48350374320617e-05
1.88103602431894e-05
8.06242418834092e-05
0.000117404880675231
1.3878490824799e-05
4.39763317654288e-05
7.2347435700013e-05
2.94795482336264e-05
0.000125095787509856
5.73246272283574e-05
2.87567511955464e-05
4.26657913357577e-05
2.06173116495404e-05
2.28574189310776e-05
3.85520287678464e-06
9.89837220154916e-05
2.2235118135228e-05
9.37053102521279e-05
8.64303315073783e-05
7.74608710169913e-05
8.61368392666097e-06
2.41099821979924e-05
9.89951793151001e-05
9.29109177006898e-05
3.78775466084379e-05
9.45298574824859e-05
3.33652741334009e-05
5.2407343624493e-05
4.60238279445307e-05
5.46523391986755e-05
3.22716295799314e-05
4.87989809788897e-05
2.6667474081996e-05
1.96051047115736e-05
9.51515485437961e-05
7.29001726484461e-05
9.88353642361335e-05
7.58112118668704e-05
2.57320481225063e-05
5.3652424838795e-05
0.000136762392746817
5.77438312049059e-05
9.13121045443832e-05
-1.01004532488474e-05
3.04238021693732e-05
5.89228319975115e-05
5.76365309806494e-05
7.18517946451192e-05
5.42871223126881e-05
7.84702858870629e-05
5.24207736016677e-05
3.88074370401799e-06
3.43989468188344e-05
3.67015878116436e-05
0.000119259514009745
2.27141763358573e-05
2.49673056601707e-05
0.000130792749362271
5.68739829600038e-05
8.5516496923812e-05
7.34701150320729e-05
4.8398121634196e-05
0.000110864163469173
5.25946099941907e-05
4.11716414751875e-05
2.69686381318959e-05
0.000101512475678959
3.32568539808908e-05
-5.23565205788736e-06
2.38166851008326e-05
2.56036498706436e-05
4.63501124375066e-05
4.77830899294493e-05
1.64266181866292e-05
8.16960593949542e-05
4.28382741811747e-05
0.000102553669405996
6.42654229644737e-05
4.20287273455094e-05
3.88759986501239e-05
-2.82589041542999e-05
4.58134105608944e-05
4.75502525588045e-05
2.08378477471354e-05
0.000101458602358553
5.71064897427561e-05
6.92200123961068e-05
0.000148419163380654
7.34650511606713e-05
3.68812764253013e-05
7.33264538922651e-05
6.65704699558153e-05
8.00751575089055e-05
6.35821590288117e-05
-3.35917893702574e-06
4.06802461992312e-05
4.67416776804288e-05
6.62685045674694e-05
6.2678277843041e-06
8.74108951158328e-05
4.87461077871928e-05
7.66888646526411e-05
0.000102231398775975
0.000148347956564958
8.10561085616504e-05
5.95981925721429e-05
3.10345527781028e-05
2.17804345632768e-05
4.7423240703144e-05
4.08769711525166e-05
1.70160444148831e-05
0.000103081011306899
5.78676398391596e-05
2.55701667126423e-05
5.82950202814162e-05
7.31503447355944e-05
5.26131656460133e-05
3.575536143264e-06
6.66071967798685e-05
0.000107994828091551
4.985563208097e-05
4.61221774970055e-05
6.79148081988883e-05
2.32630011627587e-05
6.39389763190787e-05
4.41239904357309e-05
2.4997909398137e-05
0.000101231027314595
5.18382970278688e-06
5.52573091220257e-05
5.82562082043275e-05
2.76516849710324e-05
3.02465568052112e-05
4.06438584886595e-05
9.86609923039144e-05
5.95112397656319e-05
0.000109146576358222
2.70526076021891e-05
0.000109525099301607
0.000133891067632935
0.000106106142507571
5.47502049903755e-05
9.21052474618983e-05
4.97330246136668e-05
9.87043249304682e-05
3.74290087397166e-05
5.43406450565186e-05
0.000112778171944801
0.000126587985479167
-6.7162751681848e-06
1.74899207704757e-05
3.71074003372427e-05
4.66242011259595e-05
5.09113124137708e-05
6.79493640302826e-05
3.70051445658042e-05
3.99023497296819e-05
2.36252087532693e-05
7.10857483673052e-06
6.86166855290357e-05
9.29790994426624e-05
9.04267772498589e-05
2.09721488329793e-05
3.45675701745023e-05
1.11054962843909e-05
9.44150773470935e-05
5.93389485127364e-05
3.71218325432247e-05
1.47570973344374e-05
6.17695718035307e-05
-4.2586047624204e-06
9.18782706222609e-05
9.33282755466824e-05
5.09096855748632e-05
9.86970214838155e-05
2.17141183084966e-05
0.000115324661699748
8.65951716476941e-05
7.96188999825084e-05
7.10985604196596e-05
5.33652149039278e-05
1.57053460425756e-05
5.69696542914083e-06
4.99285555264333e-05
0.000112366782634666
5.38309415883782e-05
7.51795569401755e-05
3.19390529640385e-05
7.90968577390088e-05
2.17781550793552e-05
8.91271011157385e-06
2.36482175255127e-05
5.36589143489605e-05
0.000114553035635931
9.63803369435023e-05
8.73824756263565e-05
5.36618674162106e-05
3.86048708859824e-05
3.69486527497373e-05
-1.76196799403315e-06
2.83674426570696e-05
5.3354378531183e-05
4.55906566338619e-05
2.65854214359911e-05
4.30431107007003e-05
5.53992113764707e-05
4.77815514333692e-05
7.10863229336911e-05
6.3224842042723e-05
-2.59360311757794e-05
3.37320649448198e-05
1.40415847667034e-05
6.27612287104635e-05
4.11774309289352e-05
5.0147002262131e-05
5.83668829285144e-05
-3.72214473379192e-05
7.74938711867949e-05
5.58062282072084e-05
6.96342679943274e-05
3.4552459074834e-05
2.35529525833641e-05
4.20521270816623e-05
4.26452646792217e-05
6.13179352996079e-05
7.12264355420862e-05
1.81565038804651e-05
8.42796908279146e-05
5.64625065751308e-05
5.04443902934068e-05
8.25658499377101e-05
6.14906739295858e-05
9.2749792053997e-05
0.000111975267924602
5.43869440041684e-05
0.000102746893830398
9.93017545000256e-05
5.91673715336399e-05
2.89062112146859e-05
9.45856916545547e-05
9.56918835575131e-05
0.000110792559485628
3.59046696090773e-05
5.62365683709416e-05
6.8985639406165e-05
5.11708521187446e-05
1.8443312355992e-05
1.96050842197679e-05
3.60296338286864e-05
2.77259327651226e-05
2.56168453354311e-05
5.45151758717349e-05
3.07456908849323e-05
1.23446220708084e-05
-4.53675040472132e-06
6.51911835001465e-05
0.000107232357163241
3.44916008468138e-05
2.06466260776874e-05
7.95425202895952e-05
7.14539038955562e-05
7.0984258205952e-05
9.99018208705447e-05
9.34277395134772e-05
5.34987947670008e-05
4.0110253197423e-05
4.28904695083442e-05
3.6539996907311e-05
1.49157691431729e-05
-3.77674672356671e-07
4.09870110382388e-05
5.73942238866934e-06
5.66662123976883e-05
6.61435059489053e-05
7.2890510568335e-05
4.29371261179122e-05
8.12875935067307e-05
6.17311487668972e-05
5.886538334829e-05
5.44621653640695e-05
4.20386190183182e-05
1.14508253815822e-05
1.98145828635677e-05
2.93987971792648e-05
9.25171249384799e-05
0.000128801542262514
1.3355053213326e-05
6.3106519053836e-05
6.30181115347946e-05
7.1718008796774e-05
8.31702370005305e-05
5.19570872685142e-05
5.20948234884246e-05
3.36251562352937e-05
4.38084250984719e-05
5.88663854120624e-05
5.85256701253324e-05
0.000103489380309469
7.34357412125261e-05
6.70083513583687e-05
6.61209788044937e-05
6.97003010221769e-05
5.35207814522531e-05
5.30233692898839e-05
7.17055783524308e-05
4.58851493655716e-05
6.55141969302815e-05
1.90406420507913e-06
1.75018769794283e-05
1.17622214218721e-05
8.84657382345214e-05
0.000112390895375452
8.9983646155562e-05
8.48939492450059e-05
7.15876467963957e-05
3.93818176494491e-06
3.3830651877571e-05
3.38489472447839e-05
0.000164580912919697
1.98855875353897e-05
3.90776089476592e-05
5.84891090586189e-05
-5.25959892142997e-06
0.000100983570784536
5.4068643474426e-05
3.4630532405969e-05
2.34260970971114e-06
1.22571165168096e-05
5.98604225042501e-05
7.79513061534214e-05
0.000101489467490678
5.26173931908111e-05
6.70605475012638e-05
0.000114392625798385
0.000125104977875417
7.00027030176772e-05
7.25463824087502e-05
6.14104801203611e-05
7.80673545377225e-06
5.80138224434641e-05
3.36648110003984e-05
2.11984966793666e-05
9.29701222531433e-05
6.85803625580419e-05
6.75054957973581e-05
1.49926914314529e-05
-6.9444192772743e-06
8.17207042484216e-05
7.44690833360957e-05
2.99811859739259e-05
7.81711706250639e-05
5.74333336030707e-05
2.81978999890956e-05
3.00777444205243e-05
5.25531867391972e-05
6.90325244679098e-05
3.07772905322669e-05
8.90254793230221e-05
9.25315978620282e-05
4.67354023219748e-05
5.60353274769199e-05
3.44210652830346e-05
4.05769259443693e-05
7.09854266869117e-05
0.000114908387246155
4.04353896756471e-05
4.03976650998984e-05
7.98353923816467e-05
1.26778218899863e-05
9.19816363678321e-05
6.24562139270243e-05
0.000116877792577117
3.55717900280194e-05
6.59744813791672e-06
6.03551326554014e-05
8.45737141654738e-05
6.39160449921892e-05
4.37883909238126e-05
8.15195796627953e-05
7.365955940994e-05
2.13789049229441e-05
1.11723053332497e-05
7.26189416582249e-05
0.000130042095317567
5.07474787244919e-05
7.28097075651817e-05
4.14684902434564e-05
4.62718144180205e-05
6.98600846719252e-05
7.04159810947186e-05
3.19117173249778e-05
7.91800163583719e-05
5.51149305134294e-05
4.76180548417454e-05
0.000163039586858378
4.89534213322368e-05
6.74793002111988e-05
8.57899082048099e-05
4.0496390590822e-05
7.3674162672842e-05
3.53624284841679e-05
6.00864187852179e-05
4.20252605645347e-05
-2.72249029227546e-05
5.35687314321475e-05
0.000123003361281891
5.26259284583359e-05
4.96250440870513e-06
6.20304312016843e-05
8.88565441802035e-05
7.24420813350622e-05
3.86974180414771e-05
8.48040431377919e-05
0.000102153734176328
8.62647764462416e-05
5.04051008445893e-05
9.43075875024652e-05
4.96983190523716e-05
6.60957666461635e-05
1.61115450680018e-05
4.36226999105417e-05
2.53305757559449e-05
8.28484526632651e-05
6.16079719908811e-05
8.6291939292907e-05
9.94605631920134e-05
5.49462325486348e-05
3.04767485372107e-05
5.29061715776991e-05
6.42252180733869e-05
6.98623594818255e-05
3.01136737541037e-05
7.81049916977963e-05
2.62266202070029e-05
7.75473911022132e-05
5.26823957671505e-05
3.07680850154782e-05
8.80920495109812e-05
5.97537122729207e-05
-1.85474742701567e-05
7.10092477245269e-05
8.56440653725959e-05
3.00271628715247e-05
7.68732642244475e-05
4.06095014643123e-05
9.00495074355706e-05
4.21253248099876e-05
6.0922187768641e-05
6.45895932627099e-05
1.86801664231265e-05
8.27233679450306e-05
-1.05890791559731e-05
6.49068380213432e-05
3.98444203824786e-05
4.34736997455812e-05
4.48042223438253e-05
5.71653042620606e-06
9.66794980921962e-05
7.2526723946466e-05
4.16033194362278e-05
5.43949236695178e-05
8.35341996589762e-05
6.75463313988553e-05
6.87584517821369e-05
6.28780756212348e-05
5.44992555981473e-05
8.59397568716096e-05
3.77473791386456e-05
0.000122974442217625
8.32356368118475e-05
0.000102817883536519
7.47868920028925e-05
0.000104334975916149
4.19816549384507e-05
9.22822819550013e-05
3.23020725902642e-05
5.18912874129926e-05
0.000101594186489523
0.000117626593172908
8.44680001411469e-05
0.000102686310219742
4.07511331268092e-05
3.82290607510012e-05
3.68138425966146e-05
9.90865421358255e-05
3.44983350878e-05
1.23375035968684e-05
3.55826265601036e-05
-5.7081734363071e-06
7.66814461209738e-05
1.04756042286498e-05
5.69312264731654e-05
7.20513695321241e-05
7.50507395927995e-05
0.000104657016371043
5.74917845126822e-05
1.24143263268273e-05
2.28019172918952e-05
7.32481837967651e-05
8.729654289273e-05
3.72464854322763e-05
8.86782116385101e-05
0.000144167549491323
1.20487706207307e-05
2.39508827365174e-05
0.000118430199720732
6.05723260592601e-05
3.73025767230105e-05
1.85845567428185e-05
0.000107014462072031
-5.35072210415178e-06
7.84776372557226e-05
0.000133929079354698
3.49830107255329e-05
7.06686896651497e-06
3.99496185253353e-05
3.14793522508624e-05
2.82596216486463e-05
6.7152137691395e-05
2.48741885442105e-05
7.37861773041158e-05
0.000107459767022617
5.531669084074e-05
3.61208573049646e-05
4.10561244944171e-05
0.000108126274966133
0.000110050791626795
7.65847179345143e-05
0.00010581955564059
5.59105719788764e-05
9.45092566144183e-05
9.6231595210246e-05
2.12206582229905e-05
6.97265179019837e-05
0.000152542684449933
8.58656300816578e-05
8.38850086764138e-05
8.45955233422052e-05
7.64002744991374e-06
-6.06702423359668e-06
0.000107261714193393
7.21859354230911e-05
3.9655831212979e-05
5.64923272963905e-05
-3.43893175480194e-06
5.59423272286783e-05
5.24750488402492e-05
7.72850056928706e-05
3.29479467563081e-05
1.74985490670596e-05
6.45703672754586e-05
3.28037253027383e-05
6.25783412814967e-05
4.57297689963048e-05
2.75873528004792e-05
5.54116031736161e-05
0.000114673348977786
-3.16809020471014e-06
5.76114974054216e-05
1.6491723147663e-05
5.99796553199183e-05
8.75103126741222e-05
4.99333868255286e-05
0.000116171225024336
8.39034174268187e-05
3.98641886687965e-05
0.000105371405448979
0.000103907534691261
6.52667555398408e-05
6.79794537486329e-05
4.12961938478221e-05
2.96005638424579e-05
6.46551260190353e-05
1.93885579987695e-05
9.99570842971295e-05
6.25064291805262e-05
5.82637201956814e-05
7.14339891976149e-05
-1.08985706842437e-05
6.03301165465236e-05
0.00010276456214179
7.73444590491787e-05
7.04469428865737e-05
8.30173976406084e-05
5.43427077437959e-05
6.71263070780355e-05
8.14094127940636e-05
8.94939790775275e-05
8.54254444619433e-05
3.61779053841152e-05
6.22131335790087e-05
7.56655311361036e-05
5.43818647893925e-05
3.69123313410224e-05
6.77446202538263e-05
3.81916046466894e-05
6.66697374773369e-05
9.76392661253095e-05
3.27769228356948e-05
8.12817591400568e-05
9.19094511631596e-05
5.09774522596706e-05
3.96386051124455e-05
8.26823051828915e-05
6.62088473880016e-06
0.000104162259110822
1.11515694933535e-05
6.76769512294254e-05
6.10418098437045e-05
2.39665721807916e-05
8.16355804120999e-05
3.43100050406194e-06
3.48463275992867e-05
7.69295644397898e-05
7.9880936341102e-05
5.42077567554707e-05
0.000101463893210642
6.14222191006316e-05
8.82926287013956e-05
0.000100869293313022
0.000104029812489176
4.44179160549389e-05
2.69050099405949e-05
3.16517055002278e-05
-1.18232837861197e-05
8.47459197058791e-05
3.43843003207303e-05
4.96451250281038e-05
0.000110114958262997
1.83792012342364e-05
0.000107175330764546
6.97751955607321e-05
0.000110560326449241
0.000108735605611583
8.08746199005051e-05
4.51454065423295e-05
2.97423494299073e-05
3.16042626679898e-05
2.31817560924569e-05
7.26483586171771e-05
9.20480501144624e-05
8.28186847696201e-05
7.51308953067911e-05
5.06632344640988e-05
7.70901469910866e-05
5.76043689254474e-05
7.94006094465271e-05
7.04401393133237e-05
8.46207730890474e-05
0.00011358170415707
8.87949377064896e-05
7.38180590681052e-05
7.13015252414334e-05
6.51211479775543e-05
4.10739452438994e-05
4.096302201841e-05
0.000100182752675899
7.71794110350487e-05
8.2033768431841e-05
8.78159325741391e-05
4.49830094306431e-05
6.58037184059173e-05
4.29486868515808e-05
8.37373882379684e-05
9.86175905061683e-06
3.54547016780729e-05
9.98959043997208e-05
3.18202113285355e-05
0.000109202675031156
6.46484937587543e-05
1.40600793127907e-05
6.17275398605955e-05
6.68005164869871e-05
6.89082737458211e-05
5.09636577700944e-06
8.00968025331918e-05
1.12988138448842e-05
4.4312918733809e-05
5.61822433002237e-05
4.53841703114472e-05
7.84789051892105e-05
4.75417974006124e-05
6.04889289947726e-05
6.58898637630104e-05
0.000101079889381351
5.8645106497958e-05
6.99320022164122e-05
6.64433237355881e-05
8.97235970180596e-05
5.26494800727962e-05
7.29199668387989e-05
7.70606282483166e-05
6.70277193567492e-05
5.30254846813457e-05
7.72608993279994e-05
9.86705708763416e-05
8.2334698647667e-05
4.7362278550102e-05
0.000111201643557133
7.30068485193617e-05
5.98087855875838e-05
3.62116151825072e-05
9.33415483838672e-05
9.07761984685277e-05
0.000129581961840039
4.36385775149132e-05
3.26422616980082e-05
6.91358090073491e-05
4.72110235701755e-05
4.63110226878132e-05
0.000148511104042055
5.39822010901519e-05
8.58566673867468e-05
8.23778108440496e-05
-2.72637899801584e-05
4.14374902811014e-05
6.09435751789909e-05
5.19326380142987e-05
5.02279845742786e-05
0.000129870356466807
4.64279909275038e-05
5.31596427836278e-05
4.62546107642627e-05
0.00010729414783314
1.16035068634428e-05
6.06815956732157e-05
4.62210056465145e-05
5.55820479066514e-05
7.10001583616614e-05
7.59256830340361e-05
8.62896539994226e-05
0.00013052074445748
2.98975254267075e-05
8.0785732525318e-05
9.74880273614687e-05
7.79327039496975e-05
2.94603309033422e-05
7.5078796165075e-05
2.12752345184997e-05
4.92046357416225e-05
0.000102197030965811
5.70378495509078e-05
6.39173871183827e-05
5.64678130907171e-05
0.000101407682697523
8.18833386942439e-05
7.32258594212968e-05
0.000135157912893598
9.32238501884536e-05
8.17528194743951e-05
9.53371065544339e-06
2.2569275468295e-05
5.25017745904765e-05
5.97220228982521e-05
3.95829810928141e-05
5.62121332029683e-05
2.55740017617621e-05
2.51956824888203e-06
5.12775943500694e-05
2.94452960550015e-05
-2.90374855733527e-05
0.00010194219730548
7.89619834256878e-05
-1.589583762021e-05
4.53740571592623e-05
0.000121223994063151
8.40157594918881e-05
0.000110844711177795
0.000118890267745539
5.48899406847158e-05
0.000101682144366232
1.69777848392193e-05
8.01828987875615e-05
5.97374246731687e-05
7.34538817799566e-05
7.61745802577495e-05
9.23901465750498e-05
0.000107876829721428
9.15158243680924e-05
3.16069277873871e-05
1.46095072831271e-05
5.88172369380234e-05
0.000102447589031016
6.01653095131778e-05
8.98653194714662e-06
4.95532192663849e-05
7.12822757651356e-05
6.76670175027628e-05
7.32744521133877e-05
6.37881623532531e-05
9.26848205015208e-05
2.39717044805257e-05
4.3302791230755e-05
5.23257892604965e-05
6.24016893602402e-05
0.000131718340004595
3.01180000784091e-05
7.61420865543408e-05
0.000107586724533625
5.54623590670855e-05
0.000104457455033532
1.53976330896603e-05
8.66471772071688e-05
0.000112500929754839
6.66054047149313e-05
6.1867477992414e-05
0.000106112952032862
2.08203562509538e-05
6.12428556699198e-05
4.37786606930959e-05
8.83074771525838e-05
3.53164582436998e-05
9.64266545198769e-05
9.08054068675011e-05
5.14411622475782e-05
7.61947175847321e-05
1.25669484040246e-05
3.02449796513114e-05
9.42882818135184e-05
2.98055430640629e-05
6.30617450696972e-05
9.10544452741271e-05
3.88027596136366e-05
5.62263495532185e-05
1.84558308409737e-05
2.96673699373245e-06
3.2504370589712e-05
4.65208934511524e-05
8.01778683476128e-05
7.44389781817529e-05
4.97951552852409e-06
7.02392613122457e-05
0.000108795450733128
0.000122430364640207
0.000109602032482941
9.03448538946996e-05
3.06820060957893e-05
5.27990461229764e-05
2.9027515531177e-05
7.23887315974597e-05
1.71816221670264e-05
6.77668028434479e-05
3.76003637233209e-05
8.83184513803914e-05
5.23678232607471e-05
4.71821736898582e-05
6.43374322038552e-05
4.63707652327974e-05
2.5632517837732e-05
1.97954769077786e-05
8.12450533363019e-05
4.16945713565776e-05
-4.45033861175478e-05
-1.62419252268828e-05
2.27808270558785e-05
-1.34375058763305e-05
7.82352966969181e-05
2.18257193848479e-05
7.4517666119204e-05
4.39753244516223e-05
7.83468827687337e-05
5.82778467972737e-05
7.77771280676055e-05
8.64373449965082e-05
6.07601974702494e-05
8.10078798917057e-05
0.000106285741838438
6.81605641298802e-05
5.3583922604403e-05
0.000103937268819077
-2.70799482280694e-07
3.40121142522834e-06
2.29586401374373e-05
3.47340851024959e-05
6.71591012713414e-05
8.79409231638636e-05
5.24943041781935e-05
1.98083909872933e-05
3.54318506108178e-05
4.31855948635493e-05
8.67194575083598e-05
9.34079023247551e-05
5.11455649594752e-05
6.730805721746e-05
5.96926360475583e-05
8.90501470956171e-05
5.40095815967238e-05
5.55973907885162e-05
7.06776768145947e-05
2.8793998690288e-05
-1.36376302152226e-05
9.81262699008669e-05
1.2324616132335e-05
4.79152411912494e-05
4.75663364043202e-05
9.65692416569259e-05
9.01312320533968e-05
6.45559057626526e-05
4.14404969698167e-05
7.78087722830485e-05
4.81207045237068e-05
4.75559718316323e-05
6.67044713002675e-05
4.07591154057584e-05
5.30910024727009e-05
0.000104364981946426
6.59375519644679e-05
2.03144538854969e-05
1.23575864841666e-05
5.80101102466339e-05
3.83540240570808e-05
3.82728949306951e-06
8.47812359920713e-05
7.03463691466206e-05
4.71370466015688e-05
6.44717796949357e-05
9.51962731091586e-05
6.01721762633871e-05
5.2953457232338e-05
6.45393782083131e-05
9.31316810801508e-05
1.80992375737608e-05
3.15059653851582e-05
0.00012409679413826
4.11486147190171e-05
-3.43229710238737e-06
4.13668848471732e-05
7.83890985759752e-05
5.75696363762911e-06
5.50657256698817e-05
8.8050849707723e-05
1.54375405314408e-05
4.36884404188756e-05
7.35625106806908e-05
7.99752001237744e-05
4.04293635445879e-05
6.60231342310401e-05
3.68526313592704e-05
1.89773276086173e-05
0.000120625612721606
3.45588360226905e-05
0.000112089339671567
2.78802387599778e-05
7.94070089723722e-05
8.21123363641954e-05
3.33793514485875e-05
6.3016136066378e-05
1.49518135187591e-05
6.05923993402103e-05
2.70163738623833e-05
0.000120474495196275
0.000105696477606298
9.73154587627936e-05
1.07208276525959e-05
4.27115210214368e-05
4.95280930855952e-05
4.33739025589043e-05
9.3132186039451e-05
6.98509009042265e-05
9.77110507312847e-05
4.52239626863272e-05
6.99528536805545e-05
6.83714293001756e-05
2.90698439418541e-05
9.4355989976659e-05
0.000105334210089944
1.47884035229739e-05
7.05003964586499e-05
4.24870154371326e-06
9.02416631671478e-05
1.76052850075116e-05
4.48699962679557e-05
0.000108071049600969
5.42648165360116e-05
5.20142876816739e-05
2.02889092295746e-05
9.89685009998404e-05
3.93639886531348e-05
9.57523723272278e-05
9.42251783125682e-05
8.14151435140875e-05
-2.69812992994346e-06
0.000108346184931201
3.01363803177999e-05
3.36423583608578e-05
5.42579546340612e-06
6.22239226631378e-05
5.58457330909779e-05
5.46187471761345e-05
2.54965052050435e-05
2.1551512261983e-05
7.86021309903993e-05
6.22060880516765e-05
4.67159402539149e-05
6.7075896764796e-05
7.43974131263303e-05
4.90735073168864e-05
3.9780402627681e-05
4.21500288421911e-06
8.68309964075509e-05
8.31746955231349e-05
1.49310593718105e-05
3.15731628138805e-05
4.87800169700568e-05
2.8650271375763e-05
8.00995217006424e-05
0.000104185799813781
7.92019698523267e-05
4.29494981750429e-05
7.32812324187984e-05
6.12854303831143e-05
6.23642226631124e-05
7.73882388728075e-05
6.31967491190007e-05
9.35139214700295e-05
0.000181387298454276
7.03042421848991e-05
1.9969029589275e-05
4.86084869404389e-05
3.74273319498121e-05
7.50973475436863e-05
5.58164260437027e-05
5.16374464719109e-05
1.22696327027105e-05
1.85160522929324e-05
5.52727059857715e-05
4.4537777192368e-05
1.72768305646251e-05
7.72394843658156e-05
9.12337273724498e-05
7.84734088647981e-05
7.37930796356619e-05
8.14448417021276e-05
5.90721571275742e-05
5.21305243713212e-05
9.68275085382556e-05
0.000126392279686326
0.000103169763047788
3.09330533247404e-05
-4.67064098313249e-06
6.94897031963857e-05
2.84573134650725e-05
0.000112978781916247
9.76393919399122e-05
9.87660074218653e-05
6.72442126807231e-05
9.10722877673417e-05
4.93677972359335e-05
5.44865264078093e-05
3.20433294562943e-05
5.61290957815332e-05
7.9909015519246e-06
2.78310642982694e-05
8.8450593133535e-05
4.61750994297935e-05
4.8023877597602e-05
0.000110472678450843
4.80760225799043e-05
6.69415286233437e-06
3.63474346910747e-05
5.93841084995506e-05
6.84966686025201e-05
3.20627401189458e-05
6.444717421745e-05
3.79079774266691e-05
1.58952820857773e-05
3.13660824187532e-05
5.9231149704615e-05
6.10942123657537e-05
0.000105736767734516
0.000101292991303721
0.000109107165683834
2.28387551686774e-05
1.02215806439469e-05
0.0001108396121001
2.75338190305834e-05
8.40371595178327e-05
7.07726181249789e-05
-2.39970152755279e-06
5.66554188961644e-05
5.16166313104357e-05
6.5911834248448e-05
8.38341355497849e-05
6.60394668733513e-05
3.70901018661806e-05
0.000127561461162663
3.40187191189321e-05
8.96901141654788e-06
0.000127559029916293
6.97492752991278e-05
8.30816423766852e-05
0.000139543157278381
6.67585674877533e-05
5.42050133826634e-05
3.75739856906985e-05
9.98089410016029e-05
4.27960622385631e-05
1.22097400185234e-05
7.8629980327484e-06
2.63522397263189e-05
5.15838085127406e-05
2.22808023196232e-05
0.000102232825679081
8.91154538037009e-05
7.45533597640137e-05
2.07306966714843e-06
4.62064393633039e-06
9.30346631892822e-05
3.41970722746153e-05
2.74486836728746e-05
3.27546298157979e-05
6.28584114654018e-05
-2.28816623619265e-06
3.7290466381032e-05
1.33520534930773e-05
9.23741381851332e-05
5.27743308401549e-05
-5.64124697175696e-06
6.32822619750038e-05
4.10641991221709e-05
4.98213434504149e-05
8.40611223768761e-05
5.99138605902992e-06
0.000110255170743669
6.69548781103206e-05
0.000104359856994824
9.49511463954562e-05
2.68706407037363e-05
4.71889072977396e-06
3.9957920519262e-05
7.56114860758496e-05
8.26453630981271e-05
7.6358143022714e-05
3.29208655761326e-05
0.000101839913734705
5.58611740041759e-05
9.82136748022916e-05
8.48936058941168e-05
4.14353960380448e-05
2.15623618693704e-05
3.84529455450711e-05
8.47358604523561e-05
1.6263925225834e-05
0.00010704321177348
4.6704320276996e-05
7.22263013586259e-05
4.5415529674864e-05
0.000114896839893724
8.50850981743251e-05
4.33481853339338e-05
3.73612064956877e-05
6.58528538309135e-05
3.36791960457079e-05
7.60961024490435e-05
9.92457215200385e-05
0.000116900016317663
8.512017138446e-05
1.4994117037706e-06
6.55856576962464e-05
5.53754787826426e-05
5.29562947661637e-05
-3.49418564839531e-05
4.29448373513713e-05
5.3412312546265e-05
9.41095225244286e-05
9.1402163628528e-05
-4.27884838881694e-06
1.57097274661751e-05
2.92445776030036e-05
-1.15852222285061e-05
7.3398468929593e-05
5.80470356447118e-05
6.30248685605264e-05
5.67025447963267e-05
5.32048168111039e-05
9.61378172479551e-05
3.0824220796372e-05
0.000127149415468098
7.23522418388791e-05
2.84607051195332e-05
5.12837657896431e-05
0.000111410014327875
0.000115326600330347
5.76732009278748e-05
0.00013836588875934
4.53956264910963e-05
8.13739015537295e-05
5.7628422180254e-05
9.84620171045543e-05
0.000112872788787307
9.96903747403702e-05
6.85632386472026e-05
7.10374422918893e-05
1.80231898890912e-05
5.87563872530255e-05
3.18851970527503e-05
2.67767276268203e-05
4.52689170981567e-05
3.6456829873771e-05
0.000110620437210552
7.89111007438583e-05
6.23598050946165e-05
-1.13328665966799e-05
0.000101320807426709
6.72036347805337e-05
0.000115963543620542
9.23021430441977e-05
7.26295142591872e-05
1.02127431193565e-05
4.37034990576385e-05
6.9826920855467e-05
5.71627934518619e-05
7.20229623494658e-05
5.64091534471957e-05
6.9278884844312e-05
7.65781200004005e-05
5.96279913823513e-06
1.16739911612954e-05
-2.73835544399513e-05
-1.13440488614319e-06
5.47675617272501e-05
7.66254532835023e-06
1.04500864985413e-05
4.236602567572e-05
6.89218327004712e-05
5.90217712562471e-05
1.1179510630569e-05
0.000101202285355001
2.26724982341915e-05
3.8177126453145e-05
4.21804865791859e-05
5.34052611028814e-05
6.64871515481197e-05
7.92086353073437e-05
0.00014319387875592
8.29229557953687e-05
3.71111108748358e-05
8.09531477425332e-05
3.30840045043713e-05
6.36892860751714e-05
0.000109959533481106
8.57674251407654e-05
0.000108572083381017
2.87613414954029e-05
3.83881336419513e-05
0.000119956768562286
2.95364755385595e-05
1.83383104275725e-05
7.57289804287773e-05
5.04674464445899e-05
1.62927796492591e-05
0.000118371587461998
8.26680390259988e-05
6.83766558716647e-05
5.69287807775877e-05
4.72423297995282e-05
0.000101254157024969
2.42963251128011e-05
5.6860452545329e-05
6.3390937266027e-05
7.49750505345653e-06
-8.40850526614735e-06
2.90397662164489e-05
4.61426591081678e-05
1.06827633813011e-05
9.70878248556344e-05
9.29243915413667e-05
3.94093119434119e-05
9.10219060997879e-05
9.18053741184732e-05
3.08425619527949e-05
6.76808228075857e-05
1.20915843430039e-05
4.21457553335749e-05
4.69538193292046e-05
5.84365193622402e-05
1.00178312003285e-05
9.21663182141237e-05
1.19225205651971e-05
7.27429582379496e-05
4.89274758441036e-05
5.57537987885023e-05
8.2041037725897e-05
3.38174559732652e-05
4.17492932256793e-05
3.4483658787356e-05
2.57154102579685e-05
4.49230786662276e-05
3.25520780656169e-05
4.91508530621198e-05
-5.59612176598319e-06
7.96830394628205e-05
8.1875467947671e-05
5.08811969977837e-05
3.76500788704419e-05
7.16968765814352e-05
6.36387859626696e-05
6.67285673311788e-05
0.000108179250568045
7.66880252740766e-05
6.88332561668962e-05
0.000121484468478766
2.86546828734112e-05
8.40665748547659e-05
5.32834482503279e-05
4.2600722980725e-05
3.43812032122144e-05
3.48368923809496e-05
0.000107545895736269
5.88015836047796e-05
9.92462942981483e-05
6.79128438097928e-05
9.03694881190855e-05
4.9795198783809e-05
5.12382865400178e-05
7.40943482898875e-05
1.61361273195776e-05
5.67110581157972e-05
0.000106722829341996
7.93191981636151e-05
4.8756653144221e-05
7.1825036064892e-05
2.33602953822855e-05
8.02028844080588e-05
9.72017742028437e-05
0.000100621327546288
0.00011206734432161
0.000100363608015541
0.000109537319509341
7.6871714364996e-05
9.87288404384127e-05
3.9844536500041e-05
-1.48981256484694e-05
8.58681680788253e-05
4.83051722575023e-05
7.55765081915949e-05
0.000107587020367752
4.85511088148969e-05
6.96387636738152e-05
4.36950435845896e-05
1.23784179725319e-05
5.82858117130848e-05
0.000128128844661057
3.56694688846508e-05
6.96229749834989e-05
-2.02492422196123e-05
0.000116211986329353
7.54381791438869e-05
5.41323853442727e-05
9.92290849991103e-05
3.13464681552405e-05
7.22889142322274e-05
7.87875852633668e-05
4.93949143558115e-05
8.0504836398666e-05
1.89444302603262e-05
4.59133278778638e-05
9.01135788522473e-05
4.49825533163709e-05
5.24316231511756e-06
7.08072008805207e-05
6.13958210666663e-05
9.59337741242153e-05
7.09388435241947e-05
6.47305165642121e-05
9.55506387381336e-05
5.38875171193435e-05
4.50908286194028e-05
8.53633894763762e-05
6.62617919176718e-05
0.00010015835205596
5.07630258137666e-05
1.63381266966246e-05
7.97320070470062e-05
9.92249278504427e-05
1.28117792151209e-05
1.21340248622553e-05
9.2988978914428e-05
7.99541097268804e-05
6.12003174834998e-05
6.0219964095217e-05
7.32690640832001e-05
0.000124450211675205
5.26572103279351e-05
1.88862602673598e-05
9.17008489329765e-05
1.97957712346937e-05
7.7896123376576e-05
5.88573359191384e-05
6.16999856869022e-05
8.86568552295276e-05
5.97636950426808e-05
3.56010038688175e-05
5.11631625379185e-05
8.72270205096478e-05
6.33189141700113e-05
9.80259898564976e-05
4.75750378652829e-05
5.13451295537078e-05
3.0023683170757e-05
9.20328796669003e-05
0.000127363835930268
5.59104428282435e-05
-2.14861637643806e-05
1.9475264308019e-05
4.33972926784637e-05
8.4232660604235e-05
9.42175132687129e-05
3.29064250690095e-05
8.50589376966125e-05
0.000132722921064719
6.51652618697393e-05
2.48061342048371e-05
-4.52905281937956e-06
2.45484720033985e-05
0.000128266778565333
2.01865895336249e-05
0.000100940081546716
0.000103837926479585
0.000127930189693655
7.95429946809142e-05
4.58350801049698e-05
1.29537324380891e-05
5.77269628496011e-05
3.84244079103953e-05
9.79995868706995e-05
9.76389395213057e-05
0.000101561411039633
-2.0942834317088e-05
5.0005837721012e-05
1.44982411308991e-05
9.58926041884724e-06
3.89357476947534e-05
6.42381211164434e-05
8.4937469242858e-05
3.37206021323182e-05
0.000132825711356596
5.84895084794244e-05
8.82051809944348e-05
7.5287867913277e-05
4.54776579149616e-05
4.53129906086391e-05
2.98934364044782e-05
1.84742333251823e-05
8.77117370378024e-05
4.53114354508532e-05
9.72594220517632e-05
4.40033578332877e-05
8.47193802453444e-06
1.34373149397428e-05
2.88523284252518e-06
4.64936006315548e-05
4.92271466960836e-05
0.000139393130681569
8.00705997757007e-05
3.67617135157582e-05
7.33133563439646e-05
5.91762849232336e-05
2.42221308328663e-05
1.93152772927282e-05
1.69023448645012e-05
4.85224619817754e-05
2.80840281109325e-05
3.56960230981322e-05
3.44268482447367e-05
3.88844399316106e-05
7.50725771317289e-06
9.75423002745221e-05
6.54284535907602e-05
4.30442050003384e-05
6.55375762842952e-05
3.52855622780214e-05
8.18285621905979e-05
8.90812690859387e-05
6.67773290869544e-05
0.000111064723282057
6.29984523902231e-05
5.44127813132754e-05
3.51553080272516e-05
5.34556157292905e-05
-1.27458564643167e-05
7.49932551609167e-05
3.89902444175312e-05
4.70572081575442e-05
6.68816748884236e-05
4.56043244323551e-06
1.9192540258913e-05
5.25886826555311e-05
6.05116420333546e-05
9.36750342406462e-05
5.96697147492261e-05
8.51796136275721e-05
6.35037892797266e-05
3.48096173962168e-05
1.85093020038433e-05
0.000146086608081571
3.55850439137026e-05
3.55429540359444e-05
2.22566812801384e-05
5.29967993369676e-05
0.000100971876273394
2.37068437971011e-05
8.58150446509113e-05
0.000108258602910611
0.000102743073165856
3.43876752329247e-05
9.35184582550622e-05
5.5602717084497e-05
9.2928856370989e-05
8.60561668012144e-05
4.64100159132065e-05
0.000164431683195611
0.000109162507629101
9.57048946350642e-05
4.80146378428146e-05
4.59751103439129e-05
1.48352999572851e-05
4.63494638246817e-05
1.13949669015247e-05
7.96847620519286e-05
6.03682053295124e-05
-2.60638159222314e-05
1.46881652262813e-05
-1.2217470443634e-06
3.46997913662316e-05
4.88092059260548e-05
2.20234577925109e-05
3.68524190517397e-06
6.67809229780967e-05
7.53369544766618e-05
2.15853469264915e-05
2.82232871606567e-05
2.96493708880525e-05
0.000128373722819273
5.23673517668067e-05
6.67808288324612e-05
7.14024986939152e-05
-1.47823781584196e-05
4.47556187783592e-05
7.8127940445237e-05
1.62535232246896e-05
8.47003623972803e-05
8.69419616773693e-05
6.32856285545463e-05
4.9865895863635e-05
2.53525600392033e-05
8.88136334582743e-05
6.44998916511454e-05
2.94343861731637e-05
9.27035151607494e-05
6.83599089626107e-05
9.83016693149776e-05
7.3431516546044e-05
4.94378741039709e-05
4.83138936970943e-05
3.58879336043401e-05
2.22120008165179e-05
9.37180384355826e-05
6.77983238099335e-05
6.23061217856663e-05
0.000124016204637668
1.54820656548791e-05
8.81804241043048e-05
7.53664380955284e-05
5.24110881123225e-05
2.54453471875077e-05
5.43932667163291e-05
4.72304189967363e-06
5.64063104646452e-05
4.73934512749269e-05
7.30003528513377e-05
4.10915599125036e-05
8.94836234793633e-05
0.000115714100309785
0.000119579853860278
0.000119805323873372
9.94931184016796e-06
8.67084366618849e-05
1.43248704876698e-05
8.08502836292637e-06
4.35979333970838e-05
3.90602863070873e-05
7.83007208892471e-05
3.46752157887531e-05
2.88622975541682e-05
-1.08025558189343e-05
6.70105197540221e-05
7.02447999847173e-05
8.28525160969365e-05
0.000122431482175468
0.00012015297591876
3.36997670532247e-05
8.96942559186558e-05
0.000112093955152904
5.47373896079702e-05
0.000102516985839025
3.42641973300338e-05
-2.44048766180445e-07
3.20542154144373e-05
0.000104357500120945
3.43790577483791e-05
5.43448589413087e-05
8.32195684947706e-05
4.34125993321163e-05
2.03158154200066e-05
9.19530198677255e-05
1.66793472081807e-05
6.98021190443463e-05
0.000109182862513483
9.96621810586392e-05
0.000110374414886728
3.08098259174416e-05
9.00345292702997e-05
9.93011155748815e-05
8.4160854648026e-05
5.64111910279836e-05
2.53645081004601e-06
4.62494370500224e-05
3.81828880825654e-05
1.29631095174041e-05
0.000120032113107511
6.79965593632355e-05
9.46325534096881e-05
5.08673994201501e-05
3.59816495272208e-06
5.72389558834346e-05
5.12579087202114e-05
6.13243402516421e-05
8.08875379757992e-05
7.72581484211044e-05
2.34378561884518e-05
5.06127458310939e-06
5.48627222967042e-05
2.15104577160518e-05
2.63234321461568e-05
6.98778529566928e-05
7.49999540676109e-05
3.56343623789273e-05
1.14831836145107e-05
5.89531014251671e-05
5.66138385630785e-05
3.51177322851108e-05
1.85808142220436e-05
2.97310487507014e-05
3.11038788567675e-05
6.88734928957022e-05
3.5970429322044e-05
5.93056601478398e-05
4.9115276046659e-05
3.59507225521795e-05
7.95378396159665e-05
0.000100852941322237
7.94790746884741e-05
4.43748385485201e-05
8.59717725698251e-05
3.66054535120602e-05
7.7906750850056e-05
1.24842808450637e-05
4.44326738011034e-05
1.81578252026627e-05
4.62887885931486e-05
3.21266822825288e-05
0.000132043289510071
6.6990063396526e-05
9.33494546855714e-05
1.01092367726506e-05
3.29468803325102e-05
-2.34755793726134e-05
2.76991659515611e-05
-8.65780219831687e-07
5.05955285527323e-05
8.56312526482927e-05
4.12440959020551e-05
2.46929190656062e-06
4.70148836138441e-05
1.19614128589925e-05
2.38101006862093e-05
3.87274207600643e-05
7.12774238138211e-05
-3.92235193363508e-05
7.66274723536365e-06
2.94070964749821e-05
8.18893949173252e-05
3.70175619475233e-06
7.61144999051224e-05
5.19934116164328e-05
-1.68786860365641e-06
1.57425969984837e-05
3.69073869415129e-05
6.7774508604849e-05
1.34826462051564e-05
0.000106980134379802
9.1923936052998e-05
6.97279019006462e-05
7.94226793771766e-06
7.05515641954456e-05
2.73595649048055e-05
7.86206955041119e-05
3.02167356623804e-05
3.6015815163886e-05
3.27952644747117e-07
6.59177204087786e-05
9.01080201893644e-05
7.48983823674018e-05
0.000131444999536898
7.82113151930857e-05
6.08456088764717e-05
7.67860543447385e-06
8.74019334742771e-05
9.49751476225612e-05
7.7214770151168e-05
9.4571515021855e-05
8.72481869473786e-05
8.26536033695332e-05
4.48996428886069e-05
5.22715440966596e-05
5.6102330410269e-05
9.6916640523144e-05
2.68778246572077e-05
7.00524429860982e-05
1.46134022351701e-05
8.59703353687085e-05
3.69396144841129e-05
5.46607462247597e-05
6.97761191498478e-05
3.28495964547868e-05
5.86294156996122e-05
6.41723261096998e-05
9.26249691259101e-05
0.000122288507681513
7.7752718159088e-06
5.02641054364473e-05
0.000113741994250769
5.87303351657928e-05
7.23917229698304e-05
5.40664112630148e-05
3.87198901771754e-05
1.6012260504876e-05
8.09424346176826e-05
9.76775672059685e-05
4.15349022468042e-05
0.000150527389960295
9.97832581020141e-05
3.69442400093799e-05
9.30851138570287e-05
1.39974436881209e-06
1.41313728184924e-05
6.80080057734779e-05
7.2609050184528e-05
6.8103627460492e-05
0.000129435909385044
9.8499142334859e-05
6.64352588612505e-05
6.24966182339757e-05
2.44567163624956e-05
1.79986754442013e-05
6.78250852134184e-05
5.70439366190804e-05
8.88680522197386e-05
2.60056602558877e-05
9.16369970499205e-05
2.35492585419766e-05
3.35184078699038e-05
7.29979471105235e-06
8.05753527947593e-05
0.000106251066950656
-4.55524139806395e-07
0.000146986015842493
0.000107967296425347
8.78079611730696e-05
6.09207036829207e-05
7.64332921673565e-05
2.02389436384331e-05
0.000142416536137327
1.43841212706789e-05
3.8555112478793e-05
8.07839692375209e-05
5.97742011315408e-05
1.38234413527907e-05
4.48265332905178e-05
9.19015613678527e-06
7.6495691261212e-05
0.000124203383348462
5.05639001696439e-05
9.67194939337762e-06
7.86204101929928e-05
-3.15688479391481e-06
3.12230719080635e-05
8.0390542137e-05
4.33421368488695e-05
9.21570219888773e-05
8.99453849149611e-05
9.80894277404863e-05
4.13372020816818e-05
5.63498453350483e-05
0.000145525847029049
4.21190547812737e-05
4.32461754631648e-05
0.000108327373036147
0.000115534457889223
0.000100309075306624
2.28162392677674e-05
6.23533561528525e-05
5.96842634771796e-05
6.24160355989158e-05
4.76098154353086e-05
7.55328951709986e-05
7.32551549561872e-05
6.29448407522441e-05
7.35774508318687e-05
1.62570388238571e-06
3.11590361370541e-05
1.58379798677291e-05
5.09022606443341e-05
5.85711001891689e-05
7.72339331147102e-05
3.90022437404056e-05
4.42121059695083e-05
8.70836984937811e-05
6.03804197488443e-05
5.90048665863059e-05
1.64926476063498e-05
9.00503206048894e-05
0.000102429053134414
3.05740410247637e-05
6.70830292015571e-05
5.99553816844862e-05
2.71976339717281e-05
6.66938968789788e-05
5.07444339593832e-05
1.72694317208855e-05
2.15637264213227e-05
5.87361102031115e-05
4.30933285027324e-05
3.13418356402786e-05
0.000108019174339647
3.72756469765661e-05
1.86591316580952e-05
2.78027801615827e-05
7.50572831231626e-05
7.11879527528844e-05
3.79968940571954e-05
0.000153095469257052
7.40005545404862e-05
-3.31030544797681e-05
0.000104239340099948
5.86262676077442e-05
8.33382363440561e-06
8.72014064783347e-05
0.000117822713886521
-9.08283366833839e-06
0.000145469945642831
5.04807001819074e-05
2.48793153144311e-05
9.9270954828836e-05
6.82737391808146e-05
6.54882038120803e-05
6.15101765375907e-05
5.48061018799014e-05
-9.1464455366893e-06
-2.07511558883269e-05
3.06164298635072e-05
6.66198563346657e-05
5.04677434584086e-05
7.41754061040349e-05
4.79246454138287e-05
5.98313876894427e-05
5.50481415355258e-05
4.13608367253934e-05
2.66296758626316e-05
3.29229846884467e-05
2.25157199203024e-05
4.46613546336619e-05
8.29964740129265e-06
7.99651768866676e-05
6.82139486967363e-06
0.000113100823035197
5.62765648243656e-06
4.32705227283172e-05
6.23154445661814e-05
3.46542881740887e-05
9.54177875948168e-06
5.13767225962675e-05
3.27165069789418e-05
3.22920616520243e-05
5.64788626880293e-05
4.042248811602e-05
0.000134246191340451
-2.26629997629812e-05
9.95789798576017e-05
2.9987151655963e-05
8.20572127147434e-05
9.46068325165294e-05
6.34746052958168e-05
8.25537676496299e-05
9.41853093405407e-05
8.80040013855659e-05
9.27332205332758e-05
2.30365299122483e-06
5.66346776233024e-05
5.91696608018521e-05
8.48303512026834e-05
7.16808908598803e-05
4.82602401120325e-05
6.32960371904015e-05
1.4965111946014e-05
4.69486590933764e-05
8.96087474982264e-05
2.78741879960636e-05
9.47055639597109e-05
6.46519027071328e-05
3.34704302592704e-05
6.51098894224579e-05
2.27646808602913e-05
4.38217096642948e-05
4.03659983943484e-05
4.61567191492501e-05
8.12641162476229e-05
5.06619231174844e-06
3.44487759994158e-05
1.07833553899668e-05
7.1575866788096e-05
7.49238857882132e-05
6.54121460362553e-05
6.38818257315749e-05
7.95087556884661e-05
7.02351017453808e-05
4.34486229400627e-05
6.09028199470351e-05
6.92358486810465e-05
1.52797804820323e-05
2.5894379200984e-05
2.14292987892472e-05
0.000116842536914167
3.38501606844679e-05
7.70648727872859e-05
3.54325193012702e-05
0.000136072355446276
0.000148080761426889
0.000120731999591976
0.000101327977304251
2.59515473108793e-05
2.6260568537752e-05
6.41890691207099e-05
1.40169916403163e-05
6.10258363201244e-05
3.09387079865106e-05
6.75225356683125e-05
5.60648716947485e-05
4.31175079494467e-05
7.60715993726619e-05
8.62769579578146e-05
7.395701485866e-05
3.87571305352179e-05
5.62287024018244e-05
0.000101477115179526
0.000102718639406297
6.21522677798705e-05
8.60624071979134e-05
8.33156220126196e-05
8.17979140189246e-05
4.82826626792568e-05
7.13277098564901e-05
4.31608431323462e-05
0.000114962417379177
2.55490467832312e-05
4.95126781524717e-05
4.35156716141693e-05
3.07236953849953e-05
9.22549694373658e-05
9.07305577471922e-05
4.09267055604314e-05
9.98299043045945e-05
3.06402380249853e-05
8.75501277666458e-05
1.47942009116164e-05
4.46280576747964e-05
8.24270324249291e-05
6.19310188047796e-05
4.15468427518563e-05
-1.39189271909305e-05
5.55716974109193e-05
5.80848819679607e-06
1.82315339671403e-05
2.11315603302727e-05
7.64056677839623e-05
4.27371776001441e-05
6.5074952644155e-05
0.000101957556390824
2.0574851627939e-05
3.45343431159701e-05
1.77256956866683e-05
6.10593649372503e-05
8.06839665513134e-05
6.56851879640226e-05
4.50354402224987e-05
8.17560068129632e-05
5.03996526265114e-05
6.92710255395488e-05
7.99360758123799e-05
2.39606129184667e-05
9.83627881869654e-05
6.55766511231654e-05
7.23563978641827e-05
2.41139000499197e-05
4.61765090632033e-05
0.000136084960976615
7.92237109785855e-05
0.000118938799329714
5.89051485516858e-05
8.18450421168177e-05
5.94543273219477e-05
0.00011424939610268
7.17553279962848e-05
7.12795557529774e-05
5.72207653528085e-05
5.52274108872788e-05
4.47752255595189e-05
4.20860413625974e-05
0.000107611855863963
4.91095865541279e-05
6.01991698236581e-05
1.20618023157266e-05
7.35378891113667e-05
1.70434076097186e-05
2.25049132277573e-05
5.12518003635192e-05
2.40228794053807e-05
2.57251770465786e-05
8.9421289215015e-05
4.65407159036005e-05
6.84934606585044e-05
4.10908978797654e-05
2.99288849563468e-05
8.30716061259959e-05
3.2481940688748e-05
0.000104393418216205
-3.01434443041199e-05
8.19132426825668e-05
8.65884734901459e-05
8.40506101969923e-05
0.00011298655751305
0.00013196404122677
7.08865159775118e-05
0.000106136455977571
6.90904234046629e-05
6.51777136102517e-05
0.000118058568636739
4.33313378373567e-05
8.33409787453701e-05
6.19348939197978e-05
1.39270790884744e-05
6.41732499839182e-05
9.4930842800786e-05
8.17374680551922e-05
6.26797769293984e-05
6.88218275326471e-05
1.56232187071441e-05
7.02886734210076e-05
8.75672626175561e-05
6.25481586163823e-05
3.22385566870616e-05
0.000120593074059806
5.96440986391988e-05
7.60388717390382e-05
8.63270622848022e-05
3.00333009512113e-05
5.68547764072227e-05
6.60536258301234e-05
-2.3454425104577e-06
4.18719565223304e-05
6.16216082282445e-05
4.96587725443088e-05
1.44474552350199e-05
5.17227586873756e-05
4.29124533253472e-05
2.86494153095119e-05
7.0222466279271e-05
3.67145461768428e-05
-2.38911101323199e-05
1.82959943698132e-05
6.13065787046656e-05
2.65070274442888e-05
3.11548010060038e-05
-5.29799493045471e-05
-2.10777394627629e-05
8.41261340412235e-06
6.4560732212567e-05
3.66948849553567e-05
7.14380635657246e-05
4.58337868805578e-05
0.000100744627202091
8.53804402513374e-05
1.6469064789013e-05
1.38454562942256e-05
6.10426694341497e-05
5.37508297977968e-05
5.23004557540811e-05
9.37339276676944e-05
1.86920987768029e-05
6.78614814726781e-05
9.42995573573843e-05
2.54520607339999e-05
6.92490543838352e-05
0.000109091208848215
7.88559825402786e-05
8.01196442043326e-05
4.05062906991826e-05
9.44686766983249e-05
5.53224792722927e-05
2.82193093863954e-05
3.64325668661107e-05
5.3709512126852e-05
8.35093032912547e-05
7.25054889487922e-05
1.87003477090072e-05
4.23213820449654e-05
5.83072373336596e-05
5.91481171303643e-05
5.45926938236778e-05
6.07610578836902e-05
6.86671577453412e-05
4.42859313530796e-05
5.64582327802463e-05
7.75698500556826e-05
5.28108644781689e-05
7.26776101346685e-05
8.82490165242753e-05
4.95508572485911e-05
0.000101865312160166
1.90245283690314e-05
6.85592815987594e-05
6.09012449038209e-05
4.21543543604507e-05
8.39818978463305e-05
6.89034896415108e-05
6.91815315358965e-05
4.63298794441267e-05
0.000105939633655266
4.60756271366781e-05
0.000124827926471174
0.00010930320808286
7.64926784237171e-05
7.39540146539782e-05
0.000100502474425021
1.42030132841387e-05
7.15045418465268e-05
3.14025303565279e-05
6.26683598907017e-05
0.00013390706344511
3.9786705851009e-05
0.00011021769664057
0.000103828383014436
0.000105783160697091
5.51961199272421e-05
9.37494943243567e-05
6.92858465248227e-05
3.3979289272701e-05
-1.30486433148303e-05
0.000175992739946631
3.96759970932489e-05
8.33244167262858e-05
8.67032732879168e-05
1.58927657084097e-05
5.12930209100644e-05
7.15467675283558e-05
2.47326006570054e-05
-8.84791834933171e-06
3.99838452338558e-05
5.34113378938824e-05
1.85582786127411e-05
8.15552435088749e-05
5.16011623170045e-05
3.77303681511387e-05
6.34870747377332e-05
0.000110131734848875
6.12249488586141e-05
7.43132895288412e-05
9.02154948183825e-05
5.02285246124416e-05
3.64997139337946e-05
6.16810614121983e-05
7.53591410233464e-05
9.07110321132101e-05
4.49691105702925e-05
5.84336360825878e-05
3.24101493171079e-05
8.14191591584358e-05
3.24542541630811e-05
4.99330145571653e-05
7.38631479587622e-05
2.65482329770557e-05
1.22503229393627e-05
5.52833303584833e-05
6.53015749756217e-05
4.72605585138981e-05
5.00574641596019e-05
5.06962882960987e-05
-1.58753836461039e-06
5.36227464841141e-05
6.02114147001579e-05
8.13150889017685e-05
3.20868579210557e-05
5.14145510575305e-05
8.33331261099184e-05
9.37624959216724e-05
4.97973511136375e-05
6.83751965148963e-05
0.000108941182181772
1.79483388153888e-05
-6.41417873003388e-06
0.000144755730018764
-8.81524119047656e-06
7.92412204560773e-05
4.57499902381353e-05
0.000116219233321649
3.82160652809257e-05
1.23611001857122e-05
2.70110938683536e-05
9.72400920128236e-05
3.8388142902349e-05
8.02668702938088e-05
9.91110739147243e-05
7.22825443274971e-05
2.12826758698097e-05
6.85133254579667e-05
4.2760975074413e-05
9.51351278174362e-06
8.20042823121246e-05
3.53635635735208e-05
4.66500692452312e-05
6.12612818052792e-05
9.53650807704296e-05
1.4132749972731e-05
4.80690999334215e-05
5.06998797635711e-05
2.78165084495866e-05
8.0182334096637e-05
6.13664344226169e-05
6.26684248173756e-05
1.48783734165132e-05
9.94366578005201e-05
7.50211098853564e-05
7.91260828212941e-05
6.88565411413549e-05
5.39550649383304e-05
9.11575023208321e-05
1.02433255076015e-05
1.39572867328184e-05
2.10365322516182e-05
4.61036285162192e-06
5.2600933612563e-05
4.24884973515947e-05
3.39016645761302e-05
0.000106973232065776
4.41670229206391e-05
7.47725482796195e-05
6.06894249715943e-05
3.81307875635098e-05
3.36077842033007e-05
8.01828859594754e-05
6.60501755936119e-05
1.72543875570331e-05
8.72350918186008e-05
0.000136132675946052
4.21856663446978e-05
0.000112727013867173
5.92419722181409e-05
0.000101799795955767
0.000117925818320645
3.81573793517215e-05
6.0807909836361e-05
0.000105246380515565
5.77745617396999e-05
-1.9259639389956e-05
5.79711825790547e-05
7.27789161387298e-05
0.000100113307797895
2.8497562861684e-05
5.32073831009487e-05
0.000108845952558458
0.00011664576850413
8.02517718758191e-05
5.44810313527148e-05
5.25329481374965e-05
6.83020796621368e-05
3.59061156900345e-05
1.2487008939092e-05
5.78368307703723e-05
8.17929861255843e-05
3.90920559588541e-05
7.13262625149558e-05
9.17549741939199e-05
9.14959428312008e-05
1.32306673842579e-05
3.85768071683048e-05
5.34465382748526e-05
0.000123353684936348
9.00420607284802e-05
7.7795173975105e-05
7.72776348063383e-05
-1.53697048240088e-05
8.24854427985289e-05
4.03478683446983e-06
4.1760552460473e-05
0.00015007730666401
1.9155829236961e-05
1.88406185940444e-05
5.19222972755544e-05
-3.53361703063752e-06
6.23707367588549e-05
6.07046364521721e-05
6.59271198010343e-05
8.53311199217118e-05
0.000110101246627206
5.34710790127104e-05
0.000132560759850114
7.88776062138109e-05
7.91689736418732e-05
7.72982785750774e-05
9.88121025258831e-05
1.96309864489128e-05
8.61610537835239e-05
8.76739778560909e-05
5.18414848689426e-05
4.84428272224962e-05
8.24626104876154e-05
5.06630975427032e-05
3.95627926342633e-05
3.69201703891932e-05
5.91638646973997e-05
9.47963724986348e-05
7.17905060027737e-05
5.51040623776194e-05
-7.66244431703935e-07
7.15774907626554e-05
5.68756948815372e-05
0.000114325496163619
2.70076906005771e-06
6.98573649650565e-05
8.66042846485588e-05
1.47434214484513e-05
6.94075545637842e-05
2.20732161604479e-05
-1.29342034155723e-05
7.15511078233466e-05
4.60836491676812e-05
1.37169154022886e-05
8.09449877837076e-05
-1.57113261118313e-05
7.30891069356012e-05
5.30921097502681e-05
7.64669463271915e-05
6.45337185029693e-05
5.01930926509857e-05
9.7997983521426e-05
3.45656023201999e-05
5.43278139703305e-05
4.62755403743829e-05
7.38380778224165e-05
4.19627085334527e-05
6.27288123079543e-05
8.32989634684824e-05
2.70833485490386e-05
8.59260198085448e-05
6.59234286080771e-05
5.22029149684e-05
6.4036211041622e-05
3.81599504467391e-05
3.41124769122685e-05
2.06116133665695e-05
4.54523191351872e-05
3.1022441731317e-05
6.63116651980903e-05
9.87679340033252e-05
3.62337471084434e-05
4.17640192642507e-05
0.00012052114630021
4.62502277241692e-05
1.03849061530642e-05
5.44475249797925e-05
9.67662295470615e-05
2.46560906105297e-05
4.51082501137232e-05
2.75548004270893e-05
5.83168297935583e-05
4.55513296343453e-05
0.000113536520163328
4.5151958639026e-05
6.15053448240903e-05
8.6590995120006e-05
5.19504517809004e-06
0.000114330297758619
7.43989688032314e-05
6.20722367461208e-05
6.57928718695423e-05
2.75757911187265e-05
9.75620442946406e-05
5.13528088970522e-05
6.17302400667703e-05
6.2686342395211e-05
6.17373079734078e-05
5.601124529039e-05
2.61571785337086e-05
-2.91942306549814e-05
9.40801622307028e-05
6.02012714274796e-05
4.30221604740132e-05
4.87954107591517e-05
0.000100077610935039
5.91083070062557e-06
6.81854831153291e-05
8.53288183715093e-05
3.21946236410842e-05
3.22018454098378e-05
5.19453991689324e-05
4.01996833281973e-05
6.60889865418261e-05
3.82995808556731e-05
2.50385275340226e-05
2.26221755076957e-05
0.000124098924194427
6.60645254161501e-05
7.9286210992239e-05
-1.66034920828462e-05
2.11073529943272e-05
-6.89997630207179e-06
2.29827112697994e-05
4.72160429333274e-05
4.98289728030921e-05
6.08395126293421e-05
3.54082419795106e-05
6.11162623834013e-05
6.0486032448082e-05
3.56439911113573e-05
9.35961085057896e-05
4.8532031199592e-05
3.79932044679015e-05
0.000139991608675852
0.000105617336481863
0.000124819682556551
3.45267027832153e-05
9.1010251624754e-05
4.21165695773589e-05
4.35989100600123e-05
5.95688212080379e-05
9.29273813604795e-05
8.98664091832292e-05
5.89578065070928e-05
4.40623609569213e-05
4.07836904573013e-05
4.50428847066585e-06
3.42358553605637e-05
2.91953031106546e-06
8.43028794885183e-05
3.51044031506218e-05
7.65187128379644e-05
6.65716828783612e-05
3.49244469874153e-05
1.34059818819083e-05
4.13135511974439e-05
8.62928157794975e-05
0.000132693019405212
1.60343495061291e-05
4.13152558228878e-05
9.75750809976891e-05
9.7378967023015e-05
8.5612253572083e-05
5.91179058692137e-05
4.57208514062032e-05
9.8227189550871e-05
7.84077297501436e-05
4.68461784529657e-05
6.26265501082313e-05
5.01389653934694e-05
8.85916447728229e-05
0.000111102691501282
5.28030645545878e-05
7.12655666185989e-05
5.08646183808728e-05
4.79181349688239e-05
9.79523143615356e-05
9.10833643818295e-05
4.66963370386523e-05
3.77223662127635e-05
4.3603813568015e-05
4.97364149341193e-05
-2.00455128792861e-05
0.000106998015465023
8.54194394324748e-05
8.40503885916839e-05
4.13883225534983e-05
5.6909799642444e-05
5.67321604545372e-05
4.9794509204052e-05
1.0556414505579e-05
-1.7113231191669e-05
0.000103983943702977
9.19638298486117e-05
9.77972508208068e-05
3.38502215985521e-05
9.44664456628205e-05
7.84897579257773e-05
4.09989561749215e-05
0.00013108816018134
6.07473486541571e-05
9.08206767048204e-05
1.19366154053547e-05
9.24564809941355e-05
9.64428842289974e-05
9.88727753848527e-05
9.53899009563238e-05
1.22506407276865e-05
7.50866861450106e-05
8.86284956706707e-07
5.31956639972169e-05
7.13890382754928e-05
8.34762417140037e-05
2.00802775902982e-05
2.42000790134816e-05
3.25656557734959e-05
3.71840706367554e-05
5.04944474220173e-05
5.48431450554357e-05
0.000128911790679657
8.39576926278506e-05
-3.63589716047957e-06
4.80616826022146e-05
3.58175993326337e-05
3.89395722303993e-05
4.48490257862867e-05
8.15823885845707e-05
5.05197850651082e-05
6.96538654105877e-05
5.21665142387255e-05
6.46798655561029e-05
5.71767390941667e-05
6.37564776994389e-05
8.37345158905551e-05
5.81920481591949e-05
9.16804140422651e-05
0.00010364057300141
0.00011620978985367
0.000132972399470516
7.54729853357494e-05
7.29713845102207e-05
5.76850438624989e-05
5.77392322796478e-05
6.11560077694613e-05
9.96614757641506e-05
6.31257475824914e-05
5.69733251316243e-05
7.89922447431476e-06
0.000114079435792758
6.17300018952302e-05
2.78752678824876e-05
-3.49089176583176e-06
7.88571168604669e-05
8.19021786187955e-05
2.5004872404276e-05
2.37178220279839e-05
0.000153299874539666
4.22384628838488e-05
9.24984232958673e-05
5.32396371025234e-05
7.30535447630234e-05
0.000110963202991303
8.42431440076957e-05
6.83523493767767e-05
7.30457255632295e-05
5.94416431818243e-05
5.80884955629474e-05
8.91784905308765e-05
5.29915171079992e-05
9.27179491710436e-05
6.02527118929069e-05
6.47581417262174e-05
3.30500237198109e-05
2.9799787122789e-05
7.94971061587278e-05
4.1059116157896e-05
6.50971233834795e-05
0.000118933154982446
3.39050012053977e-05
6.3321097745551e-05
4.17875865595817e-05
9.60427858035735e-05
7.31986882484039e-05
-8.43808257915291e-06
7.502089984971e-05
8.00367804600187e-05
7.96303774101145e-05
4.46604506926131e-05
0.00014568750571035
6.76971145268525e-05
5.95426262538641e-05
1.40276469120764e-05
6.76224530838674e-05
6.16950651620462e-05
7.03547951812912e-05
0.000106908054740538
7.22758269042435e-05
5.27644526025207e-05
2.84786696227401e-05
8.35183724529526e-05
3.81318579089554e-05
2.58703918495519e-05
5.62880171273065e-05
3.1117147965965e-05
2.54162862688144e-05
5.90137734582336e-05
2.04381334875134e-05
6.20954806022848e-05
3.93203651449325e-05
3.24209240989945e-05
0.000118158341059903
1.74187018550185e-05
-2.17519900147983e-06
9.74595155549565e-05
8.53391771306618e-05
9.37267999695196e-05
-5.66096900895487e-06
5.89819376484659e-05
8.20804621726762e-05
0.000137385427083158
0.000134393345297203
6.94167624841682e-05
0.000111018468863289
8.72384412691802e-05
0.000115472367979883
0.000124286482096405
5.11752261644314e-05
-1.4173348661448e-05
6.13219885166079e-05
2.7940725035897e-05
1.77965837518295e-05
4.80853024305134e-05
5.94611328586813e-06
-4.98515373652667e-06
5.61480002776515e-05
2.91593219681188e-06
3.51084681730096e-05
6.49916595230554e-05
6.85448498083546e-05
5.81630114562755e-05
2.73551170975395e-05
4.83812871733726e-05
-2.739260729373e-06
4.97707800239234e-06
2.79923853504123e-05
4.76478002463077e-05
4.01144947076754e-05
7.39154975812129e-05
0.000102159679981806
2.71857026050907e-05
7.01863792020048e-05
6.22432769788928e-05
4.10349777892128e-05
5.55083142458678e-05
4.11839135510973e-05
8.28328898989016e-05
7.88368765705937e-05
3.16697357649075e-06
3.57055180893263e-05
9.38437557002415e-05
6.75363921404328e-05
4.70085750713557e-05
8.07894207999219e-05
7.87834203189607e-05
5.72805511103137e-06
6.27129064619328e-05
2.86542074091101e-05
6.43221382921001e-05
8.18515129793426e-05
-1.3530039819094e-05
2.98713430620492e-05
0.000134188773003519
1.62354527168916e-05
0.000107118873097252
0.000138958526833044
