# Supplementary material for: Research on computational propagation and identification of mine microseismic signals based on deep learning
Source: PLoS One. 2025 Oct 22;20(10):e0334641. doi: 10.1371/journal.pone.0334641 (PMC12543183; doi:10.1371/journal.pone.0334641)
Supplement: S5 Data — (ZIP) [file pone.0334641.s005.zip › 000100800001513.xlsx_0.txt_24.txt.txt]

4.74975309025931e-05
7.66253627432112e-05
4.17407792740024e-05
7.72851326390877e-05
4.29150030773349e-05
8.5318179273659e-05
0.000104629234386646
4.65938747599608e-05
1.75636722985226e-05
3.78950305539422e-05
3.3330406248384e-05
5.95720969751269e-05
6.81940114871261e-05
4.73699096039646e-05
6.77384264861115e-05
6.35476081995166e-05
4.97609867875878e-05
3.45380342009557e-05
6.0873786294692e-05
8.80125876817273e-05
9.20754372706103e-05
6.54163244575894e-05
3.87745735241258e-05
5.4129452892598e-05
1.81597538822614e-05
7.54320812073494e-05
5.99135579888857e-05
3.5453532593427e-05
5.40598586179831e-05
7.59162285919591e-05
6.55017604334642e-05
6.09734768007926e-05
2.05537402497401e-05
3.13202080660594e-05
9.20271247161169e-05
5.1481652263583e-05
6.76114506464202e-05
4.98357083706876e-05
6.05012752661821e-05
9.47497172165586e-05
0.00012605989773163
4.95943211058745e-05
5.79673554611467e-05
-1.19508794306582e-05
5.74969253073326e-05
7.1428078691909e-06
1.50700496412441e-05
8.51906638663108e-06
6.66855934982816e-05
5.2297992460274e-05
6.60841816813767e-05
2.03990205834903e-05
4.55049261004767e-05
4.69251807966219e-05
6.55127167552566e-05
-1.80958573121843e-05
0.000119308439341613
5.23249064428328e-05
4.54158116414743e-05
8.55531980471582e-05
6.67232015551375e-05
8.74176598201675e-05
4.38598127259811e-05
4.09526610800091e-05
4.43689690513611e-05
4.07361281479393e-05
5.61730853033495e-05
7.1570923239296e-05
9.95640181848243e-05
7.24663038486637e-05
5.18907231878733e-05
6.09308293656489e-05
2.22647160968409e-05
9.22260957459613e-05
4.86555525991976e-05
3.24765082841297e-05
8.39438998487824e-05
2.29145016159166e-05
7.49848958979565e-05
8.81835289421557e-05
7.86384821087862e-05
6.8361229738324e-05
1.78062700583144e-05
6.84899221493605e-06
1.88373123549472e-05
0.000100006395015692
5.10361625305489e-05
7.72096406782041e-05
6.57250377169096e-05
4.82805896001196e-05
1.41838275302141e-05
4.14840040892934e-05
1.96835908427996e-05
2.51766211357567e-05
5.32151940292203e-05
4.1837072677625e-05
0.000108500463956097
4.25885548149674e-05
6.00085964753457e-05
7.18482723815313e-05
6.57288736344033e-05
3.01885356461532e-05
3.93211108062952e-05
5.00487485089916e-05
7.10464929988167e-05
6.19187864095592e-05
5.93226266461123e-05
3.89716516751925e-05
4.21841932370097e-05
7.42611463815386e-05
1.00004528580149e-05
2.11251585273923e-05
-3.78558323063948e-06
9.40829216124363e-05
5.1768274269558e-05
5.50478056011885e-06
0.00011339623350915
1.11475644355954e-05
7.81325007562116e-05
7.06303434168004e-05
6.17397924075062e-05
4.24167009031845e-05
4.40054059628528e-05
0.000121423855662629
7.8065289978398e-05
5.42566995168541e-05
6.85571563408635e-05
8.59980125541828e-05
8.90668950911195e-05
3.14103359452759e-05
6.22533012429397e-05
2.61949498331798e-05
0.000133540859096332
4.72255283553828e-05
6.40246950638318e-05
8.25285245584469e-05
8.87956176245735e-05
3.17291060998586e-05
2.62878339452491e-05
3.11119839879181e-05
0.000114004508605821
6.63912020109341e-05
0.00010104101173129
3.42986703289758e-05
7.72762216637996e-05
3.03288650855725e-05
6.87388138922388e-05
9.32620914961169e-05
7.14182645125172e-05
9.46946257738999e-05
2.11949182191903e-05
8.7597880176333e-05
6.58963453232448e-05
9.09088800176981e-05
1.10795832258525e-05
0.000118011198163984
9.05866219142854e-05
6.50972346358458e-05
6.16613021673056e-05
5.14791880753768e-05
7.89629678187403e-05
6.98776505822313e-05
0.000101573159847819
7.2946599263379e-05
4.19569661229226e-05
4.5543864960845e-05
7.58954306383597e-05
0.000114014184623396
5.48313268655497e-05
8.85897114928488e-05
0.000104401829862529
0.000122461204491634
3.68380070458144e-05
6.5575087656608e-05
8.27878416103025e-05
5.13828793866589e-05
-4.80907910447978e-06
-4.84429609402608e-06
9.15083317726184e-05
5.16937374900089e-05
-2.74837041076076e-05
3.32495269626335e-05
3.50854446071753e-05
1.00742391156687e-05
6.76597051782652e-05
3.81225211982507e-05
9.12889214166033e-05
4.63980762645275e-05
-5.54747836163243e-06
9.70639824255727e-05
0.00010288261766294
5.13634307645853e-06
-1.1182447677468e-06
2.33845580255962e-05
2.95557495788718e-06
5.97194893619662e-05
2.53408751921783e-05
3.36120565714287e-05
3.04093033417022e-05
0.00016354368325608
3.2719863765987e-05
4.19831950795785e-05
7.50725041219222e-05
0.000140294702042384
7.52745835946813e-05
5.66961836563755e-05
8.46030042898778e-05
3.70910817485042e-05
8.29752231307053e-06
-2.76504692290471e-06
6.33341124721153e-05
9.23729375181289e-05
5.67450322471109e-05
6.62172888741863e-05
5.43777382417517e-05
3.81156731341196e-05
2.93921883187482e-05
0.000124347636515042
4.77525746907614e-05
6.19854716945837e-05
9.48256633224403e-05
3.56669391069307e-05
6.14712800222363e-05
9.70135037502256e-05
5.43141933017629e-05
7.1161369244259e-05
-5.50702296141056e-06
1.53916176808436e-05
3.78118042275772e-05
7.63533810597194e-05
4.8937469696733e-05
6.58510079741563e-05
7.45334448261247e-05
8.95257840401837e-05
7.45287076525667e-05
7.6633990290803e-06
6.48012696081571e-05
0.000118219770825271
4.47291511374317e-05
-2.12759686803488e-05
6.91695963627245e-05
4.98518440160487e-05
5.86282646743908e-05
2.5821502269224e-05
8.56394826636198e-05
0.00010721086050563
5.24255578407441e-05
7.57744160070137e-05
0.000110765849816383
8.94657810619435e-06
5.66587021338577e-05
5.40531048643451e-05
2.67604640872492e-05
8.15790680027888e-05
9.90408937722489e-06
3.75403438724857e-05
6.01608006604919e-05
6.85173165380951e-05
4.5920625593043e-05
6.78549091039797e-05
8.53015628465926e-05
7.55721392220221e-05
3.92848672993925e-05
2.05083001093858e-05
0.000112244520942385
0.000119168728318335
9.79217604101465e-05
0.000131366496868847
8.50474133424312e-05
6.81508102685716e-05
0.000104393387240728
5.4179584864747e-05
4.66036602829269e-05
3.00469673265489e-05
9.70152991363588e-05
9.97533948377072e-05
4.20646261239734e-05
0.000102930875891416
1.8054415647742e-05
2.17159667605188e-05
0.00013421642604378
6.18643286703675e-05
3.73791243882179e-05
7.87051600120258e-05
8.01142544193615e-05
0.000104997157189896
4.22408404371774e-05
5.88480913073181e-05
6.4495442302718e-05
5.99451023433996e-05
1.70298439974881e-05
4.62314263323611e-05
6.87027348434037e-05
4.91450217305102e-05
0.000108309025033072
3.48482440364963e-05
7.04137920612361e-05
0.000113401409941452
8.32698107948968e-05
6.58010979770533e-05
0.000103142584515638
2.65964370113826e-05
1.3090595475923e-05
3.75080262422573e-05
6.14040735458712e-05
6.62826732329027e-05
0.000116144995331234
7.59540016589996e-05
0.000107590808575828
6.70615073616927e-05
5.7492908810968e-05
0.000116595590429272
7.3622250644287e-05
5.80990021507394e-05
6.29475003068434e-05
5.93257439940656e-05
6.58298765401613e-05
4.77678672258474e-05
5.90604611597454e-05
3.24642166116564e-05
7.2204654856824e-05
3.1663256959124e-05
5.75671256428824e-05
-3.61477146247462e-05
6.73353956613234e-06
6.44902819872723e-05
5.63534007375781e-05
6.37271370580815e-05
6.80880541604669e-05
5.30058696842586e-05
5.43823676633897e-05
5.91578618933212e-05
7.33018848500326e-05
6.86467090143073e-06
4.07286277829467e-05
8.43850895341452e-05
4.47093485815582e-05
4.22851058808069e-05
4.13946030238445e-05
2.78693468040202e-05
0.000108736695138017
7.87216012513918e-05
2.81747325009804e-05
8.14233854620947e-05
0.000119047554611163
0.000120593839630017
1.69528557673071e-05
-3.67340717567433e-05
8.07914761613589e-05
6.04972266535186e-05
4.22295898285987e-05
6.74068448478838e-05
3.20276504243069e-05
4.74058261949079e-05
5.78020901921596e-05
9.96688056995494e-05
2.32244773169353e-05
6.65057456870156e-05
1.79878130727627e-05
5.70428077576201e-05
6.11762030656281e-05
6.24120872089848e-05
6.31976129194871e-05
6.18777368574641e-05
7.44330187961512e-05
1.5532584610293e-05
1.79993199332983e-05
8.39614938931679e-05
2.91797147739869e-05
4.33508741633903e-05
5.5055744596011e-05
0.000131914438398537
6.13917380060498e-05
4.12114757977049e-05
4.68882057475292e-05
3.37726333862343e-05
3.02217177161069e-05
5.07317762068109e-05
6.10513410077009e-05
3.65548811770842e-05
7.41524431083211e-05
9.15478743609694e-05
1.62555882000104e-05
6.67816494736398e-05
-2.3025227890364e-05
6.22596794677753e-05
1.21683223568105e-05
6.11753696544342e-05
2.54565888192277e-05
8.93620891769508e-05
1.4893947071313e-05
7.60800362038607e-05
3.47280285929404e-05
8.27291882735138e-05
5.59909932460286e-05
0.000107500965418538
8.77135123812491e-05
-2.26467090228998e-05
6.41691556632993e-05
7.51201309792364e-05
6.51415893381022e-05
4.56070056156006e-05
8.33382126497757e-05
2.97895494707544e-05
6.24667091150934e-05
9.38123150064681e-05
3.30659624733607e-05
4.98355763736276e-05
1.70871192808993e-05
4.82415048988827e-05
6.16303600362756e-05
6.20576699556864e-05
4.23745701414832e-05
7.21857251135707e-05
6.38343020170574e-05
7.81911383728774e-05
5.23201187823645e-05
3.20874207320399e-05
7.49205533916174e-05
9.02945491777619e-05
9.89934594738722e-05
6.75950913340062e-05
1.77184569876324e-05
7.4535206502009e-06
-7.30460844008137e-06
8.20526080687219e-05
8.61649021932997e-05
9.61766663781087e-05
7.58422379760926e-06
2.07653032608865e-05
7.60216362891729e-05
1.5065514746099e-05
-5.23465622687138e-06
9.25845586439054e-05
0.000110651999652168
7.5642223924329e-05
9.241861608374e-05
4.85457230806989e-05
0.000104554516853208
5.71697034054385e-05
4.16256294234722e-05
3.39696651127598e-05
3.10356212556835e-05
6.11993987136488e-05
-4.92330106766018e-05
2.93408479122912e-05
8.56521390896168e-05
0.000109950738861735
5.97847089215471e-05
6.86323504293878e-05
-2.02540838958206e-05
3.17467955577556e-05
9.84691148545436e-05
7.96007449165063e-05
5.61020412987217e-05
2.14681615490566e-05
0.000112015966337903
0.000180145984542051
3.42988069168659e-05
4.24448652502568e-05
4.29513648776893e-05
5.7980644200833e-05
3.76551844026649e-05
8.27891214199233e-05
2.00501824844851e-05
7.4229014457428e-05
8.10359239294876e-05
2.75095827017844e-05
2.79581185380011e-05
0.000100819535484021
4.40629872541958e-07
1.5236341248102e-05
5.13882929478321e-05
7.68257782771538e-05
5.02141172588163e-05
-2.82594063995178e-05
7.55000323005615e-05
5.3713642341187e-05
2.69555415783345e-05
0.000130360747670819
0.000105807682945813
4.16172071829152e-05
3.63662208952269e-05
2.91822511943847e-05
9.92562963666977e-05
0.000134629655621611
0.000105349409541719
9.0002785984083e-05
8.35711788463584e-05
8.82072047223166e-05
5.68724650879166e-05
5.72171660043775e-05
6.29104137030347e-05
4.0416600064747e-05
4.2053658043785e-05
7.51869684143969e-06
4.3984865531244e-05
6.45708720243923e-05
2.04131847889888e-05
8.85616126018692e-05
-2.15706429986816e-06
8.07134561273728e-05
3.4113530628481e-05
8.84215240471726e-05
5.96977672641933e-05
0.000126634903562497
7.75843680602557e-05
6.24147592925244e-05
9.13574587584945e-05
2.31691893883683e-06
6.68718857471091e-05
6.04262834182712e-05
3.87001683410735e-05
1.5802824111451e-05
2.76528882963321e-05
8.00267847345541e-05
7.8776722645114e-05
2.86560280442838e-05
4.93733662694417e-05
6.68038383550065e-05
3.64790430583424e-05
6.11766567063411e-05
8.50832417239066e-05
7.18801683807345e-05
4.50972520886047e-05
4.49551077273527e-05
5.00601088302738e-05
2.50620622562195e-05
3.8524095810094e-05
2.94666050189578e-05
1.61477170989354e-05
3.75183701953095e-05
4.39006592675077e-05
2.37068739158029e-05
-6.93196832227865e-06
6.04387104939439e-05
1.42288619409754e-05
6.66305760395227e-05
5.52678643321611e-05
5.82775698631156e-05
8.1279062078646e-05
5.12195632146616e-05
1.73577200140587e-05
6.61812381090881e-05
8.75150410086177e-05
6.53944858166761e-05
8.25813169207204e-05
7.73738412318054e-05
9.03843987243991e-05
5.74845260264847e-05
7.75224067966011e-06
1.02481263299923e-05
4.81622149370196e-05
0.000131238638533976
1.10830413857455e-05
8.73919822731755e-05
8.91041058133421e-05
7.14875390649074e-05
6.47883378145906e-05
6.46137285213447e-05
7.68296013442881e-05
8.12768233980648e-05
3.12036225766082e-05
9.27470251960648e-05
6.60810175460601e-05
4.41635425720399e-05
1.63805222482991e-05
1.33512239557128e-05
6.87674782898718e-05
1.57829341728422e-05
1.89436093419753e-05
4.38947166067283e-05
0.000104169186405944
7.55395486986548e-05
1.4819931613862e-05
1.89096332794081e-05
4.71011766343627e-05
7.26626276928302e-05
5.60180973950836e-05
6.41083411788223e-05
1.94802650086486e-05
6.59224579237969e-05
5.61805041092977e-05
5.13618013486628e-05
0.000107939298994314
7.54698037768934e-05
6.81930120341237e-05
5.51073584980132e-05
0.000100355930896487
2.28873942306415e-06
9.85305814454642e-05
2.13016698776433e-05
4.0043377600137e-05
5.73126896195233e-05
9.27924853609683e-05
7.46968952895896e-05
5.47765793463549e-05
9.62129482953997e-06
3.32135282419456e-05
6.81324514668143e-05
0.00011452984049392
5.58693913579676e-05
3.69680471163908e-05
5.13965892161493e-05
5.918773284016e-05
3.860545865126e-05
7.07859795173995e-05
4.32456643407065e-05
4.15812348076696e-05
7.80684638085502e-05
8.19832910350414e-05
6.55828824441758e-05
3.74702318260369e-05
8.73500691116178e-05
2.99049451644418e-05
5.16371198733957e-05
6.91833960068525e-05
3.91760708759034e-05
8.68900742466846e-05
0.000111399916569598
4.94379674948353e-05
5.15920743623697e-05
0.000107164045049164
1.41355045352234e-05
0.000101736858386436
5.36569726022414e-05
5.34835110179746e-05
0.000100678180191793
1.75637973521469e-05
1.4304109855372e-05
6.46434130634175e-05
7.61983098973589e-05
0.000129642007818069
5.00955592489711e-05
4.80530534137127e-05
5.15609702020937e-05
3.95369415738975e-05
2.01949007041018e-05
0.000101457880396294
6.05492545985362e-05
5.99740428130325e-05
4.54845121790919e-05
-2.08056013043705e-05
5.72465869984312e-05
4.86571444731629e-05
5.44316624797515e-05
2.80644538795594e-05
3.83379719565444e-05
6.70262822508549e-05
-7.25674881783596e-06
8.61258640006357e-05
7.72987692869249e-05
7.48394430351473e-05
7.33438457832889e-05
9.4788170493905e-05
6.3753574611016e-05
9.09909242304093e-05
5.14113351311855e-05
7.19123452272172e-05
8.0674473662791e-05
0.000101845168829367
1.92268478759241e-05
1.72106812315595e-05
8.36655861228764e-05
8.015059376377e-05
0.000102894883239394
6.56859740473232e-05
3.4926701249917e-05
0.000128603268385476
6.1060295651834e-05
4.97585821960366e-05
6.16093784577932e-05
-6.28495019883583e-06
7.68010389484159e-05
3.45445549681304e-05
4.65929112810223e-05
6.25980818063755e-05
8.2700618665785e-05
4.89058805687138e-05
2.62656590608727e-05
7.43557765114082e-05
4.5843157394502e-05
1.10983370583887e-05
5.05219392333212e-05
7.98267257658527e-06
8.78295951210146e-05
0.000109656729668425
8.52385410197225e-05
6.38626525676522e-05
8.78632370750384e-05
3.62660151691427e-05
8.10527363662179e-05
1.44572033837776e-05
3.78522706742025e-05
0.000118987912856528
8.81893299909751e-05
8.74999548487168e-05
4.89635262202923e-05
6.04585265455261e-05
-3.03246039341664e-05
5.29001283053275e-05
-1.52792417466964e-05
9.21136819210078e-05
0.000102559913002491
3.42225065272442e-06
2.34142545360089e-05
4.120055597081e-05
-2.07983277934423e-06
8.1272764077827e-05
5.60617017148928e-05
4.79599816184683e-05
6.76756494654417e-05
6.93301345144164e-05
6.36915738357488e-05
1.62223973035403e-05
4.25920755614779e-05
5.2773138306282e-06
3.68723366617319e-05
6.66685264160976e-05
9.19660396909107e-05
3.13382276011192e-05
8.31207663726348e-05
7.04580805919333e-05
7.90005827692077e-05
2.19778379754145e-05
3.56703150725033e-05
6.77536384147695e-05
0.000123549209926299
7.57384012769916e-05
3.74933738263796e-05
9.99036286358449e-05
6.62386569446178e-05
9.11320004816529e-05
3.33266230107169e-05
7.47181820626558e-05
4.58417248073e-05
6.14076602072322e-05
8.5109576449746e-05
4.77435287787584e-05
-2.36412195797404e-05
0.000105883992859845
7.52767937883774e-05
5.4917651728227e-05
2.03652043040438e-05
8.1476834327297e-05
8.36990584979217e-05
8.29806073160428e-05
5.55545495179637e-05
5.08433063484407e-05
9.90194640204342e-05
7.83562150059224e-05
8.97365647189742e-05
4.78304516616758e-05
3.50997511317632e-05
6.74124242392165e-05
5.78182654664188e-05
6.42940129773305e-05
3.97285835951429e-05
2.81439103707679e-05
4.58839994274416e-05
2.30473864568958e-05
4.17758997240528e-05
1.12446827819709e-05
1.85885975844303e-05
7.75291228557184e-05
4.15254309560431e-05
7.46459379085708e-05
5.89775230386647e-05
6.65446065858786e-05
3.12458833639318e-05
5.52918345191068e-05
4.70549966243706e-05
5.70383137154303e-05
0.000111576973365555
8.48229001036793e-05
4.20867366901288e-05
8.94123734195683e-05
0.000118794572192064
6.60653196056928e-05
0.000132972698058246
3.85244368869974e-05
7.63562772777027e-05
9.34375134346378e-05
2.53896047917156e-05
9.18268600589823e-05
1.10155660160468e-05
8.98474953467715e-05
7.97047503737565e-05
3.06646418997763e-05
4.25570269693444e-05
3.51446418032153e-05
3.74026585515778e-05
5.00753878940476e-06
9.56581470252916e-05
3.68074006933878e-05
5.7087659118613e-05
4.44003698337377e-05
5.78725283356526e-05
4.10049353226176e-05
5.40963622353547e-05
2.94145975870703e-05
4.59633024873869e-05
9.90453653382656e-05
6.08653822837269e-05
-2.08294111471061e-06
1.32767485978609e-05
4.88352372474239e-05
5.30076114119628e-05
3.70124853086102e-05
4.73048925884891e-06
0.000112760478213046
7.68559217813358e-05
6.48626538294933e-05
4.08236215262292e-05
6.23051213180387e-05
0.0001063174547024
5.45061583105034e-05
4.96088333000625e-05
5.47799918359676e-05
7.46255168884042e-05
-1.37929000842219e-05
9.19699303328438e-05
2.06336881481197e-05
0.00010507942849056
2.73504380555208e-05
-1.53511253151896e-06
8.2986156511322e-05
6.49185978884371e-05
9.20862257021624e-05
0.000120944283054572
7.78600093953632e-05
5.46094900631086e-05
6.50042301675501e-05
0.00014207902094946
2.18579626464966e-05
9.95040121634444e-05
4.62941609100872e-05
6.95775627647069e-05
3.20403546245889e-05
4.89500868098524e-05
3.73507762330933e-05
1.5486963909277e-05
5.22469417289287e-05
4.91858730674303e-05
7.37314649395962e-05
6.44512998652185e-05
1.58542001470386e-05
9.99365982672012e-05
-2.98221917719136e-05
5.26482181914588e-05
6.41760163666898e-05
2.83154083847526e-05
9.43227833733882e-06
4.02665775976816e-05
2.98773273911786e-05
3.39687696897093e-05
4.34545041710999e-05
6.3153648570332e-05
1.66573820107238e-05
8.83311929585815e-05
5.7641855711589e-05
6.95739416334073e-05
3.81968043266546e-05
6.3332928620777e-05
7.38325378364852e-05
4.50509397058629e-05
8.27243400618212e-05
3.84027319494483e-05
8.29694297797385e-05
6.06754496437049e-05
0.000122890450888321
3.08304413344456e-05
0.00010860686241404
0.00010011419627641
1.27688759822067e-05
9.37645508213756e-05
7.94750572960072e-05
6.22038202772551e-05
1.94932631248773e-05
8.04756771618395e-05
7.88568138158074e-05
6.68312908214394e-05
6.06210052027095e-05
9.98051814937e-05
1.29057538843077e-05
6.48626392193753e-05
5.81733443476325e-05
2.24068794117839e-05
8.1808176121793e-05
4.25061930662324e-05
6.09835646095898e-05
3.51095990766975e-05
9.63649548918744e-05
8.00438099274728e-05
0.000115932651180442
3.91993262701985e-05
5.92715059271437e-05
-2.34040856578108e-05
6.68488458494448e-05
6.90688622494056e-05
2.33428001200369e-06
9.44917214132348e-05
3.1907112283638e-05
6.46210048718502e-05
4.15506685355862e-05
6.61564585787859e-05
8.12640549410647e-05
2.12665172508246e-05
6.73233992601948e-05
0.000128859025001516
7.03984297369098e-07
4.98490015363311e-05
3.87645365892914e-05
8.29739289329933e-05
6.92876884199753e-05
2.49624722577225e-05
-2.23552898095535e-05
3.64525982228089e-05
7.91896144216105e-05
3.99413246086103e-05
4.74188655861051e-05
6.45477840351559e-05
7.58072361201378e-05
2.91167587227717e-05
-2.20165199588042e-06
0.000110161002870944
6.75261988594409e-05
3.18840340612509e-05
0.000107026641915296
3.70758350732841e-05
3.2964487540666e-05
6.28934143908666e-05
2.95796036466586e-05
0.000103606395590233
4.30141147804967e-05
1.3489736930106e-05
5.02781406136073e-05
0.00010915274190611
9.33670258505604e-05
4.77542709772321e-05
7.67194395217952e-05
8.53829824274855e-05
1.4521789687011e-05
3.48691169548025e-05
2.66555950084794e-05
5.87728606758877e-05
2.67617250946405e-05
4.62444118244988e-05
4.89989011262476e-05
4.02113464714667e-05
1.41489884619251e-05
-4.92904426662907e-06
1.96748048846823e-05
0.000124230252230338
6.25453846334612e-05
0.000102746173085543
8.07040934164026e-05
1.68832124202981e-05
6.8323523969116e-05
5.72395731001958e-05
3.68797938589986e-05
4.19512423462731e-05
4.38813214577533e-05
2.42525116950209e-05
1.67606069704195e-05
6.60848817592722e-05
4.72671559046367e-05
3.22904541801873e-05
5.25192846930469e-05
-4.2732560512158e-06
8.77336180714311e-05
3.69431527928568e-05
5.30685618817316e-06
6.09600384689366e-05
5.35218966961621e-05
9.68666605353317e-05
5.51828084291179e-05
6.68564879177432e-05
8.58646455751171e-05
4.82179104850512e-05
1.29502986747107e-05
8.75051638334089e-05
2.4608336698383e-05
8.58907196430286e-05
4.99016529068881e-05
7.67189682755871e-05
5.02391417110814e-05
0.000109204849536108
8.79256067555044e-05
7.61601977016267e-05
3.31658937523298e-05
9.39766224026164e-05
1.18340183114182e-05
-1.96441599066938e-05
1.46919265299188e-05
4.30442145708266e-05
3.70480297168003e-05
6.54239444001123e-05
5.08928901200533e-05
-1.20207729929403e-06
4.91786674310228e-05
3.16891646270601e-05
7.89772204526644e-05
1.8914577594555e-05
5.83523853590012e-05
6.94096502998203e-05
4.47353494386844e-05
8.18078319838718e-05
6.07211050690037e-05
3.91222832865629e-05
0.000128616291639818
5.71727835388725e-05
6.31723200705707e-05
0.000100039889782735
3.93228468781116e-05
0.000102831381779418
9.26511959956067e-05
-7.81781084915867e-08
9.07306275048458e-05
4.15400946869529e-05
3.25839629503344e-05
1.14455316364343e-05
4.65934789692888e-05
4.18941801418369e-05
2.82974590179436e-05
9.20839586938088e-05
4.20319102873207e-05
5.2968987978481e-05
6.17612974081807e-05
7.54921795100243e-05
4.60555331316239e-05
2.96638554387664e-05
2.27636257067745e-05
0.00013783576093679
5.29341716931119e-05
7.89545081131453e-05
0.000102937386757857
7.24147025551248e-05
2.94192099362902e-05
6.85557115670159e-05
6.87519330531799e-05
2.69165743308412e-05
0.000109341825350744
0.000118261246929928
7.79987420373753e-05
5.96376349750901e-05
9.7879504456196e-05
6.24333089431757e-05
3.01386635019604e-05
2.92619798802853e-05
5.0336308986685e-05
3.95047071012898e-06
3.20302974109292e-05
-8.06352747157719e-06
2.76397265736196e-05
5.13821368441476e-05
8.44344189670042e-05
6.14024552964927e-05
8.53726318907757e-05
4.78843480982618e-05
0.000110473009965614
1.92943800184496e-05
6.21445447665701e-05
0.000111493672823156
2.48846850238125e-06
-1.45486905358389e-05
4.30440126430993e-05
7.72792711125613e-05
7.58889550033838e-05
2.66174507014803e-05
5.88133520684034e-05
2.18371949392681e-05
4.09801157038016e-05
9.63924567523133e-05
7.9420808931929e-05
6.22889196452709e-05
1.24226781529046e-05
6.67493152920522e-05
1.25457446661489e-05
9.68282707610225e-05
1.42307047583968e-05
4.10584974228574e-05
-7.74908171331542e-06
1.35573467063867e-05
0.000120277912025915
-2.07870455937688e-05
-2.25930772886045e-06
4.43280938068185e-05
3.0097109259235e-05
-8.24478916419422e-06
6.48091582045887e-05
5.36429490084033e-05
6.10358169554118e-05
3.70334167489452e-05
8.18005286239403e-05
8.58131801430008e-05
9.2978941905862e-05
3.3679725509799e-05
7.51548101449617e-05
5.82301042879658e-05
5.57600318358569e-05
0.000122681732747539
2.18074380293554e-05
5.15341169697351e-05
7.98780586858109e-05
0.000125664252065158
1.70071991841608e-05
4.07977221528089e-05
4.13285748159162e-05
2.28919305315572e-05
7.00778295696211e-05
2.18874001526298e-05
5.86359737510755e-05
1.64445853514156e-05
4.22344554125272e-05
6.8670903283707e-05
7.21697082575731e-05
8.71697386375664e-05
1.9143560833798e-05
7.48390106449325e-05
5.40966741722841e-05
5.95443609410232e-05
0.000119965753105681
9.40238190743805e-05
5.73528389311732e-05
7.97805610791363e-06
5.64723740494677e-05
9.97218606593912e-05
4.04947119556149e-05
3.53449620320975e-05
9.0090493237375e-05
2.45494947885582e-05
5.8625345790966e-05
7.31195690713329e-05
7.13289119617142e-05
2.44057976352001e-05
3.39527785264627e-05
7.89806606182445e-05
0.000115712266339863
7.67020608367173e-05
0.000116052389892964
-1.29605782327758e-05
5.93106645346972e-05
8.21536928951159e-05
5.67187101808203e-05
0.000107024935091416
4.30381642905891e-05
7.99581039312241e-05
4.02575846209745e-05
5.25754137921845e-05
5.45352723751519e-05
3.37842811515058e-05
3.10300080638879e-06
5.31994667844184e-05
9.21336409262105e-05
-2.83310429557132e-07
7.6066413073025e-05
0.000106700833827249
5.1117521402163e-05
1.19461211043837e-05
5.27087741405329e-05
4.54226171920151e-05
6.5243300261791e-05
9.74897042965938e-05
1.28387088167444e-07
4.47552487659846e-05
2.86550742850221e-06
6.57640498304e-05
5.4908712684315e-05
4.202240232712e-05
4.21713359569539e-05
5.36726445542598e-05
5.69777387164703e-05
3.9954412473965e-05
9.4038954029609e-05
7.49362339112369e-05
7.55626751309766e-05
5.80006419923787e-05
3.41993100519827e-05
3.1063749908063e-05
0.000142499035738304
5.34155961299298e-05
9.85519649372935e-05
3.21332095866047e-05
9.42723311730474e-05
3.90574605850599e-05
8.79232487657931e-05
0.000108233651862836
0.000116222505620076
8.86438055554292e-05
4.4749901203698e-05
4.28131444229995e-05
9.90339455558242e-05
5.61941144316187e-05
7.32483795424762e-05
2.52910444088804e-05
8.97808013784759e-05
-8.52139582563341e-06
5.10929780171653e-05
4.51274570537726e-05
-1.40927989158258e-05
0.000107271926345151
3.45714628607491e-05
4.03768422468922e-05
1.63951287185921e-05
6.55406510030884e-05
2.06408332418018e-05
7.40855184718029e-05
6.87943043584839e-05
6.12067439197694e-05
9.185003808343e-05
3.22897733902993e-05
8.67588819451421e-06
0.000105810682720707
7.33477971971958e-05
7.37733654588015e-05
0.000101124569904356
4.4517771049819e-05
6.50318955937577e-05
7.54108667061213e-05
5.05933111722223e-05
8.55753767141726e-05
9.76940456244354e-05
4.92839163495124e-05
3.01801135122128e-05
4.42036748227664e-05
7.26702713773604e-05
0.000101016055660524
9.72278835158253e-05
2.08900393888341e-05
6.65749141245623e-05
5.92208527356833e-05
6.74987317669991e-05
7.94836546722869e-05
9.34967124427527e-06
-1.14213543795028e-05
3.92823955297615e-05
7.17001128545972e-05
4.1109175512187e-05
1.8750473474888e-07
-1.99383391992316e-05
8.02780982457631e-05
4.9925406597562e-05
7.0192632450319e-05
4.09712666331904e-05
5.57949760910739e-05
2.08556977032096e-05
3.0542191897313e-05
5.37137804167588e-05
6.02463955796478e-05
7.75628179982037e-05
6.66319304011252e-05
4.88889871733236e-05
5.70097195963367e-05
8.1142819599163e-05
5.57497641387827e-05
6.56243282299932e-05
6.61392182363759e-05
4.57636579657341e-05
5.65271508682706e-05
1.14688100832338e-05
8.31154930219789e-05
8.79223906047342e-05
5.04905634616645e-05
3.29799058481267e-05
6.10787583312551e-05
9.89087976069894e-06
3.60382485911341e-05
9.53851869684937e-05
1.91799809273776e-05
7.6862910996584e-05
-2.6129235301845e-06
7.351512540253e-05
3.00146213173605e-05
5.0408777863588e-05
4.0114866166875e-05
6.54203690213605e-05
8.16967839518792e-05
3.43498624100689e-06
3.85634750462992e-05
2.08986752774139e-05
4.88949911577404e-05
3.22093719972342e-05
-2.7957664092066e-06
9.81929183593266e-05
0.000105984505402287
3.25191153950338e-05
3.66096201372145e-05
-1.31261229120623e-05
8.22952029910692e-05
3.02062791146315e-05
0.000104531062716995
1.80238406943667e-05
9.07040534915107e-05
7.8881890648267e-05
2.16826407005903e-05
3.59317357561469e-05
4.68873902107262e-05
8.91574605933274e-05
4.84281491387179e-05
8.0208103026043e-05
-9.55065399956759e-06
3.53145475656239e-05
5.06642458170443e-05
9.80334639724339e-05
8.77633252587435e-05
3.25953596062466e-05
3.84437683116616e-05
8.1893040249355e-06
4.46502129070437e-05
7.69764542683343e-05
7.66074920482971e-05
3.96552400498691e-05
4.83777245914656e-05
8.94031075105766e-05
7.69298331746758e-05
0.000111802861837549
-1.97762850927351e-05
9.03356926690986e-05
6.052911002573e-05
5.97718992629903e-05
8.81855343581683e-05
7.31533244288708e-05
1.55867640768945e-05
5.5795879656702e-05
1.45405324079591e-05
6.0393222708987e-05
2.44428166016302e-05
3.10343859385985e-05
7.89892528626537e-05
3.69536921301826e-05
3.60489010564235e-06
3.74137905472347e-05
4.27943076720806e-05
-6.00360022746301e-06
4.90823657219133e-05
8.32267965746485e-06
5.1888174648958e-05
-1.80058825533111e-05
6.77796616642257e-05
8.52018194271495e-05
0.000104746259654182
9.14656276062635e-05
0.000114842241414279
5.92631483830564e-05
5.52978737931903e-05
7.46148038634402e-05
7.80647360140329e-05
1.9580092797289e-05
6.91746761220668e-05
0.000104382364653436
4.08274217062519e-05
9.31195048179174e-05
0.000131142497405637
4.0114312104557e-05
8.73381080699537e-05
4.66010783731609e-05
2.92498087944153e-05
7.16214966686112e-05
0.000140088798016048
-1.41928525993149e-05
3.62295385006928e-05
7.63071768411352e-05
0.000102112968561688
2.88557308989438e-05
2.55530105922373e-05
5.04046412308901e-05
9.14566015060434e-05
5.28460125914829e-05
9.27881292792075e-05
6.14795242285841e-05
2.18695165922547e-05
6.35774288826608e-05
6.87886249111992e-05
9.47675381834682e-05
8.9629200847795e-05
9.3970569375527e-05
0.000146629763760593
0.000124533180246516
5.11051218912568e-05
8.13014604656251e-05
5.24713752128716e-05
2.9065549281904e-05
1.31725314679242e-06
2.2308190777258e-05
6.78664243309933e-05
4.55952991154733e-05
2.65641078768273e-05
2.42166217235817e-05
3.6796795295521e-05
4.46282914488771e-05
1.92751719078444e-05
4.74698579375057e-05
3.38437615955825e-05
9.2242149133848e-05
3.34560662891902e-05
7.84208883397605e-05
3.94453815253385e-05
4.85228385671993e-05
1.17374818392256e-05
3.50384004450133e-05
0.000122739891586804
5.2911150883519e-05
7.34589210468615e-05
7.57695143909484e-05
5.29993678572602e-06
6.58866524921754e-05
4.06202833255644e-05
4.45286062893364e-05
8.46397386318442e-05
3.59643144835351e-05
2.35127787627634e-05
0.000123947318959333
5.77116478864042e-05
7.62084965068474e-05
6.78569330842854e-05
3.42302341085264e-05
7.78847896959713e-06
5.37423389478405e-05
7.01480067211759e-05
8.2870460697605e-05
5.55055997851599e-05
4.96029294448688e-05
9.49400401126329e-05
3.81057105686664e-05
2.27347840581937e-05
5.74454475130386e-05
0.000109216362064926
4.91776855258601e-05
0.000103734239830038
9.57909022086256e-05
-8.65917276691e-06
7.28882580359648e-05
5.66857971735952e-05
7.68488254136415e-05
0.000112807251494114
4.23840196289695e-05
6.98395036139425e-05
7.37231206270007e-05
-4.39155089802162e-05
3.97378103921614e-05
4.91219617231521e-05
4.63550379987979e-05
-1.09361307270841e-05
9.17152308338474e-05
3.41714056162442e-05
5.64156427676763e-05
3.12643742610575e-05
5.32406423586936e-05
8.06145973314152e-05
7.74387172202067e-05
8.20385444120209e-05
6.40714816443227e-05
7.33835113907014e-05
0.000102861730659232
4.21971785943231e-05
6.4677995253243e-05
6.98436117614198e-05
5.62330222292773e-05
5.69366329950749e-05
4.51455694893055e-05
7.02265881420863e-05
1.34567125721278e-05
6.06360689448009e-05
8.75554619459816e-05
0.000145401399708111
5.07559275010041e-05
8.40378725669859e-05
9.04570413483746e-05
8.0101217710317e-05
5.69841079146302e-05
-8.21556017385503e-06
5.6570482988651e-05
8.97962611842664e-05
6.17914262456905e-05
7.62759177213078e-05
4.2832451340088e-05
2.23059715069998e-05
8.8171969410724e-05
3.7746565355672e-05
0.000105340961176225
0.000105244143253388
0.000112001790743613
5.79594465770864e-05
7.7032705168351e-05
4.52692876202447e-05
5.95622738996795e-05
2.28890954116467e-05
2.46778393130342e-05
8.24185021383561e-05
5.95761145519227e-05
4.02678924443153e-05
5.61969445621967e-05
6.65783262642634e-06
7.16960849598221e-05
3.11929640551613e-05
8.75271142036924e-05
5.97539240426649e-06
3.83892924356777e-05
1.83197656524124e-05
-2.50571933973369e-05
8.90411293678518e-05
4.09611044274869e-05
7.78100246842714e-05
9.16619074734218e-05
3.9195211379606e-05
-7.49409699286295e-06
7.09623161966293e-05
4.95787257659773e-05
9.63346765376686e-05
0.000131982969403921
8.58751786921556e-05
0.000104367915831575
9.87660474856795e-05
8.09871851597026e-05
4.35672577261034e-05
2.27099227088111e-05
4.1786469060308e-05
7.41280403463552e-05
8.0211077245031e-05
7.49807431079749e-05
5.54183977165003e-05
0.000103569139690902
6.35349726626019e-05
7.32820432590653e-05
2.76769777336172e-05
3.53311598854374e-05
5.80667811912472e-05
9.18672873437314e-07
4.48793277783372e-05
5.20263078526842e-05
2.433805047681e-05
1.02658380494364e-06
9.12699113094771e-05
6.52239328155335e-05
8.87742317771689e-05
7.25644809085325e-05
4.68953215840935e-06
-3.89731607645919e-06
6.5623017238294e-05
1.50495888399243e-05
2.95602846806836e-05
1.08674104466321e-05
5.53547902485182e-05
7.01304433402523e-05
3.96390536938509e-05
6.01285767257608e-05
9.76387224991259e-05
4.29064792785695e-05
0.000141469970901639
7.95320937411615e-05
3.40249968706167e-05
8.83591955647691e-05
4.68655845100863e-05
5.5689537820884e-05
-8.70684889211066e-06
3.16816149165008e-05
0.000125691829094831
0.000111266717503477
4.89581492544124e-05
0.000101594904916145
6.69477203451464e-05
6.18735640960206e-05
1.0399599127917e-05
5.02905123892308e-05
4.09518948389706e-05
3.89287312739224e-05
-3.84987642260475e-05
6.01753801115126e-05
3.28999109260594e-05
-1.0182130870606e-05
5.46086251962991e-05
6.31411900335484e-05
9.77626637299661e-07
0.000103695291385658
0.000103298446688164
5.99394654161819e-05
2.06497303127007e-05
4.21322923165462e-05
6.7901294258639e-05
4.18116353904207e-05
7.38566756798278e-05
2.19281974755638e-05
0.000135670160559984
8.89457544964407e-05
-1.16026410445559e-05
2.7765638899416e-05
9.90063246709409e-05
6.05812974611233e-05
1.73002317579024e-05
0.000130526209960156
9.56901537685528e-05
6.59927734175702e-05
0.000107932869537565
4.54742948908079e-05
4.34927766559091e-05
4.19465435084632e-05
8.43439440760681e-05
7.89743564676377e-05
0.00010256869034148
0.000137478349598655
9.90454713961983e-05
0.000100980210013804
6.50280311745849e-05
5.05761292348758e-05
6.60139862045802e-05
5.82400515873518e-05
9.6151158074315e-05
0.000121742604219091
6.74135683348025e-05
5.6312314442669e-05
9.93599146934577e-05
6.93496758315449e-05
0.000102378219412271
4.6081412918616e-05
0.000101724846399247
6.10150458128048e-05
4.33831087979286e-05
0.000118085970432838
8.39034604426272e-05
2.29088861004878e-05
6.56725254419983e-05
6.78805357897194e-05
6.74065371740156e-05
9.6439555376036e-05
3.81787946145001e-05
0.000137625445783211
7.21375674605789e-05
1.08022078200254e-05
7.25963303916863e-06
9.40856363810742e-06
9.13092701137972e-05
3.16523920972986e-05
3.0706555393332e-05
-5.50184402553028e-08
-3.81868481312282e-06
4.23056980900049e-05
2.19464922367636e-05
6.07056375625681e-05
3.52686093528351e-05
4.3879794078688e-05
7.3852910990078e-05
0.00010533129484783
5.07122558897496e-05
3.33260977959346e-05
-3.92601766275009e-05
6.91702666411824e-05
-1.79869930294974e-05
5.49313783802132e-05
7.80605505881305e-05
8.93944665920206e-05
5.03732930429274e-05
2.85028854940371e-05
5.00483131926563e-05
5.629559414479e-05
5.46500171904171e-05
7.92739204687222e-05
1.68134758792949e-05
9.47819739918559e-05
5.19054209811246e-05
4.53009565726723e-05
5.74641392524739e-05
6.09797189399161e-05
5.88194597941527e-05
6.45801160737178e-05
5.83831551978456e-05
3.50937577676547e-05
1.70881795069596e-05
7.652109247499e-05
0.00015529916114384
7.98028908524061e-05
5.93262271766714e-05
2.41301976952011e-05
0.000139523935806684
6.49582010086663e-05
7.342306161344e-06
7.97013901397717e-05
3.68391088709121e-05
6.14336235846345e-05
2.61070919973414e-05
8.39169692442877e-05
5.49477649456052e-05
4.11492874041124e-05
1.9314839086928e-05
3.0328299486177e-05
1.06016392674205e-05
0.000105469983337415
2.5638038593675e-05
4.47267975342657e-05
4.48926740882284e-05
1.6362038846758e-05
4.37785220724813e-05
3.364724327132e-05
6.56942376212391e-05
8.03823222264638e-05
5.1845041728832e-05
8.91391478505958e-05
0.000127159986157067
0.000129384515392296
0.000111453986199743
4.06769750173109e-05
0.000111001582785991
5.34257651776114e-05
2.89874962474433e-05
3.39491316438913e-05
4.72409425863987e-05
5.53716971291494e-05
8.64400058345471e-05
2.64175836858868e-05
7.07707305808864e-05
2.432969204788e-05
6.24107213331958e-05
6.08010812162134e-05
0.000103303695624423
-2.44091197743327e-07
1.57778542172858e-05
3.20200696446657e-05
5.30727561086946e-05
7.88644953097195e-05
8.93116319419409e-05
3.68729502262122e-05
6.53717904965864e-05
4.51955833476536e-05
0.000103268412490483
3.16182697997485e-05
5.15817142201729e-05
0.000149160040168149
4.29908640366945e-05
1.66148906825604e-05
0.000102211921135542
4.76572697534957e-05
3.795970004119e-05
7.41212786867875e-05
8.0063147721545e-05
3.98940474796556e-05
3.7252224361724e-05
-2.02850926970362e-05
6.0731584314463e-05
3.3516625123364e-05
7.91929126600584e-05
9.41069257630863e-05
5.17535146915604e-05
8.7673929976019e-05
-1.30722626632536e-05
6.60903121724374e-05
7.07352674574116e-05
0.000122102894793394
8.22348110892214e-05
3.2967221403822e-05
9.5278289851854e-05
6.06459155112806e-05
0.000106030578201142
4.18715554029223e-05
9.38659402390605e-05
7.19149544689956e-05
3.06759982213633e-05
2.57020062962155e-05
8.40451124156963e-05
6.18139157385367e-05
2.65643036543631e-05
6.96751538687105e-06
4.66034422718756e-05
5.35032105462446e-05
4.61395086240016e-05
5.43730508969413e-05
8.8752930615626e-05
9.78583838669088e-05
5.0315599462242e-05
1.08460719129294e-05
4.99344540306447e-05
2.75620880310044e-05
5.59607764588665e-05
8.45131796666994e-05
1.87671933616544e-05
3.32908753251827e-05
-3.97228960261786e-06
8.25608038130024e-05
4.78698821237963e-05
-1.84959836246278e-05
6.74106448095683e-05
2.49840568874965e-05
2.48084345324121e-05
2.19000220215787e-05
3.91142069561515e-05
3.09643140441059e-05
5.32136800360785e-05
0.000100684680314889
-1.61397520609959e-05
3.98074828665182e-05
4.43618479159219e-05
3.55945175846093e-05
8.74456523687105e-05
0.000101639674258157
6.69750550346564e-05
8.16369178577354e-05
0.000122264740768417
5.01651208133045e-05
0.000115800020450103
5.53615261737953e-05
6.27092894684853e-05
3.95460351420573e-05
7.24677025795503e-06
5.22286831168388e-05
8.38684082703283e-05
5.43892763912075e-05
7.17485418916935e-05
6.71658774940158e-05
8.378331985772e-05
8.13785690428037e-05
7.72070046372925e-05
8.31243213866129e-05
7.32309592010653e-05
6.06873406005574e-05
0.000144368553737247
8.92511246254202e-05
0.000100531308759162
4.08807661802517e-05
4.56579697103778e-05
7.9870228286064e-05
4.81428650157514e-05
4.78454328322294e-05
9.29034752040037e-05
4.26891131158074e-05
5.48663830456974e-05
9.10477940192931e-05
9.41854834160086e-05
4.33721198463525e-05
6.62677745865006e-05
-6.79571180785945e-06
0.000100509547388012
-1.00009951183648e-05
4.50855212446562e-05
2.79844672524896e-05
7.9557900414172e-05
5.5260994949077e-05
6.46595303342402e-05
6.67740121369565e-05
3.13483464137984e-05
8.57338541870313e-05
8.0159595319189e-05
3.92598250574118e-05
6.99308822453542e-05
2.98515923982427e-05
0.000120938013925538
5.53292385176254e-05
0.000107250187726131
8.23364293092651e-05
7.01161015215515e-05
0.000113187400219846
5.03218432960759e-05
2.52365327652714e-05
5.45383240675029e-05
0.000112489174089154
7.55525393865846e-05
0.000132301015074543
2.58043761694489e-05
6.14761010062945e-05
0.000117331578380261
1.46404299960169e-05
4.89004861489573e-05
4.1493818621652e-05
1.71594816846412e-06
4.00483239352431e-05
4.82819473736653e-05
1.33662401179513e-05
4.77486875761808e-05
5.2636813859683e-05
4.14171382571564e-05
6.67423552996705e-05
5.84976224409883e-05
4.15127685611344e-05
7.87807206844257e-05
2.42193481653484e-05
4.0064696798746e-05
0.000104262658738065
3.36669171863747e-05
8.24934735645436e-05
3.38244493271429e-05
5.76685462952093e-05
9.79651396575772e-05
6.56080834813304e-05
5.11461217403095e-05
8.93615606551371e-05
4.78532393629765e-05
7.86311506298422e-05
6.86416451593932e-05
3.2863511491789e-05
4.89420451646014e-05
5.57424543870187e-05
7.56071157371522e-05
6.87515703190262e-05
1.06144081703831e-05
1.2765947523481e-05
7.79430005701707e-05
5.55572772392581e-05
4.55842617348094e-05
3.6094846303891e-05
8.16609885276265e-05
2.65020489571147e-05
2.15482542831719e-05
5.35211521231866e-05
4.24228053774406e-05
9.90191457842802e-05
0.000113284696154998
9.03884059532682e-05
5.10709669904531e-05
4.97656477340927e-05
4.26947609599883e-05
5.83998790803028e-05
5.23335747305239e-05
1.99798423779663e-05
6.17807400326333e-05
4.22409085062867e-05
-5.91851043580109e-06
2.54243072332205e-05
6.64284089389394e-05
4.71647160764356e-05
2.83735810357346e-05
4.04283095208078e-05
6.72233138446482e-05
6.46831582836694e-05
1.27412548440207e-05
4.69195111474043e-05
-7.32333512355655e-06
7.91118612321005e-05
9.90731721229968e-05
4.95393806079719e-05
5.61527883287112e-05
0.000123234607555239
6.24631325517425e-05
2.56579633026277e-05
7.83429510159287e-05
2.98063324041404e-05
7.29161026469934e-05
1.29331536440169e-05
4.14693922694612e-05
5.61507366362369e-05
5.33946769454739e-05
4.39589864957674e-05
7.53971843891926e-05
6.70424803136062e-05
4.09403326975802e-05
0.000116564771547815
5.74550484476197e-05
-2.71379773525802e-06
6.77897475177788e-05
1.24071533458839e-05
2.64638029287639e-06
4.13136247690739e-05
3.5199443742536e-05
8.16460912182869e-05
7.80569783860195e-05
0.000108168446791326
0.000107561869166092
7.17219566597762e-05
3.37749763230442e-05
7.52279610347848e-05
2.51413094894952e-05
7.21000768602361e-05
2.50236736454161e-05
3.74873117442508e-05
6.92265868092607e-05
2.04454178285621e-05
-1.33726084278465e-05
-2.30836635113562e-05
4.61342530709946e-05
3.98514767962121e-05
2.50585944370929e-06
9.10090168591276e-05
2.28301938602999e-05
6.88392032802886e-05
0.000125268100910736
4.33270600432149e-05
9.29321404482236e-07
8.44017820145642e-05
3.78449687052279e-05
5.01508368583268e-05
0.000118350464152918
7.83290943443605e-05
0.000114220603232051
7.44298574858221e-05
5.39914589641336e-05
3.25448649450555e-05
5.14456770318401e-05
5.09823113625269e-05
5.38863794195479e-05
4.17525674094979e-05
7.16497101977288e-05
6.59195299033973e-05
0.000118216701977245
-1.15587446826126e-05
4.27910850276094e-05
3.11749268447132e-05
7.75876597468395e-05
8.9424484272613e-05
4.54884275936982e-05
7.07459526644144e-05
1.25680849198881e-05
7.55450915056567e-05
4.59845534371284e-05
6.71827583188695e-05
9.19493934709564e-05
2.17705769461665e-05
0.00011304126727031
9.61110629368989e-05
5.80947891477051e-05
-1.01700219953422e-05
6.71348287756366e-05
-3.9253527897364e-06
6.95952930327869e-05
6.78934886098054e-05
7.11241772886316e-05
7.82503256636413e-05
-6.24171763779448e-06
1.68738928998306e-05
3.79176782290124e-05
3.86017794845648e-05
1.30873805746446e-05
9.76924870866658e-06
8.43821329350474e-05
8.37594941815555e-05
8.68738597881219e-05
-8.91360157457923e-06
4.81418365809742e-05
3.95415153390118e-05
0.00011062584783043
5.76531734104031e-05
6.57857033034919e-05
2.66570868226589e-05
4.94745934606049e-05
8.24998267159367e-05
1.35835132031473e-06
3.07958527786945e-05
5.4066630963343e-05
6.53533851963306e-05
0.000105473093453175
1.11320517387699e-05
0.000123601881566864
5.36920641548996e-05
2.23344122197294e-06
8.18324242689007e-05
3.97077502349841e-05
9.152749554074e-05
5.52493112555742e-05
7.38916053690955e-05
3.5834126139784e-05
8.65235606627307e-05
-6.05987985340149e-05
8.87018909745326e-05
2.48574420931681e-05
4.0855793066535e-05
4.87781530703829e-05
8.42374836443257e-05
6.99577243803942e-05
4.08973598804396e-05
4.26581060722332e-06
3.33152331958331e-05
6.74949925883401e-05
7.55511128687536e-05
4.919193515315e-05
4.87732437652971e-05
5.39680004946929e-05
8.32772295723814e-05
9.11119501762646e-05
3.91782927264261e-05
6.60101588531176e-05
5.88646727005528e-07
9.41570169859343e-06
7.27155822389233e-05
8.49328733086907e-05
8.44796652075707e-05
5.2991140190184e-05
-1.24673053502788e-05
3.56762339509508e-05
0.00011389430795285
3.29705446026938e-06
5.50510504223805e-05
8.68322213148602e-05
0.000101271741148188
8.54219469443486e-05
7.67828528835461e-05
6.65636850468146e-05
5.47041795992285e-05
7.24309647750419e-05
9.06537942741255e-05
6.71121369019089e-05
7.8882928157335e-05
3.81868761984777e-05
2.50390120413247e-05
5.98144120205636e-05
9.49343792874739e-05
8.26850352427609e-05
3.43427690526822e-05
0.000131821594582271
6.27010646059244e-05
1.95645936891475e-05
2.58104284041196e-05
3.14615041518321e-05
-2.90997644557858e-05
8.22256445138985e-05
1.95139382585604e-05
7.14683550214802e-05
1.25977106136298e-05
4.33950226170256e-05
2.76781639148117e-05
6.07790863924833e-05
8.56920257542196e-05
1.315690918138e-05
6.71350262201225e-05
3.20510649478122e-06
5.27225093843816e-05
2.60266429824903e-05
1.27987116381569e-05
7.39900465089631e-05
7.93422134036293e-05
0.000111012900648587
8.41436057280912e-05
7.30613634248186e-05
4.59807387095747e-05
5.32969141112752e-05
5.99101730368969e-05
3.90025649484516e-05
-4.07385307560788e-06
2.96581488850988e-05
6.18233396195431e-05
3.09600170518432e-05
1.33138634715632e-05
3.15091904977019e-05
3.9195595822324e-05
5.7493755943959e-05
6.14040325419469e-05
3.91222303855818e-05
7.87693768274804e-05
7.44402441019421e-05
1.83757614326162e-05
-1.35676989792498e-05
1.81574702538637e-05
5.75531892372589e-05
3.26182639557654e-05
9.37262764488642e-05
5.04071837110033e-05
7.69627096611963e-05
8.76249193451659e-05
8.44011705054219e-05
6.92043853644998e-05
2.88632588768468e-05
8.48540089154523e-05
5.57441372332226e-05
6.70297351690621e-05
2.85258551257019e-05
4.54294795788782e-05
-4.12591321182469e-06
4.50308480519349e-05
8.43942719396424e-05
3.96847192835893e-05
3.66275092491431e-05
6.9993940573478e-05
6.00000760047813e-05
0.000107426420135292
1.77816255360153e-05
2.48506252733776e-05
9.89831597097397e-05
4.03919810842994e-05
6.81073087689829e-05
7.14439452372368e-05
5.56911853824134e-05
4.55670979560055e-05
0.000110564897585599
4.03183514001775e-05
6.24201412168025e-05
7.43928834521643e-05
3.4750360598919e-05
6.86558855965941e-05
5.96666944087111e-05
4.4097845290708e-05
9.83134429081314e-05
6.7048032181488e-05
7.37395018213768e-05
5.2491310818783e-05
4.40539435192641e-05
0.000100785617242411
1.93175392052705e-06
2.35730454506184e-05
1.2822721274883e-05
4.21153251673692e-05
2.55437372681877e-05
7.98707535307051e-05
5.84261073837197e-05
6.8900721510019e-05
2.99976093345454e-05
6.11774817383994e-05
7.63909043824652e-05
1.36297948461786e-05
3.712156765622e-06
1.68190109450081e-05
2.93165397957815e-05
4.66808926102744e-05
8.43865409094768e-05
1.97273250324874e-05
0.000105798532651823
5.91140199426721e-05
4.74343316178554e-05
3.69692756810476e-06
4.8058436678436e-05
6.05240497966483e-05
1.46843791128722e-05
8.23574431130069e-05
7.36182197643547e-05
8.37769458275957e-05
5.57643188454144e-06
1.75337812596819e-05
0.000156499686283448
4.26389071275993e-05
6.81008321225877e-05
1.49126018549333e-05
5.3084818702868e-05
5.02108024356266e-05
3.23690559137332e-05
2.64716554286956e-05
4.39285276695905e-05
7.19935197334381e-05
7.74553384223023e-05
1.76284496803888e-05
7.95985772293373e-05
6.05634094633039e-05
7.97595758276943e-05
7.73773439737765e-05
8.23545053674808e-05
6.1368568502584e-05
1.69930016261982e-05
6.89102396474186e-05
2.94373084300378e-05
6.38354695657252e-05
3.45943857499504e-05
5.32022914172493e-05
0.000112662772377398
8.9261363607089e-05
6.27709646195353e-05
6.77276400652462e-05
9.43743157529078e-05
0.000105868192395847
3.05873888662245e-05
7.07456628631275e-05
2.26531686377638e-05
7.48960916886646e-05
4.74948936825642e-05
0.000105907022079828
8.25711531305073e-05
1.46855310200098e-05
1.10180286046292e-05
5.33473425312862e-05
-2.54495078009059e-05
3.81339295840565e-05
5.49003966595791e-05
7.5678261454055e-05
1.31259260857534e-05
7.50942390141849e-05
5.26542138620414e-05
7.02329743490696e-05
6.58161840282945e-05
6.60121819090111e-05
9.76270082706753e-05
0.000120556797114786
2.11322579711416e-05
3.31985844823613e-05
8.6595509766837e-05
8.84845519668828e-05
3.28514986072736e-05
5.49362022275227e-05
9.95998055755292e-05
-1.02725076646201e-05
7.23580238227585e-05
7.12344725444752e-05
7.12220711589169e-05
0.000104592243316996
3.91176069962598e-05
8.28826419005481e-05
7.40125672576141e-05
4.67095669437835e-05
5.09041273799791e-05
-1.78571996869479e-05
5.18510457160698e-05
6.2447059370061e-05
8.45493288487768e-05
5.79540232191701e-05
7.67622675639907e-05
6.99718208504664e-05
5.22268880578184e-05
0.000114318734549284
2.39122069350317e-05
7.32356086923257e-05
5.84338771604762e-05
8.08339359728874e-05
8.58722601046802e-05
9.78113353652828e-05
-1.86666265871004e-05
0.000104043095996999
1.09231831931746e-05
7.90680833556734e-05
7.73219868574159e-06
6.43588529279469e-05
3.57714577124059e-07
-2.59955990241064e-05
9.17371063959399e-05
-8.37500354053515e-06
2.60678178347577e-05
4.48710093451342e-05
0.000122804182233619
4.28417015045112e-05
4.3534355880139e-05
2.96031916081146e-05
4.65665247233559e-05
5.25160673726651e-05
2.71666280445795e-05
9.73091716403692e-05
5.55277088552842e-05
8.92033722997911e-05
5.26446965045212e-05
5.2454579815944e-05
3.38502819024376e-05
8.62279525073262e-05
3.66775681453788e-05
3.17662725302999e-05
5.72672026515973e-05
1.37394164398488e-05
1.68330314836549e-05
6.04005954378092e-05
9.23592230787322e-05
4.19376721019701e-05
3.8412980763635e-05
0.000105163710556628
7.80804528419754e-05
1.31693238674884e-05
-1.06199740800979e-05
0.000105880375930797
4.27581236435475e-05
6.63662090133027e-05
-3.86540364835845e-05
-2.20283142436986e-05
1.53894453894708e-05
8.78947580361345e-05
4.464348982642e-05
2.08227784910061e-05
4.24022547002033e-05
2.80549469856514e-05
0.000114258015299898
4.10128917632567e-05
2.01054180621285e-06
6.95867198835933e-05
4.92648179077053e-05
9.49650638015246e-05
5.5248902972913e-05
3.29921701971954e-05
8.03503675131864e-05
4.44416837897459e-05
5.74234972191599e-05
5.00661253390973e-05
6.23333085556157e-05
0.000114359570421685
5.02807716855746e-05
3.48461074524669e-05
5.97657384618578e-05
9.20050695647434e-05
3.51839003478286e-05
6.52452929923763e-05
2.04618417504294e-05
4.97950178330632e-05
1.59819803553365e-05
4.51607662794355e-05
6.40823581807087e-05
5.68791679681513e-05
4.46306215088704e-05
5.13370839303125e-05
5.71559718742797e-05
0.000104906031444137
6.02337533518962e-05
-1.53757301067838e-06
5.06561320231145e-05
8.3263213886334e-05
-3.48241402733554e-05
3.33866707632998e-05
0.000107234140433351
6.59640328352414e-05
5.36926731410685e-05
1.81533009101194e-05
-1.85471759411345e-05
6.78110968573567e-05
2.56159092166047e-05
5.82108179640605e-05
6.47301901984871e-05
4.88099170266813e-05
8.51530914688016e-05
7.84227866101214e-05
6.47966046067453e-05
0.000110789464881766
5.09512334377718e-05
7.30210845475152e-05
8.02543720870041e-05
4.90571863797631e-05
2.25909670921788e-06
5.05087228481002e-05
6.62524341556069e-05
6.87633986330709e-05
3.19899846681012e-05
5.74656953805052e-05
1.51394262915568e-05
5.1145131798962e-05
8.12902185296736e-05
3.68446466788584e-05
2.297930845035e-05
7.97039158433226e-05
6.98848959584273e-05
0.000110517224064342
7.54190119952787e-05
9.32260734688631e-05
2.55021395924677e-05
6.82926956679275e-05
3.83141321729595e-05
0.000110579324045236
6.1427758605023e-05
5.91494166029067e-05
0.000117038890468966
3.66360209135446e-05
6.08911935956677e-05
9.59646163683042e-05
4.77230561937086e-05
9.57952730870732e-05
2.21875323333718e-05
8.7373167169589e-05
2.60446460225437e-05
-1.60574621148906e-05
2.06719023383444e-05
0.00013318611229885
0.000104992467412198
1.49290114872513e-05
7.04101565498023e-05
9.41915354059847e-05
8.21397151333928e-05
0.000110561388021998
6.46438455718068e-05
6.02479320356169e-05
2.22023772320152e-05
6.23007583993715e-05
0.000106769683458899
5.42651658341132e-05
5.82538997710703e-05
5.17849138406698e-05
6.21619209110985e-05
6.42336820049301e-05
5.1763416898268e-05
-4.65388352015583e-06
8.02760005163863e-05
5.58313394858593e-05
7.29632872941906e-05
8.64025043942857e-05
8.98198609635754e-05
5.58046485999028e-05
3.99704283813255e-05
7.88236679102467e-05
2.52222543188462e-05
7.77968548658369e-05
5.70549563863265e-05
5.78882724533161e-05
6.96113184560189e-05
1.10131414766589e-05
9.16879639221585e-05
5.69561867879349e-05
3.28490895942161e-06
4.51500873850439e-05
7.26147236681018e-05
3.19925891951333e-05
2.73183158276118e-05
0.000116593449308861
8.27346214974915e-05
1.30132113813081e-05
1.04456158713352e-05
9.0482078646435e-05
7.68662228668732e-05
0.000139885815676136
3.65494737489813e-05
4.66572823255966e-05
3.98421226920579e-05
6.9850716829157e-05
8.20808520375876e-05
3.30763097354117e-05
1.89915347944422e-05
2.84124567458088e-05
6.58583231656497e-05
7.5402121165815e-05
4.2842458316873e-05
4.00088499034285e-05
1.11399215378185e-05
6.94381190336259e-05
2.92045861117508e-05
3.44739139351866e-05
2.80596219508112e-05
9.34992839110081e-05
5.74855831868684e-05
2.66003398976833e-05
5.3138756780123e-05
6.56285387615787e-05
8.69830727506813e-05
4.22444497964953e-05
6.69936690502093e-05
0.000126734089806199
5.53698253367159e-05
1.47124550081609e-05
2.98400321143512e-05
3.46169205586351e-05
9.37352189643047e-05
8.0640564813687e-05
4.82209407193348e-05
5.75498144163431e-05
4.39290505920808e-05
6.65143150594119e-05
3.57738838841102e-05
7.18311415830726e-05
2.80719478808317e-05
6.60082303065795e-05
3.3487565072278e-05
9.78043288784621e-05
5.69334965412493e-05
2.7947929994939e-05
4.2058605758808e-06
4.25486024068973e-05
3.24859362429527e-05
6.05586970181448e-05
1.53058114554055e-05
5.63670048554148e-05
0.000106675853818971
4.35015990169892e-05
5.14559922698177e-05
5.3960212509313e-05
9.39034946994966e-05
2.26121094215564e-05
8.05848796132228e-05
-5.21556216178251e-06
0.000122198709296415
5.18748450785508e-05
4.04623309839247e-05
8.05314390306592e-05
1.79839695686125e-05
3.01289471985909e-05
8.50462786619995e-05
2.1613629091131e-05
7.66655918843308e-05
5.11266276983874e-05
4.02294542379055e-05
9.54742483511868e-05
9.0143679939406e-05
6.94050050070219e-05
5.78274328275011e-05
5.28447981450711e-05
2.64492537072137e-05
-1.58991311232543e-05
4.26325158081856e-05
-3.5719698292061e-06
4.6143843566261e-05
6.20406329847467e-05
3.72102106438689e-05
7.73902013884793e-05
5.9047849338058e-05
2.12549784494394e-05
4.28802914322707e-05
5.93971725314783e-05
2.76037736145368e-05
5.32343139418118e-05
1.1054477748252e-05
5.47132251287463e-05
9.00787659158802e-05
5.94714929463559e-05
7.78125545514942e-05
5.0769724850104e-05
4.20026707964957e-05
4.43504458647078e-05
2.89159023430388e-05
3.90691750166201e-05
4.25134262106419e-05
3.63693334301895e-05
5.29626613442916e-05
8.91183284338493e-05
-5.55775641951691e-05
6.73622330533635e-05
9.02601651915363e-05
3.36622933974537e-05
6.40899968787657e-05
9.419673469116e-05
2.37761167095575e-05
3.95804897446876e-05
7.72364409520775e-05
5.33210596064153e-05
9.03275078580401e-05
3.54880109262771e-05
8.08221853484295e-05
8.56012337756842e-05
6.15832598006486e-05
8.90788849228222e-05
9.15932800003264e-05
8.66942089518708e-05
3.23657143828754e-05
7.70338390568541e-05
6.02223657130684e-05
2.15040168591263e-05
1.19489515885032e-05
3.17404952723109e-06
0.000103254142843545
0.000102611342152401
4.42757532710273e-05
6.53674716550676e-05
8.78257719390508e-05
2.54793860895338e-05
3.62110637587975e-05
5.15805230438372e-05
1.35177648693155e-05
4.46876926743839e-05
5.8081112873217e-05
8.16350083844657e-05
2.97326435263558e-05
0.000124269072671525
3.06271548157972e-05
0.000102269068628069
6.97571342504022e-05
0.000100291594112229
7.1985232641297e-05
9.16738411003661e-05
3.84392220188016e-05
9.08894841734851e-05
9.02670271635824e-05
1.34002955351801e-05
4.09970847229833e-05
9.73992581974655e-05
4.29382087301159e-05
4.97521463872708e-05
5.8400590439993e-05
4.27087527814849e-05
4.17870739423209e-05
0.000100325180078813
0.000113104200178172
3.04754885906204e-05
5.79095039502412e-05
0.000129950283881572
8.93866535743713e-05
6.72933693795157e-05
8.07214232256389e-05
9.19986056840289e-06
9.46360980662863e-05
4.87568885220911e-05
4.74729412855924e-05
5.63105699644212e-05
4.54437162277487e-05
7.51546544230703e-05
8.50063954622064e-05
2.02753459645701e-05
5.10573788287727e-05
7.84706638530426e-05
1.9793733393785e-05
7.39469255444889e-05
3.5660300257528e-05
4.61258638841035e-05
9.36097702140924e-05
9.70878708089816e-05
2.63152335372711e-05
6.3504745244739e-05
6.57632105106974e-05
4.99325946186579e-05
5.87388900684912e-05
3.3701997140347e-05
-2.6963334715602e-05
5.44046325086913e-05
4.46979260451646e-05
8.47303323036295e-05
5.5449898792334e-05
9.10042893556437e-05
4.00540067553932e-05
6.24928389381586e-05
9.96074854366576e-05
9.07191990236185e-05
0.000108091945569656
6.24404321122766e-05
8.48027390657879e-05
-3.47320870697635e-05
2.59208292997904e-05
0.00014283878579074
8.32630990589186e-05
6.85833189447617e-05
4.48917082807625e-05
4.02170952260711e-05
8.29286828567118e-05
0.000103047393896709
4.05752739053735e-05
6.1391887769744e-05
4.04412300686595e-05
3.59932597886741e-05
5.56746515809378e-05
3.5672165536559e-05
8.0189321670707e-05
5.74357415765643e-05
6.36586731188733e-05
9.37086034033857e-05
7.27759799399093e-05
6.40544638234704e-05
4.03307648844349e-05
4.73604944049892e-05
2.06425100967526e-05
0.00011354209745627
4.95441947912852e-05
8.63856106425481e-05
8.95234295892515e-05
5.88085100596903e-05
5.316214361405e-05
9.24138476109312e-05
6.15572767858731e-05
1.37626849249438e-05
5.822790251938e-05
6.06469317145995e-05
0.000108346155867178
0.000107748751603088
6.46584105278658e-05
6.64249253986454e-05
9.37505477032616e-05
9.56933423465935e-05
1.00504425643986e-05
3.39084255149875e-05
3.68729951950574e-05
7.13010380362848e-05
2.38806325073338e-06
5.26334509877534e-05
-1.49326539495547e-06
6.64870603956852e-05
9.11364402619342e-05
8.62599009893849e-05
6.4384049701622e-05
9.81133095779239e-05
2.12782994580027e-05
0.000127685176203997
7.19874964802107e-05
0.000104073726488689
4.06305655572259e-05
7.94324794987167e-05
7.99911678708394e-05
6.12477831786908e-05
5.70899980242651e-05
3.67929877222617e-05
2.96770761983792e-05
2.69490100752755e-06
7.58543992909734e-05
0.000118380908842284
0.000105760537953971
0.000106289242735041
8.03341840264967e-06
1.87441128522251e-05
7.59163007901401e-05
4.46802254942989e-05
5.96406564594285e-05
3.5301577750208e-06
5.70978963722098e-05
6.99476339345892e-05
3.16786124378021e-05
0.000132778678124124
8.4866740706015e-05
1.57490033478408e-05
6.96550909622989e-05
8.27699318753717e-05
8.1004628775982e-05
4.61691390393465e-05
1.00442473128365e-05
4.5036538293254e-05
6.02462263379456e-05
6.51048565400903e-05
2.58686589550923e-05
8.38493005374996e-05
7.7766912955237e-05
6.57502850341528e-05
3.67616480186956e-05
1.65445950682106e-07
7.05758525642835e-05
6.63527524658195e-05
1.05367916600254e-06
4.12286840485889e-05
3.16487050351376e-05
9.04647237030997e-05
2.56297461728042e-05
7.18092078498413e-05
5.96960525827257e-05
4.07394592900738e-05
3.07822441008442e-05
8.26595075426606e-05
7.00156667857079e-05
2.76967916181527e-05
8.78717148383089e-05
3.57753785421943e-05
5.51732322341345e-05
0.000116037800413182
1.07049124331886e-05
5.7789674131997e-05
1.38929700394798e-05
3.44856960276352e-05
4.48264212148991e-05
0.000142390195418115
4.43629521298132e-05
6.51471494589804e-05
1.89542779650821e-05
5.81449894613734e-05
8.85398640282298e-05
7.67750609314478e-05
5.51068417288945e-05
9.21068300044216e-05
0.000105813393647859
-2.14342387951121e-06
4.11590904839301e-07
6.09966439079493e-05
5.87286221502459e-05
5.46850901360873e-05
3.10769543120568e-05
6.47782609310371e-05
2.95116350850342e-05
1.80111203055057e-05
1.97435556538194e-05
7.50090534421595e-05
8.06045405726852e-05
7.25235679268288e-05
7.09153696204804e-05
0.000114364618246385
1.80165169579333e-05
2.67918382708057e-05
5.82184196926522e-05
5.33417974328209e-05
5.94754008655742e-05
8.15920459309139e-05
-4.13485370275898e-05
5.09185582559628e-05
8.8446451692092e-05
5.59011927680216e-05
2.32794406658587e-05
9.14427777293503e-05
4.82429857865091e-05
9.64737790590429e-05
6.1501470443971e-05
2.11306016289469e-05
8.07762933219982e-05
6.05272731439694e-05
4.85363149816063e-05
2.01908409195519e-05
5.63120701555234e-05
0.000118913960852484
2.3400962505368e-05
-1.13073116105228e-05
6.22452128600508e-05
7.78631032609418e-05
2.96367039750203e-05
7.61119251773905e-05
4.39327619884033e-05
0.000106345915792605
9.18657728023834e-05
8.61858743434933e-05
6.08142332713358e-05
6.1700476254457e-05
6.63530427773845e-05
2.1634277011258e-05
9.45135859359669e-05
3.40124609257632e-05
2.94827789250958e-05
4.09890395719924e-05
6.17132208207465e-05
1.08539454363427e-05
7.97078534806157e-05
6.2847633790016e-05
7.22436303247205e-05
4.72214072855946e-05
0.000116666641756172
4.21549467560301e-05
6.19645917485341e-05
6.19597636337689e-05
6.74304761821933e-05
9.1761117442896e-05
1.74239547912068e-05
5.75878913741847e-05
9.58583646575403e-05
3.12235710724886e-05
3.70233467577659e-05
9.32584670387149e-05
9.08125633533057e-05
4.57661254753446e-05
3.45002124853518e-05
3.23093661872649e-05
8.31349313364273e-05
4.8950494292897e-05
8.56803619785265e-05
2.00637858264618e-05
9.68221292826067e-05
4.28048262643897e-05
8.8123546246676e-05
8.47968713888804e-05
8.12722180025936e-05
9.11498306147773e-05
4.26782605000199e-05
7.83735439061583e-05
4.94580084554506e-05
7.74421651782598e-05
8.6873513589497e-05
0.000148306881160496
4.13982892088927e-05
5.23796150162304e-05
0.000100488692988477
2.45183257101474e-05
2.27093246291837e-05
9.80537579300442e-05
5.09978719362195e-05
7.85545609500099e-05
1.75539222101986e-05
8.68896336810747e-05
6.72155434433608e-05
2.36892426092383e-05
8.68068002788941e-05
3.28091165060497e-05
6.16886278780111e-05
4.68069908384563e-05
3.49854950150851e-05
4.18031693211015e-05
0.000113035391820161
0.000120465658052462
3.13329869474759e-05
4.49276567499833e-05
6.67742792120239e-05
9.24094747360478e-05
-9.7514044328968e-06
5.67234141185666e-05
5.20507677634855e-05
1.89535418008276e-05
6.46980105749256e-05
3.01553334963296e-05
4.20481708015976e-05
1.24147788856601e-05
3.60696788996083e-05
6.43944594059537e-05
4.85336239507624e-05
7.66187280698381e-05
7.89008451174955e-05
-1.9170797359372e-05
5.32280720478731e-05
0.00010983610143475
3.11927421125765e-05
7.02952841308842e-05
-4.17522259732061e-05
9.40778434990211e-05
4.95955469402931e-05
6.32312222420689e-05
4.42012533587234e-05
2.69616885681154e-05
8.10714603187508e-05
8.14338422937872e-05
-3.23895511157446e-07
7.00822455569634e-05
2.42065335542288e-05
7.53773301371493e-05
-1.11568688407087e-05
9.00835214649294e-05
0.000139569164384759
9.29293271413076e-05
5.38761847988213e-05
7.16975541217603e-05
7.81370009987987e-05
1.91542422522011e-05
6.29397351758026e-05
6.98111301469178e-05
2.91865683134778e-05
9.56603241480705e-05
-3.81015805360042e-05
1.41999074552669e-05
7.40599861687984e-05
6.70895688555753e-05
0.00010957168085413
0.000116355692294302
0.000106443633152565
4.46715809943196e-05
5.3684410232382e-05
7.60597119168311e-05
5.72588916339469e-05
4.85950673445654e-05
-3.74209953582718e-07
6.30899213647688e-05
4.04744987632909e-05
6.30733624345135e-05
2.44018548622474e-05
2.77286466048203e-05
5.39985768638672e-05
5.39699785971968e-05
4.02177707626494e-05
9.35265126967326e-05
1.99117234444395e-05
6.96812659921295e-05
6.05036074895385e-05
8.90184406831254e-05
3.77287388955352e-05
5.52146116848729e-05
3.70918415565724e-05
0.000126167963750322
2.57464924087828e-05
7.38401066256206e-05
3.52637562347676e-05
7.16068098637712e-05
6.16502853133192e-05
0.000110221821130471
7.21248333092117e-05
4.2601198881323e-05
-1.72480223621734e-06
6.67568064594464e-05
3.74794887654013e-05
7.81073609940922e-05
8.41206293449646e-05
8.19684195348905e-05
1.19427880570673e-05
5.41771102475672e-05
7.97544484537224e-05
0.000102356150074854
6.06723107084732e-05
8.81901055194926e-05
2.45384291127353e-05
4.7497824659895e-05
5.76283234418196e-05
0.000143238444158406
-1.226331100307e-05
4.1012303653572e-05
4.33193830778057e-05
6.84084525595584e-05
7.56014697042462e-05
7.28898904491221e-05
0.000136569492365382
9.81992653626718e-05
-1.62203167180021e-05
7.942622744717e-06
7.32835136572924e-05
8.40188307536213e-05
8.03734441534504e-05
3.3168901156278e-05
5.49566656527185e-05
4.01175318293228e-05
5.38697319249591e-05
5.87187875503462e-05
0.000110615740515564
8.32142092902175e-05
3.73782346970846e-05
8.69436491818701e-05
6.40005596126745e-05
8.16166330082698e-05
0.000130316940967127
-9.71766817472284e-06
8.29509703208783e-05
8.96426396395651e-05
2.80369548008062e-05
9.81669541778317e-05
5.137588164145e-05
4.81982153919104e-05
5.01765283305675e-05
5.10109933899116e-05
5.366117096039e-05
9.58297390410976e-05
2.0103308621695e-05
8.09093482887087e-05
5.63726302083776e-05
-9.81505784131511e-06
2.94805410103172e-05
4.68252528049768e-05
8.39334436817872e-05
7.34122514946634e-05
9.32024462263798e-05
1.72552492234614e-05
6.85176298183837e-05
6.4973614964606e-05
0.000142270922957963
5.78338150818544e-05
2.48658300810413e-05
4.8234616247415e-05
3.32482902961022e-05
-1.00000012248725e-05
0.000103709851092717
5.30743544357797e-05
9.06900445562826e-05
4.31156557259687e-05
5.44948193749141e-06
9.84330101173966e-06
2.91882009385196e-05
4.54900668663724e-05
5.35731936481938e-05
8.80502088735195e-05
2.58591101909981e-05
1.12206259337316e-05
9.47917063284066e-05
9.96460119513583e-05
4.6604265857641e-05
4.75264353889957e-05
2.90964726753492e-05
6.69827983123517e-05
0.000131990600667264
8.2766991913728e-06
8.36507213929272e-05
7.11939118887412e-05
1.8153461824493e-05
5.81155558980548e-05
5.48734345916673e-05
9.28438913467704e-05
2.67309538380056e-05
9.02922066923243e-05
7.04127056971802e-05
8.8785511181864e-05
5.52581699420948e-05
0.000113813446593772
7.65437683606022e-05
6.47846372928141e-05
4.66861033077317e-05
2.20187222552844e-05
9.81632541186514e-05
6.28186669751175e-05
6.46894045218975e-05
1.46097502967984e-05
7.17730010645827e-05
0.000116408090243371
2.57013441608158e-05
7.07945074911356e-05
7.93376750111952e-05
0.00011621006247081
3.15682406322155e-05
3.06065083837208e-05
4.94938686196412e-05
3.78152499221154e-05
4.60351633656044e-05
4.80473070551792e-05
1.5786433086354e-05
3.02522589460945e-05
1.29531330486427e-05
6.19690746727043e-05
5.12209052492055e-05
6.75085914854096e-05
2.18101438253944e-05
9.13864502460382e-05
8.44780283965392e-05
-1.24675036964322e-05
8.71618843130587e-05
7.01273255258385e-05
6.1459581967064e-05
4.60601839951752e-05
5.51712134121568e-05
7.07194895394249e-05
-7.70313376733672e-06
0.000136894380728705
0.00012010319957719
2.92354638261153e-05
5.69084519325977e-05
8.98709270939001e-05
0.000135963319984209
3.81159799087447e-05
9.42583325482609e-05
5.48438357212605e-05
2.05277178032278e-05
6.90066056275878e-05
8.67951450230095e-05
2.67175765802304e-05
4.76251262836694e-05
8.35167236784338e-05
5.87018509249916e-05
8.34799645388555e-05
8.56210806612465e-05
7.23036184651134e-05
-1.69066068157453e-06
2.54426295135377e-05
3.23307184549116e-05
6.84869620472324e-05
8.55156365519277e-05
7.20267523602412e-07
6.04402173528589e-05
1.8628603161491e-05
5.68026016315982e-05
2.97846106754187e-05
3.35462479703092e-05
2.07940788623997e-05
3.80548987663772e-05
7.59608245263828e-05
7.06290425799215e-05
1.75162193624138e-05
9.96667469168368e-06
0.00010048209077679
5.98066140503502e-05
7.67754413092111e-05
4.18008869518825e-05
5.1519769032775e-05
5.51534793410149e-05
8.73331057430256e-06
1.08967471836092e-05
3.59807760164397e-05
5.60180949796073e-05
9.76898323926709e-05
7.38111262471237e-05
0.000101749921390436
0.000135350591860112
5.44071553233015e-05
4.87529855562472e-05
4.33392629623711e-05
4.96000478908322e-05
4.3918379787487e-05
2.91382779516736e-05
9.64450368371377e-05
2.92606988804376e-05
3.87993580082228e-05
8.29077368019446e-05
7.16269798428736e-05
9.81372851532489e-05
5.25940570290315e-05
4.69442400504647e-05
6.13044579499848e-05
4.96024644076807e-05
6.68902940705548e-05
9.69720045077619e-05
7.91017418156541e-05
1.0394392065947e-05
8.82338392728431e-05
3.41910753016717e-05
-2.52031600152443e-05
2.55060216946024e-05
3.15667953492367e-06
0.000119982898190137
6.82301241149131e-05
4.36384965065639e-05
8.85656779093207e-05
5.58967419481317e-05
6.99906488419088e-05
4.97753966394879e-05
8.65216659081599e-05
5.22841849019413e-05
8.08435299158249e-05
3.05507799959748e-05
5.68081237780738e-05
7.4770040531667e-05
0.000102262675187089
5.02170433630826e-05
2.5103882625939e-05
1.90662588039191e-05
1.45346612485659e-05
-1.42863927283391e-05
1.89656038704474e-05
7.01866383427974e-05
3.42904208505566e-05
6.2289178275072e-05
0.000105570608974173
9.24445365024142e-06
2.05867593424086e-05
4.52625823925234e-05
6.97254936275741e-05
3.58833684190115e-05
1.8699326727317e-05
7.74533332943467e-05
3.22152158101916e-05
3.79077445028235e-05
3.00070089802241e-05
0.000120904516011036
7.62048913248135e-05
9.14426625407451e-05
4.09105140670644e-05
2.36186934295284e-05
6.79924038976984e-05
7.75695753839998e-05
4.56025605102907e-05
8.26994717375012e-05
2.14902802057503e-05
4.22898117995265e-05
7.58831022336058e-05
6.13842082288684e-05
9.28826718313119e-05
6.73846755699343e-05
2.54520520926701e-05
5.97944202641788e-05
6.97988748831257e-05
9.04610960494685e-05
4.07128841775051e-05
0.000141001278507305
4.60085932369487e-05
8.00475555545751e-05
3.04931327380939e-05
7.06327677242158e-05
8.62034001989637e-05
-1.23022255725976e-05
9.60015103012692e-05
3.31731115572107e-05
0.000109171665246549
5.40720972810213e-05
8.71469437622249e-05
1.09640678148219e-05
4.93061323607372e-05
9.87498551097576e-05
7.8553640620188e-06
5.68248639602589e-05
4.48307364088586e-05
7.90388924042146e-05
8.68608059976521e-05
3.34173201329538e-06
7.74434594270625e-05
3.63274762101445e-05
5.10656020227204e-05
9.57937658029883e-05
0.000100201923267649
7.09622562106835e-05
8.30645830242623e-05
6.78413572126225e-05
9.93256516106576e-05
2.01259608831656e-05
6.12232118313455e-05
8.73996576424057e-05
6.51254316758354e-05
3.81162937617922e-05
5.90274355519695e-05
8.26745717395178e-05
4.86341225628496e-05
6.27433608145594e-05
0.0001432437166273
5.73309179880803e-05
6.93335890091816e-05
6.29068449547319e-05
3.52209261516342e-05
8.50675721497821e-05
2.00079723314621e-06
3.48333553076914e-05
7.7854715828244e-05
6.85213043523832e-05
0.000111221244540581
6.02390045691511e-06
9.52896234892669e-05
8.52325225394559e-05
0.000105062096657711
8.75500072558647e-05
4.94438088423228e-05
-1.65147109374765e-05
7.60156532868651e-05
5.5162908223717e-05
3.91912698790163e-05
8.82027051281604e-05
1.34456827146885e-05
5.91872547922072e-05
1.74415312478495e-05
4.55722837764103e-05
2.21534990050044e-05
4.65392117041996e-05
2.33864383490729e-05
8.20068487199094e-05
7.92760139140337e-05
0.000138374569998974
9.68358580942075e-05
3.07860495942645e-05
7.59917409792513e-05
4.63126284542463e-05
0.000118773023725952
0.0001112695212653
1.73883902473424e-05
5.66443762493034e-05
0.000109617552626099
0.000103199950506643
8.71381733872984e-05
6.51015024915804e-05
-2.11799034297173e-06
2.66205906017194e-05
8.98721071378826e-05
6.99947331476862e-07
5.33330713964401e-05
5.74163295341677e-05
2.26208769201654e-05
6.0938815779221e-05
3.3779096147112e-05
4.00272644886443e-05
2.76129396966799e-05
7.86486189869173e-05
1.53420974842494e-05
8.24747514955028e-05
-5.73801616299811e-06
5.52998786874094e-05
6.03946663965949e-05
6.20043491543015e-05
7.77660173058254e-05
0.000114762817597965
0.000117016703231797
1.9506398041332e-06
0.000117171160143438
6.7795782206639e-05
6.25319846562619e-05
6.84212128946131e-05
6.59928612605067e-05
7.09553961505636e-05
-1.38731107406881e-05
-7.27736208403365e-07
8.14397235236193e-05
2.64932788344915e-05
3.22402892901461e-05
2.91360504427331e-05
3.11665276619084e-05
4.88376207875832e-05
5.04516293917775e-05
2.42851604516599e-05
0.000120431104627587
3.39068675213575e-05
5.01524070189307e-05
6.06380703828483e-05
5.82089836323375e-05
6.59812145205568e-05
8.89253928319237e-05
4.05406178957242e-05
1.76271862743653e-05
5.67601600440975e-05
1.50802027505408e-05
0.000118238647868064
0.000100900025512696
7.7221220707245e-05
6.69341919821532e-05
7.39864670432066e-05
4.01898687275035e-05
4.67798455914541e-05
0.000129477170315703
5.7792727733415e-05
8.43649370862258e-05
3.84817308206411e-05
-2.03183955349505e-05
0.000100254401231666
6.92570265903784e-05
8.45930483250114e-05
8.7578397107637e-05
3.31831443799632e-05
6.36525255021101e-05
7.98836283515522e-05
2.42681240055204e-05
1.94095981402587e-05
3.1873641658108e-05
8.5915309742349e-05
5.72551457096359e-05
2.88012728002729e-05
5.96754804327039e-05
6.71484644258598e-05
2.6920359441617e-05
4.60401902408881e-05
0.000144571529989171
4.61152332962728e-05
9.1424258415697e-05
0.000102723686988996
3.46642736503099e-05
5.29379744922766e-05
7.38858313348961e-05
6.49666267200575e-05
5.40059527359286e-05
9.31220565051987e-06
7.3041843286196e-05
7.49041307455831e-05
4.31958609626686e-05
3.9080225684094e-05
6.36714061104972e-05
-3.49099190531526e-06
1.90256911260495e-05
1.87167211246774e-06
1.54611193897128e-05
2.76685804205098e-05
9.21242978601143e-05
6.09016258090599e-05
5.41676414951571e-05
1.40174966144279e-05
2.66562517991832e-05
3.39137709928293e-05
1.20817296613255e-05
1.90673252222258e-05
3.21084271957566e-05
3.68680150969258e-05
9.16824224530983e-05
6.6255268749449e-05
0.00013046211059986
0.000112680990174723
9.31892182778414e-05
7.42482639414753e-05
6.5562996019598e-05
1.917842209744e-05
0.000102585308815783
1.95896560871188e-05
2.71770757919771e-06
5.94846862643664e-05
6.67628273287222e-06
9.75855104710268e-05
0.000112273169368952
3.20820923228791e-05
6.50416064149496e-05
2.89029191392023e-05
3.18801475181433e-05
4.24169391452392e-05
4.37380279008847e-05
9.84095595618744e-05
1.74460449959031e-05
1.60734661958886e-05
6.40330698811519e-05
2.9242690111273e-05
0.000126427281750967
3.20852990137116e-05
7.79987420111558e-05
0.000101920953280742
3.19832501753143e-05
6.8966280612502e-05
-4.00359742244699e-06
3.47856101451552e-05
9.31267485940208e-05
8.4814296170662e-05
6.63304050728884e-05
3.76152158883243e-05
1.23431028895035e-05
7.17156709727652e-05
8.15193514362419e-05
3.70173975892144e-06
5.11483018543733e-05
9.35575935498492e-05
3.48672474668979e-05
-8.18246573033701e-06
4.98161437329764e-05
0.00013887009653751
-1.06099839874582e-05
2.52224574197802e-06
3.32325496200139e-05
9.98786505327851e-05
6.53577323235578e-05
9.38910254151647e-05
0.000137949615142894
4.74239125074208e-05
3.69481259494483e-05
2.02140152170888e-05
5.88938141238227e-05
4.36821588777291e-05
6.85715864038691e-05
7.98683567993471e-05
0.000112638084723066
6.14811461946307e-05
7.22150502486303e-05
6.4665089479263e-05
0.000124426564527052
4.71490000920147e-05
7.7248544199676e-05
0.00012586036544815
4.6819043402382e-05
2.37980455866815e-05
6.25484378968584e-05
8.17747729160116e-06
0.000138554379528512
5.58627434661044e-05
3.7926836963395e-05
6.95234898359884e-05
5.71857194007359e-05
1.80870998523843e-05
5.68974131050449e-05
0.00011966290303722
1.65636936585622e-06
3.02612108723059e-05
8.94320733848203e-05
8.06176351410961e-05
7.13314981487565e-05
2.3909814740949e-05
6.73007379294936e-05
7.86825789673189e-05
5.42815429482098e-05
8.1308140375216e-05
-1.11283355585963e-05
4.63902122925885e-05
0.000105024985047708
6.53116640246147e-05
7.59999229190546e-05
6.00548260488963e-05
7.88236969521336e-05
7.11666997914974e-05
2.8195829319051e-05
-6.04563134980605e-06
8.89632603066274e-05
3.90309581784002e-05
2.87330671824828e-05
0.000119445661438385
8.21508942874896e-05
8.18970858917599e-05
3.66698603860599e-05
6.35548230661468e-05
3.90558022356047e-05
9.05196781666029e-05
5.50578887849866e-05
6.27933921997155e-05
0.000143173867773369
2.4530251678534e-05
6.72909179568779e-05
6.67039065245857e-05
8.38698316926363e-05
9.35832236611598e-05
3.18767696637267e-05
0.000105533445062437
8.0305145967227e-05
5.0399361380031e-05
-5.76686118276548e-06
3.35719631106074e-05
2.92387071189057e-05
0.000104360777289686
9.07068035834601e-05
4.05257247579869e-05
3.54144182745222e-05
4.00717889191427e-05
0.00010848697078738
8.83941549247043e-05
6.05553402016927e-05
0.000104425916057462
8.43692889914946e-05
1.754825933241e-05
8.15548927170832e-05
8.57840406921522e-05
5.4084428556252e-05
0.000112825758569547
3.11512366814124e-05
0.000116565751748905
6.28120087389955e-05
5.24163674076868e-05
8.62437983746433e-05
0.000133624415891018
4.82675304217735e-05
8.70262235333618e-05
7.21454035395309e-05
6.090834993553e-05
7.76413441449906e-05
1.53784911647954e-05
7.01209890059189e-05
8.51181966220009e-05
9.00049735236496e-05
4.70065493310655e-05
0.00010381039509833
1.62730089153368e-05
8.7138296516881e-05
-3.23299019367361e-05
2.80418567783682e-05
0.000104274555278137
9.79859649360826e-05
3.73261169256705e-05
9.47173113086175e-05
6.99463062788703e-05
0.000106117951345158
6.63637646324173e-05
7.41444745926464e-05
3.8848350444805e-05
5.41678015710321e-05
3.91474193680316e-05
9.10158764317379e-05
8.89876121565219e-05
0.000102011400009704
5.00995089225625e-05
5.20021828565342e-05
1.91434103552622e-05
9.77408780433483e-05
7.22698239840125e-05
4.80928727186866e-05
-1.09083877005787e-05
2.22388908387282e-05
6.76584553301786e-05
3.8303362716021e-05
9.66621156512936e-05
2.71625556742107e-05
4.8834035069072e-05
1.89399942096336e-05
4.2441326563765e-05
7.92773863441547e-05
8.43824190740646e-05
1.03676355846702e-05
2.73303464206996e-05
5.87601244942913e-05
-1.39501595944799e-05
3.91097699683012e-05
7.81955099330848e-05
4.97888235429876e-05
1.68547339711985e-05
8.44938000857461e-05
5.23479494112117e-05
3.16918204541002e-05
6.29765043226223e-05
7.51094255953581e-05
7.23896507778213e-05
4.88240117982979e-05
4.34166762221674e-05
2.89651727458009e-05
3.79489374999447e-05
0.000103984095108936
6.4986428565659e-05
4.41578158066006e-05
8.63748085941997e-05
0.000116457683413236
5.78319671547114e-05
6.29129254432112e-05
1.90815932712853e-05
3.85294766744841e-05
0.000106707766971573
2.2912745281013e-05
-4.37937837238414e-06
5.87754342503517e-05
5.13465556172347e-05
2.35644567572902e-05
5.37850515640549e-05
4.7080992780935e-05
2.32843918014946e-05
0.000117355329338374
-1.02066527368973e-05
8.12512148884355e-05
7.071334528119e-05
7.25791559625303e-05
5.31674442753158e-05
7.54856121543327e-05
3.36205865490302e-05
7.21721736573009e-05
-2.9463855338193e-05
9.41550507467587e-05
5.97008142857973e-05
1.68297850604335e-05
7.93946507262172e-05
3.36276143316405e-05
6.47702462043606e-05
5.2587319652008e-05
4.35902964605839e-05
5.22077039464746e-05
4.63951910663426e-05
1.21557240996841e-06
6.81007446573943e-05
5.96089420261697e-05
4.42326442148188e-05
5.67074077180934e-06
4.81915537483083e-05
0.000107810276100656
0.000109639312413839
6.37131474144743e-05
5.5350089041589e-05
5.85040716314066e-05
4.3109519393966e-05
5.32989665719766e-05
8.47509497259931e-05
4.603272326755e-05
7.19384838437832e-05
7.00421299827524e-05
3.65253503499877e-05
4.12807329592367e-05
2.77451037576378e-05
6.1979423797566e-05
1.88847518312868e-05
4.03559216402282e-05
3.68597830878063e-05
9.53876514008961e-05
7.69950521844251e-05
2.56653762591526e-05
4.5714713058204e-05
7.56001097656805e-05
6.43958389518786e-05
5.7498729253428e-05
1.41402314214041e-05
6.32363846870592e-05
8.11479017135562e-05
7.53033514193221e-05
3.51674334379668e-05
5.2376521514996e-05
8.62301703868878e-05
1.96732273175051e-05
9.51702387988931e-05
7.02724895649195e-05
4.49453565884126e-05
6.28671459336151e-05
2.89282247966307e-05
1.21362344550121e-06
7.03141613830434e-05
4.15050922558313e-05
4.13780196976272e-05
5.68521558486704e-05
6.62379357719952e-05
0.000109972503373758
0.000106302021320132
5.46590553040404e-05
1.31895409688584e-05
3.67487266660899e-05
6.32431196644168e-05
1.35762956935645e-05
5.60555430461176e-05
2.64463762142759e-05
5.48899020746857e-05
8.04751781072473e-05
7.43685110544381e-05
5.57160925852795e-05
7.27421931225664e-05
5.30884915110494e-06
2.25028761961791e-05
0.000104067426764361
-1.56900718193401e-06
4.11945150960067e-05
5.45521457633315e-05
7.91968623070726e-05
5.45094492008763e-05
8.12615220765638e-06
0.000101084486667806
2.58536182869279e-05
5.70048465273248e-05
3.8798993210971e-05
8.54510844924479e-05
8.90991585428626e-05
7.11483752895037e-05
0.000114889554810928
4.49536407706428e-05
1.66772653832759e-05
-2.20494309898738e-06
2.53596818323689e-05
0.000104504913364143
4.34775753446464e-05
6.23223482725561e-05
0.000108483292300502
2.28872472114454e-05
2.6394938157222e-05
6.82456523045394e-05
5.3617514476294e-05
6.7035417629413e-05
4.97904868870314e-05
5.61530070335419e-05
-2.74988576045435e-06
3.22368550668235e-05
6.23943344795223e-05
9.20911255423602e-05
0.0001059693260194
1.40744840098216e-05
1.36798875531668e-05
3.4730168940141e-05
5.47802139047283e-05
7.44065963881332e-05
5.56198235997547e-05
4.8812141446823e-05
4.99688423224526e-05
1.33563892755401e-05
8.09048374363613e-05
8.33673327739824e-05
0.000101053996045764
9.72201053963964e-05
4.036561359573e-05
6.48109629410651e-06
0.000122582452579713
5.14525874126519e-05
8.56810897235169e-05
5.75518924188361e-05
-4.31318389255596e-06
4.06288320659389e-05
3.83854592996155e-05
8.24385185546886e-05
3.86924996995004e-05
2.60217275716605e-05
4.71207356578666e-05
5.26716888053153e-05
7.80272128518407e-05
1.00305459235052e-05
8.03955251565448e-05
2.83820212138612e-05
7.2820196835024e-05
3.56500400375205e-05
4.53720666346833e-05
5.98567245637547e-05
5.97316200892604e-05
0.000117279158294317
6.24218147005864e-05
7.83503658525368e-05
9.68992533909766e-05
6.86870377523134e-05
4.92945499778472e-05
0.000100272888916124
-9.06576225935504e-06
8.37019988716599e-05
0.000122121358046603
7.84051417863508e-05
0.000107676973789415
3.60763303114413e-05
-3.37504982334619e-05
2.57559438492667e-05
6.13194844040514e-05
4.14639964266508e-05
3.2052143388878e-05
4.55481865284338e-05
7.10521941834256e-05
6.77565039731341e-05
8.98259600379357e-05
2.6785232790802e-05
3.54604551195389e-05
5.01130258753e-06
4.56668408445183e-05
2.10365022643463e-05
7.8775987299605e-05
0.000104862377268658
8.68367667928714e-05
4.51102209313074e-05
8.63828867190524e-05
5.94156420875696e-05
0.000100089183889574
1.43530898390708e-05
7.93251255336027e-05
6.20462993791415e-05
1.18488243105342e-05
6.8878324747552e-05
8.63308497298109e-05
9.58048436334279e-05
5.45924223157705e-05
8.90604948280462e-05
2.99527582883732e-05
8.90422018989233e-05
4.80341546472887e-05
-1.81913724117946e-05
5.44450807362452e-05
4.58950089478076e-05
3.64524741548479e-05
1.39237667449031e-05
9.7534742730738e-05
7.52316599426966e-05
2.89799201972584e-05
1.16093489346166e-05
8.26430339834305e-05
6.16476759470818e-05
7.67093528535869e-05
6.73990923530964e-05
6.00000494218469e-05
0.000116230029609908
3.3319010055312e-05
9.2523886452183e-05
-1.73416197510527e-06
2.74476631087551e-06
4.14421443340521e-05
8.80509952183914e-05
-7.91002534487351e-06
3.02341561558238e-05
3.48127716679748e-05
8.75360065845105e-05
8.19221569900076e-05
8.32061207019335e-05
7.97563461111029e-05
7.60186221729507e-05
6.28454875357347e-05
8.15160584473779e-05
0.000101591843426915
1.61961092610124e-05
6.78129542584816e-05
4.57307543010389e-05
4.92258454563766e-05
4.93559699057336e-05
4.1079269241423e-05
2.78923804694544e-05
7.18888365596451e-05
5.05141311207186e-05
5.90601150019316e-05
3.6507854770001e-05
1.52829863454955e-05
7.43610230879012e-05
-5.19650452596539e-06
5.1877882692489e-05
9.92199469741901e-05
-1.09814261021221e-05
9.77531611394545e-06
9.80433528338516e-05
7.33936783614408e-05
2.2823117192355e-05
8.31525528401203e-05
4.70224674582648e-05
0.000119710215792467
7.15506050212584e-05
5.90257193383183e-05
3.11314077919806e-05
1.959064536348e-05
7.03940413556187e-05
9.15332115611457e-05
6.38594936779049e-05
4.82801233699229e-05
-6.34659255740163e-06
3.50795788544677e-05
0.000137088156285619
6.39232742596192e-05
0.000157542543532336
-1.24393135189461e-05
-3.96381638216493e-06
9.46805760748474e-05
9.16118584107564e-05
4.04892357169465e-05
7.73913194275532e-05
3.01003904438021e-05
9.67094057374882e-05
4.67816585036577e-05
4.9524133871747e-05
4.8801094130824e-05
6.05365434435874e-05
-2.19075378700741e-05
5.58174124160838e-05
8.2250953718306e-05
3.15475182204795e-06
6.53483201085012e-05
-1.68204727313432e-05
5.02632256960884e-05
7.24647840744583e-05
8.38062905636874e-05
8.2616677201974e-05
9.80760510066254e-05
6.38826155242792e-05
2.16012997478219e-05
3.75096997117948e-05
6.8877351606215e-05
3.96084676479312e-05
5.52178095415906e-05
6.34766868976313e-05
7.66416852498762e-05
7.33468828180525e-05
0.000109240739813156
3.1204916217712e-06
7.0119935753286e-05
6.48268089584588e-05
-5.02172479308967e-05
5.47842166389084e-05
3.69574813398455e-05
8.58295826526107e-06
1.90525384084103e-05
1.0598347530818e-05
7.66948676894066e-05
2.38066240051094e-05
2.94302966963606e-05
6.4767043897467e-05
4.36186336069212e-05
3.3516806866305e-05
6.22677291068511e-05
6.94554397898558e-05
5.34237363500907e-05
7.5282654357586e-05
6.33097777611462e-05
1.64603007165732e-05
7.47406772496389e-05
7.02952882156247e-05
8.83242983415519e-05
6.42132049093469e-05
6.02816468529733e-05
7.04367468104267e-05
8.95898724550112e-05
5.038905465514e-05
4.12522969477291e-05
4.21379915383033e-05
0.000137218610159032
6.97186941927389e-05
4.46647030879826e-05
6.90352445639289e-05
3.94594138202088e-05
7.88023119386253e-05
-2.0043266413378e-07
7.80159345837414e-06
0.000113583670151999
6.75191332215787e-05
4.58086864655288e-07
4.07130248998091e-05
3.75559781987972e-05
0.000109808401918632
2.32261252139742e-05
3.0858442314107e-05
9.85546302627107e-05
4.28811652905093e-05
4.44365835430909e-05
0.000104267628925061
6.52855331871674e-05
4.40418423915995e-05
4.26070445993105e-05
7.02168271852141e-05
8.32876190099427e-05
5.02415046413242e-05
0.000111702506340461
9.39705650000926e-05
8.70531591572938e-05
9.57951218317396e-05
3.09389500944285e-05
7.35761148421553e-05
4.41757320981943e-05
6.64926488612075e-05
0.000110139721624003
0.00010283712978859
3.84855948034651e-05
3.63015774906349e-05
5.20987843381784e-05
8.49502509958114e-05
4.1503793070415e-05
4.10760282990323e-05
8.78003187886432e-05
8.07641803964999e-05
7.71469380882973e-05
3.69551590115743e-05
-2.09226181889426e-06
3.16528870423671e-05
5.98559591297795e-06
0.000125764535212273
6.11956435166284e-05
9.06488454732828e-05
4.20531372346375e-05
3.16420365623372e-05
5.20075158954414e-05
2.13059680150528e-05
2.72091327587685e-05
6.20869362101828e-05
5.3097410410768e-05
2.4747955974465e-05
5.39786842315884e-05
1.40427998840731e-05
7.48655953544716e-05
9.80178930809292e-05
4.8534597953634e-05
4.40366095114503e-05
2.30158731319002e-05
2.69836171315688e-05
6.8768605912732e-05
6.54060884814328e-05
8.67087331080076e-05
7.26126644041236e-05
1.05602354454847e-05
-1.53405508685048e-05
1.5840220546989e-05
6.93552925170263e-05
1.73397392346396e-05
2.03584711268843e-05
6.40009485197384e-05
4.64029333538499e-05
8.86900149141952e-05
9.55478940080715e-05
9.71360256872751e-05
0.000159688271964117
0.0001019689170446
3.29020815689059e-05
4.74685050057569e-05
2.98035321969269e-05
5.49987506508976e-05
0.000126302597595824
5.7767164485903e-05
5.75248350816449e-05
5.46140806624034e-05
4.2896944114139e-05
0.000121191336523529
5.73894985163724e-05
1.35574363972071e-05
5.00642543031586e-05
5.29495956317112e-05
4.63423438626067e-05
9.80168315848954e-05
5.94055538476076e-05
9.60974759150898e-05
2.82778798614998e-05
1.42792680619058e-05
9.59390166763481e-05
5.59253126141027e-05
7.89149020096383e-05
8.61039954969079e-05
4.80258832672503e-05
3.5445194306856e-05
0.000108610364799068
7.52165521745712e-05
0.000112889132536508
3.96604962518105e-05
5.34316784972317e-05
0.000119523057410524
0.000107355178136157
9.6716959410167e-05
6.58156081834189e-05
0.000124699631388495
7.49900352358383e-05
8.05455871181927e-05
9.67459230976855e-05
9.73522840520716e-05
7.83210544726279e-05
1.96458789152697e-05
7.26791438810547e-05
5.94377646205962e-05
5.5407610066375e-05
4.63904044313527e-05
2.37121432784213e-05
4.8515093813416e-06
5.18399321835756e-05
2.13551781393724e-05
2.28040595413764e-05
7.12360933751154e-05
6.27549104104577e-05
2.88790217926915e-05
2.12018447324854e-05
8.49332660884988e-05
6.86827668788851e-05
7.78030270262082e-05
4.80503645326689e-05
4.59748135797319e-05
9.81572370868266e-05
1.18966168824722e-06
5.43767385649531e-05
7.77378454895498e-05
8.62480341304787e-05
3.4626919351784e-05
8.65955402760559e-06
5.06510703352337e-05
2.74039464309469e-06
7.46719360330437e-05
3.26489482583054e-05
9.48849014412394e-05
6.57845377422485e-06
4.01540342028202e-05
3.95211801653084e-05
4.07624748203628e-05
5.88038387137928e-05
8.44131419053312e-05
7.08915140675606e-05
-1.22983576403522e-05
7.92078481345661e-05
6.57751658017e-05
3.93287233103216e-05
8.13068827948066e-05
5.15090683621393e-05
9.39027183013453e-05
9.15001565551412e-05
2.05858331865261e-05
8.87615935347137e-05
0.000136374736997901
5.41921438572986e-05
4.67305262758569e-05
2.23419123628849e-05
0.000143893912387358
5.16666569642123e-05
8.24621476686881e-05
0.00012861591752216
4.50319868094219e-05
5.85147834305248e-05
8.60571411623533e-05
-1.13844826416076e-05
5.34531220199831e-05
7.49486171741656e-05
5.80947332128417e-05
6.11783744599169e-05
5.00079578883209e-05
4.22173081171606e-06
1.52962078656242e-05
8.0034658470237e-05
7.29230484104428e-05
-2.62233584095159e-05
5.7930518971502e-05
7.74835510226982e-05
6.52848149870667e-05
2.37205135042015e-05
5.32375403894927e-05
4.99565867491838e-05
0.000128799538387826
5.83718568847084e-05
5.41346192480409e-05
-4.44485871486563e-07
9.41063460184404e-05
6.49378209420629e-05
8.67020142556271e-05
4.41896568149718e-05
6.08695367596811e-05
8.42157850619355e-05
4.34207363365409e-05
4.66540199463852e-05
5.020218651011e-05
6.40420664250209e-05
-2.85463958506828e-06
-1.29708295618612e-05
3.4465858704606e-05
0.000129540391293527
2.98512768242832e-05
1.7365633127864e-05
3.73865804564819e-05
6.79981038476668e-06
5.93632849458334e-05
5.55627951021232e-05
5.11392654313653e-05
2.66776967470288e-05
9.11596834251303e-05
5.74698013396031e-05
5.1243203050335e-05
2.2597574111175e-05
5.20579644051428e-05
5.97350739620307e-05
2.14095590029299e-05
0.000143822404560037
1.45867020688164e-05
6.69588221412412e-05
6.65438871870799e-05
2.24460882469084e-05
9.99431446286049e-05
7.14577056931272e-05
5.00787095862743e-05
1.5009643004985e-06
0.000113931906001071
7.17966139648968e-05
6.54316142051181e-05
7.38662435358239e-05
6.29440047049662e-05
0.000104475815705035
2.95575871161697e-05
3.27577717029576e-05
0.000122132563687027
7.41412029927114e-05
1.00360949582314e-05
6.11412866288465e-05
4.09462824635067e-05
3.88827166321033e-05
6.23720881384882e-05
8.49274493432269e-05
5.77016714709297e-05
4.57648052293142e-05
4.08985029519208e-05
-8.60788527841408e-06
-1.60428479873132e-05
7.02503416079593e-05
4.41576223645503e-05
6.0696680571763e-05
6.99098423257366e-06
5.32057329552311e-06
6.61278016379368e-05
0.000110040605144396
8.41708117098838e-05
4.78519694752502e-05
7.35579358295869e-05
0.000103803136266319
2.37195555302879e-05
7.79217338979225e-05
3.73323066235011e-05
8.45472918226264e-05
7.69180305594134e-05
6.20826546783449e-05
0.000101066676006569
9.19234146464686e-05
0.00010124701585004
-1.51874784043418e-05
6.1691338578712e-05
3.00322575330492e-05
8.23910213046032e-05
6.86306317186774e-05
8.61497342060526e-05
9.499104149058e-05
0.00013875659308726
5.3764064255139e-05
3.23414196023812e-05
3.53113947429187e-05
3.40998005607047e-05
8.52724244016979e-05
2.07417697446562e-05
2.60285354946441e-05
4.6322089498407e-05
5.41265427074404e-05
5.26561935357933e-05
9.7142110843257e-05
6.34086811061251e-05
1.62190791169533e-05
3.34787988693141e-05
6.39587923945063e-05
7.628427818216e-05
0.000107619639886612
6.45936183835501e-05
7.97048861165469e-05
0.000119547174646817
2.00980416290627e-05
3.40343615913211e-05
3.14127409775858e-05
1.94966507876032e-05
1.81597590314954e-05
6.65771977469318e-05
4.25618354886246e-05
1.27340567230988e-05
9.82976296906504e-05
4.72915854786761e-05
8.95466328364682e-05
2.4344860043339e-05
5.34986314818357e-05
7.47187323478764e-05
9.73798198696456e-05
5.74364865253419e-05
2.26942496588192e-05
4.65182647610253e-05
3.45451908735464e-05
3.70560175400027e-05
2.01741290264309e-05
2.44766771328669e-05
7.25785065960866e-05
0.000107647130326175
5.09592149101322e-05
7.26868408509145e-05
5.78360384494387e-05
8.3410606758615e-05
4.54681921325476e-05
7.82322561647213e-05
6.24733185994429e-05
2.36714916244411e-05
8.57978648360535e-05
7.31332270821005e-05
9.13941205033116e-05
6.57827081811083e-05
5.09147876577644e-05
6.17822327675592e-05
8.25194340610122e-05
1.46892998698703e-05
3.9225499063545e-05
3.37655532501589e-05
5.7480869263497e-05
8.23812466267964e-05
6.02842550567977e-05
4.24484211227174e-05
6.2215197897876e-05
1.56105032822916e-05
3.86365357328525e-05
-1.54419429734464e-05
9.40032661185638e-05
7.66018786009806e-05
6.47599187937234e-05
2.627984013668e-05
4.95648221443965e-05
3.02989531236879e-05
3.31860475196624e-05
7.33031895650912e-05
5.00411589795166e-05
7.30163882720227e-05
0.000102127053460693
3.08574663760843e-05
-8.95094952331021e-06
3.80114986848177e-05
1.25276286292115e-05
7.02445044249337e-05
1.24204014905954e-05
7.17985498753498e-05
9.69479637150048e-05
6.86891050787509e-05
7.32403092103826e-05
0.000134494397881596
7.90718260294809e-05
7.56726219799701e-05
4.98912131489309e-05
4.22968066814595e-05
9.07750149847144e-05
3.21243991535488e-05
3.05383537659834e-05
4.05339045780213e-06
1.97634126671438e-05
-4.45981337861815e-05
4.21553878827756e-05
-6.22916206282874e-08
0.000107231851728517
6.22905192561578e-05
7.09720630245281e-05
3.90591465209653e-05
0.000109405718627738
5.68618655643603e-05
1.11770963469945e-05
4.697630220793e-05
8.53159699791766e-05
0.000122048280836726
0.00010472128339994
7.70588933576372e-05
1.94877754946699e-05
1.2198948266074e-06
4.01058453608351e-05
0.000100595734056049
5.79119589144488e-05
5.58268014226681e-05
5.87840126265717e-05
3.94437237875455e-05
4.30789408542708e-05
3.08410763070276e-05
3.96028120799112e-05
2.94198334513757e-05
5.66326270041775e-05
1.44593695883613e-05
4.24675306704177e-05
1.10700332211535e-05
6.82806492229795e-05
-7.74466496808206e-07
8.05571581810246e-05
5.42642892189911e-05
6.58917056152866e-05
3.23380731008683e-05
3.70681534390185e-05
3.64750190007546e-05
5.56812896496688e-05
8.65190174718038e-05
0.000105905091173194
0.000108600260117891
6.17949769050804e-05
4.68473485861488e-05
-3.66962634634628e-06
3.88938673810914e-05
6.21313283498685e-05
8.4160027230674e-05
0.000114155935072401
2.98285004747803e-05
3.99568488465579e-05
0.000125634998824233
5.91610480234472e-05
7.71818633128316e-05
8.37203461320575e-05
5.62469364307024e-05
5.7581176694299e-05
3.37518937490986e-05
3.78350564544783e-05
9.07384680382144e-05
9.69951751599167e-05
5.00101432590939e-05
3.11017727985253e-05
4.79823556689e-05
6.98919324454519e-05
6.10173378449808e-05
7.40516821861937e-05
2.34118852649546e-05
0.000149090278816191
6.98689587264275e-06
6.39773886545912e-05
8.75565984091845e-05
5.18696184245756e-05
6.83241185981016e-05
3.39100785631944e-05
8.03935531422043e-06
8.89517932759564e-05
7.01795112759867e-05
-7.05296493753621e-06
0.000100765429144463
2.82646972567933e-05
4.29244284295336e-05
-1.15287942810384e-06
6.38201888854884e-05
8.4411508090835e-05
2.48300334157762e-05
9.71983826737408e-05
6.86262737832663e-05
8.02042181920138e-05
2.10124040638895e-05
7.0222495553472e-05
7.74081737815155e-05
5.57055768434579e-05
6.26416792763385e-05
1.9215203208642e-05
0.000119473714626403
7.00478181295713e-05
0.000111035269128377
8.8497082131173e-05
6.30798356370311e-05
4.64656441394688e-05
2.95308934885764e-05
7.44716203688643e-05
5.13711341038157e-05
0.000112955373563734
7.80835052005478e-06
5.69994733728672e-05
2.03489682892137e-05
3.63317398793879e-05
6.91062043246951e-05
2.33426323553082e-05
7.32304270371122e-05
9.46937429736109e-05
4.76041617017124e-05
9.31371531479502e-05
4.43435547288632e-05
0.000146373910584804
0.000103206907768086
8.30056453395825e-05
7.7696532718177e-05
4.44233318560423e-05
8.05098507231525e-05
9.53058041088572e-05
5.1539401449709e-05
7.89319184335281e-05
5.82382028484005e-05
2.77090346184372e-05
6.62147240409655e-05
0.000112349635605069
2.09021030326298e-05
-8.03547763891296e-06
1.48807952908013e-05
4.24604047634899e-06
2.04104473958992e-05
8.39327334515059e-05
6.82538307777684e-05
5.26749124366126e-05
8.91089459155906e-05
0.000114768244311401
4.32282396423502e-05
9.73217518971618e-05
6.88998978826566e-05
-9.11263983751164e-06
1.80329622948762e-05
7.14057057799112e-05
1.82332813158968e-05
2.75110501991415e-05
-5.10936799145127e-07
2.00613609885829e-05
3.45255060992552e-05
3.56949492147104e-05
7.29608971788387e-05
2.65950315957808e-05
6.03360225411618e-05
8.45108893892049e-05
6.07021993910675e-05
3.99969722322743e-05
8.4222698558528e-05
9.75008503132299e-05
7.90596447773126e-05
6.09656258839391e-05
3.81345381329311e-05
-3.31977178305421e-06
3.87689427997409e-05
5.25904166350768e-05
3.51254451010244e-05
2.34800437722357e-05
2.25902819933069e-05
1.93037753335666e-05
2.54728802171545e-05
-4.14660264195519e-06
7.44441794900202e-05
3.08954171752923e-05
6.27622203570291e-05
1.43038872551393e-05
3.14040252053245e-05
2.87937004263696e-05
0.000100313461175123
8.33559420392157e-05
0.000125854097657092
6.868547915364e-05
1.32604932838034e-05
6.57022531466995e-05
2.19565246920683e-05
-3.42449521195822e-05
4.1124582189557e-05
3.93601754123649e-05
5.60362632620969e-05
-2.44686627984913e-06
3.1500457671898e-05
1.28791835371323e-05
4.866980673362e-05
0.000119899058214687
3.55516968407502e-05
9.48971665105981e-05
2.80128829503053e-05
5.09870714162497e-05
7.6854314569468e-05
2.47191487644182e-05
9.88280787025543e-05
5.06631352978886e-05
2.22087018217018e-05
0.00011241693940814
4.81532824719394e-05
7.67895322660515e-05
6.26433612564002e-05
5.69677124936898e-05
7.41423729794549e-05
6.28690204236211e-05
7.9256797622094e-05
4.33083227853773e-05
7.2946142954302e-05
0.000102512059764249
9.21394159436113e-05
6.43338699297989e-05
9.52824742859988e-05
8.31087397776255e-05
9.13103534684361e-05
0.000102290544322332
8.96966272795926e-05
6.74184392312649e-05
3.48780341544001e-05
9.81037580066608e-05
5.33385690080063e-05
3.02612486667962e-05
5.96085629542484e-05
5.09709860191333e-05
8.00237545312537e-05
6.05553678917301e-05
0.000111884992481204
5.09918397883821e-05
3.43971131931676e-05
7.25751369324835e-05
4.86641218132837e-05
6.69697999614066e-05
8.39952484975683e-05
3.70805701877484e-05
7.56512103767887e-05
4.43475798754796e-05
4.14445216178596e-05
4.72391424940124e-05
5.13247138118731e-05
7.88626206458913e-05
5.47700207247978e-05
0.000108832404964569
0.000129599106851586
2.71668944356061e-05
3.30548517302017e-05
6.01594262686209e-05
3.0483778001195e-05
2.73234797947457e-06
3.17409187186074e-05
0.000128585050364165
5.53220994301038e-05
7.02039630089094e-05
5.99181771603111e-05
0.000130890658283447
0.00011569169647192
9.59359161439026e-05
6.61456739771384e-05
5.46746369658309e-05
2.46354014746804e-05
6.55663327119459e-05
1.63574278109346e-05
6.79484249129088e-05
-2.75437282663715e-06
7.30048709313928e-05
2.35066809981719e-06
3.85729645854776e-05
4.76312117530581e-05
5.19132513266259e-05
6.51956232921659e-05
7.30380201806062e-05
8.02832949090063e-05
5.92185703061576e-05
6.0306282883954e-06
2.21298242212459e-05
-1.8708648153798e-05
4.4409698072575e-05
3.92252306857928e-05
6.96410603424676e-05
7.90951213807745e-05
1.78036268339922e-05
9.86293530417057e-05
5.97218991891288e-05
8.52086671842153e-05
5.75496362667612e-05
7.25279221270028e-05
5.89315825730323e-05
5.56890706742683e-05
9.42683031269091e-05
8.07910576524652e-05
8.07258992061814e-05
5.88372222132679e-05
0.00010012652786699
9.61690734746591e-05
7.24621931758836e-05
6.19135215972175e-05
1.96526407944763e-05
8.06952931323344e-05
7.67322779902863e-05
6.29692659554716e-05
6.40594481007509e-05
7.66322387860456e-05
3.6426986123665e-05
4.68853020884239e-05
2.13053978235958e-05
2.48077457559082e-05
-7.10099457554621e-06
3.32033772525429e-05
4.60674437856473e-06
4.66103525629457e-05
8.00107255767645e-05
0.000140159556797721
9.31008975372789e-05
6.40502335393595e-05
2.04992816024708e-05
4.76215661627649e-05
6.37248769854895e-05
6.10667244732249e-05
5.42474823686328e-05
2.17024702317011e-05
5.4131580171517e-05
0.00011682366607684
4.86670406573805e-05
4.63680767940766e-05
8.40860485550298e-05
4.5925661448298e-05
4.9997344096878e-05
5.76662892467648e-05
-7.46471186783291e-06
1.73570383818939e-05
0.000100159722365264
7.12501726355115e-05
4.20533129579203e-05
5.07344026240088e-05
6.25727751725004e-05
4.10792914203296e-05
7.15339830449845e-05
2.17541548016458e-05
1.31561057503184e-05
8.18580176121072e-05
5.89300911980086e-05
0.000100832887502449
0.000105997255079694
8.13001189708456e-05
0.000102517419143412
7.95726745462956e-05
0.000125935854953035
0.000151102176640505
1.93600912435439e-05
5.64474557376992e-05
1.36261984033287e-05
2.97660378059848e-05
2.50223615052083e-05
7.11047751350075e-05
7.20689425866072e-05
4.45196125050977e-05
4.51479881829666e-05
4.89674673080307e-05
6.54729157566888e-05
6.29898048692019e-05
9.31531641799464e-05
0.000109196620180088
7.33829461640845e-05
9.13018661783335e-05
2.67181711890736e-05
5.777362854196e-05
7.71987436177491e-05
4.09300742262491e-05
5.31516201314065e-05
2.14160918771184e-05
0.000137113779537844
0.000112252394277634
9.23210509715694e-05
2.74202568105202e-05
6.89765162163596e-05
9.79593657151639e-05
6.23925075408972e-05
6.98247312524195e-05
2.81718414415453e-05
5.94249644250775e-05
1.97261003775901e-05
0.000110561382819169
6.81262476001413e-05
6.4817237885628e-05
-2.97880134301436e-05
1.97603782639469e-05
2.67147324277326e-05
7.16694571027793e-05
2.56527846421794e-05
4.88423819537249e-05
4.87775730765367e-05
6.37178840361367e-05
8.96345728142146e-05
0.000119358623870728
4.31907180801511e-05
8.83833482888144e-05
2.76512076971382e-05
7.47848360878374e-05
7.70371588607927e-05
-6.80382531281678e-06
1.76860325265769e-05
7.02265710674133e-05
8.43656994832572e-05
5.78999188051361e-05
1.6963592655905e-05
5.98253623064843e-05
9.33246950983045e-05
6.02683736807311e-05
4.99018528736291e-05
5.55263983242297e-05
0.000125411620912233
4.81650751629719e-05
9.43474664355373e-05
8.80862344740499e-05
4.49265868233478e-05
6.63126003384788e-05
8.0071923296181e-05
0.000146311898223949
6.6022433394208e-05
2.14583218345342e-05
6.7182165636917e-05
1.36470508041576e-05
6.36473644413707e-05
3.61634777646467e-05
8.75343110127296e-05
8.06581352591375e-05
0.000122443914907602
5.68998450731523e-05
9.41255918985019e-05
8.93937858428137e-05
4.7769875577443e-05
2.96134785552524e-05
0.000110054734801199
7.18065631118631e-05
0.000122511162613467
-6.71145509019492e-06
-4.67803852298639e-06
5.77656975231966e-05
0.000105470918371579
4.18519409315828e-05
3.44419454295657e-05
8.33143797291575e-05
0.000120085289928564
5.41563012546435e-05
3.40498224115752e-05
0.000104443224477446
4.97176304948677e-05
7.07617931514876e-05
6.51529335343602e-05
8.26637076977577e-05
2.49875261447886e-05
5.79640125200774e-05
0.000108833457577708
8.8121380030724e-05
7.10806204360904e-05
7.45290765141101e-05
0.000118561881945255
5.63397129055477e-05
5.32801643834421e-05
0.000108416584571586
3.7910459709504e-05
5.53087870568814e-05
6.10409318256952e-05
3.99347081127389e-05
3.32653062793456e-05
9.88099521399139e-05
5.89082471113767e-05
2.59654699694476e-05
6.58894054779507e-05
6.42647433255932e-05
0.000120652754804899
-3.24361736983264e-06
6.82220707344889e-05
4.74633338884151e-05
6.80373739484364e-05
5.30871150636255e-05
4.36044240342016e-05
5.86907935907284e-05
5.54637534140126e-05
4.3337749142087e-05
3.07504594736253e-05
8.17399897989512e-05
5.87238580684349e-05
0.000131743845397928
1.80463960633422e-05
1.94833418498129e-05
7.69045312630257e-05
1.04124851693654e-05
9.36513386443011e-05
8.8591961800577e-05
8.55364245146618e-05
3.07588511326933e-06
9.12055705829052e-06
3.20642642505913e-05
7.68299926829874e-05
2.74127065675285e-05
8.37398119433696e-05
3.20073520788369e-05
4.26098256267641e-05
-3.67023069530847e-05
0.000146165533888388
4.03411959845259e-05
7.12044799378097e-05
-1.38015858367845e-05
9.52580942859723e-05
1.49453286755689e-05
6.44749987075665e-05
8.75625361577269e-05
5.74620204620209e-05
1.18138501856335e-05
4.17101036959958e-05
5.53346018750158e-05
6.71065449243989e-05
1.68280537589072e-05
4.23273483919901e-05
8.57232009441707e-05
3.62134238017592e-05
4.12586858567231e-05
6.59348655120412e-06
8.38438792182778e-05
1.7381762455963e-05
4.15713880284171e-05
8.21874481125965e-06
8.52311666948167e-05
6.77490089271321e-05
7.99158699965389e-05
2.643484768517e-05
6.05440977629983e-05
7.63290237780309e-05
6.16751578272474e-05
0.000128956606166781
1.71548709451884e-05
6.89377558574114e-05
1.53144832064398e-05
4.48783055892578e-05
2.97122398473466e-05
3.82252979508959e-05
0.00010002999964329
-1.576271276163e-05
9.10232436384294e-05
0.000138391029400359
6.01123776298078e-05
3.55985306388814e-05
7.47548230867691e-05
6.77978490512269e-05
4.69813145731237e-05
4.22345755755667e-05
0.000124773812493381
6.50953367402078e-05
5.73105816186762e-05
7.37424540459951e-05
8.61970043929185e-05
6.98528377968186e-05
7.9845641647419e-05
0.000103909525003204
5.13118391257743e-05
4.98621722079239e-05
3.92417591052596e-05
5.36045556636251e-05
3.63067481634687e-05
2.80342794049319e-05
7.2709944867059e-05
5.01788613769476e-05
3.16568742227182e-05
3.72199390806715e-05
4.76360785050532e-05
6.12121331328893e-05
4.49313013857051e-05
3.89924871013e-05
8.90565416745867e-05
6.46847805419994e-05
4.67020962815329e-05
0.000155361229818359
