# Supplementary material for: Research on computational propagation and identification of mine microseismic signals based on deep learning
Source: PLoS One. 2025 Oct 22;20(10):e0334641. doi: 10.1371/journal.pone.0334641 (PMC12543183; doi:10.1371/journal.pone.0334641)
Supplement: S5 Data — (ZIP) [file pone.0334641.s005.zip › 000100800001515.xlsx_0.txt_24.txt.txt]

0.000103788485864887
6.43491877766834e-05
5.91358843895153e-05
9.07888297690273e-05
4.23677428569795e-05
6.27952424572046e-05
0.000119663514770396
8.49285397498e-05
5.75760654451734e-05
8.75242196473454e-05
9.50083702952067e-05
8.15600359927748e-05
5.84470496255715e-05
5.62256572384492e-05
6.75472386381718e-05
7.6167534630721e-05
4.41316143851025e-05
-7.24857380957181e-06
9.60577133159988e-06
8.26533318058792e-05
3.60156241986932e-05
4.01095867941527e-05
7.61097772067703e-05
5.37539801902697e-05
0.000108787612586783
8.01026090445714e-05
5.37940761323476e-05
-4.16743968061298e-06
6.47331733065113e-05
6.01516076187563e-05
5.47159309889308e-06
9.65292984313809e-05
0.000132036167339297
2.75250707220842e-06
2.47078567084728e-05
7.07187870763265e-05
8.82290398573501e-05
3.73773712708498e-05
4.63767540612288e-05
0.000114907472233478
6.95470643879665e-05
6.70928766670744e-05
5.99159115094419e-05
2.0642730774946e-05
4.16140199478838e-05
7.76363600477508e-05
7.30091317772596e-05
5.48942583068752e-05
7.88266833384949e-05
3.61241769397851e-05
8.42790388988166e-05
4.56330542235478e-05
4.38575614970144e-05
5.70060760008856e-05
6.99656127923671e-05
1.70885205060997e-05
6.69324203648787e-05
6.98790629195288e-05
4.68166223968644e-05
4.73281896810945e-05
7.64565196365884e-05
7.66281271683242e-05
6.26808395816032e-05
4.66324546321219e-05
1.71778486268305e-05
7.91741162069037e-05
5.20787072543129e-05
6.48222008142279e-05
9.08720353690202e-06
2.58990498142059e-05
3.40051513484708e-05
5.69531419500207e-05
7.87638430927398e-05
5.2402854240603e-05
3.09277222430231e-05
2.50043048508232e-05
5.45304029148145e-05
2.44664476949824e-05
6.90716626086517e-05
9.48589222251632e-05
0.000106046107766959
5.93549083883728e-05
7.83299989472568e-05
0.000111437698819946
4.58406643081874e-05
4.86134145939567e-05
8.58346768498859e-05
6.62953403929455e-05
2.88691541032185e-05
8.88891269322605e-05
1.1620685368163e-05
4.19868834728169e-05
5.61046131502415e-05
2.93172333347155e-05
8.1267308385447e-05
7.32143558389339e-05
4.47517091238309e-05
7.73731957150418e-05
6.90250356866805e-05
0.000108724637983221
2.31891278079173e-05
8.99823218989859e-05
8.94329383408615e-05
4.64750310881307e-05
7.10687191868495e-05
5.49893970835853e-05
7.99192057825056e-05
7.54390978228047e-05
-2.22289389333187e-06
5.22244527291873e-05
3.34610030679234e-05
3.83128634489561e-05
7.97745855000634e-05
9.35520869555188e-05
7.03777428815715e-05
3.51425723316662e-05
8.7023703785168e-05
4.58084468846337e-05
4.42409435064329e-05
3.52251357004951e-05
4.013233317958e-05
5.55475050244777e-05
-1.31762231300663e-07
5.89863239374959e-05
8.83592698811489e-05
6.05808973161809e-05
0.000104154055842212
8.4152969493192e-05
-1.16153511652801e-06
2.48746643161971e-05
3.33065355828378e-05
4.56551746618057e-05
4.43438506846813e-05
7.06023954483628e-05
1.90351491053687e-05
0.000100190401719789
8.09146824066928e-05
6.72437490045981e-05
2.37725042159573e-05
6.889426446407e-05
6.05354120736382e-05
6.96089830796193e-06
7.60001008634194e-05
3.49146151590884e-05
2.22568394526982e-05
6.0947737160417e-05
7.69510451699206e-05
6.07723756414171e-07
8.3665751554901e-05
3.55767405620351e-05
4.64503959586199e-05
0.000138310308365768
8.04576936106712e-05
3.98551723187156e-05
8.90206034199051e-05
4.96857164321583e-05
0.00010068374303203
4.72818566634418e-05
0.000129486135379672
5.99467886292388e-05
7.86646517850781e-05
4.55480763289921e-05
4.55288708248258e-05
0.000108346447123997
4.42947769367668e-05
7.11249453895834e-05
3.86469381092794e-05
0.000114174135682639
2.28913838353094e-05
9.04635857790274e-06
8.81349502234592e-05
3.51113249846212e-05
9.51693543496316e-05
0.000105318718081335
0.000101826473119737
0.00010252187312347
1.77081231356508e-05
9.09140338799883e-05
9.92124963714313e-05
7.60753220289281e-05
6.76313899308723e-05
5.65020528598146e-05
7.67145615773714e-05
5.87173362282765e-05
3.57666350516288e-05
9.61177734058696e-05
7.18808350442649e-05
3.62551954652776e-05
5.24750649200604e-05
5.81010834939658e-05
2.50442701790824e-05
5.7705664687525e-05
8.03465572070538e-05
0.000109956553065103
5.57148428949475e-05
0.00011772097767058
9.06400804174894e-05
1.31745953096812e-05
0.000117574988741074
3.66466811538762e-06
7.72308758704126e-05
6.7713333577227e-05
7.02395058719078e-05
7.70756245422368e-05
8.4069097819814e-05
2.73654390638736e-05
7.4681482572193e-05
4.23338109446913e-05
3.84176959748482e-05
-1.75157747204547e-05
5.14771631102281e-05
8.25748610361228e-05
0.000118474972658592
8.65966429060245e-05
9.00355420208973e-05
3.76175444318202e-05
9.74189933800387e-05
3.93863639944697e-05
1.03862091472684e-05
9.31293735917167e-06
3.20403711236365e-05
-2.90360139185003e-06
3.76339372014057e-05
9.67255939379622e-05
6.82478955220753e-05
6.51449918678223e-05
9.83183975546132e-05
2.09298241849795e-05
7.89707038530208e-05
5.53310956094286e-05
3.78413185005065e-05
7.04963676417423e-05
3.93258191954997e-05
6.47113041777372e-05
1.947818903768e-05
3.0461763066697e-05
0.000113639804337096
3.62199079303124e-06
8.93965983122012e-05
8.21775020159935e-05
-7.58535833384053e-06
4.93273173505784e-05
3.23292241867767e-05
2.54852058983048e-05
9.50270986411378e-05
7.38408381286674e-05
7.19871062592692e-05
7.50519605987031e-05
-8.3651593639379e-06
4.36770924814855e-05
3.79766905508053e-05
5.54254707766884e-05
8.88750816214565e-05
7.42162179981084e-05
7.05529050347744e-05
7.24495643822148e-05
9.96812686438064e-05
7.66041768776651e-05
1.51976873232487e-05
8.04070836442158e-05
7.5998902288021e-05
9.63832371195951e-05
0.000119547476662586
6.11558616207956e-05
1.56816783821209e-05
1.58308333186891e-05
2.58260092666179e-05
3.26135765954002e-05
4.79845168863211e-05
9.2108882786066e-05
4.17865320223347e-05
8.22006430684818e-05
1.89439839232884e-05
3.10452287821082e-05
3.43564659448558e-05
5.23450687809219e-05
-6.92268633752909e-06
8.67216003382462e-05
2.57218759249377e-05
9.48551932817737e-05
2.85937933271412e-05
3.93888126074645e-06
4.99728185746383e-05
3.86652563238167e-05
3.59342320874802e-05
0.000100908267686736
9.27183295697162e-05
2.83584319752318e-05
2.93630902007403e-05
6.45877282502382e-05
9.04434874375008e-05
8.51609225098746e-05
7.1850117169118e-05
7.95226062650651e-05
8.15367165350688e-05
9.76359445285001e-05
7.37334838505751e-05
8.18291434727626e-05
1.97743199365761e-05
4.66042613608032e-05
0.000106475533636557
9.42556213181353e-05
8.64361216552935e-05
8.71693989193425e-05
9.74765404909405e-05
5.1296868277741e-06
5.73978077413874e-05
5.63510123050077e-05
6.10010965271077e-05
3.92739493702364e-06
8.41039617311007e-05
7.46749061461241e-05
9.23652804717439e-05
0.000106267273351228
5.81815885972997e-05
0.00011341460460484
9.25387950434553e-05
9.33806515902635e-05
8.09238421540788e-05
0.000119016752125282
0.000111230765359566
6.80032974442454e-05
4.71547891436716e-05
4.2918020433189e-05
0.00010169741977906
9.47402595585527e-05
5.67682829938936e-05
1.29864173058187e-05
6.05711215526962e-05
-6.08292894251534e-06
0.000113915735669224
2.42722399739947e-05
0.000130509859798366
0.000136265970832948
8.96924985127469e-05
6.45515839275145e-05
9.87299898094429e-05
6.92189893724434e-05
-2.49732958711333e-05
1.57768030835757e-05
0.000100794005019113
-8.17984338819867e-06
8.03641182253067e-05
6.54171906043562e-05
9.15031177301912e-05
8.27443687310991e-05
4.02286586913254e-06
8.46810696082693e-05
0.000106961046618263
5.09207375638146e-05
0.000121734956509921
8.58660160184272e-05
2.95991707901225e-05
6.2754222761785e-05
5.34813539507172e-05
5.83027017778858e-05
3.36990304475453e-05
3.31609574939831e-05
4.28895720282157e-05
-1.05266177577883e-07
7.39416122112123e-05
5.14928506527706e-05
3.44819235598048e-05
0.000113451702756159
-1.96675627780152e-06
8.24142324224049e-05
9.19615741465529e-06
9.14372659069783e-05
0.000100757455944514
5.5791804310688e-05
8.81599485145079e-05
5.18112988878916e-05
1.45323808898867e-05
5.98061777788259e-06
7.36128399421629e-05
3.8975229176855e-06
9.21509413789966e-05
-1.54547009125391e-05
3.18771939462347e-05
7.03460099275836e-05
7.1939267719576e-05
2.94042127504783e-05
7.69077703718369e-05
9.80168505020265e-05
3.79243702884344e-05
6.09923827405675e-05
9.70900660012403e-05
9.71018292158794e-05
7.34527284147557e-05
0.000120085800446357
8.73526787204204e-05
9.15008868151989e-05
1.74682830913268e-06
5.28181312465658e-05
3.88268350060453e-05
0.000128015896693627
7.513122581682e-05
2.44623097208133e-05
3.63573935073676e-05
3.81454119176343e-05
5.42388466018009e-05
4.41329547375182e-05
7.95888359792176e-05
9.3218949964103e-05
0.000109782936459544
6.66897226654846e-05
2.51031294152031e-05
1.91053900482064e-05
5.41251806984354e-05
5.49035176532158e-05
2.59982458899699e-05
6.87419107337061e-05
5.44546628672796e-05
2.53103298120089e-05
7.77685875514607e-05
3.50083536989522e-05
0.000129139768086587
9.76533634601527e-05
5.26878792494503e-05
1.87897763562542e-05
2.96335323249183e-05
2.86527478768538e-05
5.28709885079859e-05
6.14200104499819e-05
1.00520615499459e-05
4.29979051140559e-05
2.01869610099235e-07
9.29404549168647e-05
7.90873780806808e-05
1.33195854342735e-05
1.78209341084221e-05
3.23676365820954e-05
5.35204987216682e-05
8.62571287706424e-05
4.00433499744424e-05
8.83979306781349e-05
6.93489988262267e-05
0.000124357799306037
0.000131022047497711
0.00010660036918434
5.39219606369147e-05
1.75755451898351e-05
-3.45235274995816e-05
7.52619638390744e-05
6.78845651513362e-05
-1.57603215998104e-05
7.76370300411753e-05
5.37400002640771e-05
8.65601599767378e-05
5.65854749922449e-05
3.42494662207923e-05
0.000104538480111413
3.9780612402983e-05
5.80024248582335e-05
3.69358717593959e-05
7.5388528425467e-05
5.33005511248836e-05
5.37792023496522e-05
0.00013760006488097
7.45400014067758e-05
4.60088063603651e-05
5.33819369171629e-05
-4.67925108707448e-06
5.93529174570787e-05
8.3490930462518e-05
5.54785672582791e-05
0.000104777510305078
2.73834365439574e-05
2.41363214022365e-05
-6.94884654032088e-07
7.83592960228361e-05
9.36188461425857e-05
9.09901920672877e-05
4.1251638501869e-05
6.77738729347318e-05
9.36302874787412e-05
8.10469537072079e-05
3.05499204580613e-05
4.82635392298534e-06
3.84489728485121e-05
2.31444546593683e-05
3.93311265631928e-05
7.35024373710138e-05
6.73314799393869e-05
8.94309914493764e-05
7.50849599514208e-05
5.56155597924667e-05
0.000109990778978216
9.24588125875512e-05
5.41098344939391e-05
2.00358258361224e-05
7.73081978272227e-05
1.17381645594726e-05
5.05783033655653e-05
5.52939153855172e-05
6.36072013511118e-05
6.18413093422916e-05
0.000135927642342201
6.97152989524337e-05
6.15164062760386e-05
2.48802349273263e-05
2.84451627569901e-05
0.000108232504517317
6.21740960906042e-05
0.000125120763112794
8.63249897837568e-05
5.95271627334392e-05
3.12625896154284e-05
3.90910001201705e-05
2.64358514735687e-05
5.19257279233029e-05
-7.74321359387875e-08
3.10620389860551e-05
4.88760618673438e-05
2.67485132716098e-05
7.0046118948279e-05
0.000116970320555328
6.27842604908494e-05
6.98124264764319e-05
7.57534332693808e-05
8.08728908148525e-05
0.000107213069508754
5.46496857378576e-05
2.9403124113168e-05
8.60286996051458e-05
5.96576806854771e-05
1.65779395710686e-05
3.04565003047402e-05
8.09667647994848e-05
6.65505077044505e-05
4.90613240633704e-05
7.68465608560555e-05
4.56881154129711e-05
2.7982598883383e-05
8.59596094350943e-05
0.00011056933940711
8.71581763040304e-05
7.96191446283234e-05
9.22467630558047e-05
-4.39160807586304e-06
7.47068983494143e-05
8.34599918852695e-06
2.73138568435444e-05
1.64866832852274e-05
4.43461607151814e-05
9.85301482178471e-05
7.86774623581671e-05
0.000125968002112822
6.67403215263305e-05
1.6446916211364e-05
0.00010269864026071
5.85133355357196e-05
3.61190851600875e-05
8.57155543324149e-05
3.84597452525396e-05
7.12866600464638e-05
7.97179772337592e-05
2.14643753306509e-05
0.00010016740335828
-4.00178102360663e-06
5.12969438186734e-05
6.03307040443133e-05
6.42318896902844e-05
4.56730484633871e-05
-2.08975101773916e-06
1.9824536056215e-05
8.67371303399646e-05
3.65520934234236e-05
1.85606067007902e-05
6.02496266721055e-05
8.01637406942675e-05
9.61447070266276e-05
3.98579120312892e-05
0.000144028524254205
9.3674609570895e-05
3.60859789852327e-05
2.38705177700372e-05
5.88301492326923e-05
4.7689506859207e-05
1.98544936974314e-05
-2.67128160355281e-05
0.000102606746724232
3.50636210915808e-05
8.84158067658081e-05
7.09559243344484e-05
5.86396242137735e-05
6.4138452315151e-05
1.04645141997748e-05
0.00010767114186431
9.21982320706046e-05
4.12438085657949e-05
5.85367075904084e-05
7.5487571602194e-05
5.14117049923166e-05
1.01544021624743e-05
5.96133054630291e-05
5.67114345470755e-05
5.4455680231899e-05
4.38551919068247e-05
1.84031524561859e-05
4.8783294075006e-06
-1.53864045908016e-06
9.98801663571891e-05
4.69294868133863e-05
4.46965635696573e-05
4.55747259682138e-05
4.41551158943544e-05
6.07552209744086e-05
4.80211726163175e-05
1.1354198038457e-05
8.98212937101674e-05
7.79361105335298e-05
3.03262490485786e-05
-4.80404365211163e-06
7.59751935004123e-05
9.68646021578647e-05
5.29213071998666e-05
4.31866050017507e-05
6.02678012029603e-06
9.24351780339052e-06
0.000110887064696809
5.6851513753725e-05
0.00011080209377324
4.42222187569088e-05
7.64376932215752e-05
8.8271882496481e-05
6.82484184584674e-05
9.08775031807831e-05
0.000110179405402764
4.39214548307493e-05
0.000104182970084625
5.23144277233253e-05
7.27544626639387e-05
-1.8493925144935e-05
7.84211055283788e-05
4.29898500675208e-05
1.83602900128601e-06
4.1725028059408e-05
0.000115073386575464
3.77185395072379e-05
9.6276468895427e-07
1.15198830242369e-05
5.00481676614469e-05
9.25892108623847e-05
8.00873022224292e-05
-7.77730810392761e-07
7.37736278936172e-05
5.67432195243027e-05
8.01689806569698e-05
3.80916117271937e-05
0.000126479255779766
8.24857240648335e-05
7.84453068267584e-05
4.12758066704076e-05
3.66247752657942e-05
6.69403628114206e-05
4.93982117620023e-05
8.57322807748012e-05
0.000104446512914934
5.92840413233872e-05
0.000100459117741025
5.12760923904916e-05
6.63265642840788e-05
4.41867716180606e-05
8.4599616777178e-05
5.94656896763022e-05
2.8564403059034e-05
7.77730173422629e-05
8.33900735476833e-05
2.87758260784233e-05
1.4047262350634e-05
6.62440844843542e-05
1.77956368541446e-05
-2.94589917314159e-06
6.31275372361546e-05
0.000129726653073993
5.8091035825836e-05
6.19968321653862e-05
4.99743829102033e-05
1.16837345593572e-05
8.99419545766839e-05
2.9183290988917e-05
3.26520099090461e-05
0.000153068198046891
3.4611287087815e-05
7.39241660454056e-05
6.13085371493998e-05
4.47742566759296e-05
6.78359323636772e-05
7.89074605228638e-05
9.91201122586165e-05
8.22956901814576e-05
5.53217342715495e-05
8.17731935862336e-05
0.000103392608450351
3.34721051452823e-05
6.53525124045998e-05
-1.24000709133327e-05
9.2627776461409e-06
4.8584376185593e-05
9.06326360868256e-05
6.72817729863979e-06
7.85945640313492e-05
0.000105004640927786
2.31654994309422e-05
5.24563225212436e-05
0.00010660606666473
4.17511181668047e-05
6.84435831670198e-05
2.6694320165353e-05
6.20006382146078e-05
3.77344027979038e-05
4.92047447616533e-05
6.47849959061865e-05
0.000116625197314599
1.34070589988605e-05
3.676056413413e-05
8.51935727396294e-05
-1.89517510845848e-06
3.09885300371014e-05
9.24693481662285e-05
5.2157025767297e-05
8.22008245178035e-05
4.14996303825624e-05
7.62963594407169e-05
7.69005622570408e-05
9.8778077298756e-05
0.000103209724315518
6.63508361279523e-05
3.48770802833097e-05
3.19131969780886e-05
4.85046070576551e-05
4.94825651969774e-05
0.000110500854288924
2.10091679016087e-05
6.12679543264211e-05
9.65293442433068e-05
8.2371163306678e-05
5.96543102048553e-05
0.000102968226915731
5.89559084802503e-05
0.000118937723233071
5.85596022227653e-05
2.10688347239187e-05
6.75192847158304e-05
4.41366078510427e-06
6.83470295734424e-05
4.20516890258958e-05
1.51943663640732e-05
3.79039714001787e-05
9.46884394160369e-05
2.07358666831436e-05
9.12229747617825e-05
1.73690232648003e-05
-8.04538794203621e-06
4.06604773154054e-05
4.66805584660071e-05
9.68819641827328e-05
7.55944228262411e-05
9.01219768325217e-05
6.27635132424435e-05
6.80693804097542e-05
4.53991219174045e-05
9.38562397332132e-06
6.86464505151274e-05
6.83373076012934e-05
4.13143186265927e-05
1.03681747998273e-05
5.96013899270256e-05
1.14027130614532e-05
5.01226122903359e-05
7.77634056988579e-05
7.09038282989132e-05
1.98067978092283e-06
8.80703850606284e-05
5.89880208483814e-05
3.23447592028843e-05
7.92321991628775e-05
-3.55022269965975e-05
-7.35864024049795e-06
8.14466744364058e-05
4.49918935409659e-05
6.4618837738624e-05
1.82229716108742e-05
4.14334312302748e-05
4.46159103618571e-05
-3.87850496228072e-05
2.0758216559747e-05
3.79181259624292e-05
3.37621748195618e-05
0.000101176863551427
0.000104239319014009
2.91619971147954e-05
2.5162957424098e-05
4.91631479467278e-05
5.25850624407022e-05
6.83302226574406e-05
2.58748097386045e-05
8.70886298056994e-05
6.93869385584984e-05
5.48364986048046e-05
7.36893637124275e-05
4.78723167341535e-05
0.000110117078578496
5.99891470524892e-05
5.49106530606575e-05
3.84812182251178e-05
7.42033103431418e-05
1.09044903134644e-05
4.52379344573667e-05
0.000125460656119388
5.77912796690159e-05
3.0821041196264e-05
7.51429113787677e-05
-3.28668567061695e-06
7.50059715389916e-05
7.66035635211698e-05
4.6839828472356e-05
7.81840821098646e-05
8.64790712184251e-05
5.10028983834768e-05
3.889121850237e-05
4.83777035693388e-05
0.00012241066254794
7.5659817416016e-05
1.88435171992505e-05
5.80985434819682e-05
4.18578387605212e-05
2.81274398859084e-05
0.000127331811504624
3.94958003821077e-05
4.2049368390723e-05
7.16411960044228e-05
3.11177522151835e-05
2.6500117178164e-05
8.97024239129183e-05
2.99275496924199e-05
7.66695436939181e-05
9.43949034553561e-06
2.87458204983798e-05
8.03392704922926e-05
9.3554709434418e-05
6.35349837066231e-05
1.3187556298043e-05
6.17650345885231e-05
7.96297981663357e-05
6.09987628661398e-05
0.000122356658716037
0.000102935919141712
0.00010810020567279
9.98069404116399e-05
7.28765249317523e-05
0.000115314834866978
5.67399911443299e-05
7.19696730612342e-05
5.22783110348781e-05
5.09092379368697e-06
2.34036534572844e-05
0.000116883501433493
5.53301873005573e-05
5.32528715839229e-05
6.72451032476246e-05
-1.65378126955316e-05
8.56796445329286e-05
1.82510906986887e-05
4.22930907420879e-05
5.63780773141217e-05
3.33946920882685e-05
1.28853205303328e-05
8.81942910638174e-05
7.05789061291072e-05
-2.95844280997821e-05
7.3196129922715e-05
7.99167891755808e-05
9.90372372304536e-05
8.64657923016763e-05
3.52912495619033e-05
5.98704618039137e-05
1.67993991298507e-06
8.97192722799064e-05
3.7235943078481e-05
8.91092939149986e-05
6.33071045040319e-05
6.66825467729009e-05
2.28048147581475e-05
8.05980247670397e-05
8.20067283597628e-05
2.95923567107496e-05
5.35243156749876e-05
8.56347453660634e-05
1.01867951331955e-05
8.68768967849845e-05
1.84842219524755e-05
5.80136051634493e-05
5.6670547222757e-05
2.6892590745242e-05
5.39864841459359e-05
8.4071105224336e-05
-2.85841161087496e-05
9.46699261770672e-06
7.86600241064942e-05
4.59956461225854e-05
6.50881145306597e-05
4.28535709937496e-05
8.13429183364475e-05
4.88178159045353e-05
5.5794744188816e-05
5.09020520613467e-05
9.61286539279542e-05
3.11815163142694e-05
4.0557644677912e-05
4.31220286048287e-05
2.51008734630597e-06
6.11701467264705e-05
5.57886343849534e-05
4.36275439852241e-05
4.7654678630062e-05
5.36299030943394e-05
-4.00118137963801e-05
0.000102782648202624
5.98405715073483e-05
6.73487296082186e-05
9.17284696639593e-05
0.000114219943867483
4.60907941884413e-05
6.46367657036758e-05
9.85034351351515e-05
1.42250491439357e-05
0.000107116767730467
0.000125439736642655
3.36135850543624e-05
3.49017674284548e-05
2.5965821830234e-05
0.000108054598460435
6.67304783358803e-05
0.000104707640952735
3.42695250841812e-05
7.8591289476908e-06
0.000110346169580876
4.19939155142995e-05
4.45957349250248e-05
-5.76993013536175e-07
4.21433065971611e-05
4.92122091748788e-05
6.38696639195566e-05
5.62161273023542e-05
6.21440655959078e-06
4.02203132282585e-05
3.79503188163337e-05
8.09264160952091e-05
2.40762436098363e-05
7.77752717097773e-05
5.93191439617657e-05
2.66940218147533e-05
7.74035286638392e-05
7.73853633393438e-05
4.02052630693349e-05
6.5686838412471e-05
7.38684333326486e-05
7.34335718943588e-05
7.76857906429612e-05
3.71403578552985e-05
0.000117863957554454
7.39965876667137e-05
-6.31717512446778e-06
1.72838641761709e-05
4.98378256759035e-05
9.39403314971081e-05
6.07222898131966e-05
7.07368139463708e-05
4.71452567602997e-05
6.89455575843306e-05
5.65513426641327e-05
5.45741536945252e-05
8.86704452696052e-05
4.79187956496002e-05
9.48914785992248e-07
1.9160365316613e-05
1.43991812763414e-05
4.07404718167059e-05
1.62582568210623e-05
5.00369407839338e-05
3.24586245034148e-05
4.65265324312979e-05
0.000111669601143366
1.84237999463469e-05
-8.07452752458402e-06
6.69375378058128e-05
5.09917508508939e-05
7.78699888515825e-05
2.90964399764629e-05
0.000109745886295343
4.40842649836271e-05
6.73399249963334e-05
3.15922825223829e-05
8.22825288863648e-05
7.22829766589234e-05
4.73183656188782e-05
0.000115965662881901
8.66994293524498e-05
4.31355585077038e-05
8.57756528726112e-05
0.000116967312831905
2.76704840271103e-05
7.76238865405783e-05
3.43118029476663e-05
1.64219842631933e-05
7.75411294694432e-05
4.99709304711842e-05
3.25212802073016e-05
3.90441409189403e-05
7.01990891278531e-05
5.26593940331318e-05
6.61602884589529e-05
9.68475680050372e-05
6.3346412644127e-05
5.61399840007982e-05
8.42984994704769e-05
7.38393728418105e-05
9.77527120048316e-05
4.54605840652492e-05
1.64340439968206e-05
5.47593767493289e-05
8.59937276764015e-05
4.85490067066157e-05
7.07026029373151e-05
7.92593142248288e-05
5.37278461194021e-05
9.39046747593802e-05
8.10807749931945e-05
7.04497045886619e-05
8.70069510164172e-05
-3.21661185365247e-05
6.49670693090354e-05
6.23618172274892e-05
6.28927781895663e-05
7.7961655886416e-05
0.000141611193381145
0.000102142938705624
-3.57728030184502e-05
8.63028021331344e-05
4.61983945299633e-05
8.08015240987897e-05
3.69071790075909e-05
0.000101409219919223
4.58874296678785e-05
2.10597576187523e-05
7.54062609494483e-05
3.80717867406998e-05
2.73848642141019e-05
9.67974812714458e-05
9.48999633468052e-05
8.48696438700527e-05
5.55904952470714e-05
2.76603573004157e-05
4.14717900405566e-05
0.000124963099915153
-9.12739471491019e-06
6.39592853378284e-06
3.53339580923888e-05
-2.3476101192027e-05
5.78036114741098e-05
6.07121697139043e-05
3.26075899573063e-05
6.4131462292563e-05
4.40735716882474e-05
3.07691684737049e-05
-1.17078325979676e-05
1.92018322926103e-05
5.06082496234936e-05
7.86308250628161e-05
6.81892092049915e-05
9.76316045914542e-05
6.21354040555476e-05
3.56095319291871e-05
4.14778818714566e-05
4.91432965299759e-05
0.000104661231013769
0.000137756565618856
0.000114901663205636
7.14159484014931e-05
0.000136326821478129
8.74351822269976e-05
4.96423212309929e-05
8.71171695341486e-05
-4.39887936398382e-06
0.000112526180711283
4.67062525327554e-05
-1.78431428780563e-05
3.80033940732283e-05
-2.8239142858101e-06
7.49921528902683e-05
2.61662556838459e-05
5.75625622265999e-05
0.000107814514936463
7.19326025834264e-06
3.876414065503e-05
1.12781982496806e-06
2.96441289409749e-05
2.59778266035097e-06
3.56717398178349e-05
1.86212909031367e-05
9.11736788168608e-05
6.2938514119002e-05
6.24028770362269e-05
8.64073596610776e-05
8.90527075384138e-05
8.52793295381765e-05
9.83317642924008e-05
2.59491911772231e-05
9.15176038484452e-05
2.68367216904163e-05
6.57988839702586e-05
3.90377064821046e-05
2.35569834270758e-05
0.000114897705282256
-9.33495323694812e-06
9.92898271898515e-05
5.38449051398248e-05
4.42089756317467e-05
2.63739815184759e-05
3.13639078833449e-05
9.85374649730644e-05
5.18006109329018e-05
5.39914001753338e-05
4.99126000900695e-05
2.01035351071767e-05
1.63966062181154e-05
3.23844667923595e-05
6.78796216235452e-05
4.80568141971377e-05
3.18108289826395e-05
1.15957773886303e-05
0.000105454929229424
5.1850908571412e-05
9.65628311088052e-05
7.02094242019692e-05
7.71598332783646e-05
0.000163925963383831
5.52407510628804e-05
8.49519445226088e-05
2.14258071456221e-05
7.85944939881127e-05
5.54748176527082e-05
0.000110916201059887
2.03592246045807e-05
4.53171901591703e-05
0.000100415381741184
6.47915080495259e-05
9.23843842306306e-05
4.99765044023513e-05
8.7827094636985e-05
5.52016270665332e-05
5.54925584256407e-05
1.31275780549514e-05
8.84319551989749e-05
0.000102565707778249
6.62297871710414e-05
5.94110457488118e-05
4.76638180171641e-05
3.14234589584423e-05
8.9035629442182e-05
7.93027587389894e-05
6.49987298239033e-05
8.89704443455129e-05
3.49751532151062e-05
9.80367783158792e-06
0.000101516280252975
7.29074105664211e-05
8.90861085760096e-05
0.000164173869305689
8.82443970361233e-05
7.0121431956971e-05
9.55819681083403e-05
2.51399377332528e-05
-1.29425986357576e-05
0.000113062761802083
7.5994919040268e-05
9.78356023482347e-05
2.89208737862088e-05
4.47150150825771e-05
-3.45574616026869e-06
7.64001998333634e-05
0.000108200898332257
3.62192579423152e-05
3.14857430927303e-05
5.47929445743171e-05
5.45421131861924e-05
4.74687756610404e-05
6.01665844705101e-05
1.22114711505173e-05
4.73216623878666e-05
-4.06645169371735e-05
0.000103723856370569
9.12648666703952e-05
6.49691569973366e-05
4.92918822203032e-05
4.25582385675573e-05
7.12075777667667e-05
6.5418071847781e-05
0.000119720925377239
-2.71766539562989e-05
4.77033045019948e-05
6.72297932443148e-05
6.65624354595015e-05
0.000110916473624262
5.83989052036822e-05
-3.18344311332021e-06
6.69447565992368e-05
4.36327505254452e-05
9.44671421580363e-05
5.28400666367408e-05
5.80043910430176e-05
8.94604703552516e-05
3.60120431803067e-05
6.35571665896337e-05
5.16088725913971e-05
0.000104364937911209
3.81104199094766e-05
3.45285182354681e-05
7.18852472426134e-05
5.70890788565834e-05
0.000122729376048101
0.000114130160042847
2.52616115707527e-05
2.37506524420296e-05
8.0479756900623e-05
5.19291188479465e-05
9.06909246332811e-05
9.2941654158818e-05
9.94315988665551e-05
1.58330922139034e-05
0.000116038684447369
7.82604239308528e-05
4.83140525896056e-05
3.41905608741144e-05
3.18750893699837e-05
5.46817900666635e-05
4.10822564927984e-05
6.69813680369003e-05
4.80419085714407e-05
6.32365878351148e-05
2.40372524342069e-05
5.16521485807848e-05
5.44096605978351e-05
9.41873467884614e-05
3.98711707251997e-05
6.0810097946501e-05
8.94090293693193e-05
7.41227261225032e-05
5.67105486082003e-05
8.81322182932014e-05
7.442111562528e-05
0.000130316137835525
4.645278182813e-05
-9.53978788258677e-07
8.89222250840808e-05
4.61712554279758e-05
6.44107738235481e-05
5.44348226086186e-05
9.9712857720682e-05
5.96456417135371e-05
9.40537553098652e-05
4.49587380256938e-05
5.40323051641513e-05
5.72730475261928e-05
0.000102442935819262
4.71817234994472e-05
5.28102229633249e-05
4.33446022721344e-05
8.61792641072388e-05
5.28744529754111e-05
7.08032848804163e-05
7.38018576613256e-05
7.79367419338809e-05
4.88121389045567e-05
8.20422591628654e-05
6.17289395756049e-05
9.09435152488336e-05
9.25204475283405e-05
4.65566320843121e-05
3.99221794963606e-05
4.98436819891633e-05
7.27653624619658e-05
0.000103100066978422
6.05312201140352e-05
7.57414813530616e-05
6.40267967232548e-05
5.57537628160203e-05
3.90125631958327e-05
3.75980160397009e-05
3.64017465869985e-05
7.16819876474404e-05
1.12007315815256e-05
1.96041087325552e-05
6.95823641095507e-05
-1.18436173072784e-05
3.11696647521458e-05
7.00830835204276e-05
0.000108283775546574
4.78648626162564e-05
7.25527922074844e-05
4.69521265076641e-05
3.75313356924909e-05
0.000112371076810269
-2.0492674528738e-06
5.47548707677467e-05
4.22815348010464e-05
0.000100833035412062
9.0867490341431e-05
5.52521278005508e-05
8.06696758872005e-05
8.92472251631627e-05
0.000117882043247933
1.18474189247933e-05
2.84309326407463e-06
0.000113992670180931
2.462138609438e-05
4.44551362223301e-05
6.90532518775839e-05
7.50747349269219e-05
5.99917841850769e-05
3.09960171020625e-05
1.65863174236072e-05
7.12643551624666e-05
6.32663504191135e-05
1.27739279533644e-05
7.91553667235031e-05
4.31290551920021e-05
7.39100965808157e-05
2.42367709432061e-05
7.0404346916815e-05
0.000115096606795692
9.56086773066641e-05
3.15999771137901e-05
5.52452855336386e-05
5.88024666068613e-05
5.86716810806914e-05
2.26145353500182e-05
3.29400857039104e-05
4.35155398306172e-05
-2.45835387782299e-05
4.82846737058855e-05
5.10518024154852e-06
4.99103501973261e-05
0.000118247575537041
3.64283927245029e-05
4.82755755000857e-05
6.410419068321e-05
1.46437741948829e-05
2.33069045398475e-05
0.000114394337407723
9.00784966407176e-05
0.000113083237743381
5.88594161980041e-05
3.25144833801806e-05
-2.10482845205358e-05
7.34333754368597e-05
6.66471671529446e-05
3.51627063221141e-05
4.13657902348489e-05
6.17541136080543e-05
9.64217475408821e-05
6.26335230514692e-05
4.1152843196663e-05
7.26104045268512e-05
4.14523026191887e-05
0.000113743407535814
6.85360369371685e-05
3.79658827392769e-05
4.56581671695146e-05
4.46429763973848e-05
0.000129483506470611
2.75620358319322e-05
6.71149753420498e-05
2.14997058381344e-05
5.73574246822765e-05
1.91373387618572e-05
3.50128944708557e-05
6.77993773132056e-05
6.48500602327657e-05
2.8153941125833e-05
1.39505560106101e-05
9.35955524292454e-05
7.06509375277133e-05
5.53548761346543e-05
6.19857531592839e-05
8.53179004362071e-06
4.52836740120978e-05
1.5087884312931e-05
8.85826349076166e-05
5.63322172507435e-06
3.74698794688786e-05
7.85689959574317e-05
4.99492775604648e-05
4.40474654056555e-05
5.20819886143054e-05
7.48498017464148e-05
5.34862745049157e-05
7.09591952860993e-05
8.58941190346201e-05
6.24166908383895e-05
0.000114127965146944
5.46984490853623e-05
9.11853358568982e-05
6.76595928518376e-05
7.34109249052931e-05
9.00230240621834e-05
8.44779256232249e-05
5.37962206858712e-05
5.47926767799596e-05
4.52605586693552e-05
8.66545233949782e-05
2.19601825225262e-05
6.82884977563026e-05
0.000119743371264158
2.49286436530678e-05
4.94677283722397e-05
6.96040955311214e-06
7.66931066169062e-05
6.7488055705186e-05
7.76526213606471e-06
5.06790178954172e-05
3.41765512996523e-05
-2.25894414985458e-05
5.80668058641854e-05
-1.58994786505933e-05
5.21065678234437e-05
2.78682859278799e-05
6.00379507442136e-06
5.77755046687481e-05
1.43667110505997e-05
4.71238900742115e-05
7.6750988455122e-05
2.52265842935803e-05
9.15374494496358e-05
6.8855781510148e-05
4.18846656434572e-05
1.22496475074787e-05
2.64083593843006e-05
3.60207221297306e-05
5.47616653682708e-05
6.44377329003153e-05
8.32812989937962e-05
2.37513972790369e-05
9.15896820471198e-05
5.2427487926916e-05
5.85847020606767e-05
7.02454584670702e-05
0.000118039434380766
5.88491246284264e-05
6.36892994919353e-05
7.87635355253131e-05
0.00011774680193207
5.87512776559285e-05
4.49921597788719e-05
8.78356520379173e-05
8.48670518432384e-06
9.9383624874114e-05
6.76576329258905e-05
0.000114631023810917
0.000117931720247982
9.61077352756817e-05
4.11969275361184e-05
6.63863445447983e-05
0.000109253328655786
6.71816337197564e-05
8.22651091458973e-05
0.000133425288612423
5.27728866926886e-05
4.67340239145201e-05
9.58755596384048e-05
4.41726064628055e-05
5.23724508660631e-05
9.71872068769776e-05
2.45915880245719e-05
0.000104409087560884
3.50384348517619e-05
6.35831577657949e-05
7.65536363253698e-05
1.82109389873808e-05
3.55779856654864e-05
6.18520578310925e-05
5.92397876407668e-05
7.66295088471827e-05
4.72811976284371e-05
1.44977579317147e-05
7.8256356395717e-05
3.2513755606204e-05
1.09915730105694e-05
0.000111885731904518
4.83386287887384e-05
0.000116483544918469
4.43680928621048e-05
8.99779664264788e-05
2.50773101251793e-05
6.31290499244809e-05
2.80856028894225e-05
7.14651971889666e-05
2.0878203591274e-05
7.00900214431591e-05
8.47938359016172e-05
8.31928035743816e-05
8.42638340220114e-05
8.48159726726429e-05
0.000106741525741795
0.00012000273112449
7.0422675394467e-05
0.000110611982165751
9.93099472713177e-05
9.52568196308922e-05
4.18992665460943e-05
6.38461721277973e-05
3.48033264421643e-05
0.000110422345127701
5.31697510621622e-05
7.86009045622961e-05
-2.68355859512389e-05
5.84859029228724e-05
1.88366898451521e-05
9.30787169488858e-05
3.45751069248213e-05
2.18235504534103e-06
3.5130288442511e-05
7.36254257756022e-05
7.95927161399757e-05
2.56215160487053e-05
8.8275928760272e-05
7.86665930534044e-05
5.09325674755299e-05
9.77545448384033e-05
7.14408314239995e-05
2.65486061839125e-05
3.29104080255428e-05
8.17529023156614e-05
-7.71995351309781e-06
5.94040177037719e-05
5.10494886648674e-05
8.37265332475005e-05
8.36685093987856e-05
2.89893132294755e-05
9.30031348771408e-05
5.51511237354607e-05
6.2784237390491e-05
5.08714678201887e-05
3.78270823639484e-05
6.9395208575067e-05
0.000103356496712856
2.52861783370442e-05
7.56411707320415e-05
6.24966735526754e-05
2.17830223677393e-05
4.07800044938844e-05
9.88306863510767e-05
9.35851078973858e-05
8.53746342357308e-05
8.71959847933413e-05
4.35490395269166e-05
7.40972724238023e-06
8.00333445744445e-05
2.0904962410074e-05
2.57305276531776e-05
1.23420488633027e-05
7.24129923610176e-05
0.000105231491534457
3.56668067981238e-05
8.02465378790079e-05
3.94978805534765e-05
1.48917301688458e-05
5.46465419911554e-05
6.7944904965382e-05
5.53108543221147e-05
2.05437441653462e-05
3.39043206484136e-05
8.63666764080124e-05
8.36548854197099e-05
5.8271217149497e-05
5.47910850807159e-07
7.90147911518488e-05
8.38585805409042e-05
0.00010777901142831
9.55190601298775e-05
5.95408331771296e-05
7.05478769402113e-05
0.000100372705122424
4.86836232459514e-05
3.64311261293561e-05
6.64360937162132e-05
4.64877258276685e-05
4.25682341882784e-05
8.66576087090114e-05
9.67211161080737e-05
8.74571602442567e-05
8.69028705610288e-05
4.41003891524529e-05
2.61798640628842e-05
7.03686641889397e-05
2.05606390362583e-05
7.77902962072369e-05
4.5849729972295e-05
2.46704845665537e-05
6.99192355047121e-05
5.70100102321176e-05
6.00733990460804e-05
0.000101131398331946
2.593699654358e-05
8.54894217744457e-05
6.66784985721831e-05
4.54272522202105e-05
0.000106171538381518
0.000100319007895749
0.000120698500130781
1.47547317600173e-05
3.74559615370201e-05
4.84956017389742e-05
1.12408173195138e-05
5.61661798572166e-05
8.31277409888991e-05
7.44580375318252e-05
5.29163094921519e-05
9.28656547958204e-05
9.8383998936192e-05
-3.75036758048479e-06
4.85367329623628e-05
6.5240319447347e-05
4.19181382067974e-05
3.56698221817491e-05
1.02561474242453e-05
-8.05317799573072e-06
9.08970046184738e-05
5.93892152549398e-05
3.25069719068708e-05
-2.7281119276351e-05
5.56462626128798e-05
5.72697022568618e-05
6.08272214226e-05
5.52381178002289e-05
4.30005039012881e-05
6.12783494524241e-05
9.82984392901018e-05
0.00011008314598146
2.09542687098782e-05
4.29385222196061e-05
1.77170021325874e-05
4.78118099180225e-05
3.76031546094492e-05
7.27048946197873e-05
8.95348846127589e-05
7.97461274479109e-05
4.49315832729807e-05
5.65238130185495e-05
1.24072828599048e-05
-3.14733558326695e-06
4.96518152335287e-05
0.000100049188510274
0.000104672424639929
6.33628281988434e-05
0.000110562279587551
4.70190780270273e-05
5.12037417673007e-05
0.000123136175140318
5.22460209060404e-05
2.84979478795088e-05
4.52084071118864e-05
2.41283747675559e-05
4.80571830805821e-05
1.92671042422722e-05
4.05264107056905e-05
2.85327166254721e-05
0.000116430973962348
-3.04334039620943e-05
8.57167587588711e-05
4.46846401624189e-05
7.72971874589206e-05
9.51464568932092e-05
8.23353613643679e-05
3.77919900708805e-05
8.32102020645963e-05
9.76733450455965e-05
2.7757789365432e-05
9.54884990391009e-05
4.78375138068314e-05
5.01491118210994e-05
1.72303760741355e-05
8.97032964752648e-05
3.14367594969852e-05
6.53117860036025e-05
8.17231878615711e-05
2.16832042878556e-05
5.69718129235645e-05
2.79255608714229e-05
8.08635931957693e-05
5.98186879815996e-05
2.28428206404639e-05
4.10853779448408e-05
3.86517020054655e-06
2.22206040531156e-05
8.73920788765125e-05
7.83825947927829e-05
3.05282964612338e-05
6.26544448905309e-05
0.00011616096541104
4.71949610187477e-05
9.57173038245875e-05
5.63727779165512e-05
0.000118683620022366
7.01197433736025e-05
4.78549781590698e-05
6.12768477007017e-05
3.62866568274371e-05
2.56476600374419e-05
8.43385977350497e-05
0.000102932555497833
5.61990063569176e-05
8.36409643669932e-05
3.64989475091219e-06
7.39113237108846e-06
0.000147019677133755
2.23736794172619e-05
6.03221898341273e-05
3.44325418142528e-05
4.76223970003037e-05
1.98129375078134e-05
-6.68224051688359e-06
-2.108245990907e-06
6.69585210260183e-05
-2.86893858022786e-05
9.23614304484283e-05
3.16844707631801e-05
3.1731661278631e-05
2.20343626157953e-05
6.30609969196624e-05
0.000117273552430383
8.83404456713802e-05
4.57268346873203e-05
1.44893647457523e-05
0.000119300298654193
6.71367610773549e-05
5.25324758931096e-05
0.000108488988764085
5.01133054898291e-05
6.15552668760367e-05
7.71155326648337e-05
-4.73905045875828e-05
0.000134908464832128
3.46837144653431e-05
6.8128575321263e-05
5.57048436000494e-05
-5.18496071330798e-05
1.99307184806242e-05
5.28272137696991e-05
7.69315736266964e-05
0.000110466273078041
3.57020744563171e-05
4.53390095995638e-05
4.41490374405008e-05
9.58237729210345e-05
7.82064970580909e-05
0.00010694055883684
5.29532519834503e-06
8.21602327536965e-05
8.89625228518723e-06
4.16898837226094e-05
5.06551897700067e-05
3.15479389000126e-05
3.9972998506352e-05
2.57171199372985e-05
6.43646949759098e-05
-2.22201550946453e-05
5.44993866631344e-05
4.69123039801795e-05
1.65290110627828e-05
6.2862717219391e-05
5.34820018621751e-05
1.08101524835204e-05
5.53190488205025e-05
1.52900148686656e-05
6.28615664312303e-05
7.20495521044532e-05
2.71182823668803e-05
5.24112002343684e-05
2.29554499875163e-05
3.04811198990637e-05
8.06507307522264e-05
7.4718873004435e-05
5.83490979129946e-05
5.56335057385101e-05
7.62722416461482e-05
6.76321485797864e-05
4.04594787204342e-05
6.00163070744816e-05
6.38444169991685e-05
7.61101077452822e-05
0.000179663183856357
0.000101342100924068
9.52632839445327e-05
4.68604409867148e-05
2.86083321972132e-05
5.71455333864508e-05
3.05521809167373e-05
1.54533143499663e-05
5.06843293285618e-05
1.31793330886737e-05
4.72662580478926e-05
7.64967049179325e-05
7.78310010494479e-05
6.32530333139371e-05
5.48685449204351e-05
-1.67017332041549e-05
3.4904882577661e-05
6.98093095248077e-05
4.56207070139398e-05
5.31753468655231e-05
5.32476148646995e-05
4.63810084969564e-05
9.66774667315951e-05
7.83414906229732e-05
6.58955027606815e-05
3.9606661243409e-05
-1.57106039076254e-06
6.21522653061052e-05
9.3758248660148e-05
9.18278713635561e-05
5.11830285944725e-06
2.43787508863895e-05
7.8625550944863e-05
8.75311258821868e-05
8.84369399442861e-05
7.05938046233813e-05
7.76746094912813e-05
4.34087127273292e-05
7.95643258620679e-05
-3.11906286318358e-05
4.07927080375524e-05
6.88999964041476e-05
4.60245867121815e-05
9.50177344535123e-06
5.83695296150322e-05
3.4914060713018e-05
0.000107647274264797
0.000109610133068227
5.60630957492201e-05
7.60670742719552e-05
3.53541008495566e-05
9.89879304095987e-05
-9.6031899502792e-07
4.44234693958554e-05
1.89818498276632e-05
8.58089735336399e-05
5.55088941961584e-05
6.08452905545375e-05
5.61481470755528e-05
2.99637199900344e-05
5.63871043447204e-05
5.88940718806342e-05
6.19476042241451e-05
9.76076659421735e-05
2.43118002074128e-05
0.000118173894696066
5.08615120618902e-05
6.48397220889876e-05
2.10688764442678e-06
9.0851428664404e-05
5.21136200265017e-05
7.23621582320766e-05
3.07565957604119e-05
9.2268039933381e-05
2.19030187952698e-05
2.12113993460375e-05
8.41008475203773e-05
6.93607426842869e-05
7.32742751152844e-05
5.69491570549944e-05
8.75172920977089e-05
8.17509902933471e-05
6.55644005644665e-05
2.3289340587399e-05
9.05842359553196e-05
4.46645639446991e-05
9.53998720449638e-05
5.63763220396695e-05
-4.22578487764346e-05
5.55267641049325e-05
6.21046493422179e-05
5.84844913542726e-05
0.000111292861100773
6.38722130983695e-05
8.20242499241642e-05
4.13667890815197e-05
9.33338421403202e-05
1.21723968375905e-05
5.30288406602207e-05
9.83599766437747e-05
2.67832245438849e-05
5.34918938179846e-05
7.74150901027708e-05
6.103107318084e-05
3.22706892391523e-05
1.59414607046816e-05
2.52628964892667e-05
3.71756065437402e-06
0.000117979161385874
7.93337474048827e-05
2.77455271710565e-05
1.28497935319514e-05
4.45712173665098e-05
7.60784252399287e-05
9.874743999647e-05
6.74751201663545e-05
0.000111580064035398
0.000100947703637469
1.8272904920767e-05
4.07667900702098e-05
8.43069283261238e-06
9.18686270419478e-05
5.41898184654667e-05
9.16586736764438e-05
6.42914400193565e-05
5.10437706008643e-05
3.52643435890937e-05
5.32977085504948e-05
7.38396876094863e-05
5.60677925481021e-05
4.03674538492637e-05
3.03606563643323e-05
7.49444831978216e-05
3.31737015240545e-05
-1.71546651371657e-05
5.26309703787964e-05
0.000114815280173599
8.49272359281498e-05
9.89363600688322e-05
0.000103849231673488
8.41574330256123e-05
4.04071733502544e-05
8.79476557272243e-05
9.99089754482273e-05
7.59208388277616e-05
7.79357799027362e-05
8.86000282462258e-05
6.12105748125165e-05
8.03853462756309e-05
8.6231491895175e-05
5.3627272411961e-05
5.83973465045039e-05
9.84903203109109e-05
2.77960684498045e-05
8.40908327022034e-05
4.38400481212289e-05
6.62454095343208e-06
3.97427454473883e-05
7.54736582254803e-05
1.88699584768578e-05
0.000107510408517986
2.76484606037527e-05
2.2680234898268e-05
2.02476891360514e-05
5.11700841481055e-05
5.60037568018933e-05
-1.4377423666199e-05
6.70262454665943e-05
8.69292208836182e-05
8.63251743457898e-05
-3.19294526029406e-06
6.34426231122383e-05
0.000134958941407569
3.1410342137359e-05
1.99104551820229e-05
4.09169867807263e-05
9.8982742910641e-05
0.000104063387286568
8.38101565371185e-05
1.58207554643438e-05
7.46811085131155e-05
0.000100140926980497
-2.42888294794488e-05
7.10015401495496e-05
7.31081447682545e-05
0.00014405457818634
0.000106906188757846
1.93002211820221e-05
4.59016074545012e-05
2.12390209811336e-05
2.29418506855576e-05
-1.50010157371622e-05
4.34659726687066e-05
3.72411369139343e-05
8.33710533192638e-05
6.53276402950902e-05
2.66420200608161e-05
4.39836683202924e-05
0.000106745952309625
6.83284945298722e-05
8.37423258657709e-05
4.52316423917939e-05
0.000108777261065229
6.90224646541617e-05
5.05447866433045e-05
3.6436649441873e-05
5.30758671029763e-05
4.39380300026601e-05
1.41445642550363e-05
7.5281194989969e-05
1.04370261042949e-05
2.77252819292232e-05
8.34810196631996e-05
1.86721376728141e-05
7.04787032139777e-05
0.000124767021826714
6.38910139339376e-05
4.41438240605467e-05
4.97447871550675e-05
7.73061665623376e-05
4.43857977193296e-05
0.000108220392724674
8.63735334082263e-05
4.97297432262119e-06
8.44996050596888e-05
3.17060075844376e-06
5.07315146371774e-05
5.09157682702065e-05
-1.12487605828471e-05
0.000103838016753667
8.36586746508987e-05
9.46530062278138e-05
0.000104044018677312
3.40472526665612e-05
0.000102278963013569
9.46385195973576e-05
6.00016965688279e-05
-1.81603393156919e-05
4.24763323778963e-05
5.77833312767679e-05
-2.74562654957722e-05
0.000117741570728452
3.74930510286803e-05
5.86120424944834e-05
4.68864443194199e-05
2.67601423901483e-05
3.10466937953637e-05
5.56809139146846e-05
2.91572253309633e-05
8.12631161939816e-05
9.47754451423773e-05
8.09578301013258e-05
3.30173080496454e-05
9.40596166050731e-05
5.30424625294974e-05
2.77972518435438e-05
4.77420580444815e-05
7.66952508315079e-05
4.33750485413025e-05
5.61438623951781e-05
7.08778571073164e-05
4.69787329296823e-05
2.83875643084073e-05
2.5994450223079e-05
4.3381361343284e-05
-1.38815094907225e-05
6.27310246822935e-07
7.42373854371474e-05
0.000119332242030977
6.35583289253749e-05
5.12385996451099e-05
7.77941458747625e-05
2.38958520414309e-05
7.87367189753503e-05
8.38497157873835e-05
2.8191023622881e-05
8.78567643003451e-05
6.05899900647953e-05
-2.28203219327455e-05
2.56590016441806e-05
3.71089464343886e-05
6.18458266038056e-05
6.86952866522581e-05
8.71042002482986e-05
-3.35606811811274e-06
8.02316486383818e-05
8.01142436246522e-05
7.03608484325704e-05
6.81211215807194e-05
0.000135129609005501
3.77478613368891e-05
1.43290198748504e-05
9.99609115880777e-05
2.5530001728835e-05
-1.61096826479573e-05
0.000133598310956928
3.98181653638089e-05
7.073704735379e-05
7.07216264499136e-05
1.40057330033245e-05
5.80456891314684e-05
9.98768408401498e-06
6.14587433070217e-05
7.93302614111389e-05
4.9428135777436e-05
5.20148597154422e-05
0.000107725932680913
5.40628887388098e-05
4.68360216591399e-05
5.77462396262348e-05
4.11075224769139e-05
6.78342063757507e-05
1.13245257281366e-05
5.77171764210268e-05
4.91266603289283e-05
5.29667623749752e-05
2.23871684211731e-05
2.94627759417908e-05
7.29038271194813e-05
0.000104226924732447
5.28904657200274e-05
9.52060380367378e-05
-1.34291361386073e-05
2.56091413537795e-05
3.66932961726006e-05
5.00653340491985e-05
-3.328367515761e-05
-5.9323198159235e-06
7.13070496361169e-05
7.30971724785358e-06
3.09472670632766e-05
0.000112734063332285
9.95364168803854e-05
7.60531483655635e-05
-1.35580732052876e-06
8.66029335722279e-05
2.91870908860854e-05
1.63477646671432e-05
5.23264693376338e-05
9.04664116008699e-05
3.24610977475253e-05
9.20703063477715e-05
8.17466865470346e-05
-2.15521980824689e-05
1.89919785834227e-05
5.40932498381113e-05
2.58655321546489e-05
-4.08690036442157e-06
4.96458702913452e-05
6.60893602504936e-05
0.000149180951426276
4.12283827591253e-05
6.15895696088093e-05
9.71670496307553e-05
0.000118569135948521
2.66475970913306e-05
1.21638885063402e-05
4.67072085311712e-05
5.59878814327876e-05
7.3753908990693e-05
-2.04320165573395e-06
6.34066357786354e-05
4.98574187000439e-05
2.24461476755109e-05
5.94911390281016e-05
1.30935359890424e-05
4.38452172065682e-05
8.74111563932083e-05
8.05881429220585e-05
8.58292983522048e-05
5.1277870504133e-05
8.72772211289263e-05
-1.71004255552295e-05
4.25442257421922e-05
0.000114250810033854
6.54117843289258e-05
5.27283807361274e-05
2.90543113639327e-05
6.27997069651673e-05
5.77875511725049e-05
1.7448060136951e-05
0.000109129554741525
7.37160688439339e-05
7.39470299696496e-05
4.52161161781628e-05
-2.61267930290692e-05
-2.1095222893528e-06
9.29812454812629e-05
3.42849592452626e-05
9.08746465626517e-05
7.46743631928817e-05
6.78963374736666e-05
0.000120333244040277
7.69840098051353e-05
2.47666798545566e-05
2.87533700037325e-05
1.7679739274754e-05
2.43530715090537e-05
5.72896332116366e-05
0.000100775442941713
5.5195693476355e-05
5.26563143343432e-05
7.0305013307389e-06
9.63619150460996e-05
0.000120710211307109
5.68554428486334e-05
0.000143736660501896
2.85615784348612e-05
9.68093180711176e-05
5.89039459454031e-05
8.47645227824445e-05
3.21035655162975e-05
6.56946277136509e-05
4.9538267859108e-05
6.70687063098366e-05
6.32489624825466e-05
4.2473921154147e-05
9.57970926270542e-05
2.86456174866431e-05
4.90021920469569e-05
7.61913011560091e-05
6.64175142872169e-05
7.40589391842182e-05
5.39129531035582e-05
3.84637798582529e-05
5.99360181463215e-05
5.03644589595183e-06
3.01114390806292e-05
3.36646166550257e-05
8.08629404488278e-05
9.10033281951187e-05
3.41902718530496e-05
1.20194826714131e-05
0.000114903647285067
6.11773303204504e-06
3.57440740823577e-05
4.07057130863695e-06
7.95925664501339e-05
8.12730482889468e-05
8.62625376960752e-05
4.66258798050093e-05
2.32287661506003e-05
0.000132573208378715
0.000126595978791696
4.27749852661038e-05
5.06607270664167e-05
2.64934972128534e-05
-1.70987416313684e-05
6.34908766442034e-05
5.28450353800991e-05
4.94739701417194e-05
2.43697315077338e-05
0.000132855247580522
4.14246720132746e-05
1.96347962211319e-05
6.4054707011708e-05
7.81398473648735e-05
9.64686511165191e-05
7.58382861901442e-05
7.05788110401325e-05
-1.12213930991244e-05
5.35927309594015e-05
5.45132584273658e-05
3.52844264048319e-05
6.26656013798242e-05
6.65985335840872e-05
4.71504803914185e-05
2.0918517264416e-05
3.83756547910331e-05
7.07903067300298e-05
4.47667745309158e-05
-1.69986484098382e-05
1.58996342281885e-05
3.6936380920722e-05
5.59562366917239e-05
4.94158978922699e-05
0.000106282904939223
5.27397009781051e-05
0.000118848035847058
6.59897270500481e-05
2.58489964171951e-05
7.45139072428267e-05
7.94883532237523e-05
-2.13940831845188e-05
8.97721067859251e-05
7.18164284547252e-05
4.16406670664137e-05
7.94162366968253e-05
0.000100106722121315
5.14298908501647e-05
6.26611298869291e-05
6.65171770452632e-05
7.80245663575623e-05
5.71588305959672e-05
4.43190559393431e-05
4.19183528696465e-05
5.52089215758858e-05
2.54086769612906e-05
6.33911123638304e-05
-2.01874719762185e-05
7.86466254724601e-05
2.99959599982179e-05
4.06507304523569e-05
6.96098148591435e-05
8.18205400243559e-05
6.23710879049085e-05
3.88724199416222e-06
6.7316244701082e-05
8.71116112507835e-05
4.66169473986816e-05
9.83656058550553e-05
6.95026102992075e-05
3.36720010587663e-05
3.28569428378329e-05
7.75761099766745e-05
8.21318816335591e-05
0.000126688555303499
3.58226006695531e-05
5.34760063170161e-05
3.27910983045538e-05
9.4122142381101e-05
0.00010353045688908
8.3528804908818e-05
6.42736721872153e-05
2.49648807729615e-05
6.52221683296502e-05
8.78271983868613e-05
4.60130378258056e-05
3.4663122060005e-05
7.60960946582459e-05
4.20792947021684e-05
7.34781500238776e-05
6.35711388891128e-05
4.31688483553585e-05
4.05987904254179e-05
-1.10872064464241e-05
5.55698885114688e-05
6.50440970189409e-05
2.40817299922969e-05
2.85939388630445e-05
3.80334474124412e-05
-9.82206463352367e-06
8.85640863795528e-05
5.64232917876335e-05
8.69174751858026e-05
6.60118322355827e-05
3.67305776764463e-05
4.13715811431028e-05
5.44539534364264e-05
6.78063314390509e-05
9.60415691615606e-06
-1.82962106380899e-05
8.68582437929974e-05
4.05706137730244e-05
7.71735954451924e-05
4.62865201234871e-05
4.8353494018471e-05
4.76044751640045e-05
-4.16241627722168e-06
6.99638964377224e-05
3.01181743415731e-05
6.31444813394674e-05
1.35148703737713e-05
0.000114396936306128
4.29033435457307e-05
0.000109220634811076
1.57852948237442e-05
-2.22832271049781e-05
1.54465583667166e-05
7.55399555065319e-05
6.98199243386589e-05
3.33281094386003e-05
4.38210708368045e-05
4.93059371829702e-05
6.81562952819411e-05
-2.88529338185028e-05
1.31067773985431e-05
5.10430842517006e-05
2.84194411585121e-05
0.000100296658298144
0.000100818932622741
-4.5931195451081e-06
0.00011582550247979
9.06856230489538e-05
0.000103267353985828
6.53114285863031e-05
5.33440064954787e-05
8.99889547073192e-06
6.33782648098819e-05
3.01341037591707e-05
6.90310406241406e-05
4.76345403612598e-05
9.28048025257829e-05
5.93878557478423e-05
8.60923372025365e-06
9.95630585532555e-05
5.7401915236381e-05
5.0981140431082e-05
7.90733328596485e-05
3.70910027625888e-05
1.66717273209544e-05
1.9975603045231e-05
3.46451529902111e-05
8.31913979620811e-05
1.55155025603223e-05
1.538320588385e-05
7.53422430588555e-05
7.19240430795586e-05
6.59031649854627e-05
6.70366852394891e-05
-7.71928664885027e-06
8.36745017422628e-05
4.77971821913103e-05
9.59510215456359e-05
7.75889950327863e-05
4.56731565280154e-05
8.60438613983283e-05
4.71261933951541e-05
4.63210173976968e-05
6.69206427304971e-05
2.6385969500697e-05
4.49224090371817e-05
6.71268684892333e-05
5.73875615269913e-05
4.26984243071885e-05
3.42008615290278e-06
2.60395747493907e-05
8.67479960123707e-05
3.65330817132211e-05
0.000150669367316659
4.06471856969849e-05
7.21389170428088e-05
4.17264010430936e-05
0.000103376550514149
9.1288528138427e-05
5.20541341043592e-05
0.000122442774652151
4.34394307551336e-05
2.0440573911878e-05
5.06435717308072e-05
0.000110655561086483
4.990446458697e-06
9.22627247902274e-05
7.67367091829944e-05
9.01701139324949e-05
1.25350953493337e-05
7.32161520965353e-05
2.29924903249621e-05
8.24715545077866e-05
1.92872860292723e-05
5.37149981056972e-05
8.10811860787347e-05
5.74031661306448e-06
3.04381211567443e-05
7.76414453260129e-05
8.35429417475632e-05
4.75368597756945e-05
0.00010641307955501
7.69277482469937e-05
3.59245560341868e-05
7.94206155470063e-05
4.59311000957357e-05
9.35058688505189e-05
6.86409218081089e-05
3.64151615721504e-05
9.67691989804501e-05
2.36598813096041e-05
7.33068722877422e-05
0.000100605768728789
2.82078094601364e-05
5.42648751864989e-05
4.38408703405444e-05
9.19236546791704e-05
2.42495253959136e-06
4.84251474917221e-05
6.48679822572743e-05
4.72496003081204e-05
4.70492456473836e-05
4.56602808252564e-05
3.60649185728408e-06
1.69922132311615e-05
3.76450355151161e-05
5.60097373885254e-05
-8.52307707446527e-06
8.99360862830343e-05
6.74916274889763e-05
-2.79884576213266e-06
5.67964956120022e-05
7.05703379487821e-05
2.34285742487182e-05
6.04414443208725e-05
9.19938271099767e-05
3.31136985941656e-05
8.30789076052729e-05
4.64813387066895e-05
0.000117299294069695
6.87733946294928e-05
0.000102298342782413
5.97825529414251e-05
4.84027779711679e-05
0.000122327688172887
8.28164412471602e-05
6.29265043007214e-05
3.56369105802218e-05
0.000129691983753277
4.26631195837733e-06
9.65758617206255e-05
2.41691827367867e-05
5.35817700769142e-05
6.97579763163559e-05
9.4646521050079e-05
7.44080130198928e-05
2.53556444670765e-05
7.86680145221615e-05
5.24322503958536e-05
1.96830536457384e-05
4.68112915116004e-05
9.53789343598457e-05
6.06580646688366e-05
2.32685430161948e-05
9.82257886891765e-05
7.42993898079648e-05
6.27565254698148e-05
0.000129794975513255
5.79458069644854e-05
0.000102018571684135
9.88625201556941e-05
7.00878352715367e-05
6.87716199553362e-05
1.70078952419673e-05
2.30832522676175e-06
4.96423831869858e-05
4.5825941421347e-05
7.11051278296375e-05
4.52163799790704e-05
5.38213611607019e-05
1.43691317638695e-05
9.90032963333868e-05
5.8667383474153e-05
7.53566479662157e-05
7.63465966016908e-05
4.7691347465348e-05
5.09722248212177e-05
7.86157552752967e-05
3.5810119719946e-05
5.36857152691682e-05
2.3581142605189e-05
7.4781137000335e-05
1.3547901267031e-05
0.000100632114456888
7.01727815834123e-05
0.000106807542858117
6.00826085935557e-05
2.40477181585803e-05
6.4386578741942e-05
0.000121050479791434
7.72260285032032e-05
3.32471718453673e-05
7.68869442711979e-05
0.000114042461448677
1.60161543889353e-05
3.67568281717471e-05
3.67641474855341e-05
1.77756387708939e-05
8.80544305431624e-05
6.69438206953591e-05
8.83497171973804e-05
2.76896340552847e-05
4.01361560977874e-05
8.46281946487528e-05
9.74956938399594e-05
8.14478527373441e-05
-6.89227436970006e-06
6.40462282578823e-05
0.000106050777097768
6.79664966767349e-05
4.29839493506481e-05
3.87855446028018e-05
4.63364391897315e-05
8.32730562758319e-06
3.01824950484473e-05
4.48929237072367e-05
9.11047833330965e-06
6.20328661904257e-05
9.60789236042496e-05
9.5986983433571e-05
2.96015142382119e-05
0.000126217383504053
4.27875863447158e-05
2.21395033746843e-05
7.99908144581999e-05
7.84710564624205e-05
5.19334819004098e-05
6.13212894743076e-05
0.000106253877619791
5.63522201089594e-05
3.18510858335785e-05
3.47832116362223e-05
6.1489578400746e-05
-1.09813855432136e-05
3.74593888698338e-05
1.59738144790046e-05
7.19893175435329e-05
1.55957818192183e-05
6.65705023284988e-05
7.67007982850146e-05
0.000127207915987756
-1.43028316953682e-05
6.2270926575971e-05
5.98454153924811e-05
3.10646593435119e-05
4.14686094901344e-05
8.29687633407067e-05
3.1001232090848e-05
5.1390637360786e-05
2.62291069551681e-05
0.000104923518422887
8.78830611112039e-05
7.68746803273133e-05
9.18386129691083e-05
0.000113296009914629
1.43389490965132e-05
7.5606613286532e-05
4.57575997950402e-05
1.65123578351955e-05
7.73587404940513e-05
2.05248302449832e-05
8.36603741283971e-05
2.01571932181957e-05
1.87097996100282e-05
3.79817924753003e-05
5.93099483591488e-05
9.43260428830715e-05
3.48133397988186e-05
5.70229555577346e-05
9.436269950375e-05
6.77717520674771e-05
5.19729302322906e-05
-3.69410709721534e-05
6.16042575982609e-05
5.85591493920881e-05
4.61670128439674e-05
7.19006190717943e-05
0.000106627753524186
6.58186088295111e-05
6.46939468340131e-05
7.18343555876452e-05
6.6070576821422e-05
2.14068213498819e-05
5.1554745198152e-05
8.15842586846383e-05
8.13545913974389e-05
0.000100023945441
6.36742837350615e-05
-1.51183484180557e-05
9.27933002015745e-05
4.96938767694544e-05
7.8907679575388e-05
7.14315445073354e-05
7.98630572862237e-05
6.42236580475238e-05
9.5416830154572e-05
3.59872412926026e-05
5.20575319037078e-05
3.19833225031429e-05
4.45465833826971e-05
0.000104051851459627
1.3717450550808e-05
9.43063511428597e-05
8.42776098587598e-05
6.58803575420645e-05
9.36447987329027e-05
6.26699753762631e-05
2.31245951112166e-05
3.58942095220052e-05
8.48724755189599e-05
5.32701652801445e-05
0.000101210362825881
4.65691969149274e-05
-1.21694541069148e-05
6.77415546661753e-05
9.65964194290114e-05
1.81075161044053e-05
-3.03211059343691e-06
3.38675119758344e-05
3.43794358113367e-05
2.49296727989277e-05
9.0288294523261e-05
7.47111286995014e-05
3.86562020448583e-05
9.08146401773726e-05
8.8279666487273e-05
7.95907428403324e-05
7.84581945767898e-05
6.33387034843742e-05
3.07350628410189e-05
9.05987595561919e-05
0.000112668276750427
8.61306537452852e-05
7.88303237418843e-05
1.3534777838487e-06
1.63940023607955e-05
5.51702734398395e-05
2.7860309638095e-05
4.2436161026945e-05
0.000102991601400387
0.000145535148032062
5.90836243901441e-05
2.95500248515909e-06
6.67798728760538e-05
7.5438850117739e-05
9.19556970051016e-05
2.88254811081392e-05
6.36142249347137e-05
3.06354844000906e-05
3.55249951604984e-05
6.7725885000338e-05
7.55428736203152e-05
0.000100203689111745
0.000113300354257268
7.94329403335976e-05
9.57664958209128e-05
8.81205611364022e-06
7.97941403282349e-05
5.25040149554642e-06
4.68077190823234e-05
2.23222568806229e-05
4.62217266739296e-05
-6.60786205251542e-06
6.42728598185452e-05
2.94147896676808e-05
7.53403877696876e-05
-9.29040218966142e-07
6.61097970252335e-05
5.61203353401202e-05
0.000121034716566918
9.41687846085008e-05
7.86821474946221e-05
8.20418173084264e-05
2.90908390390748e-05
1.66573609076916e-05
6.31728792339631e-05
7.65555457069203e-05
7.22554053154858e-05
7.34931847820592e-05
2.82541011346816e-05
3.19694111096655e-05
5.05451689918099e-05
5.29937746083032e-05
7.11894754728177e-05
8.9728290510275e-05
2.96445159185202e-05
8.16350801186589e-05
5.46906971469383e-05
4.62610741146055e-05
7.27907393344349e-05
0.000118033128838429
4.8885604243183e-05
7.9430208778946e-05
1.69035997735861e-05
4.68496094982631e-05
2.16115292260941e-05
4.88883520738382e-05
0.000106642102935528
-5.45966843456571e-06
2.91563887945761e-05
6.92407087203962e-05
5.66635088810771e-05
4.20889181065655e-05
5.97094540123205e-05
5.24973632210457e-05
8.81264696980673e-05
6.88986704959293e-05
3.84469137995373e-05
5.98978641016871e-05
4.33374013213162e-05
2.26178131017954e-06
2.9303684810058e-05
2.98349008301838e-05
4.7906588462995e-05
2.32175682684006e-05
3.26183552817844e-05
7.71469285594855e-06
6.02289243323596e-05
7.59885264443285e-05
8.06655293392887e-05
5.10452852210648e-06
5.42690803149636e-05
3.7694663005837e-05
4.41368649572527e-05
6.36854263781917e-05
6.49045702397899e-05
2.85137605963076e-05
5.70656656991411e-05
3.91449868900941e-05
6.19680657475093e-05
3.18576191704286e-05
1.82928884573326e-05
6.50747688063472e-05
3.04374940507592e-05
4.6178724562352e-05
6.27011451773859e-05
8.70481237355207e-06
7.36964935734632e-05
-1.3408409437859e-06
7.09781788191017e-05
7.22110152122312e-05
6.58037339873508e-05
7.28372669838279e-05
8.58547164332042e-05
4.59912188024139e-05
8.35643045223545e-05
1.59657054371744e-05
6.73255312955572e-05
0.000135473911089505
2.8506712778508e-05
0.00012777714828814
8.96654140036839e-05
4.70953202732284e-05
5.74751568638638e-05
1.25742140660042e-05
3.61592203606917e-05
4.73155602342994e-05
2.57820172165554e-05
6.01826459920032e-05
2.14251702636211e-06
3.00017759200657e-05
5.93319434717286e-05
3.21581138789558e-06
4.89653728989034e-05
4.48232255865586e-06
-5.14119836849675e-05
3.93341924251633e-05
2.78729037037831e-05
5.3960993337646e-05
9.08098533612024e-05
4.80629988214873e-05
2.30437878095764e-05
7.64308555444506e-05
5.6698804646573e-05
7.42437217319988e-05
6.27533169685944e-05
2.36522696404894e-05
4.79042199242671e-05
0.000103767726345341
7.82999433344786e-05
7.82898561057539e-05
6.10039966670907e-05
4.84498692448714e-05
3.40186674987214e-05
4.74590428996738e-05
2.94467124731224e-05
6.35324685638181e-05
5.5328419616522e-05
5.82057438818839e-05
4.20061552783914e-05
6.03305573867617e-05
5.20707976816087e-05
5.2603277757683e-05
-1.51691888405835e-06
0.000100653614519524
-1.05527841446666e-05
5.21487643819154e-05
2.33529795817903e-05
0.000110473119969916
9.69028100611863e-05
6.69314795410369e-05
7.38021372394044e-05
5.56055541544544e-05
4.05498920276874e-05
4.98266800663251e-05
-1.49379320491021e-05
7.53824377397512e-05
-3.87452028187907e-06
6.42201901769615e-05
8.92015989367258e-07
6.00140587276088e-05
0.000130139492833911
6.91631847414593e-05
6.86148796406187e-05
7.79971295128311e-05
8.13333044480303e-05
8.92124204413443e-05
0.000120451252189941
7.76141976299637e-05
1.80064217999459e-05
7.93161750593903e-05
3.74568429155707e-05
4.05644494303399e-05
8.89899177908593e-05
8.14658447153531e-05
1.57776591281596e-05
2.35436306631673e-05
3.18902966256266e-05
0.000119489580485954
1.01721418955663e-05
2.8587019448985e-05
6.20436177602483e-05
6.45099558156715e-05
7.73316035385637e-05
8.10955059157797e-05
4.20776296585205e-05
8.01293343318828e-05
9.26487975407234e-05
3.87390832716768e-05
0.000100705299279529
5.71550226152581e-05
6.3080543167774e-05
4.42913336778409e-05
6.64168582713352e-05
4.792758431316e-05
4.71793454408251e-05
0.000103490734249554
8.22640131401639e-05
4.40880213961029e-05
6.26393316577684e-06
5.37526225277396e-05
8.75006067260774e-05
2.92808738782127e-05
3.13540755855041e-05
-2.43976610239769e-05
2.83620118350955e-05
1.77331707725461e-05
0.000123933103066341
9.38621051340293e-05
4.51166831030081e-05
0.000108530405716642
6.05690613764323e-06
6.46581336669105e-05
2.92829523497389e-05
9.19856346121583e-05
4.53372743725101e-05
7.68831095836718e-05
5.39543503280255e-05
8.02979632798348e-05
8.81493950635181e-05
4.14044798869874e-05
2.21322747204724e-05
6.39005961445395e-05
0.000131987772772023
9.92317088690922e-05
9.65879504145126e-05
5.12296481629979e-05
8.77922381268856e-05
4.42718819304105e-05
9.43841493523299e-05
4.36568959853259e-05
8.46270174842652e-05
9.61810456014645e-06
5.68057208145796e-05
2.6226848318042e-05
4.11829841045762e-05
0.000122058892012733
5.88698943993283e-05
5.73424918164801e-05
8.24090366511842e-05
0.000126287817882765
4.74473326628601e-05
2.31815942765415e-05
8.80032739304387e-06
7.60089089067125e-06
4.97804174565142e-05
7.79189580356514e-05
-2.66843910965267e-05
4.64951808192654e-05
7.47207593864511e-06
8.95152895743305e-05
2.40583892508506e-05
7.94055182179373e-05
3.30630771219303e-05
8.78545742009907e-05
-1.03828670514837e-05
6.3119024773651e-05
6.45145036824488e-05
7.28673181225361e-05
7.97279287630379e-05
4.85009770792054e-05
3.48846990264078e-05
2.77469578361454e-05
1.16093810267208e-05
8.50378599942078e-05
7.61741250785842e-05
7.95501210909983e-05
0.000105527579476956
9.25283434164275e-05
6.02230490232908e-05
5.9093053173379e-05
4.66391109196022e-05
6.38602661680272e-05
8.62610603877895e-05
5.78792936227514e-05
5.89507205888643e-05
5.37767009690202e-05
8.75017059742947e-05
9.97727341097604e-05
6.38267015918745e-05
3.61583915342102e-05
4.09946558893246e-05
7.37195142583296e-06
9.51640504258825e-05
8.2129993542231e-05
1.26136755325551e-05
6.46771929257967e-05
3.09536856249265e-05
3.27445680821558e-05
-2.59253906782197e-06
2.3048164817868e-05
6.72443168654532e-05
7.73629610962421e-05
2.01978907598323e-05
5.40907685146428e-05
-4.88110060041562e-05
-3.20593573569211e-05
4.64378977183864e-05
5.92198682059062e-05
6.14335543195443e-05
4.17380925921455e-05
8.12600772420318e-05
-2.36497616116571e-05
-4.29399379691649e-06
1.22573929728607e-05
1.687154690226e-05
-2.13980573790399e-05
0.000154062532332601
0.000111876078329288
0.000117537297172148
2.13983143887481e-05
0.000108039877100527
8.90571853541577e-05
7.20260674039376e-05
1.34816376605298e-05
6.43527408987487e-05
8.34711280600304e-05
0.000145318930392641
7.45674496308849e-05
5.57563756208583e-05
0.000136663975279489
5.02218414458297e-05
3.01886364401385e-05
9.0424756651302e-05
7.69459998012398e-05
7.31105595853219e-05
3.82731996261172e-05
1.82539958755238e-05
9.02897834781859e-05
4.38481712690628e-06
0.000102672956177388
3.30074563462092e-05
6.07735398275597e-05
0.000100707677300914
5.73295958052623e-05
9.24640187726195e-05
9.42926569592368e-05
9.28891458970455e-05
4.22958562901648e-05
6.75109360679651e-05
9.23061014089279e-05
0.000121359016694249
2.97425881454663e-06
9.75429190955801e-05
5.76781708241725e-05
4.27772361484589e-05
4.77251626102023e-05
7.17281081106775e-05
4.13600047010881e-05
4.47388671497178e-05
7.65042876682954e-05
7.90075079175815e-05
-4.41354938679081e-06
8.9567680047821e-05
3.46979824545512e-05
6.06872156292306e-05
4.78788590483024e-05
1.10385945119819e-05
2.4948949047466e-05
6.28465124428954e-06
4.7254075754758e-05
9.8634759128322e-05
7.40988365241641e-05
3.6642021664613e-05
5.51665835014743e-05
3.86372833254946e-05
5.55212753370032e-05
3.20808341924921e-05
6.08072099111299e-05
8.97038356126128e-05
7.19408320540961e-05
5.01314711526259e-05
5.4259155223852e-05
8.87621078210985e-05
5.92614707346778e-05
2.52837164522734e-05
6.92878237361832e-05
5.17179704135984e-05
8.81197495688998e-05
3.3395291403025e-05
2.43238362171307e-05
8.82558787992582e-05
7.72300493528573e-05
4.59070513876747e-05
5.13427801613532e-05
3.64593940948668e-05
7.04229139381463e-05
2.89026011466501e-05
3.79789416637597e-05
5.89068295871928e-05
5.0725494837453e-05
5.38178530313112e-05
9.04781579657969e-05
6.18073948522246e-05
3.85655730049316e-05
4.08674662377687e-05
6.96127876857445e-05
8.01350129575922e-05
2.31184323904066e-05
6.41009734066997e-05
4.28774912292191e-05
9.7813675381056e-05
6.57687889293444e-05
0.000107115048291019
6.2592678098657e-05
9.72867927692735e-05
5.56897202899597e-05
6.8176666368919e-05
7.62156801490335e-05
5.64030477576997e-05
2.33129729100148e-05
3.15127265485715e-05
2.00532443878867e-05
4.10108182186059e-05
7.50930391280993e-05
5.7556278261757e-05
7.95553123739064e-05
8.12814927793731e-05
2.31007688113386e-05
0.000111159195911424
3.53571804727245e-05
6.93312914633298e-05
4.85430153074428e-05
5.97632227548718e-05
9.37551112523343e-05
9.19095710961996e-06
5.23402142068907e-05
0.000105561263435081
6.71750953125173e-05
8.09603139257869e-05
2.84045137580336e-05
6.50023925167824e-05
7.14025883267092e-05
6.92503038406027e-05
-2.55271825416561e-05
5.02635328262875e-05
8.93227547879367e-05
3.54857712242406e-05
4.43682768122471e-05
3.63790181512175e-05
9.72700818835172e-05
8.41798746802989e-05
9.8262737050098e-05
5.48951513721629e-05
3.02706035125195e-05
3.15807599178688e-05
9.51040616017149e-06
7.13086058481904e-05
7.03441024829647e-05
6.6141681602401e-05
7.9147313425642e-05
9.00531550862206e-05
4.15599980895993e-05
3.11613456619343e-05
0.00011615572189808
1.36226129910403e-05
7.33680225301879e-05
7.10375257588063e-05
-4.02882410113982e-06
8.70077013059038e-05
4.42844888567063e-05
4.27410538755658e-05
3.37082894959442e-05
6.22049865874349e-05
1.95403032917483e-05
5.76649020337329e-05
7.51598865080003e-05
2.56038058451792e-05
3.69042065952555e-05
2.72611100054604e-05
6.79926765340838e-05
6.93848047257034e-05
7.37831221485484e-05
9.91457482349246e-05
6.17905287404216e-05
5.45048904739435e-05
6.38739025789833e-05
7.84992175440823e-05
1.66553258719303e-05
2.50294702921213e-05
4.28127693174794e-05
3.92292340688863e-05
6.77505742462885e-05
1.56823296818138e-05
8.01518863032593e-05
5.20548849797204e-05
5.93712444963639e-05
6.32206181258691e-05
5.85686408548013e-05
5.34804362441821e-05
1.05819145102568e-05
6.25902548154475e-05
4.92175110093952e-05
3.14516399884744e-05
1.35697566938819e-05
8.17923878562582e-05
7.53516230445952e-05
1.7636348939207e-06
3.21201683047572e-05
3.54584779160997e-05
0.00010354107267654
9.20406749042411e-05
7.52354988251879e-05
5.44367460812776e-05
7.7101794857162e-05
0.000106218903118262
8.11558320012339e-05
0.000124244078035285
8.03734305829599e-05
6.50870984248045e-05
7.78808745628151e-05
1.52760764866762e-05
3.43570695420073e-05
5.81916858871385e-05
0.000128231412057077
0.000126662222714019
2.48156788097779e-05
4.31455570150865e-05
6.68679168950069e-05
6.61380088903897e-05
5.54130642163856e-05
7.48444635928714e-05
-1.32075881047709e-05
0.000121337825554047
7.44583460393294e-05
1.14368140791043e-05
0.000104510608527899
1.39166317261945e-05
2.57151801239571e-05
-4.08720961992969e-05
4.01667876901751e-05
2.03298678686967e-05
2.25145257301344e-05
2.3103863610444e-05
7.60723117969991e-05
9.10442492188478e-05
4.30150735281217e-05
4.25127662723956e-05
5.36714608974031e-05
7.55632757846056e-05
4.88929579143845e-05
6.1068985414133e-05
2.05844382489977e-05
2.824352644168e-05
3.86448755298996e-05
2.44641970144357e-05
1.74768458536824e-05
0.000113557942060659
0.00011276326119976
9.44061246057919e-05
4.12374645955134e-05
1.15201528376948e-05
6.5527606997208e-05
1.35064482152746e-05
2.11484531751662e-05
3.61879742913001e-05
4.8167237725253e-05
6.20368243359663e-05
0.000131118677100711
6.8202505501229e-05
2.10041961641047e-05
7.89199759954542e-05
8.73995303504587e-05
8.45403088218027e-05
3.19855297291831e-05
1.63226246140641e-05
3.5105359599052e-05
9.01824099488763e-05
9.70301892254855e-05
7.38030615337219e-05
4.83943269577137e-05
5.03818319338526e-05
3.8053717961997e-05
-3.21162039290339e-06
0.000124656166794308
7.20277908159489e-05
5.25171950427161e-05
1.76824006432354e-05
6.87485205473356e-05
2.43074083116778e-05
2.59572074304701e-05
9.37553171328341e-06
4.23091535482889e-05
4.99065982348826e-05
5.93652495469374e-05
9.31889446751046e-05
2.62430456560618e-05
8.01185906142126e-05
0.000139901932634368
3.32088258825353e-05
-7.03617989476902e-06
4.33806699166113e-05
4.21076801664631e-05
1.87929412263641e-05
3.94486650942168e-05
5.64838490829658e-05
9.22142699577457e-06
5.70013494237564e-05
3.71532978471974e-05
5.85122370685272e-05
7.39779154730663e-05
6.11597135588589e-05
5.79582748294025e-05
8.47075217572563e-05
4.59281749654165e-05
5.1877059012172e-05
6.50920231690315e-05
3.78601328905731e-05
3.68045594777379e-05
2.95010974730432e-05
-3.90529655682814e-05
4.01395036016083e-05
6.62654732516552e-05
5.29787665468555e-05
4.17906973836011e-05
1.51443935296021e-05
3.00135960286321e-05
6.35470603520961e-05
4.99567527298147e-05
1.30973778296161e-05
-4.15573022836212e-05
0.000106561941924167
5.22382080002941e-05
3.04595306320137e-05
9.48531031130279e-05
2.7821296806607e-05
4.66034084306157e-05
6.44558972136935e-05
2.18083207042096e-05
9.12407225512896e-05
9.8367559265461e-05
7.13196373420184e-05
6.31791768765434e-05
8.04154010597051e-05
4.06768333432482e-05
3.49547766997942e-05
5.21604343451859e-05
9.24187191307778e-05
0.000105704546622893
-1.9488284294021e-05
7.50797552135723e-05
4.06448296855074e-05
7.09494012146537e-05
7.69362166926488e-05
7.67420737170459e-05
8.31722070826097e-05
4.48463047740994e-05
1.17179998907021e-05
8.50792575254095e-05
5.62962024040757e-05
5.21011544713216e-05
5.58083580525235e-05
4.70070070172613e-05
4.41232976120642e-05
7.36321180863045e-05
0.000122571795631963
0.000108574620284692
7.72300039810496e-05
4.3395452321776e-05
8.21073327010379e-05
7.96741420318731e-05
6.61755130561669e-05
6.18749932499416e-05
8.15844821887411e-05
8.601003096877e-05
7.15812931705414e-05
1.11295162752557e-05
8.8464607224551e-05
0.00010012899845324
4.59656471593277e-05
4.84890774093915e-05
0.000108202791100179
4.5036817181636e-05
6.76285541047752e-05
4.67337124014272e-05
8.16524000281134e-05
4.32336691740373e-05
-8.2831220792258e-06
3.74857663468893e-05
1.092394625166e-05
8.05377453309791e-05
3.25799257597463e-05
9.36833641660311e-05
4.64241580124902e-05
6.51986111651247e-05
7.67154221104476e-05
1.97288626003327e-05
5.99093399244286e-06
5.0057026234715e-05
5.87878392401793e-05
0.000116661003291343
2.91341935326902e-05
8.54854046755381e-05
4.2962214555204e-05
4.7548735670743e-05
9.57070903045429e-05
6.54607239475397e-05
5.95109058647943e-05
2.85433563549818e-05
6.39940732488705e-05
7.61785455653437e-05
4.21632385866203e-05
0.000135522950545317
6.5587985691551e-05
9.54441011537562e-05
1.75845939672145e-05
7.47215882355241e-05
8.95843710945713e-05
6.88394699103913e-05
9.0235938398955e-05
9.92855526653589e-05
0.000101216517908944
5.87311155606891e-05
4.16903724226769e-05
9.11294955800023e-05
8.23695982447231e-05
8.36404314110359e-06
4.87359702943275e-05
4.56952191968235e-05
5.31873213619292e-05
5.51243673510585e-05
5.8925762313507e-06
4.358502050742e-05
6.89119617060587e-06
6.94668282272598e-05
5.60911771111053e-05
6.23200990101227e-05
-2.27425586161408e-06
7.47708828894726e-05
9.61972852776021e-05
6.91180060481603e-06
9.78857492475719e-05
9.32634441866688e-05
5.31905835179942e-05
0.000122042853650673
4.86294441942635e-05
4.72074816278019e-05
3.50558286919312e-05
2.52784641343458e-05
3.17899172156996e-05
8.89554691215903e-05
0.000109543575797121
2.46437746571758e-05
7.77313473641628e-05
6.79778612355607e-05
0.000108885071602685
6.2027917864905e-05
5.99720255221968e-05
7.96153795200206e-05
-6.99074314741202e-06
0.000107307012102794
5.43770837876757e-05
4.41589155365319e-06
5.4900976691834e-05
7.63278338466309e-05
6.19559415534488e-05
5.64646249251992e-05
5.06818833974366e-05
5.87152893753971e-05
7.3420397961189e-05
4.88563694326214e-05
9.06354024986553e-05
0.000102448314729047
9.73144576649643e-05
4.01844482447801e-05
3.41044595951361e-05
5.37191560960334e-06
6.16377195258897e-05
3.95685560667596e-05
3.02022839705752e-05
8.08189843206389e-05
6.28459286678059e-05
4.65676610918975e-05
0.000114077796852251
2.50831143589746e-05
2.71628546637878e-05
-2.71594684808053e-06
7.74120171070902e-05
8.95598563060893e-05
4.64875049170744e-05
1.6674736040178e-05
1.68370951603517e-05
3.43804847869821e-05
4.49854728279765e-05
-8.3703801918281e-06
2.96939894011913e-05
4.03937163026034e-05
1.42302187287939e-06
5.2278724270351e-05
0.000104867580286236
4.54493730502396e-05
3.79349183203073e-05
9.23025684199813e-05
6.90477272038017e-05
6.26091961555868e-05
3.74097328070934e-05
5.74275592982659e-05
2.29561434260424e-05
9.10925330860577e-05
8.08394454081167e-05
-1.84250002771736e-06
6.59387417712108e-05
3.2913054616829e-05
5.94555165044566e-05
6.55934434766283e-05
-4.95755398096134e-06
0.000103434038650914
6.34596833162647e-05
3.66719624263599e-05
-2.01928181179029e-05
7.68577303851243e-05
2.89561425982842e-05
0.000112860823584975
3.00985292653972e-05
3.75294630626403e-05
8.41443400360726e-05
0.00010292758514592
4.17552278129737e-05
6.95561451008963e-05
6.08982056476954e-05
4.21685876004433e-05
7.10877417552799e-05
6.17157369690943e-05
1.97732856539129e-05
2.23841550854858e-05
1.33773678861823e-05
0.000114195813185142
8.93380781148178e-05
6.24671638803602e-05
5.03505259559715e-05
1.32532425470219e-05
8.31180209656554e-05
8.69147013719286e-05
6.01768740957429e-05
4.04694021585254e-05
-1.81252931061434e-05
8.84215742023068e-05
4.16362331046553e-05
5.42885051820398e-05
1.45834308045494e-05
4.75388187252422e-05
7.22632530127202e-05
4.62892520845312e-05
4.84238802967314e-05
3.16191415140406e-05
1.60627464019519e-05
6.43293856369929e-05
3.84871009732619e-05
7.12386828418444e-05
4.20078925647944e-05
-1.25252466158101e-06
9.78578168080525e-05
8.8598783098117e-05
7.64599458269078e-05
7.15150210234269e-05
4.93766061560559e-05
4.58677450765814e-06
9.05547243092475e-05
6.911640822073e-05
5.27784932201458e-05
2.10002828736553e-05
6.56018186833678e-05
9.76836240570442e-05
2.4490142605396e-05
8.72639845724704e-08
4.50442859359231e-05
9.71626586989969e-05
-6.66729640596415e-06
-5.22394873120223e-05
4.41976394236256e-05
7.65612945652727e-05
2.11554716542677e-05
1.69821721887468e-05
3.45677654013541e-05
7.84014627640327e-05
4.31417925439054e-05
8.88090615255312e-06
8.30554794730567e-05
5.58628060794325e-05
5.1535510849671e-06
5.84711444523998e-05
4.14937460839441e-05
7.50297757274283e-05
9.18129442107172e-05
4.45070165370438e-05
6.85147879602953e-05
0.000118244958479049
7.54015951966706e-05
4.82286671924444e-05
0.000101238756664276
0.000106058076805919
6.03726812664312e-05
9.53901793095237e-05
6.5153215349111e-05
6.19324351840266e-05
3.59175788196948e-05
3.81438607960438e-05
1.5901323951645e-05
0.000112806884509906
1.90960140180357e-05
5.59812963356698e-05
8.25395058298023e-06
6.09238951885282e-05
1.53012840759699e-05
4.69573118807201e-05
4.59208075621178e-05
-2.71220791863184e-07
5.88367477050814e-05
8.07590700658933e-05
8.19897451803274e-05
6.44520674228231e-05
3.08948181632445e-05
5.36319738070862e-05
4.1888804625777e-05
0.000115571709023576
6.98980736483312e-05
4.55850314099127e-05
1.66987590118294e-05
3.83260437948026e-05
3.9265245776146e-05
5.0818793174801e-05
5.23018435412398e-05
4.4579881576253e-05
2.01587773010645e-05
8.75869832557654e-07
5.03490296521198e-05
4.57643993628449e-05
2.4780412145154e-05
5.56933604291368e-05
7.39194406522234e-05
8.23563567333401e-05
0.000100078094539581
2.92683019162064e-06
4.43883287219993e-05
3.20910698725438e-05
7.52209057498209e-05
2.21796479863712e-05
3.6554740174951e-05
8.3165933581198e-05
3.48347218650803e-06
4.16587108859225e-05
6.63961600359591e-05
9.80925659452463e-06
8.44935943704698e-05
3.82519951685212e-05
9.9174796225677e-05
3.10578195700537e-05
3.49076939312931e-05
0.000102208695233548
6.46098499434691e-05
5.76083125418803e-05
5.23164416033123e-05
3.20482080801926e-05
2.63768239437872e-05
1.83087298687473e-05
9.13483388512455e-05
7.88466780528717e-05
7.28766488017673e-05
7.26479174320636e-05
5.97871933311351e-05
1.91058750782992e-05
5.71816830347211e-05
9.3981805000826e-05
3.46611928173609e-05
1.0320808995499e-05
8.03490481909745e-05
3.27437429768184e-05
-4.54620224700754e-06
3.83077824875471e-05
9.3800063406368e-05
0.000107425233408665
1.63577237135033e-05
8.84712752940682e-05
0.000107129952897183
0.000118675637591593
5.28467731012551e-05
9.15003595123575e-05
5.02802218728662e-05
0.000168747177028225
0.000139182408867726
7.8804302543139e-05
0.000114566160839605
4.54160102582299e-05
8.31880965895513e-05
4.27141886614066e-05
-1.71623612559317e-05
6.49286529418723e-05
7.89938708009935e-05
-4.24213542160441e-05
7.73389938745484e-05
4.3556363808293e-05
2.60860336327606e-05
2.11403536632233e-05
-3.72089055935805e-05
4.88067656077352e-05
8.79848777885587e-05
8.61182533240125e-05
8.9154610524964e-05
3.84032311302661e-05
6.13012210712367e-05
9.39431409781971e-05
8.97502921899804e-05
0.000136142563587815
9.70050491901537e-05
2.80568562903212e-05
6.35692094798582e-05
7.92136753688068e-06
1.32039929306134e-05
0.000112423055238615
8.91477760678376e-05
5.84733923658663e-05
5.18720972547684e-06
6.75982231475357e-05
9.48277563006234e-05
6.09631953543123e-05
2.33220924405482e-05
7.4624573578875e-05
6.76922347693134e-05
9.60034546046172e-05
5.80890087725814e-05
1.63408803553233e-05
3.89359508668781e-05
9.16026763976112e-05
3.68570951733286e-05
0.000102666150567918
3.22444079143095e-05
0.000117678943181921
0.00012986895536931
6.35047490919217e-05
9.90960443879492e-05
4.56253091254024e-05
7.39556307078064e-05
5.15635309955593e-05
9.88644472339795e-05
2.13259333819985e-05
8.78947640247423e-05
9.1326536321467e-05
5.37942056439713e-05
5.88647531404372e-05
6.54482908196098e-05
4.61324221277975e-05
8.7249407556191e-05
2.73748633464858e-05
6.26254785186131e-05
6.77292652826765e-05
0.000121609356361494
5.91053797264677e-05
5.13203787703215e-05
6.25764483537552e-05
6.27117377529435e-05
2.57168802680787e-05
0.000114410817945038
4.69785321183034e-05
9.91199675257634e-05
4.12108755574668e-05
2.78610930928527e-05
1.79074187729196e-05
6.01219414133947e-05
9.56623743474906e-05
3.97715358080865e-05
4.68992170877095e-05
1.00166214838846e-05
8.69233031780236e-05
2.45137463028135e-05
0.000146592939418999
6.69531280502538e-05
3.05854791321299e-05
5.91278031738138e-05
1.29052931053507e-05
3.40732253733466e-05
8.39542025543577e-05
9.90601048846299e-05
4.44444016918757e-05
3.3037216457257e-05
7.65390819268661e-07
6.28515846764209e-05
3.36543694529115e-05
0.000100311228154141
5.95756083615508e-05
4.4907750641877e-05
4.01203494976583e-05
9.82687349755041e-05
5.24634349163567e-05
7.64675531543637e-05
1.31645167312044e-05
0.000104530123866601
7.93545613768591e-05
4.20478604815007e-05
7.40686902419405e-05
3.79385210959055e-05
7.06097385475612e-05
7.41392075061552e-05
9.86851045328721e-05
6.23063903098576e-05
6.27667582119438e-05
8.24177682075204e-05
5.48205024622884e-05
2.93934605596253e-05
6.95445165432248e-05
3.03633649628882e-05
9.12823150359889e-05
2.86021529481623e-05
5.83866118874445e-05
7.56672500698617e-05
1.86701713902469e-05
7.2850472929286e-05
3.08045659544929e-05
7.3230192293565e-05
9.23115260511891e-05
0.000111427189100671
5.60675690746071e-05
6.22623436926912e-05
5.09989917915222e-05
6.91688319435218e-05
4.08792285044847e-05
7.46112934737451e-05
2.90047310003211e-05
6.54904628805092e-05
7.24957376430071e-05
4.63991671043776e-05
5.63402344551065e-05
4.58006464948172e-05
2.72536144614842e-05
7.50166181779096e-05
3.71910545649736e-05
6.93959561213159e-05
4.45124794075839e-05
-5.5491451945712e-06
2.54571743246386e-05
8.55813647647072e-05
6.92121058027282e-06
4.34215619883655e-05
2.5354030940743e-05
8.17553221421837e-05
4.60336741116564e-05
3.92186839074579e-05
9.81800239186468e-05
1.9795124185081e-05
9.48993917137261e-05
6.28367426243712e-05
3.80437983127089e-05
4.14150099148444e-05
4.58383076263113e-05
0.000100883581722283
2.02013331840135e-05
5.64802683127668e-05
8.44054773589599e-05
1.10158560340626e-05
3.46361043596744e-05
0.000111584481884803
9.30119647043892e-05
8.20999494304395e-05
0.000114386052520198
6.74776982811274e-05
3.61834917419731e-05
6.28055106623626e-05
2.51334058586963e-05
6.73482947807218e-05
8.76132263211827e-05
5.20831404826854e-05
-9.0396512903988e-06
2.24327522525825e-05
4.37957113844565e-05
0.000110246627035859
4.11917552732476e-05
4.44452132823449e-05
4.59048088513323e-05
4.24135722288019e-05
1.65056558899173e-05
4.96596316144619e-05
5.92864075706623e-05
9.27171595527267e-05
2.58313241207169e-05
8.51329522471066e-05
8.23003497114833e-05
7.96134449881826e-05
4.30482414726201e-05
4.47792550895468e-05
4.3931729381072e-05
3.64549633229998e-05
8.50506336241595e-05
6.49817268201564e-05
9.14965119062838e-05
8.76195265014498e-05
6.76179638210829e-05
6.66278724566683e-05
2.96975526926324e-05
5.46903306817513e-05
5.14636332501616e-05
1.49169241760573e-05
3.86980801024487e-06
2.59187118637634e-05
3.55755560669621e-05
4.6784783740625e-05
3.85798349322509e-05
2.68588656779716e-05
2.45294172893681e-05
6.62652565190159e-05
7.70575217997587e-06
1.93759393279198e-05
9.25213226653623e-05
5.58242998183063e-05
8.98388491692312e-05
3.79867076775648e-05
7.98767712634434e-05
8.23679509352985e-05
4.71591268535019e-05
8.13893854154442e-05
4.414360091819e-05
8.89991686806383e-05
5.67716104204969e-05
9.19385599984124e-05
7.39699636914807e-05
-1.74807354556506e-05
3.84442938450671e-05
0.000120996561832
3.86598323886041e-05
0.000138039113555088
2.80450904679377e-05
8.91408920865739e-05
5.18667488647226e-05
0.000116821951795573
2.05873166015997e-05
5.24031546602294e-05
9.88154281042694e-05
5.68775781439461e-05
2.40809989576884e-05
3.82290965932047e-05
4.58475286960159e-05
6.77013677086821e-05
2.57559944223115e-05
3.85234223915928e-05
6.2048485868286e-05
7.77582337780837e-05
7.72699678682212e-05
6.32184359804994e-05
8.92506196294667e-05
8.38336758396283e-05
3.62374412335451e-05
6.57478052809103e-05
0.000100080824218019
3.96308264126664e-05
0.000115541572161684
7.59026664106496e-05
1.88302100432678e-05
4.46828605140578e-05
-3.84804646397482e-05
-2.31402814437721e-08
6.73099364566425e-05
2.73266510668299e-05
1.77762098796895e-05
4.43322660505531e-05
4.14572446410403e-05
9.99339352171659e-05
4.85306949931469e-05
7.78559646584629e-05
5.24770684624178e-05
6.36230461154761e-05
0.000114820607164917
6.87106492081356e-05
0.000121545530044593
5.28279842305928e-05
6.14739027613068e-05
5.46860059721322e-05
0.000111906955140859
0.00011178256478468
0.000115022948698607
7.31657010126955e-05
5.9757403458902e-05
7.3645369586097e-05
8.94641775196946e-05
0.000119831766459661
3.45272861863153e-05
4.58568288481241e-05
7.16684597286878e-05
7.67311754251256e-05
1.33499386606635e-05
2.95804009074891e-05
3.08417295968556e-05
7.90066452780497e-05
2.64929846819724e-05
1.5301814653961e-05
6.02704361768864e-05
5.41656948959532e-05
9.81597582832046e-05
7.96944709777849e-05
7.83100351328302e-05
5.51034020658915e-05
7.43761113486562e-05
7.76978088339757e-05
6.78052638674225e-05
5.39857562178489e-05
7.48906995560007e-05
0.000132209686669126
5.94185835535056e-05
8.30026107723351e-05
8.39927945693108e-05
3.63492194379245e-05
4.80804238877961e-05
2.59311099132302e-05
6.48899460498939e-05
6.19657935978739e-05
0.00011916204179349
4.83155167824862e-05
-1.06621061646767e-06
4.76182699327666e-05
5.5750512244727e-05
4.16003154492269e-05
4.20206641998369e-05
2.2321970245758e-05
0.000104777627892043
6.10268035363192e-05
9.41763130038227e-05
9.33818986118872e-05
9.70714027735188e-05
0.000110194450346089
3.34624398701714e-05
4.4402120214583e-05
4.69736818020529e-05
6.60955132046927e-05
0.000120344052582558
-5.41298935553223e-06
6.62127551258516e-05
0.000136478294184108
5.97522288790726e-05
8.29923210372653e-05
7.75397501091114e-05
5.15267743843536e-05
7.96612225174978e-05
4.63215907997098e-05
6.76087492536711e-05
4.67647225093862e-05
0.000105348593428803
4.35618620028486e-05
8.76177387397293e-05
2.47548892247962e-05
1.44893679170263e-05
4.87477395877757e-05
4.714315329111e-05
5.9701832643062e-05
4.70336628023595e-05
4.14373869177561e-05
6.51279037574052e-05
5.19028506494363e-05
4.30196652650641e-05
-6.53289358291391e-06
5.77289010920787e-05
0.000100491566810625
9.037233859456e-05
0.000124053953776704
2.7815039162076e-05
2.53060003619375e-05
6.8323601936535e-05
8.5322409909854e-05
4.31505485867034e-05
2.02482968943614e-05
7.01261935385998e-05
8.98681050404983e-05
6.85845315791592e-05
7.04486693273288e-05
3.71945085648541e-05
3.73322189515557e-05
1.09464942914396e-05
3.2578803627881e-05
5.78207490184568e-05
8.49167550456217e-05
1.2909836321681e-05
1.51300513620189e-05
5.33120271301167e-05
6.07439060809877e-05
3.41850140368474e-05
7.27924815962724e-06
5.98175724869733e-05
7.11662175724549e-05
9.30533730920213e-05
4.32783895697385e-05
0.00011846881213545
9.27945682736841e-05
7.09611837526528e-06
0.000100431857804873
0.000111285459563758
4.92575297002023e-05
6.57274794825394e-05
0.000106334860781731
6.02487258597653e-05
4.51639313833759e-05
6.89529066410788e-05
5.94435076978382e-05
6.94172679438353e-05
8.36698752221336e-05
4.67638470453175e-05
4.05796344048455e-05
9.12546808571562e-05
4.28553645738836e-05
4.59645353744073e-05
6.80744069465175e-05
5.21780570462916e-05
5.71663616304498e-05
5.56811642615084e-05
6.32474845433859e-05
0.000116507183526129
5.56513135128129e-05
3.15989118470262e-05
4.5834716168222e-05
5.53841557211378e-05
5.52035993908453e-07
4.71499636216243e-05
9.07283235419505e-05
4.30929870727397e-06
5.23680950198384e-05
5.96890952876853e-05
4.2532990934036e-05
5.48659429507066e-05
7.2746177039635e-05
5.40212885111881e-05
6.42326635672868e-05
5.11912287624776e-05
9.71480515804172e-05
2.47920355015705e-05
4.31509214652991e-05
5.83234650141104e-05
6.51343605113313e-05
0.000101755077583796
4.17922933764716e-05
6.27769971525012e-05
0.000199946121575799
7.55160458749424e-05
1.31164573526554e-05
4.90902121880521e-05
2.52628124915847e-05
7.11829864951384e-05
4.02193845738067e-05
2.97576106425139e-05
6.7144429773072e-05
2.06338435244543e-06
4.35459159599736e-05
1.05171691521258e-05
2.21571947372478e-05
6.24272388945324e-05
2.81474189358119e-05
6.75687392349698e-05
2.78253730777323e-05
6.63876036200969e-05
0.000113016174010701
2.64686093795794e-05
2.85202244746645e-05
7.51426885046459e-05
0.000120260793087001
0.000103547789168522
4.31157868456702e-05
3.93370501669234e-05
7.02148207750896e-05
-2.70607315987139e-06
2.04102527668739e-05
-1.60918303679996e-05
8.79090832806306e-05
-2.24572182543793e-05
-2.95150340491287e-05
2.72296854990909e-05
2.17182444644094e-05
8.01353952440027e-05
-1.76534497204664e-06
2.22830239630884e-05
7.67520976050561e-05
0.000162120707406325
6.52315675065384e-05
3.15693158773164e-05
3.89333135629614e-05
5.88636578218056e-05
4.28372194533849e-05
1.98242713925707e-05
9.19893555177724e-05
5.64422242695514e-05
0.000109877409419319
5.06585082171713e-05
5.39151300566921e-05
4.42285401568587e-05
8.0179864419023e-05
3.49123908203519e-05
8.19400990107934e-05
3.1136199340503e-05
7.59485843870025e-05
9.08496308487375e-05
-5.34972898402307e-06
1.74668864025544e-05
3.92559685676898e-05
0.00011796164714112
4.16001342169586e-05
0.000101718728132579
4.43874117889682e-05
6.14728493140399e-05
2.66905884104105e-05
8.1976239901706e-05
5.55204304180012e-05
7.492734868789e-05
6.80334818761976e-05
1.19153401455521e-05
9.85621499458433e-05
5.12769845914834e-05
2.71124172545274e-05
5.82658199711698e-05
2.35967883143669e-05
0.000135690779573696
5.07830392488502e-05
4.32398966165659e-05
3.37951995110831e-05
0.00010752984263738
5.85997199884018e-05
5.95044033064659e-05
5.04441694899117e-05
7.11036198281003e-05
5.31877261080484e-05
5.35412642674868e-06
5.4392666593298e-05
2.81301531479132e-05
3.48036884679361e-05
5.69289720164818e-05
4.17671865467312e-05
0.000104066600459481
6.58113349181474e-05
7.33599442401343e-05
0.000102527775249217
5.88670761705558e-05
6.78353688966883e-05
5.85914020360998e-05
0.000102805073765509
6.86998806394386e-05
3.31212868802772e-05
5.58108748855053e-05
0.000108388681250304
8.8212053946248e-05
9.63222494987777e-05
7.13555736641019e-05
2.46398039403018e-05
8.05698685722123e-05
4.21364832217815e-05
5.32424998330707e-05
8.31446431543699e-05
7.76954410084476e-05
7.91220765245719e-05
8.13889112520018e-05
7.0860325133703e-05
7.74188518320502e-05
3.08657764095372e-05
0.000118538293017611
6.84574339201218e-05
3.75287767157694e-05
2.55849518923575e-05
2.74621304813431e-05
7.28433965951882e-05
-9.86348955530054e-07
3.98793151806772e-05
7.88784059442189e-05
1.72811176854555e-05
9.0321093037031e-06
6.8472571046311e-05
8.97453616277551e-05
6.3613697113677e-05
4.87910550794059e-05
5.45288109590551e-05
6.81847446045381e-05
6.37358405227229e-05
7.18960351804808e-05
4.45912978338177e-05
1.58300328134628e-05
1.12613978292379e-05
4.36693984868149e-05
5.88346752844875e-05
5.11183931054084e-05
0.000100087124604532
8.30030028104971e-05
8.01292374672772e-05
7.34827000053575e-05
9.1291616782314e-05
3.44944152068039e-05
2.11811479848037e-05
1.32131713275942e-05
5.56889868969699e-05
5.28344725812331e-05
9.7255901011964e-05
6.66069417313612e-05
5.26792482865259e-05
5.22531409649127e-05
6.69616836486667e-05
7.71735768393199e-05
1.07188571506908e-05
6.07451543841709e-05
2.99115189622455e-05
5.02362228375585e-05
8.38865164738264e-05
7.51235265685545e-06
9.03513212282412e-05
7.62677713290641e-05
6.06401012352252e-05
-1.0227365028512e-05
9.58750068061601e-05
6.61426588418237e-06
8.29616271660643e-05
7.54369793174964e-05
9.50541204334729e-05
7.42200880018922e-05
9.11127969742252e-05
3.20012179619527e-05
9.4754992033483e-05
6.15282877561397e-05
5.19748283113081e-06
8.60538173392117e-05
8.02643007723531e-05
6.91711375956521e-05
2.52832195214112e-05
4.21103151702717e-06
8.22204128822879e-05
7.71788245595538e-05
6.84059387094569e-05
2.04210890940375e-05
5.12081866013514e-05
7.78433675886305e-05
6.52680510620862e-05
7.05276631665163e-05
7.61235340387426e-05
6.5119973075612e-05
0.000127516881901921
6.12100560248379e-05
8.96237621895094e-05
7.73085174430025e-05
5.35227642723658e-05
2.03414690826002e-05
2.57085079771635e-05
5.14139772841122e-05
6.196444599334e-05
4.00897279783279e-05
4.17155542286498e-05
0.000104583805411905
0.000121678100031134
1.01962741120192e-05
6.51234810612669e-05
3.85075730170177e-05
-2.93123025756765e-05
7.81121335494523e-05
8.11310605098427e-05
2.70383289158885e-05
8.51707154166315e-05
5.25486410525886e-05
1.68342019191936e-05
6.47917340508238e-05
8.0230116055264e-05
7.04985181426648e-05
7.61071891599492e-05
7.17921228509748e-05
8.72660251881094e-05
3.04095139830559e-05
6.30963404865203e-05
5.03572166837255e-05
5.24991367234165e-05
-6.56455171959218e-05
2.68651114972896e-05
7.42957871317615e-05
0.000101463552756703
7.32416781243768e-05
5.57349159509273e-05
5.5809313691843e-05
3.81553480074167e-05
8.64494452563037e-05
5.67461015948115e-06
3.65901399411449e-05
7.44462622502592e-05
2.40740515066857e-05
6.32296658896815e-05
3.98494208581558e-05
3.72458252864684e-05
6.24871616592964e-05
9.23443408463778e-05
6.71897412643428e-05
7.35386607423913e-05
3.01934384447609e-05
0.000106862873800342
3.55874745471034e-05
6.10909298010867e-05
0.000110112650584029
9.6238637602026e-05
5.5220265042304e-05
5.82055770151458e-05
7.24101032239146e-05
-5.28975957479639e-06
9.18715770774238e-05
4.75989907334159e-05
3.23467997384306e-05
6.49592667748567e-05
6.59980959220816e-05
3.43790869550889e-05
7.52141709624308e-05
4.79499017338081e-05
5.20525648097805e-05
3.54734101964282e-05
3.78237675184511e-05
7.3899524025137e-06
4.90159974636286e-05
3.90524175228741e-05
6.23397023123005e-06
9.82403660206904e-05
1.27906073710605e-05
8.050129414533e-05
0.000108978062021113
4.22507692404197e-05
9.20406040018554e-05
2.43505705736714e-05
-4.68021059087931e-06
1.82438799092734e-05
7.25942243785586e-05
3.46742147061626e-05
-3.97349026546886e-06
0.000112540688489864
3.78095534591497e-05
5.07316620703939e-05
6.79545582847341e-05
3.58846113011736e-05
5.27969495577683e-05
4.73439514585327e-05
8.07593352806806e-05
4.25844705919381e-05
7.7486549506208e-05
2.35533754566139e-05
4.20476172693473e-05
3.17970175885433e-05
0.000103389665164101
3.00231509896033e-05
9.79669043699195e-05
7.64496458732991e-05
9.13310963678733e-05
8.86440791953568e-05
0.000104036151802182
6.57730900105794e-05
4.47473585979238e-05
4.53077548292292e-05
5.42484440397222e-05
1.36445467940367e-05
7.32911444847934e-05
9.33128157015474e-05
0.000138046471648333
-3.83575792858827e-05
8.46791190048804e-05
5.07492333898998e-05
5.07280802230261e-05
-1.76744654681463e-06
6.66952618358258e-05
2.9714595094763e-05
8.68680622285221e-05
7.59229086890129e-05
3.10653682477144e-05
4.9130341376472e-05
9.88380185467744e-05
2.60360690991593e-05
8.0074178134971e-05
1.32634331432596e-05
8.79856976099155e-05
2.96172849997211e-05
9.10429799208357e-05
3.02657332681271e-05
-1.0127815067914e-05
3.88741427748976e-05
1.97697596090192e-05
4.73790498366762e-05
3.64408952279836e-05
7.82908405627148e-05
4.58210622250769e-05
2.12423948929928e-05
9.12989870520135e-05
2.72729614702014e-05
5.55767824430357e-05
7.63839515332745e-05
7.58039070840193e-05
5.58893114553732e-05
1.98111872335666e-05
9.3115654319495e-05
3.85786873921327e-05
9.64271066996012e-05
5.04528514339881e-05
8.43572649138942e-05
7.59761851382019e-05
3.06815095556333e-05
3.35495894740282e-05
5.08160413338103e-05
4.48488339834049e-05
3.73402687712865e-05
6.74597145312643e-06
2.70860370872845e-05
4.17661027779956e-05
7.43283385220157e-05
-2.61292009110202e-06
0.000109748885842007
6.6271901489484e-05
7.57934448070574e-05
2.88320173193219e-05
3.77529296759878e-05
6.07600212913337e-05
2.10633707149079e-05
3.58826827029985e-07
8.57047804703266e-05
5.34497687721438e-05
7.74134031137036e-05
8.0325521726884e-05
8.64312151507455e-05
0.000119888354301373
3.70304109135187e-05
7.78901809275072e-05
7.64163581103654e-05
4.78861981109022e-05
3.56691707771678e-05
8.87246749732608e-05
0.0001099793014783
1.7908184122156e-05
7.59161904367092e-05
3.86406864461534e-05
8.59786431697263e-05
5.07793234317581e-05
8.67843363739813e-05
7.9732904036891e-05
8.81585808704353e-05
1.14915650643605e-05
0.000116427645193385
6.91320798823238e-05
7.46820714912967e-05
9.49467756491679e-05
6.10964591229753e-05
7.23344149719804e-05
0.00015443554034536
4.26084381233047e-05
5.54930808631302e-05
-7.01090966372833e-06
5.86512407375863e-05
5.71243398120902e-05
3.87499309751063e-05
7.93531694533564e-05
1.12218413916675e-05
6.00025170052835e-05
-5.56531669759974e-06
1.28314688201609e-05
5.17985557899349e-05
7.28442652416418e-05
5.73919475620211e-05
0.000119559079682392
3.71676610182066e-05
5.95672554032419e-05
5.3228659888412e-05
9.99612367302504e-05
4.52075857639201e-05
1.88993369726423e-05
5.41895123561127e-05
5.26415062185488e-05
0.000105296850716728
4.89862623472611e-05
3.99594489448277e-05
6.57513390256061e-05
0.000108919221859623
9.48625637376005e-05
5.78379896768096e-05
2.40493197843436e-05
9.96325281782131e-05
5.03187684974195e-05
1.50669017748994e-05
6.71184941925936e-05
7.57688144868742e-05
0.000114974351799344
4.42701414217638e-05
1.75314634867378e-05
4.76306132816164e-06
3.42604610647853e-06
3.29350649239491e-05
4.9129348042858e-05
5.7336230735187e-05
3.47254433236674e-05
9.44240196355257e-05
3.81665680715485e-06
-1.25060158191469e-06
6.92782646118945e-05
6.16873012544736e-05
1.69967674881615e-05
8.00331889953742e-05
2.4878325382297e-05
3.04316070516143e-05
0.000122102702106353
6.83557530638035e-05
7.04330050280292e-05
4.58593676103653e-05
5.26927213468601e-05
8.29617191278484e-05
6.23354629653709e-05
8.20249612368301e-05
4.42121161712153e-05
8.99455141658904e-05
9.22841563951557e-05
9.21546299129324e-05
7.70985034909315e-05
5.21572316829056e-05
6.3120471528761e-05
1.26294818821229e-05
3.88263489386801e-05
7.82658002975565e-05
2.93467491861153e-05
2.6601835645927e-05
9.20525386823059e-05
-1.66051646596358e-05
2.2880071250519e-05
5.59874474081955e-05
4.49959300244918e-05
5.38283508516277e-05
5.9523733495707e-05
3.30335517948814e-05
0.000121359215854378
5.65676874778361e-05
4.11964856211459e-05
8.44140437295004e-05
8.42244750038018e-05
4.922949889947e-05
8.70857193963022e-05
5.99990345028318e-05
8.57561919023547e-05
5.34178268799428e-05
6.24228581100699e-05
7.92827635677905e-05
0.000131945920877005
6.3139710692534e-05
3.62421621600267e-05
3.11960077164385e-05
5.27319480513442e-05
5.27764409897588e-05
0.000127424156586344
2.96784294164094e-05
2.90555953099227e-05
6.61548329152495e-05
1.44070900295458e-05
0.000115183130800352
4.00408127662829e-05
3.15585550867014e-05
8.94903819512172e-05
7.41148276838343e-05
8.09899913103378e-05
6.2228889336075e-05
3.17642772321184e-05
6.28596971938528e-05
6.53681278947993e-05
2.2130775361466e-05
-2.62979664295922e-05
4.19891192694679e-05
1.72221802996811e-05
3.01267073256423e-05
9.32016142113284e-05
-1.08192571801373e-05
2.21815945437529e-05
3.08057029133073e-05
9.03591177553664e-05
8.41347697226365e-05
8.67046990416297e-05
7.52882546125427e-05
3.11098451942613e-05
4.58261649691955e-05
5.94516808302316e-05
2.3856817681999e-05
6.45045941610736e-05
2.11008588204705e-05
8.33049802263499e-05
0.000102506172996597
-2.61030829115227e-05
1.14272093964067e-05
3.92030917000126e-05
2.8782708998225e-05
4.14965514338411e-05
3.72655737320151e-05
3.67865725303658e-05
3.81035471086219e-05
1.00345748382739e-05
8.503600779219e-05
9.90734321207061e-05
8.62033392101093e-05
9.90708496115187e-06
6.2337741193482e-05
3.7792804431784e-05
5.44136304096952e-05
5.37602518911082e-05
4.8701425645803e-05
5.63409925689371e-05
8.44304461468697e-05
8.6496412460343e-05
1.25281982844145e-05
5.31900419665379e-05
-4.99648834903043e-06
7.02409109621911e-06
9.67692069167112e-05
8.50036112201237e-05
3.93692341666843e-05
7.43855104774635e-05
2.88412986650894e-05
5.69895312160919e-05
3.3747689595016e-05
7.43510873020475e-05
0.000144981767804437
5.37939208727556e-05
1.64131146961404e-05
6.68135796392267e-05
5.91702675411055e-05
0.000112709271101525
0.000104220099513527
0.000104068050242461
7.27310640938127e-05
6.06828593921344e-05
8.61338136276558e-05
0.000101197950039334
2.1704008661424e-05
6.35221295273381e-05
0.000114794521876086
5.54123295126472e-05
8.33888186973897e-05
5.83208522084697e-05
3.21576750726731e-05
-1.68464772082538e-05
3.50433376332378e-05
7.85437527979878e-05
0.000100104833693107
1.52170176004322e-05
6.06951362679725e-05
2.71718427699499e-05
7.85517726110524e-05
1.25791239072728e-05
7.51281873163863e-05
-5.86513488038795e-05
7.05314688311385e-05
-1.84262890382269e-05
3.17534740019947e-06
2.10737458554566e-05
1.3612572139536e-05
4.27142680523515e-05
4.52691380447589e-05
3.56087729538534e-05
2.43485588386316e-05
5.45688058456959e-05
6.22244352311009e-05
4.77580312953885e-05
3.75752950082967e-05
7.2427349581953e-05
7.70251309244595e-05
9.07649226865494e-05
0.000111208330905052
4.54497310028047e-05
0.00011051927097296
1.04894687934182e-05
0.000106034563894447
6.8389482292396e-05
6.91468287430872e-05
6.30186531054439e-05
2.68471447460842e-05
5.1158046387222e-05
5.70502486342629e-05
0.00013404838759005
6.45958989871502e-05
7.16934713504066e-05
3.96899721336669e-05
6.97162194084188e-05
4.31072451764496e-05
8.01152187025034e-06
7.24436510161643e-05
2.61472379502474e-05
4.06287065189462e-05
9.1877400981024e-05
5.86166450798821e-05
0.000104100502324938
7.8070103649551e-05
4.08619182825962e-05
3.78096158115216e-05
8.6289353668454e-05
5.07385168536211e-05
5.57371125136912e-05
9.46208115460889e-05
2.57007536369649e-05
1.89034229862007e-05
2.21340037120361e-05
6.00207910646124e-05
0.000119783541148841
2.09811696871559e-05
7.34280382701867e-05
7.08117638886232e-05
3.1445623726424e-05
-1.71815601255456e-05
1.09810445231963e-05
0.000116433211237135
5.72863199038522e-05
4.35000393123248e-05
8.56738898928618e-05
2.94470337588232e-05
7.9463825020582e-05
1.89502919049004e-05
0.000121518877273872
7.75571004937117e-05
0.000112279136725691
4.30096994960742e-05
-1.01069416265531e-05
1.0650158239357e-05
3.89826558462317e-05
4.94189296363215e-05
5.90603363744857e-05
7.66967183433489e-05
6.35159380593358e-05
5.59537540508664e-05
1.77342742886999e-05
0.000100399031977312
0.000118606356973109
9.53590463842119e-05
6.08018865644276e-05
3.18593772802771e-05
-4.67878613780386e-06
1.14817206811937e-05
9.25403971428762e-05
3.0934686194068e-05
8.70009365785456e-05
9.64670106194794e-05
0.000114391946686345
-5.4936564535286e-06
-2.3757865089686e-06
1.53627425598883e-05
8.07788541894264e-05
5.15092275971002e-05
0.000105688000030969
6.73899009572497e-05
3.23992915061863e-05
8.43008155772943e-05
2.57525613354962e-05
3.7052482404701e-05
0.000103318774139477
2.50583162461082e-05
4.29165583844502e-05
3.8044214161322e-05
4.38956652420853e-05
8.60155325718956e-05
9.68128854924908e-05
1.33146910475396e-06
1.09223136863358e-05
1.77731654901308e-05
6.47072037529701e-05
5.78914049088832e-05
9.5546728311933e-05
6.44393704456732e-05
8.75910188335824e-05
8.70439550812142e-05
5.11783201674048e-05
2.98911874515717e-05
0.000121453149991926
6.27636994617888e-05
4.07465107782113e-05
6.43892025516017e-05
0.000112337249683804
0.0001230290211042
8.64195877650379e-05
4.84569951199396e-06
0.000102186669230457
3.46971217570808e-05
8.39747188152513e-05
8.8620450351474e-05
3.20747932016956e-05
8.78826374649093e-05
3.33311963165832e-05
5.14547770625497e-05
4.25309447451466e-05
8.84142910478937e-05
-6.10106206559223e-06
4.48645902866467e-05
8.8174107335301e-05
1.6549365065539e-05
6.26589413482894e-05
0.000106406435960515
6.36286233262427e-06
8.51346722853271e-05
6.92398388038727e-05
5.40721364330355e-05
2.61226024938387e-05
7.46859539711745e-05
9.51482157262484e-05
5.87144045800415e-05
9.69729157281564e-05
8.57516649397492e-05
5.98501108008591e-05
6.83783858033964e-05
0.000121028276504662
3.09774262063674e-05
0.000137198602273969
4.18122303808781e-05
6.99549686012458e-05
2.87038249691346e-05
1.98131503225538e-05
0.00010195544392669
6.20799025628293e-05
4.85268425465312e-05
0.000127082737954889
5.47274290544831e-05
8.27614324052309e-05
4.48763100661918e-05
0.000109764939373304
4.08614171924493e-05
8.13637818098096e-05
7.28494723823883e-05
5.30975989636699e-05
5.31356787533288e-05
-1.56886514493546e-06
9.12136491440701e-05
9.90708771237354e-05
3.60937638704556e-05
7.54327798213705e-05
6.85343474573774e-05
7.12568400353751e-05
8.63812914656357e-05
9.03104261855706e-05
5.82135474038631e-05
3.86005113443405e-05
1.45793878859392e-05
9.4533469349813e-05
-8.86661168603803e-06
6.48827842359332e-05
3.70447729350477e-06
8.34533909048372e-05
5.96736033987756e-05
5.46164727149632e-05
5.95223245495935e-05
7.43515126758126e-05
4.93282525278794e-05
6.02916298611139e-05
6.56648203907078e-05
-1.50325871087701e-06
2.98160585308952e-05
7.59213165630188e-05
3.09693033097655e-05
8.86772311848196e-05
3.48663260654538e-05
4.75521204032284e-05
6.09680926073636e-05
4.74819074504099e-05
4.24917067228008e-05
1.08902415496234e-05
5.65133212743721e-05
6.483787001278e-05
9.72325176843561e-05
4.71513540220039e-05
4.41890100544815e-05
7.65386758646712e-05
5.40196803330492e-05
0.000109249778701884
3.19986401406117e-05
6.86766087694242e-05
6.16639945785728e-05
5.87417789826294e-05
7.28136840520467e-05
6.58539516616332e-05
1.88994643705393e-05
5.20619535684122e-05
7.05784709496364e-06
6.8846131786856e-05
6.21195187436978e-05
7.4560805192012e-05
5.63556973962831e-05
5.4815649926595e-05
-1.35145371482931e-05
9.33718885190322e-05
0.000104044528330775
8.9263629321274e-05
6.62666849917589e-05
3.72669254771872e-05
6.47099085770416e-05
-4.48315396786829e-06
3.70645071682009e-05
8.04406151002525e-05
1.36158721206571e-05
2.3035554114175e-05
9.55867609251513e-05
3.72768358141292e-05
2.56596892089266e-06
6.55185740615644e-05
0.000123061278975112
5.48198265696439e-05
1.07743606538522e-05
2.34342479601561e-05
9.34559322379738e-05
5.31447531265968e-05
6.2194750866475e-05
3.25556447126367e-05
6.76727621511854e-05
-9.77434334481298e-06
0.000116414322411122
4.8569832126953e-05
1.92085697849545e-05
7.10137223722106e-05
3.15108127116341e-05
6.91688571733999e-05
3.67766981142598e-05
4.37625851172558e-05
