# Supplementary material for: Research on computational propagation and identification of mine microseismic signals based on deep learning
Source: PLoS One. 2025 Oct 22;20(10):e0334641. doi: 10.1371/journal.pone.0334641 (PMC12543183; doi:10.1371/journal.pone.0334641)
Supplement: S5 Data — (ZIP) [file pone.0334641.s005.zip › 000100800001516.xlsx_0.txt_24.txt.txt]

6.84562316619956e-05
8.52210340517771e-05
-1.12091167986662e-05
8.73346102275352e-05
2.6195330463747e-05
3.2579441658426e-05
6.90313234434333e-05
8.32478551317939e-05
6.81411931415361e-06
6.2019559256799e-05
7.276133501384e-05
2.43314206078182e-05
4.12302938020457e-05
6.81869505464527e-05
7.65159444102708e-05
2.5747661750516e-05
7.14385092806424e-05
4.58190755455909e-05
-1.3998111788595e-06
9.21115255188591e-05
3.68288292368638e-05
4.7477927661993e-05
9.50986533615371e-05
3.46523564469012e-05
9.96140635304181e-05
5.83778666499856e-05
5.75839034958443e-05
3.86496705514239e-05
3.3666567946345e-05
1.41457293778468e-05
8.59032234613525e-05
5.52933030955388e-05
6.37350149777002e-05
1.04114929856318e-05
3.76106287401185e-05
4.3638652424764e-05
6.83140559805784e-05
6.05666555773478e-05
5.87667384428909e-06
7.31293610722021e-05
2.01798005093771e-05
4.59157454038986e-05
2.76804768392416e-05
-1.88003308867657e-05
7.73496421239638e-05
4.22926703311554e-05
4.24885992420532e-05
8.78047684691307e-05
6.63269344028465e-05
6.94374703937742e-05
4.03723177378353e-05
3.32042302873033e-05
5.75275941613218e-05
7.16136097220023e-05
3.17751946296687e-05
2.7560799463015e-05
2.68799596347076e-05
8.87432809200477e-05
3.48012147596543e-05
7.20145472305466e-05
5.31074030974428e-05
3.89092354835452e-05
0.000119088915301528
9.76932995114149e-05
2.8102064211627e-05
6.19946148283061e-05
6.93890995809425e-05
6.54672216903229e-05
0.000103733694450514
9.52477770689327e-05
2.53716780254584e-05
7.23876810502419e-05
5.66858721069894e-05
5.62587342804474e-05
7.40092464583929e-05
8.06089422185966e-05
2.28513124149902e-05
0.000127845091239145
7.2642071862524e-05
6.18595568125423e-05
5.64947105896477e-05
0.000121835463926709
2.85204608533974e-05
3.46807967400946e-05
5.1032914485544e-05
1.29743749510819e-05
3.98917488904777e-05
5.15302136900807e-05
4.40046792500787e-05
1.8017956907427e-05
3.97070875521765e-05
6.39739948016271e-05
3.90619614474881e-05
7.34903732638601e-05
8.57141820146548e-06
9.20170554357162e-05
7.87320311175594e-05
0.000131880996482163
4.87723558952056e-05
0.000103073695758195
2.44895573293512e-06
1.2368236627401e-05
2.88745562799519e-05
9.42476002778946e-05
-1.46454058776282e-05
6.41051586971875e-05
4.72702030321175e-05
4.51713068359689e-05
2.67066569605524e-05
7.58722605862737e-05
3.80378116579145e-05
1.86298905138453e-05
5.85043652036095e-05
3.85136972356366e-05
8.77609506132114e-05
7.42358440249198e-05
2.41532838554227e-05
5.42081201566722e-05
1.47158236160622e-05
3.43668728189796e-05
4.74963528077644e-05
8.31792393745575e-06
6.32137003494904e-05
7.73999275783437e-05
7.16312700275672e-05
5.01434959932939e-05
2.56735562794561e-06
3.70706781749814e-05
2.67675883810511e-05
2.0328786207746e-05
6.93359403589082e-05
6.63743387918118e-05
2.4147669734817e-05
2.92970053221024e-05
3.34694818832466e-05
8.61317045422175e-05
9.55983893892808e-05
8.46981328550277e-05
3.92206801518661e-05
7.1408481236545e-05
6.09081553033129e-05
8.17810483298925e-05
0.000104931866439734
7.47197652673771e-05
8.40304711245414e-05
5.63057251547571e-05
0.000114643577858244
0.000112634607399107
8.47051455202027e-05
7.21502754156652e-05
7.07613804494518e-05
1.93240892842926e-05
7.76810052660152e-05
9.03498516231414e-05
8.86729699718532e-05
6.23271502504807e-05
8.71903580760784e-05
4.01136228424406e-05
8.04225423154534e-05
2.91414362498139e-05
5.26706174442806e-05
1.29025157785739e-06
7.51201749032547e-05
5.14812897189347e-05
2.11897700806915e-05
3.32618049996365e-05
2.91333120475477e-05
1.80423141497733e-05
-2.07776622999847e-05
3.5081019326621e-05
3.31716520713938e-05
4.32243332586004e-05
2.91027957637588e-05
3.83782480287507e-05
0.000100918986942965
6.7387414659302e-05
6.21036644327272e-05
0.000112201328156216
4.37746398055571e-05
9.65740800222044e-05
5.24441890254352e-06
2.14625199212119e-05
1.37705572624025e-05
5.21813086872503e-05
7.15649295045624e-05
3.48404483628984e-05
3.96805280550956e-05
0.000107614528289761
6.13812312596853e-05
9.08035457506607e-06
7.07816685637212e-05
5.37040902450293e-05
1.10120722477849e-05
8.10823633767269e-05
6.4559841490163e-05
1.20650613102782e-05
9.41293295758116e-05
0.000108435726581841
7.2830406043098e-05
0.000102771332841404
3.65127964242534e-05
5.90853450568219e-05
8.07931368220161e-05
5.20370364271863e-05
0.00010569848847572
3.83190920878279e-05
4.94110020012258e-05
6.08035181680978e-05
3.24259205605329e-05
6.70085157001959e-05
6.40817681076092e-05
2.73997083313975e-05
2.84413605624941e-05
4.37748282485581e-05
8.92171559339453e-05
6.20117385816363e-05
1.06733205611694e-05
3.79094009064069e-05
7.00027214955908e-05
3.05200352511998e-05
9.57854974938036e-05
0.000102469261398847
6.9166665622056e-05
5.49878343469195e-05
2.6123386717235e-05
9.15621189178743e-05
5.18597872451123e-05
7.08905202638778e-05
3.375550639963e-05
7.14097945546775e-05
9.46886557742914e-05
1.64330351778046e-06
7.27375119173939e-05
7.26977113794634e-05
6.45503683567894e-05
7.91105774305287e-05
7.04205327627491e-06
6.36174735142511e-05
8.32099357352326e-05
6.29542295778328e-05
3.06373089743675e-05
5.48779315609611e-05
6.37272611906602e-05
2.18639567702404e-05
4.51526569599866e-05
-1.27362059885737e-06
0.000121965566008743
8.2702917438252e-05
7.43067973506622e-05
7.57090515349167e-05
5.58395365470524e-05
1.47402109524113e-05
8.00275997920544e-05
7.20611684395188e-05
8.51038057247745e-05
2.02146785475019e-05
5.10861475764481e-05
4.04409873527581e-05
0.000111267761984988
3.14110318332284e-05
4.64949629564402e-05
8.03026232682278e-05
4.54329016675507e-05
8.9198778960102e-05
1.63627016799116e-05
2.4550748121217e-05
7.25888756641903e-05
9.19718365983746e-05
0.000104409670145625
5.73908322393369e-05
4.20688555456753e-05
6.13503803711049e-05
4.48502783108071e-05
2.0567614164204e-06
4.7810148052121e-06
-1.57527781576197e-06
6.75958755786872e-05
6.15730422109441e-05
2.09533725179896e-05
3.63148711628875e-05
1.70956609224278e-05
1.33472707040536e-05
9.82531645585823e-05
-1.13204357122689e-05
5.39882718486509e-05
9.22187415596772e-05
7.29039070461937e-05
0.000106756552779423
2.76443604580059e-05
0.00010066159462956
0.000118202453593197
-2.04367258391374e-05
3.69338122420021e-05
6.60364814784004e-05
0.000101858268537304
3.56815860897413e-05
3.52552960734374e-05
-5.19980318617495e-06
-2.52870530265429e-05
8.19916680344025e-05
7.68493109779038e-05
4.61793678520508e-05
6.1306494572864e-05
8.9178641505843e-05
0.00012251794333566
0.000124860276492099
4.71872006563939e-05
5.94149302922532e-05
1.84794747481888e-05
3.52199451283878e-05
4.6121020105718e-05
5.16390909833219e-05
0.00016573537831921
1.08380925903974e-05
7.65933625727872e-05
4.33145300488998e-05
2.2470968620351e-05
8.24535050827788e-06
6.11380069617761e-05
7.04766728738671e-05
5.00533895639572e-05
6.19920116024983e-05
6.06323767130478e-05
9.72401797753855e-05
0.000130813840157146
5.81812557172248e-05
5.53818740104284e-05
5.26302567457289e-05
5.33892161337941e-05
3.56258792350228e-05
7.60559929255096e-05
3.36756782966915e-05
5.90078999140631e-05
4.73210781369576e-05
9.04004007207685e-05
-1.02601561961464e-05
7.33921269075664e-05
3.35450024933097e-05
8.5039177166658e-05
6.00788724452875e-05
3.61057693243008e-05
5.33244287042686e-05
1.34246323015511e-05
9.5554488019856e-05
6.99287879737468e-05
3.55515777421659e-05
0.000114363456146359
3.89685212221402e-05
9.97477975678999e-05
-1.24030915697089e-05
7.29554953025979e-05
2.80963496063785e-05
7.32276285446221e-05
7.8802033913448e-05
4.83698933413118e-05
0.000113677258678263
6.03395569966357e-05
6.08210530289308e-05
3.6274303692294e-05
8.07113781819878e-05
0.000105094035158762
5.67464779464799e-05
-1.38560362560774e-06
1.74382792131893e-05
8.54010146998526e-05
5.66093832173088e-05
4.82106847734923e-05
9.76522684722772e-05
8.33074065663315e-05
0.000107995090930423
0.000105218107005166
6.1900298911669e-05
3.17955674438709e-05
6.66586766865957e-05
6.13426790026205e-05
5.06114225868762e-05
3.78433898637363e-05
9.17572872769798e-05
5.21900303947574e-05
0.000101080484560886
7.67659283176622e-05
6.25403820174721e-05
5.03952209863301e-05
1.01428300864994e-05
6.69610483255448e-05
2.14444263509785e-05
1.76864770289555e-05
3.11118841717383e-05
8.41335026272358e-05
0.000102817917092641
1.83872480114325e-05
4.17166729721724e-05
7.76520372946998e-05
5.90154950443752e-05
0.000105127484102114
3.25250801842891e-05
7.82071600564574e-05
8.03979406893713e-05
3.34343337221315e-05
-5.0290112966935e-06
4.15374667458622e-05
-8.69052917299281e-06
8.04744771768352e-05
9.6585223446702e-05
4.92305793156581e-05
2.1828324897831e-06
3.86690394583541e-05
6.15430117535651e-05
3.38541752683334e-05
5.04170992130033e-05
7.26891748039154e-05
6.44197703597891e-05
5.58674982814249e-05
5.02924712804201e-05
4.44348486913219e-05
0.000108647750662977
8.3288097397113e-05
4.10540742882228e-05
0.000107215414772989
7.73317902026384e-05
7.70223998018513e-05
4.49047718911755e-05
8.3800060170616e-05
8.60177085169204e-05
7.71379138056649e-05
8.75514190678991e-06
7.64688601754495e-05
2.5518785504943e-05
7.14697222970084e-05
5.26981640809389e-05
6.6004165283536e-05
6.10913652265458e-05
7.2050198153931e-05
5.69698157699425e-05
7.95189831128993e-06
4.17754270467682e-05
0.000116069964882704
8.78913358840954e-05
4.31966975712722e-05
8.25664746711617e-05
4.29079454538351e-05
7.82028732507896e-05
0.000121785352605639
5.30682347884374e-05
2.97446155232334e-05
6.08339761762056e-05
6.43445373495653e-05
3.68253683255395e-05
8.89054831437822e-05
6.97047455453472e-05
7.6295293116349e-05
4.15416665641141e-05
7.2915664300677e-05
3.97679844799512e-05
5.71773141788994e-05
7.0788130330449e-05
5.77046435717529e-05
7.35164618467518e-05
6.3098473305257e-05
7.45206123535727e-05
3.67568882229408e-05
0.000113181475382264
4.89265105713983e-05
6.15408179625635e-05
7.5238984384295e-05
0.000110306698200281
-4.25576924477831e-05
6.48211181306105e-05
1.38585394246181e-05
6.80534206691666e-05
5.53243872320139e-05
8.68196711476699e-05
5.29171626144629e-05
6.13764607036344e-05
8.94632423063289e-05
3.97209152078761e-05
9.28789201662396e-05
4.00996514734057e-05
8.68667594296672e-05
8.03037595709145e-05
4.69137327039872e-05
8.46796387214967e-05
8.17882160008606e-05
9.04608008305957e-05
-2.28745281019591e-05
8.11434010374997e-05
0.000109087284669482
5.81294664005686e-05
-5.78393077161453e-06
9.10685407578595e-05
0.000115521241031158
7.00276950011096e-05
6.17986681133969e-05
6.47068898666313e-05
3.20358604456927e-05
4.43112188225753e-05
8.14148357714085e-05
7.29804765414523e-05
4.2901584169545e-05
1.67090625971665e-05
5.7456165740695e-05
9.43024602465898e-05
5.03408451236238e-05
5.65470033942503e-05
9.74181338038386e-05
2.19841470659534e-05
3.54087106939013e-05
0.000120093050533919
7.13877593682305e-05
5.43992465801171e-05
4.12900842054039e-05
5.69941163100613e-05
2.8702339307903e-05
9.30119723539955e-05
9.2577621687971e-05
5.95441675793195e-05
5.8990895948866e-05
5.55748837498297e-05
4.20473445716891e-05
7.51617293746892e-05
7.16860615935459e-05
6.98162164937621e-05
6.01719801134891e-05
2.69444171787674e-05
0.000102173837676458
0.000122568508473311
6.00619316109644e-05
9.23470171483606e-05
3.73994341222458e-05
6.03239532077912e-05
-2.07510098435587e-05
7.08440289698505e-05
7.39786457292252e-05
3.54760900391822e-05
5.02244844168468e-05
1.71629748938256e-05
8.58002252423334e-05
9.13438608998572e-05
4.58539022891735e-05
7.00578182171492e-05
2.56848219953227e-05
5.02297629682987e-05
7.2366597444267e-05
3.49813548846342e-05
9.19420582517053e-05
5.21697037239856e-05
3.55310667832348e-05
8.24766768506406e-05
2.31314483141309e-05
5.57530792249805e-05
6.94566191796926e-05
1.37803028957175e-06
3.17813779672686e-05
3.86350293717236e-05
0.000106296673200401
6.81632190063574e-05
8.63247662031924e-05
7.86384884874596e-05
3.52909456006787e-05
4.94491535733937e-05
1.95502730811306e-05
-6.69083610287212e-06
3.10988352190257e-05
1.17459816623276e-05
4.38505497955091e-05
7.12330787973244e-05
5.31290342573445e-05
9.74306504239454e-05
0.000107579574648929
0.000116798330099874
6.05693538663021e-05
9.98988887574493e-05
8.14877776962867e-05
8.53308333923691e-05
3.10952223383191e-05
0.000120301390500128
1.11268074711554e-05
4.07752417035269e-05
8.0001027332743e-05
7.51598475030028e-05
7.74463371150493e-05
7.09108875889211e-05
1.25417295417716e-06
4.85999594441336e-05
8.75913278294517e-05
7.50266735032149e-05
9.22600655934322e-05
-1.22474684968774e-05
4.07981374728089e-05
6.69117380787628e-05
9.20152135676819e-05
7.18599584344076e-05
6.2933196808507e-05
6.46384775988116e-05
9.42470693178007e-05
6.59891978543643e-05
7.03567999376007e-05
9.37557953565619e-05
-8.30503342165885e-06
9.35225452047943e-05
5.19577647280627e-05
3.87503274287755e-05
8.83549072519167e-05
5.0958477160828e-05
7.94140810206631e-05
-5.30991530414876e-06
5.73332443647066e-05
6.68866031789042e-05
6.55077624582867e-05
9.48513243612165e-06
9.92892353524268e-05
3.38049872767516e-05
7.34040865641457e-05
3.76010135087671e-05
6.14947347798513e-05
8.36585609682108e-05
4.52396443717907e-05
7.82465097680736e-05
2.1206398063454e-05
8.36266939698484e-05
6.48591894935131e-05
4.40694276564723e-05
5.68503447592356e-05
3.90208202526082e-05
5.96871118908782e-05
7.97055183803089e-05
6.12845107394896e-05
3.22010622164494e-05
-1.18821099751886e-05
3.36208276142316e-05
0.000110406453010404
4.66106834909975e-05
6.75566618679697e-05
-2.9979484835816e-06
9.69810196909582e-05
4.96274712938027e-05
6.57508299356973e-05
6.03538731164881e-05
7.04711642275406e-05
4.76911912797552e-06
4.28164996542788e-05
6.35250376989518e-05
7.78659693511386e-05
6.11509732434867e-05
9.04481416746781e-05
6.53262167068361e-05
6.11531356548775e-05
6.74408608075119e-05
6.87636347267328e-05
6.13506711384715e-05
6.49657060629851e-05
4.70031291009104e-05
4.95641259709435e-05
-2.68276456518373e-06
2.08455606245317e-05
2.30075335934169e-05
0.000113383680445779
3.54570417057559e-05
4.6837334558553e-06
5.2119904133751e-05
2.45787270313365e-05
6.58613080962116e-05
6.91640931315748e-05
3.8844279182964e-05
4.84392672023128e-05
9.97986927736061e-06
9.42127212792533e-05
-9.22051127223138e-06
7.90361255176096e-05
-9.35514032102955e-06
1.89853694526651e-05
4.95070370320847e-05
1.62254206200349e-05
8.93440889283166e-05
5.39247865955559e-05
7.24013394770853e-05
4.48490505782519e-05
3.93277164422546e-05
8.32278888701435e-05
9.76507646442895e-05
9.97338213815585e-05
5.8725679831097e-05
5.51057937325368e-05
7.37378064952015e-05
8.06263301963065e-05
0.000114847025603642
9.42223184206564e-05
6.24116967045437e-05
4.00125358974662e-05
2.4207406416726e-05
0.000124884715886462
8.24268902880271e-05
5.88760580379365e-05
2.9972533395161e-05
4.24591568394558e-05
4.23008589821882e-05
2.00422203517521e-05
4.62348517663737e-05
2.04750974325193e-05
7.40390454159789e-05
6.51383173684078e-05
8.58796933852992e-05
7.19117604124157e-05
9.83338382299901e-05
0.000111971137983468
0.000109635300435889
6.3646528633565e-05
6.79729461331642e-05
5.17891863127371e-05
0.000108688140681144
4.0201795848919e-05
3.13480453651015e-05
4.3780103687674e-05
1.8463871882606e-06
8.61127142224431e-05
3.90090878375681e-05
5.06247926345322e-05
2.35840568308863e-05
6.20136526831887e-05
4.7043458392031e-05
9.12909876649933e-05
-2.97918828134334e-05
3.26243690707208e-05
6.08311153300588e-05
6.72882723327509e-05
5.20259048776649e-05
8.42305890862521e-05
9.45530005805995e-05
1.8470598804381e-05
4.91676443871306e-05
5.28587721313154e-05
4.4564503535293e-05
1.12074928585968e-05
5.15385855118763e-05
5.02854214974055e-05
0.00011534810924549
2.59644679786165e-05
4.58611151359404e-05
9.92582999200264e-05
1.21567784270444e-06
4.37819523038968e-05
3.94730004873703e-05
0.000120823049343082
6.20663093753736e-05
1.58982929707395e-05
0.000107634579549598
2.55570702609497e-05
3.88366287616717e-05
3.07285119808733e-05
8.45215859242219e-05
5.57235986863482e-06
2.02359612564935e-05
3.04124716097151e-05
5.03641900296014e-05
2.80993601917116e-05
3.80336719278045e-05
8.51128953422624e-05
1.21022062852815e-05
8.15157203004921e-05
8.99618584257448e-05
6.73476270263746e-06
7.13759471111812e-05
-4.19671409139929e-05
2.03037942295888e-05
8.29316702802001e-05
1.64781086793351e-05
8.43101628880541e-05
-1.3447715869344e-05
7.40934003809551e-06
8.24903141520825e-05
6.24182255815846e-05
0.000103360028900569
3.18623715602581e-05
8.29976499930666e-05
3.73361325957192e-05
7.80985856975794e-05
7.21003719286336e-05
3.87466748879737e-05
-4.09774307523283e-06
6.5247252097563e-05
2.9602754201024e-05
2.54835359425896e-05
0.000126047634863949
7.99993869484147e-05
9.42800980177714e-05
8.46012930766428e-05
3.59868163130571e-05
5.57129079168275e-05
3.82256564898779e-05
2.94206586671779e-05
5.03670882248537e-05
8.4184068352375e-05
9.01560557354415e-05
7.73280512159852e-05
0.00010899236044366
1.53517290673023e-05
8.79430874420884e-05
7.62961758760422e-05
3.54562027129362e-05
1.23751331009045e-05
8.22810082759104e-05
-2.79141296655902e-06
6.52808474171269e-05
1.47291179137804e-05
4.41834243553033e-06
6.92308892186515e-05
6.94993851015874e-05
8.12986180152479e-05
5.01181778472889e-05
3.18327680956516e-05
5.54308039348067e-05
7.90903166038488e-05
6.99961515116561e-05
4.64542919427111e-05
4.26334492744375e-05
5.62076552789458e-05
2.16828251648405e-05
4.12849038883365e-05
7.29231962148255e-05
4.25217302823507e-05
6.01359078374291e-05
9.23583304217101e-05
7.08702350111834e-05
0.000110523601234538
6.68813516540028e-05
7.77864252229933e-05
8.83343294863831e-05
5.81061179255005e-05
3.68387730300922e-05
9.10293533687786e-05
3.23271628656391e-05
4.91118715720901e-05
4.79707053643487e-05
9.23170976734294e-05
7.38959755709001e-05
5.99444050586152e-05
5.82045066747332e-05
9.55738059454555e-05
7.33066734086624e-05
6.26483623977695e-05
5.29576320853049e-05
7.89602388197888e-05
3.35626096541947e-05
5.4244119002131e-05
0.000100782612885608
8.13805004790647e-05
9.91638212349544e-05
0.000113992964896534
6.88706960800311e-05
1.13288656226472e-05
6.26541489525655e-05
7.39946693374911e-05
6.18562161427628e-05
9.06117517018616e-05
3.14235940497707e-05
6.5997218846024e-05
0.000106552290281877
5.93082613140352e-05
-1.38241206156848e-05
1.49760491026677e-05
9.55098308523543e-05
5.94186044847341e-05
4.96355828391399e-05
7.17706940774884e-06
5.20420526715377e-05
-5.3384426705058e-06
2.24285496843134e-05
3.00549298717313e-05
4.05820160141472e-05
4.62891141017732e-05
6.87400475131818e-05
2.84748452314055e-05
3.89251292538808e-05
4.49374244774161e-05
5.14291981412248e-05
0.000101706709131573
1.15463421401106e-05
3.60002065986142e-05
3.7000566135955e-05
6.53094308454408e-05
7.28219823282979e-05
8.46892183062576e-05
7.76208013729185e-05
7.12700751019274e-05
7.78487592699254e-05
4.149578832387e-05
4.76486344698317e-05
5.76169364361732e-05
3.74191402837632e-05
7.12074381221176e-05
9.94773855795556e-05
7.1171822240275e-05
0.000108105724413065
9.8626378895909e-05
8.32744734680678e-06
0.00011545793117469
9.12880180393835e-05
6.06115666414955e-05
6.56661073752359e-05
9.69185284925324e-05
5.71457586704809e-05
9.44726457454234e-05
6.05970394413405e-05
6.69325839894084e-05
7.32039830913491e-05
7.78532466635948e-05
2.1410206884904e-05
7.54393507003247e-05
0.000116123806331158
5.71295155390646e-05
5.00867846447039e-05
3.87590270022707e-05
4.24992060791318e-05
-6.62222696533758e-06
5.56904717526724e-05
3.60191379328928e-05
2.83474075911675e-05
7.038396455894e-05
8.21922899048646e-05
5.061192032421e-05
2.65364015406007e-05
3.03901319385071e-05
2.40883372366701e-05
2.85209517978607e-05
8.43719404863098e-05
6.28443212293168e-05
5.45055154025753e-05
0.000103500491640009
3.60706263040145e-05
-6.4927162618422e-06
6.23855095731382e-05
7.32229322017235e-05
7.3889072725952e-05
9.96349625701163e-05
2.41372432231762e-05
7.85040266121558e-05
8.06496969303374e-05
4.52615443159067e-05
7.92559172398594e-05
5.21768822803612e-05
7.96912696749343e-05
8.22836763343045e-05
1.92943521002408e-05
9.73424875168315e-05
4.17228028558984e-05
7.89322211613615e-05
8.57880254610826e-06
1.09272274037382e-05
8.24256764911842e-05
6.04545803355896e-05
4.80312927631674e-05
8.75600300868198e-05
7.99706524269627e-05
6.03021056359375e-05
1.42024307996299e-05
4.82355067304946e-05
4.16819871282937e-05
4.93554163305279e-05
6.23523161850905e-05
5.66229862247393e-05
0.000108686041455482
9.87160443932772e-05
7.5398708543778e-05
5.08282392325975e-05
-1.46970355054484e-05
2.33687822130317e-05
4.69606665904285e-05
5.53137154988952e-05
0.000101220857356469
7.96647878205477e-05
3.16690776170625e-05
8.10778022316073e-05
-7.6399514223026e-06
3.3043741320489e-05
4.57643139401263e-05
2.86027013317467e-05
2.7242263139515e-05
9.69539425816411e-05
0.000126062218712778
8.64592491693763e-05
7.01403109873425e-05
0.00017665927235135
9.19141182469696e-05
-3.32270078882998e-05
1.04225199376097e-05
7.95080259062645e-05
5.00430388759581e-06
5.52836902469106e-05
0.000102887327187514
3.64459757712805e-05
8.5895678917808e-05
5.22743806317561e-05
4.16360980244713e-05
6.45512486838635e-05
4.93789866720591e-05
2.57271235111992e-05
9.15020322678208e-05
0.000118025119857021
0.000113746895093204
8.02735696016219e-05
8.5519916949905e-05
7.49993748842672e-05
3.52540965964349e-05
0.000100284750007003
9.47317543173277e-05
3.84823731858171e-05
1.85742727484357e-05
5.80800725218597e-05
2.73855739840346e-07
8.80182605033008e-05
6.46831140910105e-05
8.64897762100925e-05
2.7459758850083e-05
8.83939952571637e-05
0.000135718343849323
3.33224123311207e-05
9.07879437711527e-05
8.10586018394964e-05
-2.43061834049932e-05
4.03484732899498e-05
8.651875424246e-05
2.52149739975159e-05
6.34316203824599e-05
7.49337889834216e-05
7.56207792386698e-05
5.1039227443274e-05
4.65910574114055e-05
7.56123746094544e-05
-1.89467569061859e-07
7.74526286078485e-05
8.46427758046248e-05
1.13323460745464e-05
5.02553078835338e-05
8.27493905136226e-05
2.15438055485786e-05
4.87955710801755e-05
4.78056344142123e-05
6.41087376054545e-05
5.60392291930107e-05
2.8921348054513e-05
6.45350365821078e-05
9.40554120073373e-05
4.56104314297879e-05
9.17275522128009e-05
6.88592448531869e-05
5.79929869235998e-05
0.000116698768545466
5.98170620059174e-05
4.94968158296624e-05
0.00015395265997041
0.00010440892347677
-2.19247529409351e-06
4.01947400807376e-05
9.64420983893234e-05
9.76928056731038e-05
7.81565883610946e-05
-3.89127875056567e-06
4.58631521834796e-05
6.15684969264808e-05
3.44174673040095e-05
4.92232311364619e-06
4.33149725649915e-05
4.905652850356e-05
-4.82568669702587e-05
7.19411669476784e-05
9.3262648978237e-05
7.61087401352094e-06
4.58296169337297e-05
6.11674137600689e-05
6.38458556515642e-05
1.53031252516236e-05
4.01696968112749e-05
7.64251049800024e-05
1.99389519142214e-05
3.56326771485501e-05
0.000111787536778918
8.19505242322221e-05
8.58593099212804e-05
2.88269098540671e-05
6.66124943797927e-05
3.99516212669994e-05
3.8373440302121e-05
-4.65194525719672e-05
1.40024341762403e-05
5.11860315562114e-05
4.57830397389387e-05
0.000111958466281749
2.64634325770027e-05
4.75599648610296e-05
6.85966301655571e-05
5.19541867602937e-05
6.79629663899348e-05
5.51058466139106e-05
5.47686121893935e-05
4.53977955204656e-05
7.61209721690174e-05
0.000128446311768016
4.35044521052141e-05
5.25086101559844e-05
3.90121112475868e-05
7.11377047302379e-06
4.24650109718803e-05
2.50029704744114e-05
5.56214887192882e-05
3.04704271570956e-05
4.84406940300002e-05
5.31795963370709e-05
8.23235441348948e-05
6.81025449057929e-05
2.98019601679802e-05
-1.29061987133659e-05
3.26089476009936e-05
3.2287784889844e-05
5.70657544074573e-05
6.3208918564356e-05
4.90808572349763e-05
3.3185127854731e-05
7.78754932853636e-05
4.49888589394804e-05
8.67108804274445e-05
7.65535435177472e-06
6.09175058471188e-05
9.01461749671849e-05
2.52367490730703e-05
1.79374524468253e-05
5.04963252290805e-05
8.45934347808462e-05
7.0681438911049e-05
2.15503621556149e-05
5.60279526078297e-05
7.62333853150199e-06
0.000101212035081488
2.43874292710865e-05
8.55096621340603e-05
5.60249513267913e-05
5.53559626216154e-06
5.40727149356872e-05
4.90380518598162e-05
3.71413098951135e-05
0.000108756795407894
5.63461057436772e-05
9.87048537539679e-05
3.4671851860227e-05
4.94666358147828e-05
9.40515572039179e-05
8.59512111115459e-05
0.000118634328004786
8.98234509541325e-05
0.000101431832179819
3.48535294646208e-05
1.44693915521048e-05
3.42677034033058e-05
4.6356364957668e-05
0.000134529330798331
6.64829647519664e-05
3.35266446737012e-05
5.12451915778093e-05
9.09534097345214e-05
7.19592083224658e-06
9.75450294987103e-05
5.07396032223539e-05
9.97904146799772e-05
5.06476137914026e-05
4.69690265145133e-05
6.26703339190081e-05
3.40213433064065e-05
1.46326029750811e-05
5.28273169558751e-05
1.25969854602454e-05
4.74648494437426e-05
4.23105399450423e-05
8.9064000946132e-05
9.87949905205366e-07
4.06392157935687e-05
2.99986530317785e-05
5.95284091787248e-05
4.35362016121264e-05
0.000100078277381436
1.65123834919056e-05
9.09830955400164e-05
-3.39265258358056e-05
9.19685583091443e-05
-1.93894463710025e-05
4.42210123385734e-05
6.66287643012444e-05
3.34522518309244e-05
7.91931300070566e-05
5.56920798816223e-05
7.67285517051694e-05
7.34469542641221e-05
9.59374635601446e-05
8.73209699223535e-05
7.69508896731772e-05
0.000115559282246089
3.80892784833596e-05
5.2665237291014e-05
6.60195107404038e-05
4.21033032272553e-05
9.35270011405142e-05
0.000126691171146191
6.87732900755172e-05
6.95140391473555e-05
2.83329245320903e-05
6.58074736927164e-05
1.01627176192212e-05
5.3223065022168e-05
-4.23496785315301e-06
7.19015567017502e-05
3.04356727240139e-05
8.16141444626056e-05
4.91302473946101e-05
5.41774305321258e-05
2.63767813892519e-05
4.57642356666459e-05
7.58552962998602e-05
6.0149498567157e-05
-3.86901729066657e-06
8.35421133567499e-05
9.12407994856254e-05
1.79987774784544e-05
4.84868240100369e-05
6.76995514912115e-06
1.17975064102845e-05
7.36576986510197e-05
0.000108353171997233
5.12082529085861e-05
0.000102117561603129
1.75440543696436e-05
1.65432200479902e-05
6.03948262662221e-05
4.12997295071326e-05
4.08453035720923e-05
2.29206918780054e-05
9.65071533149365e-05
1.55945293124485e-05
8.46653746100317e-05
4.20450258791355e-05
6.7561590465028e-05
9.2098820560249e-05
-3.81372447106656e-05
7.51602058382693e-05
9.73092152105403e-05
6.99286868382358e-05
3.19303928718892e-05
2.7784369061275e-05
5.9788319339393e-05
0.000112658339343391
-1.64619343910947e-05
4.26994675540875e-05
8.66117385685771e-06
0.000101828601001025
3.60655763999565e-05
2.01403051869644e-05
5.1680115383866e-05
6.92065791279877e-05
6.62762271889566e-05
8.52499126594785e-05
2.77139916654855e-05
2.33682459417792e-05
1.42898757021676e-05
0.000149495494380003
2.6647112055748e-05
-7.16149682598969e-06
2.5658722600277e-05
9.8976738441306e-05
3.83919115735149e-05
5.50529358569877e-06
7.52335499234539e-05
2.26691345409292e-05
5.52000800913215e-05
9.55252231577738e-05
2.93641817447608e-05
0.000104625709950222
-2.03530402631253e-05
3.93100500234918e-05
4.3150163813213e-05
4.25292210329493e-05
9.6722024874188e-05
3.03668714554424e-05
5.28921020048721e-05
6.74544004348245e-05
1.21843067532431e-05
2.48881519436078e-05
1.43570995417991e-05
6.43471866088835e-05
6.25932944215043e-05
5.19275856120213e-05
9.04575495803048e-05
5.36987816868605e-05
4.45899906456092e-05
0.000117792582980988
0.000104180998636604
8.29310703450453e-05
9.19328984210156e-05
4.91135018498751e-06
7.00662422045412e-05
2.85493917693544e-05
5.96629400663288e-05
1.4739659321523e-05
1.52226527462548e-05
8.74319391733244e-05
6.81672880645232e-05
6.71151385557824e-05
6.85506391685872e-05
5.16413223231804e-05
6.46770704999805e-05
5.34539635207689e-05
3.11714196425411e-05
8.86192979302854e-05
6.19682551602998e-05
1.19697146394475e-05
4.40930937854377e-05
4.85009161667992e-05
0.00012634017789475
7.13713621634561e-05
4.96095935287348e-05
4.55258263016039e-05
7.35228383828555e-05
5.06089008099208e-05
9.38400109769031e-05
4.30133943115792e-05
6.62875375586463e-05
7.37251681396077e-05
3.39268813896592e-05
4.43457799233821e-05
6.80843438981044e-05
8.05097780161889e-05
9.83083280064797e-05
5.62699341710773e-05
3.44340764458249e-05
6.0697944309341e-05
5.97554965641598e-05
0.000102009461897749
7.93206271150026e-05
3.82868387326264e-05
6.29556664328907e-05
4.07538015806312e-05
-1.77586725921379e-06
5.13571427107243e-05
2.40369281326292e-05
0.000101290148350502
8.69840372893708e-05
0.000119285527841866
1.50240158199465e-05
4.86091677592163e-06
4.54477145059732e-05
1.3430473265813e-05
4.80573209653792e-05
9.10914179170253e-05
1.81799644796124e-05
0.000115861636838119
5.99212727012331e-05
4.79193413457298e-05
4.56341753025943e-05
6.39600617133891e-05
6.26877765073593e-05
5.82116226273267e-05
5.686841670828e-05
6.80253187083916e-05
6.03404414620559e-05
4.55383313574647e-05
4.65357258533239e-05
4.29902544246151e-05
7.16582402082299e-05
3.41892302585397e-05
4.0378518213531e-05
7.43785056331551e-05
-4.60217627015785e-06
5.49883325647648e-05
3.70365185834891e-05
9.39379851962527e-05
1.80632368522751e-05
1.02720341170266e-05
5.58570059608571e-05
5.16391706126514e-05
3.07718336918884e-05
4.45643242532924e-05
2.82042423521936e-05
6.29024285525697e-05
1.24063938836821e-06
3.43558295264322e-05
1.87780787961013e-05
7.78011155443301e-05
3.16424255976105e-05
0.00010834206567213
4.70349422445937e-05
2.34120727462324e-05
7.54997638701788e-05
9.18147421781379e-05
3.65719208909707e-05
5.83219288075648e-05
3.01118927310566e-05
4.47474211465748e-05
0.000126550420063866
8.53718147432924e-05
0.000105412799791163
7.87376354960443e-05
3.56118332984018e-05
7.50168185310032e-05
4.48854037624867e-05
4.94470967465965e-05
4.44851805167948e-05
9.34379621820216e-05
3.72418255958555e-05
-1.55902471322508e-06
0.000105187732603437
5.22858713386325e-05
3.55109496545766e-05
0.000102698573792021
7.35046581469571e-05
8.86864515043877e-06
9.18716470397816e-05
6.00659970815382e-05
5.17508048605079e-05
5.10399479448954e-05
6.78961490911432e-05
8.4074598435502e-05
3.42076139456052e-05
0.000116348114787325
3.63089372165208e-05
7.708572372567e-05
4.95735077665883e-05
4.39897859034348e-05
5.8482772368374e-05
4.64467377135843e-05
5.1372325083539e-05
3.92147821408461e-05
9.31703713154626e-05
7.31348322876908e-05
4.22271670237005e-05
2.70813519851278e-05
0.000117388322181974
6.18428092916471e-05
7.0892218265093e-05
2.54352975286532e-05
9.80510106658927e-05
1.10792623200739e-05
3.9803380602473e-05
7.84738184130518e-05
8.03274625406528e-05
5.94021934337794e-05
4.14058132357914e-05
2.81498136697166e-05
8.0855219428415e-05
7.25116342375222e-05
8.03201393688799e-05
5.79015348379506e-05
8.31818673215195e-05
7.97904240649358e-05
2.71397952154272e-05
4.11671113421012e-05
8.52234620242908e-05
6.89691873427593e-05
9.49740343611717e-05
-2.14411599092241e-05
6.13373519217666e-05
5.72679286204102e-05
1.15840724512277e-05
0.000100186969328677
3.89004996736976e-05
3.83170476904079e-05
1.83599961142995e-05
8.13276040658552e-05
0.000100722390061941
1.65823662306834e-05
8.77821459299724e-05
2.94989590599241e-05
6.30784665881169e-05
3.65357503374343e-05
2.77267730855185e-06
1.4973167326719e-05
5.97592743240849e-05
7.46747037871029e-05
7.74344635195889e-05
2.95249450444735e-05
6.29056391074816e-05
1.63089092772604e-05
6.66752185592203e-05
6.57430688684427e-05
5.15844798538998e-05
3.77170404373467e-05
6.44599169320674e-05
3.97366684219082e-05
4.50232861765188e-05
7.09679182510636e-05
0.000121426260992293
2.35481706536643e-06
8.52965368585877e-05
5.46803094274006e-05
3.03324018886523e-05
4.14348936796332e-05
0.000104678331122876
4.92516002632985e-05
7.24779180424616e-05
7.62546665639807e-05
4.99466045822652e-05
1.70040560298596e-05
7.71109622897775e-05
6.51701451959278e-05
4.78896627847991e-05
9.97648147753908e-05
9.17245931474728e-05
0.000111047445683931
4.25913930445013e-05
6.02842346070507e-05
3.92824365312816e-05
2.53888601819311e-05
1.44455408593303e-05
0.00012960082652909
3.89611230502708e-05
7.13830910172738e-05
6.37411934171406e-05
4.62765616343202e-05
0.000108766210797118
2.88018285787348e-05
1.82915747177223e-05
4.98772423015471e-05
3.21059427229052e-05
0.00010334889802431
6.58754854125964e-05
6.2440435941791e-05
5.99360365567158e-05
4.74007657533613e-05
1.74493565975354e-05
6.79528622914573e-05
2.55778612335952e-05
6.63810440014794e-06
7.73013061919121e-05
8.14832234272857e-06
5.05334605589066e-05
9.65740956992482e-05
5.09494135499987e-05
4.28790259230715e-05
-2.02700623645022e-05
1.93401441884181e-05
5.66520167522532e-05
8.98882708172278e-05
8.3536379507807e-05
6.44200828218859e-05
1.73939122505407e-05
7.26576846946009e-05
7.61238054154322e-05
7.79986230231265e-05
2.15587295355671e-05
0.000101665120452353
3.28387709653806e-05
2.77947046883678e-05
0.000113484158189704
9.6285075195963e-05
6.32131226287459e-05
9.20457555372622e-05
8.53211592745733e-05
3.59693858505234e-05
-2.09335587091978e-05
6.61755836709334e-05
2.94820667414352e-06
0.000101141907826324
4.98807798725069e-05
8.50233260544875e-05
7.58352726893008e-05
7.51760740578778e-05
-1.09554674140721e-05
6.77628822538844e-05
5.95963383614958e-07
8.40802317670228e-05
7.00292316425247e-05
3.73825924305369e-05
0.000105412710929569
0.000117632018879442
1.47250280699915e-05
0.000117672900948682
6.23128485007387e-05
0.000104025757577915
5.33838709816905e-05
3.77745803289263e-05
1.80284826541266e-05
8.9630087500529e-05
3.14292782448059e-05
7.41117466116957e-05
0.000121339357829262
8.3819379799012e-05
4.07813047688423e-05
4.03279893640644e-05
3.17101246951073e-05
-3.2089225755875e-05
4.9764704590706e-05
6.63918350888402e-05
3.2830770971206e-05
6.5866121644069e-05
3.26669542170428e-05
3.47556293321637e-05
4.85046962929899e-05
1.57321687192836e-05
6.05312200177489e-05
6.06265230787007e-05
4.63821541881966e-05
-1.0947657709142e-05
7.19861646436206e-05
7.8559433597125e-05
9.00756294109299e-05
5.3888097840435e-05
0.000106300667419922
0.000120830185212341
8.99747823688536e-05
8.1832859778663e-05
4.12802813043471e-05
6.43076332716893e-05
6.49308111737418e-05
1.03747326973139e-05
5.58072904000316e-05
7.19810544577638e-05
9.55572701964948e-05
8.60374171470786e-05
0.000132127371294058
7.58529364584154e-05
4.99901386088229e-05
3.98869629461949e-05
2.96126229744858e-05
0.000122197797713299
9.30444687176223e-05
4.21484514978725e-05
4.28501933655799e-05
6.88151430013798e-06
3.25733684150278e-06
-3.72373494172712e-05
8.22696228852512e-05
4.57835182607613e-05
9.28206418556146e-05
9.15473131307872e-05
5.21901718143224e-05
9.0805337719552e-05
6.8848196267541e-05
8.35540268683776e-05
6.39744300393884e-05
0.000100060978828666
5.28313774941291e-05
0.000106257339825182
3.34189331331234e-05
3.73504975609946e-05
2.29442276498209e-05
9.08860925585631e-05
7.05248393302318e-05
7.70929691826464e-05
3.94552026220982e-05
4.67008599160026e-05
1.18904380277483e-05
4.67347561569044e-05
5.44996511746149e-05
8.8655943913932e-05
7.01579179217956e-05
4.37362333458216e-05
0.000108382266943226
7.91393825583624e-05
3.00303440643732e-05
4.95756589650474e-05
6.63872624248058e-05
6.04676387948054e-05
3.34002654279033e-05
6.57266905800397e-05
3.21304339477689e-05
6.57059732704962e-05
2.76824787802455e-06
4.35255778008283e-05
1.97633188713525e-05
6.01161725349707e-05
8.57090539047884e-05
0.000142965070214805
4.15938454572982e-05
8.68186909762584e-05
0.000102460830294373
7.74828829214339e-05
7.77501700727433e-05
4.50845100271752e-05
7.16917528338732e-05
5.47638137313301e-05
0.000100010981382184
7.46183242137679e-05
8.1092692918752e-05
6.56392714022703e-05
6.83778122609821e-05
0.000114756885425862
7.14498163064903e-05
3.33901051674708e-05
7.44419044787867e-05
6.20295025730045e-05
7.26557230681233e-05
9.58199032455088e-06
4.92785888036874e-05
5.25285414607318e-05
0.000105344879106765
8.83413531920609e-05
1.74194884279868e-05
8.70413229433449e-05
7.464129404121e-05
3.08462681443664e-05
1.47706223866401e-05
9.38998749872636e-05
-2.40473492373936e-05
6.89751334967226e-05
5.89006887077207e-05
6.20200058917633e-05
5.34843383136009e-05
2.85284548412913e-05
8.36959280212828e-05
1.82181417414044e-05
1.94987429046662e-05
4.99043450202716e-05
0.00013873251881955
4.57141637358967e-05
5.29161400857901e-05
1.06803575569366e-05
5.88532706552319e-05
2.13272710918057e-05
3.39861061455703e-05
2.78854057560784e-06
6.24234489418037e-05
3.92067853078919e-05
6.24304013731736e-05
9.04767891331693e-05
4.2965115470242e-05
0.00011162684214057
2.94388011542236e-06
6.85329462613376e-05
6.06321306362124e-05
5.18309387771105e-05
0.000115545176213783
7.1713526919823e-05
4.8247312982495e-05
6.01519817567833e-05
-3.50061673904208e-06
9.96592790010293e-05
3.20100637160887e-05
4.11337082882327e-05
0.000103332391302152
3.77341363532484e-05
7.86907292170859e-05
4.47875216959716e-05
4.86853508304798e-05
-3.86350042504884e-06
3.27532606598614e-05
8.8996570451589e-05
4.996577926216e-05
9.66468980523649e-05
3.32572435451974e-06
4.20747290183087e-05
7.86920802840181e-07
0.000102005181100951
8.74201792182787e-05
8.9917824898453e-05
8.14190583045754e-05
0.000108895372535315
6.18049389317337e-05
8.22140189835684e-05
7.44640513904402e-05
9.78924353236707e-05
2.78169760648615e-05
3.64902179010861e-05
3.86222423707876e-05
1.07311584594123e-05
1.44078204935175e-05
3.85538074189426e-05
0.000126356424722221
8.07410423275784e-05
3.12458716656897e-05
3.71196317645505e-05
7.55150769097926e-05
7.60927099822054e-05
0.000119767353011543
8.66099456063037e-05
5.3983882135745e-05
0.000134010494636557
0.000108215112619773
6.26469127963167e-05
8.87686578932141e-05
4.08357810129305e-05
8.03300037060205e-05
6.64165508060452e-05
4.61069372289144e-05
6.66701208684897e-05
8.77967886324311e-05
9.2014389079608e-05
7.5805794032211e-05
6.4105260432712e-05
2.32055891060716e-05
7.98012131659298e-05
1.95353357079278e-05
7.81777772416141e-05
-1.20944934188284e-05
6.56190417303554e-05
8.05967659705551e-06
4.49294650896954e-05
0.000109153610919389
2.10926214926046e-05
4.93665339327135e-05
2.73821154045967e-05
4.69346565493158e-05
6.80401951542291e-05
5.87524132256316e-05
1.56538496294357e-05
3.23129983313838e-05
4.92153587274293e-05
4.39794142508542e-05
6.65184722948212e-05
0.00010724418872871
7.76871560513002e-05
2.89699557666985e-05
6.14031955683404e-06
9.62385982587871e-06
6.54805635076132e-05
5.68365033662161e-05
9.09770834813605e-05
-1.73200770515907e-05
3.35874446528657e-06
0.000105433392249685
2.74486585659857e-05
1.75761994723261e-05
6.70259587608122e-05
9.53812182242335e-05
3.55057496695067e-05
7.67648131506419e-05
8.61512245543064e-05
6.17717371020215e-05
3.40487530230546e-05
5.08874720884133e-05
9.01259021916936e-05
5.98266654450374e-05
5.3782726817635e-05
4.13317711428997e-05
6.91384854142016e-05
3.69389305089202e-05
8.19391202745e-05
7.49399077920591e-05
2.87841777865853e-05
1.8286896336656e-05
4.25155201462828e-05
7.99990148278316e-05
-8.97987633930144e-06
6.93085947472196e-05
5.7137637916372e-05
4.58128105342452e-05
3.6299882797562e-05
7.87788724627279e-05
6.71893722351682e-05
0.000134940998428027
5.18082712987139e-05
5.22292288956509e-05
2.19524842422328e-05
5.62762872163163e-05
5.59230005291949e-05
9.18810280454103e-05
5.49545862366233e-05
6.93187687784008e-05
6.77262239841252e-05
4.11200154953341e-05
9.54550742216748e-05
0.000116369643590319
6.87906315845458e-05
8.54017083758651e-05
4.12268323050269e-05
5.45417749349165e-05
7.61765200318187e-05
2.90741209667901e-05
8.88614795022396e-05
3.8742861222917e-05
8.13751099115095e-05
6.51138950368622e-05
5.00098817072952e-05
4.96073130026385e-05
7.52482002425824e-05
7.21880609420823e-05
5.22957127266041e-05
0.000100755745494493
1.79985697385723e-06
2.91121384227802e-06
5.18298098548691e-05
2.95579458386781e-05
0.000114540619109469
3.23186100499414e-05
7.6989521904673e-05
6.79509209136754e-05
-4.19970264323324e-05
3.5584669441786e-05
4.57875015262354e-05
4.73512997250938e-05
0.000103050500792195
7.55439370219314e-05
-1.18166127469135e-05
7.42858180702395e-05
2.74800985565098e-05
6.73669084747853e-05
3.82032885899735e-05
8.71129435694444e-05
-7.63903220481523e-06
4.97155040568046e-05
2.04258730503502e-05
0.000103758305877324
-2.72807624151023e-05
2.4383090463869e-05
0.000116460141543495
0.000101413597444012
4.19070446292224e-05
0.00011600504653853
7.65862175753508e-06
8.253827036529e-05
7.99909099001015e-05
4.7551885817704e-05
6.31710009665891e-05
8.60260229987684e-05
7.88949731415813e-05
5.80647938523582e-05
0.000102245881076492
3.86805487781029e-05
1.49847205246813e-05
1.53667562372369e-05
3.95701257720646e-05
9.66437101640472e-05
7.65188752112429e-05
2.62700248773659e-05
2.07289408289469e-05
9.22674160812054e-05
9.14279491908096e-05
-6.90350267485347e-07
6.31165486004297e-05
7.23125395468806e-05
9.75438308244238e-05
4.33795977490311e-05
6.74484876482392e-05
6.99076711410596e-05
-3.25187248310799e-05
7.6318932540654e-05
5.87921222167661e-05
8.424308286948e-05
5.83535686966804e-05
7.56506668463087e-05
6.81105183513859e-05
6.79456555473144e-05
5.97772670906373e-05
5.76961365051476e-05
3.59434426876388e-05
3.23048230666806e-05
6.55222734005485e-05
0.000103634539995342
5.39822984875775e-05
5.37332281692254e-05
3.37678271985631e-05
3.74020719003829e-05
9.62867756443351e-05
2.85933781762507e-05
4.31555174661461e-05
6.06125784136395e-05
7.59127440499362e-05
5.61838411622312e-05
6.29104045895589e-05
4.46905270073107e-05
7.1903228526053e-05
6.22288543096064e-05
6.3122103761102e-05
1.54491792690152e-05
2.68695324510352e-05
3.79424635845357e-05
4.29689971755306e-05
0.000130213977737783
0.000104557087636745
8.45032228458944e-05
1.44552729591748e-05
1.55234860007739e-05
7.17632049457421e-05
4.0072020573964e-05
5.94267943050062e-05
5.51221005873738e-05
2.9267416994359e-05
3.05401913847262e-05
8.76848429677181e-05
3.82248705359459e-05
7.74690083960292e-05
8.80143802924656e-05
3.90436938947823e-05
5.53457765435608e-05
4.47606686847205e-05
4.74625144822927e-05
9.84304623192278e-05
0.000107011204073674
0.000127086158691305
6.80721544667162e-05
3.714261460029e-06
4.43580095515599e-05
2.08200181548159e-05
2.95441743976819e-05
5.58714079694154e-05
4.85447044045568e-05
8.64522464200946e-05
5.48996643359942e-05
8.12434294334905e-05
-1.96370346703883e-05
5.20511375590051e-05
0.000121354200895305
5.32691422715117e-05
2.21173305993434e-05
1.39662921815242e-05
9.60422169115323e-05
6.77467162359656e-05
4.60079883460212e-05
6.29983801202899e-05
8.82715479370652e-05
3.79006280396576e-05
6.65284228513306e-05
8.86416912543089e-05
0.000131971281249133
9.58327328551989e-05
4.0600299627118e-05
2.53749342352136e-05
6.31177781921433e-05
-3.58933082617329e-05
2.44406378774538e-05
4.09789113846449e-05
4.136910608793e-05
4.20159436920618e-05
7.91945081806973e-05
3.34304334395343e-05
6.67296712924433e-05
6.66454339581632e-05
6.24217909865975e-05
7.40163145098075e-05
8.92683066575116e-05
4.73664040538128e-05
7.40841660574626e-05
1.61498015379001e-05
3.30425231618956e-05
5.80837056316264e-05
3.44586539299257e-05
2.82136223770131e-05
0.000107139009108334
4.40167076885334e-06
3.93469505505731e-05
5.0029347188022e-05
0.000100725201749526
3.48948106102147e-05
8.9411392764091e-05
5.29974228007167e-05
4.30006572560847e-05
4.26881505828101e-05
-2.32350317429417e-06
0.000104854503247016
9.76960676205315e-05
6.83117696257702e-05
5.81716770662724e-05
7.01527911490366e-05
4.67374501275669e-05
0.000109000230928639
3.4444905741316e-05
2.32400135232401e-05
3.60598205209203e-05
7.54230363623027e-05
7.39853769797602e-05
6.45015961385428e-05
6.83414061063274e-05
4.06395724238836e-05
0.000108508705093449
-1.26678630511224e-05
9.93906974667064e-05
0.000115502537014041
7.8949945416508e-05
7.46763653585485e-05
8.14434318087256e-05
5.23764732302393e-05
-1.73995430177055e-05
2.69032446075876e-05
0.000121549217807612
5.50287827415012e-05
8.69671916592243e-05
6.36339278703191e-05
3.44481660194129e-05
2.92237210435063e-05
6.72396590956378e-05
5.59705791122914e-05
3.00882321664961e-05
1.6770787704342e-05
8.42542279473967e-05
8.48228411238273e-05
0.000103171514704118
5.48235668717403e-05
6.13318058773855e-05
1.24426819839092e-05
2.90618005872806e-05
1.84191917865679e-05
8.36743919991964e-05
6.56630210741421e-05
0.000104035690354217
-4.6934762917198e-05
4.88457604414658e-05
3.45981113377112e-05
7.51732438693361e-05
5.34424982231251e-05
3.58242290914548e-05
4.6686221489504e-05
0.000131012231709686
8.34244328960538e-05
6.03740296130459e-05
1.60445420040177e-05
0.000118335061184326
9.39183094276851e-05
3.35494245983275e-05
-4.21932011754369e-06
2.46791838308087e-05
7.03553091027275e-05
6.80733242416817e-05
5.28783959777215e-05
4.93024287783305e-05
9.06965615121976e-05
2.53371392346124e-05
2.06317444106781e-05
7.89464201446251e-05
5.99965404370093e-05
9.10058819312908e-05
3.05991565541936e-05
7.25274523631882e-05
0.000104829846811947
1.00673821234153e-05
4.9349377245011e-05
-1.89826474208543e-05
1.74139548393249e-05
9.8103735661059e-05
3.5424097927916e-05
5.60121581226428e-05
7.08631148747694e-05
2.79173014996895e-05
5.21294278510544e-05
3.93792546561417e-05
5.96343487543112e-05
7.8030104928991e-05
0.000105146106147035
3.2056726348862e-05
6.49906661158909e-05
5.08729645300614e-05
4.13133968107888e-05
3.42657847713324e-05
7.1696590061542e-05
5.39012893555203e-05
8.59976640252672e-05
8.88332282558409e-05
2.92809477232865e-05
9.18657623163752e-05
3.30587677206989e-05
5.91532486148189e-05
5.05392119451363e-05
5.63942771671208e-05
8.44005930309237e-05
0.00012040148518486
7.56045395413291e-05
9.63553932186377e-05
3.91834381013671e-05
2.23759073131757e-05
4.87286804878447e-05
6.71389642901798e-05
8.72733325308191e-05
4.71737897465322e-05
8.05637526593491e-05
8.90983872310833e-05
2.27445545298146e-05
4.37567675569931e-05
0.000104162804565078
5.42948225025605e-05
3.98438641907695e-06
7.92718985024262e-06
3.61032333673666e-05
4.55743047514202e-05
9.45938820454708e-05
9.2887241468821e-05
8.304498334839e-05
4.51805593632518e-05
-8.10686786445434e-06
7.8314100544564e-05
8.9611974649108e-05
8.02677062945944e-05
8.69229363368824e-05
0.000138023400058985
2.24878331616546e-05
4.03093251730833e-05
8.89890409238741e-05
1.71876717816551e-05
6.76651477577258e-05
4.89178306511416e-05
2.69795600800692e-05
1.84656706351509e-05
1.44185292863962e-05
8.07376040368131e-05
-9.13481169006606e-06
3.92359997783496e-05
3.28450675309702e-05
5.13254712225964e-05
2.99381172391342e-05
4.91795396499512e-05
4.43310161264165e-05
2.69838320589242e-05
5.42006612056633e-05
5.63702765389106e-05
7.77028786442561e-05
9.7279573912837e-05
7.66848772174528e-05
9.01616304159499e-05
4.5317392599091e-05
8.42281833373119e-05
5.145994263113e-05
8.78254774314182e-05
3.50714681452487e-05
0.000108658311886776
9.84637076239055e-05
1.88118266571891e-06
7.98032993102695e-05
9.07362381683436e-05
3.92530635423082e-05
3.09705475384572e-05
5.09695264492535e-05
9.20130563144273e-05
3.86428474956206e-05
5.67960291367408e-05
2.82950093295195e-05
2.05113202086413e-05
0.000109869009033217
3.41299206113165e-05
8.44889431448473e-05
5.92197371127307e-05
4.90327909234456e-05
7.53302808115962e-06
4.76872021911912e-05
5.37017429376033e-05
-5.45750616122342e-06
7.93189396506064e-05
7.40100469182965e-05
0.000118653863501703
4.69628637726796e-05
7.83145581982835e-05
3.98438865927075e-05
0.000116481165313932
9.97151142958903e-05
5.13811950708948e-05
8.71444037385662e-05
4.38584962426824e-05
2.50628745052979e-05
6.88007019968096e-05
9.50847509894526e-06
5.60228339448883e-05
3.82853634988788e-05
1.55600687277768e-05
-2.08490004700817e-05
3.38515772003029e-05
0.000115824801151212
4.64276918844567e-05
-2.35785060158923e-05
1.1407806465682e-05
3.41781699196093e-05
-3.59721877604687e-05
0.000106897989284947
1.78908000771399e-05
5.1105326179978e-05
9.67709679252858e-05
9.99152271429577e-05
5.14400780473447e-05
-1.46322139088664e-05
3.36308644982337e-05
0.000119164244851728
9.06662049569167e-05
6.73895197416226e-05
0.000110852906343854
7.56567578388133e-05
6.2048199824793e-05
6.10223689550623e-05
5.33051589234024e-05
5.67941590394625e-05
4.88608702463944e-05
-5.63478247405214e-06
1.34297961431504e-06
4.26864361441282e-05
3.33580079492746e-05
6.32778493971588e-05
7.35847720138753e-05
5.92198949976314e-05
1.15546544407914e-06
2.80361864551429e-05
6.93243161158431e-05
3.26410554495285e-05
5.4638841211998e-05
2.47597345143961e-05
7.21317375309527e-05
-3.50830874319103e-05
5.54275218379128e-05
6.85338962144783e-05
5.1471752264088e-05
6.4250379974651e-05
7.12606208017411e-05
0.000100214884572905
1.43229012706805e-05
6.68599845517883e-05
6.48196374567893e-05
9.22076896117643e-05
7.04601654262419e-05
3.1656770839886e-05
3.63780848325596e-05
4.41922722422859e-05
9.37711454870862e-05
2.25586046441493e-05
1.33251964791834e-06
4.27520315272233e-05
4.78422404662242e-05
2.77568583619875e-05
7.46824224842796e-05
6.93498329279674e-05
8.27268701051925e-05
4.65216634926473e-05
3.66961924059896e-05
1.01197945411082e-05
8.57593390897502e-05
1.27059165555634e-05
4.47203761416151e-05
1.55757230917963e-05
7.11082810286959e-05
8.95257975199435e-05
-2.79177478578884e-05
6.06567009390825e-05
7.95485541216868e-05
2.77206325199409e-05
7.84405344838849e-05
9.49463021639045e-05
0.000111005662140419
9.10814858850746e-05
2.95306458807402e-05
-4.46876504491538e-06
2.51051429231615e-05
5.05202124865946e-05
4.74573832820129e-05
4.93489369951644e-05
0.000119565924793242
0.00010769984880364
5.80284012946253e-05
3.43071702071709e-05
-1.74086818586568e-05
6.40199828390632e-05
-7.33531802262027e-06
3.77382729761854e-05
9.51447617777291e-05
7.98126791434594e-05
2.09566126724138e-05
7.80618939542625e-05
5.70595929729885e-05
4.60598809262444e-05
9.31887680462381e-05
4.91379416831443e-05
2.74676454755083e-05
5.61524535394003e-05
1.52495003466091e-05
4.01845158387272e-05
2.5583540770104e-05
9.19561059590118e-05
1.08336509622067e-05
2.57658911190008e-05
5.38965555186008e-05
7.12138285471658e-05
5.83671871815778e-05
8.10103357255811e-06
7.7612209845808e-05
0.000118717076035781
7.55659756680578e-05
9.06375447815327e-05
9.28078567589062e-05
4.25746856015367e-05
1.92692175697536e-05
3.72473867859574e-05
5.0484019146283e-05
4.7746104725168e-05
6.71606522858887e-06
6.07960927051093e-06
5.97051504033094e-05
6.08486755458769e-05
8.63442008024778e-05
8.74278255480709e-05
1.35869130658809e-05
7.21262511960023e-05
4.52855230196389e-05
5.22947361769504e-05
5.09463893023916e-05
5.24037220410551e-05
9.70323168115965e-05
3.72282198052022e-05
1.81902663582502e-05
1.62601344734458e-05
5.70635345531424e-05
-8.62974408785728e-07
9.00429593357472e-05
4.21495702791059e-05
1.62614843684001e-05
5.8583607980545e-05
5.82094842161724e-05
4.38529550514262e-05
5.30373684931086e-05
6.25082147873778e-05
4.98388214205497e-05
7.5383814651308e-05
-7.90379138109488e-06
5.06464369558205e-05
5.32858141951479e-05
-2.0802495987556e-05
-8.19718779898719e-06
4.91058535626127e-05
7.81678353770777e-05
4.47673255117973e-05
5.81231709999503e-05
6.92022706233466e-05
6.11099204079686e-05
2.25241304816847e-06
9.33532239755824e-05
6.54468821088167e-05
3.89964149959287e-05
0.000121734530516181
3.47690826343966e-05
4.06372040013073e-05
4.5069934944736e-05
5.9025349024962e-05
9.32833952088601e-05
7.67486979944855e-05
9.35073176348394e-05
1.11514263741656e-05
1.76964352954701e-05
3.31008963737633e-05
3.49904447166846e-06
7.34755782574276e-05
3.84821390355785e-05
7.94942852859962e-05
5.78180496178642e-05
5.34911374403636e-05
7.70028654017062e-05
4.47424143040793e-05
-1.80136955781584e-05
7.3979377518747e-05
7.15794168891942e-05
7.89784370593048e-05
6.32901848044003e-05
5.96856840754146e-05
4.32680575608105e-05
1.56832557494494e-05
5.45257822792089e-05
-1.51143792163682e-05
7.95865821216457e-05
1.41531190848401e-05
9.5462574653968e-05
5.19741992532908e-05
5.16531956223906e-05
6.00312760551917e-05
7.39908141382376e-05
6.86331004153667e-05
2.23154240341941e-05
1.49125369761757e-05
7.09691170644402e-05
-4.19220874779781e-06
5.6813199914345e-05
1.41213699204209e-05
1.11248783267897e-05
4.74931791979929e-05
1.85817832666462e-05
5.74507440446305e-05
8.98639858564193e-05
9.61973765245305e-05
5.69730340669121e-05
7.07416020485051e-05
8.36941531007654e-05
0.000102909301659389
8.18092563061953e-05
7.44786285494827e-05
0.000118060116873502
5.48783381830109e-05
9.91243695738574e-05
1.70922956722072e-05
2.00492450955437e-05
0.000114137640702096
1.37828691303685e-06
1.63132130325375e-05
2.89067400102268e-05
3.85899434312485e-05
2.17189534405084e-05
4.86714705499398e-05
6.45582366408674e-05
3.45246125817283e-05
3.11010172628733e-05
0.000115946070995966
4.64251341119562e-05
5.95027561500037e-05
7.77596556259873e-05
6.20217827031763e-05
0.00010878068967623
9.01522404358383e-05
5.15205946377893e-05
6.8895933330689e-05
-1.22517530100539e-05
6.05689127243484e-05
6.2569916805567e-05
3.29838978751125e-05
6.01986501905981e-05
1.15587717320116e-05
6.22417589538739e-05
1.9944375598092e-05
7.86868095536022e-05
0.000109454523917974
9.80339328096459e-05
7.05349296341214e-06
4.34291187840438e-05
6.69354983341024e-05
-3.34989537632979e-06
1.87043367582938e-05
5.19559969068456e-05
3.98935795083515e-05
4.80575140557077e-05
1.05086512646156e-05
9.21658527826628e-05
5.01102220464673e-05
3.34133448412781e-05
3.25805970418405e-05
0.000126159102280958
2.27704714484504e-05
3.45777066632018e-05
1.99010924501835e-05
5.24307637288871e-05
-3.98604952732599e-06
3.39846460478839e-05
3.6285562713726e-05
4.66757553182492e-05
8.80260409524247e-05
5.24223304088198e-05
0.00011820585070638
5.43185423428845e-05
0.000133211704151139
-2.1942873553736e-05
1.68858085587206e-05
4.67034681003304e-05
9.71254294927916e-05
9.65867456560387e-05
7.58654728788217e-05
5.2236315928207e-05
8.9281783016016e-05
0.000122953486210562
1.72849532261562e-05
6.68918908806283e-05
0.000110540618242755
6.24963532393237e-05
8.87858885738783e-05
6.03596319903501e-05
1.17357153386397e-05
4.62044353864243e-05
0.000114677039914786
5.59026011563601e-05
3.42723089297706e-05
1.27960156964213e-05
3.27285081993904e-05
4.38874172832048e-05
4.99185068865587e-05
-1.32766570635795e-05
7.23797962524942e-05
6.9855660076255e-05
0.000105765659535314
3.19717848695876e-05
3.75170207620154e-05
8.1680218268208e-05
0.000117445057474498
6.40472265036283e-05
0.000115570058991406
8.93069248783982e-05
4.39423818313481e-05
6.1479264839406e-05
0.000137380467383768
-6.23153055939434e-07
5.80816897924941e-05
9.52710601511155e-05
7.38316442232057e-05
0.000120607192616678
1.98909564818844e-05
7.89469967537786e-05
2.98347680669397e-05
9.86142132911896e-05
0.000121191396836948
9.64783822413795e-05
4.69189844561711e-05
0.000113600591149248
6.66380562950373e-05
-6.49420686058059e-06
0.000101923409890016
2.63521968000891e-05
9.56600949129679e-05
0.000108072857899781
5.85785309832829e-05
6.70144970814744e-05
6.80943422692175e-05
2.80169923124103e-05
6.63120803296078e-05
9.33022776744058e-05
1.06066091356335e-07
8.74691736801961e-05
1.66875420011893e-05
5.99600188989935e-05
1.36330250457449e-05
5.33736994770095e-05
7.27504445819579e-05
2.68028343557235e-05
8.30190916105817e-05
7.06954609235359e-05
1.00971462999451e-05
6.81104208134017e-05
3.5603518635201e-05
4.9716758334988e-05
-1.04296983063127e-05
5.20198609985302e-05
8.45675995287553e-05
7.20867293491894e-05
5.97579538702629e-05
3.1832464637782e-05
3.35860169199829e-05
2.60576512637462e-07
9.60381196172715e-05
3.57716239405585e-05
9.30681231629169e-05
-4.39418869518897e-06
5.93062288365637e-05
2.37270988814275e-05
2.86819897100349e-05
4.09536212278131e-05
-7.42653635400022e-06
6.81384006855531e-05
0.000102984539694358
0.000107646581514551
7.61614609866192e-05
5.55455402764261e-05
3.71916731859317e-05
4.5571179208984e-05
9.34499460982681e-05
6.66432059450074e-05
0.000114234038498951
8.57954692900309e-05
8.47794403428478e-05
3.07208582825115e-05
5.70704765687294e-05
7.61608519131019e-05
1.42100520220471e-05
6.37466679592874e-05
8.23884418302886e-06
0.000116523128032397
4.24348949378387e-05
1.73778481915088e-05
7.24422890739072e-06
8.24684797078435e-05
6.48392598097343e-05
0.000100080775980855
-1.49784595656054e-05
6.89742244462811e-05
6.3523483842556e-05
2.9928515506956e-05
3.07435785454617e-05
4.47028053170238e-05
0.000112413141643243
6.65637945533505e-05
8.36392247277895e-05
-3.40104126572238e-06
5.65380197637497e-05
7.15386329992605e-05
2.53292993162206e-05
2.64168875079634e-05
4.63773496728539e-05
5.53843137935192e-05
5.32121764482893e-05
3.77637565069334e-05
3.55463312157488e-05
4.11343178098804e-05
-2.48709485890648e-05
4.82047488357159e-05
6.2516423610776e-05
3.77553594857679e-05
9.13214384153289e-05
7.3660962565545e-05
6.53997057925182e-05
-1.06107857800094e-06
9.33325629450336e-05
2.08443310680107e-05
7.96446096735131e-05
1.44315606085451e-05
6.72497555186319e-05
7.41839144456556e-05
-3.14353165740673e-05
-4.95311051705509e-05
3.76987828183144e-05
6.89047829598336e-05
2.63552838305657e-05
6.74368214279175e-05
3.90278191327008e-05
6.48928509867456e-05
5.67787407798889e-05
6.72808006701017e-05
-5.38342116240472e-06
9.78238909974584e-05
3.18550776468177e-05
7.65098883632471e-05
4.09345511423902e-05
8.22758382750871e-05
-2.33750772262018e-05
8.00068961016965e-05
4.42489789584309e-05
5.05824580507067e-05
6.67277275918616e-05
0.000145750100022413
6.80298094488315e-06
8.82207548108564e-05
6.96463721132849e-05
4.77624492234053e-05
5.40138445656483e-05
-5.82488228293538e-06
0.000133231831019298
8.48664827527824e-05
1.81538625598939e-05
-1.66020086456067e-05
0.000116480571476488
7.49280009649742e-05
5.96138463379374e-05
5.26813485049443e-05
7.89305962902421e-05
3.17930292755227e-05
5.02439415699779e-05
1.84237685111519e-05
7.31763200170455e-05
-8.68683038483581e-06
3.88035115250907e-05
8.29970558742732e-05
3.19282537426038e-05
9.22852656389698e-05
4.24312713756367e-05
3.44192016928791e-05
4.73706295046625e-05
8.71457592829942e-05
6.13824444652964e-05
7.91181869198478e-05
1.02680829727285e-05
3.04001332223544e-05
8.39544756608823e-05
6.06515436037723e-05
7.90312498909838e-05
5.46604349757193e-05
4.75964816379307e-05
5.55132509051567e-05
6.69128751298824e-05
0.000111827778949664
7.90528172193296e-05
5.81404821965057e-05
8.912030203761e-05
2.52884240592875e-05
2.85897696807556e-05
6.10676813068473e-05
3.64392694627798e-05
8.51685518001554e-05
7.5356879364213e-05
6.11446295968698e-05
3.75474803884861e-05
1.57958804380617e-05
5.13199661805229e-05
3.40590277096005e-05
6.90857392580393e-05
6.37807153628623e-05
6.39406150273164e-05
5.60309606558587e-05
6.12851386607281e-05
7.51042065781206e-05
9.20393959022497e-05
6.58814194131481e-05
0.000131460920420681
9.21647965846542e-05
4.74257146096308e-05
2.36292723024569e-05
0.000138344720932409
4.96025022660612e-05
3.85438571051827e-05
8.93742101422932e-05
7.74318086166336e-05
4.84953731277273e-05
1.6359719856367e-05
9.91918045727966e-05
3.22987266652102e-05
3.64826270868951e-05
9.51723131118174e-05
5.40077473883697e-05
7.33462830980858e-05
4.85412685591404e-05
8.30412444383764e-05
0.000103919160518189
5.99056556766583e-05
1.40554566415156e-05
7.68523625970468e-05
9.27670466796311e-05
5.88760913119054e-05
8.74396585173652e-05
9.22025538848753e-05
1.46554146509671e-05
6.9495358630133e-05
2.39816489747543e-05
0.000108577879474512
0.000133190358346746
6.46691646799114e-05
1.71455533248007e-05
4.51412722684908e-05
2.67908279052134e-05
2.24998161811159e-05
4.20554968817242e-05
6.65362907229175e-05
0.000108507849073657
2.92143303320274e-05
6.73841551278168e-05
6.94250091119262e-05
5.77842247507141e-05
6.5870336522405e-05
9.05984790900687e-05
0.000114148505111947
7.23488775948256e-05
8.10802799704699e-05
4.20731493629396e-05
8.02906473618781e-05
8.63965179355237e-05
0.000101144721115535
1.14700781844777e-05
5.68151181559405e-05
8.99507682866095e-05
6.30394475519901e-05
5.41243416035355e-05
-2.69007754586047e-06
6.79490565754789e-05
6.32580161333245e-05
7.07280465346877e-05
7.89674207256607e-05
8.41935942981582e-05
6.48815340105103e-05
2.3440571711118e-05
0.000101775130456325
3.43853117371307e-05
6.8912546955917e-05
3.76240960067187e-05
8.64691475762721e-06
8.85400945129229e-05
9.77031332345995e-05
7.36618723769722e-05
7.74248431731069e-05
9.35246713760097e-05
7.23289796060027e-05
5.5666315862407e-05
8.74327414842714e-05
2.92951586804648e-05
8.00454855514747e-05
4.95844137795279e-05
9.36753647066011e-05
-4.89223023314965e-05
3.59111571239878e-05
6.72433478024903e-05
6.01142214652725e-05
4.52776854714289e-05
5.65680637366257e-05
8.57744005500749e-05
4.7604579287222e-05
6.78117224963384e-05
0.00012356394678269
-3.39661023730361e-05
6.57757979813311e-05
6.30129560691851e-05
1.86712893718077e-05
8.922510073554e-05
5.23567261728513e-05
7.23430565437234e-05
0.000100020324508257
4.59014789929134e-05
5.35765482207736e-05
3.00917754949965e-05
8.66938896629287e-05
5.41569388159882e-05
2.17344320504792e-05
9.40158954399913e-05
2.29922306726208e-05
5.70471741883323e-05
-4.50348554819596e-06
0.000140537854148052
-8.08466639835068e-06
4.97600133941578e-05
6.51161664470837e-05
3.16880565851716e-05
4.17212913955127e-05
1.11390973369294e-05
5.58558252479593e-05
6.18998878247354e-05
7.74303570105859e-05
4.90008283932462e-05
6.13265717927883e-05
0.000109962748761775
0.000115154190407006
5.04715537343626e-05
0.000104784063464422
3.41517513459681e-05
1.10220033040069e-05
0.000101092001026032
7.18677095668178e-05
7.38261626691956e-05
5.9901907566788e-06
2.4273440307935e-05
0.000106773429886925
2.02551393496435e-05
7.87763039115206e-05
4.33778921834198e-06
9.91893377848643e-05
7.56983498185766e-05
5.50686556502339e-05
0.000112419882012387
2.20778830302393e-06
6.38581386385885e-05
0.00010333861340277
6.30037937328377e-06
5.79863477934168e-05
6.34831413574546e-05
2.1723165433413e-05
7.82472901018202e-05
0.000112998913788919
6.12303753674471e-05
3.32751449851126e-05
0.000114581553505325
2.89733289457585e-05
9.35468465606504e-05
3.10734531533779e-05
-4.53913438944076e-07
1.39396357064665e-05
9.44078311628956e-05
1.91069683767523e-05
5.76458634633878e-05
4.19754509620577e-05
5.93572262686181e-05
0.00011604664721362
4.46005548061669e-05
2.54329078665801e-05
7.60340365168841e-05
5.51245982181933e-05
3.49965079256504e-05
0.000103449356685563
-1.37431714517089e-06
0.000115968630812775
7.99435794360455e-05
7.1760627256373e-05
5.95077982186764e-05
1.56568416494598e-05
7.52402548943086e-05
0.000140020970721971
7.17533108834955e-05
8.67637328125788e-05
4.49195454650214e-06
6.33049646980631e-05
3.71298197021642e-05
1.19031429140075e-05
3.53088293365684e-05
0.000101253838747321
6.03055097894592e-05
6.80653213419738e-06
5.30723762959717e-05
6.67529412083405e-05
9.90877258273531e-05
7.54120161009429e-05
1.9201264329586e-05
3.58007870965261e-05
7.58329609598652e-05
2.95237567337611e-05
9.54746077718899e-05
3.05628104773705e-05
0.000106844555556984
3.04578584485067e-05
7.71270873710958e-05
4.9651717317362e-05
5.6302810238895e-05
1.79926187613458e-05
2.15273454694356e-05
4.08097315720812e-05
1.75431034727542e-05
2.81602100459003e-05
9.51750693637783e-05
6.00225644970396e-05
7.17408906108366e-05
2.64883241886568e-05
3.16901078374254e-05
6.86803474529982e-05
0.000109485023744965
1.14636043783286e-05
2.50681756228645e-05
3.65945561600459e-05
5.5326310514537e-05
7.64141468106734e-05
5.87197333042544e-05
6.86722111036433e-05
6.10188109559628e-05
2.51133115919416e-05
1.13456092274624e-05
4.83311484504396e-05
8.83824594462762e-05
3.8791504178632e-05
1.80508308200041e-05
2.67257758764408e-05
4.62157505966695e-05
0.000102902448948883
2.5339315366803e-05
-5.04848266910882e-06
2.23331851634147e-05
1.49413104056496e-05
8.46572097535888e-05
1.63527562890582e-05
6.49079297964167e-05
8.5501000614058e-05
7.60611048889653e-05
8.62773325431763e-05
8.0371047300354e-05
6.20660612611303e-05
5.20191989661539e-05
9.85905367861875e-05
4.96042447179235e-05
2.50898512578106e-06
8.01695617347473e-05
6.52591700446269e-05
1.93756884104883e-05
8.91528234484995e-05
9.10874106867e-05
7.2371728893678e-05
3.58761057905549e-05
4.52342075525426e-05
5.43855465202445e-05
1.53685602229786e-05
5.04302218965421e-05
0.000101988776332747
8.53292186633974e-05
8.79931543578784e-05
4.58526407941761e-05
5.58528736303459e-05
2.09580380484224e-05
3.3753067489869e-05
0.000115688896858084
3.40790017281871e-05
2.32651410560047e-05
7.05898475524907e-05
2.09556598650477e-05
7.10529573088557e-05
7.48850373298916e-05
0.00010127376409703
9.49346979347705e-05
8.48432817773028e-05
5.79726955924005e-05
3.33312577650715e-05
2.11539374794557e-05
6.19741036813549e-05
2.63765871314215e-05
6.18322895633279e-05
2.47871837694262e-05
5.20625531451305e-05
7.16698891568953e-05
4.89297326998517e-05
0.000140139950953646
0.000127999673471505
9.39748906163895e-05
3.50081653566955e-05
5.97454232055548e-05
1.97450469239065e-05
0.000132686861927383
4.17634811583657e-05
6.52518355903881e-05
3.98243493804601e-05
0.000122679787844934
6.15731698096642e-05
8.56938423956657e-05
3.24448477787376e-05
3.52762172317074e-05
0.000128963507686903
5.41242360816703e-05
0.000113087313632345
4.15681418786527e-05
6.27339128032504e-05
2.34949496743387e-05
1.57438717947596e-05
5.76912260989781e-05
-6.89947198211052e-06
3.0714523014325e-05
0.0001164031527958
1.88105196061022e-05
7.20114559022407e-05
0.000104305312078979
-1.99220813661296e-06
4.01481901036332e-05
6.68155667947333e-05
6.81559618200371e-05
9.44228918400856e-05
1.57678284533314e-05
7.28728366948714e-05
9.11516763228022e-05
4.15733894651457e-06
1.58778889956197e-05
7.05854629419829e-05
3.54112695776351e-05
2.29892981615647e-05
7.29511861481255e-05
4.37872944172535e-05
6.90404514582388e-05
6.32214206460019e-05
-9.78470026879616e-06
1.86401801843318e-05
7.23138349274934e-05
8.932212628702e-05
-1.48326514004914e-05
2.88690528976098e-05
5.72304556194025e-05
7.01250405640487e-05
8.50200051306339e-05
9.50351208151229e-05
3.06494330172521e-05
3.66941124806928e-05
6.47731237824022e-05
5.23726090324534e-05
4.90021811318679e-05
6.96899191950323e-06
6.72004638711936e-05
3.99536825557366e-05
9.76440046370881e-05
9.48308806391602e-05
4.12929252731409e-05
9.70631165274487e-05
-4.22742663232378e-05
7.11092221412469e-05
2.605836026756e-05
6.83430630767709e-05
2.78259266339152e-05
6.49273123995504e-05
3.23943160388093e-05
2.39311038058113e-05
7.30253775438583e-05
5.37952417885054e-05
2.52427293780452e-05
8.26723973410435e-05
9.7966843995099e-05
2.83396894286866e-05
2.5299033966837e-06
5.37105678893426e-05
4.8132898691862e-05
6.18593876663834e-05
8.62132490037122e-05
4.33623960776974e-05
2.02317046625088e-05
4.58540218223046e-05
3.42991938425183e-05
0.000113906822611184
8.38169387059996e-05
0.000136705988898962
3.6409134188866e-05
7.15447197474602e-05
5.07642749382315e-05
2.15237402881953e-05
2.35969393040652e-05
6.04115694889842e-05
3.56543811660108e-05
3.78443250644462e-05
4.89769011401012e-05
7.66372830613029e-05
5.25365704344059e-05
8.43906951111212e-05
0.000103003769052067
3.9442273593664e-05
9.82838057922221e-05
9.33662586636728e-05
3.99473208871713e-05
8.62700617342069e-05
4.02591045713318e-05
6.34215481601734e-05
6.97772995729569e-05
6.5374447447026e-05
7.80627523018451e-05
0.000124101949455315
9.45433710583884e-05
5.46132590210821e-05
7.63993675371454e-05
2.62121172021776e-05
5.09598795526146e-05
7.01740838011975e-05
5.23798160628837e-05
4.80166884410022e-05
6.29683116348862e-05
0.000100815353755267
1.82046114753204e-05
0.000129265929187022
9.2458803298735e-05
4.30392762977262e-05
3.9463089121215e-05
3.1272909323196e-05
3.35760490804331e-05
3.63843974143089e-05
1.35245454549956e-05
8.54667600903841e-05
2.43208920729007e-05
3.77119369253583e-05
2.74556700354702e-05
3.0705457054243e-05
3.72111756296217e-05
9.65317136599895e-06
4.18098359329329e-05
9.22628501555412e-05
5.89466972643876e-05
7.52552540131062e-05
0.000120552310982512
8.85799913588959e-05
2.66380774094384e-05
9.76068494790458e-06
0.000103526377979222
0.000109646084935284
8.11007578261657e-05
1.84946013848716e-05
9.06347815316011e-05
3.46628350864454e-05
6.42531795550363e-05
6.83672204733733e-05
5.31764665240329e-05
5.5723061124751e-05
0.000137337513418723
0.000102911003510977
0.000107526602793877
5.76957288828959e-05
9.3283731099489e-05
5.4019239777468e-05
8.08569738371128e-05
4.50739905259639e-05
5.96762960474655e-05
5.89254079800902e-05
5.49546862470461e-05
8.46837108908055e-05
3.59929165697251e-05
7.28595805150918e-05
5.92275571466219e-05
5.77170037968202e-05
7.60405043290817e-05
9.47487875328198e-06
8.54323872735382e-05
8.34682280441667e-05
5.19103075912093e-05
3.40832106709046e-05
8.36519709730817e-05
9.64820073091707e-05
8.0610410755288e-05
6.41775435621329e-05
4.07318449479363e-05
3.5912923551561e-05
5.22583321129615e-05
6.97812411893288e-05
7.30664019983398e-05
6.01894216130478e-05
7.71383098734642e-05
-1.69320069078364e-05
2.46684410080574e-05
8.10032431654338e-05
5.58022102242725e-05
2.88823872120357e-05
-2.31684487876907e-05
0.000107370872474557
3.34910430101361e-05
-3.05500173162329e-05
2.79699224069587e-05
6.19346901373632e-05
0.00015560801635365
0.000137351966715934
8.53235825959623e-06
3.79209945963746e-05
7.13664078355553e-05
5.32306812723101e-05
9.85193631511023e-05
9.00270029577727e-05
2.83251597091911e-05
6.91314408927609e-05
1.04694262507532e-05
6.6636286020252e-05
3.38198417799802e-05
4.38049919650495e-05
5.36137655075166e-05
5.1451918151196e-05
4.62458169957462e-05
5.19804895922545e-05
5.5728423057485e-05
6.33013046273417e-05
8.53546901592814e-05
7.81804732772787e-05
1.85759062533162e-05
-5.31139885213194e-05
-2.57625198845515e-06
6.77432232737644e-05
6.69713840129839e-05
6.28719532590206e-05
8.50643237088971e-05
9.40897686133093e-05
5.76776099879535e-05
7.68565151523886e-05
4.1537954859331e-05
7.49420454585811e-05
5.05531269589346e-05
8.57018537836701e-05
6.26654022269432e-05
0.000115501317436615
4.39429745850939e-05
4.70790680596484e-05
6.13601848151378e-05
5.49295584740258e-05
6.16022163593267e-05
3.88276907513508e-05
7.55466668680986e-05
9.89606087263967e-05
6.50128676533721e-05
7.75618790982638e-05
7.00856647622337e-05
4.38392460282339e-05
6.7573865802148e-05
4.07078738131074e-05
3.7580273734002e-05
6.11762946798891e-05
6.82680024874604e-05
4.75059191820969e-05
7.63591644346292e-05
6.73723250673809e-05
6.26699598696598e-05
3.88117180642281e-05
1.88219767508683e-05
0.000147368418531651
1.51529471454118e-05
8.69868640070599e-05
2.40690492597953e-05
-6.85959189800799e-06
0.000131576453971666
7.48249582128727e-05
1.50520777199611e-05
2.83104467947185e-05
9.64212525568311e-06
5.69165175512936e-05
3.13955901652826e-05
-2.46676249158314e-06
5.00413256477377e-05
5.16512587223012e-05
7.89963784717392e-05
2.12768086486657e-05
2.54129878061866e-07
1.37292970018865e-05
-8.73620412340913e-06
6.80209168850371e-06
0.000104646946140154
6.29220469718495e-05
2.83121166419199e-05
7.04532186724122e-05
9.01670715186011e-05
1.20637857026146e-05
0.000107135480962341
8.55758176200229e-05
5.54773201570618e-05
4.4143573412534e-05
4.01005479671561e-05
6.4119885336398e-05
8.08201326128637e-05
4.82877291909798e-05
4.21693944564698e-05
9.60300853468236e-05
2.42837167277875e-05
6.72106004822294e-05
7.74673879828495e-05
1.16188401291602e-05
9.49030460490113e-05
2.8736157120809e-05
4.96235438857124e-05
5.14935765323429e-05
5.47820382838843e-05
5.69592429369008e-06
5.29353835464025e-05
8.17926023432827e-05
8.62406205704757e-05
9.87839639920776e-05
9.21069326907214e-05
4.61193930089435e-05
1.89164895495845e-05
4.23732916090106e-05
9.3557412007606e-05
2.92771959260726e-05
8.73972265181723e-05
2.25130611305574e-05
5.16688325048488e-05
0.000122613660448441
6.54039746780632e-05
7.13266338665097e-05
4.07174812210966e-05
9.43172122361169e-05
7.49994528102433e-05
6.87365314728665e-05
2.42005957436715e-05
0.000121730797958526
4.80087228108239e-05
7.72063864874358e-05
6.62268503002737e-05
8.69411560466565e-06
3.32125648685239e-05
2.639453318333e-05
9.25768720784627e-05
-3.04049141196659e-06
2.09934269233554e-05
9.10099934451642e-05
0.000103085175023269
9.6266068118983e-05
7.77213541287532e-05
4.22212594618349e-05
8.51384215915776e-05
7.14347779715963e-06
3.29994190667548e-05
5.11939408513125e-05
5.68917537430243e-05
7.12409505358557e-05
4.20604372248826e-05
-3.49707141661337e-05
8.01415149554734e-05
6.99689537437115e-05
3.31952243210819e-05
3.48090437469284e-05
4.90081204879806e-05
3.03558405299063e-05
2.89842586479795e-05
2.30819449893301e-05
6.87531069219278e-05
6.37016130803314e-06
6.3458651611457e-05
8.37050552251189e-05
6.97905881624976e-05
7.10351280781343e-05
1.16867104465922e-05
-4.87460845666544e-06
2.48195285007737e-05
6.28631050788686e-05
0.000100768101680016
5.55350363315622e-05
7.85285001919014e-05
9.66236886654016e-05
6.34533889744536e-05
3.84005574199733e-05
6.56670804211077e-05
0.00010721209703244
6.20040200684417e-05
6.73153541074193e-05
7.51098033811661e-05
2.5565035882805e-05
5.48220608782751e-05
5.57277794514397e-05
0.000110039760280611
7.13291210047636e-05
3.75389075923799e-05
7.33083278546763e-05
0.000105494453937766
7.40328359115257e-05
1.86255999521958e-05
8.62406401767302e-05
4.64391797397608e-05
1.4281771434015e-05
3.72795255801301e-05
4.69538221854746e-05
6.41944119553342e-05
3.04216030267707e-05
0.000119486260286716
5.8610851514754e-05
0.000117802928205803
5.51021518758487e-05
3.30726435447336e-05
2.86219997699628e-05
-1.10373462408409e-06
4.69471002120202e-05
6.61717158443514e-05
3.37456402445386e-05
0.000116829206068162
7.8966808504507e-05
5.35366152751053e-05
1.0497691107062e-05
4.4442454675963e-05
9.67772262797952e-05
2.04875010121759e-05
2.08152836966161e-05
6.03254537504346e-05
8.8900777478785e-05
8.28539176969666e-05
3.29837055744303e-05
1.66336681748521e-05
1.04476737684135e-05
3.42228540936876e-05
2.35083117588883e-05
6.37291747921317e-05
9.47317797009141e-05
6.65082809112245e-05
7.51886704932373e-05
6.78219654427801e-05
0.000100171790298027
9.85054147016623e-05
1.25327604334067e-05
6.38073527808658e-05
0.00010513326174451
7.62032458904798e-05
2.21361928268513e-05
6.54044615475654e-05
8.43510657106606e-05
6.32120628344587e-05
4.19381606660445e-05
9.4053466215493e-05
4.8406502314553e-05
7.92926768230303e-05
7.36237796765247e-05
9.9976370194491e-05
3.8850884054434e-05
8.85244222869079e-05
9.01888273432462e-05
4.17699713566981e-05
5.4820591465035e-05
8.37696836813705e-05
6.29582646815193e-05
6.73449288250834e-05
1.66319256173392e-05
0.000100750233231827
-4.53327298460802e-05
7.63095478486886e-05
3.04556066281694e-05
2.14875968104804e-05
5.27635346370287e-05
5.33213036352718e-05
4.20984696234909e-05
1.27949911719964e-05
2.05137759799439e-05
0.000105274158375873
5.86083601414932e-05
7.85892440161474e-05
0.000111980330971944
6.34329665006022e-05
2.33559771899462e-05
4.16350985864e-05
8.78535961047722e-05
1.76746741582087e-05
8.94170962063488e-05
4.07081624080744e-05
3.57588729272615e-05
5.47023681557178e-05
0.000107860398325721
7.73519228943335e-05
4.25512314618385e-05
7.93721834065482e-05
0.000109932282402246
4.03033923524306e-05
5.29020269508819e-05
0.000124712644790754
6.77349811557137e-05
5.96437421444773e-05
8.448223588819e-05
2.46353972525159e-05
0.000127879650164772
0.000130140081753078
0.000108467331413752
6.44402243327278e-05
9.04342641483124e-05
4.87963291359964e-05
5.02981418811712e-05
-1.79495954574465e-05
4.40455662497992e-05
9.82644741568179e-05
3.28168994221762e-05
6.7955154603435e-05
3.2122972433074e-06
6.8262448406815e-05
4.74429939868982e-05
6.17435247006375e-05
3.53128827120651e-05
-1.33393236262319e-05
5.13964525190895e-05
-7.53905840829402e-06
4.00289901553636e-05
7.44931221814792e-05
8.52801112907686e-05
4.29088196492785e-05
6.63257055095333e-05
0.000113196816062802
7.19065114797384e-05
5.51307813367029e-05
9.20391832611598e-05
7.98176116765405e-05
5.82304788353375e-05
9.31351787295411e-05
6.37260279903877e-05
5.32410927512896e-05
6.48149451365109e-05
6.69770560240718e-05
3.78957876999597e-05
6.75436686020445e-05
0.000117380674186379
2.70981447919036e-05
4.52741231613807e-05
3.24424507522496e-05
8.60536567762222e-05
4.2196617018613e-05
0.00010710008910241
0.000102488876575752
6.9503932516693e-05
0.000106018369820942
7.87049834063389e-05
4.42163423722499e-05
8.11184315049817e-05
2.86357335381979e-05
4.42608962523928e-05
3.61698325768553e-05
6.88281093590022e-05
6.06980726061233e-05
5.71841556726565e-05
8.33701906602533e-05
2.09222949810507e-05
8.96799831306766e-05
0.000103375533674963
4.19219701000546e-05
9.79465016817632e-05
5.97628121229567e-05
4.06456647996792e-05
4.52765300761904e-05
9.79698456171632e-05
6.23753115101916e-05
9.97057801018253e-05
0.000105059940996428
6.90063300886761e-05
2.08735871748024e-05
0.0001057103536908
7.56559439257335e-05
3.54130130426872e-05
3.68781434889177e-05
2.26520277595158e-05
9.32967204666267e-05
7.17686000631188e-05
9.34840477090369e-05
2.18358839907282e-07
9.04811046938381e-05
1.37832846665394e-05
2.31412217082307e-05
4.75002381800117e-05
2.8714005081569e-05
6.11944040098922e-05
3.13395563393215e-05
2.85944193364882e-05
5.48824125535334e-05
6.82754882351269e-05
7.01714702883791e-05
8.57900441232201e-05
6.49594877460343e-05
8.24577104556178e-05
6.60068043785413e-05
9.82640790686317e-05
3.99339959345846e-05
3.26431970923269e-05
6.23558165788753e-05
8.45248597644345e-05
5.09774831694645e-05
7.73105643133278e-05
6.10616028783505e-05
5.79225674004428e-05
7.35784759899452e-05
4.68893577520511e-05
4.41678291721809e-05
4.1589155228273e-05
9.84598923476421e-05
-5.65084881285593e-06
5.30468521929683e-05
6.07811343143569e-05
9.90825628387169e-05
3.64209144417545e-05
7.60695249247959e-05
8.54173496846739e-05
9.40829102215195e-05
8.85406015010996e-05
8.85607307556521e-05
-1.2437038526464e-05
7.06115395575e-05
3.60052738612903e-05
6.81638421865023e-05
6.68545133234585e-05
3.31979386979857e-05
6.13224285987152e-05
5.26886942932228e-05
5.99148266685243e-05
7.00599519638686e-05
2.97552142825068e-05
7.31537078753855e-05
8.29056029169062e-05
0.000125897510976513
8.8503391393409e-05
-9.12093123660204e-06
5.35049834772012e-05
3.62243873966545e-05
6.88872534710758e-05
4.14970787628298e-05
4.08819219209819e-05
1.2579649396762e-05
4.4941370004291e-05
2.99650063388262e-05
5.59997118066442e-05
9.9952451421002e-05
3.31095440255563e-05
4.05202993842948e-05
6.90364990966337e-05
7.08981753986055e-05
0.000107130604247464
4.29402154539302e-05
5.08682840650021e-05
5.38306174282574e-05
6.02635150532324e-05
4.47052733998059e-05
4.83060166983664e-05
7.29766397501328e-05
2.2749307905736e-05
7.52750509843291e-05
8.75042674706881e-05
2.86648974578603e-05
9.26352628155269e-05
0.000115105224510814
4.06555260980045e-05
4.03729294155107e-05
7.36606837627182e-05
6.36394765588907e-05
7.82258486347899e-06
6.71406180470373e-05
7.67927597230138e-05
2.41766655127983e-05
5.83604516628082e-05
5.57089312946983e-05
4.50657642954741e-05
0.000113867736600775
7.30462652847704e-05
7.67970313094703e-05
2.67406324956151e-05
9.12772389147439e-06
5.08697662098622e-05
4.98634641803174e-05
6.27558903046381e-05
4.04403632445271e-05
2.9108533471298e-05
6.96654779734968e-05
2.66553280926338e-05
8.41001018957225e-05
3.94732267481426e-05
9.87593970168031e-05
5.70671809590083e-05
4.85152167743809e-05
1.18581007690022e-05
1.24594981228101e-05
4.01638581771106e-05
6.14259247793483e-05
1.82395658206695e-05
4.65721610547162e-05
8.95968854562099e-05
8.80167046525805e-05
4.68652759464704e-05
9.11938357484588e-05
4.77137685751202e-05
1.4023864003041e-05
6.16318562243952e-05
9.32232586775166e-05
6.40473791585875e-06
4.51880880334551e-05
4.64905800052094e-05
4.77630903562719e-05
6.49029930947301e-05
6.72189006260469e-05
7.31110054639009e-05
2.27228160998261e-05
7.45844629748566e-05
6.4112866304656e-05
0.000104751533305805
0.000102322285648081
9.21084856985171e-05
0.000117160635819867
-3.70429987187421e-06
6.76061679046383e-06
5.53080167580506e-05
6.45494531284449e-05
0.000112522520786149
5.56120136211215e-05
4.0781895988204e-05
7.15314622297522e-05
3.70816854842898e-05
7.1334904807732e-05
5.08777479569715e-05
1.83483055496251e-05
5.76157776930031e-05
7.06722364968278e-05
1.449053482955e-05
4.49502777254838e-05
-1.42044689414928e-05
0.000123601684840269
1.81862601428773e-05
5.86592565254889e-05
1.02700305257949e-05
8.23315706173424e-05
5.01856173264014e-05
8.28217832840307e-05
3.33603820237811e-05
7.70349426322821e-05
0.000131532160154737
7.00746913191166e-05
2.56407956343483e-05
1.05319745735583e-05
5.91984142186851e-05
6.35662712691278e-05
0.000127900149866188
3.1073280117561e-05
7.56307989904705e-05
0.000159854715705984
6.69237655114052e-05
5.15156732428061e-05
3.37384170786779e-05
1.76673440420553e-05
-1.52425373409315e-05
5.1788273630655e-05
6.63088170968259e-05
4.33726249511461e-05
8.05839271386407e-05
0.000104821604455894
4.35734829236954e-05
7.89753744066212e-05
6.87103062222025e-05
4.1800440728849e-05
2.18349915269161e-05
9.40444057733368e-06
5.11778112686202e-05
4.14647846747411e-05
4.63262330417559e-05
6.28643920955468e-05
2.77507014248081e-05
7.59244033779393e-05
5.42700362992135e-05
4.82418717835254e-05
5.60496588788595e-05
6.83872241757257e-05
5.16538120718092e-05
0.000136429722782531
0.000109473372925049
7.96678102734639e-05
1.06343209302104e-05
0.00010650172305722
6.47718148951944e-05
0.000105393633118589
7.31672929427182e-05
7.45148359030258e-05
6.05006238843056e-05
7.96834819213241e-05
-4.14609063011057e-06
4.02709605899258e-05
-2.04675698555583e-06
9.62591668040095e-05
3.97148266031085e-05
6.68597609538288e-05
9.40558763404795e-05
7.42734793759725e-05
6.43071877215443e-05
3.84934769214906e-05
7.69283972985388e-05
1.02209780744115e-05
2.37094884521852e-05
0.000105319004889629
6.72367758693872e-05
6.06461538461801e-05
3.68682513819754e-05
4.4393799410761e-05
3.51170571073354e-05
0.000105207075156847
7.35984122616998e-05
4.77434002510044e-05
5.14614039254264e-06
2.94569635574912e-05
5.52915744219787e-05
0.000100529760208578
8.14717799821103e-05
3.009307470219e-05
1.49898787393216e-05
5.55502688500344e-05
3.60917662089483e-05
1.48345174370718e-06
5.45724650858246e-05
2.93714204333536e-05
7.77685037132812e-05
4.93263972780752e-05
0.000102453169562196
7.63891058611086e-05
-7.54279011749697e-06
3.79694402937964e-05
7.39428416959339e-07
7.63616120162343e-05
5.91969741914296e-05
6.8568538578277e-05
9.45283365515247e-05
4.55454621805911e-05
6.33751732808346e-05
0.000105240561231579
7.02743555471114e-05
0.000103301580657074
-1.28604092429987e-06
1.50532707089583e-05
8.33230899970963e-05
8.48128861230853e-05
1.38780287794511e-05
4.7700417135466e-05
5.52419503877315e-05
5.69361062954737e-05
7.22945722244406e-05
0.000147769569632227
8.02062934843015e-05
4.71131841590133e-05
6.25506470896846e-05
7.76045954796333e-05
0.000113942855239407
7.91736530307017e-05
3.08669797588986e-05
8.35160769646027e-05
0.000111392620898607
4.34900449589417e-05
5.98048516622542e-05
9.45827783803665e-05
8.85590537697472e-05
9.28106133041384e-05
4.93002460581362e-05
2.57882540891223e-06
0.000119891516506742
8.22856450682102e-05
5.83068432767845e-05
6.60630909866165e-05
4.96933436677059e-05
6.8194750013495e-05
6.21210852548246e-05
4.28342122417926e-05
6.05909561785757e-05
3.97286366515727e-05
5.62993484535652e-05
7.56714470084909e-05
2.53815526323172e-05
2.13856538656777e-05
4.19747738198263e-05
1.05310868978568e-05
9.87825070168799e-05
5.61769555597749e-05
6.6100694218065e-05
5.3355659394329e-05
5.67500589109183e-05
3.02760842575754e-05
6.45849344082919e-05
-3.07430637528513e-06
6.62424257872935e-05
7.02154673860237e-05
4.39839553395359e-05
8.14524543470856e-05
6.27852166455641e-05
9.47897330901141e-05
4.99971100539541e-05
0.000145990483796489
2.60936156461116e-05
9.82079207295491e-05
6.38101190508675e-05
9.59469013378679e-05
9.76229335666218e-05
6.20343957859843e-05
0.000162343334863328
2.896805745574e-05
7.50952637975754e-05
7.74859353782003e-05
5.10780965335611e-05
2.97070328969506e-05
0.00011999412640078
1.34563689383924e-05
9.94140832515083e-05
4.11573204449725e-05
7.28296938768984e-05
3.85284477926647e-05
8.45765097305514e-05
6.43747011644238e-05
1.35427318970119e-06
9.01080360345742e-05
8.24471304824688e-05
5.67246121419838e-05
9.57574376008112e-06
5.2128530485988e-05
7.93295379341858e-06
7.09981882209929e-05
2.84280263450612e-05
3.41194863556657e-05
5.77135489897359e-05
3.97888877863454e-05
3.89280206352189e-05
2.75943528249303e-05
7.36582951910448e-05
8.13729256785818e-05
8.13180681754909e-05
1.5832024255736e-05
6.82537629273776e-05
9.09155095664642e-05
0.000106917998814616
2.83993466440188e-05
-1.75494138183185e-05
0.000103487219113901
4.46925621364747e-05
8.09492071444861e-05
7.40064463580235e-05
7.90501066817903e-05
8.80283900993387e-05
0.00012665006503962
-5.7488494758787e-06
5.38781364767334e-05
5.50712566918959e-05
3.84493373054524e-05
4.41283928215551e-05
4.39471531307544e-05
7.96617223157965e-05
7.77015390425999e-05
8.91880504621802e-05
3.57043952591897e-05
6.53937255220218e-05
3.62851921548048e-05
4.43993821049386e-05
5.29296727217732e-05
0.000108631573351754
0.000119620162503872
8.42766080935569e-06
6.99399298442206e-05
6.75751643972935e-05
4.77779567180406e-06
0.00010309010555397
8.01000175077104e-05
2.9108429792183e-05
2.99553986856428e-05
0.000102768688997284
1.03703134571008e-05
2.62720597200221e-05
9.57563941436362e-05
7.2590212985946e-05
3.00850835663937e-05
3.93488893210651e-05
3.81708694199087e-05
0.000124057749926757
8.43344469417697e-05
8.59352396249527e-05
7.52634769588766e-05
9.43394645491325e-05
7.64959539504598e-05
6.09735281268434e-05
6.11368083268438e-05
6.16557501931915e-05
4.49143531559734e-05
0.000107270412938697
6.29261853870079e-05
6.37218595387379e-05
8.98355187658368e-05
9.46589169432619e-05
6.5545008744132e-05
5.43968488553716e-05
1.72555860979904e-05
3.80902441567453e-05
7.88049055793034e-05
6.18659367986606e-05
8.47074074023102e-05
7.59138429536421e-05
6.98333288470732e-05
9.01443103765951e-05
5.12968308683591e-05
7.04068069481431e-05
0.00010227042866571
3.43843865718073e-05
9.13090085384149e-05
4.19915289093648e-05
5.61403809773836e-05
4.38864404652764e-05
6.98139592250022e-05
2.02668868988855e-05
7.18403913061739e-05
0.000104383955489513
0.00010231410400731
8.8444567261392e-05
2.34596013170364e-05
2.22688449472922e-05
2.70445255279273e-06
0.000102431783413784
-1.07890377623919e-05
5.17452669951032e-05
0.000114558435595012
8.14459785045831e-05
7.71454418218062e-05
4.96012647071894e-05
0.000112769072192221
9.96519227253178e-05
0.000101168164497731
0.000114328832531229
8.88530566862181e-05
4.38911519811449e-05
8.00999116403211e-05
5.60506507227701e-05
7.36046383502763e-05
8.42507493247025e-05
4.3786440242324e-05
8.32795574917109e-05
7.93927721611368e-05
1.41101743703653e-05
7.48526777649734e-05
7.62737605271542e-05
1.88214677065916e-06
4.76726035236293e-05
3.80817639170427e-05
8.93125664521831e-05
7.7467167494105e-05
6.69144244338037e-05
3.95599927002354e-05
8.35537979426462e-05
0.000101615008792189
5.48411633971709e-05
3.54636205125477e-05
7.5215809115904e-05
0.000155508754692433
3.45378645408847e-05
7.18030848899385e-05
4.56074708624339e-05
6.3272696694802e-05
7.4744917120563e-05
0.000105893504222568
2.2697549945654e-05
4.66186831348815e-05
5.66685813649104e-05
2.67954578898467e-05
0.000106831839106231
1.7401670438115e-05
-3.29688760340338e-06
8.05603740555715e-05
-4.26086864687242e-05
7.91522715800806e-05
7.66500043711151e-05
5.1040807816835e-05
4.33511461840093e-05
3.59757150668441e-05
7.27097946726795e-05
4.07938745249892e-05
3.98392123404126e-05
2.06250966159948e-05
4.41324574784577e-05
6.29163701265963e-05
8.43538060190539e-05
2.52241250017049e-05
5.69723042451622e-05
0.000106869172159564
8.50847913631897e-05
5.89091982722902e-05
2.3304476970579e-06
5.19821817821537e-05
0.000107344308944147
-2.2595864443554e-05
4.10225749640283e-05
0.000125937913140177
4.80850425335044e-05
5.78175806064099e-05
5.4677912491841e-05
7.76256496316866e-05
7.42338076634097e-05
8.26840164343777e-05
1.11247165139754e-05
4.92436422890427e-05
0.000135238374390088
3.10164948072832e-06
5.25880937700279e-05
6.21172376731932e-06
1.82338340445409e-07
3.93996617901561e-05
0.000124593688140583
2.91975773166112e-05
7.9684467239722e-05
9.06950480818941e-06
7.3801953276852e-05
8.53265162094179e-05
7.64691564037121e-05
5.60482151086891e-05
6.50796329005873e-05
6.79733899317593e-05
3.02693970435344e-06
6.15803428995317e-05
4.66373203217664e-05
5.37777123259478e-05
5.51051927894102e-05
8.29858644717105e-05
2.71561611362669e-05
6.67333848387286e-05
2.43633682669767e-05
9.30264761984188e-05
2.05019168710144e-05
3.75288393291206e-05
5.38442928835368e-05
2.37241224997843e-05
1.00020409153824e-05
6.16263868987982e-05
7.02186540147038e-05
8.75862501380292e-05
5.38535480263478e-05
9.70114093871261e-05
0.000116037681902031
3.27703338097434e-05
1.8921597218915e-05
3.23513264241238e-05
0.000149460251173768
6.83049111127933e-05
4.69874809851585e-05
8.98855903406986e-06
5.30921803902177e-05
6.12774227299603e-05
0.000105366899155533
1.53787104114427e-05
7.53016180124398e-05
1.31299675092341e-05
5.80431208505585e-05
4.93029105386814e-05
5.31448505335215e-05
3.82371814993361e-05
5.07690288845125e-05
0.00010874171095187
5.76058380149825e-06
5.44583613229892e-05
1.38245530044167e-05
2.82540602280954e-05
5.74679695053797e-05
7.97636893669441e-05
2.35078389147e-05
7.59327939188241e-05
7.02624176317252e-05
2.87958325039746e-06
3.03848542592134e-05
-3.6173806903322e-05
6.07733659771924e-05
7.09093443988388e-05
4.92066005433736e-05
5.97698771388329e-05
7.29620940147928e-05
3.90630116264836e-05
9.96774203130936e-06
4.71511306252183e-05
6.4310793260737e-05
3.46265426159933e-05
5.72496528392502e-05
5.79657068608547e-05
2.33896511024513e-05
6.49904728257302e-05
5.42935690554542e-05
0.000111176242913783
6.84311135935945e-05
-3.28045421538431e-06
8.1791527580399e-05
7.80073832839228e-05
1.55370906658636e-05
6.20552933448174e-05
5.07935936116088e-05
6.78435154445176e-05
9.56425800421239e-06
0.000104828717891557
7.09776820877507e-05
7.43321802941968e-05
7.95054052022258e-05
9.99761684542631e-05
8.21193621347875e-05
8.46090589689678e-05
4.78120434284979e-05
3.49307021489554e-05
5.32229875994526e-05
2.78850497499519e-05
8.46066997688305e-05
0.000121958789621008
4.63234994561577e-05
6.54781500999757e-05
8.00256357531885e-05
0.00010010939314742
2.85697091965378e-05
3.27889759400318e-05
0.000108883008403413
6.93665543487557e-05
4.33624474493052e-05
0.000131525650598645
1.3500010483123e-05
2.56685390805969e-05
6.71791813594583e-05
0.000111447754671408
2.6512559167234e-05
5.66454679483867e-06
6.63011501382274e-05
8.527410297643e-05
5.20018467634639e-05
8.86463957181191e-05
-1.17410619461413e-06
7.74110906404253e-06
5.07114262070283e-05
7.97083235501097e-05
9.98283880661423e-05
4.54280339473919e-05
6.32215611674078e-05
7.26199665244716e-05
8.00781802394045e-05
5.22072805210192e-05
4.24312787385271e-05
8.25024058076148e-05
7.51981107311664e-05
3.98942743900287e-05
0.000111697639598716
2.6801561254626e-05
2.51829889885533e-05
8.1631987196699e-05
3.71652052790912e-05
7.92247112603857e-05
8.9207977633053e-05
7.16695451284458e-05
8.42561285753295e-05
0.0001054922258984
3.79676743536099e-05
0.000119725777762786
3.71830546498136e-05
0.000150846916478881
5.10880892630209e-05
6.56655994704491e-05
4.98578278940802e-05
0.000103420575960511
3.70541073952699e-05
-5.28894859173841e-07
6.71293657720358e-05
0.000102499734838177
6.45363964319582e-05
1.009335485285e-05
7.71101786016249e-05
2.25286672927657e-05
6.68621679690061e-05
3.36376740862875e-05
8.50672414515477e-05
6.59722167305579e-05
9.74525238387866e-05
7.45188385870021e-05
3.8389405837481e-05
4.58540475323936e-05
6.52849512907135e-05
1.19772557431266e-05
1.35116856282368e-05
5.88397312729276e-05
6.03118676530938e-05
-5.86923204085761e-06
8.7501819455086e-06
3.00801129998123e-05
7.28713687281074e-05
0.000103161047309515
1.05961683707611e-06
4.39056958449116e-05
4.67432773584155e-05
3.53290543359407e-05
7.72693761187037e-05
8.15546044563626e-05
9.26715519783877e-05
7.58198195918206e-05
7.60764832627708e-05
3.91247892805681e-05
8.17662707172967e-05
7.57967419911774e-05
8.69039288909236e-05
2.60714777362711e-05
2.01470244970907e-05
7.15893504088001e-05
7.34740366667479e-05
2.95802524162395e-05
5.07273722976904e-05
9.97467425501695e-05
6.70617225743653e-05
8.65325980124206e-05
5.19510735064015e-05
4.2460194847222e-05
6.74977357340242e-05
-2.07945603386559e-05
8.51692620490407e-05
4.96339629578757e-05
3.00866619564774e-05
-6.27578336682977e-06
9.04000204170039e-05
6.50859549077892e-05
6.69835661467278e-05
8.91171655334554e-05
4.22092399948398e-05
8.35625278348377e-05
8.71252410031181e-05
7.74815408441297e-05
5.37891438257911e-05
0.000114941823891255
5.5991532413897e-05
0.000125219741798406
4.20922351191415e-05
5.00557649405457e-05
0.000122909561473887
4.88541465625414e-05
7.65143360085788e-05
3.77400094275663e-06
5.16990621169525e-05
8.58697603469379e-05
9.00503948609942e-05
1.21306460791404e-05
8.57106195049785e-05
7.40103723760903e-05
8.19858723271689e-05
5.29056280891745e-05
3.81067095148567e-05
3.11093973747403e-05
9.2906489905725e-05
4.35867599336588e-05
0.000121739110667414
1.59479076208697e-05
5.77111690810003e-05
8.26438031559472e-05
9.41653063492823e-05
8.44492978954525e-05
5.98674430554823e-05
7.55630455681871e-05
4.87780230704847e-05
5.73965319985921e-05
4.98486603911674e-05
6.86872950987193e-05
5.5755932048222e-05
6.87594172007914e-05
6.11787869961205e-05
2.52962806536334e-05
3.83878940360136e-05
7.9070011860269e-05
0.000108206973445893
6.32168455224303e-05
6.04414492772776e-07
3.59479962495026e-05
1.50673815425214e-05
6.00806669103498e-07
8.04340004356447e-05
9.87963841641251e-05
9.63735988051648e-05
5.95657250252305e-05
9.77928707903509e-05
5.90893830102811e-05
4.32446031554067e-05
-1.1694116840571e-05
8.91898119377434e-05
2.36296286259126e-05
7.03439152987252e-05
4.75636529697323e-05
2.47587780533999e-05
5.34325235615542e-05
6.53549052082322e-05
5.7150458392016e-05
4.05490449573156e-05
7.39473226583361e-05
9.91449590688604e-05
7.51856972343319e-05
8.48871699017856e-05
1.19287128499837e-05
0.000137364735678488
5.88331948396638e-05
7.37325203705397e-05
2.48419385289316e-05
5.71381502335134e-05
0.000123420500039812
0.000122196809611962
2.43646456661135e-05
-1.24489919569218e-05
6.53620142831416e-05
8.45371387839413e-05
6.39298204529803e-05
4.15375906290559e-05
6.34375430470878e-05
6.2567078722495e-05
0.000104793189966628
0.000108481352805886
5.74620980075265e-06
7.40524485799118e-05
2.79914658034517e-05
3.91519181274179e-05
6.842635039908e-05
7.17619729687641e-05
4.19793910720841e-05
2.15816959563326e-05
7.02877452097899e-06
6.761359792494e-05
6.61600206975165e-05
2.28784305079578e-05
9.40002798865831e-05
7.30721491700877e-05
2.31864736957804e-05
8.34982528484997e-05
4.84679536755933e-05
6.4860671622197e-05
4.22275551031324e-05
2.97297358242628e-05
8.39473186822309e-06
2.48494238351981e-05
2.64220503146557e-05
8.68400968697621e-05
2.30324313041674e-05
3.31309410241713e-05
3.21966009833684e-06
2.2400847151195e-05
5.87605806453354e-05
4.83203240215676e-05
-4.01366655324037e-06
4.66729484938675e-05
7.23692562525908e-05
7.61251525618865e-05
6.36606279492009e-05
8.05892967796818e-05
3.23286612981628e-05
7.93862701600933e-06
9.8201989400196e-05
3.11477790647171e-05
4.69896501702214e-05
2.98314032370549e-05
7.46402103391726e-05
4.35239477869926e-05
6.11853532274786e-05
2.159222179544e-05
2.43503284070324e-05
4.35966012094182e-05
1.8479862721208e-05
0.000108702547814122
5.17224409508482e-05
1.36833003193468e-05
7.47574608454972e-05
1.8192639348068e-05
9.14287839408936e-05
7.1284184586423e-05
9.40352280511536e-05
0.000116271269258014
7.52014237831532e-05
9.75151955259765e-05
3.39667478612358e-05
2.62019153990687e-05
6.11333749971939e-05
9.45895400838596e-05
5.72423652825963e-05
9.60425652896777e-05
3.955327524776e-05
5.76828466809375e-06
0.000111084541207067
2.87615156821195e-05
6.87948492126962e-05
8.11175870304811e-05
7.06412610725197e-05
9.00763712171573e-05
6.49524439919359e-05
7.78479935919399e-05
-1.39077020540375e-05
0.000107543811603521
5.04445355930762e-05
5.48342721707784e-05
1.32935477153888e-05
6.41515451905749e-05
4.89026761529177e-05
1.2775034997158e-05
1.32116018971326e-05
8.15524054658617e-05
6.61002182867339e-05
4.0704025145108e-05
2.70362782561777e-05
4.7041315923791e-05
8.94060955045724e-05
3.6975656207064e-05
8.66424175971e-05
4.2190491591673e-05
3.38509318452713e-05
9.06440874790227e-06
5.13588740596867e-05
6.06105857900076e-05
7.48550718751917e-05
6.58007465421687e-05
7.1061421138534e-05
1.82148648516423e-05
6.53197492148138e-05
6.58277684516424e-05
8.23971575753831e-05
7.72797661319748e-05
5.18779527438073e-05
1.15207651427822e-05
6.9171702841884e-05
8.65285928544516e-05
7.0689683800484e-05
4.28495504436853e-05
7.39808982890743e-05
5.52236146804618e-05
8.60793789873306e-05
4.02088075526284e-05
7.72078556911647e-05
1.45212215621226e-05
2.30681722126174e-05
6.86241204521235e-05
4.60597643556987e-05
4.08556433481575e-05
0.000113322307754583
0.000105315504271063
0.000140571236379883
3.41748805336816e-05
2.60646936288426e-05
-1.16871121608712e-05
1.83234025161554e-05
5.31151001977624e-05
6.59367137036749e-05
5.47660295622488e-05
3.54828406621857e-05
0.000125910713600111
3.53529321498346e-05
0.00011426819569615
1.81522519814398e-05
8.84293317001596e-05
9.04940603183415e-06
2.57599749964793e-05
4.59686268006137e-05
8.09526426333934e-05
6.35077930082749e-06
3.04467606579693e-05
6.18722794267491e-05
5.57271194228013e-05
6.40269247719085e-05
4.7566008300756e-05
8.61111987772851e-05
2.23786562388241e-05
8.3880690309389e-05
6.29217345077873e-05
2.85112746845925e-05
6.97031887046631e-05
2.92323034434857e-05
7.07296623906442e-05
5.25415771616511e-05
4.95883329156166e-05
8.95928661136884e-05
5.76495384750627e-05
9.998950303573e-05
9.19496481965735e-05
5.32812794069619e-05
9.47903495291526e-05
1.91282874730479e-05
-7.97941085255093e-07
4.4266983343942e-05
-1.65823445120649e-06
3.46321179722325e-05
2.35121153394056e-05
9.49454881110052e-05
8.79278374824122e-05
5.85155581568221e-05
6.87757115769068e-05
3.26360888875958e-05
0.000132912077571873
2.86718796736408e-06
3.93360688011302e-05
7.30167559323997e-05
5.22525345540444e-05
4.25356234001328e-05
1.90574182102951e-05
0.000106202632626651
5.72676105561715e-05
8.21200279530117e-05
4.0544062820101e-05
3.91274002304798e-05
6.58981816277077e-05
-3.04722650420073e-05
5.05372897855979e-05
7.28296419612091e-05
3.74710071836577e-05
4.03773569021418e-05
3.05898619242972e-05
4.68880473989738e-05
5.93036606704424e-05
6.63436812835365e-05
-3.34907488810008e-05
6.97895916001687e-05
9.27455200643383e-05
4.73164933668042e-05
4.07243930496073e-05
4.65980907759837e-05
6.15445190921465e-05
-5.58413571087135e-06
7.78995668738432e-05
0.000107392281813538
4.84114299928001e-05
4.85975581447203e-05
9.92162091724304e-05
2.6473144589621e-05
6.48731017363781e-05
4.27452737522804e-05
2.50429839025728e-05
7.38755568445453e-05
5.3109727719494e-05
7.92764308873389e-05
3.13858369817136e-05
-3.01239994379322e-06
3.7414821686654e-05
4.63334356958308e-05
7.65121828896277e-05
4.1172504674107e-05
6.74229004291656e-05
4.33429934761074e-05
8.21574990733004e-05
5.99618065944214e-05
2.39706587821254e-05
5.30405016878051e-05
7.67000660846251e-05
3.86476741956028e-05
3.67168776748725e-05
0.000114057381469743
6.25744019142016e-05
1.68831683630751e-05
3.45732413705184e-05
2.82594286094655e-05
4.68801670277634e-05
2.50743800094586e-05
4.26456659520039e-05
4.12941397306259e-05
5.4935765445971e-05
5.66625014811667e-05
3.25518436518263e-05
3.46129479726922e-05
9.10426445828348e-05
2.85571433543585e-05
3.01689860943701e-05
1.45649186680915e-05
6.31776712994718e-05
4.06803301545346e-05
1.86644359220804e-05
8.39213611717868e-05
6.08823406288598e-05
-7.11076613322442e-06
3.60566322157314e-05
3.53905900085689e-05
5.6702859176019e-05
2.25211116978137e-05
7.87260277286693e-05
6.78262453484891e-05
3.25136920802672e-05
0.000129361770438075
5.57368849712284e-05
7.92455852633439e-05
7.89304629309643e-05
8.71223411547143e-05
7.15216492015995e-05
5.72860249371167e-05
8.19326229534664e-05
4.64854714945308e-05
7.87080186336589e-05
4.97751068748174e-05
4.51025836135404e-05
0.000103828333047831
2.63613946168667e-05
4.80438733324592e-05
6.27320870916442e-06
7.0848956174993e-05
8.7564531243507e-05
5.25685309380043e-05
6.36879730240681e-05
5.47788559101603e-05
2.93544528641469e-05
0.000160806245159905
2.20745696541438e-05
1.45547637040463e-05
3.05685639932432e-05
1.04564636277131e-05
2.83176609691082e-05
7.7642659814111e-05
9.03923142213222e-05
6.74332764214404e-05
6.21583820064714e-05
2.50968731713868e-05
0.000121890112603164
7.37209933204801e-05
5.66585058773885e-05
0.000113725725016577
7.87044439129363e-05
4.5122488532942e-05
0.000139502912269222
4.20242525601029e-05
4.1676242776633e-05
0.000139116392549081
3.91741358664994e-05
0.000122287161341018
0.000105550423138227
6.30408741672446e-05
7.23622651791111e-05
4.51818302221794e-05
3.93176036117948e-05
2.94378132729706e-05
8.18378050985875e-05
3.11791212543711e-05
7.27370409124381e-05
1.36938625571185e-05
4.21018650107318e-05
4.48729548177903e-05
8.86896261982504e-05
4.82096278960169e-05
0.000111258458784335
9.41395156822165e-05
0.000101879281837813
2.15594663663974e-05
6.26634248277238e-05
3.72129975246951e-05
9.76081539761344e-05
0.000103445689978741
3.39797427026017e-05
7.71111040077603e-05
5.80498729699212e-05
7.18278661904387e-05
3.00038133018317e-05
3.24083700088117e-05
2.22821400386173e-05
3.78444155313529e-05
7.87428433315629e-05
-8.32267095556581e-06
2.47065774928508e-05
1.22783935620171e-05
6.22804121147067e-05
4.07744833085878e-05
7.27314246272286e-05
6.60183006141176e-05
5.52634460878442e-05
7.92511140351876e-05
8.41498993281315e-05
2.26319901369997e-05
6.44098209432827e-05
3.39099322170709e-05
6.35932621560981e-05
8.44420544937253e-05
7.51300986705541e-05
6.19993281080267e-05
9.62052565704025e-05
5.62776359438356e-05
4.07217703820398e-05
7.64325137523704e-05
1.02188262551363e-05
9.67323425145648e-05
1.88089246486006e-05
4.56635649727663e-05
4.32710780059058e-05
6.82219633097071e-05
3.4673618461513e-05
1.91735690700314e-05
4.49638696584966e-05
3.77319682890277e-05
2.42357792748874e-05
6.80232223740057e-05
7.94208697534112e-05
0.000103555354542725
4.03625246986347e-05
8.84533654866906e-05
0.000111357441019333
5.90610499207142e-05
4.47677152595009e-05
9.10930153523363e-05
5.3993978689125e-06
4.91827552745428e-05
8.34248281382018e-06
9.15081525412495e-05
1.09619906980534e-05
6.49751848450982e-05
0.000135579660627751
0.000115933438328638
-1.30688859001278e-05
9.93569050064614e-05
3.30328924889016e-05
7.18596786915418e-05
7.88974829691372e-05
9.54057568450745e-05
0.000102867482907642
7.09258358815164e-05
-1.4905232481738e-05
3.94824956577306e-05
5.47834357229672e-05
9.97583268184474e-05
3.59539327096363e-05
1.18162473633882e-05
0.000142420077276858
7.07504431736286e-05
1.21796513996189e-05
3.81094439122487e-05
5.22994709477744e-05
-8.06295492462996e-06
6.72458318605018e-05
2.65275751716658e-05
7.74283429840575e-05
7.38692045693616e-05
0.00012577631559745
0.000105547586150838
5.29095371461542e-05
9.22474587052828e-05
-2.55437445422269e-07
7.74317166013389e-05
0.00010675140863947
6.42165243837649e-05
1.74579640476078e-05
2.82831434306094e-05
-1.56771846854099e-06
9.36420247456139e-05
6.44855233495166e-05
-6.74098393906347e-06
0.000113931719178482
0.000115824157271348
4.99187421059369e-05
5.76196726356213e-05
4.98879703973194e-05
6.4807907987076e-05
4.97077041588497e-05
7.25227722385904e-05
7.97389087169317e-05
2.84105956535852e-05
0.000102284114578507
8.45781932869425e-05
8.83576077623872e-05
9.00386437197372e-06
9.83212084543173e-05
0.000100719442071662
5.65132570800026e-05
3.96438252554796e-05
9.69906257550064e-05
5.91011766396044e-05
5.21441701054719e-05
5.33013309252953e-05
3.32776282108718e-05
5.1565050887819e-05
6.73367246427174e-05
9.19751507995115e-05
8.24201826277548e-05
7.27574551376524e-05
1.50117839318351e-05
9.38841917021538e-05
4.63523671535564e-05
5.80944704734265e-05
8.43817283502081e-05
7.00581944891897e-05
8.28381974990925e-05
2.11956630980347e-05
4.34128606521538e-06
4.8467996018885e-05
4.69699699572144e-05
1.23026826944758e-05
5.7702872719431e-05
9.03094965755325e-05
6.35064941111975e-05
7.59273865853737e-05
4.27648632918314e-05
0.000105904508037614
6.3671440791078e-05
2.29240991309827e-05
7.50162061710042e-05
5.96818109049929e-05
1.86308535187696e-05
3.20436173422191e-05
6.67784167350951e-05
0.000104594591902659
7.15462292413364e-05
6.78641571041924e-05
8.86306496843631e-05
5.62999272861179e-05
3.41401716563359e-05
9.43930293207238e-06
5.93580963454423e-05
8.57420224868278e-05
2.19679538714862e-05
6.71099794290246e-05
0.000123680946340858
7.46740257333526e-05
7.48779015840277e-05
9.5976295483807e-05
3.18856341617294e-05
7.37073071198227e-06
4.42134993204466e-05
7.36393758232428e-05
0.000127563685045667
7.39798840929777e-05
7.16745189098259e-05
3.28365816877343e-05
6.52830044329878e-05
0.000101180589323376
8.10887143741709e-05
5.77718963048796e-05
6.59138226722979e-05
9.281111486087e-05
-1.62648341422346e-05
2.50002892075282e-05
8.64395146425008e-05
5.19346329760811e-05
5.203441458155e-05
3.7965676442775e-05
8.71681736864625e-05
9.01251090471358e-05
3.62206052178162e-05
3.07540006798214e-05
3.49068451130884e-05
6.58490622821969e-05
6.85031026731657e-05
5.91810007559546e-05
6.04879287967939e-05
5.33753230221556e-05
4.78775106480148e-05
7.79557221229067e-05
3.6831921948927e-05
2.90250900080274e-05
5.71421028258964e-05
7.71535295136279e-05
5.73748780503574e-05
8.21138939803555e-05
8.98229621613137e-05
8.3271900990178e-05
7.33660484452026e-05
9.78179613052378e-05
4.16469919601536e-05
9.21088690785959e-05
