# Supplementary material for: Research on computational propagation and identification of mine microseismic signals based on deep learning
Source: PLoS One. 2025 Oct 22;20(10):e0334641. doi: 10.1371/journal.pone.0334641 (PMC12543183; doi:10.1371/journal.pone.0334641)
Supplement: S5 Data — (ZIP) [file pone.0334641.s005.zip › 000100800001517.xlsx_0.txt_24.txt.txt]

6.40298590826492e-06
1.88495607584067e-05
3.98192901144013e-05
6.92501821665306e-05
9.72236116377486e-05
5.26133257061608e-05
3.00947112362499e-05
3.54889277017626e-05
0.000107106235905556
7.48092928047311e-05
0.000107525608202071
3.3401037714943e-05
4.97661761029212e-05
0.000118141958725012
-1.54933554769834e-05
2.48990244321002e-05
9.50285817847184e-05
-3.54958763489017e-06
7.76062266265307e-05
8.8861283844215e-05
5.61794401651646e-05
6.03929711347448e-05
-5.19136067012382e-06
5.70674258845344e-05
8.88446870113561e-05
9.62254078632321e-05
9.34479207902726e-05
8.56751465300491e-05
0.00014529691704832
3.57788834251938e-05
1.05727972892026e-05
4.76883932637213e-05
3.05660775502466e-05
-2.19145294846823e-05
5.94235165022276e-05
6.3154731035706e-05
3.52520029110554e-05
8.67261678691051e-05
4.92459704478972e-05
3.49471079922219e-05
9.12320296664371e-05
9.77658020344232e-05
3.50260256372044e-06
1.5948555298012e-05
6.36424400401521e-05
3.49507166297572e-05
0.000103735361846142
6.17331156784735e-05
1.78956217270274e-05
8.92351425037244e-05
4.17369900000736e-05
2.57911994070805e-05
1.63059401789222e-05
-2.29006035722372e-06
9.03119850503055e-05
9.7715530534746e-05
0.000110915713152842
-2.70325455634098e-07
3.88895972288988e-05
8.48471450783262e-06
3.85843619987152e-05
1.87549500284045e-05
4.91927459607144e-05
7.69814704430823e-05
2.79642763538808e-05
9.69112602542747e-05
4.00512586425653e-05
5.527787102873e-05
2.96382682983253e-05
6.63445724712889e-05
4.98390777656617e-05
5.63785836555731e-05
7.86944118073545e-05
2.46779655941962e-05
2.05669001158114e-05
5.47550588411638e-05
5.70737627626207e-05
6.44172544795173e-05
7.41768249717496e-05
5.99887434946156e-05
8.49969486364249e-05
8.87393128547679e-05
7.01310898987287e-05
4.68655110929655e-05
5.72807479961266e-05
3.33854986345578e-05
9.46521817082417e-06
0.000112057682591189
8.50234197761039e-05
9.06518125687703e-06
0.000112314862955326
0.000108332556194021
9.27022369441682e-05
8.89178605940232e-05
2.48262493551568e-05
4.2010863848211e-05
1.30140322283512e-05
4.8848499195281e-05
0.000115988233402879
5.15312241528315e-05
8.44829292939891e-05
3.67707463896953e-05
5.04480736675343e-05
4.38102685757342e-05
6.78453775024448e-05
7.74134826196284e-05
3.54077817360236e-05
3.1815960920069e-05
2.7529610925097e-05
2.50788763580476e-05
6.56437039679208e-05
4.69650538428651e-05
7.40748328959944e-05
6.4955775444622e-05
4.10155424029126e-05
5.13170571633819e-05
6.06312230463487e-05
8.63966714549774e-05
5.77784902459102e-05
5.56175698665117e-05
7.67484721205151e-05
5.50695784395084e-05
2.15642291622404e-05
3.88498642357326e-05
3.107522071087e-05
3.51542016487271e-05
2.51218150046725e-05
3.27385403237169e-05
8.20832007530661e-05
4.3416593413951e-05
3.13554461955897e-05
8.84614668722064e-06
8.77770842952086e-05
6.32121021933161e-05
7.70184405249458e-05
0.000100875104401793
6.18741073236845e-05
7.64424053086639e-05
7.50314777816957e-05
5.49305304321569e-05
4.33334993702812e-05
7.86947534251607e-05
0.000158457915736703
3.20761972050406e-05
7.82811269484623e-06
1.13973089168068e-05
4.80492047649783e-05
4.36914009515566e-05
0.00011659633453557
9.24281630879436e-05
3.79618941090962e-05
5.01708221434798e-05
2.42896332592383e-05
7.75860810099003e-05
2.93309805509934e-05
-4.31101258376091e-05
4.8622313270944e-05
1.28090731918048e-05
5.27093960040107e-05
2.23860335037121e-05
1.67515030650344e-05
6.76120027685252e-05
4.3085137742007e-05
2.54668104740581e-05
3.21516241622647e-05
4.34991436024163e-05
6.48443616873517e-06
4.35701050811724e-05
6.9729385484631e-05
0.000117800048380438
4.48390232814625e-05
4.73584770995804e-05
7.60885113218365e-05
7.03233509991086e-05
5.75936158446974e-05
9.92822577403186e-05
6.4728727981161e-05
2.48838103013707e-05
4.62626548400224e-05
6.83871485676242e-05
6.86732051910211e-05
1.67016642685045e-05
6.56057439455037e-05
1.94092103418733e-05
5.61178305270153e-05
5.28669914155089e-05
5.50481867227772e-05
-8.747025374692e-06
3.10570891041042e-05
5.75269460951694e-05
9.06408684531024e-05
7.96671007660673e-05
0.000112185507569361
8.46029034672382e-05
5.06821834435046e-05
5.25057332790783e-07
4.82842095909025e-05
6.11347194092563e-05
6.27102860700881e-05
-5.31407323033316e-05
1.98022078195365e-05
5.69670507247289e-05
5.77706359759436e-05
6.38699279836924e-05
7.00451394129626e-05
7.18790925006806e-05
8.86944400163418e-05
0.000129731768905259
2.48079727274327e-05
3.10233503077012e-05
1.96444287510697e-05
2.74418000212507e-05
1.14408997543286e-05
6.38351913285237e-05
0.000108122773337619
9.03458103349568e-05
5.78361942747826e-05
9.69847704807325e-05
8.82551906836282e-05
5.98700036243332e-05
1.73437116402885e-05
8.15224980802092e-05
3.12754196348723e-05
0.000101463922975596
2.82111688244518e-05
7.13834568207144e-05
7.94437514910265e-05
7.51307734576638e-05
9.03631781387152e-05
6.87074898046087e-05
9.06173923466232e-06
5.47836143033205e-05
0.000112842210601371
3.2426129670713e-05
2.37141758964606e-05
2.78367956837238e-05
6.29054406775591e-05
2.50063270204754e-05
7.2056791049671e-05
8.83003920726526e-05
6.87945774003355e-05
4.28611735141653e-05
4.70954018202697e-05
0.000117849343501235
8.91643916171169e-05
3.64209283195179e-05
6.46947495656513e-05
6.78947641501229e-05
5.48454304856545e-05
8.07585184935882e-05
-1.95204810822133e-05
6.07163381004455e-05
3.46358362182324e-05
9.01016897370588e-05
2.70221800632798e-05
2.71121066486347e-05
6.41417839971704e-05
4.35188648256348e-05
5.93392261151181e-05
3.93614194918622e-05
6.17578228812572e-05
1.9120566745678e-05
0.00011558952880006
1.05163422849158e-05
4.7031062492852e-05
8.17733364391978e-05
1.30135159681739e-05
6.16239809797603e-05
7.24682716946363e-05
4.27827248788642e-05
-2.70412118188834e-07
9.86627904780567e-05
5.75995589690211e-05
9.66612615011256e-05
9.68387986258799e-05
8.98954711480065e-05
2.33411286584809e-05
7.40419917409875e-05
9.00397479703286e-06
5.72429065182567e-05
3.32411546091332e-05
6.29615107763425e-05
3.41026124734308e-05
2.91787878394627e-05
2.80307759372189e-05
1.86011524163935e-07
6.52968844666815e-05
5.65916069070525e-05
5.78665235048635e-06
4.60174017964746e-05
-4.28558427792217e-06
2.98686248079345e-05
3.03738198891448e-05
4.13981656406309e-05
3.51761239322843e-05
6.54946059460927e-05
6.78951130676457e-05
6.04595050154431e-05
5.64341175848755e-05
6.33917177553756e-05
-2.33514110597519e-05
0.000123479582890836
6.04237027172921e-05
8.61407459849232e-05
0.000104388109295085
0.000103781148740347
8.32748806744989e-05
6.86147739612405e-05
3.6526360262513e-05
7.83449552502973e-05
6.53042724518817e-05
0.0001080375799046
5.87553081803512e-05
6.36782325487997e-05
3.68029606012966e-05
5.58465546643494e-05
8.30961614230348e-05
2.88920952674563e-05
6.699449508994e-05
5.93213747472882e-05
0.000100388651556169
5.25928084715082e-05
4.15058408121499e-05
3.22435253764487e-05
2.87368674060347e-05
4.58633500472933e-05
6.69649079973785e-05
1.08397078511397e-05
0.000118314092231074
3.98318772631464e-05
7.14066569427031e-05
9.1887653896214e-05
4.65891467130625e-05
3.92872583642804e-05
0.000103077201744859
1.92863797151041e-05
2.17435682917091e-05
2.19500021647366e-05
2.39680714522937e-05
7.75110293442853e-05
9.54259365852835e-05
0.00010480045611439
9.25944285545837e-05
4.68501881339381e-05
5.30261159569173e-05
4.78546345617778e-05
3.68556479842467e-05
7.03428613140484e-05
6.10634395661131e-05
7.19710583722243e-05
9.00451428794711e-05
6.19135615646982e-05
2.60123174421097e-05
3.10835718142145e-05
6.28981467440628e-05
3.65269877927123e-05
9.75816689525647e-05
5.86794039781432e-05
5.41547641958999e-05
9.7974486199897e-06
6.38760728427111e-05
7.2141641676141e-05
-3.80091867359423e-06
5.27301369045475e-05
2.67745218360206e-05
2.20094803109111e-05
5.95575388265556e-05
3.74199301565984e-05
-1.49919118905499e-05
4.72933737701948e-05
5.53806308138773e-05
7.61606754403394e-05
0.000112957976582154
9.31272976449401e-05
4.11185878367659e-05
6.88781258341419e-05
0.000116895307712513
5.09231125382758e-05
0.000126096539676326
4.90707664577171e-05
3.06290313546867e-05
4.65692143779078e-05
1.0915870093433e-05
2.16374574960855e-05
8.48897417948281e-05
7.21851436538494e-05
2.14448484908932e-05
4.47954568723533e-05
5.40146974797374e-05
7.60124620766965e-05
1.94903937100392e-05
0.000135647103019084
7.45421514858316e-05
6.98708044019467e-05
8.27351585206332e-05
2.93489964455978e-05
8.74136578343268e-05
9.38989380644434e-05
9.27099562755394e-05
6.15503940158036e-05
7.18746979577149e-05
5.99671349884126e-05
6.53905643878585e-05
0.000106848344226475
2.52553385738713e-05
5.19010785568559e-05
2.67376520001643e-05
8.17738370668275e-05
9.1175528175327e-05
8.64734175441394e-05
-2.18345241893166e-05
1.74785701330938e-05
5.46753339180199e-05
9.37276795871911e-05
1.83454526427583e-05
2.1220360938808e-05
7.03358658774449e-05
8.89347548436043e-05
7.01767439946764e-05
6.49621300161337e-05
4.16565981383599e-05
5.3160977668192e-05
5.39882249410581e-05
0.000108874768541818
5.86181665307779e-05
3.34570938415513e-05
4.16769220472605e-05
6.05893758475966e-05
4.03810837566953e-05
8.6430368742696e-05
3.62111817188021e-05
4.44031403889607e-05
8.9769941461861e-05
5.58450532533427e-05
2.37359804651688e-05
2.68375750743526e-05
0.000114482928743242
3.09529562455407e-06
-1.00702826303454e-06
1.3362942600269e-05
9.22227771162251e-06
0.000105059773073837
9.12152285219822e-05
5.83861724545502e-05
5.94863838173152e-05
4.75773712808052e-05
1.99127733644668e-05
1.88673274910508e-05
5.35799293894322e-05
3.47355956862636e-05
4.72705619116544e-05
8.12083085890031e-05
6.50388417444678e-05
7.90539735191666e-05
4.92925874151495e-05
7.41452695860542e-05
1.67199175112782e-05
8.74094744377621e-05
8.45604110463948e-05
3.35130343022985e-05
4.48509138956165e-05
8.37837865697829e-05
-3.66356869671954e-06
5.34035326403819e-05
3.76616698808878e-06
3.74200915880556e-05
4.00224689562589e-05
8.14366157381301e-05
3.35784296372168e-05
4.5717981906045e-05
5.83315274226885e-05
8.63048277044644e-05
3.67031219975149e-05
0.000130272027517489
3.36078191210948e-05
0.000107264201117544
6.0259434636228e-05
0.000101365449793871
9.78172428516387e-05
5.45874760277106e-05
6.89391231402021e-05
5.74179587722297e-05
9.24810509153979e-05
8.26967313533257e-05
0.000102182985081888
2.07364078009733e-05
9.14394341559598e-05
5.77656126811202e-05
6.0475454382851e-05
3.0628760622164e-05
8.82415954424326e-05
3.97925887862042e-05
5.73098146297191e-05
1.47885920157255e-05
9.2019021279631e-05
9.44481508320849e-05
3.28974432611725e-05
7.90804427158583e-05
7.06470149047501e-05
0.000117458254726858
4.42376451463826e-05
8.73015430624007e-06
0.00010297597765149
1.99528464194649e-05
3.96073893400015e-05
1.33852637883655e-05
9.27611505734278e-05
4.26813617329154e-05
6.09596366411952e-05
3.34272156251002e-05
8.24212509118015e-05
2.85925901502258e-05
3.51726980360389e-05
3.34877365393864e-05
6.66938814079809e-05
7.67818147219983e-05
2.92741918875485e-05
2.84405182136426e-05
9.94068946008535e-05
-1.17315824149184e-05
4.92322945091551e-05
5.8428135001385e-05
9.01677578987509e-05
2.90727866196568e-05
6.34431221603356e-05
4.96886963717109e-05
4.41875620531362e-05
5.87898468731577e-05
1.01248059254716e-06
2.73752123355698e-05
9.43247576371321e-05
1.82711542539768e-05
1.37147186308272e-06
5.74255255464079e-05
7.16618809559372e-05
2.86440036723744e-05
4.59930310440263e-05
4.00074480946462e-05
0.000103086278318369
3.72396394871754e-05
4.51956597443074e-05
8.08888232466099e-05
5.06671566759601e-05
3.7558306245426e-05
8.193763852923e-05
7.37807747336503e-05
-2.75397546554499e-06
6.67205640357373e-05
8.42660645737561e-05
5.02664734841274e-05
4.90463781598589e-05
3.28791111374872e-05
4.89253342052679e-05
4.13850297081481e-05
6.47811918289366e-05
9.95159942346851e-05
4.45266502869778e-05
1.57000578359034e-05
0.000142711455745015
7.25500166244965e-05
1.32057784401205e-05
8.04206281070487e-05
4.83850847577451e-05
6.76685246795512e-05
6.34840385713695e-06
8.48924570868334e-05
3.36563385253273e-05
5.53501915834521e-05
5.88540869179156e-05
4.78657172384217e-05
7.37709447552065e-05
7.34399887893694e-05
5.3326395054669e-05
7.5506698074534e-05
0.000145842980594793
7.78976746580056e-05
8.22905356029885e-05
3.844489115869e-05
5.80039242662514e-05
7.28851508053061e-05
6.3129476708953e-05
4.92066254383767e-05
3.8077033567832e-05
2.89069745328178e-05
6.08514242920495e-05
5.51765536999026e-05
6.77195450783956e-05
3.60520970933565e-05
7.79902878775746e-05
6.34675305806353e-05
0.000131162381291332
7.30894308507812e-05
4.6443875209568e-05
-6.11123053045612e-06
4.72832716950985e-05
-1.87458877931243e-05
1.88881266176896e-05
7.04301746044256e-05
8.94649050690445e-05
0.00012814501657077
9.34858363275153e-05
3.71968793041464e-05
6.26064646920135e-05
0.000101558285395163
4.69299434241379e-05
4.71371172326467e-05
8.9104511664409e-05
7.04359628090982e-05
0.000105024337658421
3.00715095269671e-05
5.03906801047993e-05
1.59896708370824e-05
3.84820289210143e-05
2.54096787485817e-06
7.02320796081433e-05
0.000118797572488644
2.90747734644947e-05
1.63271352315239e-06
6.74238805134812e-05
6.52219433563877e-05
2.9528534523481e-05
7.14377159637032e-05
2.67363090057197e-05
8.91379626443697e-05
4.93684002982838e-05
3.41817055293437e-05
3.34419533263789e-05
8.03793161184402e-06
4.34578619403845e-05
4.54192275840646e-05
8.03312752730063e-05
4.82021849000651e-05
-7.99644833560036e-06
8.24324682292516e-05
4.88571444736715e-05
2.99716656387218e-05
4.49018519345284e-05
8.44261457355808e-05
3.77785043002598e-05
0.000113921133120898
7.74613668825486e-05
7.88458374918823e-05
-3.64642935685904e-07
0.000121829549360752
0.000107212606156637
6.77769264943006e-05
4.98666208272969e-05
9.75336011038816e-05
3.57238760682009e-05
3.48011392842331e-05
7.04292550487345e-05
4.11791397500622e-05
3.66552069733658e-05
8.62965050047129e-05
7.83929205669409e-05
4.75462223840589e-05
7.33462856511242e-05
3.85759753519164e-06
0.00012031412100099
6.5292899832121e-05
-1.37384327211587e-05
7.21504312145015e-05
4.41393881365129e-05
9.1136203511777e-05
9.51561720691372e-05
7.91249587703574e-05
5.15438422033181e-05
6.8193281276913e-05
7.30716079785326e-05
0.000100937834824703
7.83699971430284e-05
5.49091844925714e-05
4.25900607477192e-05
2.3492415887438e-05
0.000116843696290071
6.42810748554329e-05
9.23649381294912e-05
4.45687665596085e-05
6.9491281155006e-05
6.33307861921819e-05
7.53047259731973e-05
5.52821224163036e-05
6.15703939076442e-05
3.36895524378658e-05
1.73757035683075e-05
3.08948492300989e-05
-2.00386286410416e-06
3.42177456451195e-05
6.51996117034604e-05
7.4586523209944e-05
-7.16037624068743e-06
3.61696396970148e-05
8.45788507254376e-05
6.02976455035919e-06
9.89579351450409e-05
0.000100941648276265
8.98242180511832e-05
8.51604413606647e-05
0.000131167912412314
6.00435281589939e-05
4.83912737777877e-05
8.22154613571468e-05
2.47551359741782e-05
2.78712638581855e-05
2.60202817392291e-05
5.9961983945997e-05
8.85744100474066e-05
3.94513680827745e-05
4.5878570949877e-05
7.53195287892228e-05
3.59369984861501e-05
6.51683055610926e-05
6.28358570408758e-05
2.28514616357935e-05
9.5899299734736e-07
3.86151885238688e-05
6.61831144400183e-05
5.7229967940698e-05
8.67661443442451e-05
9.51972883263972e-05
2.24239753506241e-05
8.71272819426124e-05
5.26664741249343e-05
7.9093816428953e-05
0.000103794532539066
5.85241428328599e-05
5.44801573440471e-05
4.12161925840309e-05
4.16566549820591e-06
3.91514620002635e-05
8.65421865752296e-05
0.000114112900709736
5.87661536069103e-05
-2.85520099044628e-05
4.98334771406379e-05
8.00450906696164e-05
3.99237533707921e-05
4.75116640499713e-05
3.07275209154025e-05
5.42138126681928e-05
5.47874285403821e-05
1.87413266448161e-05
4.29670406487884e-05
6.40646104813831e-05
1.79247428716019e-05
2.34060554858303e-05
4.30061598854107e-05
6.09286550058379e-05
8.65966955384526e-05
8.72124797502756e-05
9.80436322063843e-05
0.000113034469779314
4.97279259031817e-05
1.75882119112917e-05
6.44370186529991e-05
8.43393302150367e-05
5.51290095837055e-05
7.71182080441457e-05
3.16608790822831e-05
6.1193321981098e-05
2.37045694138081e-05
5.25362237318296e-05
-7.98955699349754e-06
8.44602035636133e-06
-3.49809129112903e-06
3.02449513984812e-05
2.45248743398426e-06
4.6627304544175e-05
8.34212020543494e-05
6.42011292708693e-05
6.19067835096712e-05
3.62910629242741e-05
5.7582859582442e-05
4.54126853855129e-05
4.94485296018796e-05
3.18263665800951e-05
4.17490031259222e-05
5.94079756354392e-05
5.20399840842824e-05
9.48133266860926e-05
5.67382638269298e-05
3.37624568895877e-05
1.11286129267095e-05
4.99928232152286e-05
2.8164461385836e-05
4.50633911879041e-05
5.28624657409007e-05
6.56127133090729e-05
3.75999063544641e-05
7.66346374819756e-05
8.78611680141628e-05
2.77404367283441e-05
6.77090849069187e-05
9.84288827657126e-05
4.83531334905909e-05
8.46858181917696e-05
8.42332042672647e-05
8.47988385686424e-05
4.94868050769213e-05
0.000118315587260061
2.1936338026568e-05
6.6904432143242e-05
8.91834449160139e-05
5.61495622423663e-05
7.94380020601922e-05
2.82610730729944e-05
6.14657836655348e-05
-4.33738621450676e-06
3.71763334888772e-05
1.22525198756699e-05
4.46168392708409e-05
0.000104623642162137
7.72504605141154e-05
6.48931322450776e-05
6.25395111928844e-05
4.18596918807205e-05
0.000125665810098765
0.000102453576211118
7.16081896513081e-05
4.25237450340662e-05
-1.96521023519796e-07
4.6508639346896e-05
4.59017644474344e-05
4.76312891040645e-05
-1.50769510584901e-05
2.31109119478525e-05
0.000118099232924856
0.000111226442797533
2.53655451820988e-05
0.000118614883685687
4.96724093787425e-05
5.37320086642066e-05
4.85329193688075e-05
7.21109837502754e-05
0.000140512615923608
2.77760896444051e-05
8.75177839203323e-05
1.82372812645724e-05
8.6392907654373e-05
9.99619864555969e-05
3.29770729839825e-05
0.000147264700221649
7.76559949409401e-05
9.04676084621462e-05
7.97769885396676e-05
5.43629826725771e-05
7.42118482652777e-05
6.84810579145101e-05
7.60664121884873e-05
0.000154394792914141
-7.79237629505478e-06
1.68533544460609e-05
4.68526796110446e-05
2.68362111756886e-06
2.28203170446245e-05
0.000100454367361654
5.88061877072047e-05
5.50891521375195e-05
6.30614362646611e-05
0.000148000983031973
3.76997110883484e-05
4.52186441592628e-05
0.000115017573293647
8.28785552914919e-05
1.29996621071498e-05
3.06434694487201e-05
7.02439106420049e-05
-2.63489374051145e-06
5.07909112512905e-05
3.62037543360705e-05
4.28727291011517e-05
8.0706284989331e-05
9.68867411274407e-05
7.81534128830259e-05
5.81326103852392e-05
3.78727240717929e-05
0.000116508799337683
1.85451034943966e-05
3.73720408230218e-05
6.30859975001997e-05
4.42832927195886e-05
9.33080885198917e-05
6.018998037192e-05
7.25274132340539e-05
3.82835828930381e-05
6.00900278667449e-05
9.05086185047741e-05
5.51025589401675e-05
0.000106646359032184
7.18914826826743e-05
7.81377799511029e-05
3.47534495301558e-05
9.85125601194065e-05
7.51443737339584e-05
4.12041971966733e-05
7.07390473549121e-05
6.67417602581644e-05
7.22993187452312e-06
7.91322306676532e-05
5.96583125286428e-05
8.02554977180067e-05
3.55223939536497e-05
5.54902719788886e-05
7.47780218245389e-05
2.5150012832721e-05
7.05875965750846e-06
3.04461608564666e-05
7.00214369268952e-05
3.49918706971352e-05
-8.6332618622845e-06
7.7425832711631e-05
7.65397287123075e-05
6.86661376483837e-05
5.61621578335591e-05
7.1696000716676e-05
5.81691310169565e-05
5.1616904843171e-05
9.23199330659757e-05
7.24929279779837e-05
4.12887815935695e-05
7.28808181574134e-05
4.14624062607452e-05
2.20097919114085e-05
6.19934109793086e-05
3.15499198040781e-05
6.24573719144284e-05
6.3564555734282e-05
6.52948575580681e-05
4.72812727823632e-05
2.22146427011711e-05
7.45999010645339e-06
2.53952673477849e-05
4.23525441050297e-06
7.09288584930738e-05
3.07815602049447e-05
3.0265913079392e-05
9.62798984995707e-05
5.87792626813267e-05
6.71949157860996e-05
0.000114789975041404
7.36565002503013e-05
7.81789581033887e-05
3.15655080679713e-05
6.57653075261437e-05
8.42700633735758e-05
1.22959260861442e-05
8.22171311430824e-05
2.53689297849776e-05
7.84272990240563e-06
9.16235281411339e-05
8.21328578003737e-05
1.72648520067312e-05
3.25461154763081e-05
8.22246765422875e-05
-9.9629669850477e-06
4.38918689599304e-05
6.12925903602105e-05
4.92646751983004e-05
-1.10731374887609e-05
-6.43226498571394e-06
7.61837332647225e-05
9.79057941151603e-05
5.26745727345549e-05
9.87457634346492e-05
7.49855546418098e-06
2.73502823758252e-05
7.65010560550566e-05
4.62361428151149e-05
6.34946131309108e-05
5.59395837717222e-05
7.81212183155594e-05
6.82533272906962e-05
4.19021902556466e-05
4.48213088093506e-05
3.87186712189547e-05
3.04923850368655e-05
7.80886666624494e-05
0.000114115653170408
9.21046875551531e-05
2.55622439907303e-05
-1.58719189557029e-05
9.85992397137361e-05
4.73064581519122e-06
4.05850821808427e-05
3.05005454565556e-05
4.2732761110968e-05
6.72123291667116e-05
0.000103145588431885
5.61592810162956e-05
5.18290668013013e-05
4.37765687480558e-05
8.75647008238058e-05
4.77224908138331e-05
4.65866336200982e-05
8.82163418988545e-05
4.57608245454525e-05
0.000115969611975057
8.96353989498275e-05
7.27042126569281e-05
5.11893011534193e-05
2.79769733559328e-05
3.25109223186736e-05
3.96318583306772e-05
5.82907594436099e-05
9.08187114411087e-05
5.69066880363343e-05
9.2836896120816e-05
4.12221909191393e-05
6.82841266145932e-05
6.85548440520881e-05
3.34012843080066e-05
6.99864622165628e-05
3.66168257768954e-05
4.20173849653546e-05
7.51446205965317e-05
6.7096389539899e-05
7.354604201685e-05
-9.65835094774648e-06
8.71780016772352e-05
9.91998090708163e-05
9.22281322734478e-05
0.000113927681566276
6.87022812798178e-05
9.42094048685474e-05
1.35178284109461e-05
7.86306932450774e-05
1.31361900207062e-05
4.23794887588952e-05
3.85292911823321e-05
5.62908648500679e-05
1.72243986647201e-05
2.4675419954372e-05
5.11868899192106e-05
3.70141635192644e-05
8.38000139133137e-05
2.49394687818607e-05
3.77373355683473e-05
6.38438182776648e-05
5.09792609411272e-05
7.69394333925351e-05
2.74801687910679e-05
6.55100783465503e-05
9.33115963477726e-05
3.6680770522278e-05
3.73107640721756e-05
0.000111755382130099
5.5755406620174e-06
6.22117382416647e-05
0.000121907903695656
1.13972567017363e-06
2.29128244029853e-06
6.15200273404351e-05
6.34146108308283e-05
3.59214709987983e-05
7.17765561446969e-05
8.09690618352207e-05
0.000127223417003211
5.69180991163701e-06
3.95617324546061e-05
3.47290346988385e-05
2.2231499591879e-05
7.5619609006463e-05
3.23782294364466e-05
9.19723143486686e-05
6.05772057768964e-05
6.03779161805187e-05
9.50310119289347e-05
0.000112938604456114
7.94624318164093e-05
3.22496529755118e-05
2.20645193655139e-05
3.17300402256342e-05
0.000100447419973107
4.47828044164152e-05
3.6405007918436e-05
7.52310155095464e-05
0.000120628196368059
8.1969915859538e-05
9.16610400358005e-05
4.82332137246119e-05
7.18957416179924e-05
8.82664913411775e-05
6.49261556227383e-05
3.94873381609438e-05
5.89623206963142e-05
5.01248266689195e-05
7.34239904866267e-05
6.35486576136703e-05
6.60304822809876e-05
2.81947061548965e-05
6.68740260128984e-05
9.08720085698713e-05
5.041618033624e-05
3.42978358779334e-06
-1.32632545163348e-06
4.09660532852384e-05
9.54983502763144e-05
8.71470754760715e-05
-2.4723925581795e-05
5.06645940989138e-05
5.60153344342597e-05
9.25895682791442e-05
7.33218134871979e-05
7.14758759986473e-05
1.50411620418818e-05
4.88636221000073e-05
5.31894262512465e-05
1.68970796066538e-05
4.16991445471018e-05
2.04019730041616e-05
3.62910075148193e-05
5.42733617224787e-05
6.52719496070003e-05
3.52000896044015e-05
8.84039058728622e-05
7.763520831953e-05
3.96498748047539e-05
6.91994008649179e-05
4.51490406577836e-05
1.49424525639609e-05
7.74638054949036e-05
0.000103435793625503
-3.81685797002196e-07
9.89655655918537e-05
1.01465134351367e-05
5.74463474124071e-05
3.66434793934394e-05
7.50275011383857e-05
9.03299876534496e-05
0.000111691613469507
5.1993590542651e-05
5.38335316983806e-05
8.50646769105381e-05
1.60154727670885e-05
5.41149448705421e-05
5.55968647423826e-05
3.44274465710726e-05
5.89762376663575e-06
8.16876739878696e-05
4.45285278673765e-05
0.000111812290038783
0.000113420549719399
3.31101993035679e-05
6.5290349696758e-05
5.35964390787854e-05
3.7048030923857e-05
6.54530661137125e-05
7.71978776886438e-05
7.96591578633986e-05
6.41360863312497e-05
3.60980552300226e-05
7.59602925426969e-05
5.93149868449236e-05
1.1584742513498e-05
-4.49034127157091e-05
4.04067544733031e-05
6.81783693167596e-05
0.000100613987574786
2.19855787212813e-05
5.7073823412087e-05
2.9421989504827e-05
7.79665022203438e-05
4.80248432974118e-05
9.69870849988699e-05
4.68126358484013e-05
5.2231851687884e-05
9.93014339004359e-05
5.4780793249518e-05
3.81014658583567e-05
6.34808211591144e-05
5.42449692927878e-05
3.16421631980757e-05
4.56656685015576e-05
4.22594257521687e-05
0.000102299948417549
1.70249590960199e-05
2.42803861167501e-06
3.48974633561063e-05
4.49842973565059e-05
7.52709082864366e-05
5.75514811889029e-05
7.99408968426459e-05
2.58186996468108e-05
1.31114997596543e-05
2.80708623409521e-05
6.62516732363741e-05
6.14890900676645e-05
0.000131912955619171
4.72651731791827e-05
7.08775244311853e-05
3.63666050552273e-05
9.82318105318787e-06
1.93430304148453e-05
2.10204188885486e-05
6.28841932981307e-05
8.47514631443687e-05
6.18126562447078e-05
8.54906850982609e-05
9.40259276894336e-05
7.40059477181756e-05
7.72288472958228e-05
6.47273682857477e-05
9.94958673130258e-05
9.11709025687659e-05
9.36564230430829e-05
9.89004856752409e-05
8.64674397809467e-05
0.000107046728501286
5.32083904751734e-05
9.59437948036423e-05
0.000137674453846739
5.38633084593633e-05
1.25805648166211e-05
-8.16652712468515e-06
5.36724177790187e-05
7.75257559113674e-05
5.18014398570904e-05
0.000100326916341935
9.56653260800611e-05
4.19380935977608e-05
0.000103366905810055
9.77172369591049e-05
1.59336415337319e-06
6.44247613502142e-05
8.49350959445272e-05
7.0655023506424e-05
5.79977473486837e-05
3.1886771250945e-05
3.49698829647413e-05
0.000100451399984187
5.15371531625129e-05
0.000111726362904289
8.95442147611397e-06
2.41036830787935e-05
3.02155300261857e-05
4.59780793825487e-05
3.82133401522636e-05
8.92694290980074e-05
4.25025911863597e-05
5.59932715020643e-05
7.5438883635576e-05
9.02140818644646e-05
4.64214009222942e-05
0.000117933639394514
4.43789727835207e-05
5.96188504429907e-05
0.000104699161733446
6.15367323972428e-05
-2.05348734662356e-06
0.000117735252515314
5.68762996475774e-05
9.58008763856646e-05
4.39027369801324e-05
5.0408298347085e-05
9.58976045819945e-05
6.00296256595339e-05
0.000109261857254585
5.58951274057952e-05
9.89857698855669e-05
5.98733085251749e-05
7.8342664192753e-05
5.02933731469275e-05
6.80045181464498e-05
4.30762343019422e-05
5.57949860655056e-05
4.1933952239816e-05
5.68363356113587e-05
1.35302107076786e-05
5.36243813892015e-05
7.14489218201328e-05
8.33530452010908e-05
6.23411560207086e-05
1.83248456649979e-05
3.19479258553556e-05
8.32173802852377e-05
6.08013891765504e-05
-2.72930207501141e-06
4.07097885983866e-05
-5.41614708077909e-06
6.61773841218012e-05
5.50294533213904e-05
9.98210390567762e-05
9.31655869650321e-05
5.5965651152721e-05
7.42024272819464e-05
2.77342665623586e-05
-2.27796229189526e-06
5.67695346612172e-05
1.90237820397414e-05
8.33076531286843e-05
0.000107134459778488
6.88667300449835e-05
0.000133073336121353
0.000112909070164725
2.84941262098911e-05
3.09584059025955e-05
2.50210575204661e-05
0.000122938290634545
8.55471476276902e-05
7.20897317728088e-05
7.56492175252242e-05
9.65248165490471e-05
8.06978714675179e-05
7.13779981211533e-05
0.000127455312559023
0.000100158463874268
2.86288651086985e-05
2.07507311537984e-05
3.69815081046252e-05
9.13135715771852e-05
8.52567180400837e-05
-2.61716440804702e-05
4.11814222231523e-05
4.8437484661472e-05
5.99909149141711e-05
9.46127823169439e-06
1.79912081560282e-05
7.59983105151024e-05
1.13008607145332e-05
5.91749853148738e-05
0.000130112132589243
3.5601477349858e-05
8.49779097722299e-05
0.000100256124716813
7.32556149325796e-05
5.39253714766046e-05
-8.3084586688283e-06
7.22773235304626e-05
5.11561069720772e-05
5.49338171828684e-05
4.90865320766221e-05
2.86147878956488e-05
7.91225730062281e-05
4.43230978279768e-05
2.23068664579218e-05
5.81324087987032e-05
1.12955375895372e-05
7.58411524941865e-05
8.23845149763782e-05
8.63424632167993e-05
9.02006971859537e-05
0.000109282039244282
2.32790488077167e-05
2.94128114363627e-05
0.000100769933100772
8.29515566572432e-05
4.96858248238292e-05
9.41272709733343e-05
4.23257643253952e-05
5.58246713562935e-05
4.7461872090401e-05
7.6092302835929e-05
7.46194608038973e-05
7.78775892806259e-05
3.81634297835005e-05
1.79219707630859e-05
6.04507089853475e-05
4.63866858953425e-05
2.57020147990589e-05
-6.49867164501668e-06
7.42905632463055e-05
9.18302807028752e-06
0.000126020025710436
2.65396471422924e-05
7.39697154964275e-05
2.4305378264671e-05
3.84188609849488e-05
-8.59163049769033e-06
5.8564976088775e-05
0.000101839447232152
7.56275430886107e-05
0.000112487341658713
8.90287939602761e-06
6.89350917235753e-05
7.89706767035249e-05
1.64306489682422e-05
5.48385225406107e-05
4.58534037180329e-05
4.93883291352652e-05
5.96970055027482e-05
4.96548874379646e-05
8.11776928160703e-05
0.000104559683374518
1.05213832672137e-05
3.9555859442408e-05
9.96920663595422e-05
6.70646681844713e-05
8.52589409873411e-05
8.8867210894347e-05
5.04901317750354e-05
6.58026463785673e-05
7.63106847389746e-05
4.24982418415768e-05
3.0633414727768e-05
6.95230340429167e-05
3.3343988988536e-05
6.72735714309188e-05
5.58931214635126e-05
7.11623310538485e-05
6.1360452219534e-05
9.2168524181499e-05
7.03825729857228e-05
3.92385440176891e-05
7.35205359415966e-05
8.09075512853828e-05
8.15590909806341e-05
6.0395179927462e-05
6.07881769923275e-05
9.43787194290784e-05
2.44377105903725e-05
3.27258805703699e-05
3.31270100996402e-05
6.44251519129338e-05
-3.75012684105996e-06
3.4175238635296e-05
7.04177440386893e-05
9.20646718591502e-05
8.30678306344624e-05
3.43809146048013e-05
8.2357907430642e-05
1.12390876878539e-05
6.71500178500991e-06
-1.90103371896456e-05
2.93195910129417e-05
3.19894778604005e-05
4.31527681044803e-05
6.2362837256075e-05
2.16923874054531e-05
8.67725314825014e-05
-2.90879062494126e-05
5.94158185272698e-05
5.16087354901733e-05
0.000139665228390329
9.06824545283431e-05
6.67407857127704e-05
6.50333825640495e-06
4.5815991482947e-05
2.98883560492027e-05
6.94714967201387e-05
7.95269402117763e-05
4.33647655409808e-05
8.16862994103322e-05
8.90687109874243e-05
0.00011978657715116
9.50312195305929e-05
4.9248792302883e-05
5.10222443583701e-05
4.73876347671308e-05
3.14445559025787e-05
4.46894326930583e-05
5.74161406781598e-05
3.04820195055474e-06
0.000135990167255661
0.000103429374110397
2.64333096433971e-05
4.87694446001165e-05
8.37543544812448e-05
5.77365347381473e-05
4.22634299771445e-05
5.38916762790686e-05
8.30092089268273e-05
2.37936438279454e-05
4.76553373512162e-05
9.71024092895759e-05
4.16895992467889e-05
6.94648810723553e-05
2.12936568070812e-05
6.69217380201675e-05
5.8024588839144e-05
0.000100178393897886
7.79229751507496e-05
9.49308561889339e-05
9.71359118585685e-05
6.78166762918872e-05
-2.81754978439313e-05
7.15065095476419e-05
7.51477456445442e-05
6.13665743183602e-05
2.25273618925697e-05
4.60060701016104e-05
7.63500707116183e-05
8.56444769982443e-05
5.0757572249068e-05
9.39691252234876e-05
-6.91825939343108e-06
9.56560642830843e-05
8.27504668498348e-05
6.83099259202526e-06
9.74522398277517e-05
4.70699222403038e-05
3.04763691017164e-05
7.1769465332999e-05
2.69196871605917e-05
0.000141005832757863
4.3750567867668e-05
0.000118754857203962
-1.90317409295216e-05
8.25074703617117e-05
0.000103595424362919
3.89953157247351e-05
0.000105880096036368
3.25906411832677e-05
9.75275110454779e-05
5.62811975614529e-05
0.000102861239342252
7.62795146052528e-05
0.000120987818456207
6.95174566921225e-05
6.75804630457454e-05
-2.00032978990135e-05
6.21198958380996e-05
5.08431655037815e-05
5.68059550210401e-05
7.3561249557672e-05
8.55130203226241e-05
3.85685039371738e-05
-3.5749821571115e-06
5.97377180375953e-05
2.96944896294677e-05
2.72209820828152e-05
9.42921594718875e-05
3.88977834809747e-05
4.01047090666977e-05
3.33306125737371e-05
0.000105867176866717
7.18609888109454e-05
4.64918048512356e-05
2.65204800894524e-05
6.12727797016317e-05
9.97972276510259e-05
7.43827361220616e-05
3.51162039790786e-05
0.000107300416903501
2.85746237434607e-05
5.1441800704192e-06
5.10637405695031e-05
0.000134469579392179
3.9838390559734e-05
8.10492574604264e-05
2.76382631860304e-05
8.35882399227591e-05
4.63721260381528e-05
-1.78109970075012e-05
6.78529798173975e-05
1.46107150072719e-05
0.000109081590949858
7.28827868109185e-05
-1.30242182475973e-06
7.33001440431558e-05
-8.46333917991747e-06
3.73592305744836e-05
8.78816417323194e-05
4.78129807260261e-05
5.02189369148862e-05
2.98094918066072e-05
6.93399233479013e-05
8.42255875708197e-05
6.58775083285187e-05
6.46198853458612e-05
3.52300979762526e-05
9.97316659477714e-05
2.93499905274974e-05
7.42209358926233e-05
7.53324532644431e-05
6.30178559313845e-05
2.74835821071806e-05
1.87169725958923e-05
4.49591609685925e-05
5.15909470107385e-05
3.50428021555663e-05
0.00010002467403662
3.24767469949087e-05
1.24774006300958e-05
3.47754943654127e-05
5.79311251777089e-05
7.36049935373417e-05
0.000119242622001966
1.3835289762806e-05
5.05679092430451e-05
7.8926609507287e-05
5.16276429094731e-05
5.1213350050189e-05
7.35884745857142e-05
8.89651755835672e-05
7.67996921808245e-05
2.02642205269219e-05
2.80879839542025e-05
1.23510682922335e-05
5.25265335671954e-05
2.09552289679003e-05
4.60556417927007e-05
1.29039010679087e-05
6.99763088340354e-05
2.88338390774483e-06
0.000123581061940801
8.057259074423e-05
4.06127669329178e-05
3.88365752272013e-05
6.02967920383038e-05
3.8950865832668e-05
-7.25039724531534e-06
7.20740089831497e-05
3.91894191780406e-05
0.000101405699092305
4.51157293710642e-05
9.20806216989543e-05
5.20357488312759e-05
7.59139113651852e-05
8.38207030618477e-05
3.16836774952806e-05
6.30677302238147e-05
8.44900813191383e-05
2.23263535106451e-05
-1.40532450047299e-05
3.67853460026349e-05
4.2766683681037e-05
3.28646096808101e-05
8.42216992170132e-05
5.41870124307845e-05
5.19522859058179e-05
9.31350202557436e-05
9.50600735552925e-05
3.86323159570281e-05
7.8441133990312e-05
5.38097475248882e-05
9.71836593647873e-05
5.10454815611994e-05
6.86336442399477e-05
5.82092331444435e-05
-3.52209559672058e-05
5.96579670784118e-05
4.88798810227206e-05
0.000133975629967117
0.000101606758863589
0.000105075505500144
7.58460609385291e-05
2.3047628668573e-05
0.000117734455819231
6.1575534901199e-05
5.22290776219112e-05
5.85662142140908e-05
4.31798683943857e-06
-1.38923507821525e-05
5.39507730201167e-05
2.52911055031273e-05
9.68271841671836e-05
6.38017869672253e-05
6.02903611332099e-05
7.52354384232541e-05
6.21399824900213e-06
6.22605676620622e-05
3.22727777103345e-05
0.000117314622638631
2.18145598778974e-05
1.59752786056866e-05
7.64478728140715e-05
3.63380631651956e-05
4.61290523150702e-05
3.28134107242792e-05
8.57152437813368e-05
3.33268436016783e-05
5.77092707030496e-05
-5.50734585383881e-06
0.000119745115024606
5.06649185077099e-05
-1.66896294556404e-05
8.3147413801967e-05
6.35404709032779e-05
2.5829150443529e-05
7.13251938583892e-05
4.92752296148588e-05
3.69197697058109e-05
2.16146461906974e-05
7.63641869884036e-05
5.89464153925435e-05
9.53252749669752e-05
9.44688443783383e-05
1.55767904034095e-05
9.98027443494098e-05
4.87871155621419e-05
1.86439356132674e-05
4.77293926892944e-05
0.000110016683009212
2.19475137192665e-05
8.20356735659467e-05
7.47740807444731e-05
4.10101931473164e-05
4.87466239690775e-05
0.000127054740903618
5.14425088578646e-05
9.37905878659963e-05
6.93962540497479e-05
0.00012867449797678
5.82346632259831e-08
7.58871874569422e-05
4.00480885219781e-05
3.64363992095049e-05
0.000102780446268627
1.15776820608638e-06
2.72070271754003e-05
0.000120687397128765
0.000148651359087309
6.37865595624929e-07
0.000138479823130909
3.7092882448858e-05
8.45427589966867e-05
2.54955019812474e-05
0.000105923508008423
8.4229631847969e-05
4.80309753940041e-05
0.000105599850920295
0.000121864360825305
-1.04979756940548e-05
4.51445369268876e-06
3.63576916861422e-05
9.18768341632166e-06
-5.52591545047681e-05
3.67890956158461e-05
7.33609149851856e-05
6.90713387856472e-05
8.79520859835195e-05
3.27060126025932e-05
2.00915937502824e-05
0.000114633877940424
8.13919597457552e-05
4.01386841078155e-05
3.58764809820232e-05
4.54186956224068e-05
1.12348210984764e-05
1.83192224074792e-05
6.29376975282676e-05
5.98873546790751e-05
4.76238229994139e-05
6.8732814670951e-05
6.12886485233505e-05
7.08830559196784e-05
5.52823520017904e-05
6.96704880606468e-05
2.79934501892548e-05
4.39263337294702e-05
3.35173341314015e-05
1.22017844302605e-05
3.85970849730182e-05
4.21343696749008e-05
2.31307071756015e-06
3.75690085753024e-05
6.6548649864928e-05
3.58098670978329e-05
5.84701308101271e-05
3.11408309772614e-05
2.94051842801984e-05
1.28571025015202e-05
5.59323765739522e-05
2.82731089351701e-05
5.61814003762511e-05
6.60396193792145e-05
3.28848587862538e-05
9.26461354632042e-05
9.86744392556674e-05
6.00953516132858e-05
4.15589345354087e-05
4.87121522615327e-05
6.04200715352882e-05
8.69219036002313e-05
0.000123266455729746
7.27538001903392e-05
4.31344133958786e-05
5.01507389155038e-05
8.16306820318224e-05
7.56840206148792e-05
4.9766249785379e-05
7.76621997453448e-05
-4.33035607494731e-06
6.32390098249612e-05
4.23515775336224e-05
3.72305104058782e-05
0.000115985968801514
6.29814563810742e-05
8.19014113480923e-05
6.0893585038642e-05
5.24572246527071e-06
5.70485285053789e-05
5.03532470983085e-05
0.00010813766615719
4.56453757181085e-05
7.92655837412221e-06
0.000115476150677376
2.1251840793534e-05
6.1968582208433e-05
0.000113841649064737
9.24718485882598e-05
7.23681829322934e-05
4.96998444677814e-05
4.20252808971525e-05
3.07479804876074e-05
7.59312233386068e-05
6.72139455989879e-05
5.95839125387296e-05
-2.51214064425356e-05
6.17824141184744e-05
7.83019818288984e-05
0.000104141773288236
8.06506914306931e-05
-5.7123781853471e-06
7.76741490389034e-05
5.53311569084539e-05
4.38586009112735e-05
8.59049779580667e-05
1.44400922017794e-05
2.40925596549267e-05
9.79454051031799e-05
1.33016537840532e-05
2.48737588045534e-05
6.96311009776563e-05
3.64398569111305e-05
2.06493289356358e-05
3.15719542760311e-05
7.65696604565396e-05
2.10574838643456e-05
7.06043867101122e-05
4.38130504286149e-05
5.5464981265483e-05
8.26346902705952e-05
6.20389742191335e-05
3.22059058154072e-05
7.98888242461946e-05
3.69032201650737e-05
3.9837596370945e-05
3.75679687970153e-05
3.43625834978399e-05
2.18901223357015e-05
4.36205597783393e-05
6.41212417027244e-05
-2.20106678613831e-05
3.46626133242304e-05
0.000105941331498679
4.68558546617815e-05
4.97667203156129e-05
-3.91731932726614e-06
4.34027237181872e-05
5.29587841812338e-05
-8.61176005615031e-06
5.03661668638368e-05
4.58853337582897e-05
6.17795672378326e-05
5.05469044409015e-05
8.24292733728503e-05
5.22504409922161e-05
8.26041501638125e-05
8.56751331398257e-05
4.79600287312708e-06
4.09461604426404e-05
8.57871304120558e-05
2.8307106933665e-05
4.58735510101798e-05
9.69884580692666e-05
8.40945979645492e-05
5.7031651087474e-06
4.67195581001148e-05
9.44925372475798e-05
2.08370750774973e-06
5.5813653546208e-05
8.45979737443416e-05
6.93905889781533e-05
0.000118241481261425
3.38843850803788e-05
7.78149256014634e-05
9.6813643926159e-05
5.93642300059866e-05
2.92743690758404e-05
5.89519601536145e-05
-3.9497496301012e-06
6.43235320629134e-05
0.000114248273337702
0.00010263596929098
3.48009746292621e-05
6.44717851875224e-05
8.69191223152171e-05
5.76503862652573e-05
6.7249390017481e-05
6.29649187666523e-05
6.20959553370295e-05
0.000104468957694961
5.51112450354431e-05
9.37018810690276e-05
7.35538792060171e-05
0.000154811640212125
7.11074254006806e-05
5.30332841023581e-05
0.000103460344271475
6.86260424774203e-05
-8.95112708299976e-06
0.000122689407773737
3.30114867931335e-05
8.13675585437268e-05
6.02536950231875e-05
4.99950871249981e-05
7.23173308019666e-05
0.000160509805080846
8.8394715230367e-05
7.26347822845212e-05
6.71181047104838e-05
5.26069272982174e-05
6.30533597530134e-05
7.52323011090332e-05
9.13509026503912e-05
6.93295097979621e-05
7.55033482441377e-05
5.6132258328678e-05
6.67011047361265e-05
9.82616445387263e-05
8.43360550921858e-05
3.50292391974919e-05
7.81080254501397e-05
3.5732738147536e-05
9.25061455961458e-05
2.13787599700604e-05
2.60991636494194e-05
8.64103675691943e-05
2.1804252965795e-05
2.74684205907037e-05
7.11470232266908e-05
4.35912572812977e-05
7.07807501998526e-05
0.000108783966438306
3.77630363875612e-05
2.87339463916246e-05
5.80449244659826e-05
4.7230695042279e-05
8.05135353263186e-05
9.05385560972792e-05
0.000100595275736835
2.9337270744392e-05
7.35757631030327e-05
1.83793972854043e-05
6.45065919547746e-05
-5.16893499144345e-05
0.000100941831097647
3.30722269640578e-05
-2.01309259913091e-05
0.000122624042555761
6.57717900077471e-05
5.39209101522363e-05
8.18955322131577e-05
8.51057701382467e-05
5.74468042535429e-05
6.02197444079272e-05
2.20471314084819e-05
9.23094693934068e-05
1.5992480413487e-05
0.000103062481720579
5.14481058078969e-05
7.37976021743145e-05
5.91557806799473e-05
3.1470844609012e-05
-4.60557756811759e-05
4.16813739222659e-05
8.03932078807747e-05
0.000128161358973637
4.33404530933405e-05
4.4608793308356e-05
6.0187153400162e-05
-2.78774806808425e-05
3.73370789547494e-05
4.96656276918453e-05
2.83282713704945e-05
0.00010711403813874
8.98689667946874e-05
3.63771670906286e-05
5.73875665029718e-06
9.36932547757795e-05
6.1070118231331e-05
3.34779155127981e-05
-6.83967268074032e-06
6.16249624949089e-05
6.71301375412718e-05
8.31083214260855e-05
9.16113848653239e-05
3.19468540578074e-05
5.48774147538925e-05
5.90199804226394e-05
6.79321792155836e-05
3.63802912137632e-05
9.5149851782744e-05
6.51208023450114e-05
8.7970580083025e-05
5.52105655468392e-05
4.17743873923693e-05
3.15085308554223e-05
2.35389203642695e-05
2.03487464939014e-05
8.54136798878553e-05
3.8615476117881e-05
1.65064767489009e-05
5.14496008735875e-05
5.08619971152772e-05
6.16243020087936e-05
6.1409525474178e-05
4.76926493857333e-05
5.79042708135029e-05
7.23408073540566e-05
6.94186522016028e-05
0.000120790868360134
7.80283596315544e-05
1.67738712114349e-05
7.34327045356791e-05
7.48670759779105e-05
4.44287759281838e-05
3.64762037056823e-05
2.40072206740143e-05
0.000106405074447264
7.2430028481545e-06
6.51573363841875e-05
9.6437442863532e-05
9.81925983730201e-05
2.01494775044454e-05
1.90372123674835e-05
4.37251778196044e-05
2.15784216381256e-05
6.39989166239175e-05
3.81371774980951e-05
0.000102503625514214
3.1633788322425e-05
3.79950549769064e-05
2.02495367804163e-05
6.44982243998371e-05
7.77911149245074e-05
6.88765904377096e-05
7.98701948726596e-05
7.70780526414792e-05
8.87171827009283e-05
8.87059432669568e-05
6.99441899564457e-05
0.000139335350756817
9.22612240669976e-05
8.45518736730236e-05
-2.211193149236e-05
7.05424665269318e-05
0.000148432195304352
3.07436694082226e-05
5.48816575481286e-05
4.49874393026746e-05
6.4363029158047e-05
8.29283122732839e-05
4.93732276355759e-05
5.85553045773845e-05
5.99029980495185e-05
1.3643559742605e-05
7.67366512134258e-05
3.17178433062942e-05
1.65594942572492e-05
6.12557153919823e-05
4.81143044368583e-05
-4.52728788333922e-06
8.37426096254582e-05
1.6585136195752e-05
7.95724316406011e-05
4.43202789907503e-05
1.02141631152329e-05
2.8879432299093e-05
8.09985575711224e-05
3.35304937358769e-05
6.99242010290982e-05
8.60404351622781e-06
3.51815252209667e-05
6.62777758710216e-05
0.000113088603630013
7.38389124944534e-05
5.89981897005937e-05
3.51089885986496e-05
1.67181862832851e-05
0.000122432779452054
9.72009558466731e-05
1.28446516957419e-05
3.99545461215697e-05
0.000102864624170592
8.84301185580981e-05
7.37648730264278e-05
7.19666440530396e-05
5.90603188280633e-05
3.55830474516168e-05
4.99893244947264e-05
2.9808037044627e-05
7.86066832780251e-05
0.000109246188925991
8.02643734107358e-05
8.94610028568031e-05
2.98265720840445e-05
9.2541974376927e-05
4.95606819430984e-05
0.000104334164094466
6.13237965336496e-05
5.2170674389021e-05
6.01632072395363e-05
5.39989102622637e-05
6.30159717330076e-05
7.6203799002948e-05
8.24808030042492e-05
5.68678413921926e-05
6.21598957361186e-05
0.000108550864903905
7.32398529524853e-05
5.95280058674667e-05
1.48151398897028e-05
9.48904611705743e-05
5.29390064556877e-05
7.74702874332478e-05
5.21014958768425e-05
3.46675591334942e-05
6.10705344260591e-05
6.81385665272485e-05
3.27812567606986e-05
2.63680890890709e-05
4.14557435192359e-05
8.73132983134637e-05
1.74881237820851e-05
2.91431131973901e-05
0.000106596744626556
3.66869313884922e-05
5.34997591520192e-05
2.38733975566317e-05
8.02862438739059e-05
9.60821345009751e-05
6.09407507087368e-05
2.98546968438092e-05
2.09745291139784e-05
5.54721994196723e-05
-1.26093673444692e-05
8.39235451362194e-05
6.0931815859836e-05
5.86584602940651e-05
7.66041816037058e-05
6.0939178853925e-05
0.000102902532683153
2.38736103428726e-05
7.32019378027631e-05
7.04553602463457e-05
9.98130770835181e-05
5.28007538264216e-05
2.59660276035634e-05
7.44238499784938e-05
1.82437365760067e-05
7.0694806914606e-05
3.62876357850482e-05
6.35857070159798e-05
4.02813744851555e-05
4.35546063196081e-05
-2.95430463743529e-05
8.46366314334353e-05
6.92995341313716e-05
1.53237705005602e-05
4.26232959162412e-05
7.68207494386072e-05
6.27717425595814e-05
7.39435920463582e-05
7.77283205284707e-05
0.000101191101534596
3.44914148869947e-05
3.70773928314775e-05
1.08208956016995e-05
5.50378610642396e-05
0.000117079187306696
2.43506607583483e-05
-1.98795446889222e-05
0.000105479482012376
4.54849736828396e-05
9.11342953752019e-05
4.53891332027666e-05
3.38447689246873e-05
5.00456816549157e-06
5.86787269893675e-05
6.75718221637277e-05
8.70734774038872e-05
5.73788589094308e-05
5.99580650830382e-05
5.33908761805294e-05
6.51298295416487e-05
7.59970929623884e-05
1.11056060270784e-05
9.77166466689394e-05
0.000122306155298168
6.39119212624633e-05
5.22943005788412e-05
8.61755508031358e-05
8.62057751290512e-05
7.54958445198065e-06
4.20566711514082e-05
1.08870362189753e-05
7.92526483307022e-05
2.39482567628163e-05
8.98939686371415e-05
6.62210712125293e-05
6.20437210748537e-05
-5.15161911425028e-06
1.53219849401536e-05
2.14732568070753e-05
-2.7110077833119e-05
2.45185074023217e-05
1.83465987509459e-05
5.78919533558624e-05
4.95540671202482e-05
6.3527228574182e-05
2.65983622171611e-05
8.87583130726765e-06
2.54723650623824e-05
5.97069430556133e-05
6.59372203180747e-06
5.62153287098806e-06
9.05221944819878e-05
2.9016717002187e-05
0.00012637011282609
4.35315237805739e-05
3.0637051477443e-05
-2.62725901745282e-05
5.96596863163439e-05
0.000107970768144927
4.48200532634869e-05
6.68940378170089e-05
7.2095587603242e-05
5.55305190189115e-05
7.96287550779459e-05
9.39951468837651e-05
5.44745774741652e-05
7.41329276803561e-05
9.43660391660461e-05
8.88446863381174e-05
6.94557747769379e-05
5.74784674024365e-05
5.06917201557965e-05
2.94379697860634e-05
2.33431604667557e-05
0.000107609787743269
5.00734630953315e-05
7.24085614077813e-05
8.67599227508959e-05
8.14529030591877e-05
1.816180906332e-05
6.82662230760964e-05
7.41419075848941e-05
5.05130740476186e-05
1.16338591736417e-05
3.41729170336426e-05
0.000108144396331965
9.02038122633122e-05
8.2091060596524e-05
1.43998916968657e-05
3.39923397221992e-08
2.5845040875238e-05
4.64289715768995e-05
8.37089135289137e-05
4.36102689197306e-05
4.39205653929582e-05
4.62096881703499e-05
7.42784509456535e-05
3.98583404381969e-05
0.000101255992391941
-1.18898860626528e-05
7.07316328013902e-05
7.48587087857631e-05
0.000117544765433926
8.95698075093259e-05
8.74834693259557e-05
7.24924252177252e-05
3.68957715806641e-05
-8.3778435180595e-06
3.76813083650535e-05
5.92261603863983e-05
3.77678038065165e-05
3.0021458019683e-05
5.40283851103234e-05
0.000120447569460592
8.12152627840451e-05
6.52300749456663e-05
5.1562005271008e-05
8.80494879161748e-05
6.27806673779373e-05
5.53453539579304e-05
4.3631568658128e-05
5.54606999252085e-05
-3.81465348485295e-05
0.000103506614330314
-1.06861057986159e-05
9.57916911675034e-05
7.7467551523481e-05
5.85783220584907e-05
2.89557971520834e-05
5.28330829913805e-05
7.18461894578674e-06
2.73510789278614e-05
7.53381335225994e-05
1.56854667596183e-05
3.06776129553208e-05
6.18619683776932e-05
6.79328326350393e-05
2.32525163676304e-05
5.53062738585534e-05
3.72050830056183e-05
9.08468524350549e-05
9.59767642453126e-05
6.44833756062199e-05
3.3110245602276e-05
9.3902571234564e-05
9.29065886959422e-05
-1.18069895941409e-05
7.30197408704044e-05
4.70865418962146e-05
9.70253759253596e-05
4.78244559836478e-05
4.57112084882903e-05
5.96358373308959e-05
5.74143036289527e-05
0.000121652281879865
6.22248470534633e-05
6.25406440754449e-05
0.000104676370055878
3.24864037853394e-05
2.07602499812711e-05
6.43191540741445e-05
0.000102205874988339
7.62869010783268e-05
5.94208728719005e-05
8.4584561968563e-05
7.99526497965343e-05
2.44452943586033e-05
4.38037282538756e-05
6.94291361533771e-05
4.46520793492854e-05
7.63161534913146e-05
2.23202504783105e-05
4.57580356091595e-05
6.26465210765733e-05
8.74644160595961e-05
5.43001918910215e-05
7.88706946354645e-05
6.68800120457183e-05
8.61656605823806e-05
9.74978166732398e-05
5.07170680929102e-05
7.81642156663156e-07
3.67573475064948e-05
6.22993964662666e-05
3.34879190683786e-05
3.17760169058357e-05
6.48477759777386e-05
1.64569457368034e-05
5.01296693982687e-05
8.82132908333721e-05
2.6900740549882e-05
6.14298696380755e-05
4.85115456979695e-05
3.7804499674988e-05
3.70624168130672e-05
3.45592193444859e-05
8.10123147788048e-05
3.7001813577534e-05
7.70162943318275e-05
7.2070635231185e-05
-3.81724807950983e-05
3.87372900966718e-05
6.74269862022296e-05
4.48062122078832e-05
1.30962587339063e-05
2.38002377722286e-05
5.80509684231617e-05
4.79440114316976e-05
0.000104264501159639
2.17409974327643e-05
7.37637947957187e-05
8.52404814150264e-05
5.35911364086951e-05
5.6081372396467e-05
9.2325195020616e-06
3.41769906109916e-05
2.56113637067764e-06
3.64471644993465e-05
2.16809559262201e-05
6.05045163393133e-05
2.61404087575851e-06
1.72806089718639e-05
6.17633578469241e-06
4.09666530502001e-05
2.41108112912699e-05
-6.60769337948796e-06
9.20400831117006e-05
6.44421305314316e-05
4.51690569908306e-05
6.74564963806375e-05
1.61091071688338e-05
1.24221524155449e-05
5.92801916818652e-05
1.98684704452431e-05
4.26983793068323e-05
5.93904956581171e-05
6.53717305454593e-05
0.00013243183397457
7.96074542238685e-05
7.11562106162129e-05
7.8029632899221e-06
8.10866915910065e-05
-3.55237714598277e-05
4.45224384760062e-05
4.74661956579145e-05
9.16378833236821e-05
8.37878092180698e-05
0.000101233113352237
3.95595239606039e-05
0.00011005976827552
3.20643529802656e-05
1.69126482443058e-05
9.01826718922917e-05
9.83561491988744e-05
9.76503630835817e-05
0.000105588937920666
2.77504967679671e-05
9.62413562509503e-05
7.19239928174804e-05
1.00280086510563e-05
1.31345249177256e-05
3.58599319740798e-05
8.85317147219621e-05
8.78889934049616e-05
3.35912001757471e-05
3.38685362876609e-05
1.14253471523523e-05
3.60881202442692e-05
4.87461126041163e-05
4.10825849959407e-05
7.10101491522292e-05
1.49661787965386e-06
2.58268125204049e-05
2.82290462261205e-05
4.64127007203584e-05
3.65599146072758e-05
4.47391712789959e-05
0.000119265019643301
7.54893113296751e-05
7.42628661763308e-05
4.36558594356954e-05
2.76268553172602e-05
0.00010539205217045
3.70904002800515e-05
5.84051609077454e-05
2.64273512288312e-05
3.53879605449845e-05
9.82799748728186e-05
2.19147314174401e-05
9.14832207882631e-05
9.93799182753229e-05
7.75348815365231e-05
0.000129262599629555
0.000123027554318395
5.59738054993291e-05
4.55043350894521e-05
2.83091037597026e-05
0.000114802257461064
8.29332003981475e-05
0.000113704074014067
6.88602950392044e-05
5.95620027299792e-05
0.000109914198219562
2.36919762005202e-05
6.01845236513716e-05
2.5697509804282e-05
6.41558455433952e-05
3.84188134427998e-05
3.5222621349954e-05
5.42957648627741e-05
5.26612223562822e-05
5.7662976036922e-05
6.71471929397512e-05
-5.073799524349e-06
4.33750083529538e-05
4.18559302121421e-05
-9.21248485068918e-06
6.83938490647056e-05
6.43668415435909e-05
2.25889772162336e-05
5.50661696213987e-05
4.30132784359501e-05
1.78182344091233e-05
7.75900769109429e-05
1.48060824676839e-05
3.22522847470701e-06
6.57716125295289e-05
5.88553202201964e-05
6.97959832511769e-05
-2.63462118795559e-05
5.25373850649153e-05
0.000101538384750185
0.000120561564098509
9.22528399812409e-05
8.38746494441253e-06
-6.69771166355353e-06
9.40246175060297e-05
0.000178966091209161
5.15415423619245e-05
0.000121468182747145
9.25782200167153e-06
5.84563718310637e-05
8.49294597199027e-06
2.78110875327589e-05
0.00010523780124466
8.6693724294332e-05
4.00748843810555e-05
6.53159286033797e-05
5.23764450797886e-05
1.92707883119276e-05
4.71309484896929e-05
-6.3205762649632e-06
4.75517781990418e-05
3.70566888940082e-05
5.24077743427252e-05
2.10010506673544e-05
5.05506018411583e-05
-2.78660005336168e-05
6.29642968477712e-05
3.46965256991191e-05
7.47723434089207e-05
-3.34893768881188e-05
3.410936226837e-05
6.76081270530625e-05
6.83796204658285e-05
3.53980753805605e-05
5.84323323239775e-05
2.93438481649652e-05
5.50593523197652e-05
5.27829273537689e-05
3.61376349188205e-05
4.99769513797633e-05
5.23433529027838e-05
7.64049005147634e-05
5.70630207111872e-05
0.000110085591131136
3.23298920595975e-05
3.90632317307795e-05
7.62825030707644e-05
9.63645040762267e-05
2.63042518302181e-05
6.72868440164441e-05
6.18036395611343e-05
6.75564125367783e-05
-1.15269260510452e-05
3.06452462465637e-05
-2.87547900206073e-05
9.19026580224118e-05
2.84265242894084e-05
4.54426732417932e-05
6.89776396895277e-05
0.000109420835314442
0.000111161357622049
7.67657437976648e-05
3.74446546339174e-05
1.25186853531667e-05
2.40990350940242e-05
3.5578969999884e-05
2.56234342889067e-05
0.000108134419078741
7.94256989002949e-05
6.86619341180112e-05
1.05220124963694e-05
7.80223527608049e-05
6.14110396161034e-05
1.58813127546783e-05
3.55088284997744e-05
5.02944987539547e-05
6.1422120766925e-05
5.37003871690896e-05
4.84210442222749e-05
6.87916998936813e-05
7.55934975422412e-05
5.92064793658253e-05
2.43596504320623e-05
9.28269692596141e-05
4.95655707690169e-05
0.000134085581501769
8.16688169236997e-05
7.8344734156612e-05
7.38106909252624e-05
8.89596676660826e-05
2.07657489490016e-05
2.94059349508258e-05
5.58853414978604e-05
7.49257793872405e-06
0.000130617906160464
7.2236271516577e-05
4.57685150519946e-05
5.92056115871239e-05
6.66643509115051e-05
0.000101330694585624
3.42867704146511e-05
8.17717656654264e-05
7.38225111935704e-05
3.40159297844117e-05
3.38324120758704e-05
4.18985790036461e-05
7.96283734785846e-05
6.73444645736116e-05
9.6866460476315e-05
7.16093205626254e-05
1.43834467234676e-05
3.3070543995702e-05
0.000119313124138964
3.8642002271273e-05
4.15757867919324e-05
7.42095775938984e-05
5.89949467453172e-05
9.56547024007626e-05
3.88600844594283e-05
5.73743105047519e-05
4.24413844154803e-05
5.42685060735514e-05
3.59927320844207e-05
6.85434820675136e-05
3.9776093856379e-05
8.67381015816508e-05
1.00575207527141e-05
9.2819125053341e-05
1.73253159975383e-05
0.000122083785701159
4.4064327518829e-05
1.81994162642166e-05
7.08015523228297e-05
6.05822438498127e-05
5.90934551823935e-05
3.35653438864433e-05
1.77687106021442e-05
6.06323093667583e-05
5.16416436787156e-05
2.92890854695591e-05
5.00024351265737e-05
6.0604467702477e-05
2.01726418350471e-05
9.90220131336481e-05
5.60550706642255e-05
7.31920653965674e-05
8.70189812575963e-05
8.40759985858691e-05
0.000106291566548934
6.81102932814543e-05
0.000100254118245986
0.000126132253667749
4.82584385850893e-05
7.85809519644983e-05
2.7700311437818e-05
5.14130913542861e-05
9.18265536237145e-05
9.4508439877051e-05
4.50222221415915e-05
3.84980909526108e-05
2.63773901990419e-05
6.42441839202416e-05
4.34753833899144e-05
8.62912006627666e-05
0.000106049721626373
9.80471504844108e-05
4.31100490881063e-05
5.214767924139e-05
0.000102707328436637
7.76716507533796e-05
9.16817677273974e-05
3.58912708848607e-06
7.70829658867927e-05
-9.3568590978037e-06
4.45108782109404e-05
8.58159949347048e-05
5.8336843302216e-05
0.000108127745545248
7.46671168982595e-05
2.16957718126399e-05
4.14222875584448e-05
7.20238787603622e-05
3.02734120861733e-05
3.25590104385756e-05
2.97585313471527e-05
3.50529215692901e-05
3.55575807661493e-05
6.06622213523415e-05
3.79397897619206e-05
6.72769937843366e-05
9.87561944643836e-05
3.08398618332689e-05
6.1667027788775e-05
7.02543790914343e-05
5.82980169525632e-05
7.92225622423463e-05
2.5775574084692e-05
5.54189047194523e-05
3.84735608713525e-05
0.00011704169278103
9.3972150319655e-05
7.48885489230447e-05
0.000115226774452818
8.8616622689113e-07
7.17880980112757e-05
8.83259575697395e-05
5.82323561474794e-05
3.9230266169867e-05
7.78104477855837e-05
6.79267195926212e-05
6.71895341640188e-05
9.12732020306682e-05
3.55999875458133e-05
6.31423045879861e-05
8.05533960166294e-05
2.71186109091698e-05
1.24516010303281e-05
2.18074427366385e-05
4.97661558160745e-05
3.8570374372021e-05
-3.37597717121091e-06
5.9199082690744e-05
5.91105852581718e-05
7.18031104790048e-05
7.68173864650797e-05
3.90391917206268e-05
3.74198706919234e-05
6.49422957442403e-05
7.2849388798298e-06
4.99645662608193e-05
6.1148182017718e-05
0.000122268698282813
8.52644470364273e-05
2.56551517726196e-05
8.54424530693239e-05
5.08637312097454e-05
3.52467415913239e-05
8.5472936821661e-05
0.000102462780459098
4.7637814336794e-05
7.96284808553952e-05
6.6050657326296e-05
0.000100277009445833
4.8807646637473e-05
9.46690993533325e-05
8.58644022981126e-05
1.92623441112088e-05
7.69059765829161e-05
4.58391201557797e-05
3.35307246491227e-05
3.42543233443322e-05
4.70090231484317e-05
5.82308101650369e-05
0.000136664721927396
2.30190318465835e-05
1.90965946956412e-05
3.32038478593063e-05
8.93480758057152e-05
0.000105216570721765
5.0028390507446e-05
2.99443925392995e-05
3.66389202842065e-05
4.28113470373593e-05
0.000106165677828922
1.42820597290044e-05
9.55194270390547e-05
5.69037435893058e-05
2.37834745222689e-05
6.80548810219729e-05
7.6138965357648e-05
-2.32072075209477e-06
5.50214911660774e-05
3.19571496018649e-05
4.55276138567084e-06
3.05366518551624e-05
5.12868906116363e-05
0.000115740730744549
2.87018074234382e-05
8.2493544691232e-05
9.13696301106809e-05
8.0378425542162e-05
9.51684395849138e-05
3.48435826308119e-05
7.62118018164926e-05
5.29269661367642e-05
6.47254950541972e-06
0.000105168460908991
0.000138180920508502
4.20585184042288e-05
3.70164311537639e-05
0.000114702744123092
8.34721025098192e-05
8.14546321478126e-05
4.33366475514517e-05
1.27128098274049e-05
6.03452421658983e-05
5.01612897707334e-05
5.66955707280808e-05
0.000100053412154576
2.39912082784801e-05
0.00011810699307162
4.14047340295399e-05
6.30247755340861e-05
4.89193219639404e-05
0.000110655816974123
3.15249862083174e-05
7.05707888361536e-05
3.94354948530189e-05
0.000116388222302889
1.47898569760094e-05
5.21595870402097e-05
3.78312635158057e-05
1.61626330313565e-05
3.63212314932099e-05
4.27077055221618e-05
6.86778393495223e-05
4.7940336754044e-05
0.000105551045412898
8.14553801537567e-05
8.31205282171023e-05
0.000102283716805085
0.000121080859759169
5.34588380138513e-05
7.57674237469847e-05
6.19591123802078e-05
7.12326839347506e-05
8.82853186518808e-05
4.84153685958701e-05
-8.80312506273994e-06
4.65828317062808e-05
7.50046377791002e-05
3.64735964020275e-05
6.66372100864454e-05
6.73209444593795e-05
8.36868607553041e-05
8.5503519666231e-05
8.18871575934179e-05
4.56243512089928e-05
2.74161323825463e-05
-2.98432398143507e-06
5.26364156947668e-05
6.67694111298852e-05
5.68302483769293e-05
3.67188950158074e-05
8.13410075818342e-05
6.66054785214662e-05
5.04235949480509e-05
4.38257355357747e-05
4.27508725588235e-05
9.72221202643233e-05
7.51143190300585e-05
6.03350117737011e-05
5.43879584338569e-05
0.000101034461866588
-3.49218783199618e-05
2.03178937505786e-05
9.30003809290204e-05
7.86179840935872e-05
4.48919728012404e-05
1.8214102693051e-05
-7.01156555683103e-07
3.78706132091496e-05
9.80120918650932e-05
7.77612763766504e-05
5.29559364028778e-05
7.35903469215846e-05
4.95103815409073e-05
2.86367566902514e-05
6.73073926276174e-05
5.04207259033695e-05
2.51226148306994e-05
4.08484166282355e-05
9.53655813019931e-05
0.000109705403506729
7.81969520069204e-05
7.65302836872741e-05
9.16030191059941e-05
5.52692326140562e-05
5.02966273362918e-06
2.24750247461677e-05
2.63249549263423e-05
6.80304565318806e-05
9.04211428284712e-05
7.31593069263037e-05
9.00061443599628e-05
9.01513000858455e-05
0.000178879071731399
9.75957215768178e-05
1.81870244566776e-05
4.04887601658716e-05
3.06522646383334e-05
7.57051224463565e-05
7.96071628037106e-05
7.33948026626142e-05
8.77370785756924e-05
2.81334050327449e-05
3.20374257448034e-05
9.38525903293465e-05
6.00422727075702e-05
6.44213777725753e-05
-2.02419468516592e-05
9.84509318277051e-05
1.63122998493666e-06
0.000101487532762475
7.7880141358093e-05
6.37134734962111e-05
1.29349121239322e-05
5.83369435485611e-05
3.98196447907035e-05
3.14145461911911e-05
7.3419655700249e-05
9.93429619272545e-05
5.59825425891476e-05
8.30059419523529e-05
7.01949376584547e-05
5.8906326292646e-05
1.94310800357253e-05
5.90761363226506e-05
5.73289633924943e-05
3.13219385678918e-05
3.68161988660982e-05
1.52413067980789e-05
3.62171909674132e-05
6.85155166871582e-05
6.57853751481017e-05
-1.03772057751415e-05
4.48872759016958e-05
0.000114093140736936
6.4621678826925e-05
4.16586917843289e-05
2.3811267696742e-05
8.25523252230033e-05
5.66646290723921e-05
5.20140211487424e-05
2.3844949176135e-05
0.000138324213759908
4.98990335331793e-06
7.30506561717815e-05
5.9433133949233e-05
8.25601199546999e-06
3.06240122539767e-06
9.33838062443326e-05
5.90461961418195e-05
1.74556288973941e-05
3.55961261893413e-05
5.15592014680731e-05
4.35180959636823e-05
5.52181035775654e-05
5.81013342298665e-06
6.76584690662539e-05
0.000113142442759602
1.33188357015111e-05
4.37743056161076e-05
2.78871496346334e-05
9.19266268154623e-05
7.24495078074883e-05
6.4375199735787e-05
-1.17062684979471e-06
9.04783395020339e-05
2.403860880526e-05
0.000104375978513947
5.8657334623359e-05
2.65195185117817e-05
5.61689725518599e-05
4.86521797837405e-05
1.46589280749313e-05
2.11085387979687e-05
9.83156578380186e-06
1.2163720740541e-05
5.23681177521997e-05
0.000105031852015396
0.000103753180810753
6.76587514099127e-05
5.71547066223896e-05
0.000109832693867423
3.28410273859055e-05
4.66586658517353e-05
0.000105067600289147
4.18792928440896e-05
5.92522930701832e-05
5.24168465712289e-05
8.72155220294127e-05
8.14816705880334e-05
0.000100782219687206
8.39106941075509e-05
7.73361849830806e-05
6.00092807440789e-05
5.87567353169795e-05
7.91252950920824e-05
7.49830903373915e-05
2.23778954938364e-05
4.89285280590802e-05
6.27086358176264e-05
6.335641523557e-05
5.10349237003486e-05
8.5360910389675e-05
6.21943110526829e-05
3.76831064792191e-05
6.62519095836383e-05
7.75904993668742e-05
4.35477308363864e-06
7.27360841953491e-05
7.14907454740222e-05
4.95226919372626e-05
-1.96297922570198e-05
5.93250323019336e-05
9.18492452810213e-05
8.12135631142429e-05
2.857079947418e-05
4.65443716702389e-05
4.37628709417893e-05
-5.91895926021435e-06
7.41489381856835e-05
9.84682905090182e-05
6.68374360435635e-05
7.72092816720234e-05
0.000131287605780309
7.57487103706962e-05
7.03029477231612e-05
5.09187655795633e-05
0.000119249964040101
9.07242303819008e-05
0.000105417706295262
4.15097112960506e-05
7.42145443062259e-05
6.26661829301985e-05
7.97736233161092e-05
0.000108585703276767
2.44430043458334e-05
8.45132423364306e-05
4.44354111570926e-05
4.92657024088884e-05
7.75316467259567e-05
-2.47007485690936e-05
0.000101721297573371
4.96358738354358e-05
9.09526177729712e-05
8.09018754782128e-05
7.74238145985353e-05
9.27684236714426e-05
3.53825498095313e-05
2.15732781810841e-05
8.52911371335185e-05
3.29265063807044e-05
5.29381823360419e-05
4.90541660334258e-05
-1.04717593063008e-06
4.01480875402658e-05
2.02489474292447e-05
6.24343257585724e-05
0.000126964786231937
7.00315129668778e-05
6.93382307017166e-05
7.10376375644738e-05
3.27425635487758e-05
8.13596316003691e-05
8.59313646378658e-05
0.000103392122214621
8.79128442119568e-05
0.000112052956239191
1.46175456103991e-06
9.41899596101597e-05
3.4968565619613e-05
2.70204952082763e-05
1.66645567590084e-05
2.82917435541287e-05
8.45679818473188e-05
-2.80236503184349e-05
3.62862654067706e-05
9.27972767215545e-05
5.11302663985462e-05
1.76390050383235e-05
6.87427338122665e-05
5.27385289044472e-05
5.0103039287992e-05
5.76080994802551e-05
8.11787886312214e-05
-1.71911658280394e-06
-3.38254536327363e-05
4.89906137169919e-05
7.47167830248887e-05
5.83418032356728e-05
6.03972672564069e-05
6.62378269517826e-05
4.17055954253686e-05
3.73866669913969e-05
3.89258910544862e-05
1.42140316112874e-05
1.771821278047e-05
1.6766649314312e-05
8.888220870484e-05
3.96797755215467e-05
-1.06452580257414e-05
8.35754864342046e-05
8.11459757149305e-05
7.26833413556996e-05
9.99210808243298e-05
0.000112351499033282
5.43034288650078e-05
3.41908644559469e-05
9.3443862577185e-05
1.13399931694776e-05
6.52076556820044e-05
6.50890949857322e-05
2.5563296774185e-05
3.22167178542199e-05
5.68682434295991e-05
0.000114176203279988
8.71419186073921e-05
4.78549151276479e-05
2.58774237086879e-05
2.85486568310235e-05
7.19451830909124e-05
1.81657007744455e-05
9.8507055481892e-05
9.14379239735043e-05
5.95775214612195e-05
7.07721605798777e-05
9.35478194194342e-05
2.71485549763239e-05
9.94212327355389e-05
3.78807694897624e-05
8.9181101315308e-05
5.31385962502929e-05
6.52637607788335e-05
8.44907726889144e-05
8.27138954392469e-05
3.91134789370242e-05
0.000139409058830589
7.81665536172686e-05
4.5498736631217e-05
1.65956971341933e-05
7.55316130086587e-05
7.63896185283687e-05
6.34426691550141e-05
-1.26357148624818e-05
9.11458627253451e-05
0.000120122936740696
7.91475488692388e-05
2.61432257405314e-05
7.2394961344867e-05
5.70072082690164e-05
0.000114127332253639
0.000110734223278342
7.73635097826964e-06
2.54903247489919e-05
1.85792374948408e-05
4.2961551938383e-05
3.27115041047337e-05
4.54800488023588e-05
4.91086543202899e-05
2.04631412227852e-05
5.24856917472587e-05
5.43307393954312e-05
7.19718041951539e-05
9.63464492921473e-05
-2.26313336978175e-05
5.25427936525116e-05
9.29912543258657e-05
4.50954838973258e-05
7.12585107870846e-05
8.96752604213869e-05
1.45340796664845e-05
5.27488817336022e-05
9.25945031203229e-05
6.10928252655919e-05
4.73009165746931e-05
4.40415792710668e-05
8.30693481692457e-05
3.84709896869129e-05
2.68146532668375e-05
3.66273288939519e-05
6.4046629686053e-06
9.13726023025886e-05
8.86812741994621e-05
6.67294909135874e-05
7.80296209315786e-05
8.6676291391761e-05
5.79117952971536e-05
3.24747425156912e-05
2.47291586796933e-05
9.87496456411021e-05
5.53007222001856e-05
2.70706633466671e-05
4.81314890760457e-05
0.000120325844024043
5.05660070852016e-05
0.000117696130848257
3.73392368847743e-05
0.000117285651330227
2.46569931066961e-05
5.69205272550328e-05
8.16933626385373e-05
9.28361139999291e-05
7.8106925817136e-05
6.9031137063792e-05
9.97241619506085e-05
2.88206024406335e-05
8.22818482781176e-05
7.34500297350609e-05
6.80868739805291e-05
4.93558017038716e-05
6.89285189770803e-05
8.36868391958808e-05
7.32592076084697e-05
8.87755614562732e-05
7.515649257263e-05
4.44529998392489e-05
8.12695240085086e-05
6.60332961984639e-05
2.72713508878052e-05
4.4907827524462e-05
4.54993248192305e-05
7.8593670030879e-05
7.89369255589046e-05
9.82184780612859e-05
1.68725971544356e-05
4.88678727307884e-05
1.67983677317507e-05
-1.52168598663271e-05
7.92610367670309e-05
2.8746740158124e-05
8.02285109273117e-05
7.59129700077008e-06
9.81281506991795e-05
6.31274775355705e-05
0.000116791273665554
3.86437584189987e-05
7.44208658734261e-05
6.08054001290104e-05
7.35335762946311e-05
0.000109394947493227
3.0776561025934e-05
7.69229295146087e-05
9.18529123686781e-05
6.82540751938296e-05
2.82426577168098e-05
3.22090521286142e-05
0.000112242313523947
7.49859050477457e-05
4.35787550596248e-05
5.46895575123075e-05
0.000110302120876623
6.81094898187671e-05
0.000135905977982041
7.51113932777477e-05
3.82829981400016e-05
6.77301512938314e-05
0.000106774145892034
5.91977588290238e-05
9.11722785648099e-05
9.90379160618158e-05
-6.51742838740018e-06
3.29723062869499e-05
9.85522908683311e-05
4.25778721639992e-05
4.48370568831318e-05
6.26884329471366e-05
5.5997609206457e-05
1.67292359240592e-05
0.000115605872617337
5.13980013548937e-05
4.15989252263994e-05
-2.41224986539127e-06
9.38434720249419e-05
6.28916591196263e-05
9.62539899900984e-06
4.82622117569831e-05
9.30991834287063e-05
5.08902762324452e-05
8.97998840015344e-05
3.87171132366901e-05
0.000128208300342448
7.4727747781624e-05
5.0933961413241e-05
4.815405933783e-05
8.39096950047487e-05
8.80280050922233e-06
7.49343221954105e-05
5.73977782294771e-05
2.0004707625698e-05
2.98074623156349e-05
5.96846450863153e-05
1.20517098172621e-05
6.02788878195053e-05
7.27045816554225e-05
6.46251863909379e-05
7.22968101871774e-05
2.93948328056097e-05
3.08608737998974e-05
9.88887213409668e-05
3.19868580411215e-05
5.54335666670729e-05
7.57867933255533e-05
0.000113399942551539
6.90890730507838e-05
5.49680752549793e-05
8.39271143352785e-05
7.35590007258538e-05
9.36914342508968e-06
3.41521839951185e-05
6.05138187256569e-05
4.36456444571629e-05
8.19729987606192e-05
2.08958434598806e-05
6.14698817421436e-05
4.92232462405665e-05
6.29591568690959e-05
6.71258332537466e-05
-1.15862832793193e-05
4.19489679966216e-05
3.64838150264364e-05
7.23811033937077e-05
5.42404905556774e-05
3.10842902997163e-05
8.74531925691761e-05
0.000106075820718167
7.12372197181858e-05
6.14248704699536e-05
3.38430248452937e-05
5.1397290254772e-05
7.18911912608631e-05
7.49467324355536e-06
3.38661278238405e-05
0.000115256952791251
5.37380458294997e-05
6.18908580254767e-05
0.000124068736749587
5.30085672682251e-05
2.96057238595023e-05
7.00739408829456e-05
6.19917279011314e-05
4.52396990109854e-05
8.6533957405321e-05
4.65420030164421e-05
6.74088758248981e-05
7.49717167816759e-05
1.06997145724638e-05
3.39600829327227e-05
5.90105760873989e-05
6.4136869778939e-05
9.81705727207575e-05
5.72002817713269e-05
4.95934915732905e-05
4.17418986238307e-05
2.05183975305749e-05
7.31867753655923e-05
4.12094613392391e-05
2.05168367458759e-05
7.04057365918531e-05
1.45159115020546e-05
6.12909099526812e-05
9.25224847209705e-05
-1.06521860348167e-05
7.48666663616802e-05
3.29869878322188e-06
8.50715659773365e-05
6.19526763032973e-05
5.3288651683992e-05
9.43764174078565e-05
1.10366595093096e-05
4.48256501510162e-05
9.26870246439738e-05
8.87230383349496e-05
0.000101499358613997
8.90148231238689e-05
9.69299461879073e-05
2.65728397602493e-05
4.96223105234321e-05
9.60399988759936e-06
1.53942834008116e-05
7.27228558227758e-05
2.96062734166747e-05
7.25720073637604e-05
2.91416307996191e-05
0.00010244262831666
0.000103383467326426
1.66247676970659e-05
2.65513590316413e-05
9.90637017260947e-05
0.00010454799021809
0.000129030532283597
3.34021673860833e-05
9.91010677048883e-05
7.2749485542056e-05
9.01214269373975e-05
6.67284902920157e-05
2.30561876535264e-05
4.29695950992489e-05
1.67824478740395e-05
0.000107030865683465
-1.40753028218528e-05
0.000107572448700278
3.91492852920319e-05
8.01877237292897e-05
0.000104664643908789
5.62080813703679e-05
1.04098364154684e-05
3.72632480599614e-05
6.17445620518652e-05
8.20494612950814e-05
2.65664432343732e-05
2.34621567640232e-05
5.70551975673156e-05
0.000125255313315461
2.2363854518255e-05
8.42555920751988e-05
8.88278254985217e-05
7.19573722182397e-05
5.48091658095882e-05
3.87595144036693e-05
8.51583512070631e-05
-4.32066916020947e-05
3.84239773113757e-05
1.53008267873974e-05
4.59471963365031e-05
4.37766019514011e-05
7.5457669397914e-05
6.87829332773357e-05
9.17642536852899e-05
3.91872575655955e-05
2.41977060234513e-05
7.40458767012086e-05
5.54828562578072e-05
0.000104365357169569
4.09113046932031e-05
5.00299316211992e-05
9.47374706013184e-05
6.20133896181644e-05
7.52403865947501e-05
7.10592499079344e-05
-8.71305285765852e-06
0.00012807575142562
7.4463837729688e-05
4.62502221892103e-05
7.04906364929292e-05
3.75344001181322e-05
8.7935326912508e-05
5.46034420730232e-05
4.55041215342853e-05
1.63298152848012e-06
0.000138371201329754
4.76779104544362e-05
2.83562819327594e-05
5.01985280775459e-05
6.29476260779883e-05
4.22949578359391e-05
2.03994617926496e-05
4.68379177669492e-05
8.30327576965266e-05
3.37187311340377e-06
-2.25830277062178e-06
7.65337207421864e-05
7.78621266206128e-05
8.93872599145227e-05
3.24809877043564e-05
4.31454751637272e-05
1.20279643998499e-05
0.000126964915777083
1.80140886770932e-05
1.8174125158532e-05
6.83345736638294e-05
8.95021119555889e-05
6.20777766938767e-05
5.72924217404169e-05
3.29333610541579e-05
0.000102688789383456
2.80496551317964e-05
7.02198741765262e-05
4.68196029641466e-05
-1.40983434559405e-06
6.12495986139533e-05
7.14100133837693e-05
6.43316253663738e-05
7.36962029923064e-05
5.6615379296891e-05
5.60032984278474e-05
7.76102031588305e-05
8.12977052632501e-05
0.000120009911111579
7.17282706953059e-05
9.20266027133677e-05
4.75096937297478e-06
7.93914442702352e-05
8.84696217914217e-05
8.34906464424243e-05
9.63381715224408e-05
6.73844492856944e-05
5.47015949195213e-05
5.87948338418912e-05
2.69024408576487e-05
0.000102603389132639
8.92016372251768e-05
5.19960056024348e-05
9.30479244224551e-05
-3.48933433208289e-07
5.1748289925243e-05
6.22376667830066e-05
6.16929666746432e-05
-4.823123105296e-06
3.39864686428317e-05
1.50949790897358e-05
7.93886864519444e-05
0.000110573695204392
3.3460679987e-05
3.41684242608277e-05
0.0001137401509283
9.45499642696775e-05
9.06726955863456e-05
3.32651793721333e-05
2.36379602631546e-05
7.97699715752075e-05
3.24796002543099e-05
6.9877569104636e-05
2.90969190750986e-05
3.5151837963179e-05
-5.27512448609433e-06
2.21540666890083e-05
7.1909098218329e-05
3.33512236957512e-05
9.55610919121423e-05
0.000103954336869411
7.70482847124076e-05
9.76173949307516e-05
6.25497894281136e-05
9.69149728049867e-05
0.000128006687346341
4.5306699102848e-05
2.47619670416341e-05
6.26097802999288e-05
8.93550746255343e-05
7.2733616337101e-05
3.00231682853299e-05
8.3962791354933e-05
1.98953636947552e-05
6.81961632754391e-05
6.22107189202075e-05
3.2598456485688e-05
6.1258642940582e-05
9.12685873282287e-05
8.91631537944884e-05
5.95542220219767e-05
5.66463138750059e-05
6.78498728742294e-05
6.891606430896e-05
4.12642878184384e-05
9.78544061958278e-06
8.64701398123756e-06
2.56218960427539e-05
4.71209893358591e-05
3.32271623267998e-05
2.31441027269759e-05
6.30916365527795e-05
5.45211381770365e-05
5.42534422663445e-05
0.00013756845093787
-3.11430509255737e-05
9.02440921481004e-05
3.12482470423518e-05
7.22152673833173e-05
2.53129398144021e-05
6.36935807193744e-05
8.02420436153086e-05
8.33559143498851e-05
2.04998593840457e-06
5.55877640929632e-05
4.29273244004889e-05
0.000100872197629593
4.88609525999739e-05
9.49932974867131e-06
9.19435196480412e-05
0.000100567307377521
5.61853842720159e-05
3.21706790744499e-05
4.77902035669639e-05
5.7876598093999e-05
0.000131354343603802
8.66206623800564e-05
6.10917828127657e-05
6.59115006389239e-05
7.49729719270302e-05
1.8693156038429e-06
4.29237479233762e-05
0.000110696010435103
1.7943092331856e-05
5.49192824881826e-05
5.88810029863544e-05
4.31238790536017e-05
4.50029452644626e-05
7.76533034951088e-05
6.47607211745534e-05
5.91265273155555e-05
2.1699760733895e-05
-8.2661544694509e-06
-2.72643335961609e-05
-1.17480689448179e-05
9.54242211399079e-05
8.04793087263831e-05
5.43722308813654e-05
9.45578344841969e-05
6.72024177309558e-05
2.84696372702108e-05
5.07877942638964e-05
7.13704674986157e-05
6.22081061925051e-05
1.41196526343826e-05
4.87664651575229e-05
4.66182525514567e-06
5.16120487929201e-05
9.64084380279918e-05
8.42808435892985e-05
0.000122857532216476
5.08278620606429e-05
-1.60624271682191e-06
7.83633028126546e-06
5.23808501544675e-05
5.29138941617434e-05
6.15203046016907e-05
5.42854744264468e-05
0.000110144846824603
4.04370421901778e-05
4.83065440232642e-05
8.39570947566225e-05
4.65229015921956e-05
0.000118479631454955
6.54725537256212e-05
6.31448172182363e-05
4.34219761664711e-05
2.56075013093902e-05
9.00487742494218e-05
5.45498921396529e-05
3.74803919550044e-05
5.79763423773403e-05
2.35177025585142e-05
4.27473487119338e-06
2.04950340056484e-05
4.47048640490165e-05
8.90096631694969e-05
7.90125604880565e-05
0.000106833030993497
6.6162235580539e-05
8.28703467370246e-05
4.27735172362405e-05
5.47538385489112e-06
4.36693407977417e-05
5.7396367943658e-05
4.11830454696619e-05
1.54148656511137e-05
1.81844728746326e-05
7.83015396424039e-05
5.07022284320858e-05
4.44563490472412e-05
5.41697317689519e-05
5.66698372014787e-05
9.4278949703699e-05
1.438573749133e-05
7.5314294900223e-05
5.42040754321388e-05
4.48315719432164e-05
5.88287665404969e-05
6.19635681493928e-05
0.000122544034526385
7.13322915565661e-05
9.39418948752918e-05
5.46461912242694e-05
1.36638537264782e-05
4.44958323123433e-05
7.40945451869122e-05
7.83571685135001e-05
0.000110443214001671
1.64872036615225e-05
0.000108992746170556
3.18460502327477e-05
6.8532200716921e-05
8.26393119285081e-05
6.46376785527066e-05
9.58828965150602e-05
4.91281209364699e-05
8.46192793876934e-05
5.23449549737723e-05
5.57732987882452e-05
2.83157051001469e-05
8.85913755508548e-05
4.83411192111476e-05
6.26219929018914e-05
5.02484846658454e-05
5.15303717151642e-05
9.28168646178032e-05
6.31327035391591e-05
0.000108784617506496
7.64725605587712e-05
3.51239510702517e-05
2.87534781381696e-05
9.20565758035539e-05
4.216939119568e-05
3.45534404841374e-05
6.73634895901559e-05
6.71049114953502e-05
0.00016543635115082
7.96038972495831e-05
7.53772122987562e-05
3.04631501454245e-05
7.59468707481541e-05
7.11391245552788e-05
9.99625518713424e-05
6.66118977163014e-05
4.63082859246893e-05
0.00012188630315359
1.74145914606744e-05
4.24379649302891e-05
5.07669685068476e-05
8.60504088946228e-05
7.12407560985632e-05
5.95232061922095e-05
4.71644896382469e-05
2.99477271988673e-05
5.48600371741935e-05
6.50299341882651e-05
8.46756184740809e-05
0.000124140048952799
0.000114977290082712
0.000136811157274759
2.59546161339894e-05
8.34460801035435e-05
8.20750345134775e-05
5.30002167556321e-05
9.22346631989224e-05
5.09770256538286e-05
0.000128080523824283
5.95162776902214e-05
1.58752241174009e-05
5.17329751960484e-05
3.30486825761901e-05
7.39894493788555e-05
2.82961280874575e-05
6.9265223212536e-05
2.17948848804785e-05
1.97051209700589e-05
7.15680312946656e-05
7.33378299250901e-05
8.61267605460352e-05
3.44786020533658e-05
1.37176504418272e-05
1.99016338731079e-05
6.19848612118294e-05
3.05262171447612e-05
7.78127570874634e-05
5.49869602434913e-05
6.9224211738514e-05
4.36438710201906e-05
1.91767005981187e-05
8.80801475763073e-05
3.72871903420929e-05
0.000103248304349379
8.43816049245743e-05
6.92380126903397e-05
9.02371508629633e-05
3.62552113041607e-06
8.63249729680187e-05
4.41359768602814e-05
8.42882275715429e-05
6.65775859972726e-05
-9.25149851708677e-06
6.56066754831007e-05
3.51868970988874e-05
8.1844618282965e-05
8.46909140487788e-05
5.56936238763677e-05
9.07404580824108e-05
1.97105108397745e-05
3.80605445178824e-05
4.81690547095574e-05
5.49770799634123e-05
5.43799003114944e-05
7.13985232082297e-05
5.50948423907749e-05
3.83210243598107e-05
1.1781997788558e-05
-4.40497455678839e-06
6.94060160889261e-05
1.66736620848332e-05
0.000130678076134002
7.27321799941748e-05
3.07976561535119e-05
6.00852279153638e-05
7.86206343342671e-05
5.01300852308094e-05
3.72415491812869e-05
6.28148374832968e-05
2.35543954828359e-05
4.70752535144076e-05
-1.09684013320953e-05
2.98124268484801e-05
9.21375546545307e-05
5.6469618703085e-05
5.70589432448071e-05
7.7246614730841e-05
9.38990738669995e-05
0.000122527641462865
8.79060880523536e-05
5.01228270512309e-05
5.90920530878242e-05
1.29866710248353e-05
3.41234651413918e-05
2.59279658975472e-05
4.56724327784237e-05
6.76088143095809e-05
7.97640204436567e-05
9.81889205667805e-05
3.01812974099068e-05
4.08771848180772e-05
5.32324618324995e-05
2.01541548314885e-05
-3.94351170940787e-06
0.000104233490977539
4.10011428034789e-05
7.46092756114295e-05
7.00360683582432e-05
0.000108164843171844
0.000110359922649325
4.03703774363003e-05
4.63605610054468e-05
7.43031550847232e-05
5.81561972341938e-05
7.88432553042225e-05
3.58467808986565e-05
0.000125852327573738
5.38725931180345e-05
5.7585311899747e-05
6.36320527970725e-05
6.0702465757245e-05
9.82523376503703e-05
6.70419511647385e-05
9.17844183762821e-05
9.78052067943324e-05
7.51100356587147e-05
1.54874683195164e-05
8.80812972367749e-05
0.000125944095911364
1.98933438665525e-05
6.95077160324475e-05
7.19474461174007e-05
3.81959899758614e-05
0.000100376713792175
4.42656937470759e-05
1.89426881894873e-05
2.29638639760942e-05
9.29181740938699e-05
6.64936468729234e-05
1.57332752146159e-06
6.26015884923028e-05
6.16101846035877e-05
0.000107122425123339
5.54611054375235e-05
4.73688702789976e-05
6.07588552957742e-05
7.64300554437996e-05
3.37924614731596e-05
1.65405013820462e-05
2.43196983047402e-05
-2.910825712568e-06
4.71210615666704e-05
5.89399534136836e-05
6.05650043553031e-05
5.13061961162614e-05
7.69675749465013e-05
0.000112813408656829
6.42972529433226e-05
7.15974318991573e-05
5.0227681207686e-05
4.40362173824241e-05
6.71045380595227e-05
3.26793372225785e-05
5.74716558275154e-05
0.000118519551923009
6.78475261246801e-05
7.66264379412917e-05
0.00010355808822296
4.49845505587266e-05
7.774365405032e-05
2.86648388352022e-06
7.33713142115364e-05
7.93485676517347e-05
6.38943590634482e-05
9.39012616663797e-05
3.88322303278242e-05
7.72276276394358e-05
8.54789447372025e-05
4.43435100673232e-05
-2.154203502826e-05
5.40730861605133e-05
6.85606043787603e-05
8.01298378471804e-05
5.18982430046445e-05
3.08579792514086e-05
4.33107457352537e-05
7.59336325945035e-05
2.79856712452905e-05
5.97147049063155e-05
6.45303374825315e-05
3.22834294183761e-05
7.31521574032599e-05
7.00199319070214e-05
5.13913650940324e-05
6.16622495686508e-05
2.12712147147627e-05
7.92819365908032e-05
5.22336743436176e-05
5.86068381522124e-05
6.48565298182584e-05
3.67601420188385e-05
8.39035212758993e-05
0.000114063378017911
1.73640243082542e-05
4.51418558647058e-05
6.20591106340498e-05
7.57050967855533e-05
6.96615892315458e-05
2.53310017505782e-05
6.79454944659155e-05
9.84830659361836e-05
8.16370346283313e-05
6.69250562353243e-05
8.46829092366094e-05
2.1200895811477e-05
3.60054885017573e-05
5.0645185205062e-05
3.04822578069829e-05
1.61203430458245e-05
2.78097977181111e-05
0.000109054322991222
9.98228096263589e-06
0.000111542895865057
9.09610900328847e-05
6.90324887153619e-05
5.40741204856335e-05
2.12655170573306e-05
1.17897915379933e-05
5.83377788827126e-05
2.43374258688859e-05
6.65780520243125e-05
1.81828934321727e-05
8.11003998392943e-05
4.97525778004186e-05
5.91721078975642e-05
4.32832754955807e-05
8.3469937801466e-05
4.30598584342366e-05
7.96752967871799e-05
3.97909576509015e-05
6.8195744822487e-05
6.50415739664071e-06
3.51055169462294e-05
8.44183810680593e-05
7.97686384153381e-05
4.82286789483164e-05
7.44432899943136e-05
6.73005031795918e-05
6.92028353281854e-05
3.17434432011128e-06
3.6673024036108e-05
3.45182131826167e-05
4.6270493115014e-05
8.21688409789067e-05
8.98579674797846e-05
6.91974450055969e-05
0.000100166921032675
4.04038039629467e-05
6.76817067023927e-05
-4.91115464658169e-06
0.00011632383742369
4.19972415087159e-05
1.88650116391757e-05
3.60076039396261e-05
9.79575874247303e-05
7.37706628204321e-05
1.86944432176192e-05
6.4000194265101e-05
8.43798027461818e-06
8.76082031160611e-05
4.54395280050521e-05
7.2358732795855e-05
2.28787894634281e-05
5.32250721234143e-05
3.10330801343188e-05
7.70034618820291e-05
8.41698078603417e-05
1.54891186410472e-05
4.95087939550895e-05
4.24873826854431e-05
0.000119015919522832
4.52951972307982e-05
3.18267651606665e-05
1.60177075028705e-05
5.4407497541988e-05
6.55985431086765e-05
4.12699240303996e-05
6.3533853797211e-05
9.72827443555103e-05
9.83304575497877e-05
2.54982883429754e-05
8.02554827101624e-05
6.24871124699051e-05
0.00010111774209176
5.36281042831295e-05
2.89192238232546e-05
4.69881733337349e-05
2.34160542648734e-05
5.29679516412371e-06
5.79398186804138e-05
6.95346128818311e-05
8.67510666515504e-05
3.30442605316303e-05
0.000107419592749244
3.60083372484317e-05
3.22862874203137e-05
6.42880279127536e-05
-2.19310277331513e-05
1.21530096533041e-05
2.74286387222424e-05
9.04498787451789e-05
5.07040736353922e-06
5.35531420987996e-05
9.78523856749629e-05
5.23963764467866e-05
3.36366355036468e-05
5.66805778874498e-05
1.75043108738305e-05
4.12860692939619e-05
5.00025100034961e-05
5.86543972842915e-05
7.71311227596587e-05
7.5338109031608e-05
8.52212893854794e-05
5.83034879702021e-05
3.02982050249106e-05
8.27151545837597e-05
7.64675008874921e-05
5.19533636700013e-05
8.33897336039313e-05
6.80248050929522e-05
4.91979227649362e-05
0.000105487664035488
3.95347475705175e-05
7.40649197179704e-05
2.63768276885216e-05
1.52337828470965e-05
5.59774455391725e-05
6.70731465562259e-05
7.35649631000692e-05
6.52020836095902e-05
5.85111463168652e-05
1.24603359839444e-05
8.71627949027068e-06
2.54794326269647e-05
9.84904926061039e-05
6.7773355456091e-05
1.4662478173118e-05
3.89534489119349e-05
3.68525543238674e-06
-8.68489767048297e-06
7.66342155838325e-06
5.38866007820925e-05
2.71590123824105e-05
6.69336470016719e-05
1.93675107571757e-05
2.91559930551295e-05
7.42682683210772e-05
3.27665433876661e-05
-2.16770225371042e-05
4.37842960151649e-05
3.95039429904087e-06
0.000104595104701729
0.000117919848974775
5.44960830811233e-05
5.49908395302319e-05
6.20782632402811e-05
5.17104396682006e-05
5.97280599054966e-05
3.30210635907052e-05
5.33524805181709e-05
5.30168897141958e-06
4.17909203028852e-05
6.50367489312845e-05
6.94584491211825e-05
3.70548920889832e-05
5.7924910752644e-05
7.68041593350404e-06
5.33626229973717e-05
7.37553175024802e-05
9.74436079612453e-05
5.85940521546903e-05
3.78863809234815e-05
5.42637952671072e-05
1.87510117301795e-05
8.18962099382533e-05
6.82405112214268e-05
7.7323940829506e-05
7.48724107291221e-05
4.9791983152739e-05
3.83572889955004e-05
5.39323332759117e-05
4.60831217428058e-05
5.58988415076633e-05
3.8993321566462e-05
5.52187928270188e-05
1.83315551920629e-05
5.99890810368632e-05
5.57703626988133e-05
6.38667061540946e-05
4.61979509636403e-05
4.41945490992026e-05
8.4653646168796e-05
7.64433934896982e-05
1.68503064092578e-05
1.94299301374659e-05
0.000103763491817497
9.73611528573987e-06
6.17697312205279e-05
3.96127000631018e-05
1.51382772665753e-05
3.7579147017952e-05
2.85694405550563e-05
7.27697922558949e-05
0.000114704878669656
5.92603046895882e-05
4.38545134034509e-05
7.3183814049387e-05
6.02568592597343e-05
8.93561170584107e-06
8.07408531116902e-05
4.26652206337734e-05
3.94368026510957e-05
6.20465825267003e-05
4.60793393532096e-05
9.00960701216398e-05
6.54832140417575e-05
5.62448788948095e-05
6.37526170350207e-05
7.88346553550996e-05
0.000114983525244839
9.41264552015803e-05
7.62049559652073e-05
6.24413615485453e-05
6.10791630705814e-05
7.46922791107994e-05
7.18196389329702e-05
4.09642637396747e-05
6.19261150899603e-05
0.000117442455220945
1.18552744218648e-05
7.89010681930085e-05
7.25568906861851e-06
6.27265666817064e-05
7.71951552428903e-05
5.01761020351085e-05
5.15243685034776e-05
5.76481913383422e-05
9.81823942769859e-05
5.46658432737153e-05
7.29061878797989e-06
-1.82736952727098e-05
2.94366267963187e-05
2.39518130130183e-05
8.25623553230463e-05
1.68560821549944e-05
8.98452557410751e-05
8.6128788621678e-05
5.95804569144455e-06
5.22862585681436e-05
3.19060088548823e-05
7.59158792574148e-05
5.12290264664058e-05
2.16891606729968e-05
1.23832707635722e-05
5.90655964153822e-05
7.93023405696399e-05
0.000119321204006983
0.000104466859135573
6.85773542652955e-05
4.51172048636314e-05
1.10771707475879e-05
0.00013088767838484
7.96090362329912e-05
-1.75525748475874e-05
4.24051717967744e-05
6.32053616953785e-05
7.39026162650671e-05
2.48939158263628e-05
4.17505952123025e-05
9.79220941303723e-05
2.6392325759045e-05
2.94346697617841e-05
6.57197617165096e-05
7.40873742194792e-05
5.836005599408e-05
0.000118247369213846
1.94086337416845e-05
8.60481381769592e-05
6.21812358959066e-05
5.27987900499854e-05
8.06634970876611e-07
6.05619680543607e-05
3.81510406711552e-05
3.52034499638544e-05
4.54854277171212e-05
-1.539671275267e-05
-1.11037353420735e-05
6.36969309152359e-05
6.58085786090167e-05
1.02149960210869e-05
8.79368933659361e-05
0.000103536574274367
2.40883935403413e-05
4.59940093819029e-05
6.47025080248053e-05
0.000121842696388016
6.63021399685932e-05
0.000104254621867716
7.68399072314266e-05
5.72038510700256e-05
2.85899692784127e-05
2.6796326091039e-05
4.36459268082355e-05
0.000116485360491524
8.28046016428625e-05
6.56321997029375e-05
4.07182687284647e-05
2.39223619980766e-05
6.10517098962644e-05
4.04604627613561e-05
7.45476229166754e-05
5.45920585300523e-05
0.000104113106990378
7.13193477710295e-05
3.15110976876631e-05
8.19470112648477e-05
7.74126450943269e-05
8.14480285950868e-05
9.17062623132559e-05
6.32915042183647e-05
4.63408351629567e-05
5.82732465298057e-05
0.000100846540763932
7.07233762713268e-05
7.21393638080806e-05
5.09639551828865e-05
7.04170751227239e-05
0.000107133338238974
7.51650681091012e-05
6.38840016962553e-05
5.26438466344704e-05
0.000106065552023978
4.0281264531294e-05
6.3998006911208e-05
0.000110911387008612
3.47359394851425e-05
2.46474535940463e-05
4.87466210419115e-05
8.69397694617638e-05
4.83382347529748e-05
-5.39407192121073e-06
7.49034804450344e-05
4.38272744624248e-05
6.49274528799343e-05
7.73249975576807e-05
6.01929463924908e-05
4.80511166987318e-05
7.58616855467983e-06
4.28645244840173e-05
4.17116327316475e-05
7.12098119508207e-05
7.3022526591668e-05
7.78701275330883e-05
5.80160320058825e-05
4.70763620360784e-06
6.08786037435172e-05
-8.9109278359576e-06
8.84731541887754e-05
0.000144717322587732
7.24073996396042e-05
-1.51236875423098e-06
-1.75942082648764e-05
3.86938306329313e-05
8.03042832776408e-05
6.31714863205787e-05
1.49613259265681e-05
6.32609920655109e-05
0.000115785949490157
7.52136573857396e-05
7.28106898441697e-05
7.30029557719765e-05
7.61582654496675e-06
6.1551507255927e-05
0.000106042691779763
2.31398134076224e-05
5.80264247386382e-05
4.00799905058652e-05
6.2841375480006e-05
5.33674620645422e-05
-3.73606141335398e-05
3.45675098431398e-05
4.90324440843092e-05
4.43044341471578e-05
6.27514034459734e-05
5.55614107287184e-05
3.95300332431199e-05
-1.22047470180381e-05
4.05372919995233e-05
0.000123939720867503
0.000132216956397849
6.28800728135469e-05
0.00011085208868929
9.68745654327924e-05
5.0613813393308e-05
4.41354969278332e-05
9.3877297019156e-05
8.48251321279074e-05
3.77366230808648e-05
5.56382660716459e-05
4.12502675881506e-06
2.469815678522e-05
9.94631495990788e-05
6.50008839881408e-05
4.20282785007029e-05
0.000126081497369215
4.51132726490257e-05
0.000152023957195977
0.000102770182193363
4.44875800829554e-05
6.82057613390814e-05
2.01555290626332e-05
0.000132745785935213
0.000108503510779841
6.52324203641726e-05
0.00012081585029249
3.66863511392814e-06
6.70084662334647e-05
1.98642471438379e-05
2.62805942326162e-05
4.77495044102301e-05
8.84648049255473e-05
6.38369441607425e-05
1.752920581893e-05
3.57569923423085e-05
7.37298976176926e-05
9.13957988469765e-05
9.62636023094294e-05
3.24746398471975e-05
8.15024641436713e-06
8.26100209342751e-05
0.000109404550081073
4.95880266487353e-05
5.64702880220783e-05
4.09132392144807e-05
7.3391674493852e-05
9.97127561608669e-06
5.34905567110823e-05
-3.57488609905278e-06
6.21593355254552e-05
2.31867088643568e-05
8.39797564790358e-05
1.2349251342745e-05
5.5321177609127e-05
0.000107506992106843
8.7848553337998e-05
-2.47447048817904e-06
2.27862597761441e-05
6.45488763901827e-05
9.74411882299157e-05
5.86845674159554e-06
1.88049590560627e-05
7.16640582246777e-05
1.81887967854322e-05
4.04131358044446e-05
2.43388160212904e-05
4.15232675182436e-05
2.21641479266918e-05
0.000101853814138717
2.7938346732913e-05
4.77061857229186e-05
5.23562130734884e-05
0.000104695334080265
5.56068850329096e-05
7.33351349885632e-05
2.58381056278756e-05
8.07912650776804e-05
3.05248835611787e-05
0.000110414047311026
2.66734495617514e-05
9.39442806330386e-05
1.90154532987028e-05
8.19450106131791e-05
4.92138444224917e-05
6.55011419467873e-05
-3.04492300053233e-05
3.13860062493202e-05
7.84335394009061e-05
4.90576904058355e-05
4.7831661295958e-05
0.000128753231665054
1.29995922728502e-05
2.25472626830245e-05
-2.87871865370565e-05
5.48823828528596e-05
4.96975084665866e-05
1.29077155817262e-05
1.8604263366524e-05
2.66111679685331e-05
4.36339011604279e-05
4.23711573878005e-05
0.000118903705413449
8.40208287964676e-05
0.000138973243502137
3.77794528953667e-05
9.67458593399735e-05
4.90359711844564e-05
2.6284210297302e-05
2.50473328287177e-05
5.39247867309007e-05
9.45045034363114e-05
6.96776402845606e-05
9.22103762498997e-05
8.01497981026526e-05
1.79106550236227e-05
9.05652925496143e-05
5.33933354609547e-05
6.9327680503495e-05
7.23642148226527e-05
4.13347888332086e-05
0.00015193292703142
4.256687599774e-05
7.6771736112869e-05
7.47871232441175e-05
8.20753256728217e-05
6.69460429607817e-05
7.53945989017818e-05
1.66277672325632e-05
6.31067848645946e-05
8.43920164972356e-05
5.15171307331315e-05
8.62763814220588e-05
7.86514874099108e-05
1.91413247889631e-05
8.17340814713236e-05
2.79414607002951e-05
1.20739275595636e-05
6.70614870599889e-05
4.41223182670021e-05
1.24538916525372e-05
6.11184045765349e-05
0.000101019497279303
3.70132907214512e-05
1.15227785617922e-05
4.90550897447546e-06
4.21783393696702e-05
2.77270519401606e-05
4.84903423584506e-06
4.13322814383452e-05
4.64900959474993e-05
8.31915569278575e-05
5.48619388183734e-05
2.45462691937622e-05
5.90651288759389e-05
5.23555959292512e-05
3.97147855877238e-05
8.19709020708561e-05
8.76212385103567e-05
3.60539880126721e-05
8.39386282036033e-05
4.64470364182883e-05
8.10410106944318e-05
0.000115804011550138
1.34298325686243e-05
9.3975611948384e-05
6.02604795315242e-05
7.04483166081683e-05
8.70537875471892e-05
8.39753472445789e-05
1.81606503498918e-05
0.000111666174966007
-1.46707873023732e-05
1.00402439679514e-05
6.1013900519672e-05
6.60725074143639e-05
6.83205526329883e-05
5.56896242145903e-05
8.16950625519618e-05
4.63068117937707e-05
4.9841348880208e-05
4.51173747013703e-05
8.61696932936709e-05
3.65021023572109e-05
6.39767870957253e-05
6.24780774778695e-05
3.63351284647038e-05
0.000100832659538177
7.05780889612738e-05
8.58768763881639e-05
4.6284466346582e-05
4.05618791416767e-05
-3.73295958048773e-06
6.46039023297164e-05
4.7319031184751e-05
4.74300781900538e-05
0.000134039439686038
3.06406852155503e-05
8.51563892760037e-05
9.32608284754775e-05
1.9309798843988e-05
0.000102655304921072
3.10006840372011e-05
2.94544842203562e-05
8.15304065835684e-05
4.62301755776713e-05
3.35958843680042e-05
3.0987265829593e-05
2.56932135529623e-05
0.000112316719239035
6.81451946839613e-05
8.73726074370167e-05
7.47981153588829e-06
2.51320601509011e-05
8.6102497620643e-05
-1.35411482870844e-05
0.00011087966033758
0.000104491980405767
5.76745076361531e-05
5.25996915386458e-05
0.000119718297798221
5.95701704506094e-05
6.87200007090134e-05
9.12363394174198e-05
8.54409434239799e-05
1.63698879756232e-05
6.43336842746782e-05
6.45053947389649e-05
3.95964160897233e-05
8.12756046369957e-05
6.2376283354929e-05
3.46801439883717e-05
6.61960588297892e-05
3.31294668380785e-05
5.31623114059008e-05
5.68200010755907e-05
2.36417393238312e-05
5.64774678351173e-05
0.000110645203175232
1.61242878251478e-05
1.07667949305682e-05
5.33794939122577e-05
2.5186426346742e-05
0.000100050845310529
7.92309266562256e-05
5.49429108609201e-05
-1.79673657946828e-05
5.18780219758188e-06
6.36259965165418e-05
9.03006157865423e-05
8.18219036773138e-06
4.39883680178503e-06
5.73934170960775e-05
7.88729320489164e-05
0.000100723625982648
0.000100494434350495
7.04827524251876e-05
6.42612436186357e-05
8.83579439439422e-05
9.95049564408901e-05
2.49910908272275e-05
8.6779294886045e-05
3.32922894992327e-05
7.75282489415478e-05
8.15796676131568e-05
7.81637766854026e-05
8.60273021892894e-05
7.61293053572236e-05
8.20112915435039e-05
5.10447222601384e-05
7.03717721830776e-05
5.23084011841772e-05
8.67896672678926e-05
4.23258293071525e-05
4.70197211528209e-05
3.49510490674766e-05
8.04756524907892e-05
9.46380350428889e-05
5.04555696033134e-05
5.71484213142267e-05
7.84373536497846e-05
9.54985317314207e-06
-1.08306483845818e-05
2.50949772954154e-05
0.000100514722039554
2.78074863538497e-05
4.94996992862053e-05
7.58999307925144e-05
1.3740796553839e-05
2.00616651399397e-05
2.99038572169277e-05
7.74996955426662e-05
7.72343019257375e-05
4.51142015776787e-05
5.03238925070238e-05
4.99111036711642e-05
9.95315158612519e-05
6.86575783948718e-05
9.662294906636e-05
2.91830309277366e-05
5.96646677001225e-05
1.6381449486407e-05
0.00011683846363162
0.000103347783934781
9.61971305914799e-05
3.51924329905084e-05
6.58048924110164e-05
4.91141744438349e-05
3.68485783658315e-05
1.01090073323041e-05
4.39711524621323e-05
4.82312783303332e-05
5.72537873795263e-05
3.06358686829998e-05
5.39603075458557e-05
8.78101001391671e-05
5.04121082993768e-05
6.9059492447573e-05
1.85713803551177e-05
5.42853403737494e-05
5.97794169782913e-05
5.51305370939932e-05
6.13277691308094e-05
8.92693123593027e-05
6.47525497936956e-05
-3.83031376966332e-07
4.48049023117666e-05
2.96631051162246e-05
1.19278963780501e-05
4.36689892890419e-05
6.68414346508396e-05
8.26104483708944e-05
4.17576229287871e-05
5.92764198752728e-05
1.75669158201169e-05
4.16083629255615e-05
3.66271251028889e-05
7.87432443660921e-05
6.54843040665728e-05
6.78112818974162e-05
3.32524085651111e-05
4.6194718165176e-05
9.15875902630129e-05
5.18579274077458e-05
6.69007157026867e-05
3.01001502818259e-05
3.15302706752284e-05
4.67590273535403e-05
6.86436456289422e-05
6.75030057722233e-05
0.000117140589986878
5.7552409278334e-05
4.33550859472146e-05
9.835094065944e-05
7.30334427541281e-05
7.57954807230103e-05
4.9899528567169e-05
6.9177513526572e-05
1.41159412119528e-05
2.14952868392803e-05
7.46940599465358e-05
4.1667131391014e-05
-1.20485697939117e-06
2.86154826920622e-05
7.9891564968499e-05
0.000144683752370952
2.03889582214222e-05
9.01769300356382e-05
7.81962312738681e-05
5.62620646152547e-05
7.79624952929761e-05
-6.38600009312346e-06
4.9414500018239e-05
6.65436121638887e-06
7.17606172722221e-05
4.29076859591596e-05
8.48946963819878e-05
3.05911157771352e-05
8.19035610473434e-05
4.5296916901931e-05
7.37234450978869e-05
7.50788889937626e-05
1.41873452923439e-05
9.57574638848838e-05
0.000129924588461515
3.08085294230419e-05
5.53287631687835e-05
4.52945831681096e-05
8.06630081954216e-05
6.3139824461217e-05
6.46375645404149e-05
8.47680484321195e-05
4.47644052900995e-05
4.19379946212201e-05
2.60158370518587e-05
9.12231262284039e-05
6.8199682260734e-05
5.970449556406e-05
1.90096954730695e-05
4.21163360603291e-05
8.15790284799175e-05
3.18410935115743e-05
7.63925684214437e-05
1.85304320442237e-05
0.000131455011602559
0.000103213028494159
0.000146464058788325
1.92425022131642e-05
-9.55252384667272e-06
8.63290717627594e-05
4.06885130749517e-05
4.09789039820927e-05
2.41531774219706e-05
3.99377099014506e-05
0.000116118590092059
7.71482423516862e-05
4.98337784212413e-05
6.69491660970004e-05
1.80560479578447e-05
7.10611364813741e-05
5.54989404924361e-05
0.000109828067531598
0.00013142569001437
6.14407431662814e-05
3.84938051547839e-05
-1.65518321931349e-05
5.82638298603433e-05
9.46354439247071e-05
0.000102673124045606
5.1242374223423e-05
7.29808611937069e-05
9.80502002824882e-05
1.61090463718263e-05
6.74644647978878e-05
9.69944280741698e-05
8.36508475764544e-05
5.84767461674339e-05
9.17488009922711e-05
7.60944267849016e-05
0.000100384991603253
5.76451367952643e-05
9.73898909564608e-05
6.33385613164641e-05
0.000116697838100463
2.25838661728747e-05
9.01320163048623e-05
5.41368701363137e-05
1.78294677641092e-05
6.417550770523e-05
4.59099960301474e-05
7.35640022940197e-05
0.000111547068444252
0.000112815700004711
2.41392152111198e-05
1.96683063288853e-05
2.67920107359299e-05
5.53617422020313e-05
3.90354262225981e-05
3.6274932351716e-05
3.98335219790947e-05
0.000109956277025004
6.41595615804678e-05
2.28770010643662e-05
7.44129967645194e-05
7.90040049243563e-06
2.27173322772659e-05
0.000106538640415312
4.88895327355533e-05
4.28000353258214e-05
5.35671916179188e-05
1.71910853635281e-05
4.08657919430988e-05
4.22379139921739e-05
4.81887893614895e-05
6.02845052501193e-05
7.46640184411183e-05
0.000105125155457959
4.54798816491202e-05
0.000107132215892256
6.39441240429895e-05
5.70498972764428e-05
4.07589485088473e-05
0.000108017407593067
0.000100431110682366
3.70779145206714e-05
7.18360999067764e-05
3.64822056889643e-05
9.90756545084926e-06
5.67973613723232e-05
0.000120802281935461
4.49115329601283e-05
5.17115355365615e-05
3.1688677909146e-05
6.58391935790646e-05
2.31180586513874e-05
5.41886260090996e-06
6.28121675158494e-05
8.66433306058355e-05
5.62254524580584e-05
5.43975836101559e-05
3.29422604756792e-05
8.47370800012285e-05
9.00075530809707e-05
6.16573639005479e-05
5.76254068465397e-05
8.94061226420296e-05
5.44932517125698e-05
6.25302788502073e-05
5.9083657191186e-05
8.96886103979971e-05
7.3029239472201e-05
0.000105707525024145
0.000111259839212066
8.49731573287648e-05
6.21047539310839e-05
0.00012319354886979
9.43824784672639e-05
1.36028991716127e-05
8.99968665457399e-05
1.21058184513787e-05
7.02995680956797e-05
9.48255719561784e-05
3.84328565122721e-05
0.000117434166234873
1.5609286187437e-05
6.69076125539766e-05
2.03447449036226e-05
3.37984204743433e-05
8.75528247327467e-05
4.84705919759217e-05
2.96531553663848e-05
7.37991560511711e-05
3.0269931621862e-05
3.29434741984504e-05
4.63692280313502e-05
3.24473299267658e-05
9.36305587844172e-05
6.24809019812549e-05
9.90744877164497e-05
6.4089191809506e-05
6.46905058860551e-05
-3.57315859217837e-06
3.25431248413454e-05
3.77319313970351e-05
-1.67483462653553e-05
6.4727679170499e-05
3.96056290763415e-05
1.54907548336609e-05
9.37421574823336e-05
2.09317286511857e-05
5.02059966585408e-05
5.68084277388651e-05
6.16152839030838e-05
1.87553595768027e-05
0.00014229399434719
9.40792428256729e-05
7.43580368802768e-05
2.02228733954667e-05
4.14426903075065e-05
0.00013400384829784
4.11732068129079e-05
6.7948741827946e-05
2.50764052783275e-05
6.9584368014125e-05
4.85950301135712e-05
0.000105067861851303
5.66284602804687e-05
1.69011989796481e-05
3.01123786123467e-05
6.04358669084314e-05
2.88584984805155e-05
2.47417732904722e-05
0.000109832439309867
2.56404098476687e-05
-1.81617190608954e-05
8.42378580580409e-06
2.37116014301495e-05
4.68421229915994e-05
3.32660753052262e-05
3.87471631922346e-05
4.95260785495021e-05
8.10141459440506e-05
2.60392565076625e-05
9.12303479051164e-05
0.000103563578674764
4.45773246083773e-05
0.000122168733985832
2.43259635967094e-06
-2.8907834365014e-05
3.68445217883858e-05
0.000111419985671955
0.000104025088568952
4.02287667510486e-05
-9.22239151260275e-06
0.000106072612491592
7.94918986932524e-05
9.5021588902317e-05
5.40737481770674e-05
7.40805776774835e-05
8.05669370246104e-05
7.35070673220326e-05
7.67620406977656e-05
8.60446778755925e-05
1.60557583160453e-05
3.91796103406298e-05
6.09861143273285e-05
4.8066543154125e-05
8.25086636526157e-05
4.74805050689443e-05
2.76014302226052e-05
8.40527832705e-05
3.09575333552262e-05
1.43505964590855e-05
3.22718419045145e-05
5.98465203640399e-05
9.82566907279909e-05
0.00011963071124884
9.37804565589214e-05
7.97390684322782e-05
8.2670678498764e-05
5.32715552478759e-05
5.03452436999997e-05
1.24823045498222e-05
7.10348926296971e-05
6.97484893040508e-05
6.05435696402038e-05
6.27881579105118e-05
7.78389137534959e-05
5.25096084110546e-05
6.81105957574188e-05
7.33957494046767e-05
6.31505212509303e-05
8.76908712833827e-05
2.66982531314523e-05
3.17746177468598e-05
-1.44619079057382e-05
2.13533114466158e-05
6.66773754835171e-05
5.14336408032328e-05
-1.59795058656878e-05
6.98162065993825e-05
3.98557353397653e-05
4.97496486088492e-05
0.000134782293886691
8.0442637229226e-06
2.4860218136488e-05
0.000124523073521478
4.88656044733797e-05
4.03160867435674e-05
5.30560559627308e-05
5.16485438121127e-05
6.14767178525289e-05
5.6315689315798e-05
8.21511874323413e-05
7.00694395404468e-05
0.000137239753016743
1.82542334593468e-05
1.30807793399562e-05
9.70502742171914e-05
9.09807002684219e-05
5.47614297897722e-05
7.93990129016243e-05
4.01431379151842e-05
3.6510355294663e-05
5.35272902525763e-05
3.24049038979451e-05
6.71631718064863e-05
3.68352300409232e-05
8.57302193492017e-05
7.65459582563032e-05
7.8084314477751e-05
4.48171343786045e-05
4.66007174732818e-05
8.61371982493518e-05
8.57088738261667e-05
9.38390904198954e-05
7.60599918015597e-05
7.96985941021345e-05
8.22910191639846e-05
3.58107016831845e-05
5.0260713410985e-05
2.01813095775485e-05
7.10790015245205e-05
9.49834362078954e-06
2.84347211433348e-05
5.91914961828745e-05
3.29807058183255e-05
3.11118340918283e-05
8.95767461125922e-05
5.19552581349325e-05
7.82583076290946e-05
9.38168269256031e-05
9.71200154556785e-05
6.2620454373479e-05
7.87004211480371e-05
5.40624194723085e-05
5.46231360266565e-05
5.56341934456085e-05
2.91811292687322e-05
7.99076033289763e-05
3.89445169627034e-05
1.98364944612813e-05
