# Supplementary material for: Research on computational propagation and identification of mine microseismic signals based on deep learning
Source: PLoS One. 2025 Oct 22;20(10):e0334641. doi: 10.1371/journal.pone.0334641 (PMC12543183; doi:10.1371/journal.pone.0334641)
Supplement: S5 Data — (ZIP) [file pone.0334641.s005.zip › 000100800001518.xlsx_0.txt_24.txt.txt]

0.000139031230145769
2.70388826354685e-05
2.91780824098639e-05
5.79252176535561e-05
9.87993008456363e-05
7.737220619117e-05
1.45312257691442e-05
5.72805077414416e-05
4.84333662201788e-05
3.42101356835894e-05
4.93733731118431e-05
6.64928710199582e-05
1.26061980712569e-05
2.43929083106615e-05
4.1871712623241e-05
7.65465150467711e-05
8.2550897842485e-05
8.22528120914826e-05
3.38968229919245e-05
4.31787168648777e-05
6.85445390922211e-05
5.08572959992261e-05
0.000124498626280526
8.86111835124592e-05
7.52999456235868e-05
2.12735657856662e-05
3.37705524612405e-05
2.25706696899636e-05
7.31225964448123e-05
6.57945869695812e-05
5.16242420056767e-05
4.93775538778547e-05
3.8468885691816e-05
1.53115693675122e-05
3.81710966224188e-05
7.27633070233552e-05
8.62623640958964e-05
-4.60679822493354e-05
8.15899717924353e-05
4.01412995659214e-05
3.29086458664399e-05
0.000123883692186565
0.000100370267314823
3.85717288108658e-05
3.60409203253956e-05
0.000116896715845008
8.89971570193151e-05
6.76897620965753e-05
2.19118239900613e-05
7.48119783585565e-05
2.01435424767447e-05
4.21055179781344e-05
1.10458200848489e-05
4.3414995022481e-05
5.18518929150136e-05
6.34627831141464e-05
-2.08361986476737e-05
9.0901218316379e-05
7.20817322300134e-06
4.15110584396263e-05
3.52878876765945e-05
1.46896791304495e-05
5.25023022860142e-05
8.10261374521302e-05
5.69535698647366e-05
3.50946214129702e-05
7.98523853569732e-05
6.52052283258212e-05
5.46466747280645e-05
9.98649372579833e-05
7.5359615874291e-05
2.19008855162223e-05
3.3897072192103e-05
9.36928726916162e-05
2.03601459195377e-05
8.20058829122899e-05
7.00147345323865e-05
3.45650275391986e-05
5.82189626085811e-05
1.52353229780079e-05
5.55262938117839e-05
3.21922752125868e-05
5.04951223782438e-05
8.29398284682663e-05
6.33108664860873e-05
6.38588530014904e-05
7.32587503275285e-05
7.4601102749785e-05
5.35260093697732e-05
6.5607604514646e-05
3.92432093575679e-05
7.84721339282194e-05
1.69363942397167e-05
1.69176001312674e-05
7.45929910023384e-05
7.18144461740511e-05
4.92449407928887e-05
4.24234325906405e-05
6.2303025516293e-05
7.56892228541386e-05
4.55421493557742e-05
-2.14837974915052e-05
5.08440041232524e-05
6.97337190900428e-05
5.7281772447116e-05
5.75823026726809e-05
7.54902530757811e-05
-7.02593195721172e-06
5.75546819225646e-05
4.40735563370246e-05
-1.23135975390497e-06
3.36012382659475e-05
4.12494095320738e-05
8.42984054417675e-05
5.97412804446761e-05
3.24759748860744e-05
2.78792991062125e-05
4.60693545978819e-05
0.000103975034507103
7.22252096858199e-05
4.72848177101861e-05
5.9473705145901e-05
8.64343060178803e-05
3.8737699330293e-05
2.40067519479931e-05
6.27031524357201e-05
6.17418279552603e-05
3.13686242010418e-05
5.44506690558644e-05
3.35595640822089e-05
5.22288841777168e-05
2.74985613508857e-05
8.13944062566472e-05
-4.49983740632451e-05
8.90269162245809e-05
4.11699256373163e-05
5.24372688409158e-05
0.000103818677893133
7.22787759389363e-05
8.10960405364677e-05
4.98581921419994e-05
6.67438422182233e-05
9.87687022648629e-05
8.43436685867316e-05
7.37834555780155e-05
9.1325160146594e-05
-1.32902815353443e-05
6.41957774644677e-05
3.04150718017358e-05
4.73882325305873e-05
6.37253305732401e-05
4.44267402423289e-05
5.38256171445983e-05
1.3120651977051e-05
6.07275853412313e-05
6.85317757039196e-05
7.17913059566828e-05
4.28499856000021e-05
8.91835049134885e-05
1.26062374416732e-05
0.000100414461804417
3.18549922081207e-05
1.34960175053299e-05
0.000102332632851506
3.58530541975751e-05
6.81087560823231e-05
4.94053503934655e-05
5.11616576662783e-05
8.47912449526976e-05
8.30449623280139e-05
8.48720199313355e-05
4.47954859233866e-05
7.36167681436172e-05
6.67894668437358e-05
3.63775195651004e-05
3.88289799971194e-05
9.23436942596687e-05
7.92381480371154e-05
6.58914460990608e-05
3.76959612562467e-05
0.000123187011427734
6.40826416160335e-05
6.74039893831184e-05
5.44531211742512e-05
6.27964987425521e-05
2.0610677601197e-05
7.2642393887318e-05
4.72147524545238e-05
0.000121355050068267
9.14945159976724e-05
3.42339953178516e-05
9.66000320368889e-05
5.05727218173413e-05
8.40990525099548e-05
1.36351985909343e-05
3.81928531353922e-05
7.43387914025504e-05
8.14282058758289e-05
-3.6269448080554e-07
5.53688373756397e-05
2.52446487435992e-05
7.36914509714621e-05
6.07684003444934e-05
3.88114592388787e-05
6.49947215628508e-06
7.92215236444014e-05
8.386551425392e-05
3.25839773664198e-05
7.48862672014623e-05
5.13150773562401e-05
7.37404547228602e-05
-1.05925155154756e-05
8.5552787200478e-05
8.02956005382495e-05
2.37783377501904e-05
3.57653303529323e-05
0.000100892181980907
5.87838009278751e-05
3.04753611490672e-05
7.67491358466046e-05
3.47635153986553e-05
9.31026982155572e-05
6.80488566219906e-05
4.59023646535303e-05
4.18054840023974e-05
2.77509729058584e-05
7.79053205017126e-05
2.99766495942144e-05
7.95500057720273e-05
0.000108283315815111
6.23513697629433e-05
4.5208091132018e-05
5.10799022975243e-05
2.03624736306972e-05
3.40296742606933e-05
7.64854128027797e-05
6.02737020960734e-05
9.88914443691975e-05
2.15284966954395e-05
7.42678404685905e-06
3.36217426550893e-05
5.98584025042437e-05
7.69516765577133e-05
0.000102515490792473
9.88146196811422e-05
9.55113209102006e-05
6.42804107648169e-05
7.22590272061007e-05
2.01412175809633e-05
4.27938705546436e-05
2.35494717264848e-05
8.72279788477004e-05
3.68483599948599e-05
7.90506270650794e-05
6.01381561857936e-05
0.000117470140551511
0.000108306924721675
0.00011436584458636
2.21660435664865e-05
7.86449126658429e-05
9.79977068866151e-05
0.000117545177802809
1.38921748215151e-05
6.58597755738278e-05
2.50434888453989e-05
5.55053705470455e-05
9.59759059820862e-05
5.85261175266336e-05
3.29349065716257e-05
4.58938027778752e-05
5.25804596777456e-05
5.96341569778544e-05
9.25485107506934e-05
2.51928006125437e-05
2.87438960809573e-05
7.877190253264e-05
0.000107363792938836
0.000128664766395316
8.33651037687771e-05
6.79468590020981e-05
4.52392717730417e-05
-1.04688368056496e-06
9.36332251631046e-05
2.53483269876987e-05
8.36684763378886e-05
0.000120025826287688
8.72753786292502e-05
9.47957658914587e-06
-5.47365582082468e-06
3.76609578805737e-05
1.05057799953948e-05
-3.48577039446612e-05
4.62839426131538e-05
6.04397502458953e-05
0.00010173917224856
6.93442584287842e-05
7.34958807492259e-05
9.12637387330689e-05
-1.99736902759294e-05
1.83736391998072e-05
-3.01044152789798e-06
1.52710667724579e-05
2.47322616474125e-05
4.20599325158298e-05
-9.26085345071747e-06
6.71987256709771e-05
4.76012692528625e-05
8.67538093793719e-05
7.04416643753838e-05
3.41778330730886e-05
7.9416619815122e-05
6.67539892072294e-05
3.89042360005632e-05
5.43059785637154e-05
2.16704635109686e-05
4.47112058481768e-05
3.25267476904459e-05
8.88510412491267e-05
-1.94996130772941e-05
3.48889984625241e-05
0.000104400823290142
3.99369859562108e-05
5.78537008561443e-05
7.20287832736585e-05
7.53401606804118e-05
7.21659847418601e-05
4.41484635467622e-06
4.77739856233063e-05
7.50234391693325e-05
8.03703668484742e-05
7.75678731255798e-05
0.000104458514488366
7.90615039017915e-06
-4.61532502227166e-05
-2.04906433247563e-05
3.18169579962619e-05
3.33754044740007e-05
-2.82560777454256e-06
5.19854960574314e-05
5.60597685715143e-05
4.36808077401309e-05
5.78377633662323e-05
3.47654768553148e-05
6.43703084968519e-05
-2.03415988430542e-05
9.68500879539937e-05
6.06130682858189e-05
2.20827936254309e-05
0.000106283791828201
4.92281520836162e-05
-3.376951557533e-06
7.38618205952407e-05
4.46725594487414e-05
2.30062379867078e-05
2.17625777367163e-05
2.87242262457242e-05
8.63417447839373e-05
3.74277696403843e-05
5.8505987114029e-05
7.3466266140871e-05
9.37462127199665e-05
7.09596488610143e-05
7.90162059206329e-05
5.37370797140929e-05
5.29634849205712e-05
5.07981890565383e-05
5.23694863917767e-05
5.31643082075625e-05
4.02249027256518e-05
2.54379910633747e-05
8.94751468574083e-05
4.35693946740325e-05
3.98081799688997e-05
-4.44752756061723e-05
-2.08691242842509e-05
7.24441646531669e-05
5.24163272425432e-05
7.16034273829576e-05
3.74632433678475e-05
1.09725429760987e-05
4.8278310375211e-05
5.71820063783153e-05
2.6413199346997e-05
5.30566353024826e-05
6.10848810825682e-05
4.43574048179746e-05
6.15568592063525e-05
9.72550489497561e-05
4.4334080110287e-05
6.91015890884529e-05
3.84630735550238e-05
5.4892277314662e-05
5.35950815713843e-05
5.93841294365173e-06
5.32257396739473e-05
5.09942473872165e-05
3.1374949477635e-05
4.48734006339482e-05
0.000102833173736023
3.31837424218572e-05
7.38492772710577e-05
4.06757655608067e-05
2.38960116212595e-05
7.80351760828681e-05
9.10881328891429e-05
4.82483815113032e-05
1.62945219635297e-05
9.82109472345071e-05
2.01240686181098e-05
8.14460486266641e-05
8.25691550171454e-05
4.77301368298051e-05
8.59259442051295e-06
1.00160874347954e-05
0.000107512221084472
7.15620623181046e-05
2.40397255465938e-05
2.93095569331996e-05
0.000103280358594382
5.62593109564873e-05
5.80304128077803e-05
3.43625406755509e-05
8.01478446735788e-05
1.00720180837569e-06
7.28739567477546e-05
6.74728814943952e-05
6.11534062560493e-05
-2.55442634457572e-05
0.000134043892302182
4.87130373292979e-05
7.44444090367777e-05
7.84547028188368e-05
2.41675463333207e-05
8.43868736971404e-05
8.37748437504398e-05
8.45327519992117e-05
7.16851990750942e-05
0.000138734343100285
6.96372334834715e-05
1.44679841956973e-05
6.40082859151721e-05
8.79687626622417e-05
2.31166436933631e-05
2.49644418641338e-05
3.24514722641384e-05
4.52102795695419e-05
0.000140098303291137
7.45993620371773e-05
8.81310827580079e-05
3.32711740653996e-05
9.73274983504791e-06
5.9993436307891e-05
5.31919718383747e-05
8.46507838394927e-05
8.25338657676779e-05
4.8092272526802e-05
4.69367323189161e-05
7.48747656036559e-05
2.34453504844471e-05
-8.86057317539927e-07
8.08614431227658e-05
4.4527376639068e-05
-2.52883879580773e-05
1.75016082214158e-05
4.88272060284779e-05
1.55558112388222e-05
5.17362941763844e-05
-9.689117327922e-06
7.00551660169125e-05
3.48961323322233e-05
4.30152444866104e-05
5.51166857852022e-05
1.09200590989792e-06
5.22321529592028e-05
6.38211891962012e-05
5.1217838173069e-05
7.90320923933623e-05
7.10366373441572e-05
2.0463221085612e-05
2.07599514926375e-05
5.01508181965892e-05
5.15041365580136e-05
8.00440771056584e-05
5.53540898595917e-05
4.28143581819996e-05
4.54447599483802e-05
1.20146615336699e-05
0.000119133899812336
3.93689193805947e-05
0.000121801730350267
3.57223069654932e-05
0.000109154090155851
7.94997988266757e-05
9.89086167878136e-05
2.83348257741736e-05
5.01481370095758e-05
6.66466173340428e-05
-9.29363299625233e-06
0.000105859301652901
0.000108092709622381
5.80151005732207e-05
-3.33260343117825e-06
7.41782019238122e-05
5.49161886280553e-05
4.43924419206733e-05
5.13734117791945e-05
9.01437833465949e-05
5.3980583983584e-05
3.108265354021e-05
0.000107079736960374
2.73180342210795e-05
7.70462349316484e-05
2.02400233261759e-05
-1.74251427168971e-06
5.48108806404935e-05
7.26164413136431e-05
6.95929723578166e-05
0.00012949819391546
0.000108869277301835
1.77604779054062e-05
9.77438844808385e-05
3.27921059372636e-05
7.05196936139795e-05
0.000126536928506199
0.000156404754635935
8.36686369773317e-05
1.89130255526538e-05
6.5062288104388e-05
0.000101954736915692
0.000115004589900014
9.05994405818641e-05
4.3026398090791e-05
6.23719399259477e-05
7.47839367434375e-05
6.26828244861558e-06
5.41080353173597e-06
4.38937269983706e-05
7.17297821207721e-05
3.13390684059601e-06
7.83850912766857e-05
9.10337153385967e-05
5.15240815470136e-05
3.60060311861296e-05
7.14709892595036e-05
5.06108282516793e-05
0.000100434512039143
7.45885700861727e-05
-2.65941009108678e-06
7.79947017680333e-05
2.29900057001808e-05
4.87606610994572e-05
6.92927224916796e-05
1.83232870910666e-05
2.33109586063006e-05
5.22308694255868e-05
5.58614113650772e-05
2.99152611277562e-05
1.53997772723373e-05
7.34386017288964e-05
3.87193995210516e-05
8.64992639213438e-05
0.000105265914674155
7.88980920623185e-05
4.79089324102126e-05
9.70812615453875e-05
5.15606940805325e-05
3.21555904148711e-05
2.09689977809533e-05
7.20683791940714e-05
5.78798923017215e-05
2.89587299447064e-05
-7.48562720631895e-06
7.640323112592e-05
6.92670193064866e-05
5.63035065791307e-05
6.14059171738252e-05
5.11248075940847e-05
8.55467695025601e-05
2.39123252311088e-05
6.32294573603093e-05
0.000104132417939175
3.22607257717853e-05
6.43962624364952e-05
1.78527533331426e-05
3.99497581151972e-05
7.22537025626526e-05
6.78631672088086e-08
7.46993415220492e-05
5.73068410625675e-05
0.000126611451281899
5.14811237306524e-05
0.000104836222898856
6.1785088474202e-05
9.07973542670961e-05
5.78778855983998e-05
8.15189432370316e-05
2.77377302933085e-05
4.54097665652715e-05
2.97303833088071e-05
7.36479381808013e-05
2.10993956655278e-05
4.91967818118658e-05
5.79816338040327e-05
0.000115184352173168
5.66178867440023e-05
1.30033450371969e-05
5.21028710569723e-05
-2.07505923154911e-05
2.4309956555696e-05
4.98012296199532e-05
8.7116436403422e-05
8.74842034516067e-05
5.0731442163114e-05
0.000118652676474895
4.58223002326788e-05
6.87646704650589e-05
6.18043546887489e-05
5.64676649925785e-05
7.05196475369706e-06
6.36105959152058e-05
7.43460094202769e-05
6.57648835317316e-06
4.15771796024699e-05
1.63498768713804e-05
2.97000811302578e-05
4.66320318474313e-05
7.5410043185121e-05
6.19478622363508e-05
4.0932929916066e-05
2.87656684734749e-05
3.24606679391204e-05
5.26751229079745e-05
4.36723894766859e-05
3.1497450244796e-05
3.82609488227842e-05
6.19329883884638e-05
2.73947618751852e-05
0.000101189612904356
6.89187265188362e-05
8.49079548041437e-05
9.30305098979459e-05
7.04297115296473e-05
3.09251852940972e-05
6.70999385771275e-05
5.48315908450614e-05
4.85923420380894e-05
0.000100046827186047
3.2771265165785e-05
3.68896182707403e-05
4.95367296737035e-05
6.77877587376143e-05
6.88252807345474e-05
5.54260351594664e-05
5.52509924850672e-05
7.09581678707463e-05
2.8549692221252e-05
9.09993891528575e-05
0.000112000852704701
8.11181891255307e-05
7.38327909787607e-05
4.76545468386683e-05
6.36984605094718e-05
5.52537257279952e-05
0.00010667735294931
7.35011483943691e-05
6.94879360783508e-05
0.000108434546785792
7.42134541415897e-05
0.000132238714577064
5.88656648759694e-05
0.000107386833877729
2.93870748871601e-05
1.80229762232178e-05
6.1199955492833e-05
6.89388866821305e-05
6.43854978014594e-05
2.80650892408093e-05
3.30926409521248e-05
5.99376302318687e-05
6.47374043197688e-05
4.36566273431214e-05
5.56941161730711e-05
6.37548555999222e-05
0.000118381595494495
7.45473470156827e-05
0.0001039626792804
2.27564738633148e-05
2.35872219993851e-05
4.95109972929676e-05
4.26017075027591e-06
9.05114579748578e-05
2.21254150901909e-05
7.71848882657685e-05
1.27211129841843e-05
6.23101152555518e-05
-1.7434550580015e-05
5.10662781150032e-05
8.62716344412478e-05
7.92058286289768e-05
8.22881741831194e-05
2.999502196742e-05
5.31572876657837e-05
3.57156051076659e-05
9.3487884474392e-05
9.65562455301373e-05
3.81320272012068e-05
8.1735042941405e-05
3.50618779262213e-06
4.36429997160258e-05
6.78471046819496e-05
0.000128048961186259
4.79811690323212e-05
6.91700503230269e-05
2.50482461686389e-05
3.39531160425496e-05
3.2134645168553e-05
6.61354582822013e-05
1.4136356501167e-06
6.5100550089079e-05
4.55101674916959e-05
8.98614258652638e-05
4.47013005296989e-05
9.13546172243754e-05
2.89820972817927e-05
4.63797256477079e-05
9.40861383879234e-05
3.29051692531802e-05
3.59912358009554e-05
4.2910396188036e-05
7.14067922827472e-05
8.35353401885533e-05
1.49392591123258e-05
7.27093404834669e-05
2.49654966836655e-05
3.03374270520378e-05
6.50350027092183e-05
4.53399660261242e-05
3.4580984898629e-05
5.55895087415236e-05
2.11965100148919e-05
4.67504399487386e-05
4.7726011618295e-05
5.74126264983122e-05
9.62478359363706e-05
0.000112544529371063
7.10105142683527e-05
9.39408712037427e-05
6.9793112299405e-05
2.42087951691853e-05
3.323357142794e-05
8.02449711442472e-05
4.41899975302207e-05
5.52815118300673e-05
5.25566409637291e-05
7.75131402111844e-05
1.42020726971843e-05
8.80849359422261e-05
8.9871541042899e-05
1.6993086058889e-05
5.15493734993177e-05
5.72104390658511e-05
4.6161550089973e-05
2.10277918928346e-05
1.91026515155863e-05
9.43536495395792e-05
4.2025793809898e-05
0.000113775297625497
0.000114527092163859
7.14882982483037e-05
0.000127686548784364
6.25851079558795e-05
5.90408617266114e-05
8.88124502863758e-06
6.24515828906644e-05
0.000109161072917927
5.89185717386482e-05
9.16267898587857e-05
2.47975716772184e-05
0.000103925686022459
3.8409472914591e-05
5.9168953462357e-05
6.28035339742822e-05
6.12911962008485e-05
5.00088863784147e-05
8.80417141226866e-05
3.75898256704171e-05
8.71453637904124e-05
6.493768452805e-05
6.1397000982677e-05
7.32808778852812e-06
3.35406184169329e-05
4.215815577256e-05
4.60774722787876e-05
6.23643608270698e-05
-6.59868910262554e-06
9.15760090432607e-05
6.46108542867646e-05
3.93048541040624e-05
1.0705042876312e-05
2.60103448360391e-05
8.43765969772351e-05
6.73832108740854e-05
0.000129736736515519
0.000104174787655446
8.41138465960011e-05
3.60925871119751e-05
4.91019488330366e-05
-2.13649695315852e-06
6.60366697399186e-05
3.60330459526143e-05
9.15110803331814e-05
4.97792737884418e-05
2.7410318749421e-05
0.000113238614499095
-1.43450481748683e-05
1.39080393709599e-06
7.07694302104248e-05
9.13012175289772e-05
4.74669891263973e-05
6.28694186680992e-05
6.36733366999638e-05
7.23580862456853e-05
0.000111254571949142
7.38121312741049e-05
6.15301854754034e-05
6.4991182623058e-05
1.21289137125594e-05
4.44008547002963e-05
2.25553263986813e-05
8.8468116906695e-06
5.02665125464311e-05
0.0001128044760446
5.09337363505083e-05
7.23158238087324e-05
3.55338911977626e-05
5.1343667235372e-05
4.09365313582275e-05
5.94506403443666e-05
9.66665303276157e-05
5.09667073262462e-05
2.91295359268421e-05
8.4175517145718e-05
9.86395628225262e-05
4.96802086295549e-05
6.33411690160942e-05
5.14743616908705e-05
1.10650398395571e-05
9.95275914070519e-05
7.24346951738392e-05
6.76732553291887e-05
3.67585970097909e-05
4.26971651636503e-05
7.96860201791618e-05
1.82632680370237e-05
7.91290866682933e-05
9.24327683503287e-05
1.11057098712729e-05
9.5303426530869e-05
7.0821331267072e-05
4.11815107686799e-05
7.93928965575962e-05
9.88214906158815e-05
-2.88650954173965e-05
3.11809637808765e-06
7.64874453152968e-06
7.91003864722944e-05
5.19524487497595e-05
6.64728228379731e-05
8.45091662432051e-05
6.37147585958877e-05
5.19511203395909e-05
5.63066667251271e-05
6.88443573770064e-05
2.10049661595879e-05
9.06244129210901e-06
5.9939295003654e-05
4.4029164716645e-05
2.60766797252275e-05
9.19626933830055e-05
0.000112877203851767
5.90654776022468e-05
7.19925201286939e-05
2.11051995952261e-05
3.76447983533745e-05
5.22690541883748e-05
2.69848039729835e-05
1.53686225339619e-05
7.00866291635112e-05
7.95440013380962e-05
9.77631390330888e-05
8.34839162646791e-05
-8.18076175391371e-07
2.95324743693201e-05
5.34834517950546e-05
4.74562076460928e-05
0.00010836568528141
0.000118532795093523
3.80444588049699e-05
2.18795586362448e-05
7.99710369016752e-05
4.74509270478197e-06
5.28755025965409e-05
3.396538677622e-05
4.73545003016451e-05
9.15333305522002e-05
0.000108140165043829
0.00013467887773523
0.000101016462526939
6.76595728644774e-05
3.03672700552564e-05
4.8133403189725e-05
8.59656055075663e-05
5.79189408739045e-05
8.65212318877845e-05
9.59256815154498e-05
1.77625199034558e-05
1.12078433897522e-05
1.30428296940309e-05
8.61278853258559e-05
2.23861233061293e-05
1.33372441357319e-05
6.39891517700916e-05
8.44020415089332e-05
3.99330980578503e-05
4.47622350917781e-05
7.66196861555309e-05
2.58124718322202e-05
3.47380108682274e-05
3.20843672392112e-05
6.7718223942281e-05
0.000112530271576863
4.23867439371742e-05
3.17825355136265e-05
4.03455133568884e-05
2.55086336788924e-05
2.77323565339646e-05
0.000100903810258882
3.04325680227238e-05
5.06247071716209e-05
7.38942118595449e-05
8.23393989710225e-05
6.47199145901191e-05
3.23258982138999e-05
5.54299005621328e-05
1.6214325562617e-05
7.49528392604301e-05
2.27571022473564e-05
4.72411746790894e-05
5.9940164469528e-05
4.61475981344105e-05
2.86918006167447e-05
9.37014107360902e-05
-9.64633708840137e-06
7.57444330532345e-05
8.64139431966667e-05
6.91322701464183e-05
7.01601313068445e-05
0.000105407807861195
1.60226764611702e-05
6.40618493575243e-05
3.70626294456666e-05
7.04196785840898e-05
8.68026659032162e-05
7.99189562974172e-05
4.75524301415042e-05
5.79208188406551e-05
3.77096716382479e-05
9.71251646771011e-05
2.53660600441151e-05
0.000105536439354098
4.55050847321426e-05
9.07116144883444e-05
3.0953460174862e-05
2.77670113283779e-05
1.90023756652256e-05
5.25106216201824e-05
6.28546978565151e-05
0.000110429246475321
3.66450209264318e-05
2.24138598350005e-05
6.10311315334838e-05
5.30678038291398e-05
7.43948020455333e-05
6.48831360713563e-05
7.6012689213094e-06
8.33782088955953e-05
9.79825297256333e-05
7.45907341852013e-05
6.35041541563211e-05
4.55496961463808e-05
7.91084737302471e-05
7.60151410281945e-05
5.08643463924039e-05
6.36664907360931e-05
5.31768472828118e-05
3.68120404516409e-05
7.28496459579833e-05
4.98860851081928e-05
4.26340689604428e-05
6.10816533800583e-05
9.10899393772973e-05
6.19993227097496e-05
9.2928762184092e-05
-1.78939247438195e-05
7.89217312322968e-05
3.59718309459952e-05
6.06956626375831e-05
8.35973812036081e-05
1.07365185316164e-05
2.70894459897404e-05
-7.01190473522953e-06
8.38130360348896e-05
5.13260005811123e-05
1.52801938523602e-05
9.46119705852452e-05
4.53554425270047e-05
2.41818368850432e-06
6.9663440584571e-05
-3.22574733819384e-06
5.21978076534905e-05
6.43349788818997e-05
4.81724261025113e-05
9.86677778144111e-05
7.75866035377623e-05
3.44695139502151e-05
5.95649722499244e-05
2.13842454315657e-05
4.44231266928369e-05
8.69226665574148e-05
6.21666621308586e-05
3.58659493711563e-05
2.63640231412381e-05
1.41490678063081e-05
6.23001771742687e-05
3.21032731773431e-05
4.29724519828377e-05
6.79481568817636e-05
3.78633526838561e-05
1.54485040507656e-05
5.26136042554842e-05
2.59234720866369e-05
-4.94968994438172e-06
7.68151913399922e-05
2.11340334916271e-05
4.83738725920119e-05
4.98125015348019e-05
6.88118794494528e-05
7.39877207617836e-05
0.000110830495093717
1.26280560217311e-05
2.48811547284663e-05
1.36775422209569e-05
6.33050055914347e-05
1.3157525316819e-05
6.15136663550921e-05
6.97491516792575e-05
4.44370903222745e-05
4.02861326926342e-05
5.07827689602912e-05
7.31118491013692e-05
5.34652156917008e-05
4.81794760478162e-05
8.23920223954854e-05
6.97397619471113e-05
0.000100430239322054
9.11384011477371e-06
3.08471248221452e-05
4.24723762000297e-05
5.22161196377975e-05
4.21487766717339e-05
5.80585041622522e-05
-6.72494760742706e-06
1.16498975422831e-05
2.27312094926669e-05
-4.86136674440098e-07
4.42974493062451e-05
9.20447986001393e-05
0.000121850825374076
0.000119506481366921
2.66276566608047e-05
2.90919289240502e-05
5.43044040685599e-05
0.000113149065491897
-7.57860332817213e-06
2.23695457341104e-05
7.30792340386114e-05
4.55693927594088e-05
9.47099531225219e-05
5.58762272123991e-05
2.24002579161113e-05
5.47282880137602e-05
7.70536542296934e-05
6.90214644232101e-05
6.72488463873955e-05
4.6183502084945e-06
-4.72377403713149e-05
5.86544376612389e-05
0.000100855889128967
9.50468954903086e-05
8.52172174470669e-05
7.28345315420764e-05
0.000105141623882979
9.60792962340688e-05
3.19836049729498e-05
7.33826364837839e-05
8.07875244962482e-05
0.000114021402199239
4.60467518954172e-05
4.55846385513523e-05
2.89418404644706e-05
4.91064749220864e-05
6.78758627517722e-05
4.43616484080789e-05
6.71980249950775e-05
9.61273604546943e-05
3.7266313549433e-05
6.99528521752599e-05
5.48026640774325e-05
7.7316079521606e-05
0.00011096221647718
9.12374774205199e-05
3.35988806420005e-05
8.87208924332666e-05
5.92925656260482e-05
5.86554750609152e-05
6.36236287343616e-05
0.000107419955830042
5.26020285739435e-06
2.10411433504372e-05
2.53286601309429e-05
6.31369603585429e-05
3.92850586257649e-05
6.73410126546078e-05
4.50345965910488e-05
9.26672510908966e-05
0.000105620285023534
5.07067776626883e-06
3.82707985378437e-05
6.73711311390558e-05
2.32340563860116e-05
4.76106752865057e-05
7.40664133097099e-05
1.54081284298936e-05
2.16819037268994e-05
0.000103552045351009
4.92756087218873e-05
3.48040183033153e-05
6.02226499105045e-05
5.49038881513336e-05
9.68533876409265e-05
7.07959098264434e-05
3.64045301131118e-05
5.98681043239082e-05
2.38786948625664e-05
4.09565259670122e-05
7.72227760909655e-05
5.06805326118288e-05
5.20477343818984e-05
7.64802059931761e-05
7.67162212697509e-05
9.02236424826742e-05
6.30395620938596e-05
5.70706439890165e-05
4.24307582430664e-05
3.65329137854051e-05
8.61786774207554e-05
6.92528615805425e-05
7.00666296099268e-05
9.39016372601787e-05
7.49023883807351e-05
3.96729289955419e-05
6.1123336709895e-05
0.000100007953658545
2.88148079807894e-05
4.25664643035818e-05
0.000101135656835708
3.97742904465637e-05
3.16923216803267e-05
7.58445622487828e-05
7.0119395337421e-05
7.98479348073628e-05
1.06168750941591e-05
9.88191489359325e-05
8.29033607018492e-05
6.46543477682535e-05
6.3460840754045e-05
0.000109700005193126
9.60916556017463e-06
9.42533012285069e-05
0.000115337463142397
9.16726897689242e-05
2.99740264433147e-05
7.64381541578781e-05
5.70039528658727e-05
8.3406140475122e-06
5.13319037572923e-05
0.000113534580840778
1.42813858438164e-05
0.000139538044376308
0.000147219847521169
5.432618993513e-05
3.24882946217578e-05
1.02569946642001e-05
9.22530660021335e-06
5.51246127862771e-05
0.000102694443840812
0.000140621900144619
8.14351484148062e-05
3.73333203831533e-05
0.000144651632788494
9.6661069376984e-05
9.47500107759553e-05
8.24367049663436e-05
8.37976541283644e-05
4.70393931373288e-05
9.8070542606968e-05
4.1740880041221e-05
7.17797705351014e-05
7.65894965722441e-05
4.53510961937215e-05
8.18380755962815e-05
6.55488633426167e-05
6.00561915348195e-05
4.21226743095526e-05
1.04674737434184e-05
0.000105242850991306
5.44878983615022e-05
0.000120236675994557
6.78065370179229e-05
0.000102738263878152
7.02934046935021e-05
4.69110762677381e-05
3.56257747309041e-05
2.99263420084521e-05
9.2174674165281e-05
-1.00706142451397e-05
6.94443437130901e-05
4.13067989201848e-05
0.000103244684609515
7.30894877370925e-05
3.85814149584843e-07
3.22868624334314e-05
6.60144180630938e-05
7.0234146864489e-05
8.69076867325086e-05
6.4437778634156e-05
3.16284779377097e-05
3.46656584649367e-05
7.12527821547839e-05
3.96775505612325e-05
5.03200605595762e-05
0.000113103766838622
4.96274425134327e-05
2.19405293534882e-05
6.21734242125277e-05
-8.1499883598842e-06
8.75286606304519e-05
8.95041751501551e-05
8.67223043960265e-05
8.75856352991408e-05
4.61672616325748e-05
4.45808893253737e-05
6.20703453803579e-05
8.25207435649904e-05
2.89027156333142e-05
6.58144880421709e-05
4.60293858092498e-05
7.43397594837948e-05
2.94594355944834e-05
2.84603115462378e-05
8.22449194048591e-05
6.80486514134343e-05
4.80991730548144e-05
7.65239379904008e-05
6.1077707293286e-05
4.78776334469992e-05
4.18729947473725e-05
4.40992926765904e-05
2.38268780415228e-05
3.52726530993444e-05
9.16076544365856e-05
5.93609600919782e-05
6.72909158843267e-05
2.40801375619386e-05
7.61647799497499e-05
4.69806973434295e-05
5.28658874920515e-05
4.92631419340698e-05
2.74274265552495e-05
6.99223752770996e-05
0.000109055591123007
5.79548342573141e-05
9.78905455811183e-05
7.46967529079319e-05
3.60062115909638e-05
4.91343750185023e-05
2.84810981645736e-05
2.75591907321899e-05
7.55732518884876e-05
0.000100091745403382
-3.24986913468517e-05
0.000114285802949319
3.16216290788715e-05
8.82554678813912e-05
0.000104291032791606
2.14989531674962e-06
6.49726966222821e-05
4.20049762948705e-05
3.42586107963237e-05
0.000135969082779977
1.64655354824645e-05
7.17604654000919e-05
4.14975221690626e-05
3.88168815527411e-05
7.87187083689255e-05
6.44571571135209e-05
0.000101749263219501
3.68021591923114e-05
7.01950714756506e-05
5.28778691957227e-05
0.000101461776287709
7.54473657898428e-05
5.89321889014989e-05
5.22051187772554e-05
-1.21039795904035e-05
2.92235190512396e-05
7.35962179353483e-05
6.36269852161302e-05
9.47967593491006e-05
5.5037378315269e-05
1.7367969731363e-05
-1.7798730136195e-06
0.000132575073402707
6.86088810906397e-05
5.5372697991891e-05
0.000108829626200923
1.77858998450562e-05
1.64792392392522e-05
3.7532564416202e-05
6.21675244603236e-05
9.62186743294854e-05
-1.9139416116994e-05
5.14180147682296e-05
2.20771853290751e-05
4.60394951165519e-05
9.59375668373238e-05
9.21704349591632e-05
6.2385269378677e-05
6.33769506120562e-05
-2.70339832855139e-05
2.48155167658773e-05
-2.60864144946777e-05
7.11318239207144e-05
-3.78267714437714e-06
4.62675018801892e-05
2.2889449335379e-05
5.08302723807311e-05
7.85109932825964e-05
3.35588092940498e-05
5.80140826658367e-06
7.82752828633213e-05
7.92270013476579e-05
2.28021994597212e-05
3.52827916309244e-05
6.70356700115758e-05
7.76023022497123e-05
9.11634214674718e-05
7.73519863831163e-05
7.28855664891083e-05
1.93847039195008e-05
9.10285273907615e-05
5.38103580876557e-05
8.14338535022317e-05
1.48199963489811e-05
7.96754676055131e-05
5.357268925537e-05
8.05003529800768e-05
7.0126559572564e-05
9.22486471454964e-05
5.81397026298067e-05
6.90835938987269e-05
2.3996527183567e-05
-2.1266525725691e-05
3.96242003736053e-05
5.25526217214681e-05
2.92317070738076e-05
5.99925002170202e-05
7.14874915440495e-05
0.000111515213474047
3.83294889674757e-05
-6.31498026703e-06
2.04196001639934e-05
4.47183241819247e-05
2.69810312280145e-05
6.10860621912272e-05
8.37633179563005e-05
5.06890412307808e-05
4.45116286131525e-05
6.92502273089644e-05
8.47487378370019e-05
5.75182061876489e-05
3.25315446455302e-05
1.22545345748154e-05
3.64966627465131e-05
5.86279048125481e-05
4.99673007096271e-05
0.000108740687540817
0.000106171195054043
9.22863308940982e-05
3.5827286557736e-05
-8.84649529159434e-06
5.90926929053819e-05
4.56432664517234e-05
0.000136714516851708
5.99097479614404e-05
5.169136470208e-05
9.71710966198445e-05
9.29168269438729e-05
2.95012034747936e-05
4.43718734689792e-05
0.000128656964117163
0.000130262844046829
6.33648835603876e-05
0.000132663074978408
5.28617299668548e-05
8.73840440966927e-05
3.96701719033156e-05
6.01381211627942e-05
5.25050251673691e-05
7.47766488316477e-05
-2.73623821581758e-06
0.000118752797419152
3.00089554780574e-06
0.000100718444827478
8.16166683291875e-05
1.24671474195391e-05
5.00636623839709e-05
0.000103705228425931
2.50847134755917e-05
6.68331898828335e-05
4.81222594479946e-05
6.74161728461655e-05
0.000115754571391537
1.03061750645121e-05
7.13716895544161e-05
-4.44557005450656e-06
8.0489172537635e-05
5.12008159238315e-05
2.79553075855475e-05
9.46293480410187e-05
4.70874117026569e-05
-5.08236377154719e-06
6.58798757714416e-05
7.68505436689959e-05
6.74671356478954e-05
5.25854279789779e-05
8.82110828558261e-05
4.9025785827247e-05
5.54559296701588e-05
9.74029956370788e-05
6.75261704253549e-05
3.03644110550801e-05
7.62415954235052e-05
9.35693232551811e-05
4.50167905401401e-05
3.03134126280685e-05
9.55965221730063e-05
3.55206871577064e-05
2.70584357689892e-05
4.95039808014568e-05
3.43042374465634e-05
5.74158552706468e-05
8.3259873728679e-05
4.34115200016615e-06
5.56331162150357e-05
3.98577178324219e-05
0.000106506391715487
8.18438897730493e-05
5.20720284413197e-05
1.94017019276691e-05
8.36059314937604e-05
8.04625984583774e-05
2.66557310465869e-05
6.55173052846059e-05
4.91909413729203e-05
2.38522361537096e-05
4.14728036772774e-05
5.24923771722867e-05
1.9368931945008e-05
8.18677776454747e-05
5.56494323409059e-05
7.13465362875737e-05
7.49638754176426e-05
7.15978514238161e-05
3.60931676553732e-05
6.06383197463669e-05
3.30261741337703e-05
9.02569388534113e-05
3.63418565258596e-05
8.28091119912509e-05
1.89006043654785e-05
-6.58556871838125e-06
-4.01154709990209e-06
0.000103518408225219
8.27197485343343e-05
3.46694501618549e-05
6.31070387407192e-05
-6.16073188183748e-06
0.000127166116674967
-4.33048316379686e-06
3.19944594399707e-05
6.86727478099752e-05
7.94322735308918e-05
6.02669201827531e-05
4.23573771255823e-06
5.84852237440778e-05
7.10477377236689e-05
0.000132386623240803
6.33241576225137e-05
7.28015242950107e-05
3.43478678947262e-05
4.70342844537415e-05
4.98979436424452e-05
6.90194834634664e-05
8.86474421792017e-06
0.000104776487913838
5.40735932569111e-05
4.03288259614412e-05
1.59983009774075e-05
-4.41333885067042e-06
9.89702490577386e-05
4.38873524758827e-05
8.14805311897464e-05
0.000113874031997887
9.78023308475762e-05
2.76388330102014e-05
9.37395625368989e-05
5.58477422579338e-05
8.09025225147632e-05
1.32868200608043e-05
5.75565604976058e-05
4.23685710361314e-05
4.40606359965917e-06
4.0763445203173e-05
3.48090584609526e-05
5.60108470968847e-05
3.15524131252444e-05
7.93936262739833e-05
4.36034824826576e-06
7.05161493524853e-05
4.10386935743469e-05
7.90568660489839e-05
0.000102424080735962
6.10248267966344e-05
4.24037571398651e-05
9.53075478961499e-05
4.92033456586569e-05
5.58007386373885e-05
3.41332159852006e-05
-1.19046327472603e-05
7.68788457014973e-05
6.23333887591298e-05
6.28496662399733e-05
4.30825089485036e-05
0.000139708647782785
4.50831038076651e-05
-1.32832508535217e-05
1.43147927673797e-05
6.93552207522798e-05
4.66863812968953e-05
4.95791736986043e-05
2.50298702610265e-05
7.31052576688505e-05
4.16225515112832e-05
3.56603352017077e-05
8.03395629009613e-05
2.5542118916081e-05
5.32034655794804e-05
-2.37586399253777e-05
7.69494504537461e-05
0.000112241434119018
6.7220977528254e-05
8.21221054972717e-05
6.37932388455395e-05
9.51976956036251e-06
7.24947491319467e-05
3.75807818073627e-05
9.47399588985825e-05
9.3481327909644e-05
8.70206583420197e-05
3.16218594983877e-05
4.59341414760017e-05
4.54542809793669e-05
8.73081287729129e-05
0.000116056129568169
8.25367927762675e-05
2.05416276622384e-05
2.86192328535293e-05
7.14807179009466e-05
-6.03840755919525e-06
8.46311298756141e-05
6.07201631505476e-05
4.71451659616407e-05
3.73611657176983e-05
1.84322296606819e-05
0.000103157250999389
5.36468559982947e-05
5.2470641911179e-05
8.32529332043622e-05
3.45562312148006e-05
8.13042968751331e-05
8.30440837424589e-05
8.16593401064361e-05
7.62564772029627e-05
3.26157171804684e-05
7.02290151808773e-05
5.7483909147171e-05
3.33625504471297e-05
6.27968902383293e-05
8.89925228895735e-05
-9.08888666658599e-06
7.17160663422147e-05
1.90226576579712e-05
6.31157140040838e-05
6.05533286507788e-06
4.41966513827155e-05
5.89351555180351e-05
9.15806227394329e-05
0.000116548792075805
0.000101457371083173
8.75792773341237e-05
7.21322495610829e-05
7.92605225840579e-05
9.36687825861802e-05
0.000113662841271991
6.25034901941223e-05
6.37689154275744e-05
5.63772388118316e-05
5.78797639415219e-05
7.68503218900039e-05
5.98543936015231e-05
5.87265486118196e-06
7.42856721382428e-05
2.75362691977084e-05
4.88808558616104e-05
0.000119325481173178
8.95429746143984e-05
6.7313789090693e-05
1.58058841186055e-05
7.61673610927844e-05
-5.94833939778188e-06
5.90753510318815e-05
-1.49051863446361e-05
3.43071067580259e-05
0.00011162467014898
8.70497512155174e-05
0.000100509733024718
6.85242145125222e-05
6.02366814347957e-05
8.92976969279011e-05
6.87391012358792e-05
8.12918544931968e-05
5.14922678931154e-05
8.30284815549834e-05
7.40506509381181e-05
5.86293184754752e-05
3.98855693416135e-05
5.17177736534126e-05
6.18590846350713e-05
1.78579519831797e-05
-6.60383988564076e-06
4.00006971096365e-05
4.74287198225303e-05
2.53601000284856e-05
3.54219592445601e-05
8.86708321866874e-06
5.49603955874652e-05
8.8407447960688e-05
0.000143917733495537
7.74551467909284e-05
3.79384727936848e-05
6.20791880492613e-05
1.14471325926714e-05
2.50964759578407e-05
4.31688163281638e-05
7.48519244849763e-05
3.58054122289162e-05
-1.26561899262398e-06
8.76005708436974e-05
5.54356250200789e-05
6.61191865088531e-05
7.36624303164575e-05
2.58064275618053e-05
2.78267017037443e-05
4.91517525847584e-05
8.98452742411086e-05
6.25709353312677e-05
0.000112093499574459
7.01413097929531e-05
2.054762649406e-05
9.27689314013038e-05
7.99991906753911e-05
8.38937493647322e-05
8.20007383966962e-05
6.64655077032739e-05
9.91219282735784e-05
3.15442046366958e-05
9.39725610586128e-05
7.16321882704446e-05
8.66666490174183e-05
7.55598373292038e-05
5.56220376925459e-05
6.06991287219572e-05
5.76122765881261e-05
0.000117486027260635
8.50149048324322e-05
6.38699085198858e-05
4.30763297653036e-05
0.000105715921491807
3.70376909914227e-05
1.0661645722091e-06
5.49390932399185e-05
1.46252947951164e-05
9.37850824388877e-07
5.4661088019376e-05
2.37672636257864e-05
9.1773456229699e-05
6.99644586628261e-05
-7.32487380038748e-06
3.08266795762013e-05
5.81636384339881e-05
0.00011866703260091
2.70245149025266e-05
0.00010094937530132
7.67710776667935e-05
3.11646044668695e-05
5.03008532956752e-05
0.000105880091528487
4.97345628788259e-05
6.21164297607281e-05
-1.24356286716723e-05
7.69802809751674e-05
6.11097764362877e-05
4.94663122063652e-05
5.62625289449216e-05
5.22831652083399e-05
4.1709951191449e-05
4.14184088056951e-05
9.41504637237326e-05
3.55292737349924e-05
7.44195411662159e-05
6.85039824960414e-05
0.000100455494758727
5.17168481585397e-05
9.33121791894295e-05
6.55473787945518e-05
4.80316575173778e-06
9.37660875687462e-05
9.7710024067945e-05
4.10451628158874e-05
4.79180766593172e-05
4.33374932950026e-05
8.7093852258009e-05
7.74564448939678e-05
8.41208263112037e-06
9.56659888557567e-05
4.42878226241544e-05
5.43934055586972e-05
7.00935662255869e-05
1.78269902255494e-05
5.33185215354479e-05
8.78520747689772e-05
8.35638793743562e-05
8.82961675033942e-05
2.70593269078643e-05
9.67276233482802e-05
6.4722649902741e-05
1.77675477584777e-05
-6.86670375130204e-07
2.91515950010237e-05
3.70417000508997e-06
2.44722916980376e-05
6.22797088454964e-05
2.35040897936933e-05
3.18783369887618e-05
6.39685508883611e-05
4.06138529617483e-05
8.35704409998252e-05
1.09797136297941e-05
5.32835683033286e-05
5.33127855574466e-05
4.38760556069794e-05
5.68976386021466e-05
1.34172990946338e-05
2.54160844817914e-05
4.82462699835184e-05
4.09910691874383e-05
7.29255772820253e-05
3.66806500724283e-05
5.49683773710953e-05
1.8200911149938e-05
2.56618686985869e-05
0.000112024588244983
8.69673511961308e-06
6.69839378452739e-05
6.4681637034071e-05
6.63429470263314e-05
0.000116312913881589
4.8619850687235e-05
2.98008514846552e-05
5.98469478744776e-05
5.47359008274207e-05
7.1201385623019e-05
4.70611426474666e-05
6.16565445183891e-05
8.21041871230989e-05
1.31287159515394e-05
5.73563488246179e-05
3.73888618998239e-05
3.64288538585904e-06
4.71735924096621e-05
1.25913460415876e-05
-3.26810823502887e-06
-2.27882186626112e-05
3.85693417518536e-05
5.5702963250445e-05
8.27292995671216e-05
4.58828500148727e-05
6.12988882625612e-05
1.36210890217903e-05
8.99627843541482e-05
0.000101705697344056
4.69852653682868e-05
-1.01103403001334e-05
5.84742139845478e-05
3.85384650822798e-05
4.48309850287828e-05
6.10937280286921e-05
5.32789507634837e-05
7.37049181734659e-05
7.39088234739898e-05
2.58964744723186e-05
6.46363979048356e-05
8.94369486219004e-05
3.51652063843083e-05
9.18981622733609e-05
0.000106302768291409
0.000150030940364725
0.000140380655998833
1.04637121009967e-05
7.23535000913846e-05
3.73036981066435e-05
7.17381461493246e-05
1.16087818051881e-05
8.50591731070659e-05
3.46109510670859e-05
9.92728610081565e-06
3.34561902794942e-05
9.26272591923123e-05
7.76610422112043e-05
5.39192394551226e-05
7.82389676556061e-05
5.15994539714996e-05
8.55634408842339e-05
6.3081566161109e-05
4.91028591638477e-05
5.63859532114926e-05
5.87380563971797e-05
9.38965637822468e-05
8.03499216418739e-05
3.42923727493482e-05
2.94025189687327e-05
7.04972170582117e-05
6.2627847912443e-05
1.6590849387211e-05
7.71736641740959e-05
2.11777639189514e-07
5.51714797238114e-05
6.53042260357782e-05
9.32656587338327e-05
3.19889504603775e-05
-6.19271077005778e-06
5.93523555000063e-05
7.61624079116451e-05
2.79767077927943e-05
3.55920781956625e-05
1.78317923123635e-05
2.08710404119195e-05
6.8150528316826e-05
4.7825023734568e-05
7.49869534079675e-05
3.06916767621381e-05
2.71333325259819e-05
-3.30440332845051e-05
1.77798521922037e-05
8.91349146440562e-05
3.48872209564039e-05
8.22384970346514e-05
7.11154274238014e-05
2.95996106525204e-05
0.000108966200255169
7.13866214074593e-05
7.50874678400206e-05
2.71330168187174e-05
3.03707046619056e-05
6.59932309934547e-05
2.85706417680839e-05
9.88064390588018e-05
4.90427062417124e-05
1.62580517876812e-05
4.44954314147854e-05
9.27089634943426e-05
2.74065495412607e-05
1.65131693917571e-06
1.5569620965269e-05
5.13301428783029e-05
5.39395236903592e-05
9.40720560441969e-05
4.33194559454709e-05
-1.1431880942711e-05
6.53720412910112e-05
2.97555312069118e-05
3.30901611553751e-05
5.1465637375425e-06
6.64732477058034e-05
5.26915162478736e-05
3.99359087562876e-05
9.83661074683788e-05
4.62904947605622e-05
5.41378366862516e-05
7.63452803742085e-05
0.000125838449373917
0.0001203404015166
3.90248521086226e-05
8.30730950665277e-05
2.05198384394686e-05
6.30349033434839e-05
0.00014008074241647
7.42748931435484e-05
5.90576862950743e-05
5.19278819025963e-05
4.31708713637959e-05
2.50636516211265e-05
5.40414149421676e-05
6.71754559893401e-05
7.69030806848669e-05
0.000124077111425116
1.68491813901728e-05
6.57938198460082e-05
8.3988860883935e-05
4.05569095621698e-05
4.02934456011367e-05
-8.54900407062319e-06
4.42929733171203e-05
7.55442184941609e-05
5.32379106797289e-05
6.04802762476625e-05
2.56760839116926e-05
5.43780289524588e-05
1.71377978407705e-05
2.72823985809094e-05
6.11657346447532e-05
5.95521924234379e-05
5.40163249381702e-05
5.68503571451546e-05
5.82928699769395e-05
3.46910150967886e-05
4.61885717438601e-05
6.70182479383658e-05
3.463689575089e-05
2.4726325806616e-05
-6.49195659360205e-06
2.38496883933965e-05
5.39019534362396e-05
6.55355732874464e-05
5.24679195391523e-05
5.37378927096372e-05
9.02803816206571e-05
8.90937747508791e-05
8.97339620569757e-05
9.04106936730574e-05
4.25582922860456e-05
5.32362699645274e-05
6.3653679149099e-05
9.043015430746e-06
8.68391561413594e-05
4.88749374867143e-05
-2.19164210655507e-05
8.59108317574635e-05
4.96337162189065e-05
8.50730491521164e-05
5.08384233499314e-05
3.12885285014368e-05
3.50300339135017e-05
3.84777650894675e-05
7.06938066224327e-05
4.37266152693515e-05
6.80244017259533e-05
8.91820147842107e-05
0.000108127292013372
8.63340382330101e-05
2.81484589851346e-05
5.48763789059796e-05
7.12428059287743e-05
4.10469296601101e-05
8.04456423031907e-05
4.84694775919353e-05
5.69486062778347e-05
5.46010929668509e-05
9.38489739770709e-05
6.04093547420749e-05
4.16363939689528e-05
3.54284509043105e-05
2.67540195757524e-05
8.32862564209986e-05
-1.54071950936787e-05
8.05519134208169e-05
5.01318155266631e-05
0.000102280118978423
9.41938477935306e-05
7.70792580610821e-05
0.000105568749867313
7.38585239496406e-05
2.77898185462985e-05
1.85670696075553e-05
5.51326786871497e-05
3.84541620214307e-05
5.97642892688746e-05
0.000118065938111329
5.89741277707098e-05
5.77273896756436e-05
9.46933648513958e-05
5.03307579283406e-05
5.71267561630776e-05
2.0300864684691e-05
9.7155769078957e-05
0.000108163014872569
4.44215877222628e-05
6.09285554808711e-05
1.59727368397608e-05
4.64293269860308e-05
4.56752978113606e-05
6.50652001856511e-05
8.32566472525975e-05
5.7242857187872e-05
7.7641773583575e-05
0.000109570530117029
8.77729537850097e-05
5.78346415551004e-05
7.70983328522086e-05
2.20973356528967e-05
5.9007049987237e-05
4.03135659717124e-05
0.000130916410775833
4.04686842765632e-05
6.20810531021456e-05
5.47151977111682e-05
4.93883502969351e-05
1.03078843356125e-05
3.65445380248583e-05
0.000113611636592356
8.40274321648152e-05
2.36200964295924e-05
0.000121651532853636
4.49075842612056e-05
7.96455329169552e-05
4.14477357452257e-05
3.41783150803926e-05
4.91770979769116e-05
2.93164232022915e-05
-2.09729574816688e-05
-5.97396599486796e-06
5.71259790572567e-05
8.68730084801535e-05
7.85528949286826e-05
4.39621273336489e-05
4.16861107499992e-05
5.38533355289897e-05
5.82991787961761e-05
4.76836526792486e-05
7.3498940743449e-05
6.90488523591091e-05
6.71165489849636e-05
9.83350957542747e-05
5.03443626064751e-05
0.00010470661288717
8.77651195878797e-05
5.69836949719991e-05
4.94211694534217e-05
7.08310715539171e-05
8.89201781988258e-05
1.4958866252125e-05
8.29498936408101e-05
3.23232230615224e-05
7.37622558030424e-05
4.75237494001838e-05
2.32665196688895e-05
5.37489062039758e-05
6.79674262990534e-06
5.67612543126876e-05
4.65431660572105e-05
6.37211038647776e-05
7.27305979269166e-05
3.80062309489033e-05
6.81427357909457e-05
5.4279871696951e-05
7.17493196482421e-05
6.00496912342526e-05
9.85968585482155e-05
7.48907524266172e-05
3.08282045072426e-05
6.12446582676041e-05
8.04230911741839e-05
3.65431079832886e-05
0.000136775281369977
0.00010258423370602
6.32122970262441e-05
4.26361072379412e-05
-1.43120466304712e-05
-2.85045138634843e-05
4.78003238662949e-05
6.86406623547664e-05
6.99769124393831e-05
2.14365634057971e-05
1.2257653707919e-05
5.16218711690387e-05
5.06002436433638e-05
3.00843048454755e-06
9.35026044139432e-05
6.11957588363934e-05
1.51143350812577e-06
0.000116577660791583
4.20152396312226e-05
6.17556575854299e-05
3.88548779790014e-05
5.30202939521686e-05
6.18310130859509e-05
5.1771243461119e-05
4.31398885768218e-05
-1.90513433146026e-05
3.22426498973662e-05
1.71107674009442e-05
7.03983090920899e-05
4.83552407864253e-05
7.69714487671689e-05
2.64131508849026e-05
8.47607786565016e-05
4.56774870232071e-05
1.40455196096153e-05
4.66639077315214e-05
9.38311771555914e-05
5.46859683191005e-05
3.90759544036152e-05
6.08351952077254e-05
2.50215563607165e-05
9.92080252036475e-05
8.50282351446756e-05
9.48317273545293e-06
5.45916002135092e-05
7.80400020689798e-05
8.03012957846662e-05
5.03528599855378e-05
8.20483243238887e-05
4.93552112611508e-05
-2.94996807217216e-05
5.92276388688002e-05
0.000116391717390894
8.30327814608127e-05
9.10553577951639e-05
4.64390452062974e-05
0.000117360902583433
5.90117813003273e-05
9.59751671979916e-05
9.04041221799199e-05
9.98162221302087e-05
-6.00420848350805e-06
0.000102130579112403
9.537936337843e-05
5.92615794774856e-05
6.21781414246756e-05
1.93055973332784e-05
8.56721432961883e-05
3.24317655010099e-05
6.82616701620024e-05
-1.60721891803777e-06
4.0953860616656e-05
4.03076739442456e-05
6.69270675355428e-05
5.8162642419296e-05
7.00191802718508e-05
9.28548330689048e-05
-3.52349266189168e-06
7.64675893481333e-05
0.000102702318369727
4.10410914518798e-05
1.38647596575877e-05
7.33633964907018e-05
8.16527358609988e-05
8.22271371258389e-05
1.91161759580883e-05
3.86991139188e-05
4.90625744766847e-05
4.82223063590137e-05
6.82042887770484e-05
9.65589747009692e-05
6.49558223092942e-05
4.72797113093563e-05
0.000129878377368063
0.000120293211955757
7.8559924462731e-05
4.50086016904719e-05
7.05541215938992e-05
9.02692840068609e-05
9.78812443482883e-05
6.65597586506731e-06
6.3737231082795e-05
5.35308184322089e-05
5.30551411640415e-05
9.62942165112071e-05
5.45501966097741e-06
3.77838446887623e-05
3.13404862907383e-05
1.72793725206691e-05
0.000119148085169
6.40997562503921e-05
9.08463747740816e-05
3.70178890295288e-05
3.51236994340175e-05
4.25057790735252e-05
6.11448172037229e-05
4.49585956425337e-07
5.25396180976019e-05
3.59665281851411e-05
6.20674350979017e-05
3.23055259728609e-05
9.45094586501109e-05
4.69596679691603e-05
5.42631711201267e-05
5.01434230978856e-05
5.19219403670999e-05
1.97325427360804e-05
8.61852151580454e-05
4.48420147123225e-05
0.00012536416540424
5.84993747911063e-05
1.50211032538589e-05
2.51711565420937e-05
5.83993241792826e-05
7.07533671208147e-05
0.000113394313199334
7.56911124796854e-05
1.62859221110405e-05
2.29981865217353e-05
4.52078200395936e-05
5.18695216484446e-05
7.89839548087446e-05
2.52192595844773e-05
2.73826921757986e-05
-7.36920553537326e-06
0.000100214128273932
5.86899698543533e-05
6.66568738151853e-05
2.95073341531783e-05
6.57319884721037e-05
0.000111195172405216
5.90777353164973e-05
4.74522633954621e-05
3.48075717482788e-05
0.000120831264966358
7.54920259348749e-05
0.000102584631587633
5.23675908760291e-05
2.83237053823258e-05
-5.31720671458465e-06
5.74577343962559e-05
0.000122487156515224
6.65428261067596e-05
4.50866829492845e-05
7.54914616334306e-05
6.76970121606704e-05
3.25135820759012e-05
7.1822787628416e-05
2.91520718822798e-07
3.37477075993291e-05
5.43031746298263e-05
0.000120480717246199
5.12790456092106e-05
7.87524526890882e-05
6.62485256954528e-05
3.33911808209964e-05
5.10109685003475e-05
5.14486471081381e-05
8.96154617212222e-05
3.17947549280589e-05
1.41791254611464e-05
5.71211061485319e-05
8.47626623454612e-05
6.35024246102391e-05
9.43881466099196e-06
2.45517056870785e-05
0.000106740157822924
8.26112567687312e-05
8.19433778155529e-05
4.0244041731134e-05
0.000107197189581399
8.32265484867541e-05
7.9365557080597e-05
4.79825810570452e-05
3.00385926507877e-05
6.50557639465297e-05
2.15396968174708e-05
9.6618812497016e-06
-2.74193929867833e-06
2.4553301086713e-05
1.78312753907483e-05
8.00342526052945e-05
8.40046842345969e-05
5.56558641253195e-05
7.44727503848947e-06
2.54786096087114e-05
2.92850750512937e-05
1.59381262483163e-05
6.29988658589645e-05
6.17158139517828e-05
2.81055768417243e-05
1.337828628689e-05
7.4174718800901e-06
6.28488638068137e-05
6.15189507176505e-05
6.45617874417968e-05
3.13090975308517e-05
6.63651266723448e-05
0.000127790780624946
4.0585089751762e-05
9.03313641502748e-05
6.63243881193195e-05
5.00683577734813e-05
0.00011398276368005
2.46398233470396e-05
5.73520632167162e-05
-1.96571035032811e-05
5.50456226413515e-05
9.62852641171503e-06
8.20952784939463e-05
9.18802136197599e-05
4.05449616006247e-05
9.40526709527472e-05
6.75526724847553e-05
1.96522190163474e-05
8.63966206479701e-05
7.27928094662715e-05
3.50098318393493e-05
8.12639269150801e-05
1.83254411653813e-05
5.02803391527463e-05
2.37140222405126e-05
8.51826100065836e-05
0.000115393067710842
9.93141429102292e-05
5.15517770914176e-05
0.00010414693196889
-1.42429803010175e-05
9.0038731249566e-05
2.50636967067597e-05
-7.32185760967154e-07
4.8181608418412e-05
7.69525620013943e-05
3.33825797191888e-05
7.38344511307468e-05
8.76947674988424e-05
6.14189274612797e-05
0.000133684847439654
1.17475585243229e-05
9.68842862965126e-05
7.24396314246515e-05
2.61152392206189e-05
6.19139376076342e-05
5.04958413378179e-05
9.29411536878598e-06
3.1912637926548e-05
6.63053151049711e-05
5.84436475456685e-05
8.46762033928475e-05
8.02386894889511e-05
0.00010522864201146
5.70653471832429e-05
0.000106413317000983
6.92107107973969e-05
4.56444393114348e-05
0.000110650554776216
2.84990725832365e-05
1.06611857868524e-05
3.30324251802547e-05
6.29288083999064e-05
6.6603046017944e-05
4.86417287986947e-05
8.71276814592672e-05
8.77043620908732e-05
2.90869909251866e-05
2.88547850813969e-05
5.03862173398791e-05
4.74457978802609e-05
5.51888037851286e-05
0.000102252387782963
1.45207932646707e-06
4.94065443033157e-05
5.72839855416953e-05
3.57320902023724e-05
7.97671916951643e-06
0.000108687979497122
0.000116802172443459
-4.25408996071868e-06
2.6776275512229e-05
0.000104146842229986
8.42323037853483e-05
5.07540457532106e-05
0.000102237776121035
7.61055966672844e-05
7.4420567677615e-05
6.95161659676786e-05
7.37307537385179e-05
6.59351216952197e-05
6.73742588344147e-05
5.52642867749171e-05
5.4905139760756e-05
4.77983246745583e-05
-4.43382463846654e-09
6.18799168222734e-05
9.98013132577574e-05
1.43506650110655e-05
7.56520892231804e-05
1.15736882031727e-05
5.7899351423401e-05
9.65425737498272e-05
9.330639221185e-05
6.2471360686509e-05
0.000113055019675125
7.57741852927018e-05
7.76776206249946e-05
8.68776523978811e-05
7.47479176049936e-05
1.55914404383411e-05
1.3718604542996e-05
3.78022753597259e-05
8.41682044522688e-05
4.43951608115013e-05
0.000110471299472597
7.500076320711e-05
2.24845696271898e-05
2.89460792001187e-05
5.93656098599558e-05
1.57328278124784e-05
7.53721596885697e-05
3.42195737292765e-05
6.70024154512003e-05
2.46053549717396e-05
3.81735144682655e-05
6.6274822162112e-05
0.000105566722568527
4.5931150300535e-05
8.4401116798169e-05
2.59716511744684e-05
1.35485197604247e-05
5.8332270743652e-05
1.56847480653284e-05
3.13231580934009e-05
9.31122173003076e-05
5.64218932916059e-05
5.18019805113582e-05
8.54052301679654e-05
4.64322349836665e-05
1.83115613693429e-05
6.21278074555932e-05
8.73966543334393e-05
3.94141475795558e-05
4.47349650293162e-05
8.11703598128989e-05
2.69272767517523e-05
1.85932085445567e-05
3.0094832791347e-05
6.91878586682958e-05
5.66659786480753e-05
6.5831623541117e-05
6.85431235160542e-05
0.000100165775445014
8.56071488492133e-05
5.98730323175154e-05
3.05869375555343e-05
2.7849083000118e-05
1.84329629081925e-06
9.58776206267986e-05
2.58726509701639e-05
5.48941671825049e-05
3.50219030400029e-05
-7.64334070671979e-07
9.38988741368525e-06
7.07464958987138e-05
0.000134171271632062
0.000110839554166802
2.51959134132546e-05
4.93962886027466e-05
6.97637258846609e-05
5.47616501440625e-05
1.38857570768072e-05
1.35594958841881e-05
4.24340804740876e-05
9.21372184751374e-05
6.71533368069828e-05
7.50405709662721e-05
9.11597571054429e-05
9.38656157671759e-05
2.98844021516848e-05
6.31347740071053e-05
2.62566639805678e-05
2.54861400786278e-05
4.44397971689876e-05
-1.42029245693311e-06
8.05071698455066e-05
4.20832530153393e-05
6.20670361360832e-05
6.50522001488758e-05
5.01886468163667e-05
4.67537289863186e-05
3.61729643616676e-05
1.67908325779816e-05
9.21068243757926e-05
4.41605547028467e-05
3.49296745040532e-05
9.26705988836796e-05
6.12373764009364e-05
5.99643694171065e-05
6.06514647806486e-05
-1.65525588886536e-08
7.94970514973336e-05
-1.54458020273654e-05
3.25288513211027e-05
6.49986997033913e-05
7.48468219982453e-05
4.67040150984391e-05
4.43579595493894e-05
6.61076616710171e-05
7.245974613359e-05
4.58055130751978e-05
4.71548784008714e-05
7.97821273565045e-05
5.25405622115332e-05
6.61835072592138e-05
5.27368259419709e-05
1.59999716124469e-05
9.1724689536022e-05
-4.12054266598626e-05
8.69972311967946e-06
1.43719324791827e-05
7.11072406748341e-05
5.65276179784234e-05
8.0860974863858e-05
0.000108507166932748
8.83256913183585e-05
0.000106478784495531
0.000112374233455973
6.23099875976822e-05
7.5430064977553e-05
2.60449293542353e-05
4.4581051306421e-05
0.000123441806070953
4.31336562955355e-05
0.000100569713395545
5.14151190625408e-05
5.21960795498779e-05
8.25299775107035e-05
1.69009981415065e-05
6.58826962552736e-05
4.16718769930596e-05
5.14581091444125e-05
0.000104522770611956
5.83307055814765e-05
5.44360899762469e-05
9.86311860946875e-05
4.15129529840726e-05
0.000136620907415281
8.90444571434522e-05
7.39484787238792e-05
5.32466278979516e-05
3.63784998175979e-05
0.000109579923065858
6.33938369493452e-06
5.12790210760005e-05
5.69998546520358e-05
4.804761358195e-05
7.70020321566736e-05
8.28262927334572e-06
0.000103331596179641
2.88623278857954e-05
0.000126979363588556
2.60031617715635e-06
3.2396027445777e-05
5.85206045224785e-05
6.64994084408239e-05
2.96140817851988e-05
6.91490295075053e-05
2.04647833380724e-05
8.94542059730117e-05
0.000111615384579193
6.19260540564904e-05
-1.14238541961403e-06
8.82244914914435e-05
3.74476232875976e-05
1.8037982528063e-05
8.2125763549562e-05
9.34866590767815e-05
6.73371056110285e-05
7.67032475752692e-05
3.82686148778548e-05
3.79302874377504e-06
7.35206262012862e-05
4.44223567783892e-05
5.43017186175e-05
2.32630646532166e-05
5.61017661573654e-05
6.86595675844992e-05
7.60701851144857e-05
8.34120523175582e-05
3.2395785500651e-05
3.48655129626263e-05
2.44944877131278e-06
9.71562234238292e-05
2.98194735556383e-05
8.96035738190703e-05
3.90436135856346e-05
1.25321697161594e-05
6.57430609315835e-05
7.54911075614408e-05
0.000110531419657735
6.54336942882244e-05
6.78004192187738e-05
5.22993856503786e-05
4.45799558300211e-05
7.02141790273192e-05
4.52130980141338e-05
5.50332635239772e-05
5.50461140187441e-05
8.62213627465538e-05
1.60378519648685e-05
8.1445056359209e-05
9.73969885634606e-05
4.13478298582311e-05
3.4752001918151e-05
5.14427878072002e-05
6.78879291835698e-05
2.63486902016309e-05
9.72126691604052e-05
4.52055421555704e-05
9.39414290681146e-05
1.74725838808601e-05
2.60234043302713e-05
5.33398095978632e-05
8.5668483702043e-05
6.22952892663991e-05
-5.14091203260085e-06
8.08089720974428e-05
0.000114541857734494
0.000133634959505497
2.87206747380615e-05
5.65514938690323e-05
6.89156887719723e-05
2.85681332629925e-05
6.32414031567134e-05
9.64069581188848e-05
5.82294750504451e-05
9.25875717455218e-05
8.70673603083328e-05
2.20071602158418e-05
3.94660111884539e-05
4.8297466194366e-05
6.90727331880193e-05
9.34310571362928e-05
7.54579857179322e-05
7.12680729867532e-05
3.42734381594825e-05
7.3161651600638e-05
4.72699689584046e-05
6.76992918046206e-05
8.23192048605444e-05
6.77133529576106e-05
7.93289220125803e-05
9.55424244962464e-05
9.3040249297256e-05
4.47646174742927e-05
2.57352087279103e-05
6.26757019210275e-05
6.60915579161996e-05
0.000143303512103321
3.80001431819598e-05
4.59574039934123e-05
-7.58114483859768e-06
7.98528795895367e-05
5.28737997747041e-05
6.20710172302021e-05
-1.38791964496941e-05
4.936720566434e-05
4.82336354689982e-05
2.61835025375256e-05
5.31565081041512e-05
5.53276079394705e-05
8.76271721756636e-05
6.04319763073934e-05
4.1715464941779e-05
1.91698838100155e-05
8.07206529242013e-05
1.41281823537076e-05
4.09888014580719e-05
6.6831060490794e-05
1.75694200297961e-05
3.51927478747583e-05
6.60643565943964e-05
3.24833883227273e-05
7.23933463224776e-05
-2.23205122538815e-05
7.4145754273202e-05
5.92461289715723e-05
5.74334802931692e-05
1.65026161959816e-05
6.0603779865544e-05
8.17523708928524e-05
0.000110089413318008
2.21086404510154e-05
7.17663317668603e-05
4.07801222831513e-05
7.90706513636798e-05
-4.11743792416079e-07
3.85956162845619e-05
4.80462977929482e-05
2.32751516745467e-05
8.06240754559243e-05
-5.11705870475428e-05
4.72460420966556e-05
3.90508385772408e-05
2.30290126097149e-05
6.90130868016193e-05
4.14113688340643e-05
4.82306205970516e-05
4.81872689703549e-05
3.84423271525456e-05
4.78448582040359e-05
-9.12252717773847e-06
9.34640526396715e-05
6.5210476756218e-05
2.36061612974214e-05
4.93588598239778e-05
2.73288010361343e-05
1.22927700764139e-05
0.000100276174640885
2.63783131418714e-05
8.77363684758378e-05
0.000105654071641281
7.70190662667286e-05
-1.26830548081013e-05
7.87269665887334e-05
7.4249505411354e-05
9.66869239083489e-05
5.09203150625245e-05
9.46193716574919e-05
-5.07410020931448e-05
3.51475589869952e-05
6.68839916799291e-05
7.24537950444118e-05
7.46949280859662e-05
4.10936982063756e-05
5.40198913471048e-05
0.000105117550315293
4.49474212190252e-05
7.70936509589346e-05
5.07681935433902e-05
4.58063652679384e-05
4.13486047408294e-05
5.37376595918485e-05
6.44009064520617e-05
7.54094084837009e-05
6.28585600135537e-05
2.31802232279368e-05
4.17773142238524e-05
3.81060216448766e-05
2.42764535107258e-05
5.33193226266306e-05
4.17300522706883e-05
0.000130514225932296
0.000104137494592465
6.44050776259917e-05
4.5470375945649e-05
3.00996802232496e-05
3.41947655278976e-05
5.5338451616305e-05
7.92459412987467e-05
6.46617142996926e-05
5.54117611490831e-05
3.51902722875139e-05
7.50383753677549e-05
7.86535058021164e-05
8.44263022509789e-05
5.86985629849361e-05
0.000128833507346658
7.15703140747532e-05
0.000113055037726255
1.87534874222343e-05
5.46712000444686e-05
5.97940594077999e-06
5.74892487599375e-05
-6.48134125932155e-06
4.96671970451378e-05
6.0927324988385e-05
5.93555752896844e-05
9.39123927448669e-05
7.78164854796159e-05
5.83358846295612e-05
4.74089743837291e-05
8.41603908490304e-05
9.57504441516363e-05
8.02281048216281e-05
6.99291568166983e-05
2.34731019979183e-05
2.60827725051021e-05
-1.6243829885155e-06
7.75382621709294e-05
6.71826214926617e-05
9.7368192181615e-05
7.73679390496704e-05
4.73857414556485e-05
1.1779374013678e-05
0.000101348868639819
1.40909483645061e-05
5.80774381164187e-05
5.76992792709279e-05
7.0811283610298e-05
3.64357348609513e-05
2.05085759579632e-05
3.11344536949371e-05
0.000127674480672969
9.90038587827967e-05
3.87221113331386e-05
4.53043666241979e-05
3.59392239986755e-05
0.000126971163033848
8.95267369039587e-05
6.29529409392807e-05
3.30516607629827e-05
2.44689794978821e-05
7.54529889415006e-05
1.99816259115246e-05
8.63782546199489e-05
9.90538392879583e-05
4.33206243512085e-05
7.30023851206469e-05
4.26194389399102e-05
1.0710112396888e-05
4.56190486806908e-05
-1.02318803679048e-05
0.000116358168679656
3.25375747302985e-05
0.000124824822145076
5.74895644755514e-05
2.30703185406449e-06
8.86029917622752e-05
8.86154314279981e-06
3.79970444784391e-05
8.40874232571212e-05
-1.22299644780722e-06
-5.57877885253883e-06
9.76068857277141e-05
6.9006861482298e-05
5.67032038352757e-05
3.05167447211496e-05
7.19096045359375e-05
1.69972961914216e-05
0.000121756461451836
4.19163164098796e-05
7.72629591549682e-05
5.08817259027505e-05
4.97591947630046e-05
3.56011634981276e-05
8.07768915037785e-05
1.09776287840137e-05
2.26814006516823e-05
7.14508146797831e-05
8.16481244664309e-05
-9.11937941041773e-06
7.30770420276069e-05
4.45044401386849e-05
7.49620713635883e-05
4.32760838432779e-05
5.17575997928387e-05
7.78950003064737e-05
5.83993678680219e-05
7.25152124838245e-05
0.000113163424159429
7.9880261097655e-05
8.76186405844068e-06
7.66232556269236e-05
5.63223517453845e-05
9.59866504121482e-06
2.14692811363278e-05
0.000105389456280632
7.56744571369035e-05
6.22759202587734e-05
6.33876166795158e-05
0.000125783069840584
3.54810958768798e-05
5.39272745377331e-05
6.12156665283821e-05
6.37896929776211e-05
2.32727508268075e-05
5.48608987955039e-05
1.3702330122447e-05
5.98027518008873e-05
6.93699127756617e-05
9.80339885996795e-06
5.57151101046348e-05
4.23967209460441e-06
8.46438178349922e-06
2.97239598747142e-05
3.14807450911328e-05
7.66329894825001e-05
0.000118480099840399
-4.09767171223162e-05
6.30143078245226e-05
2.15293901006431e-05
3.68066111592288e-05
0.000112600575286026
5.00508617000726e-05
5.5480249814535e-05
3.36083692093982e-05
8.68566017324969e-05
4.87468296731034e-05
3.52438389888777e-05
6.9262384888174e-05
8.53039824308877e-05
4.59254809410706e-05
3.97593969880341e-05
5.92480087052872e-05
6.38253407100625e-05
4.66953607476618e-05
5.04125910959679e-05
3.66849753323422e-05
8.69466509391386e-05
9.87502968378907e-05
9.68894361057886e-05
6.9466234041169e-05
0.000117793437329729
4.61903985384037e-05
4.19677738926288e-05
2.44771740992972e-05
7.60144501615843e-05
6.21954188645922e-05
3.49519923591732e-05
7.2089082114086e-05
0.000134369601351382
7.73102138233232e-05
7.10724361599601e-05
8.97584446856241e-05
0.000137016029739157
5.51610083461489e-05
2.22022986117779e-05
0.000134162897776046
-2.16389277015424e-05
6.40656776677657e-05
3.68483998340979e-05
0.000109529583054628
6.59354960453365e-05
8.67775874591005e-05
-2.71437686483514e-05
6.7969787831332e-05
3.53508418973889e-05
6.23137121987588e-05
5.20568959024259e-05
0.000125912900172022
9.15282207683154e-05
4.33459077026084e-05
0.000107264981144194
3.65287486316676e-05
4.19518237750973e-05
4.59567525916501e-05
3.06455708473331e-05
7.60666777322e-05
4.22037495994856e-05
-3.82877410107721e-05
1.69495274903965e-05
4.22586368533813e-05
0.000122911305028385
7.84979166855963e-05
9.06550609372648e-05
4.56800949218579e-05
2.78831165183248e-05
7.7643965749842e-05
8.78084896749914e-05
0.000104590886127567
7.69960558339033e-05
7.05153988669e-05
9.12835651358507e-05
6.11169119116834e-05
0.000106742884779379
9.55092737782918e-05
2.3477328755222e-05
2.83688171480441e-05
9.58549740177757e-05
4.27734086989502e-05
8.35783813229288e-05
9.64666631159899e-05
4.53748212727748e-05
3.74953680371278e-05
7.3161247070582e-05
2.7284055624558e-05
8.74280843097453e-05
3.22467546896978e-05
6.97255274042635e-05
7.33603286061967e-05
5.04172192433224e-05
2.5465185023589e-05
5.96016981330389e-05
2.59510791364411e-05
6.12258603701209e-05
-9.56345590702442e-06
2.06768172167209e-05
3.43564075394668e-05
4.96336358197268e-05
5.66732175171427e-06
8.14863269201661e-05
1.65774393701541e-05
5.59913586678712e-05
3.14165924926766e-05
-1.15743846284056e-05
5.24605569565074e-05
4.55879949539889e-05
2.46094255434853e-05
9.73457163179823e-05
8.68863575546944e-05
7.09058521657361e-05
2.94276768680172e-05
3.27000265868378e-05
9.22314818787403e-05
0.000112931718392514
2.43761912254481e-05
6.27640609653026e-05
2.77700814098695e-05
4.14552316590354e-05
9.79888848088692e-06
8.85361208047793e-05
5.63800651355013e-05
9.97817194662999e-05
6.87116189296947e-05
9.05400186450786e-05
5.09081168388161e-05
-2.44953520680537e-05
9.80348760533726e-05
4.60079934447413e-05
3.53193343197086e-05
9.21486863679893e-06
5.68026887234237e-05
8.27665833245104e-05
7.02413088390588e-05
4.45581415575059e-05
6.42204936727873e-05
6.28080294165441e-05
2.07981769042875e-05
0.000107457058671035
3.86757671720707e-05
8.34846900283774e-05
4.711246844308e-05
-5.97424663997664e-06
0.000106170010352447
7.13517697470244e-05
3.68876206713369e-05
4.01674130944496e-05
6.38936194288991e-05
4.64470595104963e-05
5.14896594755334e-05
7.33614905660641e-05
0.000127442252332474
4.87464064151408e-05
8.41153777363648e-05
1.92656582209814e-05
5.21254873461319e-05
8.76599620787936e-05
8.10170321362965e-05
-4.94149016093446e-06
3.1036172765744e-05
5.0849862338399e-05
5.31654832530963e-05
3.01610803405582e-05
4.44691756637542e-05
5.10170856287838e-05
4.89284385926338e-05
2.83566345255313e-05
5.50472843711889e-05
8.41044672560361e-05
8.47809804369852e-05
0.000120915472815084
7.14311227009554e-05
8.4599317095485e-05
1.09346786559535e-05
7.9424614009818e-05
5.11181686610646e-05
0.000119709358276332
8.8036457590562e-05
5.17339395138839e-05
1.73912193149105e-05
1.75144192238191e-05
4.29334027785916e-05
6.0977935163061e-05
4.65962674520399e-05
0.000102219589827562
5.78207779214849e-06
9.66958146016065e-05
3.42087578092099e-05
7.93857304870795e-05
0.000135419055335886
0.000128579830345369
8.23515626668469e-05
5.71226463023817e-05
5.81439492227037e-05
0.000103932480621401
4.88088570306888e-05
0.000136812848174112
7.5481650572946e-05
1.51291711660849e-05
5.86820797460699e-05
4.47895990468863e-05
0.000106609814398444
0.000124637080715058
6.63655016099195e-05
6.14729756513645e-05
6.71109451359817e-06
2.55342027139261e-05
3.86133002874904e-05
3.87618899772849e-05
9.26698744694049e-05
5.71511323757957e-05
4.08951168567e-05
0.000105507545899463
4.24962257226944e-05
0.000113989870023202
2.55040276840838e-05
-2.62905781902745e-06
6.21307006375296e-05
8.57843267487044e-05
6.17115836556769e-06
-1.13078129515349e-05
5.37482427786797e-05
7.90934860815855e-05
8.2124576009997e-05
1.57833705504751e-05
4.67063243815169e-05
2.46482018853197e-05
5.30944619506467e-05
6.11000478594578e-06
5.05201159420558e-05
6.17178857446495e-05
2.00444977863112e-05
1.45343961859562e-05
6.45352112073202e-05
0.000109889725878237
0.000104732605098197
3.00628959461799e-05
8.99360105797627e-06
-1.80943479613985e-05
9.43368946208602e-05
7.41616769289102e-05
5.78194918038342e-05
5.9971948814386e-05
0.000106464153986323
8.77888461292156e-05
8.51946631848419e-05
0.000126837547489986
2.60625723970174e-05
2.55777718748703e-05
8.02970866792019e-05
8.70471053575765e-05
5.38582920716841e-05
8.21581561647258e-05
5.97180867093781e-05
7.51187331613984e-05
5.17895227282879e-05
3.63516711266788e-05
3.32383599437802e-05
4.38478695022518e-05
8.91668744903381e-05
6.58765605767283e-05
0.000114681862218309
2.89920696412797e-05
3.72613911645807e-05
9.712209076654e-05
9.46191960851336e-07
3.63916968203281e-05
8.7583014839306e-05
7.10725919932279e-05
6.11939711907828e-05
4.98961676665173e-05
6.9361656482109e-05
3.92817486726956e-05
3.50222198207063e-05
7.41353390163815e-05
4.42419058515244e-05
6.43731158718832e-05
5.93313482154981e-05
6.50052531659129e-05
3.82921995612636e-05
0.000109956307106695
8.1320150901379e-05
2.77206273431044e-05
9.06506763485545e-05
5.40366408745005e-05
4.05868619888677e-05
4.56568399719532e-05
2.93690741681648e-05
2.92583719055846e-05
8.20528704187461e-05
3.54481101131498e-05
5.32297874697411e-05
4.84718826858919e-05
6.42731046158394e-06
1.54378396534265e-05
4.01713533929024e-05
1.83424721228424e-05
9.2952706273263e-05
8.35982756690214e-05
6.59068512329287e-05
2.36227908272447e-05
6.4957021390927e-05
5.74493868519231e-05
0.000111296542866398
1.63604247802005e-05
2.99310761618608e-05
2.99161920719032e-07
0.000120209966819116
7.27576143763328e-05
1.92727028809437e-05
7.12650396941429e-05
0.000100650142762974
2.37914454956567e-05
5.55425633481789e-05
4.40303247353631e-05
0.000100393677448597
9.81888324310179e-05
0.000107398073364239
7.93737090213813e-05
0.000111151702384107
6.44901688340395e-05
6.76588199213436e-05
6.51423551829091e-05
4.76478687701728e-05
5.77721019648861e-05
1.8167421433542e-05
9.34934928261125e-05
-1.33823259251295e-05
8.97648323502266e-05
8.0084595729058e-05
0.0001094793917932
8.65284829527762e-05
7.82000623502194e-05
4.88021682876372e-05
7.91541620810939e-05
6.80585605395642e-06
3.44081380056673e-05
-1.81042289289195e-05
4.1837611977859e-05
9.11618181860049e-05
1.29679570284381e-05
1.20990056171846e-05
0.000121745401152707
5.04769344620292e-05
5.96703944702226e-05
8.6230265662695e-05
2.21576153805827e-05
7.51455301653215e-05
5.12122144481265e-05
9.11633303847534e-05
9.64721609145818e-05
9.36722079657921e-05
1.02111849662086e-05
1.02216963774139e-05
9.47652896104678e-05
6.54942340486117e-05
0.000106419601137046
4.08777368742197e-05
6.70082665314251e-05
5.42624661635456e-05
8.18928989741675e-05
7.97390856480482e-05
5.9025357834954e-05
5.38489549745509e-05
6.95137105675543e-05
8.0946724342227e-05
6.35721961964645e-05
-1.21808977837268e-05
0.000117918550649942
0.000107861065153816
1.35206897276664e-05
2.52171838713036e-05
8.59203958853304e-05
7.69051231567918e-05
7.14443137113591e-05
7.34513882380054e-05
0.000100586164305803
8.23566114367978e-05
7.82753712649151e-05
7.92238443623706e-05
4.03564239558544e-05
6.04797510389356e-06
-5.0251996250599e-07
7.11564037767479e-05
9.97754974221499e-05
0.000103852625876394
4.32465692407412e-05
3.16621242547985e-05
4.59813416245764e-05
3.13220361885884e-05
7.10910131934325e-05
8.22932617522847e-06
7.05549419566665e-05
1.86857181602461e-05
3.79693820280654e-05
3.45221696272883e-05
5.42038934074946e-05
3.28781913770296e-05
6.6372015399747e-05
1.5014241690955e-05
3.2766360154322e-05
0.000145737265663721
3.68886607414043e-05
0.000123405636738023
0.00016149222829152
0.000102479683509279
0.0001093256772428
3.61167311816044e-05
4.05080968193262e-05
7.47560901688037e-05
8.94359258741155e-05
-1.15227649017001e-05
7.93703840287777e-05
7.98639374493487e-05
8.37598608256261e-05
3.31565121944955e-05
3.67942729594125e-05
-3.4076494005502e-05
2.20987376706486e-05
7.95268321524277e-05
2.06119946241948e-05
0.000127795042085416
8.88864107457614e-05
6.32625363202407e-05
3.50452364860868e-05
0.000106950825254877
5.35837968916158e-05
9.17220231588183e-06
0.000119908661154963
3.30575236014055e-05
0.00013048177718481
5.69608933774172e-05
5.3976303812918e-05
6.3476249770373e-05
3.59342196249444e-05
4.31644923177227e-05
9.85983562248502e-05
7.89590193350809e-05
1.63493023734141e-05
2.36509656988203e-05
6.19124821396384e-05
3.63097880782755e-05
4.14589277517663e-05
9.10557085760403e-05
4.03417884841341e-05
0.000109433292037364
6.9747209821654e-05
-3.5239403781797e-05
3.68780455845889e-05
0.000117862199625266
-2.43218730819367e-05
7.14356708435315e-05
7.70830015037376e-05
-1.02134667710643e-05
7.41865412347807e-05
4.82748691799763e-05
6.60709369995304e-05
4.51319312264708e-05
7.01568823439027e-05
2.00742913265128e-05
4.48329488116769e-05
0.000113175454350803
0.000110516641550758
6.58581632408323e-05
7.49711167052674e-05
4.04849851203849e-05
9.44128911463164e-05
0.000113304647497159
7.92651179464693e-05
8.65747521962741e-06
5.20669197969306e-05
9.01732823454717e-05
5.3989775702352e-05
1.32280359793164e-05
6.9885184656389e-05
7.94541666255997e-05
4.04846712141375e-05
8.0803990381689e-05
8.26664346457627e-05
2.49078850869015e-06
9.37831240875638e-05
0.000136055857482805
9.32375382615046e-05
6.66958206921485e-05
0.000134502698384486
7.84172253106727e-05
6.69829843479366e-05
6.84323784604206e-05
5.37033310223997e-05
2.61108514634656e-05
4.82756857118768e-05
3.60867052172629e-05
8.40003099870144e-05
5.0064225485653e-05
-2.60897649451959e-05
5.85616385036246e-05
1.4374247221728e-05
8.16867149722413e-05
7.84595658996309e-05
9.18566994078913e-06
6.0277251639449e-05
6.27888453816002e-05
2.08986729875615e-05
6.85871089744183e-05
3.65056786639274e-05
6.38982648449082e-05
3.91404412756055e-05
5.35432815842452e-05
3.66042186067124e-05
0.000102662443636504
3.96736482682457e-05
7.50981420045841e-05
8.07222906680321e-05
9.83945469856015e-05
3.57402995723252e-05
5.1998220434918e-05
7.63133453368212e-06
0.000100145086528222
6.41171833837243e-05
3.15553795276651e-05
5.29074895172396e-05
4.5143458436353e-05
3.4670751604193e-05
6.16268820571522e-05
2.81969049569559e-05
1.86375346210836e-05
7.352567428669e-05
1.48989253189248e-05
7.30444947496882e-05
6.39336851169081e-05
6.45999856341143e-05
2.85045745830223e-05
8.07589593180892e-05
9.88960979909337e-05
4.95788495477191e-05
3.71388190250104e-05
5.64513262810342e-05
6.46921827249139e-05
3.1384929958192e-05
6.6591877496835e-05
5.57528816755032e-05
5.96631025993571e-05
2.82717731095015e-05
7.28846985918172e-05
6.66371194087315e-05
0.00012801194145078
3.20112049130208e-05
7.39969738072135e-05
5.1873888821224e-05
5.41670829213448e-05
7.01867043969529e-05
0.000116509455788389
1.97261934297163e-05
3.43413223796949e-05
4.69495154823958e-05
4.37089546074646e-05
5.61333284344461e-05
-5.30850328064791e-06
7.17026974221503e-05
5.32858227542614e-05
3.37594585780708e-05
8.27645558210214e-05
7.77551409791019e-05
4.15098892772595e-05
9.39440032169993e-05
5.69542087688238e-05
7.27914249764276e-05
2.28017888486118e-05
7.02480871033279e-05
7.81495555698504e-05
6.11492513992863e-05
8.63800410448101e-05
6.92013877378195e-05
1.48234157218431e-05
7.91395424433762e-05
0.000139581658014226
2.99107821662156e-05
9.06022035141882e-05
0.000108612468487413
3.68396706277174e-05
0.000112030064994453
5.9708657925579e-05
3.66878916981465e-05
0.000113691046658076
3.46072357219212e-05
2.71235020167188e-05
7.44959102848598e-05
8.612069789008e-05
1.02742253386444e-05
6.94086706942007e-05
4.3032614763134e-05
2.18517058173119e-05
9.21683319941818e-05
5.27541911324692e-05
4.38059527512029e-05
4.58362553013306e-05
7.56788165870821e-05
2.36947782060705e-05
7.44728832887641e-05
1.18239864194219e-05
9.0131345817587e-05
4.87957060382201e-05
5.0536155473714e-05
7.90196742327422e-05
8.37569541688402e-05
6.36454484097949e-05
6.5132006609144e-05
4.19002385576387e-05
0.000113185369260173
5.309741446353e-05
6.84525916091114e-05
5.13165859689882e-05
7.24625473867701e-05
7.83363089106959e-05
0.000124239508855071
1.050239400121e-05
1.07817473631335e-06
1.8800065948913e-05
0.000110820565055806
6.13789744779105e-05
7.19594282278201e-05
7.28833987927644e-05
5.05300742478871e-05
3.80861185167357e-06
1.74612614079073e-05
3.53039726513218e-05
5.1799689769373e-05
6.14200353402304e-05
5.6367158759295e-05
2.13015669082422e-05
2.70348334180037e-05
4.13760599324055e-05
4.03782232499882e-05
6.20537314336097e-05
0.000107780910672739
9.15272608753394e-05
3.59877404636369e-05
7.60844639168988e-05
4.52493211378244e-05
2.58285628996556e-05
1.55556187214623e-05
0.00010485965665958
1.47789723496253e-06
5.55614626075223e-05
1.44258962186583e-05
5.77067280453046e-06
4.62208010046285e-05
2.31857060743411e-05
6.06565242964593e-05
7.12834372679523e-05
6.49012834414456e-05
7.61254460024228e-05
7.68681206917153e-05
6.25987295333173e-05
7.98106769146419e-05
0.000104303248418721
4.58605840646467e-05
1.03796252060132e-05
4.59930348823558e-05
3.06762309824504e-05
7.05754202637714e-05
5.8032931587704e-05
7.21000994126495e-05
6.61600103776715e-05
0.000104682907877895
0.000116753795074827
4.54785501559691e-06
8.25011009489628e-05
9.46207227752165e-05
6.41440749608716e-05
6.29884180295016e-05
8.55587505465726e-06
2.71665071514794e-05
3.36826407358674e-05
9.0912533615771e-05
6.87510901028059e-05
9.53772062277651e-05
8.87593457717866e-05
8.71693102348024e-05
5.8071792183159e-05
3.63854389892009e-05
7.08803523571543e-05
8.27692416585204e-05
9.05235673084077e-05
7.86136399109673e-05
0.000102700172440173
7.7485813922376e-05
-1.30772065526353e-06
2.26910091561908e-05
1.10484031403352e-05
-3.61553745979591e-07
2.46266743731738e-05
9.70424218881141e-05
0.000117452181635298
6.75528262076632e-05
5.5376980710179e-05
9.14247763093252e-05
3.83635258920107e-05
4.94237345952288e-05
4.83106404858756e-05
5.61894449369327e-05
1.13725705087158e-05
2.30477686616321e-05
1.63158677238952e-05
3.08114764288629e-05
6.73542924398878e-05
6.79697558917086e-05
9.6701999537763e-05
6.55160487839531e-05
3.9431773560595e-05
6.62355073105295e-05
5.55053218316659e-05
5.85780903988696e-05
5.28779807704751e-05
9.31005750193284e-05
9.23448069822469e-05
6.4192171617919e-05
8.59944423121393e-05
9.94926312787649e-05
0.000102583279944998
4.42024104547288e-05
7.28178310834413e-05
3.31056021790329e-05
3.11847791982895e-05
7.68584926611932e-05
0.000104024616539938
9.70274751146211e-05
6.63527477403208e-05
6.43154584458918e-05
9.97216587529305e-05
6.88086269398655e-05
3.49800240474521e-05
2.16713176115951e-05
1.09869859239272e-05
8.73823965402153e-05
4.33553890064885e-05
7.38256271155347e-05
3.3304690380922e-05
0.000132777444944791
6.75853873297042e-05
-2.95474405064288e-05
7.21325174885651e-05
1.20775760093111e-05
8.14076159443166e-05
5.94848747632994e-05
9.42430884031689e-05
-1.37140505532619e-05
7.3210332842639e-05
4.27292679577935e-05
3.28495238622405e-05
7.34206071057022e-05
9.98514211176244e-05
5.41570022171073e-05
0.000111200008169471
3.16816913222089e-05
9.1706945442903e-05
9.31818449184876e-05
0.00013021109119835
3.07039778380753e-05
6.0922629505968e-05
0.000122363886944384
0.000113421415094813
4.13585703097734e-05
5.48388203094539e-05
9.14168963277197e-05
0.000129552708117223
1.73543323787588e-05
4.9122974426066e-05
8.85730004006014e-05
8.60812358731118e-05
7.97951621446535e-05
6.92649025143632e-05
0.000101597502846627
7.08379611147351e-05
6.24718964111416e-05
7.49571476756413e-05
6.06194531574332e-05
7.15078009698918e-05
3.51595318125311e-05
7.08532362430278e-05
4.89918688403996e-05
-2.58877613929391e-05
6.00398454408913e-05
4.70411087141847e-05
2.28183097689568e-05
2.01700551001095e-05
4.99305698894859e-05
8.14462215900538e-05
0.000111076539132068
7.41109761801976e-05
-1.77511991000317e-05
2.5730143648111e-05
2.93547172226381e-05
5.10766819454347e-05
4.05890944230837e-05
4.62199330541427e-05
6.42805036591587e-05
8.91232716543385e-05
6.40985826505501e-05
4.55200283999575e-05
8.73165338672654e-05
6.25105566588854e-05
4.58354023412435e-05
6.07276042671396e-05
2.3950478560588e-06
7.05463603141477e-05
7.9289632439134e-05
1.02246047924885e-05
0.000130091738756725
0.000129850174893248
2.86274549711286e-05
3.28858566243601e-05
9.5335244325896e-05
6.04232631953266e-06
9.86567478449207e-05
2.60955026188455e-05
1.4797768424941e-05
4.60844266668231e-05
0.000103654655511645
5.01986552129428e-05
3.00003021465999e-06
9.22460662202438e-05
5.80823995683573e-05
5.36599633382519e-05
0.000101991698741571
5.3555175885661e-05
3.9486260922464e-05
4.85185229938533e-05
5.19310970248433e-05
4.90095274658023e-05
6.11776684793958e-05
-6.00264971846224e-06
9.99628604142965e-05
6.37593981769401e-05
4.01539379022002e-05
4.1327439223076e-05
7.28371163082118e-05
6.78570757214869e-05
2.61323065814325e-05
-1.23476079925491e-05
6.76510696543317e-05
4.09321851705708e-05
4.68979015934375e-06
1.45424441315293e-05
9.68181661643857e-05
0.000101754572486994
7.18654976052231e-05
0.000116386711194482
4.99322098130434e-05
3.48624633828789e-05
3.80476037120809e-05
1.95022074185298e-05
0.000119092619932127
-6.19866992595523e-06
3.81779311547523e-05
5.0768302724694e-05
2.1808963534954e-05
4.85111261620131e-05
0.000112100117296384
4.92618394913883e-05
6.84875080693769e-05
0.000110758690690223
1.66724007118932e-05
5.14911094587095e-05
7.99918499872216e-05
3.64553693546037e-05
9.88045864220696e-05
5.69237233216003e-05
8.22053160379212e-05
4.1144585056391e-05
6.15297403936634e-05
5.30547661393501e-05
2.58785634529765e-05
8.12176965018877e-05
5.54538973473526e-05
0.000100370523234594
2.19528783166024e-05
8.18984476859698e-05
2.7702279332671e-05
8.52606705404706e-05
7.13082832335151e-05
4.88274005603532e-05
9.54669468407857e-05
5.9023577576154e-05
6.66132179225244e-05
9.27200071178503e-05
6.00895050373738e-05
3.26933766460417e-05
7.81239655936376e-05
4.99249947005904e-05
6.40427810927582e-05
6.06348015666815e-06
3.01335718656724e-05
-6.29593543237736e-06
9.57276293866772e-05
-9.47960632221351e-06
7.42662711436544e-05
-2.49988657009586e-05
6.35864539357748e-05
4.19137365207865e-05
5.4123562999177e-05
5.95534469029154e-05
4.26125346268007e-05
1.37156221252135e-05
4.75483226136123e-05
3.25547919328234e-05
7.79077044601239e-05
5.63576097811355e-05
0.000120084497058846
8.09536638309782e-05
3.55393750037191e-05
7.04362935058099e-05
5.090792483495e-05
7.4903432978148e-05
9.40547017210366e-05
5.16421928954503e-05
3.98631464401481e-05
3.20869561920117e-05
2.36827537033913e-05
4.38035477275836e-05
9.53493482724886e-05
5.85201289628267e-05
6.50869385117971e-05
5.89568995528929e-05
7.92793072009853e-05
4.76234478886892e-05
6.91278704653522e-05
1.59617104068297e-05
4.26794329001949e-05
7.59488045213085e-05
8.55422822710335e-05
-2.16297657338523e-06
6.39669459930282e-05
8.40558809022326e-05
9.3187683188398e-05
5.8983556154801e-05
4.16285864738737e-05
8.69276708607279e-05
1.48691262512676e-05
3.37872714302232e-05
1.33886620605834e-05
4.51061481513108e-05
8.89753223396481e-05
0.000124439201433691
4.16516612244391e-05
0.000134565975063407
5.18749107122829e-05
5.29365763358527e-05
6.88558951600371e-05
6.84472906032722e-05
5.35178164398044e-05
8.42093410102549e-05
2.78768538608798e-05
0.000104158594751958
8.23924675801127e-05
6.16458489436284e-05
0.000108705682191669
7.0126710122324e-05
7.27129571657075e-05
-1.61684737021995e-05
8.10676536985301e-05
6.87251801046077e-05
6.76952381956332e-05
5.16956245076005e-05
8.03902159646534e-05
2.22275442029042e-05
5.42269527452674e-05
-4.39430201135675e-05
9.55943670078057e-05
7.47573104903762e-05
7.03271451794808e-05
1.09033976829764e-05
5.51613025087784e-05
0.000111433585162614
3.04707644700479e-05
1.28714862535554e-05
4.29079863776729e-05
3.94837028105463e-05
7.87401843937623e-05
7.87303707021796e-05
5.79361393796743e-05
-8.24622974413215e-06
4.08506372186734e-05
1.48561758276658e-06
5.12476309963015e-05
2.87534009292789e-05
7.23105333341363e-05
3.85844050151121e-05
0.000116499221284273
6.11991150608761e-05
8.25807936399079e-05
0.000101547345050864
7.34052358282397e-05
5.00183193425571e-06
4.97785202162597e-05
7.82018756913793e-05
2.48578049842485e-05
6.77225371285231e-05
8.21073594298885e-05
-1.75532675210466e-05
7.06502356802126e-05
3.13510841290652e-05
0.000110308706933725
4.59414418199301e-05
7.76667624034118e-05
7.58143725182565e-05
7.21442080033468e-05
4.69414172582064e-05
7.09096405260039e-05
4.59439668846259e-05
3.92210710742281e-05
5.27310631955754e-05
7.73658928584104e-05
4.82547035993885e-05
8.8609972628567e-05
6.28432506464033e-05
1.67195195941337e-05
4.29649429332861e-05
0.000123314131403534
8.2027696499638e-05
0.000106627464003384
4.45311863700611e-05
2.13328700982396e-05
5.27533360680838e-05
0.000144926227108529
9.98942108904864e-05
3.22113296462554e-06
3.86853972104115e-05
5.60666375890624e-05
5.85849882642414e-05
7.2292395551668e-05
0.000104854169919857
6.46326595393671e-05
0.000123471265449415
8.50566241286798e-05
5.58670820545707e-05
5.52190649517816e-05
5.12502987225963e-05
9.75468821173036e-05
7.76871792770011e-05
9.70994432314035e-05
6.25571613442088e-05
4.9548849955378e-05
5.86747457817546e-05
3.01551902296531e-05
0.000111764535221758
2.21342153192874e-05
5.27815899640245e-05
0.000129571348599286
8.72832086191381e-05
9.62931741648471e-05
5.44802061452222e-05
-9.85539652864294e-06
9.88055328580031e-05
9.7568182156432e-05
4.36368889840121e-05
5.52848789196116e-05
5.88550045803898e-05
4.24887316646688e-05
7.50061601407976e-05
-9.46015811779121e-06
4.17434263939399e-05
4.86031475831968e-05
0.000107720444665056
-3.35628809489989e-05
7.91015123723242e-05
6.16870872284654e-05
5.61815809888119e-05
3.88711367371978e-05
1.9589063793776e-05
7.32790433361239e-05
4.78147323810832e-05
3.22760387288464e-05
4.85632627242852e-05
2.51683119908813e-05
8.39173163549039e-05
3.45819849478725e-05
5.0648808525286e-06
4.03040881330807e-05
0.000120085318046647
2.70196137035209e-05
0.000119363990397431
4.83546655869132e-05
3.96095453627908e-05
4.07200041606731e-06
2.70947456897363e-05
6.62977174982842e-05
5.32905130622971e-05
3.48019746413964e-05
5.18023121730093e-05
7.31723913506289e-05
0.000119055631057764
5.34684990714327e-05
7.2627607422217e-05
2.11414756153517e-05
-2.49718627515031e-05
0.000118350552268234
0.000123568839100386
0.000152338651688189
3.03984852603657e-05
3.98054715998049e-05
2.88941092735153e-05
6.2964885564276e-05
-3.93181567525694e-05
6.92711133510412e-05
6.81189014547038e-05
1.9758560387736e-05
2.42172442520804e-05
9.49030400237266e-05
5.29919163213918e-05
8.73417732361199e-05
3.4383270717914e-05
5.92110360889595e-05
4.15447139298972e-05
8.69108896337044e-05
0.000129733109688561
9.21356708976797e-05
6.62956670948337e-05
5.07580638852513e-05
9.10867805993905e-05
6.87880775970066e-05
7.12147204801995e-05
4.94802277222373e-05
7.87645276775331e-05
2.44891215726871e-05
4.79130276708545e-05
5.3459369184173e-05
7.40302255419857e-05
6.94382249053278e-05
1.42518222933366e-05
6.97134907303259e-05
3.99915057653276e-05
5.40981009342867e-05
7.01058740480516e-05
6.90571950458253e-05
7.46163455273361e-05
-1.76138782383923e-06
0.000102504987363473
8.3077834982376e-05
2.56013625366526e-05
7.97567903184853e-05
0.000107264851394934
9.80636657003621e-05
5.275331825796e-05
4.41422314846095e-05
6.69581751178261e-05
2.43217503493822e-05
7.095183384921e-05
1.0127331762413e-05
1.86557708240575e-05
5.04969833641107e-05
6.47884580130413e-05
3.77847250333615e-05
1.21856995191012e-05
4.42047136413718e-05
6.8259264986866e-05
0.000138719742767546
8.84772599213381e-05
6.04937491216877e-05
0.000109329410094269
4.13810967939186e-05
-3.14704490814098e-05
6.65718084200034e-05
0.000125218195740114
1.96586419716253e-05
5.23387617385817e-05
2.54463805961715e-05
8.03973478667011e-05
3.08770505612857e-05
6.06025172207605e-05
1.33176386685349e-05
2.76851980383049e-05
0.000115292870660497
8.51643338593101e-05
2.70246041153154e-05
7.11755925539602e-05
6.57396660940414e-05
5.52226715258517e-05
5.31627889682969e-05
3.96343690098203e-05
7.06843983392341e-05
2.55069791205487e-05
4.36991259081611e-05
4.53042846322391e-05
5.05364643141689e-05
2.47244050572323e-05
7.89673855910992e-05
5.53599475939726e-05
7.6379608762814e-05
1.34099732599091e-05
-3.667829155823e-06
7.59362445338669e-05
8.50680911281477e-05
3.98410821677043e-05
6.79350472509958e-05
7.43224968093346e-05
7.92281217318387e-05
6.68272732157937e-05
7.03728952854237e-06
0.000134375787451469
9.78220552014579e-05
5.44605435854472e-05
2.04958003291564e-05
6.5559907727008e-05
0.000101338520963288
3.0882071329211e-05
0.000110518572149316
7.87380047726883e-05
0.000101912976427147
8.54819583525926e-06
7.17353406089606e-05
8.15383404261941e-05
1.39821811695766e-05
8.77421886594291e-05
8.67949183497681e-05
1.18371497932892e-05
6.9547774503675e-05
5.15638411000784e-05
5.09031870046681e-05
6.70719035032688e-05
3.90478524156653e-05
9.84994086364915e-05
8.29286363637174e-05
-2.66539335884545e-05
2.46119507606115e-06
7.25402643299763e-05
7.56658547952693e-05
4.24156600159292e-05
6.68449872826404e-05
6.50186813528224e-05
8.93581343158527e-06
8.218079980807e-05
7.72249093067081e-05
5.93295710674446e-05
6.07026044201805e-05
1.64915466957152e-05
5.31756967572734e-05
7.61160476200748e-05
4.75674923450157e-05
5.48156699295855e-09
5.341125375982e-05
2.07528198118586e-05
5.41038016966621e-05
0.000114096938446705
4.85967742673198e-05
7.81407334239132e-05
8.63607280559677e-05
7.76644156641142e-05
-9.67828491789108e-06
2.40356433123833e-05
6.00577640911597e-05
7.64152931167521e-05
3.75280120584972e-05
9.30196486338703e-05
6.27869540240256e-05
5.10310023666269e-05
8.83289675038117e-05
9.39146057177311e-05
4.463906426584e-05
-1.32902196057146e-06
9.03161210897924e-05
6.06735771662054e-05
3.1311724748035e-05
8.85018188815071e-05
7.45923156393151e-05
3.84057073457648e-05
7.8637357088066e-05
5.65504532874452e-05
3.21757850727712e-05
3.99703948345022e-05
5.09924369211369e-05
3.6693934630398e-05
4.13125664082322e-05
7.2420567596077e-05
6.31814129000963e-05
3.9713625835527e-05
3.69392797449274e-05
1.62976636842615e-05
4.11103614749752e-05
4.89811092226795e-06
9.4626487750428e-05
0.000107523865286943
6.85525107090805e-05
2.51108227913158e-05
3.29299766159828e-05
1.15963635157791e-05
6.35897515828844e-05
0.000106540795107913
5.26255033722273e-05
4.55851479912333e-05
0.000116083019133733
3.72404496459275e-05
4.54152821309491e-05
1.89024886142647e-05
9.27402764389335e-05
3.73906274829214e-05
6.58655913132412e-05
7.46866295551581e-05
1.03461680852202e-05
3.54293427639565e-05
8.66114029791382e-05
8.08656540754438e-05
0.000106074398711168
7.4453768871004e-05
8.22462720835488e-05
0.000118133854098077
-3.30066018397517e-06
4.8015905330846e-05
9.17418659116598e-05
7.76775197767583e-05
6.14829251117938e-05
6.53120893389586e-05
3.13193168839416e-05
6.58062757942931e-05
4.58608102438658e-05
1.63036456620982e-05
8.06005795803437e-05
5.30662357652087e-05
0.000107069587318501
4.98836829745313e-05
6.62331190875416e-05
2.48596582661641e-05
6.88782342292943e-05
2.90578128942979e-05
5.50066174443645e-05
4.16547134023195e-05
1.01928072454548e-05
2.05764144005393e-05
1.30678499103814e-05
3.55625905308104e-05
7.96677724575209e-05
3.90001021019732e-05
5.98198483167698e-05
2.99119178499892e-05
0.00011223380863701
0.000111341477291519
0.000111275036059296
9.69204353161096e-05
5.32466061234387e-05
8.31580087239598e-05
0.000119999696552247
5.64836191012693e-05
4.97852138239694e-05
0.000107227335027287
8.45006313581431e-05
5.11560827306056e-05
4.80159322735998e-05
7.03992306274803e-05
8.90820286468005e-05
5.07345064053784e-05
6.20138667843336e-06
4.94668975031719e-05
6.91728484485153e-05
0.00011391354154843
0.000101701034205644
4.50293244452359e-05
7.99355832345854e-05
3.13970175678429e-05
3.50443043694875e-05
5.38933878429766e-05
3.33748584164566e-05
0.000119924702304728
0.000134008765505202
3.44368589276939e-05
5.50638326497246e-05
3.165701073334e-05
7.99429508685535e-05
7.10611554693332e-05
7.68862076804137e-05
3.36814448883865e-05
3.47403867252862e-05
3.28691034521429e-05
0.000124049994357697
6.07910906629689e-05
2.4699437405102e-05
7.59924154862364e-05
7.28406857408636e-05
5.7719427191662e-05
4.29567506979603e-05
6.35841158792787e-05
9.98469249913152e-05
1.85728712139474e-05
9.16498314689994e-05
8.35269934503701e-05
3.10898450366343e-05
5.74537890062914e-05
4.84343419165701e-05
0.000116976673269556
7.39699998856716e-05
0.000121751627881142
8.54517230985403e-05
6.08606350528043e-05
3.18024915654557e-05
5.80382789384444e-05
6.78368976666536e-05
8.14794190140015e-05
4.87906401213499e-05
9.66591078253293e-05
3.50061831348423e-05
0.000103302228077904
5.6781252042576e-05
-1.51806632390837e-06
7.22585757640204e-05
3.16475356934304e-05
5.64948166544656e-05
8.68220402537e-05
7.16700551972154e-05
6.27219177749881e-05
0.000107806835872548
2.79457527481778e-05
5.93577065014556e-05
1.38113986108527e-05
5.53840582954737e-05
5.83521817346849e-05
4.30731895105051e-05
8.91939999721684e-05
0.000111334487587945
8.67308996799654e-05
5.62189481921964e-05
2.21293452217974e-05
7.39587100964268e-05
5.21937634923157e-05
0.000109176606181414
3.08326078941514e-05
4.41282742402064e-05
3.45772331534895e-05
4.52631353762993e-05
-1.28654636276654e-05
5.67452962680422e-05
4.93500724584857e-05
0.00011307009604829
3.81090567891451e-05
5.22343756992891e-05
4.17749779404646e-05
4.79290716311731e-05
-8.13156678654243e-07
9.22224682261149e-05
9.13169234224874e-05
8.267207470592e-05
8.1250057437044e-05
1.84513076488692e-05
2.34972345836586e-05
0.000104804923185584
-1.37079102828149e-05
0.000106494033347142
5.06292893317229e-05
6.22259898679064e-05
6.09032175982792e-05
6.56100136346158e-05
3.69633868325274e-05
8.58572888680127e-05
6.63969270140236e-05
5.11392324321417e-05
7.39147953548613e-05
7.19388309860079e-05
0.000137594450925996
7.05214182835161e-05
5.09934906845781e-05
6.70575578967818e-05
9.44346371169884e-05
4.19188085148708e-05
3.34334379594803e-05
1.67001772275343e-05
6.2989546855163e-05
5.26765507597317e-05
5.48930167174022e-05
8.06589820245555e-05
7.07404029032409e-05
0.000111127031144335
1.15475163960696e-05
7.36889944205538e-05
0.000106752781941386
4.72812455863385e-05
5.8822978453699e-05
0.000135695512019919
8.38582604517981e-05
7.75391842263979e-05
9.55328854888211e-05
0.000100642511936933
5.09456565817672e-05
0.000111329537138841
7.94001216916605e-05
5.9123342186083e-05
7.11822706506414e-05
1.33520570550709e-05
0.000104256315820734
7.594662032655e-05
0.000134327154535587
7.87351939256937e-05
9.39058036124487e-05
7.15972299695278e-05
7.59026025664266e-05
1.47210481486116e-05
2.70619695203076e-05
4.59529596742123e-05
6.26891193730252e-05
5.9577031800778e-05
5.32693944412976e-05
5.9872323259485e-05
3.48649574299543e-05
1.48108803640419e-05
6.36189205762388e-05
5.11398866870869e-05
6.11581906489936e-05
8.2727364519382e-05
2.25622656988123e-05
3.63731660479591e-05
-9.9408909642725e-06
2.06284230651068e-05
3.1162423391578e-05
8.22749293019547e-05
7.06806677329645e-05
7.01852956795031e-05
3.90934849528843e-05
8.3137263630911e-05
2.62254987937046e-05
2.7629779730783e-05
5.84025963439728e-05
5.82914530094315e-05
9.047292684617e-05
4.79150732344669e-05
7.72207596446436e-05
9.5058350989006e-05
3.1487564344411e-05
8.62848702097933e-05
6.63208095461588e-05
5.26141212950888e-05
8.75191944374142e-05
5.75637191434992e-05
7.40811826822691e-05
6.91488067832912e-05
0.000101750793267249
-4.30876407626123e-05
7.30587997195564e-05
8.93669428523018e-05
7.99403686375967e-06
4.95962779472258e-05
5.82173978658713e-05
9.88666588755405e-05
0.000102036044424074
3.91202490976745e-05
6.79646338041259e-05
7.02819910963356e-05
5.08341632344228e-05
6.66294441544476e-05
4.4499213812807e-05
6.92623801149627e-05
0.000105043103892249
7.25647395818187e-05
1.05786672218351e-05
4.55995918214152e-05
6.92247922936707e-05
3.33948136796131e-05
5.82994411638695e-05
4.40869224914358e-05
-7.92560701290916e-06
5.2961862740497e-05
0.00010108556173924
3.09219379014494e-05
2.2154630405213e-06
0.00012959115719478
9.37541554817555e-05
8.61285721567637e-05
7.59047649762634e-05
8.32661243420284e-05
8.24608977640744e-05
4.12335387562603e-05
0.000101795255487292
8.88525474693427e-05
8.90564238186861e-05
5.95552135518109e-05
0.000122307631697249
1.17199283500317e-05
2.53778876039273e-05
4.90419757207286e-05
6.60888310151546e-05
1.59228402378009e-05
9.38726645683051e-05
7.22237810717185e-05
0.000100620531748236
4.57239412621867e-05
8.46716550158265e-05
8.83313702560746e-05
5.57927869863759e-05
1.0809044363418e-05
8.54480037161613e-05
3.0473286887807e-05
6.45356553473641e-05
4.66504647822091e-05
5.06938107977478e-05
3.88885251876615e-05
0.000112111784246851
9.0465747569366e-05
7.27945025593873e-05
3.13918149823862e-05
1.8848323998588e-05
6.37721850240302e-05
9.99659177036761e-05
1.17537255029502e-05
-1.62580730529461e-05
7.28828832520962e-05
7.90983068685285e-05
3.6984597303658e-05
5.38286220834043e-05
-3.2332747495729e-05
8.95346575459118e-05
5.0881534793323e-05
3.39544487234611e-06
-7.28588397877933e-06
1.37196128873678e-05
2.40146308560683e-05
9.30601462785259e-05
9.8508956733473e-05
2.14459306022622e-05
4.93426473312573e-05
1.58194325768835e-05
-1.03581104977994e-05
4.12900407331703e-05
9.96321635201028e-05
5.28145209452361e-05
4.11010207523591e-05
7.1824770753705e-05
0.000117688618853525
6.14057207766419e-05
1.11645927932297e-06
7.03190981126994e-06
9.47424639955325e-05
4.67429987015526e-05
-2.26632183220746e-05
4.6010136612537e-05
3.75459769971649e-05
4.21199424842682e-05
0.000146255953208012
2.28854148763154e-05
6.36606967867786e-05
6.94082593926878e-05
7.43951134450784e-05
2.80347690680132e-05
5.14663998164246e-05
3.96186835046506e-05
9.87802044536171e-05
6.10228426492239e-05
3.86395186306642e-05
3.56971131570896e-05
0.000103454347718729
6.11058896714337e-05
8.57776483182472e-05
9.56161252707724e-05
6.69282668134619e-05
8.06264090880213e-05
1.3406354821733e-05
-2.26805776908573e-05
7.8528154430837e-05
1.95243761544424e-05
2.7501517478733e-05
7.34029338305432e-05
0.000111331208329156
8.68893047530635e-05
8.99568853588128e-05
0.000100723853966486
7.57673819662377e-05
0.000118999548871127
4.3458691738229e-05
6.33123033504303e-05
9.3489208363123e-05
9.88759154895079e-05
5.15608989709636e-05
1.60199149323495e-05
2.58608840891375e-05
4.82909234721799e-05
4.38453126062271e-05
3.01012257024069e-05
7.97473880542359e-05
5.45713889986908e-05
6.02766800654862e-05
6.40889632166518e-05
2.82400630730992e-05
0.000106318856718092
7.29895193226592e-05
2.34640006541076e-05
4.32425115117426e-05
8.96793436227476e-05
7.65015696601147e-05
7.0410538853462e-05
5.71252261683231e-05
8.64883694357073e-05
2.22888373558476e-05
7.99093771724594e-05
2.11254046509801e-05
4.33649853853928e-05
4.67048517629872e-05
4.72898837113559e-05
4.64840898038465e-05
5.95923589068065e-05
8.8759848906117e-05
4.35983466203304e-05
5.96861663853281e-05
6.07006952082166e-05
0.000113685453810969
6.39399677237281e-05
4.52172315165947e-05
5.99856922340658e-05
6.89488673009107e-06
3.61956904940313e-05
9.09837079883601e-05
8.62029464083334e-05
0.000108823249516292
0.000145975085553709
3.38825526822075e-05
4.77466067808129e-05
0.000115939442622208
5.02278183843994e-05
5.97720002545981e-05
-3.69905929978858e-06
6.95766372948929e-05
7.66023431179135e-05
-6.27019559268744e-05
9.63117801087539e-05
7.41953842575886e-05
1.92528208680403e-05
6.15418126638404e-05
9.87710093412948e-05
5.084930063277e-05
3.86405721997451e-05
2.57928954818233e-05
7.64987034334397e-05
5.72198912466204e-05
6.1636408582059e-05
9.64080674501526e-05
2.76350977156281e-05
6.63782386079989e-05
3.4190854980239e-05
7.55985871040137e-05
1.49360107095839e-05
0.000120557564057476
6.21664092116206e-05
4.70546797220147e-05
5.86634331736778e-05
3.75397068688316e-05
9.94926171605255e-05
4.85315545713405e-05
4.76631572305408e-05
8.86665088880721e-05
8.71854381057666e-05
-4.08938509733104e-06
6.40361981943399e-05
8.28442469304206e-05
5.05766973744296e-05
0.000115786503629851
0.000126141438285451
8.21805175804417e-05
4.65117144085827e-05
9.5396854445306e-05
0.00012392644462897
8.01610580524063e-05
7.40081323405404e-05
5.54250146893421e-05
9.57060704739762e-05
7.49578650583472e-05
0.00010258195396168
6.63490471960973e-05
8.73710909628179e-05
0.000118467549200263
6.73730545964622e-05
6.33892874697422e-05
8.40878475714538e-05
3.67864253449498e-05
4.19008643348158e-05
0.000110332802139431
0.000101577591206851
5.20950951745635e-05
4.41257653096638e-05
-1.04571491038563e-05
-4.97193531129325e-05
9.28184707717552e-05
3.28112537663954e-06
2.42839119145431e-05
6.9851167537735e-05
7.29248895763082e-05
9.28446293022379e-05
5.14843207520142e-05
1.82148926606149e-05
2.22801034948802e-05
8.86545867369507e-05
9.50129638976391e-05
3.01415442713612e-05
6.48541662277093e-05
5.76579724865173e-05
6.1807085090468e-05
6.94348713615449e-05
4.82622521082491e-05
2.41893741228548e-05
0.000100164846208531
1.34026613269048e-05
2.1507487621277e-05
6.02103196778385e-05
3.98307017300966e-05
6.69799368390792e-05
6.4443384393359e-05
9.73368586820709e-05
7.04951190593748e-05
9.01368033270047e-05
0.000100041337522391
7.38041177194802e-05
1.18721159206719e-05
3.39324014415262e-05
6.57400492611134e-05
4.56531703544425e-05
3.98044768408436e-05
2.81490528690194e-05
8.35378900465341e-05
4.62791639603118e-05
-1.50012661244566e-05
7.6906420545032e-05
7.09891889403136e-05
7.68535330418356e-05
5.9495596808887e-05
6.54366942060691e-05
7.28993826778419e-05
4.34562725122598e-05
4.3280501893351e-05
8.03169920139799e-05
2.19140269941664e-05
7.84288303041114e-05
9.79481455614703e-05
6.6302272745548e-05
2.46246076212882e-05
3.49885150524845e-05
9.07775768598671e-05
2.94058832885528e-05
8.28360344855232e-05
7.84152849935696e-05
1.45944047165529e-05
9.40465670761585e-05
-1.43075308142267e-06
7.96835416325335e-05
9.87330709528775e-05
2.32343716825742e-05
6.35989803315976e-05
8.72132930623264e-05
4.28559625678088e-05
6.33467423677013e-05
6.5541878103437e-05
9.27815733013482e-05
1.47353793798454e-05
0.000106743701775372
3.50076940389568e-05
8.05140146202813e-05
7.57417114309306e-05
1.32304951222649e-05
6.73973179471362e-05
4.37350423617116e-05
8.65379242405617e-05
4.78706878209439e-05
2.771565221589e-05
0.000103245583301379
8.63234481322688e-05
6.38520013648222e-05
6.96653795255618e-05
0.000123830952507133
5.53576248268762e-05
-2.26630845736864e-05
7.73561267170754e-05
3.74639193413891e-05
6.62299116060736e-05
7.60748793503814e-05
7.27498631107022e-05
2.7835755688452e-05
3.43504225626654e-06
7.32150536247569e-05
3.14758310979871e-05
1.43367062020183e-05
8.12337968547517e-05
6.44081720077211e-05
2.8210619602952e-05
-2.94423079181649e-06
0.000122410489298149
4.42672907372716e-05
5.59654418743301e-05
1.90765816310102e-05
5.51608525451847e-05
7.94147775616174e-05
5.53617515701084e-05
9.09159808611152e-05
7.64794281215728e-05
8.17547868130179e-06
9.28017108204519e-05
0.000119364143151561
9.35200388552669e-05
2.50168160446361e-05
6.15503001281275e-05
4.04505930442478e-05
0.000112839466657999
6.73213211370692e-05
4.92931725935418e-05
9.81228216080269e-05
6.16201289542525e-05
9.6601984967825e-05
3.84362567181107e-05
4.44278583173592e-05
6.47775321253881e-05
9.9455954863959e-05
8.8370015983071e-05
4.71390600121884e-05
0.000110860938254584
5.32091120785781e-05
4.97463181049844e-05
2.71736885980566e-05
6.44857579265842e-05
4.20509037497073e-05
9.89709683907003e-05
7.67461131167724e-05
0.000116301501557539
0.000101613971358909
4.50525922572923e-05
3.25545371703885e-05
3.20347698485115e-05
-1.28911178240399e-06
6.33797602079561e-05
1.00879814123354e-05
8.07944062255118e-05
6.57403882431323e-05
1.40515040892176e-05
7.28626234835579e-05
5.8484734690232e-07
3.7169635850536e-05
8.24495449990212e-05
8.6407026269896e-05
4.24921807177703e-05
0.000108784520400439
8.32775221137113e-05
1.02309604576328e-05
5.4283575390027e-05
6.83361016375611e-05
4.18113034475297e-05
0.000103641755071862
0.000117275933357295
3.76016157779104e-05
5.86187922527272e-05
5.65839011835516e-05
4.48193742700373e-05
3.98333281313463e-05
7.47227200682362e-05
6.43368360950202e-05
4.2314947475544e-06
6.32675510650447e-05
6.59266395495068e-05
8.25189132106264e-05
8.89665009056646e-05
0.000113641774867117
2.5814758206528e-05
8.24076354270955e-05
7.11024573705418e-06
5.48710681011286e-05
7.31787218575247e-05
-1.14215475934117e-05
9.69880484239109e-05
1.84359143651727e-05
9.42700348417621e-05
-1.31192189123302e-05
3.72464571766658e-05
-3.62726627988223e-05
1.3453874611367e-05
7.54183178744544e-05
8.87118576708264e-05
4.42265834111961e-05
9.83668616096372e-05
9.52801074520085e-05
1.3173034101516e-05
-8.43187813022897e-07
4.63219658002311e-05
1.98429810092792e-05
-2.02494844187196e-06
9.97741432062701e-05
3.20338588965064e-05
4.34704632304213e-05
6.53658358838139e-05
5.43812179668886e-05
8.76363159796488e-05
6.19789974668625e-05
7.93294827067484e-05
6.26809762667225e-05
0.000110791450780745
1.19722418585179e-05
2.13575141614507e-05
7.86176073530967e-05
6.04339664801304e-05
3.41098406632733e-05
5.22265328805583e-05
0.000116514873503738
1.61353161483515e-05
6.0717788877939e-05
9.76948954224434e-06
6.98554377546793e-05
9.46620884680139e-05
5.9811905723881e-05
8.41054542431734e-05
4.73774033986379e-05
-3.86309002925677e-06
1.93984581436134e-05
0.000107730528413847
5.35588974775676e-05
6.22159102060179e-05
3.44823115536365e-05
0.000115859876798873
4.44680130236191e-05
8.97174104176115e-05
7.1549075102562e-05
5.7599640466335e-05
9.15184734574305e-05
2.35147434832108e-05
6.27435316575957e-05
1.80018109155308e-05
2.25753515799223e-05
9.97742141530765e-05
6.91937746246819e-05
1.79630237466586e-05
5.28854995162536e-05
-9.28639589361857e-06
8.38833810002712e-05
9.80983029549356e-05
7.04754313791551e-05
3.50146464906319e-05
4.66082893293875e-05
0.000139410126053864
0.000103815797292649
8.4856056899691e-05
5.26182851761681e-05
3.39140501067271e-05
0.000137295139545351
6.29826448721886e-05
1.16122427026616e-05
5.67129852661546e-05
7.43538204698627e-05
0.000103146605225919
8.20315246206927e-05
5.90181826333945e-05
7.56044916306995e-05
0.000106099696310138
7.00791791250683e-05
4.23230581412084e-05
2.29946661371264e-05
0.000130178557788413
9.82476780145888e-05
7.93095169911979e-05
5.38651424613299e-05
1.48918204058908e-05
1.6868354818305e-05
3.45473664565029e-05
1.91700722068053e-05
4.89846197463122e-05
2.01543087766777e-05
0.000122861721863699
0.000105452931247736
6.16138222440413e-05
4.7737770072729e-05
0.000111735877184433
4.36790783676173e-05
6.02569775124219e-05
8.46077094440515e-05
9.0908553950645e-05
3.77161821445582e-05
4.45918201354559e-05
-4.86668104350841e-05
5.06716881108143e-05
-6.88033944322197e-07
5.57729543722989e-05
4.00471160118696e-05
4.8686026193529e-05
4.86558086011017e-05
8.01765470031088e-05
9.6700957375513e-06
6.83327775971232e-05
9.41857507371362e-05
2.25611730591602e-05
4.91291971154287e-05
