# Supplementary material for: Research on computational propagation and identification of mine microseismic signals based on deep learning
Source: PLoS One. 2025 Oct 22;20(10):e0334641. doi: 10.1371/journal.pone.0334641 (PMC12543183; doi:10.1371/journal.pone.0334641)
Supplement: S5 Data — (ZIP) [file pone.0334641.s005.zip › 000100800001519.xlsx_0.txt_24.txt.txt]

3.57400534361381e-05
4.62435376037365e-05
6.60301362815085e-05
4.65461166406417e-05
3.39480196484167e-05
8.4621824784259e-05
5.55873218373244e-05
1.72240872933679e-05
1.3282583240479e-05
2.51882427758332e-05
9.94025036098089e-05
7.71640959167969e-05
5.67652001917771e-05
3.17280016978775e-06
9.16250588135289e-06
3.90940575673029e-05
6.20024596809087e-05
5.63914081971709e-05
0.000106975284910791
3.08399987754624e-05
7.83937085574389e-05
6.37593469489658e-05
5.9010646907976e-05
4.10488904640968e-05
5.62117203683822e-05
5.64971203606511e-05
9.99624440147582e-05
5.29579612450863e-05
6.67386662086309e-05
9.48881595707393e-06
5.85450691239793e-05
2.92748606744534e-05
5.0108369116327e-05
7.79572384919429e-05
5.18685620627888e-05
3.25338509594205e-05
2.53408142491636e-05
6.01943359160541e-05
5.02777171370231e-05
0.000104206921838497
8.10206397251993e-05
7.071200690512e-05
3.31768226459624e-05
7.80662433766948e-05
5.14317196495443e-05
5.76967226545517e-05
3.67131880391584e-05
6.39547773879126e-05
8.52879904245386e-05
4.54138186811613e-05
0.000117963335570661
2.43373712067222e-05
2.60693065475705e-05
0.00010454018576383
3.42456222420232e-05
5.26132803173958e-05
9.11444569939777e-05
4.4026643883266e-05
3.77912936478081e-05
6.3893515022762e-05
2.67768038902972e-05
2.22731891934179e-05
7.06257597418271e-05
9.34973892139094e-05
6.4923036837171e-05
0.000116391579573339
6.93748235129499e-05
3.03203838975755e-05
6.91755333717709e-05
2.05446473997652e-05
2.99246562511186e-05
8.16994225969099e-05
3.15511997680698e-05
7.67116484954762e-05
5.34292801053589e-05
7.27615618503059e-06
5.26370238071217e-05
6.02067226380145e-05
5.54916510465976e-05
4.12456117185788e-05
2.39873253286561e-05
9.3068464117687e-05
0.000125772994918292
-3.05625363087896e-05
4.74076210289421e-05
4.76067820440029e-05
6.56588371386547e-05
8.58092874205135e-05
-6.09751569467112e-06
0.000112070142029109
2.51684457510601e-05
6.3223415678402e-05
9.64742145537675e-05
0.00010176079957393
8.81098455713958e-05
5.83519276367614e-05
0.000103227764162669
5.76808596759579e-05
7.09249169800772e-05
6.41814817878523e-05
3.50109547155086e-05
5.54521060181547e-05
8.15311847077867e-05
9.93201716388018e-05
4.28273995349588e-05
6.27929864963458e-05
6.39353891260216e-05
6.29857671494466e-05
6.10003374085191e-05
6.23420408532573e-05
6.72381136579043e-06
0.000105504646316837
9.01534018645556e-05
3.10150041007792e-05
5.13363370746193e-05
7.86657689510038e-05
9.28582380216034e-05
5.97990223894536e-05
8.28670472153974e-05
0.000117104598765417
0.000116519246584129
7.64370106216438e-05
9.24072590145752e-05
2.80155302598275e-05
5.02722110367626e-05
2.45760856075433e-05
6.33187990693092e-05
6.3918188471818e-05
4.00721903530861e-05
8.33119788501672e-05
4.62204201768361e-05
5.23181546582218e-05
7.15686039241245e-05
8.14292768091583e-05
8.64746793489574e-05
4.5941186514246e-05
3.3737432337735e-05
6.36752292273463e-05
4.97757217627944e-05
4.62088963236077e-05
7.63492340193758e-05
4.5493224783314e-05
2.80558804886995e-05
2.05433893947501e-05
9.9861497557132e-05
4.40049226654133e-05
1.32028058597054e-05
8.73358487809895e-05
6.27317326488931e-05
1.63682339755624e-05
0.000110798829634321
7.55326646835388e-05
2.37273519075552e-05
4.68930258502232e-05
1.1577372638346e-05
6.36768938254466e-05
8.78023806767338e-06
1.44082453412588e-05
9.04799826163707e-05
8.12344888337899e-05
5.89959731578818e-05
1.01207125323014e-05
5.14537130480187e-05
8.21733839557196e-05
1.75652028497536e-05
3.21690043591679e-05
-3.75672372324817e-06
7.27528839918731e-05
8.96598525748829e-05
6.20108711578191e-05
9.27895859564067e-05
6.70736218305989e-05
2.68366278648778e-05
6.24095362792118e-05
0.00012676374035668
6.41301927125586e-05
6.39105861098104e-05
9.95517986598999e-05
6.27068086374145e-05
3.01748605082918e-05
8.15914838522878e-05
9.92662490261969e-05
0.000125509781698187
0.000111787606214629
1.80248911804939e-05
2.86372056834488e-05
7.0697998653246e-05
7.33432222254881e-05
5.8865193348947e-05
1.8615419672189e-05
7.48916643560531e-05
4.66281424514713e-05
3.19309933228489e-05
9.17854224879946e-06
5.3017550163268e-05
-7.38054287253254e-06
6.05076091180705e-05
5.30552012481546e-05
6.17475263536582e-05
0.000128820123652896
1.84555163895025e-05
4.03020332026446e-05
4.599077754016e-05
7.66887868287331e-05
3.20911274899361e-05
6.7373538749498e-05
3.8535727927609e-05
4.64716027222966e-05
8.68043891192873e-05
9.44211658875345e-05
7.72275251058844e-05
8.61135438476166e-05
8.51619802277601e-05
5.88484500870353e-05
9.69117149746408e-06
5.99088169522949e-05
0.00011218040516264
2.86596106259202e-05
7.75032548593727e-05
8.49093191756961e-05
5.81435940121825e-06
1.69764198911205e-05
0.000136706573052139
7.88532165350961e-05
4.12176406530975e-05
6.33604411693015e-05
5.3482489607591e-05
9.98528102595071e-05
7.97859451506371e-05
6.47385968297727e-05
7.63762311796997e-05
-1.97532251936854e-05
4.35077641551615e-05
6.13568692837581e-05
8.66138260684442e-05
5.12688366446972e-05
7.43667554161094e-05
4.38466685241111e-05
9.08424633797668e-05
9.09340409674858e-05
2.01823313939022e-05
8.73402005856601e-05
6.90103802169373e-05
5.69105460289138e-05
3.84562817597779e-05
0.000107899571066994
6.6184100738589e-05
0.000101214419050117
9.18027617206743e-05
7.07864244670784e-05
8.24144668891879e-05
5.21316574153983e-05
0.000138027901798069
4.58651464175028e-05
4.93975486322244e-05
6.02632670074446e-06
1.89252811670336e-05
6.35529035410919e-05
1.30128592000408e-05
2.2017251140635e-05
8.32920636926313e-05
3.04752390533706e-05
3.93924872410086e-05
3.23491908049482e-05
5.20466878406737e-05
9.59508512826344e-05
7.24572354066245e-05
4.24949417660079e-05
5.0104204633257e-05
8.00987052899607e-05
5.31687735415422e-05
0.00011830474918786
3.61078680549056e-06
9.09938523631708e-05
8.75483659797009e-05
4.97098188728521e-05
4.86649745198571e-05
5.16880726573902e-05
7.87147054436809e-05
7.9249847986681e-05
6.20916595574897e-05
7.46616064583124e-05
7.79546909384691e-05
8.14953704218003e-05
5.98692303473094e-05
7.66190811561244e-05
8.65926834264641e-05
4.41174608471737e-05
8.28457530476232e-05
4.0913323787364e-05
3.4349398278241e-05
6.91214375155032e-06
1.92439108770496e-05
2.05318839493645e-05
4.87962598673338e-05
6.75471533234117e-05
4.13833720691479e-05
3.32843498682538e-05
0.00011388804284191
5.99396288475465e-05
5.7825834540037e-05
8.66709069468337e-05
8.05422886574034e-05
4.23766858027985e-05
1.63391201342418e-06
9.96456380442526e-05
0.000111657052281536
1.37667390019378e-05
0.000136257278071502
6.3036046232574e-05
6.46477219050311e-05
7.90344756775359e-05
8.21369254093677e-05
0.000124821003982672
4.10416228508704e-05
1.17715277588666e-05
3.80604961571748e-05
4.88161785513152e-05
0.000114907009063427
2.81569496783959e-05
7.6669617919265e-05
0.000136832330004788
4.69114260875496e-05
0.00010137235461741
6.1001871073124e-05
3.70047063875578e-05
5.05939412181198e-05
3.90970160188429e-05
8.65446856775421e-05
4.12422132479035e-05
9.89907792260808e-05
2.82152934481228e-05
2.40710449040242e-05
0.000131442789956988
3.77441109861982e-05
6.38308962087258e-05
1.42447950539633e-05
9.03481084869471e-05
-2.57335111931492e-07
2.41860359213346e-05
2.91831463646092e-06
1.38000423167097e-05
7.280721361868e-05
6.96386211227496e-05
-1.50566393228178e-05
-1.2103446764856e-05
8.56673555831703e-06
7.76168104382705e-05
8.73627299621895e-05
4.01970668981898e-05
6.87873360610117e-05
5.79020867484014e-05
0.000100368264357523
5.25234056076516e-05
3.94905245652638e-05
6.50118183283799e-05
4.77540677837453e-05
8.75287712702134e-05
0.000116233466714992
7.76598937446513e-05
5.62449681949831e-05
3.62735326022623e-05
2.92812861048097e-05
7.33266482896803e-05
5.74818214745657e-07
8.29414395425607e-05
8.88948310719102e-05
1.81980567190434e-05
6.24047713804782e-05
3.43181254524487e-05
8.45658428284045e-06
3.02520918911213e-06
3.30975019333858e-05
7.78877016709229e-05
5.46757889529146e-05
0.000104575377570203
0.00010885028691405
9.57672108952285e-05
8.32479972989031e-05
0.000107419462017321
4.06909759217302e-05
3.25159786962607e-05
6.87521329792209e-05
1.008975962681e-05
4.09090699468861e-05
4.11387800636985e-05
5.05592936262496e-05
0.000103700287595923
3.91627522618834e-05
3.19281509051506e-05
5.35841743826641e-05
6.67907803656507e-05
8.54093989670292e-05
3.71573937498501e-05
3.82253971896205e-07
2.3474061750252e-05
2.64378736878032e-05
6.13287081475606e-06
6.41486181870601e-05
-2.35371659615453e-06
5.88290317527223e-05
6.97438753362335e-05
6.57626133470345e-05
3.74148412591989e-05
4.54649529240504e-05
6.82111858880304e-05
5.78109803683847e-05
9.55146782622486e-05
4.17474094974117e-05
6.25372670581419e-05
5.4808306864308e-05
0.000108938818199536
4.17408100235449e-05
5.43659683806149e-05
6.50806281636496e-05
1.26052237175917e-05
6.81051676155763e-05
8.34100798831054e-05
1.72552716914825e-05
6.57738287199787e-05
0.0001075805628405
9.41167107692112e-05
1.50212937569212e-05
5.35354353487253e-05
2.89932517519722e-05
4.46251010446876e-05
5.76203722019659e-05
4.65582446226534e-05
0.00011821753311361
5.17249243955911e-05
2.05780705791283e-06
6.79675723981759e-06
5.37975573339137e-05
6.23487689192263e-05
4.40314501345802e-05
1.88732992078078e-05
1.4923088292887e-05
6.72097655922056e-05
6.01391279190094e-05
7.04552542468866e-05
6.25000790943495e-05
8.93919880606416e-05
5.88880775238669e-05
7.89881426859352e-05
6.61560410702467e-05
3.87319088718417e-06
4.266491110935e-05
8.18887700513114e-05
5.0576888660619e-05
1.0647104021334e-05
5.52679693468891e-05
7.68843255096886e-05
9.83397089632433e-05
8.22778053285367e-05
1.92797334392374e-05
6.23316993872046e-05
3.6644072776169e-05
5.64610521507174e-05
2.28033506906571e-05
0.000102452851692733
4.4057352451971e-05
-8.19937559888895e-06
8.06867101879479e-05
8.02196728028127e-05
3.73181055294305e-05
1.60077897608412e-06
4.8303255369682e-05
4.91093728613503e-05
8.12118846594168e-05
7.48643457829619e-05
8.36966258068924e-05
-1.92442334420064e-06
2.48595535497206e-05
7.94714417165967e-05
6.65366452888264e-05
3.74291574858665e-05
2.51468483476884e-05
8.5408620868149e-05
4.39165920992077e-05
0.000127084111867578
5.44719600777266e-05
7.30305684344452e-05
1.66764585285238e-05
5.94848118334989e-05
4.24468787380617e-05
0.000103395782454024
8.2009946629174e-05
7.16844214217233e-05
4.69819080603566e-05
2.33326162936855e-05
6.12746472758466e-05
5.19267314893497e-05
5.8595366732963e-05
8.16254240589594e-05
4.81035346769702e-05
4.79414222101145e-05
5.04773208036233e-05
4.8320417368186e-06
7.20051989957987e-06
6.02302682823897e-05
2.68368121879514e-05
0.000106299027181753
4.80029449269177e-05
4.25047201951619e-05
6.60639527207899e-05
0.00012111816690531
5.90005395128228e-05
5.69666018461676e-05
8.93510224963238e-05
9.41104446884547e-05
7.4946396623248e-05
4.8897230150596e-05
1.8326146441009e-05
1.37317693702283e-05
4.2219846106415e-05
4.1208054686302e-05
1.85097400175416e-05
2.89674454963395e-05
8.04812306839975e-05
7.07694989911628e-05
4.45473057932704e-05
8.13533961370108e-07
6.53186727026402e-05
5.64313834271071e-05
7.4806357660644e-05
7.27139526957097e-05
4.58916230390372e-05
4.51766531762722e-05
8.93005418759617e-05
3.05246274099155e-06
7.1605190085259e-05
8.5512182581518e-05
7.00258568742748e-05
0.000146661573617367
3.07392310034886e-05
4.59800704680791e-06
3.8531907905613e-05
4.67190530271875e-05
5.29718195117022e-05
4.2833803633196e-05
5.23868946521548e-05
0.000111005029032189
4.72216925927267e-05
9.5476642868648e-05
4.33089862274876e-05
8.89741162780186e-05
8.37432737026689e-05
0.00011037265556677
8.0541425615228e-05
0.000131935838543528
8.26527295169083e-05
7.97126489931324e-05
6.50572304823605e-05
3.45214570666802e-05
0.000149766438264701
8.05635260005788e-05
3.44116550209104e-05
8.28442943987951e-05
1.87233476897699e-05
0.000159790257621623
6.67273245947349e-05
0.000119743785377988
2.46200706359416e-05
1.59778566150983e-05
5.67905064973409e-05
8.89415858984462e-05
8.31351444024543e-07
1.05053346404777e-05
6.75773117001762e-05
8.01880642884321e-05
7.01926245189785e-05
3.49444122343977e-05
5.0609832940114e-05
6.07417719111585e-05
0.000107770585207794
7.21546102961826e-05
7.47830878142033e-05
6.89129235882313e-05
6.55790030711359e-05
9.50512740298236e-05
9.33840047171495e-05
6.84044272854966e-05
4.2470458808632e-05
5.29844638566754e-05
0.000140603065618793
0.000107414838853189
3.65435236002948e-05
0.000103417821380557
8.46879194957506e-05
6.21069050330722e-05
3.46386927224605e-05
6.06778852143863e-05
0.000101519483152234
8.79847452100476e-05
4.66011394403811e-05
4.96082509296003e-05
8.97574211264275e-05
9.39952856228507e-05
6.44583467298071e-05
3.85165549290958e-05
8.19914287003748e-05
-1.41331793450305e-06
9.46468473992269e-05
4.5591355695676e-05
6.5233049983074e-05
7.89748024718473e-05
2.75217193041291e-05
3.40604366053782e-05
5.51006831867394e-05
2.8949642178841e-05
4.56857488585982e-05
8.30808782183588e-05
7.18023556880939e-05
4.48670412072763e-06
4.08224431515856e-05
7.88575662787412e-05
4.45142237809572e-05
5.16129897917207e-05
0.000108974445466183
-7.39798278729248e-06
4.70975742005465e-05
9.10923151495448e-05
-1.19323048310589e-05
6.99977100482118e-06
7.87448157834575e-05
6.28433947453545e-05
9.08099935565259e-05
-1.50979519835694e-05
-5.99603091527472e-06
0.00011899878063994
6.94279720284024e-05
5.68087869969512e-05
7.29525692665161e-05
8.49440106989408e-05
5.77406692971645e-05
5.28653978509509e-05
5.15365786412451e-05
7.87830105551259e-05
6.15129310258707e-05
3.84120002152987e-05
3.11381920553544e-05
6.65690547559057e-05
1.9008209786147e-05
4.23988463326619e-05
6.86021004919258e-05
7.05267777225368e-05
3.94856076603997e-05
3.13738454659067e-05
4.20600362336814e-05
1.53735844742555e-05
7.97803920690054e-05
5.85418553887907e-05
8.21878038326804e-05
3.76592812235744e-05
0.000117994966287641
1.0438183457477e-05
7.79999853413235e-05
7.36725588299151e-05
5.18063926419638e-05
5.52119483257884e-05
8.96127816332115e-05
0.000133581763275559
3.41920135832097e-05
5.54166357540614e-06
6.26567687225206e-05
5.93512274360905e-05
4.67538804755356e-05
2.9194488966919e-05
2.97413651518237e-05
7.71376598369155e-05
4.92573761651033e-05
2.58442764725509e-05
7.77545451994721e-05
6.3010044027805e-05
1.60426709563323e-05
3.79996056934198e-05
2.19159272358153e-05
0.000117303292286597
2.0844697758497e-05
3.72018741348666e-05
6.12235191183973e-05
4.79923442929848e-05
3.95514797734503e-05
1.75473945882658e-05
5.35774652880545e-05
3.35269887395905e-05
5.09800345698703e-05
9.62288513990372e-05
2.8453442685509e-05
4.28108681951588e-05
8.1858883602942e-05
3.81597204281261e-05
3.011261862355e-05
0.00012040960333678
4.5894675574675e-05
0.000109290638801919
4.31670601818053e-05
7.77394818830336e-05
6.89394148326897e-05
5.06744863133045e-05
2.57214790723767e-05
2.32883796923795e-05
0.000118289386679036
2.74174205884592e-05
8.66754282564461e-05
7.22668935864427e-05
3.83424838180784e-06
4.53833076022915e-05
5.54837920714799e-05
9.82015966594843e-05
3.71006242893531e-05
9.1268746265578e-06
4.27694963922669e-05
8.78861894047973e-05
1.98892308658154e-05
5.2553996287259e-05
4.55126297425978e-06
-2.06832920063049e-05
5.51995479889966e-05
-3.03967814216715e-06
8.44123449164929e-05
5.84202287646177e-05
4.80289278856746e-05
6.82518031591913e-05
5.89930468426896e-05
5.1919939439178e-05
1.66799224672709e-05
3.83585486999766e-05
2.95677105434769e-05
5.57637412586144e-05
3.48496606370559e-05
2.70656694620611e-05
6.303530805416e-05
1.6933461770985e-05
3.10757191338314e-05
7.16471921076897e-05
7.86016258771642e-05
6.46396444025697e-05
-2.27407910391057e-05
6.48220074687553e-05
7.52825022359607e-05
9.06865080843931e-05
6.60397122227327e-05
9.75609763143785e-05
8.80338412492746e-05
-9.85914253187782e-08
2.66050294113835e-05
5.48872417110538e-05
7.36284719361821e-05
2.10557344280493e-05
4.1528136861373e-05
5.9386711379154e-05
5.46193182791873e-05
3.87822401054798e-05
9.23127384387541e-05
5.81057982070681e-05
0.000103007346584869
6.95342882726299e-05
2.99725955087015e-05
7.41825397687116e-05
9.48795835315247e-05
5.76814073571231e-05
6.22333890370087e-05
6.29365138705372e-05
9.30481301689022e-05
4.06908288660798e-06
7.82672237697931e-05
5.63660194829868e-05
7.53037117516105e-05
1.56471381141808e-05
7.78982198475704e-05
7.88060577309605e-05
8.05546534965411e-06
0.000119636095027647
-1.42413154821348e-05
5.05854946404125e-05
6.82015119298164e-05
9.27980558828976e-06
7.31487832730021e-05
0.000111401859239616
5.36718460362832e-05
6.19036205361296e-05
7.30039149697459e-05
7.92213576522393e-05
6.03114430927563e-06
3.9490517788039e-06
7.54881741915656e-05
3.67831665201243e-05
5.80636907285617e-05
5.24617516124536e-05
5.50328101589464e-05
6.16637408574627e-05
4.33571611141764e-05
8.49436055082956e-05
5.67252494143919e-05
6.63593054555208e-05
8.87375529611591e-05
8.1481609166417e-05
4.77468655654441e-05
6.55540335449239e-05
4.74497639762506e-05
9.41204850360452e-05
9.81794293354047e-06
3.37189211477609e-05
-2.56047416875952e-05
4.49895530174813e-05
2.70598554266036e-05
8.46620761761625e-05
3.51868755452966e-05
4.18194168692942e-05
3.82102688761011e-05
6.58947504766461e-05
9.71680383717825e-05
1.78004051420076e-05
9.31580967661183e-05
4.54695786309268e-05
3.95202045292744e-05
3.38620709020774e-05
0.000107765933690501
5.96583459354346e-05
5.04956768287973e-06
4.1649475762008e-06
8.42902238925655e-05
8.41354979126843e-05
4.60527694684599e-05
2.78596539549286e-05
5.03531891281106e-05
-1.21116543024307e-05
5.31918456861703e-05
7.02433289345744e-05
5.74011469502568e-05
-1.86714287536139e-05
5.15018430469496e-05
0.000112568740778388
0.00010915918751598
9.84996799135314e-05
7.56190509001451e-05
7.48345892788588e-05
5.53040417818911e-05
5.78696533680093e-05
9.5839039881582e-05
6.71607780511712e-05
5.94840599765347e-05
0.000100624679166307
6.81895614548281e-05
5.05556889272505e-05
9.17069748152067e-05
5.03843184011012e-05
2.65591801845994e-05
9.31482034621025e-05
5.89186915460045e-05
-1.03477610109313e-05
6.16878220654492e-05
4.18872496931967e-06
0.000124773244610676
1.68391470506362e-05
7.11739612901561e-05
9.67118334462816e-05
9.26862210367863e-05
1.58331437264378e-05
8.08709452998167e-05
4.98024254529243e-05
7.18975873990542e-05
8.30920003142216e-06
0.000101826333746245
7.30801675721619e-05
1.98590609389197e-05
2.99364399145321e-05
8.5801594418233e-05
7.75350784237328e-05
7.37314632492059e-05
2.1000186685412e-05
2.51602528099132e-06
8.46244701343666e-05
4.26466939805595e-05
-3.62684550565846e-06
8.92312423438275e-05
0.000108124145949547
-1.95747629359543e-05
4.94207958571283e-05
0.000108118427883756
5.38415567807475e-05
5.8615116691771e-05
0.000105193498276805
5.29536429226298e-05
-1.82537689021863e-05
5.98430921998518e-05
5.66193501882401e-05
1.2645320860002e-06
6.99427054240806e-05
3.6082381572835e-05
3.48075113655595e-05
8.47082866386627e-05
6.54542555632513e-05
7.41906174807605e-05
1.11867592870563e-05
3.05306631612739e-05
2.1943427163544e-05
-5.60691886582987e-07
4.01075270375017e-05
0.000110027074902874
0.00013609147536669
0.000103766585728186
7.16347723445558e-05
7.30859617835181e-05
6.55661301092396e-05
7.59342414342554e-05
8.27897969697136e-05
6.33376928054155e-05
3.21344371664243e-05
7.71522143542174e-05
1.42162082235513e-05
9.69808341895038e-05
3.21667875970305e-05
3.62989689104973e-05
0.000119645349664813
4.1740708216281e-05
7.04877033773177e-05
8.06277830396829e-05
9.99820417717543e-05
5.20170347895931e-05
-2.23638534315927e-05
4.046274956443e-05
5.43969039933111e-05
9.03324604044317e-05
5.54385674157653e-05
5.72399694234453e-05
7.10381119830591e-05
-1.24194456658225e-05
0.000130294765074227
9.38112216243285e-05
5.1781216827865e-05
-2.22614904137118e-05
2.30208498563517e-05
4.7307609722787e-05
6.18576680978936e-05
6.71371789550299e-05
7.49129441013488e-06
6.53346512688606e-05
4.86765778714467e-05
6.23375990829329e-05
3.62355682037107e-05
0.000104016603755758
3.77322257910581e-05
8.78887127944762e-05
1.8617223028064e-05
6.37770681761403e-05
0.000106869738510849
8.8631080461846e-05
6.32531154256912e-05
5.83989214316474e-05
1.65515944368085e-05
0.000111884685967514
-1.11156007148052e-05
5.79081022598588e-05
7.02046663323178e-05
1.00311808234881e-05
4.18458041194598e-05
6.73738545396514e-05
9.01558000203632e-05
8.98575392876036e-05
8.90777330904188e-05
1.68324853077959e-05
4.80392563591997e-05
5.62377027155398e-05
3.42672551429703e-05
3.67344209483088e-05
0.000107057435546378
3.17829595489748e-05
0.000121710402888516
0.000100637930626774
0.000106374692066253
3.80695933604899e-05
-3.28512683855745e-07
6.52680341317249e-05
7.19397530795046e-05
8.99213431554138e-05
5.9631974345588e-06
5.00980848739383e-05
4.3474969839371e-05
3.11955819704384e-05
9.83226888085061e-05
8.76010895713613e-05
3.43566386847755e-05
8.04328857908837e-05
6.96428408325295e-05
2.51784867403332e-05
7.80039359371728e-05
9.68333356486531e-05
2.47138905018908e-05
3.26175220913366e-05
4.22385736651844e-05
1.83132645873576e-05
0.000109551880164182
6.6716696429774e-05
0.000135152740646033
5.95638844284954e-05
-3.21543401231536e-07
8.30095131205775e-05
3.75261486831025e-05
5.98211121831227e-05
2.44021883593237e-05
3.42463175779035e-05
8.00482171186518e-05
-1.76375224436489e-07
7.65111051040594e-05
6.45797940915567e-05
6.82111322161672e-05
5.42318017919966e-05
9.23439183534017e-05
5.51356769495629e-05
0.000146890258315589
3.59790254445417e-05
-1.62138069817482e-05
6.79612381684701e-05
5.90018922528812e-05
5.51542218069236e-05
3.89486435906697e-05
8.97833075614535e-05
6.36312167180541e-05
2.89222219649689e-06
5.93368266424469e-05
7.00489461559107e-06
0.00011093643637623
-1.89193031223008e-05
0.000122796447955194
4.08342352822292e-05
6.41178252085543e-05
2.51331519375558e-05
0.000109314047923166
2.20200329142655e-05
4.69878706650876e-05
4.41340036504481e-05
8.38446094915764e-05
6.1003122086976e-05
8.34636377922517e-05
5.82556078948604e-05
9.70478260745339e-05
0.000124073269205744
7.66788632458142e-05
5.04756966050446e-05
5.38287530032485e-05
-1.39768118679865e-05
3.05745072817132e-05
7.00710846332138e-06
6.59669283189573e-05
5.43122175516992e-05
3.78383270206142e-05
0.000106363180904631
7.03831634063944e-05
3.0098074848452e-05
8.17379125264255e-05
6.33097475665136e-05
5.3345562595727e-05
7.33782970491212e-05
1.54748500883599e-05
8.50377449718859e-05
7.24948045362807e-05
0.000108040710163125
2.47318419521158e-05
0.000103767932535692
0.000113656928582008
0.00010124592056736
8.20350372425656e-05
6.85454105213892e-05
2.69437252527605e-05
3.57689977613933e-05
7.99204289235771e-05
2.10809486285775e-05
1.91064260511159e-05
5.43843986367871e-05
9.51949646343698e-05
4.2572356481088e-05
8.40481383068267e-06
0.000102159505870441
9.78226507339978e-05
1.1724101647419e-05
7.50770549137966e-05
7.61180029652324e-05
1.47917866532284e-05
3.21708419905997e-05
-8.88057176127959e-06
1.6049087845236e-05
9.66621179530929e-05
3.84411526781705e-05
8.65028874687094e-05
7.2222359604937e-05
6.52516897409103e-05
7.0034513837878e-05
9.88325091443269e-05
-2.46637936993639e-05
0.000118884476707342
7.50655017505298e-05
8.84816543820395e-05
1.23305529946431e-05
6.21583979466115e-05
4.46793930864099e-05
3.1919934103063e-05
4.70426507575915e-05
1.6482870567547e-05
9.36665410067164e-05
5.14458242216065e-05
0.000108001280724328
9.37513492461358e-05
0.00010068625809473
3.00823912907584e-05
7.86313333830442e-05
7.74669042443379e-05
6.92323788368517e-05
5.57366418489141e-05
2.32992694835827e-05
4.92419437845488e-05
0.000118385641954035
5.42451406582973e-05
6.29811399835437e-05
4.58974143001167e-05
9.0285648172436e-05
4.355899084591e-05
8.75784123188726e-05
5.6630733602404e-05
5.60317573784399e-05
0.000113793201155603
4.97804568882195e-05
7.16216534860091e-05
5.49643735731533e-05
1.52970673838886e-05
6.12948744881554e-05
6.95790743037131e-06
8.68903023392797e-05
9.23405381189008e-05
7.26023430459639e-05
2.26092313715631e-05
3.19791263456808e-05
5.73595800498824e-05
3.81210824642655e-05
5.15659526971752e-05
7.26864226369292e-05
4.05155311622829e-05
2.50557939175222e-05
6.24995527271663e-05
7.30018703460168e-05
5.83278133405787e-05
9.05072137442947e-05
6.29700280250031e-05
3.97347757254416e-05
3.18007577381529e-05
3.61713522064279e-05
1.21676183703031e-05
9.42448307329567e-05
6.8959581088593e-05
0.000110284594872534
5.0851294885039e-05
1.56836003525632e-05
3.59194743551776e-05
0.000107173595774337
5.86996590482907e-05
2.62182905697236e-05
-3.57755993576592e-06
0.000124512320283327
8.25931585484152e-05
6.49079546130277e-05
-7.01153439220008e-06
4.72033213951128e-05
0.000115289076829823
-1.21480706368098e-06
4.74223244063828e-05
0.000109593878002238
4.55073006707489e-05
5.99682264505279e-05
5.68565591956679e-05
1.02477606677838e-05
6.46638331851538e-05
7.59701447773698e-05
5.29288096300142e-05
8.53628970121509e-05
6.17370013881167e-05
4.15078461620612e-05
8.23938306636256e-05
6.78489775324014e-05
6.38384704447103e-05
0.000100092029719011
5.18062856043825e-05
4.26165168993668e-05
9.56029787995211e-05
6.96088849385551e-05
8.92437222321185e-06
5.82466985871302e-05
3.06999653396503e-05
2.59833161724432e-05
5.48899403325118e-05
6.87114999251696e-05
9.46098383005704e-05
8.10393793361836e-05
6.66979254033199e-05
8.16663165582462e-05
5.82988824605388e-05
9.61319203078966e-05
2.5629054315449e-05
2.92775165470802e-05
7.69455817653181e-05
8.49163794155109e-05
-9.10666925748389e-06
1.35067325014307e-05
7.55426419856191e-05
6.66173394015475e-05
0.000102743561509989
0.00011209443178276
3.75505863447399e-05
1.45359262410198e-05
0.000132452202831602
5.30671099509679e-05
5.88210762196351e-05
3.68666311805602e-05
3.00082099164321e-05
5.40065103104548e-05
5.49093769110153e-05
7.17734938890969e-05
7.8079606224255e-05
9.29758354603678e-05
5.1841680677701e-05
2.1371300255358e-05
0.000119412891392238
8.5793624264022e-05
2.99056949288208e-05
1.25235280239897e-05
3.56911498452079e-05
0.000111647356233476
5.07561082817377e-05
3.75297214258748e-06
5.83092734934107e-05
3.18479162284909e-05
7.79763475830414e-05
7.89364406792823e-05
8.19342229280429e-05
2.24329962949456e-05
8.8642422491601e-05
2.4368784244951e-05
6.45307379585561e-05
4.33561665019637e-05
6.92329776103416e-05
0.00010759210116828
2.82215986658279e-05
5.05473820295363e-05
7.38060097595744e-05
0.000125240103617538
5.72090353700887e-05
0.000118492884265861
2.53016601444532e-05
7.10917915071897e-05
7.74686401366905e-05
5.43906497215918e-05
3.67503309689591e-05
1.35807884780865e-05
4.068393814681e-05
5.87271808048085e-05
2.53256111536354e-05
6.41298100796135e-06
4.50989148773145e-05
1.70911888665868e-05
5.68248518351358e-05
6.90818739897414e-05
6.63524776571488e-05
6.83487805419727e-05
5.19948465690711e-05
3.52414039490251e-05
0.000109962699157121
4.96601242441959e-05
6.38653406676443e-05
6.82067995043974e-05
2.59668869018143e-05
7.75308616086401e-05
1.6730836405889e-05
3.58665027814927e-05
6.77034520485162e-05
6.86246976618973e-05
6.01215848997209e-05
2.12179139253161e-05
7.20222151042321e-05
1.77580752913355e-05
5.72993948320464e-05
4.81292520757965e-05
4.28704905614302e-05
6.36305826514177e-05
3.83751296434708e-05
8.53466438876443e-05
7.53316128442235e-05
8.63170365653702e-05
5.4181085492054e-05
8.62714536130103e-05
8.80444954765165e-05
0.000107753191747102
9.56788750639002e-05
4.80717658838137e-05
7.82691628993249e-05
4.44248319020155e-05
4.86372325104204e-05
3.81049773175226e-05
8.684543432104e-06
0.000102704001203899
5.33279653218488e-05
6.14532000292744e-05
7.20317793260749e-05
6.48867379675142e-05
-7.60385386950536e-06
5.52656286714841e-05
7.10546792336068e-05
7.34809645896627e-05
8.45241694644942e-05
6.96520670932293e-05
9.59005217887741e-05
2.76541252012649e-06
5.64751917003502e-05
8.29682270683332e-05
5.10263508086024e-05
8.57557867665731e-05
5.64931139092998e-05
0.00010723063207385
-2.20247089821328e-05
-3.64834668525433e-06
5.29447881173833e-06
4.52165969739235e-05
6.94303978489846e-05
9.61563702322922e-05
3.75990931670857e-05
5.19601338283297e-05
8.74249840625355e-05
4.5603110689701e-05
1.58748587212671e-05
8.45943647692855e-05
3.4865492351794e-05
3.63424910317182e-05
6.44488633488899e-05
0.000116215648235356
3.56754725802385e-05
9.4951330243696e-05
0.000103936744800853
7.40211324941396e-06
0.000131686773584212
0.00010769173747571
6.06416385480889e-05
4.60729162165144e-05
4.69959020929641e-05
8.75644442010443e-05
0.000112883041842111
6.27742573580039e-05
9.11843528111609e-05
2.22227771609386e-05
7.24927027188222e-05
6.72260853772618e-05
3.19779235588533e-05
6.26600169416249e-05
1.95113076053541e-05
7.7574211185157e-05
0.000126644566567737
3.06066181755555e-05
5.07819604983342e-05
0.000115922777856664
8.61509705357523e-05
3.10854070984395e-05
6.2943636868509e-05
4.96824132226715e-05
5.39154164593981e-05
1.6869495272548e-05
5.06024334253127e-05
2.05894420007964e-05
9.27903484160621e-05
8.67768403666287e-05
1.2423269542908e-05
5.8878892054174e-05
2.29966978899619e-05
1.39449874872287e-05
-2.9671068919876e-05
6.69177195082382e-05
4.72776123856857e-05
7.74134286562521e-05
9.43952380731868e-05
0.000121331648215992
8.66972643026053e-06
5.25342501352757e-05
7.60477738788205e-05
3.1827887499613e-05
5.0277657097739e-05
1.39386091289946e-05
6.65777584068125e-06
6.29520080761114e-05
7.96300737492995e-05
6.92879329367413e-05
6.60736125664604e-05
7.52400478679013e-05
-2.35832056395958e-05
4.13254776652545e-05
8.15432908565658e-05
2.48191671969027e-05
0.000101114861821506
6.23436696756876e-05
1.9767795745783e-05
2.62180313630307e-05
3.08296056951956e-05
7.83807584696243e-05
3.05459550379899e-05
0.000104112499096451
5.42303185224228e-05
1.80248225295198e-05
0.000118246897814882
3.65264456966834e-05
7.81222432061291e-06
7.81132934849528e-05
5.48204596578025e-05
3.96541274256541e-05
5.13342180028352e-05
9.75120258163849e-05
6.8109921218705e-05
6.87818399174553e-05
5.81415193511199e-05
7.77628271403307e-05
8.16504413740178e-05
4.17405065502026e-05
4.55089458937979e-05
6.8133959314823e-05
3.57365670553755e-05
6.67475571591563e-05
3.68077895137485e-05
0.000103981833146263
5.44904782678507e-05
6.3433031085668e-05
4.32719524164041e-05
1.8187741529432e-05
3.80385957259677e-05
0.00011879856326826
5.61012828704685e-05
4.00186512042407e-05
9.05840622223888e-05
2.66297983619826e-05
2.7207526553286e-05
6.02671059518071e-05
7.90692074082313e-05
6.4118640820568e-05
3.27936020540186e-05
5.69664561970851e-05
7.50958450197421e-05
7.81940251170575e-05
8.56258239985313e-05
7.84634294758987e-05
5.24570858694605e-05
0.000106154494955815
4.28646215977682e-05
-1.82817116620041e-05
8.61096995187045e-05
4.35000419727494e-05
1.99695547204155e-05
1.61272146626455e-05
-1.64253557216161e-05
2.95999748268304e-05
6.84426851582146e-05
8.27075998156062e-05
6.74483567813293e-05
0.000109733292898741
7.20553318819427e-05
1.54078068430446e-05
7.77463104084561e-05
0.000114961399461987
5.67202187194399e-05
3.10849729642567e-05
9.2269991135024e-05
4.6428934538472e-06
8.05904688218479e-05
6.13888220283505e-05
3.51074728255576e-05
5.37573061332928e-05
7.44101585528008e-05
2.54761164586339e-05
4.2182056623425e-05
5.34950076066351e-05
6.05986775095837e-05
5.59468194020838e-05
7.53029442017664e-05
6.93924629537448e-05
9.13268377408132e-05
0.000102229899851913
3.58072116231716e-05
0.000124642158370253
3.29167258415042e-05
4.10196094194688e-05
4.06204321067424e-05
-5.61629854527271e-06
5.24302565712912e-05
4.73022396621752e-05
1.19107135250466e-05
0.000107933580687266
3.90287251034226e-05
4.39765001037788e-05
6.24139461553051e-05
7.68230143206689e-05
3.46898417531725e-05
3.35391371086973e-05
2.24787451065915e-05
9.10765816911309e-05
3.28580307435734e-05
4.12992648608134e-05
9.00495089917376e-05
3.9974970903906e-05
4.58794499028699e-05
-1.23238030299208e-05
8.01483983232159e-06
9.86260436567413e-05
3.72833314621418e-05
9.67364539405465e-05
9.18226066302447e-05
9.39902330392123e-05
4.72333887618128e-05
-3.5212467289675e-05
5.25177091416333e-05
7.8527092556201e-05
9.24811383977816e-05
6.37590749214169e-05
1.55880597578366e-05
-3.94300303982292e-06
5.9908882885031e-05
6.19491597959818e-05
7.82536372560676e-05
8.10623532986243e-05
5.62485063857254e-05
4.54195151910764e-05
6.22448090897344e-05
0.000101259716606964
5.40647640265048e-05
5.31007091523805e-05
5.51276469721473e-05
4.8227551470888e-05
4.02071870426846e-05
-1.47519484805012e-05
0.000104473055755159
9.17839650048979e-05
5.6537564642292e-05
6.40310690617667e-05
6.87791598519718e-05
5.73899646996595e-05
6.58593833511179e-05
6.74031838327234e-05
3.37235753934049e-05
7.539446263799e-05
4.92691111553796e-05
5.50251458348421e-05
9.25512834097466e-05
5.44876974257097e-05
7.21051156653265e-05
5.80904496715092e-05
0.000134538002531804
3.95802428696837e-05
5.8919764636598e-05
2.64425179775896e-05
6.84525938502856e-05
5.03682482791487e-05
5.16087440762936e-05
4.93027592810714e-05
8.74882403202077e-05
-2.99187467084773e-05
2.08585401782253e-05
5.01912873994005e-05
0.000130586539976058
1.16427203928195e-05
1.61971322796649e-05
8.1614277057753e-06
3.16686875476364e-05
6.0131537613717e-05
5.15196744790057e-05
9.09417759484205e-05
4.36078122348519e-05
5.21801677871903e-05
5.37225683611866e-05
4.73640916308176e-05
0.000107462759117565
2.31434796043911e-05
3.76555863858055e-05
-6.15123541380651e-07
4.33865711872003e-05
7.77819344872609e-05
5.95901492207753e-05
3.32633841658631e-06
1.98735068495372e-05
2.90284632130243e-05
6.21292963673907e-05
1.27688428797843e-05
0.000107453617925942
0.000110380328315074
3.59419358399704e-05
9.20016087676366e-05
3.86230955725651e-05
5.82313751800372e-05
9.32671479205765e-05
6.07154974326439e-05
9.65294944321748e-05
1.97146013533779e-05
3.95325965443662e-05
7.42799131349347e-05
4.7108020104794e-05
7.38786717374145e-05
4.71632315906519e-05
4.33378510835895e-05
1.77894838629229e-05
5.91608097510193e-05
7.21684780751042e-05
2.80176621014597e-05
4.99546691534991e-05
4.13866881041487e-05
3.02304960515973e-05
5.0300425435248e-05
3.23210965420004e-05
7.4085542392126e-05
5.45037717841507e-05
9.9156569146508e-05
0.000113590999154693
4.62077742511802e-05
4.3989519439815e-05
7.9917702476738e-05
1.6863553164146e-05
3.08634691142308e-05
9.61277688135757e-05
8.6983594835144e-05
3.63236700152485e-05
9.04826166076649e-05
2.69859372446626e-05
1.94524010173086e-05
0.000135683194002545
7.32590962908024e-05
7.97946020909974e-05
6.31680703007132e-05
2.51712886873929e-05
3.98854424158814e-05
8.1732948862128e-05
3.63035729513417e-05
6.6490527804336e-05
9.32838755055882e-05
1.30089256371661e-06
7.16415384884216e-05
3.38156166239054e-05
4.28780801550332e-05
1.66529971369579e-05
5.49909943300464e-05
9.91691096456812e-05
6.59735225810953e-05
6.31444954958368e-05
9.33707736058864e-05
8.83327337288023e-05
6.27170891714136e-05
7.98303837073521e-05
4.03201728781259e-05
9.18146170928778e-05
5.21298687923269e-05
2.5092437127406e-05
5.48216036718185e-05
5.83012401455129e-05
8.33084146041965e-05
5.28959381873792e-05
8.41671656559666e-05
6.80019223938541e-05
5.22467527479447e-05
9.86472863448986e-05
9.18744317298421e-05
6.39162905851508e-05
0.000106371087427133
6.02137954608786e-05
4.15264845880304e-05
5.42250715517684e-05
1.70904061198735e-05
1.45408136265509e-05
6.1088484445512e-05
4.97233687461373e-05
4.53951101614601e-05
5.77666659620168e-05
0.000156171853934859
0.000162181600549222
9.2097835638176e-05
7.37822755473141e-05
6.60427010245909e-05
6.18286821719855e-05
3.60806028849542e-05
3.85286160522776e-05
0.00012699912296297
2.91568700726699e-05
0.000117496618674517
7.54861894342192e-05
4.93040935025425e-05
8.89458888504754e-05
5.12656875700726e-05
5.53523998187314e-05
0.000135388318720694
1.79490736233777e-05
8.52592538487975e-05
2.90279345719009e-05
6.1675210300009e-05
3.52414996049768e-05
3.71199460591761e-05
-2.22495842292338e-05
1.05350731136545e-05
3.00502921812269e-05
5.47067721567185e-05
9.84863943136377e-06
5.56990993567266e-05
7.38594661285682e-05
4.81536669621672e-05
9.01413543710313e-05
0.000115001440457147
8.69568502685543e-05
3.47761128087723e-07
8.59548523254847e-06
8.31475371293086e-05
2.66467224015468e-05
1.69752796153801e-05
3.9687404983305e-05
5.61606863165583e-05
5.63863009215474e-06
5.38507766499275e-05
6.41986773558964e-05
3.69643431244792e-05
1.0476765869668e-05
2.45703639776632e-05
8.5974060621518e-05
6.1323986914253e-05
6.84989332936386e-05
1.79801770584114e-05
8.09976441539979e-05
0.000101521515458015
8.43995827940161e-05
9.08413037125353e-05
7.72941937475647e-05
3.01686857079752e-05
8.2786718287409e-05
0.000104294353318966
9.07517348898074e-05
4.02879259905612e-05
6.04382870440712e-05
0.00011237648869605
4.16032531115368e-05
3.36721768831655e-05
0.000134274218824873
8.03331605981496e-05
6.91747419956173e-05
4.29760653967505e-05
7.47222301795458e-05
3.35766120164788e-05
3.21572096183156e-05
8.25053855510935e-05
5.83769685070466e-05
8.03777750576048e-05
0.000105339576431971
5.74457812578452e-05
2.89232490388403e-05
3.68118818000759e-05
8.25612300608543e-05
6.0175981292675e-05
3.8060385418764e-05
8.21195061298138e-05
4.80125970975524e-05
6.77873699670504e-05
-2.10669664709204e-05
4.86094523844839e-05
7.80149163887824e-05
8.03192035015809e-05
4.78883192743974e-05
2.23555683931099e-05
4.30723690878052e-05
9.65652055186603e-05
6.22142354592926e-05
0.000130650469840152
-1.41656969282507e-05
2.34561004606314e-05
1.03495087893525e-05
1.771763503384e-06
5.03190860704547e-05
0.000116201117991694
9.59682779906338e-05
9.31994692022326e-05
0.000143568158155552
5.29614607599653e-05
0.000105353341512723
2.96190801367176e-05
7.48751205219279e-05
8.69386948577198e-05
5.60156634853056e-05
7.53459592219716e-05
9.66265270201785e-05
0.000120069597527325
5.94383040126667e-05
7.45609628973974e-05
7.14792864789651e-05
6.96264618429237e-05
7.24585016108982e-05
3.88809853573305e-05
5.41635767141131e-05
-4.32774155106752e-05
2.98997141652214e-05
9.41558845618246e-05
6.56168732242128e-05
3.73304859802035e-05
0.000105759828871735
7.28544404821901e-05
3.12476222132015e-05
0.000117752322774308
0.000140769261239542
5.79198173494443e-05
-1.09029169424049e-05
3.9313310353022e-05
8.13572376001118e-06
3.86815776972297e-05
2.3270717420427e-05
-5.57986186967055e-06
8.42847010592168e-05
8.10010499206919e-05
1.06251268247882e-05
4.2473148705239e-05
3.23427099878632e-05
6.3647227602547e-05
7.51983417741528e-05
5.87657148479373e-05
2.99660908930987e-05
2.17776188392362e-06
7.70027639670961e-05
5.24498075143948e-05
1.56951491994821e-05
8.22656747320693e-05
6.08318966422766e-05
0.000114653913448623
9.8252749995431e-05
8.56424061567428e-05
0.000102976825798665
1.52210824397168e-05
1.46510308136734e-05
4.47739913733231e-05
6.33141512899698e-05
5.62028698151954e-05
3.86137999557574e-05
5.12443369938484e-05
4.42135091784649e-05
0.000123246054667855
2.64410188562332e-05
6.76682222267068e-05
1.69377587121666e-05
4.77318543533138e-05
2.87247161243563e-05
3.76350748808987e-05
4.82580257226347e-05
3.75176350542516e-05
2.39982803764811e-05
0.000107246655197166
0.00011327488908366
5.75214255204978e-05
4.5324086809593e-05
7.9165805479464e-05
7.65976987349165e-05
6.110280357369e-05
7.70841467257178e-05
7.07405935953687e-05
2.91005768129274e-05
6.14708218633004e-05
4.56936474725715e-05
5.13858774666656e-05
2.42193855290574e-05
2.14323033251559e-05
0.000139089126520383
1.71892192552502e-05
6.97431483342021e-05
6.76164833722072e-05
6.76059121814927e-05
5.30201739403906e-05
-9.59164037127568e-06
9.13655097962752e-05
4.47226561395668e-05
1.4793915797125e-05
6.00110585755758e-05
0.000111611649029962
2.63046865510751e-05
8.25953799301649e-05
4.40986911745601e-05
4.67553266983092e-05
6.42250690176664e-07
8.74864736358044e-05
-1.60725188479342e-05
6.34142807345602e-05
8.47482977582021e-06
0.000118990924154907
7.80630429419047e-05
2.04618220143381e-05
5.55258767012834e-05
9.8989859947711e-05
1.95652716530204e-05
8.45127769606825e-05
0.000106182840274064
5.76909284203534e-05
6.98660581698303e-05
0.00012988876946766
7.87093253359551e-05
-8.57435937861574e-06
0.000114025537534447
3.56615044359405e-05
2.89391891895334e-05
9.19372781383305e-05
4.16137220467099e-05
8.2822982352326e-05
6.15843514076829e-05
4.23996281127138e-05
9.21160622129022e-05
7.1552472883347e-05
2.38944866702979e-05
2.12339996948561e-05
3.06327251691081e-05
-1.55872150717403e-07
5.38503545017977e-05
5.08562000038135e-05
4.23651343087996e-05
4.28039131034199e-05
0.000115070154776528
-2.60393940156643e-05
0.000102428931771663
6.51140412474215e-05
8.66032497395599e-05
5.85825551690416e-05
0.000107743229927849
8.26279332716721e-05
0.000134612912440514
0.00013258020355938
4.34454499762182e-05
1.57582731386552e-05
5.25142477098232e-05
4.66001290699897e-05
2.09879553904108e-05
3.44998168127149e-05
8.12143596181461e-05
2.54400520542529e-05
5.51468864773923e-05
6.92573948466068e-05
6.55148437092084e-05
3.00118307508368e-05
2.94976430586722e-05
3.2672274740679e-05
9.75824824393381e-05
1.76437850441652e-06
5.04393954981134e-05
2.95066106506373e-05
5.06247083542554e-05
1.93686868887501e-05
-6.71055572999538e-07
6.07698518056538e-05
4.82223979453954e-05
3.94573269565242e-05
8.9404802349988e-05
7.25486026550384e-05
6.4916675575785e-07
0.000107052063885064
4.99908686303924e-05
5.83972229883279e-05
7.13518593812063e-05
6.27619125505487e-05
2.8376192410949e-05
4.89401766025873e-05
6.37467645190475e-05
-2.74660378907759e-05
3.65337415776439e-05
3.88539589841645e-05
1.84661426989615e-05
3.15445906559989e-05
3.87106757446217e-05
8.59495485633037e-05
0.000134292358015034
3.62052469703614e-05
3.48793721569826e-05
4.455033818058e-05
4.88166805777531e-05
5.78116831255409e-05
2.39805812202822e-05
7.67295973355031e-05
6.68323988486491e-05
7.06169464510405e-05
0.000124924449708995
9.30538457918359e-05
0.000121820421727755
-1.9631979845004e-05
0.000137974173537873
3.7482671305346e-05
4.68009532698836e-05
8.79583635527616e-05
5.23733700484166e-05
5.15779633155313e-05
0.000104067852948208
0.000135742216302802
4.23068345357754e-05
7.19984351999831e-05
6.95505787433628e-05
1.86460160716193e-06
4.45177514880629e-05
8.77291292416761e-05
7.10212043075004e-05
3.61156710339287e-05
1.75679371431164e-05
6.25015900576675e-06
5.87435990941527e-05
0.000122310598678569
1.54572881833874e-05
4.53077075447362e-05
7.94934258895896e-05
9.89724608414971e-05
8.59704591109346e-05
7.85968627363084e-05
0.000117538429649847
3.41416437201217e-06
6.6371816133968e-05
-7.76384451147642e-06
8.43237013444348e-05
8.20452471679886e-05
8.23404457123542e-05
-1.5200120950252e-05
5.8823629080988e-05
7.87855328391107e-06
2.46520755622749e-05
0.000100595858405908
0.000103692832662439
4.74905517150133e-05
1.70454715503196e-05
2.78371453498732e-05
5.39147801340143e-05
6.51270246650954e-05
0.000100213554277081
6.35622996227325e-05
7.2301682321729e-05
2.49642540462064e-05
3.41672968477995e-05
6.0065214109879e-05
4.67369236257345e-05
1.26141435513351e-05
8.60301997884443e-05
3.58855341519431e-05
4.10661646548115e-05
9.19545482406942e-05
7.29581170735864e-05
8.56280871347427e-05
-1.75705311697288e-05
8.57342941217133e-05
0.000114223765328751
0.000105799382455772
5.94507347312791e-05
5.93652558026173e-05
2.4590979550855e-05
4.21305477941751e-05
4.85087151320013e-05
1.78033416603805e-05
6.65847785386918e-05
6.37863515434176e-05
5.0018209873336e-05
5.78347521892162e-05
7.4608657882771e-05
8.4582388610144e-05
1.13041918793358e-05
6.56394481624656e-05
5.04793411629043e-05
1.29716497489083e-05
3.58165793718568e-05
-4.93701090081669e-05
7.45826602412021e-05
4.35431356168459e-05
7.34336071827207e-05
5.94052129764714e-05
-9.73153962472334e-07
4.08258913795728e-05
3.53360381362421e-05
3.85561210589555e-05
0.000110902911956712
5.65085241322595e-05
2.49563063990964e-05
7.54734272875764e-05
9.60019399293857e-05
5.58934905104079e-05
5.55456638528619e-05
5.76407202004224e-05
5.3483913518877e-05
1.27948128817635e-05
4.00532843783157e-05
3.66590398115044e-05
6.17092499149518e-05
9.99433380907838e-05
4.11193030093102e-05
9.24454013131481e-05
2.5201310697844e-05
2.63236892403675e-05
9.11259197385603e-05
4.45735613888264e-05
1.56143281237778e-05
4.32297061848838e-05
8.32973562631197e-05
0.000112024742459523
1.60591109805533e-05
3.74511952632136e-06
6.89394738749613e-05
4.12009617807041e-05
5.7703516915933e-05
-2.50356933085282e-05
2.09644726687332e-05
9.71729830332069e-05
4.67669203991876e-05
8.65156061218969e-05
0.000110425976533435
7.82533983159957e-05
5.62728306201513e-05
4.29775704103521e-05
0.000113684868877104
5.20188399082416e-05
4.35594704290647e-05
4.16402034038878e-05
5.34067373594541e-05
4.89324681364272e-05
0.000102130398116603
0.000104031458834509
0.000125901623262566
8.87954461910733e-05
8.14093710702115e-05
7.60266110166057e-05
8.70453300637319e-05
4.54751438972285e-05
9.89918569220597e-05
4.96608915610811e-05
2.7576604348675e-05
3.77657282553097e-05
5.63414627551076e-05
1.88124027971712e-05
9.66817975244091e-05
-1.14400979896761e-05
5.80452054068324e-05
2.38014918059692e-05
7.63024866268962e-05
6.66584873903716e-05
9.57060407372169e-05
3.93417020340701e-05
3.94315778852217e-05
5.42491729772142e-05
0.00010052554329248
3.08406497579294e-05
6.30639612136463e-05
3.21658009881005e-05
4.51966536286201e-05
0.000114691963779637
6.86111396012219e-05
8.31367765103369e-05
1.75029695617824e-05
8.450317838569e-06
1.03074019024077e-05
7.09922541786822e-07
-5.18448454773002e-07
3.72931610299897e-05
5.78593467918634e-05
4.83232715029648e-05
1.65224077716716e-05
3.9370387603257e-05
8.51769627264804e-05
7.53229195330912e-05
0.000111592880287978
9.12225100662848e-05
4.94200153457505e-05
4.26388427854675e-05
6.26505619642588e-05
2.64630648082118e-05
8.50808587723634e-05
0.000115953399269162
4.56564594061013e-05
6.1485039960994e-05
0.000110457776017281
1.91788853281541e-05
7.83241591516696e-05
7.39768321917237e-05
3.09632211957196e-05
2.71816606212726e-05
3.54545881227547e-06
4.53007839224431e-05
0.000131312758568133
7.05546126139523e-05
5.21909455826473e-05
7.63435348365851e-05
0.000129810025115013
0.000123291241782754
4.2326323682451e-05
8.0254958572636e-05
3.94140638415496e-05
4.29111868673376e-05
3.94371129172969e-05
7.51686004374571e-05
2.6912953681176e-05
1.42975215223818e-05
4.78856738291218e-05
7.23833755616882e-05
3.56902526503605e-05
3.87854801803511e-05
2.07692991489232e-05
7.51066655664842e-05
0.000110946149048209
4.96478841771394e-05
7.57891530692097e-05
3.48055948668469e-05
8.12588975358474e-05
8.85675830122976e-05
2.45670433013655e-05
5.41180655543799e-05
3.46560636218091e-05
7.07772263157955e-05
4.06385823005891e-07
7.57760779694524e-05
6.70050152058621e-05
4.59886971434007e-05
4.15410388870703e-06
4.58918765899945e-05
9.90207170589436e-05
0.000156066218297485
2.007578106633e-05
8.33672316451265e-05
9.79773919922754e-05
2.93435315846069e-05
8.02621544541024e-05
4.44558484295521e-05
-7.13785288812107e-06
1.52953889846032e-05
6.19231794556997e-05
7.24844258481262e-05
2.27704467506487e-05
6.04182340339825e-05
1.87263925604264e-05
-7.45856096725303e-06
6.63033787806069e-05
0.000105913574740768
5.40747550883682e-05
-7.16917867720629e-07
6.81916515772709e-05
4.15395636541849e-05
-9.09552932095546e-06
3.20256845421133e-05
0.000102298443207987
9.98599237345572e-05
8.24778540910328e-05
5.47735061633634e-05
5.61065259660756e-05
-4.5711260584787e-07
-5.28532615687149e-05
0.000115961322529996
1.44955748979764e-05
7.49978274627215e-05
0.000109900932322952
9.5243142673945e-05
8.32142148747547e-05
5.51380001304434e-05
3.11296037383149e-05
4.58031898811876e-05
7.45802426165957e-05
7.18209920407617e-05
9.24832057282427e-05
6.46622172221772e-05
9.20911403634997e-05
8.99698299496943e-05
9.81235950066376e-05
3.60822014537852e-05
7.43650061397669e-05
5.32652667779841e-05
0.000105904970435226
0.000117702135001117
7.87704392068715e-05
3.13306428993844e-05
0.000114296972031027
1.72320564356949e-06
8.64595052873392e-05
4.58778523934979e-05
4.26164628726738e-05
8.21950600614607e-05
8.23462522223186e-05
5.33213540036499e-05
7.17739474958865e-05
7.03858466224152e-05
4.48433872810196e-05
2.5634123996388e-05
3.69477475626656e-05
8.16519393458804e-05
1.68860267307495e-05
4.42315609810149e-05
8.63288598461108e-05
4.38948426841305e-05
6.68768172886356e-05
6.3689083307717e-05
7.60210023951104e-05
5.70921325278878e-05
5.1193352010029e-05
6.46362581036066e-05
5.2227799087301e-05
6.76612949365002e-05
7.85413856148252e-05
6.09764814129933e-05
-1.73942882661505e-05
6.53822601873388e-05
6.4196151516527e-05
5.54568549355453e-05
-8.50747356739112e-06
3.8706531532554e-05
7.75898719623998e-05
7.20896048946565e-05
3.00219479636825e-05
8.63015355419683e-06
3.39665558023908e-05
0.000101049360592622
4.73426190390825e-05
6.30871731571551e-05
3.51723533709558e-05
3.02662356483454e-05
0.000129190705505052
0.00015036845731744
0.000112387055019391
7.38525972850547e-05
6.5185333428667e-05
-1.06847669762305e-05
7.74491389479602e-05
4.04945190330425e-05
3.42506446860956e-05
4.25586388045447e-05
5.91036596943405e-05
3.10973570212576e-05
4.29276002751367e-05
8.8382634327934e-05
6.80771049592421e-05
-3.42935084868779e-05
9.9327930511123e-05
5.05380591453066e-05
2.82091203699959e-05
1.63927733463577e-05
4.47574300936864e-05
4.11855737026203e-05
6.74057311006737e-05
4.85292835112101e-05
6.46748719812348e-05
3.16519275206182e-05
0.000104265809101356
4.87929997660636e-05
5.86333668289871e-05
7.00371023927289e-05
4.88058530704288e-05
7.91603510468155e-05
3.93305550570768e-05
6.94640264486954e-05
3.62762484098301e-05
8.56949861205711e-05
6.96971194787585e-05
8.29494312146642e-05
1.08406223782051e-05
7.84584589814843e-05
6.34470603464014e-05
8.19526770832665e-05
2.40623880187429e-05
4.18220288159146e-05
0.00010660719076664
9.06995594652559e-05
3.55632297546902e-05
5.62959913246639e-05
0.000102370301700757
3.17641821886208e-05
5.74950031529883e-05
0.000158206727488157
6.03243879524769e-05
4.20420255875864e-05
8.97053930845905e-05
5.96682771851019e-05
2.65681099859746e-05
7.4467766696624e-05
6.55289907026491e-05
8.22276956695549e-05
3.77883162894885e-05
9.26862167547352e-05
4.23884394498834e-05
4.17903600325762e-05
5.11868351394213e-05
3.93182611727201e-05
5.23639317247743e-07
3.79556171055985e-05
8.97950324197581e-05
5.88071837304007e-05
5.16803902099001e-05
-1.78721801655354e-05
0.000122920460581759
3.67347288328362e-05
0.000134388667712989
5.73991903565617e-05
6.46592278432976e-05
7.87872786373998e-06
3.68064485965957e-05
0.000129761664426137
7.29798040993546e-05
5.9821996570117e-05
4.4770163789407e-05
5.35114383953092e-05
-3.72190426165331e-07
7.5058168759496e-05
3.02390506128256e-05
4.02668135402188e-05
4.47021730455146e-05
8.31039947638715e-05
-8.29551833615657e-06
4.89000193813987e-05
4.56458166515897e-05
7.33220440255236e-05
9.89177013196403e-05
3.25097636380955e-05
7.45262344502123e-05
4.01457084843127e-05
0.000124856708799181
4.70183590581987e-05
5.32705476511028e-05
5.75807616897604e-05
5.01362959906506e-05
7.01180970115199e-05
7.52500519236658e-05
5.01392840549291e-05
2.78732651190631e-05
-6.23387724208795e-07
9.60294623275582e-05
-4.23977217246073e-06
6.95531737713121e-05
4.06019844326196e-05
3.54022663166182e-05
6.91146011440031e-05
5.52859582990984e-05
6.89362732641332e-05
7.54812763976686e-05
-1.65441831787323e-05
2.16773725262584e-05
0.000102215459772761
5.59019444934969e-05
3.10810900309219e-05
0.000113292547925821
6.65479652251918e-05
6.87727217546581e-05
4.5864884252298e-05
8.38293705030681e-05
7.59069897024939e-05
6.165539327874e-05
9.03340846322427e-05
1.39955065189506e-05
9.29128055906944e-05
6.27765293562928e-05
8.72842169942002e-06
1.89735344881483e-05
4.17266015440078e-05
6.91356250886487e-05
1.80601908224435e-05
0.000112722104978402
2.02461366311397e-05
7.87897581649751e-05
5.14865671731042e-05
3.90020244566613e-05
2.17428896073838e-05
3.60219105401553e-05
2.50731406734211e-05
6.86624545502517e-05
2.73274764269277e-05
4.66198107103338e-05
2.51750852138583e-05
2.25998736227296e-06
3.55878494440292e-05
8.50522400343229e-05
8.33180636062067e-05
3.06845412269484e-05
3.52380425089576e-05
8.05414991774805e-06
2.40701041824338e-05
1.64746509540601e-05
8.88254686232e-05
5.31980410576056e-05
8.95044843009167e-05
6.58402237120504e-05
2.86642163988303e-05
6.49083215187743e-05
3.58114280455315e-05
8.35294847386405e-05
3.0178758934442e-05
3.59637680465011e-05
6.64985859751483e-05
4.7836227925611e-05
7.54788061354334e-05
0.000110899579353307
5.00443812349337e-05
7.18474667066008e-05
3.03081518611403e-05
6.29411951219238e-05
7.54705450252213e-05
9.91638814743647e-05
4.165416436336e-05
0.000100647967291313
3.85547380545453e-05
6.44551834961627e-05
-6.63758511353564e-05
6.61041748337883e-05
3.00281964476229e-06
3.75770986909523e-05
9.88401919048682e-05
5.64374450206645e-05
3.61733288774304e-05
7.18052213249519e-05
7.8616097168066e-05
6.22347422987281e-05
4.00072868456163e-05
7.8803968426852e-05
0.000114346903528576
2.48714054949207e-05
1.15949365336781e-06
5.9479087831968e-05
7.24401553064777e-05
3.86890007218224e-05
6.09761166058268e-05
5.7451846956265e-05
0.000112581405217283
3.10536139654121e-05
7.18993971651014e-05
0.000112198201607054
9.77872085186113e-05
3.58149589424024e-05
1.44326819165905e-05
3.59610338733335e-05
4.72031730881306e-05
2.50043497347037e-05
4.67249303130671e-05
-5.53218026322022e-06
0.000104048648339093
0.000105594346383226
4.38994181607184e-05
2.07653624143915e-05
4.58492504131409e-05
8.53017723500727e-05
2.75914046054979e-05
7.90560344958672e-05
7.98781681172241e-05
6.70302948459118e-05
4.21458746737712e-05
5.38265428091368e-05
8.13952769100628e-05
0.000119575279516375
7.86925884029505e-05
7.96839367794838e-05
7.43371625721655e-05
8.88841970930006e-05
0.00010498080306665
6.3470707618987e-05
2.49779845524293e-05
4.4072299849477e-05
4.50955413248953e-05
7.76342654874071e-05
4.08887126676302e-05
2.89939626599374e-05
7.95027763115745e-05
-3.43245194180349e-05
5.92669608512446e-05
7.55300601913491e-05
4.3742862843928e-05
4.4774239463906e-05
0.000105584023023221
3.67300056459083e-05
9.28483518052012e-05
3.86910189258342e-05
3.85012766869197e-05
8.69147992546986e-05
-6.28571171026166e-06
6.72803217102156e-05
2.34088339727553e-05
9.42702702000086e-05
7.96750308102073e-05
7.05318096596579e-05
8.04549273148313e-05
4.7071988807632e-05
0.000110556041069055
0.000125868931309495
1.56630358402773e-05
5.82352878512655e-05
2.20510512143477e-05
8.99313818873851e-05
9.10459312878307e-05
7.5355182809773e-05
8.15961600862659e-05
2.19173581137779e-05
0.000112624066811788
7.02636038247086e-05
8.04590298786519e-05
5.5438418199608e-05
2.34417196499289e-05
9.94904660990925e-05
4.32435816892675e-05
-7.35737797656102e-06
0.000117385797425204
2.80114965059729e-05
-1.31717954926933e-06
5.74324614883914e-05
4.62587106522203e-05
7.42416512463364e-05
4.0652016883539e-05
3.4659158804615e-05
6.85240326679402e-05
2.67525880163381e-05
6.36630640718764e-05
7.00937949747668e-05
5.18522825232993e-05
3.19036489505683e-05
1.07726972226074e-06
6.1457779806424e-05
5.08531651299233e-06
6.48144635335956e-05
-3.09336537727357e-05
4.85036430273779e-05
2.58503620059476e-05
-2.47666361306054e-05
8.16366351945533e-05
7.52456991519276e-05
4.59846936728957e-05
9.48444861737217e-05
7.96071129174157e-05
4.07601563737029e-05
6.24958755856163e-05
8.65909300657121e-06
7.88424973775437e-05
5.4550745735774e-06
6.32534623086407e-05
5.53162656917298e-05
9.53583265460977e-05
0.000111612603896528
7.84075483416159e-05
0.000116717608953141
6.74349634948799e-05
7.68915163612342e-05
8.00951231807138e-05
4.27229372251355e-05
6.62253073937039e-05
5.76596413416647e-05
0.000105251589605489
1.32242620620262e-05
7.84102238920264e-06
0.000109377670333236
1.41060171877604e-05
4.55921018748637e-06
2.95318700438018e-05
2.45537109911341e-05
6.12099386411003e-05
6.5256422800258e-05
2.88265954122829e-05
3.47605083523623e-05
5.40304327891819e-05
4.84383801695585e-05
8.73456369767061e-05
7.92533425972884e-06
7.92423157410598e-05
6.49208257114694e-05
7.32249680160597e-06
4.74616981069872e-05
4.91978513332944e-05
6.30364443519706e-05
4.23875969511525e-05
4.99820810514932e-05
4.12653338171088e-05
0.00013407458275547
5.14086247901046e-05
6.05272411453943e-05
6.93308268455737e-05
4.03260762318386e-05
9.30418788450368e-05
8.3036036481527e-05
3.50605816206698e-05
6.16768850403201e-05
5.47333053145395e-05
4.81601082421663e-05
7.33002971003222e-05
6.4884613803388e-05
-7.42029650195032e-06
5.6016877913573e-05
4.53883803810132e-05
6.36359793874132e-05
4.80844280554651e-05
5.97541612808028e-05
6.05818583963091e-05
3.58233443071122e-05
3.34126714394384e-05
7.7099013122678e-05
6.78502042471789e-05
9.25098633342255e-05
9.87721279020116e-05
3.72924033745591e-05
5.96225022422904e-05
5.23835535445849e-05
0.00010285125998066
0.000112746541324973
7.13275085733956e-05
6.71234484151167e-05
8.01959097207812e-05
9.3957776540722e-05
0.00013386451451241
0.00011814928074251
7.55730200047251e-05
6.44769750340627e-05
5.67310314796193e-05
4.72508362239909e-05
3.63601048253329e-05
8.07531985020709e-05
8.09976067176564e-05
9.02625169822017e-05
0.000101095031410433
4.00389233217958e-05
-1.09547802424979e-05
2.3581810208811e-05
3.41663559232165e-05
4.83029767856345e-05
4.02414329355686e-05
6.77043822125939e-05
7.71406075468156e-05
9.40057852142441e-05
5.19740966479718e-05
1.49108470559951e-05
6.90737729060246e-05
6.30457937393499e-05
7.20122028050412e-05
4.58528106921025e-05
7.20576240880616e-05
3.92704494904433e-05
2.12462084616135e-05
4.69789791919647e-05
7.19194888652545e-05
8.46394161041464e-05
1.95517031989643e-05
5.11802389902963e-06
5.00885944858106e-05
8.01234686068299e-06
-1.62719661099553e-05
7.02363567313168e-05
5.10976699231904e-05
0.000112457388174233
9.11201111290474e-05
7.4088186346678e-05
4.95619364436395e-05
6.33291170416029e-05
0.000100591182973062
6.17661416735677e-05
4.86045334845877e-05
3.73722580291056e-05
6.40671161084363e-05
7.10772332363668e-05
1.67380228921786e-05
5.60728468191388e-05
1.62591644941039e-05
0.000118360012205279
9.88672330155112e-05
4.04621322989526e-05
5.97561831746021e-05
7.49190749858834e-06
9.42868709806454e-05
0.000111906415878157
3.68209758417875e-05
4.78468766351234e-05
4.42433141863042e-05
5.58904373486683e-05
6.40111309129819e-05
5.66122682091574e-05
7.92810717042219e-05
0.000102919235703543
6.02412746570425e-05
7.29798656301659e-05
0.000129034565431345
3.92735638770434e-05
7.98706407934522e-05
6.18106383261819e-05
0.000129694286443649
5.0149167881673e-05
7.92259457869368e-05
0.000121130750177429
7.63402587740767e-05
1.77325302585891e-05
5.98914546512071e-05
0.000105877637606937
9.34004438736106e-05
7.54372160580813e-05
-2.65324366536245e-05
-9.12658361698835e-06
5.44482559883773e-05
4.02484901595026e-05
3.16505623517065e-05
2.79582227408331e-05
8.35946716073765e-05
4.80239767798181e-05
1.40217519905938e-05
3.52973040756465e-05
3.24657530591652e-05
8.88806005632038e-05
4.74148634314103e-05
2.54830908196865e-05
3.19174833842746e-05
4.05077290284165e-05
9.33630978309213e-05
-9.58160814686643e-06
0.000108115132050151
7.53245184797676e-05
7.98371355777624e-05
7.70848248671716e-05
7.70652969735878e-05
6.90208553019055e-05
8.11751064879078e-05
8.46169795594159e-05
6.00371019128899e-06
8.27699396408677e-05
6.35641413579712e-05
2.55644353842055e-05
6.79301209885597e-05
6.63790012599501e-05
5.19214237722871e-05
3.08850647480217e-05
0.000103018979753965
5.60764982299542e-05
7.95730073347577e-05
3.68754095844008e-05
2.4843339825075e-05
4.0286840675148e-05
5.36948269718733e-05
7.96375932305999e-05
0.000139753775206377
4.1290585179066e-05
5.53990454464785e-06
3.35291652062422e-05
5.33822765872442e-05
5.96411562477882e-05
1.66712305379902e-05
5.91004974989652e-05
0.000134504169103048
3.47153443206812e-05
9.22992582414275e-06
7.72039595719255e-05
8.83667024654231e-05
3.79423080575518e-05
5.61990447075574e-05
7.72761064348607e-05
3.40577417792525e-05
2.60282706398152e-05
8.61449940431565e-05
0.000127331829885558
8.03730866189009e-05
7.23885317429865e-05
7.37429237576263e-05
8.20144261635524e-05
5.23996360349302e-05
0.000103839122303082
5.50078279835295e-05
9.64628356699885e-05
6.80144229078065e-05
8.50051645607795e-05
0.000118277209727231
-8.22781899402249e-06
1.57989201198887e-05
2.93581696757084e-05
3.98034356537591e-05
4.64014887171252e-05
2.62734511980685e-05
9.21671782245753e-05
2.58292627089123e-05
1.35804732566955e-05
2.95889571110753e-05
9.25613889217677e-05
5.68571172469438e-05
4.22779293139575e-05
0.000120854883149392
6.47656015819734e-05
5.18673429106929e-05
0.000101858481559098
2.66616192023932e-05
-1.5797354928543e-05
1.70534691566235e-06
3.95879213659996e-05
6.29638360372366e-05
6.82936843483047e-05
6.46914681430998e-05
3.13258184417169e-05
8.47281833661253e-05
7.17160332758715e-05
7.7976111246256e-05
2.05095793661894e-05
3.26162034259987e-05
9.35866361547234e-05
0.000108298480704061
4.95800433739316e-05
4.30918720179653e-05
8.37633919074192e-05
5.88405007405705e-05
6.1181513231538e-05
4.46685265764264e-05
8.60770754785587e-05
5.4134349929489e-05
2.39602025709794e-05
6.6803414459809e-05
1.60967794701355e-05
6.02264661217243e-05
5.07101257450131e-05
8.26547946044441e-06
3.39989183789571e-05
7.5247397881717e-05
4.85556603307554e-05
3.22898629262931e-05
4.8336812134564e-05
9.69381477081365e-05
9.86289090966896e-05
6.46306419936373e-05
7.5684903668025e-05
0.000100376842989059
0.000109266929815272
2.42592886903513e-05
2.19946798039368e-05
3.76677748368183e-05
8.53045857225803e-05
5.69454991855787e-05
7.8661844899164e-05
4.2531218727433e-05
0.000137299646150833
6.18125104258269e-05
2.77787291727435e-05
0.000100503685511549
6.92902199555271e-05
4.64830019296139e-05
8.50109475344345e-05
6.21607810590706e-05
6.23829713947139e-05
9.24139216524171e-05
3.60429090788444e-05
7.51497866375122e-05
7.39581152671033e-05
4.56281833575607e-05
0.00010431302876849
1.91551863679655e-05
4.04186451925274e-05
8.52915574845794e-05
8.78973612320278e-06
9.97624151119243e-05
4.12838597643205e-05
0.000136754792596146
4.41944428509674e-05
6.04180146183992e-05
7.29487718910702e-05
3.05564402909581e-05
6.44335861283364e-05
2.18814218326265e-05
9.83701264599415e-05
5.36955151851418e-05
5.54208270398722e-05
7.64184253135966e-05
4.71579280273234e-05
3.76231847256596e-05
4.66689794648888e-05
5.70693655715055e-05
-4.62853491433895e-05
2.40939475643409e-05
3.72080764631905e-05
-7.63754967600364e-06
6.12969923389869e-05
1.18873755226629e-05
0.000102538314732983
7.72504830212278e-05
1.71654945990083e-05
5.19215980377308e-05
2.44243064332401e-05
9.08618109903661e-05
4.22836995008754e-05
9.70749468878728e-05
7.5945531974123e-05
8.45412635857241e-05
0.000111818033919992
8.18777659890113e-05
6.96913048608479e-06
7.94542781805653e-05
5.14416990834605e-05
8.20517990657024e-05
9.0760805167594e-05
4.13787232724019e-05
5.67780593693544e-05
5.69940337514608e-05
4.76654256917335e-05
6.4053922534182e-05
9.10003883886393e-05
8.74491041441481e-06
4.79891258299919e-05
6.55414994520913e-05
6.88465411622468e-05
8.41085671224517e-05
8.18211239449368e-05
8.39047934870229e-05
5.24809002042039e-05
3.96787188654586e-05
6.03019874100532e-05
0.000146889255228339
0.000146874946816535
3.49161206053598e-05
0.000131446565330743
8.5864129591339e-05
9.34848097103684e-05
5.93472935095754e-05
0.000112795990292721
1.82134850805828e-05
7.12309051141865e-05
5.64748319562214e-05
8.82529631532359e-05
2.14075276279616e-05
5.49844533114466e-05
2.48393567198464e-05
9.53907486329604e-05
3.64771023687651e-05
7.84882714252083e-05
4.57472017589994e-05
3.05695438803319e-05
3.71020414818999e-05
7.67919223129136e-05
8.81724491252708e-05
9.65694766185606e-05
1.67700161149515e-05
2.29791787007011e-05
0.000141378773930862
6.32537375883351e-05
3.2512803242666e-05
4.78552428393281e-05
8.36431246923529e-05
4.55013890930419e-05
6.58469821386274e-05
9.44151196929493e-05
3.60971689555912e-05
8.64117810673345e-05
2.14970159267509e-05
9.91992354134573e-05
5.23873922445806e-05
7.90293857584014e-05
5.64959722771258e-05
3.20493198195066e-05
2.38217747076854e-05
0.000130950043350419
2.51508162007038e-05
9.47781782680101e-05
5.36042646365581e-05
6.08890060562612e-05
9.71496872861727e-05
5.68658438427279e-05
5.60996644065611e-05
8.35140927213705e-05
6.72922265097833e-05
2.79558283349119e-05
3.24634761554342e-05
5.08298134413505e-05
3.89665552499508e-05
9.72138435775559e-05
9.22186848745497e-05
9.61055862798213e-05
5.10592645045029e-05
3.55758985021304e-05
8.85939562898132e-05
2.55797965903759e-05
1.15080863111436e-05
0.000115972834515442
2.02963364920853e-05
5.48162956186261e-05
5.51785109819415e-05
3.749515667682e-05
1.88886442242198e-05
0.000106837349163131
0.000124553151709164
2.63746689385862e-05
5.62379071171643e-05
-1.17472284430155e-05
7.11676465649969e-05
2.68874846990371e-05
4.86706635921464e-05
4.81924591607261e-05
6.11597204259152e-05
2.2628148699824e-05
0.000122491168525413
7.46536946622829e-05
6.36875759854914e-05
6.74250555782353e-05
1.80219813141628e-06
5.50155750393556e-05
6.59869325115316e-05
3.17593597731986e-05
1.57791165742992e-05
7.34490146564601e-05
2.0308035566662e-05
6.15484337577668e-05
2.50679598548169e-05
7.63431419005829e-05
1.30795262308811e-05
0.000111927374316598
5.12148870633216e-05
1.16908481931452e-05
3.78490624161824e-05
1.81918510119325e-05
5.08917909705091e-05
4.78989480631338e-05
8.52148897506393e-05
0.000107423590458829
7.09138603257658e-05
6.51713671894732e-05
5.7707082965197e-05
8.67342207474977e-05
6.27731475841281e-05
5.67339251580445e-05
7.5999748635666e-05
6.148142736091e-05
1.46113751348608e-05
9.63391310609291e-06
5.15316142010491e-05
3.19609162991475e-05
8.14509091295687e-05
9.43035359633358e-05
-1.9840423048532e-05
8.02479379688406e-05
9.0772798826871e-05
8.27193399590386e-05
3.09556850709732e-05
3.22718543853266e-05
5.97947691793943e-05
2.99944589262145e-06
6.40863990912158e-05
5.55576310807117e-05
3.16943450427443e-05
3.06683414287371e-05
4.83139637165327e-05
1.01735880983744e-05
-1.87622013730299e-05
4.8019860834275e-05
8.80522170664384e-05
3.42903882472257e-05
1.03899019518304e-05
9.41318075403863e-06
4.73281728757958e-05
5.48527580758903e-05
9.99787893616857e-05
2.52763697578307e-05
4.27113212597928e-05
-2.09306581097123e-05
3.2639066235467e-05
8.07778262808218e-05
4.11568448054891e-05
7.3727112802274e-05
1.17665920020154e-05
4.63135239237153e-05
4.5863110900899e-05
-1.40236697600365e-05
9.24322156772796e-06
5.69858040244788e-05
5.5856820911974e-05
3.35196185829572e-05
5.31821212316247e-05
1.90691937898056e-05
7.65682971224892e-05
2.33267472391822e-05
9.65187069646813e-05
5.33236113629302e-05
2.48802562022143e-06
7.65249952211729e-05
8.44217893631438e-05
2.22404567564799e-05
4.12862132609019e-05
7.01282210833799e-05
3.62450448445692e-05
2.40550912247107e-05
0.00010843541998766
3.88120693155641e-05
4.51542438768942e-05
8.70672732497557e-05
6.9593788765564e-05
1.73845396046224e-05
4.26563845381375e-05
3.01280372041351e-05
4.51295602266593e-05
5.67196119890612e-05
4.06434994320609e-05
4.92750463107771e-05
7.50935104552526e-05
8.38317671015315e-05
4.54378441155578e-05
4.88304970659804e-05
0.00012680701224311
6.88513537258908e-05
7.73644252927095e-06
4.74569925489951e-05
2.5501658818586e-05
6.47959034731967e-05
7.80659357634251e-05
6.01033272659051e-05
-7.30248580834611e-06
3.84643866223777e-05
6.6494737246095e-05
5.1194168298349e-06
0.000103629872656001
6.9092641002886e-05
9.17471856340076e-05
9.5240439668436e-05
7.82304049322197e-05
1.91431453350212e-05
4.68521202771103e-05
3.869324360437e-05
7.48086036856249e-05
8.93110504073516e-05
1.94247727613015e-05
7.10508259882364e-05
8.32314756114408e-05
4.53200389578277e-05
5.2439952748866e-05
9.35889720020844e-05
2.69128106051796e-05
3.70655527355303e-05
4.42134757113369e-05
4.85983238753917e-05
4.68565893338196e-05
9.08312770111544e-05
7.57962115060196e-05
9.34625111197779e-05
7.42751799389421e-05
3.25072909509924e-05
4.38127995718997e-05
0.000107879809460617
4.61152389029667e-05
5.02802911933058e-05
5.93495753262667e-05
4.54093073505447e-05
8.89203725121118e-05
2.14615332998908e-05
6.69076123396439e-05
6.45544092907728e-05
5.85934714307269e-05
0.000130247445740681
9.89947791874672e-05
4.02576108150045e-05
6.67432478833423e-05
5.89932685015538e-05
7.57674492462966e-05
3.21732072854188e-05
4.64725713002982e-05
6.28276615198075e-05
1.99050248363804e-06
7.78795754037901e-05
4.78399983681338e-05
5.06470347839896e-05
-2.84529106429101e-05
2.83597276574892e-05
6.96645571108815e-05
5.02434507245174e-05
3.16404206785284e-05
8.55331283584626e-05
-4.85096222961224e-05
0.000106787353549523
5.50324451248762e-05
0.000123340984755809
4.90962050138988e-05
8.42109559104788e-06
0.000102050559917573
-3.60004446770583e-05
1.69616507083745e-05
3.32399710671976e-06
3.29620355702765e-05
0.000120384526543903
5.84857870025185e-05
4.56986445434473e-05
9.31583317910782e-05
2.203697726202e-05
8.84720157008499e-05
8.55712821719556e-05
4.16329712533e-05
5.38500105755963e-05
7.89996612506627e-05
5.86577471797068e-05
7.7486649016832e-06
0.00011509838305214
-1.43967608967004e-05
0.000107090731508296
6.2429505465306e-05
8.85863834978547e-05
3.25738113820154e-05
8.85640632331553e-05
8.44326321894368e-05
2.96013757934772e-05
7.33121076806953e-05
6.40008510137775e-05
2.91137609699487e-05
5.24779482988003e-05
1.16819540052237e-05
5.26411421043299e-05
9.16128244297317e-05
5.29233750883096e-05
2.33611538239096e-05
5.35286886934201e-05
3.01431097519091e-05
5.99141658363451e-05
5.11471180810455e-05
4.34312520051626e-05
5.87829440070483e-05
1.41386062709579e-05
6.50119579043384e-05
0.000109445531187243
8.11724145269338e-05
3.70460297921661e-05
5.54856304745269e-05
7.22420844468422e-05
7.76352975739348e-05
9.98569738831224e-05
7.16464256408376e-05
7.26730609443301e-06
3.20784267648097e-05
3.36692584917335e-05
0.000139926067302206
6.81950408524053e-05
2.12700054246833e-05
6.85942547067337e-05
5.78324599314489e-05
2.88503263960158e-05
4.64234961414316e-05
9.47996026527187e-05
5.89701848094414e-05
5.18258233540687e-05
3.33680284166647e-05
6.03170322427105e-05
-2.51930850406459e-06
1.26551972657454e-05
6.46540783609617e-05
6.13266165432136e-05
6.69320996228877e-05
1.44815669568299e-05
4.78989806762684e-05
6.8128655953392e-05
3.68544587434231e-05
1.18364875928983e-05
7.41838460839685e-05
0.000112634371848462
4.43529837725078e-05
5.05684092830399e-05
2.06653450011212e-05
3.51654984621141e-05
8.32795001834352e-05
0.000130757670679884
2.39634674408168e-05
2.89278693915738e-05
5.45803797583671e-05
5.81367296590731e-05
8.56457873171236e-05
4.38866303733102e-05
8.16926256094563e-05
6.02015567009285e-05
4.06922151495021e-05
3.28419513473252e-05
5.03873088606582e-05
0.000104956849892846
7.21591516294829e-05
6.06205355001264e-05
8.56108144229784e-05
7.25805589303436e-05
9.39722403189166e-05
0.000114427391486556
1.99968653903145e-05
0.000112543653164627
4.77966139723385e-05
5.44856219757993e-05
0.000105758795038855
6.23350637638826e-05
2.66036233332582e-05
3.2907724888341e-05
5.43245440005144e-05
1.40486577500585e-06
6.09512247878016e-05
6.30197986498673e-05
2.84960051498003e-06
3.6786484222532e-05
4.53969816364838e-05
7.16848607400499e-05
4.16441723347419e-05
9.29239022581604e-06
7.65148735533898e-06
4.04028907796285e-05
9.66001868592824e-05
5.49387516769439e-05
0.000118284735990529
3.93577949194446e-05
8.09691588209498e-05
-2.80136752626573e-05
6.33895296206088e-05
9.60138331363045e-05
3.63722937896883e-05
4.2633353993266e-05
4.80200573648507e-05
6.46566746342888e-05
5.06444026139711e-05
3.3413243141286e-05
7.37283416330697e-05
8.00713880839319e-05
4.88174923867013e-05
7.47872933954294e-05
3.8911455066598e-05
5.8933871003312e-05
0.000112483077298614
8.2967076238649e-05
0.000129705845445174
5.71017651201897e-05
3.78605644479312e-05
4.63952818563203e-05
4.81844793078698e-05
7.6012422130771e-05
2.43668848626833e-05
5.79756492131115e-05
6.28704968874827e-05
8.37177338245146e-05
2.00805552050335e-05
3.28296194293844e-05
3.890971091493e-05
1.27949580584249e-05
8.0093922157758e-05
1.34930534719658e-05
7.62099601304585e-05
3.73299874524598e-05
5.20349960933654e-05
3.90934924053948e-05
4.43066598205015e-05
3.65921122357726e-05
0.000104927660904614
5.48976989874605e-05
7.27690877128722e-05
7.0455690580557e-05
1.80573567449199e-05
0.000103681252025421
0.000103510675672025
4.3232587617462e-05
9.41526785671834e-05
1.72346830834745e-05
6.18485203147855e-05
7.83664280088024e-05
5.36058863819594e-05
4.41621350943555e-05
9.65507020883818e-05
5.607122927096e-05
3.41875587740843e-05
4.99171587694276e-05
3.34038372261641e-05
3.51492060145275e-05
7.39675205867322e-05
6.11176349080233e-05
0.000106133794228977
4.52767031306465e-05
4.62335154538833e-05
3.38992779522031e-05
6.42199267485501e-05
9.51905185377071e-05
0.000124669713709982
9.34604443093801e-05
3.59412564888271e-05
1.01412842742883e-05
2.5057933639942e-05
6.98292105993904e-05
7.06754193760819e-05
2.65509720614117e-05
6.11878696140849e-05
6.15195280723641e-05
1.16319957961277e-05
9.915362339481e-05
7.62616052319125e-05
6.37214220260489e-05
3.18794809739989e-05
1.30583756123765e-05
2.48281675823967e-05
8.3241294571128e-05
6.58076136226915e-05
4.70900548570298e-05
0.000114869039420781
6.8286054355154e-05
5.90864520287668e-05
2.85006729472122e-05
4.77675466081352e-05
8.08751008716779e-05
-4.95404505086762e-06
3.2408226309569e-05
5.00940423457274e-05
0.000141272571724205
3.50310231804888e-05
8.30785004634171e-05
1.74600721131269e-05
8.5943914633945e-05
0.000131101276306915
3.83542686396889e-05
-1.63132840380402e-05
7.57600086017708e-05
5.39556731764721e-05
1.83397012318056e-05
-2.81780908100155e-05
5.76438010882146e-05
6.43795416367781e-05
5.74064401402078e-05
9.09362248057693e-05
5.85973844252965e-05
0.000123750920583148
4.72818842224884e-05
6.15136225793054e-05
0.000115227909041251
5.62229310700206e-05
0.000110706178482868
6.02256682239709e-05
5.63476824135766e-05
2.54095584343572e-05
9.93875888631159e-05
5.97812101341389e-05
4.65133694680299e-05
3.89720828431279e-05
0.000127642266323397
4.12022309499923e-05
7.18631963590527e-05
8.18097993335347e-05
-1.17247479882923e-05
7.11984863656179e-05
6.6128745665192e-05
3.75393518999495e-05
5.69811253983243e-05
3.81443615351164e-05
4.82651258635399e-05
7.7135087463732e-05
5.68201958480496e-05
0.000114826441501516
-2.65280972080115e-06
8.21881202745736e-05
9.71456494139526e-05
4.77469398034327e-05
1.09577177595253e-05
6.13260149729603e-05
9.97990163661679e-06
-8.00169784149232e-06
1.87208527326163e-05
6.10371389969025e-05
4.18654379950363e-05
-6.93307640103744e-06
-1.0811163220032e-05
0.00011854563746187
9.93792262744142e-05
5.00713651812666e-05
0.000135815775490328
8.37790704544205e-05
5.54645359365415e-05
5.73318597921653e-05
-1.83334958875278e-05
7.803854766051e-05
3.5416455915477e-05
5.8926970457799e-05
5.07983586510774e-05
6.91802069478041e-05
4.23523948054443e-05
-3.82070546986273e-06
0.00011463697896459
2.80023081979949e-05
7.95747860139972e-05
5.78326388279421e-05
3.45340213085808e-05
0.000104624402655793
6.54276209925028e-05
6.70517982433477e-05
5.35260830144423e-05
2.81785640452658e-05
4.63218245438948e-05
2.93681950911947e-05
2.69005394901922e-05
8.95351539144323e-05
5.11070397284747e-05
7.90864671955446e-05
3.83330903290801e-05
7.06222737460401e-05
7.38798911356019e-05
6.13869435524664e-05
6.64683942796873e-05
4.79285607549792e-05
7.44979110367959e-05
4.91192414152233e-05
5.57005961480356e-05
6.82576439926555e-05
2.11012336351378e-05
5.58930075096596e-05
6.3751573303157e-05
7.68196986793147e-05
4.15884501994347e-05
8.91986012212688e-05
8.48849812492666e-05
6.08006188963578e-05
1.08044298148922e-05
2.03597282088294e-05
5.9462249635701e-05
5.37710562991444e-05
8.08758012896957e-05
5.04172502580878e-05
6.64289465444501e-05
8.06893638541804e-05
8.97370650952614e-05
6.29453832219713e-05
0.000102368461503903
3.5173801473942e-05
5.57938120072501e-05
6.75463186346103e-05
5.79377248392021e-05
-1.9346676209543e-05
-3.40636006351937e-06
-1.27613286116567e-06
4.04867333671549e-05
8.49032114187949e-05
4.95930353280444e-05
8.42829048026498e-05
6.93273011406416e-05
1.23677628420383e-05
8.89917824956351e-05
6.42199070779405e-06
7.16517587396394e-05
7.62831926948312e-05
4.87150443970729e-05
6.95190700460163e-05
5.90286200126339e-05
7.85846607268655e-06
7.40714475829388e-05
-2.84575914479086e-05
9.59399359353622e-05
0.000112235058133527
9.08550930072207e-05
5.00636736499515e-05
3.04899788919131e-05
1.80398785840456e-06
5.53640221607918e-05
1.20152119625599e-05
5.56428631192865e-05
3.21216996319831e-05
5.95999992797979e-05
0.000122943507982898
8.87536520990064e-05
5.63160266094558e-05
9.52553910775725e-05
2.18992556942667e-05
6.17458188037439e-05
3.55995082616088e-05
3.62496390825577e-05
9.06944827485801e-05
9.01596291768653e-05
-4.29329950568241e-06
6.05780651373399e-05
2.67818707022981e-05
2.5359456917193e-05
6.58897806472615e-05
7.12640500695676e-05
9.65352371845421e-06
5.70309721941042e-05
5.61320999699504e-06
9.47626964558859e-05
8.12278311926181e-05
-6.1252036839527e-06
3.08922942313516e-05
0.000166520440807837
0.000107983738845983
6.35309835932473e-05
0.000105349406174026
8.19632528696509e-05
5.06348684923561e-05
2.69260915392034e-05
5.61484156654736e-05
-2.27386417824835e-05
0.000129508915592432
5.97578965690464e-05
8.56981117701167e-05
0.000119311207726619
4.84147897050572e-05
7.3070306754502e-05
9.04241216841215e-05
4.10940222233335e-05
9.97305151128729e-05
8.53770247679541e-05
0.000133338597943259
6.55952286970924e-05
3.0826973320719e-05
1.93369633923484e-05
5.29797204067494e-05
8.89417541796522e-05
-1.55647384836543e-05
2.70624210460228e-05
9.47785323015247e-05
7.41885837226428e-05
9.85438062357758e-05
2.54499180658165e-05
7.36592584211644e-05
3.94447219634018e-05
5.5966656832767e-05
1.59966097242e-05
3.02468159994907e-05
3.39627027431979e-05
0.000106048573813702
7.86455557983705e-05
4.28159767353707e-05
5.21126631437681e-05
4.07388267373601e-05
7.26207639751686e-05
8.34142136845631e-05
7.56841543631736e-05
1.87910604544198e-05
7.08661668410161e-05
5.42797254490569e-05
4.54076139658421e-05
4.08180579932011e-05
7.3563052521541e-05
3.955986613506e-05
8.04805275511802e-05
7.63203119415112e-05
5.74885713849636e-05
8.87656220712006e-05
-4.53884452125458e-06
2.29305518268968e-05
7.18703495170487e-05
4.09995006987796e-05
1.96423226097056e-05
7.61104992560877e-06
6.09606983476657e-05
-6.51210682118961e-06
0.000109601936274291
5.90968924484392e-05
3.82646032737771e-05
8.581209535716e-05
4.96855862486037e-05
4.67296996263167e-05
8.93982315428483e-05
3.02648637367104e-05
5.48178571422859e-05
6.67264410627387e-05
7.01178827819241e-05
5.6268066667627e-05
0.000102989732702325
3.12781417785771e-05
-4.4236035760365e-06
1.42339089223808e-05
3.34497501278864e-05
0.000121319964299268
6.51872831889464e-05
2.33750595039031e-05
4.61429563745344e-05
6.63778576258197e-05
3.72894603085247e-05
2.79156420371615e-05
2.02085770349423e-05
3.8215729803564e-05
7.80948498333784e-05
8.19212564032489e-05
4.25940511133066e-05
8.66159753366616e-05
9.99523242248411e-05
6.80719020621561e-05
9.50043984658088e-05
7.49804579330876e-05
9.59763806224317e-05
5.38805552817538e-05
7.79294282872635e-05
9.13928346881771e-05
1.87009142089365e-05
6.31642287824632e-05
7.00685862169298e-05
1.76394607018992e-05
4.84630926114769e-05
2.18322297307102e-05
4.10541571929408e-05
4.83349796565717e-05
6.18191224893277e-05
7.00859704007854e-05
5.55334906952798e-05
4.68128511611234e-05
8.88794913492601e-05
3.37758684902063e-05
4.08950739808378e-06
0.000110834156776018
0.000114497671841542
4.86465626067154e-05
4.99191228514581e-05
2.13309329769895e-05
5.92861996611636e-05
0.000110654173537032
5.36773132475584e-05
4.69777033685421e-05
3.74973779758744e-05
9.55398757961998e-05
6.11126867785124e-05
8.51330823776856e-05
4.73556840887299e-05
0.000101834046933707
6.13300705991023e-05
1.84598729720585e-05
2.77913861401039e-05
7.79450507664891e-06
7.16241775578095e-05
8.66169565472155e-05
9.68158320998977e-05
6.78407704818212e-05
2.55872795636464e-05
1.7471903445703e-05
2.87434872058944e-05
6.21581746199545e-05
4.02270237044182e-05
0.000101871310400658
1.24224196919396e-05
0.000129712860207359
5.58100077510526e-05
4.65403512791108e-05
0.00011591844896998
3.50507815802527e-05
9.48403078452231e-05
2.78261521942235e-05
5.74037818650093e-05
0.00010487505194554
6.85735325856611e-05
4.30923777308429e-05
8.06350142797565e-05
3.30472748607659e-05
9.34351681378842e-05
2.64243864937183e-05
9.02449472749648e-05
2.20254821597116e-05
6.33491448078787e-05
8.14321493642648e-05
0.000105218626105433
5.44389174096659e-05
9.63803811132225e-05
4.1992477928981e-05
-2.89697976554023e-05
2.75273951291849e-05
3.91040733366394e-05
9.39825919163219e-05
9.5446913936364e-05
0.000100252984340726
8.11753435439165e-05
4.23892814798957e-05
3.56079531998221e-05
5.46407186829578e-05
3.59994561364206e-05
8.60215774860284e-05
5.75310298102252e-05
5.8472250749162e-05
3.06079599591968e-05
6.94590884682743e-05
6.52837613625688e-05
6.7624064297069e-05
0.00011470395624807
2.13405680924887e-05
5.55797460819537e-05
5.42648804826125e-05
7.2988230532806e-05
4.40221866703892e-05
0.000123739871322637
-6.82998737061603e-06
5.48029585473202e-05
7.44578830477355e-05
8.90343314887327e-05
3.60021658257163e-05
1.78964853783716e-05
4.80363344189277e-05
4.13611653011988e-05
8.33816397590812e-05
5.9557832432201e-05
-1.04590580107081e-05
8.1046944530404e-05
2.44503195823137e-05
7.51401593835513e-05
0.000127877234749943
3.55241207766343e-05
3.8337813419978e-07
0.000105477170903653
1.35436273095312e-05
8.94637779242824e-05
4.49126358916332e-05
0.000119643393281024
9.91137839137279e-05
7.3167948958574e-05
4.70534065595103e-05
4.96696221496397e-05
1.86361122603958e-05
5.75625242174713e-05
9.53282845340903e-05
2.12016972348241e-07
4.52004955191181e-06
5.6899065045151e-05
5.99743256882334e-05
3.35387922263147e-05
4.97550728014816e-05
1.05971817888858e-05
-1.50038941573643e-05
3.89208311509376e-05
3.66125149206629e-05
3.60675545656291e-05
0.000115311599121429
0.000131258482838618
3.06341734259882e-05
4.57310363410669e-05
4.03160384886733e-05
3.85335335866236e-05
8.70777613469675e-05
0.000137994190390618
0.000100103556977958
8.14653099958873e-05
-7.93344701615126e-06
7.7404057834467e-05
5.78254194084002e-05
5.57097512278666e-05
9.79621781835414e-05
5.45550137412892e-05
1.18369968441951e-05
6.76571072239152e-05
3.89320568996908e-05
2.10565516698506e-05
-1.94662424386922e-05
6.84957262834725e-05
6.31372874741548e-05
-2.80800402504656e-06
9.27455194301347e-05
0.000134686431924722
7.40845473733483e-05
3.03771244146738e-05
7.5203905957035e-05
6.95850748333536e-05
0.00011321723318477
5.21164557976554e-05
6.20444065606166e-05
7.01231747856288e-05
6.81413505928522e-05
6.41856980204779e-05
7.60400402671086e-05
-1.33859878837686e-05
9.1182353614325e-05
4.21688595885873e-05
8.01702236456322e-05
8.39897994216827e-05
2.86055893967009e-05
0.000108936281749331
2.78189483135768e-05
8.90932407331614e-05
4.55657217456104e-05
4.72089612683214e-05
1.60110207769523e-05
4.7598351473204e-05
9.5078611220482e-05
6.56128783487461e-05
1.5641257273503e-06
8.34453416432437e-05
1.85342536833791e-05
7.28825880837101e-05
4.36383050024559e-06
3.21813111265705e-05
4.17755374637948e-05
9.13805166655583e-05
3.62162744978718e-05
5.71716569779084e-05
5.93586013148153e-05
6.35816320729066e-05
6.09013536560159e-06
3.24069681260697e-05
4.61756065245393e-05
5.28492251632035e-05
6.15035365850652e-05
1.18640052230345e-05
6.56312811501294e-05
2.98108683493964e-05
1.57579733806635e-05
7.74507649637419e-05
0.000106611624990867
3.23961652898393e-05
8.28415019986072e-05
0.000112052541724962
4.34518884785558e-05
0.000102923889424099
4.83862523396665e-05
5.4924176780959e-05
6.00027911216395e-05
8.99678525916129e-05
1.51750204616238e-05
8.04943935201801e-05
3.7263263447876e-05
4.87875785939703e-05
0.000124530423028111
-1.42863323510492e-05
-3.33322342261324e-05
5.75695949455511e-05
0.000110473348472636
5.91234963065843e-05
5.21851571516839e-05
3.54479496737487e-05
0.000105142189743185
7.00839014530871e-05
2.31853873844669e-05
2.78478381508889e-05
5.91282743378302e-05
7.16648112966434e-05
7.2734166713388e-05
0.000105406556432745
1.49474177249636e-05
2.47323816492809e-05
7.56894594113184e-05
3.51350811469963e-05
5.78150269312743e-05
6.5783885367044e-05
6.61694493382812e-05
0.000106215774871803
0.000100866249701535
4.7276815489617e-05
0.000113027666022492
3.81957694323914e-05
3.60046366579042e-05
5.96308651076427e-05
0.000100552513278806
6.81297648871944e-05
5.09449661230664e-05
4.76518867899081e-05
4.84834732253214e-05
7.88371732209698e-07
4.34443316537595e-05
2.23444552758966e-05
0.000122988255826899
5.86342628535915e-05
9.86309470063808e-05
5.900223700342e-05
5.77145359771373e-05
9.14095304232819e-05
0.000121355178996163
3.21263987848721e-05
5.98063556975894e-05
3.16239410719675e-05
3.55699491398756e-05
7.45508298003043e-05
5.33363176926822e-05
6.6717091583676e-05
5.40320018920511e-05
0.000132750313989678
8.5203470837276e-05
7.63570728888273e-05
3.90416806445736e-05
0.000127148262524553
2.29987361673638e-05
8.60318324336715e-05
6.55072314280269e-05
7.55022004530963e-05
8.18181440155168e-05
6.61429869003389e-05
5.41414080671986e-05
6.14079139009002e-05
7.55864012380459e-05
6.20128126409107e-05
4.23561938375437e-05
2.80278473027732e-05
2.92983236778631e-05
7.7149764409037e-05
0.000112298861896725
6.56775284680371e-05
7.57966198077713e-05
6.16240653105032e-05
8.11249493928437e-05
6.24662314701231e-05
0.000108914531578674
1.55782988044719e-05
3.77753549127542e-05
0.000101979117778961
5.60672261802604e-05
6.38481301135259e-05
7.97348402036346e-05
6.38750416888267e-05
4.65632449228546e-05
7.41629052429952e-05
0.000107145806178582
8.71091023510987e-05
8.43094144721712e-05
4.24979137452844e-05
4.04879039008421e-05
8.87070968294453e-05
4.81540521958492e-05
6.17721008627659e-05
0.000102204149179942
6.24538583209098e-05
7.1472731520042e-05
2.733741182672e-05
6.69190109320625e-05
0.000102209879025696
4.51803198877714e-06
0.000110506196638965
6.381340237729e-05
6.70816077097247e-05
7.13578042536191e-05
7.87870775789093e-05
6.57198359972215e-05
-3.71494928869436e-06
8.97934847877794e-05
6.96074175843209e-05
5.09877034256958e-05
6.38189166558453e-05
7.88217690226409e-05
6.42607757111842e-05
2.42335687070869e-05
5.71866321925481e-05
5.66334118677756e-05
4.14316745794261e-05
6.97522958571145e-05
3.18096991922944e-05
4.96124158681272e-05
6.74388531082834e-05
2.80156854629104e-05
6.79064986751558e-05
4.25129680789699e-05
6.57266700323816e-05
4.43201931188112e-05
5.38479898126084e-05
1.96998996877414e-05
5.54770162191069e-05
6.977184994657e-05
3.77635905195953e-05
4.96274930223872e-05
8.32704219597148e-05
5.8320800336171e-05
6.1772715781873e-05
6.2511516272956e-05
4.47852248013864e-05
4.90748805920491e-05
5.56333247260925e-05
9.83529153495736e-05
5.83520948778973e-05
8.05735791916404e-05
0.000106158594737095
5.18295966709613e-05
7.17380096824845e-05
7.21615779658409e-05
9.79264551632687e-05
9.20173825326668e-05
4.79827086646707e-05
2.37848798881613e-05
4.38300048009473e-05
4.64898203767414e-05
2.97417370816655e-05
-3.25924188034568e-05
9.30055704299446e-05
8.10837804954479e-05
4.27225495940195e-05
9.13332835439535e-05
8.57136872208043e-05
0.000129827949281332
4.17138202554972e-05
1.54471886560756e-05
2.00310773564746e-05
8.79322322027302e-05
4.9581751987587e-05
7.15473062419535e-05
1.20462880962416e-05
7.98472082026406e-05
0.000102386294993573
0.000130476661821901
3.85770600854997e-05
8.92542858583151e-05
0.000108242708466774
0.000120451557365292
6.20541667226924e-05
5.52630090884161e-05
6.52173237083505e-05
6.27951497793865e-05
3.14128227093465e-05
6.95842795359369e-05
7.56986460070699e-05
6.97648229364306e-05
5.75496675733649e-05
6.97741865888155e-05
7.32099069645202e-05
2.28036343951985e-05
9.76879692051605e-05
0.00010483157130317
6.60410012246913e-05
0.000104630352332785
6.39453193693239e-05
7.85413587996187e-05
4.51233530637696e-05
1.58596304185598e-05
9.50967901952622e-05
8.75571397711174e-05
7.6266949273968e-05
2.43574499778875e-05
8.86086619820292e-05
5.02756500818814e-05
7.09939117672103e-05
6.07223616579902e-05
6.50427044409703e-05
-1.16693452055459e-05
5.93902303103961e-05
5.47034947851094e-05
6.63902355322689e-05
3.50512527086915e-05
1.61480718014899e-05
2.68756227473845e-05
2.46689707156323e-05
-8.48861037146601e-07
1.51086063453887e-05
7.59167259792692e-05
0.000107848117067133
5.38634247929958e-05
3.38386621348715e-05
5.16849926602044e-05
9.7203692921535e-05
6.82414961909477e-05
9.85725899498715e-05
9.54160501127591e-05
5.69250697313218e-05
6.42935132169103e-05
4.01789872402666e-05
6.90008527151283e-05
4.78925599367372e-05
0.000106939488369855
8.49574974418039e-05
1.43227212580988e-05
3.83835580377378e-05
5.48893902777364e-05
5.59547129025571e-06
8.24896439540281e-05
5.14661475735306e-05
4.04933058433388e-05
8.87622001161904e-05
4.54000939691399e-05
5.38285411083542e-05
1.80826441358721e-05
-6.68173196887344e-06
9.22875043305094e-05
4.00552300986532e-05
4.94673202754508e-05
3.41328668005768e-05
8.48717190613647e-05
3.8370756728313e-05
3.12031393231547e-05
0.000100584992327734
9.7434494153501e-06
5.20803787288166e-05
6.81522688032809e-05
3.38790261753126e-05
-2.78306013045266e-06
-3.11278303798078e-06
3.69351125922551e-05
2.43814441032446e-05
5.91645944679325e-05
3.73979572476485e-05
7.2876792830223e-05
8.02278955348402e-05
4.82364956010767e-05
4.20651620542257e-05
7.93357633583715e-05
9.07204501314899e-05
6.93634980822262e-05
-1.32975204728845e-05
9.09279416460439e-05
0.000121640480597359
0.000103229700049916
3.1373816848662e-05
0.000102379282256828
4.06309504451018e-05
3.50645472120329e-05
5.58141294623437e-05
5.44157243391834e-05
3.69348682228904e-05
8.80816157112601e-05
0.000121821964164128
8.0943764382529e-05
5.4552452922344e-05
3.70095830534869e-05
3.77046804917406e-05
8.63376993742797e-06
7.89819298338578e-05
6.81769125894429e-05
4.81637588423997e-05
4.890083545698e-06
8.52803612835434e-05
5.76611595792092e-05
3.71896057634217e-05
4.40912725690319e-05
6.11673222452668e-05
5.66977958162729e-05
8.60884571447095e-05
3.15854635572991e-05
5.80846860026064e-05
2.32927929267949e-05
7.78644595492608e-05
2.59495906593438e-05
7.73889185926778e-05
3.31289203265602e-05
8.30560830659103e-05
5.40323482275815e-05
2.11185082665852e-05
5.57946641081703e-05
9.53044444644515e-05
0.00012034588877083
3.82718484960346e-05
7.55689626135151e-05
4.68481342667255e-05
8.90991299123261e-05
5.17445863674432e-05
7.44488150015518e-05
0.000111398303528034
1.07885522342349e-05
8.69022683178326e-05
8.45947131433903e-05
3.43504135527939e-05
4.70257379047465e-05
-1.70834868725625e-05
4.86991214352993e-05
6.88742628744015e-05
0.000113783545777898
7.43410638907426e-05
5.45533000141532e-05
3.47819464688893e-05
7.00517876299847e-05
7.04167468240207e-05
1.74590052892944e-05
3.03399313174889e-05
4.06221323226038e-05
6.45326761312486e-05
3.8075616531732e-05
8.22705172816006e-05
1.94231213199431e-05
2.90320536851063e-05
9.20302592602583e-05
3.16198787355681e-05
2.80434312916521e-05
6.89404699375627e-05
8.19684963136519e-05
7.78051020362073e-05
3.24862206139479e-05
5.66738091387203e-05
4.67288388913591e-05
5.38322151716929e-05
4.27584152096128e-07
4.10788940660251e-05
9.26599714922282e-05
4.26836853966024e-05
9.10329016565431e-05
2.24726738579266e-05
6.85297173492049e-05
5.97947608066653e-05
7.5209620391846e-05
0.000124855077995156
8.46830915570888e-05
8.66192608295131e-05
4.64102667199392e-05
-4.5079148377915e-06
8.65921556339346e-05
5.41339146746065e-05
4.64711160672808e-05
5.0022424208261e-05
8.49127401291153e-05
5.93049501833732e-05
8.66001142893189e-05
6.69360257327931e-05
6.03608640327601e-05
3.32124192938219e-05
5.47653588062959e-05
6.45582404851861e-05
8.2721583007268e-05
6.56337906605637e-05
7.03534477015051e-05
0.000110512754574699
5.62495363258108e-05
7.9938241837473e-05
3.56597717701457e-05
8.17669232475875e-05
4.89420966380913e-05
4.20520603867725e-05
4.34900747737589e-05
0.000102355100727068
5.3629093635596e-05
7.04059858501263e-05
3.9186335962951e-05
8.36958067009794e-05
4.44010165286723e-05
5.24476354516348e-05
9.12673892247788e-05
6.37020346062968e-05
4.55988729931931e-05
5.50901391014707e-05
6.28454968644424e-05
5.90586008924305e-05
8.22145431787859e-05
0.000132610207798936
7.62243927513184e-05
3.58582342426345e-05
6.60705588739001e-05
1.42671784524298e-05
9.83639987301024e-05
5.7212735280657e-05
1.09341387353211e-05
7.30320412323238e-05
4.3625925964014e-05
4.97725507483282e-05
0.000101738848632293
8.24377210765287e-05
6.22695249999724e-05
6.85299831955686e-05
5.16099701653327e-05
6.43598096936131e-05
7.98795785589274e-05
0.000104666084571994
3.51197338898929e-05
7.90279776501293e-05
9.45372516341943e-05
3.56847645868883e-05
8.61059035683818e-05
0.000102174988337895
3.3575089583164e-05
3.32256011638748e-05
3.37267686514087e-05
5.02982892466118e-05
5.20288742999696e-05
5.92830182880386e-05
0.00010570404047154
6.239329460903e-05
3.15731919390525e-05
2.28964264338659e-05
4.33734021780363e-05
8.05275776796728e-05
2.28546155482115e-05
8.28080479545682e-05
9.77827684963927e-05
0.000106147129381173
9.01207617715165e-05
5.66135225999762e-05
4.68743980416981e-05
6.37704979699408e-05
3.19514218843409e-05
9.81503343196156e-05
5.04919173410094e-05
3.88950569014238e-05
8.60540453992589e-05
7.91901335683021e-05
0.000122939092157923
1.27656601900348e-06
5.26385903076294e-05
0.000104967313888637
3.06874413372648e-05
0.000113953805339576
3.06716082022356e-05
0.000101081494195236
-1.80968369454456e-05
5.86934074407123e-05
7.13401354228343e-05
-4.39615646846379e-06
4.44050557040126e-05
4.10367454506461e-05
3.78094297993072e-05
3.59968460192277e-05
5.97285323467716e-05
9.1289614992715e-05
7.71394462544978e-06
7.5826014217226e-05
7.92669954495737e-06
9.4564972486694e-05
3.73945956428936e-05
6.85464646306869e-05
-2.03163634962205e-05
8.59273224943868e-05
2.23303489898875e-05
3.7484775965136e-05
2.62414468258005e-05
6.45712299585948e-05
0.000109012674901831
6.47401201467409e-05
3.89002224301628e-05
9.19441418436016e-05
7.65961566470362e-05
4.34024783419725e-05
2.41126542576959e-05
1.19621543877948e-05
7.5764407731739e-05
5.81144623537557e-05
9.65691018049537e-05
5.13366573005994e-05
4.06471162131779e-05
2.72043384901974e-05
8.72690102492278e-05
8.90115695777568e-05
2.3381439063411e-05
8.5483691768298e-05
6.64279764098434e-05
7.67560986874209e-05
0.000104579603077638
9.17723531469358e-05
6.85165159762932e-05
3.74735277943231e-05
9.09235807141522e-05
7.98960517610788e-05
5.24436560968569e-06
5.37496688154991e-05
7.970398831336e-05
2.33262274370701e-05
7.89233734867571e-05
6.2540600966314e-05
8.1307140344613e-05
3.5859725651356e-05
3.11974161427161e-05
8.85986904541704e-05
5.23337416804611e-05
3.83717561759734e-05
-1.01187890813666e-05
6.80717473042259e-05
5.85004201631081e-05
2.25355260454934e-05
1.57946574786969e-05
5.48404911387657e-05
5.51691462651625e-05
4.35637358957741e-05
1.21078723587421e-05
4.74565052327539e-05
5.68952739369561e-05
9.66261931348221e-05
1.78379379446449e-05
4.88174620093097e-05
8.51459370054667e-05
4.09965798893486e-05
9.06789571244419e-05
6.53804615031313e-05
8.18234528735484e-05
7.95008655071456e-05
9.79129262365935e-05
6.32856406832818e-05
9.09329036050439e-05
-1.29289155915609e-05
5.03795143173109e-05
8.87975626121347e-05
7.04469966172699e-05
7.11593260340271e-05
7.5336606136954e-05
1.95729565570839e-05
4.76422292695918e-05
5.00286882504619e-05
8.34094422503583e-05
0.000117798378975752
8.66159568309336e-05
7.74077373520905e-05
-1.14504583494083e-05
6.94196696508419e-05
7.80725612911306e-05
4.15902232207489e-05
1.722538208396e-05
3.29318166105067e-05
6.47379506946045e-05
2.79881825268256e-05
3.03017990133408e-05
3.14611636880499e-05
5.97306785504661e-05
4.30010028468052e-05
8.25805131313011e-05
3.77946460243474e-05
9.89901179953011e-05
-8.46625620834835e-06
0.000108940351886794
6.73247566234671e-05
7.35118044744563e-05
4.54408118978131e-05
8.94282925894042e-05
0.000114539604310331
7.97886216627249e-05
9.41753407236115e-05
1.08060023821539e-05
5.3360031497287e-05
6.32522812569232e-05
9.28590819606508e-05
8.95301344952905e-05
4.85395258690342e-05
6.29721881125446e-05
3.68192433369734e-05
7.00939545143013e-05
3.74853657119561e-05
4.62970492027502e-05
0.000100116329309019
3.98391118041124e-05
1.4112877176514e-05
3.44677834726604e-05
9.84305762524726e-05
0.00012234332950664
3.27058598892215e-05
4.54983979739344e-05
6.63052111766364e-05
2.48440641232726e-05
3.75497364692831e-05
2.63412187510472e-05
7.98240041885885e-05
2.28262693693944e-05
0.000100818970662223
2.99718608329705e-05
3.21680626641806e-05
1.87742829706933e-05
5.69244140983459e-05
-3.44004256755099e-06
2.95457626746636e-05
2.5242186750457e-06
4.79937151624761e-05
9.19890445896297e-05
5.28156450485404e-05
3.68252556773965e-05
8.74478241915642e-05
9.18603130144068e-05
3.50969548092502e-05
6.67122346058639e-05
8.50431942563823e-05
0.000102335741230822
3.67743106865159e-05
3.8153652778129e-05
7.06226474881288e-05
4.87346915847192e-05
5.75990448359413e-05
0.000129591998683317
8.5867606014566e-05
7.87084628920418e-05
7.97701486159995e-05
5.25630454401464e-05
4.32305741906445e-05
7.31136982484897e-05
6.25672994583931e-05
0.000105685405638186
0.000101283366511596
8.18626034556563e-05
7.98620528382422e-05
5.60044635469155e-05
6.5121931169525e-05
9.52705870430362e-05
7.65796099002337e-05
6.9515051437353e-05
4.88278859574239e-05
6.12275490061906e-05
6.03913784118341e-05
1.44331368497673e-05
8.7855220919738e-05
6.53005693810915e-05
2.98355028399513e-05
4.51743476913923e-05
3.28603678552342e-05
2.11986614512434e-05
9.35139520400175e-05
4.8642293811755e-05
1.01228824600705e-05
4.02853719296672e-05
2.56730938157655e-05
6.59911513483054e-05
7.16791459543982e-06
9.59205870535495e-05
0.00013156604907568
4.86493534767748e-05
9.49246332789981e-05
6.11061568121532e-05
1.14966802230963e-05
3.65958104697409e-05
4.96158804875844e-05
8.20674973832472e-05
3.43446043229922e-05
5.38345034403659e-05
6.98265483013284e-05
5.9730931848317e-05
5.44636367204511e-05
4.84062197052461e-05
0.000118977049324552
3.79516174411458e-05
4.6947195287669e-05
9.85488130645503e-05
1.88547376089062e-05
3.84162031300647e-05
9.05698527428853e-06
7.72746536747093e-05
2.8656170168601e-05
7.3077904825406e-05
5.52291305166903e-06
3.07934004751286e-05
1.10231945907677e-05
2.50289229334845e-05
5.03145729295816e-05
3.12190223862249e-05
5.32462619947489e-05
4.52661734745224e-05
8.79915568292103e-07
8.3648687338397e-05
7.21748076918155e-05
7.67285458064379e-05
8.2546233973214e-05
6.31581211142723e-05
5.72307304911634e-05
4.92469624481157e-05
1.15676739041304e-05
3.62910030936632e-05
5.75389892323065e-05
2.75727859356896e-05
6.95064301387325e-05
4.61698082279167e-05
0.000101846974259181
9.14803790433006e-05
0.000135664252496028
7.86902582246549e-05
0.000102902823938479
5.32559913564875e-05
3.98045723240673e-05
1.61606411419278e-05
6.53280158160301e-05
7.91312493401249e-05
8.71444548442263e-05
7.85236949349661e-05
2.72186379802166e-05
2.6718690444186e-05
4.65283897769249e-05
3.88165646113007e-05
6.46696560714589e-05
5.90843020588653e-05
6.23763446906169e-05
3.21663446858858e-05
8.26129401237974e-05
7.9771977061503e-05
6.62870871902061e-05
4.4786217007328e-05
8.93777392417697e-05
0.000106867164442199
4.24515884495451e-05
6.96294120192973e-05
0.00011585713521312
3.17256120473602e-05
-3.7709958043241e-05
3.90191419771219e-05
0.000134826392597465
6.08739555203418e-05
6.65815336730138e-05
4.12094968123937e-05
4.98857790255536e-06
2.53551628018731e-05
9.64787958870765e-05
0.000117003732397058
7.96789333411597e-05
7.73441828265741e-05
0.000102601235876762
0.000112650336101314
4.55556909904756e-05
2.176699890499e-05
5.010128059122e-05
0.000112833756281248
0.00010252320819456
1.64911805397831e-05
5.13444803247114e-05
4.64001842850388e-06
6.74171761728634e-05
6.58487104965466e-05
3.73762147141507e-05
6.51435057172628e-05
9.03939631151318e-05
7.42391072598375e-05
8.16742370212385e-05
8.07415707677654e-05
4.96756198790319e-05
8.1221546753031e-06
0.000104114821786522
6.52335139059282e-05
0.000107278327887916
0.000103340598426177
0.000111109517689577
7.03113482724743e-05
5.15497814041043e-06
4.70802237678787e-05
0.000107196963093438
1.85103278893263e-05
5.11222812773649e-05
5.55072071916393e-05
1.10184325971015e-07
-6.38205505573959e-06
0.000105594100351298
2.85362118656391e-05
6.65113653857909e-05
3.60725207365005e-05
3.25560037186187e-05
1.81515790226108e-05
1.49064837871799e-05
2.15438449444895e-05
2.39466762988443e-05
5.91366659553434e-05
6.11908803115406e-05
0.000109895634340041
8.84672238944304e-05
5.57740572992814e-05
3.90242006662827e-05
7.91496090428423e-05
8.43259993002447e-05
-2.59816743303465e-06
4.47170779336316e-05
6.34156502007974e-05
2.46114997938281e-05
7.68932246659361e-05
5.70287322997285e-05
5.81352363074923e-05
0.000120929411358627
9.41571314491245e-05
4.91596652196037e-05
4.36260778914635e-05
4.33297279891381e-05
8.31287443410537e-05
8.48646392437312e-05
6.06269373371894e-05
0.000124115226048757
3.8384981662765e-05
4.15634544526988e-05
2.80749051318995e-05
9.05890005914537e-05
0.000126301611886974
8.27521190806739e-05
8.01589206321822e-05
7.48671792659271e-05
4.40502202975958e-05
6.73891554389674e-05
3.29719117193818e-05
6.67310379818166e-05
4.75199356350946e-05
7.17822599746052e-05
7.54548013753998e-05
3.98329437515941e-05
0.000118772051643398
3.81319235934945e-05
5.78585915666934e-05
2.40970709953201e-05
3.65775040509347e-05
4.03468425799611e-05
7.09922659720225e-05
3.41693837942525e-05
4.09429610678047e-05
6.12827665100323e-05
7.11119161289251e-05
7.97732624125038e-05
6.93321150431614e-05
4.06981295326483e-05
0.000102092605183563
3.94036742371511e-05
3.81025336599067e-05
8.95578597825143e-05
7.98659807951672e-05
3.13279325076849e-06
1.58184773927223e-05
7.44762245843766e-05
4.80184674371435e-05
6.20984980560087e-05
0.000104026737920649
0.000107334641415928
4.39967050954707e-05
9.00360957603233e-05
4.60698715541244e-05
3.10759039359113e-06
8.50131995534936e-06
3.59563322728243e-05
2.86987520674243e-05
7.55693788137693e-06
0.000109596377946065
4.49837911017879e-05
2.51455586209394e-05
6.08441000580173e-05
5.38828093327433e-05
6.8698731266597e-05
5.57225400768416e-05
4.04365174027086e-05
5.36260629102189e-06
8.40380171368461e-05
6.34746943063689e-05
6.50544262822568e-05
0.000123848982457382
2.2945045093075e-05
6.95174376438725e-05
7.97462143715711e-05
7.71258293770601e-05
5.63177712297539e-05
1.78886243298265e-05
5.89108399807661e-05
9.46247654265901e-05
6.08808082736401e-05
5.94135668645145e-05
5.66648847476591e-05
3.90573011871542e-05
6.63096055204342e-05
6.0016063409465e-05
9.54730673833804e-05
5.79618835159897e-05
6.29965243118067e-05
6.24578889434671e-05
2.38902308396645e-05
6.80061516902898e-05
0.00010325585145704
0.000106364599541292
5.41089773467327e-05
9.64049018144108e-06
9.90285987112645e-05
5.8491103475707e-05
7.82430883487417e-05
9.87402611712526e-05
6.32973842645385e-05
7.67045379575131e-05
0.000102858946859171
2.01689508794225e-05
0.000129601995523913
5.60109115466906e-05
9.89235661150844e-05
3.07050357164507e-05
1.94399649312414e-05
4.93110940059112e-05
-2.5589885997658e-07
0.000120593897042032
2.63251146130148e-05
7.01291801403981e-05
4.50309066127821e-05
0.000102854710450705
1.55942858107586e-05
5.80798263619676e-05
9.6935504817033e-05
0.000100038147020387
9.61051954477817e-05
3.3739563347935e-05
8.2480274021376e-05
5.60828772035352e-05
2.02797138502252e-05
3.27394310608065e-05
5.63626649430035e-05
8.57154510487959e-05
8.19080056336382e-05
2.6504872116008e-05
3.64317879863327e-05
8.81804261707618e-05
5.41498818137686e-05
5.68100308745625e-05
5.25962141182158e-05
2.9878213016004e-05
9.36984299374256e-05
-2.45678592734112e-05
8.52801770710956e-05
6.75005954306268e-05
6.06634111696301e-05
2.73713930198016e-05
2.17600112907321e-05
4.36762874744481e-05
1.06559600449024e-06
2.81045477113326e-05
6.98592200522109e-05
6.59256696681679e-05
7.14442556432037e-05
4.87754293619309e-05
8.6597657005465e-05
3.44765790285404e-05
5.55116180151695e-05
9.93169709442735e-05
6.93910305678345e-05
-2.39889599342632e-07
8.79819729657297e-05
4.05841373375118e-05
0.000100965090283765
1.85022518145966e-05
2.86693977495482e-05
2.2887408780244e-05
2.85346568209079e-05
4.70459407692628e-05
8.50818154342926e-05
4.25601745948532e-05
3.96790022423277e-05
2.04543349941003e-05
5.88422382435389e-05
7.62870796911972e-05
0.000137226972659413
1.22952858097027e-05
9.13981821241235e-05
1.89557698123808e-05
3.58108249369416e-05
2.83292020905345e-05
3.09409557168084e-05
0.000140183862827226
4.55741053326435e-05
1.98708911294599e-05
0.000104728927746738
6.1888218181109e-05
4.90675811786448e-05
7.03677597564907e-05
0.000119434792624467
9.98064418326264e-05
6.6041308656587e-05
-5.15277951450642e-05
3.25544708866852e-05
2.52697103088747e-05
2.44031831151341e-05
6.91031625001421e-05
1.28401394042695e-05
3.49751795093016e-05
4.18456919592084e-05
6.9780606029784e-05
9.76339383977611e-05
4.76419396472081e-05
7.68397750075414e-05
3.91489330827742e-05
1.44556637177204e-05
5.98053115604117e-05
5.94674531226749e-05
2.26952357663293e-06
3.99451112810578e-05
1.20981902071716e-05
4.97220321356457e-06
5.58605911064934e-05
4.84857621732433e-05
4.4646933083039e-05
4.30923902069063e-05
1.41410275557805e-05
7.61725119747634e-05
1.27529616423307e-05
3.15130354508163e-06
2.2333569380289e-05
2.98925024088517e-05
4.91203418030263e-06
3.49009780610685e-05
3.45811341504179e-05
6.77008680240571e-05
-7.0084744348802e-07
1.59288133317728e-05
4.1626440427236e-05
4.25987657901308e-05
