# Supplementary material for: Research on computational propagation and identification of mine microseismic signals based on deep learning
Source: PLoS One. 2025 Oct 22;20(10):e0334641. doi: 10.1371/journal.pone.0334641 (PMC12543183; doi:10.1371/journal.pone.0334641)
Supplement: S5 Data — (ZIP) [file pone.0334641.s005.zip › 000100800001520.xlsx_0.txt_24.txt.txt]

4.21087930120505e-05
6.64557748360403e-05
4.39181352256316e-05
4.83548473465532e-05
5.47784220423525e-05
4.76533273253838e-05
8.36641489996993e-05
2.37267627076961e-05
6.37146593582717e-05
6.7403841270566e-05
4.58692741029093e-05
1.99350971818779e-05
6.78872413554628e-05
6.51684007737866e-05
0.000103561605438419
5.96983272511983e-05
5.28471992608919e-05
3.37769194011326e-05
7.90891139834662e-05
1.34823988014559e-05
6.89246331012837e-05
3.56246550730469e-07
8.52341445432384e-05
7.68596633261459e-05
7.24010601426786e-05
9.41084467282579e-05
8.26479352924288e-05
3.50902306780112e-05
7.72093586665392e-05
8.7770532092396e-05
-2.06504870656268e-06
6.24437510167456e-05
9.2295063271745e-05
1.86682634226227e-05
1.81541034063554e-05
2.88636076096754e-05
7.70807670604522e-05
4.57804670710154e-05
0.000104397271638084
5.89128122713509e-05
4.58766373053167e-05
6.88044401555809e-06
6.47643378504683e-05
2.66880975788242e-05
8.153174262173e-05
0.000135255615478085
1.9352284084599e-05
7.26891980180101e-05
2.76995811776428e-05
6.84541456297926e-05
8.71920071895473e-05
1.34718682406972e-05
5.86799632166648e-05
5.08782837703641e-05
6.41842235616896e-05
1.72088920495852e-05
-1.61137256237543e-05
3.04329191355079e-05
2.60256325694716e-05
8.42097578979642e-05
6.34329428587128e-05
0.000119262463494015
2.37195618164364e-05
6.85941061780185e-05
7.8626511151976e-05
0.000103930156349986
5.41762049022122e-05
0.000111260567339093
3.17789948164593e-05
5.57719589443941e-05
9.89189200038805e-05
8.55045806828289e-05
6.96681063027455e-05
7.79296395487656e-05
5.09236742734722e-05
7.2044825452794e-05
-1.41316894384251e-05
7.14877537359265e-05
9.05622842480496e-05
8.7111653530463e-05
0.000108266751982715
9.00316088610969e-05
1.96482968163552e-05
4.98212071160387e-05
6.9943116582318e-05
-2.39921980477897e-05
4.13045344860334e-05
8.07664039310146e-05
5.1089260796301e-05
9.53300895907339e-05
-6.95203460656754e-06
9.90697866467298e-05
4.3214770320408e-05
6.69114807416421e-05
4.83184053454443e-05
7.7846839020052e-05
6.26685728615553e-06
0.000117052309082845
6.07920324848874e-06
9.35943282986936e-05
3.14130731982463e-05
5.25992068631102e-05
6.10643560438824e-05
5.24605960218977e-05
3.16453638844815e-05
5.67369944369948e-05
9.38525303525223e-05
4.33104037409631e-05
8.54963710043948e-05
9.91792317803931e-05
6.24730295620889e-05
4.72284757058734e-05
4.94753840338866e-05
5.48570226625716e-05
1.89210873006638e-05
4.1709820451215e-05
-3.26339042511649e-05
2.43205766527145e-05
2.31094544943979e-05
6.38516266625034e-05
9.24871443149423e-05
3.2676612150216e-05
5.66743018145262e-05
7.7698637778249e-05
8.13566517918173e-05
6.17386077543292e-05
4.44962665880038e-05
6.95581437462806e-05
3.60430948333407e-05
5.46636592929149e-05
5.68691570439614e-05
6.65590591493217e-05
0.000100076903244646
-4.98524448948701e-06
2.1536589738393e-05
6.5700744607871e-05
5.45789166072371e-05
7.5711079204924e-05
5.99065592659617e-05
2.25367441232261e-06
2.92567491721461e-05
9.41334430163811e-05
4.66875639492138e-05
0.000121421036527468
9.74320458900767e-05
2.65585372848004e-05
3.25810323073147e-05
3.31631033264831e-05
6.48357000082752e-05
5.33365763454265e-05
3.91456801562353e-05
3.97385885944353e-05
1.42074655423999e-05
5.62769290613116e-05
6.90310123717636e-05
7.99905940220571e-05
7.03707428370689e-05
9.86745497234287e-05
1.57269186391927e-05
6.30978894667703e-05
6.41524770322042e-05
5.23934977843404e-05
8.35211907067302e-05
2.05432659520245e-05
8.02463299196136e-05
4.43448101059286e-05
4.08744002548329e-05
5.96957960898953e-05
-2.95555810287515e-06
3.35999061799157e-05
4.39461982609719e-05
0.000110547198670669
6.62554383604182e-05
5.8582582240638e-05
1.54278494950373e-05
0.000118603514361744
1.41768931886858e-05
5.36949739518183e-05
-7.48219429534311e-06
8.46483017689482e-05
7.49797550787422e-05
7.44340081608557e-05
5.50216462717125e-05
1.54114729494731e-05
0.00010223530075937
0.000110325504646276
2.01876883063499e-05
4.88893583423354e-05
6.8344527983507e-05
0.000108816144848428
4.2630558598533e-05
5.04839544577172e-05
2.07962779712909e-05
5.41665858499979e-05
0.000110983792669554
0.000105137311152263
0.000104076562875138
8.99694799482749e-05
6.34091935680729e-05
8.56401855466607e-05
7.87021388322237e-05
4.24527598114668e-05
5.13423251876119e-05
3.9483204984016e-05
2.48781599467283e-05
5.58156062901837e-05
1.29709492627596e-05
0.000100920242107533
8.39958753207693e-05
8.4990524523264e-05
5.40611521481599e-05
1.8167239565194e-05
2.72136344100775e-05
3.89773343085862e-05
4.93405749004906e-05
7.88226151685909e-05
6.43186120959647e-05
2.03122204136246e-05
5.77555701401923e-05
3.0530241747681e-05
1.87700264375149e-05
6.35277465436529e-05
6.87786756226487e-05
5.50660966116295e-05
-4.92320970566991e-06
4.85775362601086e-05
7.76830099787054e-05
5.72195810676101e-05
6.43560056958069e-05
2.74041719752957e-05
4.62684863692599e-05
8.02679090738317e-05
6.70740566899542e-05
0.000113210918335614
0.000106563601021068
6.06707093796788e-05
9.70591193253809e-05
2.22238866317692e-05
1.10998784720917e-05
9.59992469390352e-05
-8.41352491833332e-06
3.0533959201148e-05
5.13093715728372e-05
-1.48951759520266e-06
4.68657594960694e-05
3.32881727340916e-05
4.55305537216264e-05
5.31752405997113e-05
2.76536955780295e-05
8.34220328938873e-05
8.05594715251278e-05
4.02350644311368e-05
6.49184881754192e-05
4.67430561510679e-05
0.000101450684032479
4.43237722847032e-05
7.92698273363384e-06
3.11248086083849e-05
3.34225781672603e-05
5.57393012339015e-05
5.09585758287329e-05
3.80747788298907e-05
1.64136957799337e-05
4.95422607729027e-05
0.000128426931146502
3.61992360110765e-05
2.63467851785592e-05
4.55867364435275e-05
0.000103972706363537
8.52496349710962e-05
3.88221986889089e-05
4.18139770046524e-05
3.22021171384151e-05
0.0001226515396382
6.10344628684062e-05
2.90255969801143e-06
3.84813951795369e-05
6.29161300671161e-05
3.26536137399139e-06
4.90115468060189e-05
6.79798697111175e-05
7.85181494775095e-05
0.000126992650346789
5.34809560883675e-05
8.60915451175198e-05
1.61478459016117e-05
7.94541207741379e-05
6.28471158513227e-05
2.55570238721744e-05
5.67480263874121e-05
8.14217840478397e-05
7.39195353660051e-05
8.73165822505753e-05
6.88961898714107e-05
3.82209729786129e-05
0.000101073860216411
5.94654829835636e-05
-1.48535084766799e-05
8.44424116851785e-05
4.57015941677379e-05
3.07879679615794e-05
6.35846408922402e-06
4.79849353187867e-05
6.88841697130766e-05
0.000105122520388612
7.58102138100989e-05
2.69257801104714e-05
5.24570612546609e-05
5.48815816471744e-05
5.44309840774491e-05
1.48310290088218e-05
1.24746423315835e-05
4.19952243936049e-05
3.37936554124987e-05
7.61347764299965e-05
7.64998670223083e-05
5.44177969783578e-05
-2.71240258708862e-05
0.000106548361738861
7.65663176343064e-05
7.0304793122252e-06
3.47998074126984e-05
5.35972453448498e-05
9.30876359224224e-05
3.98325418595398e-05
0.000100978977739839
8.38100710341938e-05
9.93957227861664e-05
1.87305924327941e-05
7.0451126287924e-05
0.000122741879444015
6.75629716363674e-05
5.61027488859812e-05
4.68712046364546e-05
3.8675985357005e-06
3.47992985465083e-05
8.49771063133653e-05
4.76930692682244e-05
5.65703178910916e-05
4.97399169657752e-05
5.08616608482256e-05
6.34612751893823e-05
2.4440064499746e-05
-8.45277873698732e-06
8.80609990802452e-05
2.98792615215692e-07
5.40852091699705e-05
8.00001620055573e-05
2.19709025065524e-05
6.61164460405588e-05
6.00838132338442e-05
7.7322923709012e-05
4.53442113216784e-05
4.5155582439038e-05
4.78393444515341e-05
4.38418144446683e-05
5.43396133714801e-05
7.80535755081623e-05
3.66966957195254e-05
1.85781202109494e-05
6.34676611384894e-05
7.06132310293029e-05
5.70042193316255e-05
9.46853328524624e-05
3.27869394539034e-05
6.96639886314191e-05
6.46491838668686e-05
6.32508748009629e-05
2.38100244320684e-05
6.73920072428599e-05
5.32258194018586e-05
9.41219115982859e-05
0.000108787735544024
8.74572295704922e-05
0.000110469324133863
-4.80039091952529e-06
3.24289712100318e-05
8.64056346353371e-05
6.18798908499939e-05
7.85068877583641e-05
6.46222349771288e-05
8.38466362823415e-05
2.80970864470754e-05
2.30275604360839e-05
0.000101020128490834
4.52164794473911e-05
0.000100172059624618
7.35419096970966e-05
7.82853011084961e-05
0.000103843436959787
7.82931031720829e-05
3.32490458957753e-05
8.18566300951844e-05
6.7893282650232e-05
5.02030656242929e-05
6.60076793783123e-05
7.78815394195076e-05
4.98136712836357e-05
3.90439100560619e-05
8.32998174547633e-05
4.52339935889685e-05
-6.42952017119144e-05
2.6741022676423e-05
5.978642560963e-06
6.32259537218786e-05
-1.8353265122848e-05
4.58783593103437e-05
4.96598375265294e-05
4.30953993629007e-05
0.000122126465630099
7.94176661324544e-05
7.14758206492985e-05
8.46728366541379e-05
2.28788424413667e-05
0.00012671502927397
5.23574082591849e-05
6.38314358100728e-05
0.000127082839243826
5.89771123507333e-05
7.68601354865246e-05
4.69608174571191e-05
3.44666153961919e-05
9.55587531930605e-05
3.0217909340828e-05
4.03508411387648e-05
4.55909640397897e-05
5.77125978718469e-05
-4.02883531273971e-05
3.59616514778585e-05
7.52256764578376e-05
6.09077345752587e-05
5.10638472210488e-05
7.17094533957391e-05
2.69685755142282e-05
5.62677310369816e-05
8.03114731262999e-05
3.14814743706477e-05
4.56317909232357e-05
2.20913508197542e-05
6.73309603381129e-05
3.3306092704693e-05
6.44909226947e-05
6.31611203337333e-05
6.59425399063929e-05
0.000122062649729783
4.42553621754894e-05
1.39126189652773e-05
2.96324616910078e-05
1.08069484669767e-05
3.95679474183009e-05
-2.52292850582914e-06
9.78669087249334e-05
4.25284729171705e-05
4.61929143203408e-05
6.98661745855823e-05
5.71758137563337e-05
5.63881978409532e-05
4.78108372413769e-05
3.90384291440551e-05
7.96773778903879e-05
0.000118052316413077
6.16284457659932e-05
3.61030586677984e-05
0.000101187451730114
7.01441110310353e-05
3.76268839007204e-05
0.000122726347857181
4.77427737974794e-05
6.9467147866023e-05
3.26166419673284e-05
8.0932489063411e-05
7.66011097242748e-05
3.34105793898949e-05
4.98657454602809e-05
6.87217226244183e-05
1.0024940147667e-05
0.000109320671177269
-1.28296160313475e-05
7.71213789890664e-05
5.87098184982313e-05
3.57016616256186e-05
-2.9761129843643e-05
7.41120982182138e-05
4.35358885016828e-05
5.78088899846304e-05
4.34836147294594e-05
6.97429770328176e-05
2.44559574035502e-05
4.4917871699351e-05
6.70040297071132e-05
5.1255666321253e-05
4.50293153816629e-05
9.82055579245671e-05
7.00665844042696e-05
4.02364248200242e-05
4.82915838457797e-05
4.85930098317812e-05
9.87164888602051e-05
4.69610032645371e-05
2.75381555891426e-05
1.6301544895614e-05
4.30707904383182e-05
0.000115672338616747
6.73980180179476e-05
3.193370344388e-05
7.24918096216687e-05
1.41463968762675e-05
5.4150817647755e-05
6.94796939528922e-05
4.83373974790242e-05
3.30560988139899e-07
0.000105232872524966
7.29885855681522e-05
6.42824340648635e-05
8.60019924462793e-05
1.89526878632882e-05
4.89181562536498e-05
3.38219828330917e-05
4.28301057115979e-05
0.00012043704799008
3.58805289507166e-05
4.12284214234216e-05
7.23960441011547e-05
3.9825578000061e-05
6.34644905658e-05
5.40686102923669e-05
5.25781126453568e-05
0.000110309299871682
0.000110431806843498
0.000135477137478764
3.99998952235971e-05
5.86532301409149e-05
0.000118281514468194
0.00011930020164188
4.14363197956844e-05
5.31257266989142e-05
6.91562371087727e-05
2.61593301490409e-05
2.94521912605448e-05
0.000109663487804378
0.0001300687128889
1.16846744604322e-05
0.000110360548156902
4.02901674152379e-05
3.92809790241251e-05
4.75144202206952e-05
2.5797799503604e-05
3.70298602369429e-05
6.16815697272515e-05
1.37487650726929e-05
8.0477657084059e-05
6.07294896413089e-05
8.21130279061987e-06
1.8899136229599e-05
7.15593782734547e-05
0.000125321318568865
2.44253784580683e-05
0.000112858627881719
4.76650363026248e-05
0.000105150863126064
9.77395676275231e-05
9.40977456357012e-05
4.50836517639986e-05
8.53152102027268e-05
8.35777098725233e-05
4.06707547035712e-05
6.22514585133124e-05
8.64817759486001e-05
8.95893235574724e-05
5.61495202544286e-05
5.0337630671303e-05
6.80188976962092e-05
-4.13032907833966e-06
9.49358341442762e-05
6.51047804509127e-05
4.83052713087495e-05
4.87577740013001e-05
6.23773136733705e-05
5.59528693842552e-05
7.70303446854759e-05
0.000111384020038403
4.58023041187492e-05
2.16942358977962e-05
5.7346163188009e-05
3.52847789198503e-05
8.68286789102795e-05
1.65276967874105e-05
8.89243613247172e-05
7.49586037235931e-05
4.88375294189749e-05
4.64610101997219e-05
4.14940767736844e-05
3.29391380771052e-05
4.64552474577283e-05
2.61466548788375e-05
9.08689265297034e-05
6.97540188241218e-05
1.03988227740072e-05
0.000107096470674659
6.69586022216663e-05
0.000130154277576838
6.2806419802403e-05
3.78763443157449e-05
7.306555587307e-05
3.09513017746179e-05
7.13827282059101e-05
8.54251721803591e-05
2.8846812251339e-05
0.00011290898545518
0.000105902031470855
8.66397337055622e-05
8.04822531519159e-05
6.49504948087154e-05
-3.7350175458975e-05
7.15819505333627e-05
4.94011088912798e-05
6.00470651993655e-05
6.8848580178027e-05
8.32151541714249e-05
5.99619590497638e-05
2.7723933159091e-05
4.70253678044205e-05
7.56670995563935e-05
6.7518363520347e-05
6.06602291583482e-05
5.99537455947353e-05
5.58514114298628e-05
0.000103303714591378
3.81028570816424e-05
5.68527227232551e-05
4.09034745222324e-05
0.000104554231054043
0.000137233253692589
0.000107551514833652
6.41957885343044e-05
0.00011843328852291
9.62276492058491e-05
3.90678922229003e-05
9.18019012573582e-05
3.54772693965463e-05
9.10124782056664e-05
5.26599010066964e-05
4.45873978330078e-05
8.92057675093051e-05
3.26824651343656e-05
3.96230398051614e-05
7.34662164033416e-05
8.546050157464e-05
0.000102451674329597
0.000105926224906274
5.26031672204846e-05
6.67407338777209e-05
2.097764230286e-05
5.13160604358901e-05
5.59689650634605e-05
0.000107106849856099
7.16164599401409e-05
2.78324259098118e-05
7.81041745523571e-05
7.10928542646494e-05
6.81984284118216e-05
2.01137937807076e-05
8.53218055134196e-05
6.49019249600527e-05
7.35943254720707e-05
7.35710407509323e-05
9.15679162090545e-05
9.13192715210182e-05
0.000104482938878219
7.9115387632278e-05
1.9624270302181e-05
5.04485812519246e-05
5.40065951926275e-05
4.6977972430237e-05
5.01728060440303e-05
2.06400332602157e-05
6.09812038333949e-05
5.76690907748989e-05
7.61625037974306e-06
7.35985219942876e-05
7.38979341928133e-05
5.31258714760865e-05
9.18526024617709e-05
1.49666483506732e-05
3.70960129831599e-05
2.68470673629391e-05
4.74583515652114e-05
9.35179340561897e-05
2.23539304633104e-05
5.25424096199166e-05
7.39586152785278e-05
3.28917978833576e-06
5.48611997220922e-05
3.36214641208187e-05
2.10531358086712e-05
3.83253961453331e-05
8.83016246617177e-05
4.7924056339515e-05
3.28907242360974e-05
4.21455970972466e-05
9.3124347273617e-05
6.96484277256203e-05
5.48553645268767e-05
7.2703157319021e-05
7.53260220473376e-05
3.46818138181734e-05
3.77084394425773e-05
5.42007610761631e-05
6.65678034068934e-05
0.000145498297232033
7.49797909676032e-05
2.41523280980965e-05
6.38830371948021e-05
7.47045929629206e-05
6.70306632827658e-05
8.18542755785246e-05
2.02973920596649e-05
-1.42086433460167e-05
8.29339233450217e-05
0.000106305025973479
3.45834501841247e-05
0.000130758432198039
4.18878204662563e-05
9.6395427000438e-05
4.97573121122884e-05
6.52072984572293e-05
2.07582775804912e-05
4.61468582642357e-05
6.29700816502034e-05
3.93715015741613e-05
0.000111623722027625
1.72097598270458e-05
2.55134470982754e-05
-1.89806937474939e-05
0.000112506875016837
8.23854020347869e-05
6.98281903576338e-05
9.44826931830027e-05
5.3633517964915e-05
0.000158173478767942
8.26646836205134e-05
4.08446482995053e-05
7.96665957942703e-05
4.11172278944633e-05
4.57439943525213e-05
7.72711933346768e-06
9.99044605247558e-05
6.08666326643265e-05
6.5772176099001e-05
0.000101778520509265
7.7763247740588e-05
6.76279471832816e-05
4.49291122815321e-05
5.5955272946953e-05
8.22700635062181e-05
2.19704751879122e-05
4.40584736146872e-05
4.0158693115552e-05
7.98208353269788e-05
6.5556846700738e-05
7.15148604135661e-05
-1.82331499601229e-06
2.8646062924513e-05
4.78679666073302e-05
3.46013423954934e-05
8.8846678372764e-06
5.25542896171028e-05
8.10857273496899e-05
9.20684237607441e-05
1.42883128039687e-05
5.87077474302401e-05
4.70594492779569e-05
8.47344615022352e-05
4.01166413710055e-05
4.45491050428342e-05
5.64970780513181e-05
7.40050987148976e-05
7.26451101001168e-05
5.9080016822506e-05
5.57725071212698e-05
5.57274318521475e-05
3.04341221014552e-05
9.8646583551709e-06
4.87483801203649e-05
1.20216947357411e-05
8.31715398831699e-05
5.87812452132093e-05
2.67210235628161e-05
2.53606658911027e-05
1.92519138060082e-05
-5.54104474883462e-06
6.98775256226882e-05
9.54109575242122e-05
6.3444193222825e-05
3.21432491315067e-05
1.79885531380337e-05
6.79944803701654e-05
6.1692075434545e-05
9.78256055596777e-05
6.8641218547807e-05
0.000121140698644873
3.03820521095643e-05
2.44024221259933e-05
7.39445479111132e-05
7.62942479443579e-05
5.25575707122431e-05
5.64655848743574e-05
4.68961125307637e-05
6.79500148695455e-05
3.93312334927324e-05
0.000170827121184765
2.53183816096689e-05
0.00014586894255834
5.55108329225469e-05
7.90949924152355e-05
7.96148578200181e-05
6.77304829302467e-05
9.55435492658931e-05
6.98816013248033e-05
5.0080530808488e-05
9.14343094583707e-05
3.77144537480168e-05
7.76803757781453e-05
6.95711131314552e-05
5.59142583840155e-05
6.97383186354849e-05
9.38094447643288e-05
0.000116289499117732
5.524385257803e-05
5.06682075402568e-05
6.75253662210282e-05
4.22221649600538e-05
2.06518167617857e-05
0.000100386719574678
5.56372819362281e-05
9.9490520932673e-05
3.32694999875525e-06
7.03100158045241e-06
4.65862695884071e-06
8.1275649758635e-05
7.04169137698916e-05
8.67988970247304e-05
3.30101368852233e-05
0.000131851208974246
9.9075868190106e-05
-1.77408537863409e-05
3.45755790873831e-05
2.68741935201145e-05
5.35779057269641e-05
6.5299703111286e-05
4.29959739583717e-05
4.44469242554506e-05
3.29090365574038e-05
6.84491209332469e-05
0.000120241995613528
0.000129554367217556
7.55883779294493e-05
9.33687333970441e-05
5.14731328185016e-05
5.41484558041233e-05
1.99077408626855e-05
4.55015690088872e-05
4.09548400441968e-05
5.63095004821336e-05
8.40942180122961e-05
5.97643683738487e-06
5.51195460362315e-05
5.39107600286234e-05
1.61091040592637e-05
6.83125566875147e-05
2.30865067490596e-05
0.000112300924981164
6.97404569725878e-05
3.16331323186474e-05
7.79960154434318e-05
6.18181675531053e-05
0.000124637356651454
-1.72674394608294e-06
3.12376342036594e-05
4.5007013203145e-05
6.76505410493711e-05
3.79126459508344e-05
0.000122106867042477
4.06389742501485e-05
6.8698357207216e-05
4.7437427898093e-05
1.4662149708494e-05
4.32251713631301e-05
4.57365378476724e-05
9.50514697077771e-05
7.42463941825066e-05
6.77507991636609e-05
7.12106488532066e-05
2.35091525657629e-05
8.63139400592461e-05
5.21121774719952e-05
8.57416747366211e-05
0.000101248796053801
1.75511500320508e-05
0.000104764979742637
6.23212570302737e-05
6.97733194324414e-05
7.16192074092594e-05
4.3262490673953e-05
3.79468270616627e-05
6.00222315707652e-05
4.76020434550674e-05
3.40267212726949e-05
6.70789270376617e-05
8.09884665977396e-05
7.49779303154268e-05
6.89681173513343e-05
2.7960841370845e-05
7.37481062904142e-08
4.89503824051559e-05
5.20803323559024e-06
9.17071707212543e-05
9.42802882179167e-05
4.32098889366218e-05
0.000106014873969675
6.16693722640295e-05
0.000121514154603571
4.79307189337328e-05
3.91072231987423e-05
6.44197893677838e-05
8.96997693415539e-05
0.000129075259141748
3.30953437026146e-05
2.65632404562576e-05
3.05772399410725e-05
7.48916860656416e-05
3.53524949658824e-05
4.10427425265902e-05
4.14205052936202e-05
6.24696668519144e-07
4.6673980690809e-05
7.99803302860852e-05
8.48330061227264e-05
5.58314506236955e-05
0.000124105184567476
5.5822984296113e-05
0.000106670630192784
4.80949094893001e-05
2.96930548689004e-05
5.73053626874474e-05
1.83435461481225e-05
1.80453768403535e-05
6.16908353362416e-05
7.58601292118721e-05
4.04046320308451e-05
0.000102633884662614
0.000111883692474005
2.59454614623174e-05
8.20801355646902e-05
1.52434541571188e-05
1.33867197033966e-06
6.55285520007585e-05
1.3867259335488e-05
0.000100687672921445
3.07435176012289e-05
5.74432034376755e-05
0.00012296958578808
7.26325897017892e-05
9.99452528658101e-05
7.34845936075831e-05
-1.28600758021209e-06
-3.5249659261508e-05
4.50905223320447e-05
2.06875564108013e-05
6.33293606046679e-05
0.000104423307939711
8.05658460215425e-05
4.45707677670636e-05
7.65603880998149e-05
6.53608579458369e-05
7.91578682240997e-05
0.000104808108646726
8.44170540303182e-05
0.000102346486764244
5.90321164248807e-05
7.50024070710489e-05
5.17746700799202e-05
5.40610978934108e-05
6.69725856414819e-05
0.000111337740915699
2.82366538095861e-05
7.91673841377625e-05
6.93266645007287e-05
7.75153223455931e-05
-8.45256928955151e-06
6.06126908550837e-05
3.94655000855534e-05
8.57552768517862e-05
3.74922588569307e-05
9.88865251523616e-05
8.17491212679242e-05
5.84263747989871e-05
6.32425924552503e-05
0.000127790531285582
5.71332385382876e-05
4.12354466414748e-05
1.18466686042249e-05
2.93585042541642e-05
3.91827337504181e-05
6.425290501224e-05
4.45717432138414e-05
6.13929830122804e-05
4.65152210706979e-05
4.18472902684193e-05
4.32287685408647e-05
0.000105803899213608
3.40788231969741e-05
8.90434003803063e-05
8.03338211609408e-05
5.36146620482123e-05
3.39179848661115e-07
5.28218545565026e-05
3.88646483831284e-05
7.44053122641258e-05
9.91758953252557e-05
-2.21631858658679e-05
9.8088250557873e-05
-3.31997233772767e-06
7.67404380545739e-05
-3.68898709984714e-07
8.50052499098594e-05
6.74622948897104e-05
6.43599251620417e-05
6.36538130021546e-05
0.000105032207581893
6.98015760688118e-05
2.73095522008423e-06
5.82544203388733e-05
2.36860334401147e-05
7.12048739919889e-06
0.000106364635973752
6.5102539912913e-05
7.03344107260688e-05
7.50123472127253e-05
6.14099114436995e-05
0.000118768746194189
8.38713064135126e-05
2.49913729039097e-05
5.50070813698697e-05
8.88875706496916e-05
6.58920885695809e-05
7.62222363441761e-05
6.22320560768904e-05
7.38744879598773e-05
0.000116889322353517
5.84016302455691e-05
0.000127323876227958
7.49048140068751e-05
6.34234839210517e-05
0.00010425364823651
7.92861314736669e-05
-3.91921834083497e-07
3.41000967221153e-05
0.000125581779913213
0.000102305552618107
8.75846489071281e-05
8.06156479016412e-05
6.46931520658817e-05
2.83482229614412e-05
0.000101779421315182
3.00776866049368e-05
6.57523349930643e-05
0.00010524656863775
1.98079424387275e-05
7.89796584768371e-05
5.75716936181363e-05
7.20262515119485e-05
5.69524995096939e-05
5.88693513945152e-05
7.59676489129266e-05
5.50251623002343e-05
6.94110365851318e-05
6.8982259179776e-05
0.000112263009377514
6.18367225499649e-05
7.75087244157161e-05
9.28380869135608e-05
2.1590807083918e-05
5.32267673047838e-05
7.79905191503382e-05
5.02910767340804e-05
-6.54396927561635e-06
2.27645220443157e-05
6.88502371028398e-05
4.1310984581962e-05
1.33196317258425e-05
0.000107967233009432
3.93684606634667e-05
5.20264575342999e-05
1.68509750431118e-08
5.89527872873689e-05
5.8966600582735e-05
0.000103951521629467
5.74403711026248e-05
2.13419669730147e-05
1.266862629816e-05
0.000118232709294073
6.97272407714901e-05
9.07228981848946e-05
5.58745823912843e-05
8.64902782526883e-05
3.75147918995729e-05
0.000104422971924207
6.67728517578948e-05
8.15488072216472e-05
7.76035426056765e-05
0.000106234615248863
7.59369863918957e-05
3.27840865039214e-05
9.44859095882572e-05
0.000114966979258364
6.76382420051991e-05
5.17404207177799e-05
1.73903188878053e-05
6.36946032201475e-05
5.77947657507059e-05
0.000101601334342386
5.18788516851378e-05
5.021936988174e-05
8.82319375356115e-05
-1.61993309132677e-05
4.69574012817853e-05
6.05536884286841e-05
8.37681748932377e-06
4.45331685008819e-05
4.5947725393737e-05
9.32884180486488e-05
2.57545369201231e-05
8.91854852169097e-05
6.65253240718491e-05
9.4211647661075e-05
4.01698077521669e-05
6.73793330951508e-05
2.96620100307581e-05
0.000101413717910626
1.49811148600351e-05
4.33507357774706e-05
8.44707292782268e-05
6.96216587664913e-05
5.35531318127836e-05
0.000101905906399584
4.97689424047445e-05
1.30435858353788e-06
2.93192737875221e-05
4.38654911841262e-05
4.46841162392695e-05
4.15161029281673e-05
6.6205275455369e-05
7.16427460422279e-05
5.31035963189438e-05
3.6560570475646e-05
9.70451792364435e-05
2.34031509172393e-06
6.74005814403913e-05
7.50683714883597e-05
5.26812046752933e-05
3.601043789691e-05
8.24602182254321e-05
4.07143431470118e-05
5.19734344460926e-05
6.65670721650375e-05
-1.53587665880742e-05
6.49094892691878e-05
6.23028605588914e-05
4.34564207754233e-05
3.62032980232111e-05
7.50796200464847e-05
6.98050764491003e-05
8.03399012961659e-05
3.75875852159436e-05
3.22896448912839e-05
-6.88702877660236e-06
5.15422590136429e-05
8.58399421337241e-05
3.46874683676578e-05
7.73326230417193e-05
4.99727977778925e-05
3.20701233945445e-05
-1.51848034089753e-05
9.36456299383117e-05
5.20854066663453e-05
7.34437850837513e-05
9.76190563288852e-05
2.45205602244635e-05
5.03858429409164e-05
6.03040245818648e-05
4.83380499764604e-05
5.28032537907364e-05
7.74094212908489e-06
9.57815252784851e-05
0.000132173909153696
4.53413726949284e-05
0.000108219721660391
3.95972990765449e-05
0.000114658291869954
9.53908526118583e-05
0.000106331546721307
0.000116515252984474
5.61347836946716e-05
9.87595504931365e-05
4.0241496447736e-05
5.1326075919124e-05
4.78391067276398e-05
3.19281065687974e-05
0.000104399105958626
1.80030161184138e-05
0.000127188188060405
9.05038519847003e-05
3.92195511114216e-05
8.53524188903848e-05
4.06615280273369e-05
6.87182966650885e-05
3.93740980032335e-05
6.15714310201101e-05
5.16738855801716e-05
-3.81988572963432e-06
7.77847818416049e-06
3.36057200903903e-05
2.37175132703959e-05
2.69701340647278e-05
3.77373606807044e-05
5.59962967343051e-05
8.61746671488734e-05
2.35555043908076e-05
8.40869894640502e-05
2.93928405863447e-05
3.75792871713588e-05
7.52390996849809e-05
6.3866976649626e-05
2.70072664229816e-05
9.43493351199275e-05
3.73833513356811e-05
3.19261985173462e-05
9.09927362386456e-06
4.96757715139981e-05
0.000141692473396776
0.000113367576700378
7.37870741319425e-05
7.13287668928146e-05
9.77836235589759e-05
9.3377817977701e-05
2.63856213080026e-05
2.34554554304453e-06
7.17376267478484e-05
6.79850761464184e-05
6.19910661887257e-05
4.22168982300072e-05
3.54313463758061e-05
3.11450115322773e-05
1.12495221347616e-05
7.60035943270475e-05
3.60581232161696e-05
0.000102236244043428
3.09558150977141e-05
3.72072645379293e-05
3.1209752043009e-05
3.64199325291298e-05
5.17391457368808e-05
1.27344795996364e-05
8.47079797866974e-05
3.58818784931949e-05
6.19732727392038e-05
2.16638494109854e-05
7.88885156920274e-05
-7.8792875942305e-06
5.82206193025733e-05
3.32350712409684e-05
6.28831163026869e-05
4.90681833795404e-06
7.68122728280645e-05
7.57423110924799e-05
5.89549631620287e-05
2.47224338743942e-05
4.75161416343391e-05
4.1826600994596e-05
0.000101407291071519
6.62410967035795e-05
9.01549836950454e-05
6.02663615026646e-05
8.96515058067936e-05
3.17147431643634e-05
0.000120437288723532
9.55701097730512e-05
7.25367169461638e-05
7.95259115014936e-05
8.42629585712808e-05
7.10822310655347e-05
4.79962421654939e-05
0.000105768754507896
5.06255231235939e-05
1.53562305127769e-05
0.000129243154626014
0.000118774751643042
9.43910898556589e-05
7.85756900502355e-05
6.974012590619e-05
9.48851960705808e-05
6.82879434574487e-05
7.79326379124488e-05
5.06426838591801e-05
2.43125297341729e-05
6.45247646848028e-05
3.37297295150484e-05
6.21467347513731e-05
2.69297754277802e-05
1.33759161524993e-05
7.27288102068413e-05
1.10270682549082e-05
0.000129999115909023
3.11836421667501e-05
3.86264520010963e-05
6.42386545958606e-05
1.25959879175388e-05
7.46476187316095e-05
7.00863156410989e-05
5.86288478365742e-05
2.88095232610809e-05
4.2934908739092e-05
0.000122062559258525
6.4326846073197e-05
4.61298621366331e-05
3.08916907454732e-05
4.16670537525386e-05
7.68759456673316e-05
-4.94460456948249e-06
6.64123391816365e-05
5.48717465657747e-05
4.8094900481934e-05
3.15011372726276e-05
8.46078030192453e-05
4.63018112720717e-05
0.000117190790745588
4.33855599573373e-05
9.43458056667708e-05
4.71079791317739e-05
1.12039920031283e-05
4.62124172821034e-05
5.63844729753177e-05
0.000111808319761604
7.78718093884287e-05
6.48266846472993e-05
3.70316922174746e-05
0.000101604895503814
3.65000299776923e-05
4.35073531584252e-05
0.000101260178928539
6.47450687876505e-05
7.52013155156896e-05
5.43070415007804e-05
7.73493184802031e-05
3.36112279321445e-05
6.63771249744867e-05
2.9656802428361e-05
6.32759351112411e-05
-7.04251418501158e-06
8.54194255667303e-05
-9.52884780734734e-06
6.1302959743108e-05
9.55597936919422e-05
7.47345602944819e-05
6.69784475004189e-05
9.2727321379894e-05
5.75510230414425e-05
3.089345643012e-05
2.21375441143106e-05
-3.56099159547903e-06
8.6115608889256e-05
8.73435435892449e-05
4.5130087012609e-05
0.000136519534608842
6.09950928751589e-05
7.17981508803335e-05
5.6632193290179e-05
-2.39139803802703e-06
4.48221813219008e-05
3.03280673827771e-05
7.44110664880868e-05
3.80440234741342e-05
8.75313725655173e-05
8.51080329928506e-05
9.17954891883909e-05
6.21944815218539e-05
5.98704283842491e-05
7.45570707921812e-05
3.46591421081701e-05
1.75440304693829e-05
6.69123729760707e-05
4.66352085472201e-05
4.4160020251966e-05
9.56685357275422e-05
3.10200653895454e-05
0.000110278220614403
6.89195426552316e-05
0.000116979036907037
5.31364015971949e-05
8.3588396032197e-05
-1.68036940216664e-05
7.44722176968641e-05
8.6339132542414e-05
7.29114968776419e-05
8.63202941884347e-05
4.87789516363369e-05
5.16420574900704e-05
8.09244965406901e-05
-2.77181013530828e-05
3.64878131740693e-05
4.59876176181381e-05
5.95878935124764e-05
8.98556435042245e-06
7.17987355668822e-05
0.000128422713625021
0.000110821311546203
3.70583314851914e-05
7.0708337561694e-05
3.57542267486716e-05
0.000116487713774859
3.49852675737544e-05
7.1096924450774e-05
7.7278450467735e-05
3.37512478360539e-06
9.11851504512534e-05
1.46267849028619e-05
4.57234207766762e-05
3.63997870864633e-05
9.16681208374948e-05
3.11661849318589e-05
8.95458420780321e-05
3.4310874656946e-05
8.36655750379537e-05
2.66072808471433e-05
8.71834383879717e-05
-2.49973502754859e-05
2.97322509245997e-05
4.39182271275003e-05
4.0448306202913e-05
8.5556648654476e-05
1.69079671803003e-05
5.45536055024306e-06
1.83298789935512e-05
4.66022487858983e-05
8.17243686503746e-05
7.44194967626134e-05
0.000103866625298248
8.46400789675946e-05
2.81917359555296e-05
4.75785415090255e-05
6.54451818914661e-05
7.49127467055714e-05
8.07513590282262e-05
0.000106276237734582
5.76745884147664e-05
4.57966503415016e-05
9.20874002799678e-05
0.00011916260668612
6.35527369461165e-05
7.3106321235192e-05
9.9305520989633e-06
2.05302209713796e-05
2.42031071012384e-05
1.1173569351713e-05
6.28349847351729e-05
9.6855440352985e-05
7.41189344899518e-05
0.000125204716821792
0.000101520095072266
9.57055017792133e-05
7.00583648500224e-05
3.24026180811974e-05
3.38073467948201e-05
5.28680683195188e-05
3.52446466270599e-05
8.23518917622474e-06
2.92775808968226e-05
7.53852568354949e-05
9.9774200161394e-05
5.42238861139475e-06
6.01049861640872e-05
7.86608678604956e-05
6.60716673011635e-05
0.000113809853595116
4.90554855707887e-05
8.2387214160741e-05
9.04792352922604e-05
3.81108246448713e-05
3.21311765896979e-05
4.57097849946659e-05
4.10279023065292e-06
-6.56496209129017e-06
5.03295785992148e-05
8.80466221420876e-05
7.83782247093188e-05
0.00010344869796477
8.32479016060418e-05
0.000115033810642696
4.35569755139902e-05
3.17579563590284e-05
3.80949856498449e-05
7.36095538173915e-05
4.02066899024587e-05
3.13532021769422e-05
3.93380952655713e-05
3.41761676288371e-05
1.51169965484673e-05
5.12764276453404e-05
-3.6711308558135e-05
7.21895794407476e-05
6.86994600278886e-05
8.67640917151519e-05
7.04485088606728e-05
9.71311228477831e-05
3.98339548571928e-05
8.55838379641062e-06
5.68421437876543e-05
0.00010377470689029
6.33727454422052e-05
2.74338175242643e-05
9.18017277794928e-05
8.25461108559815e-05
-8.88469703091511e-06
4.96872429467502e-05
6.34663274018447e-05
2.12608200644418e-05
0.000108530658042359
7.67102422083531e-05
6.98136757074474e-05
-1.09100630078929e-05
1.38266106551031e-05
4.42769885308818e-06
5.01102650962112e-05
9.89839958695253e-05
0.000101360822289525
1.23216257760011e-05
5.264280475314e-05
7.4683638284428e-05
2.29538423407851e-05
7.20563071904103e-05
0.000100913784250106
3.91329334670087e-05
8.16861206901845e-05
8.04640528543221e-05
8.97492620382129e-06
4.85218996636315e-05
4.03704989125457e-05
8.6232308037742e-05
2.53777413796526e-05
3.30912705543923e-05
3.10172228902849e-05
0.00014013467513485
7.88207719605741e-05
6.48478550882737e-05
2.50574362974548e-05
9.17286811083349e-05
7.88422583785471e-05
4.12396922078245e-05
9.43382088081079e-05
9.77380036856695e-05
9.36685371297435e-05
9.70676177179223e-05
0.000100787519874635
4.61655681970486e-05
2.98354071018493e-05
1.58892415639381e-05
2.38608208517645e-05
3.50164005474375e-05
3.4073567650234e-05
4.08767561519347e-05
2.36123117474097e-05
8.11932796340258e-05
6.81376751773795e-05
5.81516881670767e-05
6.10103300187375e-05
1.70249305687905e-05
1.58109893891031e-05
5.51058992968958e-05
7.05168586873517e-05
6.38772044380928e-05
1.10907373172846e-05
0.00011322283690118
3.4717314599939e-05
0.00013484213739381
7.87647192968462e-05
1.07152703514556e-05
3.31654320167796e-05
3.5834442284145e-05
6.1827203176568e-05
8.71738023749378e-05
7.94126283335992e-05
6.71703470749189e-05
4.23266526711084e-05
0.000106815391495223
1.04424973036114e-05
0.000106507108852446
5.93967592759365e-05
1.44881397565184e-05
4.99121626579264e-05
0.000112846140281618
3.92268723239566e-05
7.66083137032227e-05
5.31369797052703e-05
5.10026171181088e-05
9.24037457087897e-05
1.82222650121316e-05
8.56472407101895e-05
7.78891760773277e-05
1.20807554049996e-05
7.55387054514142e-05
5.56654089431415e-05
5.70202322698266e-05
4.74853166175249e-05
9.95322358174389e-05
5.18358169839162e-05
6.72526966324727e-05
1.45665103272283e-05
8.86966489274143e-05
5.74244108961135e-05
7.21986519309468e-05
0.00010305364316194
8.02529480309167e-05
1.79208864363865e-05
4.30234508964703e-05
9.61171628716563e-05
-1.2329158340898e-05
3.6582199094522e-05
8.52362202516123e-05
4.82199636295996e-05
9.04885431481241e-05
4.37630414098679e-05
1.31491202293606e-05
9.98083018125227e-05
5.28897402607478e-05
7.39230613187609e-05
2.64675465489654e-05
0.000118932442009151
6.24047713831778e-05
5.7414965775209e-05
3.89029400402536e-05
9.06227283157765e-05
9.95114190730676e-05
6.42661607116139e-05
2.70238040166755e-05
9.82647729093291e-05
9.93701768390586e-05
7.51817779355723e-05
9.33538277614937e-05
5.61225623636643e-05
3.30218434981734e-05
7.45173028153862e-05
6.17450071310309e-05
6.2727796672429e-05
3.53986170684032e-05
6.33477732400018e-05
7.64662990501565e-05
0.00011108941731716
1.89029558882391e-05
2.35894391383261e-05
6.74276702157022e-05
7.89251429951575e-05
-2.33437496891558e-05
-3.47037607640269e-05
0.00011192453956358
3.54329314532345e-05
4.69224139428624e-05
3.44214629918549e-05
9.28166542504755e-05
8.34350673381649e-05
2.66803464424973e-05
0.0001028417357183
3.91694415526487e-05
0.000123809464265458
4.02194288225666e-05
-1.97837782940856e-05
8.09799403461154e-05
9.32683783967646e-05
0.000110574533185782
4.19414514743452e-05
2.64791709025218e-05
3.13183265285492e-05
5.76265899328633e-05
7.18939212165274e-05
5.99860281684672e-05
7.66161434120643e-05
8.22121000907648e-05
5.95539037110269e-05
5.08400654374893e-06
3.20334707227193e-05
3.98979477402589e-05
0.000112383871567266
8.60826188518646e-05
0.000104316097134089
1.02906244763849e-05
6.92097420648888e-05
4.07698658787676e-05
4.84645507403489e-05
2.56775669135795e-05
-5.2574085061148e-06
6.55127576045429e-05
2.52237720833474e-05
8.28456316092949e-05
3.55379608797924e-05
4.99273019751185e-05
6.11325820888542e-05
7.24003801541328e-05
6.62071145706949e-05
0.000120272654494061
6.75790619329496e-05
6.07325415408337e-05
3.52591549046684e-05
6.90431254569765e-05
2.62857013149443e-05
9.30509540002316e-05
5.79907172920602e-05
7.05388119376365e-05
3.861699059492e-05
6.95563810405216e-05
2.98205334127198e-05
6.11260522139287e-05
6.41130369273482e-05
2.20670855441739e-05
-8.23542060135749e-06
7.28216074398533e-05
0.000108286327185338
3.28278020713886e-05
7.16270764511475e-05
6.38785356744959e-05
-1.65462539435363e-05
9.49078888797141e-05
4.82091220189838e-05
7.94747642826936e-05
3.52667043117738e-05
4.61537155486643e-07
4.51608710249252e-05
0.000109452264587395
4.10189115320432e-05
7.23177430713388e-05
1.59323763621592e-05
5.04837940111235e-05
0.000104004969028628
9.74797317484206e-05
8.84357429455302e-05
7.25947993871636e-05
7.60485722202747e-05
7.35946242886908e-05
1.54205429062869e-05
6.03550909492734e-05
5.6592869542116e-05
3.17052741126552e-05
7.55971778676795e-05
5.40586417836955e-05
6.05802979278633e-05
9.77080370038223e-05
8.20255459181056e-05
9.52082601522284e-05
0.000106935349563121
3.20730414257769e-05
6.54952990332823e-05
3.43332979620502e-05
2.41292026065215e-05
2.65502812336791e-05
4.97103698327731e-05
1.77324034177629e-05
8.70977389176245e-05
6.85036739318018e-05
9.77752794264574e-05
6.39870805198355e-05
6.30486157402609e-05
4.42752985873732e-05
4.45127910267102e-05
0.000118190715346435
8.61332356433622e-05
5.33390807854845e-05
2.99460737730339e-05
4.29549311093312e-05
8.32240893514748e-05
7.41953690946337e-05
3.27031600076617e-05
4.87692026677883e-05
3.36427144625005e-05
1.96606761375235e-05
5.14577406653173e-05
3.58104753292461e-05
7.56212791291928e-05
6.26833431710476e-05
6.49608708582516e-05
6.89474802046387e-05
4.7240814377609e-05
6.12079160879244e-05
-5.79048669857319e-06
5.44276108972418e-05
6.28352030017837e-05
4.44416090135505e-05
1.6945241765691e-05
4.6757365445959e-05
2.62190719597836e-05
5.49069523266299e-05
3.84575825154673e-05
3.85903330178306e-05
3.63400288717743e-05
0.000103567687649207
1.16818544087146e-05
6.4806323393686e-05
0.000113470049506587
6.17938323923353e-05
7.57235893544687e-05
1.64074452154281e-05
0.000101001300043986
8.51719279395136e-06
4.36423775147329e-05
2.31834969700475e-05
7.44576852290076e-05
0.000100641080052225
2.55565027803422e-05
5.7456738325735e-05
3.34380766371638e-05
1.21046395779627e-05
2.58208601968426e-05
5.75095948031411e-05
4.82806590704051e-05
0.000101235189797841
2.18828674724385e-05
6.01849111860991e-05
0.000109329588645037
0.000115561267175422
5.54848240793361e-05
4.82436359040024e-05
0.000121281894551639
5.79560830940645e-05
3.13759069757929e-05
5.66246454237474e-05
4.21635783723113e-05
3.46235700930282e-05
7.09880086748892e-05
7.17710950775082e-05
6.01588268957903e-05
3.77070355652094e-05
2.56242401285612e-05
0.000124718528635104
6.16153024331041e-05
4.37455428006236e-05
6.11912802718735e-05
2.76417420356355e-05
3.02643493098168e-05
-9.05754588060326e-06
1.92679975024604e-05
3.32331569563736e-05
4.52963140114939e-05
9.37206145600693e-05
5.21832459220869e-05
8.22484468043219e-06
3.25840143286227e-05
3.84120447368417e-05
6.2527834995346e-05
7.57459580246653e-05
0.000115503072642201
9.20451052187393e-05
9.30326514390243e-05
0.000106107356928292
4.01920504736543e-05
3.61790161640985e-05
7.66217736876809e-05
5.38462293564084e-05
3.09020568387902e-05
5.68786398035243e-05
6.43171178232668e-05
6.84056039463206e-05
0.000101301060325859
9.95951410790426e-05
2.66425325187713e-05
4.53085568390228e-05
1.14582678532517e-05
0.00010563913580916
0.000118678399272302
1.77279820949094e-05
6.14511740578343e-05
5.6582519757191e-05
3.40134213827879e-05
5.79910913125223e-05
4.74116673064548e-05
4.26654481791834e-06
8.51398547167489e-05
8.34930665533179e-05
4.22746847396386e-05
1.74518560441421e-05
5.45821473969486e-05
7.73804762150736e-05
6.96313206416821e-05
2.93340559570367e-05
3.58919705564403e-05
3.58919816380234e-05
7.51046574455386e-05
8.13453233336779e-05
0.000109626179699274
8.0281209436024e-05
6.72651467245623e-05
0.000102880015427949
3.17887461124903e-05
7.072880446904e-05
3.95104520837447e-05
-1.21064701028991e-05
4.98047829741202e-05
4.02910435104604e-05
3.20831689660217e-05
6.66693500943111e-06
6.66193159444065e-05
8.50428037433762e-05
9.16745893616476e-05
9.23209055788831e-06
6.71775739947801e-05
4.01579684825791e-05
3.09876277591307e-05
2.01295844395281e-05
3.06894561033699e-05
5.07024827371236e-05
-1.75183188983243e-05
5.35630210567951e-05
8.85727027552418e-05
7.03249026030233e-05
7.02717990062985e-05
9.87090945276733e-05
6.67930410249644e-05
8.89250106559572e-05
7.96495687988455e-05
5.45880896998114e-05
-3.44028118164707e-05
0.00011258939718137
6.73324562732731e-05
4.90890625449175e-05
7.98348855542177e-05
7.58316180014708e-05
7.17660633931412e-05
5.68818035987222e-05
-2.40825631840141e-05
6.94501872474524e-05
5.65260478764784e-05
3.57795008421057e-05
6.37155739011564e-05
4.27669455387456e-05
7.6120370390447e-05
2.74510659432055e-05
7.33213501822928e-05
8.86139967415706e-05
8.54260587895776e-05
4.18932660912146e-05
4.61760369887481e-05
5.04021732807131e-05
2.41584022190805e-05
4.32914135342981e-05
0.000120233003943678
5.68450944339386e-05
3.70958973884356e-05
6.15147671333691e-05
1.42134930466204e-05
2.08699182798953e-05
2.26737220851644e-05
-2.06211639912506e-05
3.74364824767384e-05
4.6131466225066e-05
1.43832639523578e-05
7.15585325154122e-05
6.07683494760752e-05
2.87079633305083e-05
9.68618047464518e-05
2.87440018873338e-05
2.0537198406627e-05
4.47790077235206e-05
6.12112819161595e-05
3.00642759191068e-05
5.64328815336773e-05
3.65812880821919e-05
6.09572843918204e-05
6.01906732939039e-05
6.84684580938324e-05
6.82409552091739e-05
6.64090055067785e-05
7.15170163412729e-05
4.39154821646228e-05
2.9790796791273e-05
6.17699313692601e-05
4.94674589302656e-05
3.57240589130075e-05
8.5578298881868e-06
6.89180554743231e-05
5.63436293042987e-05
6.59019817872797e-05
6.67867060550102e-05
3.77913362958258e-05
8.67443174918462e-05
8.84634833416101e-05
0.000102649177311928
6.52887542374569e-05
-2.27168909860489e-05
-6.08123522584642e-06
2.61893977375517e-05
8.57993878710903e-05
9.45338886463557e-05
0.000111858065837247
9.93702365049369e-05
0.00010992419110044
8.18832617659767e-05
4.43448448763503e-05
8.3173127837383e-05
6.75565719747298e-05
4.50102939528526e-05
7.01022243378124e-05
0.00010040002242678
6.24068569610917e-05
1.77342343324615e-05
6.16426649088651e-05
-1.32541642559802e-05
7.82706817306206e-05
7.08177147761932e-05
7.71592385963389e-05
2.82511406845892e-06
6.23212093743516e-05
5.46972304289359e-05
4.62227692693222e-05
4.06126223031647e-05
6.92997034869125e-05
8.55068206224177e-06
1.19834819624121e-05
2.81613247531941e-05
2.65565621101965e-05
-6.90950825661008e-06
7.11386393915808e-05
7.21861952011298e-05
3.72823052815047e-05
8.28135650009135e-05
4.60901412252591e-05
4.3598698078829e-05
3.25698011004416e-05
7.24077995212741e-05
8.39739806586053e-05
4.5815307453184e-05
5.16545635723141e-05
8.92023501379827e-05
0.000129005213379072
2.1534330245115e-06
3.17686954211152e-05
0.000100198338163427
0.00016389363465596
6.20188543430283e-05
4.1978888462478e-05
9.1542495695664e-05
4.08424770010578e-05
1.69564802531989e-05
1.79683680420846e-05
5.38708693699613e-05
1.8164440540424e-05
2.60429144023169e-05
4.17833572491004e-05
-1.37387499368118e-05
4.80754204104501e-05
9.32968897501707e-05
5.62925143852118e-05
4.51184521470921e-05
9.84477648714769e-06
3.95645066212698e-05
6.51744915673412e-05
7.66137231101862e-05
3.52071974022547e-05
4.75919018967674e-05
4.89547583048941e-05
5.41358392287592e-05
2.59428744384126e-05
8.88670152048036e-05
5.11237741537149e-05
1.52445062593328e-06
7.72492780901803e-05
0.000111658825148478
3.19643878381377e-05
5.00415424249504e-05
3.00151166225619e-05
6.30944119357478e-05
7.29831248641015e-05
3.35532350921908e-05
6.75260420347319e-05
-1.23359921859699e-05
5.81567401983824e-05
4.84000098254761e-05
9.04278091766485e-06
2.5334012606267e-05
2.41030695636742e-05
7.71910546438759e-05
-1.50820343110005e-05
0.000106204056579499
6.7516049053944e-05
0.000106989042270375
9.03188217773717e-05
2.16673311995683e-05
5.03384931614929e-05
5.41141925733713e-05
7.71299852771051e-05
6.57020839224669e-05
6.86088618874218e-05
6.50936367091316e-05
5.58576587738599e-05
8.56185074983352e-05
5.66762819862915e-05
2.81527723883488e-05
-1.38201243776107e-05
8.90429268793207e-05
9.11594046753395e-05
9.03494174431928e-05
7.88333588063396e-05
6.96309800149332e-05
7.34471825426549e-05
9.93803981126698e-05
9.47342616984389e-05
7.73872234619116e-05
0.000124501125961839
8.08315399690495e-05
6.6146395987876e-06
2.63535388037314e-05
0.000108309381107633
3.95841599869686e-05
7.32753310933742e-05
0.00010885185292635
9.28996220122787e-05
1.96540546586993e-05
8.4940937125833e-06
6.248251617722e-05
6.53527579344755e-05
6.38757376504851e-07
5.76124699239788e-05
2.16465496382704e-05
8.95101865919513e-05
5.19621479409452e-05
5.37598912288051e-05
2.69096670229119e-05
0.000125767005126182
4.65074344005555e-05
6.97187028793856e-05
2.84683603511098e-05
5.26035734462906e-05
8.94382331762655e-05
6.08669306811088e-06
5.24773945352543e-05
4.00747652356944e-05
7.88842266268642e-05
3.77521033089022e-05
1.10335406173464e-05
1.26069910931708e-05
3.7771580086859e-05
3.76224084473665e-07
3.24641038600593e-05
7.26722052873124e-05
-1.10835193885768e-05
1.26362340864675e-05
2.30519750645526e-05
3.17817213524805e-05
0.000118593112944257
0.000107311667334872
9.62329714254588e-05
7.43597728384132e-05
0.000100390746629074
6.09516297127086e-05
6.49871012775283e-05
0.000107465450491901
6.26182203477769e-05
6.68624060520567e-05
3.74660371258601e-05
7.5342802023106e-05
4.58191373980027e-05
4.54304027974464e-05
7.84159740781624e-05
3.73205933895497e-05
3.44272339911463e-05
3.69884371133898e-05
3.88985338316547e-05
4.77040550786696e-05
5.67201935444752e-05
3.5112741316243e-05
5.69226315871693e-05
7.34437872229239e-05
-4.94522438397275e-05
7.23215133493057e-05
1.08733484725715e-05
8.43139416217596e-05
4.84070503425477e-05
9.42061963538e-05
5.58747679640061e-05
7.33260549085304e-05
9.44208227804892e-05
3.3776991138283e-05
3.19043589478084e-05
-5.91170907612252e-06
7.94433146217344e-05
5.73177028995824e-05
4.82424027969433e-05
6.08157398098589e-05
4.35199482269317e-05
2.73511885288444e-05
6.8380170844966e-05
1.44836606217003e-05
3.7854966772098e-05
8.78419364923044e-05
7.40625168442692e-05
9.52519357216978e-05
4.79109076401629e-05
0.000105655021695648
4.51857598994479e-05
0.000112315587907488
5.20871686923299e-05
3.95801186768508e-05
7.70727908536397e-05
2.10614864139327e-05
5.85381470558601e-05
0.000120298629094085
2.41264962380287e-05
8.46360596424e-05
-1.3550566148452e-05
7.22218331751849e-05
0.000118412478842078
4.17339545120159e-05
3.21932271076193e-05
6.43544676254349e-05
2.58517185041397e-06
5.19456606393965e-05
1.93108667886777e-05
7.16247650327968e-05
2.78754702245314e-05
9.23888203816863e-05
3.59077817895749e-05
6.79921832002323e-05
5.98748276154076e-05
3.45671284644394e-05
3.61464790712486e-05
3.43950461143095e-05
4.88070544309672e-05
7.62987364392999e-05
-1.46938906916003e-05
3.64285677654265e-05
2.84600021715455e-05
1.51695487180807e-06
4.67847434245171e-05
5.81146964687865e-05
4.67769039429464e-05
4.73722989126292e-05
3.47237756700301e-05
6.91430282495738e-05
0.000104295923536017
6.56249270983758e-05
9.10731858142728e-05
8.29562997666375e-05
6.03963267644452e-05
5.55071632136682e-05
0.000108566710931975
6.50031274551073e-05
8.648257745004e-05
3.50615049984283e-05
9.77567037131501e-05
3.79081878081859e-05
9.9042936588428e-05
5.82185446710814e-05
6.69318078693059e-05
0.00011890130865509
0.000102119021374822
7.98596682484697e-05
2.37411324592359e-05
6.07631890383376e-05
3.03291867484496e-05
2.62730354796769e-05
-1.89247594393289e-05
1.45001691352209e-05
9.26692809239974e-05
6.15085335135282e-05
4.59101752705171e-05
8.49276773416379e-06
5.48169316304166e-05
8.33102031888912e-05
7.40942064323727e-05
7.50764044276182e-05
2.1855164190798e-05
9.32611906622323e-05
4.20002000066198e-05
3.0116049223327e-05
5.64445443332604e-05
8.64615561991652e-05
3.74353245718732e-05
6.84601798015649e-05
5.7169465409364e-05
6.89273938459359e-05
7.80677942166203e-05
5.55243429012544e-05
5.35908976533602e-05
5.80483941067554e-05
2.31683143736527e-05
6.42934316731247e-05
0.000115812279756369
4.84927382954572e-05
4.08088351040311e-05
6.28284027295674e-05
6.93089618020148e-05
3.89343761861924e-05
4.09822146780264e-05
6.92291234606848e-05
4.56468636019239e-05
6.55090890951143e-05
5.8321220499046e-05
3.5587207297393e-05
8.24227289324124e-05
7.337499897067e-05
6.78030531014221e-05
0.000124917188174668
7.18186538697034e-05
4.76252886999666e-05
9.4749926324866e-05
5.45200798918229e-05
4.75670806916769e-05
4.06046035878458e-05
8.7375735445569e-05
4.20009314164198e-05
6.24811534706888e-05
3.20256286911492e-05
2.13163660624234e-05
8.71487787960007e-05
7.70100568738978e-05
4.33354724146337e-05
8.27324761874065e-05
2.72025510938383e-05
5.08222965058266e-05
5.35499258524849e-05
5.46586197495789e-05
0.000104591858780996
8.79533376325427e-05
7.06589576210696e-05
7.35932576222091e-05
1.49065209440675e-05
3.49570078211206e-05
6.66397513049967e-05
4.07598057112967e-06
4.12969630949952e-05
6.26783501543507e-05
2.97642766473422e-05
5.72804529477552e-05
3.45217009984626e-05
8.36477003278651e-05
7.29186812292199e-05
2.34032362490188e-05
7.80744906652924e-05
6.95106046016426e-05
2.84263891560036e-05
5.28900018448639e-05
0.000120655339701527
4.0883120484896e-05
5.94251501049975e-05
7.98296027090636e-05
2.76484681677867e-05
5.95621636713929e-05
4.91236602819102e-05
5.17277800582006e-05
0.00010273044436448
2.10030407680978e-05
3.48318017085364e-05
7.23569651043243e-05
6.8900539500905e-05
5.17968987701923e-05
7.05639496518916e-05
-6.60437069558516e-06
8.40460947209304e-05
5.45670820721365e-05
0.000101204623702491
2.99836933162946e-05
6.39187983203414e-05
2.09568655433846e-05
6.54463881054589e-05
5.59196494862845e-05
9.16000545412351e-05
2.9648707350914e-05
4.82280734227783e-05
2.58753039081808e-05
4.51989317254683e-05
6.89369034180229e-05
9.64250081565667e-05
4.45085643781289e-05
5.24360233712939e-05
8.04310763581626e-05
7.13890144141308e-05
7.08506875603809e-05
8.64898614053336e-05
0.000130640997304996
0.00011364657581023
0.000138154000935204
1.14822850382869e-05
5.80951275713072e-05
0.000101489846854326
8.44585708726059e-05
9.38961463399102e-05
2.50767056577388e-05
6.7065503171853e-05
9.16463515421497e-05
8.37162140936918e-05
4.07476037301194e-05
7.11896670853709e-05
1.86525883555459e-05
2.83003694970003e-05
3.23924391847042e-05
3.94903828466883e-05
9.638914852143e-05
7.11500688479887e-05
0.000109249824634423
0.000117660754110886
7.45408586968502e-05
6.11958493305853e-05
3.84758422557604e-05
7.07797931064715e-05
2.26268343434655e-05
6.57149443739066e-05
8.19837107783003e-05
4.93138435077903e-05
2.43141013649647e-05
1.81952216291191e-05
6.31651713036987e-05
3.39352701681367e-05
5.69859834502179e-05
6.6414644177723e-05
2.00019491606551e-05
5.2778922913927e-05
2.41384750954501e-05
7.70819726673103e-05
9.69654509346142e-05
7.05149908365585e-05
4.59148456207261e-05
6.16259706720667e-05
5.61278185717031e-05
2.39320562558114e-05
5.72363407141591e-05
5.64965594935635e-05
2.86736014817014e-05
1.03662514378096e-05
1.51239071248416e-06
7.30737288936278e-05
0.00011308257973902
7.26267866219196e-05
0.00010255321438331
2.01215427747152e-05
4.63220284395583e-05
2.33413778391355e-05
5.81322840615261e-05
7.90973417124982e-05
0.000102194349120758
0.000122344702457633
0.000106555562790036
7.51891497096682e-05
1.14738128213772e-05
2.20480312287286e-05
5.68983644779854e-06
6.57025360173261e-05
2.84643689047021e-05
6.13221909263293e-05
2.54570842141439e-05
9.47506650074905e-05
0.000111188016324933
6.48568834356038e-05
5.36280981769614e-05
5.24198894729922e-05
8.32772897269031e-05
6.36754735222854e-05
7.87878760031474e-05
8.18566948796216e-05
4.09848363386416e-05
6.57622540102356e-05
3.0046914485741e-05
2.18209570251749e-05
5.0873819751524e-05
5.91694408266608e-05
0.000102272867054993
5.14298285951589e-05
5.84629238377026e-05
2.99546931539771e-05
3.87027798139589e-05
9.58381919412073e-05
8.36300545928089e-05
5.10562900554862e-05
0.000110191568197101
7.54012552305872e-05
2.77099316863043e-05
4.39199900373104e-05
7.28238222188296e-05
8.22409284899236e-05
0.000116379720375216
0.000177415559976854
7.67675897896708e-07
3.78363372915497e-05
7.751409957071e-05
6.50122516623485e-05
5.46627917253999e-05
2.33586110995391e-05
4.56478761595289e-05
1.78391367007758e-05
0.000140147690299198
0.000132648498286479
5.64665562986732e-05
2.67258791899824e-05
3.99714619781797e-05
0.000136234854590845
8.4648045067879e-05
6.51044754976999e-05
6.28785422261363e-05
6.73058777249644e-05
0.000153914803017308
7.01181757853183e-06
8.27790253520551e-05
2.67231976310039e-05
6.81791240288766e-05
5.38902516393624e-05
7.18178267068812e-05
3.3315585610881e-05
3.7011808161227e-05
1.27581436501026e-05
2.04226340397382e-05
5.18398761690187e-05
7.23760923350992e-05
6.49868440200973e-05
3.67764863913706e-05
2.95750016105378e-05
3.61151828914506e-05
6.51849233170038e-05
8.64384659022069e-05
5.35972173930886e-05
4.49277239469756e-05
1.50782748785798e-05
3.272449485659e-05
2.50166992736678e-05
8.64140283259383e-05
0.000107226529092377
8.11038929900691e-05
6.82816380849683e-05
8.36249995549178e-06
2.3644229960583e-05
2.72132730259667e-05
3.03457011648778e-05
4.42691999629161e-06
8.04689892928413e-05
3.20808089447026e-05
4.21275274981642e-05
4.96880525202968e-05
8.80531439423056e-05
-1.17315114309536e-05
9.44303641153758e-05
5.95602215980936e-05
0.000103948802775235
8.57493370240301e-05
9.77942650180965e-05
5.47655531709188e-05
2.80517646960621e-05
1.36603460277791e-05
8.33576561745774e-05
2.86722279221059e-05
6.53518686244746e-05
3.07510380163135e-05
5.96565056955809e-05
3.49097905110148e-05
6.30899478815526e-05
5.06386054621275e-05
5.69027882521836e-05
3.54082589081601e-05
-5.42608570586705e-06
0.000113946744432894
7.38429517343212e-05
7.45074897459408e-05
5.0883408927368e-05
4.50155716953243e-05
4.0657000878248e-05
5.90207475963957e-05
0.000108334448489938
4.19460975555681e-05
7.43491506832501e-05
7.2971329985762e-05
5.56903679991543e-05
6.24606376841085e-05
5.95217572654281e-05
-2.95326319130876e-06
9.14764648345532e-05
8.02731142839317e-05
4.4490774109802e-05
5.67983977307274e-05
-1.70233291299967e-05
2.7872144296749e-06
7.4159952644619e-05
5.52687181702136e-05
0.000113571719074414
4.78372532224922e-05
9.09471969223407e-05
0.000105887709943356
2.28721376699386e-05
6.18255176462723e-05
4.24269862311644e-05
5.29612027320508e-05
0.000102459548542919
0.000111439555684782
6.58362048205749e-05
0.000124498178657019
5.60791056803067e-05
6.44229078229422e-05
2.39419185006036e-05
8.26991613786836e-05
3.69934264829819e-05
7.54321483189721e-05
1.16497739237605e-05
3.75262196040985e-05
8.34216049852819e-05
2.76927941456876e-05
6.32857255060954e-05
5.60999399965887e-05
0.000100576379267627
2.09531317862891e-05
3.31808029355563e-05
4.911816289481e-05
0.000115225590348497
5.79091255911723e-05
9.55587275512433e-06
6.52800984799249e-05
2.69251453909496e-05
3.04853559820046e-05
2.64082208697687e-05
0.000108298134487698
9.2722170881059e-05
3.41864332393047e-05
3.24721305101029e-05
8.89207291465665e-05
1.9835490406857e-05
4.63009074396221e-05
5.05867626998778e-05
0.000103598362722799
4.31126703442275e-05
4.75996786905402e-05
6.17643016734136e-05
6.19031194062293e-05
0.000107657788427641
7.67689874234099e-05
8.81763919424736e-05
4.31857990508293e-05
8.62645885089513e-05
3.1269319674981e-05
2.3200524539114e-05
4.97629174557115e-05
2.08031745318138e-05
-4.82288098817917e-05
7.92222777075045e-05
4.20166156949219e-05
4.93706232047004e-05
5.71139697891893e-05
2.30824626851447e-05
8.98100491035103e-05
9.30181432632021e-05
8.49792254748434e-05
9.99160571929174e-05
6.36817198339699e-05
0.000119135649748469
4.04255113998259e-05
5.0133553377467e-05
6.01009936552223e-05
0.00013788262814979
4.82129200999967e-05
0.000132032864864377
6.86627610457601e-05
2.45656033917448e-05
9.04184220595722e-05
7.08315822136049e-05
9.0613314372275e-05
4.76252433988098e-05
0.000114929575108038
2.02254281772979e-05
0.000100557928464979
5.46675112872417e-05
0.000111511167455022
0.00010227083570903
2.36300489815059e-05
3.36509119590209e-05
2.16993247703089e-05
5.9988833795918e-05
1.87891124653677e-05
5.9059976494357e-05
-2.50750963204518e-06
6.19782985502072e-05
3.18006281085508e-05
4.73424808854898e-06
1.20610041316458e-05
5.47872054654628e-05
2.48347218406233e-05
0.000120006124261796
8.15683034778759e-05
8.15531412014596e-05
3.45286793570034e-05
1.7799267864723e-05
0.000115299621315521
8.15054514450956e-05
0.000129554145617962
8.08404489242314e-06
0.000209096165226617
-1.68142489635453e-05
3.35280565239781e-05
0.000100380474098207
6.71969519573805e-05
8.70109513222211e-05
0.000103827420879826
6.40903074570559e-05
6.36558297173561e-05
5.9917518537795e-05
6.76607132608558e-05
0.000104764448270113
5.20701999332647e-05
3.05956167699898e-05
9.84030486418717e-05
3.44271262452152e-05
1.41922198140334e-05
0.000118055314891216
5.13641052436326e-05
0.000128662545747961
4.15023674669349e-05
6.14879877516594e-05
6.06841842412934e-05
6.08134934774589e-05
6.80075166948254e-05
8.28241445382131e-05
3.90270694920259e-05
8.66393571223632e-05
4.28003599659493e-05
4.06918356873839e-05
3.07136889419144e-05
3.8332870219488e-05
6.3724537569567e-05
1.17225335070037e-05
6.25227674081726e-05
9.24167996951275e-05
2.69593084805904e-05
5.45401303364691e-05
8.22685229812953e-05
1.15870544358554e-05
2.57940457523227e-05
5.27857743286309e-05
8.17369102732752e-05
3.7845190324819e-05
3.19773446671969e-05
5.85966760107254e-05
0.000102405614817828
6.50391109055814e-05
0.000115956691006146
0.00011585371460764
-1.92646195642736e-05
2.50807167142959e-05
4.57209044712886e-05
8.52753574619907e-05
5.7965911960116e-05
1.89405119219175e-05
7.68863479445156e-05
9.13895444968259e-05
5.49635810054963e-05
3.24857749340216e-05
2.97862553574746e-05
5.59052040815334e-05
5.43991660821168e-05
3.94600637068144e-05
3.42405357357809e-05
-5.57973012329741e-06
8.0290652874316e-05
3.42384196197203e-05
7.88716505597161e-05
6.92209485638837e-05
0.000101637578029468
1.64266115156174e-05
1.83076197621502e-05
9.21034390889818e-05
-8.82602128600794e-06
7.04209456097799e-05
6.68157517387363e-05
4.3421503821299e-05
5.0490680116618e-05
2.83973036074296e-05
5.21464971938233e-05
0.000104679716873684
0.000125285952278494
3.98663275554877e-05
2.6784831982484e-05
7.05510103699822e-05
7.05928734892795e-05
5.49550001877324e-05
7.41353395669954e-05
8.98847734437573e-05
0.000120808941168474
9.06370895085756e-05
7.31865541586668e-05
1.41375515621653e-05
3.3551083112934e-05
4.58642670909302e-05
3.83991457928891e-06
4.15420081081899e-05
-2.25968595078916e-06
9.00090042250836e-05
9.88954986053909e-05
6.09604818590082e-05
0.000116519137065636
7.15714092202223e-05
3.83186366747383e-05
6.04328866945416e-05
6.21542862363815e-05
4.15383668237193e-05
0.000132031690009999
9.22878111236919e-05
1.19926023425064e-05
6.72691388645176e-05
6.55392311784293e-05
0.00012879740716613
8.33471259933848e-05
0.000102776425261189
3.31744917510536e-05
3.65627284876014e-05
8.09068094418829e-05
8.35103021476384e-05
3.28258169008721e-05
3.02216480757204e-05
5.94166189030002e-06
3.49626363470348e-05
6.32069354877235e-05
5.45251218861531e-05
5.13537137155686e-05
4.29056119189737e-05
4.08287553661199e-05
3.9798880516974e-05
4.74587671986942e-05
9.06634695910105e-05
5.88115091205784e-05
5.58803024336657e-05
5.91375948040678e-05
9.72663433885091e-05
2.134316381739e-05
5.54685841594994e-05
4.18487028193199e-05
-3.52929249769833e-06
8.9795128372522e-05
5.9743761427509e-05
3.48255877045814e-05
1.47336358760523e-05
3.45134608945741e-05
7.03760761303042e-05
6.44446009810072e-05
6.87485404155551e-05
9.32495498537203e-05
5.94861056320724e-05
9.75636892399628e-05
0.000122412161309334
3.75166504419238e-05
0.000123191696021723
8.10246536886834e-05
0.000101038709369357
5.42597463639197e-05
4.87763791272097e-05
8.18588129716629e-05
7.98398219871038e-05
3.82965848175057e-05
5.28591907643533e-05
6.07696331150431e-05
7.82458962556816e-05
9.46943670367025e-05
4.25535290834104e-05
8.58584263188027e-05
8.03958618145609e-05
-5.39082551653625e-05
6.5502243478363e-05
5.25002073535014e-05
3.22383904832447e-05
-1.50137290443867e-05
3.25511071915499e-05
5.47737973288765e-05
4.48747976022046e-05
8.02871940492525e-05
7.38532074175863e-05
3.28209309724848e-05
4.81225558658741e-05
5.90486833147095e-05
7.72702996232759e-05
5.72708029437334e-05
-4.44229461338054e-05
3.03324293260861e-05
6.50900351313618e-05
7.52047792373218e-05
-1.67037535851373e-05
2.45291770622261e-05
-1.10915686525264e-05
5.13291585316583e-05
7.07735457797533e-05
3.74526209193701e-05
6.04839508645491e-06
6.46654479882915e-05
4.58291576677224e-05
7.10166306377939e-05
5.63101437167251e-05
5.17508251734649e-05
0.000121940054463678
6.86398933960204e-06
5.65258275809459e-05
6.01904495191357e-05
7.88583628930402e-05
0.00011507490489422
6.868339321628e-05
9.69358144721629e-05
7.45657415308192e-05
5.61181301635655e-05
5.36873515782003e-05
8.18281508940754e-05
3.39754940701457e-05
0.000118635536985507
5.40518951936927e-05
5.16434367854229e-05
0.000123777878792988
2.8582067505576e-05
7.11224646256306e-05
8.12054491382036e-05
4.87086105910987e-05
0.000117437220564227
5.88363658814163e-05
8.42557279844177e-05
4.09786529278937e-05
6.3354072318218e-05
3.31615686217887e-05
3.85243711371814e-05
0.000102049896426853
6.49737121597645e-05
2.7741951733753e-05
7.55507472768515e-05
8.79492508991203e-05
5.60058445576242e-05
9.97454819091678e-05
8.16545515369709e-05
4.1396036277701e-05
0.000115545053532469
1.71711565208938e-05
4.39849397938497e-06
0.000139566409728726
4.61982883301747e-05
0.000146293456979696
4.95772400208043e-05
8.75244865781245e-05
9.33050471038986e-05
2.77867861713182e-05
6.67612020839412e-05
7.95471460922431e-05
9.29069067588415e-05
0.000115561887839034
5.00544430511585e-05
6.5156040350425e-05
3.17209677677542e-05
9.55282034592938e-05
7.42699959356601e-05
0.000100854129278556
5.62667192157452e-05
3.27768148506125e-05
1.88123881477457e-05
7.26018690800844e-05
3.1623986307914e-05
5.53047144690796e-05
8.31072878232082e-05
9.4999646899486e-05
6.6830254687858e-05
6.54239478523476e-05
1.97563124160236e-05
5.49839557425716e-05
5.77338303805869e-05
-2.81271180397815e-05
6.01957019543123e-05
7.46260208734579e-05
2.91912973857008e-05
3.98432843610747e-05
4.57200109064777e-05
4.392686090103e-05
4.88225530002325e-05
9.3629827552643e-05
5.71792508236833e-05
3.98531413585493e-05
0.000104954310956945
3.66413828671113e-05
6.02684292835355e-05
6.55131273342849e-05
3.96144580373089e-05
6.74495688459441e-05
8.89878061765145e-05
6.05850082589429e-05
7.30071298144569e-05
4.54861081326786e-05
8.29554029293482e-05
6.63532816881836e-05
3.36903088974612e-05
8.93119054338694e-05
4.99041678629528e-05
8.15539088375129e-05
5.16345172096224e-05
0.000127214484582445
2.47610693652027e-05
4.40580629560636e-05
7.08247750169901e-05
0.000106698892829286
7.73166901773615e-05
2.72502079013795e-05
5.87109987504447e-05
6.12272318904889e-05
4.12742395227487e-05
8.00092634959879e-05
2.48984658174715e-05
2.67742326665768e-05
0.000103613881298024
2.95425770572871e-05
2.39084487057805e-05
-3.53857165644402e-05
6.85003089690345e-05
9.86247505545909e-05
9.6581805546827e-05
1.49286022101098e-05
6.47653821445392e-05
2.20932701882711e-05
7.63008431807932e-06
2.64463225794111e-05
3.59583912681899e-05
5.93215985140297e-05
6.67334130723167e-05
1.23587874715085e-05
2.74443015329007e-05
6.70963896686914e-05
1.50661738056622e-05
8.30610507832569e-06
8.55089102067374e-05
7.7481459893018e-05
4.57631776535581e-05
7.47529237692701e-05
3.26972778803788e-05
6.84982647664213e-05
5.29560668730495e-05
1.19693057442043e-05
0.000107586925351513
5.69375145221908e-05
6.87393479863149e-05
6.85130737336238e-06
4.82045598740818e-05
6.76708408326213e-05
0.000107896694129762
2.66839565708447e-05
1.14188369906782e-05
0.000137814968213798
5.12346562447492e-05
3.56096179512194e-05
6.29914831885719e-05
0.000126516375488289
5.07806570205179e-05
5.97141946748403e-05
-9.6747284633554e-06
2.52695609269952e-05
9.22357688496072e-05
1.87336791659193e-05
4.71171427654598e-05
4.03587632674345e-05
4.80720824089462e-05
0.000106476093091047
4.53094421555952e-05
4.18129880185392e-05
4.57887754114413e-05
9.65158400768392e-05
8.21241342537249e-05
4.499720156338e-05
4.16255116885901e-05
9.95244680091579e-05
2.83909415095765e-06
6.34414632476542e-05
6.85926184191506e-05
7.97636780435122e-05
5.9807358617733e-05
2.79299776279012e-05
4.99574881447334e-05
4.52746239763921e-05
3.55669749534891e-05
1.79040590436467e-05
7.75195801998896e-05
3.69460930406977e-05
5.68198651018604e-05
3.07429534286341e-05
0.000114892467195502
0.000102407329354836
7.24229511941228e-05
-2.66293924636969e-06
4.31507229977384e-05
4.4206332944341e-05
0.000125605156179932
5.60512026872522e-05
2.46524963760418e-05
3.07616129611507e-05
8.31551338222974e-05
5.13078229937595e-05
9.43178404308201e-05
6.57672396124151e-05
9.72433533265344e-05
3.61379588535256e-05
3.99744272073575e-05
7.07015490236279e-05
3.38195424211116e-05
4.3387502863213e-05
4.30847293496932e-05
9.28777353694949e-05
7.21274648352962e-05
7.20852479624625e-05
5.71885909257544e-05
4.56192629573717e-05
-3.46137185563444e-05
3.98208549962796e-05
4.40990567094496e-05
6.0455258312265e-05
7.07722925442774e-05
4.65450841959707e-05
8.55251310709388e-05
6.96990735827276e-05
4.24063446450865e-05
0.000121697211142836
6.56538309699138e-05
4.15693678073978e-05
3.99472153591164e-05
4.89462459578757e-05
9.98458185296921e-05
6.19934014872151e-05
7.92925777593132e-05
1.14341421524892e-05
7.79828796380612e-05
3.68125876410202e-05
4.62029186296636e-05
5.57559131404819e-05
6.2271160359164e-05
8.77973514276109e-05
4.36863685988857e-05
8.12593340749417e-05
5.98419658509701e-07
3.78789086538065e-05
7.79015945530727e-05
1.82905248300397e-05
6.62684476395464e-05
9.96463053664227e-05
5.13210603302783e-05
5.94678475696738e-05
6.22319700057478e-05
9.39262433514947e-05
3.61756278228251e-05
4.45086097748859e-05
6.41613317437431e-05
1.07674248042943e-05
9.80248616622332e-05
4.52516701082897e-05
6.33779239251543e-05
2.96421481715193e-05
9.09709542615022e-05
3.53959497666023e-05
1.60097114131476e-05
-6.21623646246419e-05
3.99678133099571e-05
3.82946410527936e-06
6.37687748043852e-05
0.000110776282769809
1.08586283848962e-05
2.45665964572783e-05
3.06246993120583e-05
5.55954075743205e-05
7.33470847478523e-05
3.42225154886252e-05
3.95260035283927e-05
7.81085379206797e-05
0.000108771942694061
8.55962212492249e-05
5.19822362461604e-05
8.05261797348196e-05
3.96434794120495e-05
6.37081293164986e-05
9.80611209072485e-05
0.000110331228105458
6.08645270137462e-05
2.54319925670377e-05
4.69196226431172e-05
0.000101582524609352
3.45870965753591e-05
8.27567369258482e-05
0.000127517265281303
3.87932856203621e-05
9.85096593348439e-05
7.85381424423323e-05
0.00010253519312695
0.000133941172039892
7.54228784425047e-05
4.12157623627162e-05
3.76186055201848e-05
5.62801491004532e-05
7.00381372130792e-05
9.89815360756567e-05
0.000104139511738328
4.85694836947182e-05
7.72219630486703e-05
8.57427696161461e-05
1.47536722546098e-06
3.28790526274259e-05
8.12119924884928e-05
8.37891370362087e-05
4.23329346397026e-05
5.28297593719123e-05
5.64847232253899e-05
8.28976222142619e-05
1.9804075379024e-05
7.37398689113514e-05
0.00010739435622331
0.000116646507016023
3.81350616365688e-05
6.53408734675236e-05
9.31404025962501e-05
5.13466891163065e-05
4.6852683890608e-05
4.27077261194745e-05
2.04433717150967e-05
4.7207633676035e-05
2.396070950879e-05
3.23582961243218e-05
6.72821641338272e-05
1.47725873528415e-05
1.11316310850848e-05
2.89807370786182e-05
-3.8054120942485e-06
0.00010849700161754
4.08706521948452e-05
3.77808361833369e-05
8.73692360770158e-05
5.79675822749885e-05
3.76155421963975e-05
6.35272626266256e-05
6.83696810795861e-05
8.38470459304062e-05
5.02542565214358e-05
-1.96940794679281e-05
3.52738536889108e-05
0.000115904652215611
9.67719288879763e-05
0.000110075676877471
3.83016883926893e-05
4.80131261634235e-05
7.32429782203115e-05
1.87320158963034e-05
5.82473820844474e-05
3.59284696130258e-05
7.51397319522077e-05
6.26643024423384e-05
2.13884334139936e-05
8.05734011555469e-05
3.97666003536567e-05
9.07145662766893e-05
6.43836275834227e-05
8.08423983926592e-05
5.34114409315063e-05
4.38430622930097e-05
4.15974385428651e-05
2.56979057032016e-05
-7.82161997798545e-07
6.13157998386789e-05
3.827337779667e-05
9.11128806917871e-05
5.26216072971267e-06
2.02105279568988e-05
7.34500919841175e-05
7.46001213955685e-05
5.56617011344186e-05
3.29936941747194e-05
3.63479760954798e-05
2.48931922102357e-05
7.26986616699181e-05
5.33833159495362e-05
5.86750097053606e-05
9.11144182186943e-05
0.000105156315893832
5.91417981754615e-06
8.18030531189087e-05
4.39671681961066e-06
5.20622906793287e-05
4.28809451382462e-05
5.87056032398187e-05
0.000134314877461939
9.07275790351724e-05
3.99041946286673e-05
6.34923882936978e-05
5.56365009421659e-05
2.17751304570214e-05
8.72926241806115e-05
3.17120014669701e-05
6.27023091127029e-05
7.3541960888838e-05
0.000103066605696646
4.18149220882143e-05
2.04234417885205e-05
8.06173336810338e-05
2.16596996998698e-05
1.99414985503394e-05
-2.89334737111377e-05
1.11873560807555e-05
1.45296860258227e-05
3.15873150060096e-05
9.57111693543325e-05
-5.26866287060353e-06
8.29212400541683e-05
0.000101993349071129
8.64756577449972e-05
1.97197138754006e-05
7.96977141998949e-05
5.31619489716926e-05
2.53450814514295e-05
0.000117728516331977
9.14114418551831e-05
6.68481606906439e-05
6.6189393779024e-05
2.61876558974899e-05
6.055878999949e-05
2.04311612549377e-05
0.000110405671953425
3.3175188639617e-05
9.66039849628079e-05
0.000127843596694092
7.81743459678829e-05
5.8909590481773e-06
0.000102933567434856
3.751642237789e-05
0.000100448089833679
7.51597208907677e-05
-1.24768409093631e-05
8.10063298178185e-05
0.000116720944024975
4.80411154971517e-05
6.56089560762224e-05
1.48920178397882e-06
9.13218057065397e-05
5.29991167227887e-05
2.23347006299548e-05
9.49042947575465e-05
5.8609952683745e-05
7.1231244951121e-05
7.86724067709904e-05
9.56832904201002e-06
6.66944994090158e-05
7.75612282394557e-06
5.14979043288761e-05
8.68476725267437e-05
0.000125281708839002
6.22558738944426e-05
5.34258010876077e-05
5.84594978397365e-05
2.79020308156448e-05
7.28915273642539e-05
7.22713472905012e-05
3.75155719949717e-05
3.41442927082464e-05
1.33656136195382e-05
9.46724851042091e-06
9.59530221946793e-05
8.99132086427145e-05
2.13973124529007e-05
7.90436017814901e-05
4.49881380721387e-05
-2.79010686877534e-05
1.84282324364979e-05
2.59467735973346e-05
7.25150470881294e-05
5.77643207187356e-05
4.24238666174182e-05
5.44911114779931e-05
6.71850959120904e-05
-6.36986999571867e-07
5.80490355279913e-05
-1.32931513827953e-06
1.87613921292248e-05
4.36801355940093e-05
4.39278270712022e-05
4.60966543769103e-05
1.67041770514044e-05
6.40273992500387e-05
5.07713452423022e-05
7.61409413349421e-05
0.000109052649111548
6.95739843623496e-05
6.58092312033486e-05
9.65554395172393e-05
2.30949248863225e-05
4.21687527456211e-05
7.81660108934712e-05
4.74946911432013e-05
4.62953263189712e-05
4.2536265368799e-05
6.15594019130023e-05
9.20704423166068e-05
5.79455508351368e-05
5.33489497716996e-05
9.4687881541653e-05
1.31673431392723e-05
3.82983698073666e-05
2.9442060896781e-05
4.82484419437732e-05
5.91375610361047e-05
5.77040917054941e-05
4.14964523127482e-05
6.87901301531483e-05
6.23956671686687e-05
9.75370544631016e-05
8.68982669068599e-05
8.1548938248263e-05
5.02951959146619e-05
8.57022968634487e-05
6.73181917325075e-05
6.81741905501151e-05
-3.59254565472522e-05
-9.41690186078338e-06
3.67990800764754e-05
-8.36785586106074e-06
1.90141495940393e-05
7.67182424212669e-05
5.86304765999197e-05
4.42178382850149e-05
7.81400761018164e-05
8.29447112053836e-05
3.81109756418411e-05
7.82136313114212e-05
5.10383278227013e-05
8.64936127906788e-05
3.64869911465566e-05
3.33511762355785e-05
5.29183699779757e-05
7.26460316646474e-05
5.1925432684437e-05
3.8795848537726e-05
6.91476459731815e-05
0.000108910052813104
-6.67130546223873e-06
6.5961210120941e-05
6.04413977547896e-05
3.64258877809874e-05
8.52298113766278e-05
4.61509198257209e-05
7.89396721690686e-05
8.3171759494336e-05
8.28987343803165e-05
3.41364022617873e-05
6.65324613833403e-05
9.14556922315353e-05
5.46346307235302e-05
5.10916831038205e-05
1.90813497472564e-05
7.30668305428291e-05
6.41848167901566e-05
6.4092172378388e-05
0.000103114602178972
5.34844822440337e-05
6.60812826432499e-05
1.70382488964295e-05
5.23789356384593e-05
8.41701581844863e-05
6.99272026558296e-05
3.25704229978181e-05
8.74070431378518e-05
1.93036138630561e-05
-9.27863215515664e-06
9.38154211267008e-05
4.18462049187032e-05
7.14329701457919e-05
2.02091774136872e-05
6.25166043276082e-05
-1.38951692266224e-06
6.62858915848656e-05
7.18368217829536e-05
3.90295889153531e-05
2.46653701615722e-05
4.53699988107691e-05
5.48177591954008e-05
0.000101214365544636
0.000105348341941105
0.000123191402308983
5.28461877716785e-05
2.39945099587731e-05
7.94190611332417e-05
8.83485167927109e-05
6.86189033088197e-05
3.9493257809293e-06
3.0670314257218e-05
7.81875447662128e-05
4.53259088445752e-05
6.56739139702518e-05
7.87643587565788e-05
2.58029471202212e-05
5.89900220307621e-06
0.000104331666491547
7.48360928899227e-05
3.35009104715263e-05
8.7953157607376e-05
8.08030873923897e-05
4.32286836090611e-05
4.95947148777828e-05
4.89883837489544e-05
6.30369572371335e-05
7.40481600459952e-05
4.99670881737708e-05
3.60965094019147e-05
1.9597164409772e-05
7.50530735847621e-06
4.34105335068072e-05
1.78020288073145e-05
4.85760529892521e-05
3.25420252743551e-05
3.63340264570359e-05
4.38268722423215e-05
5.52787306416375e-05
0.000121867032173227
4.82404365342349e-05
-4.00986004204619e-06
-1.24976062887212e-05
5.60709860604043e-05
2.09679608483784e-05
9.63290359020409e-05
-4.5845776721802e-07
0.000110738293165721
1.10059494894611e-05
0.000121003016029382
4.76524513836097e-05
6.13551212826802e-05
5.67451956910121e-05
5.54860574287138e-05
9.43727867034855e-05
5.27285545401939e-05
4.2110392857304e-05
0.000107247970876942
0.000123504042515612
4.02143896269907e-05
7.6952463333438e-05
4.23295085001485e-05
7.21780629635007e-05
1.91804118058268e-05
0.000118804028211759
4.04003271488652e-06
6.97874698501936e-06
8.02286040547664e-05
0.000129323974943035
8.32506698307545e-05
-4.51621260159851e-06
6.48931732263024e-05
2.7870491719764e-05
3.85526878252656e-05
3.30662851455079e-05
6.47211179015268e-05
9.11807927453976e-05
-7.80059310141891e-06
4.21155754930404e-05
6.09292762377554e-05
7.12133249257266e-07
2.60116473017087e-05
7.0435906828018e-05
8.69672095105563e-05
4.45125563829085e-05
3.93795222646263e-05
6.84652335490178e-05
7.12050838864394e-05
5.1810106128568e-05
0.000121047891851826
1.67842640615278e-05
2.62374249320551e-06
4.93395531131018e-05
2.93018032539168e-05
0.000116121370235392
9.02879866705586e-05
2.19805775787685e-05
7.43728421890973e-05
8.26385576572557e-05
5.78227423009921e-05
3.64642314659888e-05
-1.22548148060701e-05
4.71467763241613e-05
6.15236807075889e-05
1.97759407892081e-05
3.16009074207926e-05
7.15111049109268e-05
2.59842420047926e-05
5.90265715226812e-05
0.000139989447994766
2.35251270763908e-05
8.21258290968465e-05
7.20829752240244e-05
5.91982897306857e-05
9.00949064203673e-06
7.49771165041096e-05
9.60746907925083e-05
8.68082586972043e-05
4.54996231997145e-05
4.61014810545762e-05
6.41831142324576e-05
6.70155539574613e-05
7.1522043847632e-05
2.08835905200474e-06
-1.71745883681452e-05
7.89325087644253e-05
7.7641727781234e-05
3.14914003200039e-05
1.75450494461143e-05
6.07262474236633e-05
6.38313128753074e-05
7.14211238727805e-05
5.90621414467011e-05
0.000117901060067055
7.63636582611541e-05
5.99305079563207e-05
6.01877608508443e-05
7.41084562484862e-05
5.79401562309976e-05
3.90230318551859e-05
1.6250245374148e-05
4.94844261305942e-05
0.000131460344328183
3.20388635426879e-05
7.00056825047219e-05
4.08440840444877e-05
5.01695518714178e-06
5.91193167546955e-05
6.38175887445834e-05
3.14958753720927e-05
3.56814328889022e-05
5.71016697300637e-05
7.62927923492812e-05
4.81032377441712e-05
9.20390356614245e-05
8.80322800084645e-05
6.57249698428824e-05
3.83967921453407e-05
0.000108786837111094
5.13561537841857e-05
0.000121472467794591
8.0873350138836e-05
1.27666879232143e-05
1.72321974891959e-05
0.000109616604914797
3.89317080714388e-05
8.59744744741813e-05
6.56114928649039e-05
-5.53671585839725e-06
7.3826235166416e-05
5.09077428134855e-05
6.07215226993376e-05
8.96681407520095e-05
4.23315319590825e-05
-8.36514532747001e-06
1.54137230869228e-05
0.000150001682453038
6.34452615837091e-05
4.90252828354785e-05
5.84932656661227e-05
4.31758648187411e-05
5.83388068615136e-05
3.24649041982604e-05
9.54582638701501e-05
6.44154204874109e-05
7.81428108836413e-05
3.59449258354588e-05
6.16321843318337e-05
3.05186339686773e-05
3.88194190099379e-05
8.31985843458124e-05
8.03540542376237e-05
6.70921007024612e-05
3.77831414703045e-05
5.1035378632011e-05
8.0297502725069e-05
5.1765769386761e-05
0.000111234820263477
5.60853283783777e-05
4.88718258602822e-05
4.0404650317455e-05
-1.42881677666003e-06
1.31378182983075e-05
3.89076948041771e-05
7.58709938669541e-05
9.06756900541037e-05
7.96931564759113e-05
1.6062052384827e-05
4.16160781256922e-05
5.42114061045053e-05
1.84789519214097e-05
3.32329559894755e-05
6.54179690912625e-05
2.69679502162839e-05
2.4688935056014e-05
8.57911128524375e-05
6.49809816350391e-05
6.7381865995051e-05
1.08486080742815e-05
4.64681555401374e-05
7.6149629920826e-05
0.000142442956332926
2.59418551789402e-05
3.52857481324035e-05
0.000103279754909943
3.17139773222291e-05
6.83885410707171e-05
3.51304689776546e-05
9.48518997741178e-05
3.38390454806445e-06
3.96129702317686e-05
1.41723922580103e-05
2.23847091582893e-05
9.03871091402887e-05
6.87936192603124e-05
3.49496271242411e-05
5.04188226898138e-05
1.25458518953366e-05
7.68243155151575e-05
7.77811699214081e-05
9.1871857145957e-05
3.97509470180998e-05
9.47372247784319e-05
0.000113526894079195
1.30127051299663e-05
9.02823899162268e-05
6.45681550542658e-05
0.000107518847751989
-1.18946128848097e-05
7.46341946155407e-05
9.48923935678674e-05
-2.99029153556798e-05
3.01153783629995e-05
5.54247119426015e-05
0.000104143046003195
4.01494760731791e-05
-3.64707350548188e-05
0.000114874025197652
5.1768001415846e-05
3.78455803251695e-05
2.78280749389654e-05
6.99107635505827e-05
6.96675620887806e-05
-1.68134187750277e-05
6.33807106235735e-05
5.17210295213335e-05
6.86973567654903e-05
5.27271438071675e-05
7.19304558981594e-05
6.93431318844229e-05
6.27976651844037e-05
6.95316320129449e-05
-2.13192893890778e-05
1.59814261997782e-05
6.18944529238847e-05
2.07332518014271e-05
8.6762716697307e-05
0.000107164335271698
0.00012539082440266
3.00407794639822e-05
6.64171959029493e-05
5.61486378647354e-05
5.4359524087217e-05
0.000117617615060668
2.76811197163306e-05
0.000100709845093921
5.70140732075154e-05
6.89795538395452e-05
3.99492334007718e-05
4.84962766379683e-05
5.76112198950743e-05
6.13805899779238e-05
8.12082018549337e-05
7.85504202201014e-05
2.92253676231794e-05
7.30309981239869e-05
7.28988473339445e-05
5.12123291100326e-05
5.78500853883358e-05
2.24144066041872e-05
3.02144976354508e-07
1.61316522329595e-06
4.92448482934635e-05
3.74981011644932e-05
3.75629424686221e-05
6.09152840243103e-05
3.15557072827801e-05
7.63588193927422e-05
3.60981904013721e-05
8.94852921436506e-05
4.65199164872425e-05
2.5975227398588e-05
3.43496985238243e-05
2.79148284950969e-05
6.90598852516962e-05
4.26623868499388e-05
3.01809096251074e-05
7.39256908265783e-05
6.4479541858657e-05
8.11831154090626e-05
6.59095252822207e-05
-2.57721069758804e-05
1.64081135514346e-05
9.14124279359567e-05
2.33323794999513e-05
6.45121314017607e-05
7.39044283523577e-05
3.43855870562702e-05
8.54680802612874e-05
5.72021661896594e-05
4.63701991807223e-05
9.33762714390296e-05
5.64751855618252e-05
-3.39094037161821e-06
7.50234604012118e-05
2.23360161901836e-05
8.30585606355105e-05
9.40460220860878e-05
3.74684700615262e-05
4.49932619535936e-05
3.34333329675188e-05
4.6976470980701e-05
-4.16365953514404e-05
1.89016299808895e-05
0.000102237679849245
3.31064419390882e-05
1.32829245487126e-05
5.49134410833659e-05
3.13008169727337e-05
9.61521008716166e-05
1.62085643620705e-05
7.83479802748468e-05
2.67188903159034e-05
5.78675169313013e-05
5.03547763207058e-05
1.23230700807396e-05
6.28696486811627e-05
7.99633744122199e-05
5.46456234482552e-05
4.09084337676413e-05
0.000101385474842665
4.47474081832278e-05
6.90186230284626e-05
1.28640907957493e-05
-1.98578369007166e-05
4.47666497035861e-05
9.5784137956874e-05
8.75800538051295e-05
6.31567493330946e-05
4.7527010648752e-05
5.24162629967993e-05
4.37489394851627e-05
5.859245157326e-05
3.71991968162128e-05
5.44970433515464e-05
3.31111185127547e-05
3.88652262273201e-05
1.88462296587113e-05
4.80955147300913e-05
2.80174552558871e-05
5.93516348982611e-05
4.33311607742497e-05
5.99238672534731e-05
5.49854971146911e-05
-2.29782855591329e-06
7.69313306888823e-05
3.6581866312811e-05
4.80165461587977e-05
7.84256621254205e-05
7.50753340002743e-05
7.48499602707626e-05
9.41825290696354e-05
0.000100112944014359
-5.74247305088918e-05
0.0001081797634169
3.41935907812824e-05
4.44392085654085e-05
3.80681979420964e-05
1.56795772358809e-05
7.78197305886448e-05
4.40944552408761e-05
8.55261583669633e-05
7.41725264203546e-05
9.9197466188233e-05
7.04934683480585e-05
1.18543860746291e-05
0.000108219274985343
4.52660165774317e-05
2.57942031582687e-05
4.77516631290373e-05
3.73000372823871e-05
0.000132796851040115
4.15962414199112e-05
4.05055341519452e-05
8.65823326177634e-05
6.55571462741213e-05
0.000105994329575151
1.91380339845173e-05
3.20655501194635e-05
9.89725909298917e-05
1.18525909341688e-05
3.93391319459103e-05
5.21146929797482e-05
2.08385788177084e-05
3.88393150377716e-05
4.92989883410194e-05
6.51087148788415e-05
5.70438136274549e-05
9.20929585376442e-05
1.72942133672152e-05
5.83721440169797e-05
1.76086206243637e-06
4.06221531353838e-05
3.64945652006579e-05
5.64050910171011e-05
7.34244858571184e-05
0.000116168871262955
7.72336261078857e-05
2.90658440402878e-05
2.71028980798247e-05
7.93925661923062e-05
3.7854578211267e-05
3.56296040393629e-05
4.59893483745082e-05
4.04475714841357e-05
6.6331201886155e-05
4.89341127150668e-05
1.28606621661618e-05
4.09897178192022e-05
6.66558334710673e-05
8.47716641261094e-05
3.14399595436681e-05
3.67822948157338e-05
1.59801720366524e-05
-1.31648522588232e-05
6.94714483904509e-05
7.23530878603889e-05
5.03778807578813e-05
3.6792597496364e-05
4.36785187685741e-05
7.10866450228299e-05
3.36273219658366e-05
7.25458698668856e-05
7.356587527289e-05
8.62948330306197e-05
5.14182653485033e-05
3.70253016705734e-05
2.0838646046016e-05
9.1322943585799e-05
-1.07176272223074e-05
5.53999849593263e-05
5.72918824681732e-05
3.47687477194426e-05
2.90308989188893e-05
-1.2065768055009e-05
4.11501834621453e-05
7.7358500352799e-05
6.27120234498504e-05
7.91203623165523e-05
2.11170898315567e-05
8.07044282350221e-05
6.43799969623928e-05
6.34024103725004e-05
4.72085308927597e-05
3.09378231010076e-05
8.99408484551053e-05
7.79834562575808e-05
7.07000187131597e-05
8.10824588686582e-05
4.5895376630517e-05
0.000122817075705145
5.79839622797885e-05
9.06933663071717e-05
7.71652951712556e-05
5.98257435628439e-05
4.71177779753205e-05
0.000146675640519995
2.20961364069464e-05
6.01738753001004e-05
9.18259267806317e-05
0.000108185380372693
7.06026237562498e-05
5.23508652100357e-05
3.99271041813222e-05
4.06357318279297e-05
5.68682054710801e-05
5.83860018143049e-05
2.46750983327005e-05
3.21842184417116e-05
3.26216915106207e-05
5.61544481895426e-05
3.33344611596272e-05
3.1658044679673e-05
2.31240674610748e-05
6.77171598984357e-05
2.38167714922867e-05
8.99555515908325e-05
5.99182241305082e-05
3.07509667454357e-05
8.0950401099581e-05
2.74848157287477e-05
5.66150017986453e-05
4.96310184069859e-05
3.67686710169999e-05
6.43432578012965e-05
-4.03550755032671e-06
5.26301468147849e-05
4.73988774465634e-05
1.40587435956064e-05
7.75925116869399e-05
0.00011714340757091
5.71425239614203e-05
0.000131654116648103
8.4777540107326e-05
6.32061011270861e-05
0.00011867259796763
9.51830347436903e-05
1.47962584183238e-05
8.73920870246323e-05
6.07388567978064e-05
5.35251946391711e-05
7.14155684317958e-05
9.44639583061696e-05
3.99247488983226e-05
4.7134778745106e-05
8.50545136478593e-05
8.92435482833828e-05
1.19222751440236e-05
8.69270508970483e-05
6.95454939216557e-05
2.26319158323357e-05
0.000115487283894779
9.46079551719245e-05
5.99998679928049e-05
7.58327959453886e-05
6.86660935067013e-05
7.02836118867346e-05
5.68143538544329e-05
0.000106338561446241
4.02919461474271e-05
6.81528145296755e-05
8.3862712257869e-05
1.89573280866206e-05
6.384268054871e-05
7.89442881665427e-05
7.10519467032427e-05
2.14639974451734e-05
6.99838971771629e-05
1.2729313197648e-05
0.000118598457883666
7.49646848508245e-05
3.08569867342813e-05
0.000179203957387385
2.79892231214232e-06
1.33654091559722e-05
4.35664423712154e-05
-7.27340649343944e-06
0.000100058999448227
4.42512124004522e-05
6.13437712441589e-05
9.26449681765542e-05
7.08161187209139e-05
9.09526181037146e-05
6.08379227187237e-05
0.000106522094582069
-2.49702871400273e-08
7.69974185000501e-05
4.50655472746124e-05
3.03550552713775e-05
5.52150780843499e-05
3.8787001735833e-05
0.000123792716162102
0.000130673452074631
3.10315392333019e-05
7.63645030132286e-05
8.47213777350044e-05
2.11021386605751e-05
2.30110017275142e-05
6.62181593575232e-05
7.49280272236158e-05
8.45089501568437e-05
8.03941315830113e-06
-2.47158127583011e-06
7.61568834715532e-05
4.38818614434059e-05
0.000125312007296024
2.62303548159529e-05
6.66033850345217e-05
4.52871785853858e-05
7.19963288113065e-05
0.000108863357533843
-2.11912507081362e-05
1.36915887907824e-05
9.00994756859758e-05
7.09279600342041e-05
0.000113530188190948
8.14713840459644e-05
5.21270447060167e-05
7.10270589941396e-05
7.30527816865037e-06
6.41057357326286e-05
4.41762311833356e-05
6.87830373434536e-05
5.14796415626216e-05
3.84448660879877e-05
5.55604487513296e-05
0.000105446649999535
-8.32210729022793e-06
3.44032756171617e-05
7.81432679051791e-05
9.61690515553819e-05
6.5403748886455e-05
2.998175312604e-05
7.35095941600561e-05
6.75111504233421e-05
3.30299699001031e-05
3.35162064087907e-05
5.79950847877417e-05
5.97063047028404e-05
6.53275611653853e-05
6.95567212335149e-05
2.61517052915837e-05
0.00011249599421331
1.80865239398135e-05
3.65255096831463e-05
9.19718543585097e-05
-1.35345395543355e-05
7.09135393236449e-05
2.8859258570722e-05
1.44915818086397e-05
7.60692202942934e-05
7.6107124069083e-05
4.12083589257339e-05
2.19994147192036e-05
9.18528365755801e-05
7.20280111185231e-05
9.09337070980566e-05
4.16932839440354e-05
6.97458360146262e-05
1.09799817266689e-05
1.91997752491782e-05
-1.35951312185191e-05
4.55927709887789e-06
5.01384172035452e-05
4.71674216956223e-05
-1.11862638531821e-06
6.69805689353549e-05
1.12624787714926e-05
4.92726836256328e-05
2.92477511669608e-05
3.14087394732705e-05
5.19785415113388e-05
6.24855626705554e-05
2.25265381802989e-05
9.42306529462539e-05
7.72397768136623e-05
2.06144358288693e-05
0.000101310227152921
8.46065966065745e-05
3.30212828506014e-05
9.50252002330767e-05
4.31981784429215e-05
0.00010269842833492
4.92602839509393e-05
1.44427745788298e-05
6.60139442630931e-05
7.94373939866077e-05
7.77662606557235e-05
5.83495102646646e-05
7.6266320846603e-05
1.85470114504469e-05
5.55235876557957e-05
9.17013332513412e-05
4.79176519857647e-05
5.96699617318208e-05
4.89147215152906e-05
1.77831637501857e-05
9.65156484687508e-05
8.18219197697683e-05
-1.02883730083617e-05
0.000115883024478973
3.63314680946803e-05
5.34378155348634e-05
4.04073272818324e-05
9.99051582917806e-05
1.60947723629959e-05
4.0605869373058e-05
4.19307558075581e-05
2.85551476397096e-05
8.54066661983457e-05
3.23142350443598e-05
6.30904462010728e-05
4.35521097928159e-05
5.08861910911696e-05
0.000102652218258407
9.04024748248425e-05
2.75489526306925e-05
5.14944208138462e-05
7.08374429846125e-05
4.77583697350283e-05
1.75198817535835e-05
2.77481397045771e-05
2.03461891777576e-05
4.62805971147023e-05
9.415548987585e-05
2.00923003593948e-05
2.73864230378811e-05
6.76097077393167e-05
7.54695207401762e-05
5.62038742875425e-05
5.90829131495492e-05
0.000113340413424357
1.9232698462905e-05
9.70127097966306e-05
7.90170557804468e-05
4.81096975264279e-05
2.14462743209656e-05
8.49880394940158e-05
0.00010028280987942
8.56104544306773e-05
4.31702843003459e-05
3.18555138578244e-05
3.53236783307036e-05
0.000107040584546996
0.000116505135361333
4.92755657723503e-05
8.16048826603133e-05
1.59536379091126e-05
0.000105308023145359
5.40236154012986e-05
5.70471204278767e-05
-1.98347379575886e-05
5.47319796400329e-05
3.54472372961976e-05
0.000103471354421414
8.63477129104172e-05
3.98127102220864e-05
8.23241626156269e-05
3.89459379296794e-05
1.50728376166048e-05
4.05764530468942e-05
-1.56826418303353e-06
3.87836519769457e-05
9.5274289055102e-05
1.67596976732806e-05
3.63114977474679e-05
6.86928936037438e-05
3.04781915346889e-05
7.53942550081351e-05
0.000112275892835515
4.8158671244963e-05
2.50810243669343e-05
7.81341347754404e-05
3.72702123475434e-05
0.000122955122210934
2.64894368790437e-05
2.46918682828966e-06
8.25069377383796e-05
-3.04617180926898e-06
9.56514858218391e-05
8.35642438698126e-05
4.91619371630387e-05
3.52212055433088e-05
0.000111199508377358
0.000102616515528018
3.76955395964421e-05
8.22448641178512e-05
7.3310540988579e-05
0.000105580820133529
1.46719740626737e-05
7.51746811856622e-05
1.64679267502082e-05
7.82523576572349e-05
6.96015974873253e-06
0.000120013393216654
0.00013562660153658
5.76890672171352e-05
6.55482553008495e-05
2.76597340274868e-05
6.27942238092615e-05
0.000110735797756974
2.03155944598938e-05
6.15914399692417e-05
1.25850482332852e-05
9.00724586503269e-05
6.36055731657022e-05
5.00808721220424e-05
9.35208340071589e-05
6.85803807498251e-05
8.39046536341751e-06
7.83485451973775e-05
2.96147995876073e-05
6.17165339801403e-05
2.69218459546575e-05
2.15729889335091e-05
0.000112278115632866
2.62756056777286e-05
4.57496607966031e-05
5.3013600395176e-06
4.2261324584882e-05
7.75706892338669e-05
7.98511455522116e-05
2.06970339524894e-06
3.47613961390328e-05
-1.6836659939137e-05
1.79925573605622e-05
1.19347392790259e-05
-8.68652213941924e-07
0.000135785646438191
2.06241562834426e-05
6.2568440859392e-05
3.73229411679725e-05
3.93856631872244e-05
0.000105663326484275
5.44394547347617e-05
7.33620193134771e-06
1.69372481333269e-05
4.41718956547187e-05
6.8726736485834e-05
0.000110578655029038
9.92943870338573e-05
6.67710684334308e-05
-1.65704156563271e-06
9.51493109623496e-05
9.75803739674814e-05
-2.28159961216795e-05
7.60515324720767e-05
6.75047685802699e-05
-9.87773291467478e-06
7.93070841601088e-05
6.51211502536567e-05
9.35098157311773e-06
0.000112813806952801
2.4485517168237e-05
9.10114893162747e-05
0.000101564955082805
4.51382914691588e-05
0.00011388794244698
4.56468009747e-05
3.48577432202492e-05
4.60460771229958e-05
8.27733220831023e-05
2.21567327278649e-05
6.62122037127713e-05
3.10783324773159e-05
8.27375588157783e-05
2.82141255046657e-05
6.66079777447517e-05
5.69140769350336e-05
6.51793220262991e-05
2.04342908825073e-05
6.93988643824748e-05
6.15636357312877e-05
2.3728851725614e-05
0.000102928001296052
2.83301513081074e-05
8.67642057759047e-05
5.67299018637904e-05
5.11583908472092e-05
3.47470668377943e-05
5.83632067950355e-05
1.88182433537727e-05
5.14494921643229e-05
6.20165133118837e-05
1.75129439271748e-05
5.33258948707319e-05
-7.81956075999409e-06
2.08600777676044e-05
5.31143758626607e-05
8.41427216751394e-05
2.6338663868234e-05
5.04124033675107e-05
5.80976379254838e-05
0.000102168986846688
1.19380891412335e-05
7.69049327548794e-05
0.000116066301851029
2.69178447067709e-05
7.84922549186969e-05
6.58859378583367e-05
0.000112480203143404
2.00619887797069e-05
1.50802226742173e-05
9.39729124523711e-05
4.89199698643328e-05
7.23690375501394e-05
8.0684180482507e-05
5.80388320229476e-05
6.14119219686729e-05
8.10334724657131e-05
5.12594354026798e-05
6.43123214884069e-05
7.81798412285874e-05
9.41090872350832e-05
5.54344671169488e-05
4.66470349297463e-05
0.000101371861788028
5.98519778343501e-05
0.000111220704492487
7.11910786484986e-05
6.18430504546756e-05
0.000118736588039643
2.58463664095287e-05
-2.91892374526959e-06
1.96404797161928e-05
5.24743185762485e-05
2.4973196591736e-05
6.57471509971315e-05
1.98760628757353e-05
4.20854511713182e-05
3.18192074664491e-05
7.50266546443043e-05
7.59235692611584e-05
0.000108288593209406
7.05129854893536e-05
6.4319248500846e-05
6.23805274583831e-05
3.79434273888944e-05
4.11869724627126e-05
6.69490230460999e-05
1.34855103587052e-05
6.42649281422651e-05
-1.3101458494133e-05
2.27371218493203e-05
5.63565360940256e-05
1.0529084141763e-05
-4.91920526699062e-07
5.04070452798701e-05
7.85849951136819e-05
6.68169663464436e-05
6.84317257993901e-05
1.64917831399387e-05
2.78420851040659e-05
6.67459699351553e-05
4.28277500365878e-06
3.57779850166965e-05
1.6851558917965e-05
6.67319731299373e-05
7.27706001031041e-05
-4.88996046732881e-06
9.60794353509347e-05
7.78201818431107e-05
0.000100253759999299
7.18720202917467e-05
8.36425638136589e-05
2.54100402965881e-05
6.83741181813212e-05
5.43837052690477e-05
0.000139914436163732
5.50896458745217e-05
6.43217528511394e-05
0.000100137199128864
6.25359182814843e-05
9.23847978987984e-05
2.19411738336312e-05
3.02229255556971e-05
7.21976805244415e-05
5.47789219295475e-05
6.20177118859778e-05
9.05006076760882e-05
7.12126751250801e-05
4.27122220449609e-05
4.25998437089589e-05
1.32276720802311e-05
4.62568167115979e-05
5.02370524260663e-05
6.82153397188399e-05
1.66350014701907e-05
7.20754571396179e-05
7.58206024135462e-05
0.000122840107714534
9.0727802786444e-05
7.09264756470254e-05
8.04061602346915e-05
0.000119880802607809
9.65618675060092e-05
7.21969671090163e-05
5.74225183785167e-05
9.60157605760095e-05
5.96552245804256e-05
3.74313035730696e-05
0.000129769484380214
6.79702737787361e-05
0.000124858632695316
0.00012133877163004
0.000124872389235222
3.93154171019291e-05
4.61258860650762e-05
6.75675839229086e-05
3.52673343874142e-05
0.000103338161582503
5.49908108550142e-05
4.27944614479645e-05
1.43250393093521e-05
6.79215197926393e-05
7.44381178433295e-05
2.10101775526647e-05
7.91903848700715e-05
-3.09386517662037e-06
3.10640183879722e-05
6.79790286288985e-05
6.53528829749763e-05
8.72513112606751e-06
7.68300833127462e-05
0.000123588608916728
1.41467142416681e-05
4.76096117774811e-05
0.000113039138553566
4.10381833599748e-05
2.61995109529899e-05
4.14609196281813e-05
6.99357563978576e-05
3.74382059559318e-05
4.36803261945194e-05
4.50781527992818e-05
3.62975990441139e-05
9.81134863364492e-05
8.28087547531291e-05
1.90491192902854e-05
-2.72574803059571e-05
0.000123242228045351
1.39702825359785e-05
4.18368708283121e-05
6.5004949170764e-05
7.88239173529969e-05
5.58184156514227e-05
2.93962518395886e-05
1.00487639763276e-05
3.50460369805106e-05
5.18234064834224e-05
2.61059865395376e-05
0.000121203070608301
6.71357550749546e-05
5.34173177715214e-05
6.23559211981137e-05
7.99907185876264e-05
3.2901661498174e-05
8.90167513224086e-05
9.87495842040268e-05
6.91010194820455e-05
5.07125503209057e-05
1.56094442866859e-05
1.70440588123475e-05
6.96634131655959e-05
6.19927802575494e-05
6.07205430906725e-05
2.52588067283291e-05
3.51925760184881e-05
-1.03001044662224e-05
1.14220557640155e-05
8.2508480969197e-05
7.39148793852148e-05
1.13584797554409e-05
6.21326927652269e-05
3.71586561167547e-05
7.62871145899777e-05
5.25612518565177e-05
4.26313162111613e-05
5.75449527252972e-05
5.95150809438114e-05
6.99691937230334e-05
4.84663890050598e-05
1.32767615395254e-05
5.73130194328284e-05
4.27982706796392e-05
2.47981668211661e-05
7.72946509311573e-05
0.000133829230849272
1.27814717082356e-05
4.13510362801348e-05
3.87637203905979e-05
4.54131129420035e-05
3.97365466229676e-05
6.11433242122706e-05
6.95118040049406e-05
7.89527251779349e-05
9.7804269567119e-05
6.79255092510927e-05
2.31811991359039e-05
7.2638755162862e-05
7.5283047341734e-05
7.21878823208752e-05
6.22079832082092e-05
1.89332695659841e-05
4.0039025605432e-05
6.9660543921116e-05
8.23417059043194e-05
-1.71301011749551e-05
6.75353688574832e-05
4.22279385816508e-05
4.88424815332164e-05
6.28935714304328e-05
4.19600666877687e-05
6.01134175540031e-05
6.3003923524212e-05
7.27004250863494e-05
6.02584620359996e-05
8.96039119903012e-05
6.7768553306207e-05
3.70460733229133e-05
5.3237446068083e-05
4.44688914231091e-05
4.80985209339238e-05
1.13680604421317e-05
7.03014497552083e-05
2.24861460758503e-05
4.99662554041447e-05
0.000105868484511291
4.07578908441592e-05
6.14192982781195e-05
8.36226130418523e-05
5.69087989936878e-05
5.34611154223476e-06
2.48839589029831e-05
8.50057147427012e-05
3.91409446931408e-05
7.0601376688821e-05
6.38825962791111e-05
4.21540727137379e-05
5.93975327978844e-05
5.65957744167098e-06
8.60425520664001e-05
6.69366732233361e-06
5.90333768576327e-05
8.09820856032902e-05
0.000100171745129525
5.31178015254747e-05
3.3468295721195e-05
4.56842480233748e-05
7.51695337661849e-05
4.98945305024555e-05
7.2363944425458e-05
5.11778932918036e-06
7.06797986700876e-06
4.38910991357528e-05
-7.22259832038532e-07
3.95723457358359e-05
5.84255369025115e-05
7.40705527872295e-05
-1.35792451423265e-05
8.98750054736073e-05
6.251974316697e-05
0.000103311175329366
6.9543391393536e-05
5.9956981673075e-05
6.22372233281078e-05
8.61266941755106e-05
6.2924621976977e-05
4.78184025183034e-05
0.000122220446721185
6.69601744340747e-05
8.65322917594874e-05
8.96301106913569e-05
4.4813282276994e-05
7.10075772583267e-05
8.10735260938631e-05
2.33664457835305e-05
5.10862145106273e-05
-1.39760549863899e-05
5.98286692707114e-05
8.47695458740553e-05
2.20012106059747e-05
2.74391928244814e-05
6.67736264494161e-05
5.61352054383628e-05
9.17851802001763e-05
8.3621156989314e-06
9.66117976388695e-05
-5.10145034511467e-05
2.46416048846282e-05
3.59149178110395e-05
2.26875921481904e-05
8.26173059893446e-05
-1.62582731864379e-05
5.67099353614534e-05
3.95020731690828e-05
6.50420625241889e-05
2.84435824889008e-05
4.00422479803452e-05
8.82614280049622e-05
1.23232753181544e-05
5.3609552768906e-05
4.85962931928732e-05
5.67111251140271e-05
4.47407355857366e-05
0.000111663435040374
6.59965211541537e-05
7.0482511868552e-05
2.80041544531774e-05
5.70878929229475e-05
5.7558822028194e-05
7.83889850311707e-05
5.91743581376051e-05
9.02871356365849e-05
8.95620167041305e-05
2.96750251746734e-05
9.20674191835473e-05
0.000118374129395357
7.27981998433639e-05
3.32875009637871e-05
1.50663530856137e-05
7.39168452914276e-06
0.000102658903861632
2.52574083584802e-05
3.51918867755643e-05
6.21681241809698e-05
5.20269619532891e-05
8.0675539512384e-05
1.8992494101669e-05
1.69773038361792e-05
7.89115982017592e-06
5.94001548714909e-05
3.91076602163447e-05
9.26666039669111e-05
4.32430699174452e-05
2.65181780420368e-05
6.70035094119454e-06
3.69671962605481e-05
6.2055299088704e-05
5.68546736797409e-05
7.0293132456291e-05
3.2440004536024e-05
-1.22067934344166e-05
2.98709466531003e-05
9.26914316934044e-05
8.86758099256501e-06
0.000109842720102301
2.15136944539086e-05
8.8318945956764e-06
1.05568232887012e-05
5.5898187778573e-05
3.28662061738554e-05
9.2243861444815e-05
6.11851780493904e-05
2.65711404893174e-05
6.59524458715332e-05
9.40665061663759e-05
8.34453862244839e-05
1.41315282335407e-05
0.000153394115101065
2.72047538920342e-05
0.000128145650088509
3.95376179778814e-05
5.82306040689464e-05
6.04387683561029e-05
8.89561252512639e-05
7.41515692693925e-05
1.75537997693164e-05
5.6090339386895e-05
0.0001035863153654
3.85532491643834e-05
2.85952877635009e-05
5.09531773079709e-05
8.95744529350522e-05
3.79451834865461e-06
6.7780929389894e-05
3.59752503878772e-05
0.000121872818112052
2.97947434361743e-05
9.49277704926782e-05
6.51785459608858e-05
5.65994678493114e-05
5.28351199498415e-05
5.48787874389684e-05
8.77087387294693e-05
7.94276457273803e-05
5.25981049106388e-05
3.80420221581977e-05
4.94757573480172e-05
1.45217017642874e-05
8.6683741415449e-05
6.74948088800967e-05
6.1582640602889e-05
2.45812724673314e-05
0.000101227937904599
8.33514335166383e-05
4.92176353329342e-05
-2.35547718563383e-05
2.33891779517588e-05
5.89456689153455e-05
4.12686663333007e-05
4.15677522498828e-05
6.02317993964304e-05
5.74394137872024e-05
6.32754335482956e-05
3.53223036856284e-05
5.83494491614079e-05
1.61374458239644e-05
5.9945108346669e-05
2.05398739988477e-05
4.65225995753511e-05
8.88229867971579e-05
6.17737137551979e-05
9.91160921777652e-06
9.8402406175459e-05
3.88598627478968e-05
4.31320223613621e-05
3.9040845092532e-05
1.91621402771648e-05
4.77358559430968e-05
2.2524053741826e-05
7.93543292099716e-06
3.99659194447721e-05
-1.36693413192754e-05
7.91975977011539e-05
9.48754302776772e-05
-2.7317293013149e-06
6.54716549367145e-05
9.45755663568296e-05
4.09026821461223e-05
2.20353120003803e-05
0.000107508733926544
8.46619004492048e-05
9.21155611710368e-05
3.4458916680162e-05
0.000109447674259212
6.48519504595754e-05
4.73051741015763e-05
7.97862625251519e-05
6.11769042872712e-05
5.30687001420872e-05
6.41110844927844e-05
5.74438999234755e-05
6.7397554116498e-05
4.70905653316034e-05
4.55315207478671e-05
8.70692126492043e-05
7.79253530631143e-05
7.22698530146117e-05
8.62167110955892e-05
2.21250942507431e-05
5.29759692296036e-05
-1.07555768964552e-07
9.73038714695067e-05
7.35815181673614e-05
7.30853778711047e-05
8.5685213826024e-05
6.22080971099977e-05
7.49711700492015e-05
6.80321949599998e-05
1.42484034111792e-05
9.84629231399913e-05
6.18904245118086e-05
7.66897563694145e-05
8.3779831614017e-05
7.22331271285476e-05
8.77647585090624e-05
3.46444771019294e-05
6.41751208137137e-05
3.84823114698934e-05
7.11306509029307e-05
2.8714712483026e-05
4.12505191303267e-05
6.69122979570818e-05
0.00011982373678993
7.19119529136896e-05
6.86298891120768e-05
9.75103961941632e-05
6.92798755076767e-05
9.13311914870551e-05
7.24503863056525e-05
8.78636732306659e-05
3.64887031023516e-05
6.83008921120981e-05
7.15907191682965e-05
9.87222510842622e-05
3.59042885293264e-05
3.10161013783701e-05
9.4362583335552e-05
3.94779885311103e-05
1.11053765532151e-05
7.30733319168032e-05
8.56820520721968e-05
9.59647814668018e-05
5.10435003107121e-05
4.99793371532068e-05
8.1824738203677e-05
9.19986887403146e-05
4.75306409525629e-05
4.11490874599794e-05
8.22680730942289e-06
5.69405010062344e-05
8.39199274111422e-05
1.82027570124747e-05
7.21752037201639e-05
3.98596373878165e-05
0.000103349179327648
5.55239200296391e-05
3.01400013496163e-05
5.06532109241885e-05
1.42001907038416e-05
2.64981452904485e-07
2.21727768336905e-05
8.58673725850642e-05
5.24958381885305e-05
8.81180628381767e-05
7.92983729936902e-05
6.65169674047278e-05
5.29063574748818e-05
8.3893795077325e-05
1.14507552661249e-05
5.20191692132966e-05
2.01973254118668e-05
1.7603926803179e-05
8.08669689365546e-05
9.86511874669585e-05
5.38260864599873e-05
6.01819719019247e-05
6.67383618674272e-05
8.64505524906098e-05
3.48642184781974e-05
0.000122811186226712
6.92618700770785e-05
8.58336718374317e-05
8.8313404578464e-05
5.73820186597586e-05
3.55303231001408e-05
9.95558190793449e-05
2.54673277034146e-05
3.28133117028959e-05
4.34784269193652e-05
9.9663314820288e-05
8.60017563169311e-05
5.97379104982452e-05
0.000117590184192738
2.82558319781947e-05
4.53276628658761e-05
4.71499394201687e-05
6.09228689294769e-05
4.78568336305637e-05
0.000107807256102226
6.65484535234026e-05
0.000124140992507406
3.86211016281891e-05
8.44702008923787e-05
4.79455293874564e-05
0.000104182256070339
0.000109961597978387
4.04553870516541e-05
7.79161908883625e-05
-7.11033858834479e-06
2.03148404671615e-05
7.78993070386528e-05
8.69403229560473e-05
4.74592386695488e-05
9.32447871503994e-05
7.51480297652706e-05
4.09520185720086e-05
0.000110804798079059
3.68908654736726e-05
6.79615984239664e-05
2.28191752874563e-05
5.17413474711772e-05
4.87402360535784e-05
5.28644889370344e-05
3.74388359885517e-05
1.54167101629998e-05
0.000104957848244428
8.14470005611838e-05
3.30065661435391e-05
4.0699209040375e-05
7.25994288226406e-05
8.73703853536145e-05
4.0532789956715e-05
4.80966420694697e-05
0.000109532342098143
-1.27685149469841e-05
-7.73843468499889e-06
2.31665315896717e-06
2.06404306107423e-05
2.52488521607193e-05
0.000100505452589646
0.00010986890368977
7.13038050816596e-05
7.20397507156512e-05
8.9268439233441e-05
6.70367339753178e-07
4.33280493106419e-05
-1.15333013818965e-05
6.3425722029255e-05
9.94558607511072e-05
5.75680409508994e-05
3.55165836270442e-05
7.87307983478247e-05
3.8592981968776e-05
7.26480035220357e-05
8.83772908026467e-05
8.61279757711737e-05
3.32938100943699e-05
9.57607406870172e-06
9.24056531720672e-06
3.9617440163321e-05
9.57242184366786e-05
2.08340868387934e-05
-1.84457534056847e-05
5.79196263508575e-05
6.11854930103249e-05
0.000106303635652463
1.68224335254173e-05
6.49466941754988e-05
4.74527176164384e-05
-2.17977690429373e-05
5.50678812554764e-05
3.32904309065083e-06
2.99855330867843e-05
6.93525325242463e-05
3.12791923581203e-06
0.000118252707836351
8.21194887968682e-05
6.12311886141086e-05
8.13249041554383e-05
5.92336610405857e-05
