# Supplementary material for: Research on computational propagation and identification of mine microseismic signals based on deep learning
Source: PLoS One. 2025 Oct 22;20(10):e0334641. doi: 10.1371/journal.pone.0334641 (PMC12543183; doi:10.1371/journal.pone.0334641)
Supplement: S5 Data — (ZIP) [file pone.0334641.s005.zip › 000100800001521.xlsx_0.txt_24.txt.txt]

5.73028688868239e-05
2.44336203747333e-05
5.56623417734514e-05
4.11182442714045e-05
4.65567057908201e-05
9.22379961640468e-05
4.60789471748405e-05
6.54115965334968e-05
0.000115831396040936
7.63662509707515e-05
5.1383763048442e-05
5.44459581125304e-05
3.18491839931831e-05
8.39464958481042e-05
5.59144105702388e-05
3.48078585659378e-05
4.7738516992016e-05
2.15503051090834e-05
7.29521629193639e-05
1.51222469132432e-05
4.63265535944861e-05
5.2557454825116e-05
3.31072440224916e-05
2.47761277094682e-05
6.88802955335235e-05
7.06535788538905e-06
5.3494118651686e-05
2.42595841637044e-05
7.13277251280232e-05
5.19609406270836e-05
9.35963172266466e-05
4.90221863144508e-05
7.47576720587908e-05
6.23480437033807e-05
0.000125901956474072
6.11919499562775e-05
4.16173737756022e-05
2.07414717080741e-05
7.1352956920822e-06
0.000103908175330824
6.99280720835874e-05
6.8607698721532e-05
5.17796519004842e-05
5.60909289312291e-05
4.28904112446085e-05
7.23552230143106e-05
7.20225414877633e-05
4.84400486835157e-05
5.54232953810374e-05
8.81244700403788e-05
-1.76237087819325e-05
8.27232459663124e-05
3.68024132198336e-05
6.92267002429094e-05
1.04935464758838e-05
5.22947977953866e-05
7.82147081572689e-05
-2.72816515711706e-06
0.000105461243770489
0.000115796079959265
-1.5983373492327e-06
8.1405160810669e-05
9.37611948685628e-05
-2.35940471331882e-07
2.93398194403983e-05
9.20991439348188e-05
6.23044280254335e-05
6.16018764075983e-05
6.6187672373107e-05
0.000123895895087959
0.000105141919777492
-3.30467064926367e-06
0.000106499079184296
7.97217770444222e-05
6.04284816217905e-05
3.20804763034758e-05
6.94146029899625e-06
5.07104458757156e-05
7.72414853446631e-05
6.5463381529515e-05
8.50734799405564e-05
1.64835627525519e-05
6.0307954466339e-05
1.56284045209661e-05
4.16795249125613e-05
5.85994218102667e-05
9.12687073685481e-05
8.50632788847093e-05
-8.46077423982832e-07
6.78605130976111e-05
5.01386624172683e-05
4.82020572420833e-05
9.85686381941713e-05
2.86830468745742e-05
4.93082651420729e-05
9.18005740248569e-05
-2.98660898912484e-05
9.75573954282488e-05
0.000107439008191879
7.68738777282559e-05
6.3336278491026e-05
4.09316107833897e-05
1.26029931243614e-05
3.91286306879543e-05
3.14827028815174e-05
9.74157818630643e-05
4.14165543203834e-05
5.85691619926012e-05
7.52461365661794e-05
9.57354643379694e-05
1.011212417506e-05
0.000179605537526018
9.59152802990644e-05
6.71163563834781e-05
8.22938467697999e-05
5.96416321687005e-05
3.52752464260707e-05
5.48293303164718e-05
2.07292525755524e-05
0.000113334140626739
4.53845729862638e-06
-1.70836929150388e-05
7.02077280519014e-05
0.000118002275181939
8.9327131277809e-05
9.78361534228598e-05
6.61968512919499e-05
1.64025733442871e-05
2.23673097217611e-05
5.98363465685544e-05
0.000114623164633773
1.92889071963094e-05
5.96173467724413e-05
6.21876203295783e-05
4.67641007522334e-05
7.44667002642608e-05
0.000102919219920616
7.72346238665153e-05
9.03883198381811e-05
2.02541985896443e-05
1.46298217121539e-05
-2.6401975861288e-05
5.34769031587531e-05
7.01887935745004e-05
8.39082395942633e-06
3.69112057178717e-05
6.19191018401197e-05
4.07048422709478e-05
0.000101830431838274
8.90235250921463e-05
8.80424877763166e-05
4.03847773073131e-05
0.000125954526348116
6.62974209602151e-05
0.000118443361068355
2.32335186103147e-05
4.62865427826959e-05
2.42929437223089e-06
6.76270317484134e-05
6.58799862384153e-05
0.000111276841095476
4.57916579845629e-05
7.29977396680436e-05
-2.38170542912855e-05
9.02491888256651e-05
0.00010425080699647
5.52685583830748e-05
7.60148614431906e-05
2.35850788038612e-05
4.62117966450089e-05
3.79475789545753e-05
6.22860350321784e-05
6.79672037638353e-05
1.0700654910445e-05
6.53177574599e-05
7.35926105964659e-05
8.62301310038429e-05
8.00165924981327e-05
5.01414513188679e-05
5.15985350242042e-05
3.75870498856324e-05
4.58238818770749e-05
4.53536729764953e-05
4.72604412709168e-05
5.08906195737004e-05
8.11943822172127e-05
8.35868320670708e-05
1.1761187391282e-05
5.63215803455063e-05
3.57095989848765e-05
8.95527653786454e-05
7.81096552814472e-05
8.59851004981708e-05
7.66517885676512e-05
6.71141466494039e-05
3.45826830957926e-05
6.48005541527749e-05
8.31161868369149e-05
8.96935921546401e-05
5.52644310898588e-05
1.33201924358639e-06
6.41095508882239e-05
5.85512501559871e-05
3.59022475239239e-05
6.52480184127588e-05
1.92263984811818e-05
6.10855695197106e-05
6.26572993418429e-05
5.90609374528386e-05
4.14580720828725e-05
4.62206140093333e-05
-5.31861693030215e-07
4.63229243715043e-05
8.15997493133618e-05
8.35592556506704e-05
4.12547422547134e-05
9.49658147041876e-05
5.18663445845748e-05
3.68478755905522e-05
5.10369073745951e-05
7.70465623606406e-05
5.68960312399171e-05
2.75585208593299e-05
6.98958558389327e-05
9.02456384859063e-05
4.42308241389917e-05
4.95961406968615e-05
5.84443683465065e-05
4.70700228731364e-05
4.42244460602708e-05
3.73255228256868e-05
2.42490584179361e-05
7.8079802512584e-05
1.03264317351408e-05
0.000123476609497412
3.46381660753608e-05
7.57816100903778e-05
8.79994604766595e-05
4.37036008503795e-06
0.000125728253071122
5.53692131249226e-05
1.43034960563177e-05
6.01930254493362e-05
3.22793788121707e-05
1.31081678125224e-05
5.60730628658536e-05
6.34664624631228e-05
6.81856699809503e-06
5.74053037484635e-05
4.13593526620255e-05
4.68431078272998e-05
2.19474634962327e-05
5.78589884431616e-05
6.83987755991207e-05
7.62743062065774e-05
7.50364407776504e-05
6.13461678765236e-05
8.99714862905874e-06
3.91297654497462e-05
3.32210252191493e-05
7.65595166570699e-05
9.44588878650255e-05
9.02027220404114e-05
6.88672099683045e-05
5.81015786152542e-05
5.14029764294723e-05
5.39695931964847e-05
5.60837206134908e-05
3.77175081421435e-05
1.02516671096702e-06
3.30860378296782e-05
9.4875348746722e-05
6.30997906219825e-05
1.56384980365584e-05
6.98050004534239e-05
0.000120828893533666
7.24203782809672e-05
9.89598183026051e-05
2.43438643934804e-05
7.50388268074316e-05
4.08591798703304e-05
2.76146242701315e-05
7.38247777275737e-05
6.47956779073428e-05
4.36929092066943e-05
4.62262138435093e-05
4.384579405234e-05
6.26633848220055e-05
7.76181873888895e-05
0.000106705071053181
8.69941215018774e-05
4.98776730077345e-05
4.40706888426995e-05
-1.55751667150686e-05
8.84143116131753e-05
5.32180442810032e-05
3.92067296949284e-05
2.30748893125466e-05
4.73505880813167e-05
4.61793721201574e-05
1.33226208521621e-05
3.462876726003e-05
4.59301434493188e-05
3.38051558439541e-05
6.32932002067962e-05
8.75218369432783e-05
3.53461565565693e-05
3.20224996469091e-05
1.17350590929286e-05
7.50931051273936e-05
2.04898459506405e-05
7.36218418253195e-05
7.42497980352736e-05
0.000104735477805576
3.81833741667942e-05
2.79287269131402e-06
0.00011773464046707
3.56097656850334e-05
3.92734607546639e-05
8.22459296254422e-05
7.39085867422371e-05
8.48742062024398e-06
3.93752358854144e-05
6.51856143411181e-05
0.000105282096983116
5.53218599232883e-05
2.87020405093613e-05
3.54044853642132e-05
3.32145162930425e-05
5.24841207064563e-05
9.46514146109767e-05
3.10817923278167e-05
6.17227454698872e-05
4.75567868800003e-05
5.81451996906338e-05
5.31684759801659e-05
-3.06159768150145e-05
8.28229442461391e-05
1.12095625322427e-05
1.86925752978221e-05
4.38672660709817e-05
5.16160900087623e-05
2.86512794909254e-05
3.18504246906726e-05
1.55859945435603e-05
1.42860468897664e-05
9.54051398710917e-06
3.03425014618915e-06
0.000111454585447537
3.07632509182643e-05
5.40437337655739e-05
8.31427518522016e-05
4.63962985282747e-05
6.81824814521058e-05
5.87632502001051e-05
6.76328343125409e-05
8.7592410662612e-05
2.94151659573932e-05
7.94583100162907e-05
9.75632903329772e-05
6.10587008410329e-05
1.41499249179881e-05
0.000117673732824154
3.85972778738022e-05
5.28375486369412e-05
4.18365254251217e-05
8.11526470226592e-05
7.2868192166941e-05
6.47377361257982e-05
6.51239990782688e-05
2.34803457205856e-05
0.000111523900733086
8.72650680995364e-05
6.06708209720664e-05
5.69247379177699e-05
5.21138866712588e-05
5.67643690506907e-05
8.15262537793371e-05
0.00010593267546583
1.11861947723036e-05
6.91507668878525e-05
-3.88811213785263e-06
6.73347147800749e-05
5.36792011659829e-05
7.56647250514401e-05
6.44849692772956e-05
7.79821689258226e-05
2.29834294363184e-05
6.51277378500627e-05
9.49964273467627e-05
6.1816492215871e-05
9.67590837683565e-05
0.000102327531433608
8.20399814319438e-05
4.82164074860241e-05
6.469799087653e-05
8.18259058753081e-05
8.6363674190037e-05
4.68258624473025e-05
7.48907331748391e-05
5.87183765342359e-05
2.1708044791291e-05
8.97520917242125e-05
-1.05433408108598e-06
7.8096767992863e-05
8.16845088307098e-05
3.3248627679819e-05
8.10165388924443e-05
4.29859213828043e-05
2.79798009627772e-05
0.000115231631870024
-6.46781026595023e-06
5.06095042805575e-05
6.67931578039467e-07
8.55537425516921e-05
6.57178301109893e-05
6.9581340627844e-05
0.000106095750129338
-5.95287348633902e-06
5.28407237934598e-05
0.000111850431607597
6.04188381785171e-05
9.51722042760568e-05
4.64394734623571e-05
6.65771588478833e-05
6.71649026192012e-05
4.31815661084599e-05
0.000128120410900237
5.07307516561578e-05
8.56876792732914e-05
2.11227311563747e-05
7.96202745983878e-05
8.40353419987338e-05
5.84088332285072e-05
3.10724766884583e-05
7.8285536994687e-05
1.63145948923149e-05
3.94181183080847e-05
9.1977711656722e-05
5.77988334576651e-05
4.0839724145954e-05
7.9011694517959e-05
4.51040375172868e-05
0.00011315075873624
7.42387791568414e-05
4.72567764996947e-05
3.93031710242562e-05
6.42282349741642e-05
-4.09083936679319e-07
8.61345054587864e-05
-5.82117870648858e-06
0.000112226272667693
8.58584955982994e-06
3.63896125674462e-05
4.10879886208624e-05
0.000104878582201112
2.62088079719663e-05
6.87069424829621e-05
7.40960046727232e-05
1.76500748216266e-05
4.4632062417716e-05
4.83195522551133e-05
4.64765211464809e-05
6.99643241941818e-05
6.83220868747911e-05
4.06469737225362e-05
6.0068643766436e-05
5.58933603889453e-05
6.26039784640541e-05
6.43084527363048e-05
3.48036549492362e-05
7.24685970023395e-05
6.35785181461337e-05
8.41423743354723e-05
4.5788392630382e-05
1.65375934173412e-05
6.99167039484923e-05
4.76577316512789e-05
9.6051781935387e-06
9.01020178668812e-05
6.95765612353753e-05
2.5577514079873e-05
5.33692299264815e-05
9.11862539823034e-05
6.92330287818367e-05
2.98543248500968e-05
2.89825273465879e-05
0.000134558925022971
2.58885517499582e-05
2.04999164152955e-05
7.82376643397105e-05
0.000111134320094282
1.23533920512508e-05
4.36289019673551e-05
5.5268715238821e-05
8.28312172109482e-05
8.98179978556504e-05
9.37010097709451e-05
9.88268495355023e-07
9.19945282097886e-05
0.000108157972077578
4.63773840581732e-05
9.7062988129803e-05
5.45276167494756e-05
6.32121278128906e-05
7.01559750899736e-05
7.90991237827783e-05
8.0429217716072e-05
6.79858275804215e-05
6.87075967085786e-05
7.33812886446344e-05
2.84354188030821e-05
8.79319728349627e-05
6.8660364178391e-05
6.70669271810098e-05
0.000104607449624206
-3.46649737814554e-06
6.51681742220063e-05
3.07031828215507e-05
5.72884750686811e-05
1.517420646718e-05
3.19483915024064e-05
8.14740063429914e-05
0.000126754733540925
4.14914157832641e-05
8.07815830523832e-06
5.50880239980717e-05
3.67514360330685e-05
6.31187731269203e-05
4.67836681171738e-05
3.62667045557401e-05
9.44187491621889e-05
8.26449582840868e-05
3.55252314823215e-05
3.83031523507933e-05
8.12804652006141e-05
6.79239293844367e-05
8.05605141019715e-05
2.21797560742004e-05
5.20665484186763e-05
3.84785172281619e-05
1.77455753081731e-05
3.82318692090255e-06
5.84364548267254e-05
3.06787571496432e-05
6.38430827099238e-05
-7.70512018267787e-06
6.6782790351818e-05
5.96717689489121e-05
4.398964907135e-05
5.35562364338984e-05
3.36566476389882e-05
0.000113484494555613
4.28501128097661e-05
9.95700982601744e-05
6.65008550599554e-05
6.78486048609901e-05
2.47042185166043e-05
2.69202695523287e-05
6.95308804041518e-05
5.80782381834873e-05
7.15934425073418e-05
5.73675723876491e-05
4.04510527057171e-05
9.88901218826431e-05
6.10484598938673e-05
6.45836398911697e-05
3.29688276491187e-05
4.49328987069046e-05
6.0541485450046e-05
5.25613047915739e-05
5.06591801633541e-05
0.000118074511199994
5.24353879146981e-05
1.69740360014689e-05
7.49274691134606e-05
6.33503495993861e-05
7.95078451255416e-05
8.44378278907079e-05
3.86748584139826e-05
6.76398706504389e-05
8.15056041065605e-05
8.53744721255891e-05
6.02756005436961e-05
3.94249443129338e-05
4.56831512665229e-05
5.97002455125028e-05
3.99035367610587e-05
6.38249997077858e-05
6.06565755401714e-05
7.56739366719581e-05
4.7627107744786e-05
6.85947662788652e-05
5.63158725634325e-05
2.8304226266136e-05
7.48188219898195e-05
8.88164664471317e-05
4.75426724127521e-05
7.16271350103658e-06
3.71574535188042e-05
1.95937536127815e-05
8.04642523027885e-05
7.16822538452822e-05
9.14485631784563e-05
6.03333803063277e-05
0.000101558834254549
6.01899458780514e-05
8.05781734242778e-05
5.88361787813378e-05
-6.6153649485563e-06
4.44070315732509e-05
0.00011806580583482
4.99413903827016e-05
9.42350912143501e-05
-5.67128241985974e-06
5.14240370661451e-05
3.74896354328115e-05
5.95432473381481e-05
3.47077357405138e-05
7.22128967169512e-05
8.94021768941816e-05
3.79686576214351e-05
9.63445374857294e-05
7.49614555184416e-05
8.01176780955858e-05
5.22944514411327e-05
1.12750098588994e-05
5.894207389195e-05
6.5662817215087e-05
4.94949260862119e-05
4.33270087256886e-05
-7.27040529068472e-06
8.37811100881392e-05
3.92086013702597e-05
-3.55610965809266e-05
9.68169480861166e-05
3.94570933607792e-05
6.60664316373737e-05
6.34173404639725e-05
6.50628711660411e-05
7.44023525187976e-05
2.5984182683309e-05
3.8409066399719e-05
7.06146161488583e-05
1.80647871574102e-05
3.89294391005102e-05
2.34420420187309e-05
-1.86319102812191e-05
3.33646657843026e-05
8.23344391041061e-05
5.67784088087409e-05
3.30835292015406e-05
4.99110480903699e-05
0.000108437017571252
6.10564440974497e-05
4.51302454730488e-05
1.25023597408368e-05
2.73574339683251e-05
3.07156460823672e-05
6.02930814562621e-05
7.48876213415148e-05
9.55984810511731e-05
6.29716034170237e-05
8.05299956104946e-05
0.000142972099676634
1.41386913672258e-05
7.31090096747321e-05
2.47007822490312e-05
7.86174531054595e-05
3.23353281947027e-05
1.91067060868661e-05
0.000142252890741276
5.79487003968371e-05
3.37784741463221e-06
-9.12912402943064e-06
5.24102273149603e-05
0.000161228299622163
8.16958582692463e-05
7.29469392953901e-05
0.000122397529270282
8.14636293367943e-05
6.22494331108963e-05
7.93089885411107e-05
8.67534424336854e-05
4.97685709043119e-05
3.07977545629061e-05
1.72050786524188e-05
-1.43870048659782e-05
0.000114565787056533
9.01821946985489e-05
7.58085293653846e-05
9.38624310803829e-05
0.0001434266580327
2.98968335130445e-05
7.54792687181367e-05
5.90904121577458e-05
6.78859495006453e-05
3.19363060282733e-05
9.10229946334878e-05
4.32307007137613e-05
2.95550585090208e-05
4.74110010081339e-05
2.17646194570669e-06
3.66126690665036e-05
2.63216250299087e-05
6.54560886669286e-05
4.11089208630824e-06
1.87995205006091e-05
7.47540823781056e-05
4.5983222888421e-05
9.73018402859747e-05
8.80347665596174e-05
4.8649202642034e-05
4.14078189768344e-05
9.26872363258601e-05
1.08500223662694e-05
3.30316371715769e-05
3.42257161956457e-05
9.4805319526308e-05
4.20982600340196e-05
8.81451185502581e-05
5.74729873891725e-05
5.84497176243892e-05
7.46238334258009e-05
6.33482774757102e-05
4.54745226490527e-05
1.89315510158076e-05
4.08215266565787e-05
9.11556159003943e-05
3.0366570009084e-05
7.49888426028085e-05
8.14967089487344e-05
4.9518460353577e-05
3.95149615412883e-05
3.30671520289862e-05
3.89205503950218e-05
6.11158935961422e-05
4.51241775941037e-05
6.4022945689661e-05
-2.93217139156289e-05
0.000108866973582509
1.68879530160113e-05
4.40002591092771e-05
5.69697089066618e-05
4.54465607495321e-05
5.67440774414619e-05
1.67564892434036e-05
0.000103878929111289
3.8818146404166e-05
3.18921530657413e-05
0.000100713274926033
6.5950961131422e-05
3.9148451649959e-05
7.36738586175187e-05
6.87795925170907e-05
7.32259797975076e-06
8.54097367899062e-05
0.000100019126644788
7.24669333440251e-05
2.17710932056303e-05
5.23427509970639e-05
4.576347227456e-05
0.000100865669135572
2.27943825666786e-05
8.95513773129388e-05
7.48062173866855e-05
6.73226350541996e-05
7.75538835303282e-05
0.00010398463901903
8.0599426631534e-05
6.0034158988838e-05
7.93546713655648e-05
2.71698181245654e-05
6.14153502963295e-05
5.0116055381432e-05
4.04052999741349e-05
0.000119117197501222
1.33237429142236e-05
5.37548490025986e-05
4.55090475731557e-05
4.17908923640628e-05
1.56702153264376e-06
7.9877792939125e-05
5.33519797114764e-05
0.000113472391352794
0.000111744650384058
6.63718892835628e-05
6.93025854309479e-05
7.93404706611724e-05
7.64916405064173e-05
5.17386746681566e-05
2.53651424028867e-05
2.96770652470898e-05
8.21698555435354e-05
1.5313986825178e-05
6.49889468977595e-05
9.9188239337231e-05
8.18463645325683e-05
9.34669082038849e-05
6.77338591430501e-05
4.36103641521347e-05
4.7577601765907e-05
2.82120388424129e-06
0.000118304255504725
9.11242112950313e-05
8.94187835559401e-05
5.37982662258534e-05
5.62367323761038e-05
7.3008612998595e-05
4.25044590480845e-05
3.7089367094042e-05
7.78487276325273e-05
4.21184727895922e-05
5.8976126155209e-05
2.75905543556875e-05
4.4997897674843e-05
2.92977231768325e-05
6.84677370563833e-05
8.94611633096379e-06
6.09803808762067e-05
1.34191175493739e-05
4.43073753424619e-05
3.73877846225557e-05
2.65014620858422e-05
1.19435359305319e-05
4.41013021153994e-05
1.49230220187981e-05
0.000103741165544749
0.000123521542483842
8.20040290044599e-05
8.16485042209092e-05
0.000120131356826039
4.99487942772461e-05
0.000121901619451001
7.42394513778543e-05
5.3867022521346e-05
6.8292552393191e-05
4.03650955530719e-05
1.18471971895388e-05
3.66846558344889e-05
7.62655551230435e-05
1.58036814489319e-05
8.07508500939351e-05
8.42812171944902e-05
-8.69644074828144e-06
4.06533132506436e-05
9.48068216995565e-05
4.45773221338375e-05
5.2359657758262e-05
7.8649497035782e-05
5.57002416469293e-05
-1.20016936156028e-05
2.98687252872319e-05
5.6814367438905e-05
4.21911086473694e-05
5.39327403182767e-05
0.000109618896839967
5.35791598642736e-05
6.55708438900304e-05
3.36129415968931e-05
7.88511057355262e-05
0.000113499426491769
7.50743364475678e-05
4.71614463832737e-05
2.75953971446862e-05
4.91051649083571e-05
6.30028048843448e-05
5.71579986179337e-05
3.30167850363913e-05
9.88914839557858e-05
1.10985740971706e-05
8.87652065428574e-05
9.8741595745527e-05
8.30053495719391e-05
6.12841421731512e-05
3.29334003629277e-05
1.62442676318566e-06
7.00396816971178e-05
5.73464626915437e-06
3.74157876228439e-05
8.21670424622974e-07
1.82127657689165e-05
-1.7593074099594e-06
7.33661340690541e-05
8.2155968854764e-06
7.87313477084246e-05
8.0915942845397e-05
9.75023204131182e-05
1.84957164696433e-06
8.88332448502199e-05
9.58463422746439e-05
3.66290859538525e-05
7.90663325845806e-05
6.29277614282846e-05
8.71141877471452e-06
7.47761646660297e-05
6.6974153523066e-05
3.39987531294437e-05
8.88657600555168e-05
2.25143817208997e-05
7.79509434897981e-05
1.93586498134544e-05
7.97320766005393e-05
3.43006273868733e-05
8.18019051502918e-05
6.75518538372061e-05
6.0889652665826e-05
4.9601283838229e-05
1.45210947059907e-05
6.53839140800178e-05
1.84280929843601e-05
4.72436680536719e-05
6.9932430983242e-05
0.000147135913660731
9.12862528937017e-05
5.54478821048515e-05
2.10766075810683e-05
5.34566568299502e-05
8.55439576678116e-05
8.21599504907185e-05
4.64047008408057e-05
4.02242615680068e-05
1.6329815083217e-05
-8.35218859763427e-06
-5.00152490271414e-06
2.67038153012885e-05
8.9480597326682e-05
7.6501089630083e-05
6.11610027960132e-05
9.19442885664497e-05
6.94104748517536e-05
5.62687162386775e-05
5.92296996497559e-05
6.9002775195755e-05
5.41001702910756e-05
4.66470051755675e-05
6.44926634218989e-05
7.46898458197906e-05
9.05145328479196e-05
0.000112187146844971
0.00011605734076682
5.19824699254343e-05
4.57185201871363e-05
0.000108934626299333
3.86558656161478e-05
7.34873862792612e-05
8.8286881162495e-05
5.43965759642293e-05
6.32472736311897e-05
6.01728473615158e-06
2.6691616787843e-05
2.45271774993167e-05
8.1384187261984e-05
4.13579506774248e-05
8.86133351135793e-05
1.85328792758558e-05
6.37117042443902e-05
7.43547902511043e-05
4.06908843013354e-05
0.000104706201734016
2.20096054548549e-05
7.43481342169947e-05
-3.66136474145565e-05
6.97123951646682e-05
8.22722062939021e-05
8.23507181043027e-05
9.22863950100483e-06
6.18412886686768e-05
7.19602609701687e-06
7.19065169119739e-05
0.000100203649575935
4.5910481467098e-05
0.000108421511735801
3.15200644505366e-05
6.84784352374969e-05
-2.1678265261121e-05
1.25285523687714e-06
3.84015806046988e-05
1.24745362990345e-05
6.35661635245595e-05
6.61431963200149e-05
8.71885765488871e-05
0.000102996432759226
0.000117712271109248
0.000102182715996334
7.01048347898532e-05
8.86779558819785e-05
-8.87540692695092e-06
6.17265369837576e-05
3.14016632379127e-05
6.75487150017312e-05
7.34218838644199e-05
-1.50853365369356e-05
4.70524047937059e-05
9.62606839209205e-05
3.24102230497546e-05
0.000150968707206013
7.80869992529283e-05
7.86712259001406e-05
3.88747629628432e-05
8.78293543782482e-05
7.95913497943178e-05
3.07904343391561e-05
-2.86163571257289e-05
-3.93626962328154e-05
6.03438680294347e-05
3.31932462341137e-05
5.198714460262e-05
4.96016059692817e-05
8.1320888147353e-05
4.43469285949626e-05
3.70115231107709e-05
8.27435939400093e-05
7.55960859390877e-05
3.67641500402087e-05
8.4515470424715e-05
2.14299113025726e-05
3.84548422037214e-05
3.3384991297796e-05
5.50473501801435e-06
9.80891933435476e-05
4.57125796255835e-05
6.44728404595545e-05
0.000113574079985557
1.77900257575096e-05
7.38532600311818e-05
3.64306782958118e-05
8.68870216768161e-05
4.01899797962114e-05
8.96944516880402e-05
9.33371107446586e-05
5.28050014841365e-05
3.58102399085297e-05
5.57752798767988e-05
8.95866737763632e-05
9.5245873210437e-05
6.63599569257783e-05
5.97815671061274e-05
8.39344730389782e-05
1.4255274965686e-05
4.12340142601039e-05
1.48552291425577e-05
5.60430125701954e-05
-8.03095832774996e-06
7.98867966237725e-05
6.99500803923861e-05
2.65832909890874e-05
0.000105399675548112
1.18196426295285e-05
5.93003645264796e-05
6.53296619711442e-05
3.95501542993278e-05
1.86271282846378e-05
5.89735682580833e-05
4.69963437665281e-05
7.08462457754462e-05
1.63394893601575e-05
0.00014472730052184
4.17693802967446e-05
5.08520861886188e-05
6.93334429646465e-05
7.48704834608962e-05
6.49989249973912e-05
2.05370868195841e-05
4.9164701738215e-05
5.67032034601212e-05
8.59764405154711e-05
4.62328444276588e-05
4.83031349222232e-05
-7.0904481674765e-06
9.86899254476276e-05
0.000101661002254423
5.27290058562756e-05
9.5742820737516e-05
3.59196390153161e-06
1.63574126117046e-05
7.07845552587559e-05
9.21422124877817e-05
0.000116589181570247
2.09605264302027e-05
6.32611576941088e-05
7.54370422669724e-05
1.83120745258507e-05
5.40460085694923e-05
9.2556995460584e-05
5.83622156017606e-06
0.00010769990154181
0.000124695038064948
3.82128360139201e-05
4.81620020347759e-05
3.41670879988105e-05
4.40773027451047e-05
5.62146147316702e-05
1.77701267293598e-05
4.08860786376625e-05
9.71712989108861e-05
0.000121867550039928
-3.01309276428587e-05
8.10563233740147e-05
1.77676641217162e-05
2.44390842043783e-05
2.24351000106355e-05
4.06223326397662e-05
8.39003455833311e-05
5.78914810306939e-05
6.8142049204279e-05
7.56519949410443e-05
5.93868518721602e-05
6.45492782803524e-05
1.01459217051012e-05
3.09759320139344e-05
3.52925131076904e-05
8.12614479291202e-05
3.87112009043176e-05
6.37187159012462e-05
9.50990216784711e-05
8.37239437971992e-05
4.70146299696154e-05
9.44287908518054e-05
0.000118982216490061
-1.12354551627293e-05
6.35407834778231e-05
6.61699692988487e-05
7.31205728565647e-05
2.57575926147991e-05
0.000104036099288661
7.25883015765575e-05
6.52270704219882e-05
2.92452417029403e-05
4.28218784712583e-05
7.16504196120606e-05
4.97959079950326e-05
7.19674768382503e-05
6.35404942320899e-05
9.29059529314017e-05
6.54251801745878e-05
5.90347357846956e-05
8.11432174063227e-05
2.74619238967076e-05
7.1100912251339e-05
7.36163075509263e-05
1.8876794947239e-05
8.50434089738438e-05
7.93726850596046e-05
9.83701945997822e-05
4.91394595254728e-05
5.65386234105823e-05
7.46566942210743e-05
0.0001268317463666
3.26533468973769e-05
6.57769564631413e-05
5.91719673324415e-05
5.63608749971282e-05
0.000119482015019455
0.000108808375671052
0.000150569559420179
2.76643951253026e-05
4.21394548858929e-05
9.9258774971295e-05
-1.8208814490485e-06
9.79706307806431e-05
8.99394625775502e-05
5.84838024374257e-05
4.09576333100315e-05
5.60218326302486e-05
5.54730992483239e-05
7.80036148317561e-05
2.03845509940357e-05
9.60490939229922e-05
1.19905073901737e-05
3.78457169515267e-05
1.74154259783413e-05
5.34813082244183e-05
6.81329672773494e-05
0.000104236346487239
5.82062783016202e-05
8.98301968895213e-05
6.17126086183651e-05
8.37594790967172e-05
2.36213261539535e-05
0.000129968172408377
-1.06678959312546e-05
6.70228108452691e-05
5.16988332575836e-05
1.13995011679234e-05
3.51496436378897e-05
3.07467274605875e-05
3.29825648288737e-05
5.46264777753685e-05
4.02930653841545e-05
7.39152546470876e-05
0.000125177919548604
0.000101817148285048
5.47990228052411e-05
2.28520260834761e-05
8.45841592229553e-06
1.27349421843206e-05
6.45199588958828e-05
9.20618131338756e-05
4.30104657663071e-05
2.34355713890198e-05
6.29803692353566e-05
8.11025630242021e-05
8.06284298168591e-05
-1.53300099620392e-05
5.2361201314544e-05
6.62700785123892e-05
8.30677468536538e-05
8.48878054572232e-06
7.65892638197177e-05
4.3285515005194e-05
9.13844682360576e-05
9.07024260383385e-05
4.39184463592649e-05
6.18762800933518e-05
3.12918916322222e-05
0.000164267898849939
5.83389773360548e-05
2.23620332476026e-05
4.31141227078591e-05
5.06500004530353e-05
9.10634288006781e-05
7.59067522758138e-05
8.83990635662832e-05
0.000100919714630703
6.99311064835314e-05
9.83466846382246e-05
5.48043227588421e-05
7.70526289668319e-05
6.44435761849793e-05
6.87854914720837e-05
7.63598043544561e-05
8.27785789604869e-05
5.8580514575184e-05
6.14877437573003e-05
1.25463006245834e-05
5.71756931067268e-05
3.45304834634158e-05
0.000116589061400856
0.000103921068812112
8.70533143603388e-05
-1.48453646494482e-05
7.31472130373783e-06
4.22083041878318e-05
5.53123171456582e-05
5.29786595549824e-05
2.70756563479964e-05
8.66628917174433e-05
8.78608305400582e-05
1.62867828021034e-05
3.9442001085944e-05
9.7328341556379e-05
7.00632157315052e-05
4.50294053056677e-05
3.15714036574237e-05
3.62753820017296e-05
2.57536437241474e-05
-2.67457696264133e-05
0.000104849553963683
6.87696963384544e-05
7.11279049280326e-05
4.14069283576875e-05
5.59856672683556e-06
8.70234184214859e-05
3.1112597618463e-05
3.25677801956965e-05
9.97713415040352e-05
1.81844133280167e-05
8.02154036579619e-05
2.07042131607644e-05
1.25834898391227e-05
2.60697554753647e-05
4.07237047632144e-05
4.40200941599907e-05
7.88084896890371e-05
6.6449164125962e-05
-3.34203892105619e-07
5.76944598781366e-05
7.25070833291282e-05
5.27269650834926e-05
3.44668927018535e-05
2.00478893083268e-05
0.000108674645996254
5.98476403395167e-05
3.06767982886082e-05
4.39829884334708e-05
9.03532793795821e-05
5.89129251182619e-05
5.75640746654487e-05
7.27145916877181e-05
3.59514666755103e-05
6.43310138839884e-05
6.10111463814472e-05
8.05354358829867e-05
9.65337624435829e-05
3.92594415996111e-05
8.89591788850065e-05
-5.51390541762067e-06
8.43292688989467e-05
0.000110089495281026
6.26164813076158e-05
5.06228117582677e-05
6.25480186261112e-05
4.72607292848504e-05
5.94519672952087e-05
8.15242884611884e-05
-1.24587331981868e-05
6.5327937386463e-05
5.76306303843518e-05
4.457767863669e-05
9.77984186109935e-05
5.65246314734719e-05
7.66961045930013e-05
9.01114125158668e-05
8.90084881780454e-05
6.81707498329188e-05
7.03190983928266e-05
0.000100456081210847
5.67804454763661e-05
6.27946732893701e-05
6.8573369224496e-05
5.80451391632459e-05
2.39365781320494e-05
6.45785118088391e-05
8.39658234108237e-05
7.65555605936277e-05
8.42576075669246e-05
7.25036045593768e-05
5.30167288707112e-05
6.66965035339955e-05
9.96460583575071e-05
8.10009896817179e-05
8.07360026495061e-05
6.88444541870464e-05
4.31057261072776e-05
5.88450282290855e-05
2.99115724271415e-05
0.000105931707452614
8.13726940686562e-05
6.06036078252361e-05
6.00193306772207e-05
2.2647925593092e-05
1.9105873376022e-05
3.33537025372221e-05
5.87222664367077e-05
2.19998895323174e-05
0.000102757944460498
7.89978312342685e-05
9.1650379249472e-05
9.84842704661046e-05
9.90915237556892e-05
8.04722306908524e-05
6.69999084678201e-05
7.73402810620887e-05
6.77206065281046e-05
8.36858967488328e-05
4.19153096184331e-05
4.06176105014359e-05
2.19199733245425e-05
3.75655360182937e-05
6.22083404968819e-05
8.72042685205017e-05
6.34991363046893e-05
1.78261806263036e-05
8.12584920234738e-05
-4.68553154164224e-05
5.49227086251411e-05
5.88742571439802e-05
0.000101180208002832
6.32770274195395e-05
-1.00495061487017e-05
0.000161467198370122
0.000121505235697199
5.94237858350955e-05
4.67698585494269e-05
4.98567012453322e-05
2.63694040660742e-05
2.93542269891213e-05
3.06477332857087e-05
1.36476185701431e-05
7.24688787076059e-05
8.19169987175767e-05
9.03167224414213e-05
8.66913369154141e-05
8.35891608402516e-05
3.12875667779762e-06
2.83146603085947e-05
5.62413484587347e-05
1.26889513421994e-05
3.32314946696468e-05
3.59728292124637e-05
0.000114912309619988
6.45919974108617e-05
-7.8740900832876e-06
6.87707169518365e-05
9.37655661913053e-05
2.94244034623868e-05
6.00322573153056e-05
9.57648247486345e-05
1.63797095639543e-05
4.47567126785182e-05
2.19081032232741e-05
6.20016294565864e-05
4.53245686119129e-05
7.08801712033207e-05
2.8697135340405e-05
6.10542699935169e-05
4.53962106019117e-05
8.82221664151089e-05
3.64676620219572e-05
5.33591164424166e-05
5.4473222635659e-05
2.72629491509283e-05
8.4049578930157e-05
1.55336096894381e-05
5.1903726045251e-05
1.6408911911324e-05
3.02365189455884e-05
2.68333600419598e-05
4.74120056416821e-05
4.20878023244874e-05
3.77494840180432e-05
7.26998427134439e-05
4.28034336002755e-05
4.76868371960365e-05
6.17780515916842e-05
5.81882635520509e-05
3.19089363493666e-05
6.97466447993512e-05
7.76005346596074e-05
0.000109451199636835
6.34657110204768e-05
2.1028641701205e-05
6.82167395764027e-05
0.00016080260251214
1.72321664192323e-05
9.25271356857132e-05
6.76098970233732e-05
0.000114612129498042
7.67376724241724e-05
6.49622912510077e-05
-8.87606320676182e-07
6.58893560470274e-05
3.92401716036093e-05
5.45965267540814e-05
-7.53639371721049e-06
3.7341637994993e-06
8.21078097687019e-05
4.31134023901598e-05
4.28766427788707e-05
8.34489469481758e-05
-2.52039525446096e-06
8.46770763913554e-05
-1.59169674597954e-05
1.95904033465243e-06
8.15837587769363e-05
2.40245937793544e-05
4.20866990395109e-05
6.69271508924649e-05
5.60938894799849e-05
4.20606648299035e-05
7.35439442212128e-05
6.68971306386307e-05
6.6313377603095e-05
6.19418827386647e-05
0.000102457379632459
5.82445679942998e-05
3.12341495674343e-05
0.000103243042686999
4.35415368511421e-05
4.40552067734384e-05
2.43768459933091e-05
0.000105812757091872
4.29236266662039e-05
3.05148450714888e-05
2.82519052023415e-05
0.000115157608775001
0.000137856770127555
7.8481002442208e-05
5.06559515227789e-05
3.44964334619772e-05
0.000111551303984816
6.22455844472855e-05
6.51097129853413e-05
8.27155999125985e-05
2.84816476511393e-05
9.3777248991348e-05
0.000104700152919529
7.53984986992662e-05
-3.29514462741627e-06
4.29008986062417e-05
0.000111633546652654
1.57169114070883e-05
0.000121974297156295
6.11234025871271e-05
0.00010453490487886
0.000126764104669532
-8.20832369710378e-06
1.31686644927785e-05
5.90974959076894e-05
5.2636301844546e-05
0.000103839717709706
8.00485884314078e-05
3.84785998417171e-05
8.82202737686809e-05
5.16003500131569e-05
2.20434744758558e-05
9.89061800924448e-06
1.24399717457504e-05
0.000121038141375827
-1.48194796530595e-06
8.83109530374871e-05
7.16926474916618e-05
6.81189134216225e-05
-2.83422431975885e-05
5.28021442817268e-05
1.74520108539215e-05
3.51774039407423e-05
4.33794642120353e-05
4.80560572911653e-05
3.15654843026134e-05
4.04067470365172e-05
3.08787056711322e-05
1.83564441456977e-05
2.20124374716809e-05
9.97629989647098e-05
5.66143746071494e-05
8.46834479631369e-05
5.11620747910346e-05
4.11149092853544e-05
6.36543225062027e-05
0.000104789560157148
6.58392025655249e-05
5.68988465673069e-05
4.58981892097657e-05
5.65647563705985e-05
5.82711025825976e-05
5.73799197656635e-05
0.000106856736846378
8.58757297934461e-05
2.63069285097356e-05
7.30689897666658e-05
5.04936441496723e-05
4.99856725244943e-05
5.94168752912193e-05
9.53695479826283e-05
-1.91479767455308e-06
7.16509150578857e-05
1.56485318162408e-05
1.66745872351399e-05
9.35190481639664e-05
2.78230421958365e-05
0.000113599310865495
0.000120459468689336
8.0656292933533e-05
4.13250176338579e-05
9.92657977419394e-05
0.000118899672372532
8.82665073312946e-05
0.00010966133877424
9.9550529114963e-05
0.000105925961103651
7.49845857058624e-05
0.000123574369181604
2.76494805354166e-05
0.000128873569611168
7.79026695718943e-05
1.03857881178502e-05
9.90369955241342e-05
5.3799005781636e-05
3.02099449634224e-05
3.6732201320381e-05
5.99701071900123e-05
6.21948481478771e-05
4.11162912935799e-05
5.00771569081102e-05
3.86934752365959e-05
1.0566663143568e-05
2.5306422527483e-05
4.11619882990652e-05
4.52774867732671e-05
1.95669064250814e-05
1.84895549482654e-05
7.59502025712689e-05
5.79251749073998e-05
3.74824848412491e-05
0.000103082793572212
1.7325712510687e-05
9.67258117129284e-05
6.47029526619965e-05
7.42914869940332e-06
7.78617837303499e-06
2.43785816026086e-05
6.68522792612133e-05
7.81638118233683e-05
3.07629583761452e-05
0.000117309195791377
8.45363167106431e-05
7.46827564089565e-05
8.62302785519409e-05
0.000135295071623716
4.1724227220577e-05
0.000100662705245766
4.15471846732069e-05
5.5833342531673e-05
6.06064541275217e-05
3.39738039011025e-05
7.64157586111957e-05
3.56055031667018e-05
8.02263451728113e-05
0.000102744297462186
4.20575306552768e-05
2.32071133046153e-05
6.63832790634006e-05
4.123576555095e-05
5.59253790354553e-05
0.000108880389158543
0.000118234946897488
8.6988357881602e-05
3.54535204697008e-05
7.40781157780778e-05
9.97228726342962e-05
-8.69104676263221e-06
6.91587932702742e-05
3.38765944273566e-05
5.46720720854276e-05
1.08785725894576e-05
2.7190729807957e-05
9.26980032520406e-05
9.9885479455954e-05
1.29121974570861e-05
4.93821171711592e-05
7.06336973971619e-05
5.01201093689722e-05
7.28328629628936e-05
1.11515827796567e-05
7.91760370335284e-05
8.72918043843842e-05
-4.19650690076989e-06
0.000108385561997587
3.97459607911467e-05
7.04135916085758e-05
0.000118922751839371
2.40370358001351e-05
7.85582891041479e-05
8.97695769203314e-05
1.81022725573934e-05
4.91531549807779e-05
1.65420045966994e-05
3.44094425411442e-05
2.56684814173613e-05
4.77504068265761e-05
0.000108487842440424
2.23548599585793e-05
9.47854300386572e-05
6.44106485710864e-05
3.04991401082293e-05
5.26518951987682e-05
9.22675972411287e-05
0.000108862546907977
6.0862162875159e-05
6.42715567763263e-05
2.48331515330997e-05
9.03005997692835e-05
5.11209796726597e-05
6.67317125346648e-05
3.61813145561254e-05
7.06434606962405e-05
5.90680625202223e-05
6.76366803761516e-05
6.66868735139714e-05
7.48729060403011e-05
0.000110213622211465
0.000109245642945047
7.47601961315571e-05
6.74489199940665e-05
7.45274461477883e-05
4.30524729021482e-05
5.64457777093622e-05
4.84142714433893e-05
9.6163018589595e-05
0.000121985813608021
5.72315822195076e-05
4.62955565438566e-05
9.30113915285045e-05
6.76346739380439e-05
1.32168036398387e-05
3.82065985799727e-05
3.21536232072504e-05
1.02871922408372e-07
2.18667736965705e-05
5.52931103504214e-05
1.69596914534564e-05
4.6814484391996e-05
8.33644695567274e-05
2.79869113363255e-05
0.000122252670509731
7.625604444787e-05
5.18641449608716e-05
3.68084013865525e-05
6.21183108343187e-05
8.991625492308e-05
0.000105250718528731
4.78198715425535e-05
6.1296668204453e-05
2.84104970270855e-05
7.0567228227867e-05
6.30495919218278e-05
8.35879390996253e-05
4.88551394600936e-05
4.700656075599e-05
0.000110238003816094
8.12853082855795e-05
2.07738035814493e-05
9.66743999660719e-05
2.30646375358709e-05
5.14007255430804e-05
4.17870902314371e-05
2.05334181589239e-05
4.5634277131707e-05
8.79314179826854e-05
0.000105119331476184
9.43127047295987e-05
4.66690281586504e-05
3.58274816195899e-05
4.35225501235705e-05
0.000117863771985567
6.47172358157197e-05
7.94259098078353e-05
3.68474932512486e-05
0.000104141340387049
1.02781018677127e-05
8.13927108678163e-05
5.18863555534334e-06
4.02330901146274e-05
7.56875112795762e-05
-4.98421618602081e-06
6.76775961777653e-05
3.94346474177293e-05
5.81053178320873e-05
6.07758985187852e-05
6.87792874921129e-05
1.37032599135672e-05
2.96679844811158e-05
3.27114740515602e-05
3.03111249349603e-05
9.10259607221986e-05
6.93327870865665e-05
2.98430233730418e-05
8.2580473938449e-05
9.47450000094285e-05
4.50844769201328e-05
2.38058355730639e-05
7.93299270642418e-05
1.28359178593406e-05
1.69146883988193e-05
7.93515563220235e-05
4.05623407105663e-05
3.02230260106156e-05
0.000111997921578676
7.58157364787007e-05
4.17266029035479e-05
8.00830521701051e-05
4.31124373717803e-05
4.96061007950181e-05
6.54567614944474e-05
8.46062073582932e-05
6.25366818026999e-05
-3.20814548648602e-05
2.65852226961232e-06
8.61169283557521e-05
8.74928809667681e-05
5.22959019101606e-06
0.000104110380471524
4.59059758579801e-05
6.37148476028104e-05
7.1168534783729e-05
5.21999491644701e-06
1.0913063601681e-05
2.58816830531626e-05
3.83307367312945e-05
5.45298069805331e-06
2.74147718801754e-05
9.63243138900595e-05
-2.45673840699824e-05
2.12510931369825e-05
6.87869319410568e-05
0.000101268548755103
1.67129767479067e-06
9.67947436698087e-05
2.66888445992047e-05
4.73424806888281e-05
7.64468104523249e-05
2.64099218926256e-05
5.40592824119198e-05
7.92048160677831e-05
3.39479350696493e-05
4.16197160044237e-05
7.52111524325024e-05
-6.07617381456332e-06
7.64372207478195e-05
-3.86186315406281e-06
2.27413283617866e-05
7.28597337633361e-05
1.69270959260358e-05
0.00011520088256926
4.88961132110506e-05
6.19231367853907e-05
4.31315261770151e-05
7.78986510672133e-05
5.3718275462203e-05
4.26788180883091e-05
7.71661226819841e-05
1.12685445409717e-05
7.37627943517336e-05
0.00011350909507236
5.97685860703646e-05
2.80705099179015e-05
4.38625516793437e-05
1.98428379165819e-05
6.00017177844533e-05
5.25257453860733e-05
7.72666164239654e-05
2.02575404078887e-05
0.000132741219152541
6.86039983510423e-05
9.46666016878106e-05
7.63349372698534e-05
9.66646643448603e-05
3.20779432659159e-05
3.13477541077116e-05
2.39698209030486e-05
4.51039394570839e-05
9.13520977937831e-05
4.82763715894752e-05
4.82128220992945e-05
6.59791018318189e-05
9.75508829144674e-05
6.43476213192685e-05
8.4707934108611e-05
4.14390177653127e-05
1.22934931523524e-05
5.0719041158397e-05
7.90504826339056e-05
7.19012141045448e-05
3.26432180596152e-05
3.55677250473775e-05
2.3650063954915e-05
3.73937000201887e-05
4.37939449633252e-05
6.00978631716288e-05
2.67584874665237e-05
2.93242825992685e-05
1.0749402517762e-05
1.79016335048057e-05
7.35319795421965e-05
6.11307640719529e-05
6.19255473588694e-05
5.73060384099971e-05
-6.08771188013786e-06
4.56740772698084e-05
4.71859865059834e-05
0.000104146695444683
2.55149862163958e-05
3.02437414582512e-05
8.19745265724336e-05
8.13303689874455e-05
0.000109817047192176
3.56252595403568e-05
8.02863797975939e-05
9.33696337112726e-05
3.57429110230262e-05
0.000112245070315359
3.79414887562006e-05
7.61927795308119e-06
5.61491133512586e-05
4.6456245416701e-05
5.91745081883622e-05
4.60764028803749e-05
8.46766253286144e-05
2.43710443788304e-05
8.50055800947389e-05
5.38105839241982e-05
7.46951998979813e-07
0.000129258466132951
-2.91109856460201e-05
-1.93346306776676e-05
8.50859150720284e-05
0.000114182763718432
3.12458719538569e-05
6.31511467811799e-05
9.41074327136212e-05
3.03807453869347e-05
5.35231379892421e-05
1.76467815839612e-05
0.000100653188703607
1.70391942236162e-05
4.04538811363673e-05
9.73609161843371e-05
-3.19735011462898e-06
7.53600108372515e-05
8.29514260950246e-05
7.42763218625175e-05
4.60657994346926e-05
9.07575920756836e-05
5.32444404345239e-05
3.39490316573843e-05
1.7199982986292e-05
7.16815134986838e-05
9.7373614899858e-06
6.59298514791094e-05
8.06135276504356e-05
8.78439742078637e-05
3.49249548380204e-05
-1.60786521289215e-05
4.1524164277696e-05
1.80707370158227e-05
7.66317346863954e-05
3.91140480832794e-05
9.0523636842533e-05
8.71771942408537e-05
8.02806767528101e-05
0.000131905043828636
9.91071721228006e-05
1.59451932536888e-05
5.19977763796577e-05
4.39584420739324e-05
7.59782115569079e-05
5.874796053033e-05
5.95827863537223e-05
8.52357209408866e-05
2.76641020524458e-05
-1.80292765701429e-05
1.87901918221546e-05
0.000102447112024617
4.63812754721349e-05
5.5054193812135e-05
0.000109152245428975
-1.00237581779621e-05
1.12869920399061e-05
6.68058172268739e-05
5.6202875492461e-05
4.78535737353698e-05
7.14788572801085e-05
8.12228275532745e-05
4.62910423524313e-05
4.93486054485976e-05
1.15275022659469e-06
6.61101486587751e-05
8.90274906465117e-05
1.3740063110601e-08
2.13526777566091e-05
9.99573523034968e-05
6.9038989639022e-05
5.39599505302393e-05
9.52284338092621e-05
8.76575325879553e-05
5.34957787143155e-05
0.000101412486398553
1.724285049952e-05
4.75037080511981e-05
0.000100129638819731
0.000143214260596364
8.45825328281484e-05
9.95007485637522e-05
2.96230737329073e-05
6.46482302408319e-05
7.91091611607178e-05
0.000105095906211685
9.41620863988503e-05
3.11932127279455e-05
5.1569024360268e-05
5.2736851179805e-05
4.26223067224618e-05
8.48758069004401e-05
8.021948565885e-05
7.19629543168198e-05
2.40068135276387e-05
0.000124675202665369
1.34151948974122e-05
6.22559058749773e-05
8.90307311685093e-05
9.82523291005454e-05
4.10091963919736e-05
9.32957681900272e-05
7.3487871828045e-05
-5.47351658945767e-06
-3.51374152469286e-05
3.05677534847885e-05
6.79676710120849e-05
5.53827474560447e-05
9.76952504141787e-05
5.03694503503019e-05
5.52376335715777e-05
3.2450312386769e-05
9.73510812078073e-05
0.000117927327130874
5.54639133648633e-05
5.9912283163249e-05
0.00010252858722508
4.11401645451493e-05
7.69059183478225e-05
2.630423060579e-05
4.37259455670158e-05
6.23923615921254e-05
-2.1990106765136e-05
6.21504225923473e-05
1.75425503383838e-05
4.13709627286664e-05
1.49373297135548e-05
0.000100423333538396
5.56060432767154e-05
7.60418715157153e-05
3.75798998986466e-05
5.04950086840067e-05
8.52887263993725e-05
9.69700954450246e-05
5.06960764609726e-05
6.1061994484846e-05
8.06565038726091e-05
5.98750138961744e-05
4.30732085958612e-05
3.57641732911004e-05
7.83931718946679e-05
8.19385272971057e-05
1.12726070942096e-05
0.000104028045096247
0.000126266609025554
0.000125973129664184
8.04858286768018e-05
5.71264132014901e-05
3.22462581563954e-05
7.98698730544622e-05
6.35711509201449e-05
7.43415901610517e-05
0.000108135073078612
5.81333498938229e-05
8.09359385190146e-05
4.42187574674812e-05
4.65925492228188e-05
3.92917066399735e-05
8.73435174123385e-05
8.30461408976234e-05
3.59204243875935e-05
1.9380389200515e-05
5.19211573923855e-05
4.99671783603751e-05
5.09805342470936e-05
2.99595212249892e-05
7.272775557543e-05
7.94079677752251e-05
5.67979257626857e-05
4.90627269993788e-05
9.54393506414965e-05
6.23483025735465e-06
3.10779001570634e-05
0.000104604251260842
1.67695677246909e-05
1.61279871727152e-05
2.26613771831475e-05
2.58376504726742e-05
3.47738608031894e-05
6.66819911726587e-05
6.83527124355428e-05
-2.38907061241665e-05
1.72300471634059e-05
8.76109142720227e-05
4.35706657536378e-05
6.34764162814209e-05
2.97248246763355e-05
0.00015167229961028
7.92913262332328e-05
2.05389473313556e-05
8.93306566419276e-05
0.000100040529155128
4.64396363882837e-05
8.40821363970917e-05
0.000103480387561938
7.22144048598979e-05
6.78592651554396e-05
4.5378874567622e-05
6.02862948548747e-05
0.000106554945020776
6.82693861717359e-05
5.66952707922128e-05
3.9482172597675e-05
6.40230727742886e-06
9.3253661363242e-05
2.49612693848739e-05
8.60059433766348e-05
4.48744087584594e-05
7.07204504447038e-05
0.000111358125679798
9.20417419526848e-05
6.11878633681469e-05
5.25961724041088e-05
7.90734504477701e-05
5.44646798481749e-05
4.0246074214101e-05
8.92834720662432e-05
3.9947057804861e-05
2.445915347647e-05
9.76843483133589e-05
4.88366129928286e-05
6.34547825834642e-05
6.22378184587314e-05
3.23664204503168e-05
2.78024113086132e-05
0.000101496547686045
0.000105126532900037
7.67358332931604e-05
6.00576699084453e-05
9.96465910099379e-05
6.83535892084205e-05
3.74129510126567e-05
4.42387698880061e-05
8.95034498545891e-05
8.82769494167533e-05
8.08037534659826e-05
7.40163890168873e-05
0.000111554047486852
8.37757426673654e-05
5.84048485286418e-05
7.83723963169409e-05
7.71589248994563e-05
6.22868717725204e-05
9.11108543657123e-05
6.90687129630017e-05
6.74283894066406e-05
6.25537098028649e-05
7.88700324253816e-05
0.000124345046893173
4.78061463998054e-05
3.541066924607e-05
0.000103819351089956
1.09477218880923e-07
2.98952188582384e-05
8.63087389427358e-05
3.37328195669007e-05
8.43366251437199e-05
6.34439278150336e-06
5.99366117918234e-05
8.2379820011259e-05
4.97309247971596e-05
8.21040810096124e-05
2.23856736589053e-06
5.97361579178084e-05
9.0170536417999e-05
7.169959875564e-05
3.74753346150676e-05
6.32336736478644e-05
3.87353740808028e-05
0.000108596626717816
5.79118085781811e-05
3.63952493167306e-05
8.73595362634639e-05
3.81602491711458e-05
8.23969362141456e-05
2.51528055109603e-05
6.97815768487885e-05
6.18586954220677e-05
3.73409021353513e-05
3.84946632435256e-05
3.4273612688363e-05
3.93033377573238e-05
8.56338961112386e-05
6.2890767298497e-05
7.80641011269581e-05
4.33669434016698e-05
4.22993903902596e-05
1.0739471203353e-05
8.00576578985906e-05
3.72356405801734e-05
4.94706521780448e-05
4.07248342808322e-05
6.61364419660819e-05
2.06270451714351e-05
5.83171669622479e-05
4.51409749552491e-05
9.09562284691249e-05
6.6426428754262e-05
6.02622800485952e-05
8.58578028412472e-05
7.46913678476864e-05
7.95652878184833e-05
7.93257431123107e-05
0.000113192720408925
8.4241585963608e-05
7.91758704647894e-05
0.000102054130079521
1.11479235724079e-05
0.000102990432205833
6.54533506742823e-05
7.84611886886763e-05
3.94247420418036e-05
3.69533740159962e-05
6.8037170060585e-05
0.000117806825637456
7.71814264808502e-05
5.51173501212821e-05
4.8983275479003e-05
6.11040129869582e-05
0.000100698036792638
5.19557175860577e-05
3.56756291118946e-05
2.2521001828719e-05
5.60075575015407e-05
5.4872424020386e-05
9.96063112377126e-05
6.49144686319322e-05
3.83269605861854e-05
5.4591229876753e-05
8.82485838068411e-05
7.33795586928759e-05
2.53722672010601e-06
-1.77998683603446e-05
5.59471592027498e-05
5.56975300515698e-05
7.35838430126045e-05
9.70607723981114e-06
2.42662778568384e-06
8.31494786762546e-05
2.79230881472596e-05
2.50543210213122e-05
5.3868958816513e-05
2.27520544997901e-05
2.25907313497031e-05
5.79638290103555e-06
1.79140858696774e-05
9.04504320611803e-05
0.000104671645247107
0.000119565163682297
4.28994264216243e-05
3.34339791139063e-05
8.99098046246028e-05
3.47555918438763e-05
8.3122124561213e-05
1.22639349730424e-05
6.26343206992055e-05
6.74772567934034e-05
5.59071561337607e-05
6.60782896289968e-05
3.84265003503444e-05
2.24206697317791e-05
1.83377835617358e-05
5.1574140131756e-05
5.41168766541849e-05
7.49995375874342e-05
0.000109099972451982
1.5495059571532e-05
3.51488323723099e-05
8.80621229324531e-05
8.98075844251554e-05
2.05110557870312e-05
-2.71012128142956e-05
6.44564664004521e-05
-1.10061993170135e-05
3.41533894036667e-05
3.60873850418697e-05
5.27450475965907e-05
3.42274838918681e-05
3.68843729339484e-05
5.00861493615749e-05
9.03002886523927e-05
3.19107941243538e-05
9.37289243799445e-05
6.21286283694013e-05
6.0332774895819e-05
6.96961273828715e-05
8.77910514740394e-05
5.52328365773915e-05
6.66880620871798e-05
3.81526339446912e-06
7.62477690032133e-05
9.22347851374889e-05
8.48282628157267e-05
8.02240260560715e-05
7.29766914669398e-05
2.15989834895623e-05
6.22554115109896e-05
3.4871483190758e-05
5.01871244280545e-05
3.93563572495072e-05
3.69955958747877e-05
7.27242894323895e-05
7.54735045378835e-05
-1.31314874475651e-06
3.48065320550851e-05
9.55708596560688e-05
2.77233511006681e-05
4.87877851516908e-05
2.16716766963332e-06
7.87765601683479e-05
0.000128247482798699
8.41913610339811e-05
8.66275207059098e-05
6.67429800146157e-05
6.63991233102568e-05
0.000151719158167414
7.06334380376479e-05
6.71315018340358e-05
5.91574425459719e-05
9.71677516623104e-05
9.89503257903942e-05
5.2588954951002e-05
1.91726272084643e-05
6.33654321099754e-05
8.36042949435616e-05
8.91084254802759e-05
2.14156600371278e-05
5.55157020773783e-05
4.02174691516178e-05
5.10346612492411e-05
7.29552456622109e-05
9.61289584831076e-05
6.38226521443933e-05
8.36562071604176e-05
6.00413710148878e-05
7.62250466822055e-05
7.91704667215982e-05
6.95753073794688e-05
5.4042806467792e-05
6.07230609188277e-05
5.7686842909164e-05
8.30146521433005e-05
7.12091847401652e-05
7.42761327989609e-05
7.60856648679616e-05
3.40610287324688e-05
8.36113191892629e-05
4.63989285862266e-05
6.15627332940577e-06
0.000104227877428662
6.70507784440438e-05
2.55271201844298e-05
7.46985410091965e-05
1.84050615652961e-05
8.7753589373903e-05
7.54563470663676e-05
5.34364939239705e-05
6.24358951218871e-05
6.50104482321209e-05
5.99208638316499e-05
0.000106419458761543
2.51355073558529e-05
0.000141858098529777
2.08145592415866e-05
0.000115691544990185
4.79845863227052e-05
1.83574517352285e-06
4.28923798645804e-05
4.22380710254187e-05
5.58059151426958e-05
8.10520447825428e-05
0.000100182962977917
7.22692031718703e-05
4.1474750962123e-05
8.19445994668362e-05
4.97559887248226e-05
9.57334416858817e-05
5.81786055718772e-05
4.53109096478662e-05
6.67550615044706e-05
6.43666188621115e-06
2.55784009055924e-05
-1.1691694692012e-05
2.04048107449105e-05
5.02888201847371e-05
6.22975523452044e-05
7.42645644201962e-05
1.08857618552706e-05
7.89253125103039e-05
6.31508694463971e-05
5.47780860393847e-05
8.34473583131221e-05
6.22043418133522e-05
5.5817078020185e-05
8.70806117815658e-05
8.67558796809595e-05
5.8012354767503e-05
3.09625932195935e-06
1.35494555668641e-05
9.43880402283915e-05
6.55121990992885e-05
6.13654399981188e-05
6.58971132162484e-05
5.77525458551494e-05
0.000118009337538133
7.82548289438403e-05
-7.11023901381483e-06
7.3969461530476e-05
4.7204092124799e-05
8.82168312513847e-05
2.36931074764732e-05
8.50840186355994e-05
4.52810843691968e-05
7.40579100751618e-05
7.12120079249253e-05
2.64715430403986e-05
1.61085360725907e-05
6.04307048848828e-05
7.06042403757285e-05
3.89520729282201e-05
4.46572130614247e-05
2.73972244167036e-05
2.05807728536261e-05
1.92584726502794e-05
3.15960748805651e-05
8.83482857215199e-06
7.2449843730342e-05
4.38658246636275e-05
2.98283727029913e-05
4.69751788333771e-05
7.23393691382554e-05
5.05368718160749e-05
9.19146785251756e-05
6.27608996765359e-05
8.14857852805716e-05
7.29513901472411e-05
7.80871286783868e-05
5.78011789061157e-05
6.87367437299859e-05
9.39946818966885e-06
8.64607955444414e-05
0.000102727615561238
9.11375207015187e-05
4.00404310215042e-05
9.64035809373861e-05
7.26298655234487e-05
0.000117829474258994
8.48278626897767e-05
6.02527013916616e-05
6.901285151295e-05
0.000109214924978538
6.03397782969547e-05
5.04307070577347e-06
8.44550077434582e-05
4.83859447483245e-05
-4.81927972706841e-06
9.9039265436889e-05
8.00539729657574e-05
4.41517131252364e-05
3.81123771412886e-05
4.89077220601142e-05
7.74076600935065e-05
5.11072502329543e-05
2.73073840343665e-05
5.4350234442104e-05
8.11048303998654e-05
9.81981299558233e-05
4.12610527907425e-05
2.75649600919017e-05
2.33647654795154e-05
2.36393450702852e-05
6.07344509942561e-05
6.22975336596614e-05
5.31070177529687e-05
3.01420597924972e-05
5.31186679995573e-05
0.000124583390522769
-4.45158839224466e-06
7.14799301003489e-05
-7.26177230587146e-06
1.40533088469327e-05
2.89530238365438e-05
6.84446513290884e-05
4.10574403333811e-05
1.34678717467024e-07
3.7928570704639e-05
1.01049647875243e-05
9.6784763771105e-05
3.22748004484e-05
0.000114139033968421
7.09534801047458e-05
4.76146618089082e-05
1.49005334310638e-05
3.77136385709451e-05
5.02871108759591e-05
2.64423986516532e-05
6.05349842702169e-06
7.91762794719329e-05
4.37330485014339e-05
1.14209073051893e-05
1.66740479494349e-05
1.73287103554361e-05
7.85946471240039e-05
6.98943071613306e-05
7.87208529577003e-05
0.000108204176765491
5.97682663034533e-05
5.92718415486956e-05
0.000164163491552377
6.36120004136784e-05
0.000131110755239191
5.77220076924749e-05
2.33085360477377e-05
-3.49690624328296e-05
8.99980823532898e-05
0.000131899618219148
7.87988546271024e-05
9.35013012952397e-05
4.65339242620606e-05
1.35529170276353e-05
7.50844504318727e-05
9.82967087960248e-05
8.37009540263338e-05
0.000135618779783287
0.000107526850220369
-9.82767897526543e-07
3.62806383435875e-05
4.97379414844951e-05
5.238394116186e-05
3.71213218967186e-05
7.06884715334992e-05
8.6339839205581e-05
8.49412390907757e-05
7.99757388530365e-05
3.45467082482294e-05
9.24888069050706e-05
4.05638057131519e-05
2.8577625640225e-05
3.14111302598357e-05
9.57647515046825e-05
9.61440006519592e-05
-6.59011121385787e-06
6.48029381378716e-05
1.98592189884569e-05
3.11203830317898e-05
6.57167223552224e-05
5.2780972636053e-05
3.29439129077229e-05
7.61181589191686e-05
8.72609385168542e-05
0.000110199149417615
6.77597074800933e-05
0.000106982215006949
2.79939439402726e-05
6.09370471315487e-05
8.64491288409946e-05
8.20068560659977e-05
1.72248730884766e-05
8.72215398474455e-05
-2.14553320803528e-05
7.68112608334837e-05
7.49095937396667e-05
-7.12656213569634e-06
7.36121036946089e-05
0.000115277355778535
3.58367434908147e-05
6.36779175770341e-05
9.88688658293549e-05
3.39241253067954e-05
5.98383416072484e-05
7.69910896507257e-05
7.71409471174708e-05
1.78142512440497e-05
8.40289078150723e-05
5.25823602453402e-05
8.1295874806467e-05
6.02406286235407e-05
5.656257546891e-05
2.45406823093642e-05
0.000101315774638314
6.74957458181746e-05
9.30630689254273e-05
0.000114587555559816
3.81770135816902e-05
6.63642505246549e-05
7.16948473635504e-05
6.69307621275054e-05
5.24535300624138e-05
1.76672364551619e-05
2.4784320885794e-05
2.92307696308593e-05
2.99227156825399e-05
4.65248338563278e-05
6.57952777822137e-07
8.50141944260646e-05
0.000116300263836321
9.34634618498928e-05
8.79795765822213e-05
4.11813194191482e-05
6.5575053172067e-05
3.0352342158362e-05
2.36625265135069e-05
4.29311737956862e-05
6.66685195515771e-05
-1.179334244784e-05
6.33470349697216e-05
8.73211356975744e-06
1.52822498372567e-05
8.23143131527757e-05
5.39357918249043e-05
8.90364615235834e-06
4.33662881018307e-05
6.10776898688466e-05
0.000107386724639474
7.97343537449271e-05
1.59743408668628e-05
0.0001086377043199
4.96925435253834e-05
4.54712498255748e-05
7.07801908864499e-05
0.000112777932247101
3.48880133919371e-05
2.96936388640973e-05
6.58287999295947e-05
6.17441545778031e-05
2.57400534260075e-05
9.65205239064965e-05
3.34564908007051e-05
7.73299575869572e-05
5.21170440331529e-05
5.24837190467322e-05
6.07643568477309e-05
0.000111174675967378
0.000102182420595484
5.32804524836627e-05
7.54423297479286e-05
2.13872056976611e-05
6.0192563169014e-05
0.000130006113705597
5.25059933239462e-05
7.57058756725575e-05
1.54081403933583e-05
3.42346211419608e-05
1.90392169476149e-05
5.55829021505377e-05
8.36600516537639e-05
7.64446858001333e-05
8.17045016926395e-05
4.21391269523066e-05
1.0603194893345e-05
7.13545812736714e-05
5.30582218011154e-05
3.45822324140963e-05
4.54460527448639e-05
2.2699302392773e-05
4.16762640917358e-05
6.07182111014381e-05
2.45633995866399e-05
8.29850497954519e-05
4.6084823686954e-05
1.38711581383101e-05
-1.40976722912092e-05
0.000109149759574434
0.00012088232628849
8.34480553711286e-05
5.35117009916809e-05
0.000108027726480236
8.36905779248287e-05
4.46357984463534e-05
7.7998908525808e-05
5.59824723939617e-05
6.43312985864586e-05
4.12743977814388e-05
7.06987092690448e-05
5.68526655359461e-05
4.78199031772705e-05
0.000118183856190958
5.16667566123393e-05
8.09009610495678e-06
8.73915587328567e-05
4.45549243206511e-05
2.32233875992993e-05
6.71608319595098e-05
3.30946237002336e-05
5.67686416641761e-05
5.96245784488244e-05
9.71908739973539e-05
5.2268809848155e-05
5.3095546261707e-05
5.89025624426186e-05
7.29797300823546e-05
7.29046877082845e-05
4.19860579375386e-05
5.57021559062944e-05
6.25094693109698e-05
5.05943562878638e-05
1.3607181193649e-06
0.000131705464822651
6.70645427559282e-05
4.66529467154694e-05
6.07907934468068e-05
6.40237014013447e-05
1.73522428346888e-05
5.16194436847365e-05
0.000126050286514826
8.39575374466707e-05
3.2117215030585e-05
4.4206379830712e-05
6.74196130037572e-05
8.37665005267696e-05
-2.35603577602429e-05
6.89051307130424e-05
5.07572527385936e-05
6.45701672587908e-05
0.000106693626398253
4.94907298330638e-05
3.89811617633333e-05
4.10008958787626e-05
3.56764935835007e-05
9.24746940627802e-05
8.23873625134731e-05
8.42402725236968e-05
4.13000069831908e-05
7.55523029598645e-05
3.56699946740121e-05
3.96372182298863e-05
1.80852355206626e-05
5.62233418716477e-05
4.98344335616153e-05
1.8649836452131e-05
0.000107886183626509
5.7388374544932e-05
8.92437102659641e-05
7.46903625847397e-05
0.000112708801675467
1.42517829322221e-05
6.64363022145844e-05
-2.90780786443793e-06
6.16741872415564e-05
5.6513124397092e-05
4.2793179938521e-05
9.44794041448501e-05
5.80720585577867e-05
2.00980438168876e-05
5.315523640235e-05
6.41571862668372e-05
3.4002880653247e-05
0.000125743684117571
9.38196430437832e-05
4.46608076226339e-05
3.57255685121638e-05
5.07431396833108e-05
2.33716489128212e-05
7.25936901337747e-05
7.52737083646907e-05
9.29650912625078e-05
5.01417092543735e-05
3.0527153214224e-05
3.91241294200911e-05
7.15705585356996e-05
0.000122680892452589
6.05252418098259e-05
0.000107982455497433
7.69499403158888e-05
7.13581701075617e-05
3.5500407138775e-05
8.00987388483365e-05
7.14760217512498e-05
9.91864497422874e-05
3.05462892321733e-05
6.74474365787019e-05
8.33685335476052e-05
2.38202117098798e-05
9.21933068371988e-05
2.85082089602885e-05
6.1019647440827e-05
-1.22230719043284e-05
0.000134351220267665
0.000113766379421484
4.45030678100671e-05
5.21158546194341e-05
0.000100006174207608
3.92252451638705e-05
9.54880684776224e-05
8.79057782518103e-05
8.17838252882163e-05
-2.62917305991316e-05
8.05483367753839e-05
-4.56681880785712e-06
2.45735102907862e-05
0.00010235077806328
0.000109361945316716
3.65883162050791e-05
5.14403586880807e-05
0.000113400745616186
-2.44300088984827e-05
8.47693331378996e-05
4.76560528100349e-05
9.80423971643743e-05
7.03544689298565e-05
-4.23476244467563e-05
6.99730941045361e-05
4.39748308979801e-05
6.82365927238021e-05
9.60335442235649e-05
-1.41569700946496e-05
9.87357490988541e-05
8.77806992883188e-05
4.1526739534512e-05
9.93267633588598e-05
7.53024645501759e-05
6.67266970071722e-05
5.13936355410584e-05
0.000123193401120896
7.59962560712441e-05
3.89625332903374e-05
0.000120479513331875
0.000102965926290667
2.3935547272755e-05
0.000127381624643495
6.55692923859401e-05
8.02718402463311e-05
6.70684138494941e-05
6.68538608013304e-05
8.25483967926868e-05
6.28506197237233e-05
2.64003852449955e-05
0.000118338756893291
7.28569315374698e-05
4.63641092147222e-05
8.84621436005449e-05
6.08924636809306e-05
8.27324712256986e-05
9.13656927651621e-05
0.000104208196801368
4.11062871310255e-05
3.89334051505e-05
5.69824361536068e-05
7.33751490663312e-05
4.46879158765701e-05
6.22663867030271e-05
0.000173310091603903
6.19772365099027e-05
8.66574084898085e-06
9.15454032550172e-05
6.19788443790093e-05
1.76922956784351e-05
2.72083537123758e-05
8.29789039837003e-05
4.65931349454089e-05
0.000100039391381058
2.92988111397783e-05
6.58467611338892e-06
4.32044943727228e-05
5.87615562773958e-05
6.2350988557947e-05
5.43257738193001e-05
3.02732475146526e-05
7.00409955284795e-05
4.74621077681173e-05
3.29500330737721e-05
6.49194267181132e-05
5.59061890398357e-05
4.12067925280207e-05
0.000113165036969512
3.26228405213954e-05
7.67838146754187e-05
8.40195668701787e-05
9.69567278558835e-05
6.3438552962127e-05
9.94409778865583e-05
6.85814294463679e-05
4.40677337276386e-06
7.00585914694266e-05
8.18964073295403e-05
7.27758033431427e-05
3.36083788548383e-05
-5.10249319793047e-06
8.27629819512521e-05
7.46555996731154e-05
2.99549703053794e-05
3.87172624534771e-05
8.0335587764944e-06
4.5516764664765e-05
4.96407247918365e-05
5.90742511156034e-05
6.75681275263553e-05
3.25619326130102e-05
-3.54123017213521e-06
4.90089161561997e-05
2.25336521735303e-05
7.69310673316255e-05
7.95752959724366e-05
7.04524003908991e-05
9.05835430141027e-06
8.59864063452654e-05
3.38308209639842e-05
0.00010563961030982
0.000128722031585909
4.6819133657226e-05
-1.16899452969904e-05
4.42184196869286e-05
4.89230650321162e-05
5.26051335710072e-05
0.000116342523086161
7.56176634989552e-05
-8.93851257673374e-06
6.73058666374504e-05
0.000108969535876495
4.41775258988832e-05
0.000125214312337308
5.96514838437317e-05
6.30479030046562e-05
5.81838292745779e-05
0.000105437362664104
7.94107980646599e-05
7.29704934143993e-05
6.91694554948697e-05
6.73942620337308e-05
8.10405785579437e-05
2.32704061126411e-05
6.5619582267101e-05
8.86030923980143e-06
5.70425563465143e-05
3.08816081557539e-05
0.000133993097756761
3.72453428454559e-05
7.53582848709439e-05
5.21247537947246e-05
8.66663071451394e-05
4.97066236334786e-05
3.35023126544662e-05
6.2697021877328e-05
3.54507714283371e-05
9.3357780172636e-05
5.18796573476921e-05
0.000100808301966409
7.53623105482729e-05
0.000113742613081122
9.01342061321678e-05
2.88703321537007e-05
3.90867030564507e-05
1.76600396191385e-05
5.12536931965795e-05
0.000103366774867093
7.78259449526689e-05
5.9876822054381e-05
8.02767338839925e-05
3.38737111409316e-05
6.3387720708876e-05
3.30283689255952e-05
7.87948183448781e-05
9.96958400865899e-05
4.69003790879817e-05
9.73877265482131e-05
3.21359872974075e-05
8.20995319910075e-05
9.11519048010088e-05
7.52289997568454e-05
7.73637128758684e-05
0.000101050878767649
7.62387097066631e-05
8.68105357881286e-05
6.16303430358519e-05
5.73933724465319e-05
6.46531380991639e-05
8.0301937584797e-05
-7.35930842670337e-06
1.92520861147416e-05
3.91299022000564e-05
0.000126320026388599
5.43449473586596e-05
3.05337804669831e-05
6.76668848998108e-05
4.01766296496425e-05
-2.31474648036164e-05
8.48234400247628e-05
3.82435917945081e-05
8.15591333226597e-05
3.06702799151157e-05
2.40455566145159e-05
6.76786027383605e-05
0.000108664516500675
9.01955415386712e-06
5.85609805964523e-05
7.0852280735049e-05
3.57374122341985e-05
2.94432688504504e-05
-2.44876853062227e-06
5.92745572160404e-05
4.44501365406015e-06
4.02972812832894e-05
5.70560822481526e-06
7.1203862908941e-05
6.20636116433197e-05
4.94847917609296e-05
6.17591670228871e-05
6.78648021205427e-05
0.000104452494274138
9.84453988665487e-05
2.47408930428037e-05
0.000114731788262047
5.6073637021069e-05
9.17539287984449e-05
7.27300703649577e-05
6.31068017774691e-05
8.71951952110545e-05
8.83370766871726e-05
6.30082117754415e-05
6.64566001661011e-05
7.89711195106211e-05
2.96821847092638e-05
9.84282038337527e-05
3.46580263825799e-05
8.23119664678339e-05
4.49512178724291e-05
5.41063416974604e-05
5.01226302143569e-05
8.91873186426166e-05
2.72545610811407e-05
3.05482267105462e-05
8.62569151932853e-05
9.33653076522454e-05
6.18280517802877e-05
6.5820634123584e-05
2.21046458159342e-05
9.83820767098151e-05
9.49395904592617e-05
2.69360105570323e-05
6.10206623122934e-05
3.79275789650841e-05
4.22667426621238e-05
2.90034881266231e-05
5.27984445539795e-05
3.75618749622196e-05
4.34050668117534e-05
4.19723010330382e-05
8.14447271150005e-05
6.37586811438094e-05
4.19429002419124e-05
6.54093794984948e-05
8.9575877965307e-05
7.64901151877544e-05
4.32912078183828e-05
5.79167702235763e-05
4.93837532259356e-05
6.69101146830754e-05
7.78638840011802e-05
4.17848414415361e-05
7.28982593704289e-05
4.84582567654591e-05
6.6777756173474e-05
0.000112416033153731
-7.54147505767262e-06
4.40560862420875e-05
5.26688176745412e-05
5.3837131098686e-05
4.32707476219612e-05
0.000116316812006389
7.42430066666781e-05
4.04546445647888e-05
6.18903022723529e-05
1.18383124519187e-05
2.27685403516977e-05
4.83283855331995e-05
6.0053207882046e-05
3.41257972900989e-05
0.000116200794076034
8.07578650583345e-05
0.000120486032824774
0.000107331602263724
7.68041978847325e-05
3.72602519759365e-05
0.00010030232027992
5.94770878637291e-05
1.73799465168818e-05
-3.93824970130433e-06
3.63583706170064e-05
9.41756541235624e-05
8.28525611918269e-05
3.73653459313174e-05
4.91274824897338e-05
1.14530633435266e-05
7.06030526030888e-05
8.6026388028209e-05
4.87963415941081e-05
6.37177862848114e-05
6.00221687143147e-05
5.41276794078444e-05
-5.60542565864552e-05
6.75076801560141e-05
6.65357454742927e-05
7.55506823815162e-05
4.00959790383063e-06
4.3703942230747e-05
4.70834381051638e-05
0.000126732243976081
6.07432740491131e-05
8.59116356769934e-05
5.8966009151624e-05
4.32101831140902e-05
9.43661911701108e-05
6.51215906512636e-05
8.48907540150767e-05
7.70941898345037e-05
5.63578750545761e-05
3.43258610612394e-05
4.22299791681266e-05
7.34269690663651e-05
7.22054090059433e-05
-7.96968475029416e-06
6.71169800765897e-05
9.59365740895671e-05
3.189688861778e-05
7.61203572470491e-05
-1.09916830393773e-05
1.74849905850126e-05
8.50670275854016e-05
9.18503458709755e-05
0.000108283706207065
3.55011455088509e-05
1.18687683348339e-05
9.71727221524362e-05
-8.76281146385465e-06
6.70431845000321e-05
5.86937510723215e-05
7.05556711800026e-05
4.06293577921341e-05
5.67885570042719e-05
3.0720491279269e-05
2.31049641283275e-05
1.12833055550478e-05
3.45229569088828e-05
8.08733353582582e-05
3.97157469480421e-05
6.79159443592044e-05
8.87661267750133e-05
9.52433876741334e-05
8.75622223479845e-05
4.26780116495615e-05
9.28778704071973e-05
6.22194391580008e-05
0.00011053019020909
7.56938323567022e-05
5.37043450274053e-05
4.07772087866623e-05
4.76851160743644e-05
3.70665799737249e-05
3.63367395764312e-05
5.62220869907089e-05
7.88750168104529e-05
3.35372918632471e-05
4.18883783137571e-05
5.80686536164354e-05
4.22326569018241e-05
7.94233978988956e-05
-1.83883483718497e-05
6.58055048054268e-05
6.22216177670809e-05
8.97831721207769e-05
5.60290531109295e-05
4.82859220872867e-05
5.63997209151111e-05
0.00010193468048859
6.25375733843883e-05
7.31711631074155e-05
8.02552461416295e-05
8.24949842866586e-05
4.73292483401878e-05
2.3839322372323e-05
2.02948488609985e-05
9.7966260242208e-05
7.28905648877285e-05
1.41443135881503e-05
3.14407688541897e-05
0.000123441275141913
6.05366449369125e-05
7.35416705760182e-05
4.85269992460888e-05
6.3651576570012e-05
8.04154491412929e-05
4.17347181736051e-06
5.67053869133864e-05
8.53094043860307e-05
0.000120505550228585
4.46062503051525e-05
1.61392132697294e-05
5.43947026372224e-07
0.000119399817888847
0.000107246250422892
7.29018248231458e-05
3.15858507359243e-05
9.90255845789783e-05
2.70917136181413e-05
1.56912697919975e-05
7.21401256785499e-05
6.86801975927498e-05
4.47367877700805e-05
0.000104123249203657
8.56054994290415e-05
0.000118774662252109
2.88448162590509e-05
5.73574891420225e-05
5.34513689533434e-05
3.58632638078164e-05
4.61502100039133e-05
3.59758117695638e-05
6.53593257166159e-05
6.45893353316612e-05
3.69576526536885e-05
-4.8882688021518e-06
5.42892921427779e-05
7.77346778866075e-05
5.13207460207154e-05
0.000129844668749022
2.97866076809077e-05
8.13612492273229e-06
9.28298499834479e-05
5.50648716696449e-05
3.41790930529514e-05
5.93418613214607e-05
1.50954931666013e-06
5.20147414196451e-05
1.71843183438139e-05
7.69348452085523e-05
2.26208331088539e-05
5.91797867295129e-05
0.000132337410959051
6.51767651418004e-05
1.45823252084298e-05
3.6983999688027e-05
5.32778945632864e-07
8.00470970853817e-06
1.40418848707676e-05
7.92261780262534e-05
8.54454982391764e-05
7.66580733319467e-05
4.61345399630281e-06
4.25116921233409e-05
0.000165388444042247
8.30281124427908e-05
1.86308714573222e-05
8.85555794838251e-05
-3.34096236145446e-06
9.46934206381375e-05
2.77100962402108e-05
6.43609872561683e-05
4.70949347441422e-05
6.66678488330916e-05
0.000100834821342274
7.78367060461138e-05
6.31068182966764e-05
4.90617461790865e-05
3.64613160858849e-05
4.02206675474033e-05
-3.30288075348066e-05
4.27167715040383e-05
7.86136156340396e-05
-2.34673826302481e-05
6.44767139083702e-05
-1.92425671673209e-05
1.64963691502825e-05
3.97792286822388e-05
0.000104248602160882
9.06033643305974e-05
2.9725679901515e-05
1.48688359002831e-05
3.21830046586898e-05
1.96976534157061e-05
2.54753405809451e-05
8.15718993239766e-05
4.78801706762904e-05
3.78751100722328e-05
-1.21648399968983e-05
6.6451237985177e-05
0.000114038888673857
3.29054286227301e-05
6.81111852409855e-05
7.44255547731372e-05
7.11798710566071e-05
0.000100271573071113
5.47449880204187e-05
5.14396738214663e-05
8.1300766967671e-05
3.02211262772228e-05
2.33687612408778e-05
9.81495046998975e-05
4.50436402043447e-05
4.11088481452443e-05
5.59920990041788e-05
6.73564386059862e-05
3.92953801324622e-05
6.38473620256569e-05
8.54049967035603e-05
4.98377850213576e-05
6.58635526612167e-05
1.56945252479486e-05
7.69591097106182e-05
2.81025647571666e-05
1.9467308908784e-05
3.99934110602641e-05
8.24886512841862e-06
1.60815489395464e-05
4.22865875025409e-05
4.95351179007285e-05
1.3071077872888e-06
5.86010212935513e-05
4.20139213127635e-05
4.90284939625145e-05
2.59480680542375e-05
6.39647987351396e-05
1.15352329771038e-05
5.5379296525926e-05
4.58295130849728e-05
0.000102713442840957
6.77598162949429e-05
3.69994756026679e-05
9.83205988010652e-06
2.21535198567858e-05
9.09832165865444e-05
4.03195611367522e-05
5.47911478372186e-05
7.56593764965725e-05
3.45675881249399e-05
7.56130506499328e-05
4.50675516983085e-05
5.68701138569777e-05
1.84766593426569e-05
6.43145558101291e-05
6.57056729587219e-05
5.76073232855768e-05
3.15094740558845e-05
3.88184333416649e-05
0.000120035647436431
2.11956659038042e-05
6.41194683525343e-05
8.12801978241715e-05
6.48621565259667e-05
7.47793547318647e-05
3.82307750532058e-05
6.59973159925091e-05
5.23071932279813e-05
0.000100235989733754
6.82429772260519e-05
9.78918148913357e-05
8.83272010739444e-05
0.000149437060997705
7.26698572098077e-05
6.45147879229052e-05
6.30830938265025e-05
3.97897330713657e-05
7.01184482066093e-05
4.32790227733341e-05
5.94384478594361e-05
0.000101259454471641
4.38370394767946e-05
5.68764249372157e-05
1.95767186471879e-05
3.24586686029273e-05
0.000143334290331018
3.73652525115233e-05
0.000139179479174076
5.50736583182777e-05
-6.95748261096006e-06
7.44293485272496e-05
5.94448746965497e-05
1.64594269355496e-05
0.000128123820280488
0.000104368034303406
3.28991280462628e-05
2.42708137324068e-05
6.99828047354443e-05
1.88633065772538e-05
2.44851878436347e-06
1.65608473698856e-05
5.97055402491205e-05
7.57307740709204e-05
6.58195808514043e-05
5.18533385937317e-05
5.58445149947646e-05
7.50424169588055e-05
8.05073905609746e-05
9.18465734330878e-05
6.00316038594817e-05
0.000109342036424774
0.000106384487057215
0.000136462401078404
6.0490825164136e-05
7.89954374206669e-05
5.58082734844106e-05
2.70277919965094e-05
5.10285252009432e-05
5.30005167832833e-05
6.98500186410711e-05
1.46115163376658e-05
2.94631931061843e-05
8.49438929627676e-05
-4.50187831087161e-07
7.25681591294026e-05
9.50910314828841e-05
9.19678130406932e-05
9.9111048089899e-06
4.57281350410696e-05
0.000123789901314061
3.0263705189867e-05
5.0124929226423e-05
2.60524926196354e-05
1.84827912512313e-05
1.89633137569043e-05
7.7907622501168e-05
0.000115672241059448
6.38540858554629e-05
3.91027866329322e-05
2.00986031010462e-05
1.2020246072604e-05
3.61041201481113e-05
7.92622176774725e-05
0.000136132125720636
0.000110003493532768
3.85826952858007e-05
8.08140818828718e-05
4.77863659188071e-05
4.50029771254548e-05
7.43511749253087e-05
7.55472645438932e-05
5.6428054770524e-05
0.000132441328729967
1.88102685237105e-05
8.97896702225842e-05
5.26591999747307e-05
8.84683928901399e-05
5.14016606535784e-05
5.72285167437544e-05
5.45431872761613e-05
2.82789107277359e-05
0.000110491885010721
6.18292609826195e-05
5.40897577668578e-05
6.71664003655167e-05
8.71283436115262e-05
8.58799245838634e-05
7.2199464662202e-05
1.63376489388742e-05
8.28996419068851e-05
7.88095006759852e-05
3.25920264713615e-05
7.13318934661142e-05
1.41828260869592e-05
2.23808149934643e-05
0.000103588426666723
3.9852763534335e-05
0.000113687940053136
0.00010228129955738
0.000139284702974961
7.49402941670277e-05
4.24445978388908e-05
6.35833533910965e-05
7.93499065601251e-05
7.19682766761112e-05
4.81188847427414e-05
2.06859909898205e-05
7.17641886311386e-05
8.75118358742068e-05
6.5614121155452e-05
6.71395980183418e-05
5.42153314469232e-05
6.40347557599238e-05
-1.49131850957326e-05
6.84534603528979e-05
6.24551443402629e-05
1.80628070782097e-05
2.11304605742333e-05
9.33729167008419e-05
4.91641812553866e-05
5.26794177060551e-05
7.98360006881349e-05
4.14026319222365e-05
5.37179235277384e-05
3.03189313103062e-05
5.37492484088179e-05
8.04646113951895e-05
6.42446629003422e-05
8.60313043854508e-05
2.91862770014077e-05
1.25868715107257e-05
0.000109133808037498
3.70025098509693e-05
0.000112526200305102
7.11329539794762e-05
3.88589677096327e-05
6.98576063556746e-05
5.72478365231718e-05
1.59519954106981e-05
0.000104197895813313
7.47088182799095e-05
5.89039682827169e-05
-1.82667967081058e-05
7.69801639542533e-05
-2.51114133918987e-06
4.37272857815269e-05
5.39254666740368e-05
6.68553202252375e-05
3.85567119431987e-05
7.69957202248147e-05
3.4222718270655e-05
0.000113659442129291
6.0641226410935e-05
5.35021613163872e-05
3.53036800495868e-05
4.09689544496507e-06
6.53670531905801e-05
1.30472951383476e-06
4.09237090892523e-05
6.95626993665919e-05
3.83190434183799e-05
2.12520238175806e-05
5.35429285522014e-05
7.62690865007443e-05
0.000136256002782212
7.54959506967632e-05
4.81231555020271e-05
5.14769230293814e-05
6.52054664344783e-05
6.68280703911153e-05
5.1030392973941e-05
7.10942780652354e-05
-1.3766260617489e-05
2.18511390248842e-05
6.91186862197703e-05
6.64997733158671e-05
0.000102873607331812
8.95551244802941e-05
8.79124751385599e-05
4.30015709633648e-05
5.9427357170682e-05
0.000119016459759603
9.87751041225484e-05
0.00010218149192187
6.70830494418375e-05
7.48137410295609e-05
1.44695678708902e-05
5.79291017904082e-05
5.85305049712487e-05
7.87303470493161e-05
9.55234084557141e-05
7.92891486321769e-05
4.96386432283848e-05
5.37529457285891e-06
5.20780498554652e-05
7.53306309410373e-05
3.3006497364553e-05
5.19734747009712e-05
6.07300388104038e-05
-1.06965496274805e-06
6.64349703303622e-05
3.54203688592169e-05
5.42072123100328e-05
1.9877530369754e-05
3.74972388484323e-05
6.07757118055644e-05
9.79165087674715e-05
8.36994660266438e-05
0.000114765408900399
2.42633461532712e-05
3.04341859075555e-05
2.97531734302475e-05
0.000129365257626796
7.55175866910207e-05
-7.0358048645252e-06
3.220325251859e-05
9.75666097851594e-05
4.77361570282952e-05
6.45905537824134e-05
1.31507725391929e-05
6.51962034984989e-05
0.000135772774763058
5.79196979499734e-05
4.67423702493353e-05
6.52557681860995e-05
9.85099191974321e-05
7.37572450042079e-05
6.76402711542546e-05
8.93241760220045e-05
4.81381483214828e-05
0.000102465475027242
1.84678099706554e-05
5.84541052036586e-05
5.35230593950942e-05
5.22563899636169e-05
-8.83788634779434e-06
2.00761539014657e-05
5.2846939444929e-05
8.42190173117535e-05
4.18904601620082e-05
7.26888535902625e-05
0.0001651575502779
7.36761336945386e-05
8.88635200806805e-05
2.6721343799897e-05
7.13801005001094e-05
8.42401831659425e-05
0.000110286032173469
4.9034282128838e-05
8.58827236111302e-05
9.00319030124067e-05
6.3877665318219e-05
4.20012838610699e-05
8.64958438774089e-05
2.85490559562603e-05
6.15849903431888e-05
9.9208025293619e-05
6.7851628521282e-05
6.41198131028582e-05
-1.05747164861088e-05
6.8373278525227e-05
2.06128570859796e-05
5.87690388534568e-05
1.96073938275826e-05
7.29034005133388e-05
0.000111695658261591
8.51367233049658e-05
1.79780102129005e-05
2.90591593563392e-05
9.41613929941081e-05
8.89878094000456e-05
-1.1392277814134e-06
9.01565357212124e-05
8.00725612170138e-05
0.000106713502368454
3.25510481906014e-05
5.92974561930342e-05
2.62341072120263e-05
5.43132368273599e-05
3.3283189156913e-05
5.51277635166167e-05
6.44768799469936e-05
0.00010176949139407
1.47427787715197e-05
9.16259775307316e-05
5.27923504076091e-05
5.31797145055431e-05
5.08273765039689e-05
2.11674921531044e-05
5.3497590917043e-05
7.8480145683712e-05
4.17124656196983e-05
4.1722763699242e-05
3.84777690397618e-05
8.15371489375961e-05
6.16498250136824e-05
5.41159515138404e-05
8.43576383431825e-05
0.00010583498751278
7.33773902702832e-05
4.7837386220927e-05
8.51096485998949e-05
4.72877011762762e-05
0.000123828639583923
3.95447617238446e-05
1.55769939461188e-05
9.25945669124346e-05
-4.34543912121929e-05
8.02218549125757e-05
4.92874152632838e-05
-9.69771109999392e-06
4.67036142411621e-05
2.32088384795024e-05
3.81824344842033e-05
6.26554474686312e-06
7.42280856305649e-05
6.11665408901164e-05
-2.55561681381171e-05
4.76655755648203e-05
8.34484048394572e-05
6.31484879215196e-05
4.73040614783849e-05
-2.81672879050672e-06
0.000127572683160456
8.88667212439255e-05
0.000102187563550263
8.83167663119256e-05
7.81395577793774e-05
3.7376525065314e-05
0.000148864113506317
7.09957377537578e-05
3.01929944382988e-05
2.68397924090592e-05
6.11167039419345e-06
1.45646893898573e-05
5.47772937793785e-05
2.8530960524064e-05
8.50452592702399e-05
4.09926308827405e-05
5.00799976239128e-05
0.000107159835762266
5.70611783807833e-05
4.31708766882102e-05
5.45495241503503e-05
4.74218171524713e-05
4.00205335973673e-05
3.4051207706359e-05
1.63419681352284e-05
6.15896360840633e-05
7.43623660918086e-05
0.00012849978657639
9.09602852759697e-05
1.38688562863051e-06
6.15462624885319e-05
3.25007607156463e-05
1.64370906559371e-05
0.000140427570785243
0.000120638848678107
6.26965181022256e-05
6.99340898214083e-05
4.72685889310069e-05
5.92216693159406e-05
6.82765666538561e-05
9.43246128532442e-05
1.00949480594636e-05
-1.53637934660873e-05
5.02161972349341e-05
4.78885768787358e-05
1.99098648351264e-05
7.63240189593178e-05
4.42947643801729e-05
9.1639414797311e-05
3.5081055486345e-05
4.61148199973779e-05
6.25517598395313e-05
2.40833475762572e-05
6.54851213949808e-05
-4.12826102503744e-05
3.33706567000659e-05
8.54298981508695e-06
4.53026721011799e-05
4.97498449021772e-05
3.53708434361375e-05
4.20574102591806e-05
3.56646760551431e-05
6.66104757778371e-05
1.09663188890769e-05
2.80251172454088e-06
5.92165649785506e-05
0.000107443151359925
5.62692812913628e-05
4.88748221020907e-05
0.000120107399847723
5.47762111821916e-05
6.7023629913409e-05
7.23252211386704e-05
3.36645683717901e-05
2.83711160327212e-05
6.67586859666886e-05
6.33320974082302e-05
3.47979941327601e-05
1.66728865016349e-06
-1.71160267855789e-05
0.000127255826881202
5.60900577359337e-05
3.42060990384197e-05
3.71258033859886e-05
1.24875791702786e-05
6.76563787385506e-05
3.12568255897784e-05
4.62363459081395e-05
4.1673841445039e-05
5.11739211302732e-05
7.26214334985403e-05
6.39667236107626e-05
9.59292956887177e-05
7.57393547076662e-05
8.17934628357003e-05
6.09173949491643e-05
2.65370264093433e-05
5.32319779460574e-05
5.74424979739286e-05
6.04745542570286e-05
8.36797980442205e-05
5.48546673083128e-05
-1.50535069475728e-06
8.89918287551141e-05
2.6909898745705e-05
7.17584996264758e-05
0.000138269008134487
3.44299660859991e-05
3.12425439280604e-05
6.43962982886569e-05
2.2526700143102e-05
6.1406430484508e-05
3.47395375537354e-05
4.00482877287993e-05
9.36974363893497e-05
0.000109973615752402
7.3802719249807e-05
1.35972930691075e-05
5.79703058780609e-05
1.0578650308195e-05
7.92613365994304e-06
6.20598566144385e-05
6.5295115230411e-05
6.7298125764121e-06
8.95908543148006e-05
4.50542306314773e-05
2.2512433701446e-05
7.59937405608136e-05
1.39778725215466e-05
6.1921298882365e-05
4.17174290821649e-05
5.27566630360581e-05
7.12787674836664e-05
3.75202611082633e-05
4.62195469683466e-05
6.12319475474551e-05
8.61303976077518e-05
1.7503407740639e-05
-1.57764110382961e-05
4.39261752615702e-05
1.91262414136217e-05
7.87273473853314e-05
4.44526522385614e-05
6.78430150221472e-05
6.19743759773887e-05
7.39204076628812e-05
0.00012477672806383
4.55080083675247e-05
0.000114700936364472
6.9633791065683e-05
-7.35517189546993e-08
-6.92179730952515e-06
4.4826265608309e-05
8.10369794813739e-05
5.81324596637557e-05
5.43817263746174e-06
4.76560983463779e-05
2.74324282108928e-06
3.43922313750889e-05
5.78802034048423e-05
4.98488707647145e-05
6.09802160018556e-05
2.50345898901386e-05
5.28678580528879e-05
-9.69441021916326e-06
8.63698137636183e-06
7.72542359348387e-05
3.29885255136826e-05
6.8890352167869e-05
5.42838701964722e-05
6.06340199223585e-05
0.000109798779772974
9.77728854080286e-05
8.24570093572862e-05
6.51399527628472e-05
6.65057205309863e-05
2.83127018157964e-05
-2.93797860350309e-05
1.8735311493702e-05
2.73817951222806e-05
3.43643097138279e-06
7.03860521696068e-05
2.5196388180114e-05
5.51761310489852e-05
8.0129620895603e-05
6.15522504580339e-05
0.000119006216783733
8.8808933422318e-05
5.6000029727328e-05
4.7696719966038e-05
7.42176265758744e-05
7.07213433178537e-05
1.27612892571463e-05
6.07906994738307e-05
4.02137033090476e-05
4.45286650255252e-05
4.44450243083251e-05
2.90101252090588e-05
6.1512776818288e-05
8.00984217444118e-05
1.27845529388724e-05
2.24017370355418e-05
0.000103922779408025
3.69711673929973e-05
9.77916576233771e-05
7.11911813195901e-05
5.49129386850932e-05
1.00184894469962e-05
7.63929141324745e-05
3.86754841280763e-05
8.55883558049462e-05
8.5083126141565e-05
5.12923031492833e-05
6.95583066952819e-06
7.16668334696129e-05
7.86676767879237e-05
7.44337869487573e-05
6.27774609778306e-05
6.46790466174717e-05
9.40619915214896e-05
5.23820863198784e-05
1.9495157625402e-05
3.21544697517269e-05
8.71965486672544e-05
6.03850724930776e-05
9.51424540296919e-05
4.60299333352327e-05
9.17426866223448e-05
3.25198868938878e-05
5.346371492843e-05
7.81212550808855e-05
6.99317709975716e-05
2.93363532463943e-05
0.000116842525785726
5.09408767821856e-05
7.39124438342467e-05
0.000114312966466917
4.60946594426615e-05
1.68252620107345e-05
7.08711264413556e-05
6.49107677182283e-05
6.88130954539627e-05
5.35161446050087e-05
4.441510890768e-05
9.06178239419924e-05
3.25302125599832e-05
9.79948890263075e-05
7.73602785930433e-05
5.80274250726994e-05
-2.02800368834911e-05
8.16558490588759e-05
4.75563697547476e-05
-8.83865822771141e-06
7.72319056997198e-05
-8.60359476566558e-06
5.34363993697532e-05
1.12187366273877e-05
5.47595777732702e-05
7.533449688596e-05
2.35996000057917e-05
5.20724464896549e-05
1.52594450499377e-05
8.78472543608376e-05
5.56609465196305e-05
1.79926214031408e-05
-9.28192668419991e-07
4.24954906047251e-05
3.52541795320462e-05
9.45742440993936e-05
6.49136072762666e-05
3.47667139679893e-05
1.40438799335458e-05
3.55327776923319e-05
3.30314592665355e-05
-6.44971109618308e-06
8.67786415229561e-05
3.45805423882402e-05
1.83995204680999e-05
7.03421972404687e-05
7.01623702413637e-05
3.6818265514834e-05
8.11129717119289e-05
5.83331103475113e-05
0.000101770360776194
6.75167841414665e-05
6.71482688767516e-05
9.19197334844341e-05
2.35518627067654e-05
6.21306239583198e-05
4.12586306136352e-05
8.76598107679872e-05
3.99918982502462e-06
9.83593516952894e-05
8.08181149405247e-05
4.99426981852244e-05
8.61338456304795e-05
6.40918393447745e-05
5.38801237120393e-05
0.000106380354638612
8.73221022440959e-05
2.7945330993352e-05
0.000106299923443174
6.00492541262992e-05
2.76268303630926e-05
3.45683673813088e-05
4.69050666150381e-05
-1.90853126323754e-05
0.000111317740519082
4.67640290324204e-05
2.98772804535969e-05
0.00011551425605671
4.35663770518719e-05
0.000155272782600967
6.49096056855731e-05
1.36108787064163e-06
-1.2018464865216e-05
7.89503523616321e-05
6.67026731274735e-05
3.53206644258648e-05
1.94577481029966e-05
-2.24251856805205e-06
7.12059529943149e-05
9.04301074282589e-05
5.74761852148991e-05
8.93813844868504e-05
-9.13649429269368e-06
0.000104763959404251
1.71394602959044e-06
3.53112663083874e-05
5.40111203774351e-05
6.43216563578603e-05
8.32891926953818e-06
3.79515784672642e-05
4.91692158597646e-05
1.45215942565893e-05
1.67640966934639e-07
1.07490712236473e-05
4.71173946609846e-05
-1.46637674261611e-05
3.07449231513603e-05
7.44381739749808e-05
4.79639800322356e-05
5.92246933290233e-05
2.87870769627892e-05
8.63423699788394e-05
0.000120216344049711
4.27905832680373e-05
5.53707032750728e-05
4.30357890479978e-05
9.89334169499787e-05
3.27132809764485e-05
6.65266132234976e-05
5.90842356132678e-06
6.7413987819648e-05
5.15305131132331e-05
3.01420561438224e-05
7.34267879790365e-05
6.66873898820674e-05
7.60345490721714e-05
8.11405123085346e-05
3.75274405958086e-05
8.36162045572082e-05
4.13986520339955e-05
2.75299856545102e-05
3.94104511577765e-05
7.94318142222076e-05
7.68054284640998e-05
7.25301707369395e-05
1.7091527985405e-05
4.52364681683032e-05
4.16676313018822e-05
0.000122339514135649
0.000108309358712664
7.40553891684837e-05
6.44246748624794e-05
0.000111231601983365
4.08819913999519e-05
2.16841258329479e-05
1.73838286140981e-05
2.10598982765518e-05
3.14558172132872e-05
3.47921829063034e-05
4.44725221634084e-05
9.33920466221181e-05
6.49309561809862e-05
9.83553975164067e-05
2.85133097947133e-05
7.52333246020166e-05
6.36387248772742e-05
3.93279359893589e-05
4.52791355414243e-05
6.52591164035249e-05
5.86432097499709e-05
0.000116610508681784
7.48152175510614e-05
4.57924278321607e-05
4.64644024525407e-05
6.24081796486419e-05
0.000100745248832159
6.90621819111616e-05
1.3947507506996e-05
3.83171440966325e-05
2.14421355752873e-05
4.06561928709818e-05
0.000116381300662998
7.65361669696383e-05
4.6057089864884e-05
6.59331107534419e-05
0.000111574483617797
6.51844625534122e-05
4.18599317178121e-05
-1.41289848158752e-05
4.46527988725406e-05
5.93268003977226e-05
4.64158884068162e-05
0.000113718288623556
5.6206283074347e-05
5.67256168500485e-05
6.51886696128265e-05
3.84130124346075e-05
2.09800172938182e-05
1.83722466942936e-05
1.57599631306166e-05
6.79283834415351e-05
3.96651730551609e-05
7.19293357097625e-05
8.36582801423561e-05
2.64175529684749e-05
3.72923053624594e-05
7.9127621042827e-05
8.19413576504693e-05
4.91432636451599e-05
5.79836945023849e-05
3.01330080347446e-05
5.79140653682611e-05
5.33766717007909e-05
8.04087604511132e-05
6.45724011251992e-05
3.39938083697589e-05
5.35248680538011e-05
2.96636418042606e-07
6.09342493555554e-05
9.1516977210326e-05
0.000103701883376892
-2.24008513519256e-05
3.12243813810861e-05
7.11526845556179e-05
8.8858179138417e-05
4.65279799027735e-05
6.12156106394061e-05
6.53965525082887e-05
-2.00477390295212e-06
6.73667084810863e-05
1.61165819057735e-05
1.96728803885512e-05
3.99608079443457e-05
0.000121090860179724
2.02144686469293e-05
2.87497208767687e-05
6.6834810441485e-05
2.86519839266699e-05
8.97618791860116e-05
3.99118067571042e-05
2.64896664359382e-05
2.95249086915049e-05
0.000103474108969341
8.87202683083541e-05
2.99058014923138e-05
-2.59980357464241e-07
6.56025664821252e-05
5.4706815854686e-05
6.87195098927998e-05
6.39729449587612e-05
2.47655465881085e-05
7.06959578112427e-05
1.6537864333311e-05
1.73135888127497e-05
6.11257653836557e-05
9.61437221651561e-05
9.57809904967365e-05
6.58247497119598e-05
7.30598923976481e-05
7.89142292460308e-05
3.59406433537867e-05
0.000104339273474721
5.29737554029464e-05
2.47469003150418e-05
5.90293815954313e-05
0.000107027633400985
6.96678335151672e-05
5.93446884971445e-05
9.85410513457251e-05
5.35203826890442e-05
8.92779827910096e-05
6.05672505178231e-05
8.28042056050646e-05
-9.71376917909232e-06
2.56844307015994e-05
5.35544350271331e-05
2.01798655939198e-05
1.06750386999142e-05
-2.83157782657648e-06
3.09524126348533e-05
-5.46139022642871e-06
2.70136239985234e-05
7.26122720348537e-05
9.03974047939584e-05
6.96374649663092e-05
4.55201748715619e-05
7.04227866049481e-05
6.13049198380013e-05
5.1506587945864e-05
6.22099769087355e-05
4.85560980965777e-05
-1.50416229898842e-05
3.65468080219142e-05
4.77656499043378e-05
3.48270633511054e-05
1.85935122835882e-05
2.41022679504551e-05
2.91865720829302e-05
8.12143598141393e-05
-3.53466116359221e-06
5.95935346716575e-05
8.31843034551933e-05
4.79471598284782e-05
4.58529933468422e-05
8.13511069885065e-05
0.000109516458756664
5.18208551006564e-05
7.48183378415687e-06
6.11722863509725e-05
8.79260497621797e-05
1.60352220256017e-05
3.14117340703776e-05
4.40133731916539e-05
6.32241834481094e-05
9.84780856733781e-05
6.1417780434351e-05
6.98678812833347e-05
6.51591111621785e-05
7.24946716475498e-05
6.17750976640368e-05
1.86613674267184e-05
2.84583559357029e-05
8.30832358684443e-05
3.3657658589362e-05
4.13671914734463e-05
4.74712649226536e-05
1.27984649245714e-05
0.000109628953327641
-1.90594828555126e-05
2.2932811254269e-05
6.07140437049326e-05
9.59025217808698e-05
3.58551811926724e-05
4.60031626886872e-05
7.1025106269285e-05
2.20142365717491e-05
3.80291456824187e-05
7.28378033486972e-05
0.000101487210126157
3.31198987647308e-05
5.39410089655098e-05
7.94263779822542e-05
-1.95228315455521e-06
9.38830557323159e-05
2.43247418768983e-05
4.66268320086201e-05
0.0001077221998238
0.000140223968693013
7.2139156692904e-05
6.71350622141517e-05
5.69490514713196e-05
9.07830326526859e-05
6.38399227303382e-05
3.95396313973526e-05
4.58912539874995e-05
0.000114887104507314
9.69087986107101e-05
4.72792116183388e-05
-5.14729653151352e-06
3.40018015779799e-05
2.99787037039095e-05
5.66346904155643e-05
-1.24242671145266e-05
7.63721481892043e-05
4.1195217300497e-05
4.25496284772392e-05
2.52280050296216e-05
5.29801723773062e-05
7.4228147822209e-05
4.5232870348585e-05
5.1929403712544e-05
2.69980192066924e-05
6.32438042144709e-05
5.54386182784347e-05
7.63903344270258e-05
3.58423429679315e-05
0.000109004015371764
4.071249978618e-05
4.50732148674104e-05
6.29582444110484e-05
1.65959389886156e-05
6.99180151868449e-05
7.8982221703596e-05
8.05212173561066e-05
6.36827128666456e-05
2.34904854675227e-05
0.000104580720622425
0.00010831772384951
9.67034785390991e-05
7.10543918793866e-05
0.000116620576064595
6.35003296251165e-05
4.99002333061825e-05
4.37879271761935e-05
9.38073985800214e-05
9.14286026495184e-05
7.66638674880419e-05
4.3170654804735e-05
7.18863038681213e-05
7.32914585278629e-05
2.64983351549072e-05
6.20234641607756e-05
6.79141930627442e-05
8.2358494203911e-05
3.32966465689237e-05
0.000109947847194388
3.80964855497349e-05
3.12946954227154e-05
1.51916385373417e-05
4.12788446904974e-05
4.82583834555073e-05
6.78757415589455e-05
3.27388796196931e-05
0.000101122478740567
5.65328520158322e-05
6.04641857150116e-05
5.29686471543944e-05
0.00010901306045042
7.32490476226486e-05
0.000108618451140069
7.3409641103158e-05
7.66963683029816e-05
7.67609279705315e-05
7.08358840840292e-05
8.87259016756657e-05
2.88356956163166e-05
4.22215206288942e-05
6.83940599796085e-05
5.0086401962959e-05
5.70493920760895e-05
0.00011084170029284
1.38779487878672e-05
4.20358051346079e-05
3.71689941250128e-05
2.98857470496972e-05
8.01918649138193e-05
9.17365563186157e-05
9.73047950531408e-05
2.90443775597356e-05
1.14636335895079e-05
4.4610744545618e-05
3.53533463999437e-05
7.14600165978762e-05
3.83125945387616e-05
-2.50754595098196e-06
0.000114719858418184
6.54058516401777e-05
-9.58624245282564e-06
3.47838533886447e-05
5.39969714337073e-05
0.00010535116105043
3.86499348267487e-05
5.61823212059114e-05
7.43419302858722e-05
6.84057976301836e-05
1.75886678649028e-05
2.7750999227854e-05
4.55250417329568e-06
8.09145528498685e-05
7.41200903332264e-05
7.46048418357457e-05
2.71334715992492e-05
-5.09039959970164e-06
0.000148101824606766
7.42971692826655e-05
4.17112582138168e-05
2.79333940241761e-05
4.94684390499176e-05
7.78610077793916e-05
9.91734458088092e-05
6.32037348131109e-05
7.20711628565351e-05
2.80072736809346e-06
8.13850837717301e-05
1.26423266337425e-05
4.30077281928442e-05
7.46291345906196e-05
7.70340515727851e-05
7.15126131597648e-05
3.77870878050026e-05
6.03773704300778e-05
8.63689163209685e-05
2.36651643597325e-05
6.65353473980062e-05
5.40901610997887e-05
2.11531328345517e-05
1.38793264912226e-05
1.73677804772718e-05
2.90491339667944e-05
3.59111684832721e-05
4.5781054611646e-05
-8.43287436242382e-06
6.32269301985721e-05
4.61277018985534e-05
3.99800797501056e-05
7.44100087223477e-05
8.42021074306692e-06
4.07238914483417e-05
8.86837674304376e-05
2.31665161860042e-05
4.4525491045783e-05
5.98313074254494e-05
3.83888318377471e-05
4.44600650002446e-05
4.23211384335921e-05
1.44451384446908e-05
3.46596030817023e-05
6.26822632335511e-05
4.95878368244162e-05
9.44161808412019e-05
8.01993943667634e-05
2.41948807114434e-05
1.59854407073686e-05
7.76915832198801e-05
5.82870866352978e-05
2.50990128854372e-05
9.57198843250967e-05
5.6059598665296e-05
9.19991667748117e-05
4.02917265899203e-05
5.23506755288099e-05
8.5380480145811e-05
9.92436725087208e-05
-2.51244799241985e-05
6.78559560945233e-06
6.56133820686314e-05
6.6074921323322e-05
1.55407193020955e-05
9.41662215154469e-05
6.57404486663944e-05
8.08157857063526e-05
3.31825051909067e-05
9.64834642546284e-05
2.21923218418705e-06
2.79319720590729e-05
6.84639952122876e-05
4.73772300751448e-05
2.01282132004346e-05
-8.22915820551738e-06
5.36407808556587e-05
5.81351544820265e-05
4.25807870216836e-05
2.66801116271245e-05
3.65714072580752e-05
5.78509601108692e-05
6.01996858135102e-05
0.000127332104809492
8.83665405045482e-05
1.54105524535593e-05
6.18768489555033e-05
0.00012436382110358
6.24182124678595e-05
7.53808143643609e-05
0.000143093756219119
9.3242658362046e-05
4.90624462334724e-05
6.98654177503187e-05
5.07069338612595e-05
5.3476681499623e-05
5.67084655570355e-05
5.36772433208748e-05
7.82844556687319e-05
5.38475039504841e-05
5.05751322986586e-05
1.83148022901648e-05
5.63001524953275e-05
6.08782563143691e-05
0.000108364300909059
8.38696047026853e-05
7.89491929846694e-05
3.45084797349988e-05
5.46390358272769e-05
1.0228166369768e-05
9.06548256449285e-05
7.85965903302605e-05
0.000140054038804221
7.03221169109758e-05
6.57177117506432e-05
8.93891752869129e-05
7.05023235241763e-05
2.7217885436251e-05
3.87919034537259e-05
5.9110403552834e-05
6.23144961852076e-05
7.13956738698745e-05
2.90056435410625e-05
3.27469838654857e-05
4.44845324270647e-05
2.81971798439577e-05
5.48978970932153e-05
9.17865602719665e-05
5.3586723633928e-05
5.2740938711576e-05
4.47209604619035e-05
0.000112184282177109
4.57061089446818e-05
5.16119601995914e-05
5.47408363431261e-05
1.74074864280664e-05
8.32193084384302e-05
-8.91615091490709e-06
8.56889147609526e-06
6.97177305741191e-05
9.42280392566056e-05
8.75582102777278e-05
1.63751162832731e-05
5.89821273081094e-05
8.52703276785125e-05
5.77435615769939e-05
6.17689987440204e-05
3.82640270221239e-05
2.43667278843875e-05
0.000131015696870345
0.00010593272379921
3.71778295269983e-05
8.85662065444732e-05
7.38323900133231e-05
3.37979990160034e-05
8.9247288991536e-06
9.17229132065339e-05
7.4943809618581e-05
7.7067170967206e-05
1.90039103543319e-05
8.85497388687392e-05
0.000141917994820776
9.78736074206579e-05
8.39305317133708e-05
2.73808768433002e-05
7.270171625317e-05
4.35885736619559e-05
0.00013767246421301
4.90073794031352e-05
4.53491918129143e-05
8.330900382196e-05
0.000105631217740555
3.92017563262476e-05
5.85433620693228e-05
4.03311497275044e-05
7.88438377409399e-05
0.000105319046124681
7.17530723463699e-05
0.000100436979866551
5.28274996965849e-05
5.30561354180168e-05
6.04331942003936e-05
5.21402107111638e-05
9.49922213761061e-05
1.18194556209779e-05
3.12284781807976e-05
6.245006679627e-05
5.19710819181354e-05
1.50782503376791e-05
8.88298135207925e-05
4.59921336511669e-05
5.46358382091344e-05
6.56811214769418e-05
4.8146757658772e-05
7.15006082759662e-05
3.13494319730046e-05
4.44692202022384e-05
5.60821247884985e-05
3.43818505710406e-05
-1.52101537127169e-05
8.50103033419405e-05
8.6390596780798e-05
1.55977247081275e-05
1.99191615006076e-06
1.44176191123164e-05
2.50411557966876e-05
5.70024288392109e-05
3.90245868184906e-05
3.59479693362903e-05
8.91477755705962e-05
6.06502974361948e-06
6.27403202359932e-05
5.81601096553658e-05
5.20357473449807e-05
-5.4098507998878e-05
3.87550409602735e-05
4.45029143816687e-05
8.94742141550059e-05
3.4504986460189e-05
4.70120159342038e-05
4.68694596760745e-05
3.00017997011849e-05
4.74464868827601e-05
0.000113297734113339
4.18168276957825e-05
7.12366386012214e-05
9.58793978341235e-05
5.10612589109411e-05
1.73798287718249e-05
7.12001261570448e-05
8.35598647376536e-05
9.96590400536191e-05
3.97602106349932e-05
5.41669574184133e-05
4.61470614030834e-05
6.79901362448634e-05
-6.62989729462073e-06
8.45426157249654e-06
-2.04654355631071e-05
-4.70370953168792e-06
5.83022668571366e-05
6.62277893141375e-05
0.000108182416847765
5.23467070683513e-05
7.93694597217938e-05
8.00864241358297e-05
0.000119371639104302
3.66325896168219e-05
5.70841880519065e-05
5.60835775821883e-05
3.08183554545112e-05
5.33814304528266e-05
5.77859243838555e-05
2.48268663266656e-05
5.53016572472619e-05
6.39062450940144e-05
9.56307120175695e-05
4.79767046537563e-05
7.95137277338238e-05
4.29337931971605e-05
3.34878499981517e-05
9.81295169859306e-05
6.12528134421939e-05
5.42215162933086e-05
6.9103678571617e-05
0.000118456272430123
-1.29818285495801e-05
1.79128686023637e-05
3.58113971537995e-05
7.95539996832263e-05
6.90628732358129e-05
-8.52637547049027e-06
9.27670414228456e-05
9.4777938345149e-05
1.00327103257481e-05
4.01119120352944e-05
3.6208601377823e-05
7.09472609757509e-05
7.36212741162904e-05
4.69787694568094e-05
1.49254134599248e-05
6.81066132995254e-05
7.82944930292017e-05
3.29020340691346e-05
0.000104462169565227
4.86952088218625e-05
-1.5451516964376e-07
4.65248241546607e-05
-8.21706501178818e-06
5.10800848116426e-05
7.82699763299023e-05
9.52977993715904e-05
8.25615824165921e-05
3.36955249198359e-05
5.32455110410651e-05
0.000104824867131602
3.98108218754614e-05
2.97901820969252e-05
5.51290940305298e-05
5.43312675134034e-05
5.50661407407843e-05
4.15383412193775e-05
7.8315320329411e-05
6.53401019347092e-05
5.4294049110397e-05
7.73891341907248e-05
1.54875399692277e-05
9.50432950691924e-05
7.36259456161724e-05
3.48379190767521e-06
7.90379036293879e-06
2.20549877518274e-05
6.37102167103274e-05
2.12475183942758e-05
7.20464688699296e-05
0.000100296956015155
7.06192235313394e-05
8.02862609776971e-05
4.11337024967433e-05
7.56100185136274e-05
2.74549903293709e-05
4.3025162313051e-05
8.76683234638185e-05
4.05095757315184e-05
5.36504619444479e-05
5.68794412951925e-05
4.52745137386677e-05
6.65800071972927e-05
3.52269260641369e-05
-2.91123406637806e-05
6.3671628700839e-05
6.10327066132393e-05
8.72233744055754e-05
5.3256543022732e-05
5.55652576261331e-05
7.53171105448874e-05
5.01697310421726e-05
9.26909704873866e-05
7.70066059293027e-05
3.84240116278816e-05
2.59996287905278e-05
0.000107056367702394
6.01182573147618e-05
1.57289311139366e-05
2.89853994067699e-06
2.25581813964957e-05
8.3899547845746e-05
1.03773772722906e-05
4.02256744574967e-05
3.25430086495043e-05
8.10443217312459e-05
2.50635392837017e-05
3.85622051761612e-05
6.93497619078193e-05
7.76942031755517e-05
2.04409960702181e-05
0.000109310399295602
-5.5418349505463e-06
9.14661169696404e-05
4.2463348129964e-05
8.79619263349745e-05
4.5771755489546e-05
6.45336746692946e-05
0.000132811829832605
4.10926295635421e-05
4.32550626806785e-05
7.14700925331298e-05
6.77059796933282e-05
5.5912688622946e-05
-3.26660508270842e-06
-5.45824367534425e-06
8.45614525002787e-05
-6.80926328337687e-05
6.53199967749193e-05
7.0348400508153e-05
3.60254476469854e-06
3.52124493590817e-05
4.94596118753836e-05
9.8772779426242e-05
3.5010353656536e-05
3.49436100109536e-05
-2.08201947269746e-06
9.09814671673742e-05
3.68934761028487e-05
8.36663266051794e-05
3.78755245737118e-05
3.04063745044506e-05
2.73824350910642e-05
9.81472424644886e-05
2.94293685312091e-05
9.99269857850692e-05
5.86021676966716e-05
9.52329446721643e-05
8.3935477087694e-05
9.20713145061691e-05
1.30944885568029e-05
5.69617258222472e-05
5.89956251401959e-05
6.60524591283148e-05
7.77644216207097e-05
6.62446863974245e-05
7.77920624373406e-05
3.18486758961906e-05
3.24261877408666e-05
9.29792364718565e-05
3.20012521064597e-05
5.87373297295289e-05
4.3641026474939e-05
5.99280700459805e-05
8.3588646561505e-05
6.05809306302058e-05
8.93199001654645e-05
9.83090794264636e-05
9.27621688924622e-05
7.6548550470306e-05
3.41597806130654e-05
6.56588228429942e-05
5.2210691124752e-05
3.80730056916529e-05
4.77025217333055e-05
9.04368192992737e-05
2.70719187055934e-05
4.25091931464523e-05
9.59005012083141e-05
6.03571182080396e-05
7.05545787935474e-05
3.95028674771093e-05
7.0383493936705e-05
9.07361612679308e-05
3.1368101076731e-05
6.25908465190234e-05
1.24573035524082e-05
1.61009546946959e-05
7.01414335055952e-05
9.02956647959347e-05
7.99366106603529e-05
3.5727101662976e-05
6.55661771036127e-05
0.000113487919537376
6.4252460612228e-05
5.64383989149566e-06
0.000100494672975454
3.5875420056485e-05
6.69523241258938e-05
4.87616828082142e-05
3.29512415312759e-05
8.04098458795205e-05
9.63562791468099e-05
3.71551915237384e-05
3.43687785150816e-05
5.47757606965497e-05
-3.31828896852773e-05
7.88951291402828e-05
7.58869270947312e-05
3.13041489383521e-05
4.65458394292983e-05
9.32224011852657e-05
0.000106836162624512
7.72376889817604e-05
2.32166149525629e-05
7.96126788702519e-05
5.94932024957436e-05
-1.60753557945401e-06
6.71810735400963e-05
6.82149845026203e-05
3.49965239016219e-05
2.2908894946807e-05
7.10853248845643e-05
4.25675080897371e-05
0.000102718292448628
9.49451510676732e-05
6.12465373242493e-05
4.8476545839193e-05
9.0609196461345e-05
5.75535910722093e-05
3.05255229693475e-05
7.97742924620575e-05
2.08969381270625e-05
4.13691493284932e-05
4.49042047279799e-05
4.18690433041999e-05
7.52657936069413e-05
-4.22973836312743e-06
0.000147260635709303
6.64270719426986e-05
5.43108517779601e-05
4.86080076407564e-05
6.43574830024463e-05
5.60856238425814e-05
7.83943377686276e-05
2.02379514404724e-05
6.66592901165166e-05
7.0415091280526e-05
4.25781853715343e-05
6.45311307056824e-05
0.000121123560385403
5.53590462329844e-05
6.79211779697072e-05
0.000128938470146469
7.35849016425542e-05
1.77866767066571e-05
5.1839619326618e-05
0.000100882257367028
3.39881847769067e-05
4.22005641513075e-05
0.000104958454780299
1.55919584722918e-05
2.45940206689605e-05
4.15261197340904e-05
6.18115335490757e-05
7.81905653567496e-05
2.14400356233797e-05
6.18515607970022e-05
7.60735672139618e-05
9.08040694438142e-05
8.32823509731672e-05
3.93005997680953e-05
3.08058829795319e-05
-2.10960455931282e-06
1.99167442093782e-05
-1.52407108946727e-05
2.29632010319337e-05
3.77750266773122e-05
5.97030524670009e-05
5.46460235665158e-05
1.13804857188193e-05
4.33834274002137e-05
5.7179869257173e-05
7.90701806337841e-05
0.000115351510846913
7.39045439548472e-05
2.25505390838784e-05
1.27058880976657e-05
2.78738900993889e-05
4.58320350500855e-05
2.23441326967655e-05
8.2316115006335e-05
7.43904087573323e-07
7.15949330772167e-06
8.77717843127399e-05
1.79094410076567e-05
9.13357704897664e-05
0.000142462873433245
0.000163156306588718
4.06741702329721e-05
5.96533540300885e-05
4.528361208523e-05
7.82731295185767e-05
9.51056688815224e-05
4.13834273735058e-05
8.26050462322017e-05
9.78307969406616e-05
9.61650929663982e-05
7.44038164647237e-05
-1.71919716718415e-05
5.37654574923975e-05
8.73903167949513e-05
6.96956743063541e-05
1.773118129991e-05
4.98573930064509e-05
0.000114091561262704
1.97709219644821e-06
5.89603066573896e-05
8.26330415011356e-05
6.09079365395164e-05
8.22326592787148e-06
2.57193433450154e-05
9.42590549067125e-05
9.35329053222626e-05
2.50271933947921e-05
8.13573331263045e-05
1.85933003012722e-05
6.29483005996961e-05
1.8712703277261e-05
4.48035684853293e-05
8.91021205720512e-06
2.71070156005792e-05
0.000108240111542826
-6.19391802729991e-06
1.04043669928523e-05
1.53235927732248e-05
8.37171717149106e-05
5.22671405087158e-05
7.78811597737326e-05
7.48387883822142e-05
6.05260519792157e-05
8.95217880087846e-05
2.77956994730103e-05
5.26930904157743e-05
0.000112185260900388
5.21314389932446e-05
6.00272309080713e-05
5.88466924181677e-05
1.45162472400328e-05
-3.40388470586089e-06
-1.73065706203526e-06
3.52268185604582e-05
6.1766094489289e-05
9.32224979078898e-05
6.5893975461193e-05
5.07814082540025e-05
9.38645672600697e-05
8.99844190267958e-05
3.5472281525811e-05
0.000119048865493675
7.21179316680302e-05
4.6045425768898e-05
2.80343780439822e-05
6.21953259675913e-05
8.64034973389558e-05
7.64448267212334e-05
2.83607087565423e-05
8.78855817586797e-05
7.78104334345515e-05
3.25140979264356e-05
0.000100832117506966
6.94280622389003e-05
5.62314480658033e-05
3.08249451573105e-05
2.86690238005218e-05
3.02010102497036e-05
8.22251976931976e-05
2.28005739102015e-05
4.13269700245404e-05
9.58416000465647e-05
7.29500790088903e-05
6.59047381448402e-05
7.33430006214111e-05
6.68415035581671e-05
0.000123014398272721
2.05992182334516e-05
8.89087429625889e-05
-2.52387336255167e-05
5.01397830707082e-05
3.04365485669368e-05
9.58343608567835e-05
8.95140534111691e-05
7.53904917077014e-05
0.000127098790424772
5.5230187297963e-05
1.84937928723134e-05
4.02511915922604e-05
2.67154801601778e-05
6.55230253661204e-05
2.10836047871684e-05
2.13632454777748e-05
-2.18483826040443e-06
7.7837326561713e-05
9.45818615485022e-05
5.84443165970501e-05
0.000102144957675564
7.19144969925439e-05
2.01717500442137e-05
7.30220329243681e-05
