# Supplementary material for: Research on computational propagation and identification of mine microseismic signals based on deep learning
Source: PLoS One. 2025 Oct 22;20(10):e0334641. doi: 10.1371/journal.pone.0334641 (PMC12543183; doi:10.1371/journal.pone.0334641)
Supplement: S5 Data — (ZIP) [file pone.0334641.s005.zip › 000100800001522.xlsx_0.txt_24.txt.txt]

3.60531790545326e-05
4.534264638312e-05
6.07651010750519e-05
6.96638860525258e-05
4.06615189749919e-05
7.38067044945573e-05
5.99825577594606e-05
4.0284464345461e-05
4.01306383161888e-05
1.55342988151938e-05
9.90319455349706e-05
4.21988695535053e-05
5.36725365613966e-05
7.87382983358235e-06
6.0994454535308e-05
2.00976351762144e-05
0.000107202101628076
2.04655226968207e-05
7.05266115581931e-05
7.43439693512424e-05
4.73471247543294e-05
4.66616119954213e-05
5.96993366404718e-05
2.16022858081785e-05
5.5719521919974e-05
2.10973854622591e-05
7.22299727863255e-05
-1.34291450515653e-05
3.53869650776176e-05
5.74300897837008e-05
6.76185657880936e-05
3.50136189158423e-05
9.01021229451268e-05
6.24787352082846e-05
8.56264929308971e-05
4.23714754813477e-05
7.60583108113834e-05
5.63308542362884e-05
-3.3844593607253e-05
4.22516037445659e-05
9.10217025539563e-06
8.86194612120187e-05
9.8876613449009e-06
6.76780616548592e-05
7.24633203223139e-05
3.72908620938485e-05
4.38489427552663e-05
-2.44935807801397e-06
9.56450283846293e-05
3.6289393612808e-05
3.3123047210851e-05
7.42776265113138e-06
7.80648323370126e-05
9.61896924154266e-05
4.29377643147468e-05
8.15526735395862e-05
6.80589057561412e-05
3.69783154065496e-05
3.43741146320772e-05
-9.10095489954276e-06
5.3555316055303e-05
5.32725250884904e-05
8.61404954777793e-05
0.000118251906257438
6.83686371792136e-05
0.000109143745506379
7.68141167704857e-05
3.9463587222348e-05
3.94646895039056e-05
4.27678126099636e-05
5.0809921662337e-05
5.16082887174394e-05
0.000100368098095903
7.14671954984239e-05
5.61821336158935e-05
2.79502332912137e-05
2.22877237385046e-05
8.70170962621093e-05
3.5178054028039e-05
-8.9082005865408e-06
0.000140909278995467
7.78106705580621e-05
9.30986290528273e-05
4.87464261325983e-05
5.42198624380195e-05
-4.02464441850091e-05
8.7425220060172e-05
3.56899807047678e-05
0.000110389784991546
7.06125585235292e-05
3.36665653912342e-05
0.000116265349354112
5.05375508261836e-05
1.64880630465846e-05
5.13455973504754e-05
-1.84410863494672e-05
3.74376043746765e-05
2.44223032701529e-05
6.51592833375607e-05
0.000109362053565116
7.62002627437242e-05
8.58329765314641e-05
2.83874958474431e-05
1.40779950481897e-05
8.16512937887581e-05
7.80569300713453e-05
5.83469039175207e-05
2.47472290795848e-05
8.28432506484565e-05
5.7068258052277e-05
3.55565808546249e-05
0.000114257201293715
0.000109701610071733
5.50388301677704e-05
7.47570573992174e-05
6.56383587338096e-05
9.31907745245823e-05
0.000101195618798106
6.27235104794245e-05
3.08970011396584e-06
3.37346445133193e-05
8.49471949626497e-05
6.40005816235582e-05
5.71002603350018e-05
2.48347479645224e-05
3.71728545620886e-05
0.00012874269974645
5.86304999105635e-05
4.58149692964333e-05
1.79449442221465e-05
5.04525723554977e-05
1.1618202824128e-05
8.29189875956409e-05
4.94229480161504e-05
4.46259166086947e-05
8.1991317440299e-05
5.77664157207348e-05
8.65279322264927e-05
8.83330481896891e-05
5.25323050594815e-05
9.07664297977923e-05
-6.0633633599974e-06
7.34578864903907e-05
7.6371030752794e-05
0.000106889106544946
9.00987178603777e-05
2.44552718897404e-05
3.06234722972533e-05
-3.39822647842872e-05
8.18945314804237e-05
7.00904059713506e-05
4.39219405583915e-05
3.93337657842707e-05
5.97819980582899e-05
6.11247628476132e-05
5.74357042694836e-05
6.69722615547353e-05
7.26757132023232e-05
0.000109498468347823
1.37633527429548e-05
3.99258879831671e-05
6.98047260112398e-05
7.22348800190792e-05
3.28454567204767e-05
5.70060413132796e-05
3.9222388108533e-05
7.61754385903759e-05
9.78171527186639e-05
7.12332828006867e-05
7.01271663224514e-05
4.65394728286871e-05
7.3795758750684e-05
6.43834457883282e-05
3.49692817051117e-05
3.21577428284357e-05
0.000105127235191933
0.000115144097565871
7.23800308305303e-05
2.8347382663495e-05
8.76198369197157e-05
5.38299326773907e-05
5.62410609522844e-05
1.15520773567736e-05
4.43414385893803e-05
3.40446390958527e-05
8.61702551202303e-05
7.69342761868677e-05
6.32483051074761e-05
5.44647627490803e-05
6.46552694712016e-05
6.95550581188195e-05
7.59333695248426e-05
0.000104751520432878
-5.45791529274365e-06
5.5338424138316e-06
1.44436746629454e-05
2.19483859857618e-05
3.11933477878585e-05
0.000102601018245147
5.58247157889541e-05
4.95852802428072e-05
-2.63743020102136e-05
3.88052482586225e-05
0.000104309957758417
3.63623829555129e-05
5.2239198430227e-05
9.89120779909958e-05
4.62233620913979e-05
3.36644837029509e-05
2.6344861439253e-05
6.46133399269708e-05
0.000102545684954309
7.55455410670482e-05
5.48577073871622e-05
5.9938409135834e-05
6.64785495322584e-05
4.86843029403372e-06
7.55602340948395e-05
6.11673503346513e-05
4.90433165741065e-05
6.1218067081414e-05
5.70961394015884e-05
6.55882932032182e-05
0.000127370230873784
9.822184666093e-05
5.63118879082896e-05
7.72820825247702e-05
3.15088345538782e-05
8.00613968043352e-05
3.14407154344617e-05
9.59458885468182e-05
4.29227983499664e-05
5.58921994925515e-05
3.02615941694895e-05
3.42852623035126e-05
3.36916581682976e-05
4.87494326290587e-05
9.16870172664314e-05
4.2044347712023e-05
8.6117076840176e-05
6.22559441460478e-05
6.84768858289826e-05
1.83713972349455e-05
4.12724791415401e-05
0.000113118623926776
3.39497339713858e-05
8.78427814826693e-05
6.13420111694022e-05
8.22872076622098e-05
3.342066999382e-05
4.87425574605223e-05
3.13625131489441e-05
9.75731232009659e-06
3.98260059073475e-05
7.24879007079468e-05
0.000111149331044515
7.3473547197386e-05
0.000121127052542864
8.30766746174518e-05
1.06317411286459e-05
7.91488148436845e-05
8.47775422946169e-05
9.29502278487889e-05
6.65822092071318e-05
3.25593674247599e-05
7.95939135395732e-05
3.57268796115585e-05
1.778765384376e-05
4.82708188496958e-05
4.33149120204786e-05
3.94985937237141e-05
5.92009427548026e-05
7.48659181088444e-05
3.68262625409287e-05
7.44473463505445e-05
6.99619149063884e-05
6.22938638176056e-05
3.64755200803697e-05
9.43956060412766e-05
9.55951650365991e-06
7.63692108986814e-05
6.89182485757166e-06
8.72702912610841e-05
7.81636582132902e-05
3.56745933076526e-05
3.40855708210784e-05
8.42506617976078e-05
5.46671126439314e-05
8.55800095061661e-05
0.000107602448791977
2.21711021972161e-05
8.69591729291858e-05
2.30634677709111e-05
2.66584379297782e-05
6.95412640216552e-06
6.54100303891299e-05
8.10734178305979e-05
7.76456431916649e-05
0.000121821608170925
-5.83271559517045e-07
2.08117195696095e-05
9.88888579397686e-05
7.89357161760911e-05
7.91161652430197e-05
2.08861033697811e-05
4.46190517555705e-05
7.18371103137948e-05
2.19055827405539e-05
4.3162563524558e-05
6.65763042471285e-05
0.000105291140358395
3.80699563645416e-05
-2.55629113657282e-06
6.98882452887483e-05
2.2761123513983e-05
2.0119362807348e-05
5.60965390640304e-05
6.99551850174482e-05
4.65109372227126e-05
0.000100573099248035
4.02771595626592e-05
7.85407866990833e-05
6.60811158362259e-05
-8.91547328892309e-06
9.67018454276437e-05
4.64792313178278e-05
3.18658334353035e-05
9.15268104028242e-05
3.27244345673496e-06
8.66787652634095e-05
3.84060092174479e-05
4.03882735697866e-05
3.45504336797488e-05
8.62783551406359e-05
2.97424760184391e-05
8.37822874562467e-05
1.29003629635333e-05
6.99457871247947e-05
8.40824494752983e-05
2.11784722298463e-05
2.25043860632039e-05
4.08539708194946e-05
6.54738114622937e-05
9.66473191994021e-05
9.48726371465415e-05
0.000120273510574481
7.3103815001919e-05
4.26500342590185e-05
4.5767561653299e-05
0.000100564802778066
6.8241076253212e-05
3.27479200851637e-05
0.000107194474833232
5.13026682629126e-05
5.4754104153929e-05
5.39783455600073e-05
5.75307949522407e-05
5.02871766770676e-05
5.02073214216437e-05
5.57666107085425e-05
0.000107840842262095
8.58031411382033e-05
8.86652897064137e-06
7.51399303295155e-05
4.05578906173422e-05
1.12565437118689e-05
6.63845483750907e-05
0.000101682590806009
3.84465753010556e-05
9.16175933591472e-05
3.98641213315592e-05
8.94340548593385e-05
-4.85572911914799e-06
1.90198117554611e-05
9.4314555691611e-05
5.86910564317191e-05
8.52321938654401e-05
5.20547967171054e-05
3.77608798914389e-05
7.59568819323745e-05
1.69100890895403e-05
8.55018013081141e-05
5.27045752892202e-05
4.51878285799134e-05
9.87891856382717e-05
0.000101028660347704
6.51536395903001e-05
-1.34075241020083e-05
0.00011968313589585
3.44901063419039e-05
5.99630075036108e-05
5.35256655849853e-05
0.00011485584629376
0.000110097774257639
8.97712715824653e-05
6.60576810563331e-05
6.82026789072987e-05
8.53658293790672e-05
8.79474829396761e-05
2.8765196412541e-05
2.24337890669531e-05
5.29560842134497e-05
4.66463236109489e-05
6.4597452849606e-05
4.98246521038868e-05
1.04458736400461e-05
2.84771999696035e-05
1.2049816906181e-05
-1.23792338990521e-05
3.93903754089443e-05
1.18206925644582e-05
7.44585803467276e-05
-6.70105949317942e-06
7.45308297215155e-05
4.49636014978827e-05
6.48999467894423e-05
4.94629851199375e-05
1.75072849475248e-05
1.82794312691461e-05
8.25261914899301e-05
0.000120177873712378
8.00936331476043e-05
6.59343287736262e-05
3.41607174242462e-05
3.54672158437647e-05
8.36779647707042e-05
8.13700059908184e-05
8.72415149400929e-05
4.34670173797391e-05
7.27331073312994e-05
9.9263653385423e-05
5.58926737610991e-05
0.000123383187048513
7.70756813386231e-05
9.45387562526277e-05
9.37098437905289e-05
5.91474288346963e-05
0.000109422014025447
7.603718651001e-05
9.63885675289989e-05
5.44805942894023e-05
5.4622144297863e-05
1.34149279053621e-06
5.43787290900208e-05
7.78625749423536e-05
5.64564651639771e-05
7.09416446919048e-05
5.36067267491367e-05
8.00109301091407e-05
5.10207115083172e-05
4.33109096103525e-05
0.000103957671040141
7.74147368717304e-05
1.31174572934512e-05
4.19104921432694e-05
9.11495636543991e-05
8.21594586749503e-05
2.24959356265943e-05
3.99138495973651e-05
9.88581186288314e-05
1.56450134449922e-05
3.48337027392073e-05
-1.45839359249165e-05
3.02330647205684e-05
4.10815028914624e-05
-9.17719169441047e-06
3.86687282846905e-06
4.76384119510742e-05
0.000105034217052293
7.72842121767712e-05
5.99314036898813e-05
0.000100674285246162
1.70031926621054e-06
6.36936038405963e-05
7.97143241190162e-05
4.55262259817353e-05
6.19587831051177e-05
9.18078727235468e-05
1.58013208377509e-05
5.03391664818681e-05
5.99085164347065e-05
0.000119461048489918
6.69245638562368e-05
4.2744111404525e-05
4.15763077404739e-05
7.45719733729793e-05
2.52694595042068e-05
4.97134080635884e-05
5.5510015330443e-05
5.71343466007502e-05
7.56223002641352e-05
4.2246884835774e-05
8.2592257282112e-05
0.000141354516250202
4.72044892264208e-05
0.00011532081821221
1.76321528258706e-05
2.0429290042846e-07
5.50043262432722e-05
0.000137233174933913
3.29625948567221e-05
5.31675235686351e-05
6.16266562640377e-05
0.000100546527862739
8.08371419150247e-05
8.98779000055039e-05
8.64147785457766e-05
5.35591817119971e-05
0.000121392642496941
7.94475497625007e-05
-6.8770901275188e-06
1.32212576639695e-05
4.25951559238492e-05
0.000104154313112129
7.23771910906241e-05
5.10949637228681e-05
0.000130280268399368
6.27600340946802e-05
0.000159159566127001
5.16151463818466e-05
5.50671297404312e-05
5.9950420537916e-05
5.30012998045294e-05
2.02492756404757e-05
8.17155473780995e-05
3.42034605885781e-05
5.27976140897497e-05
-4.71741159260984e-06
8.45991961022055e-05
3.26323671564844e-05
7.76023566279306e-05
-1.16059747805353e-06
6.69390041150131e-05
8.60654999897892e-05
7.02392990706007e-05
8.36421446562309e-05
4.45887310295388e-05
4.23579698954185e-05
6.58498411138363e-05
-2.16873446733906e-05
5.44268252214112e-05
6.99375406732616e-05
7.35173490873153e-05
-2.67998234675072e-06
2.80414642463896e-05
9.07752745294167e-06
8.76744435943119e-05
0.000102864507326153
3.84559433936268e-05
4.82035882230007e-05
7.89312591130115e-05
2.42854372195265e-05
5.18212836026224e-05
6.73104288480411e-05
4.52768699491456e-05
6.24569814074726e-05
7.08506630927907e-05
1.70571555993792e-05
3.30851895307199e-05
1.87246411854276e-05
5.82804055000468e-05
7.61120852724165e-05
8.31526325241387e-05
6.07314983771235e-05
4.41406403688481e-05
3.04761467941032e-05
6.32562791640038e-05
5.2281637113821e-05
7.46416921104665e-05
8.9498296225996e-05
3.90355043677996e-05
8.04469506221935e-06
6.65719704339578e-05
0.000117920387098601
4.20720861657952e-05
3.1249657928789e-05
7.52677271106005e-05
1.90529279876477e-05
9.25562411747063e-05
8.7944834131014e-05
4.10077017186705e-05
0.000106448399681427
3.92530562707895e-05
6.54551210194568e-05
2.76778451044363e-05
1.995752730052e-05
7.5551658090679e-05
9.19964055342772e-05
0.000106151640449004
6.12630708925972e-05
4.16323799278014e-05
0.000102196887407565
7.89717303686485e-05
4.645328917308e-05
0.000131819852132971
0.000108634228551624
8.551414120403e-05
-4.99115973190897e-06
9.26321039782629e-05
6.02569848883664e-05
5.66284630358959e-05
6.27039257596018e-05
3.33110761325101e-05
6.26329792488769e-05
8.92327758502464e-05
1.45257668688971e-05
5.05996212144393e-05
4.97308896527807e-05
2.84610190028639e-05
8.66496907500833e-05
8.26367750826327e-05
2.74838777959631e-05
6.68433178402726e-05
6.84210093707443e-05
2.40398781228902e-05
7.10277416000662e-05
0.000159676556098393
-1.05663887516108e-05
4.82948437237744e-05
3.21825998506117e-05
7.13410580222648e-05
3.4831038092787e-05
5.16536156594472e-05
7.93994105072878e-05
0.00014067644331272
9.51477623424647e-05
7.06894664282192e-05
7.70090216643941e-05
1.50044472749536e-05
6.54311555876051e-05
4.99479402443567e-05
5.46196937670386e-05
8.63471344179082e-05
8.11610149642944e-05
2.97006565159673e-05
1.41675226550074e-05
1.27280009073698e-05
7.20878746861156e-05
4.88609334484184e-05
7.04817423700124e-05
2.64086906620021e-05
5.45591106476939e-05
2.27156972919236e-05
8.51927934725092e-05
5.47870388602516e-05
2.17283837092161e-05
4.30546883773049e-05
7.3068438362715e-05
-2.30674411075455e-05
8.07089876713437e-05
2.50665957999948e-05
-6.00267917799426e-06
7.95665837259866e-05
0.000111787563888343
4.63234211937515e-05
8.05381363378652e-06
0.000116509255096298
0.000134378107095926
7.48669808484513e-05
2.72258249985361e-05
4.59172838818127e-05
4.20707736156595e-05
4.48549970928296e-05
8.06680315747242e-05
4.8165818276341e-06
9.90367256197736e-05
7.01629409297903e-05
7.60504649396935e-05
3.92089283693587e-05
4.56951820619857e-05
8.67612046628001e-05
3.00703532418405e-05
5.80393525718596e-05
3.25165318047166e-05
3.67707075491314e-05
6.42914706536566e-05
6.06162818258177e-05
0.000125751288630502
3.07506464222169e-05
6.19839306552351e-05
0.00011445386749589
7.17472984765632e-05
1.29382077758764e-05
4.30854528076403e-05
5.43819119672409e-05
5.76675057073721e-05
3.90650161946992e-05
3.42069832474236e-05
7.66263847950958e-05
7.4085689363905e-05
3.42305375641873e-05
5.71216616737682e-07
7.80683738024381e-05
4.59876322391712e-05
2.9656509259728e-05
-2.21365897263186e-05
5.34307260614492e-05
0.000129305439515045
9.29311956013332e-05
8.04284613944739e-05
7.99927828856128e-05
3.6308463900168e-05
-2.28505442074827e-05
5.02386193575862e-05
2.76060036677881e-05
7.22164883972304e-05
4.22938344263266e-05
7.07420610215589e-05
9.55431675814624e-05
3.73656475289084e-05
-1.18403126209005e-05
5.19770941457552e-05
4.01986898552793e-06
3.36296353803648e-05
9.71876165317908e-05
6.55691842533606e-05
4.75793295083117e-05
5.22000045622575e-05
7.84026308354167e-05
3.75249563346496e-05
-1.24355018245805e-06
0.000118167487902809
6.61562295563333e-05
1.85985668628783e-05
4.22098651956849e-05
0.000131218025349527
4.5484990968109e-05
6.78637787671717e-05
6.55449761968181e-05
4.27005652832356e-05
2.38589900001063e-05
4.87509142902081e-05
8.70516021044524e-05
5.46470505397418e-05
0.00010952034780167
9.10764584930917e-05
4.12453624486829e-05
5.45223997463105e-05
4.30848594666516e-05
1.2789053128713e-05
4.81468371011024e-05
5.87502630852605e-05
0.000105705678817926
6.43989892037514e-05
8.28224422082244e-05
5.72004007806697e-05
8.69845475149484e-05
6.08515535010401e-05
6.485963940634e-05
1.69862430194242e-05
4.50239802960713e-05
9.08619920082987e-05
9.41011784429484e-05
5.97229056871106e-05
4.80444227983979e-05
3.94570104401981e-05
2.13297132089019e-05
9.54488873671315e-06
-8.23956382972019e-06
4.48831023380563e-05
6.38329743587582e-05
0.000111985565221178
2.52177266695757e-05
0.000111124851511615
5.54127083224448e-05
4.04752020105742e-05
4.75525878043758e-05
4.15269217440166e-05
0.000109912041228799
-3.57085392173103e-05
0.000135141377058329
7.09647837639823e-05
5.32200468373749e-05
7.08772188491645e-05
1.88495807872115e-05
6.89078915767904e-05
9.96249907385444e-05
-8.68318607123214e-07
9.36871434280146e-05
7.34916149356394e-05
7.02848876491918e-05
9.12131416523246e-05
1.99310747861672e-06
6.64180729597852e-05
5.79284072032491e-05
8.07653798813765e-05
6.00372956418331e-05
4.22106793105173e-05
4.29818109036115e-05
3.56315770001558e-07
3.3253167465909e-06
5.82115716566504e-05
8.62907521199326e-05
5.6760951341758e-05
1.97857883149831e-05
3.52220518758027e-05
9.21081720140005e-05
7.23165687009633e-05
5.82754995279776e-05
7.08363895013613e-05
-2.15067416660868e-05
6.41411484606587e-05
5.41680555405799e-05
3.68620839338147e-05
3.81387138170978e-05
8.1757347441904e-05
8.06732348361033e-05
1.3200178876314e-05
8.34210631830968e-05
4.29831953328315e-05
4.75404300065665e-05
8.7503883269178e-05
3.31857276660909e-05
7.93448439841703e-05
9.98595564058629e-05
-3.19604354293398e-05
4.86923701780417e-05
4.14929649889605e-05
3.20248524910548e-05
5.09409120867395e-05
7.58621089582096e-05
3.31295570968489e-05
7.44167778458921e-05
8.13914185149973e-05
8.72075842049459e-05
3.10669129635608e-05
6.25254628786713e-05
5.9131491838449e-05
5.86557164535621e-05
8.19037400301346e-05
2.82854917281688e-06
7.46604172254822e-05
0.00013671022839671
0.000131327394342389
9.46679207238894e-05
6.60261718992808e-05
4.69466004812479e-05
3.45307654604252e-05
6.68669712702374e-05
9.12357962561413e-05
5.6614926923617e-05
2.03603583955663e-05
4.65301023275256e-05
4.66379244243098e-08
9.6497410770481e-05
7.39818567039522e-05
3.48374126264039e-05
6.4237452372084e-05
3.34246953676243e-05
9.72577468983974e-05
0.000119262803142177
5.38107803669238e-05
-7.1994514325559e-06
4.63723293121645e-05
7.68014108243533e-05
5.26080858128277e-06
5.17546049948745e-05
8.20550679721311e-05
5.30278373855371e-05
5.5421049070584e-05
6.15336991656639e-05
-2.11690319893599e-05
1.82994062855135e-06
4.85289282264981e-05
9.16887480414089e-05
8.66324536600711e-05
2.66277024269191e-05
5.61362353464495e-05
-5.08372446454984e-06
6.09695039535411e-05
1.96584927743916e-05
9.52660840154203e-05
1.44230965434578e-06
4.69557787918125e-05
5.88859227156691e-05
6.51972402202586e-05
2.6721239282834e-05
-1.9895867432546e-05
7.78917623496284e-05
3.20311839534394e-05
4.73171678995388e-05
8.89993294635816e-05
5.09269083169231e-05
8.42376071126335e-05
8.50620942486236e-05
0.000101227274423534
4.10490312684041e-05
2.98942987062226e-05
6.07191691397063e-05
9.03659958965529e-05
0.000108187285217786
6.33923338384808e-05
-9.6488921392237e-08
9.02609925520777e-05
2.64327352036917e-05
5.8486257473429e-05
4.55618302641105e-05
8.17619803010511e-05
0.000129473428842701
7.38754921274238e-05
0.000102022297326646
0.000129504243201011
6.26941661934842e-05
5.18247799265227e-05
9.74187962721589e-05
4.11151142224022e-05
5.67989172434405e-05
5.91238111509521e-05
6.98347216207412e-05
-1.03026789173124e-05
6.77420169562938e-05
7.25640110678767e-05
8.25944333232413e-05
3.32965556876785e-05
6.44790854960516e-05
4.59827704193128e-05
6.16401231066014e-05
1.63506746945343e-05
3.19264103369414e-05
0.000125880100922261
2.08698301335845e-05
7.35469281061621e-05
5.28564906103879e-05
4.35396605144829e-05
8.89915148499631e-05
8.18957176144904e-05
6.60447592967038e-05
1.88079791179694e-05
7.71771624854321e-05
6.30281017040048e-05
-1.3916095983411e-05
3.07458103422297e-05
3.27043064638097e-05
0.000119355368832583
8.84988177006828e-05
5.07558518783405e-05
0.000114409421289646
0.000102410718351952
8.13598207916315e-05
9.72180303333769e-05
5.12461269900413e-05
8.95048191839736e-05
6.43313074640538e-05
5.34785684474178e-05
2.52060046326492e-05
9.71697054803575e-05
1.92207787228323e-05
1.37319601182255e-05
9.49108494069873e-05
7.28366180670025e-05
0.000123834836448588
5.86760431568821e-05
9.76915814625093e-05
5.10858499984006e-05
4.56260841442408e-05
5.87763590374476e-05
1.11284730611547e-05
4.09241810032299e-05
3.9110739132304e-05
8.18439433298633e-05
4.48352346372738e-05
5.9902011397499e-05
2.08353763163178e-05
5.71537274284837e-05
7.36737657268492e-05
5.21338806853105e-05
4.75425332484603e-05
9.59276608437392e-05
9.86698713619441e-05
0.000133427800125256
4.69953984065511e-05
4.56805304457243e-05
6.68205181955564e-05
1.54147855032838e-05
3.83451121716691e-05
7.61039242308022e-05
6.99215795643349e-05
9.14594352936086e-05
8.60982883660592e-05
7.02622168049784e-05
6.12105160996373e-05
3.0626355569467e-05
1.68285946839733e-05
6.03437361211273e-05
8.89095051528382e-05
7.94248577890782e-05
0.000101241916478653
2.30909207627934e-05
0.000112069255859777
3.20981415606505e-05
0.000131233640277839
6.78899462558876e-05
4.52155652890369e-05
5.33515113988638e-05
4.26207935804139e-05
7.35794044793683e-05
8.10708411304256e-05
0.00010257427692403
5.66522429351758e-05
5.10546994248842e-05
0.000146876117420706
6.34029277686061e-05
1.54636801487037e-05
6.91502486603399e-05
4.90757238386276e-05
2.19465038337805e-05
8.3197889584628e-05
0.000120431993873042
8.5627079196106e-05
8.4966719082341e-05
1.98013781786232e-05
6.38726419978444e-05
5.05186497938549e-05
5.02114336849061e-05
1.31390465713002e-05
4.72947264819857e-05
5.66263220946559e-05
3.26554061088261e-05
7.54209918352682e-05
6.3830670407842e-05
6.5066137347795e-05
0.000106620602032224
4.62784694864465e-05
0.0001198638881577
8.40986617597902e-05
6.66453038070691e-05
0.000104767318160051
4.28149693658279e-05
8.84511301127043e-05
7.21643889232775e-05
6.2047665216566e-05
1.3007499412141e-05
0.000112865746338422
4.31648594420791e-05
3.92808800563992e-05
8.18783665428899e-05
7.21530246574218e-05
0.000119783751781013
5.79548417749553e-05
2.99885339284272e-05
8.56687983334663e-07
6.61762966952155e-05
3.83209660109085e-05
1.46565573926433e-05
5.91519903438498e-05
3.16407014174641e-05
2.70186221539132e-05
3.10106713176492e-05
3.40745120300655e-05
4.44123524725984e-06
8.20231845506226e-05
4.86317300106464e-05
9.84544232013991e-06
4.43680640748862e-05
5.69449889422404e-05
4.60010383602505e-05
0.000136860368763304
3.75892807623976e-05
9.20366726948036e-05
8.21510347602728e-05
3.15478046162437e-05
5.17026226081079e-05
6.56776705848554e-05
3.5923084931602e-05
9.0719465194775e-05
0.000112380285107693
0.000108937144393051
1.32727982869232e-05
5.31688726000713e-05
8.00123979871345e-05
0.00010605547029673
0.00010780425083436
5.69641712768501e-05
2.50644255415859e-05
3.52696378183527e-05
6.9442531236703e-05
2.86517402797066e-05
7.50874126898546e-05
5.44923196155404e-05
4.92868817105604e-05
6.64859156999219e-05
9.63183787524287e-05
6.2486923758862e-05
5.1722124842816e-05
6.86132064986667e-05
1.90250891179211e-05
6.73379159859842e-05
4.54244738742253e-05
6.12947317526559e-05
8.32180322874437e-05
-1.19832569929586e-06
8.26480272877651e-05
8.88683278716494e-05
3.65010300062883e-05
1.54648368138692e-05
1.80018742555403e-05
-9.02346692514148e-06
9.77397029450816e-05
3.22086381921319e-05
3.74639687958251e-06
2.05917199785083e-05
1.90146648129275e-06
0.000132475578544742
1.90071724704773e-05
3.98941325732309e-05
1.7227183481728e-05
6.0575169357349e-05
9.44529852808592e-05
5.00587424058807e-05
2.24770215083941e-05
4.79078562621267e-05
9.54536156387627e-05
0.000115983719800068
2.9621970495254e-05
6.11251142612639e-05
3.65722198645369e-05
2.54356749042742e-05
3.57776905844519e-05
5.13847666027423e-05
-4.4107335119732e-05
7.27381651590499e-05
5.22219936373426e-05
7.33922189929311e-05
6.98502157106803e-05
4.58314751855678e-05
7.21678250514251e-05
9.76908435778705e-05
3.36646498631935e-05
8.26081192706683e-05
6.85955749374061e-05
3.94930899818524e-05
6.20999861856435e-05
7.5033352820789e-05
8.98848266090343e-05
0.000111257748209564
6.4493515500518e-05
7.45462526152886e-05
3.99150710441726e-05
7.85757587467715e-05
4.88673761805445e-05
6.87134174921328e-05
7.8048300933657e-05
4.46945852904002e-05
7.07464018194397e-05
4.81698518003159e-05
7.84024510863694e-05
4.76128595406561e-07
1.45240575863276e-05
-1.26044825197616e-05
5.0467776676934e-05
7.97769447753997e-05
5.98464703180601e-05
9.00834254360773e-05
5.72964159158039e-05
9.79471686511808e-06
3.0573474736285e-05
2.6052151288926e-05
6.07594477500499e-05
6.94364878073229e-05
4.85124868959759e-05
-2.90854184388112e-05
0.000132381836739183
0.000112616614646445
1.5113401475839e-05
5.37340609618495e-05
5.755377476575e-05
5.93436163746179e-05
1.5846014560538e-06
9.34552154988073e-05
6.10413434599879e-05
9.22926912498689e-05
6.70521488652851e-05
4.25449391857364e-05
6.67872944956225e-05
6.94135978224255e-05
9.32622922051351e-05
3.25491877139543e-05
2.68357719080963e-05
6.14453938252052e-05
7.83156685626356e-05
3.83292548704356e-05
2.72006563450623e-05
4.59837293898757e-05
2.50465795907814e-06
3.11416498903749e-05
1.80332407724614e-05
0.000102723044546519
9.0913333931325e-05
1.85410238815727e-05
3.69936740512384e-05
5.98799401332213e-06
8.41918558406967e-05
5.16979920972653e-05
3.89606473784732e-05
8.97870371595857e-05
6.25855635055702e-05
5.00612641380696e-06
5.27649577719906e-05
2.01246344698141e-05
0.000104989009572341
3.95599690129997e-05
8.79916581254571e-05
7.39647840073067e-05
3.96867830412998e-05
8.69849884880543e-05
8.97230225986731e-05
4.00238498621981e-05
-3.28940163854558e-06
3.82353692494744e-05
3.08446275057422e-05
6.63232656029129e-06
5.0041776571854e-05
6.62934421904734e-05
4.21485223578813e-05
0.000108846442777319
5.09607844349209e-05
2.40644866416217e-05
7.52932402739892e-05
8.18514005988267e-05
3.71439422803307e-05
3.73130196413876e-05
0.00011556129172686
6.58352072714774e-05
2.16210735448755e-05
3.6038621082308e-05
1.55780409023606e-05
5.1030163682777e-05
7.04442639739371e-05
4.59480768565417e-05
6.91176030361842e-05
0.000137206227495996
7.33482543548359e-05
5.87612649041516e-05
4.55315274761847e-05
1.41201733188241e-05
9.62259246659263e-06
5.67552640490725e-05
5.00561711875435e-05
4.16383904028178e-05
4.81952065524663e-05
1.44486577556557e-05
2.97298261047154e-05
0.000103731044027035
6.54180747048333e-05
0.000110603534631702
-8.63066023174339e-06
9.7961498959556e-05
7.06081991289444e-05
3.88347683739494e-06
5.07533723955641e-05
0.000104131467953406
3.20273685140391e-05
4.0978905543524e-05
8.17223618384259e-05
8.93558898226284e-06
4.181963017506e-05
9.24633420226122e-05
5.53607532126419e-05
5.50113907736199e-05
6.97687669625478e-05
5.36146010082741e-05
0.000122778403251552
8.53608437430833e-05
4.15061889428595e-05
4.03962219839142e-05
6.23420808255199e-05
-1.20061230971979e-05
7.42192094322123e-05
4.85392983738386e-05
1.07266276542248e-05
9.56256062543885e-05
3.60368065123053e-05
9.90415014516299e-05
3.63524736594423e-05
7.14562868502638e-05
7.39299011329605e-05
7.44817198056731e-05
6.25341205777668e-05
2.21378470289204e-05
6.00712194863105e-05
6.97238847671682e-05
6.77937079987094e-05
7.53002256088852e-05
7.81230726492907e-05
3.91894577255988e-05
2.37465764021601e-05
9.84853425111797e-05
3.15859747649826e-05
4.34128953076964e-05
4.7545802733149e-05
4.52524132620615e-05
-1.35782489669409e-05
7.38133666040752e-05
6.37987330848803e-05
2.98298942316043e-05
4.28189009271116e-05
3.52301165655888e-05
2.50880062556432e-05
2.10451068006451e-05
5.82112795810942e-05
7.46635609829109e-05
1.36653430850326e-05
0.000119234037163062
9.93461680409829e-06
1.42729992777502e-05
-3.03226506857912e-06
0.000100095238322977
7.98325106452687e-05
6.8783396162877e-05
9.35753596455804e-05
1.66353216721046e-05
4.96964798216699e-05
-5.04327985788139e-06
7.79021947271415e-05
7.46309207491897e-05
6.5548056390631e-05
5.05893634235993e-05
5.38283508005023e-05
4.81109632578793e-05
7.94711384150384e-05
6.12646252062711e-05
-3.05474622551973e-06
6.69549488663121e-05
3.848392977615e-05
6.72852089925736e-05
6.16681261054915e-05
6.51606584255049e-05
3.24582883175048e-05
5.04191920952728e-05
6.48930275784538e-05
4.4596168126757e-05
3.50843775744372e-05
3.93616102618998e-05
5.32843756297765e-05
6.42490200760187e-06
0.00010372793854847
3.29287807940305e-05
5.26242104810879e-05
6.36989566953264e-05
6.31691231664184e-05
5.73324053448132e-05
5.01239565582704e-05
6.96011913995308e-05
1.20878517205485e-05
0.000115464302179387
8.63658206327198e-05
6.88604754828288e-05
3.74835694903272e-05
0.000106881662297209
6.85995933380464e-05
6.48004031674361e-05
8.67031463251537e-05
1.31927340002231e-05
-8.81418631904341e-06
2.3681688937216e-05
3.68310817681652e-05
6.71124668361082e-05
8.66769066846661e-05
7.56383102661007e-06
7.00305423123336e-05
5.32225412592572e-05
9.28684664439041e-05
1.85373929721653e-05
8.0199509809216e-05
8.82370381002106e-05
9.01845688269265e-05
5.71780612907461e-05
5.54266645647731e-05
1.50541709106193e-05
3.82200825166985e-06
6.36542684401635e-05
8.95019194250595e-05
4.8159797897352e-05
4.09981126608191e-05
3.37532788193228e-06
8.48252730193636e-05
7.69449171273608e-06
6.39061051314742e-05
-1.4962970540226e-05
5.41295127680153e-05
0.000128612902740068
3.43269199998109e-05
7.82940562575618e-05
7.13140431323172e-05
4.85782282445041e-05
1.16848122060375e-05
5.76066314678235e-05
1.58363807897864e-05
8.05080138484421e-05
5.37016676423132e-05
1.99557656157961e-05
0.000109883067457745
0.000121743002381809
0.000132447573048636
0.000113271837694832
2.70056886834171e-05
4.24133237472614e-05
7.68591269701085e-05
5.21626291748138e-05
3.52487622797128e-05
6.22785771040207e-05
3.73800846683276e-05
6.06280839871848e-05
7.80054113522051e-05
1.72336224677114e-05
0.000110864116780657
4.99043189455763e-05
4.41847044170046e-05
5.28529572348953e-05
7.02464501446668e-05
7.28950437551988e-05
0.000100428798857645
6.61572586065394e-05
2.21829332161903e-05
4.52319282197347e-05
8.87505805273767e-05
2.76095695736127e-05
3.13815496681023e-05
7.08225450420586e-05
6.38565834568443e-05
7.10435661240392e-05
8.76635236639644e-05
4.48099403153038e-05
5.41942531511441e-05
4.67760847515507e-05
1.17686279543374e-05
4.37107329520589e-06
8.1699331312982e-05
7.16986755834688e-05
8.19426571410659e-05
4.57187933685979e-05
9.05041413371941e-05
5.17663148274843e-05
7.63949930190195e-05
6.08596663564174e-05
-2.53336722744157e-06
7.9883073469868e-05
4.82261472931924e-06
3.00706576520561e-05
0.000102843341076547
-6.23371984194525e-06
3.8853286298585e-05
4.18792128494801e-05
3.33629265071027e-05
8.80233855634974e-05
7.71824741237361e-05
6.66164655779423e-05
8.50642829904941e-05
-1.72796891475163e-05
7.58291618684752e-05
7.77556881619763e-05
3.98626032428406e-05
9.09938845337873e-05
3.03009051723562e-05
5.11610302060944e-05
4.20914170113444e-05
5.64137546027953e-05
1.48528793005174e-05
7.7054318857101e-05
4.70720947207888e-05
3.81229926944764e-05
6.57602875980293e-05
9.04904942233991e-05
2.23305308504167e-07
5.97980117367361e-05
7.39950699491174e-05
8.39655750171824e-05
6.49427604278439e-05
0.000107395499168541
6.67151212678819e-05
5.0533339038668e-05
6.73150842321521e-05
9.05209736565266e-05
4.92964081745014e-05
0.000108305353538575
-4.82263638418569e-06
0.000122368032070318
4.18577350814044e-05
8.16201770567432e-05
8.44509029843968e-05
1.10753520477876e-05
7.30571219970199e-05
1.74827361967828e-05
8.45856311659762e-05
1.82142081319354e-05
6.95913018710248e-05
2.70100665630946e-05
3.74686767321179e-05
2.99989500399696e-05
0.000112213775649258
6.09998388206893e-05
1.74976581142127e-05
8.04016730662483e-05
5.89415137944298e-05
3.48700394371344e-05
2.09251916637664e-05
3.50059093273609e-05
7.34993146350646e-05
5.24969857956209e-05
-8.44773066801068e-06
6.40407721912684e-05
5.94895783598447e-05
5.85536282974094e-05
8.34538948168285e-05
2.78497128038133e-05
9.30881013789971e-05
1.95217497995133e-05
6.7176311020618e-05
5.45516847864651e-05
4.7187525839562e-05
5.7269815121324e-05
0.000110829134432399
0.000103546775964751
8.80264810790206e-06
3.03145916910121e-05
1.35380995927588e-05
1.59815483859473e-05
8.29425102917453e-05
6.98100282420167e-05
5.03259987321917e-05
6.90299398198687e-05
7.26933866389815e-05
5.65596649290927e-05
4.28840798524907e-05
5.97823689020509e-05
2.50020576223071e-05
3.81736817255405e-05
-1.19729543520225e-05
6.37498266614724e-05
4.40574432354492e-05
6.45299081779602e-05
8.45580883334133e-05
3.86276845661266e-05
1.37658286582735e-05
5.91179616472393e-07
5.74868481966056e-05
0.00010076187644154
3.84104398915121e-05
2.21824858218246e-05
9.25271569270735e-05
2.05726923217523e-05
7.57277505179576e-05
4.76233823934984e-05
2.53948411222142e-05
9.80222097766978e-05
9.71491594497458e-05
2.62795782827392e-05
4.85668257989066e-05
5.41615757380914e-05
2.72438484255137e-05
8.53388654831121e-05
2.90075484540689e-05
1.502555963388e-05
1.95119626840509e-05
2.62399796849928e-05
-2.11987235857543e-05
4.50810886876389e-05
4.81283937399154e-05
2.31625452185437e-05
1.94168751580918e-05
6.36488581498557e-05
3.56903725644113e-05
5.96004203065259e-05
4.95594223869992e-05
6.57126431662159e-06
6.44797524737354e-05
9.25417170120042e-05
0.00010478761615479
2.78537237984836e-05
5.85486679853436e-05
4.12538319014471e-06
5.65014139827379e-05
4.41958699223699e-05
7.82408175437351e-05
8.6694108549255e-05
5.34357323112822e-05
1.643164942544e-05
6.10290938612677e-05
6.08268695565889e-05
8.30034905845544e-05
9.01585412099084e-05
2.90207010910294e-05
4.89228816515237e-05
8.7888731505995e-05
6.02714253301238e-05
5.9965642652649e-05
7.46869890432383e-05
1.89650966301033e-05
3.25740563664315e-05
8.05714769176342e-05
3.19968077201522e-05
7.52542807235372e-05
6.11537022435302e-05
4.53091529996822e-05
3.62302346939689e-05
9.84072746560819e-05
9.01447059245043e-05
3.38940466806831e-05
8.6826049613905e-05
4.71774864220063e-05
5.8052810040934e-05
1.67801352806524e-05
7.71786600128721e-05
3.56567569308741e-05
0.000134918913022812
9.94654590057503e-05
6.92214057991724e-05
7.88774543702672e-05
2.0825071231966e-05
7.44826450372842e-05
5.4331688793337e-05
5.18121752071064e-05
6.32121737362499e-05
7.80348958301055e-05
-2.07436825055563e-06
3.19746087606919e-05
4.38319434315201e-05
7.93089370444211e-05
-1.70026679909456e-06
4.51410797073686e-05
6.80682570425546e-05
8.85625735421539e-05
3.472172935606e-05
2.49310470549391e-05
1.8463438397507e-05
-2.02981821716618e-06
2.82093635863814e-05
7.4671609507182e-05
3.43470125140614e-05
4.58210819613102e-05
5.0218668321093e-05
6.33468565674299e-05
9.79075894499571e-05
7.09213600334696e-06
0.000115908331558126
3.04651297332613e-05
6.05797494217618e-05
0.000105212199860999
5.95833090453701e-05
5.46115651735853e-05
8.22951067217206e-05
7.45268602759821e-05
1.28556061907976e-05
6.2785747726781e-05
8.74219309828538e-05
9.12538515015614e-05
5.56416940191646e-05
9.98927418097888e-05
5.51325050120192e-05
0.000124149714823847
8.0702925120733e-05
1.63206328278281e-05
3.98818124727003e-05
7.33616500879932e-05
6.63044284187282e-05
9.65903392511473e-05
8.99267887582556e-05
5.76876148027042e-05
0.000116504741137664
3.73124396639302e-05
4.61571867932111e-05
0.000130805386439786
8.93445924960398e-05
8.6100878682705e-05
5.45311787218912e-05
4.37105344216449e-05
4.81603500097905e-05
9.0586098588175e-05
5.12454301968596e-05
7.33254569661134e-05
4.16901984350545e-05
3.37688205121774e-05
3.50327995668961e-05
4.70123749489923e-05
1.46999370662401e-05
4.67347528178176e-05
2.91558240780562e-05
8.79487697238881e-05
8.27751308635173e-05
4.67451697595782e-05
2.97558891547299e-05
3.58846900363692e-05
5.83940880029744e-05
8.08875308999196e-05
5.4707851498564e-05
3.17179699065301e-05
3.66861244911049e-05
8.24504756202782e-05
0.000122274326567245
6.03539730932472e-05
6.83526478128136e-05
9.1269759578214e-05
5.57907315224786e-05
8.95493152684776e-05
6.98435422009946e-05
6.05266279004456e-05
9.98996706124002e-05
4.57546319237124e-05
7.78841168634156e-05
6.32263911399566e-05
4.2880265139681e-05
8.22665214817343e-05
5.46735020172013e-05
2.22585129399511e-05
9.31029786607858e-05
5.44296605503881e-05
3.80148985045433e-05
3.20843736126274e-05
8.59619556480351e-05
-1.74822414114662e-06
8.92341245249344e-05
3.02787216864813e-05
4.97250039851531e-05
-1.34463869212844e-05
7.27305154145704e-05
3.96325057003962e-05
3.69874158638719e-05
5.4751659307645e-05
9.6791551208451e-05
3.08386662648666e-05
4.65420458597669e-05
6.76324833528843e-05
6.53658056519425e-05
3.79992729519019e-05
9.68304772743289e-05
8.10925343639496e-05
8.3975504979942e-05
6.59236808009638e-05
3.9721230820967e-05
0.000113707431137572
8.19615438102512e-05
8.35461180666491e-05
5.78030711064393e-05
7.77710549817217e-05
7.79349004880303e-05
5.92721018210807e-05
3.88923101987228e-05
5.79781376679288e-05
6.16097434095323e-05
1.10230271420763e-05
-1.17065451530813e-05
5.96943031748733e-05
-4.48198294717086e-06
6.42220993154492e-05
3.21827990651011e-05
7.34065126025213e-05
6.66664041196383e-05
-6.83125405570164e-06
3.7750790764622e-05
4.46481668920287e-05
2.07061001721109e-05
7.02488721593024e-05
6.06718795193734e-05
6.83221782213192e-05
6.42615630530256e-05
7.89508928197375e-05
7.76281414932013e-05
5.40822591995007e-05
9.79583971543098e-05
2.81749195941441e-05
3.71008909074005e-05
9.30574912050879e-05
5.77819965547225e-05
-1.81432112860109e-06
4.25151502172607e-05
7.96071352538964e-05
4.82251923301523e-05
4.21065432964929e-05
0.000150756550119239
8.95416819632919e-05
9.43577028141805e-05
2.42811124625323e-06
8.63775717313828e-05
5.90594292398212e-06
7.8902765904393e-05
5.47525170659725e-05
7.7226676127476e-05
6.1655621758435e-05
9.64522027368976e-05
2.37231813815575e-05
8.71474824153322e-05
4.43375601816486e-05
-9.65778004398166e-06
3.38470305015425e-05
2.05603608416509e-05
7.6657315606915e-05
7.27163303524719e-05
9.46450047927198e-05
-9.67337728203513e-06
3.87096980213737e-05
8.55596881874926e-05
5.3711874986778e-05
6.20737761085494e-05
5.35865074754696e-05
3.95480792709481e-05
1.39050005863382e-05
4.93426946572581e-05
0.000122107439182496
9.82251673985986e-05
-1.31251843133184e-06
9.05610688914204e-05
1.60879224896903e-05
3.33064784718898e-05
4.03933924869073e-05
3.99593287188318e-05
6.01583601174087e-05
8.5584903166405e-05
7.02844081426027e-05
1.73614368595789e-05
7.02813912792959e-05
5.64441733177026e-05
8.90100252195649e-05
3.09235713092333e-05
8.3265048004517e-05
-2.05041093015511e-05
8.04909101160154e-05
6.57747233320393e-05
6.89787371776943e-05
5.51565285104781e-05
6.58720142344934e-05
8.16299714475437e-05
8.48533377172448e-05
2.93593368244191e-05
5.78813063761147e-06
6.86818730111267e-05
9.44131881334955e-05
5.5300173827595e-05
7.09973305399617e-05
7.14994550059255e-05
3.36151771001099e-05
0.000121915109809622
5.9556713000026e-05
2.78156812407571e-05
7.35508805172507e-05
8.95404154007718e-05
0.000122532521299908
4.42664811974462e-06
7.17455016578345e-05
-1.47099765217378e-06
2.25037020232626e-05
3.52132105159054e-05
6.19113092826021e-05
3.39168351124225e-05
4.62568796516355e-05
0.000106572220638253
3.29657595916962e-05
5.29271457596011e-05
1.76261510368985e-05
6.08944086388917e-05
0.000114071516477602
6.69905517374674e-05
2.63982075109871e-05
8.45769151090418e-05
2.79088266626502e-05
4.47304658795225e-05
4.34972730316383e-05
1.62332247993582e-05
2.90198993057222e-05
5.37108339833544e-06
4.09683836207294e-05
5.25491273884149e-05
9.84358085079958e-05
7.56353262241439e-05
-1.3739194168798e-05
8.34547641383576e-05
0.000112381029714003
3.26626817912125e-05
4.1013094951027e-05
0.000133409991237165
3.2171729003028e-05
5.46641220128651e-05
3.76612828879018e-05
4.09282181517626e-05
2.83072844033869e-05
1.74749299587457e-05
4.08950607026648e-05
0.000116417269008885
6.01273519472528e-05
7.74491424849773e-05
6.69644128212245e-05
3.994443656724e-05
0.00011221424844128
8.31253035210473e-05
5.67813878464559e-05
5.81370042101555e-05
8.55241639535423e-05
8.38534655298117e-05
0.000107769220757795
4.16551481720397e-05
2.53634335134369e-05
5.01071880465984e-05
5.42612628406953e-05
4.92065145415822e-05
3.42643581638216e-05
6.74832231516147e-05
2.27345277749467e-05
2.53252138644578e-05
0.000113268463762198
4.16819370783144e-05
-6.37638435360001e-06
5.07556092234465e-05
-9.98445394401574e-06
2.78791339001709e-05
2.8355970501785e-05
9.57924184875775e-05
6.20388690484264e-05
7.78736552137539e-05
4.93259538121854e-05
5.27139492480597e-05
4.62969006798274e-05
7.57281148507558e-05
9.97998141828786e-05
2.384305515042e-05
0.000107444590243832
1.38044541202141e-05
4.00489198725569e-05
1.0084552922027e-05
4.08484201726466e-05
3.11383580705619e-05
9.45352231794945e-05
2.80004313339227e-05
9.57123683960442e-05
4.76497634431143e-05
6.89565938931228e-06
9.37996710417532e-05
4.42795488883235e-05
3.29450983571891e-05
0.000118791238130192
5.772260890804e-05
-5.00568858214119e-06
8.12422605392515e-05
0.000110979830715504
6.8131329635542e-05
3.75665181279551e-05
5.6987353083975e-05
4.69595567459991e-05
1.61712368189747e-05
3.31860227634042e-05
8.34015212032822e-05
8.04517124202067e-05
9.98085697349104e-05
3.00117013495442e-05
1.26021062716741e-05
5.46494179111262e-05
8.20603427905635e-05
8.98140451153604e-05
5.54549611078208e-05
-7.24699878870629e-06
0.000131342204253273
6.82032744789346e-05
6.81292078768671e-05
2.53232540964805e-05
0.000101246666383443
9.94247597136556e-05
0.00010635287847689
2.56322095005745e-05
7.35500137858242e-05
9.1685904180932e-05
4.93233910006543e-05
0.000113473573700543
7.37692247706831e-05
5.29980637706393e-05
-1.06673305739582e-05
6.29697379692777e-06
4.95522525094698e-05
5.6122640254065e-05
3.80924564926485e-05
6.67194088237311e-05
4.71517730909586e-05
1.79119936260109e-05
9.90203431868403e-05
8.04813259630032e-05
0.000108433081207397
6.68520432589082e-05
9.71937359940822e-05
6.97544148963942e-05
9.75607090434302e-05
4.94446602955105e-05
3.07419586636229e-05
7.51929837485652e-05
0.000112127192365501
9.94039274682e-05
8.1664500597126e-05
3.75427000726361e-05
7.77391508975349e-05
8.25136067030201e-05
6.8468785429172e-05
4.97555209119482e-05
4.43787608160522e-05
2.94870980516264e-05
1.85908359143122e-05
5.16558855571347e-05
8.7583430572464e-05
8.58268418878262e-05
9.59269982447277e-05
5.96406569866509e-05
6.77222878166543e-05
7.51156299930798e-05
5.95475682192795e-06
5.15726167373159e-05
3.86995203433136e-05
1.74913525217839e-05
2.46764577425746e-05
6.42233259722693e-05
8.70630952083836e-05
7.83832100213735e-05
-8.18234237057136e-06
9.73368945888166e-05
0.000121118282486711
5.18838517769303e-05
8.30851996240516e-05
9.22956537923091e-05
9.52111988102846e-05
1.24398159211758e-05
4.64596052626864e-05
9.027119442281e-05
4.0378929644852e-05
6.07406799560574e-05
6.90358794521217e-05
4.82388538539696e-05
1.44639642974044e-05
4.32006152174941e-05
0.000105367708988393
4.87263140023592e-05
5.78438518441568e-05
1.95021328223673e-06
0.000100254458398355
5.25188351238213e-05
5.50998320997235e-05
4.97751601832057e-05
4.77560587140401e-05
6.16138588304562e-05
7.86517619439653e-05
6.16772184130698e-05
2.78375539598976e-05
6.6502417414157e-05
7.99859608524991e-05
4.18335217642445e-05
2.13386751051634e-05
5.00457139665626e-05
3.43582696762456e-05
8.28186118827039e-05
5.02301751518365e-05
0.000110748604324775
5.29580428442869e-05
2.86119496035862e-05
6.77124750508533e-05
3.57535799749597e-05
3.94047928223511e-05
5.64264502082855e-05
-1.01659690966401e-05
9.02029476336007e-05
8.35703705141704e-05
7.34927717915225e-05
6.83380506520293e-05
2.4438586156977e-05
8.24660486351155e-05
4.55819946713598e-05
-1.83905170106154e-05
2.1594229778463e-05
1.77170570325051e-05
8.61109913627671e-05
5.74384247591865e-05
4.79063858226366e-05
1.74750816181598e-05
6.16506198293624e-05
7.9657337439609e-05
0.000105128208565024
4.31495537695381e-05
5.42335510022616e-05
7.74008980390028e-05
7.20680915977712e-06
6.06997093743495e-05
8.77998544241927e-05
0.000112537177540067
9.22939047524947e-05
-3.16010734238501e-06
8.43451792061057e-05
7.19003349996725e-05
0.000121356270147378
6.87661425200905e-05
3.9909503508701e-05
6.88476258795665e-05
9.4017365060251e-05
6.37217989683783e-05
8.87045834440318e-05
7.39126743090848e-05
7.15670230367882e-05
4.62041862714697e-05
6.3849243612878e-05
4.23360523142473e-05
9.28528260186494e-05
1.790896644799e-05
2.11460610089668e-05
3.54037679884e-05
0.000131537424244535
9.50847992771992e-05
8.60121942968857e-05
8.07116232712525e-05
4.4948991020486e-05
8.57988085669156e-06
-2.70339088843303e-06
9.05852324914825e-05
6.48937537363332e-05
1.8764607297415e-05
0.000127020391693059
5.68265476673546e-05
1.03093631266427e-05
6.92630321473485e-05
2.34912449813897e-05
0.000123986218831712
8.90542104593419e-05
6.78306119174691e-05
2.34448399985309e-05
2.61457735823533e-05
8.20459088829044e-05
8.80904745865373e-05
7.62467100695486e-05
6.69451053258347e-05
5.59808872591835e-05
8.42520212287791e-05
6.04627525171238e-05
9.5158546340035e-05
6.16833974466511e-05
4.54776483597008e-05
8.39987284614451e-05
0.000113611019675822
3.66381963856065e-05
4.65606537169886e-05
3.94288856565455e-05
6.71368205714227e-05
-1.67265423010353e-05
0.000107709847592242
3.81831772108969e-05
-2.26451132598714e-05
2.68637971830328e-05
5.01880277276153e-05
4.32213730857645e-05
8.38718193084427e-05
1.68467447148467e-05
5.31803320283986e-05
5.664416666022e-05
7.0254186066955e-05
9.67163271832536e-05
3.64680856481046e-05
7.33978733115049e-05
5.68728451711318e-05
9.53673610598698e-05
5.36455726324094e-05
7.85454344661575e-05
7.17998848676306e-06
9.16381198520967e-06
0.000112614896378975
8.95722367630546e-05
8.24057372001731e-05
7.33818786036529e-05
9.66211839324161e-05
0.000108429149167115
6.84976156901997e-05
6.67750577716e-05
8.02531426782713e-05
6.41064103396702e-05
7.69978739931896e-05
4.8949340626399e-05
6.04635681699929e-05
6.59398866798931e-05
4.44804789280544e-05
6.39225871076289e-05
3.29214093649439e-05
7.08263032132711e-05
8.11238243458867e-05
3.94989246684842e-05
-9.18619208739403e-06
6.15666298048203e-05
8.49984588836334e-05
5.967963960177e-05
7.20575001314544e-05
7.31935508619087e-05
3.47382228401277e-05
-3.42125001370125e-05
5.07380201984228e-05
7.25246519357529e-05
1.70849018555289e-05
0.00011994144652535
3.5914154392011e-05
0.000141325604420461
6.35441434186101e-05
6.14026004142519e-05
4.32662831350412e-05
2.63401442821342e-05
0.000108700146791621
3.16942512947736e-05
6.10955600992017e-05
7.53449151857283e-05
0.000100837787719147
4.18012926104633e-05
9.47965811061507e-05
2.65112312160915e-05
5.74701432508217e-05
7.51518946446184e-05
3.5326814298448e-05
0.000109315064054436
-1.04002492777073e-05
5.40006682810514e-05
5.64657109978801e-05
7.50838704473094e-05
9.11963078990347e-05
6.03925868838464e-05
6.92481211406253e-05
7.32818300555574e-05
0.000131848573261462
0.000127716188233384
5.268892830154e-05
3.58919101775899e-05
5.586136018e-05
4.58592916962368e-05
4.8122704960871e-05
3.93604290605038e-05
7.36253897248877e-05
2.36578927444802e-05
8.94009068320122e-05
3.31014785185913e-05
4.30646135542862e-05
2.7218981835525e-05
4.58142753328159e-05
7.90999619303655e-05
9.17635251385439e-05
6.63756636162206e-05
4.46428929612854e-05
-3.1985374037086e-05
-7.32925582208802e-06
6.65608084251956e-05
-5.31736327764147e-06
6.92315873270633e-05
6.83039755796789e-05
7.65488857660537e-05
3.93850196462698e-05
8.24268194834967e-05
3.04661708174331e-05
4.31698487884071e-05
5.5012302679338e-05
5.20125161782913e-05
0.000100985579449408
5.53683325372257e-05
2.11952331926293e-05
9.29389749406344e-05
0.000121735802384028
4.06860036545591e-05
3.593606484989e-05
6.74753750593361e-05
2.36152932160841e-05
8.13079683473738e-05
2.57765238693939e-05
1.86268208777517e-05
2.46366863374712e-05
8.67176652259892e-05
1.86127164746118e-05
-1.23868507018441e-05
2.56018614207638e-05
8.27544529013147e-05
0.00014577815783612
0.000118670200505107
9.32931755074462e-05
7.7731668202839e-05
2.01905800661816e-06
7.15259783139622e-05
-1.95849993120771e-05
7.18479448514209e-05
5.11210186639558e-05
-2.13929131549691e-05
1.66332782180904e-05
4.8600183959349e-05
7.70987796851019e-05
9.45764133270005e-06
0.00014341373067485
5.10922126803647e-05
6.61696647443394e-05
0.000100297400787829
9.56148391984423e-06
-5.09782936554171e-05
7.72224564694127e-05
0.000110549295005957
6.52007526958486e-05
5.38105200252346e-05
1.58959056487901e-05
5.94935983678169e-05
9.20971859838859e-05
5.31938220999928e-05
8.52080857263472e-05
7.60937712423502e-05
8.67181124315045e-05
7.69678161815719e-05
7.38945364644637e-05
0.000136034080066439
6.00523631991654e-05
9.96073122579508e-05
4.24089449594213e-05
8.32557867755145e-05
0.000109327250118654
8.09362163692756e-05
2.61383829399404e-05
9.12432308346692e-05
6.32346674576823e-05
4.9915040082015e-05
7.05240793994396e-05
0.000101456097264345
7.62990479383712e-05
3.61965072523225e-05
5.9789158685652e-05
6.6932803516685e-05
7.30275812400574e-05
0.000114122430642398
7.27645089497883e-05
3.5483473505898e-05
9.3727659474706e-05
1.44707257011821e-05
9.03221621789726e-05
3.08526127605327e-05
1.62469634159182e-05
7.39176510218504e-05
9.87652322887015e-05
6.90648046261544e-05
7.10928856298769e-05
4.88896837593432e-05
4.75419862671319e-05
8.41409117866018e-05
9.71272860633833e-06
6.01892222913986e-05
2.81629958244319e-05
6.1200955971511e-05
3.21043290153575e-05
5.86984462578801e-05
3.87215608711592e-05
4.41964720680667e-05
7.73802101539129e-05
6.27470554760191e-05
6.07162428687053e-05
4.72965180262164e-05
8.50346914264367e-05
9.82775647778389e-05
9.89291040989652e-05
7.73043980879192e-06
2.48563471119158e-05
8.90605153947775e-05
2.30482406481686e-05
9.33402333224472e-05
2.63554769738031e-05
0.000107651967866574
5.97925132328638e-05
1.39740451798911e-05
2.4068897381964e-05
4.30998614802737e-05
8.1428148930843e-05
2.78794625346465e-05
1.58032804318486e-05
8.74909078872842e-05
8.37462302906836e-05
3.51659011530705e-05
9.76072685551509e-05
9.25111013752486e-05
2.67601683463496e-05
1.87047182270703e-05
9.24104284178518e-05
2.87334820748771e-05
2.29826403790108e-05
4.28911162135329e-05
6.69961185932188e-05
-4.96009449151541e-05
8.85916850880941e-05
8.18355741649067e-05
3.66799695940657e-05
4.55368800347606e-05
7.91767290700674e-06
5.39217281003341e-05
6.25163471354283e-05
2.60601040015391e-05
2.97028528081302e-05
4.4963026954407e-05
9.2876547614647e-05
2.35025011462988e-05
6.71432141354469e-05
0.000114451007436619
4.47490115436876e-05
9.30104865688761e-05
7.3374042663861e-05
1.9692501744489e-05
6.07025878547906e-05
8.48668038116662e-05
4.77414964050799e-05
0.000104052448402127
7.46453563512116e-05
5.45186505375737e-05
4.84067481420227e-05
9.51291548628431e-05
0.000125577064275142
1.42657572480129e-05
6.97918236702394e-05
3.37671926536831e-05
5.30553330415585e-05
0.000126494514359191
3.38658378799813e-05
8.29209895791458e-05
5.57877908300656e-05
6.26037811723197e-05
5.88707510875812e-05
7.71946946706813e-05
2.05626955317369e-05
7.61593612444077e-05
5.65740790531868e-05
5.76874373292373e-05
6.2857940316477e-05
0.000101691900997982
9.05061795739041e-05
4.41611688513996e-05
6.24681266122046e-06
7.87614757439809e-05
-1.45239654404107e-05
2.762456319594e-05
3.92823291284219e-05
2.64100312145874e-05
6.36329877342092e-05
5.65685398958286e-05
9.77843946725318e-05
6.84180781136014e-05
2.85705461075976e-05
3.28925361958107e-05
5.02488430034256e-05
8.56864503142335e-05
3.45048572621756e-05
6.03181334511674e-05
3.82136593704381e-05
0.000124551284448303
9.98318123175318e-05
3.81542141270972e-05
7.19448607996889e-05
0.000106439543000514
4.23076998241924e-05
4.29892147955464e-05
4.98411120178696e-05
0.000113284829471522
1.86757135389412e-05
5.52051238145538e-05
0.000126423335071714
0.000105223995028718
7.0664339338948e-06
1.60003968336857e-05
7.58072632087152e-05
0.000124517782529608
2.40541993654917e-05
2.93664911585747e-05
5.95165509322886e-05
5.40488159336487e-05
5.78123419775991e-05
1.58917096840843e-05
7.56456284467627e-05
4.13774474998939e-05
6.8950317091267e-05
9.36564689997521e-05
6.57535001264e-05
4.05243837595487e-05
4.38956988006761e-05
3.76941904027507e-05
0.000107509784290461
9.14048110915154e-05
8.72340876362778e-05
7.2284737650121e-05
6.24906793964112e-05
2.97070995777548e-05
7.49691073015244e-05
9.16813216490722e-05
9.89208580677095e-05
2.02912356590431e-05
3.03798203422003e-05
9.03037087820453e-05
7.73478359216776e-05
2.50852575154287e-05
6.3457199504065e-05
8.48966873920027e-05
1.0850209929403e-05
5.489066402277e-05
7.2602661535667e-05
6.99139135077273e-05
6.38790530805807e-05
9.12155056465659e-05
4.84234220123969e-05
0.000127814005240112
8.08904197973503e-05
0.000109605886890146
0.000116730603134963
4.14803997854676e-05
0.000119652813631682
1.10886450336322e-05
2.38446601457288e-05
3.40571538418288e-05
6.65315110147303e-05
6.25674012015936e-05
7.51237279232352e-05
3.65852458662385e-05
6.90384595907763e-05
-4.25239422488787e-06
6.87635397102525e-05
7.5417286903867e-05
3.72754395789796e-05
5.48711801792767e-05
2.68803711897807e-05
7.87097671148518e-05
7.32134019068049e-05
4.85081076802732e-05
4.30120489285228e-06
5.7087681715725e-05
3.26950579532641e-05
5.46853881350379e-05
7.28512335836487e-05
3.2128196630907e-05
-1.52450627903831e-05
0.000101658582303483
5.95553761007649e-05
8.9287480479211e-05
2.20396742592197e-05
1.0524103296806e-05
7.40886605911244e-05
2.04601647062688e-05
6.37201604196939e-05
4.69189519338738e-05
5.19216532215935e-05
1.19399056024356e-05
3.78771841137765e-05
8.31405271768567e-05
2.49049829515715e-05
1.75789002321731e-05
5.4022071274654e-05
9.0292959026009e-05
6.42167733332887e-05
1.17668044075316e-05
6.17054649403715e-05
7.9707972819707e-05
6.06013928274288e-05
4.49749623130583e-06
6.05207308409041e-05
7.62714202940196e-05
4.72732228119394e-05
9.89389654399937e-05
5.10738489455886e-05
4.98613422185673e-05
0.000116753336088236
8.45909091904545e-05
3.04072838517202e-05
6.68706361463114e-05
7.88781827238169e-05
2.04820977329793e-05
8.71456605414441e-05
2.85102127555566e-05
5.98070968913011e-05
0.000123322559046945
2.94869481875318e-05
7.57062904424314e-06
3.83851377765213e-05
5.43664306073632e-05
6.94399807303956e-05
9.53861576232665e-05
8.16197658929738e-05
4.01822874244825e-05
6.92726484568291e-05
6.87624733116008e-05
8.41137231900507e-05
-5.03735530633069e-07
1.4034363203481e-05
0.000113454855986237
2.60413443435565e-05
7.8762118338911e-05
1.99758266195481e-05
6.14962743073107e-05
7.82871054541086e-05
6.93298980118976e-05
0.000114426186714443
8.25508937719853e-05
2.83097692861391e-05
-1.70895640565788e-06
8.31911525360412e-05
9.77590792475001e-05
7.69562766246753e-05
3.99697702775969e-05
4.80621963696628e-05
6.18680660698085e-05
2.89987476379585e-05
3.85134660471686e-05
3.38048347596515e-05
1.39182747053729e-05
2.4735295014955e-06
7.64490036496824e-05
4.57546893729072e-05
4.31636875451934e-05
3.80726980513097e-05
9.63299895959098e-05
7.77637237215299e-05
6.6037371067228e-05
8.15325908576375e-05
0.000154521076979477
-1.35650470937274e-05
8.62288182301219e-05
8.49345234251889e-05
2.05557815419858e-05
7.27429217693252e-05
0.000132011568832791
0.00011992911586734
1.1394345123609e-05
3.55057000914811e-05
6.3410578672022e-05
9.12658749410122e-05
2.35605904093387e-05
3.84469282824424e-05
0.000112240599339875
8.7365816740856e-05
9.00704009970761e-05
2.72913257712074e-05
7.4742753339675e-05
-7.28437722519804e-06
7.12515242628226e-05
0.000101126038576393
0.000119397277080135
9.98146850092414e-05
0.00013479989420616
5.78143381977125e-05
9.54353323758672e-05
3.90784304552196e-05
6.07561798138248e-05
5.75934501877815e-05
7.10804919882914e-05
3.12406430135955e-05
2.88091782728895e-05
4.88656496976979e-05
6.98017424347611e-05
7.253924032696e-05
2.71284431812805e-05
1.56088793377095e-05
7.66152892981661e-05
2.37135475751188e-05
7.73602718692993e-05
5.08851861834504e-05
1.04317836939286e-05
2.47628601703613e-05
4.94037460747877e-05
9.36383003517021e-05
8.04920708808269e-06
2.91161572505985e-05
7.44288969940032e-05
5.36979903315704e-05
4.90749721307306e-05
0.000116722899168891
3.31967577653853e-05
8.1271921025713e-05
2.27666479992677e-05
6.66374374618062e-05
3.77630571589387e-05
4.85214157696949e-05
3.97697798824375e-05
4.76346558502257e-05
7.5129623834687e-05
8.12579381235032e-05
5.20964993531223e-05
7.08389399715407e-05
3.42560969409176e-05
9.02804963738342e-05
3.88026384719109e-05
3.32894121695127e-05
3.51634561910383e-05
4.73048925103169e-05
5.10462326180257e-05
3.38882315138156e-05
6.31304783379489e-05
8.07443276472472e-05
5.05560888976638e-05
5.71971750279041e-05
-6.89466056854638e-06
7.27383460954397e-05
3.44256318331349e-05
2.83572981372575e-05
4.62099778079166e-05
2.15769537835395e-06
8.52633395919774e-05
2.96646093262297e-05
6.43746694520424e-05
3.40051436464839e-05
3.87707527707208e-05
4.34133378527204e-05
1.02800745765591e-06
7.25194853200813e-05
2.95806282759413e-05
4.78539312234323e-05
1.23289421033517e-05
6.41108918239177e-05
9.39768203168323e-05
8.06410751437933e-05
8.59557330810788e-05
4.44287890001414e-05
6.67801513395054e-05
6.2603742798893e-05
2.20621668997023e-05
0.000106037286035166
7.15882381535843e-05
5.49722580361965e-05
5.58205072196675e-05
3.41618486930002e-05
2.70995337141716e-05
3.12527928461749e-05
6.02598868071495e-05
6.38441569286049e-05
4.03999560227021e-05
7.40305255830272e-05
1.27140695516295e-05
-1.02580716717652e-05
4.66046914530292e-05
6.29460525777687e-05
3.75732380242205e-05
4.40881778163271e-05
-1.99474677489008e-05
0.000107573461101975
1.00801043812562e-05
5.26216870802143e-05
9.79407387678378e-05
4.18863124095855e-05
7.05006121843387e-05
9.87116538831419e-05
8.35029397763535e-05
3.51007287121097e-05
6.79050376664104e-05
4.91320983724264e-05
9.60145011795008e-05
0.000120519873181507
0.000103802140376167
8.08288388062455e-05
5.29215994233549e-05
5.90843204029083e-05
0.000114802954861424
0.000128259006865598
6.75983381568843e-06
8.51395773366118e-05
5.27558988134138e-05
9.50138572495617e-05
4.26274687558015e-05
3.12567374334922e-05
2.33697833647611e-05
5.49726417296729e-05
5.52560519054118e-06
8.59398471149897e-05
9.19008378159418e-05
8.6609956872532e-05
7.60984444223262e-05
6.79933377619566e-05
-3.18991918185887e-05
9.07932420466755e-05
8.04131076277737e-05
7.60344957758911e-05
8.9325134337785e-05
2.52230015854321e-05
8.6999336114471e-05
4.98759274489179e-05
9.78931956007065e-05
6.37293201140058e-05
5.52493373609723e-05
7.2850432203121e-05
2.55692603216756e-05
4.14763500232521e-05
7.24785200856896e-05
5.36731126335605e-05
5.08956764705975e-05
4.00187166502362e-05
9.74419323536897e-05
1.25333606967758e-05
-8.80332424738697e-06
9.56925997647277e-06
4.62796516512536e-05
5.6942711838991e-05
7.39911428486251e-05
1.18765431817553e-05
0.000148910063763567
4.86967499283068e-06
5.06021743354238e-05
1.62059929664411e-05
7.18374195208477e-05
5.77913830432834e-05
8.42243685271904e-05
3.17730161589145e-05
3.68595350113436e-05
9.06769310408804e-05
3.45977652308958e-05
6.3320116701866e-05
8.49669962289984e-05
0.000115196559219888
0.000102899182699847
1.60080659326696e-05
6.5842427296697e-05
6.47888841628225e-05
7.93159458047629e-05
7.15791982106255e-05
4.84405390327703e-05
5.96998143647584e-05
8.08302503698273e-05
4.52230859425439e-05
9.60863805872791e-05
7.24394579372874e-05
0.000108666956468765
4.21672704185801e-05
5.40331767508517e-05
9.05002210854582e-05
3.75297513767323e-06
3.35357213044308e-05
5.24688120971765e-05
5.9053758608015e-05
3.44029056077863e-05
9.09789164076431e-05
0.00011507135398093
2.62761669568292e-05
2.80845152458534e-05
7.79080025095286e-05
5.14693335224578e-05
4.65210050046883e-05
8.86854178080146e-05
4.39582296636281e-05
9.53430323318291e-05
4.3538763376245e-05
2.34225948357769e-05
3.03960992980213e-05
4.60426688623625e-05
4.28549544573373e-05
0.000107392757374248
8.35683971737715e-05
0.000112488274203513
3.82327783395162e-05
4.63676774758714e-05
7.72906800387191e-05
6.79130347383767e-05
3.82892257350177e-05
7.73501397749214e-05
0.000126410138688618
0.000106573218824191
1.49207930771486e-05
6.84086325971071e-05
5.09876570845475e-05
8.57300328341742e-05
1.70157158219218e-05
-7.10700571312221e-06
9.14616281536272e-05
7.18726963230322e-05
-2.91692622581709e-06
9.28835403077333e-05
9.51165519195507e-05
2.238489435515e-05
4.17160677827933e-05
5.67903882085514e-05
9.9042038870018e-05
6.53136442834122e-05
2.21294052279605e-05
0.000104844758558931
2.9981346952993e-05
6.33488720379187e-05
7.08897332419544e-06
4.19535297128113e-05
2.6005064693264e-05
3.58546764633758e-05
5.27676087460379e-05
4.42889717839741e-05
7.39703022658346e-05
3.68764965440916e-05
7.99301636359121e-05
9.00276406589584e-05
5.59582854013757e-05
5.29724229145868e-05
6.41625689262644e-05
0.000112881133678356
7.63543916626761e-05
5.78297856314393e-05
2.18207279565133e-05
9.05991995830517e-05
9.91227847240462e-06
2.35817253801837e-05
0.00012332949078905
6.55004027166793e-05
0.000115507304288061
6.03959103347243e-05
6.47407691384114e-05
2.6077440903944e-05
6.61166775074392e-05
0.00011199960905431
6.45411027854261e-05
3.58212761994138e-05
8.87974228071886e-05
4.59881976716078e-05
4.60584703255669e-05
-1.45959085988185e-05
0.000113539091283914
9.1584178101944e-05
4.72349801138226e-05
5.27833901144759e-05
2.48462923603708e-05
2.97684029158185e-05
0.000112700091095943
2.74938021820073e-05
7.57732044525121e-05
2.68799504141841e-05
8.08516662987712e-05
2.32093081577904e-05
6.08299288031368e-05
9.97869717257469e-05
3.85629927155649e-05
5.10238433662725e-05
5.57685022403225e-05
-1.31156390089143e-05
2.52366317761767e-05
-1.94509439633306e-05
1.54988110188282e-05
-9.58280421161611e-06
7.94020661644061e-05
7.96173561401187e-05
1.72224045897892e-05
5.92305910416502e-05
5.605332821902e-05
9.29362538110448e-05
1.67485990241957e-05
6.02626336608747e-05
4.26565833223175e-05
5.71167180875081e-06
5.57299014199063e-05
-1.32155910426374e-06
4.01974016635753e-05
9.82526557142036e-05
4.85033764044263e-05
5.13944167836819e-05
4.57529270591854e-06
6.9783318293947e-05
0.000100239741245184
7.39751048552661e-05
7.1798532735767e-05
8.46245882312632e-05
9.63773033268405e-06
5.23634392179456e-05
4.7639332498698e-05
4.39014876098836e-05
6.79166652813599e-05
6.50250024142711e-05
8.3223085614885e-05
3.22958097833596e-05
6.23659380784661e-05
2.67732758589214e-05
7.58198971509828e-05
6.47583233855083e-05
5.62304816548763e-05
8.20232218135708e-05
7.94129890845264e-05
5.06432512315349e-05
2.75527558031008e-05
9.2340918150516e-05
9.03126177106218e-05
2.94384316400321e-05
3.88168334936285e-05
8.14836385757809e-05
6.16844123820225e-05
9.19054865030608e-05
-1.59126866618627e-07
6.27278169916617e-05
9.66513649026359e-05
4.48468510762591e-05
6.79407566613224e-05
4.31063107933403e-05
8.12041044022075e-05
0.000118383484441485
4.83500924732483e-05
6.97265622880537e-05
6.77978520418552e-05
8.29689611632268e-05
1.5568952676533e-05
3.63568469260178e-05
4.67174489308261e-05
7.81660118750638e-05
0.000107207318079887
0.000117249100663283
7.48726248521012e-05
3.21164631841545e-05
0.000103030257452879
1.54444440643516e-05
0.000114281398353365
3.11697417983883e-05
6.12170025113313e-05
6.40696895517153e-05
4.96391504745238e-05
5.63159084318428e-05
6.80815166626302e-05
1.38936364245678e-05
9.04211337002057e-05
7.39277156856547e-05
5.71619438712592e-05
4.56660645724334e-05
9.87639863498814e-05
3.67462918912881e-05
2.95909460388159e-05
0.000112335728255606
6.57601032746775e-05
6.4375360633252e-05
-5.24873440830092e-06
1.22168694874613e-05
8.35272630096653e-06
5.35565898889274e-05
6.8709344876942e-05
8.84510413266728e-05
-1.55699264998547e-05
-2.06914401760111e-06
1.04009615255731e-05
3.56036655720651e-05
9.65835637977203e-05
4.69218328807822e-05
4.49688394090875e-05
5.07706604833467e-05
8.13470113000848e-05
2.11764143400847e-05
9.41978015774791e-05
3.68971926173053e-05
4.4738166357324e-05
7.90354521083228e-05
6.56156918426618e-05
6.69467583660692e-05
4.6141685075127e-05
4.32538104223708e-05
3.16170201016872e-05
4.87878883469283e-05
2.38386516712418e-05
2.79788879556948e-05
3.59462372073432e-05
8.16077044471857e-05
7.96926276749316e-05
7.29763017994006e-05
0.000108370339976058
7.16870070816298e-05
1.47201124591001e-05
4.83048693142021e-05
1.38008836658688e-05
0.000104170195150209
5.82501598468751e-05
8.61007596023851e-05
6.18145865124911e-05
4.32802306679716e-05
6.27171862927758e-05
7.29608005267941e-05
5.26413461303285e-05
6.60134168071165e-05
5.45094179463878e-05
4.15096845178186e-05
0.000106602775909758
5.34556888664661e-05
8.19407743101213e-05
1.97482676917434e-05
5.61181045920391e-05
9.59469399220123e-05
0.000114165047456559
6.51431893796799e-05
8.11680347769476e-05
2.06963603085473e-05
1.89963623592709e-05
5.39963216998842e-05
5.48983890155498e-05
8.30097183283612e-05
5.1691075899773e-05
9.98757931247527e-06
6.07998803298871e-05
3.28351379517365e-06
8.51359082852361e-05
7.20344903563494e-05
3.92330856080648e-05
3.2169666351143e-05
9.90488035253801e-05
4.8927455504328e-05
7.66804458861536e-05
5.18276087256191e-05
9.30911609945342e-05
5.72452735002547e-05
3.89871857876031e-05
6.89870451988872e-05
2.29006365578322e-05
-6.48060100077229e-06
0.000101317898676347
7.07058027895056e-05
1.42365120263756e-05
6.7420997583344e-05
8.83119064760704e-05
7.49774333107671e-05
7.27910872228559e-05
4.42035212357764e-05
7.5443726209057e-05
7.20662334973048e-05
0.000101152813762465
4.74966471366653e-05
2.22214885120257e-05
4.54832504728535e-05
3.58463312525795e-05
3.39725174091998e-05
8.20945113410344e-05
4.68534631729851e-05
4.66347558336598e-05
9.3938291725129e-05
5.2996875759686e-05
8.10253733988151e-05
5.06908900922141e-05
4.68149799040105e-05
6.28658578264804e-05
6.17288624964811e-05
6.55538025331684e-07
3.33623998896172e-05
5.80939178853941e-05
6.05602600451709e-05
3.91786282777464e-05
2.28320759319083e-05
5.05214253327135e-05
-2.80490437360373e-05
2.4518519973826e-05
6.95635320213216e-05
7.44770403989619e-05
3.76563263162334e-05
1.60797957520855e-05
7.92853149085825e-05
6.13677704006168e-05
3.55950120340447e-05
5.25492108371512e-05
7.70595895554217e-05
8.72630307831358e-05
-1.48373198850765e-05
9.38689964129221e-05
3.01825611687027e-05
5.71839366222717e-05
9.81220439606892e-07
4.37516631239497e-05
0.000105749742379983
8.29549751372102e-05
4.07778831743088e-05
5.49885401555752e-05
1.28916994168803e-05
3.12251432938759e-05
7.39289305922983e-05
0.000105760133437253
3.81045138315228e-05
3.64629766189014e-05
6.56670268854714e-05
2.70446701682948e-05
9.37046508658493e-05
7.24099935045121e-05
6.05943608411884e-05
0.000118519881015689
4.53152793904047e-05
5.09495190817713e-05
7.40589941615096e-05
9.39557507296413e-05
5.65055126315879e-05
5.82477637814706e-05
0.000116718171374824
0.000116537944591727
7.46074851535588e-05
6.73884301775962e-05
6.56765599171463e-05
0.000125782642275521
7.3731845795171e-05
6.65716287369596e-05
4.60923855882911e-05
6.14120437147833e-05
3.44893394996364e-05
3.63291845708074e-05
0.000118087564786038
5.59599880642461e-05
3.03269423726378e-05
1.13711195689401e-05
7.14016874054551e-05
5.52363343500182e-05
6.45129581786437e-05
6.9344905100825e-05
7.55707782043308e-05
6.2188244527068e-05
0.000113411637419812
7.34871270006388e-05
3.31274086874151e-05
2.30007848041461e-05
5.85724232411315e-05
6.07239191853446e-05
7.20620415738984e-05
8.41566384271807e-05
9.96532385395335e-05
6.20417296075744e-05
1.29357350187862e-05
6.47741319661177e-05
2.88170672643352e-05
6.79889086182262e-05
9.9935774072289e-05
6.48415726196135e-05
5.81920794982853e-05
7.98011404194621e-05
7.29859047781443e-06
8.04410181587397e-05
8.12128032103687e-05
3.3093241157279e-05
0.000117310861370592
-1.5604977031456e-06
9.47774546167062e-05
-1.03675619566877e-05
5.41230083054496e-05
0.000104069291947967
3.35156630690929e-05
0.000117001354133477
0.000129346161514817
5.95515227166386e-05
5.75641395944519e-05
4.44219911021195e-05
0.000102724511998439
4.98346249078234e-05
6.76680550532121e-05
7.92983219544794e-05
5.4498823702028e-05
9.34801045246694e-05
0.000118438443173519
2.65646667503233e-05
8.25703065969217e-05
4.12832516720849e-05
6.64953209463761e-05
0.000122051214720246
9.2543448152087e-05
9.30198964620181e-05
9.93718843888774e-05
8.67125212650336e-05
7.57358467874532e-05
5.10272349643236e-05
6.0352429341853e-05
9.80996657872219e-05
4.05835901181967e-05
3.36021993692697e-05
6.9772839928387e-05
7.70916557106327e-05
3.17008615639371e-05
7.78380789378712e-05
6.19316386985353e-05
6.06524884054363e-05
3.8537073648161e-05
6.67707198278501e-05
4.14454290387172e-05
7.91889621983348e-05
0.000119016013260838
7.90081539690396e-05
7.90163386298689e-05
5.74373534968666e-05
7.6104092910832e-05
4.26074519170359e-05
5.02287410846939e-05
-1.64072498956531e-05
5.98288562716944e-05
8.91492131216541e-05
2.15804134727625e-05
5.56217492389101e-05
-1.48810561959094e-05
-2.59499133881063e-05
7.79146767045701e-05
4.80763953689164e-05
8.30509965862222e-05
2.35975802800069e-05
6.0194012667204e-05
6.6230481538209e-05
5.71909025510328e-05
0.000104796694536512
5.08203890550244e-05
6.6569548227608e-05
5.19434956101e-05
9.40672812651828e-05
2.00985112399085e-05
2.87637421468684e-05
0.000121326392107096
6.83184662274021e-05
4.71250947844592e-05
7.1453131116592e-05
7.53710417681436e-05
5.86449705885165e-05
3.96903837937171e-05
7.91722888392377e-05
2.53028485062598e-05
-3.17621459700978e-06
5.93519184683732e-05
2.90739768018765e-05
6.29411994213679e-05
0.00011653360273823
5.21769882960725e-05
4.24258808086759e-05
6.19695458912938e-05
4.20182913531299e-05
1.30874761629765e-05
2.80929524370899e-05
2.96197908305845e-06
6.86448966698881e-05
4.29488129711972e-05
6.86448005634374e-06
6.34805213731977e-05
6.03093828262724e-05
1.26440921496068e-06
1.14630092986754e-05
1.72786114065925e-05
-3.88227619266758e-05
-1.68536142111552e-05
6.41032911617496e-05
5.02197123366135e-05
6.23539331938291e-05
7.3597068101802e-05
4.20430399451168e-05
6.84145792593639e-05
9.02704515692786e-05
8.09203509198534e-06
0.000101334696573108
0.000158997026088769
9.72637269337943e-05
7.62432851242753e-05
6.2380015903806e-05
-3.16270044182644e-05
5.76614980889256e-05
3.28133679711734e-05
0.000131857910588747
7.13344482549472e-05
0.000119430672450853
7.06301961760926e-05
4.77255814528677e-05
7.93269106665426e-05
7.65776145538699e-05
8.57723323303187e-05
5.22781920984478e-05
4.43122386643069e-05
-1.03687669922034e-05
6.84844416445107e-05
6.38151737101578e-05
2.70639103669943e-05
7.29687646989533e-05
2.4796096528014e-05
4.80150031167433e-05
0.000108720890717138
3.41203727868724e-05
0.000108663787930427
4.16596405630997e-05
-1.35679473771398e-05
7.66848974221901e-05
9.50983152811632e-06
4.15219733306796e-05
0.000138887238727013
1.847310393599e-05
5.41408085315709e-05
4.71467521764958e-05
5.88696460917803e-05
5.30383376388714e-05
5.80450049289967e-05
1.65424938536878e-05
6.76572906037536e-05
7.68891082749694e-05
4.48973978212262e-05
3.82952241589565e-05
7.15644508886484e-05
4.28412708156007e-05
7.86159166334907e-05
5.36323681695801e-05
9.18975646631824e-05
6.52762540511509e-05
5.9854774931424e-05
3.25998650492841e-05
4.58387173446391e-05
9.76607760265452e-05
0.000104817362974196
2.53831263890775e-05
2.97027397756823e-05
7.46059883430245e-05
5.32752586937669e-05
5.95400046168708e-05
-8.55270668214906e-06
3.40581347393733e-05
7.40114165934372e-05
3.72300117553484e-05
9.06841072134587e-05
8.87439843707623e-05
1.07911213883564e-05
4.35927220502387e-05
5.36074079018451e-05
6.99122202371177e-05
1.88135668487752e-05
9.06921397144735e-05
2.24151240798556e-05
4.29707024791121e-05
3.45927623543458e-05
7.52223444762559e-05
9.07033133217651e-05
3.8984944299824e-05
4.33435930227825e-05
5.32061082377053e-05
0.000111182402251565
4.69891842177144e-05
6.23149333972427e-05
2.45979262691465e-05
7.35435757444206e-05
3.72005428371614e-05
5.54253897538504e-05
4.14317144999202e-05
6.06348801853684e-05
0.000117881541442696
3.85419508672183e-05
4.86002666775012e-05
7.18492648965574e-05
8.03197095587166e-05
6.23697693633411e-05
4.56790275781659e-05
6.11041639503543e-05
-8.20115808511446e-06
1.64206521681419e-05
-4.40232564850065e-06
5.98586778277679e-05
8.75923053183601e-05
5.52555697202684e-05
3.20168922119089e-05
6.63721265488498e-05
3.33100437778501e-05
7.13424128818092e-05
6.87121160447963e-05
9.24504370710579e-05
3.12020402175638e-05
-1.48932865717136e-06
5.69477830940101e-05
9.65225682051081e-05
3.53715171019615e-05
-2.39128680753648e-05
3.66846162426567e-05
4.24694348184505e-05
9.82091341052658e-05
0.000110132440979976
5.83487240196039e-05
9.29427419416202e-05
5.34185787277294e-05
6.79691265697368e-05
3.38962282129705e-05
3.2808220733754e-05
-7.69290692902077e-06
4.75881151874166e-05
9.02391379317038e-05
3.10540472710633e-05
5.54685108706599e-05
6.04393205314093e-05
5.32754305024228e-05
8.36919092201595e-05
4.77881314818583e-05
0.000103961326775805
6.65010505398349e-05
5.33442998929321e-05
7.78760619332742e-05
7.31517316353067e-05
6.18776946097231e-05
0.000106719351515076
2.44469170716702e-06
5.28584864745558e-05
4.53751558501519e-05
8.93991952925486e-05
3.50513254062493e-05
8.70542758476489e-05
9.21890268071843e-05
7.31088288800105e-05
5.68708437398781e-05
4.13721091839409e-05
7.0877058222746e-05
0.000126116581577983
7.25194798652535e-05
0.000112929611231623
5.40758349276669e-05
4.49539176116762e-05
9.2853886719957e-05
8.61415238335103e-05
6.87176867607244e-05
-2.08394425957779e-05
8.62360522480356e-05
8.03308727891356e-05
5.04018747059303e-05
6.60822395409765e-05
2.20926070204208e-05
7.03764394198488e-05
1.16642388921546e-05
4.24303155646883e-05
6.19545445830902e-05
3.8653516535166e-05
6.62067821597266e-05
9.21309863105118e-05
7.36920176321168e-05
0.000141937730327529
2.5686365848616e-05
4.54176892813153e-05
8.86017903194862e-07
4.45228249692515e-05
2.95919256309533e-05
9.6894759740465e-05
5.28267734190036e-05
2.9901480679294e-05
9.96714204186428e-05
8.14188941226326e-05
0.000111601609008184
4.95017396267954e-05
5.40551101158873e-06
0.000105598881078252
3.2204530037268e-05
0.00010152997427712
5.26831767464875e-05
5.22780926068199e-05
7.25659894465666e-05
0.000102894823543179
0.000137401999148654
9.01842274731862e-05
-5.20720311610647e-06
4.11649856982282e-05
2.98590205009818e-05
5.78133077687571e-05
6.13285048428936e-05
4.83768394996467e-06
0.000130075343157954
4.03549885676191e-05
7.68871578103228e-05
3.37621358422043e-05
3.79391277027735e-05
7.88975525412576e-05
0.000113201964334474
9.4906002265572e-05
7.90864332342282e-05
4.99481327390736e-05
3.23181830399752e-05
9.35580634651383e-06
4.8156370138924e-05
6.05755867698585e-05
5.13622145871807e-05
-2.7115922773998e-05
-1.21382715667932e-05
4.85917182940523e-05
3.55170431419087e-05
7.59769736436021e-05
8.62486352468522e-05
1.72090930127348e-05
2.68550495485939e-05
7.68894672666898e-05
-5.08510291960996e-06
4.63421431078419e-05
7.28588585058044e-05
9.06726515881877e-05
9.10943927204672e-05
2.72982041014412e-05
7.56605530658661e-05
5.33115655941273e-05
3.10792744536803e-05
8.73817358998416e-05
6.57311872166827e-05
1.09942439259401e-05
8.46382951272414e-05
1.98145113218418e-05
1.8147839960912e-05
7.27720505537373e-05
0.000125649438227126
9.17831624459914e-05
5.7046878850068e-05
4.17539334182103e-05
0.000110300010313946
4.49797262419164e-05
0.000104981805769101
9.31088945477847e-05
7.28290488839977e-05
8.41531400448949e-05
5.04355659661601e-05
6.05026613859371e-05
6.58198419537308e-05
7.54848362192091e-05
0.000110190852975319
0.00011649407140051
1.62583867164694e-05
1.6650650863628e-05
8.18374704930565e-05
0.000126541057888194
8.08427252722039e-05
9.6578588313229e-06
7.98088092883394e-05
-7.36940163141045e-06
5.84357592764838e-05
3.63504040551504e-05
9.21255124521367e-05
6.34746601967367e-05
6.42206005525132e-05
5.45978121831682e-05
3.53732315961893e-05
8.91639378747671e-05
9.02099971295215e-05
6.77168541164451e-05
4.98257391333167e-05
4.13400452056835e-05
6.42822248677344e-05
7.25744219920851e-05
7.27263673747002e-05
9.00806367929416e-05
1.59720201125266e-05
0.000129032083058336
6.15091038435751e-05
7.44118410714633e-05
4.98771646567255e-05
4.99203828363581e-05
6.74905870269425e-05
7.00611252207511e-05
8.23749428162651e-05
9.66910589936628e-05
7.68789067345393e-05
2.00648428933841e-05
8.91883935814184e-05
5.64131708277481e-05
7.65512699825876e-05
3.62814527957569e-05
7.26832422751864e-05
8.23665208050906e-05
2.15998877744546e-05
1.97311841187501e-05
6.72492764530257e-05
3.89296290551027e-05
4.15541301986592e-05
0.000115895340431549
0.000101650985773585
6.37994507730326e-05
6.58762902270726e-05
4.63752575230454e-05
1.36760414616429e-05
9.00090340538983e-05
5.89510080119434e-05
2.69134701545562e-05
7.08411451428488e-05
0.000105156414321899
3.29786851938214e-05
0.000106046429578758
4.89804045369613e-05
6.49316283696846e-05
5.36985719598147e-05
3.43718601502964e-05
9.57021177232793e-05
1.93110312460244e-05
3.66537764879477e-05
5.95295228235707e-05
0.000111009521749107
5.76703291994249e-05
2.58363851036599e-05
4.45172517808849e-05
6.89122697063854e-05
3.06552375034464e-05
6.00157650179873e-05
3.13057139388193e-05
6.80065269566192e-05
8.21753959445642e-05
-9.97366588748219e-06
5.34125284048152e-05
0.000110502209419529
6.14327094860137e-05
8.18831207719027e-05
4.11748233995774e-05
6.2194738308681e-05
6.61691963663275e-05
3.1111141371885e-05
9.66661972890582e-05
8.63597740361077e-05
8.79655042174963e-05
5.61530971872399e-05
0.000122132464175743
8.13187621912789e-05
2.12451549981669e-05
4.57174316066842e-05
4.25578325096995e-05
4.97503011107566e-05
7.28558773242259e-05
9.55501421866227e-05
5.8632734608034e-05
7.11877358376679e-05
9.47745273825624e-05
1.42359354187236e-05
6.0981208637562e-05
6.46078268479648e-05
2.52140053987692e-05
5.56493250698446e-05
5.41322793996378e-05
3.85570210568902e-05
5.80745894616036e-06
0.000103097833439162
0.000101428583818733
6.58896639447395e-05
4.67748366161096e-05
5.03027602090384e-05
4.92722414635702e-05
4.56143949482049e-05
1.15351818496224e-05
0.000113241404289292
2.54446924983056e-05
9.52791173994517e-05
4.30543875288656e-05
7.70244489593489e-06
0.000114600099715112
3.16226846625265e-05
7.7971592918341e-05
2.14101794439996e-05
7.39357274389811e-05
6.65889873695608e-05
0.000104763473219328
5.00885997486075e-05
6.2983756261049e-05
5.39987494368269e-05
4.92897556464669e-05
4.26206190666616e-05
8.91910880765882e-05
3.96961794539515e-05
4.70210220614112e-05
6.23257050661584e-05
6.39653580255485e-05
8.12622997088552e-05
7.12338801522196e-05
5.98699894246693e-05
0.000116879700518644
-1.949772958086e-06
6.90587577814892e-06
9.80410035600001e-05
4.43984804454463e-05
1.64152427591053e-05
0.000109105849732401
6.64288420246134e-05
0.00010609861084355
8.96792935778197e-05
2.19263758198723e-05
5.69324541523055e-05
4.91496506770635e-05
3.56427421821042e-05
5.48126681349362e-05
8.10247348713421e-05
4.7478680068149e-05
6.57049586283464e-05
5.7410637924888e-06
6.50133185118157e-05
8.69077139720246e-05
-1.64401571255381e-05
4.05507606587025e-05
4.01499034407391e-05
6.9303702720556e-05
6.99129402208059e-05
8.30051830089161e-05
6.86105093699102e-05
2.61340716283982e-05
6.81603967668916e-05
5.77813202063777e-05
1.19678912389608e-05
9.05695323840921e-05
8.33100472879205e-05
4.45600096548127e-05
-8.27785967143982e-06
8.78801087583898e-05
6.17805842562449e-05
-1.23928398948932e-05
2.37933120271446e-05
3.39907442365992e-05
9.26318351787859e-05
8.74706033498468e-05
8.31012569542342e-05
9.37382399718878e-05
-1.5744959846736e-05
-8.4272289252362e-06
1.23674496584548e-05
6.81520038811045e-05
0.000124235499703618
1.97783742415992e-05
-3.2447355860586e-05
5.7327760158702e-05
5.09489519784448e-05
5.53943931387862e-05
4.37489364858168e-05
5.02928988207243e-05
5.39248434576466e-05
7.40494705281889e-05
0.000115176255954943
8.96879822491909e-05
7.2995465329293e-05
1.31920371660951e-05
2.65516397418814e-05
9.7380768729703e-05
8.35584290896251e-05
4.09915870462955e-05
3.61396734985193e-05
3.30180265870404e-05
9.27547947845715e-05
8.68263099649227e-05
6.94566060257085e-05
4.58494564248021e-05
7.68908498573839e-05
5.76085974218212e-05
5.4812023286661e-05
4.56298193942305e-05
7.82725780613652e-05
0.000101438652511691
6.74420201893068e-05
6.25337378883594e-05
6.59143059078853e-05
5.0100151790002e-05
0.000111788354098945
8.01939175001544e-05
6.88118172215787e-05
-6.75369882099782e-06
9.39498348853558e-05
3.81745818293791e-05
0.000101339765299058
8.97482809008329e-05
8.2805131079433e-05
2.43787533131937e-05
2.55013914494357e-05
3.2311413618152e-05
4.17116919182885e-05
7.54007255999932e-05
6.59630639981715e-05
5.00026160605761e-05
7.42032282928313e-05
9.35857645800616e-05
9.92085755097154e-05
3.27977857943552e-05
8.93461895066085e-05
4.60597165645092e-06
0.000140914063340279
7.54365805906099e-05
1.58947839051726e-05
6.0260944240981e-05
2.07368821879297e-05
1.39234215077281e-05
7.45542378511917e-05
-1.1255376216521e-05
7.92509693066403e-05
8.98859070549186e-05
0.000106607298544959
0.000108182631947861
0.000102439608102616
4.55670730508733e-05
-1.39005730544598e-05
6.03315412522395e-05
3.3758897821438e-05
3.80337560595925e-05
5.57438357401929e-05
8.21017463207093e-05
7.73716702432235e-05
3.76143492619086e-05
1.90342331124549e-05
7.40924254661923e-05
9.38607538900383e-05
9.44967533792277e-06
6.87591379963501e-05
4.59989713691259e-05
2.82807163849775e-05
-7.94005018754676e-06
9.89371999195255e-05
1.14837154139557e-05
6.65564724393055e-05
0.000134847303392296
8.38256944746868e-05
-1.40325261534321e-05
3.97686041967423e-05
8.79880144898502e-05
0.00012441742577526
3.78491348196875e-05
0.000107419418292179
6.03345720667344e-05
8.23818579782608e-05
2.1358559265587e-05
8.66011123816871e-05
6.51135271338026e-05
5.1229690957349e-05
2.54538275804228e-05
6.15996833476779e-05
-1.06815951419361e-05
6.76144443474676e-05
6.16807294735249e-05
6.17380062761248e-05
4.01804322948806e-05
4.93665725376107e-05
-2.83459951971783e-05
3.67723732091184e-05
5.40546873761516e-05
8.68124901350085e-05
0.000103139903163406
-6.50431890681872e-06
6.79506911654558e-05
5.11404250476134e-05
4.54309065436496e-05
5.88069803836935e-06
9.61350352756968e-05
2.72308786335935e-05
2.85034562733679e-05
0.000105251068586243
4.97117657891987e-05
7.3459148933356e-05
9.59519468731644e-05
7.35341964267885e-05
5.24556230980548e-05
9.55688990882922e-05
6.24896230235555e-05
5.02385084225594e-05
8.50782664304437e-05
6.28232505959164e-05
6.1335753484257e-05
4.67940725882955e-05
2.27181291205736e-05
5.54169493687537e-05
0.000107679577883387
7.96373126869113e-05
9.36510200469284e-05
1.968065027576e-05
6.44433976860733e-05
5.76860325503083e-05
6.12403379635515e-05
8.63580553500573e-05
7.95166440062117e-05
7.56912484869137e-05
2.35410953471891e-05
0.00010171685869436
7.32551223858628e-05
7.43841209406972e-05
6.09777557028328e-05
7.90677239067079e-05
3.95472111092824e-05
2.08034629648692e-05
2.1642672202096e-05
4.1959140923528e-05
1.52742632360561e-05
5.91382410418431e-05
6.30612669325627e-05
3.84598532177671e-05
-1.97332598388997e-05
7.25354216324667e-05
3.55837849138137e-05
8.92994678514125e-05
4.27533805564507e-05
3.12950827445199e-05
1.76077636486725e-05
6.61581931843105e-05
-1.10719218946238e-05
5.18550275318238e-05
4.30310797211582e-05
-5.29257060105415e-06
5.70598729509695e-05
2.46079998802977e-05
0.000112066245979963
4.1475093173746e-05
5.88233272796027e-05
6.00767793485387e-05
7.39147459834504e-05
8.34275095324063e-05
0.000118233926458789
3.77494990803844e-05
0.000120206700394869
7.26570237818656e-05
0.000110845328698556
6.94275970850862e-05
4.7410093358744e-05
4.25788977028829e-05
0.000120647887086943
8.25301255744182e-05
6.14477386873544e-05
9.85233592704955e-05
5.44635201246839e-05
4.82578130759249e-05
5.98966703000465e-05
8.69021502845555e-05
6.18442767894154e-06
3.41874415500048e-05
5.38291776222416e-05
9.00659777580635e-05
2.29908610931463e-05
5.37909829421583e-05
-9.75727307624181e-06
1.70575332753242e-05
6.12752203048091e-05
1.31244219435e-05
8.99275093123881e-05
-4.91639939422722e-06
1.62447100435331e-05
5.55246149739269e-06
7.56254700639255e-06
6.82362504664097e-05
6.87856533299338e-05
8.16040854939966e-05
7.76303702123947e-05
8.03596186623002e-05
4.20142903419683e-05
2.26434324756401e-05
5.00148298943765e-05
9.32337976250935e-05
4.16829490423026e-05
0.000105294280712914
0.000127329865566078
5.98311245621427e-05
6.59102731034028e-05
4.88491548708397e-05
9.6743611532775e-05
4.89346845142087e-06
7.25862481744789e-05
4.35617230737062e-05
7.62130796556201e-05
6.18628055342638e-05
3.08146653989588e-05
9.32264304840676e-05
3.89455709021412e-05
8.07157870826315e-05
3.49126263727613e-05
0.000132665919785538
6.57686560594967e-05
5.50745088103429e-05
2.47995673634258e-05
6.54062648821863e-05
2.71780590052256e-05
5.99327872682575e-05
9.81512710028491e-05
9.67799972625912e-05
8.0653634676262e-06
6.57864258064049e-05
9.46364976279317e-05
4.32599015702375e-05
0.000146811571595412
6.50470636090263e-05
9.43093605648864e-05
-1.1160185157842e-05
5.31254280320827e-05
2.11226690615203e-05
6.15225747894756e-05
2.26896630674842e-05
9.964971720239e-05
8.19358208150028e-05
7.01261684506007e-05
1.4498445015532e-05
5.99505826785021e-05
9.75747069783881e-05
-2.34345889514554e-05
5.83364860724366e-05
5.94621837539361e-06
0.00013479963984077
9.09704590266913e-05
-1.11324025801628e-05
2.97861840313074e-05
3.50737907178419e-05
5.8429901766997e-05
8.08501189350855e-06
4.77889422017526e-05
2.19188696806619e-05
6.07170086249557e-05
4.67574216273336e-05
1.6969239712193e-05
5.24333731873543e-05
6.54392525002166e-05
7.73148756269422e-05
5.7489673825287e-05
9.30216118005475e-05
6.75816286689698e-06
0.000100010400621887
-1.93524957614189e-06
1.28359799725176e-05
6.90129905666855e-05
7.98294400608682e-05
0.000100570372207798
-2.33925659403742e-05
8.37194310077551e-05
0.000121538536786588
2.02982274426823e-05
-6.23304348020673e-06
6.32387814978998e-05
5.89630185209307e-05
-2.12809121874446e-06
6.81841937221095e-07
7.31743647348217e-05
8.19586944572113e-05
6.91307977181143e-05
4.33143506017871e-05
7.23527833166483e-05
7.43010168015879e-05
3.68094385366627e-05
6.60369188435549e-05
3.93114249752531e-05
0.000121804972844021
4.19208677109424e-05
1.96542652294228e-06
5.15147456471703e-05
4.8257516894726e-05
3.25318227861281e-05
9.85143964086239e-06
7.08089788567902e-05
2.24938540731228e-05
5.86842370505393e-05
2.95980807313107e-05
5.93057950806296e-05
7.67960606917559e-05
2.43764230865175e-05
5.99288766721554e-05
8.38836402990216e-05
5.81261921514578e-06
5.7851410803361e-05
7.44732731102889e-05
9.62744233955232e-05
6.75613342072052e-05
6.29831292897381e-05
7.40802969042376e-05
4.75114094693867e-05
3.01370870975537e-05
5.68397152941865e-05
4.74404526960472e-05
0.000106784754614339
5.54530072805455e-05
3.19162128268317e-05
3.80298618987588e-05
9.88227914689222e-05
7.74202926649641e-05
5.43850040536633e-05
2.6666455815554e-05
7.1608205708268e-05
1.79102979632399e-05
0.000113499347035611
5.83925434498403e-05
3.92269014608267e-05
5.7616861265909e-05
6.16827342282062e-05
1.86591942761815e-05
9.98076592156399e-05
7.8693116275651e-05
8.06289011831834e-05
1.35143499610884e-06
0.000105180081938241
0.000110123723975085
3.22873560186943e-05
9.50113790294139e-05
3.89157979661582e-05
8.74028748567721e-05
-2.93768005836528e-05
3.35636538187802e-05
6.77775274094093e-05
9.4148358446269e-05
0.000155281309563228
7.32392903797594e-05
-1.9840135139776e-05
9.4585639548851e-05
6.03938539793852e-05
5.39428974684386e-05
8.78647225987643e-05
7.34267994041736e-05
4.06724273557098e-05
6.70212782686742e-05
5.63393367640972e-05
1.39465094325672e-05
8.41491595807284e-05
0.000104504038810178
5.83173493394077e-05
9.48048077534928e-05
6.11413157612504e-05
1.76560992150277e-05
3.35630248932853e-06
4.39005611297619e-05
5.26169126456368e-05
2.4725882541283e-05
9.13450109642791e-05
8.10708275459776e-05
9.72378501923011e-05
4.18074973476884e-05
6.30380953120912e-05
4.74460064402e-05
7.76174253927731e-05
6.46451779899733e-05
6.96656710589859e-06
3.44560071545623e-05
8.74767132020299e-05
8.6399448002551e-05
1.03452350866679e-06
7.65979101518088e-05
8.7877404920958e-05
8.29176958419822e-05
7.48356254075427e-05
6.54531931189393e-05
5.73262043710962e-05
7.48324126743154e-05
0.000122128242144139
3.48778669736532e-05
7.97148919827736e-05
6.569307485441e-05
5.09914532278475e-05
9.32772662240919e-05
3.37878758487651e-05
2.54137055571669e-06
9.3022349984574e-05
8.64703485030182e-06
8.13914993447117e-05
0.000109447729018047
-1.58896717360079e-05
6.1499014983418e-05
4.43397520558199e-05
8.74308705858611e-05
9.41883125423823e-05
5.11106979243454e-05
1.20582269499683e-05
4.26007689955582e-05
0.000113868272649849
2.33991302582501e-05
4.65539777595171e-05
9.2966534962581e-05
5.43504056133159e-05
9.66559789679319e-05
2.02987086917707e-05
8.09538562701957e-05
6.06719420543432e-05
9.98622650260168e-06
4.92997546594044e-06
3.76295192014252e-05
4.49627576258075e-05
7.84807530073307e-05
2.84889751926617e-05
1.44846928325399e-05
4.76919254687238e-06
7.69010718068296e-05
7.75047289591966e-05
5.0674009825133e-05
3.53858389418146e-05
6.87163821638565e-05
7.17010762750445e-05
0.000147194597976552
2.34925062843585e-06
3.54730372766002e-05
3.86477259911277e-05
2.61677069370699e-05
6.05953601906732e-05
5.94719569048542e-05
7.34301065812816e-05
3.69474873759301e-05
0.00010232588434321
5.01416969922001e-05
7.53945035579109e-05
2.22203606305444e-05
3.42002985717716e-05
3.85076677427249e-05
0.000100234566438803
5.59217062764555e-06
5.45889178098894e-05
5.62477845470535e-05
5.47450583903064e-05
2.69154161457777e-05
2.21802128593706e-05
8.25890294091002e-05
0.000109894250236763
4.07895364508052e-05
9.92316071114111e-05
2.6775041025436e-05
6.32930574635197e-05
6.9567829616787e-05
4.04289589414563e-05
5.9733068288756e-05
6.23163774998275e-05
7.62888019578851e-05
-1.17279344907899e-05
0.000106183340570598
0.000124919887640825
4.2702577886357e-05
0.000113195894639653
3.79392371320524e-05
6.70753759428844e-05
5.42563429224865e-05
8.02788829167052e-05
3.43978927363074e-05
0.000110940970566532
2.7846915865907e-05
1.01325717834905e-05
8.62988441587518e-05
0.000124901924495038
2.2557458207993e-05
7.01567762042422e-05
6.06141057896931e-05
3.9295024969164e-05
6.09012821045745e-05
6.71874073793063e-05
0.00010551458006366
7.38757086403212e-05
9.57557271067713e-05
9.86703671559473e-05
7.67380967507492e-06
3.09056897792938e-05
4.8998373467263e-05
9.49214188251796e-05
0.000101647787454566
4.2657113490172e-05
6.62256205991928e-05
5.1281965304057e-05
8.57355418872571e-06
0.000103342518381779
5.06901754921796e-05
4.03482928687418e-05
5.51702534399954e-05
-1.5543319407045e-06
6.1741676396643e-05
6.08709299708797e-05
9.02533500860101e-05
3.9171412768592e-05
2.83212351254826e-05
3.09238265523707e-05
3.93320097000533e-05
3.73581199245143e-05
4.76269611413322e-05
3.70901087124026e-06
5.91070459290282e-05
-2.54933038874914e-05
8.12015194870664e-05
0.000109472996274784
6.83975200521813e-05
-1.1722634732443e-06
0.000114273866689671
2.44241863220598e-05
9.6034816268798e-05
0.000108155911973404
0.00010099366150624
0.000100467247090306
4.51590888658703e-05
4.31179020990031e-05
3.2160500158738e-05
2.4372325058991e-05
6.58604705800226e-05
5.17777789982801e-05
7.09201141826086e-05
3.38934891061746e-05
5.73975886249177e-05
7.06772068031019e-05
2.67157753666108e-05
4.56256681888242e-05
4.85775966539174e-05
9.93154333974653e-05
5.24240708182081e-05
4.05308939796604e-05
2.62262459056133e-05
1.00584741375029e-05
4.14351057229465e-05
9.60570502424965e-05
9.58434261012235e-05
2.48301255107029e-05
3.21650361260446e-05
7.34890602550097e-05
7.94263019596204e-06
0.000103048361092796
4.96403020186481e-05
1.54824441623464e-05
8.3657701881939e-05
8.60223946808571e-05
4.38854672298885e-05
3.00210116677551e-05
4.46052819770122e-05
5.30784891262179e-05
7.14099046435814e-05
4.96601133406957e-05
2.62005259434289e-05
8.78651844822471e-05
3.8668812375178e-05
3.27546722712523e-05
6.02724844572795e-05
6.8291680912463e-05
8.67351242470364e-05
6.80230832018489e-05
8.28328412647543e-05
7.9762153559782e-05
6.73513086467474e-05
9.49671617223095e-05
9.99972786198643e-05
5.34585341806974e-05
1.79088254681637e-05
8.29185909503424e-05
1.29077460604521e-05
0.000100053033128621
7.01534214733505e-05
5.82251725179392e-05
3.12783997586461e-05
6.17105359076922e-05
5.20146071667256e-05
0.00012355702344436
6.5490408514149e-05
2.257751411285e-05
3.00385401852862e-05
4.53904011631928e-07
2.30326811563859e-05
0.000101076767181983
6.34787294885062e-05
5.89323025741598e-05
-3.55562999016206e-05
8.03775958003589e-05
4.97557087220528e-05
8.28953377950457e-05
4.99664205089803e-05
7.40649319568e-05
2.49470163147166e-05
8.43366650415366e-05
6.91595642904243e-05
4.10504471841455e-05
0.000106277694452458
6.92319529448351e-05
7.30037415073644e-05
2.26545790729864e-05
6.34325138522193e-05
5.20048214317243e-05
7.87936682796987e-05
4.6423719419777e-05
9.34599527928366e-05
4.51346052888076e-05
2.93631684439783e-05
3.90151576303447e-05
3.3522963766871e-05
3.48755260207963e-05
6.55966821124132e-05
6.15450361163487e-05
4.63959708556978e-05
1.98393038856723e-05
8.62618083006276e-05
4.43738196422353e-05
6.99509791413461e-05
1.5935594390895e-05
6.51062510525582e-05
0.000110503266562038
3.23814992280019e-05
0.000114982025901273
3.69208109555357e-05
2.42127872418427e-05
9.57470746378686e-05
9.33406216264297e-05
5.38202815886231e-05
4.04270583510676e-05
8.57609213875378e-05
-4.10987403325023e-06
4.47453284493836e-05
8.29132996768058e-05
8.75593772292461e-05
0.000100661548763482
4.88952638329931e-05
9.41294188136282e-05
6.2585963058825e-05
0.000113780208137774
0.000103468971895409
0.000114874041394753
3.9649911995595e-05
3.75566326384148e-05
0.000115439724298691
4.87655824946218e-05
2.98517130123351e-05
0.000120230191462202
1.44563456505712e-05
8.1627854859197e-05
8.06040704496561e-05
1.15909042729801e-05
8.0170604896057e-05
6.43603099516873e-05
7.71523681407671e-05
7.43793864739786e-05
5.29829504796012e-05
8.51769538030688e-05
0.000101246051092873
4.81179668553729e-05
5.30831048280721e-05
8.91138255134967e-05
-3.89035325144838e-05
2.96394716034223e-05
6.41241262350556e-05
0.000117230879896087
6.9971395425563e-05
6.66107884409656e-05
1.71518139347937e-05
5.90314584801239e-05
3.20483878470749e-05
5.89880050077478e-05
8.5937907338169e-05
7.13936230924227e-05
6.4876696172743e-05
2.84338371116537e-05
7.18275869636393e-05
3.1267520656733e-05
3.1893439163635e-05
7.34008100351074e-05
0.000111494587559646
5.26187822887307e-05
-8.42391443242136e-06
8.51788613249866e-05
2.93900696762132e-05
6.25457411687605e-05
0.000146406712192465
6.96822613898116e-05
4.27740331731662e-05
4.71574150198671e-05
1.7778441488877e-05
8.38435168436958e-05
-4.54018728525831e-05
1.36959636723424e-05
6.05124333120614e-05
8.01524388881164e-05
9.40004606399257e-06
4.41282521050315e-05
5.74668498281376e-05
4.0775319281041e-05
4.87308403923651e-05
8.91450638189838e-05
3.01968250054278e-05
9.04096204402017e-05
7.68412081508622e-05
1.82636861571738e-05
8.17976243582728e-05
2.14935229909871e-05
6.24964346858837e-05
8.68974412738735e-05
8.19274512594586e-05
7.43554792580257e-05
5.68108354245656e-05
6.21299147012292e-05
0.000102714506180149
8.2213483320271e-05
3.16778869254895e-05
9.15696451293952e-05
2.18486909466636e-05
5.64531087736121e-05
9.01607193787229e-05
3.68132335190057e-05
-5.25543959508148e-06
0.000121021049072747
4.1012875767979e-05
2.48150723411325e-05
3.16703754720959e-05
2.9573424431581e-05
1.02126954656299e-05
4.79210882466012e-05
4.26824699893593e-05
-5.11922033687826e-06
6.13690658854276e-05
8.19475109455639e-05
9.40298434056422e-05
2.6887388796984e-05
7.75004181658896e-05
8.29725235341151e-05
2.68445350456456e-05
7.60167125430042e-05
3.10732524250804e-05
4.03502733813907e-05
4.51883491467231e-05
5.89357393581546e-05
2.84502955397049e-05
3.19188963752933e-05
0.000116145900793599
8.2982573629422e-05
-1.70742546485773e-05
3.20692347623734e-05
6.5868071772034e-05
8.64233902410456e-05
0.000118394791732929
6.04508494802493e-05
6.18638408674749e-05
1.03423877244805e-05
7.65168340304622e-05
6.70168520982832e-05
2.62311753373296e-05
0.000104598862678936
9.66106007326148e-05
3.25072723773203e-05
9.4381312603996e-05
8.85563348757013e-05
2.18967723334293e-05
5.11566567127531e-05
6.29612365590165e-05
2.73763851845426e-05
6.21866485887857e-05
4.85666795911708e-05
4.33542341724422e-05
5.90261574244946e-05
4.22218394454634e-05
2.75105416087274e-05
4.85979733147099e-05
5.31278702524995e-05
5.29552928043394e-05
-1.72352373948757e-05
2.10383028294189e-05
8.75538923028586e-05
7.5306586680604e-05
5.41683114552115e-05
2.64080832912037e-05
8.03822537414143e-05
6.08574553285072e-05
6.74933858747918e-05
2.51014684865276e-05
2.82806914191543e-06
4.13196917895038e-05
3.60337510561424e-05
0.000100694463521229
6.01364256675414e-05
7.32342024962368e-05
4.73054538929647e-05
2.92007623370638e-05
2.86874060913522e-05
7.32608733325532e-05
6.60463324765116e-05
7.58849484106184e-05
8.51067789384873e-06
0.000108844800266951
2.71687807360978e-05
5.16957387057827e-05
7.12085116977836e-05
4.28047999692583e-05
8.44448045761622e-05
2.14613809807746e-05
3.52219405319154e-05
8.83193315543689e-05
8.55873191229158e-05
7.26288009323295e-05
3.1817414328864e-05
9.58432256987064e-05
4.50405208923404e-05
6.922541158169e-05
4.17819411608245e-05
2.98081718800844e-05
3.38239775594733e-05
4.13329684057234e-05
0.000101633664686049
2.81381432127803e-05
0.000108001456213554
2.47305407558205e-05
4.3731091069698e-05
8.61461566762267e-05
3.06367787154369e-05
3.43740730341727e-05
5.47417007709191e-05
5.97383446635179e-05
1.97976116282893e-05
4.62474442544597e-05
1.82536769503206e-05
3.80953362528673e-05
4.61781835765889e-05
0.000121001660198753
7.17178409610408e-05
8.00298193312778e-05
5.12976079012843e-05
2.75839023593646e-05
1.07206119227174e-05
2.75016261150012e-05
4.96078947769507e-05
8.36552685589321e-05
8.08180750276929e-05
-2.219984935988e-05
8.16092157370114e-05
6.55726038605302e-05
4.72637682212556e-05
5.7704118677867e-05
4.93446639590482e-05
5.38403838608371e-05
3.03539607570867e-05
6.49862763686594e-05
7.43709252776088e-05
8.53056783039802e-05
7.10849269844822e-05
4.94753963283781e-05
9.26380243516283e-05
0.000120071967817404
5.29498488681499e-05
0.000101121227988282
5.92109709028846e-05
1.06907316248059e-05
4.41416444729184e-05
5.63285592631743e-05
7.16258075416772e-05
5.94868744338153e-05
8.79776502968606e-05
6.27762912596686e-05
9.25424655606063e-05
9.40461277964358e-05
8.50435934951232e-05
7.06054140600592e-05
6.49711995508331e-05
4.02568248543055e-05
8.03802686091806e-05
8.59618006913218e-05
6.11337745017856e-05
0.000117368053750064
4.76267316102437e-05
4.86864430950727e-06
0.000139449714675078
3.21862229266005e-05
1.49374071298224e-05
5.76566737475595e-05
-1.53485441052812e-05
2.36212562749568e-05
5.13085402941039e-05
5.29141251705531e-05
8.05592111857246e-06
0.000105784885956074
6.56374652566124e-05
6.11462622557593e-05
7.9728550309459e-05
7.96055065142592e-05
7.20274518875233e-05
-1.4363799906725e-05
9.4961468918199e-05
6.4180357162716e-05
3.24233642599466e-05
6.97329167095304e-05
8.78887322268051e-05
1.37912876417144e-05
6.36448210372431e-05
2.1159332797192e-05
5.64205033992228e-05
1.76823414097677e-05
-2.22407598019742e-05
2.34897327191646e-05
6.96867673515767e-05
8.56733661036646e-05
5.08089526363943e-05
5.37649520222361e-05
-9.17566696133314e-06
-3.55153694904724e-05
4.20514009121489e-05
7.07329653337553e-06
1.05274502843012e-05
7.43529569975871e-05
4.29764524980424e-05
5.68852048976391e-05
8.44588549072594e-05
4.18847883351689e-05
6.78378654678656e-05
0.000110002286446804
9.76412575185913e-05
6.5744132998874e-05
6.45521522671005e-05
7.57388787394472e-05
2.55962470409677e-05
4.62385310347509e-05
4.0653059622034e-05
6.13706841281537e-05
6.13094384970604e-05
3.19642479302912e-05
6.04431390200851e-05
3.56580087748462e-05
-1.17217999508109e-05
7.49979700983e-05
3.05452725246906e-05
5.02527374458819e-05
-5.89987901358128e-07
8.05553321720101e-05
7.10097564857651e-05
2.95836872120983e-05
5.39097225360007e-05
5.54699264436145e-05
8.70031012107593e-05
8.67094706199862e-05
4.96593794017078e-05
6.45225440571526e-05
2.95957502331728e-05
8.89837046987625e-05
3.64998157805821e-05
1.76386082228475e-05
3.70264131991788e-05
-1.52711632453e-05
5.43297420964259e-05
3.54622324904186e-05
5.66135632018973e-05
0.000119158805153118
3.7529672406993e-05
1.67715712114801e-05
2.41023996937584e-05
4.02359159897051e-05
7.62723473610483e-05
1.64150655798454e-05
6.12998739077676e-05
2.32874301389559e-05
-7.75014347808588e-06
0.000106346021491713
4.73319194245669e-05
1.44946542420065e-05
1.92186688240661e-06
4.63557629160144e-05
7.24602757513879e-05
4.5377301401219e-05
4.4965760516311e-05
-5.9880391490436e-06
4.68802203401789e-05
6.16153467671343e-05
0.000115506841312587
7.01989181155899e-05
4.77490457627779e-05
3.37439528394434e-05
1.15656290018639e-05
3.52387272109645e-05
7.06910393992213e-05
8.24927379054784e-05
6.25488862528278e-05
7.98279180142048e-05
2.33351577271795e-05
6.57146198483801e-05
5.15154614740411e-05
8.15923069118385e-05
6.4700736194867e-05
2.66096216207471e-05
6.55188752239221e-05
2.73553926547091e-05
4.60479255318787e-05
6.88277611856706e-05
3.24614096655393e-05
1.71534092920774e-05
0.000109256072364189
6.54466497976386e-05
4.34248675706625e-05
6.0505659769934e-05
6.8146777679049e-05
6.87241426058538e-05
3.61913906639846e-05
8.82970166966201e-05
8.3029148765472e-05
5.68840313953542e-05
8.98457808347805e-05
3.63173897418288e-05
5.63783148640755e-05
6.8219445745508e-05
6.72441433990315e-05
9.61331645716687e-05
3.39631441215722e-05
7.09571844483125e-05
3.81235658572747e-05
9.7366257119162e-05
6.22300508501645e-06
6.44755002064393e-05
0.000110337710698931
6.2170826783233e-05
1.46758334559012e-05
5.51864271470504e-05
7.89927503583827e-05
6.05840878894463e-05
6.94144429528614e-05
3.33202413641806e-05
6.93340471666982e-05
6.42272283061837e-05
0.000133818188448557
5.64350205117149e-05
3.96640906389762e-05
9.35713650126377e-07
7.89582635113244e-05
4.76198544501538e-05
1.44919630349369e-05
4.3338451151123e-05
8.28066402276481e-05
7.5138897415879e-05
2.76471446785758e-05
6.47457476317308e-05
8.68351321402393e-05
2.0547171217013e-05
8.01469212473965e-05
2.47333444875336e-05
8.77801197720994e-05
7.46046647693847e-05
-4.58030805895284e-05
5.80232050602323e-05
9.38016477708066e-05
6.68127255157007e-05
2.93909739349205e-05
3.87801408395682e-05
-1.31794441208302e-05
1.44447076175379e-05
6.77418757394463e-05
5.23223079769731e-05
7.24680060413175e-05
7.59162547966193e-05
9.88566241763586e-05
6.8124591827922e-05
5.61265500048996e-05
2.42804237078933e-05
2.31865746189117e-05
0.000112030297320643
2.53330635737882e-05
6.78694818011299e-05
8.93690664868723e-05
3.97289910297077e-05
6.75522190018135e-05
5.58024555388643e-05
0.000121374228745854
9.42547997322347e-05
8.67374888019974e-05
4.48847478408316e-05
7.53505373581579e-05
8.90329315550664e-06
0.000135611100566116
1.03523820308544e-05
-9.74666969320743e-06
3.73890404512222e-05
7.77774691454551e-05
4.65874114453103e-05
5.27758260050498e-05
4.44462150464215e-05
9.44206264572529e-05
7.00817086808779e-05
3.35995941336649e-05
3.59214150100219e-05
6.55293561717201e-05
6.94295165925461e-05
4.06117014888437e-05
1.85694320848403e-05
3.82684309381618e-05
5.4712649968581e-05
1.93624230451917e-05
5.29887806866817e-05
3.57602254635101e-05
2.81606301958443e-05
0.000120423493844312
0.00010072127834286
6.23910709987548e-05
5.84186342690083e-05
8.70278051775756e-05
2.86323306293181e-05
5.94941895385059e-05
8.34757759996708e-05
0.000104177716440672
2.13421898738139e-05
4.85779308182746e-06
5.01018089533786e-05
0.000101296738318191
5.23132878391355e-05
6.2853974373787e-05
4.06866472348713e-05
4.73517927893229e-05
7.174115041139e-05
5.4170674628146e-05
0.000112515969199882
0.000108174641230267
5.83482334057311e-05
2.77860539408228e-05
4.98300149877388e-05
6.48572546559968e-05
0.000121642301353395
2.21366594824769e-05
4.50446582931775e-05
7.04880779046636e-06
8.12936193368698e-05
3.06508660855906e-05
9.55043517571272e-05
0.000106121936357785
8.76502177827622e-05
6.78619230880242e-05
8.64409671527112e-05
2.79665698852138e-05
0.00011222035703956
9.87578366561742e-05
4.49718709299364e-05
7.09598516877539e-05
2.85428139876562e-05
3.91431407589191e-05
9.75487395828669e-05
3.1978110783798e-05
0.000146643785015561
-1.18994871070554e-05
6.14919723356062e-05
0.00010595505450561
8.74148925637771e-05
5.990726409008e-05
6.83276631231651e-05
7.77338813052428e-05
6.8411980128701e-05
8.06908462926185e-05
5.67028738573356e-05
1.79163840778848e-05
9.66622773181771e-05
2.35061546081061e-05
1.54547744227999e-06
6.79251316281651e-05
7.96240978882167e-05
8.19371508932721e-05
8.92578994831454e-05
6.21382874352494e-05
7.49564561352668e-05
0.000105608190946484
0.000106286801525291
7.7702396853073e-05
7.4110390730499e-05
6.97071164448774e-05
-5.56759459310036e-06
6.88077685345619e-05
-5.96547855402951e-06
4.99002609867121e-05
0.000120444491995784
4.84659443565558e-05
9.20200316114411e-06
5.94608609476681e-05
9.04937560142165e-06
6.54912996008109e-05
1.77754122140581e-05
2.65750516476016e-05
5.77915341314981e-05
6.03313103596732e-05
-1.38714957806407e-06
6.11854793872451e-05
5.75430863732776e-05
-2.07409192603109e-06
-2.35949268957347e-05
2.04417972442669e-05
8.65314315056622e-05
4.45010675608102e-05
5.13204981379552e-05
0.00013228655375955
0.000109184061829361
-3.03073808547462e-06
0.000110504404386083
7.03203883202816e-05
8.29683782709115e-05
7.26040365571606e-05
6.6895225432567e-05
3.08722653520594e-05
-1.50998821770422e-05
8.06872731145283e-05
5.8660948156005e-05
0.000112581999255991
-1.71863374913749e-05
0.000128770812018186
