# Supplementary material for: Research on computational propagation and identification of mine microseismic signals based on deep learning
Source: PLoS One. 2025 Oct 22;20(10):e0334641. doi: 10.1371/journal.pone.0334641 (PMC12543183; doi:10.1371/journal.pone.0334641)
Supplement: S5 Data — (ZIP) [file pone.0334641.s005.zip › 000100800001526.xlsx_0.txt_24.txt.txt]

8.53994589477848e-05
5.30344788692033e-05
4.33417780047854e-05
8.70729786645391e-05
5.58059855115627e-05
5.61072502067575e-05
5.97276027219842e-05
7.10616872728321e-05
-7.48547721345732e-06
8.23865326711035e-06
2.96317175458105e-05
5.84700839043905e-05
7.11373945587164e-05
7.67998403235955e-05
1.58052284664222e-05
9.93813674046721e-06
8.19727986894549e-05
5.99684597996398e-05
6.45656581171443e-05
7.47321345406032e-05
2.67765420956719e-05
4.35514647712855e-05
9.61423212778245e-05
4.18332154282635e-05
8.85632561142329e-05
7.10231551975383e-05
2.59810713723224e-05
4.27345636666232e-05
0.000103682740241975
8.93170922457487e-05
0.000108630908496386
4.66171640599895e-05
-3.8863510479223e-05
3.67513048795856e-05
6.1349711506049e-07
7.58601417963533e-05
5.07744025205287e-05
5.53028156400093e-05
4.75150908111001e-06
7.5186431875095e-05
4.69060413493137e-05
3.00564446237612e-05
3.18314730673136e-05
4.88589658471375e-05
9.56285005491647e-05
4.56062132864073e-05
7.2100303266342e-05
8.46316678071335e-05
9.8323217836651e-05
3.11393694002844e-05
9.34353059864284e-05
6.17760197079306e-05
-2.65224852754185e-07
6.8112024008102e-05
7.35660503900854e-05
3.75229958943119e-05
6.18184582122181e-05
3.4389023386246e-05
7.4130013645858e-05
0.000102312848187584
7.90278334767383e-05
5.58964934033415e-05
0.000142916447500295
1.47062281781495e-07
5.75317481552151e-05
0.000111522298258328
0.000122020832496404
8.14844451700108e-05
0.00012233927211368
9.21420449824548e-05
3.92429482325059e-05
3.46753277885945e-05
-2.76186295163079e-05
3.09882917226021e-05
4.41126591664119e-05
3.28265634809773e-05
4.6025397146178e-05
6.89695172250534e-05
-7.1079068659471e-06
5.5627954251252e-05
2.44345504402952e-05
4.17418935101476e-05
6.64574151646022e-05
7.07281371530987e-05
5.59470129067792e-05
0.000130880050622652
7.74729476932706e-05
7.71053079497799e-05
6.27740054759041e-05
8.00605661380103e-05
5.91938408420302e-05
6.46350405404193e-05
6.48695073366246e-05
4.99646747563333e-05
3.16420283753474e-05
7.96585904944616e-05
6.32314413702231e-05
4.71464700709436e-05
2.74205377947362e-05
6.91710448639938e-05
5.38880303847037e-05
6.47279587893952e-05
6.07799980578549e-05
2.51251135626187e-05
5.24883549705956e-05
-1.23564505942377e-06
8.4695252311468e-05
0.000157309233984828
8.82171396136361e-05
4.84220025533898e-05
3.86592056617791e-05
3.70558122023508e-05
3.48131345576657e-06
3.81024434403549e-05
3.70570435385001e-05
4.54038559837304e-05
1.69852583676343e-05
4.45679969220718e-05
4.16223622121153e-05
7.13767757802074e-05
-1.72989069202513e-05
7.79112431679531e-05
9.40258985758932e-05
0.00010832567024015
5.14515866371242e-05
0.000118756820331567
2.80476331237322e-05
1.07283831907834e-05
6.32372085934245e-05
8.68716121368114e-05
0.000106365168440618
9.58726155598549e-05
0.000105008842518437
6.71833246413842e-05
0.000104178316510042
2.89209389203064e-05
7.66080962099025e-05
5.85716754232137e-05
6.2042629597186e-05
7.12606988279275e-05
4.06880191086916e-05
-1.20531719589513e-05
5.46887572637271e-05
6.24395200757961e-05
4.79688260261684e-05
0.000112157575570698
4.91634416446692e-05
8.39317702594597e-05
5.05874540389819e-05
0.000105177523561504
7.21863631602392e-05
5.47308127875945e-05
5.2702311469604e-05
8.34566929783267e-05
6.58445984874617e-05
4.22353485199456e-05
5.40332155171924e-05
0.000111160409612103
4.12100047966689e-05
5.83393219206679e-05
9.59410731163866e-05
9.58885616579012e-05
4.91984254003881e-05
4.62628432710764e-05
4.17956921560697e-05
7.79869163217164e-05
7.41463012285467e-05
9.36085691314931e-05
4.62381685552396e-05
4.91012053757441e-05
2.73643409556238e-05
6.53503139690549e-05
9.09751910033175e-05
6.1760987135668e-05
7.64090943471627e-05
5.10157818493713e-05
6.46864600255453e-05
5.63961064860179e-05
8.21762065881215e-05
8.37930551386247e-05
4.51851534377938e-05
4.26278416015653e-06
6.14497030463002e-05
8.68759065962969e-05
7.21947374071969e-05
7.73603377364719e-05
0.00014246547149579
3.8992023165798e-05
9.46798894030726e-05
2.46380621993796e-05
9.31327598337025e-05
1.23914422495416e-05
6.77473721575082e-05
5.08304902719037e-05
6.31450836369691e-05
7.10545011392312e-05
4.75737892940578e-05
4.94376928418666e-05
2.03551440739251e-05
1.93225200345536e-05
4.43096667166192e-05
6.1092411938417e-05
8.92736415462002e-05
4.77005977087132e-05
9.87726227850242e-05
3.5428630104768e-05
5.71087563983611e-05
8.74890356966377e-05
7.03236046295516e-06
9.87504265828396e-05
1.29555068440291e-05
9.16349697593621e-05
6.19947967542022e-05
1.7437790310417e-06
6.83809217109607e-05
5.2284609094109e-05
4.05986333554013e-05
6.00063934238824e-05
6.95728593485772e-05
2.52524736937246e-05
4.03922859050345e-05
5.89967295660567e-05
5.95418518460655e-05
0.000107230506049398
-1.02500985512119e-05
7.10500376468501e-05
7.43890826390754e-05
7.50211581700526e-06
3.05348649363037e-05
-2.38730131194283e-05
4.33501320127336e-05
2.93350867890434e-05
4.09888842895142e-05
6.8073594177998e-05
5.18837240838419e-05
1.94542151085095e-05
2.47333229547626e-05
-2.6186036981148e-06
0.00011561572516303
6.25240271573736e-05
9.11339175169405e-05
4.50124654991439e-05
0.000113507081395121
2.96393034204623e-05
0.000100329162372027
5.39846501544425e-05
6.35411881403334e-05
9.61604098550671e-05
6.54191312951377e-05
6.03542956822666e-05
7.65422816383943e-05
9.96029313025522e-05
7.15117649300851e-05
0.000110185121887263
-1.27836862008771e-05
1.57584846718361e-05
7.15873238527306e-05
6.83059478293469e-05
4.57145855174141e-05
6.74449348148818e-05
7.46178693583704e-05
2.99691650829926e-05
7.51276763491692e-05
4.26617071348014e-05
3.86603214411469e-05
5.45759561622892e-05
8.1513243808089e-06
3.22299353511732e-05
6.29858090913312e-05
5.76218031677708e-05
2.76958163031997e-05
4.8680683101055e-05
5.67519599133356e-05
8.00039369756922e-05
4.31875500565426e-05
-1.93297534057749e-05
4.00207686166637e-05
5.83367820792381e-05
0.000110561694574135
3.3946287239106e-05
4.47339282125111e-05
-6.33010075190193e-06
6.98238094162669e-05
1.72351254449357e-05
4.19672770348806e-05
3.06127081777179e-05
1.62296616395681e-05
5.89015284900279e-05
2.41213575108872e-05
1.53185710947811e-05
2.27039427737611e-05
7.47944081935302e-05
8.97624464579902e-05
2.1184328981866e-05
9.87174385863607e-05
2.45300706674419e-05
0.000114696050388263
5.45441426381671e-05
7.35581215710771e-05
1.31696741310774e-05
5.8239203846596e-05
6.71387818857083e-05
7.79369234590637e-05
6.35239154469629e-05
-2.80377214324732e-05
4.71770474636124e-05
-7.88767058349174e-06
0.000113181483730843
5.62655682513651e-05
4.90084126121675e-05
5.08778879788935e-05
7.53211896767266e-05
0.000126834448180805
6.81364562157916e-05
-6.97296357071891e-06
8.19011577772669e-05
8.84532362814945e-05
6.17275433476371e-05
6.41790157328513e-05
6.34979594405902e-05
5.64672706229326e-05
2.5858907480218e-05
0.000104203675725788
5.22920786418612e-05
5.78425573954465e-05
8.3137952179207e-05
-1.78703767820647e-05
7.11261270980191e-05
8.0623315767138e-05
9.18186620596393e-05
8.05447458835409e-05
5.92240080578392e-05
7.09045315635545e-05
0.00013165851898751
4.90631717566186e-05
5.23122610988763e-05
6.1937025932648e-05
6.85750287148538e-05
4.42019198351211e-05
-1.37156142152256e-08
2.4505039375405e-05
1.78528131405418e-05
5.58229613461359e-05
2.47142291646573e-05
9.78683728614683e-05
5.71725061289579e-05
4.26604790541792e-05
9.05418654572449e-05
3.85347750875628e-05
2.88915286016209e-05
5.96368845937684e-05
6.90842688596433e-05
7.29495586013699e-06
7.92214631786997e-05
6.0546670304127e-05
4.97008108181535e-05
1.73782660927291e-05
4.15302709231145e-05
2.01744491186112e-05
2.97325673240707e-05
5.84217385128011e-05
3.39484762082945e-05
7.25189247358643e-05
-8.05761115444598e-06
8.19418022617455e-05
5.37114715267893e-05
0.000104583627189099
2.23267853939822e-05
6.14890174278308e-05
7.96144365925587e-05
7.97617201368339e-05
9.89112085901027e-05
6.2390111571605e-05
7.9694310734412e-05
9.4320973115149e-05
8.78438128202773e-05
2.21176897993273e-05
2.0978180560542e-05
5.71698003698704e-05
6.27823888999183e-05
1.62443191131692e-05
5.87025984082103e-05
9.7978692850581e-05
2.98519283488096e-05
7.5981578824583e-05
4.28460788171049e-05
6.3398012723383e-05
8.22053162096211e-05
-8.43021549997767e-07
8.64863864529134e-05
5.90950775002955e-05
0.000110737384616518
3.78455278224943e-05
5.39805116951375e-06
7.21241362557191e-05
-2.49945955882071e-05
6.16449322236432e-05
0.000119301624457904
5.82240794910193e-05
6.45891958216409e-05
3.70316691522615e-05
7.11008145286773e-05
6.99367319918621e-05
6.05032394536508e-05
3.80441402007588e-05
0.000100283601788195
2.61486236374767e-05
2.2981648965862e-05
6.67408131930073e-05
2.12547080298167e-05
7.98408054296848e-05
3.43162379197528e-05
1.72066316348888e-05
6.51855061211577e-05
0.000128777359862217
9.76897503640123e-05
3.99663109239599e-05
4.90923658518533e-05
0.000100665668647286
8.44553020342719e-05
6.75067183814217e-05
7.46394101879051e-06
8.40522852148281e-05
7.3730542189487e-05
6.64833322077293e-05
5.27255629184662e-05
2.00364975356129e-05
9.41988069948179e-05
9.38238347644833e-05
3.83676100151412e-05
9.0764895063956e-05
6.23258674554478e-05
4.79995459196591e-05
7.00329746769327e-05
5.3667911418011e-05
1.35599836841882e-05
5.38199832598547e-05
4.20349539369569e-05
1.64911881879515e-06
9.72652418864905e-05
2.54418962876958e-05
5.46845967894981e-05
4.99867521349762e-05
4.7183876279525e-05
2.6604647120644e-05
3.73246631847522e-05
7.17103332025555e-06
3.18107406506915e-05
7.64115277018397e-05
0.000129821675312724
6.61047520796113e-05
8.55268693811064e-05
0.000114664469945676
0.000119872512397122
8.56955632510398e-05
6.76866789327464e-05
6.48948636711253e-05
3.79636584057163e-05
2.51426148821722e-05
6.8012866968976e-05
5.63312792481224e-05
0.00010428331801615
7.00527508387993e-05
4.02955421910317e-05
2.80966431945258e-05
6.73663026524302e-05
1.8128461478691e-05
2.46764160517612e-05
6.43331601671773e-05
5.21690496315004e-05
6.44997368237506e-05
4.00270603049199e-05
9.74788461479382e-05
7.07786113095174e-05
8.78940750334379e-05
0.000115446020492045
4.19043203621788e-05
5.91017369193935e-05
9.41802677709993e-05
-6.66650979084714e-06
6.20093957639946e-05
0.000138049239008059
6.24854102293197e-05
-2.23461094261065e-05
1.89850283548773e-05
5.50511632866204e-05
8.49345611141322e-05
6.80972384893e-05
7.97574272022875e-05
-2.37010404499399e-06
2.6645737673363e-05
0.000117566475119491
5.95823468115093e-05
4.8530721939599e-05
3.59995630291561e-05
5.54051674762434e-05
3.34025941355954e-05
7.66936356608572e-05
4.64268108902185e-05
2.30314614192584e-05
3.74533302142468e-05
7.03244789336166e-05
0.000112738945271494
-7.12460443157951e-06
6.04082594811667e-05
2.18132493283468e-05
7.31321751268786e-05
8.02657385149056e-05
4.21090386812208e-05
5.92426366803007e-05
5.61869259865447e-05
2.67296821229266e-05
6.64091428640505e-05
3.50770720889865e-05
5.16095619847927e-05
-5.56697642074558e-06
7.87778900966439e-05
4.00747362443412e-05
2.5920991345767e-05
2.44970222826809e-05
9.3286814094582e-05
4.45085395577691e-05
9.89571673075194e-05
-2.46769783008622e-05
8.05684056444983e-05
2.10916908985168e-05
3.92011836371975e-05
6.44937014392746e-05
7.57369241093122e-05
5.40927529961906e-05
7.39098138239797e-05
1.98494159199239e-05
6.20913738710153e-05
5.45708904583136e-05
4.92879512438428e-05
8.36491862645232e-05
8.45111668705119e-05
4.40883922739203e-05
8.19470674295873e-05
7.32567025818071e-05
5.46711898328405e-05
4.78529767425805e-05
8.77086913190968e-05
8.10475779731341e-05
1.70700418624167e-05
4.02476696872282e-05
6.97054619628926e-05
-6.39532249280259e-07
4.66911483782579e-05
2.4654621653623e-05
2.12928044218279e-06
8.29677449118123e-06
9.59782488362801e-05
6.88806886327058e-05
3.43450248139231e-05
8.68019783324437e-05
4.10472425115463e-05
7.94947185382144e-05
4.29330564915717e-05
8.85334780343159e-05
3.92799687930654e-05
4.78250391868823e-05
4.12717907018243e-05
8.22509800491793e-07
6.28875974435611e-05
0.000107334230074382
3.8035745382138e-05
8.37309448665564e-05
4.67516640152436e-05
-8.4270361812669e-07
2.74620734235609e-05
8.96564386524032e-05
-1.79668065374163e-05
1.57802810649552e-05
4.55941991056177e-05
0.000142507599039084
0.000120842329392361
4.76239278316056e-05
6.77856703948708e-05
2.46331078430287e-05
4.66049082042375e-05
2.84728605345584e-05
5.36422172696383e-05
7.47423473829068e-05
5.14078466138888e-05
4.86921837035548e-05
3.34283342568268e-05
8.81001778383896e-05
4.8598528685244e-05
2.41707312497631e-05
2.44894609738589e-05
6.10524341501422e-05
9.5754983163209e-05
5.14174203263737e-05
4.57447657373283e-05
8.05269518121335e-05
-2.6550548879825e-05
6.1636305916588e-06
6.81701496818941e-05
0.000106741555137239
8.49715472097774e-05
5.76935336315877e-05
3.51956148426173e-05
8.72183164302784e-05
6.12109572734699e-05
7.89076098148578e-05
1.13257972213718e-05
2.19775543656724e-05
7.16710310320369e-05
7.30979319326548e-05
3.21584285229603e-05
9.29787834816364e-05
3.50552888046544e-05
4.60617783889536e-05
6.74363361389116e-05
4.27936882049674e-05
2.17424422504414e-05
2.069972518066e-05
1.72346984604193e-05
6.93967198987916e-05
5.46478044717007e-05
6.93374437366448e-05
9.42296880707856e-05
-2.75497808160926e-06
7.58621449016715e-05
7.24897783207642e-05
9.84785308064635e-05
6.64277696894895e-05
8.39598419714836e-05
6.88770710595967e-05
1.50429355382279e-05
-1.04982338419975e-05
5.15945491369408e-05
4.81414913401284e-05
7.36371078506779e-05
2.60799324328813e-05
2.99436003277067e-05
5.75772468280646e-06
2.48157396553727e-05
3.66870845214851e-05
3.4199203403373e-05
8.22331807402272e-05
4.51826034000511e-05
9.43873375767783e-05
8.34773454883236e-05
1.83006454443282e-05
2.18872613763452e-05
6.83198152814517e-05
7.37920483922646e-06
0.000104578754459716
5.17511170664912e-05
5.56688694869121e-05
3.51925348673735e-05
2.54262572792718e-05
3.35904174430591e-05
4.45679319981667e-05
3.16219596715167e-05
8.46652239569702e-05
8.2028056274981e-05
5.46366315708014e-05
7.4961829801977e-05
5.18862084990462e-05
0.000114499228174649
5.22970479593265e-05
3.12825114793456e-05
1.9089241785198e-05
3.87304446073353e-05
3.80481704913722e-05
4.77947059359052e-06
1.05732617933077e-05
5.5190359741756e-05
2.10043959640826e-05
1.73508129601139e-05
8.31384135432122e-05
2.01865316208644e-05
5.19839822036236e-05
3.22631236564069e-05
7.22424418908952e-05
6.88787242682876e-05
2.92915084777657e-05
0.000115899127693164
4.54254685669912e-05
4.53880647430711e-06
7.62045113941675e-05
6.78930523277287e-06
7.10520547875994e-05
9.49635870712703e-05
3.01960229001707e-05
4.00692207490474e-05
2.25217401216865e-05
5.99280878983335e-05
4.27994217637084e-05
8.70089900667153e-05
5.43372651385104e-05
9.19830139918953e-05
1.63472149984074e-05
0.000111641675664458
0.000118454477932826
0.00010400282539609
-1.34338701400017e-05
3.29945638135798e-05
4.25121293775064e-05
8.02971363175064e-05
5.37863795107871e-05
7.07898447540819e-05
4.69811409276444e-05
4.43003394976974e-05
5.92336901183173e-05
7.05610957272501e-05
5.74434646406434e-05
3.30270995936859e-05
7.39256462594236e-05
7.46278294337985e-05
9.06434790280445e-05
8.19312198088621e-05
2.7359109592324e-05
1.18832757705439e-05
2.30760180205866e-05
1.9841214918327e-05
4.36298185905158e-05
2.70352058119313e-06
4.28465613259554e-05
3.89510803827601e-05
6.26785965194631e-05
4.52360637577519e-05
6.09060253564772e-06
3.03130083360176e-05
7.07226661487114e-05
0.000114590604340379
6.45701366843497e-05
2.96173364714839e-05
1.83644478192265e-05
2.78196607206054e-05
9.37842213557828e-05
3.64859417476313e-05
3.67996344962533e-05
-2.21177602124414e-05
3.16607491850061e-05
5.47185371849228e-05
8.80642320650176e-05
5.55373296953339e-05
1.67324791814499e-05
0.00010886056218826
7.09751676581096e-05
1.19431126790658e-05
0.000100229986986339
3.28907524265127e-05
4.5796339939539e-05
4.43818099182298e-05
5.28432860250062e-06
0.000115803283719973
9.61988384881885e-05
7.23797075987065e-06
6.31263895894379e-05
7.77925434355125e-05
6.65708477604347e-05
-8.32339660086347e-06
1.44224595453516e-05
6.77164144568055e-05
1.80049032391541e-05
9.68656685705252e-06
7.03329735027424e-05
5.18954310990496e-05
2.50492451464652e-05
9.94024282167962e-05
4.75591016993138e-05
7.5269661518933e-05
-7.5233341648842e-06
6.68752511733343e-05
3.48645317778261e-05
8.52348830954199e-05
-1.80054524300808e-06
7.90667403269337e-05
4.46914840676001e-05
2.20846024489247e-05
0.000111502004169273
9.76030808190003e-05
1.67792874613132e-05
4.51490246235977e-05
-3.27389046842686e-05
6.67427295549637e-05
2.9399202298635e-05
5.32275214333955e-05
4.31501453138918e-05
2.03213652150461e-05
0.00010105377388447
2.83265122422109e-05
7.92497992625609e-05
6.4364578371182e-05
1.9079761820261e-05
4.86776189716723e-05
5.26023853136025e-05
7.07473861735973e-05
6.78906117815e-05
0.000101890509463091
3.386187400304e-05
2.00081082581312e-05
4.18870276171363e-05
9.03796308267679e-05
6.53671818648398e-05
4.02393686368957e-05
1.82212599588875e-05
5.21771403491755e-05
4.89479566663889e-05
0.00010264841532926
5.87444187654942e-05
8.40019602909339e-05
3.76760715162097e-05
4.95679750306141e-05
9.6010834533531e-05
4.80584245761135e-05
2.69126684524819e-05
2.22891736648021e-05
3.76388056612659e-05
0.000114307380712141
2.25765307818545e-05
3.68580853928748e-05
8.37880713734801e-05
6.31829392591753e-05
7.55349241819782e-05
3.19403968967852e-05
9.33126899352278e-05
7.89148112716977e-05
4.89139686354166e-05
8.11952661661868e-05
5.23771795910562e-05
-2.40547977882507e-06
8.57385079244139e-05
6.19342790958099e-05
2.99959953929138e-05
0.000106312167687497
5.54360147981998e-05
8.76006656446593e-05
2.42401407906252e-05
2.47719947144424e-05
3.12259825674225e-05
7.04540382070115e-05
9.11424600818245e-05
5.69441358013345e-05
1.09976377908589e-05
3.88383808386021e-05
1.91413458613101e-05
9.64184182680577e-05
9.87385698755193e-05
5.84319729414566e-05
6.47421043916439e-05
0.000109605574866346
4.27454654558266e-05
6.32386363337175e-05
4.28503943448922e-05
5.23513063170776e-05
0.000112387814103256
-2.48739649069286e-06
1.06290444807072e-05
0.000117841627875196
5.53400445099497e-05
4.95137771156658e-05
6.14601523440492e-05
5.8318406861713e-05
6.63671468539581e-05
5.91732291725824e-05
4.77859448267681e-05
4.64475254189087e-05
9.20973187583834e-05
5.03420636910134e-05
0.000108476784854752
7.10981755668181e-05
4.00572920512423e-05
4.9653197926187e-05
5.82284061891896e-05
0.000110814550570655
8.82945947961064e-05
8.45718878235426e-05
3.01759140598785e-05
6.63903190092274e-05
6.61552083872081e-05
9.51117115285905e-05
5.35909104243787e-05
4.09819872843432e-05
2.68149118445046e-05
6.85328002790375e-05
7.8339357808952e-05
6.20945183441952e-05
6.82795472134356e-05
6.98786406373632e-05
4.94142394086176e-05
-3.69134193419591e-05
8.03262177412028e-06
8.58833094123396e-05
7.76289252677799e-05
3.8909707811173e-06
4.56432641637448e-05
8.39283941261725e-05
5.37078958319562e-05
6.81628253281199e-05
-7.61001658270106e-06
9.95364337326153e-05
4.59461637885032e-05
7.0790449271152e-05
1.53035425975954e-05
5.57440671082779e-05
1.3807847669449e-05
3.42926935950848e-05
8.98329596698046e-05
6.88259985103427e-05
4.63005012172223e-05
3.42476550080597e-05
4.75147893460524e-05
6.01201984470287e-05
2.03057401226287e-05
9.32162623661432e-05
4.57526679561048e-05
6.80130837707144e-05
5.8282404631289e-06
7.7326799582021e-05
4.00696385741195e-05
6.7420982883502e-05
9.58299184974741e-05
-2.38678159051493e-05
0.000105852226425886
4.88386259386628e-05
0.000103260100991939
0.000107062236259629
0.000108142377317823
0.000103228719649305
8.1099062533778e-05
6.73486830557789e-05
9.94374200466002e-05
5.22739546791031e-05
1.5497954172692e-05
6.27180948528508e-05
5.54340567710943e-05
-1.61574707101463e-05
-2.81376201439614e-06
4.55303700503213e-05
7.66859900534325e-06
1.18994981551288e-05
2.45211103919613e-05
7.97341128026463e-05
1.48257205095941e-05
7.54812751956889e-05
0.000103421172384813
7.5181029642436e-05
4.86518122339336e-05
1.5412498210379e-05
6.25381938221354e-05
7.7340703104336e-05
4.92541212581939e-05
5.81669362449077e-05
7.791088784232e-05
1.79903949950305e-05
2.36050140729719e-05
-5.16620565856101e-07
9.14797017736665e-05
8.17746205034265e-05
4.74969209668407e-05
6.18136131574429e-05
1.84872961180498e-05
3.05716393082932e-05
3.49648483305937e-05
7.21181125318014e-05
6.68532584801329e-05
6.930875804169e-05
0.000110375642620618
6.90559744170583e-05
2.99134901749474e-05
9.38534579528763e-05
7.00555669511115e-05
6.3559677639747e-05
4.97091448890409e-05
6.12453898672915e-05
9.33148571064043e-05
9.09745850453795e-05
8.147071535922e-05
5.60664145177882e-05
7.3427553000402e-05
9.16511300198773e-05
3.39864932331477e-05
0.000104734957638907
5.28417873285914e-05
3.77829778261147e-05
-1.3688973947832e-06
1.06955609184314e-05
8.85851216348103e-05
8.08002658835677e-05
6.87626029172198e-05
3.66721881416339e-05
8.26041098208444e-05
2.87123834923146e-05
5.10904005228769e-05
5.14824297031357e-05
2.60944887289714e-05
4.65269598205844e-05
7.11688716587939e-06
4.00892433939199e-05
3.23101538702273e-05
4.48037932516055e-05
1.95358043079659e-05
9.60112416169833e-05
4.48788578571548e-05
9.87447834456346e-05
8.86378053555368e-05
6.10097849757145e-05
0.000104820791722025
9.14175976863744e-05
3.95981225347142e-05
8.41475477283796e-05
1.90680342678503e-05
4.29691225764887e-05
7.82708466787001e-06
9.42947983926895e-05
-1.81183155866199e-05
6.18417958399134e-05
6.10656591789365e-05
5.7287212476784e-05
5.29614671801467e-05
9.16423602363533e-05
2.43966477605436e-05
9.2383173995134e-05
2.56957870443875e-05
8.56572244039978e-05
-2.0165007577066e-05
4.97779398734132e-05
7.59542004976993e-05
4.09733440722583e-05
1.72723841155851e-05
8.78367029161754e-05
-1.24364789684531e-05
0.00010125214768892
5.02986960684416e-05
6.93399531081254e-05
6.77049512272099e-05
4.79079631889673e-05
9.33278184312018e-05
2.583469322971e-05
9.96286258069488e-05
8.95677899204217e-05
-2.19929719511336e-06
3.4339539246589e-05
9.85276962278754e-05
7.78599787216062e-05
5.6429272500695e-05
7.77814463077654e-05
2.3910181068337e-05
9.65418469916116e-05
5.92745480699971e-05
5.43757138704135e-05
-5.11225771880245e-06
8.22948479746616e-05
2.96723846324461e-05
1.05457793380119e-06
9.87935606830344e-05
9.79448137834018e-05
0.000112567896684096
2.00804140297024e-05
4.67801403714051e-05
8.30581330855395e-05
2.32972184822843e-05
1.52125351268954e-05
6.03622303470639e-05
3.85861718882836e-05
6.72427954942391e-05
4.57824830007583e-05
6.87547317872146e-05
2.74601504557572e-05
6.29437314056393e-05
5.49207054494387e-05
6.94650202268869e-05
4.1882185931241e-05
4.33021260619428e-05
5.16393534650501e-05
3.73612942104276e-05
3.56957090280804e-05
0.000100360210145105
5.15297709366034e-05
4.65014966635435e-05
4.44590503841567e-05
0.000105082104795155
5.97638741275164e-05
5.90212386278445e-05
4.56852322312022e-05
6.63700106155786e-05
7.17434863264636e-05
0.000135185137147418
9.46076010487582e-05
7.79644852668481e-05
9.75587313642886e-05
0.000103673862727973
8.04810537374961e-05
4.73803345509493e-05
0.000113188226834626
7.8723089551584e-05
5.41015604857816e-05
4.43892364201195e-05
0.000103225737128201
7.98372238174321e-05
9.65178417728165e-05
5.98645262880561e-05
8.27010308493459e-05
7.76232817110947e-05
0.000108008366467356
4.63205334937505e-05
4.89637695515913e-05
1.94064562325554e-05
9.06142554577872e-05
2.53736579898202e-05
5.59465195276417e-05
2.77488564811988e-05
6.93463932133412e-05
3.15569684622488e-05
4.75274962344159e-05
6.84690400924997e-05
6.62912427455497e-05
0.000105524577102735
8.58012539553178e-05
7.8813900286262e-05
5.41087910357856e-05
7.24844028100334e-05
6.85678980375778e-05
5.09503526434899e-05
6.52349072595936e-05
6.69363331524227e-05
3.73861394084463e-05
7.92926560232332e-05
4.05360609697804e-05
8.66310217440801e-05
5.83534303278928e-05
5.98431455498751e-05
-2.72233785911038e-06
7.71957985631145e-05
1.90070111042469e-05
3.26562460071493e-05
2.69353173663607e-05
-1.76457392256061e-05
-1.17602245030917e-06
0.000136365263592268
1.18988980207854e-05
1.12635650972328e-05
8.9609018864228e-06
8.11091181765519e-05
6.69285175117168e-05
7.96378417952284e-05
5.30095436433114e-05
0.000111227168552157
9.4611517876381e-05
4.73608444828121e-05
1.61327007924588e-05
4.92081695572027e-05
3.57214149817022e-05
0.000130009221758771
0.000107881947579607
3.3663450233546e-05
2.97747848834208e-05
7.4624729068695e-05
0.000123694387100022
5.98709491504206e-05
4.19695116451609e-05
2.28346432215557e-05
4.13225044462259e-06
2.00187623287617e-05
0.000109497032319219
8.93011157593327e-05
1.75900875823079e-06
1.24550457087804e-05
6.93886392568616e-06
4.18430328675295e-05
5.34789683541255e-05
0.000104219286469842
1.9546184559847e-05
8.73094826342353e-05
6.90315587775072e-05
2.65270446215615e-05
5.4415215396782e-05
9.77668782619595e-05
0.000110475543962165
4.5481345800275e-05
6.54635410355249e-05
5.46798522071769e-05
5.48009399870871e-05
7.1192024076589e-05
0.000126402845549152
4.42799484739904e-06
8.49056793946921e-05
4.53972259777055e-05
7.03764323429915e-05
6.44351874900641e-05
6.31646638862445e-05
4.12003134158789e-05
0.000105530893465669
1.0226791434279e-05
9.91280989116284e-05
2.69678289314873e-05
7.60236495982285e-05
7.76969982302101e-05
7.03074584220065e-05
7.50508436869849e-05
8.61944091503934e-05
5.06591329351502e-05
4.05677751650804e-05
6.05852568118066e-05
1.26849948880758e-05
9.71092261650273e-05
1.4460366278624e-05
4.40842063387555e-05
5.23117872062159e-05
6.82147501555113e-05
1.03605137932583e-05
7.88466677093574e-05
1.39201735170143e-05
6.62636558789675e-05
6.66649173605691e-05
6.53510214580248e-05
5.5164536604833e-05
2.57154850910199e-05
1.25565252654316e-05
5.23137046058905e-05
5.02834985449688e-05
5.09733268157301e-05
4.26194857737222e-05
8.71787699663479e-05
8.29647274966087e-05
0.000101451392164733
6.17261374966781e-05
0.000102181602658714
5.22010851107664e-05
8.22359029855186e-05
5.4699495040772e-05
7.80111358688975e-05
0.000122120930438012
-7.13262708554907e-07
3.81586057903441e-05
6.24006428461513e-05
4.72109130492611e-05
6.93727723264001e-05
4.61535433488884e-05
4.11139029456002e-05
1.58450225213085e-05
3.16528969894889e-05
7.55727806643109e-05
4.11400642395517e-05
9.30512210286443e-05
1.38697195415591e-05
7.91735675734842e-07
3.00119720275552e-05
4.42318381652421e-05
0.000113688542195013
8.2693985494419e-05
0.000101178814814851
8.40471563285464e-05
5.34241770826708e-05
0.000108805522844301
1.94392648284309e-06
5.76944774401948e-05
5.86221236810656e-05
4.14303356540134e-05
-5.49507004288518e-06
4.38918778695372e-05
6.84988298906001e-05
0.000111933151283207
8.11765766548144e-05
5.00595313867101e-05
7.68145700586483e-05
2.62698604287011e-05
6.95543566444267e-05
9.29930912447646e-05
9.49438664332036e-05
4.47149362276732e-05
6.04597743155978e-06
0.000102365893873341
7.47312187590191e-05
1.47946599400319e-05
5.19869767671967e-05
5.08810692196765e-05
7.02372966407125e-05
7.02067165123547e-05
5.29691219358319e-05
0.000110427786914865
6.82348222849472e-05
2.66828479324421e-05
3.59014411250664e-05
5.7945859205399e-05
0.000104554271123765
5.17152914368926e-05
7.26295683149468e-05
8.20318653874402e-05
0.000106454448610294
0.000112050091355552
-7.6537397015237e-06
0.000118660842773709
2.00999783880067e-05
4.83929153460433e-05
4.82007680957956e-05
0.000108324158277645
3.17163175656316e-05
6.16092171818711e-05
6.88810080773345e-06
7.22352171580246e-05
5.19710568025622e-05
4.08952533983388e-05
4.05652232726122e-05
6.10362259300764e-05
2.34242878980616e-05
3.27057310742566e-05
4.19375387289647e-05
6.97818481757278e-05
5.90228137053691e-05
1.95329140841881e-05
4.12681157981755e-05
5.30311528724966e-05
4.46314853289763e-05
4.78965154462882e-05
-1.28023643088283e-05
7.10235169651402e-05
3.90567256538121e-05
9.40631795402123e-05
8.6897040153747e-05
2.25554713589088e-05
5.99352595388531e-05
2.33783094751499e-05
3.97814682624161e-06
1.74493357277742e-06
0.000113841290077465
6.95143687518538e-05
3.94106193219888e-05
8.74971462490936e-05
6.85268815586333e-05
8.64413995549673e-05
0.000125264318373042
0.000141852179920183
0.00011229226868801
6.26642998144967e-05
4.1544686541108e-05
9.67274254509005e-05
3.93264613443478e-05
8.90073703814033e-05
2.71706842986757e-05
9.66510906911199e-05
2.45038886520004e-05
3.53048136635804e-06
1.8840765479191e-05
1.57086602957742e-05
3.70025641318201e-05
6.77129194619607e-05
9.48102086566138e-05
7.37648745345796e-05
-1.04118248589846e-05
7.50311750933597e-05
8.94302125005546e-05
9.25850882627346e-05
2.47895351959907e-05
5.16287227093504e-05
1.42382510598496e-05
6.92452212240927e-05
8.91965926604032e-05
5.69126991979514e-06
1.51234242505602e-05
4.54487566354059e-05
6.8653693110099e-06
0.000139610139064173
-5.7707486575752e-06
1.52712253947787e-05
3.45494013378413e-06
3.76787249847111e-05
9.27217691047203e-05
0.000104797932179682
-7.17127869989513e-07
3.23294549243817e-05
5.36725632343897e-05
4.27254492545535e-05
8.31220466777234e-05
5.18159423589571e-05
8.36685376716064e-05
4.69669721787562e-05
6.47648023129388e-05
0.000136273635619672
3.66831756749513e-05
3.50438283536436e-05
0.000101029886045848
1.47519129323904e-05
0.000106689608019667
-4.76018897466404e-06
4.12972799849462e-05
9.79007717153666e-05
7.71741764254124e-05
5.06128442737791e-05
9.40391343292156e-05
6.27448181477073e-05
9.38566355479054e-05
5.99823296062711e-05
1.07321192623111e-05
6.2379355554467e-05
4.67858280128837e-05
3.10493385620451e-05
5.7907069946867e-05
2.48640935931399e-05
-2.48328633484313e-06
9.87656446036011e-05
1.79633431183202e-05
3.99142323798327e-05
2.99442077125131e-05
2.83261549198759e-05
2.21672165164054e-05
4.62480920469427e-05
6.71249534548854e-05
1.60157775773814e-05
9.21369968228246e-05
9.74008715593701e-05
0.000131060542847346
0.000137530934620602
7.42390106951588e-05
8.80809482946678e-05
3.91525160728352e-05
5.12498634093446e-05
6.2900768415343e-05
2.11152464437779e-05
2.37789726750007e-05
2.72842836406462e-05
4.67474307222179e-05
3.49796048892387e-05
9.51497281488397e-05
7.2815941463942e-05
6.66387837955894e-05
4.23860182256691e-05
9.71012050605097e-05
9.95904818039e-05
5.75238613931903e-05
7.05294533952036e-05
2.61583477908982e-05
2.28572766505684e-05
6.44904565146062e-05
7.35133560275098e-05
3.52973039172696e-05
4.30621955380854e-05
2.16943061211455e-05
7.01066918310991e-05
4.32853001169868e-05
4.08212059800419e-05
5.46205560359524e-05
7.89297985137089e-05
2.29985781375101e-05
8.57933612996362e-05
1.04821125388028e-05
1.77517242406862e-05
2.10207479683916e-05
8.68571667579719e-05
3.86771080105845e-05
0.000119786483314768
1.41043031382186e-05
1.74494608066109e-05
5.82785734669897e-05
7.9757432691893e-05
-5.29612513585471e-06
6.33657749678348e-05
7.34920797622131e-05
9.96097531235329e-05
0.000123157005077661
6.59226284473527e-05
-5.40713494525535e-06
0.00011280994595468
4.77331310825563e-05
1.84288290221571e-05
6.42977476039243e-05
7.53591530641874e-05
3.82673576688171e-05
6.99976560109955e-05
4.80157210844493e-06
7.89336820711529e-05
5.26972839379127e-05
3.47002057500895e-05
5.56299916139939e-05
8.8028469371982e-05
8.60720026580309e-05
3.93184470049343e-05
7.26945311577788e-05
0.00011797176762655
7.07970927915935e-05
9.73079124188827e-05
7.65754077613654e-05
9.86946808025242e-05
7.63003273424233e-05
8.05631072248866e-05
6.70455882064016e-05
4.91434500294516e-05
6.04110701289899e-05
4.40448912098135e-05
3.59317486788924e-05
7.86120962828637e-05
7.40288191572586e-05
7.28765421114567e-05
5.28555630167452e-05
2.95445232033302e-05
7.05892609926207e-05
6.9657530733794e-05
8.77388595152708e-05
0.000114413041837085
3.86731991136671e-05
4.53216090007224e-05
5.67109484274081e-05
5.05768714194425e-05
4.54906481845916e-05
6.96649180641985e-05
2.90272649311554e-05
2.32346248116038e-05
4.11828418077335e-05
9.70189120583223e-05
5.66679194285236e-05
8.93801139244506e-05
0.000107441182156178
7.01030697869931e-05
8.94736182152017e-05
1.0289030137584e-05
5.7519868644613e-05
-4.34132009426555e-05
6.75105325336197e-05
0.000101604656589197
5.6683323404886e-05
4.0799028992282e-05
2.86958450838236e-05
4.99489919010928e-05
3.94898873384954e-05
6.32785594276765e-05
3.84592548846332e-05
4.85866030483266e-05
0.000119468066440251
7.60135943311703e-05
4.27517560912719e-05
6.23215010127976e-05
8.15599502331403e-05
0.000135140394526348
4.39691126493611e-05
4.27849175488485e-05
4.74903701026742e-05
2.69666732660211e-06
2.1927968858319e-05
6.46984896101215e-05
8.95223904613545e-05
3.09579379543691e-05
5.96167782859275e-05
4.03315823015888e-05
6.55714357806718e-05
2.93908931007016e-05
4.10242566064734e-05
0.000111747977959519
6.96209646681475e-05
0.000106722458695172
0.000137119012915957
2.99461796409554e-05
3.77675810040465e-05
5.35605977595499e-05
0.000126125246993408
6.08542892778062e-05
4.94307318763075e-05
6.38203480005739e-05
2.87570726208971e-05
2.25942258156231e-05
3.45001150506417e-05
7.14999269655122e-05
3.10590375638473e-05
3.67024552687834e-05
6.17410485373177e-05
0.000113722999889177
7.18828777237686e-05
3.92133961217991e-05
6.44312870079872e-05
3.2584373672633e-05
1.66668749330201e-05
4.46392653881573e-05
2.78883480848917e-05
1.66459185882066e-05
0.000104244123102062
1.42232231609464e-06
5.55468181317404e-05
7.53839233276837e-05
4.58809766763822e-05
2.06338043691232e-05
7.08065136461492e-05
-1.26563704771765e-05
2.29520768958289e-05
4.24806207465676e-05
4.17135742142103e-05
2.38067675362522e-05
6.24319090500156e-05
5.29972606956487e-05
6.58303348520484e-05
0.000105639539797085
1.07168399931347e-05
6.35553525829327e-05
1.2720881069244e-05
9.28533609868872e-05
2.58754585127771e-05
3.82349556107795e-05
3.16333078147017e-05
6.41364271496988e-05
5.7979937508186e-05
0.000116183870106299
-5.62290105598039e-06
0.000107469949564024
4.59632969695195e-05
1.75143460635365e-05
0.000125727771107918
5.58438582650057e-05
8.37803660328596e-05
6.90862816901061e-05
5.08867362629043e-05
-5.33665976931918e-06
0.000105770977262855
4.21073379128626e-05
0.000102973338622702
2.62250593815699e-05
0.000106763035542182
6.69532427823565e-05
6.22418179288837e-05
6.60182776740362e-05
0.000107576575534457
0.00010127447238483
9.54115049396364e-05
0.000109869202438294
1.56684647526627e-05
0.000121508101080106
1.82667030554158e-05
4.8643507889426e-05
5.28932017038834e-05
6.44276235419948e-05
8.1393918349305e-05
0.000105366065418548
6.01268414525705e-05
6.23070555101503e-05
8.53984746379325e-05
2.59845128353931e-05
4.25407272180051e-05
0.000108359403185329
6.68459848901984e-05
4.06395577247216e-05
8.01703197332543e-05
2.59554910286739e-05
9.76128178107255e-05
4.83337752883443e-05
8.64297093418551e-05
9.41669579454218e-05
6.16424807468814e-05
3.80675044268631e-05
2.39424982594594e-05
3.55956356418341e-05
3.07625026156484e-06
6.52274893169867e-05
5.50243810190255e-05
4.56169951878827e-05
9.71935056699241e-05
7.3651105049874e-05
2.54870311674814e-05
5.96639868631304e-05
7.55007020930045e-05
-3.98600499878474e-06
5.34208349756212e-05
5.82203307528354e-05
8.52363016639164e-05
0.00012427837340311
0.000119304576292398
6.85966950559475e-05
7.58665640862062e-05
7.29166963519526e-05
5.5659525780164e-05
7.13261755886273e-05
5.39868545686704e-05
6.66651276607866e-05
-8.05292751877178e-06
8.61857195823825e-05
6.93463443622959e-05
9.68505553496911e-05
5.26849492943038e-05
5.81711570724662e-05
6.43470514648773e-05
1.31310780204678e-05
8.79039138062746e-05
5.48651628952371e-06
6.90360016907245e-05
7.78463396601444e-05
2.09498387172611e-05
2.72251815213921e-05
6.05361094917251e-05
5.48343299505434e-05
2.49954136774303e-06
0.000141831015897492
0.000118918635038487
4.81904056143403e-05
8.42342632855456e-05
7.39720408820636e-05
9.21830153929629e-05
1.4770908966446e-05
5.86716019368862e-05
-7.40645220630362e-06
6.3906812111071e-05
4.10958508209965e-05
1.91098735386298e-05
7.57176449038284e-05
3.2064237142714e-05
3.1386750659841e-05
8.48759831818892e-05
7.38263561782124e-05
5.53652700504409e-05
5.4849703132771e-05
0.000112861743065075
5.86297722351576e-05
5.44382892177327e-05
7.61595462024323e-05
3.40389678137329e-05
1.95913666683906e-05
7.82768707226966e-05
0.000102081717919539
5.77431878977696e-05
3.05839814811283e-05
2.60874799273585e-05
5.90898409564443e-05
8.77580498254066e-05
5.67119031426077e-05
9.95980859975048e-05
2.56540839830958e-05
2.90438728981836e-06
1.64135941490796e-05
2.81098798137454e-05
0.000108281446697029
0.000113602644966148
3.92065734149323e-05
0.000115114550507034
8.20971942286696e-05
6.66848371610106e-05
8.98604246231801e-05
2.35939668215288e-05
5.56024658446658e-05
6.30542820286702e-05
5.51005798575005e-05
5.3064210774814e-05
3.08644093284762e-05
6.69795825463693e-05
6.14911371532361e-05
8.10994154745624e-05
8.25972098427463e-05
6.05287226817446e-05
0.00010968591527938
6.19477041754747e-05
0.000113766157832799
0.000129936423506129
5.38812498974869e-05
1.53505965273434e-05
5.0634420868957e-05
3.95932226476283e-05
9.01562405879909e-05
3.4555723326591e-05
6.16179453141535e-05
8.71150952302661e-05
5.56177920580993e-05
3.09306221163683e-05
7.60984090748492e-07
2.1638826540555e-05
6.14409199026987e-05
7.03631675411047e-05
7.85823729942609e-05
1.22478895689362e-05
4.89976032135543e-05
-2.26550381734617e-06
6.55219857374554e-05
6.37428342150743e-05
9.37932306410695e-05
-2.62310765961133e-05
9.29798330469077e-05
7.443239367159e-05
8.52282826574382e-05
8.0084019065173e-05
9.66753001426456e-05
7.76909734777873e-05
7.67189481894466e-05
4.93924666307559e-05
3.2400933475354e-05
5.29777713552106e-05
6.63417907668312e-05
6.01419904084997e-05
6.18051116742126e-05
2.95185450055516e-05
9.80281876856761e-06
8.70060680208179e-05
0.000120514719788664
7.54097080135234e-05
3.95880109368484e-06
1.33770882090454e-05
0.000105137766224238
3.25546364778358e-05
0.000124604399365069
8.70411377730843e-05
1.55459883326833e-05
1.1373895324786e-05
6.55169486167864e-05
6.17945075490396e-05
2.42058685530477e-05
4.57664248978176e-05
5.54402274957525e-05
7.4676623044731e-05
9.11030971496298e-05
9.76240577856512e-05
4.1262686479065e-05
7.57639745845071e-05
7.42925823090815e-05
5.89847623359673e-05
3.22515573869852e-05
4.14225264566849e-05
6.19247505840577e-05
8.50680933007491e-05
6.19412780294219e-05
4.81234961477576e-05
4.8614455403594e-05
0.00010223039384833
5.52652978271115e-05
8.68591707388645e-05
2.06626724784393e-05
9.09241330377559e-05
5.2755713125683e-05
5.9670091010077e-05
3.08137602812542e-05
3.86651664771412e-05
0.000103184224940181
3.78754600285069e-06
8.70484197419432e-05
6.05343839897935e-05
3.68836538179385e-05
7.59688560510208e-05
9.87825097929346e-05
0.000116613270741882
1.68091985787954e-05
8.26607009906928e-05
6.25113638009607e-05
2.06974562759484e-05
4.64807294285167e-05
-1.19491721743935e-05
8.11186244754058e-05
8.35793395623488e-05
5.98170606327846e-05
-2.93472237654268e-05
3.60742187716046e-05
4.79510074591872e-05
5.31988505278211e-05
4.82618625563381e-05
3.4974093435378e-05
8.36834695496233e-05
7.77109663595793e-05
0.000118205030331436
4.49156624965553e-05
7.72650771950399e-05
5.09602177873062e-05
6.57239031573369e-05
4.27399180979115e-05
3.58766499340028e-05
2.19709827839565e-05
7.54817764868904e-05
6.39903322961602e-05
2.41979351778544e-05
3.59607068398558e-05
5.71683142047978e-05
7.5048598753287e-05
8.58196274793441e-06
3.06892206108728e-05
9.60299396577082e-06
4.56148117660136e-05
7.56026934328602e-05
5.52270916437886e-05
4.52278553389008e-05
6.15226986527977e-05
5.66464312168029e-05
2.61936625118148e-06
4.14572805142146e-05
0.000132146797102938
6.41289027541268e-05
9.51372486336096e-05
-2.34171656905128e-05
9.66996216166637e-05
6.41465003846967e-05
2.36254727125146e-05
-4.14198192945992e-06
2.59211152288133e-05
7.0362984252936e-05
7.80021316444839e-05
0.00012506128223854
3.42997887437615e-05
6.60484318732474e-05
5.4285276072697e-05
0.000102934924411722
3.5258714681244e-05
0.00011343977318815
9.54133799414794e-05
8.96089433190304e-05
4.25332656556171e-05
9.01835941709608e-05
1.14315121520069e-05
-2.64534601052982e-06
1.96356919992627e-05
-2.09763604609687e-05
4.13678228241108e-05
5.03383691164322e-05
8.16213425093783e-05
6.2165443568841e-05
1.9888782026029e-05
5.58158433271608e-05
3.94438046426042e-05
9.53113423214564e-05
5.12501675298079e-05
0.000113611489664555
9.66756028508952e-05
7.04910246010667e-05
0.000156443200190504
4.29379882899653e-05
0.000123896785312245
7.68253314900061e-05
7.10025005750858e-05
0.000107608348768851
2.39840107816586e-05
3.46179024291443e-05
7.52582712337139e-05
2.06544274800573e-05
9.1518899025607e-05
5.38917237388027e-05
1.11156556033134e-05
1.6483176597333e-05
7.02177824404633e-05
4.6513764780095e-05
8.24509680430488e-05
7.40149680638499e-05
3.73423245561228e-06
6.1194645706978e-05
7.73793656941257e-05
5.69397530201472e-05
7.01332562412273e-05
4.04134782564571e-05
5.17016301979769e-05
4.48776027793242e-05
7.87875803929225e-06
5.1936335702263e-05
0.000105932607596909
5.98499360576945e-05
7.31105212423201e-05
3.65959013026435e-05
2.36460467818729e-05
6.52445340277686e-05
5.35940653207045e-05
0.000108641366406712
3.32161590505835e-05
1.13720539702684e-05
-1.49235415952247e-05
9.22958312265617e-05
0.000106299478530732
5.46305818499268e-05
2.40596743082959e-05
9.03361088577355e-05
4.10072250897445e-05
4.08648104142099e-05
-9.58188159511497e-06
1.50149942388975e-05
6.01949239142417e-05
6.14060832161278e-05
1.60480231694416e-05
3.98764631160763e-05
7.37706599249196e-05
0.000100223598290576
1.58612014961218e-05
1.08611548333396e-05
6.82328474975357e-05
5.49940135249192e-05
8.04776810797678e-05
1.694734357003e-05
6.79055980482015e-05
4.94631271984449e-05
4.99683394378832e-05
8.45346743883044e-05
-1.92097928567902e-06
5.48714547101631e-05
2.26112475621637e-05
5.78855626894312e-05
3.90700545393832e-05
0.000111933714268958
9.65531396559896e-05
1.7388164160109e-05
7.97807265116092e-05
4.27798607387419e-05
1.22223565336391e-05
5.79443450948488e-05
3.40384713351691e-05
2.08256581335966e-05
9.5488317852884e-05
3.13644490126581e-05
2.34654873543445e-05
7.33654432735059e-05
9.63503157565156e-06
9.63387449478667e-05
3.40944955429823e-05
3.73107189633852e-05
6.42855065939861e-05
8.29556749534358e-05
0.000102880562961956
6.28253472151079e-05
6.49648573010012e-05
8.80885549885228e-05
7.44454774235385e-05
0.000120092831016464
4.6678620360222e-05
0.000112854222190516
8.04700955738174e-05
3.83778041309255e-05
2.80749527718377e-05
5.39834852070896e-05
6.01651780222808e-05
9.45411343713799e-05
0.000104025270733643
6.30544196120888e-05
9.99532000249814e-05
6.99163593886389e-05
8.56582796871445e-05
3.37906648511232e-05
3.29511890967162e-05
8.9100446577244e-05
3.0970992743823e-05
7.21595404026384e-05
6.74298390857103e-05
2.82806262773089e-05
-4.91646286120676e-06
2.67185615764031e-05
0.000101302720559396
1.33152291574081e-05
8.02914966166934e-05
5.55128611622906e-05
0.000122621231724581
5.22300301188489e-05
0.000130047254051544
1.30509169227914e-06
6.17817186545039e-05
5.14849866253065e-05
7.22086802801683e-05
3.13579623858807e-05
8.14208808586034e-05
0.000104627750201743
-1.13310107582831e-06
9.70277602915331e-05
3.01863251068011e-05
3.82964044204493e-05
6.66923378465002e-05
8.09984651022883e-05
7.20135250036682e-05
4.78755461112944e-05
6.82653761061559e-05
0.000105542780158654
-6.34905927964634e-06
4.74338061828984e-05
8.35026571361552e-05
6.84407691593656e-05
8.21205115891412e-05
0.000105607691146885
8.18980026330382e-05
0.000121390355412662
4.97405030724125e-05
9.30622488336216e-05
2.00198235203326e-05
6.45764373175543e-05
8.00983618426437e-05
4.75336881030901e-05
2.33811181819543e-05
0.000147770837836051
2.83251051522659e-05
9.82500872119699e-05
1.27761917300641e-05
0.000115107420314082
8.93042063462051e-06
3.6942580690175e-05
-1.45935518579062e-05
4.17079258366459e-05
2.7950762901265e-05
8.25230013213837e-05
-9.68885408477864e-06
0.000125610707606106
7.50875224640383e-05
2.25351769730583e-05
4.68625816846656e-05
5.2717406765149e-05
4.55484922219315e-05
9.23721608994201e-05
8.51501791203577e-05
3.4119804751625e-05
9.63624545586672e-05
4.65026275975839e-05
0.000124759833895001
3.79318428933402e-05
5.39078136473778e-05
9.49691341973565e-05
7.74659260682866e-05
0.000105975841440276
3.88113552375769e-05
6.10588795756833e-06
4.92176953157367e-05
0.00010493814694515
7.4322325549186e-05
6.78557425329594e-05
2.79372954203416e-05
6.7355805437825e-05
3.45624790688203e-05
3.34687084858845e-05
0.000123852460691868
5.53609818926045e-05
4.03028827857966e-05
5.49542372730679e-05
3.39164071256652e-05
3.83042148453959e-05
5.14662696164855e-05
9.94125578832745e-05
4.86600432355256e-05
5.96999432411951e-05
0.000111614452935957
6.95636687882362e-05
4.14009781272319e-05
6.51833525672056e-05
2.08651783393569e-05
-2.46000923268282e-08
8.3235440901958e-05
9.14840289511089e-05
8.44875385994565e-05
-5.66298742382755e-06
5.61101173239767e-05
7.54884853371477e-05
-1.61088242096666e-05
7.6745551178693e-05
6.31367314002191e-05
2.75914842625312e-05
-1.00571403874085e-05
7.90685562012488e-05
4.58797372853986e-05
7.43318537996435e-05
9.12536632660841e-05
6.22830312389216e-05
9.01456198509031e-05
2.48913044738965e-05
9.19899427087692e-05
0.000112930235336468
4.78362937630975e-05
7.03811644371388e-05
9.31987045189644e-05
8.24521100846454e-05
6.69998160185069e-05
7.33338786314048e-05
7.09505366840452e-05
8.84504686506665e-05
5.64327461426073e-05
9.98362498252245e-05
7.74015042236954e-05
3.84260587880202e-05
7.02927064050696e-05
8.98749589406844e-05
6.16524431614852e-05
8.29460964798745e-05
4.78637294729802e-05
1.15054778996096e-05
4.36831236435222e-05
6.88899479016566e-05
1.5364013073118e-05
5.71006323290966e-05
3.70325209876663e-05
7.90667511086785e-05
-2.82384865599521e-06
9.94324020932406e-05
3.81619231485471e-05
1.12637163740509e-06
0.000133526953756262
0.00010259028750135
4.07645449212902e-05
4.22516934519049e-05
6.61869338855528e-05
6.79824838458882e-05
6.31327657314708e-05
0.000112611410009741
5.39842579759096e-05
6.44409080016007e-05
2.49509320292805e-05
5.53686970805086e-05
0.000124837289173689
4.33684706494904e-05
3.96257261142017e-05
4.43670501283932e-05
4.45428520473664e-05
5.64162217494917e-05
8.35606635828066e-05
4.47801684224629e-05
7.9447846489725e-05
1.21041163871847e-05
3.80045979087908e-05
5.01862392720887e-05
5.42028868377734e-05
8.24486096557565e-05
0.000100197577962853
7.93862318807635e-05
0.000109087902128471
6.89020819216047e-05
0.000124810549471972
7.96675114347584e-05
8.30153423940835e-05
7.50596037543116e-05
3.59080952288295e-05
6.17097271444777e-05
8.53861393255974e-05
5.92668482876705e-05
5.20311252052803e-05
-1.95009784655266e-05
2.08622757613206e-05
8.93831294793329e-05
2.79440510207525e-05
-9.31647055102971e-06
-3.59860834568296e-06
3.41013363795368e-05
7.09708450402529e-05
5.47332296419755e-06
5.1062593455926e-05
0.000107341302404607
5.10596967423363e-05
5.83433248678275e-05
2.91200044445094e-05
7.23751172628734e-05
0.000103849208725546
6.91831484658855e-05
-1.09691922026255e-05
3.83953991581138e-05
6.72295579683029e-05
0.000142933491258135
9.60220319439619e-05
1.0426568301884e-05
5.38550290359016e-05
8.3004409408526e-05
5.65909471073902e-05
5.79221681724768e-05
8.12571235164041e-05
9.99911972513515e-05
5.95836665607503e-05
8.29611231515324e-05
9.16943038968684e-05
3.85037729755954e-05
3.31538484211016e-05
5.30486855725104e-05
7.19658365892089e-05
4.96878402650414e-05
7.22536859530989e-05
-1.24856554943873e-05
5.88445532112923e-05
9.36188452885516e-05
6.76076467730345e-05
2.12493681702419e-05
4.55282092779907e-05
8.15027840457968e-05
8.44898213490528e-05
9.14497316501663e-05
7.19712724989819e-05
6.22234860455131e-05
-1.86693335135162e-07
0.000108062682470209
0.000110536570293362
3.17380080467356e-05
4.84260689835352e-05
0.000116650394743341
0.000104467018419589
6.51950936790643e-05
1.983278557477e-05
-1.57772246464584e-06
2.09157108785499e-05
8.42195901681779e-05
6.20824982773517e-05
3.27005144703948e-05
7.80862109392024e-06
6.80660836829649e-05
4.49766601301949e-06
1.73889279883972e-05
4.07219919602014e-05
6.05177204005158e-06
4.3476502841498e-05
6.68076336421393e-05
8.44746725300209e-05
5.57206944378358e-05
0.000111270443198052
8.71264933036857e-05
4.49627384829036e-05
9.73080653951284e-05
5.84573294246361e-05
7.12713616073744e-05
7.54322853318525e-05
4.63176721394043e-05
0.000109989389348866
4.22525077341077e-05
6.49892863893702e-05
8.60188756152035e-05
5.41089001372624e-05
2.48195724518255e-05
0.000125979270033334
9.67558524113661e-05
3.50072941485044e-05
6.49931504437004e-05
9.54622475613895e-06
9.92857025176358e-05
4.27927768251792e-05
6.19578392650613e-05
9.96750121707657e-05
8.70571071150474e-05
4.25659066955788e-05
5.2500045902918e-05
6.92317166412569e-05
3.49761446390481e-05
6.52006496590545e-05
2.52809800255087e-05
7.44118991988423e-05
1.4775553448465e-05
6.73637417339273e-07
5.57062004199481e-05
3.70485416478159e-05
0.00010404208782431
6.28354438835515e-05
6.21903503515184e-05
3.65661385469616e-05
6.30656298940557e-05
3.57183216874067e-05
0.00014216686215628
0.000110063640234628
8.59398860346913e-05
5.58066597548006e-05
4.86407625951356e-05
8.51809042720598e-05
7.81151222241141e-05
6.09257754680206e-05
6.09380843344124e-05
6.45094908959267e-05
5.69912914924432e-05
7.09250526557129e-05
2.12254732000429e-05
-2.66707023089873e-05
4.01103651642581e-06
-1.57397812892405e-06
7.85383381567485e-05
3.78605542464782e-05
5.96485632942864e-05
8.66831101174043e-05
6.29821561603384e-05
9.71678683434821e-05
5.63624132549623e-05
6.2574210966025e-05
5.9102447454609e-05
-3.24027603444364e-06
4.59842009497939e-05
-1.06219900712656e-05
6.48641864892746e-05
2.84784894264002e-05
0.00011719860706337
5.85929306280589e-05
8.08398609197124e-05
9.75268885102713e-05
7.20174304170805e-05
7.76821497626587e-06
5.79410180661471e-05
-3.27127945554359e-05
4.76626139001917e-05
2.16689691618652e-05
4.78603579472563e-05
-2.49638758585486e-05
4.45686974798103e-05
1.24876748284954e-06
7.15746023232774e-05
0.000106712970824587
0.000116591066362504
6.98200271750976e-05
4.14440493711228e-05
2.13198677997753e-05
3.06148905795789e-05
0.000113615580240439
4.66134401782531e-05
8.20848743631662e-05
6.33739934664444e-05
6.67413172965732e-05
9.4165713042057e-05
0.000105909286738741
8.22427275922668e-05
5.13742461370926e-05
8.83634859514276e-05
3.28008707199473e-05
7.72792794840292e-05
7.87916592459978e-05
4.78354714329088e-05
7.77828078507482e-06
1.1547293668843e-05
0.0001160953584145
2.63259607184102e-05
3.68807955599175e-05
5.75094406557976e-05
4.43321092246157e-06
0.000106875527363601
6.51227026259752e-05
2.50629724904257e-05
7.99501840655663e-05
0.00011247950966791
7.63824197244987e-05
-1.92767408146393e-06
4.85956228742156e-05
0.000100400135629209
4.24346632737393e-05
4.92750400678749e-05
0.00010274707092091
7.9256688359511e-05
7.01660704573718e-05
4.57361535723798e-05
9.27941343187478e-05
9.28935662606285e-05
0.000125186774728061
8.16312508092009e-05
4.10189293057773e-05
8.12262120261117e-05
9.49681555768599e-05
3.99562525833243e-05
7.41788943607967e-05
5.37299959711821e-05
6.06922019764381e-05
6.69454424966423e-05
2.87826040132645e-05
3.56050848795227e-05
-6.43456222160223e-06
5.689768967549e-05
7.17662882240488e-05
8.20638743827537e-05
5.38208865575591e-05
3.60142001940376e-05
6.5507780968884e-05
8.61739141801103e-05
4.36160466678176e-05
0.000100784102094713
8.19315560419666e-05
3.94452643668881e-05
7.58659358384746e-05
2.75372673962167e-05
-2.43068689919374e-06
8.6147739772226e-05
3.54288877926689e-05
9.78218012254151e-05
6.93285683052126e-05
6.92040048486908e-05
5.83322658208991e-05
0.000100843293419204
8.36755841180888e-05
0.00012602189226661
5.34264611044228e-05
0.000136397465824906
4.30297046975208e-05
7.01366244195825e-05
8.90761980596294e-05
6.61184681560203e-05
5.29042135468856e-05
0.000114336864480757
2.90516696783723e-05
4.37352491048074e-05
1.97009509346385e-06
4.55257358121199e-05
2.02774921567556e-05
2.74404863105588e-05
0.000113168408037256
6.80900886234037e-05
7.38913126120859e-05
8.51817161300596e-05
5.39544370393381e-05
8.48168272654627e-05
3.97537943758974e-05
4.46687488708669e-05
4.40740392047391e-05
7.17049387634952e-05
3.4352398658837e-05
6.02004179404608e-05
4.14299844244475e-05
6.90855903153066e-05
3.43201924289482e-05
7.44135312848597e-05
6.11033851708139e-05
8.2256520882717e-05
0.00011163398192263
3.86128716433999e-05
-1.78803387498335e-05
5.81108535233843e-05
7.07980513846402e-05
4.36978825029515e-05
8.66636197597833e-05
2.99318298650597e-05
9.92576596402895e-06
5.80026245929895e-05
2.48393167217689e-05
2.09628888412373e-05
5.60368231656823e-05
3.50091198601533e-05
4.93789215003153e-05
1.2988931288633e-05
3.76495881345362e-05
4.77219243399981e-05
8.38980765889022e-06
2.30224877662811e-05
0.000104798601431438
6.72869471655453e-05
2.95899548246685e-05
-1.7931240328806e-05
1.86390668759249e-05
5.67692536119407e-05
4.54708943657531e-05
2.60671147983356e-05
5.59426881693619e-05
5.73876530587335e-05
3.29147981264078e-05
5.01709447178397e-05
8.61411750186919e-05
9.18277478824342e-05
3.03787422967908e-05
5.7625163305396e-05
8.10240663951933e-05
2.67721221570928e-06
8.71822305928844e-05
0.000167090699190163
5.25278554448888e-05
0.000106982122630754
4.42401532090404e-05
4.43508814624031e-05
7.8303648420625e-05
7.72857997805345e-05
7.44307825443812e-05
7.23793329500311e-05
2.44252194914208e-05
9.85540151450475e-05
7.45686356750864e-05
5.41555186876379e-05
2.61841223520741e-05
0.00011276210756404
2.64260665071635e-05
7.73264084658613e-05
4.25612164759646e-05
7.51777583673686e-05
4.65169418583917e-05
6.32575184576677e-05
5.50351575636231e-05
0.000117020966570331
2.53926970969267e-05
6.34704412074341e-05
7.74080069371775e-05
9.309421511132e-05
8.31819536385934e-06
0.000142486717824646
0.000131668301399427
6.53949286633406e-05
4.5860774343423e-05
0.000109061663378851
8.3255600824151e-05
6.73206347373112e-05
3.30439157885974e-05
2.54077394057617e-05
3.35088758294261e-05
4.48634406587729e-05
5.35624037944296e-05
3.77052307652788e-05
3.80916462337415e-05
7.18226889945458e-05
1.98593371313244e-05
1.99200706876947e-05
4.66841825851796e-05
5.1058533139394e-05
6.06847845667242e-05
7.0774082838745e-05
2.63409608751822e-05
3.93335029994022e-05
4.9851553330221e-05
3.63186531909905e-05
-4.22293634487993e-05
2.80179466132842e-05
6.56173159581125e-05
8.28639753977574e-05
2.34721237526487e-05
9.78362128173381e-05
9.29261570761825e-05
5.55779318647726e-05
1.91154477870691e-05
2.34470494303558e-05
4.30232360646243e-05
7.73306052075857e-05
4.0049541551486e-05
9.3893263073857e-05
8.75028303516434e-05
4.93224490590746e-05
7.48968509150625e-05
7.77047998763382e-05
1.24932965796277e-05
3.62699624049227e-05
3.60637692008968e-05
6.23376324453051e-05
7.99125119453318e-05
3.82315389968522e-05
3.47359069351976e-05
3.82472506722779e-05
6.44327333944073e-05
1.60549450313648e-06
3.27049486665346e-05
4.74840859007439e-05
1.9480843458064e-05
-3.22137376137511e-06
2.78643723860128e-05
9.62812526860074e-05
8.21621789977156e-05
1.58803755012397e-05
2.812365830129e-05
5.35215937713404e-05
0.00010675494715968
9.56959465836668e-05
5.32042826058371e-05
3.23794560595599e-05
4.1952082980934e-06
4.22245061934504e-05
2.96632371917308e-05
8.66794813174235e-05
7.56668424407996e-05
8.63770671673856e-05
7.08253637810375e-05
8.23604011548061e-05
3.97379871510184e-05
6.352904037811e-05
3.97308835274952e-05
7.8345165892727e-05
2.69047852439354e-05
9.40511020104042e-05
6.05718567952048e-05
6.44539276343323e-05
0.000111860313829207
3.32670259801847e-05
4.80586920754229e-05
7.17073955108016e-05
6.84769765563583e-05
3.5936121592789e-05
1.56655510344273e-05
6.42204402910892e-05
-4.03814487283107e-05
8.25099086566246e-05
5.12210270610496e-05
6.56916038989988e-05
2.89631366263532e-05
-1.45796894684046e-05
1.1954737659367e-05
0.000106210668850451
5.90205320831899e-05
5.55664996261507e-05
3.30032082445599e-05
3.08058439922319e-05
4.08735629033018e-05
4.34253215999125e-05
9.08819983169014e-06
4.78411261424866e-05
2.7214840927983e-05
7.91767271618875e-05
7.48818937500825e-05
4.35970760800391e-05
6.27127142286022e-05
1.75163879485793e-05
-2.04281513351265e-06
3.16289618034155e-05
5.65382136899085e-05
2.71374340856257e-05
1.38957301151185e-05
6.2733636282675e-05
5.24082390314403e-07
5.87446400023555e-05
7.17526939018692e-05
6.20394839264798e-05
6.83492254352398e-05
8.62004365708568e-05
4.24785034097535e-05
8.82573355915529e-05
0.000122163351098707
0.00011854368369847
7.14754196730316e-05
0.000108703359501704
2.14431466303603e-05
0.000162297310950012
-2.76044356980442e-06
8.42839821440514e-05
2.61346405830671e-06
9.83850772333572e-05
2.32651137400664e-05
7.24552626937201e-05
3.10383036560623e-05
8.13169000107776e-05
0.000129819384179606
7.56919406975025e-05
2.23032766221886e-05
5.51833789007671e-05
7.21957087722052e-05
5.95836953299063e-06
3.72218931602956e-05
4.84603258197587e-05
8.09180948824756e-05
0.000104904117666258
5.99772322392057e-05
8.64021144067041e-05
0.000101621841168085
1.37870363771078e-05
2.7435040735723e-05
2.33704816892088e-05
2.81818727908057e-05
1.59150271760523e-05
3.7126149226518e-05
8.74656684256591e-05
7.25527503028329e-05
6.90370865521885e-05
5.32396449478629e-05
4.69660536216479e-05
5.19448567301143e-05
4.2231282881613e-05
4.75319709802397e-05
3.45331687655271e-05
6.94433202266577e-05
4.11305067451457e-05
-1.52983622891265e-05
6.11931221701386e-05
0.000136960102092174
7.70331262583477e-05
6.20820432812444e-05
6.94290368876414e-06
4.8976461414405e-05
7.71755052982394e-05
9.60192627415447e-05
7.63573317830187e-05
0.000123831550700046
9.91439745372745e-05
0.000133571216493819
0.000107112608685024
9.61750946205113e-05
5.56484311221818e-05
4.34270434192683e-05
-3.24181360207009e-07
1.27599591946129e-05
-1.81860208969773e-05
3.03330001793594e-05
7.3394394231721e-05
8.35964279895587e-05
5.10721322952317e-05
7.64363415128913e-05
2.30916379939414e-05
0.000116172760661003
-1.63583147387308e-05
5.73199163493346e-05
6.36073013095932e-05
8.17930896997801e-05
9.80252818672853e-06
6.75999913341244e-05
2.03531855715182e-06
6.57483020756563e-05
6.95712811581908e-06
7.25261340123825e-05
0.000114157297997263
3.80419570837858e-05
2.01772654350158e-05
3.0925214007642e-05
5.04766193284879e-05
7.24289571938865e-05
4.40165202125593e-05
5.40431080195255e-05
5.06344897357106e-05
5.4484716063531e-06
1.18108235065176e-05
8.92043735612881e-05
9.20165617902171e-06
4.73455586105284e-05
6.67901658637752e-05
5.60336248389331e-05
0.0001168589266984
0.000100418188554528
3.07671477434884e-05
0.000103603327476084
5.69808559686457e-05
4.86591086592382e-05
8.35219569902639e-05
3.44242491290626e-05
6.11203196426274e-05
1.59532565638313e-05
3.50530395807035e-05
8.62751492398791e-05
2.86430992771829e-05
4.88155071845377e-05
7.60759469989999e-05
4.18411106802215e-05
9.24567300749611e-05
7.83093679905827e-05
3.16443129110814e-05
9.70484990081808e-06
4.19416803273021e-05
7.02515163895072e-05
5.46577398676584e-05
6.95284636047223e-05
6.96952739705498e-05
0.000114856515180899
1.60220671590508e-05
1.75696792332525e-05
0.000112224724726219
3.48657984426875e-05
1.20200515679859e-05
6.19662079344946e-05
4.0037248463378e-05
-1.20620243607786e-05
9.94136768131787e-05
0.000103438849952935
6.48148154267462e-05
7.10009449633134e-05
6.07970674419571e-06
7.20571111170166e-05
5.60455966928628e-05
3.12613977637655e-05
6.61742418494407e-05
-1.77552821419598e-05
2.16541308729046e-05
5.22000408840118e-05
6.02868106405657e-05
7.80201852065674e-05
9.7646082713208e-05
7.3303159552721e-05
3.75736266130067e-05
6.23635978541249e-05
4.20234969258184e-05
6.61140904228222e-05
0.000143594133717193
0.000162556887448031
3.01488637227163e-05
7.46792525263879e-06
5.93178008977653e-05
9.40850180004501e-05
7.63973193951172e-05
0.000115700337177137
-1.92535413017942e-05
4.22363663863626e-05
0.000114199553848991
7.13647958334503e-05
0.000133839034088869
7.84126090505106e-05
8.3375963061152e-05
6.2621713171965e-05
0.00012864410972119
5.86326668894962e-05
0.000100214144012531
4.13511704328915e-05
9.28339690345751e-05
9.45595347930813e-05
2.82801922738182e-05
5.73927267959214e-05
3.77392347898579e-05
7.87699499428042e-05
1.69153071348004e-05
3.03519610276324e-05
2.54024698229931e-05
2.34345181792721e-05
9.79470304719501e-05
0.000118122637248139
0.000103121972083931
8.47675765035736e-05
9.95202297243374e-05
-2.35803213227985e-09
4.29316498636601e-05
4.93957445116505e-06
-3.89849697293927e-06
-2.40117782108438e-06
5.87357082840271e-05
7.26097790302694e-05
5.88021555872463e-05
0.000100918059040576
0.000121085365944906
0.000114585620675866
8.25460092884391e-05
5.77870331583325e-05
4.09407436426202e-05
6.40344736970541e-05
2.23447570628126e-05
0.00010468120282933
3.51336686916518e-05
7.24524156399072e-05
5.97850552189025e-05
5.98289356748451e-05
8.70849317197078e-06
1.80767318736793e-05
6.98069349976729e-05
3.8943004676241e-05
6.78660953338921e-05
5.06929458900928e-05
7.70226531332737e-05
6.87351051724891e-05
1.95666754938594e-05
-2.11184875079455e-05
2.28995033355837e-05
2.96214022644555e-05
8.94780646303275e-05
1.90710916648941e-05
1.5657239681992e-06
4.41007161100341e-05
4.49535949759364e-05
8.43437498245536e-05
3.6974750618733e-05
3.77204061400394e-05
5.57160169837474e-05
3.45632951857252e-06
1.40071692634702e-05
8.72216154921387e-05
2.55750129624365e-05
0.000101946860757537
3.47142807359459e-05
6.63743722726848e-06
3.47213421359877e-05
6.25036091055007e-05
8.00710808546279e-05
6.22508393465927e-05
9.05764843891205e-05
3.45945186432904e-05
0.000106317229033437
0.0001326963302961
4.53321928712774e-05
5.45885248936413e-05
0.000119802553331634
4.12236905696757e-05
7.84672835798841e-05
8.00774600944388e-05
7.84442626631561e-05
9.07198133785444e-05
5.01204912295123e-05
3.90378591073586e-05
7.17636124380276e-07
5.91499456723052e-05
4.85322661000282e-05
5.69161471705263e-05
0.000129647383588275
2.01991174868546e-05
8.07021623349698e-05
7.99689920827446e-05
2.35602735086173e-05
9.55756559938681e-05
7.56694486920119e-05
6.9836764144709e-05
3.48469118371656e-05
-6.82784992672653e-06
6.24133840144224e-05
0.000135695228303897
4.61504040384511e-05
7.55506172795949e-05
7.84353253083371e-05
3.64646068194141e-05
7.89930017289818e-05
5.30234359470524e-05
6.78053440230352e-05
1.06731217206802e-05
6.79777135745717e-05
5.25038794396117e-05
7.78797494620172e-05
3.99466760161899e-05
7.09076447742764e-05
3.09364846142021e-05
0.000112460366288576
4.42797350882191e-05
9.40806264214064e-05
3.82698041593436e-05
8.50712458236846e-05
8.10300185891089e-05
8.89093726548153e-05
0.000122999540868135
-9.56460105508798e-06
5.50934920028972e-05
6.5835453717221e-05
0.000104138961218749
7.23347223116612e-05
0.000108293117618438
5.57090697951326e-05
6.79691921728563e-05
-1.48541346463543e-05
0.00010961207767699
7.36811235449965e-05
-2.34777260930161e-06
4.01060086168998e-05
4.47151082714197e-05
8.52440645843532e-06
4.8125408961382e-05
4.22480384300132e-05
6.15096662000917e-05
6.16705062150228e-05
3.83212965400885e-05
0.000109466062035118
2.78809173190982e-05
7.03885641995474e-05
7.43923894412585e-05
8.46522620811251e-05
7.55595557292099e-05
1.35103556475702e-05
3.69352162627203e-05
7.21435314142519e-05
7.03827457426892e-05
1.48587288917913e-06
4.9155884685568e-05
6.35982142725958e-05
4.26654777173134e-05
4.16943048200363e-05
8.88935823781579e-05
1.75366433291198e-05
6.90561005116855e-05
3.24966251650912e-05
3.66512148777908e-05
2.24950066217637e-05
5.75079357042729e-05
4.64260351784577e-05
2.86824567080327e-05
0.000109338056500976
6.33364751726192e-05
6.48742067067703e-05
0.000132346068144496
0.000117530372649579
8.45703533931907e-05
3.49266910079342e-05
8.75253757945423e-05
0.000101594076563918
0.00011323914012183
6.47766675178293e-05
2.04167046686815e-05
7.47432815204577e-05
4.83900237693999e-05
4.55486817222956e-05
1.96161157161716e-05
7.73355025957327e-05
-9.79920517050066e-06
6.00439498139751e-05
4.11317811096325e-05
1.68455691433897e-05
1.55241295272342e-06
4.85669331217506e-05
7.06612119092731e-05
5.90526697286396e-05
9.58830709782273e-05
4.19709942684956e-05
8.28346356718213e-05
1.60830953985617e-05
8.44055571408654e-05
8.4578141876854e-05
8.73630097413263e-05
1.26084784714144e-05
6.25139918564742e-05
0.00013356381351535
5.99857748301e-05
6.19494712480203e-05
9.12876661777353e-05
8.32070118132269e-05
5.18147983206938e-05
5.779799532402e-05
6.58997730508725e-05
0.000101644370009797
7.11174172092083e-05
6.41660208064301e-05
7.50487346348135e-05
7.69210798726785e-05
5.65978204962566e-05
8.02584239088651e-05
9.86754716874004e-05
7.80887008124755e-05
7.9284675353781e-05
8.67335287834948e-05
1.44936750282792e-05
9.14872738755621e-06
8.03987475549863e-05
2.49383106589171e-05
8.6743266493048e-05
0.000104547873866259
-1.18383633474211e-05
7.7336921077066e-05
3.72729311067056e-05
4.42059251363524e-05
6.6221398162341e-05
7.03398921128492e-05
9.59351879903193e-05
2.51365548736437e-05
6.60722075036169e-05
8.9030812808605e-05
8.91264601131883e-06
0.000105438504106548
8.38980012724741e-05
7.15604295190953e-05
3.46499077182759e-05
2.91270178068233e-05
5.64358823460273e-05
3.00906154942913e-05
4.33741707545218e-06
4.43980138055082e-05
1.0206186801503e-05
-2.90142298646781e-06
6.33213219263123e-05
9.56784814968281e-05
1.29960652448983e-05
8.21584837009246e-05
4.3000130044213e-05
5.47101261761079e-05
6.67990125891661e-05
0.000100162223405871
-2.80830442543671e-06
7.15778099973212e-05
3.09048321842764e-05
6.4714091551968e-05
3.51891646140698e-06
0.000131540240749793
7.21339775346021e-05
2.03908171535468e-05
5.81857739706208e-05
0.000112805537036858
7.83699493172194e-05
2.36690691742016e-05
4.92992115068533e-05
9.85817896552615e-05
8.27466290873959e-05
5.73042683975337e-05
3.94903042746522e-05
8.26138105100959e-05
3.78402696667897e-06
8.39985861714554e-05
7.37160073114639e-05
1.88748957287319e-06
8.45082779298552e-05
6.4716394412527e-05
3.37817916683532e-05
0.000112828457713891
2.69628352780462e-05
6.89037263515251e-05
0.000106671756123502
6.52703423677439e-05
9.45453166114408e-05
4.89517029327224e-05
9.83001718314021e-05
3.1253857457463e-05
0.000111457963206094
7.11396877859343e-05
5.31222724380607e-05
4.43297348157541e-05
2.51175558089711e-05
7.33411996840692e-05
4.91949264246864e-05
8.79165873758058e-05
0.000105208366987768
9.118923194726e-05
1.67222905649113e-05
5.74907083056412e-05
3.99760769093939e-05
3.25810619879129e-05
3.04142396990286e-05
1.37722812967557e-05
7.37016342687797e-05
8.34834782093092e-05
5.11081550182796e-05
-1.95424978908577e-05
7.65183958245671e-05
5.36695168926389e-05
9.00893688812771e-05
5.56552101811272e-05
2.56749819893436e-05
5.4040617253856e-05
7.32548447734172e-05
0.000103081600419984
-4.64763234996292e-06
3.19292444055265e-05
0.000120938341767722
0.000106145584838949
7.21501516434175e-05
4.55011070739993e-05
7.97613814661164e-05
3.47466427644845e-05
3.65054957259706e-05
5.16017435448812e-05
5.34222435722985e-05
5.14019742015472e-05
2.53923165786518e-05
5.54561358658e-05
8.78661266216816e-05
0.000109322450882802
1.84529456378013e-06
7.6223931950223e-05
4.72113900847923e-05
2.46905017364109e-05
8.09869624875383e-05
1.71188041302349e-05
8.73018544563427e-05
2.65487763707533e-05
3.53861604218036e-05
2.30030204989059e-05
5.69643924574734e-05
5.44028111250455e-05
4.21621889548406e-05
9.14401330396448e-05
6.14645782489091e-05
5.79136175407906e-05
5.27758294973827e-05
3.39974216438456e-05
3.2537293610372e-05
1.64365300215371e-05
4.58697684603309e-05
-1.78343406201888e-06
1.7075416102285e-05
4.02030968869449e-05
4.81017924995114e-05
2.91895428220086e-05
6.4507040518102e-05
0.000111359417748228
9.94110806561347e-05
6.57845036866575e-05
5.77832986000532e-05
0.000107283227104901
5.67421017876921e-05
0.000102127392939767
2.70512318427143e-05
8.23952395024458e-05
8.59762563704601e-06
1.34387661176616e-06
7.4375361524171e-05
3.70961536260277e-05
0.000130813498511177
2.37533784632419e-05
2.46464467158871e-05
1.13016228965914e-05
7.86360353253679e-05
5.39989279291595e-05
8.88929351285133e-05
2.79588057047361e-05
5.57742761337419e-05
7.92177899388813e-05
4.75901428185142e-05
-1.82485698462928e-05
-8.38090509427767e-06
8.37137887128552e-05
1.0179474267082e-05
7.69935218617461e-06
2.27026198519641e-05
1.25428929482612e-06
9.30933577500816e-06
5.79357939036308e-05
8.94249853216115e-05
3.11562073163106e-05
3.39401674132753e-05
5.10713320696446e-05
2.15492760677347e-05
3.73583636341163e-05
2.84861505740138e-05
4.31198330278279e-05
-7.87552465497116e-06
1.42496166427932e-05
1.5862757250665e-05
3.92860542002097e-05
5.81461465563781e-05
7.71572976205059e-05
7.41529178350952e-05
3.62897189846054e-05
4.86200476023071e-05
8.01928095347724e-05
6.43160499107855e-05
1.7325556880632e-05
8.93585345979234e-05
7.34057962275878e-05
5.68818380383407e-05
3.2436978349329e-05
7.61196354970398e-05
6.73050632203903e-05
3.70628242416837e-05
6.83429434481736e-05
-2.64499613988297e-06
1.60600057965643e-05
0.000119104266565201
9.22061737274757e-06
6.12080895955771e-05
2.8230897506552e-05
1.66539898539794e-05
7.41382693957838e-05
4.48047903861105e-05
6.15237570412626e-06
5.37752031806557e-05
4.47317916777538e-05
7.16520215733684e-05
1.98515612328867e-05
8.10738271672325e-05
4.64930707643102e-05
6.25484571887336e-05
6.33433803504563e-05
1.23323821630938e-06
6.6372901532088e-05
2.91533404131974e-05
8.38431653076437e-05
5.87466872571212e-05
6.37007904119957e-05
-3.53015834644218e-05
9.21671805473363e-05
3.17493579776994e-05
2.86835945393294e-05
0.000122089978217574
5.15698387080395e-05
9.47388169354797e-05
2.87796565831078e-05
3.37872013302467e-05
2.74006428949169e-05
3.32895932006259e-05
7.33509071187931e-05
8.36877717293954e-05
3.87954011392834e-05
8.63261348543217e-05
4.36810105350445e-05
7.96111011990484e-05
6.78425792359757e-05
9.32132307913399e-05
9.46767635365298e-05
4.09666993068158e-05
3.12658843358778e-05
9.63818665859079e-05
6.62471531490489e-05
9.30836662373567e-05
6.45211971238997e-05
-1.24754133666716e-05
3.37256293887782e-05
4.70309620502579e-05
1.22581632701644e-05
0.000100560434618589
0.000127961934551035
0.000121771243041312
3.69445518183396e-05
4.29158999019674e-05
0.000114757249712754
3.58835848786478e-05
2.31019557744384e-05
7.71652213628204e-05
0.000111752022796891
3.8216752216874e-05
7.01290433822488e-05
5.57540102213781e-05
6.50004484723604e-05
-4.73459500108793e-05
-1.37720292046833e-05
-1.29645913489752e-05
6.72342967381141e-05
2.73744436846549e-05
5.61732415311764e-05
-3.58766082620537e-07
4.0517033964991e-05
6.99306917890087e-05
2.10173523106645e-05
0.000109645484253261
0.000132496914800505
1.60066177512098e-05
2.83846356340899e-05
5.34910114444229e-05
3.36047104298183e-05
8.18943759699046e-05
0.000114544413604538
8.24568335258716e-05
9.08782534671393e-05
7.13505138192318e-05
6.02932137441566e-05
9.78172257611287e-05
0.000120841048639299
6.75953803741386e-05
3.43302816538804e-05
1.4600448204547e-05
7.9224081040951e-06
5.62223824873988e-05
6.1951023192296e-05
6.29757137613959e-05
3.57340602960389e-05
3.38150913507813e-05
8.50895676041993e-06
3.90779256949157e-05
4.43902151505703e-05
5.76993119829555e-05
-5.12403236027576e-06
8.15191799410917e-05
3.10375611873613e-05
-4.49686070273197e-05
8.15132999461598e-05
3.6458701462933e-05
1.13906717013004e-05
5.22610340009202e-05
0.000125288726280205
1.78616848266979e-05
4.58560676482848e-05
7.90682423629914e-05
8.26707970057533e-05
0.000118951555399857
0.000121607844321805
0.0001053044230261
7.55047714873482e-05
9.26248083429571e-06
2.41453970105378e-05
5.93876356200478e-05
2.77389102030576e-05
5.13533912736751e-05
3.29888992720576e-05
5.8010995391713e-05
7.2222549996637e-05
4.19846815966776e-05
4.72706320486677e-06
6.47207999418468e-05
5.8614091299998e-05
7.98793235592607e-05
1.28065763296572e-05
6.44514923054317e-05
7.09930051999546e-05
6.94338071640091e-05
7.6217466450906e-05
2.32471035985879e-05
0.000137791992439462
5.86832981377459e-05
5.3265521736597e-05
0.000100966188686015
1.09614994813501e-05
0.000102414637023121
4.40655341075848e-05
-1.18817025441362e-05
5.72040170005176e-05
5.55184103606025e-05
4.49221945406833e-05
9.12433777856172e-05
3.65109313056546e-05
2.10938608370602e-06
2.46021637248542e-05
7.20673280490461e-05
1.60840772605576e-06
7.70549744939501e-05
4.11904470207475e-05
-2.57194357765992e-05
3.44949562577154e-05
3.81666600864325e-05
3.95961822814497e-05
0.000103528919289626
1.57997081602169e-05
0.000121381379672393
7.47800297525917e-05
-1.65269170737918e-05
4.08562655540118e-05
7.83101242497636e-05
5.97708243847075e-05
5.56275996176714e-05
4.80015626400926e-05
4.30348148685447e-05
1.09893540558081e-05
1.35161275129607e-05
9.54631827725576e-05
1.55131881289102e-05
5.41029020404913e-05
3.2029602836622e-05
-1.51378801269612e-06
9.44853365015623e-06
9.06754975958399e-05
5.1454622557011e-05
4.7059621303106e-05
9.85832782520613e-05
6.21537171936188e-05
4.44406714354534e-05
0.000101403962846192
7.49029090215747e-05
8.44663906751305e-05
6.63622284509186e-05
3.33136916306966e-05
4.48259906435904e-05
2.55335462376282e-05
5.92418869074528e-05
0.000155498258999405
8.3540812088872e-05
6.67319099526432e-05
1.84865250807244e-05
3.62004049202364e-06
7.35720700625351e-05
2.84471413316294e-05
7.61181819814791e-05
0.000116968759613849
3.2644571162433e-05
4.10256780768761e-05
8.88814973263358e-05
3.19464017276878e-05
6.95785749483472e-05
8.58290831120923e-05
9.03280016315384e-05
8.48937936468934e-05
7.35110301997199e-05
6.92941441655543e-05
6.62778880030283e-05
4.39265206607807e-05
7.67778117499989e-05
7.17536769819611e-05
4.70330517046637e-05
3.43941481156269e-05
8.12125932124331e-05
5.94754943422186e-05
7.30776646867898e-05
2.47988276019385e-05
0.000116106702850869
0.000108443369352598
7.05206571355518e-05
3.50313206782323e-05
0.000114285310090795
0.000117225457516827
3.14885193969272e-05
7.78889924027535e-05
2.58004504789571e-06
3.20499721598596e-05
2.1709521001101e-05
4.34924180856777e-06
1.35752695710198e-05
8.35312296424394e-05
6.26088593122119e-05
2.70508475081297e-06
7.09308015230512e-05
6.56323076316075e-06
6.01902542792391e-05
0.000107010792213126
8.26331586663687e-05
2.49035616372034e-05
0.000125176210936304
3.18067944695431e-05
9.8775710797234e-05
8.3650625608663e-05
2.97610501375957e-05
5.28370246804726e-05
0.000113306007075856
5.98010905809298e-05
5.79237542645806e-05
5.43906037616941e-05
6.0536238138952e-05
-2.87397605273287e-05
9.51167493442033e-05
1.69078693463613e-05
2.61805819714584e-05
2.91845097486159e-05
3.3003001733245e-05
6.99403284241349e-05
7.25354756716588e-05
4.08880819494196e-05
2.02770121710301e-05
3.93780043177244e-05
5.0762278801899e-05
9.51123137005818e-05
2.14433071737881e-05
6.49823819533464e-05
-1.0640480114544e-05
7.69151207836924e-05
6.72947519570178e-05
6.91510900890426e-05
9.89499491823554e-05
8.47990365333369e-05
8.10925295783716e-05
6.13249471825011e-05
7.79655792560263e-05
9.77010222010933e-05
0.000120662108371639
8.33129402459448e-05
8.43019724079142e-05
2.26397577582424e-05
0.000140778971898519
0.000102191672411646
9.77016665573509e-05
1.9457708177634e-05
6.12965722906463e-05
5.64168514843502e-05
6.92370521566956e-05
6.34645128052454e-05
4.38549635612962e-06
8.54015495169833e-05
-8.66610507315429e-06
6.07775166536656e-05
6.35314123357736e-05
4.05576351794634e-05
3.40804485838919e-05
5.49146970730017e-05
3.43640608165661e-05
3.93725006938531e-05
0.000106858876505443
0.000104619617595122
4.67745607233757e-05
4.56901235490649e-05
4.68234337027488e-05
8.87067800131054e-05
0.000136585903220791
5.88369283252228e-05
9.88166888476628e-05
8.39535324143767e-05
0.000146408767696325
8.17629312002135e-05
6.7326722397994e-05
3.77301171710877e-05
8.20495598285794e-05
8.03412962277515e-05
9.14958178949137e-05
4.64523711982517e-05
3.78143493692278e-05
4.44459228707607e-05
4.18523891637225e-05
2.20570553702727e-05
7.70439383109187e-05
7.63288780159057e-05
6.76205271331277e-05
3.99555929167133e-05
1.30217222280789e-05
4.55139711939217e-05
-3.05805243429714e-05
6.27734152175219e-05
3.8123614084439e-05
6.73146651566527e-05
5.4613525927401e-05
4.79608140235642e-05
8.81927443684742e-05
6.12536057889197e-05
6.04110601072106e-05
6.40446915638619e-05
5.05386958261585e-05
2.37397102200211e-05
5.00268622458101e-05
6.95745727856283e-05
6.30379954928928e-05
1.12954378612364e-05
4.06391734081679e-05
7.51717895005195e-05
-2.21361846783709e-06
3.95932347508896e-05
6.22775633172017e-05
2.80779703344419e-05
5.81816416900146e-05
-1.22249259479712e-05
5.19505447262306e-05
-1.04208640134765e-05
6.96719281801799e-05
4.82096439436562e-05
3.69241751891518e-05
6.11253805813795e-05
2.29351588834045e-05
9.10076862524531e-05
3.48022861222223e-05
3.6588049991916e-05
0.000117622136228777
8.82641200942487e-05
6.71011642964614e-05
7.38257195039064e-05
8.35377696010641e-05
8.78567981437736e-05
8.83262034747501e-05
4.95330142598961e-05
8.83171929243365e-05
0.000119949867362914
9.40141648948229e-05
5.17585633216234e-05
7.3680985024997e-05
5.77467317975901e-05
0.000100483159990453
6.14517568931855e-05
5.45410429398002e-06
2.26027270645254e-05
8.52152353639389e-05
5.05010295840266e-05
0.000114364654775611
8.07210657044363e-05
8.1534752081206e-06
6.48356353242556e-05
1.54416174303231e-05
7.53468191239177e-05
9.7364816647956e-08
1.3645392631e-06
5.99728613575332e-05
6.59074708557191e-05
5.15522398167265e-05
4.81952174065069e-05
3.79212095965068e-05
5.62469760999993e-05
4.59374489644965e-05
4.06063539373051e-05
7.41555396090482e-05
5.07113426274462e-05
9.13807931048799e-05
3.14489767467429e-05
6.50287076373996e-05
2.35005647120904e-05
9.68206834798952e-05
3.49701232776356e-05
6.74461740812069e-05
8.82155074765721e-05
2.65248895257619e-05
0.000107879377720731
5.8809898961865e-05
0.000101350760566491
5.54705766593017e-05
0.000114457773511051
0.000114534445885358
0.000179367767447588
2.17844643277367e-05
9.32328908455218e-05
0.000131482356390644
9.30617823378536e-05
5.95511758765029e-05
3.96009360825576e-05
1.58325939552227e-05
2.88964608319396e-05
3.23123965232077e-05
8.00636211101646e-05
0.000122081831196931
6.81551195560806e-05
5.27150557848535e-05
5.56192310941268e-05
2.722757901222e-05
8.58208273003538e-06
1.29768799394336e-05
0.000106922579733718
6.27725659478335e-05
6.53432070680707e-05
0.000101537174043093
9.10083777050941e-05
-2.72234748377908e-05
6.39585432794225e-05
-3.62877355279869e-05
-2.65904067683602e-07
1.75313808820598e-05
4.53586286984365e-05
3.53256521849483e-05
0.000122492381269622
4.28409440297574e-05
5.19636657497702e-05
9.48771420653632e-05
0.000101849466570852
9.8473041775844e-05
0.00010414168607435
5.15810380308577e-05
0.000120968019141667
6.46246423043347e-05
4.4594551835073e-05
8.90412622252273e-05
5.1197403814584e-05
7.94688016646645e-05
5.25752557858115e-05
2.32397085394196e-05
2.94147017065242e-05
5.77017458562686e-05
0.000119045479037895
5.35985039668823e-05
4.33808773766962e-05
6.02402337649545e-05
6.56731422654418e-05
9.95726304738257e-05
-1.18437932843168e-05
5.93334848377634e-05
3.73566614889677e-05
5.65823701863923e-05
2.57467832533798e-06
6.43525675666503e-05
3.44402245883886e-05
1.72830140115923e-05
4.20380478645854e-05
5.57934143887427e-05
1.95275642476502e-05
0.000134038395477687
8.92228255364334e-05
2.38403682050167e-05
5.70106178015554e-05
8.43363666147303e-05
4.74936342888398e-05
9.67544544890277e-05
6.77174783441241e-05
7.08721175837303e-05
5.14820972313435e-05
5.98965398510366e-05
6.12248119169369e-05
7.00031777038292e-05
5.75781085720356e-05
3.3930472823487e-05
7.83530582483231e-05
8.1542112741263e-05
4.59719296437432e-05
4.15510357100355e-05
4.25767232223263e-05
1.18474195110746e-05
9.62686870885645e-05
5.61946702898315e-05
7.03013051319194e-05
3.26130351168625e-05
0.000105021689772669
8.37671703034777e-05
1.51797750147247e-05
0.000119465228133364
5.78562833953475e-05
0.000108370967743467
0.000133965988033537
4.58589140234142e-05
3.3785268225613e-05
-1.1051155684519e-05
3.31252486959256e-05
0.000115821104749333
5.37900741944563e-05
-4.37293193088825e-05
6.68254055816786e-05
5.59945513290413e-05
0.000108332310026571
4.93462807232105e-05
9.68657343114858e-05
3.6954589584877e-05
8.57385489228191e-05
6.57283693922685e-05
3.68091288049375e-05
7.33823858911606e-05
5.06776206709449e-05
0.00011165114390398
1.00872539875853e-05
7.24850173392438e-05
9.51902637702264e-05
6.73421911210876e-05
9.23189144910156e-06
8.15194863171398e-05
7.93828441539693e-05
0.000112915829759182
4.9770118669914e-05
0.000114934815761217
5.20464356204296e-05
9.2639937424549e-05
7.09442354146675e-05
8.28845887474585e-05
4.72010754898661e-05
6.48700417594917e-05
3.42555325785663e-05
-3.23372720631645e-07
6.41711089698448e-05
6.77296329126237e-05
8.01265253254975e-06
2.06480297994369e-05
8.46112662001826e-05
3.61347544736398e-05
4.68455737704065e-05
4.825214920689e-05
9.4523769297312e-05
5.02944125665052e-05
5.7608206069469e-05
8.59040739004557e-05
2.24641132332233e-05
9.01336790431588e-05
2.24602046146723e-05
7.72818649147131e-05
8.47162230250919e-05
4.92181133082866e-05
6.02809691440719e-05
4.36099206775196e-05
6.19760165895648e-05
0.000106713377413262
6.16688126899249e-05
-8.92313446877758e-06
8.07644564070808e-05
1.26203840175962e-05
9.11094551552703e-05
5.20933279927715e-05
3.05816104944218e-05
6.54816029061465e-05
9.13728842382731e-05
0.000106399655122604
6.76689247240983e-05
4.52783158957478e-05
7.40056441824353e-05
4.4897208514846e-05
3.5647897312937e-05
4.35235624534301e-05
2.00471516233826e-05
8.70147307958949e-05
5.09144570483999e-05
8.61151449485042e-05
5.30478410007629e-05
5.65562073268424e-05
7.94477539368565e-05
4.71926777481773e-05
7.50349216089004e-05
2.43708576770681e-05
9.19941211142715e-05
0.000103875626448441
6.80667668066808e-05
0.000100522134270656
8.04862200174098e-05
5.42168231561961e-05
5.70631651201834e-05
4.30992253425287e-05
5.35115693798652e-05
0.000115887162499393
7.14727518402443e-05
4.76958292891835e-05
0.000117490238098441
3.63121000738042e-05
3.03950499344319e-05
8.24796388170864e-05
6.06019152478227e-05
8.09754803802368e-05
8.18879027242671e-05
3.60016271315766e-05
7.21931140191186e-05
1.21099724337695e-05
4.0763410201591e-05
5.61426444944611e-05
2.79365155966714e-05
5.71727885861043e-05
6.61470506541789e-05
1.0088791621371e-05
3.00483656447946e-05
7.02818095518055e-05
9.76944052554347e-05
3.12717516880601e-05
5.7658665890999e-05
0.000104041741099948
8.08337096059971e-06
-1.94780774762881e-05
-3.35899924508564e-05
5.91924812513644e-05
4.89100320231051e-05
7.02408816097912e-05
6.10016092193529e-05
1.93888219844923e-05
0.00013504169042678
0.000117422822160302
3.29853158604817e-05
1.22619512901529e-05
5.31563642545664e-05
4.55688954751024e-05
7.33449033957307e-05
8.55509612365886e-05
5.53681173604422e-05
6.1352293713483e-05
6.00933224345048e-05
4.98969824937771e-05
7.27316401603124e-05
0.000153226041875449
1.45005097260858e-05
-4.44816262450066e-06
0.000105256653478105
0.00010015111885026
3.2617715925502e-05
3.64164074496405e-05
1.34733934597394e-05
3.91428665560466e-05
8.67708267504954e-05
6.88887515416567e-05
4.00869470164957e-05
2.58372215880783e-05
9.29182365743766e-05
0.000116437679893145
7.8337174892886e-05
2.41822248271256e-05
4.1495439379671e-05
2.61966876058495e-06
4.58027550840404e-05
4.9229316852389e-05
2.81986836211342e-05
5.59080050879371e-05
1.93803856862821e-05
5.26851856804295e-05
4.3760520827347e-05
4.67612782011218e-05
9.83217193779939e-05
4.18864341035426e-05
2.48321359338188e-05
5.12600864270502e-05
2.43332942885437e-05
6.19290479560557e-05
7.37923941003273e-05
9.93905443818045e-05
-8.47697027943026e-06
7.0324400272861e-05
7.09980386576998e-05
1.93162690797853e-05
3.34151086370709e-05
5.7509906188657e-05
4.91295509896881e-05
2.01734594374842e-05
-1.90389400692145e-05
3.69437873403733e-05
9.47484029463413e-05
2.64031764764166e-05
7.32290742381618e-05
6.91031486648868e-05
5.3540700083568e-05
8.17916428438551e-05
9.59850093792116e-05
8.77173418813693e-05
9.45581615052648e-05
3.30212831430682e-05
5.94710626709631e-05
2.41101417865288e-05
4.54711685581533e-05
6.81160198158891e-05
8.8637817746782e-05
9.86619212454354e-05
3.56678492644678e-05
8.47341609122221e-05
0.000105906982395483
0.000116604343537032
8.39983348266572e-05
0.000112710068785757
4.49294561714553e-05
2.52436625543128e-05
0.000124487004687385
3.88846341522351e-05
0.000111261459216078
6.13669471364828e-05
-2.03734636311908e-06
0.000111183485288956
6.81307561309523e-05
3.31105055395756e-06
0.000103487389867293
4.32475089317207e-05
5.8043181647248e-05
7.2761346685227e-05
8.86715556340463e-05
2.75177068409231e-05
0.00010914284615092
5.28439788699489e-05
6.60113204672474e-05
7.79546722299979e-05
-5.26572613965878e-05
1.88554462994259e-05
4.76373850620776e-05
8.47167711328912e-05
8.87002499499546e-05
2.08643659756022e-05
9.21402304479906e-05
6.24400237113117e-05
5.00008955748021e-05
5.00701893697019e-05
6.299242900542e-05
5.52543667431605e-05
9.57625666774902e-05
6.34747961264565e-05
0.000105075652798683
7.28913421506974e-05
9.31543709638237e-05
1.8830888293826e-05
8.55672897492389e-05
3.87340406857468e-05
5.48212238035969e-05
3.40703287587723e-05
8.6331686417177e-05
4.78637784153841e-05
7.24689704913395e-06
7.10176612042725e-05
6.09010339261321e-05
4.71115266780217e-05
4.31831796502692e-05
5.77735326947212e-05
5.73958226138133e-05
6.28400341124201e-05
5.97132201407201e-05
5.87792202142027e-05
8.60922828867223e-05
6.91967136039616e-05
2.56081016078796e-05
5.41531954481528e-05
9.03881816388158e-05
6.97630700054892e-05
9.38770338803487e-05
9.3862636521464e-05
8.20469133956945e-06
5.5541140024929e-05
5.02982249286188e-05
9.45978356675283e-05
7.09676809722332e-05
1.83529630039445e-05
5.52297509413448e-05
3.89883124043654e-05
5.70937387392277e-05
5.11397286564178e-05
7.87514106983945e-05
2.73275273833257e-05
6.59101414298988e-05
6.89786082240893e-05
0.000178861659332783
9.42732978928537e-05
3.85308276104896e-06
5.07761289955067e-05
3.4052902195069e-05
7.85752034828542e-05
9.27995298169968e-05
9.95333451624848e-05
5.29088748504985e-05
5.26732014417901e-05
3.62389823622309e-05
8.47893478944086e-05
6.65368326795345e-05
3.15086809227135e-05
2.0034232848855e-05
0.000101633344131098
1.0310977495719e-05
3.83915793862958e-05
7.95535806344694e-05
0.000110312801106551
6.51008036304256e-05
7.13141568203831e-05
-1.68030505945188e-05
3.73123269219884e-05
6.02974473465421e-05
1.82760068814787e-06
6.93879809951642e-05
4.99049422653471e-05
8.75478360206489e-08
2.94789216912499e-05
1.61504401827083e-05
1.794137678372e-05
3.28152430350529e-05
3.34153129194789e-05
2.27669300075027e-05
6.67411261546607e-05
7.2270592357035e-05
7.60076479715394e-05
7.28708265803745e-05
9.39932576635266e-05
8.4587149445467e-05
4.55346013439684e-05
2.33509368325999e-05
2.59487855033258e-06
2.36460295140288e-05
6.96761898332316e-05
6.6331729209344e-05
2.46569860068704e-05
2.65683109103634e-05
-6.017485001869e-06
2.39823116570529e-05
8.06021967005962e-05
3.73956046536695e-05
8.76866672091109e-05
0.000138069188870754
0.000105104397367282
3.23429091616511e-05
6.09331862347284e-05
3.39884610795767e-05
0.000100218982494487
5.20971766756111e-05
4.50266936599518e-05
2.48702543210912e-05
9.32880551916236e-05
2.45371683216614e-05
0.000113246240357688
0.000116935889117644
8.91836902532912e-05
4.82287490783047e-05
6.84399580206634e-05
8.07677446075838e-05
5.04609845997478e-05
6.46606038693113e-05
7.31960394583606e-05
6.52764128062763e-05
3.64737744363436e-05
6.29983319341885e-05
8.39456985609921e-05
5.61768435401692e-05
9.03233596862526e-05
9.76241247553086e-05
4.18264908716952e-05
3.62830324937581e-05
-2.92506970509099e-06
7.76052659747973e-05
7.67978646732823e-05
4.03063535556042e-05
7.11709681902058e-05
7.50800477098026e-05
7.65864509415773e-05
3.39724916938396e-05
6.48487035175619e-05
6.50372284817223e-05
3.77504356675534e-06
6.47968097849465e-05
8.90319641022521e-05
6.416771179842e-05
6.28021247408604e-05
2.05438065607357e-05
7.3186725481375e-05
7.10934071444067e-05
7.2864903228278e-05
5.11539116558065e-05
9.25149410004749e-05
6.33632754112922e-05
6.08763948946735e-05
1.53710867313133e-05
8.58675515764355e-05
8.53802049053842e-05
0.000104006148967393
5.84929256425532e-05
7.28730322099163e-05
4.20644040315436e-05
-1.0530470301186e-05
4.21804981685097e-05
5.37753477515266e-05
7.10418801378067e-05
8.50372647788623e-05
7.75396571636853e-05
9.73620169391985e-05
4.60954768851429e-05
8.7150628487778e-05
-3.04816308239966e-05
3.5415278902831e-05
1.54321666539393e-05
7.34145491519794e-05
3.78538910520732e-05
5.58164621917036e-05
4.82282900106315e-05
0.000117544369045768
8.25491682218537e-05
0.000134173842002842
1.61527649027445e-05
3.55786803302333e-05
9.71243507941418e-05
7.43403049617233e-05
6.03511648370322e-05
8.52774638705994e-05
2.92815582889392e-06
0.00010139476393958
0.000100325879964821
2.85511735521729e-06
5.44244639224349e-05
0.000107474663521899
9.26980660820259e-05
6.52882512484131e-05
8.06372665064525e-05
2.15526854628523e-05
9.16559152906639e-05
7.78007409370153e-05
2.82978779934484e-05
1.20349004460668e-05
2.62287081646239e-05
7.24531447781005e-05
8.64830396668282e-05
0.000104296390592662
3.34587992676372e-05
5.4233695552888e-05
9.95714512099759e-05
0.000111990454794207
4.61504796423527e-05
9.56499975365931e-05
3.76743259106404e-05
3.15331232618821e-05
2.5173751116377e-05
5.90470096172745e-05
3.48573749468209e-05
-4.78971877764098e-05
1.72966194001275e-05
0.000113927665717003
1.253914611514e-05
3.8259861508592e-05
5.81579759768667e-05
0.000116311232297328
8.03537622785822e-05
5.48307258951612e-05
0.000114778532018499
5.75267812164085e-05
5.73436264314322e-05
8.5117331901833e-05
3.75596641908173e-05
-6.1271941351053e-06
2.35625458897018e-05
5.83967293983718e-05
4.46964361059725e-06
4.11470979100733e-05
3.38375801572234e-05
8.54322080527256e-05
8.81283762494183e-05
4.22118583328855e-05
7.89887472811303e-05
4.95389370668425e-05
2.09699472719066e-05
9.021249452939e-05
0.000100766069587905
1.74058056997802e-05
7.7431367688315e-05
0.000106886816827499
4.66397861711833e-05
8.5651711847605e-05
6.68160822878819e-05
0.000100301918005077
4.03793285866236e-05
1.96121387655529e-05
1.85703535150465e-05
4.41876467554611e-05
9.52269432934179e-05
0.00011612110177392
6.80301155884843e-05
9.15841646588737e-05
5.47600199660947e-05
9.55519098976491e-05
0.000111275981215192
5.78289372118143e-05
3.21799852777964e-05
7.26037327971433e-05
2.74418963832799e-05
9.91821231427091e-05
6.43283292012675e-05
9.54331028341891e-05
-3.61325074858192e-05
4.66593368275372e-05
1.73580614479164e-05
3.65830419698632e-05
3.89569595644025e-05
6.34715445466515e-05
7.63247806561191e-06
8.74595326025571e-05
0.000117896801025723
5.29935156311874e-05
6.47133902755121e-05
8.16294656202183e-05
4.07184382128206e-05
2.29151324121631e-05
-1.71420330175132e-06
-9.51287409726704e-06
5.2385127376551e-05
5.09713421939592e-05
4.36511992990763e-05
9.07366094159756e-05
7.32113087225864e-05
4.7741254295283e-05
3.52609221136442e-05
5.46337648706965e-05
7.65357502404939e-05
3.10741501317227e-05
5.82997320667989e-05
0.000119244820084898
9.85830581518865e-05
5.71816992888404e-05
6.06393776510943e-05
3.51061201394655e-05
4.10267253634051e-05
6.6455444630801e-05
8.97631488525286e-05
0.000114573201552011
4.71251571377528e-05
5.95322161752229e-05
0.000111950365883209
6.3263593143345e-05
8.6423917364491e-05
7.02323366171873e-05
8.02987402957576e-05
2.69853672134702e-05
5.60922701817887e-05
6.02681596140586e-05
2.58901435130499e-05
0.000107488390798804
9.85533768970229e-06
6.28931988855479e-05
1.51621714947736e-05
6.36143744045617e-05
-1.21729054948983e-05
2.46697061082361e-05
6.04511155885764e-05
9.70776698394126e-05
7.69560642338993e-05
8.97931143082573e-05
4.82661193548116e-05
8.61707285323891e-05
4.04354316536938e-05
1.91536438658259e-05
6.44998139065221e-05
7.51410301956872e-05
0.000113727140468115
7.33716467845773e-05
3.5891718296847e-05
3.26935460766229e-05
7.78229400382009e-05
-1.01234068815562e-05
1.91484225037235e-05
2.51306294600154e-05
4.03439987113959e-05
6.25871648233001e-05
1.32846491783167e-05
6.43477802956521e-05
6.2832442470816e-05
6.14635761565878e-05
9.36395409255259e-05
1.88418573402702e-05
7.54507568058417e-05
4.98337326442714e-05
9.4947296705484e-05
5.8356573887439e-05
8.59764162626799e-05
5.39841631606487e-06
4.54692467119471e-05
4.68934239112229e-05
7.97952446502882e-05
4.7060033233945e-05
0.000125578310707133
8.04759764237286e-05
2.15651700184116e-05
0.00010681625069946
7.96480549115695e-05
0.000112184563377508
4.70357012052737e-05
4.77752603786353e-05
6.84758053643002e-05
4.85546091831872e-05
5.97215873898459e-05
7.34211178480329e-05
9.51870242748104e-05
6.74871887864261e-05
9.44771294885331e-05
8.48362364310131e-05
4.58831895436173e-05
4.76313669627736e-05
7.1183993168499e-05
1.94803352316544e-05
7.23174118150365e-05
4.70277236024891e-05
0.000111204915773792
5.31590998043845e-05
-8.69823231218665e-06
4.44796305712253e-05
5.4345004265549e-05
5.00786775492839e-05
8.99862118207289e-05
9.68828186993775e-05
5.58737136037151e-05
-3.57053973309282e-06
5.50024473455821e-06
5.15934454998979e-06
4.73436464379926e-05
6.27740579964572e-05
0.000103952706319941
0.000111202009725349
7.99609148605821e-05
6.76958359052069e-06
3.7114679164734e-05
7.92333956911085e-05
3.00594511242322e-05
3.80836363193148e-05
7.62555112834622e-05
8.47111001696007e-05
7.57282371380466e-05
8.93024345979382e-05
5.35956829123101e-05
5.98296759620401e-05
6.11220858201973e-05
2.43873092431685e-05
-1.33629988888278e-06
5.30818351995832e-05
9.33498503215967e-05
6.26977492080644e-05
7.86094854923035e-05
6.70384545743637e-05
5.77846450948459e-05
1.63345503425733e-05
1.44825704980353e-05
3.94132820494651e-05
0.000110269285731473
6.36560598420522e-05
4.88582310252862e-05
4.68327837508238e-05
0.000106764147566634
3.66516809055918e-05
9.6250075926861e-05
5.69365599880966e-05
2.91348166593022e-05
8.09200687568146e-05
5.02217937872619e-05
9.99854133111973e-05
1.60709551197804e-05
6.40174196545873e-05
0.000126175340256732
5.54321525488839e-05
0.000122677902232992
7.75919981680384e-05
8.86930321589162e-05
6.26828756769449e-05
5.01349561734855e-05
9.64620283277484e-05
0.000100696942596313
4.54346761195718e-05
0.000102851397351185
9.65847794248434e-05
0.000133157157941337
5.87972303990415e-05
4.45651829665932e-05
8.02017554222245e-05
2.84206342347109e-05
2.82975534288033e-05
0.000116882339489824
1.44765650411533e-05
6.5777377022241e-05
-1.71262840573332e-05
2.8567405496684e-05
5.07313073435874e-05
4.58676794537651e-05
9.66661735481319e-05
5.10689700093547e-05
3.55088500269879e-05
5.59161093481071e-05
5.60860908048172e-05
8.89535960767037e-07
8.57817973922645e-05
5.67695752200414e-05
4.14945630040386e-05
7.03944818414712e-05
2.92285557767769e-05
5.25791885035378e-05
4.22593220046921e-05
2.24615424926874e-05
-2.64754807358388e-05
0.000105507044210824
5.89763082588895e-05
5.36114375742013e-05
6.0646197936076e-06
9.53237228985624e-05
8.29254560186241e-05
5.48268352200827e-05
7.81475283953865e-05
0.000120098220788815
0.000101819450437666
7.77179092253813e-05
9.66041941329469e-05
5.21701719855143e-05
-1.52734737563507e-05
9.5284756272571e-05
0.000129763997018708
4.05433920549602e-05
9.51595925446799e-05
6.52703839741828e-05
5.41577603281642e-05
7.16929866310743e-05
8.26741523106388e-05
5.97469322292441e-05
3.99395954283629e-05
7.12929591525149e-05
7.29662374988199e-05
8.21318921024061e-05
4.80550053441124e-05
4.63607430672447e-05
3.64825960797383e-05
7.46228948997087e-05
6.24115071455531e-05
4.25037337093064e-05
8.10775958560463e-05
8.97996572468405e-05
7.67767461764118e-05
3.85075410871665e-05
0.000142530156636508
6.79680244235066e-06
2.62236379491427e-05
5.25511223330939e-05
6.79208926681918e-05
6.9844581660998e-05
3.68431158798945e-05
5.29328146940173e-05
2.868466586078e-06
5.10016598620238e-05
5.19277266791643e-05
3.03622193898061e-05
0.000112846436068779
2.26390149051157e-05
2.34739292470187e-05
-1.43934714151496e-05
5.71848922533273e-05
5.4826546387222e-05
7.63547700625076e-05
1.90443419668525e-05
1.63908464997501e-05
7.69476432109682e-05
0.000125845798496787
5.43487011651691e-05
9.83605898367546e-05
9.77403705091001e-05
9.52631359654721e-05
8.25770685722446e-05
6.23643634614343e-05
7.70307466662184e-05
0.000127734581082122
0.000109238681046932
7.17967258264789e-06
5.41831374065593e-05
0.000104188755496136
6.9568567362685e-05
9.37039806554129e-05
6.12120829562438e-05
3.96223728730439e-05
6.55046477284732e-05
0.000101708815101886
3.39762218879252e-05
4.02897582082431e-06
3.8684031358915e-05
3.39738192671846e-05
2.63471422123481e-05
-1.59473522084799e-05
5.13680224413009e-05
9.30272253476808e-05
4.81193363398912e-05
1.90921838132527e-05
0.000102138704028831
0.000111957068758495
5.72786399134536e-05
4.68295129013017e-05
5.02505191742839e-05
8.9827462507086e-05
4.17182380729085e-05
4.77685580230549e-05
5.3608875138961e-05
8.96355607380306e-05
6.8416851707088e-05
0.000104610378464159
4.58282627259398e-05
8.21695780986075e-05
4.4850601478164e-05
0.000102398509961549
2.4661888326045e-05
0.00013989911069272
8.11557748346931e-05
6.5313042545402e-05
8.85925238489612e-05
4.19103135484155e-05
3.58015886938222e-05
7.49616662951034e-05
3.60843179584563e-05
1.69815860513516e-05
-6.83833801372124e-06
7.10217392006435e-05
9.91034315933316e-05
3.32409676556385e-05
3.22364425148756e-05
0.000107588770712228
-3.60556494619451e-05
0.000131592741771692
8.24461015405656e-05
9.99952742059673e-05
9.63887484653122e-05
2.5521261596314e-05
6.39865601243994e-05
0.000122115663146946
0.000108977523081065
0.000102316429544072
5.19842726762261e-05
9.77533325315651e-05
8.18397391290258e-05
0.000113290929495905
9.07519050087995e-05
3.93753844667766e-05
6.40471876140841e-05
7.93151630670501e-05
-2.94165066833718e-06
6.85410424502337e-05
3.77730365897717e-05
3.60542328968349e-05
4.23930752864921e-05
4.4051440893024e-05
9.06838676467544e-05
3.17703655432521e-05
0.000105500529308993
6.2322454177648e-05
4.52900658223355e-05
8.42774224920779e-05
1.37257657579877e-05
5.12566604841835e-05
8.25444068871296e-05
0.000121109205811085
0.000119251917328088
8.74252523739354e-05
0.000104429506740529
6.82550624641482e-05
0.000104288575984105
1.81980682337349e-05
1.59573151389826e-05
2.83811119898748e-05
5.207532661474e-05
7.67280985937109e-05
4.77630278507602e-05
6.38755412872895e-05
0.000103268531378944
5.74756174848091e-06
6.2927519937311e-05
2.22613027564556e-05
8.52106471230584e-05
0.000128133571402556
4.90573473429918e-05
6.93137063987699e-05
6.3736062703646e-05
0.000133581531130085
5.15140724898957e-05
2.74883878094162e-05
7.16515481727834e-05
4.54893047834098e-05
9.12070239472431e-05
3.59658751242888e-05
8.64312110567751e-05
0.000146582090577343
7.97746801520362e-05
8.11194110313946e-05
3.88981044784187e-05
0.000125036744998196
9.97872661235978e-05
5.81633239040851e-05
7.02863861796967e-05
4.27945174546185e-05
0.000142064661097674
9.198040160772e-06
0.000119959936809402
7.01657896856492e-05
8.17116457279658e-05
4.65365490528281e-05
4.59250569371939e-05
-2.01675640536462e-05
6.06471576835982e-06
6.78397987054785e-06
2.37854496267366e-05
6.37321339015644e-05
3.75938940998209e-05
5.37801949741467e-05
5.66401142145926e-05
-1.50680269537243e-06
4.33958307165629e-05
1.53786761305935e-05
9.8818586059816e-05
0.00012361093876584
5.68155668663062e-05
6.69400635201451e-05
0.000113334929434996
6.60861728340153e-05
5.45132834186391e-05
0.000119665074796969
5.42199472940801e-05
8.43897671546874e-05
7.03409252835165e-05
3.95808371794906e-06
0.000120764192494631
4.53136784053763e-05
7.08696109288454e-05
4.03356847225023e-05
3.55988296964972e-05
3.78236806804285e-05
6.0635196192886e-05
4.95662419248315e-05
5.62782869403909e-05
-4.78916897171797e-06
0.000105540073425581
5.95988473051934e-05
3.24169497590391e-05
7.74010825399826e-05
0.000113641894749432
5.012868544397e-05
0.00011588410161995
4.676783547256e-05
9.6784846103939e-05
6.08181327642171e-05
0.000103891475798267
3.18210596120072e-05
0.000111215950212807
4.73997420156228e-05
3.50210328199836e-05
9.95266224436064e-05
4.94055665723706e-05
6.76887156374947e-05
8.33055073775128e-05
2.71946973370849e-05
3.37227732654804e-05
5.92663199945009e-05
1.51223149951091e-05
6.62142188522164e-05
6.40073629522962e-06
2.09575664535855e-05
6.79115558639197e-05
8.10834047121281e-05
4.77530782181013e-05
8.24457710397571e-05
5.96458590485718e-05
5.07404203918809e-05
9.39218154146504e-05
5.39179669000743e-05
-1.70623048945316e-06
8.83821627896016e-06
3.38335035709071e-05
8.2527282061375e-05
4.39715215006187e-05
6.38519445436719e-05
6.73780943787137e-05
3.55699880956112e-05
2.29083537915622e-05
6.66363207686274e-06
5.9183361818479e-05
1.96357617259777e-05
5.3560712170555e-05
5.6783798634194e-05
5.96407857286216e-05
5.63529825354659e-05
5.1561794473954e-05
-3.17161669811034e-05
7.62436596451814e-05
5.59475290104736e-05
2.28586251095914e-05
5.51898861923344e-05
8.63949751997874e-05
4.50517070510632e-05
0.000104815265887692
4.6000503264141e-05
6.94604130644724e-05
0.000103340977840385
5.56075701715714e-05
3.20727597150467e-05
7.94260597680708e-05
3.29162961416626e-05
0.000109583968030525
6.07557811676961e-05
4.15766537807501e-05
8.34707222515985e-05
3.5032743048111e-05
0.000124791634078403
4.96202898673276e-05
5.64272685577769e-05
2.67853818566013e-05
8.27481907090856e-05
9.40306707532907e-05
7.50909871286918e-05
7.74693303772882e-05
6.42231794758654e-05
6.76862621144033e-05
0.000138782467769291
4.99684576134455e-05
3.35731863362832e-05
5.19974532990583e-05
0.000108997192486626
9.56895011761489e-05
4.44216888318056e-05
-7.54229461832051e-06
4.80280700705426e-05
9.6079340566845e-05
2.19592087208912e-05
4.02304066087563e-05
7.14451310869846e-05
5.74354647327697e-05
1.91323980509745e-05
5.68536336498835e-05
5.1121418119374e-05
6.87074976754757e-05
5.9270918505925e-05
5.20502314469685e-05
0.00011546752178478
2.23781293963742e-05
2.57327616908658e-05
7.00647451041425e-05
3.37823905105478e-05
3.55428283876536e-05
2.3987645295556e-05
3.49832620850565e-05
5.73675735203204e-05
5.45858942831744e-05
6.17341375084552e-05
5.83827748594712e-05
7.32208974431721e-05
6.83903861313595e-05
5.89981014909779e-05
4.4892676470293e-05
9.58277773694152e-05
5.44772910329079e-05
-6.6684309502458e-06
6.9906242505703e-05
2.08357421693447e-05
5.41191259389621e-05
9.20074979828527e-05
2.27989614204948e-05
2.22037783412575e-05
9.12816786735738e-05
7.96687743903536e-05
4.31328289566708e-05
9.12873186154215e-05
2.1171732357754e-05
0.000108543820076653
5.87276190095139e-05
6.72306801673531e-05
0.000125512439824023
2.44112440952427e-05
7.6910474661904e-05
9.28190240504694e-05
-3.8445707327523e-06
3.07761290888835e-05
3.78577370082021e-05
0.000108715976523998
8.27617762194947e-05
5.1073708350002e-05
9.69337152157419e-05
6.49356152312312e-05
2.70840278598322e-05
3.96449550124404e-05
8.22452087012105e-05
3.40675992304605e-05
5.9286405636735e-05
3.72409460850588e-05
-1.4298540929352e-05
-6.97574375496362e-06
1.65053914028069e-06
7.18203993455333e-05
4.5281648959878e-05
8.54019217541019e-05
4.46964463245578e-05
1.23174667918064e-05
8.63492878632137e-05
0.000109947795316544
7.75106248423655e-06
0.00012679455405817
1.0530839988078e-05
2.197052687903e-05
8.20684316432921e-05
4.31144231251623e-05
4.63905037643804e-05
4.3997228525352e-05
6.96653829653354e-05
9.55069311507952e-05
9.75423051775579e-05
4.38240686172804e-05
7.24950953257229e-05
2.939123762205e-05
9.91532586868958e-05
8.19076911925848e-05
6.3874117582803e-05
2.5865325940215e-05
6.74622008592813e-05
6.6455601192313e-05
6.94717949395643e-05
6.46516057055827e-05
4.59288269881217e-05
4.59583018410714e-05
5.41134576118078e-05
8.62368699872614e-05
6.79606901844157e-05
2.24530085267039e-05
5.94460373379897e-05
5.97130724820388e-05
1.45737608992162e-05
4.84487292459748e-05
4.76267190043188e-05
7.02817597233298e-05
8.19502392401325e-05
5.72075915047978e-05
0.000113987038033618
7.28159064208018e-05
6.51314860164545e-05
0.00010589740954225
9.75195630338998e-06
5.06326241237464e-05
3.93993357667355e-05
7.70858533102035e-05
4.90194563910912e-05
6.84004324292744e-05
6.93694093165424e-05
0.000107842886759375
7.73592621216373e-05
5.39611464283154e-05
4.27155376606713e-06
2.992319460886e-05
7.4059790859426e-05
7.30200499770177e-05
-1.5081772016294e-06
9.22882202682653e-05
2.29418911288719e-05
7.47801858581795e-05
5.4521265816922e-05
7.59066808479195e-05
2.84900528184795e-05
6.82497812686025e-05
4.6869025070184e-05
8.85322732084124e-05
5.285934833246e-05
3.91140894066892e-05
1.79218497903328e-05
4.97563839082878e-05
8.9364949053899e-05
1.71955894380764e-05
7.58780782082389e-05
7.36723609249953e-05
6.92666405903431e-05
6.49278104841163e-05
3.10916370179058e-05
1.11503118654228e-05
6.58995146849208e-05
1.33551312712411e-05
4.93422327984123e-05
7.46309626400016e-05
4.94909114518805e-05
4.02242760585206e-05
6.09659922466786e-05
6.63127454806935e-05
8.59492249081845e-05
8.95196970511043e-05
0.000101025945169942
4.63206901489936e-05
-3.24587456862252e-05
4.70857851811458e-05
8.86747257782655e-05
2.65638827889475e-05
3.45000611327377e-05
9.21107450210771e-05
7.48091919320259e-06
8.57014052483958e-05
4.2864394746041e-05
1.83997181039317e-05
2.43124711313019e-05
6.15367704209534e-05
4.84310904536429e-05
4.6571741771508e-05
2.61411892845383e-05
4.4968960067959e-05
5.46288443114199e-05
6.49852715209242e-05
0.000102926692262656
7.28561598894947e-05
4.73446003228939e-05
8.65705087148795e-05
0.000106859081813305
5.97948868428323e-05
5.64013260973841e-05
3.98099433915126e-05
5.4215245641684e-05
2.96404689770485e-05
3.14835770019737e-05
5.54313192140475e-06
9.63963219284914e-05
0.000101524101852196
0.000139117010732217
