# Supplementary material for: Research on computational propagation and identification of mine microseismic signals based on deep learning
Source: PLoS One. 2025 Oct 22;20(10):e0334641. doi: 10.1371/journal.pone.0334641 (PMC12543183; doi:10.1371/journal.pone.0334641)
Supplement: S5 Data — (ZIP) [file pone.0334641.s005.zip › 000100800001527.xlsx_0.txt_24.txt.txt]

8.47323957048051e-05
0.000100226563348345
2.55239796633425e-05
6.77744050798723e-05
6.18693863025794e-05
6.1501388173917e-05
7.77034151081251e-07
1.60098269660111e-05
-3.05230373109735e-05
5.81228094157361e-05
-9.43431855866922e-06
1.62532632773449e-05
9.76562363567936e-05
4.67540711022663e-05
1.5112051184387e-05
6.12707234647967e-05
6.28279593448755e-05
8.64996493836967e-05
8.53672876084716e-05
7.30690419892218e-05
-2.12217157421959e-05
0.000114117130674453
3.48352063040253e-05
7.58228817355855e-05
5.2786132567569e-05
2.38418599395102e-05
3.49118252891964e-05
1.61441143704235e-05
6.2181472351625e-05
2.56987661241771e-05
-2.93360634600982e-05
6.70673298629415e-05
6.34089768715484e-05
4.50989576286744e-05
4.43954497879458e-05
6.46486489133075e-05
3.579579505977e-05
7.88042939903435e-05
5.77634622636273e-05
7.52305306481328e-05
1.20993554037469e-05
7.75088077963351e-05
2.38262787261711e-05
8.15012160363841e-05
-4.8040105658884e-06
4.90460045529496e-05
6.60884041427133e-05
3.10849525552554e-05
6.6237395850145e-05
6.97873971940276e-05
8.31288828475294e-05
6.43778090328194e-05
8.35656794794482e-05
8.49045282079071e-05
4.9295755411036e-05
1.74254095805818e-05
0.000107687198343731
0.000112250011433352
7.96842773994221e-05
-3.48965563187401e-06
6.11371083136359e-05
1.08189824302695e-05
4.73390794373144e-05
2.99595569442393e-05
5.81188922645214e-05
1.72394888008676e-05
1.89386217473529e-05
1.57285282088159e-05
5.96703502021069e-05
3.38052096616371e-05
6.71242667325833e-05
6.50401254428393e-05
7.61806453631369e-05
7.5030147448553e-05
8.63388949528399e-05
6.04036392832924e-05
7.89293814972409e-05
5.12043716238747e-05
0.000110883690876028
0.000127039768771928
0.000101403068694579
4.92200616695112e-05
3.97422011334365e-05
4.83423374310705e-05
8.68182700407484e-05
6.35954744523173e-05
8.98895548542862e-05
9.42778473262564e-05
5.79913265677264e-05
0.000134062571365634
9.06152572179068e-05
9.29099706663303e-05
5.22854665480192e-05
4.88807927947409e-05
6.70169160862222e-05
1.90806022908669e-05
1.9735128887183e-05
2.47636243275522e-05
0.000113496099548179
2.75828563057339e-05
6.08225882883312e-05
9.10096314210802e-05
1.88153628241248e-05
2.91859138416868e-05
3.94296907118231e-05
1.63242819471182e-05
7.28151112519559e-05
0.000105354059935258
1.68276029616945e-05
5.8392316172302e-05
4.04418184066309e-05
2.9726527205179e-05
4.63462019558499e-05
1.22349065786841e-05
5.6200675852647e-05
3.05618693530011e-05
5.89862734836529e-05
4.82448426561217e-05
1.9085958228521e-05
9.60439975252338e-05
6.89977056087741e-05
8.8030874414584e-05
0.000103115273609525
2.24275683775388e-05
9.21891916134493e-05
6.89300090650687e-05
6.65093366065116e-05
0.00010916045590561
7.74779658650869e-05
3.28832896318396e-05
5.53406419772321e-05
2.42179951749212e-05
9.66063086266439e-05
6.24529822590751e-05
9.90848916120899e-05
5.12027236981858e-05
0.0001182083346247
6.15784261980274e-05
4.73122551781043e-05
1.98502275029115e-05
3.13138509675977e-05
7.03118675481237e-05
1.47247074935698e-05
1.10281805554182e-05
6.63840540611517e-05
-8.39280703114543e-06
6.93262911662727e-05
4.1899787558969e-05
1.04333316291218e-05
3.33146722716966e-05
4.03431546992556e-05
8.45258563262169e-05
3.25453143500347e-05
6.01884564339145e-05
7.05396840025225e-05
1.74281800816182e-05
2.51690772181859e-05
7.04339416182348e-05
2.98655240559081e-05
2.62146364273122e-05
3.55342366407643e-05
5.68973992111163e-05
7.85584904750239e-05
7.26523323917335e-05
-1.80464504154307e-05
8.29151924385332e-05
2.61782590328655e-05
5.95708001180525e-05
6.12235600319564e-05
3.60725768026091e-05
9.22913362557866e-05
7.11793212066023e-05
2.70410783399544e-05
2.01615888272754e-06
7.52224977820751e-05
3.05540680285841e-05
9.74583196566197e-05
3.85943529808156e-05
1.02497263909649e-05
5.09769419732382e-05
3.29904133333206e-05
2.48868828196893e-05
8.65663351910933e-05
7.68006508757046e-05
9.68507286976863e-05
7.75168431422684e-05
7.4370171683644e-05
8.89287795613255e-05
2.54570971241746e-05
9.40549623636077e-05
8.40436682013497e-05
9.6436487387037e-05
2.83895371816446e-06
9.11165873388068e-05
9.66898382259678e-05
6.05233469622605e-05
7.95916383295535e-05
7.10457334545267e-05
3.91391882898755e-05
9.03102012761086e-05
-5.69416033645636e-06
5.42843304546105e-05
1.24479928245118e-05
4.02585193406436e-05
9.36973338851594e-06
4.92177043832629e-05
2.29892655702583e-05
2.88000919445985e-05
0.000100909654183224
9.27611604104206e-05
0.000100781067809621
4.56081307683789e-05
8.13273532604698e-05
4.04564585259074e-06
5.55977933825752e-05
5.6062640024463e-05
7.91712859410759e-05
7.4817760453783e-05
6.87471461484995e-05
5.57635428409282e-05
6.62791561519076e-05
8.8159061833566e-05
5.52521049018266e-05
8.122162249844e-05
1.58807534205002e-05
5.91122007630796e-05
0.000106940788180898
6.11064677447609e-05
5.92834692807042e-05
8.06859845192344e-05
4.73114068802314e-05
5.94244706812617e-05
0.000152310978169709
9.32878357106572e-06
4.57384442808408e-05
0.000143392629485582
6.63997041015566e-05
3.38929006333431e-05
7.99541460400466e-05
2.52485176064117e-05
2.86078112160384e-05
4.98871601465496e-05
8.33698125535917e-05
6.68089645550006e-05
7.64987049625306e-05
3.28927078797666e-05
7.83308036001984e-05
3.83444834148268e-05
4.73949533897703e-05
4.26832392810695e-05
2.04599436995213e-05
8.10901266580487e-05
8.94572058176479e-05
4.12710165027433e-05
4.20529190013019e-05
7.2211085579646e-05
4.79660176118784e-05
-4.40883394971776e-06
-2.87439152031018e-05
2.70936519523519e-05
7.89902966798048e-05
8.20840691059983e-05
6.35373624286992e-05
6.75148343684594e-05
8.3597438561136e-05
0.000119900787280342
7.81745872950949e-05
3.33616794487649e-05
9.1999927316942e-05
-1.26101178839043e-05
4.66384461246282e-05
8.37679719516213e-05
4.81845171690321e-05
4.79056354790731e-05
0.0001176332953435
6.23803795329466e-05
5.43032127646185e-05
-4.92018131667432e-06
7.447365925294e-05
0.000102046796511838
7.9116387640463e-05
-9.38637480932813e-06
5.29751904740079e-05
2.96556230425193e-05
0.000104309766261166
6.66079364171429e-05
6.4765953590738e-05
7.22559262540195e-05
6.89273952220184e-05
0.000142839165858874
2.91003645963161e-05
4.82233554362464e-05
9.61506845130883e-05
5.45569670972406e-06
3.50878689357127e-05
4.67498769337552e-05
2.37392152378329e-06
9.78160741243758e-05
3.46050650365838e-05
5.11136539953667e-05
5.65637931933409e-05
5.79568483912672e-05
7.27438017776912e-05
-2.67779399039533e-06
7.91674921662802e-05
4.68182776653738e-05
2.93630210382277e-05
3.27380067286847e-05
0.000112277225606462
-4.2657246247317e-05
9.14351444578845e-05
5.53582766184195e-05
3.28343312873891e-05
8.89460682306082e-05
2.91849272234536e-05
8.15050323056274e-05
4.04533390929639e-05
1.84074378656095e-05
2.73878721545725e-05
9.4553266169324e-05
3.45314243557597e-05
4.25972242814961e-05
7.27210654954174e-05
3.61137405739173e-05
7.48518768143648e-05
6.51779646920838e-05
1.97416763424768e-05
9.10966978642096e-05
6.98714805300145e-05
3.53992216253805e-05
0.000130564308206982
9.63256039007265e-05
2.65947796947377e-05
2.96922345537368e-05
8.39024765393925e-05
0.000110324116064062
8.03336859400165e-05
3.09205019681539e-05
2.42925603028639e-05
6.51060351500986e-05
0.000106315838444044
7.23529743509587e-05
8.77902069360135e-05
8.90735513961785e-05
0.000106463412643173
2.04894247317622e-05
6.00443491960937e-05
4.08475474645675e-05
8.14842276990786e-05
8.30203192919747e-05
6.72769598820781e-05
2.05349380724941e-05
3.00191926497326e-05
1.28588516008309e-05
9.20249359969836e-05
4.35657714870031e-05
7.83923592589847e-05
5.05843424208059e-05
9.81686115591796e-05
7.11560938037629e-05
5.88556514869392e-05
7.90589897516889e-05
5.77807917910805e-05
6.08910198317632e-05
4.09383940443841e-05
6.14931078379756e-05
-1.72629906082962e-05
0.000117472509212958
5.46623855510052e-05
9.56561511114077e-05
8.16603590648445e-05
8.06079737848087e-05
4.45705236986675e-05
7.35020227970981e-05
3.12973098764494e-05
7.98645766930299e-05
7.37413285619655e-05
6.13716198026246e-05
0.000116956601561003
0.000111964572413281
3.40778975949802e-05
8.57444324990888e-05
1.76188672143929e-05
6.20238748013581e-05
6.73287498165162e-05
5.15214296708434e-05
5.5959029359532e-05
7.65440573972839e-05
5.78158624106133e-05
8.12471239721069e-05
4.71179511094652e-06
6.81067073658853e-05
6.0802934811243e-05
4.00800374392374e-05
6.72105366030446e-05
9.30143683920968e-05
5.85016621293477e-05
9.10178774736438e-05
-1.62780163744534e-05
9.93401080020519e-05
4.96951015372384e-05
6.39926704064125e-05
4.8917990992838e-05
4.76837925165142e-05
7.67902987329629e-05
4.14673189216669e-06
3.56156070857386e-05
5.5458621903993e-05
5.1573188919506e-05
2.91787280382917e-05
3.76883776433163e-05
8.97591876124021e-05
0.000101086433858704
2.22044981632183e-05
5.29792111137608e-05
7.44360849075134e-05
0.000103416313402225
6.84116140206632e-05
6.4313609583655e-05
4.45826363119479e-05
8.3738732107983e-05
3.21921066481427e-05
4.91671014596596e-05
4.46982789235493e-05
5.46695187729996e-05
0.000111519715786596
8.06668085230669e-05
7.47974694595873e-05
7.53448493171859e-05
9.41131152631625e-06
5.63567473641092e-05
8.10179861238871e-05
6.2552032451895e-05
0.000119033048729986
7.65538368530674e-05
1.49436766155224e-05
6.46088443043029e-05
1.82524003865285e-05
6.59066101203311e-05
5.28296759251399e-05
5.93172140359389e-06
7.80881820834157e-05
3.69171146151069e-05
4.77596208786707e-05
5.42115523537721e-05
5.14582054474592e-05
7.60930562956947e-05
9.05813891076013e-05
0.000100314268622413
5.8880335805878e-05
8.42306208936623e-05
8.93737870609245e-05
6.56281858809198e-05
2.82458643873698e-05
-1.43728898169786e-05
9.81904408605056e-05
1.80030312276269e-06
7.53882840881835e-05
4.48602584380687e-05
2.83016435819447e-05
3.88440004852868e-05
5.74159270627086e-05
8.98550234807637e-05
5.24447447158387e-05
3.60359307458763e-05
7.4620781472628e-05
4.87302915637334e-05
4.91731708010153e-05
7.20647216921346e-05
9.48187308796404e-05
0.000112430750885853
7.5113008515914e-05
9.22351762845308e-05
3.59365218765831e-05
3.21202713849541e-05
7.50276783803159e-05
4.18800464131219e-05
5.52464064176841e-05
1.76170890473595e-05
3.55962234331403e-05
1.13999405625383e-05
6.91359687132816e-05
4.43474074851215e-05
0.000102471027389503
2.07957436982291e-05
5.94467874837386e-05
3.8955178260864e-05
3.87351134962026e-05
8.95767720039482e-05
3.52244243387154e-05
0.000112944180669949
-7.69333593866467e-06
2.66414788442078e-05
3.06796025636929e-05
7.72018282046828e-05
3.05384532755744e-05
4.99624390885005e-05
9.13128483374493e-05
9.92072676663134e-05
0.000106217100018936
0.000108409022008315
3.79812284024776e-05
3.38125780768109e-05
6.29372408476805e-05
4.37503909730898e-05
9.16662260020768e-05
4.75296621258586e-05
7.00250866646689e-05
8.5222617154152e-05
0.000106909157807129
9.54082590076013e-05
8.27347678879012e-05
4.51330381729527e-05
7.7027395515544e-05
6.20095403548648e-05
5.50348432730756e-05
9.36326881993887e-05
0.000107636572040514
9.49914195174195e-05
5.32528592661548e-05
3.23894304187778e-05
8.5884283739967e-05
7.79728252487256e-05
6.28876540747516e-05
9.1410916629834e-05
6.90421878111026e-05
4.67810735433103e-05
8.75898971549288e-05
1.1550753265632e-06
8.52589885482686e-05
9.6786974327453e-05
9.24743007540943e-05
8.05087982109384e-05
5.99030464424236e-07
3.51277344973959e-05
7.66423675101039e-05
6.5251204652995e-05
8.26933997862384e-05
0.000105188266293587
3.41022800190687e-05
9.73607157280599e-05
5.47162351148851e-05
6.76959786648442e-05
7.99174222945196e-05
0.000100923720058263
8.98515358624749e-05
7.70274313506866e-05
3.68966376247855e-05
2.804126730417e-05
2.78383421912517e-05
3.91004547366776e-05
4.51329567682728e-05
3.12566222102914e-05
0.000122922681143584
7.28595722574901e-05
6.36112191186206e-05
6.35789412237694e-05
3.47141254664705e-06
3.39484710759944e-05
4.99603218442175e-05
5.21533606368237e-05
2.9385682742381e-05
3.52871091953633e-05
7.03813545522541e-05
4.3097482005281e-05
6.12794230396782e-06
9.56120105983134e-05
7.92226285074472e-05
0.000135495519800274
7.10847840272564e-05
5.76860288557626e-05
4.90185541201124e-05
5.11106697416603e-05
6.1409687045933e-05
2.02220554719102e-05
8.51039318574585e-05
0.000122420739756019
-5.25895870008452e-06
6.61857185943494e-05
3.21445362021644e-05
0.000101631323459917
8.6912085729087e-05
6.28459499672254e-05
7.0589926003206e-05
1.47124072035383e-05
2.98337499831271e-05
3.19019279652287e-05
0.000105305927662098
3.22123872969184e-05
4.42827462611202e-05
0.000172930580178564
1.05465448908255e-05
9.02198920204585e-05
6.70987455992526e-05
0.000100806661680198
5.79899812308177e-05
4.31103852406837e-05
4.11931867955502e-05
5.42004022511609e-05
2.68300785626743e-05
5.70541754882539e-05
8.76779026104819e-05
7.58029912201908e-05
6.62067502454692e-05
4.23311146194531e-05
0.000127251293862904
0.00013357234574982
7.60893414238332e-05
8.85166392660994e-05
7.36005371449017e-05
0.000104413371388933
5.23367417828591e-05
2.99458055296288e-05
3.63253118497229e-05
8.84277533572313e-05
5.04820155172178e-05
4.58577410088289e-05
7.99575986425433e-05
7.69040842795446e-05
7.19899794136468e-05
3.94762935766311e-05
6.17262651448908e-05
6.43671288860729e-05
7.87698960655476e-05
9.91445843308576e-05
0.000119273292231926
-3.713964513421e-05
2.17811684667055e-05
0.000101245446504179
6.65536774321505e-05
4.24163642935072e-05
2.98482610593338e-05
6.34397705554776e-05
7.16073331063286e-05
0.000114497322015226
7.08168399320004e-05
0.000103802463717738
8.819266633435e-05
0.000121488761482731
7.33933692078434e-05
4.12472557750158e-05
6.61779309871679e-05
7.19841505453902e-05
-6.61753253505612e-06
1.57606462520333e-05
1.16601636264109e-05
4.94684753418578e-05
1.350723250606e-05
5.87547991251307e-05
3.43103286403893e-05
4.1382027801082e-05
-1.73115783258611e-05
2.70146227010546e-05
5.32720732820008e-05
3.90044909075544e-05
2.16610437644576e-05
3.88637860288303e-05
8.17689541036528e-05
3.38078800766829e-05
3.0451215006302e-05
-6.28230927528569e-06
4.64331870499277e-05
6.44126462001774e-05
6.09763096006389e-05
0.000105575091113949
3.81409883032947e-05
3.10992786946102e-05
7.55105590041871e-05
-4.10583718619173e-05
3.51457676294113e-05
4.66047462648935e-05
3.58560567707671e-05
3.03818758665311e-05
5.13430460738412e-05
0.000109439299947974
7.44364559176464e-05
5.4516466429554e-05
8.46309572760032e-05
7.83167879561128e-05
7.05127276566813e-05
5.72641297195937e-05
6.98228974804093e-05
7.53008810929658e-05
2.45118225177917e-05
8.25346777790132e-05
5.93663526327821e-05
1.64557462833212e-05
0.000124085530794832
1.23665584452505e-05
7.82071638286383e-05
3.44767344363441e-05
0.00011575300939711
9.70966880138509e-05
6.97129486746522e-05
2.2641650475813e-05
5.13986133929438e-05
7.30342504673545e-05
8.87437529214588e-05
9.36740609435613e-05
5.39731216120461e-05
1.41585066737008e-05
3.64371070382753e-05
3.12598535812112e-05
4.04115264597231e-05
4.88786122666019e-05
5.10529951584322e-05
0.000104603132396335
8.89481089313072e-05
7.45275458507392e-05
8.31286411766965e-06
3.48436408655909e-05
8.8777057215196e-05
2.68189276086634e-05
5.71895910917978e-05
4.71466842532969e-05
6.81408442750521e-05
4.38830728323592e-05
6.60300316581579e-05
9.06027162747186e-05
2.41783565341836e-05
6.95985525314592e-05
5.13719146179191e-05
9.03686713265891e-05
0.000101511809766099
7.25477629713203e-05
5.19125566010155e-05
8.2918852132845e-05
6.47515337243533e-05
4.44173256510354e-05
9.42290648310091e-05
8.61648206009875e-05
3.15950773741107e-05
0.000105650252644115
3.06523303774743e-05
7.68720237717598e-05
8.91093673769616e-05
3.56690425062874e-05
8.56779195759796e-05
3.40780469927213e-05
7.56206894662157e-05
2.08207713981247e-05
5.16640228729992e-05
5.17348009411869e-05
1.24659063946648e-06
6.06643878618573e-05
2.91986493624269e-06
5.21098852738506e-05
6.36435936635105e-05
1.2567367596804e-05
0.000140424509577305
4.12745008133604e-05
0.000104401468531702
8.05225747670507e-05
2.93452569083778e-05
7.66678692241148e-05
-1.45533643702872e-06
8.20818029081148e-05
2.50068776115552e-05
1.94921683864723e-05
5.66775355749982e-05
0.000108518380588333
5.63410084231554e-05
-2.87604060162017e-07
5.10181733509253e-05
9.44341360458611e-05
5.77954709003165e-05
4.8562757731909e-05
2.40638190879031e-05
3.98015341572727e-05
7.13767802398949e-05
6.19566182535758e-05
6.3129954330054e-05
3.42036343885673e-05
6.4470020208911e-05
7.08896512143646e-05
3.29097644037734e-05
6.61364850086992e-05
0.000103525454573295
8.15429796345156e-05
0.00010222255693462
9.66856738636622e-05
4.63404567136025e-05
2.70801689098942e-05
3.09270404901534e-05
8.99058643738246e-05
9.31074195783098e-05
3.92267166984353e-05
0.000120509936519978
6.44488078881968e-05
2.09338027909401e-05
5.22096403628779e-05
9.34984618764046e-05
7.79471650040893e-05
3.40583023949033e-05
6.95768574373221e-05
6.00324297465717e-05
4.54961412223486e-05
3.70475055491557e-05
4.99310042652367e-05
7.90366821694775e-06
4.63239934074364e-05
4.82014428925139e-05
4.68526133627689e-05
4.31426548464349e-05
6.33490216846557e-05
7.06982352538996e-05
8.87536496518928e-05
4.59359014547366e-05
0.00010530071104568
0.000101769238019425
7.72333300653221e-06
4.93125407489629e-05
9.56024932693806e-05
0.000110518432176546
4.90747669925342e-05
5.19124717188998e-05
6.65567848169061e-05
0.000103135302712913
1.27477286142316e-06
2.80014426667002e-05
3.94110394051741e-05
9.42598759056118e-05
4.82924859043801e-05
-1.8396762549764e-05
-1.56999236970761e-06
4.57911486232195e-05
7.35508154695784e-05
6.54550994078183e-05
2.06665960401138e-05
7.76816628807248e-05
4.43423217086777e-05
3.82662493752895e-05
7.30863920283521e-05
5.42522366215693e-05
6.42461842864752e-05
6.47376818281138e-05
8.91252495196407e-05
3.80818273168269e-05
7.53115476346865e-05
8.27025181066208e-05
0.000109860411886197
6.48504081450644e-05
8.32631415143288e-05
0.000110425234229653
0.000137650762328195
9.20770172434002e-05
4.28079596708236e-07
3.25603528844812e-05
3.04759906408493e-05
5.76831635550589e-05
7.35339683357748e-05
4.56426459329478e-05
8.15263871966166e-05
8.66662035888728e-05
4.8829420853902e-05
-1.19383632254911e-05
3.43340314733154e-05
6.73839114844679e-05
3.80008998343048e-05
6.4403342714082e-05
4.38191526855119e-05
1.84356221141728e-05
8.25106880323114e-05
-2.58852248547375e-05
3.5951291835086e-05
3.86503933421886e-05
0.000124131118601329
6.25433260261412e-05
0.000102978344255389
5.4519468193861e-05
2.06834599143901e-05
2.96090729676978e-05
5.9990884409821e-05
4.84460358418115e-05
6.97451417299461e-05
5.03199599794553e-05
8.31474886038474e-05
2.39902769106908e-05
3.83946001752106e-05
0.000104754782589362
6.4203919669451e-05
7.48479131150701e-05
9.28112423217455e-05
4.55761542206217e-05
4.12890867860341e-05
4.76086125676556e-05
5.23954421280797e-05
4.46056226004747e-05
8.35381817862029e-05
6.58392982064119e-05
7.00408724836192e-05
3.35550423188439e-05
9.57293456698319e-05
2.41119422549667e-05
9.51919900015466e-05
6.22647820194472e-05
2.63159790667454e-05
5.24939937043286e-05
5.33598819825968e-05
8.11934235194598e-05
2.25895463288403e-05
4.35406087805533e-05
4.80136655335318e-05
8.82704004337389e-05
0.000143340059903097
5.49484727503122e-05
0.00010446954176726
9.51610200396282e-05
3.787915243582e-05
4.01392849553471e-05
7.28864802690758e-05
9.51192594734653e-05
5.21885819467093e-06
7.15759827862361e-05
1.35789763435165e-05
0.000107249812159277
7.71433790085055e-05
3.78250907935614e-05
4.18749116083472e-05
1.28812045456583e-05
2.87079915870766e-05
0.00014381851516063
6.33393203668174e-05
3.7986412639817e-05
-5.06932856687345e-06
2.28502061939459e-07
4.0424332041051e-07
4.35700887930221e-05
4.39156816540988e-05
2.99933676403977e-05
6.52577423967123e-05
5.64477536694253e-05
8.35875806341918e-05
3.66809856542703e-05
3.24988052609619e-05
3.23649081948364e-05
2.86040168780239e-05
4.21991824163142e-05
7.3550198662382e-05
4.64531512263682e-05
7.64821208865377e-05
5.67104441688649e-05
5.93757614392939e-05
9.29549427102195e-05
4.42498634125212e-05
2.96934252083415e-05
3.11686469146776e-05
1.31593642288768e-05
8.79220732347681e-05
7.32598379119513e-05
4.49320510302084e-05
8.85323603747034e-05
-1.35053889128374e-05
4.26272494020496e-05
4.25609821083732e-05
0.000130183053438204
4.91852390977734e-05
7.0619611304518e-05
8.96369568191364e-05
5.45689898317351e-05
2.51181410986142e-07
6.32472484090588e-05
2.71887399671089e-05
3.26729435525063e-05
5.06615934363479e-05
5.84098398913366e-05
5.46800396573922e-05
6.43455977807766e-05
3.43543746373329e-05
6.80672537833654e-05
-1.98551082465708e-06
5.8531430350551e-05
6.91903845942037e-05
6.5780728354336e-05
9.81049058223783e-05
5.40711469916409e-05
7.59429128577433e-05
6.92400667505761e-05
0.000147380408618232
0.000121706575716262
8.35854005561784e-06
8.13072509362775e-05
9.31945650778383e-05
2.3154123155162e-05
9.22746478607057e-05
7.47998775315612e-05
6.03287569848023e-06
8.0008340906535e-05
4.31951505484364e-05
9.59662923573916e-05
7.47301247565169e-05
4.32226779456404e-05
-3.58381693422506e-06
0.000136283447629904
6.10460465580936e-05
0.000126370511183426
0.000128986265829803
5.41753379191405e-05
7.19356638779024e-05
9.20448703680677e-05
4.57278679656184e-05
2.72182995599752e-05
4.89054344448323e-05
0.000117190307370859
-1.58606136645028e-06
9.29313991797228e-05
6.99336469194979e-05
3.57562634065985e-05
0.000104012567851416
0.000115143828658829
4.28096593500242e-05
7.24988446727994e-05
4.5655803354867e-05
7.88581168883301e-05
3.72742308523711e-05
4.93596354637696e-05
4.15047990848564e-05
4.7575682476876e-05
7.44061787050599e-05
9.16424412496236e-05
0.000111067844690728
5.30980139137613e-05
4.20418305524782e-06
6.67617481140661e-05
4.21414342291853e-05
4.56791924184631e-05
3.48915282961519e-05
0.000137911907952407
6.3406755551165e-05
7.61925985521304e-05
2.16856738737418e-05
7.03841469129917e-05
8.07201817011409e-05
3.42245332429337e-05
3.5894714061397e-06
1.00570038857153e-05
5.14432053403537e-05
1.05275836989157e-05
4.91487930815501e-05
2.77221391830938e-06
4.30930592347606e-05
3.33269380197739e-05
8.27141142808647e-05
3.88905116971723e-05
7.57508385123115e-05
4.13314508710915e-05
6.18027691607535e-05
3.35217250288988e-05
4.46707651164058e-05
6.96482382011583e-05
8.81024488421056e-05
3.85001930982793e-05
6.25181266790176e-05
6.05003085413757e-05
3.78922166381147e-05
0.000127933756451679
0.00010002953114512
4.69140134363037e-05
6.63581437545746e-05
7.71805864913294e-05
2.79598806651649e-05
0.000103764906160582
-5.65477130001792e-06
2.58873959556554e-05
6.85308630077016e-05
8.37760097416342e-05
1.22304715419286e-05
3.10680824226888e-05
5.45189012521331e-05
5.65493711342073e-05
1.1949659049459e-05
5.91822311621743e-05
4.72107905925999e-05
4.98123824330296e-05
6.62699560065048e-05
2.23610796252936e-05
0.000146598585334446
0.000108672087994154
6.69230209080624e-05
8.57848956737519e-05
4.05341267271345e-05
6.13496799099843e-05
-5.17217117667803e-06
8.3782833287709e-05
1.46652466244603e-05
6.79654882076816e-05
3.64706247697705e-05
5.46145719199855e-05
2.64650469278308e-05
6.58236030013043e-05
0.000108948047255702
-9.15050742308656e-06
2.40368960764416e-05
4.53794355520507e-05
9.64406763361859e-05
5.29400112688615e-05
2.85017542386838e-05
4.23111896791925e-05
8.02958334203189e-05
-3.5809375425784e-05
2.1053316857012e-05
4.15360872210805e-05
6.88267050870111e-05
0.000113871548942935
7.74005411884796e-05
1.40914582563684e-05
0.000129670102729153
5.23661529660075e-05
7.59317812776288e-05
4.48100347970145e-05
3.81707030329748e-05
2.49988584151723e-05
3.422704289767e-05
2.05633102478386e-05
4.30389788822137e-05
0.000101345236169875
8.0807047316703e-05
8.99848429679732e-06
0.000108320047543318
7.1696621324928e-05
5.0229963080383e-05
4.74913273360073e-05
9.86400944774553e-05
2.4164419881953e-05
0.000116940376345368
6.04217649307429e-06
1.38750326151433e-05
7.0096969454886e-05
-3.94985148927414e-06
5.63813851008768e-05
8.30307998639237e-05
5.66971899030713e-05
5.73780760079628e-05
8.19740098128004e-05
9.13015981858938e-05
1.69109645793832e-05
9.34003546966094e-05
4.09246499548371e-05
7.91226753223967e-05
-1.66885087344216e-05
8.23837456899515e-05
8.06976118201464e-05
7.64365986179178e-05
8.36906326067075e-05
6.5206485588793e-05
9.12105701910885e-05
0.000107874831001243
2.11167681936237e-05
9.92298955686607e-05
8.98639639760594e-05
0.000109541856781883
9.05492863071695e-05
3.68576812770631e-05
3.46081406273679e-05
9.00285318223313e-05
0.000106869666144143
5.04404697031273e-05
7.62171818245273e-05
2.52037781909241e-05
0.000100925612032794
6.16829224658401e-05
5.72835330620503e-05
5.22762303476639e-05
7.20765099228422e-05
4.41358330717718e-05
6.62174470513234e-05
2.27124042585524e-05
2.79283258302931e-05
6.00781803118996e-05
7.28305268420977e-05
5.94690743733893e-05
4.10554687420601e-05
7.57553038488452e-05
9.21372828148282e-05
0.000109407261307862
8.91412945656086e-05
5.44082753001846e-05
5.84745124826892e-05
5.8541866543368e-05
5.84497179196292e-05
6.9829572961055e-05
4.65962513115115e-05
-1.00513116190296e-05
9.31317226349518e-05
5.05194350504685e-05
7.19495125616173e-05
4.42679785695672e-05
4.62349458269906e-05
6.17909382670291e-05
6.83938640630764e-05
0.00010678264013533
9.78553421035594e-05
0.000107094578490296
6.76412653535936e-05
9.12971142323526e-05
2.19304121492399e-05
6.78361999547176e-05
7.2822740030478e-05
4.48295705947304e-05
8.55842833752813e-05
4.34294473111919e-05
4.15390769502149e-05
3.18839250345549e-05
3.27532322990958e-05
3.51974689505301e-05
5.00120419300648e-05
3.28771068681524e-05
4.24487284517298e-05
7.07230894038828e-05
7.46544154720969e-05
0.000102207940308495
0.000118931758362714
5.68219751458008e-05
9.66059362744168e-05
7.15834649269468e-05
4.37519752617068e-05
0.000105821630384167
3.68053455695136e-05
3.57503691998539e-05
7.35682879061988e-05
1.97252629199988e-05
7.56419112418516e-05
4.45347306417709e-05
8.81378068709981e-05
8.65495692060005e-05
4.78477628826371e-05
6.77050897821069e-05
6.80140300250681e-05
3.68674068658339e-05
2.41102715045559e-05
3.04466207874177e-05
6.30762572930884e-05
6.67034869976307e-05
5.11290688991021e-05
9.16909013474594e-05
4.40951558048701e-05
9.75043333216339e-05
8.99149994915827e-06
9.39037205707289e-05
0.000121547405872527
4.7532901972899e-05
7.81746705271355e-05
2.72733646736665e-05
1.56924430268488e-05
5.25185074456633e-05
5.97187834465968e-05
5.0160090740681e-06
7.32147160765917e-05
4.06378493840245e-05
3.50408589686267e-05
7.44117595491995e-05
8.38898849521758e-05
7.76385511377696e-05
2.69518104837442e-05
6.86120278466995e-05
2.16353865335419e-05
-1.98949475594631e-06
4.32572224308012e-05
0.000124383395046396
7.2092395199244e-06
3.27724193162284e-05
6.63397270465918e-05
7.71402774952458e-05
3.66201248497433e-05
2.52186472364944e-05
2.49941058678914e-05
5.96014020458809e-05
3.89178998402767e-05
8.51233837155807e-05
1.06878327497931e-05
0.000140181955200149
9.24132255192046e-05
5.33860552906849e-05
4.10555613178362e-05
6.76889910732997e-05
6.38721926710215e-05
8.79497052443879e-05
5.14767695277448e-05
1.970678302318e-05
7.19422032441814e-05
6.96530041036639e-05
7.89760327765541e-05
-8.95719890761445e-06
9.07189496572409e-05
7.11108313671089e-05
8.93532923619361e-05
1.06686944913065e-05
7.52343136496217e-05
7.04573692617599e-05
9.95345027662069e-05
0.000100900530126649
7.34893351719713e-05
5.47173337945451e-05
0.000104820787648222
7.3322850802257e-05
-1.82211370742938e-05
4.2444548588148e-05
7.12466963217953e-05
3.04439218629418e-05
6.00107056444948e-05
8.37224947674937e-05
7.85812701968406e-05
2.48065924867527e-05
6.47058305875927e-05
5.04787386157901e-05
7.56194939398354e-05
4.17106687662396e-05
2.79981799779315e-05
1.2785252703201e-05
4.64748089991093e-05
9.40807668136576e-05
2.59129467039477e-05
9.08473300514183e-05
5.12938475510703e-05
4.41062358893237e-05
5.7332770667879e-05
7.51270207092896e-05
9.70658788299619e-05
9.07458071895339e-06
0.000125283278406083
6.63738617301486e-05
6.94116760463077e-05
0.000102536294619561
2.52451060285639e-05
1.9069933078479e-05
-2.06370422285466e-05
8.12964119087442e-05
7.70766176851239e-05
0.000113522161041828
0.000104196893908061
4.89633759815754e-05
6.28029426330545e-05
5.91552938371415e-05
2.42565717379298e-06
9.62886166699251e-05
-7.46272040921044e-06
6.59186188863307e-05
8.77339078762619e-05
3.24768617927029e-05
3.62325352608399e-05
8.29896164087429e-05
4.35080897823706e-05
4.70383760641115e-05
5.6747660113302e-05
7.54240909522231e-05
6.07866438520348e-06
9.97191368093344e-05
1.04608016763542e-05
6.86961866164465e-05
9.97922195695009e-06
3.84109915345149e-05
3.72699761060573e-05
-6.36249670419169e-05
5.80367200275926e-05
7.60904137804453e-05
2.99274904271907e-05
3.45937907762581e-05
8.16545771608702e-05
8.05135022245415e-05
0.000109602912918128
9.13080458916674e-05
9.6760589618095e-05
4.35223317497696e-05
7.86506762154949e-05
4.53565769196527e-05
4.50354396378058e-05
7.05732559072752e-05
8.85417107869973e-05
1.56386634770973e-05
2.23980944670836e-05
5.06756714259897e-05
5.36006519778312e-05
4.15001504668521e-05
0.000128809719319569
8.97165929002915e-05
-1.05606316530897e-05
4.21111393383965e-05
5.26695076491417e-05
0.000148458096470249
4.71576102765289e-05
6.78712852690441e-05
9.23477641835281e-05
0.000109967584745995
4.19039339227479e-05
5.39451463122582e-05
6.58041144580627e-05
4.31098150858422e-05
5.35984057632328e-05
1.01628254977544e-05
9.84821638142555e-05
0.000112945763336767
6.32397853521726e-05
8.58629583775194e-05
3.47963903635638e-05
4.32756794973631e-05
0.00010408841720484
4.98088491082918e-05
4.43583110559385e-05
5.1652549784577e-05
6.10996439370148e-05
7.99608404613447e-05
-8.96256341186446e-06
5.02146437897401e-05
1.11682581824592e-05
6.35631322983406e-05
7.08121605832156e-05
-6.27920870057977e-06
3.70665272998866e-05
6.49504178517155e-05
0.000123165423751735
4.82091661885843e-05
6.48834347300071e-05
6.60023931462135e-05
7.58809309931138e-05
9.10347035170234e-05
8.53229595944462e-05
9.29408372342315e-05
0.000101385895824096
7.11158212834365e-06
2.14780859679093e-05
7.23159631398741e-05
4.77153225162038e-05
9.92312595671679e-05
9.25510425132105e-05
5.77055252252927e-05
1.95997231584117e-05
7.95057754303819e-05
2.52674366718996e-05
5.41437609016407e-05
5.29274937943505e-05
0.000100207291700806
5.33847116945288e-05
5.93182335106308e-05
9.48876941638321e-05
3.4724493465201e-05
5.09309422661348e-05
6.90332123751618e-05
7.79086549654193e-05
3.63708454414952e-05
2.84831886989182e-06
2.89700863602136e-05
3.43730530733256e-05
3.68535431319396e-05
4.74373095250617e-05
4.64369400231687e-06
4.07498226191226e-05
0.000104680607583919
5.38343178408544e-05
7.98090794565646e-05
0.00010888100506329
9.88319665291436e-05
3.74685879986234e-05
4.1456362760359e-05
5.08816317108634e-05
1.27165762225951e-05
4.2818208012218e-05
7.18660037215905e-05
-4.15425661671905e-06
7.61632833056506e-05
4.43168604882332e-05
1.654391983909e-05
6.84404814299395e-05
5.55432407048888e-05
8.15590885812393e-05
6.72515035615493e-05
9.36795893320672e-05
2.1095135871271e-05
5.99381756699604e-05
2.24283595077811e-05
1.8787652016588e-05
0.000110697871391096
5.89621849567598e-05
3.39375808657965e-05
3.91086188531573e-05
3.28125176345762e-05
2.79409752333305e-05
8.30686096868197e-05
5.98711745200806e-05
3.46712778312423e-05
1.91414538294501e-05
3.40624024281545e-05
7.85730232567261e-05
3.85925470891451e-05
6.03219041822795e-05
8.57021432958661e-05
7.35670557608921e-05
3.49140167209333e-05
8.42475954214086e-05
2.68553664343947e-05
-8.20188024817839e-06
4.75381110798256e-05
7.09775647732644e-05
4.40540292174294e-05
2.93363663165257e-05
3.94241352344237e-05
5.34377499992222e-05
9.57970351960148e-05
7.8737455828058e-05
5.9275686291059e-05
0.00010090292179133
9.67300850755243e-05
8.0645474596634e-05
5.97873000426896e-05
0.000121166655446289
8.37391618511603e-05
0.000108064998472158
7.38841484716927e-05
4.82043779515592e-05
2.76555919354548e-05
2.91405797487546e-05
4.10316691856507e-05
6.74331424149836e-05
6.15715203551165e-05
4.93413339289145e-05
0.000141660826628497
7.22026430302142e-05
8.58641793555421e-05
9.06111901285946e-05
2.83745603990891e-05
3.91257577029319e-05
9.96572399317939e-05
6.67997643082049e-05
5.35003653274306e-05
2.82833179932964e-05
5.20932006734776e-05
8.9233051524141e-05
-1.50213230013013e-05
8.02921390384287e-05
3.2840865627182e-05
0.000100403482939291
9.87935999844264e-06
3.11753093135426e-06
3.82626908865695e-05
7.00254186565538e-05
4.03643230405657e-05
6.53070468550347e-05
6.50990754344375e-05
5.43295243953008e-05
9.74987422193198e-05
4.02894667919103e-05
0.000106637337961449
9.89842292915937e-05
6.69666888416232e-05
0.000106767099044742
6.3106968355213e-05
5.19953872361708e-05
8.39839742167454e-05
4.13194471340239e-05
6.8172977146509e-05
9.28787882630452e-05
9.5350161901723e-05
7.79117279330131e-06
2.42543504210109e-05
4.24854492458314e-05
-1.87054027354272e-05
5.12279297886686e-05
9.00820437624551e-05
3.93524256043959e-05
9.31215066698431e-05
8.86349375393542e-05
1.18990998964459e-05
5.30017197069334e-05
4.72389451119974e-05
0.000127597054022296
1.61015545476774e-06
8.80339810036231e-05
5.16691410799928e-05
4.36332452940797e-05
9.91683698696934e-05
1.4941883987351e-05
3.46089625801621e-05
5.21686431117258e-05
5.97424817805744e-05
5.98730575721825e-05
0.000113571841301189
4.62875128848474e-05
8.446686922928e-05
2.98591384296385e-05
0.000112444224854776
3.87459610508102e-05
7.37440910666381e-05
4.95386805433132e-05
2.51961061942053e-05
2.88738228030235e-05
2.17768157284604e-05
4.84357491427722e-05
0.000104097603412376
5.08416441975495e-05
5.13096684839157e-05
-1.15121610928813e-05
7.40444904053339e-05
7.0416024796336e-05
5.8706298582383e-05
5.38109721690495e-05
3.59379007405351e-05
9.98280436154493e-05
4.33529514295673e-05
3.3138717295499e-05
2.93306470791903e-05
1.17042101382435e-05
1.45135906098127e-05
7.46001509513024e-05
7.24225279937002e-05
4.47777566460432e-05
0.000105519764774688
2.81520497247335e-05
6.0026982687961e-05
4.92114285420876e-05
6.90400754766149e-05
7.37574726137239e-05
3.27020340201769e-05
5.26206301137683e-05
5.2205774163865e-05
2.99963001593936e-05
1.76807843344196e-05
6.43595988474437e-05
8.81801317656177e-05
6.27325904589894e-05
7.03876823300415e-05
9.73046091136082e-05
4.92463398989667e-05
0.000104970377671421
0.000140747444418181
3.11657901290083e-05
1.15585870614394e-05
4.80232593928272e-05
5.18074057504344e-05
1.45825995212972e-05
4.67919629398649e-05
3.68419379404954e-05
2.9053367769123e-05
9.18926319794872e-05
1.66966653080776e-05
7.64770731361343e-05
7.03172177515891e-05
2.95092214312014e-05
5.69365543699945e-05
9.10962005359128e-05
9.33532523444719e-06
5.76531294773578e-05
4.43613803357439e-05
5.4398148853944e-05
7.36143922031156e-05
7.91260289134779e-05
4.42463981961199e-05
4.44137497709103e-05
2.82014776246481e-05
2.48092685470069e-05
3.03302735681585e-05
6.19010158195875e-05
0.000106609748995558
7.85420913708874e-05
4.05317050524417e-06
8.4771393061312e-05
6.75591597284324e-05
7.48380121574721e-05
1.39770886702689e-05
3.28351689894126e-05
6.19258465120036e-05
7.73179597080814e-05
6.94354756299709e-05
4.76370830079719e-05
2.90942025600393e-05
3.2984355186681e-05
-2.78361449496627e-05
8.52769284777576e-05
2.33291314995101e-05
9.90899554747703e-06
3.54434938258674e-06
4.26352755070518e-05
7.31337641357076e-05
2.0565035940648e-05
6.51595972142934e-05
0.000125928231868164
8.81560284450424e-05
2.6232499740151e-05
4.76098730914148e-05
8.17224368116215e-05
1.58764218269072e-05
3.17458030457292e-05
9.30418858376551e-05
5.73842850165047e-05
5.05273014418624e-05
6.48976388442883e-05
1.89111515790879e-05
3.40173725264558e-05
2.98434685688384e-05
8.35507636179765e-06
9.07576777162195e-05
4.03295516672325e-05
5.88153173414653e-05
7.47170949542678e-05
7.94875650185113e-05
1.32172151329037e-06
3.84502642142439e-05
1.57943680701795e-05
-2.368271917911e-06
6.22888188205221e-05
8.01174875518318e-05
7.56948711439357e-05
4.23363319380172e-05
4.46668479586216e-05
7.22718668333136e-05
1.23438408612167e-05
7.63534567360942e-05
-7.4111086236756e-06
0.000118420257854433
4.51850713823952e-05
4.78596549413142e-05
6.60930913109729e-05
9.53514066227304e-05
2.93529664181824e-05
2.63196362669758e-05
7.21923912561852e-05
8.27052737999157e-05
8.45513623235576e-05
5.69718061808258e-05
5.18390077978434e-05
9.14483673789223e-05
3.87515173693126e-05
7.19229646259034e-05
4.48758376514586e-05
4.54638327821558e-05
4.08384389759731e-05
3.23783402494045e-05
3.20191282042033e-05
0.000114794225757066
-1.17403353272467e-05
7.78992949345137e-05
3.68989461284544e-05
5.49390327218883e-05
3.2548014367207e-05
6.27623591602586e-05
9.84847330193768e-05
9.39975704064427e-05
3.89762182882084e-05
5.22202844349232e-05
4.76829747562299e-05
1.36783849769232e-05
1.47521779320718e-05
3.45106132375775e-05
0.000153683817529597
2.22952391722143e-05
0.000109535645857557
-1.30072729854142e-07
0.000134126108312246
4.7133924622426e-05
6.82178345096434e-05
5.75482370738342e-05
9.72292667431301e-05
1.63473840851073e-05
4.57250785366664e-05
5.46828839053469e-05
7.32658120330978e-05
2.6243552690163e-05
3.03759843865662e-05
8.78645721801557e-07
6.58113554455173e-05
4.47165582013918e-05
9.58608466863845e-06
9.19021305308568e-05
3.02232251428589e-05
3.5097616775702e-05
6.70690742992567e-05
2.66836128213767e-05
9.66730890740815e-05
1.73174048802143e-05
4.69951312829197e-05
7.66824682314129e-05
7.59967238587588e-05
6.44237162626538e-05
0.00011840467129756
0.000108753775894286
8.1584956030117e-05
9.26381763232039e-05
8.21142510695575e-05
8.59650154936067e-05
6.90152535982515e-05
9.82312648936468e-05
1.72766893535686e-05
7.13898904250592e-05
0.000109754366765579
2.34417309181635e-05
1.12125205180381e-05
3.88849005616598e-05
2.84470435395631e-05
0.000111474035702412
0.000113974196653038
4.18184379250152e-05
4.82556554802364e-05
1.78905553347957e-05
6.53454421106179e-05
9.01062109829543e-05
2.66938580353089e-05
6.63614117214883e-05
2.79730181847745e-05
4.51256165572545e-05
2.28621894228681e-05
9.09636789059999e-05
1.80205956194105e-05
4.16054320744606e-05
6.58792691156208e-06
6.0619370183442e-05
3.5871323933086e-05
5.55914966648435e-05
6.62036138804975e-05
7.62215110473704e-05
5.386079867328e-05
4.62102062126e-05
6.65486641308035e-05
1.75673049769798e-05
8.946421846697e-05
0.000117622129369605
0.00010025559919825
4.69508312934104e-05
6.65065972487719e-05
7.92450287327475e-05
8.04982255642111e-05
5.21411323135393e-05
3.03894885193965e-05
7.0977166784141e-05
9.46587804190498e-05
4.08603939811006e-05
9.6570693598004e-05
8.239511865204e-05
0.000111808326853375
5.35151893965062e-05
7.76976573716416e-05
8.20158550167731e-05
2.67399666034595e-05
6.36557128204399e-06
7.01010559191267e-05
-1.19213527453877e-05
0.000122306745411725
4.78258722567598e-05
6.79638385834324e-05
-5.25551777230285e-06
7.38978696936375e-05
0.000103832223270934
3.98896573456562e-05
5.32578235708794e-05
6.82026279614038e-05
7.11320092107374e-05
9.47296501034429e-05
9.32859145369547e-05
7.99135913359547e-05
8.30883442580759e-05
4.16413845229936e-05
6.63791872214775e-06
7.67352410627691e-06
3.52759335667227e-05
1.55224030315354e-05
5.27063430116253e-05
4.25316760311099e-05
3.58656453312678e-05
6.84727744398728e-05
2.4839725421197e-05
6.04483965714199e-05
5.49671056648869e-05
6.74081627720705e-06
4.32027546351674e-05
-1.50795688750842e-05
2.96341053945534e-05
5.22685180724961e-05
5.22576511669834e-05
6.83095784832169e-05
9.54583830202186e-05
6.66891543319092e-05
0.000100007688444488
6.47335014179558e-05
7.4507029142196e-05
-3.0287006581183e-06
8.45210752339551e-05
5.83423991172623e-05
5.69652157077135e-05
6.32650426719278e-05
5.92307288701326e-05
0.000129592309447226
3.27836384697253e-05
4.81257522987498e-05
3.86347327024176e-07
1.80850186134807e-05
3.14438026941268e-05
9.35128642908263e-05
4.93658347844443e-05
8.34513757690014e-05
4.20361595769415e-05
0.000105685600743216
6.08662278588053e-05
3.75877830459465e-05
6.62071610120632e-06
7.4340886571607e-05
5.40522859777157e-05
6.12748788649829e-05
2.23193542209296e-05
6.86256578039931e-05
4.53635300751619e-05
5.1563752004324e-05
6.5234987295503e-05
3.44805516833868e-05
5.78021662555824e-05
6.07707996785141e-05
-1.76554706481365e-05
7.41196002660306e-05
7.38221790908371e-05
6.12630615545747e-06
4.07625260795224e-05
-1.84377707997323e-05
-3.74003903599415e-06
0.000116247954135672
7.67324599992162e-05
6.2383973805252e-05
7.58086167641024e-05
2.22190066214675e-05
6.24401370844471e-05
8.89166240498935e-05
3.5607959390363e-05
5.9202821164607e-05
3.52034815250072e-05
6.66935304563227e-05
2.14636902113105e-05
5.92512353177216e-05
4.84788653688298e-05
-4.95908780016938e-05
8.77358839259294e-05
4.43494253811212e-05
8.86726953839734e-05
6.63115451349418e-05
5.40654123984574e-05
8.7848070103631e-06
0.000106802738094432
0.000102106430250809
9.34350822844642e-05
4.19807582525189e-05
4.78833400659297e-05
0.000111746157030832
5.83655528716969e-05
6.45513541369819e-05
5.34647958308387e-06
3.13205592014651e-05
7.56522036491638e-05
4.590370563293e-05
6.08985137295465e-05
4.72856311760133e-05
8.36487032233963e-05
9.72938139377267e-05
-3.43144152620733e-05
1.6372617667999e-05
0.000105199134313423
9.54557297230278e-05
5.29936337817876e-07
3.62372789910587e-06
4.34569984335825e-05
9.93219386567663e-06
4.6317046652034e-05
4.58247021922897e-05
5.85942524589012e-05
0.000109865142474582
7.76942023322893e-05
0.000108541970955114
9.54305140316773e-05
2.99907287970394e-05
8.31357384289179e-05
9.36975052822889e-05
1.95605395373146e-05
5.44318202479039e-06
9.59989729244258e-06
5.4463273128859e-05
6.65255149844769e-05
9.5314770443059e-05
8.23453329629636e-05
6.24941666301169e-05
9.14773442401786e-05
2.14461555439474e-05
0.000107657402653956
5.94633802983139e-05
3.46198568233724e-05
7.11647454304466e-05
7.94537070924619e-05
4.66485339220485e-05
3.12994309543676e-05
5.86677585238668e-05
0.000115458568009836
8.98759901137111e-05
5.15564115196771e-05
0.000103481122977574
0.000138879014191084
3.97062459079117e-05
2.14696093397131e-05
4.56584240457705e-05
5.57906166680525e-05
9.91873664972976e-05
8.16960379874046e-05
5.31781564502389e-05
-1.33078963934242e-05
2.21853893994923e-05
5.03937433926345e-05
5.93886091881356e-05
9.50940408104031e-05
3.77617463451715e-05
1.28996215350382e-05
4.9971159179185e-05
4.31454248135186e-05
8.37996230005251e-05
3.07533224248854e-05
5.10407676248629e-05
4.90896878102415e-05
7.03644681151429e-05
6.14235381722161e-07
6.76201098890682e-05
2.66429669244308e-05
1.40311758465113e-05
2.04965085028679e-05
-2.07557879469652e-05
6.92075991804763e-05
0.000108504062334895
8.74421001146371e-05
6.35339945945484e-05
0.000102946012042108
6.45589398066596e-05
5.27987588945026e-05
5.85356649987461e-05
8.74861174999089e-05
6.85703272749386e-05
0.00012774373230809
0.000109755089487232
9.45968776584411e-05
0.000114657076682278
1.66534838744912e-05
1.82046820531941e-05
7.30579542671405e-05
6.8126908517623e-05
-5.18262259219112e-05
3.17924535416694e-05
4.25413418539821e-05
5.95693451305334e-06
4.57866873100453e-05
2.14713084301298e-05
8.30429371751596e-05
9.79440865708385e-05
-6.2305910301173e-06
4.23584564850056e-05
7.49398957085977e-05
2.74758859655626e-05
2.15851296305088e-05
2.94577087233213e-05
7.49948705430562e-05
0.000105205546650428
4.11755772060769e-05
5.66463064288051e-05
4.82036992494664e-05
6.5536526239267e-05
3.07769328675774e-05
0.000123015776499691
5.73493720749735e-05
1.0880849066911e-05
4.95487604045623e-05
0.00010738916976819
0.000129107432769725
7.20119487005151e-05
5.9162184507529e-05
6.25754313450115e-06
0.000115519022362898
5.22734381449899e-05
0.000108955569056975
5.57481600115074e-05
3.19642665564103e-05
5.77602910912111e-05
6.60409789503859e-05
0.00013459894947355
8.23334336147186e-05
-1.47530450794106e-06
5.23492310161156e-05
9.31426445397258e-05
8.40275131466955e-05
7.9141707713086e-05
0.000121959175337951
4.73479083171659e-05
7.93093958445425e-06
5.25067684622128e-05
5.62650628035511e-05
8.11645112209664e-05
5.48245521751059e-05
4.21348222674752e-05
2.7072626039132e-05
6.24357829938354e-05
1.77370752056822e-05
2.43140203105835e-05
4.28232157953615e-05
3.00533483418179e-05
3.79537470738939e-05
7.62874373899046e-05
6.18610048909201e-05
1.14279331060559e-05
5.08358655157606e-05
5.35136193461063e-05
6.15054145991321e-05
3.30619370285502e-05
3.95569440746907e-05
-3.53567435963632e-05
3.00898667765187e-05
8.60171520068048e-05
5.71487336199754e-05
3.44499477842912e-05
6.31391956016121e-05
3.89158209139426e-05
8.52475118981058e-05
8.72802757901144e-05
3.3529195091512e-05
6.54960475301458e-05
8.78604463379363e-05
-1.95226416524149e-06
0.000102660014484719
8.4967391847336e-05
6.0767202136226e-05
8.82605948436442e-05
7.10554760541935e-05
7.12206686576171e-05
5.43063290304764e-05
4.00840466445037e-05
5.02966388326934e-05
7.18239934219937e-05
5.26253754647976e-05
8.09992793421563e-05
2.48437406136434e-05
6.726746357518e-05
7.39956748243673e-05
4.58908786067241e-05
7.0101841744094e-05
1.22738797512847e-05
9.61988405843746e-05
9.25943456324196e-07
6.33352096898022e-05
3.89416936756408e-05
0.000100224667126304
5.08725298521297e-05
7.68476517495852e-05
6.13792190297891e-05
9.69758373888285e-05
2.22642200042229e-05
8.14680128813131e-05
0.000119012877511389
1.24202565118579e-05
9.51615923179202e-05
5.82895100299593e-05
3.88918291917951e-05
9.91599529032584e-05
5.02066636478705e-05
5.76294827890273e-05
-1.45450214756435e-05
6.43617313556531e-05
8.4746696959619e-05
3.23647551823612e-05
-5.31330338272839e-06
8.53508723544964e-05
9.62999397742855e-05
2.99579535700602e-05
3.82206831741418e-05
6.14371519991226e-05
3.70754817587054e-05
1.353785365554e-05
3.41171290394527e-05
0.000129871297368086
2.01079957708618e-05
1.10990125899372e-05
0.000109181515657657
0.000120163655103454
8.79948965753585e-05
6.39808590478884e-05
0.000114582898398004
4.55970920640898e-05
4.14109684700238e-05
8.36950883285528e-05
6.43546750094151e-05
4.18942840353382e-05
6.8940381044012e-05
5.0530379211822e-05
0.000154990904692455
0.00013704121665484
5.68235968039013e-05
6.18469167159518e-05
1.92856539973455e-05
6.05218486968722e-05
3.41583024752541e-05
9.68217922560813e-05
0.000155115982992627
8.70433553575478e-05
2.91522480595404e-05
4.86776299182949e-05
-2.20615656925486e-05
6.00865910563566e-05
0.000109234582850858
6.19161963236134e-05
0.000100169270781313
6.12805657854765e-05
7.80263723301435e-05
4.59564993431913e-05
6.84129200110084e-05
0.000117789779508837
1.70819047923602e-05
9.50974478945464e-06
8.25139364848665e-05
7.32526266752043e-05
0.00011292036346012
8.34066361451145e-05
8.6934101032173e-05
3.38452428296753e-05
3.13681572257765e-05
7.66781663181772e-05
-2.30975819449876e-05
6.91624222342257e-05
0.000104573136781497
6.34272331353429e-05
6.45669414143397e-05
7.18399273009627e-06
5.57043503793645e-05
7.25917060724117e-05
1.9589372874978e-05
9.07952606891438e-05
8.40704054679244e-05
4.19311696307445e-05
5.15651090041308e-05
8.48631230551688e-05
0.000126452912005232
2.99881283746422e-05
0.000131664583192633
5.03344288419004e-05
9.54661740061855e-05
8.86433585907362e-05
3.81114019067136e-05
3.68331580295923e-05
5.25901620847447e-05
7.04557899573227e-05
-1.86508311477077e-05
5.43916871779966e-05
8.56845321594007e-05
7.06999066287833e-05
7.48947410351121e-05
3.24510851150561e-05
5.67707765681731e-05
1.95012820053336e-05
2.39941970174742e-05
-1.12774647471122e-06
2.99037366115236e-05
7.53223193617909e-05
7.61009759528485e-05
3.12826113422189e-05
3.17334000039897e-06
2.62924712498192e-05
1.54932783237345e-05
7.89384507124052e-05
7.13011070285646e-06
6.20608541075044e-05
9.75305542523274e-06
1.29132845324529e-05
7.07388116062871e-05
-3.98247873306169e-05
2.87876766561579e-05
4.70648045830697e-06
1.3198944362961e-05
0.000132491985238279
4.35750513923419e-05
9.6595448537159e-05
8.19889967062743e-05
7.79095734440801e-05
4.89863300056561e-05
9.87179621829971e-05
5.01336615399559e-05
6.92452898607612e-05
2.63833813672054e-05
2.92555999556416e-05
-3.26636232957091e-06
6.02799629885727e-05
5.31040077856078e-05
6.70261452794876e-05
5.97852894284506e-05
5.48063939075465e-05
9.15368644107279e-05
4.81145000567296e-05
1.07402669684909e-05
0.000112717363146844
4.13301590774226e-05
5.41365038564922e-05
6.3660050031222e-05
0.000117199374814716
5.76845993102509e-05
3.29403526729859e-05
8.88227442998904e-05
8.8770705614656e-05
3.66229862845938e-05
4.95665375772236e-05
3.83447582640037e-05
7.01033283191474e-05
7.85900697626199e-05
0.000106410014707719
4.75549280739947e-06
5.437698430537e-05
1.14504497281566e-05
1.92993396609477e-05
6.08471991616991e-05
2.13836761721338e-05
9.19874511887261e-05
8.53582600282196e-05
6.03850939470202e-05
5.4054900977751e-05
1.83349860481176e-05
3.20461227670066e-05
6.69432498389429e-05
8.62363777080027e-05
4.82129835032087e-05
5.05753781064481e-05
5.84413824789684e-05
7.9554493265718e-05
8.93962821243741e-05
5.29576456704606e-05
5.19554009570122e-05
0.000105682787494988
-9.68060845759741e-07
8.4259727937397e-05
0.000109735062200381
7.13892694509398e-05
3.23935989205625e-05
9.57330165535783e-05
0.000107047975873827
0.000109103553273402
4.81835840713555e-05
3.73362568582459e-05
4.81151663826567e-05
3.88678810867791e-05
7.26144692547666e-05
5.06331068776194e-05
2.6094455422672e-05
1.66805575422277e-05
0.000154491190141025
6.83537612058346e-05
7.02751229816766e-05
6.18193475070756e-05
2.17923156672195e-05
9.67287038173132e-05
6.75587746602158e-05
9.68387825867411e-05
7.79568554219681e-05
7.56993006326943e-05
1.66113500297003e-05
6.3907264136482e-05
7.9740111978099e-05
4.12138509020704e-05
7.42655308809036e-05
3.90513191120724e-05
8.20843963813225e-05
7.18092001264465e-05
1.81863164652427e-05
3.32867764327347e-05
4.3944881326033e-05
2.67492365224295e-05
3.58842465147129e-06
3.40464204764318e-05
7.01439279197166e-05
2.49984567675891e-06
-1.3610793120828e-05
3.67697443005226e-05
7.31507880604074e-05
8.42335198786383e-05
8.45128223055101e-05
0.000135087594510884
0.000126502041678748
0.000105069581915078
9.36632520555748e-05
6.26581311995948e-05
7.12200514869445e-05
6.46196357073622e-06
8.00552834267694e-05
6.16147079937249e-05
8.41973646532258e-05
4.07321032313468e-05
9.0945344256164e-05
8.02014416588698e-05
6.63332659436399e-05
7.08053587615584e-05
8.4729312590307e-05
3.8653242523535e-05
3.62120555038193e-05
5.01046913727536e-05
7.52575355581603e-05
3.90504389637119e-05
7.70769269374571e-05
3.41511104257431e-05
5.01367285808792e-05
9.82353156875864e-05
4.15095499121414e-05
-6.17488124753404e-07
-2.55182397001939e-05
4.42229752644663e-05
1.94143649186953e-05
2.83793702805503e-06
7.80828526588207e-05
5.79995622999338e-05
8.93075407824282e-05
3.97723545553267e-05
-3.49154964224104e-06
6.20988600854762e-05
4.84296179759239e-05
3.75373422494677e-05
1.22737962767144e-05
4.878123706291e-05
6.24051252219848e-05
2.15746169484516e-05
1.66336270769722e-05
2.52675593474307e-05
8.39636169245644e-05
4.61746096020516e-05
0.000109528690458923
0.000114093703077243
5.52271329961973e-05
9.41336380570404e-05
2.75863026103491e-05
3.7861643157221e-05
5.88127198806827e-05
3.83198681071602e-05
4.99901928487415e-05
2.79752971883525e-05
7.91566441767325e-05
-2.54703499025729e-05
3.20357485093909e-05
5.6025563480661e-05
4.01190964392972e-05
0.000128003544236335
4.58808426619879e-05
7.23382149354002e-05
4.92930780744384e-05
8.3712533043343e-05
1.53659464539598e-05
3.66583955661906e-05
1.57227623283923e-05
5.13887461564688e-05
5.66399789819372e-05
0.000113004464764705
1.23697704655066e-05
8.14736302661681e-05
3.27696403085095e-05
4.28240511597767e-05
1.68106275323768e-05
6.52021626685106e-05
3.54971719122034e-05
8.26782030756743e-05
4.17160900030713e-05
6.70538060880547e-05
5.58790056171119e-05
-3.14024399739978e-06
6.2258640044173e-05
0.00011493035456186
8.99084204717968e-05
9.68790868990815e-05
6.71648582452483e-05
5.87159014636983e-05
4.31125897483224e-05
2.88247814007275e-05
4.43557157364973e-05
3.99965589574036e-05
9.77329779629539e-05
2.54133570143089e-05
3.06566126292396e-05
2.78233240068109e-05
2.30138789029712e-05
0.000146298789023777
5.69388296948701e-05
8.21909451309929e-05
0.000107866084817531
6.538395796373e-05
6.35954919406627e-05
5.79919585257431e-05
4.99079287674185e-05
2.11846660392584e-05
9.1823586666055e-05
5.23731832070598e-05
2.11442730187262e-05
4.85667513169393e-05
-2.8930225375385e-05
2.9225073465498e-05
3.6838415309621e-05
3.90909787763293e-05
8.44289895685307e-05
3.88353614888041e-05
1.78568532612047e-05
1.01235112826057e-05
2.60557446201582e-05
4.55915602637835e-05
6.03664232464501e-05
4.33990899125236e-05
7.97322586133653e-05
6.22357832226588e-05
6.7341194996181e-05
-4.70890147590939e-07
6.91249345914616e-05
8.9652601621332e-05
4.67730179060432e-05
3.8419969947007e-05
6.73490445683915e-05
0.000100764658641453
4.81153000314593e-05
1.22411995721302e-05
1.0910864832769e-05
1.84866597004662e-05
4.45181271495119e-05
4.45845233881682e-05
4.27730883272441e-05
2.44671543606636e-05
7.11781669232709e-05
4.94110474796613e-05
-1.95829179239561e-05
4.75258174131607e-05
3.99960458002606e-05
4.84107514154828e-05
2.77901201807264e-05
5.74337769872245e-05
8.04682572219962e-05
5.49461622391603e-05
6.95110889135663e-05
4.69289755399686e-05
0.000105312569407012
0.000121880467940869
7.92456039489088e-05
3.86108140087734e-05
0.000112786849636901
6.6426204448199e-05
3.81716832680676e-05
9.41530323792604e-05
0.000101974885045887
5.91848435574945e-05
5.26356535974186e-05
7.95244218163225e-05
4.69873095751401e-05
5.14497538166155e-05
3.36277526435849e-05
2.07474322980301e-05
6.91044687662247e-05
-1.25329033022047e-06
3.7288536837795e-05
5.46400314474145e-05
8.19582540002255e-05
9.46164848215482e-05
6.17677944269897e-05
4.21525776146201e-05
8.25325600916103e-05
9.48321505020058e-05
8.40303377701904e-05
4.53005833509793e-05
8.27542225685542e-05
5.78692558367814e-05
9.28195591480264e-05
7.80147005134552e-05
7.68074591515065e-05
3.23155845162839e-05
0.000105732121669774
0.000107891100541557
6.02817611664971e-05
5.91674180891137e-05
1.94790849607784e-05
5.84427087198315e-05
2.27011617194941e-05
-5.89039361516792e-05
2.91780675543214e-05
3.85985842276268e-05
-9.93854264701576e-06
6.57890474700651e-05
6.4814665111954e-05
2.07647805729796e-05
1.92509715542499e-05
1.97738950643384e-05
3.01145321545848e-05
1.32506259766046e-05
9.65041104145764e-05
9.59553552752174e-05
5.89475842578247e-05
3.68039497661399e-05
4.81597533061233e-05
2.855888201164e-05
9.34465685431541e-05
8.89082575777731e-05
6.21915345424253e-05
7.99854244796026e-05
6.59498015863642e-05
3.18892915364719e-06
4.87266773972348e-05
6.55867502900135e-05
0.000107917689716782
0.000121293034759491
1.47254825957815e-05
4.08659363673793e-05
5.25807977420931e-05
1.2702741572976e-05
4.32581848846004e-05
6.28937137013684e-05
9.05428765775434e-05
0.000109926139995535
4.74234229282571e-05
8.13297033587466e-05
1.12857826525492e-05
7.71100054959499e-05
3.8883784250742e-05
5.0453547107292e-06
1.20205787719772e-05
6.51841325488203e-05
0.000143302272887614
0.000102302894438014
8.45829446370215e-06
6.23154613087393e-05
6.5792491739786e-05
4.20808971959844e-05
5.053206771662e-05
6.22356562890056e-05
3.38080624760256e-05
6.43543029187302e-05
7.53934432570387e-05
0.000117305521052956
1.25353409357142e-06
9.3624198019553e-05
2.78224387026053e-05
5.52940228890715e-05
4.79540762665789e-05
4.57658941165608e-05
6.16066250859326e-05
5.40038380782395e-05
5.25030303971526e-05
5.03293903460352e-05
4.91729128602493e-05
0.000124044116577078
3.388200145324e-05
2.41739696871396e-05
3.49610415759763e-05
4.12359557062837e-05
1.0474757413134e-05
8.42556173277035e-05
0.000100666857849629
0.00011182065859047
8.99220753537875e-05
0.000112247426938183
0.000103967622328914
0.000105748072539906
8.1478037585333e-05
7.46729368980035e-05
8.20283239480261e-05
9.65793678924313e-05
9.8945436184322e-05
5.17724091780033e-05
5.67696158037267e-05
9.51056614201308e-05
6.82627033828913e-05
1.47083689060725e-05
5.38194725400167e-05
3.49840761601318e-05
-1.04851620930006e-05
4.00447716924843e-05
6.0268997956459e-05
3.40944694423836e-05
7.70483527878552e-05
4.29958614948723e-05
8.94235521462398e-05
-2.02808164608018e-05
7.17624061832113e-05
9.09266785249965e-05
2.30763981814526e-05
2.07730733342839e-05
6.00054684821604e-05
1.27814758674997e-05
7.76937418142887e-05
6.22985958474105e-05
4.48676220997196e-05
7.35109028303211e-06
3.19298717464021e-05
4.52183409620249e-05
4.05497482829409e-05
3.45998895054948e-05
7.93869665659085e-05
9.1690995351862e-05
6.52427763071146e-05
3.39896571254096e-05
8.15274476310134e-05
7.31352445994443e-06
5.50487577178571e-05
9.87055953893679e-05
1.65054959119112e-05
4.79968187018248e-05
4.69727883900559e-05
1.57777540805368e-05
6.99614202746835e-05
6.55224787133842e-05
7.16468122224538e-05
3.36598371355593e-05
6.5098489627678e-05
2.15783974749687e-05
-1.17155415784268e-05
7.60955700732893e-05
5.33551237589956e-05
5.19026007791243e-05
7.21046526544935e-05
6.37138843041805e-05
5.80555983166462e-05
1.60533731385829e-05
5.85906484204117e-05
4.43402274902801e-05
3.83916546332688e-05
2.14595224750195e-05
6.19182616120051e-05
0.000111192619410797
4.74145758665935e-05
6.42277051813893e-05
8.19970710813971e-05
5.3952913020835e-05
1.50328356341251e-05
5.47981118850165e-05
5.43631569375804e-05
5.14792191747158e-05
6.96799462725165e-05
5.49267797347389e-05
6.53304552666689e-05
3.10192805763216e-05
5.62302575923882e-05
5.20432262554018e-05
1.64939209307946e-05
3.02948962004832e-05
8.29651925988113e-05
7.48388928059278e-05
6.42263909543036e-05
5.3677043064926e-05
2.51264630742978e-05
7.61249370065192e-05
6.28224243353689e-05
9.03316091254396e-05
4.70032033449725e-05
3.32509479469793e-05
1.20701406603384e-05
6.36676137811756e-05
5.94390961879221e-05
3.2445766400931e-05
9.72868116056076e-05
9.13216096857647e-05
6.0236633520354e-05
5.71979732821188e-05
5.92931220243966e-05
0.000101002892714867
0.000103818607165172
7.47002715307858e-05
8.88248300437579e-05
3.96097778196668e-05
6.33102556390329e-05
3.22192384750323e-05
6.21369011058947e-05
6.42138407479314e-05
0.000134500379897449
8.32823672350904e-05
3.76959103254306e-05
9.40639973147662e-05
4.7574505754635e-06
7.09690366281736e-05
-1.18077157107645e-05
0.000103124610833801
2.40124984223864e-05
-1.25265437094995e-05
6.22367375053879e-05
6.86176142857566e-05
0.000105072567612894
8.23028992244232e-05
1.66779429347665e-05
4.05363975960303e-05
1.4623199833478e-05
1.03003731273946e-05
7.45185243531679e-05
2.1991129206267e-05
7.90048520907414e-05
4.37266117350906e-05
7.18467020130795e-05
5.50408955183982e-05
4.42324714873066e-05
4.50141194500583e-05
4.1394851143532e-05
6.45807867808323e-06
7.24943262160479e-05
3.04702736161278e-05
8.82130253258649e-05
4.67821038999638e-05
7.99237855689633e-05
0.000125331382654283
2.87303678766814e-05
6.45577944552664e-05
1.35127061753197e-05
2.76739729397363e-05
0.000126764530114734
8.66522501891433e-05
7.98379611265318e-05
4.76748992863321e-05
9.84712973109319e-05
4.67015988432349e-05
8.12860840810357e-05
7.88506684703798e-05
9.4589771039838e-05
3.81160543411883e-05
0.000103035808753736
4.17943719796157e-05
6.26489580955874e-05
4.12229258206805e-05
4.1558008874978e-05
5.20696707968334e-06
2.9995336064816e-05
4.38370696474602e-05
4.63550694706345e-05
4.77561534098959e-05
5.3113442545383e-05
2.66960263887543e-05
2.3765838137536e-06
6.64197150621417e-05
7.65095815392881e-05
4.89366530887937e-05
5.67037284340297e-05
7.66347337151014e-05
-8.31281576759936e-06
8.33060038823472e-05
5.36596504827154e-05
4.61598886335508e-05
6.77158753765437e-05
9.90025837427528e-05
3.98054879629051e-05
7.20535878987304e-05
4.75057738089867e-05
4.54329869305735e-05
4.06744729945143e-05
0.000105651015292219
6.57291678016988e-05
5.66275749688507e-05
3.31962798694631e-05
7.07933401725611e-05
5.10426931601783e-05
8.39285462474762e-05
-1.85337259592343e-05
0.000120534575519842
8.28976241856786e-05
0.000120090581709246
4.39550178256082e-05
0.000117077451075919
0.000115270690782454
7.81868993115472e-05
5.61447529553518e-05
4.60127498017533e-05
4.13455400820481e-05
9.96642342536312e-05
7.77878477481596e-05
6.47883651886325e-05
5.41310307325389e-05
6.25126894817063e-05
5.58055514313515e-05
0.000103307121492203
-5.14531616228984e-06
7.54948333051837e-05
8.4923695665471e-05
4.49847442813796e-05
3.64005867549735e-05
3.74533566348935e-05
-1.41853643090444e-06
0.000114287964438308
4.4514931531733e-05
9.65977000101677e-05
5.65716612650307e-05
2.93065394815134e-05
6.86965210593784e-05
7.39308141407184e-05
5.23691274714647e-05
4.98007810996929e-05
3.40628003358149e-05
0.00010655876076668
3.60255864535891e-05
0.000123203738664032
8.45573981379258e-05
7.79728100170731e-05
0.000103487679320503
2.02237454169175e-05
9.58145238574487e-05
8.67533439272276e-05
7.53318796913825e-05
5.19349210426761e-05
6.70255403908377e-05
0.000125569779735247
5.98431746851801e-05
8.9335173561206e-05
9.52388070661661e-05
4.62479954025251e-05
8.54687864516535e-05
1.94409747583878e-05
4.17315237673747e-05
8.12754745498916e-05
6.73774983348449e-05
0.000110494900313455
6.67723569040894e-05
3.30084505431704e-05
5.77963748697706e-06
4.54318922501293e-05
2.32262894204072e-05
9.81080388041487e-06
6.34070565927795e-05
1.85257603839611e-05
0.00010032194987683
0.00011871939907517
2.19776527753833e-06
4.83099385090254e-05
1.27624661845773e-05
7.91259044227072e-05
8.32207030972549e-05
9.14191640699101e-06
8.18480425734794e-05
-2.6629534273093e-05
2.56909984259911e-05
6.40672423930907e-06
7.037895876604e-05
9.20418596149548e-05
4.08232025035766e-05
7.21524708423214e-05
7.82066901065559e-05
5.32530527248652e-05
6.70430309015405e-05
8.50783329211957e-05
5.25571701495968e-05
1.35389098517671e-05
-2.39831915626478e-05
3.8592351171697e-05
4.12133251977442e-05
0.000103353645582594
6.88120694042145e-05
3.29047102823128e-05
4.13968211663987e-05
3.3106221706403e-05
5.75905343126246e-05
-1.24189447137469e-05
3.11905152300609e-05
0.000122685512384698
2.57896368494721e-05
7.59791220490431e-05
6.08304512861271e-05
4.24822589846141e-05
4.96967006240819e-05
8.47011687757942e-05
5.2831117659876e-05
2.53036330302673e-05
4.82933869287177e-05
0.000104038033008446
9.36589882655011e-05
7.26983524061164e-05
4.51241375796399e-05
5.79975682950644e-05
5.27447098705669e-05
6.57541339328302e-05
6.78486485702932e-05
4.54158760531964e-05
4.00128045185452e-05
2.28036041792538e-05
5.16823457395034e-05
9.86272565880576e-05
6.91967281557346e-05
1.13784346178741e-05
9.26042101970623e-05
2.52139008759238e-05
4.36911136955433e-05
3.67170956768437e-05
4.43865297441321e-05
3.16291854068804e-05
5.02051050818566e-05
4.14686944896613e-05
2.67142731714415e-05
6.07703834667869e-05
6.53486839835329e-05
9.18456994625638e-05
3.29047914165314e-05
5.22382202635884e-05
6.49871283289902e-05
7.00004536922584e-05
5.82803841698788e-05
1.47218776299724e-05
0.000102047980948033
4.01426897548431e-05
-2.52943768616363e-05
5.90926901808651e-05
5.75705037619119e-05
7.311925425383e-05
7.92863906719421e-05
1.15910802979992e-05
2.9790518948643e-05
8.05425896248038e-05
5.42280732306887e-05
7.4740986372584e-05
5.73341853995809e-05
4.79216833561106e-05
9.11985833390458e-05
5.19713105696698e-05
1.31744291440072e-05
1.79049760326197e-05
3.10938275809103e-05
4.25289129193754e-05
6.0495569038637e-05
3.63329571901752e-05
7.14457417552906e-05
3.79219530089267e-05
7.66929546644024e-05
7.71987369179914e-05
4.96005196403961e-05
3.90787350904064e-05
6.28692225646119e-05
3.92979299493433e-05
4.88388582792884e-05
5.09008538006168e-05
6.02840939756394e-05
2.88844780901194e-05
5.73899400744532e-05
2.44346816237139e-05
2.87148770738314e-05
3.97977824552607e-05
6.59618124786866e-05
6.17897940373423e-05
6.89860053450895e-05
3.83635928132425e-06
3.40073495339302e-05
7.85208070162144e-05
6.81452249477771e-05
0.00010786256550346
8.47722916549378e-05
2.97433995431639e-05
2.70533092787653e-05
1.76545003190662e-05
7.6972647205155e-05
9.07698233412377e-05
6.14381266262571e-05
7.49430278553234e-05
6.63024096729539e-05
7.48733450444971e-05
6.55347020125473e-05
7.72620002639361e-05
8.1347929899634e-05
4.22707693763824e-05
3.23224840201387e-05
6.85968482301745e-05
3.33428920323352e-05
4.82306225911301e-05
7.16349864629853e-06
-1.15400180402739e-05
8.74016669698798e-05
6.41368064824539e-05
9.55874830348675e-05
8.23168060551166e-05
-5.18175610953267e-06
6.55780594855344e-05
9.5012658045964e-05
7.37561767604079e-05
4.37051665845829e-05
5.59160342562051e-05
5.28099707602157e-05
4.72574362929755e-05
6.48296991625857e-05
7.24316178796284e-05
5.11832767958718e-05
6.72834038794585e-05
6.00552870087032e-05
3.82000583601883e-05
9.1022880017088e-05
1.79646117288708e-06
6.33379577969819e-05
8.36336775528246e-05
4.91637732448273e-05
5.18483300783043e-05
9.88739281562614e-05
1.58251715268984e-05
9.56119598320497e-05
5.61122592954713e-05
6.96280639529462e-05
0.000114780780568545
3.46112934607059e-05
1.60025940109521e-05
6.21744062568409e-05
5.44022875554807e-05
8.9019147387525e-05
2.62204741341059e-05
4.34283424254012e-05
5.73095785826908e-05
4.73930595040526e-05
2.72355596298901e-05
9.8703295485163e-05
2.73906919811188e-05
5.22649377180284e-05
9.63736757402964e-05
4.28842347399072e-05
0.000112470828318817
0.00011495334803381
7.68195873191648e-05
3.44694049467423e-05
0.000141767427916674
3.30674540727656e-05
9.49289925778021e-05
7.64966078949225e-05
5.12105417407318e-05
1.6692629494012e-05
0.000101927452603213
7.3190589657185e-05
-4.20523911644984e-05
3.22760181683841e-05
-3.16437610574521e-05
8.10204561488109e-05
2.56586350643866e-05
5.37885091479153e-05
0.000136760185748874
5.54336827498683e-05
9.27203846039449e-05
6.50374168719118e-05
5.54018226013969e-05
8.40460692557778e-05
6.15510949989553e-05
7.85512792100232e-05
0.000100670804220656
7.70413852285576e-05
1.70824213031098e-05
2.36101046539832e-05
5.13405277181561e-05
9.50796870649217e-05
1.56534854160083e-05
5.74148395322809e-05
0.000101023394090101
1.86934271933277e-05
8.82649783437761e-05
8.22339565488589e-05
0.000108182630113217
0.000108598633733578
-4.1347164164856e-06
5.45065988639068e-05
3.57430305293931e-05
5.2823475635234e-05
8.96378125773047e-05
-4.52007966313729e-05
1.55476597644045e-05
0.000117532595207252
1.43317380578543e-05
0.00010129388004742
4.49818119335984e-05
6.29066758305912e-05
4.08624239885579e-05
0.000129055552040048
0.000112464794595834
7.49082107144027e-05
8.11210967148817e-05
4.01410297299809e-05
8.17386991463691e-05
6.28712798920219e-05
4.49455979789652e-05
6.62098773538892e-06
4.11028786364528e-05
0.000126908285751053
2.47192199131624e-05
8.63944706697439e-05
9.2767179782816e-06
4.2771680464645e-05
4.20214967191746e-05
4.21336645072466e-05
9.72377080660062e-05
0.000130850468678395
1.25137011679536e-05
3.87548367237685e-05
9.27276701651529e-05
5.25373190433247e-06
3.63651337799987e-05
2.63486381716909e-05
1.77956156637543e-05
8.05345489909169e-05
-4.65707791559435e-05
0.000128143000630524
3.05560073983285e-05
1.36153308104963e-05
5.51628801242673e-05
5.06066188595585e-05
3.96517032875344e-05
3.98826289547963e-05
2.95931499972398e-05
7.78673750555588e-05
6.89576040174129e-05
0.000112710047718647
1.42254233214599e-05
5.76909603947138e-05
5.08508834663422e-05
2.63909603465124e-05
7.54304164728359e-05
2.48163098426749e-05
2.05056012312353e-05
6.7596095652332e-05
2.88443879330766e-05
3.76916106956644e-05
3.88245393444435e-05
2.52254503839696e-05
2.79876690310105e-05
2.67423870953361e-05
5.56135026477217e-05
3.99118515107266e-05
1.36464538734761e-06
8.63250904454505e-06
0.0001265045701319
7.64481055607447e-05
0.000132171677308498
1.61570051540435e-05
2.97281781027078e-06
8.28047661858955e-05
0.000105868262710309
6.50973573536781e-05
3.92218752852008e-05
8.36197051007065e-05
4.88697678187739e-05
9.02576795227525e-05
6.64215332249955e-05
3.99700942854645e-05
6.097044861843e-05
5.64700164431737e-05
8.59094231945268e-05
1.09355392137333e-05
8.6991471560986e-05
5.45726666329801e-05
3.20970828238505e-05
7.38958898109178e-05
5.71738468244233e-05
3.44012779219165e-05
8.423856169123e-05
2.94624838796121e-05
7.00560548095339e-05
0.000122862449980744
8.92588005664237e-05
5.05274285616467e-05
4.09330151547265e-05
3.28760121154281e-05
8.31306174666968e-05
3.58252094658589e-05
0.000101449746809531
5.17131468737306e-05
7.19316267531151e-05
5.2539462860635e-05
5.57185768495748e-05
5.02724438135725e-05
3.54656499506552e-05
6.37522344929286e-05
0.000114454845325462
1.32189122928697e-05
5.41065123819204e-05
5.87586101414523e-05
8.63138674251546e-05
7.29060810738234e-05
-5.43635383573075e-05
5.89788651101531e-05
2.06151718513606e-05
6.63839279427323e-05
7.63304465323666e-05
8.45326697919594e-05
3.70317832824733e-05
4.48818333400897e-05
2.89276295930778e-05
6.54958824561605e-05
0.00010745343362731
5.3277059944381e-05
9.15912914882452e-05
2.49081401902113e-05
4.09448536795162e-05
-1.28228886556367e-05
1.94868539363252e-05
2.81923005977704e-05
6.46951023984494e-05
3.48472217991636e-06
8.09821967360313e-05
6.36919700144654e-05
9.87093517984866e-05
8.09783950553657e-05
0.0001044019940476
3.62119355571387e-05
-1.39045332493598e-05
2.65338329648133e-05
5.7875123376218e-05
7.09000721261977e-05
0.000104439792329715
5.56605465523763e-05
2.80362836942676e-05
3.50558495787835e-05
-1.1312599476878e-05
5.4023349316286e-05
2.26428691788607e-05
7.72820509388119e-05
0.000111276404251448
6.83192865017256e-05
3.67142270837526e-05
5.75341095524947e-05
2.20631195589742e-05
2.34722234102547e-05
9.12570976488622e-05
1.34162278249093e-05
8.94070016402503e-05
2.41841314676979e-05
7.25653581382179e-05
5.36092910434032e-05
1.06940605281384e-05
2.57948786983323e-05
6.63554573776188e-05
6.84418614677552e-05
6.06740574731607e-05
-1.36261338704951e-05
3.85329161563774e-05
6.80628824614646e-06
0.000123891551817209
4.99516336539894e-05
1.63139765621474e-05
0.000120414112443904
0.000126557607627789
5.82112687265167e-05
2.02550681823225e-05
0.000105345646742186
6.16193056332116e-05
4.86616216152691e-05
5.73427512021139e-05
7.02470824861789e-05
3.51557041703929e-05
2.75792802545274e-05
3.33408388153147e-05
4.70031746108662e-05
5.52686813980276e-05
9.08970110271442e-05
3.81665072489477e-05
3.99564426738471e-05
3.99768527152824e-05
6.57947236813398e-05
4.01787120757299e-05
0.000100544197156862
5.69518804800168e-05
-3.32289069446161e-06
8.74344769310251e-05
7.76441112657546e-05
0.00012127304919178
7.76014096417413e-05
1.20670309518792e-05
4.65367363661469e-05
-7.78507700249111e-05
3.54219974932337e-05
6.77729452655293e-05
6.61878333344341e-05
8.36054437844432e-05
4.52068136211151e-05
3.83343481770192e-05
4.07179831204431e-05
8.48434489821373e-05
8.97401573079816e-05
7.31125372519215e-05
4.42769411629435e-05
2.05046814639135e-05
3.29683425872278e-05
0.000104503425579265
3.63364315966287e-05
3.67010822655851e-05
6.89240979961642e-05
2.87282225890924e-05
8.02512405953397e-05
7.21484988421091e-05
3.34176956913293e-05
0.00013660411882998
5.69442102141279e-05
3.50369273152549e-05
4.17436722533755e-05
7.28258194317081e-05
-6.03515974672679e-06
4.69828058709426e-05
4.70948057694666e-05
9.41991828572157e-05
3.51882508756525e-06
5.49622478739371e-05
6.46591207977652e-05
5.6489740482049e-05
4.70348651844177e-05
4.09874851670121e-05
4.5898133577147e-05
8.68793286988173e-05
4.31472917381955e-07
2.32087119971693e-05
7.00868643873919e-05
8.2044546909937e-05
2.74227684288191e-05
3.83370583932443e-05
1.02903519484827e-05
3.83838457743434e-05
5.53707325452235e-05
7.07291761637281e-05
2.37315392924097e-05
5.49459198010011e-06
4.14458140371962e-05
4.80899842771599e-05
0.000109073010231491
0.000104925876483861
4.28035701903509e-05
6.70571307074344e-05
8.05589383180206e-05
8.81126920589244e-05
4.17552894666636e-05
2.54057711296782e-05
2.38747041699062e-05
6.17861182084213e-05
3.23052268605162e-05
-6.52680268106367e-06
2.36257992831219e-05
4.42461865867004e-05
-9.1401347115297e-07
0.000116868579881214
6.2630507447742e-05
8.5240480252446e-05
0.000128599299133879
0.000102378821086937
8.02885679997278e-05
8.9096318680719e-05
7.0667801496158e-05
5.32532108641352e-05
0.000101419245884033
8.18723869261685e-05
9.9148902466611e-05
7.70340151614574e-05
0.000106832940138226
0.000146088349485601
3.99868679067639e-05
4.37738112014645e-05
6.4464461993945e-05
6.67674152814499e-05
4.49383848912898e-05
0.000103253899804633
2.1128598785158e-05
2.53998861240956e-05
7.82509281584394e-05
2.8843464365747e-05
8.93255745956792e-05
3.57919738595376e-05
6.98163102922489e-05
1.52646743573656e-05
3.3288682957138e-05
6.87495854006165e-05
6.19331022443409e-05
3.71172375436227e-06
3.9654646969198e-05
4.72744173142319e-05
2.40290241057977e-05
7.19045061201141e-05
6.39126189350788e-05
3.78500662014344e-05
8.08499319658984e-05
9.11058094120916e-07
4.23101304048581e-05
6.50827476891041e-05
9.36534548561219e-05
4.19476249528102e-05
7.90591476019528e-05
2.74325462468837e-05
6.57448493404306e-05
7.08580115814985e-05
3.48373035614475e-05
3.20112263521707e-05
6.24372362981555e-05
0.00011544904834117
7.24622970518153e-05
3.52848048143482e-05
5.67608070769038e-05
4.61827929350725e-05
8.84786440901384e-05
6.52567426166417e-05
0.000124051576008514
3.58790667023881e-05
7.0225831977191e-05
7.2330270722263e-05
6.69204089520667e-05
6.20771202649389e-05
6.29138441962482e-05
9.02087241429354e-05
8.96369727526226e-05
1.69311308097386e-05
9.82388151651782e-05
6.94703590699834e-05
4.82433952819378e-06
4.95221918696759e-05
6.8693066029192e-05
3.85053375446217e-05
8.29578430299381e-05
1.03916353435395e-05
7.14346773153886e-05
9.0164664047245e-05
0.000104950824383581
9.07452912914651e-06
2.92083373321984e-05
9.18419602876859e-05
4.58936734743089e-05
1.73040869273568e-05
9.83407001002977e-05
4.79751356051279e-05
9.12298441790718e-05
4.49416074800485e-05
6.52366681612796e-05
4.78138019254874e-05
0.000115050318632146
3.72850656427891e-05
6.61532037406237e-05
7.50514034331617e-05
3.0926101284557e-05
7.57806299050546e-05
4.8882130772592e-05
6.10452007195622e-05
1.38326174229909e-05
7.6987073627432e-05
8.01133117816868e-05
3.08771612715098e-05
6.16132355648332e-05
6.34213686138993e-05
3.51253107392871e-07
6.13576411079858e-05
8.35408090011507e-06
3.99329471768274e-05
-4.3949507698384e-05
3.23697314647697e-05
7.41689098998222e-05
7.43499886358291e-05
3.8667407741439e-05
3.59597234023108e-05
5.33656712594614e-05
0.000101829109052438
7.53274943615095e-05
5.91461074142396e-05
4.38122006681297e-05
8.16323109388243e-05
5.30980454306868e-05
1.72002512996206e-05
1.92654424277729e-05
3.77393026695082e-05
0.000108197296200233
3.52494272454351e-05
4.31082115698298e-05
7.30264225795645e-06
3.65554153288728e-05
0.000104116536584109
2.26734163911936e-05
9.64537815619637e-05
7.66491986336792e-05
4.5218722941664e-05
4.86064367899533e-05
4.89664872364552e-05
1.37998013437122e-05
0.000128026032088826
9.40358512732203e-05
9.02571953285118e-05
5.47217068785902e-05
9.57561190501263e-05
9.47547345279014e-06
8.47927149723616e-05
3.71787468236931e-05
2.62494516223829e-06
0.0001212406463343
5.37629910520019e-05
5.35998002642519e-05
8.44906537303211e-05
9.88559583405617e-05
6.98222423425755e-05
9.40501757034483e-05
2.63119984323411e-05
-4.75004603142895e-05
1.32444198051907e-05
8.91068700143149e-05
6.29036801462911e-05
8.10882933271084e-06
7.86675847020895e-05
8.77937581803899e-05
2.87472106249817e-05
9.29791736006906e-05
2.91057769456013e-05
-4.97009780943543e-06
0.000108370301368292
4.52899927705655e-05
2.63073685245471e-05
6.97557302653766e-05
4.69806005868078e-05
7.08318715835958e-05
6.9941022310599e-05
7.7275883030358e-05
2.48357773993944e-05
3.73109342384683e-05
-1.03737852103376e-05
7.37365230672618e-05
6.5197666120513e-05
6.87445940596047e-05
8.89063125259849e-05
3.39477909115073e-05
7.28466869424948e-05
5.63315838390342e-05
7.18768241036705e-05
0.000126679569355468
3.97490155185074e-05
8.09030030529411e-05
2.47602128241543e-05
3.31080038486114e-05
9.45766216123934e-05
4.75973886860551e-05
6.21346690501419e-05
4.38169208931553e-05
6.3755382377177e-05
5.42678776986722e-05
1.65276240104912e-05
4.34742618987076e-05
4.42795817736457e-05
5.24841209322675e-05
2.15518143270614e-05
8.43238363693448e-05
1.78662752251927e-05
8.66689127736229e-05
6.67532268157589e-05
2.78452824853502e-05
4.63376149686465e-05
4.4994298012251e-05
4.34105470999938e-05
6.7800582654661e-05
-4.44425940516061e-05
5.6646146476258e-05
9.8028897008629e-05
-1.51545055828647e-05
4.58479201978153e-05
5.78670636357432e-05
3.4998808859336e-05
0.000103005754869276
7.82866084749196e-05
3.29260831437562e-05
9.36852216912646e-05
6.05985928420723e-05
8.24657073335895e-05
3.70050386373477e-05
5.57052856430138e-05
1.39323426857783e-05
-3.33396075451221e-06
5.36672437921904e-05
-9.42387778633565e-06
4.41050718446576e-05
6.67008422582266e-05
7.47172880725133e-05
-3.68602759731702e-05
4.74227191609694e-05
0.000112000388000583
6.57675465215788e-05
0.000105688655623121
5.40850191771174e-05
3.80483436212047e-05
1.78254857940742e-05
2.05766606809233e-05
5.37832999967068e-05
8.996359871958e-05
9.53776013840186e-05
6.7811105714266e-05
9.55923901632396e-05
5.43637919816138e-05
5.27968602759703e-05
7.48260979302944e-05
3.12955875567856e-05
0.000100355433337657
2.52357491850906e-05
0.000104197899849733
3.65318254870049e-05
1.30380405226514e-05
9.82965271394373e-05
9.97961779124065e-05
0.000122292306808801
8.83160527411252e-05
6.69449831840016e-05
6.52522770893914e-05
3.05365173419597e-05
8.13552087048084e-05
6.33927621246697e-05
5.77493888404403e-05
7.78782840505973e-05
3.03647339249617e-05
7.60977480703432e-05
8.0216262327061e-05
8.19578600708184e-05
9.15602660188183e-05
4.2767154394012e-05
5.8486011806871e-05
0.00013813695999236
7.63928384093579e-05
8.40916091432955e-05
5.20903398890672e-05
0.000105399388631074
8.76282426056944e-06
0.000124413343334119
1.35447404974253e-05
3.70761395593389e-05
-2.21573757704073e-05
5.7002970415517e-05
2.85614020847708e-05
5.00873095490853e-05
5.90449525990327e-05
3.70955588220712e-05
4.32876826608019e-05
6.59362967581386e-05
-9.16782827840393e-06
4.78595470998729e-05
3.13389638276447e-05
2.66037714586521e-05
3.68695930076733e-05
9.23566016050798e-05
1.20576226322234e-05
2.78175333319056e-05
5.81157988060601e-05
8.40928725451347e-05
-5.61360179705693e-06
7.37151225326093e-05
7.06284154390381e-05
9.91670744022186e-05
6.18447614146872e-05
7.51206593442091e-05
4.96574417581981e-05
7.3503280674064e-05
3.38886360225836e-05
5.14739462051562e-05
6.11705561142033e-05
8.42995286675839e-06
0.000125884409127041
8.15748930911559e-05
7.68130217933377e-05
-7.74117230149891e-06
6.08667911827123e-05
7.44708189466484e-05
6.15046212126448e-05
1.4636824342746e-05
3.84198914202555e-05
9.01572041901987e-05
5.65995738403803e-05
6.23256061261202e-05
2.96269852748753e-05
1.16343877356889e-05
7.79530800222542e-05
0.000100569957528642
4.35299266067671e-05
0.000140765362908855
9.01011709228931e-05
5.00231774146303e-05
2.59059010116773e-05
4.51439050643741e-05
3.42118728739594e-05
5.44912506090758e-05
9.53442719900074e-05
4.99542049882886e-05
0.000125135823940439
9.40366252266961e-05
9.13268701867093e-05
6.6195376024314e-05
5.09420497924886e-05
1.08658883972533e-05
1.45862702609731e-05
5.0249385479161e-05
7.76572454728248e-05
1.17242040232306e-05
8.50244130989076e-05
1.24454317802326e-05
5.73485489135939e-05
5.44268584178745e-06
5.48258504933362e-05
7.11865636205605e-05
3.78389237610454e-05
2.2178572504002e-05
0.000106521311093591
7.17298489340055e-05
8.98226945643571e-05
8.66538388706705e-05
4.76371412717311e-05
1.46605089270188e-05
5.75869637267044e-05
8.6773935301076e-05
4.19799304044059e-05
2.35705900346884e-05
3.74554728006292e-05
7.25899663176629e-05
4.43089100750284e-05
-2.01374528190559e-05
7.15899892870726e-05
8.69901430441514e-06
8.2886129776949e-05
4.88856988674741e-05
9.6438450403446e-05
8.00508332015487e-05
1.98741525532517e-05
-1.48750037413067e-05
0.000105231040125802
6.68292214796419e-05
8.16053454379049e-05
1.21926365881168e-07
8.39668329371282e-05
1.16442108449857e-05
6.91489472535083e-05
4.36943543982941e-05
4.92371861675549e-05
7.04353668243824e-05
4.03987694243614e-05
1.69272260359665e-05
7.74760960251312e-05
2.63960333993312e-05
6.33597917169736e-05
0.000102735324857214
4.77711896363043e-05
1.57345499237749e-05
-1.36310348282815e-06
2.98965069627406e-05
0.000100088457253692
2.49237229158018e-05
8.1946128718881e-05
3.04239381968993e-05
3.37504380992475e-05
0.000100892091867307
7.3390192949148e-05
5.66296455252305e-05
6.88612082079021e-05
5.01015785271951e-05
1.57176899698139e-05
6.01641665840252e-05
4.59709739864477e-05
4.30320001885654e-05
9.56217393662437e-05
3.89097963461692e-05
9.69014109523506e-05
6.69164184268187e-05
4.29906588858245e-05
0.000105384041714842
5.35380955286043e-05
0.000120719746305875
6.46750727984116e-05
4.43372249372493e-05
4.61897437321066e-05
5.01789802614054e-05
3.9638565481681e-05
3.58969337222957e-05
2.3783543032031e-05
-1.78639247167918e-05
8.82758669980876e-06
-1.36645670157656e-06
4.13988909487197e-06
4.6833119408493e-05
-5.99927499508955e-06
4.56708808016472e-05
7.41533658071571e-05
3.5400940492659e-05
2.98914948913137e-05
1.56852676159412e-05
9.78323956025235e-05
6.53367067213968e-05
-6.3778822416832e-06
7.29991046685718e-05
8.31290055758618e-05
3.63568087127466e-05
6.26285440793031e-05
1.80418261129725e-05
3.59476287429845e-05
4.10986261157074e-05
6.44363265034337e-05
4.07953704792258e-05
8.41715748333474e-05
0.000130225394705415
9.80964880541742e-05
4.80360778837148e-05
6.81048139651733e-05
1.97531991696188e-05
-9.8262754157508e-06
9.22733750807101e-05
3.54005100468927e-05
4.23641374790014e-05
4.23001941315549e-05
3.36332369546107e-05
2.64429902191682e-05
4.72745295299628e-05
6.3430115280092e-05
5.30457155572769e-05
2.71898617988358e-05
0.000109017194358171
-6.38691469373344e-06
-2.79599301039325e-06
4.76642619483184e-05
4.02684671725413e-05
4.89807482012633e-05
3.21990874170821e-05
5.02141501400282e-05
9.37465051330357e-05
8.67754667209009e-05
9.04321552641367e-05
0.000106915727851579
9.63216661272433e-05
8.95351772450703e-06
8.99007470540359e-05
0.000106583391603107
8.07647650208186e-05
6.62101604883134e-05
3.62600515229441e-05
9.55643751124521e-05
7.95341241887653e-05
7.61937523813158e-05
1.41813998690126e-05
6.58057459257889e-05
2.5499220905044e-05
5.07741593405602e-05
0.000109068807901258
5.90108981182374e-05
5.00854793180499e-05
-1.10278311150627e-05
5.33758059114681e-06
3.65015292718921e-05
0.000107083185411901
-1.74586133871496e-05
6.83402153204648e-05
-6.66639853553093e-06
9.40053984044386e-05
0.000112128571121615
8.25017760197606e-06
3.53346229156363e-05
6.76531664882758e-05
4.32017378361045e-05
2.19493751690613e-05
8.43283317836141e-05
6.27367281146087e-05
7.051051839352e-05
7.68259897739343e-05
6.78406885610602e-05
0.000152114086826631
8.11379850297392e-06
7.85519546193422e-05
0.000118528716287396
9.04789252480806e-05
7.03541563349844e-05
5.91493265547635e-05
8.19270048880115e-05
5.32088709232096e-05
-9.7129351018171e-06
8.04412305143255e-05
4.61302800007148e-05
6.79504605142411e-05
2.14908095779639e-05
4.45476463857421e-05
5.81668755368463e-05
5.31710289302672e-05
3.89972772919144e-05
8.29828969337149e-05
6.62158879841848e-05
0.000114482610964951
8.30808316519767e-05
4.72911026083439e-05
6.63467878344821e-05
3.16279760600528e-05
1.98891106540104e-05
7.06044403848089e-05
8.30517770253653e-05
7.23299357488158e-05
6.76432145096515e-05
7.68610507986069e-05
3.71326884061948e-05
-2.27358714410691e-05
1.56792042590316e-05
3.47956228840715e-05
5.24386575688394e-05
2.78003976858678e-05
-4.57330728017912e-06
7.95396614186642e-05
5.37757065192476e-05
4.06499659833337e-05
5.41354305713386e-05
5.03172659372161e-05
6.88563849581449e-05
6.32747125571201e-05
4.95272923901129e-05
4.01149860254637e-05
9.61984280064161e-05
0.000100215126390792
0.000124003373977033
9.87666165023211e-05
6.24873751666973e-05
0.000104752233093704
6.00720315805212e-05
5.55371245766711e-05
5.07927563638524e-05
6.14834228850752e-05
2.00684872563831e-05
-1.13103893185119e-05
2.10420253179623e-06
2.32343104552036e-05
9.63908814095397e-05
3.67751391269274e-05
3.73413867577696e-05
9.40983104937516e-05
1.57037877051791e-05
0.000107151735012465
7.07340695124733e-05
2.28673830139963e-05
-2.65734748276441e-05
0.000104928320610181
5.5943113507383e-05
2.02243095755997e-05
3.52510143060157e-05
1.0452087951132e-06
8.90917169519814e-05
8.29111131495271e-05
6.17063437695105e-05
0.000121746221575926
8.28098510782067e-05
5.08867131780362e-05
2.59046171111177e-05
2.29129386125526e-05
9.03999663323052e-05
4.5319340884127e-05
8.57416101896674e-05
4.74936699487265e-05
2.46922405694371e-05
1.40836490145082e-05
2.7920250288517e-07
8.21893999902527e-05
4.92379573247754e-05
6.30543331769144e-05
0.000105672977234265
3.37223722725882e-05
6.80642078756222e-05
7.05835161505693e-05
2.44960732321817e-05
4.71366975810882e-05
7.6125729348265e-05
-4.1599646840303e-05
3.23631407473283e-05
2.81325513867421e-05
8.1498659269838e-05
5.12205974426143e-05
6.27030998488478e-06
4.46658893308607e-05
9.15652875971341e-05
2.63357868085749e-06
5.35173280148672e-05
9.97918020902933e-05
8.90568955862153e-05
5.03430958859636e-05
6.67325847992751e-06
9.79957098556086e-05
2.7935305311759e-05
2.35504514332347e-05
6.64351520013232e-05
5.41100375825075e-05
2.54157569139699e-05
7.53039296342103e-05
3.29368154728967e-05
1.18743129238897e-05
9.14506605286385e-05
7.4717818659772e-05
1.21008008980137e-05
1.56261041986451e-05
4.00649431990111e-05
1.84679517317542e-05
7.44217383352429e-05
6.44038688476178e-05
8.60177015915099e-06
5.42664480824901e-05
7.91148564408093e-05
9.52653586812969e-05
6.59673724316424e-05
0.000101473835480146
5.23154099450277e-05
9.81962576978241e-05
8.12028902899448e-05
6.35898431204802e-05
6.87858118151809e-05
8.64600879022235e-05
2.87587886997933e-05
3.28949125605249e-05
2.17743264328506e-05
0.000110919952557296
7.91872448532563e-05
8.09690680959088e-05
4.78362448107579e-05
5.59570311961619e-06
6.67335416868715e-05
0.000113232622969094
1.62301896334333e-05
-3.51259098912345e-06
3.46840373864152e-05
8.36628212379046e-05
5.38395370890805e-06
5.57416244835916e-05
3.76891863871585e-05
-8.81118092137721e-06
4.27072563809094e-05
4.88920296504304e-05
1.81988154623152e-05
7.31625733286866e-05
-7.10172497954278e-06
6.69451091691219e-05
-7.99423783258259e-07
3.14950443659048e-05
-2.21302280460299e-05
3.99517083740901e-05
8.18490725361462e-05
9.5037477959654e-05
8.6734590707815e-05
6.18534770300854e-05
6.50961771050189e-05
4.35559143396667e-05
1.61015468299711e-05
7.84448767415113e-05
4.81039143204467e-05
6.60060815654008e-05
0.000122780615451719
9.22232285738451e-06
7.7356335798808e-05
7.17002315899349e-05
3.00928534856264e-05
4.87100416822496e-05
-5.14352644641046e-05
2.30055287512585e-05
3.65960643707466e-05
0.000109589672111154
3.17709859172414e-05
5.22776785698263e-05
3.03400280469625e-05
4.76329554313758e-05
2.31532042471094e-05
5.999039712907e-05
5.45286108638441e-05
6.28599453905992e-05
7.211910249425e-05
4.13765885617085e-05
7.43217713342439e-05
5.05289583660366e-05
6.064939278931e-05
1.11019577135021e-05
6.62454295251685e-05
2.80553392974229e-05
6.48244142264604e-05
0.000125651316441223
5.41911913551796e-05
5.96185060946464e-05
4.1763360768023e-05
2.32616952301998e-05
3.90421304109576e-05
7.5307143243585e-06
5.01086385603392e-05
7.59922841917097e-05
3.40662315046167e-05
0.000133745092880668
5.44283397035978e-05
5.34548896587231e-05
3.36917733638789e-05
2.94397051027144e-05
1.85255050988159e-05
4.93967650578259e-05
3.935246119127e-05
9.9511411737026e-05
9.39790029957683e-05
-1.76980540302052e-05
5.98693489637988e-05
7.22559381343518e-05
9.37537133917834e-05
4.52428249565625e-05
3.62388409914467e-06
4.02991660629514e-05
6.56392927849275e-05
7.36255047260242e-05
9.64647477733764e-05
0.000109966101522055
6.91606237755917e-05
6.62445851058528e-05
0.000107132618093263
4.35822035695729e-05
3.57558809418799e-05
0.000118746265681577
5.78137938976168e-05
7.01601029376969e-05
4.35385401868206e-05
8.31793631368964e-05
9.30763173686153e-05
6.91283459913424e-05
5.53790285675492e-05
5.16496617472788e-05
3.06002574890151e-05
7.61504353008043e-05
8.06868630644366e-05
4.41888205867859e-05
3.97990993634431e-05
3.28886639391564e-05
1.43700310136511e-05
6.02522767535975e-05
9.25125797737507e-05
6.20778977660933e-05
5.7515346121068e-05
0.00011816524265899
4.46161475333494e-05
6.04141207164478e-05
9.52763226974758e-08
5.36908394397616e-05
0.000126397059899042
4.72140007958872e-05
6.14964374192886e-05
4.90548925396687e-05
7.3459926751799e-05
5.20821646099129e-05
1.7416867457781e-05
3.53314872982765e-05
6.10198271562827e-05
3.79515530333468e-05
-5.44219176568232e-05
1.00092869074606e-05
0.000109096318209824
7.97240310196375e-05
5.92365893508592e-05
4.7088580794906e-05
8.90671908853062e-05
5.57434880433118e-05
7.51742034949034e-05
5.10026110902297e-05
5.70716741778656e-05
3.12417098295826e-05
9.37588112410709e-05
6.64868457065757e-05
6.86913906143332e-05
8.55306289998156e-05
4.33526796502649e-06
8.72512830713841e-05
5.43612175172104e-05
6.79087494413938e-05
6.87991270061105e-05
0.000100060608416587
-1.26553622222177e-05
6.22356223480899e-05
0.00010153105067582
8.30283248690093e-05
0.00010780157302966
6.57140030739866e-05
8.4395562864341e-05
9.80585482504192e-05
7.28652178835064e-05
5.71473146457346e-05
1.04978206411828e-05
1.45190837643004e-05
1.9114953410273e-05
6.38827893163244e-05
4.35359206315748e-05
-1.52040800411794e-05
6.58096982595602e-05
2.96868753301843e-05
7.70996398235419e-05
6.98996853354179e-05
1.84619890602834e-05
8.75431726395645e-05
4.98129054782911e-05
4.74099781173129e-05
2.8123539351009e-05
4.46795785962007e-05
8.04362446031671e-05
5.34455286676168e-05
5.18090301236926e-05
7.35826343591268e-05
4.43508323046355e-05
6.94072278710581e-05
3.02352385078208e-05
7.04624711402444e-05
4.56880741906813e-05
9.1645654737774e-05
7.2592295399553e-05
5.714507206637e-05
5.58432350073022e-05
2.63472375507122e-05
6.30411813439677e-05
7.40905364093378e-05
0.000106016503302517
8.07892291056228e-06
0.000107844604629261
4.88051005506313e-05
9.83326314218332e-05
7.63656885152737e-05
6.3267797912043e-05
0.000104372787925801
5.57316025663773e-05
6.03732248703144e-05
2.3767913541246e-05
6.58435522271097e-05
5.25864998339981e-05
0.000118179277563624
3.37011983035176e-05
0.000106580755329783
1.92579712075716e-05
7.47046548040414e-05
2.67328752379613e-05
6.63153090120615e-05
4.10403258336819e-05
8.62522233262788e-05
7.109554788564e-05
7.34673017428298e-05
1.35227197702184e-05
4.75870184598603e-05
4.6453130136748e-05
1.04430087288771e-05
8.18076545686094e-05
7.74045574735607e-05
4.22812522202916e-05
0.000107635936973291
4.60487067922965e-05
4.67568734947711e-05
3.42485765724953e-05
6.12394149258317e-05
7.67329941096016e-05
3.12204091885972e-05
4.44823987142764e-05
5.85219914631433e-05
3.4129181035198e-05
4.79643270431528e-05
2.88858865455861e-05
5.21214759500903e-05
1.70315463556289e-05
4.17261249973325e-05
9.10336053755319e-05
8.16748019880218e-05
-1.3550284737292e-05
2.59733708348151e-05
8.494674801037e-05
5.06852798806355e-05
8.7644243537426e-05
1.70722956655248e-05
8.9435861540915e-05
-9.76963845476331e-07
8.44862776295567e-05
3.72508828444588e-06
-2.96459698151432e-05
4.06431314994832e-05
5.89447515566846e-05
3.34445724227264e-06
6.3531506225943e-05
7.65873175199792e-05
5.39192857961219e-05
9.81425113852873e-05
9.06317569258165e-05
6.23828274180878e-05
0.000111716773791454
0.000119992850819143
5.88841602814682e-05
9.99827941553273e-05
0.000101041358955053
2.96342708283263e-05
7.22923073656525e-05
9.99306334438088e-06
7.98635602454974e-05
3.64109833002595e-05
6.7349556530988e-05
5.7854333038032e-05
4.4527087039488e-05
6.61890332949036e-05
3.94716906465138e-05
5.93871610535241e-05
8.81008194203524e-05
3.94736869986428e-05
2.8512452147791e-05
3.10385870575331e-05
5.93362733085644e-05
4.567554970746e-05
9.97950363668304e-05
6.40989297644657e-05
5.83576636614664e-05
0.000125116630163463
7.89281147069694e-05
8.13286306074596e-05
8.57842577705515e-05
5.1047398487645e-05
-2.83546882277048e-06
0.000100764856583755
5.53990786878247e-05
-4.57220141218481e-06
6.32661739135418e-05
3.98910609180001e-05
6.56690474510308e-05
6.47968522691454e-05
5.8218316197408e-05
3.83083883039643e-05
0.000129736964008821
4.8031137906594e-05
5.59429814590477e-05
4.04667101911172e-05
8.7373370581115e-05
3.56199035311097e-05
5.30077981881529e-05
7.17939023986013e-06
-1.33374218886047e-05
8.6338160052992e-06
7.28441335490133e-05
6.67338855517743e-05
8.37685433768183e-05
5.74004093759163e-05
3.91259940043746e-05
5.14870646263024e-05
6.06396768625056e-05
7.45271111419306e-05
0.000121652019765217
1.21594070907062e-05
2.60991080806068e-05
9.19747078413086e-05
0.000118894632834084
0.000106537415963731
0.000117976153595123
4.97827998836584e-05
6.70865625334421e-05
7.80390065319315e-05
0.000144873120851204
2.14603258353243e-05
1.65240685984009e-05
-2.78741823829004e-06
3.33630086918682e-05
3.71181122854662e-05
1.77160111255088e-05
4.95164351394633e-05
4.87642689131131e-05
-7.59097477952268e-07
8.70470577768387e-05
5.51277762168605e-05
7.45737833553656e-05
7.78329981797393e-05
3.64572216311906e-05
0.000141841155207188
9.51789261810175e-05
6.972983522709e-05
4.22609766259385e-05
0.000108615840058982
3.55068090097443e-05
0.000104958098554602
8.98537714589738e-05
9.13235875706728e-05
6.01815944600097e-05
4.70335657018718e-05
7.63557006106679e-05
6.396925102569e-05
8.63130712309927e-05
6.9334677768245e-05
6.20302061971579e-05
5.84832793185221e-05
6.75715639758461e-05
-2.23393066709245e-06
5.121754981285e-05
2.20430167125218e-05
1.01015826688806e-05
9.97915418251796e-06
1.45302557943756e-05
-1.90503040080641e-05
8.38695246332964e-05
3.31123908289103e-05
0.000123058207849333
3.48156001985621e-05
3.18567392696476e-05
-1.19120239618785e-05
9.33398655483584e-05
4.81231433545033e-05
9.5580049337626e-05
3.67752015996519e-05
1.42673578858491e-05
6.17713880379051e-05
5.2997679732684e-05
6.28355370820482e-05
6.21376677787188e-05
1.09869135586785e-05
4.4824219935806e-05
0.000103436298775125
4.88481167068239e-05
9.20174451080576e-05
7.61258096493623e-05
4.9524670435795e-05
6.73208427905902e-05
8.75442061589927e-05
3.29423939009414e-05
3.62536712303268e-05
7.92857322385335e-05
4.88716013662899e-05
5.70749550270696e-05
2.70078045342936e-05
4.29398335433847e-06
6.98509543852493e-05
5.3536243502253e-05
1.78948072146178e-05
1.08332642994274e-05
5.04846211931041e-05
8.75514196437604e-05
8.61177720888096e-05
0.000130736210617304
5.4378097942725e-05
1.87357092237381e-05
5.76376936940689e-05
3.74668506300085e-05
4.87317282004287e-05
6.35859397208556e-05
7.56312775066711e-05
9.20484574215869e-05
5.61201703201831e-05
2.56905454354869e-05
9.02506600042989e-05
7.40265386358797e-05
9.22936824272391e-05
1.3985091124817e-05
5.00961098607129e-05
5.65211342844932e-05
5.73227904296968e-05
8.50490877524914e-05
6.09239871479853e-05
2.85303200763999e-05
6.01716737358877e-05
2.70502371236954e-05
5.14965214389014e-05
6.35518862314052e-05
6.20783545021138e-05
6.15933324075786e-05
9.16238727241604e-06
6.17374492419649e-05
6.19246581885088e-05
4.05035731287855e-05
3.81702712630346e-05
7.06814727582061e-05
8.05221104844112e-05
7.29935778661563e-06
4.80370646148297e-05
0.000118768020760704
3.67105849390404e-05
9.71616753116193e-05
3.988878327891e-05
0.000141286124464358
9.10382788346542e-06
0.000100208124259399
5.39770862181585e-05
4.66891947504445e-05
2.34081176377966e-05
7.59656859559314e-06
2.69449495887828e-05
4.97626767140026e-05
1.17738339022002e-05
0.000146141310256738
5.16213024093137e-05
6.19797705286602e-05
7.84303690915173e-05
0.000104995630377371
3.07179472077669e-05
2.82192420607415e-05
1.55712440640121e-05
-2.11830202255604e-06
2.45187017264194e-05
-5.60469041359231e-06
2.33296984488917e-05
0.000108036136344627
7.38498403762184e-05
6.9194527988577e-05
5.24084556333272e-05
8.30702856384557e-05
6.44299857906506e-05
7.51895606452478e-05
0.000111086588766344
5.89278493544076e-05
0.000107669458989736
6.1901376368726e-05
9.45057309916697e-06
6.29001155965499e-05
4.03458233164557e-05
8.20294120794745e-05
5.03050723518418e-05
9.47994395750558e-05
6.4569963132077e-05
6.20798466402265e-05
6.05603135109502e-05
8.84985086696951e-05
1.69261398946418e-05
5.07246209540541e-05
0.000100081181960981
6.50429716492109e-05
4.2988854248632e-05
8.46513781297115e-05
7.00525487331673e-05
0.000124979084631084
0.000126787039221171
2.41738636691675e-05
1.86174795807762e-05
-3.52212126478014e-06
4.54272983717234e-05
6.84272109159319e-05
8.6377462721828e-05
8.43965712592642e-05
8.92274969255183e-05
3.54226961985952e-05
5.80529190469074e-05
4.87978603755014e-05
4.95282200119851e-05
-2.30616003714559e-05
5.4279512372458e-05
6.41493957016466e-05
4.20534169665066e-05
4.46996988254209e-05
7.62441150114979e-05
7.5172066935469e-05
6.11312262940833e-05
7.23763208746114e-05
3.87221538109119e-05
8.59038909374055e-05
0.000151885605438123
4.08422336970584e-05
9.97391681430037e-05
8.16772435151344e-05
1.21542947532655e-05
9.02717126653688e-05
3.35239173112118e-05
4.34381130714633e-05
6.47665959010174e-05
9.02204343631149e-05
2.88044516146555e-05
4.00690114838913e-05
2.45233232478275e-05
4.16142703089336e-05
4.91641727579101e-05
3.49438625345453e-05
4.89348638703665e-05
6.67767255687442e-05
3.72018472330087e-05
4.11019773235865e-05
1.49771078143186e-05
6.29645540150536e-05
6.31160388875809e-05
9.43180419359003e-05
9.89294868253146e-05
6.69476415549559e-05
2.6967361340917e-05
9.76573282874392e-05
6.60243199414034e-05
9.48158173198904e-05
0.000150671332760949
-2.98603320692033e-07
9.94921331429355e-05
2.99047116695292e-06
8.1536559427419e-05
9.81505754210009e-05
4.31091435207359e-05
1.01741640529564e-05
8.46643030685555e-05
5.05843402490721e-05
0.000128851605700162
4.64278140013543e-05
5.83599692811368e-06
6.68920141442594e-05
6.7197617919303e-05
5.23670213574938e-05
5.65714109105313e-05
3.58253978988112e-05
2.55019971490463e-06
6.8602888359721e-05
6.61837947077508e-05
2.01631620724178e-05
7.9973880859672e-05
-2.56236949025633e-05
6.84111308000015e-05
6.04323988130801e-05
6.63294353429033e-05
7.27811606955866e-05
9.34506340899826e-05
7.64754166672371e-05
6.41391341655252e-05
3.60359938680347e-05
4.41881489365626e-05
5.86514252644546e-05
9.25833797134801e-05
3.96152423878949e-05
7.08394710730565e-05
2.30155136585391e-05
2.51606410521186e-05
3.38400367938433e-05
6.29032107677477e-05
3.00924404492884e-05
4.83064082831797e-06
5.46836492249799e-05
8.16376134453964e-05
0.000101582748326312
4.06513527374288e-05
4.32741665019205e-05
8.569289361984e-05
0.000128051942209472
1.81739355824018e-05
0.000103312444440597
6.99452729656932e-05
9.19809287358154e-05
3.29424485523249e-05
3.62072304716885e-05
1.40160412219257e-05
3.8486931567349e-05
2.38082229281933e-05
8.16910046788978e-05
6.63013849538783e-05
2.44221376864043e-05
3.13836232964023e-05
3.76068931668217e-05
0.000105169819183819
0.000120054288407952
3.94442580578294e-05
5.77664718847329e-05
7.38800465568192e-05
5.45536692076675e-05
7.15045578932985e-05
2.24304330788606e-05
7.09744698189863e-05
8.28646589281566e-05
6.75375268359086e-06
6.4107501354945e-05
5.46700478588303e-05
6.29256353128878e-05
9.53954259153795e-05
8.50373570344805e-05
7.10436630171909e-05
4.18030670691736e-05
1.14065860953614e-05
5.66505347038062e-05
7.73382120384696e-05
0.000108335758453727
8.74534269403271e-05
7.20309958363442e-05
7.73554588761257e-05
7.1177198657419e-05
8.23320705496527e-05
3.79105048435527e-06
3.32674857805403e-05
0.000107805743371083
7.05443277178292e-05
6.83701305918785e-05
9.67405785633776e-05
1.19782128216853e-05
0.000101701211353142
6.58383148807738e-05
6.57669682777922e-05
1.5438992129693e-05
4.51005858890746e-05
8.55984723288928e-06
4.95354576267279e-05
2.83909511824274e-05
-3.24134346631559e-05
7.09858074013208e-05
8.82503022221066e-05
2.56786597588633e-05
5.75119459073049e-05
2.26081676171665e-05
4.05760630490365e-05
6.42507544978499e-05
2.9516919959286e-05
8.4903032261334e-05
0.000132505835724846
3.86983501514576e-05
0.000109262337010319
-1.13791715410983e-05
5.41827440856386e-05
-1.07821073772867e-05
-3.03612787386004e-05
8.78320248925142e-05
4.43966998492498e-05
4.1862728755561e-05
5.38960939520053e-06
7.92014148053256e-05
1.83181502795777e-05
3.50420929927602e-05
1.87131143698952e-05
8.84630837268149e-05
6.44909500727136e-05
5.09502794300877e-05
8.67744838943112e-05
6.1989493233386e-05
7.93102344546726e-05
2.84218559374843e-05
8.88522114343667e-05
7.56445422633169e-05
2.22974914344459e-05
2.42943635426149e-05
6.28153498581508e-06
2.410447862321e-06
5.32618476455313e-05
5.90678413919139e-05
3.70049685654579e-05
-5.83127533921612e-06
5.08527072871531e-05
7.4942305545094e-05
2.27661872227227e-05
2.30124759435592e-05
8.47479206237796e-05
7.80763030059218e-05
7.9454201923658e-05
9.22448479954163e-05
6.56526862239129e-05
7.18881204872797e-05
5.12159431517705e-05
2.11918671955999e-05
4.42951222094637e-05
6.28245806702752e-05
3.77344972026795e-05
3.67228722841647e-05
4.54167848772023e-05
0.000102764696636614
6.81116395254113e-05
9.58052226046829e-05
6.8053662254269e-05
5.69492760235862e-05
-3.51551130082156e-06
5.85677347381019e-05
6.82610931937326e-05
0.000147453052501841
5.5541819242387e-05
5.79088227974416e-05
6.6157874152694e-05
9.41821677123382e-05
-1.36178386985006e-05
9.10551054510662e-05
1.86779905184099e-05
7.3465479656635e-05
0.000100887509185761
0.00011590690105318
8.87407966812932e-05
5.02705007207871e-05
4.64492682645928e-05
4.58366942884891e-05
5.49708511731018e-05
3.88584567731913e-05
6.3021963119403e-05
3.03901022076995e-05
0.000108182673718704
3.43717653467119e-05
7.39521285502654e-05
5.63262741899823e-05
1.21056937918139e-05
4.06698952297143e-05
7.77874292381885e-05
9.49169089325751e-05
3.95730961447879e-05
2.99682346215269e-05
6.52016879850797e-05
3.07967510148359e-05
4.84008634063604e-05
6.74265295110543e-05
-3.18049907884001e-05
8.24563969372491e-05
5.55840112982595e-05
5.67133698633452e-05
5.59035225281517e-05
0.000127401360350157
2.28666356736866e-05
7.56978177577952e-05
8.31350068913585e-05
6.31851387641964e-05
9.85131002856693e-05
3.52051777432197e-05
6.11153411927544e-06
1.22921649857336e-06
3.1166700258339e-05
3.63574776812354e-05
2.21000800232188e-05
0.00010613212971095
7.48756118729745e-05
8.87902689234764e-05
4.18115299441601e-05
0.000108750237514072
5.76613916940954e-05
7.41573311326022e-05
3.56007770641669e-05
8.95203706861367e-05
8.63518407052908e-05
5.53394436693494e-05
0.000108793663380287
9.21212439112547e-05
6.60836551171666e-05
0.000101668633671251
3.69830624497655e-05
5.67157861103724e-05
4.47305798025829e-05
5.11651351305501e-05
-2.15129667866443e-05
2.46261144163565e-05
4.83513055600181e-05
0.000101954408052634
8.23343074649782e-05
9.55158174835825e-05
4.56680585650457e-05
4.63203543994817e-05
5.54844317854179e-05
4.11676921912922e-05
3.73807513914481e-05
3.6700845659906e-05
4.61274154498025e-05
8.92101623625671e-05
1.65356811636896e-05
7.99685076978554e-05
5.75573622549486e-05
4.82273118138864e-05
5.58293945245425e-05
0.0001302198498627
3.49233054939328e-05
7.77223466013524e-05
0.000122423179095609
5.65217285743568e-06
8.28483940689262e-05
1.5444760141364e-05
0.000103778193290721
3.01761814619667e-05
4.74097877014486e-05
8.37008558725846e-05
0.000101980720965292
0.000105298333488016
1.75637887526901e-05
8.61169567217116e-05
2.75924588461435e-05
4.90684693161777e-05
7.94252309620315e-05
-1.2650881020533e-06
1.65822709213712e-05
-7.34386351576271e-07
7.08584275307655e-05
5.66163709102122e-05
7.30204716219485e-05
5.82685786403533e-05
7.47412795032834e-05
8.43494409842291e-05
8.08263901272699e-05
6.63480258584623e-06
8.18010633160337e-05
8.88959569066235e-05
5.78060463142055e-05
4.52615477349987e-05
5.18791592543721e-05
6.87824278496018e-05
3.73563642690738e-05
5.52946016823081e-06
7.83196472896593e-05
7.79636197989464e-05
1.35596562521276e-05
2.81033352539333e-05
5.99201780582381e-05
2.69674297262892e-05
5.3194502830689e-05
1.42648933175079e-05
8.89169488310546e-05
5.51458223450683e-05
5.89746528041076e-08
5.67797846370522e-05
9.727114767424e-05
0.000135055385632332
1.68431224358812e-05
6.77323052717209e-05
6.68332516672995e-05
6.00840872038882e-05
8.90608746221888e-05
1.81287449012767e-05
4.69149007551546e-06
3.52732590965051e-05
5.83754010298671e-05
9.84179598573619e-05
0.000104496559137099
0.000147907137566488
4.95565085149253e-05
7.80883054593644e-06
0.000111046630370421
4.73405566467633e-05
1.84159622097733e-05
5.947595794308e-05
6.37805277203347e-05
8.48689554116444e-05
6.99299251029492e-05
8.88370715454155e-05
7.81993535493047e-05
9.01834006925196e-05
4.90328222668013e-05
8.03360019658062e-05
5.0605356033318e-05
2.54776666904057e-05
1.96743069897505e-05
7.33739681440613e-05
5.44404474115119e-05
6.53353076396357e-05
6.58966455166614e-05
8.42976592148365e-05
7.29859412351657e-05
4.96490019459019e-05
-1.3432424447551e-05
7.55922572423884e-05
3.68126480605662e-05
3.73772582916297e-05
2.88192898618487e-05
8.62550782060807e-05
4.20946660328502e-05
6.69405876768252e-05
5.30039271240183e-05
3.75223926256298e-05
3.53795912550123e-05
9.0957051193277e-05
3.62590111436676e-05
7.97584512339959e-05
6.78733981182667e-05
4.13585355931995e-05
4.0403942712029e-05
9.40201705902769e-05
5.33929893893833e-05
9.68982246635363e-05
3.08800929609585e-06
4.93773476987375e-05
2.53034037052674e-06
0.000100970104378905
6.67857896823606e-05
6.84150260887021e-05
2.38523041986453e-05
3.63418511050595e-05
4.02703170283426e-05
8.55388781198074e-05
8.4883183578033e-05
5.77154987226704e-05
2.7263144001308e-05
