# Supplementary material for: Research on computational propagation and identification of mine microseismic signals based on deep learning
Source: PLoS One. 2025 Oct 22;20(10):e0334641. doi: 10.1371/journal.pone.0334641 (PMC12543183; doi:10.1371/journal.pone.0334641)
Supplement: S5 Data — (ZIP) [file pone.0334641.s005.zip › 000100800001528.xlsx_0.txt_24.txt.txt]

7.14398794371573e-05
5.79781150131623e-05
5.14757509905203e-05
4.12105659744506e-05
2.47011413921895e-05
6.67311225059698e-05
4.66981399664328e-05
0.00010526454960438
4.06622736037963e-05
7.05148989050744e-05
3.59788080284996e-05
2.64280273278261e-05
8.77228030557298e-05
6.73834270379526e-05
0.000107084360732771
4.63826885823697e-05
3.46901723831274e-05
6.09413451498773e-05
8.48082954577751e-05
2.17406017362183e-05
5.45054178120229e-05
5.55138424329913e-05
4.22099271063274e-05
2.23295784526282e-05
1.76675514570431e-05
7.37544708442867e-05
3.69201256206584e-05
6.73265159994183e-05
0.000102592159045849
4.18358165138958e-05
5.90635348708663e-05
3.86377283778628e-05
5.03834013738833e-05
0.000110767675169491
1.42665918823491e-05
4.98501486206088e-05
4.93942659469104e-05
6.47169323981105e-05
4.52000690173708e-05
4.52454171624646e-05
7.65685033980613e-05
8.81053142223985e-05
4.81222200302575e-05
7.89577887022768e-05
-1.57907591365039e-05
7.82636970267712e-05
5.00473841706779e-05
1.94699819596304e-05
6.78305971646815e-05
4.74296959870548e-05
2.66814974819842e-05
-4.83332074358153e-05
0.000105532642132779
8.19809207345309e-05
5.0231582934783e-05
5.90115929471936e-05
5.12832901590505e-05
5.44785627861179e-05
0.000115548380432886
4.63963810299899e-05
1.55775076135193e-05
2.10357709217061e-05
0.00010143794899218
5.63032870521906e-05
6.60626119826536e-05
2.27717536141108e-05
5.41789995460639e-06
6.23391444985252e-06
7.84120135544766e-07
5.46962927090934e-05
9.29873126735461e-05
5.92881433362502e-05
1.8680035881229e-05
6.45568023456338e-05
9.84790398689868e-05
7.03233001796706e-05
4.29695407670611e-05
0.000121160537889265
4.75243699326234e-05
5.36376078271042e-05
9.03280097723812e-05
0.000118115258003705
5.50126837741728e-05
4.71728276340478e-05
4.77095026499803e-05
5.22597666523898e-05
2.13897174652148e-05
6.15631039982517e-05
5.31798248389597e-05
6.03871999884274e-06
6.25849783500617e-05
2.84119459285926e-05
4.62770874852341e-05
4.05981829873862e-05
1.07229795472637e-05
9.27786464029502e-05
4.84098258199637e-05
0.000105101960150703
0.000104509495826214
2.40686573163857e-05
6.62529980497309e-05
2.82939078573239e-05
7.81860883218908e-05
7.25723672880452e-05
1.2719789098677e-06
0.000106405491633445
8.01192912718606e-05
7.34297421821525e-05
6.21524965782302e-05
7.46433316951528e-05
-4.50441439097464e-06
6.72952269669894e-05
6.39850761399576e-05
4.96306048443101e-05
9.35200394710205e-05
6.36570043465614e-05
7.88620953254744e-05
3.24374082750947e-05
8.90644847278625e-05
6.42578283040469e-06
0.00010453942430556
5.92693609145536e-05
5.92190245863336e-05
8.28777813088517e-05
3.18622418900072e-05
3.80530760478417e-05
4.56299316960764e-05
2.35427565723171e-05
3.03578785739306e-05
5.56099112790827e-05
-2.50738263571828e-05
3.59415445255099e-05
1.11691317305603e-05
4.05239453409953e-05
1.34875108006712e-05
6.28498359909832e-06
3.86390503157631e-05
3.28097128175124e-05
9.76562700940781e-05
0.000101585673533766
2.51826488073741e-05
-5.14626629243099e-07
4.50808139441742e-05
7.9872422817726e-05
0.000128017006196754
0.000115362149896367
4.58193998912168e-05
7.64003856907281e-05
7.08103599740867e-05
4.03265683027001e-05
2.75925409300643e-05
5.97705353385103e-05
1.9277570518757e-05
5.13219174745805e-05
3.85998907822829e-05
9.3281415461212e-05
6.57890768484549e-05
9.72119887545822e-05
6.19059719071402e-05
6.40795247341297e-05
5.20328742136103e-05
0.000110842343255099
0.000114262242213591
7.04798263618742e-05
7.27807082420008e-05
1.18589170149364e-05
8.46914791802541e-05
1.55474888430176e-05
4.24773826495163e-05
8.93516888865558e-05
6.55928306624491e-05
7.70998931425649e-06
3.27930598298796e-05
9.3507545042637e-05
-1.39040730848824e-06
3.95489872683235e-05
5.60857036815176e-05
8.12154157511964e-05
1.23991487294443e-05
2.62887108559705e-06
1.06047638587736e-05
7.1925192255357e-05
3.86869224334674e-05
5.79966708182441e-05
5.28186358777126e-05
1.27119897790233e-05
5.84730637505202e-05
4.89860567592693e-05
3.02386008088429e-05
5.71293108929571e-05
0.000102847151375826
9.73818898798007e-05
3.52657236721015e-06
3.18416069373092e-05
8.83989072121131e-05
6.61182142247567e-05
7.09760753841727e-07
9.88675333560627e-05
7.47122627324573e-05
4.76106577774005e-05
4.09003026036102e-05
4.95980957833797e-05
-4.63154109453412e-05
5.02745562568311e-05
4.81721524587446e-05
7.18421329795055e-05
4.69039582483834e-05
2.48437165674529e-05
6.65591649935901e-05
1.59594842642463e-05
8.53280053892826e-05
5.43124764824845e-05
0.000100186020842948
5.25076570220464e-05
5.32874546935096e-05
0.000140782392178087
5.87429391111746e-05
7.43871146936859e-05
0.000100695045458172
5.92034933591036e-05
3.06014090506526e-05
9.88028441341766e-05
7.69889984800712e-05
6.09920741547629e-05
8.0464287509107e-05
6.16576629445688e-05
4.15650019245495e-05
4.843961046353e-05
1.13409870984599e-05
5.56992973135596e-05
0.000122561302469342
0.000100573480287855
5.13043149573912e-05
6.73812501856995e-05
4.71928524661248e-05
0.000111111968977228
4.25441944923362e-05
4.18489530787173e-05
4.4209289196711e-05
2.80235326456336e-05
4.94623310516047e-05
-6.30212663523517e-06
8.42120328101501e-05
4.59624239661245e-05
9.53753451940136e-05
2.42273307160406e-05
9.7694517350893e-05
3.63920861970431e-05
3.36070300930803e-05
7.39695024221517e-05
5.91052525638278e-05
1.15524758509428e-05
5.56843375308219e-05
4.83529770101908e-05
7.04191785595561e-05
1.85104923420531e-05
7.58045678378926e-06
7.05558325929488e-05
3.56620730104756e-05
7.23283052316205e-05
6.09661728101924e-05
2.94197803473032e-05
2.3026090873837e-05
5.42944233684073e-05
4.75067068099632e-05
4.5397454738437e-05
5.3499311098873e-05
2.40990323234857e-05
4.71129337592907e-05
0.000109760676025716
2.07794758513701e-05
5.7261013693236e-05
4.05855636404042e-05
9.09091498208317e-05
7.74941362295323e-05
-8.7490664757167e-06
2.27195741545259e-05
8.12756576018688e-05
3.17905850373742e-05
8.25476474422465e-05
4.80284503569164e-05
8.2531802949211e-05
8.3951281504593e-05
8.70511382880181e-05
0.000131250743719292
0.000107189715563421
5.64433069786384e-05
7.37829261981904e-05
6.96967675883049e-05
7.97190090545912e-05
5.34959096303076e-05
2.81279784301325e-05
0.000141465079874977
3.01319048722646e-05
5.22049708193606e-05
0.000122509179611839
1.36154359069082e-05
2.29268974504318e-05
4.29423089039788e-05
-3.08871306862248e-05
9.41848690492825e-06
1.81827358839257e-05
2.76604038468936e-05
-3.16750617594565e-07
4.20554329464794e-05
8.88834765401006e-05
8.43672071921968e-05
7.73044573489131e-05
3.64216224770242e-05
3.42794867328899e-05
7.89247865875321e-05
6.06003396604497e-05
8.6085912958791e-05
4.74413367960945e-05
8.37779189328861e-05
7.22925043003261e-05
5.46495944851882e-05
7.06055708758313e-05
8.16873688252629e-05
6.08316241087951e-05
0.000123932340083275
2.0032887551409e-05
4.15877105788947e-05
1.08732337895207e-05
5.38383047673432e-05
7.07092173687793e-05
6.487485738544e-05
9.33979890802417e-05
5.61953592304047e-05
2.37193542440619e-05
8.36420767756728e-05
1.41259515205294e-05
7.77588631771364e-05
2.56529352897923e-05
2.78331394231909e-05
3.80953170473526e-05
-3.6166306266665e-05
4.4218008518382e-05
4.58699935907283e-05
8.27396525534824e-05
5.88265776097684e-05
0.000106107828108875
9.50197520992041e-05
2.61112131791202e-05
7.37602462511298e-05
6.69977518870215e-05
6.96159871164516e-05
6.56243589853996e-05
3.49392625167158e-06
2.63163437989177e-05
4.83326912070226e-05
4.59521438204771e-05
7.50113273058768e-05
5.72887901433474e-05
2.10553896127097e-05
1.32810939360679e-05
8.49065202911419e-05
9.81446094888468e-05
6.21909733247798e-05
-2.45632427114809e-05
-9.30591949923562e-06
2.38615243090297e-05
2.35585052032454e-05
7.92372084759492e-05
8.82581188541702e-05
2.06295536351935e-05
8.08683294273703e-05
9.35124581165562e-05
5.26341550942281e-05
0.000166474079519054
4.38681297684833e-05
8.65628984539644e-05
1.7305254760735e-05
7.1742414679128e-05
0.000112954658544886
5.18656943619154e-05
6.97005888752209e-05
6.26030032710353e-05
2.3714916241076e-05
-5.82163257445289e-06
4.42669784604382e-05
6.35319578910449e-05
6.14304213269839e-05
2.77471729243269e-05
1.59073949869752e-05
6.18520963297131e-05
4.77079244550213e-05
2.96455685116955e-05
7.63558762854671e-05
8.22838740049542e-05
3.32572075376625e-05
-1.90469063255826e-05
6.2939451534172e-05
5.04980298246831e-05
3.30165870842042e-05
3.20549634405209e-05
4.30001819102304e-05
5.3485712381611e-05
7.71854085285521e-05
5.81009894121564e-05
4.76520922161516e-06
4.98104868929935e-05
8.40036170551083e-05
0.000114418764876751
0.000116624420444086
9.88207475489209e-05
6.40112799157471e-05
7.95369036647853e-05
7.15465653659443e-05
4.27338022836027e-05
5.64054654098009e-05
1.91593226130948e-05
2.50113569592674e-05
3.91760435975908e-05
-1.39672110264872e-06
6.43678087815415e-05
2.15905214337559e-05
-1.38895637240557e-05
5.71349298086271e-05
8.65920966909796e-05
4.14609219189236e-05
3.46449591505301e-05
3.78312178851538e-05
6.84453668248099e-05
-6.85959414803974e-06
0.000126551405496589
6.96326819343201e-05
4.57381460702659e-05
9.16162323826204e-05
6.40371178597585e-05
8.96740702108831e-05
7.86220234381921e-05
7.161622549323e-05
9.92349927421706e-05
4.58827820478331e-05
7.97109595643515e-05
0.000106803397279985
5.42625122338349e-05
8.35238352379673e-05
0.000122024964156638
4.7236831262276e-05
0.00014182142397745
6.66805449652674e-05
5.28494511034494e-05
5.89737161219462e-05
0.000100270121396103
2.71833886053306e-05
8.39722851704035e-05
6.10437584587998e-05
1.7719891979813e-05
0.000119472660795257
7.27009844477263e-05
7.72167494250894e-05
2.19208612933002e-05
4.24098854978359e-05
2.68952888810382e-05
0.00013029841500806
6.60425730519089e-05
5.9620527549979e-06
4.63378912250305e-05
7.03330782342103e-05
3.81973840656713e-05
1.14325979152658e-06
5.16675669666355e-05
-1.87664087016428e-05
5.24311516202436e-05
4.47994402994683e-05
7.59193836389844e-05
8.22430366343727e-05
6.39528676251454e-05
3.98671751878375e-05
3.81438490612199e-05
-1.77848645451768e-05
0.000120131990381979
7.77135114650828e-05
9.06307302048087e-05
4.84059297859444e-05
6.6318160076492e-05
9.20971291529399e-05
1.56578335305596e-05
4.73346659268258e-05
3.68219563173931e-05
6.45605358959684e-05
0.000111500752101824
3.53767591503236e-05
9.22060459540325e-05
7.73726873488861e-05
5.48481391667675e-05
2.82667032342587e-05
8.93877604994169e-05
8.32895282334253e-05
-1.19564212642567e-05
5.01585991848087e-05
8.99372656997811e-05
4.31963378617482e-05
8.35363758817475e-05
6.81515361742906e-05
4.38116411812099e-05
6.79613184947933e-05
-4.05498223611318e-06
9.24824523781972e-06
5.00780629075641e-05
0.000104384570005886
6.36135735401403e-05
7.49357581920093e-05
7.66548555132694e-06
6.0482770042692e-05
3.93081488637275e-05
7.88071111834487e-05
5.26510497935186e-05
-1.37777626275618e-05
6.53285379894695e-05
6.42762766615797e-05
9.23122109030022e-05
8.85756933916969e-05
0.000117663227531636
9.77642062159205e-05
7.99761226595474e-05
6.10188146006591e-05
8.99912078755316e-06
5.75838399897626e-05
7.0023348151763e-05
6.82824990080012e-05
8.27490922617579e-05
0.000112368625540207
3.18297055943054e-05
0.000100000061195821
3.30268582648235e-05
3.89278305134159e-05
9.14281150030247e-05
9.20482193773588e-05
4.94187656461486e-05
5.8638858333011e-05
5.39997624607571e-05
3.76861523994797e-05
8.71608449687351e-05
-3.74502767210194e-05
1.94552975332173e-05
-6.74680478454604e-06
2.65735074305171e-05
1.97403268403818e-05
5.34966401015705e-05
7.72940006365667e-05
6.83435806143479e-05
5.01064637278799e-05
1.78917388257405e-06
1.20749812855189e-07
6.55608846865014e-05
9.07891917545014e-05
9.60250053712221e-06
6.81493371071956e-05
0.000104161083357579
4.45408287847978e-05
4.85959712017555e-05
-6.52861861351769e-06
0.000140994382240929
6.62250916360691e-05
3.10871096748469e-05
9.13947809657338e-05
9.78458259006247e-06
9.27390611914701e-05
4.0775609159245e-05
2.7903969099691e-05
2.78570052214107e-05
2.47111598818042e-05
4.15571227778768e-05
6.77579856529539e-05
6.89715089793702e-05
3.03865324193482e-05
8.69607082596423e-05
5.34218465745516e-05
5.2770072839903e-05
0.000106748607095614
8.73713112853425e-05
4.47076920214803e-05
0.000123607964289558
6.19193863745903e-05
5.14393221194713e-05
7.61755004799084e-05
0.000116792415768062
5.94604510105838e-05
6.55888862962843e-05
1.50076754981768e-05
1.76989583376523e-05
9.22116116861243e-05
4.64906416606333e-06
5.65592108584467e-05
7.02236416185929e-05
0.00010162621794524
3.37411843958939e-05
4.46665739330563e-05
4.71040409135698e-05
4.10863233286931e-05
-2.43265267076843e-05
7.11426588874576e-05
-8.73798620344234e-06
4.28233755762126e-05
3.33367147788072e-05
6.11055132199971e-05
1.68607240552345e-05
6.10820504126612e-05
4.8463692012522e-05
6.27045269753092e-05
4.8349545128481e-05
2.23092932047154e-05
7.69242643409694e-05
2.53700016063118e-05
2.79644796199782e-05
4.55525048131931e-05
9.07994551017302e-05
8.78883602766353e-05
3.77874508207563e-05
5.76052514260262e-05
4.62169742355912e-05
0.000110536676432783
7.16530825529651e-05
4.17292161693677e-05
9.84070060419798e-05
3.36354821499027e-05
7.75284490030067e-05
1.23091977024692e-05
4.70599106142384e-05
3.65317417670448e-05
5.74349261567556e-05
4.63259595955285e-05
3.8717098928992e-05
1.91295278883934e-05
6.51088121350568e-05
4.51084555101256e-05
2.46688538046382e-05
6.90984771638908e-05
7.43715683241903e-05
7.11169393593395e-05
3.94224993540044e-05
5.64882780325585e-05
2.297178522187e-05
3.55078359820702e-05
3.51245593948626e-05
8.2737034996243e-05
7.39920247090182e-05
6.58429752258794e-05
5.71032769456213e-05
0.000117382569754115
8.94393491769888e-05
5.99774817099614e-05
3.40887991544763e-05
-1.08006678037875e-05
3.10328409330925e-06
1.98321181075259e-05
7.83204108949883e-05
6.17695759856635e-05
5.49620905006133e-05
3.5130588468295e-05
3.71941870963894e-05
-1.5804673913268e-05
5.66207168040377e-05
5.51211287551867e-05
7.0320725939649e-05
6.31291616709721e-05
3.28000294867168e-05
3.49835904062868e-05
1.80502753809777e-05
6.18711200681879e-06
7.09512186132848e-05
7.29079136006687e-05
7.70159650826281e-05
8.46678286128056e-05
7.629542429838e-05
0.000104680513852034
1.75821856286394e-05
3.15003303036009e-05
0.000108247555157168
8.97674345797519e-05
7.59365678783875e-05
7.242833519308e-05
2.37362996182187e-05
4.17389031970778e-05
-8.81680437887795e-06
0.000110389701672689
-6.97212794676831e-06
7.02137025612846e-05
3.01196046436086e-05
4.94408885558223e-05
5.52699096826085e-05
5.30116732212204e-05
5.85213444433076e-05
5.91304581187463e-05
2.93083682811515e-05
5.61865789101361e-05
4.14229465119814e-05
1.2159168942334e-05
2.04232140215598e-05
0.000118345622062821
0.000126213170420154
8.67174515173853e-05
5.35381200793629e-05
5.92658488894444e-05
6.06319721795012e-05
6.65901794426723e-05
9.38561080072467e-05
4.16039788499202e-05
4.77198497046013e-05
8.34191822676506e-05
3.51339569809844e-05
0.00011254584298662
8.6298677294363e-05
-2.63463029030561e-06
5.47077038076177e-05
4.26724066279309e-05
7.41224853190171e-05
6.31476708563927e-05
8.33050401251907e-05
7.10156279442312e-05
3.8420346861272e-05
-7.9987286665443e-06
2.47866297360927e-05
5.23957713885936e-05
6.57053649410947e-05
5.84732881226398e-05
4.35909095360797e-05
3.98279050219064e-05
5.45536141824336e-05
8.80130554951613e-05
6.14421926233814e-05
6.2166659634713e-05
8.08356708103807e-05
3.87514775255317e-05
0.000113561364306006
7.24195700960229e-05
0.000154662021109264
2.95638832485134e-05
9.24486466995903e-05
7.98334213176435e-05
3.07890269476993e-05
-5.37409838240483e-06
5.2330390497087e-05
4.51865610962717e-05
4.26742155157694e-05
1.22947255398552e-05
9.10037285288677e-05
6.07921852351749e-05
3.49960326679888e-05
-1.49752324149807e-05
9.52456235599929e-05
1.39157574553356e-06
2.00473865042891e-05
3.0003638315607e-05
1.33521425104793e-05
7.14522203083706e-05
2.60507213986722e-06
7.08265769879964e-05
5.0938842741895e-05
7.17829645111021e-05
0.000106981056508833
5.44219406680013e-05
-1.86405235652318e-05
0.000127086566695736
8.32930416393091e-06
6.15389998648703e-05
3.68976567733694e-05
2.91943661492845e-05
2.20845519724087e-05
8.0713088321794e-05
9.59326445099517e-05
4.04798657210334e-05
6.51688893160176e-05
9.42905484856344e-05
4.35265018651502e-05
7.51310414634445e-05
7.38426580324665e-05
5.77344161294486e-05
3.89305307899827e-05
3.7206714772548e-05
0.000114003296388327
0.000112963462027641
6.67510877526557e-05
5.91180082926921e-05
7.71502877912647e-05
7.85079963859631e-05
6.67468212174996e-05
4.24860621066775e-05
4.18154963564813e-05
4.34741043419037e-05
0.000128057711800023
2.73620646790131e-06
0.000115036124650285
-1.12301463452629e-05
-2.44414516995783e-05
4.43589891959806e-05
6.90111402829146e-05
9.0395419482488e-05
3.62843400598053e-05
0.000110457208615094
3.67547173763449e-05
6.60025288712802e-05
1.4887436177507e-05
3.68619112070815e-05
8.08428115849886e-05
3.66589296541159e-05
6.24065943952583e-05
4.16269926818677e-05
8.24714426046093e-05
5.62002404496863e-05
3.00806378074533e-05
-1.90534976623065e-05
6.71055256940912e-05
2.16440483860768e-05
7.17774855835571e-05
2.33417534087514e-05
-1.32258805996067e-05
7.86049698218021e-05
0.000110541459881943
-4.45478912974084e-07
2.08927111884163e-05
3.94785946970063e-05
6.20928140783739e-05
0.000120852068959524
5.80949787107351e-05
1.05800229762727e-05
7.13246645457876e-05
4.92546096099396e-05
5.06741636515454e-05
0.000153904997620521
4.05200811537286e-05
0.000104584745035538
5.58658146569312e-05
3.93677708555438e-05
6.96045422325275e-05
6.9429235284539e-05
6.54031359376414e-05
4.92446562474407e-05
5.77068867156241e-05
7.17235462018948e-05
5.91403759694235e-05
3.54422102603296e-05
9.17646339320554e-05
-2.25022508668362e-05
4.98821738218452e-05
7.6279622939811e-05
4.76449704900912e-05
1.79008245738493e-05
0.000148443180824569
4.43037888542786e-05
1.55826287985427e-05
4.78981910833257e-05
2.94213320985831e-05
5.9345146130226e-05
4.83866493875693e-05
4.36580422800055e-05
1.19366078973909e-05
1.12599009889071e-05
5.19692977530501e-05
4.77833221008792e-05
4.18974167166279e-05
7.29019918499174e-05
6.13540164943649e-05
7.8366587937509e-05
4.61008811837376e-05
4.68904264057477e-05
7.03603668878452e-05
2.16854515407798e-05
1.22331036089451e-05
0.000104063569773138
8.60680944756138e-05
5.09284664890231e-05
3.31912222209528e-05
6.59458668562888e-05
6.19123501463243e-05
5.1915086446828e-05
6.27324363231236e-05
8.30415306730008e-05
0.000102607391668728
7.03209552852517e-05
5.40591968050106e-05
0.000135917965030102
5.04480325874049e-05
2.98710862661453e-05
5.83262497748653e-05
6.91265644308866e-05
7.06638010903347e-05
2.75807449776401e-05
2.5758328399148e-05
5.4499857283084e-05
1.73418694874377e-06
6.1568011684123e-05
1.41798115019856e-05
8.81818285571114e-05
7.17691733238998e-05
9.80488274515806e-05
7.39141812600623e-05
0.000108702467229489
9.43214019175259e-06
7.91087249306409e-05
8.08495458221708e-05
6.69347231935126e-05
1.16262800078546e-05
8.65376106494942e-05
0.000105610690779054
7.48282989356897e-05
2.30222755128983e-05
5.83205286938533e-05
6.96559337730669e-05
3.20620279600891e-05
8.03379601347595e-05
8.87009578698755e-05
6.62666080378767e-05
4.61616414173058e-05
6.17196731282322e-05
0.000100709638867258
6.65712216726408e-05
8.37058999340742e-05
4.79196230795789e-05
0.000136259690755653
1.90621130640996e-05
3.44849764718614e-05
9.4063335282147e-07
7.92417199821258e-05
8.719341830717e-05
4.34478104627059e-05
3.50571461508059e-05
1.99319286939866e-05
1.26884873717506e-05
-2.15736100363945e-05
1.62942911806282e-05
0.00011296046106529
2.36997212986257e-05
8.68002246941261e-05
7.25090552595348e-05
-9.15318167293031e-06
8.96746656983519e-05
5.17697035865662e-05
7.41019774232149e-05
5.81243393317137e-05
5.5121197958748e-05
6.45106386806214e-05
6.64510123887019e-05
2.49681862196817e-05
0.00011698734374377
8.93569292763488e-05
6.56648459071453e-05
6.46728733144093e-05
3.47144660791662e-05
1.07703256160949e-05
5.24051360280946e-05
5.21738705090806e-05
0.000117151373855067
4.66708163011619e-05
7.7483731429249e-05
5.20099973739158e-05
3.38543720106068e-05
3.69795681809384e-05
0.000133645034666837
3.05546570120684e-05
5.13446966766253e-05
6.48101534531359e-05
0.000106375499326296
2.06848121002593e-05
5.66519995527102e-05
2.55353331301138e-05
4.58152550463944e-05
-3.58689880954588e-06
4.20633403579994e-05
5.20446867185477e-05
6.77638190030993e-05
4.66267919292337e-05
3.24683824357356e-05
-3.69117518145149e-05
-9.48189786411754e-06
6.54183917395375e-05
3.02975119806158e-05
2.65837948560084e-06
5.99332033764963e-05
3.95995259664594e-05
3.27212315957375e-05
6.54567514070515e-05
7.43757228164208e-05
1.73466514179381e-05
6.3482211372341e-05
7.55055563781788e-05
5.04180856152315e-05
2.38655726277572e-05
0.0001329220472642
4.70730684845103e-05
5.58896921272374e-05
8.08488742960777e-05
7.02339948702509e-05
9.18212409857328e-05
8.5668216117267e-05
7.84934159589411e-05
1.80887807547144e-05
4.7549972411753e-05
5.6625700219846e-05
1.31519892487534e-05
6.03217641820984e-05
3.80709209292767e-05
3.67666695254192e-05
4.79866111183983e-05
0.000109633354754904
7.24248640138505e-05
-7.34365889114325e-06
2.74454643738295e-05
0.000105335230087892
6.57982966512811e-06
5.34082846472806e-05
3.28808261905144e-05
4.57849820515414e-05
5.98551823635136e-05
8.31055009674231e-05
1.59283015969013e-05
0.000165216944315579
-1.49113466258957e-06
3.03955115466231e-05
4.13572522513454e-05
8.25537194662484e-05
4.58014747986122e-05
6.02645680682483e-05
4.4225476819306e-05
6.36557929476425e-05
2.31677739586552e-05
8.58863568540855e-05
9.29856325831452e-05
9.07436648374498e-05
6.69935697294681e-05
3.96895961668522e-05
9.95370387888391e-06
5.83306601135246e-05
9.60554615539158e-05
0.00011775026616187
5.32483864014055e-05
9.59514375223895e-05
3.84240677273084e-05
9.14234169596669e-05
3.6059328624885e-05
0.000100615848760786
6.296838322135e-05
2.14673246441518e-05
4.89277775148024e-05
0.000127652624260791
3.16472304568877e-05
8.14894496764735e-05
5.00348490019844e-05
3.62242942049024e-05
4.3225734545923e-05
5.11820609169297e-05
5.18928405697675e-05
8.20680944079291e-05
2.23243235558354e-05
-1.69144619362366e-06
7.61593002988866e-05
5.75599760093337e-05
8.96631277658437e-05
6.12220180695898e-05
3.90385832591943e-05
1.77930415359534e-06
7.09135370391564e-05
9.37411406480357e-06
0.000126985891482407
6.51658448777505e-05
2.34962647620178e-06
2.57530794604205e-05
5.04072498083423e-05
9.12994002860626e-05
4.25262132772789e-05
8.39186685516456e-05
7.39528771214147e-05
6.99825964059974e-05
0.000111887822097894
9.46845120289359e-05
3.07774588330634e-05
4.95280818826346e-05
6.12774036550983e-05
2.61742811843144e-05
5.01015503244148e-05
9.23171387473824e-05
6.32240991690104e-05
7.44479714839642e-05
2.64196600830785e-05
3.810819989922e-05
3.9497844031644e-05
8.84994332115958e-05
5.23192782334129e-05
8.0252269844596e-05
6.55581273492474e-05
6.35889900140226e-05
6.40357965964461e-05
7.59123067118415e-05
2.75599960105077e-05
7.96824747039497e-05
4.42877788134061e-05
6.85704029794109e-05
-1.11103137955182e-05
3.93302431319386e-05
6.42845699503167e-06
9.27833939692156e-05
2.09792788454235e-05
8.72388894740085e-05
6.41844792489691e-05
9.41111503617458e-05
5.8866444696373e-05
1.30859752455422e-05
7.73913365345514e-05
4.42506914260374e-06
9.14262330218629e-05
2.53344233250561e-05
8.85669139189392e-05
7.84699612031006e-05
8.121670539497e-05
6.88631551679246e-05
5.80443653808224e-05
8.1749046983859e-05
0.000105392983465346
0.000103186908308726
4.41580024171635e-05
0.000116844238382511
0.000107959094472257
6.79477162917973e-05
5.68679258758044e-05
7.53221922281435e-05
3.29644361433137e-05
0.000151541750988514
6.24351457182378e-05
8.2609155449942e-05
6.73773643980036e-05
3.62998446690172e-05
4.35606674899509e-05
4.1444945005138e-05
6.70715393400605e-05
5.69476456103523e-06
0.000108277767049604
8.03734054754194e-05
4.1049802584559e-05
1.08389364917029e-05
0.000106310692948696
7.26237186975646e-05
5.72557208944471e-05
6.20709495945272e-05
-6.88661325817327e-06
2.63049058993854e-05
7.82000775523878e-05
7.85165974346388e-05
5.91988198466824e-05
4.16765762443389e-05
5.15536839119589e-05
9.22264014764334e-05
5.38343877519619e-05
5.52087522027743e-05
6.76337242447757e-05
9.44371827366826e-05
5.60815197647276e-05
8.32658040514264e-05
3.16205798895991e-06
7.00307687575427e-05
8.24012412200712e-05
5.25996144041079e-05
8.30181653570634e-05
1.14283383818825e-05
9.51331370772569e-05
6.74719934783118e-06
8.18705016755836e-05
4.50032587756893e-05
1.42072765180912e-05
3.42454826935312e-05
5.83845584613087e-05
9.81611970216286e-05
9.60474440605336e-06
-1.00177549750878e-06
3.38778059994528e-05
0.000104721233805825
2.76392551120874e-05
0.000104006070599658
7.44736948855226e-05
3.39737097206233e-05
6.30366783618533e-05
1.01536488389908e-05
7.32419295063262e-05
7.35255290827915e-05
9.8632596238834e-05
9.72501906926432e-05
1.93022765646388e-05
8.10567666281016e-05
5.26221149774265e-05
3.3525713546637e-05
0.000104962951579867
6.63986714957229e-05
9.16822379905399e-05
5.95733813545598e-05
6.73484511874227e-05
9.54003834974337e-05
0.000144326259477717
4.74511646532052e-05
4.65234729910486e-05
9.43011509091617e-05
2.09746146406536e-05
0.000137418506677236
5.402930811476e-05
1.92960734164434e-05
5.87471812883725e-05
1.53444288341684e-05
4.26270703156189e-05
0.000105966275544516
2.87219659562691e-05
6.77844091040704e-05
3.64140047492171e-05
0.00012086395034099
3.12495432638743e-06
2.10707676232653e-05
6.88353166522563e-05
7.03890555304212e-05
4.26658516138474e-05
9.26739947078399e-05
8.64974606782531e-05
7.63362200864212e-05
0.000118090177883765
4.28886715779968e-05
3.88038821384537e-05
8.47446780062986e-05
5.0327394142842e-05
6.3586742579694e-05
5.70562688386573e-05
3.68463290289776e-05
4.81741465761544e-05
0.000111287533807788
6.55265333589657e-05
3.93208192451181e-05
3.15469653680344e-05
5.27515567221483e-05
9.83938464423121e-05
-2.12538789323178e-05
6.29650844403509e-05
5.29246296921998e-05
1.6463724886194e-05
3.61191215910328e-05
8.11938993712647e-05
2.39609804857187e-05
7.91610914050991e-05
4.56015203264737e-05
4.30371881168105e-05
4.23065570010543e-05
7.21388596157558e-05
2.28621772521705e-05
7.54258427978615e-05
6.09757905159142e-05
4.67666172817201e-05
6.83394352352373e-05
1.30139257128842e-05
3.26574374426084e-05
1.79460012547458e-05
7.44576414327742e-05
7.07306566519863e-05
7.54575907240403e-05
1.68935937653697e-05
2.70931707102416e-05
0.000116438191140341
6.64109185505988e-05
8.02673658064876e-05
3.53825923340927e-05
6.01744327914545e-05
7.52584303901738e-05
6.70602651290864e-05
7.93262771624096e-05
3.27333355831713e-05
7.02690230713224e-05
6.92332826316601e-05
0.000100210750047124
-1.64691023287591e-05
5.83514307206268e-05
5.10419755946735e-05
1.7204954992462e-05
8.51794809921141e-05
7.09757562384983e-05
3.47623110700976e-05
9.84577408637645e-05
0.00011412069039746
6.58007260837901e-05
6.84664979696399e-05
0.000125633460681176
2.68765557368917e-05
9.26595379010146e-05
6.5031903601991e-05
5.79469316118929e-05
7.60439638315017e-05
3.26887139806182e-05
8.04862894799812e-05
5.8029868440605e-05
4.50398301520294e-05
7.54376796655957e-05
6.99853922894881e-05
6.71460648530006e-05
6.2868913239279e-05
6.19685825156273e-05
5.44479486099259e-05
4.26885499239411e-05
6.21155786999176e-05
3.79853998055122e-05
3.83207501247121e-05
7.04514212086771e-06
8.41495176061821e-05
6.624085998776e-05
8.60252221947683e-06
2.93302503019093e-05
9.16541319778847e-05
8.35342650530887e-05
4.96439092429126e-05
4.68193176204017e-05
7.1879475771862e-05
5.82319680603045e-05
7.90193592537048e-05
9.24200515694914e-05
3.07128827348788e-05
4.91639708529265e-05
5.01859858799948e-05
3.52746925242098e-05
4.27518820623432e-05
8.08361586131398e-05
7.23915453393181e-05
2.31886048369185e-05
8.20280453999809e-05
5.35419609169406e-05
2.14839387718479e-05
-6.87586419447234e-06
2.0657675998202e-05
4.02257139551251e-05
4.43970012843312e-05
3.19641581514361e-05
3.87523517984864e-06
4.63888369215075e-05
4.77572013485594e-05
3.83297162414683e-05
5.90409476608145e-05
6.35465017963308e-05
9.90946083762064e-05
7.7817899098415e-05
1.12604597387122e-05
6.26414046140228e-05
5.33522448359587e-05
6.89301061306889e-05
5.31771858362311e-05
5.03632852944769e-05
9.0296729477032e-05
8.62853663843923e-05
8.45081648582559e-05
8.61211117725544e-05
4.21380285373946e-05
6.09673519834662e-05
1.41459202636986e-05
5.45220354308355e-05
6.86682695021826e-05
9.92821299860334e-06
8.60426027222355e-05
2.33423314412764e-06
6.09851879359333e-05
2.54517435438636e-05
9.51416346068886e-05
8.04128985022387e-05
3.65402419871925e-05
6.22298227130783e-05
7.21625990588313e-05
7.85187275078267e-05
8.3543832539407e-05
0.000124674246671989
4.51651487036685e-05
4.22982114888154e-05
7.63262817367431e-05
7.71122802619544e-05
2.78744906368739e-05
2.62907491269781e-05
6.57426176103927e-05
5.68572012238793e-05
9.29069970477764e-05
7.03307690482309e-05
6.3824293116746e-05
6.30193937097713e-05
5.11419349239504e-05
6.73201854333257e-05
-5.62595553552663e-06
5.84273355086189e-05
-3.15796319582264e-05
2.86386076431127e-06
4.39246529108596e-05
-1.37427809614042e-05
6.79780834696708e-05
3.754891481388e-05
0.000113409748119255
5.49024178335791e-05
9.48572438001513e-05
6.16154518825566e-05
2.26139420209932e-05
6.41045480027023e-05
8.90509318246471e-05
2.57429861405232e-05
5.93578657626134e-05
9.4654505158494e-05
2.45935638211283e-05
9.31429363135189e-05
6.36353685727189e-05
0.000113147258776432
0.000123928041777662
4.70152038061976e-05
7.98556296501585e-05
9.16783251202591e-05
0.000112910397802553
-6.29365918805001e-06
4.66503936501726e-05
2.65961043388162e-05
6.67742994003744e-05
3.49988758030502e-05
8.99771211293889e-05
3.96220923767365e-05
8.10151069260532e-05
3.16390107829406e-05
6.33942552439823e-05
6.4352980191225e-05
2.47187196135003e-05
7.98042587264901e-05
7.8671744139477e-05
4.98644055378894e-05
8.51379624779751e-05
4.22056489716963e-05
0.000114120130738217
7.13122093425908e-05
5.62504628107143e-05
2.72442877582001e-05
6.99525870574852e-05
3.2844670456142e-05
7.84895127507822e-05
4.69985328289199e-05
5.61203379263596e-05
9.51374152550438e-05
6.82583467773604e-05
9.41310293918317e-05
8.75960369894119e-05
7.2556414066385e-05
5.16497862993789e-05
8.42303027345431e-05
2.55854751334011e-05
7.37772353859155e-05
4.37667296104377e-05
6.56516616464521e-05
4.56437107739862e-05
6.74806840740355e-05
3.00048935572586e-05
6.12174912955227e-05
4.39949916286607e-05
8.64009491072871e-05
0.000135455445929703
4.69768899164164e-05
5.33004428967046e-05
8.44698103922854e-05
8.63857650122188e-05
9.1323612293981e-05
6.38091810199422e-05
5.65362064206074e-05
0.000124299564285132
0.000124423300545143
8.37030085117741e-05
3.77831348761935e-05
5.48026164291714e-05
6.92206848195656e-05
4.96124002051504e-05
0.000107984210395098
9.49784537595006e-05
3.75279925354783e-05
6.95703254350507e-05
5.61039070713392e-05
8.98703761570346e-05
6.18387644452466e-05
8.09704502307415e-05
6.03954939600915e-05
3.65916342602507e-05
1.6556775688481e-05
5.55753081950574e-05
6.87787784211943e-05
8.86652808173238e-05
5.26262873639495e-05
3.55194433767368e-05
7.42494277482698e-05
2.53996679162492e-05
9.67700680838095e-05
7.46430119746524e-05
6.03376529872034e-05
9.35222013361673e-05
8.28039121836593e-05
7.00485088172905e-05
5.95443400618082e-05
6.93324805180818e-05
1.93452292869295e-05
4.72488699688669e-05
0.00010284865083948
1.18295456141048e-05
7.5647830109818e-05
4.14895120585213e-05
2.29208348747354e-05
3.51415100613193e-05
7.55308899507249e-05
8.74398079630718e-05
-5.35041168098757e-07
8.18263914922437e-05
4.58738567525562e-05
9.33213409693075e-06
4.74138495538204e-05
1.42198035744522e-06
-1.19438833375033e-05
3.36802143254966e-05
-7.90719496758033e-06
4.47849677486562e-05
5.90606751371715e-05
8.27967996369612e-05
8.39774556654831e-05
9.99407762086045e-06
8.44328056374419e-05
5.84074763555969e-05
8.20449315583768e-05
6.71030602487481e-05
0.000102568696660082
8.66446454299314e-05
6.69375003332891e-05
4.81211301619211e-05
8.05825494366851e-05
5.61485584956028e-05
7.48481383621816e-05
5.59975836385792e-05
2.25585769633455e-06
9.80082700245728e-06
1.72542356515206e-07
6.8003006047114e-05
7.00679776601556e-05
6.19931514675304e-05
3.00942960244287e-05
-1.05127636539998e-05
1.91159211701012e-05
8.70908018648259e-05
6.9660171853418e-05
7.62517837410729e-05
5.59934643591807e-05
5.23395008655249e-05
5.13424591598333e-05
4.81909526293271e-05
3.22007470884927e-05
8.01539194341285e-05
0.000105047988796818
5.50254969328021e-05
3.98182477686239e-05
7.75819878641117e-05
6.89676737109018e-05
4.6226371066746e-06
3.4964245125965e-05
9.91758739995507e-05
2.34085835456482e-05
3.67502904161951e-05
6.18448867672087e-05
1.75191778617248e-05
9.02806961844245e-05
2.77904801037486e-05
3.6042284222839e-05
0.000109752101638907
1.73791302122895e-05
6.89706212896095e-05
2.60487520705161e-05
8.30736908439723e-05
2.05793396540354e-05
8.95048438072392e-05
6.66611964881633e-05
8.78252564860618e-05
6.03632214896987e-05
5.89861015061569e-05
6.38044606333304e-05
5.96606938530755e-05
0.000103552233274087
1.77527551308499e-05
5.06528018760326e-05
5.11472832657794e-05
3.37414097176489e-05
6.29441301523568e-05
0.000155621766636156
3.75900756701388e-05
6.65017770311783e-05
7.66085964542254e-05
7.93732953256593e-05
5.73584636267895e-05
4.9241798375556e-05
0.000106384897975524
-6.72851351903421e-06
2.95866329121502e-05
4.25532307149551e-05
4.63976155706999e-05
6.5013065922569e-05
8.94590615509153e-05
3.12864353185576e-05
8.80733513958328e-05
6.49408157088631e-05
6.72721861935126e-05
6.18721543933338e-05
4.52403500936631e-05
6.93581530023529e-05
4.8228510679681e-05
6.07406581137467e-05
4.12809839174543e-05
4.88768117567188e-05
6.7489305855809e-05
4.2656214488228e-06
2.2085841643447e-05
4.30127816285465e-05
7.54809161962532e-05
4.52791670979598e-05
0.00012946456731093
3.20915679999969e-05
5.96064267477267e-05
9.48857777443564e-05
5.04216190880423e-05
1.53877156699963e-05
9.03667418173024e-05
3.95340384559866e-05
6.62843202460392e-05
8.38241802376754e-05
1.97630061261673e-05
9.09240440058355e-05
9.23382028505695e-05
3.33398296552575e-05
3.33471380557328e-05
2.43084604898098e-05
0.000130130012644439
3.29202054966216e-05
3.57831763394597e-05
7.01184237789081e-05
3.80106583529024e-05
3.1682309977727e-05
-5.06148923798338e-06
7.63231349897006e-05
8.7482558894669e-05
3.48215411350151e-05
3.54671941329139e-05
3.57350200493502e-05
2.7340765398958e-05
5.51190438646e-05
0.000105860522205027
7.48621191108326e-05
8.37023486099096e-05
2.4282429569479e-05
5.96554973875143e-05
1.09156006541156e-05
5.44852474142053e-05
-1.11059610120886e-05
4.23877206092802e-05
8.47813313803351e-05
4.17700231115461e-05
6.04041206438574e-05
4.94858029647995e-05
6.4232571878989e-06
3.03998321137745e-05
5.63657287821231e-05
4.73171640177675e-05
5.51440015981063e-05
-6.87429835311443e-06
2.71627013464568e-05
3.38716334474901e-05
5.94088615812144e-05
9.09592208755222e-05
5.06031299985584e-05
5.69221235686199e-05
7.308796039197e-05
0.00010919742264254
8.48580231021919e-05
8.59989667416978e-05
8.64027688637541e-06
2.01628856391483e-05
2.07864647409733e-05
6.88587629149115e-05
4.57562211418778e-05
4.87941479576872e-05
9.29887062244035e-05
9.38659457838316e-05
6.16570568593172e-05
3.44238669567393e-05
4.50096414815148e-05
4.24345478142466e-05
1.35435604611672e-05
8.83388816879212e-05
-1.64647515873549e-05
-2.08233661170488e-05
5.82746157193462e-05
5.63889663247088e-05
8.8657945900681e-05
0.000104925097579639
7.13020793314396e-05
6.21043583896932e-05
3.79046027312346e-05
7.18645233179307e-10
4.96852418901324e-05
4.04077911358725e-05
4.19853216854421e-05
3.93470957784771e-05
6.62550510740795e-05
3.88315419403643e-05
1.27478946770949e-05
7.69897137283448e-05
6.32776454040782e-05
5.43564823424969e-05
5.93524555405724e-05
5.13669216086162e-05
3.58383961370165e-05
5.81432200226199e-05
2.67157892413703e-05
1.19229761347833e-05
2.18579872106183e-05
5.81099604037371e-05
3.09623941844005e-05
6.43689669912457e-05
0.000109081474491451
1.33037409027222e-05
7.15245982701439e-05
2.65695423594704e-05
9.21200136428771e-05
4.74816491771545e-05
3.16926246773668e-05
0.000105501359777922
6.09477234655602e-05
8.28828463821237e-05
9.22770002747171e-05
7.21668883605734e-05
8.6651904898285e-05
7.48808644475052e-05
7.96569784161836e-05
7.87631343726214e-05
3.67856131104469e-05
6.65863927772872e-05
0.000102394141294761
5.8939947240832e-05
7.02512037128558e-05
5.6029009842369e-05
3.49742589329922e-05
4.02447237199238e-05
8.78000550816835e-06
4.73957563874781e-05
6.51949646167311e-05
9.58599580299902e-05
5.4519783162415e-05
5.40258541973885e-05
5.44573925057769e-05
3.64419816963763e-05
8.70674694703219e-05
0.000104028302426242
4.9897183608997e-05
8.52489779505497e-05
6.22231892540797e-05
5.85367730553704e-05
4.68252423543913e-05
6.30733658379415e-05
7.23105936152476e-05
3.91149051188874e-05
4.31997619178216e-05
5.80660982369121e-05
6.29961159760851e-05
3.66954760242627e-05
8.56752672691445e-05
6.56812263562276e-05
0.000147919309903289
8.69325847339118e-05
7.82613204686775e-05
7.64596727325021e-05
8.18704454900935e-05
7.92878459679265e-06
3.27494670998772e-05
6.09054739927271e-05
4.28915675226468e-05
4.16676501800997e-05
1.23980450718257e-05
0.000101597665191508
0.000104587104470819
1.24416561266934e-05
3.4104512092096e-05
6.03953412038776e-05
5.70656218806078e-05
4.42824511653351e-05
5.73094746636136e-05
3.7383493567766e-05
2.77005819618662e-05
3.99606698643897e-05
3.20147577044898e-05
7.72757338859353e-05
7.61943205352109e-05
7.55477218149882e-06
6.09059549001095e-05
7.46202629598696e-05
3.7058876051889e-05
0.000109329777268071
8.50873245721437e-06
7.51637511826742e-05
1.26253120660332e-05
5.88594467383648e-05
4.73672655862943e-05
7.76451829490426e-05
8.49643019158212e-05
7.9822617094998e-05
6.03124787489752e-05
2.09439160971883e-05
4.96946621277541e-05
7.56759175600525e-05
6.94376273036834e-05
-4.35382376712207e-06
1.14142442153435e-05
-5.53093565781286e-06
1.76528533874807e-05
5.90959255081512e-05
9.99840191724526e-05
4.08869480913054e-05
4.27817031099236e-05
1.99532663493033e-05
0.000101027509956604
8.310955930914e-05
1.02209280818785e-05
7.10380910511708e-06
5.99225555729499e-05
0.000101764814560092
-1.89256495249658e-05
2.44622300612796e-05
7.69010279852281e-05
-1.14444355432666e-05
0.000101000325859047
8.97556627162786e-05
7.3857088472418e-05
8.00822788304348e-05
4.75442789109667e-05
6.84164762943903e-05
3.07025779062222e-05
0.000125632559970516
3.7861949504086e-05
8.15117514403859e-05
5.68230613544778e-05
3.23760859728599e-05
1.38396909860217e-05
7.12885931321543e-05
0.000107141845146725
6.2040654564654e-05
7.0905529898392e-05
0.000127740003653158
3.37441458847492e-05
8.63670176832116e-05
9.56249878611715e-05
6.62475056001734e-05
-3.18567759494148e-05
2.68330818127537e-05
3.34748495912884e-05
7.36743704714964e-06
4.39703004348729e-05
6.21769086961566e-05
9.27210521112059e-05
0.000102468688068045
0.000110149387737676
4.69826600664022e-05
5.51130689677085e-05
6.87077514416947e-05
4.62252601598328e-05
3.73842809488021e-05
7.22068656255702e-05
5.66503634869112e-05
5.66010838104211e-05
4.93181669414331e-06
2.97814830965267e-05
5.13023187867579e-05
4.74559815557981e-05
-1.44758920064182e-05
6.39404561048176e-05
7.7989689968767e-05
4.32147156106952e-05
-4.4962466378714e-06
3.1342465576057e-05
9.39807705778524e-05
5.41996270288658e-05
9.84379720982723e-05
9.15183746542387e-05
2.07524688500459e-05
7.48728013681856e-05
0.000121415533672863
7.77019675144755e-05
5.63666763089297e-05
5.38440990403204e-05
8.90886976393667e-05
8.64850438719032e-05
3.42351816842148e-05
5.17553434513932e-05
4.69664727269582e-05
0.000110250008561868
5.0138744461917e-05
7.80801605235584e-05
4.06330926292173e-05
5.44849727684045e-06
4.62157609081738e-05
6.87503295701726e-05
0.000145292774101912
7.85788996603084e-05
5.61226522095794e-05
6.28583612895765e-05
5.46186540138435e-05
9.21647950395551e-06
7.6284714452092e-05
4.62386584153764e-05
5.82520622727893e-05
5.21756642930867e-05
6.32015696310172e-05
6.49099266910236e-05
5.93902447826236e-05
6.75322365045984e-05
7.26563990930735e-05
3.63675040700244e-06
4.60475915642056e-05
8.06913500161815e-05
5.09368619111713e-05
9.40098408525324e-05
6.37277189538845e-05
2.63256258771598e-05
7.85385479947531e-05
6.06071664813189e-05
4.17697306944542e-05
6.79402953609121e-05
7.32422603920124e-05
0.000105379558803301
8.86084266110006e-05
6.94557857669299e-05
-1.71843015296152e-06
8.23256160039426e-05
5.65716824903088e-05
2.66964807756372e-05
2.98327678175599e-05
-2.59589213029456e-05
7.4288197117534e-07
4.95975845313562e-05
3.57088691706576e-05
0.000130110397713222
1.1533642389956e-05
5.29326823204387e-05
7.81349926737155e-06
4.74658621389539e-05
5.61028741999603e-05
5.20977646744376e-05
0.000143199862714159
2.32522904390271e-05
6.10647940003518e-05
6.02612986499929e-05
4.34754026054122e-05
5.20162077385309e-05
7.40834019481175e-05
4.69226730142924e-05
3.20003879178289e-05
8.14189517764017e-05
4.13741463818075e-05
6.18800590840681e-05
7.92270668386387e-05
5.1845982668672e-05
3.26329051930548e-05
3.62423200513883e-05
5.4462481460049e-05
5.80734018095981e-05
6.11794461179338e-05
4.76870127433542e-05
8.69487453586208e-05
0.000101899957328916
6.92956673851739e-05
3.27666714823582e-05
4.20847382485902e-05
8.12546879921662e-05
0.000127537247897185
0.000116736268168319
6.01083772923266e-05
7.00185144321895e-05
9.01560828842892e-05
5.00606845579588e-05
4.70926759313056e-05
3.2978010812528e-05
9.78064395772127e-05
5.82320203785232e-05
5.42091357218843e-05
7.7614671868331e-05
7.20359517729038e-05
5.10990845168597e-05
2.8270910643678e-05
4.26767921920041e-05
8.43090369853894e-05
4.65521244639433e-05
3.227560027567e-05
6.90157316931856e-06
4.37277404180804e-05
4.41690732733172e-05
4.02288773266341e-05
1.09432269279742e-05
0.000116394793724212
0.000140333287033403
9.51024703957122e-05
6.58360844216407e-05
8.58611694371957e-05
8.46339642956165e-05
2.17597039077091e-06
4.81849911571605e-05
3.56482199870666e-05
6.61423568629666e-05
-7.31310537309074e-08
0.000103920788636267
3.68250217130661e-05
2.02286680144491e-05
3.44622479323829e-05
3.57144020799344e-05
4.83230716661892e-05
3.45470577181355e-05
8.40455191079506e-05
7.4307312668134e-05
9.67439989523622e-05
4.37072912789169e-05
6.31393109184121e-05
3.15066379414792e-05
0.000106162943913718
8.52529690866838e-05
0.000103940910975357
6.85300075218284e-05
4.23519799310116e-05
4.15227336041332e-05
6.85443229829312e-05
5.35401014804899e-05
0.000120208475050237
6.99500566279639e-05
4.47589455048901e-05
8.90451516303073e-05
8.45723797824805e-05
3.33919940090071e-05
0.000102610696725199
9.40080567049112e-05
1.67449468821262e-05
8.55601431208425e-05
9.85364146576988e-05
3.38893379863048e-05
5.37614678730778e-05
4.56599620352611e-05
3.63322039443072e-05
9.63051213890293e-05
7.91381193149034e-05
6.58238448536847e-05
6.83204875538349e-05
4.91933951458319e-05
4.42949372133962e-05
8.01542425415846e-05
6.50675915857797e-05
7.34121203688211e-05
8.13167667439345e-05
7.98107475081256e-06
2.36837153799203e-05
9.26230104345515e-05
8.36541590004653e-05
-2.51753895169838e-05
5.65174534560393e-05
8.05264812732895e-05
3.76318533305461e-05
8.38705716425367e-05
3.94502942197744e-05
3.66211978075359e-05
8.48359272357694e-05
5.21513376505324e-05
6.67361173961348e-05
6.99680555092074e-05
8.17498813068394e-05
5.9742500281144e-05
6.5719740943999e-05
7.66331917006268e-05
5.99154413766269e-06
9.86213884676727e-05
4.7902356813771e-05
3.73341451365409e-05
2.38198767878863e-05
0.00010498084654456
8.23769024205454e-05
0.000125957848679267
6.33441596617395e-05
6.9417585429521e-05
6.63272452782478e-05
5.48695263097303e-05
5.85092413674346e-05
4.43631224144834e-05
7.33980445487001e-05
8.70373899837379e-05
5.54106569373489e-05
6.24263320878622e-05
0.000125005486636143
7.9814151286726e-05
8.91293531942082e-05
-1.88582703140037e-05
4.1280888791971e-05
4.22730830315033e-05
3.25326139903754e-05
9.59252162080955e-05
8.61543304758134e-05
8.6527046520717e-05
1.50746401715168e-05
7.41216069370825e-05
7.18710736830342e-05
0.00011689492947103
5.89529162531355e-05
7.28313913539062e-05
6.53749445175988e-05
6.34922128047153e-05
2.18602714174857e-05
7.41742314570066e-05
5.44166228950594e-05
5.7173641120672e-05
1.12082154624047e-05
4.3164894483076e-05
0.000111607081371504
0.000107076672721315
0.000121292917531333
8.69816406986681e-06
8.15655211406113e-05
9.78128742250717e-05
3.23105933161932e-05
4.21042490778745e-05
6.51596223920146e-05
2.3020940453025e-05
9.4668241977224e-05
5.31650472758592e-05
9.8066398408285e-05
4.40036892690149e-05
3.05206034320686e-05
-3.61198579069418e-05
3.62514440310026e-05
7.34971235643859e-05
2.82570072986741e-05
3.24053308416563e-05
5.08515660770525e-05
8.0546675860228e-05
4.02384338165822e-05
9.87769026195622e-05
0.000106387800814475
6.59116556134831e-05
2.11917568866305e-05
6.34595790302386e-05
9.80617896444615e-05
0.000115387496504577
6.56611408661516e-05
8.13210982451431e-05
8.0673098710081e-05
0.000110093537707519
7.04339733998264e-05
6.47995999480087e-05
3.35231089884281e-05
0.000103953656749376
2.19312775744391e-05
3.08255364360042e-05
1.98457018963957e-05
3.14006256796341e-05
4.19654532954815e-05
2.34682050562102e-05
6.69316604542547e-05
3.56825231508184e-05
6.09023432408004e-05
2.55797340187813e-05
-1.45812161693415e-05
8.44573955647556e-05
-1.26870534131226e-06
9.04783981397548e-05
9.24220663559666e-05
8.10757874234473e-06
4.51735991086942e-05
6.31964532748568e-05
3.80154785721329e-05
5.36180645897523e-05
8.8601529534668e-05
7.1954080657596e-05
8.81866500000376e-05
7.32499255333475e-05
2.11478308576228e-05
0.000120157089088979
9.71600923321533e-05
-1.48039144382209e-05
4.26830703829695e-05
3.38204389544912e-05
2.82944528441942e-05
9.7749913149749e-05
3.56372844064086e-05
5.74072468955044e-05
7.28120177981451e-05
7.41885445105116e-05
0.00010618798413935
9.63218042743362e-05
6.3886786163563e-05
5.45236946831371e-05
1.45508497589252e-05
6.78566446566497e-05
6.26661157154663e-05
4.83025896899635e-05
4.3041001866561e-05
7.10849994869777e-05
6.80791356089882e-05
4.74226415316709e-05
7.16210124548479e-05
7.31003552076613e-05
6.75897061593607e-05
3.31294988280435e-05
3.50162283037002e-05
3.49795854966209e-05
0.000118481394387704
-3.17475360308873e-06
9.42942784329777e-05
9.21129731679452e-05
5.60539869806055e-05
7.81493701426217e-05
-9.56882367237865e-06
-1.40496147627917e-05
3.40108326038863e-05
8.27541823058908e-05
7.18154546204987e-05
7.07621593154361e-05
1.72739233253983e-05
5.44122919405145e-05
1.52670750074455e-05
6.24711163881867e-05
9.0173883861048e-05
1.15397073885183e-05
5.51818439573843e-05
5.32935839309012e-05
5.11557249277765e-05
-2.29293423895454e-05
-1.72049258905026e-06
4.91615750666716e-05
2.22979007944596e-05
5.14922036274102e-05
2.11624252396126e-05
4.40760383747187e-05
9.43337508443356e-05
7.31752725092039e-05
9.11980732184382e-05
5.14484141837164e-05
4.40896261757162e-05
3.17962067451286e-05
3.04084185368721e-05
-2.86796538718781e-05
5.61742238733786e-05
0.000111458450998731
6.1963000509067e-05
0.000116869068414215
7.6907785206177e-05
9.89989296113162e-05
5.353766651521e-05
5.48391372947083e-05
5.13384832018664e-05
5.69930037310481e-05
0.000150298945204189
6.59439758806454e-05
9.42629301451203e-05
0.000119155960843857
6.72892035022104e-05
2.43764370479806e-05
9.75654868494612e-05
4.25127689656195e-05
4.02453230560414e-05
9.65177484242452e-05
-2.20645549122327e-06
8.19157855367292e-05
9.73537135304074e-05
5.35864581816043e-05
4.58463656145135e-05
3.21099333179439e-06
3.0952289711954e-05
5.5327425832349e-06
0.000103218845382315
6.8653786216362e-05
8.78575409902742e-05
5.13098628367508e-05
1.46904653622628e-05
3.37436065723782e-05
3.51690206541296e-05
6.20437356419407e-05
3.04338326722007e-05
7.36586852338094e-05
7.08021659616591e-05
7.17397986646228e-05
7.89512918599098e-05
4.40154177973747e-05
8.57616497227996e-05
7.8489263688237e-05
3.70213963212826e-05
8.74254923107703e-05
2.94936246324675e-05
6.22749237764558e-05
9.24953108764997e-05
2.1487387108147e-05
5.02956315881909e-05
9.48686197635776e-05
4.60017595801329e-05
3.26902580902925e-05
3.52095480804604e-05
7.05918705876391e-05
7.35018118720368e-05
1.62511106140901e-05
9.91159307307191e-05
7.02411436136456e-05
4.59661911083626e-05
2.02976056664519e-05
5.64634730381854e-06
3.27335191077262e-05
7.28191645423516e-05
2.88703729483321e-05
-8.45961139433651e-06
5.91611360140541e-05
8.44242431861868e-05
7.53122115725008e-05
0.000105203517134904
5.14918929037875e-05
-3.36537198889029e-06
6.98092869121968e-05
9.22899041858954e-06
3.73142522783281e-05
6.94919533879373e-05
6.32199549752229e-05
4.75423433608818e-05
5.35269126172391e-07
5.19255456020462e-05
4.33379078831408e-05
6.54327656307986e-05
3.63040473384482e-05
9.78592855613888e-05
2.45160896843982e-05
1.47789950942798e-05
5.21974663013136e-05
1.45051805609401e-05
6.97629699624204e-05
3.27397759445579e-05
7.88270109961873e-05
6.7594554385599e-05
7.39139652299483e-05
7.92084278852857e-05
6.5352717870441e-05
6.60223690513434e-05
0.000111119633387114
2.10568366845541e-05
2.86376624777511e-05
6.47640475524259e-05
4.82194919900757e-05
3.2661766222515e-05
6.48629225850957e-05
7.99121567228505e-05
-7.07328657361693e-07
5.18215488307585e-05
4.51684191716932e-05
5.84860673124799e-06
9.27530219360508e-05
8.41751370357925e-05
6.70437274282122e-05
4.41121617939815e-05
6.14333471740272e-05
3.45916908246374e-05
6.98033992521578e-05
2.65634117501033e-05
5.6013582968251e-05
4.92846779733739e-05
7.46654337557787e-05
2.35105662046503e-05
2.19134388894233e-05
5.26969750083233e-05
1.21377602451611e-05
0.000110600368877266
3.67755842452125e-06
3.94303021078137e-05
3.14850086401201e-05
3.29963814497453e-05
9.80528921880466e-05
5.14762763250199e-05
6.2895929946494e-05
7.99076992814817e-05
3.63977875988652e-05
5.97679444262536e-05
7.15955381186161e-05
1.59066794646791e-06
4.30025230661141e-05
0.000130789581400621
5.55926480765184e-05
5.45646969224573e-05
0.000100705309328346
-4.89163298665695e-07
4.34284486379388e-05
4.33445409651227e-06
7.01846093183785e-05
5.51368291834652e-05
0.000110121213392452
6.24371529864547e-05
3.69360709368803e-05
8.14945153915367e-05
9.32823393556519e-05
7.52435564334477e-05
5.78964973328223e-05
9.72656695708364e-05
4.5410326061373e-05
6.11912494514796e-05
3.05450882230179e-05
0.00010394708701009
8.57584617695228e-05
8.8027942251678e-05
7.29745690375572e-05
3.51198909867375e-05
8.54042906354722e-05
8.31224112150395e-05
3.4853179999155e-05
4.78655883143781e-05
5.58229181424169e-05
0.000102269598756354
9.59650450896984e-05
2.90316410241966e-05
1.43963867726603e-05
2.05649013868917e-05
3.43188144400185e-05
0.000122025723542252
4.19341513697059e-05
0.000104978940423435
5.01343423645814e-05
0.000118972229513077
4.05645384611459e-05
2.79852988327688e-05
5.02736781524656e-05
-3.24728508265534e-06
0.000102547597312757
0.000118125415803294
8.5549916604626e-05
6.46544634054334e-05
3.50971392865201e-05
6.90008516604094e-05
7.66308884418763e-05
2.13914513278184e-05
1.91656572013666e-05
2.37369932831916e-05
8.25805301669015e-05
4.8958410180543e-05
3.58312541885237e-05
3.7441527145843e-05
0.000109015679380614
4.73022532441853e-06
6.92277617114692e-05
5.04223805813696e-05
3.73778960283677e-05
6.5475986724716e-05
9.16742105187057e-05
2.37921157511496e-05
-1.59482617672579e-05
9.3851431254923e-05
4.54838749398359e-05
8.96939479295881e-05
4.28647369617867e-05
5.67556948343259e-05
2.31796720292154e-05
9.57958522753941e-05
5.45838872273151e-05
8.04891937656062e-05
7.06612378650099e-05
6.24823124358368e-05
9.73859216830242e-05
4.02036247853474e-05
-1.61618714943144e-07
7.46087963425714e-05
3.4602381944693e-05
9.70878677864984e-05
3.28429571266105e-05
5.65997074447644e-05
2.94381081786237e-05
4.49953010208822e-06
8.60059677167176e-05
6.20965147383716e-05
0.000123710898804186
0.000119949687547227
-1.64529040805566e-05
4.12404004699139e-05
3.94823164926901e-05
6.54642173378923e-05
-1.43943315004129e-05
6.74175987783806e-05
1.79065317007924e-05
1.91679277271625e-05
4.57416695074247e-05
0.000122269284600523
6.33265268558769e-05
5.02889472834917e-05
9.95878622476822e-05
8.0326207529052e-05
4.74120763572035e-05
1.47319167417053e-05
6.27495173377243e-05
5.50308255940474e-05
3.04172955109224e-05
4.96246601401517e-05
7.70152764920387e-05
6.99387220746794e-05
0.000105315122058858
6.37730260771026e-05
1.30000033028127e-05
6.87923247180625e-05
5.94405363983187e-05
7.83144017954291e-05
0.000124502804926214
5.29939581523359e-05
0.000140633395061584
6.56620101112768e-05
8.97114466601711e-05
8.24988119367518e-05
5.8497285478396e-05
4.81380317426256e-05
5.30183162890882e-05
3.26740978498906e-05
3.3298704677107e-05
5.7968097595463e-05
1.25707419214429e-05
5.41856544502625e-05
4.89377182735974e-05
6.64951669800999e-05
1.16662850668342e-05
7.60479150826361e-05
4.17280685525028e-05
4.94199847296205e-05
7.95109834594377e-05
4.79656693973293e-05
7.37152626417547e-05
4.4274947744369e-05
6.00302327644627e-05
7.07348779304112e-05
6.1400651957018e-05
5.32320150537322e-05
4.25233602233293e-05
6.14803155883066e-05
5.52548254138695e-05
4.24089241439889e-05
8.69248701623968e-05
4.82063607399122e-05
9.95511929749937e-05
7.80979590957637e-05
4.49740315229992e-05
0.000105753284289761
7.42844334731978e-05
5.79481960984892e-05
0.000134045080224209
0.000103944218872457
4.00099738333714e-05
4.54159918244051e-05
6.71470470888985e-05
0.00010274692180942
3.730238069518e-05
5.80768590549042e-05
1.02933823060949e-05
2.83048133228236e-05
4.83486919808609e-05
3.37948839938695e-05
4.897384156082e-05
8.21204930139807e-05
8.23210617360813e-05
9.22589995482862e-05
5.75180969317427e-05
4.31656044854119e-05
9.55686819354975e-05
8.86237156988845e-05
8.879572548281e-05
3.60371615776753e-05
5.56209368425953e-05
-1.42924566249729e-06
5.29327920015244e-05
5.90662954989037e-05
0.000116088055402607
2.73249254742502e-05
4.45947957305078e-05
5.35669894880084e-05
5.90179909303365e-05
5.15282266212273e-05
0.000108579876728018
3.32142847099029e-05
6.16552525659782e-05
0.000107623876176802
2.70139213611134e-05
-6.76317875406448e-06
0.000139905102791577
8.14164544409377e-05
8.6711729580142e-05
5.69851893139174e-05
3.30548669552054e-05
7.37167592429118e-05
5.77255844392167e-05
2.5759771806123e-05
1.87463142510859e-05
8.46082343464634e-05
6.53636826487532e-05
0.000123555803963323
2.22800022796155e-05
6.61324105286915e-05
5.95755347392903e-05
7.84246812032286e-05
3.70754301431217e-05
6.14116098776603e-05
7.36992929160756e-05
-2.19565261897136e-05
8.19012933816749e-05
0.000129612277518761
6.41326441298512e-05
5.26147199480079e-05
0.000127045432568786
0.00010262687581806
7.75963525610746e-05
7.84386249488094e-06
-1.49774657031922e-05
4.64062513874051e-05
7.41314393391964e-05
7.06231751912389e-05
5.8593016527649e-05
7.58788448546504e-05
7.16764524586752e-05
6.17785082342403e-05
3.10523808732909e-05
-2.16206890885445e-05
4.69311265020566e-05
0.00010485054132111
9.1518961345475e-05
8.33628812663645e-05
5.93394098277159e-05
3.14438710598278e-05
6.4344564442854e-05
5.35904247120709e-05
9.87330680812601e-05
4.59311290067801e-05
0.000118994057841677
2.9449774242441e-05
4.5100934194938e-05
5.17448404765417e-05
2.20300658703697e-05
7.034668805274e-05
8.15837968439244e-05
3.59846023014178e-05
8.17707638029121e-05
3.89457724608477e-05
1.18660779592694e-05
3.86358020994494e-05
6.98771767989639e-05
4.23455898077793e-05
9.73783351197027e-05
0.000109933125662244
7.04287580921873e-05
5.05714521547757e-05
7.24447717731002e-05
0.000113396845758067
2.45941308686251e-05
6.6507612462365e-05
4.21775566096053e-05
7.71273569615009e-05
4.43656129402782e-05
8.94168116009701e-05
5.01435968212733e-05
0.000122558667017477
0.000103603589044315
6.8693831296873e-05
8.21455623260195e-06
5.94267383978277e-05
3.70605540184558e-05
5.84624459555567e-05
7.18959017365187e-05
0.000104628965355929
4.03713585656106e-05
1.41447121319089e-05
0.000108673197333399
1.11764669509195e-05
4.08982183721686e-05
2.727536934387e-05
7.68819507919157e-05
2.44567216144902e-05
3.0012907146911e-05
3.66106182318254e-05
4.54533145362635e-05
1.15086941727836e-05
4.75272606536274e-05
6.70087114434346e-05
2.53802583421383e-05
4.98785551069452e-05
1.45161030904166e-05
7.17023437698163e-05
2.71334919288402e-05
3.63117068902171e-05
3.27188041145737e-05
6.35314265278114e-05
0.000107456388956252
6.21244142628966e-06
9.77929071226459e-05
3.33840607479504e-05
4.08248321218266e-05
7.89797072961988e-05
6.66323111600188e-05
1.73286347360419e-05
6.95580368746389e-05
1.5094581094216e-05
5.55022915406713e-05
4.10757496356461e-05
7.8241173399723e-05
5.13901932644145e-06
-2.54709556531332e-05
2.0616713668294e-05
9.77923059828299e-05
-3.95689371000925e-05
3.99616252264468e-05
4.11396729212823e-05
4.67104185757091e-05
2.68501510803975e-06
9.76170871686529e-05
4.49128137619797e-05
7.97887151470767e-05
3.81173529185095e-05
4.23923884894802e-05
4.26935116138599e-05
7.39706142827852e-05
7.04560399113207e-05
0.000101852135715101
7.5600854658039e-05
0.000104350506186284
6.87262153753423e-05
5.85764319727731e-05
9.78082353502805e-06
9.18399849548162e-05
6.69823867451303e-06
1.48459588632395e-05
0.000108629172327718
8.84199809140978e-05
-1.06392254974907e-05
3.01494593622388e-05
3.51273430304917e-05
4.79609478436855e-05
8.05144641632612e-05
9.66750861598201e-05
8.35718698645467e-05
8.67582950314458e-05
1.05833294816445e-05
2.11036552362364e-05
6.8997088237304e-05
9.74103328903671e-05
3.94409221912288e-05
3.8572028502093e-05
5.06823933546184e-05
-2.5232654875087e-05
8.29516772092993e-05
6.79729835013867e-05
5.83273048702064e-05
8.91594224941397e-05
0.000105342210741368
7.60386515819322e-05
1.24410915845129e-05
5.47175419967878e-05
5.94103833344101e-05
8.71246899323003e-05
8.1940229812645e-05
9.93984429210836e-05
7.97202420543513e-05
8.84460531853675e-05
6.81573914719055e-05
9.91531293492464e-05
4.97526056034685e-05
3.29164038201545e-05
7.96446946621607e-05
-3.79655587291302e-06
2.9497380894539e-05
2.43936862664927e-05
7.23251570739295e-05
0.000147531605049126
0.000139798056514605
5.90755120379069e-05
2.13523404891983e-05
0.000117785504254669
3.93358607554461e-05
6.91308938714548e-05
5.82491889374273e-05
6.7446381636937e-05
4.73713829748149e-05
7.97241020414454e-05
8.24667168820002e-05
0.000126319309135878
6.54708676044278e-05
5.85044196257634e-05
7.61764548833165e-05
8.73408935717537e-05
6.16529944836151e-05
9.57165071392492e-05
3.73872900979845e-05
9.78191202006568e-06
3.39804437577753e-05
4.01855223453043e-05
4.25504815264391e-05
3.1685993617646e-05
8.97048775445509e-05
0.000101234378873577
2.51286596088841e-05
7.15640683911954e-05
0.000100110834171392
9.03093102109709e-05
8.83112092812048e-05
2.34718383561527e-05
6.01327302005807e-05
8.43665566487979e-05
2.50247817150967e-05
7.77121822544239e-05
3.50301342860527e-05
7.59900481818459e-05
0.000134035120176735
5.80434896510625e-05
2.40843616098043e-05
0.000135305936701943
5.38466121201883e-05
8.58866542272962e-05
7.47524935491007e-05
8.64683827777656e-05
7.52598642954303e-05
5.67678273053677e-05
4.93079428315181e-05
7.99332703940809e-05
5.36349502272878e-05
6.31204346191928e-05
7.51211182618619e-05
4.02998439959392e-05
5.3426299960478e-05
0.000111819636206885
2.59668981703682e-05
7.62811387535465e-05
5.72402155086932e-05
6.69382985487493e-05
2.19962078482925e-05
4.50087597696074e-05
3.92233668405163e-05
8.60060434250977e-05
1.75583639168837e-05
5.38980726915004e-05
6.64516003590006e-05
1.95027034401545e-05
1.6646965999999e-05
7.00576127442898e-05
2.91530617900706e-05
6.30622397744203e-05
-2.51262138882164e-05
9.95351844255263e-05
3.90884611342054e-05
7.31066434472737e-05
1.7420045400446e-05
-1.64983929618844e-05
3.50351467819287e-05
0.000113450727956603
-1.18178425369444e-05
0.000143320776729379
3.57212213427585e-05
5.90749984388704e-05
7.1245165774395e-05
2.14252023231301e-05
9.11712252594881e-05
7.5664302927035e-05
5.53465688361234e-05
5.22107241233068e-05
5.59215666419813e-05
7.42558382727344e-05
4.87475271604008e-05
5.52292076754406e-05
7.08092224496681e-05
4.08087736634449e-05
0.000107213356552463
6.87958999585085e-06
7.55827102878296e-05
8.97903081462648e-05
5.68290707723986e-05
6.66041710458429e-05
5.4550491725625e-05
1.58602968443119e-05
5.07665275560727e-05
0.000100570049826669
6.80921062599475e-05
0.000150141844327754
3.17295012843202e-05
6.28282287097619e-05
5.09703831642537e-05
2.52676294823549e-05
1.96776204121217e-05
5.15004105923861e-05
2.76544747032289e-05
8.39407276256378e-05
6.89795935216863e-05
2.1896591757921e-05
8.65172227836007e-05
4.65735982292883e-05
2.59693922130573e-05
1.60882712176874e-05
8.99867183394301e-05
7.69596740240168e-05
8.89362076659497e-05
3.21354542559545e-05
4.05454307821585e-05
7.04453594590515e-05
7.92687956131099e-05
4.26040529401099e-05
3.2462645807318e-05
4.41328726693446e-05
6.1557754835635e-05
2.89505363629704e-06
9.46728820391693e-05
0.000106232429265866
0.000115898707034396
7.22431683054674e-05
5.71649892206088e-05
6.67725850897044e-05
9.6768890440764e-05
3.01731013843015e-05
2.83571498964201e-05
6.49511044262293e-05
7.05473837524617e-05
4.87635611893437e-05
2.25586813935415e-05
3.8925956750089e-05
9.82209834955702e-05
4.31903001209648e-05
5.89084509848686e-05
5.97890010314913e-05
-5.43330658944896e-06
6.50331883109853e-05
7.02402621617938e-05
4.80629360670869e-05
9.65459865863082e-05
6.34535451014922e-05
4.3995687477393e-05
8.45623948209169e-05
2.99311193971332e-05
8.34531150564691e-05
-1.93374288517809e-06
7.18678304310629e-05
5.8474343754897e-05
9.12705871452723e-05
3.22548484803575e-05
8.16937287828219e-05
8.1976931381528e-05
5.0407568880878e-05
-8.32559715956995e-07
3.16055972363072e-05
4.06889813328013e-05
7.77866978379214e-05
5.41177979121471e-05
1.46011059510746e-05
3.16403052676022e-05
6.75293076299857e-05
3.7284108335301e-05
4.62823616033049e-05
4.48637775621714e-05
1.41130698126504e-05
5.12725197661584e-05
2.99399536939824e-05
7.23105223349038e-05
7.00181373787109e-05
9.98351405209003e-06
4.06468957935736e-05
1.83338344090691e-05
8.69664150621422e-06
8.27001045969186e-05
4.72676001837653e-05
3.93643292501878e-05
8.68742624663816e-05
2.93602393386392e-05
3.95558910541592e-05
7.10824817275817e-05
9.02806311391653e-05
0.000108531290220606
5.01015205773155e-05
4.71257358812607e-05
2.91931722419351e-05
8.07405883446181e-05
2.91372101149404e-05
4.3854069429298e-05
7.37059889827541e-05
-1.6523423397286e-05
8.89225056716195e-05
0.000103474532009741
3.88579098920544e-05
5.55421927010775e-05
4.92775065015107e-05
1.79560732959225e-05
2.60325446189765e-05
4.30321028256649e-05
8.32758206226224e-05
8.62195622362274e-05
5.36226431846376e-05
8.46978429450594e-05
1.93140900441908e-05
0.000102297000915694
2.90002596390184e-05
9.24906517737429e-05
1.44067474290921e-05
2.60937718662294e-05
6.59974450593868e-05
5.89550969591541e-05
4.58958421148651e-05
2.28151401690888e-05
7.31264520850055e-05
5.35910281198628e-05
2.03184070055199e-05
3.94885633016307e-05
1.24279286147303e-05
5.19892470988611e-05
3.78773293769376e-05
-1.37257992407895e-05
1.45388089835041e-05
5.59859140949295e-05
5.7279529245218e-05
1.99407199958607e-05
5.31808911514676e-05
5.51837450452838e-05
4.41998213295004e-05
1.56033755064234e-05
3.06640140289055e-05
3.74563623508877e-05
7.34746939361869e-05
3.63976155282287e-05
8.452292401967e-05
9.31780288627262e-05
6.84174701894941e-05
1.56482405260747e-05
7.60766421417322e-05
1.70463280684765e-05
1.53903182653467e-05
3.81962409723277e-05
9.04081839848062e-05
8.6786205847888e-05
5.00853171322749e-05
0.000102921926766971
4.74073139030044e-05
3.17784323404717e-05
1.70486552624956e-05
6.01613299075242e-05
4.93434314014616e-05
4.78676828745363e-05
8.49449452114118e-05
3.44659204996563e-05
6.67317450619124e-05
2.39367330725973e-05
7.32078699535195e-05
1.09347925739035e-05
2.77926855404578e-05
9.45098818219682e-05
3.45818529157252e-05
6.43742702627648e-05
-3.26206315112552e-06
2.96095586204843e-05
-3.43106893746775e-06
0.000111152765283067
4.06002594070735e-05
7.09574271692117e-05
7.85222089714158e-05
4.8736486301087e-05
5.18885772649238e-05
1.57243136032764e-06
6.96012897089586e-05
2.84246540729158e-05
3.08627726250705e-05
0.000136700598698705
3.95472891634923e-05
3.27599407206356e-05
0.000132870536871185
6.60931789024553e-05
0.000112748065205044
2.17712538484264e-05
7.40574038206847e-05
0.00012649345953551
6.12509896088282e-05
-2.86829904074501e-05
4.52968577016009e-05
2.04523057585226e-05
-9.25712039677296e-06
5.21781042223904e-06
0.000125676245704728
9.2561393337123e-05
5.83756168049198e-05
4.94188189480493e-05
6.61538097433296e-05
5.94604500106609e-05
5.8461090286147e-05
5.59908713497331e-05
-8.23944683942361e-06
2.81491262850906e-05
8.389263554131e-05
8.14934061562399e-06
2.5495243070511e-05
3.81556928891167e-05
7.36004260292306e-05
8.32332115872879e-05
7.20941730644002e-05
6.25617428402467e-05
1.46486726424386e-05
5.48243807242353e-05
8.44986910040221e-05
3.82614220081138e-05
5.96116689980761e-05
4.60265283219032e-05
4.06369599295262e-05
8.07298201036786e-05
2.31142144402842e-06
9.71668768365922e-05
3.1297913649036e-05
2.61804391626306e-05
1.45296142017952e-05
4.34555613155476e-05
7.19312973331376e-05
0.000107179822472077
5.35326302333103e-05
3.2327967605744e-05
5.7762071822387e-05
4.97199451566744e-05
6.95774808693727e-05
-1.14606635307442e-05
0.000115469225347138
0.000104934957573038
6.50016102199923e-05
5.36560561578457e-05
7.89432572888545e-05
6.48934348815103e-05
5.7854042061137e-05
3.19676341035746e-05
9.44735586559526e-05
6.35519481351566e-05
1.86853425995733e-05
7.02702423854535e-05
-2.08580622933594e-05
8.98084431202343e-05
5.25628879457359e-05
4.0216653135547e-05
1.22913995335854e-07
9.60537836083219e-05
5.66567810749596e-05
1.71404789472313e-05
0.000116043641729038
6.68532967661352e-05
3.29661964894659e-05
4.65616596704745e-05
4.04798381299828e-05
6.5958363264521e-05
6.07940278789985e-05
0.00010143751034738
2.75230942747099e-05
4.27678140588082e-05
7.96974817586815e-05
2.95979800732235e-05
3.58992007984618e-05
-8.56346426209773e-06
2.99561647532163e-05
4.6147222952284e-05
3.45610369734891e-05
5.41374351434183e-05
6.27755569447675e-05
-8.35512081261538e-06
-4.55728724168208e-05
-3.0703867144684e-05
8.55720669724244e-05
9.33052021582083e-06
7.5664205227522e-05
7.8547463266861e-05
5.09942889962065e-05
6.50325939907696e-05
9.95309687277671e-05
1.78119265735535e-05
2.25086541081999e-05
7.20884998672227e-05
6.02251907689848e-05
3.58596317321344e-05
5.22173662244746e-05
4.0378294961158e-05
6.56494554138773e-05
-2.83890794252269e-07
8.3884231126484e-05
5.18963653772368e-05
-1.30230619393704e-05
0.000132045966872518
8.41981497355686e-05
5.68571760387347e-05
6.26545250081751e-05
7.45457612335345e-05
3.48993389444317e-05
2.11552354286176e-05
0.000107227091766942
3.57421454981878e-05
8.62786152991303e-05
1.04148310428335e-05
1.97814752907599e-05
6.32968409773797e-05
4.10750108249793e-05
6.33362489085681e-06
7.13271309899757e-05
2.26898237095203e-05
1.85371433340786e-06
5.19540202068646e-05
0.000101433789699182
3.62586169979401e-05
2.81928550988497e-05
9.27897793928333e-05
2.24201363311709e-05
7.81139399640282e-05
7.35984283982308e-05
2.46043826384501e-05
4.94166812931586e-05
4.00123459954901e-05
0.000122439578112359
6.19902506627796e-05
7.05137397199841e-05
8.76807029137891e-05
5.73014276356636e-05
9.14537626743137e-05
3.69145868271252e-05
7.5341645848199e-05
0.000110592647307863
0.000102644011575171
2.79505854877466e-05
2.05171762781918e-05
2.84643212396572e-05
9.51681518243354e-05
3.94165709506041e-05
9.93419497936629e-05
1.67080843997116e-05
6.57419055006841e-05
0.000129031539842928
7.02357446833591e-05
6.42678665053427e-05
4.71476569012902e-05
6.20853352284496e-05
8.26729622948734e-05
8.10469402986817e-05
5.51365952143674e-05
8.84078312697349e-05
0.000101587555515609
4.92228639976809e-05
1.91042318243165e-05
9.9447501699717e-05
0.000121262909799534
3.12432949170487e-05
6.59793773006286e-05
6.06727572593016e-05
5.27909925326371e-05
2.71813269276026e-05
7.30556722945835e-05
7.72544594673753e-05
4.63079102793108e-05
3.94380046323988e-05
3.53628243737848e-05
8.30659308237531e-05
2.29428814890189e-05
0.000149088806498178
8.15838661103593e-05
8.95165917641599e-05
4.90514139514644e-05
5.70147013468754e-05
4.67792601065249e-05
4.18509034070186e-05
7.44874903432994e-05
8.06326020046382e-05
0.000105144074243695
0.000119774641726283
7.00763968229115e-05
9.00718868404699e-05
7.29951233224867e-05
6.78599403101372e-05
1.98902470847219e-05
-3.64963119816216e-06
6.6417333423572e-05
9.72061201382154e-06
2.40810822068369e-05
-1.77994161867122e-05
3.33942326801794e-05
5.24817830160176e-05
7.93981389835812e-05
4.19407698107744e-05
5.43986831759725e-05
5.69028234788102e-05
6.88430055361269e-05
5.43988981770535e-05
4.80914922909666e-05
3.67810413903667e-05
3.22689052519924e-05
9.77432070998468e-05
2.11567063195151e-05
9.55143214789352e-05
9.87353962344052e-05
0.000103068022781824
6.80642789904722e-05
6.71601331569832e-05
0.000114235830640426
6.36427566625794e-05
9.74937162049435e-05
0.000102998980324374
8.79802012388151e-05
9.0641516003666e-05
6.22211467991298e-05
1.29505203408082e-05
4.80138491126213e-05
7.5510212732971e-05
1.62878919767054e-05
4.42039460126337e-05
4.23689993529387e-05
5.00008825000916e-05
7.07268321367033e-05
0.000103613712133644
-1.75158410324888e-05
9.6698998726156e-05
7.4065477855927e-05
8.0608429897747e-05
6.08951027837149e-05
-5.85866620513751e-06
3.54374282480998e-05
0.000117823586210391
9.97634495270425e-05
5.09431036095016e-05
2.16835036219615e-05
0.000112089684995893
8.01085979346529e-05
7.78269113309074e-05
8.38237552060859e-05
7.03223052255699e-05
9.64469866244684e-05
-7.06960060250706e-06
3.79339310604759e-05
5.10629838439944e-05
6.9535059892859e-05
8.4593592541588e-05
4.35604158349561e-05
0.000114054908824865
8.98558691465546e-05
3.19637013893489e-05
4.13290408126363e-05
4.02195078557161e-05
2.76325034033948e-05
8.69393257155931e-05
2.72944704787495e-05
3.67693188863146e-06
3.02268875959457e-05
0.00011860084118349
2.68269369643005e-05
4.84465367853587e-05
5.56029966862218e-05
5.52646930481577e-05
1.49168444961551e-05
3.08647565990459e-05
6.42012170865379e-05
3.92430077251338e-07
9.88917882632295e-05
5.2761753634163e-05
0.000107384524266045
9.52589759883184e-05
2.10540351247146e-05
5.86718253547958e-05
-4.18169491964872e-06
8.57374395027156e-05
3.5393742956267e-05
3.62801701778919e-05
3.30883913514171e-05
8.44598824909204e-05
9.90235193031676e-05
3.33679938592491e-05
7.70509461837829e-05
6.18915289842106e-05
8.32479679899472e-05
6.6987650945341e-05
6.89179362797546e-05
5.75570030831146e-05
5.59375983546229e-05
6.25986819050483e-05
4.93339441568547e-05
6.46345717167231e-05
7.41152962312308e-05
3.66645330986608e-05
8.25438186336473e-05
3.31617755658493e-05
1.85207375945858e-05
4.895120637269e-05
4.29019351925433e-05
0.000116868685792952
8.22671907796983e-05
4.05419418728285e-05
0.000111559756547664
5.30999399535072e-05
8.17778179089994e-05
8.57159613803811e-05
6.09174108461458e-05
4.11785481977904e-05
4.06997369167929e-05
7.25224141928002e-05
9.88259085794866e-05
5.76145105636205e-05
1.33880388451994e-05
1.52877697509483e-05
8.20373768811501e-05
4.49567646623329e-06
1.10319688786566e-05
0.000111993417609608
0.000116594034598191
8.21263965746214e-05
7.671088457328e-05
3.25459850816755e-05
5.55418143676213e-05
4.77476853473557e-05
3.59796293818764e-05
5.90818109276774e-05
9.28454005461299e-05
8.3367204853104e-05
5.20855732136233e-05
2.07728790864789e-05
3.19310791117112e-05
6.12441707208205e-05
6.83728928835383e-05
0.000110626128070699
2.35242698239954e-05
6.60076163717234e-05
5.77371425085324e-05
4.07547622073835e-05
6.56326847029368e-05
4.45564252497365e-05
5.06466471811e-05
8.49717822667585e-05
4.9796871644857e-05
0.000103312158683033
-6.0545232502628e-06
4.18102285627972e-05
5.1446787241859e-05
3.60506345792601e-05
2.08634516358106e-05
6.41094668373838e-05
5.59349639251227e-05
6.85092120278419e-05
3.54706216989884e-05
5.18611247543094e-05
3.01276671129947e-05
0.000140313920803287
0.000121383544841913
7.42143500227905e-05
4.80633719709773e-05
8.7424216604917e-05
0.000108169739786424
0.000151936365494656
0.000130991340331341
8.65955005666362e-05
8.31686841268954e-05
3.46197786757634e-05
5.12239409229951e-05
1.39013462507252e-05
7.09388361845597e-05
6.15133000803751e-05
4.2500731078168e-05
-8.2448150865957e-06
3.40358539760379e-05
5.98821301051949e-05
2.04489409760546e-05
7.01791821020273e-05
7.70304401299411e-05
8.66228518034747e-05
5.46936584771693e-05
2.50688636947168e-05
4.55849149805815e-05
1.42531001151357e-05
6.01764034375013e-05
2.76308835480331e-05
3.35763017740487e-05
0.000128061660415128
1.34306224238579e-05
9.53614427981852e-05
5.46001778561206e-05
1.95242205463802e-05
5.37585125593857e-05
4.89114654549428e-05
4.77205633774973e-05
4.79505944834504e-05
9.97370407864943e-05
3.79199899326108e-05
2.64276832498152e-05
9.66776798161345e-05
5.46547820450746e-06
4.6329542059184e-05
-3.50910918050571e-06
-1.49836878745371e-06
5.75140983604654e-05
2.33523763133082e-05
5.35547565458812e-05
1.57121656376199e-05
7.51147706599849e-05
6.45155953047279e-05
3.93278974189122e-05
8.8329615796988e-05
4.41721199072753e-05
3.55210173639153e-05
1.52493378523457e-05
4.60569933234868e-05
5.26653182563886e-05
6.91681740033405e-05
5.73312100789805e-05
7.9207429621865e-05
7.64064352763144e-05
3.96841665699528e-05
1.18546248212497e-05
8.764083319603e-06
5.98110131541784e-05
6.51258358849298e-05
3.72027689731902e-05
6.33039921414318e-05
3.09304986897129e-05
9.82497408462262e-05
6.33091553234325e-05
7.91300357207274e-05
4.21420927729014e-05
6.33593462475717e-05
7.33087444322035e-05
7.87964957267785e-05
7.95014584068384e-05
4.3114425488651e-05
-3.11167807583772e-06
4.79891259534698e-05
4.61040518753113e-05
4.82845626402386e-05
6.51450493883696e-05
2.00813976769933e-05
7.18567269851525e-05
8.17691735045435e-05
3.12016521514874e-05
5.39226453460014e-05
4.68052384977552e-05
4.77573816035509e-05
7.67476094397389e-05
7.12760648399699e-05
8.44899561660263e-05
6.42644691298274e-05
1.90435292533634e-05
0.000133235141761635
2.46021310545468e-05
7.7221344166228e-05
0.000113965082082973
2.85430940336028e-05
6.52031982337949e-05
2.61214524946562e-05
8.67534452759906e-06
4.41085572178821e-05
4.93437807302576e-05
2.84948419792054e-05
4.90479038096576e-05
2.7038448054839e-05
-6.8310368313122e-06
2.36533931816162e-07
7.36690734990258e-05
9.81192901178824e-05
7.26507738060745e-05
8.38352851325611e-05
3.00067527219528e-05
5.72830594856004e-05
2.69091800160055e-05
0.000122943892260201
0.000108978165104716
0.000102320450148888
2.01464338087757e-05
2.91945548520971e-05
0.000184963407280371
0.000101085138670195
0.00010677470977429
2.81695512539323e-05
5.37790811517925e-05
3.31956906992887e-05
9.27933243311898e-05
3.30185007931241e-05
0.000112520545398618
0.000128033300007735
9.68198459465751e-05
2.8231812289963e-05
2.72528420489966e-05
2.70564439890221e-05
0.000107131905447671
2.81247146272867e-05
3.22038169326468e-05
0.000112939662403322
4.50465358816605e-05
3.93953170431681e-05
5.14277970474207e-05
7.83139302455833e-06
0.000119788474007384
8.46943884557229e-05
8.49419389630459e-05
4.66237222410088e-05
2.47533204105087e-05
6.90775073807752e-05
9.63552280849643e-05
7.61441734797064e-05
0.000124099698358188
5.71400659286537e-05
0.000122260236846495
0.000104165206234011
5.75844976320347e-05
9.07851629546819e-05
3.26179493849579e-05
4.79885041871075e-05
9.41730395052504e-05
4.19154710221429e-05
7.0580062374798e-05
5.50984551125821e-05
4.16906708662645e-05
-3.34059706361306e-05
9.22447226535679e-05
-7.42843954483581e-06
7.19092780534517e-05
5.76324317833839e-05
1.17883624351908e-05
5.38986557983724e-05
2.14005015709497e-05
9.61320188106957e-05
9.91913316653638e-05
8.88121018796825e-05
7.04184763063364e-05
8.46937249905056e-05
2.07827772679313e-05
5.06090311604619e-05
1.73956240113636e-05
0.000127174567111779
5.28952108728358e-05
3.49981844648521e-06
7.85015457915656e-05
-6.99983535313324e-06
6.80547298898589e-05
4.76695528993732e-06
2.86638875932637e-05
2.75607868083403e-05
8.79941719661404e-05
3.51937949467401e-05
4.59839318061697e-05
2.75571914763593e-05
1.9986045661644e-05
5.11412121429046e-06
-1.07213273621322e-05
6.84966778410302e-05
6.95683270983165e-05
1.96745204148671e-05
4.82442080848417e-05
6.02562910326386e-05
0.000103987591699928
5.07120074013705e-05
7.57423087484487e-05
9.75989161165847e-05
4.89669388955159e-05
0.000101077836441884
8.29654058026803e-05
0.000106968441797461
4.84185029632214e-05
7.42674772049022e-05
7.67363970648877e-05
6.13110747738803e-05
1.91835285480713e-05
0.000115941840500738
3.8830450351487e-06
5.57772910611213e-05
6.83302572080786e-05
9.09814617982149e-05
4.28918200630284e-05
8.80250287545097e-05
4.19865287114746e-05
8.09520310104003e-05
1.61650580968975e-05
6.11870291729417e-06
2.86912097572954e-05
8.57007148783314e-06
4.12367595205763e-06
6.44077115729292e-05
7.92707769408974e-05
9.28858135721003e-05
8.65154229638497e-05
1.66053495909069e-05
6.05147234218632e-05
4.3904995169991e-05
8.09302313619481e-05
3.97326519992284e-05
5.9548235701287e-05
1.74840299218535e-05
2.72632498967266e-05
5.6911303813062e-05
8.70433802680615e-05
4.37900425487128e-05
0.000116550292944967
0.000116338278193212
7.72978356711649e-06
4.48732704829634e-05
5.63146525005486e-05
6.19213539670843e-05
-8.09107383777219e-06
6.80955825421972e-05
7.49101561516449e-05
0.00010810015081742
5.10082189166738e-05
6.33723697973818e-06
9.26951872630502e-05
8.78407390921454e-05
3.77222868645495e-05
3.91873102174862e-05
6.68253303355275e-05
0.000106528948479046
4.95662896365387e-05
7.35711690269386e-05
7.98100602151915e-05
8.92062301743987e-05
4.17593061218368e-05
9.8558729534789e-05
3.77743658966224e-05
9.80618120431017e-05
9.05586119406236e-05
5.55680673972418e-05
2.71139074856558e-05
2.53944636314516e-05
5.89485628145093e-05
9.98356458045976e-05
5.66926007361678e-05
-1.2005861532018e-05
2.25927265161911e-05
3.07619079133113e-05
0.000124323273131118
3.49688035704868e-05
1.22682097321927e-05
2.67289279529167e-05
3.90339558176314e-05
9.68516058515241e-05
7.52667535483465e-05
2.26245159808617e-05
7.44579732303225e-05
8.65877562136571e-05
5.8318091403741e-05
0.000104294157017615
0.000100701685654541
3.38591274394316e-05
5.72496285021511e-05
7.48207141514785e-05
5.40025493063447e-05
3.04828634005797e-05
5.55776147692199e-05
5.48271003061862e-05
8.62803376698335e-05
7.42932886638619e-05
5.00644470343616e-05
5.93174229568414e-05
6.24110665450195e-05
1.76093587470594e-05
4.54880736714861e-07
6.45714980789843e-05
7.50811421201854e-05
1.71676943577324e-05
2.88232315984801e-05
2.0175751721528e-05
8.50493492270099e-05
5.46041118155855e-05
-8.21079426236283e-07
8.24065284566373e-05
0.000104872647215659
1.23844189028778e-06
7.04383073850816e-05
2.86877669116489e-05
4.28318119896372e-05
1.50009627471884e-05
6.85454712649637e-05
9.11016508468436e-05
0.0001082286399648
3.57882850752842e-05
3.41647243740965e-05
5.63422489819066e-05
7.80376821288509e-05
7.52825067033481e-05
5.3744816801754e-05
6.96675261113707e-05
6.94596091843235e-05
0.000102580687595147
1.99305488759343e-05
8.61501073269429e-05
5.02478201659382e-05
0.000111227867328954
5.8157322032358e-05
4.3591473856502e-05
4.72499064858515e-05
1.51183884556871e-06
4.55576656395174e-05
1.89947640440308e-05
3.27377925422213e-05
2.68783579109757e-05
7.06341755424868e-05
2.04368816009187e-05
7.78278825404095e-05
-8.88656367127644e-06
1.48613978363634e-05
0.000105134488639836
6.21143224920795e-05
6.32710456493835e-05
9.37526760448183e-05
2.25297528779912e-05
8.49553334539002e-05
6.23146637701672e-05
4.82034923445388e-05
8.79855575087156e-05
5.7012490045186e-05
9.61728827120586e-05
6.95063723881777e-05
3.29995980746194e-05
1.18226558380455e-05
-7.13621510851273e-07
8.9820163418553e-05
1.79435318833942e-05
5.27923696562186e-05
5.39926219291036e-05
4.57339776544582e-05
0.00014085336505181
5.29009436117612e-05
6.14700031911368e-05
4.33198116926847e-05
-6.15046320513766e-06
7.0769710681854e-05
5.29066811210662e-05
8.0416520206147e-05
0.000105748845817017
7.46821622518319e-05
3.65602720134629e-05
3.21632291816084e-05
9.78352312376493e-05
4.18890235997133e-05
9.75183088827375e-05
0.000109800476797415
0.000117272118693655
0.000101107785069363
9.2638344911972e-05
4.30137977641092e-05
4.81217728207905e-05
0.000118567432853558
2.48314167778412e-05
3.99297805118195e-05
6.24596588615055e-05
2.11364360057058e-05
5.18073771355944e-05
6.2093112314782e-05
6.44640055595243e-05
-1.82471587317549e-05
8.26322180008921e-05
5.61605708015992e-05
5.19104088147635e-05
3.58963434646243e-05
7.65466373814229e-05
3.57845049903182e-05
4.46399717281657e-05
3.95057516171342e-05
8.42396460583402e-05
6.04382149609779e-05
4.25790708505194e-05
1.06616502519192e-05
9.31137886180413e-05
3.5827415888927e-05
0.000111064541535982
1.6318377584893e-05
6.96687934197519e-05
0.000120468118640152
6.30717854566203e-06
7.67321166377046e-05
1.42690443579963e-05
5.41204904151254e-05
0.000107136741305698
2.01045484686548e-05
7.59789809005142e-05
5.48744527446546e-05
6.3621421553342e-05
5.00738647098498e-05
4.16392136075636e-06
6.05454360111404e-05
1.33992966476852e-05
1.55255201101424e-05
7.5459348276496e-05
8.9444697675093e-05
5.10201152803119e-05
6.71265013303534e-05
3.13915381961588e-05
4.39533937275322e-06
7.60214462713632e-05
7.22271953282816e-05
0.000109942670961323
3.05300528428819e-05
6.6094230176186e-05
6.37987362157556e-05
9.49854981984704e-05
9.70642363893397e-05
2.13061963690476e-05
3.47236979020431e-05
6.77979729664556e-05
3.39194668104658e-05
6.6634309738969e-05
5.75228954816654e-05
8.18810706610854e-05
3.71526719941819e-05
6.1177110516529e-05
4.23019740636958e-05
0.00010816218547268
9.6934369187782e-05
4.85203500330296e-05
3.07198770623238e-05
2.89401610847163e-05
4.30150433680942e-05
4.77895842598639e-05
2.74739428187408e-06
2.90272963238365e-05
8.91693765303061e-06
7.30447567063456e-05
5.63195857771668e-05
-3.33835410249808e-06
0.000107517275106557
1.91283595821072e-05
6.17259606834483e-05
4.71057887908895e-05
0.000100844819582765
5.54144424005472e-05
7.93927862093326e-05
3.59239799776998e-05
7.75304116352822e-05
2.61570152345451e-05
0.000110489958222581
8.76884341573062e-05
9.23232225115492e-05
3.08955974313743e-05
3.05017371067764e-07
-5.09395569218729e-06
4.17726123250954e-05
5.68843830698016e-05
3.72267694927428e-05
0.000139324213098759
6.91127715389141e-05
0.000116651918609656
5.22268088611668e-05
7.75013483667982e-05
8.48324122555262e-05
7.28278536339311e-05
1.190621113578e-05
5.04202932497029e-05
6.93691208008298e-05
7.0242839565163e-05
4.51508337571271e-05
-4.6222097020252e-06
6.28151539370785e-05
5.29033619202452e-05
2.30533713027916e-05
9.04840977053975e-05
4.69127414302075e-05
5.91241038973944e-05
1.26927996314069e-05
3.86576649871331e-05
4.5237838240676e-05
3.47250483432406e-05
8.29965330174878e-05
3.82489357945415e-05
4.75747376447996e-05
0.000112370092657566
7.2413774930111e-05
7.76602986291199e-05
8.04864147569665e-05
6.66643845853915e-05
1.02106973593106e-05
7.53228431347135e-05
6.82041494832949e-05
4.0077593613577e-05
0.000145952572237111
3.5557735883038e-05
-2.5929300065186e-05
6.39884022369117e-05
8.66099853288119e-05
6.84368011037797e-05
7.16551023946264e-05
0.000113276903153224
4.96995958073866e-05
2.34966924305416e-05
5.71634093506547e-05
2.91085797052482e-05
0.000130600014466216
1.28639165934486e-05
7.70063651183714e-05
5.13112048083369e-05
7.08933169113215e-05
0.000111276379762046
5.57654936323782e-05
6.26995948786757e-05
6.80536678845377e-05
6.6401982694676e-05
4.28220582557515e-05
5.7398555416184e-05
6.16710814373165e-05
7.61265536167998e-05
1.48465698115056e-05
5.14684715312284e-06
7.14976106474115e-05
1.43342940318521e-05
6.08579732291184e-05
0.000105752804118705
4.49450787945225e-05
3.36631247089889e-05
5.68832036443488e-05
9.35975242702911e-05
4.7204409969784e-05
6.77024537472711e-05
6.19158302207633e-05
5.61886564974651e-05
-1.90044469775094e-05
1.65288389479793e-06
5.09721837019499e-05
0.000136044530938879
0.000114496553667242
2.46518779335096e-05
5.70691808904577e-05
-1.38189609138223e-05
4.62340507497014e-05
2.84564048493217e-05
7.00798675440454e-05
5.04079971203841e-05
-1.6524259850255e-05
7.70694658032471e-05
-4.21357822207303e-06
0.000121020730611062
7.24745123650307e-05
5.11657018280481e-05
0.000100324811867969
2.76444500405499e-05
4.82742437111237e-05
4.79782828633447e-05
2.91555725372512e-05
4.30981065899973e-05
4.87367412080306e-05
5.73055641593229e-05
0.000114543131699822
6.69586244621405e-05
3.81101742519676e-05
9.44722153352193e-05
-2.36427481243782e-05
6.33239642291648e-05
6.98240515982635e-05
2.00966203468976e-05
6.05814062477866e-05
0.000117186628608125
7.21488515239545e-05
-3.54140729948394e-06
-2.15259372406103e-06
-5.35415550223383e-06
3.6148010517076e-05
1.40223058255053e-05
2.89806107746153e-05
5.58099785693567e-05
3.70131995017096e-05
1.50848944083822e-05
6.24035946059894e-05
6.54109555136551e-05
5.39951760622688e-05
8.67405501780035e-05
4.60569831225543e-06
8.45927573786282e-05
6.07748252060194e-05
7.49244209317993e-05
2.97821615482279e-05
2.16530816792851e-05
5.31295275409947e-05
2.83387396210051e-05
9.9332541819794e-05
7.50836951590744e-05
4.2684620719069e-05
7.26099205983971e-05
5.4076912815427e-05
6.36449916969572e-05
-2.77539448022924e-06
1.34095030093218e-05
4.26933257696341e-05
1.15747559911417e-05
5.86125611761556e-05
1.96431483605609e-05
5.67386854390533e-05
4.84306063798844e-05
0.000109407399810828
6.69102577195954e-05
8.54432182094848e-05
4.84811008723281e-05
5.88791231952255e-05
4.36506484874154e-05
6.4035686768751e-05
6.69798452596815e-06
1.08378003151183e-05
0.00013118816022855
3.15447949135708e-05
0.000104119755408316
9.00328433252786e-05
9.81736697035572e-06
6.47169628895036e-05
1.65843639789879e-05
0.000114156415923753
7.08993019880292e-05
7.11354401015838e-05
9.58141304999893e-05
5.88305358446227e-05
7.1794287964172e-05
9.07400002327915e-05
1.47422438601236e-05
9.22450327567654e-05
6.21414089290034e-05
4.61518364486835e-05
-1.885662867251e-05
-1.85572921961781e-05
7.90754673773524e-05
3.5737156227827e-05
0.000127565678728464
8.29362815304462e-05
6.37381059501438e-05
0.000102670364426726
8.59106712162309e-05
6.20864852891936e-05
3.44314460351482e-05
1.81023906349854e-05
1.61543011051296e-05
6.48965918034585e-05
0.000111627847815678
3.32858183578031e-05
4.33371338416064e-05
5.84884786886801e-05
8.15707474425217e-05
4.80687256842566e-05
5.45088165204552e-05
7.81769220803648e-05
0.000107233938336961
3.1031063976476e-05
8.6365889232553e-05
2.0373345163602e-05
1.34460008331751e-05
2.92432243908168e-05
4.3400192997559e-05
1.80460487022361e-05
3.719656885264e-05
6.2458704094479e-05
3.36719371155759e-05
8.57566027918044e-05
8.82854111996169e-05
7.77503484185978e-05
2.58278291311422e-05
0.000113688484735924
7.01338596843954e-05
3.92546347743762e-05
7.80653846811967e-05
3.87706714170514e-05
2.12370996829402e-05
4.25148591739066e-05
0.0001073804609748
1.63646969508311e-05
3.89958762906927e-05
4.67130553146188e-05
7.50917320152516e-05
6.81256797718295e-05
0.00013608687743648
2.70284061143466e-05
5.89590199654453e-05
8.82622808074492e-05
2.5303468930295e-05
8.18746046567805e-05
9.2352196290834e-05
3.11294882736256e-05
7.85968581204822e-05
4.70596650196692e-05
7.88126278175307e-05
3.84038650729519e-05
2.76473957379841e-05
6.37545266038121e-05
6.27802994734299e-05
7.92412381124197e-05
9.46278030842503e-05
4.17306554336653e-05
7.36521582800567e-05
6.09020112874873e-05
-2.1158085023664e-06
7.15002764456552e-05
8.0900623923659e-05
8.73468944055247e-05
4.05367437001439e-05
3.5223887838427e-05
-2.1692850027872e-05
-6.53628723863715e-06
-9.00457281554268e-06
6.71573876975552e-05
3.47162734328798e-05
4.84335050279986e-05
2.91611121505784e-05
-1.62130368804587e-05
5.56244326473566e-05
3.92069539158614e-05
6.95307931930152e-05
8.21318540792629e-05
7.20408466882139e-05
7.58249482016899e-05
8.27198749169596e-05
3.01815910350515e-05
8.7040452372004e-05
3.91759262300951e-05
0.000115733202273041
0.000109084546433508
5.17890298798161e-05
6.06626866090478e-05
5.74718947285286e-05
7.87550296049495e-05
6.11020113170603e-05
6.82457740554793e-05
2.32824635470854e-05
7.69146106576967e-05
8.76580478337126e-05
1.32964618271643e-05
5.6652757341584e-05
0.000119000556404376
5.62353223665303e-05
2.92402299635285e-05
7.508588546228e-05
7.14310377478721e-05
3.97255946506512e-05
7.05565448828182e-05
1.02613755588694e-05
5.19846378417244e-05
7.47838517043888e-05
1.65107090448053e-05
-4.73694757386121e-05
-1.51881230302525e-05
2.91865587479336e-06
5.3866613222034e-05
6.53530124440218e-05
5.04044048102198e-06
-1.15053328289545e-05
-3.32064087180171e-05
9.58357799391538e-05
9.57220848663971e-05
5.98999089228545e-05
0.00010637610988819
6.14568741303283e-05
4.27700723450287e-05
5.05520617300155e-05
6.79124325116031e-06
5.16304999147661e-05
4.42900919173883e-05
6.66399617918057e-05
3.44114750805237e-05
6.61615793576778e-05
5.16195790103857e-05
7.66979299625131e-05
0.00010193780698853
4.65103101822741e-05
3.99762441364462e-05
3.09558960235351e-05
4.03763368476708e-05
0.000105161180564273
0.000144782531227933
4.51346532703342e-05
6.22067807179644e-05
0.00013870830827961
2.55576794563615e-05
2.18740757918123e-05
-3.47270256369051e-06
7.73287983677531e-05
3.63045644330806e-05
5.47928201257524e-05
6.61082686296778e-05
8.69998754613171e-06
6.76243218846593e-05
6.73478517176257e-05
5.10936747548095e-05
4.9745462447003e-05
1.56596568926085e-05
8.72052016112154e-05
0.000125776125281035
8.58930036523531e-05
8.03344877653148e-05
6.06512489397031e-05
4.61794876699757e-05
4.75305768950824e-05
2.76892568874577e-06
3.02272186899085e-05
7.27549389972883e-05
9.33275654260762e-05
8.1176870649582e-05
3.88649032110693e-05
0.000131847169184276
6.6551027227571e-05
8.59318675430209e-05
4.31755190489953e-05
5.37315449870296e-05
5.33563392199623e-05
5.01810045107381e-06
6.20254476622182e-05
7.06198869402723e-05
6.84233707608635e-05
5.25900102613818e-05
3.66027499866713e-05
4.19565761395081e-05
2.27337078116733e-05
0.0001063692602555
3.73418365777922e-05
3.52274975737279e-05
1.76725095254146e-05
7.57512861751044e-05
0.000123908831851727
7.95113690311727e-05
5.88621632992973e-06
7.15370948924005e-05
3.08030204098271e-05
2.17819584118652e-05
1.77087773560644e-05
2.70546886111187e-05
1.57870854673914e-05
7.28386323011259e-05
-3.35364706769979e-05
2.79057366972932e-05
1.394765422882e-05
0.00013455130481301
4.40885370072557e-05
9.12767661854504e-05
2.72020060400306e-05
9.34138690305862e-05
8.26322729134621e-05
9.83187693409247e-05
3.8340921832977e-05
0.000104124114483366
2.01812038559899e-05
4.68762049345481e-05
4.49184180934677e-05
5.32340176717141e-05
8.57870965426445e-05
2.96609113697839e-05
0.000106592323171024
2.49504967338182e-05
6.98429967384766e-05
4.23459562570373e-05
6.72471118962592e-05
3.57742123663425e-05
5.47416865442052e-05
0.000114410091454626
5.84112321785732e-05
5.93327992391451e-05
5.08900487828045e-05
7.27200792532062e-05
6.20929615777008e-05
9.38863541700502e-05
1.43258207008676e-05
7.43089538832961e-05
4.96141669949021e-05
4.22650094407087e-05
0.000117192096297536
8.22264275595313e-05
7.27464933236297e-05
5.44133412820529e-05
-1.57409817327001e-05
-4.4947020961496e-08
6.16146141007434e-05
6.04462282011914e-05
6.11466600089353e-05
0.000110583566121827
6.62039671799839e-06
5.59654375903403e-05
8.13246717067048e-05
2.10435654149573e-05
8.80630146192388e-05
4.6443004270955e-05
-1.80032812672127e-05
6.09755295372845e-05
8.49260844765823e-05
6.64388830996516e-05
5.66646015450204e-05
4.86415497854687e-05
7.27631576097579e-05
4.58858487357796e-05
3.94941303791641e-05
8.44856725130724e-05
8.66977022655058e-05
9.52712376596423e-05
9.08659132283851e-05
8.04981395333622e-05
0.000109244691441594
4.94401896646424e-05
9.74965271440772e-05
0.000104904003355244
7.73396278681541e-05
8.25864930547769e-05
5.72902951869491e-05
0.000116062919813852
0.000119859486877331
4.01320559027744e-05
3.74137823924699e-05
6.29876121103747e-05
6.04540551863286e-05
4.33570502640429e-05
1.66285518451111e-05
0.000142259029925909
7.29474918143149e-06
0.00013585524627441
5.55524086042379e-05
1.32421424841734e-05
7.85961294357555e-05
8.20137737434578e-05
7.12808658030594e-05
5.8556003661092e-05
9.26618811600806e-05
-3.63182786551322e-06
8.31832506475618e-05
9.40122878018592e-05
3.43123395175245e-05
5.70602846716821e-05
9.25234079959807e-05
8.36669032667947e-05
3.34750384432396e-05
6.396639993138e-05
6.86024955252521e-05
9.91483788716338e-06
2.4250369035072e-05
9.14652415569144e-05
8.91284195251625e-05
4.74322575183532e-05
2.85047390028817e-05
2.75714382820256e-05
6.85091574006127e-05
4.90486609033844e-05
6.7648947654913e-05
8.50312457059682e-05
3.26756996973505e-05
8.64842290326129e-05
9.50360459369546e-05
4.01000001089088e-05
0.000114591520352479
2.10382848547313e-05
2.92297808410844e-05
6.3646712318791e-05
8.38647303310076e-05
8.46195287091587e-05
2.80385994865543e-05
9.93990135367326e-06
6.42186183064197e-05
0.000101671665349498
8.56929048022641e-05
7.64914248351413e-05
5.02557169864868e-05
4.21596818111178e-05
5.84143441248927e-05
6.61822860986977e-05
5.25931710454642e-05
1.65722841564323e-05
6.34594205560455e-06
8.12559490299043e-05
2.2680144593504e-05
4.53559486410607e-05
3.53226997067044e-05
3.32337091966969e-06
6.59029336384277e-05
5.58696939607813e-05
0.000121607378901258
0.000102573282922357
7.67134773864467e-05
8.51847219951738e-05
8.18013373428593e-05
7.15559684118736e-05
-5.6405631027264e-06
3.78756237827453e-05
4.16597816372879e-05
9.16294343784482e-05
6.29223407553768e-05
0.000127759474126173
4.38853986663762e-05
4.65433743913778e-05
4.70897025696691e-05
-3.35715134504357e-05
5.91827140988919e-05
2.55760139377543e-05
2.44843504931958e-05
9.84505855241781e-05
2.83429841300121e-05
8.31325536498775e-05
4.86838262355251e-05
8.72548721698979e-05
5.27943203864792e-05
6.73258187928105e-05
5.04273845200064e-05
4.57526987117485e-05
9.79829853130294e-05
5.62129183623983e-05
3.48703458914747e-05
5.30197161004688e-05
5.34014961670119e-05
3.62446930869635e-05
5.07017025388198e-05
7.17188240780264e-05
6.39035449838312e-05
9.94109875985532e-05
3.59563271139341e-05
0.000114237952313752
6.2854096772553e-05
9.31847622205748e-05
7.96802113294276e-05
5.79140165698835e-05
4.29425413093407e-05
7.68199441287822e-05
7.62807734337565e-05
6.83776002333689e-05
8.2645425228851e-05
8.87524034223866e-05
2.54880580964302e-05
-1.18658451182995e-06
5.70606544428719e-05
6.0223970263741e-06
5.5398827751538e-05
6.67182365220031e-05
9.47368068352207e-05
6.52197850498755e-05
7.20194443789468e-05
8.15666579917622e-05
3.16848377708535e-05
3.97280820202514e-05
7.33035307206399e-05
-1.58157543024763e-05
7.37479371650219e-05
1.4348204530959e-05
0.000118508550522522
8.40596121310917e-05
4.53957135132848e-05
-1.43960438595251e-05
0.000103325162267015
6.39185610675217e-05
7.46401877169613e-05
7.20881654756222e-05
4.21508090551357e-05
5.48257990638251e-05
9.1404926212236e-05
3.9993913592363e-05
2.44004263262673e-05
1.98209955748981e-06
2.93460484403303e-05
7.66880599715866e-06
0.000101278619217913
7.15756221013613e-05
2.64754990768343e-05
8.05347966978708e-05
4.10973563157905e-05
7.21998826637016e-05
5.07927231785532e-05
-2.01689904274458e-05
9.23443154338178e-05
3.39735418417517e-05
6.5532996438443e-05
4.86700380823698e-05
6.0870841562728e-05
5.48523572812429e-05
8.99027837075284e-05
3.35534171117234e-05
7.86671427171757e-05
2.72227108709429e-05
8.07931291542938e-05
4.00457088804559e-05
0.000116773192261013
7.97717256586262e-05
9.91626767534636e-05
6.19408173590063e-05
4.25451983902755e-05
5.50728765510468e-05
4.79194936598221e-05
7.66590873080124e-05
7.89018365900286e-05
8.27409710251156e-05
6.15167622238925e-05
6.78351947806837e-05
9.33619666881714e-05
9.29367649670233e-05
0.000108532540903601
-1.75099773695816e-05
9.67715946694562e-05
-8.18544824500495e-06
4.73475898265144e-05
0.000105534596136267
0.000108193915522176
1.81541405665175e-05
4.47572621865646e-05
-2.55459759959436e-05
9.45811731465227e-05
6.12758652655629e-05
3.6404234434756e-05
6.96558994900293e-05
7.30015428979782e-05
5.30849196321921e-07
3.30633014714578e-05
6.16702808634339e-05
0.000108124290271382
1.92338325190019e-05
3.19786869311054e-05
8.10875511308968e-05
7.61874319739298e-05
2.06356763917394e-05
2.32626570712419e-05
3.22108620734079e-05
1.86228916044931e-05
8.17642040609807e-05
3.84640362483448e-05
6.37943227752504e-05
2.74288074762907e-05
0.000112006637973491
2.92823234107963e-05
4.08835686090133e-05
4.63176287465789e-05
5.90490793085016e-05
-1.95845907086248e-06
4.88278682445817e-05
3.11866140318774e-05
4.05877558191548e-05
9.0161472721353e-05
4.93792967340808e-05
5.74274228613701e-05
5.64085247062136e-05
6.53540153983787e-05
8.68160944095193e-05
8.29255137884101e-05
6.67136018966259e-05
-6.67644551741092e-05
-8.52355780781134e-06
0.000132703269224218
6.68064735951768e-05
4.04618171966702e-05
1.58051395046974e-05
5.0276039527392e-05
8.1058581372996e-05
6.0065686001299e-05
5.2899550537776e-05
1.00450188446115e-05
3.61021270486259e-06
4.774207724479e-05
5.77730968055619e-06
9.02879963843329e-05
-1.97857754254178e-06
8.74013125816311e-05
4.9435853395579e-05
8.42152347724603e-05
4.6901567584708e-05
7.12511382211849e-05
0.000111431919073244
8.81363190278994e-05
6.48458528329014e-05
6.93843239563255e-05
8.19721906828115e-05
0.000171104744468621
2.96961946444987e-05
5.69753077789322e-05
9.4837317101048e-05
6.79523904953179e-05
2.70308056709836e-05
3.45119025227874e-05
0.000106463706647044
0.000106944822334534
5.66025137062536e-05
5.35080786102924e-05
7.57437376111748e-06
5.12141187067219e-05
5.95481759882745e-05
4.30553805370986e-05
1.61760528756322e-05
9.17658110564209e-05
6.02743918803399e-05
1.56463362309449e-05
3.54720032581032e-05
2.57184077194327e-05
4.77739992211853e-05
3.79698550405362e-05
2.01407821181899e-05
2.37735833395798e-05
5.93144990445254e-05
7.78687974657396e-05
3.38983537082334e-05
4.53316490583567e-05
0.000117576281854866
7.75144213777986e-05
8.20900766403478e-05
7.57088168590153e-05
-8.81285345425763e-06
9.67900787588398e-05
4.26707005125425e-05
5.50211626568464e-05
7.54866307154239e-05
5.76865302299471e-05
1.11246345081097e-05
8.39186795711157e-05
0.000106472460289478
9.53224645213935e-05
5.27868862278784e-05
9.91066992516403e-05
7.60106553810391e-05
0.000101687365702622
0.00011045615854542
5.51555755046083e-05
6.10340887646519e-05
3.59835082940918e-05
4.08585114176997e-05
7.60824387029545e-05
6.905246059432e-05
0.000166779652030352
4.86769645342963e-05
9.0717208469577e-05
5.26601168008593e-05
7.88165842888063e-05
3.7792167729102e-05
1.98449901583278e-05
5.46118400619391e-05
2.8687997853467e-05
5.98817473376692e-05
2.88161950536427e-05
3.35626109568896e-05
4.3030530508e-05
7.78708889004251e-05
7.13104856491992e-05
5.59347505387146e-05
5.07283223059921e-07
1.34177750084341e-05
0.000121019442710553
4.4027783931163e-05
2.8422019699059e-05
3.41231673693844e-05
4.42928461202157e-05
8.59470359810195e-05
4.51499545583983e-05
4.12782858135681e-05
8.79317942005348e-05
8.05937844382138e-05
5.66236202138013e-05
9.33421181120524e-05
7.45465926582779e-05
0.00010160173646409
1.03452805202604e-05
6.53887877776598e-05
0.000119638492753673
-2.38589284678342e-05
4.58872501480215e-05
5.40336887038412e-05
4.98793273790117e-05
4.25426673342135e-05
1.74220608804141e-05
7.82955359198955e-05
-1.88899113547356e-05
2.59904464145844e-05
8.55241229418202e-05
2.91282551960307e-05
9.59933893579889e-05
7.69346713337703e-05
5.13412519137427e-05
4.64071970945931e-05
3.39672936058465e-05
0.000107270615012839
3.98979120762997e-05
6.91620996093382e-05
2.81156871117786e-05
1.55400050966826e-05
1.24975323546539e-05
8.79115987745323e-05
6.38475557400095e-05
0.000144954769836323
6.61244243116851e-05
7.7058628396352e-05
1.60533453820908e-05
5.94857567684609e-05
2.69434673527949e-05
2.55442157348751e-05
5.72959998267468e-05
4.90754073358729e-05
5.34885117481078e-05
1.44052497709181e-05
6.22228493576184e-05
9.3979832177338e-05
7.09596996084847e-07
1.27230423133329e-05
-7.34658127710731e-06
7.11300554970486e-05
5.11862739070993e-05
6.30573547449292e-05
3.17999827729162e-05
0.000128585261822917
7.11997476500998e-05
6.31393407788632e-05
6.17189313577531e-05
9.10064140087601e-05
0.000101704987398984
2.76211910741946e-05
3.62624443184102e-05
0.000133906603052281
4.14855865243688e-05
9.42162188906074e-05
5.00063137963694e-05
4.34108921089588e-05
7.34727868060375e-05
5.48261714579584e-05
6.54638590768681e-05
5.00368908149035e-05
4.52253049878608e-05
2.60324345985503e-05
0.000122481314515294
0.000128073724777559
6.06617654266081e-05
2.60763164748145e-05
8.05873448464973e-05
4.11473481183353e-05
4.4617779638207e-05
3.41575076515625e-05
7.31608891499245e-05
9.22329000729207e-05
7.58870168592559e-05
0.00013255736499096
4.26645694164643e-05
6.07506661044493e-05
3.66215047247513e-05
4.85950617238534e-05
3.98330520171716e-05
6.38934309281491e-05
1.73221069684308e-05
2.34845262315558e-05
6.24962901235851e-05
0.000127514217637516
6.58109008542497e-05
3.93483161681583e-05
4.86911721050129e-05
4.2616640005512e-05
4.4766089202654e-06
-7.49618321103652e-06
4.26051622402903e-05
4.43905288231709e-05
2.65206094880439e-05
3.03447148806676e-06
1.47944160114105e-05
2.6107381059358e-05
7.68502027866246e-05
9.52026228450376e-05
3.38877134404624e-05
0.000148691651735017
4.66397737514335e-05
3.16259019945336e-05
4.68144590534087e-05
5.73520891305333e-05
8.08285014897679e-05
4.80823169475033e-05
1.48682378860472e-05
8.6946002110411e-06
6.76910019402176e-05
4.51987776795606e-05
-2.7748216995274e-06
6.82102964004349e-05
3.82127241287441e-05
4.72431062240179e-05
2.2318726084068e-05
3.0435023746885e-05
7.70644144625721e-05
4.64063728290518e-05
0.00010908551939355
3.02512929015083e-05
2.03139746310387e-05
4.63952240749896e-05
4.79357918401345e-05
1.04604060087405e-05
2.47635647156054e-05
7.25516243116278e-05
4.40173451457947e-05
2.23873319943385e-05
6.98749348362987e-05
3.22458950188187e-05
-1.47448616472877e-06
2.63083698608505e-05
9.60350225222894e-05
8.54821488084347e-05
5.65897011172598e-05
7.65615411122962e-05
3.31102858915521e-05
2.06735481782004e-05
0.000118569183987705
0.000105861772024423
0.000105312927367533
3.41658122710275e-05
0.000113117438626298
0.000132719988208879
7.26553545402429e-05
8.02493691320163e-05
8.74833032407901e-05
0.000110673970826328
0.000103894810725173
8.51887572538171e-05
9.24012610299242e-05
7.74227690143748e-05
7.94474459029658e-06
6.28911859874801e-05
5.20426740677226e-05
4.66915058219495e-05
-1.56012374463511e-05
1.47985707288791e-05
9.42690400210258e-05
2.23861872880446e-05
4.25676300359481e-05
3.25448936173726e-05
7.00286345883247e-05
0.000113925842768163
7.87160896244404e-05
5.45436862173772e-05
7.49875333660191e-05
0.000114540055894624
7.45899322349359e-05
-3.11263037527994e-05
3.38350105035014e-05
6.99194835992786e-05
8.2368037172394e-05
8.43694347794527e-05
7.4065498115808e-05
-1.11114836869058e-05
7.36652486985343e-06
7.33427236691813e-05
8.19353955655333e-05
6.20558641141874e-05
5.0787277147275e-05
0.000112886738517859
1.39251244389691e-05
7.05401622677137e-05
6.43536361920202e-05
6.96489705830882e-05
3.24108433927592e-05
5.09603929465124e-05
3.90198780419044e-05
9.11597105171647e-05
0.000125382844616782
6.91061762098259e-05
6.94944596562384e-05
4.86727697193426e-05
3.89169999349552e-05
7.7429369988602e-05
7.93838096315947e-05
9.73333572125543e-05
2.78241337487923e-05
4.00548736944365e-05
7.52387323548397e-05
3.65587315014334e-05
0.000108607494624475
0.00011128644549941
6.96021436813134e-05
9.77879592807964e-05
5.27323087195344e-05
1.04855067376866e-05
6.97942129737692e-05
2.39373774889509e-05
4.70849329025614e-05
1.21556830422933e-06
3.41456881996369e-05
3.81790486829497e-05
8.38293004540923e-05
7.93081604324843e-05
5.46278819275146e-05
4.12449065851318e-05
4.29862556344135e-05
6.88932104605806e-05
5.16042736727757e-05
4.09898404157126e-05
9.24104002581576e-05
4.97702486481976e-05
6.0568598568581e-05
6.09962562773522e-05
5.68211905624942e-05
1.25153760590791e-05
3.91808405296792e-05
8.86992585420071e-05
4.66794111044613e-05
-6.57112027968538e-06
7.85286283500421e-05
8.23348543524473e-05
0.000113061256291183
5.88523887212749e-05
6.64563712725962e-05
-3.4643094196979e-06
2.83835812468619e-05
3.22818500707826e-05
8.62012609255858e-05
8.48868036126541e-05
5.33895822856004e-05
5.57348508989386e-05
8.33594926320248e-05
7.11274316142194e-05
3.88828832285257e-05
0.00011028262928814
6.25324378736209e-05
9.4022979672968e-05
6.55702858637479e-05
7.33779160300711e-05
2.415126307261e-05
7.80203670703421e-05
2.58669957340507e-05
4.6088366697917e-05
5.61038722320897e-05
3.19011985047525e-05
1.54139804070249e-07
8.50947239294811e-05
4.55402980020167e-05
-1.65005431250343e-06
4.39974498059854e-05
3.55378908199148e-05
7.9757081989446e-05
-6.1162842179298e-06
8.20122082248455e-05
9.1654825403898e-05
6.67888819039094e-05
4.06684993852338e-05
9.53373820124322e-05
2.88757826838327e-05
4.65981343242575e-05
6.94563964791933e-05
5.50318621602845e-05
4.92399207029966e-05
-6.49159788618661e-06
3.23145402107961e-05
0.000106417135904342
6.26337765786875e-05
4.11616998558265e-05
7.46748481976731e-06
6.05364168944079e-05
5.16171323917474e-05
0.000105349826194848
5.97124871442488e-05
7.82306886246833e-05
5.78280439607731e-05
0.000105299273836689
