# Supplementary material for: Research on computational propagation and identification of mine microseismic signals based on deep learning
Source: PLoS One. 2025 Oct 22;20(10):e0334641. doi: 10.1371/journal.pone.0334641 (PMC12543183; doi:10.1371/journal.pone.0334641)
Supplement: S5 Data — (ZIP) [file pone.0334641.s005.zip › 000100800001529.xlsx_0.txt_24.txt.txt]

6.2210482317336e-05
8.20351329067756e-05
5.46595314353058e-05
6.32968633453467e-05
0.000140672692822624
2.02759453554428e-05
8.98069212446408e-05
6.31248946757364e-05
8.77579337209854e-05
8.39332980188334e-05
0.000115093815723173
5.04685294240865e-05
4.19245030816943e-05
-2.56405860241246e-05
9.84998668015191e-05
4.07427339860913e-05
1.27878553311783e-05
3.12899054823354e-05
6.19273538335288e-07
5.96919712079858e-05
9.69900558056253e-05
2.82609169354976e-05
5.77088144748113e-05
5.454288641554e-06
7.63923391340851e-05
8.5536937008379e-05
6.25457525343512e-05
4.78207988701529e-05
4.17260741984808e-05
8.38528247509921e-05
0.000101964838560878
0.000113476076244927
8.7432963144076e-05
4.5424633046352e-05
7.13362483956167e-05
9.30378651465595e-05
0.000113565238531936
3.41316439397646e-05
3.66416409181066e-05
6.173914848641e-05
6.93410045681571e-05
7.23825757071355e-05
0.0001148527347976
6.17886802092454e-05
0.000114906527642608
7.96513443113049e-05
5.71521866843828e-05
2.5612507950893e-05
6.08640935840208e-05
-3.60818019126491e-06
8.84167791891739e-06
3.20663571850564e-05
5.22060496454952e-05
9.57862146608523e-05
4.40263969064363e-05
9.70471004320197e-05
8.84629778305835e-05
6.44224299949939e-05
4.07055668680822e-05
3.24155299494737e-05
3.58229432889481e-05
0.000102792986957464
7.18475536930927e-05
0.000102361187443831
8.73653233046075e-05
1.74396635272105e-05
8.20258822199111e-05
8.02415639752695e-05
8.04946448310477e-05
2.92075970714381e-05
9.95917253250724e-05
8.98976618333868e-05
9.16081783202077e-05
2.82843893371182e-05
4.65813179277969e-05
0.000102759171920868
8.98774543111223e-05
7.75795807115375e-05
0.000110735091827578
1.34858940357679e-05
8.08380220432101e-05
4.73587170504299e-05
3.28824748232839e-05
4.18794216578612e-05
7.78817432066931e-05
5.29058456625489e-05
7.73685427276046e-05
8.25801534504209e-05
3.06676291797943e-05
5.17470303347337e-05
7.28239653205586e-05
2.76766378553127e-05
8.80764407112821e-05
4.79654883619469e-05
2.86006801583582e-05
8.89139935470337e-05
6.15937545249831e-05
7.48338012822292e-05
6.13999543345332e-05
8.09296102747917e-05
8.86473666427814e-06
5.06292246928341e-05
-5.16537108443693e-05
1.61005294132931e-05
-6.40378155778274e-06
2.81989791889629e-05
8.06243007748399e-05
1.17561497097843e-06
7.05059491983219e-05
9.32507660591062e-05
9.22526832543517e-05
6.84382743385029e-05
6.5358591627503e-05
4.9703579498652e-05
6.78963707750758e-05
0.000111575721512191
6.78159857830081e-05
1.81734023482628e-05
2.82065529388183e-05
5.13603505802874e-05
5.32493510254263e-05
-6.06515126798021e-06
0.000118025897636355
7.87426249501744e-05
2.65825323443406e-05
6.31977472176153e-05
7.66549111703007e-05
4.39133714410574e-05
1.2427050346919e-05
8.2608793569789e-05
6.3840723500769e-05
7.34647673560599e-05
5.86205471028157e-05
6.49409464601273e-05
5.94384664404518e-05
9.60509738694696e-06
3.79513059805388e-05
2.92657212228475e-05
6.11443595563136e-05
-2.77806713388686e-06
1.59055945976324e-05
6.21089201493484e-05
8.98530945565936e-05
4.77710141757953e-05
7.69005494932075e-06
6.19432743372414e-05
1.68045913268904e-05
5.27061519250395e-05
0.000107698956301628
8.03182332546904e-05
5.74802885364165e-05
5.66250511584385e-05
-3.12744857330695e-05
8.54328687638317e-05
7.43156518127172e-05
6.86102063258974e-05
4.36528334899796e-05
3.63119623548051e-05
7.06200275682666e-05
5.64729556309463e-05
1.78199038503397e-05
3.95642964543991e-05
2.35297291394547e-06
4.30290365677915e-05
8.49150738971566e-05
9.18679215952016e-05
1.8327234107084e-05
2.21621537750076e-05
9.06191025426777e-05
2.14737729181404e-05
0.000140928880338254
8.33217200585955e-05
5.85777243987426e-05
3.6736206676224e-05
5.0988943885761e-05
4.85063693084119e-05
4.56576968294934e-05
0.000112761363023304
2.65432149870443e-05
3.06882092087938e-05
8.31036800232958e-05
5.24726641631914e-05
2.79864690849444e-05
6.08778349846042e-05
9.20717143471853e-05
4.26009277371017e-05
5.97596314028269e-05
-1.21748640597156e-05
8.18451393165839e-05
3.26049316271514e-05
6.66022211364216e-05
6.02595096956756e-05
3.39642871855239e-05
8.59664046197812e-05
4.03865958780626e-05
4.71932080555308e-05
7.29548347184716e-05
9.94953647135778e-05
8.991610379331e-05
5.54344650691132e-05
6.33511819104678e-05
7.12009464812044e-05
2.2535417753825e-05
3.99036996885899e-05
4.9809072555373e-05
0.000120355855572445
5.51602101195148e-05
9.59617341015319e-05
8.46787051636954e-05
1.33598676396297e-05
7.70445379904118e-05
5.02875773981331e-05
5.74291503513787e-05
2.47582455367457e-05
8.82792958163575e-05
4.54165063221853e-05
9.4015283971163e-05
5.80257483231464e-05
8.17531675951617e-05
-1.82820548905818e-05
5.72339073323565e-05
5.48071123362424e-05
5.0592601896022e-05
4.75099753796317e-05
1.12848343495696e-05
1.61227291140228e-05
-6.65242814200116e-06
2.45083762646402e-05
6.94400991426633e-05
1.31074546554837e-05
1.19952227598669e-05
2.39905318399555e-06
2.44989564897191e-05
4.16957268869917e-05
7.13552657427508e-05
6.21986527592254e-05
8.14534147402189e-05
5.07466274091104e-05
6.74401934889136e-05
1.90373581026308e-05
5.81080380234548e-05
3.54770725013312e-05
-5.69629003295265e-10
6.48001491639297e-05
8.51599017194572e-05
1.59182362702993e-05
5.86763072349054e-05
6.27922576872394e-05
-1.79158648908171e-05
2.07282559523122e-05
4.79675325555003e-05
6.61440002743652e-05
8.36088820447228e-05
5.57490732832375e-05
6.69337743910899e-05
3.90129852563495e-05
0.000127388316197758
7.53121784439508e-05
9.90703610552656e-05
4.85596431342079e-05
7.53787622912302e-05
5.09455037999432e-05
4.5647783698855e-05
4.09740899719055e-06
0.000105436743953243
0.00011383039813333
8.08504734231109e-05
5.62721394189589e-05
9.47717545308816e-05
0.000114678087521249
3.79719380740078e-05
8.41733219672196e-05
7.58094780133024e-05
5.23231320158292e-05
7.62887874879765e-05
1.25588559931865e-05
5.70688212188056e-05
6.0271950755696e-05
3.67318930817444e-05
6.55141085641938e-05
6.17535658905109e-05
3.54575154984552e-05
3.04917387816553e-05
8.68677407873396e-05
5.65918750809018e-06
7.91144608226253e-05
5.8581006719057e-05
0.00011479063324233
2.72944123762655e-05
6.21319483401554e-05
1.26508741910395e-05
2.04148421821355e-05
3.3813837443056e-05
4.89597330497583e-05
6.07778772886319e-05
7.96611814182288e-05
8.10364433759725e-05
9.62749411847385e-05
5.86350136239789e-05
9.81903608752767e-05
0.000114477695772004
7.37186325718406e-05
8.28569575541418e-05
9.67742831629907e-05
5.46125678986305e-05
2.83714108920979e-05
7.17104674719432e-05
2.42099774991168e-05
9.47606255038251e-06
8.04119135486008e-05
2.93177770492308e-05
5.75923313283619e-05
3.81544311995954e-05
3.28230571250248e-05
2.32315673986539e-05
5.86802023501554e-05
9.86945568743666e-05
8.2975070214015e-05
5.45405589811432e-05
4.98075879429051e-05
3.05922350980575e-05
8.22756163223936e-05
5.1979269060795e-07
4.71559686152642e-05
7.67798553150556e-05
5.63778301722977e-05
4.12682680216193e-05
1.92426880561425e-05
2.08357881131159e-05
2.10423245290023e-05
6.04311786662385e-05
9.27046199146802e-05
6.4543972771142e-05
3.50209761630709e-05
5.44630980272359e-05
8.17002574805214e-05
4.24798718276427e-05
0.000113962392426164
2.46598256595563e-05
5.29662560499659e-05
2.98995542657961e-05
9.21449287210409e-05
1.87239910294677e-05
2.79362996740439e-05
7.90414502119306e-05
1.3836902019526e-05
2.87160496740425e-05
9.91493952642799e-05
6.67869408514448e-05
4.03456762114414e-05
5.39223959374449e-05
5.98527746841208e-05
7.72015174824213e-05
3.19019278035827e-05
7.1148976359165e-05
7.05714903940999e-05
7.13745841849879e-05
5.40237331965114e-05
8.11254940864232e-05
0.000104282707390056
2.97762632586969e-05
2.64696504876323e-05
5.67859554539548e-05
6.83528816735096e-05
1.10617417623156e-05
3.23702275939067e-05
1.63875001093514e-05
6.6774550241529e-05
4.65584661417059e-05
5.3689096316135e-05
7.76128396401638e-05
8.59269251720162e-05
8.06570140331451e-05
4.16589164982543e-05
1.59970413001413e-05
3.17856821039042e-05
9.50090423105717e-05
3.83356493281623e-05
8.56058153633591e-05
7.8958801134921e-05
9.12223754642062e-05
5.78539635641996e-05
5.16151309901632e-05
-9.7019276674777e-06
8.8203083610544e-05
2.81470562000358e-05
5.21329047657347e-05
5.95534919680768e-05
4.47390511111542e-05
6.17287020825976e-05
9.02688558232714e-05
6.60498168474445e-05
6.50748368279927e-05
7.41486799070584e-05
4.59608343527171e-05
6.52027147622743e-05
9.71761211307634e-05
7.25758380133694e-05
0.000107940868666056
5.1505691435884e-05
2.83091778702291e-05
4.20793196534329e-05
3.51511287514079e-05
2.13355239158271e-05
3.70859180051606e-05
0.000119494598416213
2.91009168467892e-05
7.39981046401745e-05
4.03782025131523e-06
7.20601941165322e-05
5.38809948296301e-05
0.000127763325849049
0.000106905686691086
4.46749386308384e-05
0.000127062864750471
3.11562658766148e-05
-1.9334521666596e-05
3.70084913684413e-05
5.90446286200708e-05
9.2819667154415e-05
-1.67147418835216e-05
1.16088347691309e-05
2.46943097253504e-05
-1.82293850741829e-05
-3.57273885889526e-06
0.000104820719168545
5.14717683090166e-05
3.24228954150096e-05
0.000105453361940312
0.000110909825101296
4.00029933271026e-05
2.85282440733033e-05
8.76442555273404e-05
4.02397534082125e-05
6.66161923083418e-05
6.84910270559639e-05
1.42128771297292e-05
3.96796724283411e-05
-2.80967204849116e-05
8.81637779148171e-05
5.57498870460178e-05
4.09467112264621e-05
5.5375708398363e-05
6.34924960262129e-05
0.000108122828262398
1.67763053524578e-05
5.44986195515519e-05
6.59766583084921e-05
2.16808634196539e-05
5.69303283124704e-05
3.92116287740711e-05
2.28404128275913e-05
0.000108284828495945
6.89108120579553e-05
7.03991093653517e-05
7.77994354282912e-06
9.85622234521313e-05
1.78900537828855e-05
4.01803685933271e-05
2.36763346644349e-05
4.54246750282094e-05
4.9732368553865e-05
9.94743754375516e-05
4.66921727534239e-05
0.000101935331943372
9.26983126979151e-05
1.17939025320352e-05
2.60141331593887e-05
8.64231068830017e-05
9.75022508499656e-05
-6.93313881333268e-06
8.00935697283859e-05
5.19691710504776e-05
2.81435206323876e-05
3.48128701307774e-05
8.27278793413335e-05
5.13641756036211e-05
1.31075616205129e-05
6.82659132564891e-05
4.52114209227717e-05
7.68381468968925e-05
0.000110319098960163
5.98010340284537e-05
4.8269631366127e-05
9.10560195232317e-05
6.51134489667473e-05
-2.05719702182736e-06
9.96674358072963e-05
4.02479116720807e-05
5.73449528851649e-05
4.23198668314586e-05
2.49464200483816e-05
8.15458776680417e-05
5.4867421637416e-05
2.89621453166017e-05
5.03874528198428e-05
8.16827198090337e-05
0.00011261402057409
9.13292211086927e-05
8.78024245873523e-05
8.38891920659846e-05
4.13591064088238e-05
4.36715052609438e-05
6.95482350715615e-05
2.38708190391515e-05
2.27340206900997e-05
2.49952006459134e-05
0.000111113971589777
0.000133928637262802
-1.32157446035187e-05
2.25312493640744e-05
0.000103812532379616
1.76299703213555e-05
4.91056109250447e-05
4.94624777468493e-05
8.44599284174966e-05
1.78462938424175e-05
1.23981759097146e-05
-2.25981756075968e-05
2.02803519336744e-05
0.000138216662918327
2.57841705504794e-05
3.10855225803005e-05
5.19743703406561e-05
4.67497502417307e-05
3.87892041358711e-05
5.91234718208838e-05
2.64547943798855e-05
4.45376582429797e-05
8.16734225214338e-05
1.29770873166875e-05
5.33927851590699e-05
4.12776912802929e-05
4.21203972455754e-05
2.24555307663297e-05
-7.79476757798284e-06
9.24715848903068e-05
8.61994957192448e-05
7.28516112997919e-05
4.44109620651293e-05
4.46692240225957e-05
2.49620858661011e-05
4.19401711525107e-05
5.23674166451069e-05
2.3207371602098e-05
7.84948624882627e-05
0.000106786267340234
0.000108342774918311
1.51678449769895e-05
4.2257124861502e-05
7.31117541927421e-05
5.82052982249518e-05
-1.44112618169976e-05
5.34791740072351e-05
6.98014957600176e-05
2.52124174699669e-05
9.51072982200994e-05
3.33837349265775e-05
5.61618020960536e-05
3.24781953858759e-05
2.44529971879846e-05
8.58287618290413e-05
4.49497023946466e-05
3.4616929926164e-05
8.36343862514669e-05
7.20895605024685e-05
2.99193364719661e-07
3.90374006846901e-05
5.58578196709424e-05
3.50106081548385e-05
9.24346427531271e-05
5.22740829790296e-05
4.59668002264811e-05
5.06708435588862e-06
5.45757486433475e-05
3.95855877762773e-05
-7.16956619595046e-07
8.09317460657729e-05
8.75519731031323e-05
7.23914101015174e-05
8.07470813357974e-05
3.83022517509985e-05
3.15428564069455e-05
8.12148723427828e-05
6.70234333468843e-05
5.24308395484889e-05
3.74561596594067e-05
5.15194928245278e-05
0.000107020467523048
5.51119575089974e-05
4.81853988303611e-05
5.34616800048142e-05
9.68143410756196e-05
3.54525228096794e-05
8.36156187412029e-05
8.28891325048723e-05
-4.39741575126305e-07
5.1599291683242e-05
2.83604966024129e-05
4.97911026290627e-05
5.14651320405942e-05
6.58097773396292e-05
2.84088237990823e-05
2.61280395819362e-05
-2.37818540049342e-05
3.74847302100586e-05
-2.5247246370499e-07
2.03171324731421e-05
6.96964203876501e-05
5.0137605944926e-05
5.84674262486526e-05
5.79507754159592e-05
9.59923258057543e-05
9.78801891281314e-05
0.000111402969700115
7.66230126080569e-05
-1.9173865777562e-06
5.91142184096393e-05
3.22205686929634e-05
6.64758448115965e-05
8.38943192969925e-05
7.21650916667994e-05
5.35905813286039e-05
5.44096459441564e-05
3.41411785277076e-05
0.000114360399513263
2.01867067088389e-05
-1.0794231775812e-05
0.000106590274980339
4.47580394703235e-05
3.16305817927411e-05
1.07446293930253e-05
3.71293078832505e-05
7.14004818964087e-05
8.31014056187031e-05
8.71352926550798e-05
7.39397133610318e-05
9.99931965112396e-05
9.09144927539604e-05
7.14146670830458e-06
8.96171382500753e-05
3.67536557362568e-05
6.27103275633539e-05
3.2340013966182e-05
2.71944879689691e-05
3.62155732114791e-05
-1.05366355778781e-06
4.52682424704073e-05
4.78832361378043e-05
2.37846134963709e-05
9.59433484288401e-05
5.13551211450345e-05
6.52678805489672e-05
6.86646750308845e-05
1.94803614721197e-05
6.69275684329691e-05
2.1650577593586e-05
2.55664008661292e-05
1.59937826545354e-05
8.68665258600889e-05
4.79435310737287e-06
6.78149359553877e-05
6.06874532286221e-05
2.77216217468094e-05
2.26199350849048e-05
6.6846583606876e-05
6.87161733135929e-05
8.83893465058802e-05
8.09662197842079e-06
0.000112546042314187
1.78262248740061e-05
8.31704822900412e-05
5.05696649928196e-05
0.000129860601479203
8.11149333230463e-05
2.40605472403377e-05
7.91491147122507e-05
5.15059511177961e-05
4.21508397119231e-05
6.58278333521446e-05
1.55975921221213e-06
7.83552402597629e-05
3.00307226599597e-05
3.1147103588065e-05
8.4334430378437e-05
-1.72408559078047e-05
6.99399923272455e-05
4.82913729186558e-05
0.000133197495794436
6.29802948651246e-05
2.18506568750675e-05
-2.12931332604651e-05
9.0930065455071e-05
9.28697070325128e-05
5.4872126090701e-05
3.49222699436469e-05
4.91288761150036e-05
6.08402868996552e-05
7.5181823477586e-05
9.7575488026415e-05
3.75426948041979e-05
2.98323152258103e-05
0.000103708966333904
1.83316331215356e-05
4.80882488009101e-05
9.27180177728977e-05
5.88940448519462e-05
8.03349069168924e-05
8.64565218684967e-05
6.71661214327695e-05
3.7686874654206e-06
2.37645332736589e-05
0.000125268362786815
0.000109633042966573
2.80796648105879e-05
6.51613104266025e-05
4.86497638528334e-05
2.47296332201353e-05
8.97656838894282e-06
5.87226739095835e-05
2.730108799963e-05
7.53422270414396e-05
1.68669758540251e-05
2.81180454630853e-05
2.2822400497657e-05
7.58601281539282e-05
-9.82774336840414e-07
1.06344886390144e-05
3.28190378061541e-05
5.22412570013141e-05
1.64898251234741e-05
3.35500236693551e-05
9.14923559068019e-05
6.97043231286482e-05
6.63902668776826e-05
8.47056613325549e-05
7.50802413576521e-05
6.02895937819872e-05
7.59281434310587e-05
4.46495735756309e-05
6.17707278147691e-05
2.0576734726219e-05
1.40622939636054e-05
6.12942050351393e-05
5.89496552003673e-05
6.52937689271451e-05
4.25351564630218e-05
0.000135920948710817
4.77038298867599e-05
-1.19646296278293e-05
1.53765920539522e-05
5.89268232787178e-05
5.50670968748714e-05
5.53951794971123e-05
8.85957309031364e-05
3.93757593503121e-05
3.36710244518728e-05
5.92923474418091e-05
6.23649614897058e-05
8.78074367634652e-05
1.79601527516541e-05
3.32193718068032e-05
3.42874014018713e-05
8.97444992982948e-05
8.9299236581112e-05
5.48772789678633e-05
0.000100928385909897
9.78211093060598e-05
4.69471397219383e-05
2.06342357439072e-05
7.61771519179153e-05
7.19743348364877e-05
4.47436966067628e-05
4.25646257261936e-05
1.62024784732653e-05
6.03200306313909e-05
9.0754168668872e-05
2.24958842979162e-05
-8.96946848700673e-06
5.58701281828791e-05
1.27161279331238e-05
2.48273475195229e-05
-2.18747862079948e-05
5.76235478011242e-05
4.67971539858383e-05
7.07664406906608e-05
4.47107743975719e-05
8.65117757828416e-05
3.36501214418127e-05
7.25805725335196e-05
3.7323506269554e-05
5.33007435847948e-05
0.000105369687641853
6.09405726281799e-05
5.73407078842949e-05
8.36219479870334e-05
7.00647340379401e-05
4.30167510731904e-05
2.23752498149183e-05
3.85863751354092e-05
7.11115761585654e-05
5.3643731697772e-05
6.95686422120919e-05
1.64904832458734e-05
5.90754424085384e-05
3.44952111294426e-05
9.85702177256633e-05
5.86438434556438e-05
6.99600553926358e-05
7.68809423623425e-05
2.91302267615338e-05
9.32551090574529e-05
6.22268072572205e-05
9.10893359853593e-05
4.43815666314304e-05
5.50260253211333e-05
8.4844307681087e-05
9.88942776153292e-05
2.43625099131014e-05
1.98741806550759e-05
9.96385235737212e-05
6.69256337706954e-05
0.000133013698535058
3.28458018409061e-05
0.00010343216502181
6.23774935900861e-05
3.02535174484986e-05
4.77355315769847e-05
2.79802493787479e-05
5.37821638397075e-05
6.07778474408782e-05
8.77815984941062e-05
9.87452778268053e-05
9.33796386817921e-05
-1.51968128959862e-05
9.4761370303905e-05
7.82996552301945e-05
-1.9165518023604e-06
4.70211391839001e-05
3.67701385905718e-05
5.84039404840571e-05
7.86949202661242e-05
5.19609242368641e-05
6.39970943352658e-05
5.63504076932905e-05
1.84410076947914e-05
0.000119364836279665
7.85157066020944e-05
0.000123033058805622
-9.1132210532944e-06
0.000124309036657051
8.75507887090707e-05
6.88219687636354e-05
6.88319035070939e-05
6.21280294247391e-05
7.73246673969552e-05
6.10719591163239e-05
5.68136332725434e-05
2.71325006607643e-05
6.29686500384392e-05
6.93692788944519e-05
2.69077801608797e-05
9.79939175650235e-05
-9.8999779078105e-07
5.73392475356981e-05
3.93038451004953e-05
2.97722871065486e-05
2.46610873644211e-06
3.2819443864174e-05
5.05504592723619e-05
1.38147199035867e-05
7.26721545403384e-05
2.18565738989824e-05
5.91636321852798e-05
6.44543641010195e-05
4.1244969554648e-05
1.35216804121119e-05
4.82618948484254e-05
0.000108059620178483
-8.23899573061599e-07
9.91155879990417e-05
6.74474803109944e-05
7.68461345648774e-05
7.63740687604447e-05
8.30749839191434e-05
0.000146536912921135
3.75534778413216e-05
2.33447378148508e-05
5.39006482065761e-05
2.60171760112695e-05
1.00604870245243e-05
4.01956244225613e-05
4.70475830077131e-05
4.05802412202741e-05
1.5813482230957e-05
4.36205404111201e-05
1.62090398593799e-05
7.0969452540835e-05
6.37597849147112e-05
2.36542387738814e-05
5.53725655467045e-05
4.23905216580041e-05
6.00634210412364e-05
6.0457446605882e-05
0.000107042652488147
1.22872939333397e-05
5.84138028162661e-05
8.84938659004768e-05
7.16707236995759e-05
5.83530975636418e-05
5.62106109251247e-05
8.71196808678164e-05
3.99215028900271e-05
0.000101535788976019
4.76681589689308e-05
8.49015239014524e-05
3.10370755749609e-05
7.74574366358998e-05
6.57858363990317e-05
9.87319563506728e-05
2.39027157176797e-05
9.1958100756459e-05
4.63028829607433e-05
3.09037046374206e-05
6.11405973035088e-05
9.5359594000721e-05
-5.1452445369655e-06
0.000103511561028308
7.39159732431084e-05
4.02798587908765e-05
3.82670213718821e-05
0.000104285143146707
-1.79799526471619e-07
0.000104987470570341
7.53194209865962e-05
9.97657920239698e-05
9.81651233557846e-05
5.08670984380044e-05
0.000105130844897377
7.69030625087566e-05
9.74950189299498e-06
9.82413933598112e-05
7.08556540410187e-06
0.000136853905237446
6.84217768876111e-05
0.000114881474621452
4.08439178947391e-05
8.90014673731635e-05
3.77828716522142e-05
6.8577466610766e-05
0.00013113016199499
4.01049118109364e-05
8.23061424612286e-05
7.44627973113662e-05
2.93153372741537e-05
6.65995227676624e-05
9.00836719243066e-05
1.60721219550915e-05
1.89336397724391e-05
3.10966970917937e-05
7.43423824450479e-05
7.84344540143882e-05
7.28086430617987e-05
7.30908468531482e-05
4.34355211723329e-05
2.84444621933559e-05
8.85769550146184e-07
6.3157760986626e-05
6.27697504603984e-05
5.95814064053016e-05
8.69624418142295e-05
-3.1664593662376e-05
3.57792716263677e-05
5.57135224939613e-05
1.22121227739815e-05
7.40906118569659e-05
1.16518728267755e-05
3.88498190057017e-05
0.00010249299389246
8.95054929512315e-05
1.55217748677027e-05
9.53889924721233e-05
4.48538923836609e-05
5.49755481018997e-05
8.17470442946322e-05
9.29728348757637e-05
0.00014397623462722
6.70283653364768e-05
0.000124089049460569
0.000108977379056786
6.37961272686977e-05
3.37822403489369e-05
6.78211335770249e-05
5.18650348602448e-05
9.10560253784849e-05
3.12361978658919e-05
6.51672811702182e-05
3.22888874468627e-05
6.02426117843005e-05
4.21034150589678e-05
2.33233121511896e-05
9.19812671165971e-05
3.3417063829858e-05
4.44252978887841e-05
3.94503761851053e-05
3.14959509279053e-05
7.59029962828036e-05
8.50174376927139e-05
3.99512510138068e-05
9.0045609062284e-05
7.41002898457632e-05
-7.02954695417144e-07
-3.93481839477553e-06
7.33413933646425e-05
4.42087092570184e-05
8.27268834712077e-05
1.73443040522924e-05
7.11022068464499e-06
4.33311571878561e-05
8.70144969423509e-05
7.95423781771243e-05
2.01298602528599e-05
0.000103952451676514
-1.58101860127384e-05
7.55477981159675e-05
2.54688876139794e-05
8.10838867069051e-05
8.69307903786612e-06
7.46564610299721e-05
3.27560564162827e-05
0.000125267177405115
5.14912427174404e-05
4.05889700516518e-05
2.10094414243171e-05
1.92935847912064e-05
9.61490696273332e-05
8.37630484819227e-05
6.02186626169182e-06
3.45002412339552e-05
2.64782918997178e-05
4.46837525745433e-05
2.82430427893905e-06
0.000135184843992774
2.92394127622994e-05
6.91680456405317e-05
8.92969441624991e-05
3.59042918305784e-05
4.48341621139803e-05
4.90079770230638e-05
7.48197823610719e-05
5.59404538314413e-05
8.18647436927489e-05
4.14419725622406e-05
7.89330262194859e-05
0.000133714512204178
6.56464738865707e-05
0.00010594478639787
8.57607113798748e-05
4.97571306141333e-05
4.7970986388552e-05
8.65385770009279e-05
6.6201186794162e-06
2.71533608137706e-05
6.5645004898067e-05
3.78104732563698e-05
4.4379215979844e-05
5.8946283645004e-06
9.82101312553471e-05
6.7611441601225e-05
6.16403259153028e-05
3.27033346068405e-05
0.000103245733578967
5.45614956503511e-05
1.08492755764833e-05
6.28727503407427e-05
0.000119490501495046
5.68018855707657e-05
3.08325035808353e-05
0.000101620645835014
8.53244503448504e-05
6.50130751803506e-05
5.79769661525268e-05
9.49413279600283e-05
5.55456914609665e-05
3.93674059172462e-05
3.64060888480327e-05
3.3318853951944e-05
-1.47772709064478e-05
9.52492128923872e-05
4.16109569061412e-05
7.74271418725079e-05
6.93858005144526e-05
4.27895823339002e-05
2.87897557510573e-05
6.56995171211514e-05
5.43900334594004e-05
6.29224153114979e-05
4.73770570197723e-05
3.83555104418061e-05
3.56994415361493e-05
0.000124144586469857
8.05712367705736e-05
0.000121994071835819
8.5335662248142e-05
3.41828617590489e-05
3.01825341378723e-05
4.01987477807154e-05
5.45414588047991e-05
-1.63941539388069e-06
9.5495053663977e-05
2.15870259000331e-05
7.8934055926955e-05
5.8533115426543e-05
6.60356286906365e-05
2.92077878985771e-05
3.06391120150129e-05
7.16392429240941e-05
-2.54863205338235e-06
4.91131141197091e-05
9.65590708455303e-05
0.000136891261745851
-1.51436565889253e-05
5.02902427558137e-05
1.84952773460194e-05
5.14983302314521e-05
3.84350330943386e-05
2.81701155915075e-05
7.95740479050518e-05
5.9287170786429e-05
3.99128649217024e-05
2.74348961884781e-05
5.15015403219255e-05
0.000114142650804696
3.10727477855466e-05
5.65133959871105e-05
0.000107632825039266
9.4112992061004e-05
2.02390701933028e-05
3.33628362746327e-05
6.98728181212208e-05
9.21770345595775e-05
8.71560323721482e-05
9.53394535422638e-05
3.50889362437111e-05
9.44732001754471e-05
3.03025805039648e-05
7.26569756713033e-05
1.32588210980568e-05
8.25355264825891e-05
0.000117750258702172
3.61171254173674e-05
9.55049017402994e-05
8.62590004613799e-05
0.000105654635907589
7.35391265109531e-05
5.67564238211611e-05
7.41856214312426e-05
5.07941421200836e-05
5.03878439185504e-05
7.7126769239411e-05
2.61759932234498e-05
5.46495180483357e-05
4.52785726356554e-05
6.07274698998171e-05
6.96150121638571e-05
1.55289317928512e-05
7.0796462506422e-05
3.88104326355758e-05
5.13397733812211e-05
1.22793817826782e-05
4.1534054051175e-05
0.000122826412875757
9.12858053590326e-05
8.93378040433914e-05
3.36375203055586e-05
5.86575517956271e-05
3.54204868851715e-05
3.00702847105515e-05
3.65344834557371e-05
7.1136425795734e-05
4.76204296636817e-05
6.20067845386945e-05
3.83275221987279e-05
5.15138721612169e-05
0.000105871371925306
1.28647014996573e-05
8.92265670768416e-05
4.79645388064298e-05
3.20759716226289e-05
8.97068997888384e-05
7.80196728740282e-05
2.51472159763686e-05
6.15604502240618e-05
7.87006511530963e-05
4.93809057848797e-05
4.88795121629373e-05
7.52689940533338e-06
2.61326160164466e-05
1.00582615937449e-05
4.74523475925617e-05
8.04090176165264e-05
4.06737570005688e-05
5.35760066777443e-05
4.15646984510908e-05
3.09375734298814e-05
9.05744470808449e-05
2.57055881142675e-05
7.42808174119231e-05
7.25458985046164e-05
7.43032825451996e-05
5.44314904920163e-05
4.2137749549225e-05
4.29903347077539e-05
2.28907362311918e-05
6.44476201014519e-05
4.23245907719849e-05
2.90325046057633e-05
5.62334664201089e-05
3.2033876324695e-05
9.19316842261927e-05
3.70292345669009e-05
0.00010386739199976
6.69623706560543e-05
4.47710375953529e-05
6.37023731732876e-05
2.38805751156093e-05
5.47886231480681e-05
6.27143364543895e-05
2.08155332805623e-05
3.82543618238117e-05
4.83001263666748e-05
0.000100388576962931
0.000106127338304599
0.000151229670457379
4.4096401659073e-05
5.8039458232882e-05
9.68605751757055e-05
4.19791664609575e-06
6.14232425165103e-05
1.80131117213968e-05
6.36213704000748e-05
6.08856452873567e-05
1.86092499268669e-05
8.55698826614536e-05
9.3377025725481e-05
3.78174314825885e-05
1.24832293374262e-05
0.000107576236806592
0.000104127345354021
-1.00098742606203e-06
2.82702555383752e-05
4.0951881594696e-05
5.6490954005179e-05
3.95544702004759e-05
6.61896208431966e-05
5.8276236632944e-05
0.000108197045863281
5.33798873859865e-05
5.05691811720567e-05
3.87543510175936e-05
8.03023933211184e-05
4.91573190084327e-05
5.35394957120757e-05
0.000106022777741385
3.76413574728717e-05
5.69414344619738e-05
3.62692346879425e-05
9.26307108591831e-05
2.10371840788387e-05
5.14119904299798e-05
2.79346836306692e-05
0.000121704389221328
6.87361996980427e-05
7.23816664792173e-05
7.93550019892259e-05
3.72239721767814e-05
0.000108004955508287
5.34263742605722e-05
4.5846836924831e-05
5.57349293829757e-05
5.21519540442152e-05
9.44711377234649e-05
5.38416095814751e-05
3.00578891532312e-05
9.46479859840747e-05
3.76425411938077e-05
5.36247482111067e-05
0.000105186641518556
6.47263301192431e-05
4.16223928786146e-05
7.1737142413899e-05
1.39771211467249e-05
-2.09149682214919e-05
6.08614158237172e-05
2.50459703233453e-05
4.96615719075078e-05
2.30305584178302e-05
6.78544928627857e-05
1.23954722670865e-05
5.67094083689355e-05
5.96879824530617e-05
2.3440855357433e-05
2.20520274129451e-05
4.72785613967591e-05
3.63396005807829e-05
3.70773217998709e-05
0.000148487368253049
6.22046775686809e-05
5.30229434169168e-05
-1.26525053049787e-06
2.54452146150905e-05
5.23389542522492e-05
7.41014981760991e-05
0.000135481120766016
9.60722664042552e-05
-5.36541378292346e-06
3.87178030240262e-05
5.70093829558891e-05
5.32763283517763e-05
-1.53362687266498e-05
1.65468211000464e-05
6.41642698074985e-05
3.94155213289966e-05
7.04495255860765e-05
4.30593626182164e-05
-1.27921369403765e-05
0.000131861601582073
8.43327495802726e-05
1.73268141703983e-05
9.71280775342248e-05
0.00010039052451572
0.000102374572477123
7.91562201312164e-05
7.36545680126206e-05
7.06297480576769e-05
4.54902403631564e-05
1.34957064824716e-05
8.25895899112887e-05
4.2146626674246e-05
4.87966319053286e-05
3.52574935675644e-05
9.86652047729584e-05
6.18869516658912e-05
0.000134331763411891
0.000108544560035448
1.0523039950667e-05
6.68721229262632e-05
9.8162074685865e-06
5.27164698870043e-05
-9.13211331626683e-06
7.31427792971444e-05
-6.18955235277314e-06
6.21383726743554e-05
4.40566515678622e-05
6.58144767336145e-05
6.38355795263275e-05
3.31819420184297e-05
6.71124387408055e-05
6.48963663781111e-05
7.53178763660665e-05
2.78732659144082e-05
6.17854212005915e-05
6.69615546981505e-05
2.18630139849207e-05
3.10351997134604e-05
5.64558754264875e-05
9.6670751226706e-05
3.64874472806931e-05
1.51654699773932e-05
5.62566583897688e-05
8.97719801467721e-05
8.37539080356349e-05
4.40594557378928e-05
0.000116154093917754
6.04456015010903e-05
7.27635899865196e-05
8.91264098636698e-05
8.16073278437929e-05
7.15640284560044e-05
0.000105087104083964
4.53597389027157e-05
9.12726278385638e-05
2.53348772059242e-05
5.34800113925269e-05
5.9019467849553e-05
4.64745707518273e-05
6.02332518153345e-05
5.15913968230335e-05
4.53426713410467e-05
7.06493364387663e-05
-1.76116354809066e-06
5.94953398104691e-05
2.9493642120667e-05
-2.41472965893272e-06
6.15724723227132e-05
4.95976061411164e-05
4.59621549638271e-05
2.64883380974225e-05
7.87973410504682e-05
2.35227350177259e-05
4.99863869590767e-05
5.43716736051837e-05
4.31146179773108e-05
6.28748199944156e-05
8.62047128695881e-05
7.11335324940563e-05
5.60212111790902e-05
7.99670089101115e-05
0.00012547618674194
3.34739309843831e-05
5.53230828072443e-05
0.000125876540953802
6.30878885551237e-05
0.000122904630769526
7.07071551696693e-05
2.18598506651863e-06
0.000101247047535274
6.31448996305915e-05
1.06177357404787e-06
4.86015459421221e-06
8.03430066270358e-05
9.52396144099953e-05
6.25869568365073e-05
5.99075863789061e-05
3.69028480369565e-05
8.9214629926003e-05
-2.90950230303265e-06
2.58946544848595e-05
7.79185418828613e-05
2.13599505315007e-05
6.74017688901235e-05
1.86304098653464e-05
-1.30325444104723e-05
7.0503778181309e-05
1.58984411925988e-05
2.51104119824404e-05
0.000123768662987791
5.13167211241063e-05
-6.69650082958514e-06
2.82535172352898e-05
8.93931080944048e-05
7.8259039785985e-05
3.73816950262565e-06
2.11103785905255e-05
6.89534090820303e-05
5.64322921433785e-05
4.08403798513338e-05
2.4627655097648e-05
1.19098263330694e-05
5.4871110864857e-05
0.000115049709096302
3.89233305748367e-05
7.09985063549262e-05
2.97058817927386e-05
4.16194319312732e-05
6.19632846330598e-05
1.48380145335357e-05
0.000113917203919435
8.44603161383132e-05
5.50505474589037e-05
9.34025981889312e-05
0.000132455981142709
7.4380767114012e-05
5.99030173989122e-05
5.23870730533194e-05
5.7735857586341e-05
1.05408545892289e-05
1.25174965597168e-05
8.02468831363436e-05
5.83176733871608e-05
2.54671045532407e-05
3.56970068064861e-05
4.72408334042985e-05
0.000103888381059264
8.22280900219972e-05
7.61401609767372e-05
0.000102128265577141
3.09762966067146e-05
8.33531132102672e-05
4.56361076661746e-05
5.29519867314157e-05
7.28273270125147e-05
5.26242771822099e-05
3.14516336250361e-05
4.89695526184145e-05
5.8760171616424e-05
8.21804278487986e-05
6.34947737863441e-05
1.91873603741102e-05
0.000114987405332149
7.97945422577554e-05
7.00476893777188e-05
5.59932861019378e-05
4.18620303662026e-05
5.28210479603476e-05
9.22350687885443e-05
9.23854103742431e-05
9.53788888982553e-05
4.00690191334548e-05
4.48428872975211e-05
7.73220014339055e-05
5.57028148978278e-05
5.88295310115882e-05
2.37043193365936e-06
7.53059572010862e-05
4.54284293477233e-05
5.3358148093364e-05
0.00010295521773287
1.98732940288411e-05
0.000116755876225336
1.93202957904582e-06
4.72844243517691e-05
8.52971536880205e-05
7.7332634005076e-05
6.35798075578001e-05
8.14996580267983e-05
7.52297343697301e-05
8.80021086934346e-05
6.668503424491e-05
3.6715034454213e-06
5.67619481622375e-05
4.9665327900113e-05
6.46106421684578e-05
4.82771027188223e-05
2.87247712047174e-05
8.33872660895526e-06
6.0541542075202e-05
3.07930009966514e-05
8.62662142052043e-05
4.42353366336125e-05
3.97656999997162e-05
5.20193698646346e-05
4.97003094480067e-05
5.55026368027242e-05
4.242096942723e-05
7.39376596198072e-05
9.68325585729196e-05
8.25132637133223e-05
1.16533676882203e-05
5.36104799513398e-05
4.72001721581559e-05
6.56931642678987e-05
5.83786850683337e-05
8.01835703250616e-05
9.08807571828093e-05
5.85413814035622e-05
6.49388444191235e-05
1.67989829437593e-05
7.35521062533942e-05
6.07851464342736e-05
5.67814233539047e-05
5.68707085489501e-05
6.04532888274685e-05
7.53007150333416e-05
0.000117607442600373
3.52839435059501e-06
6.39235397377058e-05
0.000117245466113567
9.82487531056725e-06
7.76702430530322e-05
0.000119078174175804
-3.1541091911071e-06
6.56719642480378e-05
5.65417618439548e-05
8.88240179213238e-05
4.48044961020691e-05
2.16479036044014e-05
3.76333406712183e-05
7.45338284484573e-05
2.76161615109581e-05
0.000133679278049371
8.39387245658919e-05
5.48711762180857e-05
-1.59754631192875e-05
7.68371847439829e-05
5.3831973534571e-05
5.25176548562423e-05
6.83856258204557e-05
0.000102284468097496
6.95363992057317e-05
8.44949831831744e-05
5.389774634969e-05
3.23910733840554e-05
7.49448096988239e-05
5.3201217846978e-05
7.37213476927109e-05
5.2688859874531e-05
5.47680229039988e-05
-3.1898130292042e-06
1.08259918730737e-05
1.85528115636409e-05
4.73817690854653e-05
8.75107075677341e-05
0.000107398815501349
6.10086130313664e-05
9.27582345826249e-05
8.15701515347201e-05
4.79303197932705e-05
5.43123348562385e-05
5.03166635422551e-05
3.33637936454899e-05
6.01812825577531e-06
3.54615239762759e-05
7.97017160729419e-05
6.85168398077387e-05
5.20970329550331e-05
9.33949402934874e-05
3.6176672527518e-05
5.68219398430362e-05
7.59474687459409e-05
2.81925766116995e-05
6.97704147108576e-05
8.52365246610077e-05
7.0881277323762e-05
0.00010419265040105
8.213658952863e-05
3.75460288807895e-05
5.60643805860603e-05
1.00400285234533e-05
6.30840694751726e-05
0.000107368740858815
8.69334475511779e-05
6.92206073429104e-05
7.7289790902913e-05
4.12269252044095e-05
6.0634474251222e-05
2.80983068448973e-06
9.71464712831893e-05
6.59850292894663e-05
4.30040816579611e-05
4.0705881842443e-05
2.66551447911499e-05
3.61596438247379e-05
-5.91333816817919e-06
6.10208455086501e-05
2.89930582278433e-05
3.92211891863785e-05
1.34345482705213e-05
4.00611085358144e-05
9.89917404676046e-06
0.000125245682910025
5.42587387447394e-05
4.02582079068106e-05
4.41677230472814e-05
3.4449739918005e-05
2.15314079712528e-05
0.000142619503081864
5.36056955682126e-05
6.89596830441263e-05
4.30002772167448e-05
3.80427663788315e-05
6.11781297737351e-05
-3.06929303611883e-05
5.62260815687007e-06
7.78975798656185e-05
7.03458219509579e-05
0.000112573301801183
6.8974043358664e-05
5.47602147070075e-05
6.97779474612048e-05
6.08539128019648e-05
7.06116669636155e-05
2.74659394267987e-05
5.46832806818479e-05
6.83589912136486e-05
4.75659439993848e-05
6.99254626575126e-05
0.000109940481414886
3.20790491462747e-05
6.13098118191217e-05
2.39770446741089e-05
8.64031177440401e-05
3.70803515762894e-05
9.79502243269506e-05
3.20328095726302e-05
3.7283793334808e-05
4.77446672815859e-05
0.00010269349795671
3.4765249012473e-05
2.67059279192006e-05
3.24692771738342e-05
1.79142398660473e-05
0.000129937948654539
8.23127029826268e-05
6.61854693991629e-05
7.32570385533255e-05
0.000104752186535175
9.56450077454372e-05
3.45436182315102e-05
5.69050147592083e-05
1.19982675153073e-05
0.000106852092045317
5.25953152512101e-05
7.22028185801648e-05
7.90035637758507e-05
1.97096315055365e-05
8.89993608999864e-05
4.04861461257133e-05
7.56189634108595e-05
7.2014785682351e-05
3.6962792857995e-05
6.53297503395341e-05
7.64272498610337e-05
0.000103018824862865
0.000113810699733185
7.92970433713055e-05
0.00011442526834463
0.000104545351509969
6.45805706171277e-05
4.62921961047593e-05
3.15983750649171e-05
3.70096118484804e-05
1.13798649634689e-05
5.46937595882943e-05
8.58819502309455e-05
9.03267134486266e-05
8.82191458347182e-05
0.000100145266598092
0.000115259089343377
3.27706098112496e-05
3.63785958102896e-05
1.54409426303592e-05
6.6403515475814e-05
6.96893694032753e-05
8.38553407750165e-05
4.61156723207028e-05
5.64103216819412e-05
8.46603097461281e-05
6.24541896611936e-05
-1.60692447854884e-06
8.81022637000462e-05
3.24548008894944e-05
6.52840104754525e-05
-4.98454731269488e-05
4.43632932014697e-05
5.73356007735419e-05
0.000109858482215446
9.98744488344731e-06
3.82720242129826e-05
5.65126892426498e-05
4.47667995317831e-05
4.62170780625965e-05
4.9157819493247e-05
6.11392610026981e-05
0.00012959808771353
6.62709989192242e-05
2.18799036812365e-05
8.2646695024454e-05
5.754488806468e-05
1.93918103916201e-05
0.000113843989188595
4.31623046170652e-05
5.26133514953743e-05
9.46663303973918e-05
4.43964421702126e-05
2.56547465044176e-05
7.72978979476321e-05
0.000104125290075953
5.78102698040953e-05
6.27864537124381e-05
0.00010616868058463
5.8540053466022e-06
7.01207486226774e-05
3.03142479242167e-05
3.91270532037796e-05
5.96959415729368e-05
2.22243737304999e-05
7.97204312528185e-05
5.51748990818799e-05
-2.1851040364514e-05
4.29086191049749e-05
2.65801129841341e-05
3.55880114181458e-05
5.6570230385601e-05
5.9365612336261e-05
8.92028921435194e-05
6.07364374382207e-05
-1.81370004133822e-05
1.32278769084346e-05
0.000104862154937706
6.06835697571074e-05
8.48054361921744e-05
8.88059791174003e-05
4.5633770133822e-05
0.000114583124068231
9.31159175858679e-05
3.71095272758486e-05
0.000110061728224245
4.20170840203232e-05
8.0610427807319e-05
0.000122554133827435
4.44103228273677e-05
3.89707234556703e-05
6.53148166959413e-05
7.99548336353136e-05
9.08518636125769e-05
5.23453073428003e-05
6.4175433924873e-05
3.79836703455533e-05
3.6943289022128e-05
9.78154653325719e-05
0.000124594581958322
-7.48561021535414e-06
4.60383667573156e-05
1.68423710984881e-05
0.000114133744747511
7.71137245736863e-05
8.77221641002917e-05
0.000115126593897688
6.06131712214795e-05
1.68522484612313e-05
8.10979561774595e-06
2.54062566584178e-05
8.67261358427605e-05
6.08535963866381e-05
5.53318136882681e-05
8.95680753070315e-05
6.36657723987443e-05
6.93312253975503e-05
0.000111964481294401
6.35262944634524e-05
0.000100080046805507
4.57555320003422e-05
6.66976915370079e-05
3.82759655737215e-05
4.85920199943488e-05
1.97559604184174e-05
0.000108691288743661
-2.39778347051265e-05
0.0001229653323182
4.61598770486575e-05
4.46391087510743e-05
9.99534132193069e-05
6.08761600609266e-05
2.45663901944162e-05
5.1764834670777e-05
5.62648422086703e-05
5.81089898171396e-05
0.000131673736684471
9.56486281078884e-05
2.172036720999e-05
7.37665089930743e-05
4.65528037925175e-05
5.36840241669448e-05
9.20960326141704e-05
5.14001192506217e-05
3.62128470843934e-05
5.27828206728106e-06
2.03392728694461e-05
5.40709523249824e-06
2.38483966147885e-05
7.68802027691818e-05
8.54645574557771e-05
-8.55983513645706e-07
-7.47027106345761e-06
1.31630408046035e-05
4.07233450968334e-05
6.10536061487047e-05
9.20811649035753e-06
1.94590889442836e-05
9.26189741348612e-05
7.36537743474562e-05
5.03525457227032e-05
6.43190675828465e-05
7.32481870870712e-05
6.27793240999555e-05
3.2803698543116e-05
8.24947445948635e-05
-1.61492630297306e-05
4.81110523696274e-06
3.83218573292509e-05
3.24409369862278e-05
4.9319021704994e-05
3.94295843286643e-05
0.000119189164826926
5.6140469584664e-05
4.97965792691127e-05
4.49346549606465e-05
2.64869041877451e-05
4.73818994806584e-05
3.38711690866637e-05
7.64904018167014e-05
6.66833970789544e-05
7.97126871920351e-05
8.43454278023118e-06
5.3800706271176e-05
6.62924001874548e-05
1.1066332660531e-05
-9.10972018624518e-06
3.81577830103672e-05
3.97719403714256e-05
6.35666227149742e-05
7.57690126121622e-05
3.40365769440271e-05
9.87174506003684e-05
6.38090410261656e-05
4.44847340166314e-05
4.88644418314327e-05
3.39043998765448e-06
6.2217929210934e-05
4.93361044769001e-05
4.39433497787602e-05
9.58381861795595e-05
1.54837859189198e-05
4.53853523330053e-05
6.66677194380956e-05
-1.5587875050579e-06
4.85041501647782e-05
8.11498911446059e-05
9.13056936090551e-05
7.0975981260371e-05
0.000113082519151125
2.83408636566387e-05
4.31396387365012e-05
2.45564332521788e-05
5.87494592734907e-05
4.76212461770428e-05
5.66934843724524e-05
7.21234557204129e-05
2.72083979358368e-05
0.000139621591135126
3.64688856524163e-05
4.96002418492347e-05
7.96766175006933e-05
8.93078861099174e-05
6.38828688766498e-05
4.41107986822443e-05
7.73226215845665e-05
6.99741443977537e-05
0.000111769230076147
9.43779963097817e-05
3.90608011030678e-05
5.6021857851155e-05
0.000109740732779966
5.33965574752419e-05
7.13469022323354e-05
0.000113904739143758
2.80505304313133e-05
5.47065377721774e-05
1.121707338583e-05
8.18366727265561e-05
0.00010164457989145
-1.20211782618212e-05
8.88235251523827e-05
0.000102028170457513
3.39720740859469e-05
5.41567950145069e-05
9.48703195936892e-05
3.51815368931033e-05
2.82268613223092e-05
2.51816898202961e-06
2.48515559325599e-05
6.30953906986898e-05
7.11384693647794e-05
2.96952812111077e-05
3.51744694899511e-05
3.73621800916138e-05
5.72308312497566e-05
7.16227181983821e-05
5.15604361033782e-05
0.000102740072116469
3.46850094664288e-05
4.12003797346465e-05
8.51182481774568e-05
7.03198293515941e-05
4.06187376650798e-05
3.01524820668678e-05
7.53657054874931e-05
7.99817438192719e-05
7.85448979404746e-05
6.06595171430845e-06
5.67358395654933e-05
8.92773098084998e-06
7.87616832538323e-05
5.81716931026587e-05
-1.2435517006427e-05
2.41066387630268e-05
9.16285335615728e-05
4.35954933693087e-05
1.59689428942798e-05
2.6177694263836e-05
0.000104341977266594
0.000109200385390925
6.22387601918365e-05
0.000147199524592504
4.20354858593458e-05
5.28160894051701e-05
7.17383387056734e-05
9.97069880394905e-05
9.24410323076947e-05
5.78792759035984e-05
8.07717395748351e-05
0.000105628180273473
6.39269681059877e-05
4.37065872424262e-05
0.000101357720541926
6.67371939939048e-05
8.56978843227327e-05
3.31992819351506e-05
6.91841570572065e-05
4.7421095387524e-05
2.67935834455842e-05
1.63268858941222e-05
7.33412775300911e-05
-1.53950111574304e-05
5.25000356295792e-05
7.92128173151413e-05
3.97559324064664e-05
1.0508050752085e-05
-2.55718219623452e-05
4.66838691689795e-05
4.15418045654909e-05
3.98485174106295e-05
1.85718856015414e-05
6.58341026413855e-05
2.1590808200644e-05
5.31281361600958e-05
2.35541134900806e-05
8.099172685855e-05
9.2206774921642e-05
2.28140157063373e-05
4.63393347298705e-05
3.8936874898234e-05
6.01219145282545e-05
7.94868784143106e-05
6.36481638959212e-05
5.03065330316381e-05
0.000114610208179775
1.86580664473299e-05
8.00224991354869e-05
0.000100137286515301
9.27628002167063e-05
2.28174511292059e-05
2.59623949630636e-05
1.0666042313548e-05
0.000106631198720713
6.1607168515332e-05
7.97311687526011e-05
3.3723420364727e-05
4.38269180755005e-05
6.93476225551128e-06
8.51938823106087e-05
6.78018681165094e-05
8.87237116435461e-06
5.7095302302055e-05
-1.29272790434927e-05
1.087519845444e-06
9.80514339492204e-05
5.02514716322758e-05
4.97690465088894e-05
8.5151135607025e-05
7.71398695570579e-05
6.04946694155267e-05
2.41794118115349e-05
1.63658196505772e-05
5.79883528380274e-05
0.000111894342656437
7.32772027846685e-05
1.58112798974328e-05
5.38736113350039e-05
6.33810707840332e-05
9.3986747533257e-05
6.61002724949829e-05
6.60042541924126e-05
7.38143434527008e-05
4.45665171588555e-05
3.29890879671931e-05
8.2032679204387e-05
4.42570379533643e-05
4.38409440756112e-05
1.77965285497567e-06
0.000117168777308061
7.38939603615007e-05
8.42611370744514e-05
-1.56234250724118e-05
7.02489508227738e-05
2.63673674569734e-05
-5.62133888721344e-06
9.52360343673985e-05
5.2160588030125e-05
6.99229849672415e-05
8.13025396730222e-05
9.88143238579292e-06
2.97952501979188e-05
1.07771510837323e-05
0.00010490870902938
3.49700464222713e-05
3.67678213422106e-05
7.51592873512341e-05
6.22778145931387e-05
3.74603505384313e-05
4.7964070301801e-05
3.43740901055146e-05
2.07827828394217e-06
5.54545512663351e-06
8.44314292462269e-06
8.39424164894998e-06
2.47358780916238e-05
8.52366631181064e-05
3.03377417617863e-05
0.000129657523352028
0.00012171164641781
2.05224075915085e-05
2.02229190570196e-05
6.58945797213608e-05
5.70503580434912e-05
8.09090561752282e-05
7.47369929646033e-06
2.40169662533271e-05
1.64688231261005e-05
1.90950225620319e-05
5.45980387686108e-05
-2.13009222391549e-05
0.000108575890598719
-3.05355890317573e-07
2.74361541003212e-05
5.10063276369077e-05
2.39936489426675e-06
8.41093168876477e-05
4.48708915744082e-05
0.000104170320712113
3.42923741209404e-05
0.000173355908724984
6.94417192271872e-05
4.68992865130599e-05
8.53240841640836e-05
5.39262518043811e-05
6.25206962127303e-05
5.42632669924993e-05
9.61419091946763e-05
7.80212034170311e-05
5.19178344452922e-05
6.35165583111282e-05
5.07891927631734e-05
5.50172230579383e-05
2.92917015560174e-05
9.49730647185854e-05
-5.3355321613027e-06
3.35480864630737e-05
7.8280342765056e-05
3.44139748571319e-05
4.91404654734824e-05
4.52343978260327e-05
4.06138558494247e-05
5.78508650501591e-06
7.81689589824178e-05
4.40589214329355e-05
8.44978925047569e-05
8.68395944046395e-05
1.59854159322297e-05
7.755314607088e-06
8.22383076378744e-05
7.63290269316248e-05
2.80972917165952e-05
3.74366590607236e-05
2.91298986353756e-05
6.69215369740212e-05
2.08156727963071e-05
0.000101853701328856
5.03820918640306e-05
8.7440253605189e-05
0.000109839733196218
8.09114630585467e-05
0.000110206043236483
4.65900826074516e-05
2.79030493652012e-05
8.1411984128613e-05
7.69796933646299e-05
0.000122790042378336
6.35348479165405e-05
0.000123932094106515
9.95103246660216e-05
7.46120945771727e-05
4.39234466225529e-05
5.07663524544413e-05
8.19374777749049e-05
-1.8047718630098e-05
6.56454264447435e-05
-1.01115944710909e-05
4.66060105025418e-06
2.02834340139185e-05
6.36327726397271e-05
3.11144237397926e-05
6.75935884299415e-05
7.15570360058605e-05
7.30902984010166e-05
6.30308289042169e-05
0.000119230638635044
2.97171757413578e-05
4.16706933686053e-05
3.39698696624673e-05
4.99013311084831e-05
6.78904730698247e-05
4.68860286261326e-05
8.40329583911655e-05
0.000121934590237747
9.2583665267378e-05
6.14440427042363e-05
2.89446238184403e-05
8.50851125401914e-05
4.51538263719721e-05
2.98737151633245e-05
1.84782951407003e-05
4.2006248895706e-05
8.3798287936108e-05
8.26239092553706e-05
5.02452422511496e-05
6.18359027942203e-05
2.95753937538421e-05
5.06230106400768e-05
2.73324592035168e-05
7.64917522688026e-05
1.98453607195805e-05
5.06228043087869e-05
0.000102151011541698
6.81240849491127e-05
4.21172950762114e-06
0.000117577794440699
3.47549524037444e-05
6.84508549362271e-05
3.40003765608473e-05
8.73109069163542e-07
8.0643211176512e-05
8.92701859537353e-05
-1.79432765061734e-06
2.15308505447751e-05
9.4538260234106e-05
3.56970106081008e-05
8.15447396000112e-06
1.88448822565538e-05
3.03022131070495e-05
4.62139780611497e-06
3.16445735146989e-05
6.11059475144758e-05
4.15934238092248e-05
7.5507666735979e-05
8.50450493848244e-05
8.23388556369101e-05
5.53858875552491e-05
3.58166581466635e-05
3.36424706913149e-05
4.49310198609562e-05
8.92003686210634e-05
2.46731954890927e-05
4.88266205844982e-05
8.38976603149328e-05
6.09516070367145e-05
5.92514040394826e-05
4.3498964355395e-05
6.70241380966516e-05
6.92679272714398e-05
9.09286736691522e-05
9.99796198533005e-05
7.24045191597902e-05
9.01668912932067e-05
6.6327935839783e-05
4.11836615502298e-05
6.07178494695735e-06
2.34481433985524e-05
6.86744399429577e-05
6.00393767808541e-05
3.80206422257564e-05
8.22442362004411e-06
9.24304477364331e-05
-5.45916782381557e-06
1.03978067634968e-05
7.03143187009442e-05
1.5058573968475e-05
8.48851363483763e-05
3.45526398974336e-05
2.25643454589984e-05
5.13588093455311e-05
2.52137008218796e-05
-8.34708920534234e-06
3.52517557701897e-05
5.62256025338054e-05
5.1481380764413e-05
1.47148399393765e-05
0.000108307585670048
3.44379063583548e-06
5.55880998958459e-05
6.64685755355426e-05
6.23409892862982e-05
7.85197086903058e-05
8.48220870470862e-05
3.70613121562729e-05
5.39651915854697e-05
3.16406235766692e-05
3.93042703669658e-05
5.05288450897715e-05
3.75375197583612e-05
4.99002414427154e-05
6.65503835961901e-05
6.57484004670692e-05
2.49798541101889e-05
3.43714187939603e-05
0.000107166334123068
8.5294298030803e-05
6.70627010501681e-05
1.00716391392526e-05
8.93634283112893e-05
5.48670920924056e-05
0.000122402907322568
6.78424785838021e-05
2.13064286175308e-05
7.34164809803726e-05
9.78456854727625e-05
7.26456747270038e-05
9.25817550021571e-05
7.01382996800386e-05
3.67127744936908e-05
3.95707310174368e-05
0.000142597656729612
-2.79638413837859e-05
7.10117350234095e-05
1.71336389898032e-05
1.95853869879764e-05
3.90295011977893e-06
4.67349527676897e-06
2.93258020233757e-05
2.21539304162178e-05
2.25313387425652e-05
9.67413830961939e-05
6.73357276829015e-05
3.14792713499442e-05
0.000101514153211791
6.7261936680446e-05
-1.06246011922201e-05
3.37179845493926e-05
0.000111890086746135
2.85162760566347e-05
7.61250658382312e-05
6.06127306753067e-05
2.7537878111336e-05
7.82988125612416e-05
6.46400017358012e-05
4.8295614991053e-05
8.05783316836985e-06
9.89186665321714e-05
5.28109316303435e-05
9.92816879923445e-05
8.37518189312279e-05
6.34484912268172e-05
3.73525282125249e-05
6.08065805333309e-05
4.86614053679064e-05
4.48160392927742e-05
8.09530051989381e-05
9.04147670626542e-05
0.000128778531197319
9.15233057320467e-05
2.99279528780625e-05
7.59127546997441e-05
4.6970989198789e-05
6.34833839527761e-05
6.07214974001456e-05
4.46878195751e-05
9.02422652210537e-05
6.65001540157256e-05
9.00347235316323e-05
3.45298849700651e-05
7.46272689028467e-05
8.65216505146244e-05
3.64663315283066e-05
1.92645848599627e-05
4.78573519179655e-05
8.29989579328716e-05
5.70257066768149e-05
4.92066251146945e-05
-2.54581129418714e-05
9.09095277323067e-05
8.08067786847223e-05
5.1489597149842e-05
0.000105235464484784
9.58985280797622e-05
0.000107511957698747
1.83153400995748e-05
1.32164337604726e-05
4.78004373945265e-05
0.000118558254414489
2.49982792077975e-05
9.6698491889424e-05
6.95271940132019e-05
6.20744414782363e-05
3.06486287005832e-05
9.64397207827549e-05
1.78756043308509e-05
5.52996443175337e-05
3.07122509553331e-05
-3.18026303202581e-05
3.92033062641343e-05
5.98457992439119e-05
4.9857849283879e-05
0.000107964895702002
0.000103194476459529
5.34409348185768e-05
1.47106084629971e-05
6.34247815361499e-05
5.502220702252e-05
7.62855391055201e-05
3.01714803173542e-05
6.16412623414979e-05
5.98359174868387e-05
4.13594115982848e-05
8.2138327963895e-05
5.5740781515311e-05
2.44497905905202e-05
5.15555172849872e-05
8.83842375752189e-05
9.10822109691593e-06
3.83308049889108e-05
5.20974298510975e-05
7.48186610472332e-05
2.33103381998177e-05
6.9704508737219e-05
3.32554268614178e-05
9.50388858850678e-05
7.90745047854523e-05
8.44857028387348e-05
6.18934754302861e-05
7.29424570459487e-05
2.73672593037676e-05
0.000166719109123062
0.00010535292060719
4.25612616426801e-05
7.95829270814551e-05
7.21899559187335e-05
4.59686215630551e-05
8.56389670764779e-05
-1.23663338522907e-05
0.000101861166099222
4.33840132546239e-05
7.20160803584351e-05
2.82910042454263e-05
6.46438734211905e-05
7.7596877077447e-05
4.85791667857709e-05
5.2884778284686e-05
7.6077993202778e-05
7.03588513449816e-05
5.33124497732699e-05
6.41137418151792e-05
9.35077061841987e-05
6.16193087011008e-05
3.13534990947117e-06
2.08512651348726e-05
4.28246220363109e-05
4.51490765944002e-05
-2.75243070710429e-05
4.23790478371847e-05
9.13381702609727e-05
5.3900062510811e-05
6.19775368005434e-05
0.000105690401569624
2.64103584780628e-05
4.2086339870459e-05
3.83154248997787e-05
3.58842989311672e-05
-2.6105559979024e-06
4.08358285686554e-05
9.8965938662354e-05
5.95643886642683e-05
5.51502846580882e-05
4.85143879725377e-05
0.000104837204871118
1.11704477209124e-05
5.11094266526698e-05
7.34410936264582e-05
-1.02945912483093e-05
3.58482686351958e-05
-8.83101586526601e-06
4.84683378933224e-05
0.000121741501566722
2.16243484507547e-05
9.06060465860622e-05
9.98063662154787e-05
5.23422093445736e-05
6.11408935455142e-05
4.02051627193047e-05
6.46583943929888e-05
7.40077225876198e-05
7.22565065690518e-05
7.79365013094331e-05
9.33628522719808e-05
6.09953922292086e-05
3.36528812700166e-05
5.02035936386611e-05
0.000101473157380774
8.04725173356852e-05
6.42137364189806e-05
6.85289746989252e-05
5.55994256541955e-05
2.19945853519585e-06
7.46725917166553e-05
4.64613447889007e-05
3.51775463321555e-05
5.21322324060688e-05
2.26129466748263e-05
3.72381774841948e-05
-6.00440066054033e-07
2.30058679366713e-05
2.55296430459119e-05
6.81431843111857e-05
3.61761140154559e-05
5.75817302168771e-05
8.88334739739207e-05
8.06256891369709e-05
2.97300707988944e-05
4.03666184905014e-05
4.07864401210474e-05
5.90035019751004e-05
9.0134693342239e-05
5.57343577307951e-05
-2.72234232153967e-05
7.54651189058603e-05
8.41472482829871e-05
4.87651894297861e-05
0.000141148450323971
4.53010736896597e-05
7.61256661616062e-05
5.42896334537646e-05
9.27145264403537e-05
3.12429236400984e-05
5.33223150908597e-05
9.7730523748569e-05
4.77156181334053e-05
5.06669545527356e-05
8.05305953137994e-05
7.65799179163399e-05
4.82908096854963e-05
7.98155204071604e-05
5.10681056430921e-05
3.52915489539233e-05
7.90585270917561e-05
7.44432662805656e-05
0.000109098837389126
4.13803076312126e-05
0.000130269883862921
0.000100010523330881
9.76906226007846e-05
5.02660338033165e-05
4.35526418797649e-05
6.12368560493713e-05
0.000110370323268597
3.98151090891837e-05
0.000106942236289992
9.56852080215557e-05
2.16549876602213e-05
0.000104822759590189
7.97626674335443e-05
5.91715762720546e-05
1.57279247383596e-05
3.92529050548107e-05
8.59330138176958e-05
7.59296694560739e-05
4.78491877907949e-05
8.50694209367816e-05
4.79986370737044e-05
-1.24324697231381e-05
6.71286680545082e-05
4.02199838421628e-05
6.11609065436887e-05
7.66235841717391e-05
7.30488301205294e-05
2.40316488405935e-05
3.1780860237565e-05
6.10403495129525e-05
2.18398462338993e-06
8.0027820411164e-05
6.1516814253439e-05
4.85824768078405e-05
4.77794342956583e-05
4.6069160022524e-05
9.53672503027873e-05
5.50609569189753e-05
0.000102285685761843
6.65256726594023e-05
4.33018944028606e-05
5.66767596446194e-05
7.00333352313016e-05
8.94309319365769e-05
1.6687898628511e-05
5.61032810309443e-05
6.96102037627585e-05
1.03861388527565e-05
1.67894150094271e-05
7.15851976530284e-05
-2.06271762556814e-05
8.6407820763916e-05
-1.57312552284556e-07
6.0914341869434e-05
3.40140555605845e-05
7.44542998797432e-05
3.63755704361708e-05
1.90202186012257e-05
4.76274768377042e-05
5.99171925300632e-05
0.000102489994320713
4.57539493916806e-05
5.55678619490707e-06
5.56947706753105e-05
2.64584116716881e-05
1.77088452696157e-05
3.07933443574131e-05
3.04261028293202e-05
8.30853228199654e-05
3.03535967864918e-05
7.13094640664435e-05
3.77206098901954e-05
1.84123370549877e-05
6.97335438546721e-05
0.000107821010126985
7.86851862975669e-05
3.21487299644243e-05
5.03300289327272e-05
-2.59091923245418e-05
4.46386650831712e-05
4.28966286075975e-05
4.26420106923418e-05
4.22807103792749e-05
-7.65220802673909e-06
9.53983614048772e-05
6.71675138987602e-05
6.09569899352952e-05
2.44100248293174e-05
1.62399892014547e-05
1.83177566449909e-05
6.81872927220319e-05
2.96005572109328e-05
0.000100942634769897
0.000107297034444646
1.93877695449106e-05
9.98160111872116e-05
4.62747490798146e-05
4.62108632818163e-05
0.00011968630505544
6.14090964986791e-05
4.17166785583776e-05
4.61735053316324e-05
5.26898595415579e-05
2.55694963985486e-05
8.24386883028081e-05
8.61000224554865e-05
3.69297714959227e-05
2.79454280892173e-05
5.57274311215207e-05
3.01670249255263e-05
3.06867168903197e-05
-1.50575734901054e-05
5.40861159805041e-06
7.17472889525263e-05
6.21502325115003e-05
2.07683476925036e-05
0.000150027116148722
4.5270399928054e-05
9.97089534765146e-05
2.53097482419963e-05
0.000137013993561053
5.59247259704581e-05
9.56038398978433e-05
1.03832921565142e-05
2.43105010453369e-05
2.09775396623211e-05
0.000123699830253517
7.195204381179e-05
-3.24547344265146e-07
2.0793155851449e-05
-7.00497591920216e-06
6.07277586725903e-05
3.49695771595445e-05
7.47041631021105e-05
2.99069740402818e-05
4.39907287249872e-05
5.5090654137365e-05
8.43769885737842e-05
2.54135294748368e-05
5.13351465955857e-05
2.59930345193682e-05
4.34610344988805e-05
5.94673992552259e-05
3.40671941996615e-05
3.77604781556361e-05
7.41916088460533e-05
7.50617620809039e-05
8.1599496655348e-05
0.000103278205313769
6.55701513252273e-05
7.46299021404744e-05
6.05402870684785e-05
0.000113659856767725
5.65486872043892e-05
7.38665708144549e-05
7.01517274896371e-05
3.9108310866185e-05
6.39326882242245e-05
6.60666093824583e-05
5.66722805493942e-05
2.16293815721833e-05
8.24625963477787e-05
1.10577298311151e-05
9.43798462264411e-05
3.14171012310912e-05
6.93439941476027e-05
6.16680901222577e-05
8.97108082042893e-05
5.30555987651267e-05
7.60960848142638e-05
6.6775839020132e-05
4.44339550211652e-05
2.62734670545079e-05
1.25472221585622e-05
4.03965953634198e-05
5.75452418747969e-05
6.37178069477335e-05
4.32737229717895e-05
2.62173979173924e-05
3.72120992034006e-05
0.000118037069947103
6.05393101992741e-05
4.71647704028012e-05
0.00010255467220202
7.51096672068558e-05
4.72387734388823e-05
4.65071523368631e-05
0.000110736552648509
2.92040108763358e-05
1.74725208225111e-05
8.71462003724419e-05
5.71645550291719e-05
8.71771757501431e-05
9.69734337434052e-05
8.56319982606672e-05
4.65127483297312e-05
2.63354034385086e-05
2.9576619495353e-05
-1.08714717439248e-06
3.85744882528585e-05
2.89763930025915e-05
3.02613547397855e-05
3.41759625331333e-05
3.29726244077122e-05
5.15932664755281e-05
6.23025984684847e-05
1.78606070736387e-05
2.39372427826644e-05
1.56825981049113e-05
6.68867955630633e-05
5.94177986007147e-05
4.02378979804682e-05
7.06255391185538e-05
4.19122219561226e-05
7.26842325660161e-05
8.58782619140657e-05
6.11354853328041e-05
4.45683608861847e-05
8.1656449547785e-05
5.06081774746812e-05
0.000120650510103252
0.000125106702945021
8.4315935226621e-05
8.69755788783196e-05
3.40281211202678e-05
0.000101030705956661
2.79541893309529e-05
9.43765333892142e-05
8.20543019947169e-06
4.616510824414e-05
2.44841986321539e-05
6.85574745062194e-05
2.74521094985016e-05
0.000106324507413262
3.35988325138361e-05
0.000111829195912866
7.21936405211898e-05
7.91123815755825e-05
9.30614473999082e-06
9.402383482496e-05
9.50075900632899e-05
8.48049318775967e-05
6.96335370706131e-05
2.33846511717204e-05
2.60266083913987e-05
3.60249460696954e-05
7.10178424209246e-05
3.67286218494846e-05
8.95496045431907e-06
5.59298659634091e-05
4.25389022066171e-05
6.09410278010231e-05
2.67596140057022e-06
9.07318623135476e-05
0.000103566400137891
3.82443311078005e-05
8.53734525695416e-05
4.53435783047165e-05
4.30746150007111e-05
8.68560040209763e-05
4.03840736728047e-05
2.97844815860378e-05
1.12260438580267e-05
9.33239785582995e-05
6.98421504197047e-05
5.56624134800029e-05
9.32648140132234e-05
7.05891249362067e-05
0.000128511869048454
9.55000228977051e-05
8.03069894836422e-05
3.4234935849855e-05
-2.9437805411156e-06
0.000106539224842116
4.52096290404893e-05
0.000100502709511898
9.75455952140017e-05
5.17830261017858e-06
5.10958083040584e-05
5.22215065682882e-05
7.53863406373428e-05
1.47737356934669e-05
6.61367879471842e-05
8.20352696048347e-05
3.98577693252925e-05
3.68044100050417e-05
7.22433703493058e-05
8.66703182183033e-05
1.90705681087732e-05
6.87477364358878e-06
3.15150605449056e-05
3.82659233742416e-05
4.16178622317487e-06
3.88369712282157e-05
0.000136184925342391
4.43450440002619e-05
8.24999149927505e-05
3.66579881764774e-05
4.48539616833455e-05
4.97917609892895e-05
4.68677977757957e-05
0.000108904929321435
4.88541789313675e-05
7.29968413651099e-05
2.20059173007188e-06
1.7538269904328e-05
4.8365352149013e-05
5.3097971873505e-05
-3.02935495237836e-06
2.89244484270804e-05
9.93968818642548e-05
4.65071780560386e-05
2.28214303766181e-05
6.0916457990124e-05
5.07367700434249e-05
3.28102902862046e-05
4.37341636490368e-05
4.15971183747311e-05
5.61019483637603e-05
8.11756383422359e-05
3.02565634408568e-05
4.35265305686773e-05
3.22298641555183e-05
8.81992541876254e-05
4.26295539776804e-05
1.6822429008147e-05
0.000106422258155085
0.000125534118141023
9.10629032994742e-05
7.284683291086e-05
0.000133301182774921
4.25283677688761e-05
8.52180652115573e-05
0.000132676933084685
8.24273020407925e-05
5.41117589269512e-05
4.22388136692121e-05
3.09487210193683e-05
8.63364560317075e-05
6.57688366060609e-05
6.81197718936766e-05
9.9814598499983e-05
0.000101516186008007
0.000114230290573402
8.9944544857735e-05
-2.56062789917852e-06
7.64776759172122e-05
4.27280389785454e-05
3.25503238524047e-05
2.72961416036233e-05
-2.1288781415071e-05
2.33468539097179e-05
5.23894019628724e-05
3.67636254799537e-05
3.37240229143155e-05
0.000168762691027928
3.52672020497942e-05
5.23988841505365e-05
0.000102116584118952
5.67006337239474e-05
-2.86804888699788e-06
2.93516924534963e-05
3.85528290505843e-05
5.86187717419672e-05
4.57600686741456e-05
6.33475373989527e-05
3.28018695759323e-05
4.52087265991e-05
3.92436226337597e-05
5.07802001127114e-05
3.94994389038105e-05
2.87081504925872e-05
3.10699959334721e-05
0.000104312708264641
8.61410536711482e-05
1.920916614249e-05
8.71920319468113e-05
5.47181136680286e-05
3.70232167164509e-05
8.95010558576545e-05
2.73725998286348e-05
1.46563743609386e-05
8.34058812161051e-05
4.69932102246871e-05
1.65089831905835e-05
0.000118338435056432
0.000108792201144022
3.57780515285062e-05
0.000114517883175876
0.000109974653496847
0.000111482965185578
8.06635245734234e-05
1.92224848391036e-05
4.47888168149998e-05
6.05584626481998e-05
5.84070360590241e-05
3.95716117677325e-05
2.63175082839298e-05
7.64667472513047e-05
8.2518662158422e-05
5.91927428741646e-05
6.50588391940544e-06
7.34210030666193e-05
0.000115593045395564
6.92969271697853e-05
-9.17150006848555e-06
4.63034919448324e-05
1.89668048039313e-05
-8.33000819701664e-07
5.1491063052947e-05
9.27986769635184e-05
0.000104949511545832
7.1600335865154e-05
2.80834056211658e-05
-4.969090911452e-06
8.19665442734885e-05
5.29586679214432e-05
9.68659475830527e-05
7.48817714645304e-05
2.54127700764607e-05
7.15162978475637e-05
4.18132927830636e-05
7.66567162321501e-05
3.54545699323624e-05
6.61168088352603e-05
7.99185180985111e-05
6.15922417773861e-05
4.27256963402834e-05
3.34996026595565e-05
6.00478370273806e-05
-6.58068792071727e-06
3.8761905896905e-05
8.32953499218829e-06
1.85562860116336e-05
1.81262545364107e-05
7.46642547450082e-05
2.9128765801004e-05
2.76807973424434e-05
-1.34092830199469e-05
3.64260918992285e-05
2.61019877366434e-05
4.57039645442709e-06
5.35645738868428e-05
5.8531901444753e-05
9.61798499349985e-05
2.21048654934867e-05
0.000134073696234249
1.5830379006958e-05
2.1946120044349e-05
8.69753225154654e-05
8.31696469076403e-05
4.28238583595253e-06
8.56886862179376e-05
7.19874932291182e-05
9.26129189999788e-05
6.60862878728956e-05
1.84521914884084e-05
6.08875975049714e-05
-6.54808601968951e-06
5.29654018501625e-05
5.78218148980235e-06
6.2673819597523e-05
4.73538011741763e-05
3.01649142490378e-05
3.95373354702169e-05
2.32382836787872e-05
4.54201858335598e-05
4.94239671273542e-05
3.44724778469808e-05
3.45125687797724e-05
8.10065386858922e-05
2.35413504224424e-05
7.8564114067515e-05
4.13506560131795e-05
2.4589168468629e-05
5.49318644513666e-05
5.82194826169334e-05
4.76626976136909e-05
2.17252462984353e-05
5.77813761614764e-05
6.35553233061207e-05
3.94639185912479e-05
8.79954197406734e-05
7.12357838244668e-05
9.39546165513141e-05
0.000101925973680378
1.97314289639074e-05
3.82881098600214e-05
9.3609098026784e-05
2.811197080401e-05
-1.53938984327074e-05
4.77795940400952e-05
7.97740965815933e-05
6.86702062733586e-05
7.16390228505169e-05
2.85505834753419e-05
9.99033040505349e-05
0.000118760120265753
5.63887895765073e-05
1.4784776339296e-05
5.83254557338483e-05
5.84448511122322e-05
3.02936284745446e-05
5.32350926630182e-05
6.78481954700269e-05
0.000122749321997463
4.8652665439055e-05
1.32108625961301e-05
7.38628057414064e-05
4.63995416198166e-05
0.000108278028891886
8.04243530020219e-05
2.66827495376537e-05
9.1183600274932e-05
4.66579068388016e-05
2.62183267386886e-05
0.000119135100342068
3.42530688851209e-05
0.000101381786340344
9.75360298963521e-05
0.000122665988563416
0.000110497807800402
9.50337446773914e-05
4.30193268499835e-05
5.24929495554234e-05
1.71465409072934e-06
8.68221509187447e-05
7.56341310517246e-05
4.33023761851045e-05
0.000111097912622515
3.94031533661014e-05
6.54197412657712e-05
4.94579026315477e-05
5.5930142990221e-05
7.17479891382359e-05
6.09141074411242e-05
0.00010720168372675
6.02960522311909e-05
0.000107776651094001
5.24930957213302e-05
0.000101464195877113
1.34583992775332e-05
2.7890041678215e-05
0.000123554174582342
-1.32319486957314e-07
3.79898385462518e-05
5.53693236720882e-05
3.52768303192614e-05
6.99578471933042e-05
5.60408587625728e-05
-1.41800670470098e-05
8.70585228399311e-05
-6.20816866197906e-06
3.37211546885339e-05
8.06070715004179e-05
1.78341381402169e-05
7.20962859284547e-05
8.31073015465825e-05
5.27089927412665e-05
4.08344185752628e-05
8.07864427124464e-05
5.62377864869602e-05
5.05130695655633e-05
0.000126031319259039
-1.02926765751027e-05
8.11519552442624e-05
7.62368553238729e-05
4.09572868494292e-05
2.32496431705646e-06
8.25333605335581e-05
8.23829095930069e-05
9.75714466343354e-05
9.98180145599742e-05
5.33696005752213e-05
6.80027182199288e-05
1.72272727658435e-05
9.87483598073251e-05
3.29263054065384e-05
9.89719077143918e-05
0.000100360198840377
3.14246403598574e-05
9.83257912265964e-05
6.38369957987121e-05
3.99638915647246e-05
9.0498725716253e-05
5.76423043066852e-05
-1.18096491482602e-05
5.10503491527478e-05
5.76121974970714e-05
8.85107752946456e-05
2.62203612577549e-05
1.50612523317625e-05
7.24817014318009e-05
7.30737245289759e-05
3.6582023592749e-05
3.92531395605551e-05
8.26845368359398e-05
5.36580500566711e-05
9.53468861949049e-05
7.82043786633973e-05
4.2462466459089e-05
4.59820013382795e-05
7.7418300415276e-05
9.39455864563043e-05
5.34926203096592e-05
-2.76485277298676e-05
2.97831171649246e-05
7.83858862896987e-05
-7.40362160665802e-06
3.47796306129595e-05
1.61358964224585e-05
5.68171016572242e-05
3.52503484967652e-05
1.26050839707089e-05
-1.10572758106252e-05
6.36079611839768e-05
7.95970937650387e-05
5.54578747954781e-05
8.60690846198795e-05
4.40228799019742e-05
0.000111825429016635
6.22880809024471e-05
4.7581770458977e-05
9.32144286547657e-05
7.79061820301074e-05
4.68307829202804e-05
8.03349172882524e-05
4.85850665956867e-05
5.36995841307512e-05
2.05842710462528e-05
8.80525314657633e-05
0.000105192389599316
3.013332947828e-05
5.97295918916782e-05
4.3813665170623e-05
-4.68902996015289e-05
3.27648795251e-05
-9.29864022692008e-06
3.6605701734773e-05
0.000123601775846827
2.5156117312872e-05
5.1183092954516e-05
5.81641266033456e-05
9.08582672178962e-05
5.02221077458297e-05
2.78182999013157e-05
6.30438392550324e-05
8.54547076696255e-05
5.49438500373057e-05
8.01744847754362e-05
4.4833183210713e-05
4.7434602668118e-05
7.76998898795043e-05
0.000127956900154463
7.0959404943349e-05
0.000112422239225768
1.45541025765789e-05
7.54511407267383e-05
7.70224508834879e-05
1.36926470382753e-05
0.00010275863053757
0.000140274499093378
3.7956920737129e-05
5.86008987573165e-05
7.22820591291091e-05
2.08662767028225e-05
5.2454644360843e-05
1.07720825477864e-05
7.80339376593549e-05
4.30685298752432e-05
4.85882284422911e-05
-3.90748941399147e-05
3.93525317915377e-06
4.01848010218081e-05
2.76725994278745e-05
4.4038419764142e-05
0.000121351933829605
7.92336052887011e-06
2.52102370649019e-05
4.55114070500409e-05
5.26092741934612e-05
4.36657233716173e-05
6.76473491181482e-05
6.86980075028283e-05
7.74626825330115e-05
9.52901664523134e-06
4.48872261545043e-05
4.56535984971046e-05
4.83995239752332e-05
1.17595836034733e-05
5.01718369017495e-05
1.04551909681592e-05
8.20389198348589e-05
0.00012059130335817
1.61067330681493e-05
0.00012231309243154
5.42591588352576e-05
8.39590998709476e-05
7.3862428014625e-05
5.62989468795434e-05
5.07299319480792e-05
6.08677975653868e-06
5.02608566368051e-05
6.29247563111146e-05
3.3350687334928e-05
4.76303114766502e-05
5.20327059396365e-05
7.55961041878875e-05
6.17399398578618e-05
1.87607288938199e-05
1.99769420610772e-05
-1.1643427068139e-05
0.000108583516136351
6.4253817332213e-05
8.6447885131837e-05
0.000109294048969537
5.68923902386505e-05
4.47149165270907e-05
-4.98071646819374e-05
5.09799422213269e-05
8.05994905870777e-06
8.85537957190177e-05
9.15198070367657e-05
0.000113407108082436
0.000118746162827729
6.96703325014406e-05
5.45327599484376e-05
5.82591251972316e-05
0.000114012731586071
7.0020112723149e-05
2.00442986933946e-05
2.29398408351755e-05
3.49563937203044e-05
7.98860358052331e-05
4.07839321143236e-05
6.20773175401827e-05
6.78126683120371e-05
7.053090248474e-05
9.48550215737695e-05
6.3789609727847e-05
7.12497748281564e-05
3.76252704407616e-05
4.4323300068844e-05
4.86030973381495e-05
2.60305024495995e-05
3.74321710847886e-05
4.41848488170363e-05
3.14402543892342e-05
3.97758088303115e-05
8.54503233928244e-05
9.20198090451523e-05
7.32695147611937e-08
5.23340264185743e-05
5.72880334131209e-05
4.09259083814907e-05
9.67414593424846e-05
2.94615502377878e-05
5.72655626155172e-05
6.59648800206345e-05
-1.3721569899664e-06
5.1393565738825e-05
7.11893448702444e-06
5.97456532687006e-05
7.83632947581233e-05
3.22727928720365e-05
6.90443213948111e-05
7.71133153082401e-05
6.50207038075163e-05
2.6482508607078e-05
4.75014398425606e-05
5.4707754979331e-05
5.11619261176757e-05
1.11353094867406e-05
2.95529711808339e-05
3.83828744246054e-06
1.32384136151168e-05
7.14809363980481e-05
7.12948906039148e-05
-1.39143179468714e-06
-1.07719329138339e-05
5.97234271741382e-05
7.31468588330683e-05
4.99239010335092e-05
3.2841167058582e-05
0.000125151497157843
-1.42803369922891e-06
0.000113818372239174
0.000107221499498852
5.14936519278834e-06
2.5468735354249e-05
8.32278147720185e-05
3.61735637575675e-05
2.05609555424883e-05
4.72478297674606e-05
3.85836725942689e-05
9.98290017209393e-05
7.6994415375499e-05
4.93789043995335e-05
5.55375409694634e-05
0.000102554493921731
5.86264136701388e-05
9.33603471482257e-05
9.42533300252498e-05
5.1468658384952e-05
7.92908738896314e-05
9.744517698246e-05
7.89709465272675e-06
2.31013248230142e-05
5.397296853868e-05
8.0711627352191e-05
4.66318021233332e-05
3.74438587211839e-05
3.10483961886524e-05
7.42333139192709e-05
2.50492220372139e-05
9.74210610707276e-05
1.52914557972246e-05
1.4452698825261e-05
1.64149596760187e-05
4.38344292439242e-05
4.62384802500043e-05
2.47786672606434e-05
8.61172801032073e-05
4.46497225240235e-05
3.70443259102687e-05
7.89668507428272e-05
-1.42265468138188e-05
0.000107508881605164
6.53593641810039e-05
7.70517205030095e-05
6.80553545250793e-05
7.91221445598116e-05
9.94617192354779e-05
5.36267600291954e-05
0.000113909043355179
7.66660516382261e-05
9.92816590384337e-05
3.95941186687531e-05
2.94651234618972e-05
-9.35703243793892e-06
3.88639665585868e-05
5.04662579663458e-05
3.45483042298868e-05
3.6992030535937e-05
7.51915128890946e-05
0.000111652120272607
5.50199622476692e-05
7.98590266068684e-05
5.01506595799256e-05
7.15785216085558e-05
8.09625525629488e-05
5.84172199329243e-05
0.000165921677394321
8.7129936086988e-05
6.47748686160758e-05
9.48914893105835e-05
9.56235442919021e-05
5.94592244184729e-05
7.5089877436201e-05
8.33237327332283e-05
1.39292225547112e-05
2.42016445191371e-05
0.000107034072758427
0.000107128109330101
3.04440244607161e-05
2.81552582957994e-05
2.61995603131333e-05
5.10975294972629e-05
0.00010394559723168
6.62738981505775e-05
3.12139799806273e-05
4.58945413413281e-05
5.98396663366453e-05
1.14016688510144e-05
4.93589843859411e-05
3.97609534831216e-05
-1.07659572718787e-05
6.83948707429556e-05
2.86806196860113e-05
0.000109949650670149
4.87660185893017e-05
4.55887388327203e-05
4.88031572513526e-05
8.62842708110346e-05
2.76263104081009e-05
2.90203201411722e-05
0.000114270695430373
3.00599941780506e-05
3.6074654586329e-05
7.02219395045948e-05
-1.31603468480024e-05
8.77529453476007e-05
7.80723628038737e-05
6.70315370569256e-05
7.80536545927512e-05
7.46145556699022e-05
4.42990383410083e-05
5.80447779804547e-05
2.7674111259598e-06
4.26834837857768e-05
7.53919728851798e-05
9.35507926156857e-05
1.61616354763223e-05
0.000119788230936185
8.62007410019122e-05
1.15906284496342e-05
2.89177395333857e-05
6.83572951305364e-05
7.86186949579411e-05
7.76063628751574e-05
8.57790556583766e-05
6.84180991247708e-05
8.57921861801247e-05
1.75259481074012e-05
7.30373498027333e-05
6.30621260099306e-05
3.37614971106845e-05
0.000139747742441538
9.89232506302783e-05
7.44602664305686e-05
0.000120348127630914
8.28208251712245e-05
3.83855742607552e-05
-1.42923204005227e-05
7.67739605765502e-05
4.43927739937067e-05
1.51624584836738e-05
5.12032606925449e-05
4.95466206071239e-05
9.34222951288907e-05
2.99170111252789e-05
6.25834235257447e-05
-4.05981744799795e-06
1.71642726435937e-05
5.04099642752799e-05
8.63343104770993e-05
7.45897888317695e-05
6.68996214315311e-05
3.96030384096712e-05
-1.21854459957648e-05
2.16923748458735e-06
2.99725443768773e-05
1.57907985975945e-05
8.66865424372678e-05
6.3266860653611e-05
3.48617158136427e-05
9.96976707813238e-05
7.60677214447991e-05
0.000105518731497405
6.49494056195398e-05
7.30834988769614e-05
6.06153952207649e-05
7.58096783718209e-05
4.77016636425909e-05
0.000111394669377827
5.16488922386765e-05
6.18102106131339e-05
0.000101305499616204
3.48623771505331e-05
6.31641423516455e-05
5.01568001867501e-05
5.6169010127699e-05
8.66434061659787e-05
9.2960642110836e-05
-1.731881497395e-06
1.46972840800183e-05
7.28365149997231e-05
9.10954583546662e-05
3.63553035149337e-05
6.18820310091956e-05
5.18736973306369e-05
3.43012633652749e-05
3.59840596969153e-05
6.24276226288629e-05
6.90929989440317e-05
5.29602410254384e-05
4.51417795524247e-05
5.3250547556414e-05
2.84995398751042e-05
5.73927941208472e-05
3.95638317111566e-05
7.12940451463981e-05
4.8923511726363e-05
9.09037442491708e-05
8.8839428636446e-05
9.0168369977428e-05
4.63311735332497e-05
4.47111566747946e-05
5.86270467300486e-05
7.80598403777048e-05
9.45256997120075e-05
4.31558313128473e-05
2.02082947156577e-05
4.07355013079974e-05
2.35579183745737e-05
-2.15840318852403e-05
5.5252125478087e-05
8.47298173590097e-05
6.8304901591283e-05
6.41099713706916e-05
1.02549078843258e-05
0.000127326608383722
8.39226748060281e-06
0.000133134296606616
9.77005344963292e-05
1.75981880727466e-05
2.96977556608125e-05
7.92295218738992e-05
1.23259459574771e-05
0.000102014423807757
9.16990501241461e-05
6.08025631836828e-05
8.43528887501674e-05
2.26402756341104e-05
1.97989116971269e-05
7.7139993731058e-05
8.68745296338758e-05
3.6309536877818e-05
6.85133799543836e-05
9.30721148593202e-05
7.84862139020391e-05
3.71022932626609e-05
6.03307503780522e-05
7.45383130031175e-05
8.38375279152129e-05
6.78849878341312e-05
4.38494890397068e-05
5.83363930211272e-05
4.69675953953595e-05
4.33342039224245e-05
4.540720596759e-05
9.83338773016151e-05
3.57212548273154e-05
4.68777729911142e-05
5.10717519474455e-05
7.64944924268042e-05
5.45900906054323e-05
0.000112674118648439
0.000139183102272766
0.000106527270281796
5.93380930730659e-05
9.72242093235268e-05
3.8043412809335e-05
3.87781372896299e-05
8.83816220312091e-05
0.000119392728535428
8.28384682165306e-05
7.4745760828941e-05
1.68991554055415e-05
0.000103194028011214
-2.08960970413658e-05
8.23858914974482e-05
0.000120091075732126
7.78492031110666e-05
8.02593769805021e-05
4.5983723381604e-05
7.52586144544967e-05
8.898038460776e-05
9.56538534048589e-05
7.58971748164769e-05
0.000101386398338308
8.9487804682767e-05
0.000107289595407629
0.00010616414251105
8.50933393793475e-05
6.79000851516351e-05
5.46888080950565e-05
2.05126044591822e-05
0.000108414520780867
7.97998510679576e-05
6.43249964157427e-05
4.77712609977399e-05
8.6182032624022e-05
3.92067113427568e-05
4.39494183687102e-05
6.81159706523756e-05
9.91692188946051e-06
5.63832614082462e-05
2.21168169077325e-05
0.000102149974084229
-3.68122753415589e-05
9.10361421193491e-05
3.53004986546687e-05
7.00621291083826e-05
0.000139835654539428
7.53177872737239e-05
6.13565450551923e-05
7.69606934709803e-05
8.14707407127865e-05
7.25551162841362e-05
4.25163637808622e-05
0.000100694553238378
0.000108977959362165
3.88649979638256e-05
8.03118501059719e-05
7.04120156895049e-05
2.51168020106675e-05
0.00011413152296188
5.31435942641985e-05
9.70424755676505e-05
8.48686354510742e-05
7.07839099771746e-05
3.91385639229506e-05
6.8478655017817e-05
4.52052963061904e-05
8.64122004038987e-05
6.46842959301669e-05
0.000124059985344861
-4.04793021404151e-06
-1.97542960631522e-05
9.89534584245086e-05
6.03798123503626e-05
6.51450195978469e-05
6.13273080735112e-05
3.49044681577721e-05
4.12354721586946e-05
8.58271908225736e-05
4.9264291942182e-05
3.54367503539426e-05
5.17094724173461e-06
2.79119172852142e-05
-1.04480998752489e-05
4.61441899709736e-05
0.000128708999379152
8.30753473122645e-05
1.07697837859098e-05
7.3996196433293e-05
4.1604195968966e-05
9.36520344924728e-05
6.07589605276888e-05
7.02085980446318e-05
6.76363228373124e-05
4.85138930336267e-05
6.11106001442255e-05
4.59571863421957e-05
5.20837499202913e-05
4.52091416675564e-05
4.35962075390568e-05
9.87536252161456e-05
0.000101731807991816
9.66978086162616e-05
3.56321912523924e-05
5.75913421388617e-05
6.97281173975886e-05
5.41745278363038e-05
3.92686170500045e-05
7.33878314501655e-05
0.000107480166397776
7.21187160054719e-05
5.32170945292628e-05
8.26054673833437e-05
9.4681261800208e-05
6.79224850428215e-05
3.47974473007919e-06
8.40028361463825e-05
5.87457496061171e-05
8.59177085009321e-05
9.07458678254263e-05
1.13534882490923e-08
6.04771883771388e-05
5.60237303738218e-05
2.99376760381964e-05
5.1415936804354e-05
0.000112093699126423
-5.66763488581453e-07
-1.13519907430995e-05
4.81572904957694e-05
2.96366097584984e-05
9.09169518067527e-05
2.41826428474962e-05
-6.57027328311744e-07
6.07240035978972e-05
8.87122001417841e-05
3.56655777918404e-05
7.93109786693707e-05
2.92305080799663e-06
8.9472866435887e-05
3.37221405040385e-05
1.45585065240741e-05
2.24891764480604e-05
0.000106868846234101
4.39367988194773e-05
7.77238785676643e-05
5.29263389506981e-05
3.25663902863746e-05
7.81266931672092e-05
5.4322067537417e-05
0.000100992499673771
7.18526443990668e-05
6.54960447012968e-05
0.000101620176034606
4.13900279106894e-05
9.23483945853659e-05
2.79051451897269e-05
5.88654569820882e-05
7.56159168093309e-05
7.10931208604972e-05
3.53545466968008e-05
5.16206368411934e-05
5.53650613297407e-05
9.65945413932741e-05
5.30333751730516e-05
3.12388379592193e-05
3.99576422612846e-05
7.55781900487089e-05
3.76713375235155e-05
9.77182839822091e-05
7.91443941624749e-05
7.14139845046868e-05
5.46416639108692e-05
9.8236034221055e-05
0.000108409888085907
7.33542577990266e-05
3.81929703850927e-05
2.32729769579206e-05
0.000124294746253339
4.78166629384149e-05
1.91463098366505e-05
2.31518207970058e-05
2.97034665775205e-05
2.28568281583388e-05
9.97446913956235e-05
3.278139058287e-05
5.18163052078548e-05
7.96991476082639e-05
8.80168487999281e-07
-4.33932908435237e-06
5.83512451114059e-05
8.19998413393848e-05
7.47893226708924e-05
2.25153240297406e-05
1.23458100273221e-05
4.66886682685947e-05
7.40671311092238e-05
0.000103852888115122
1.28559612812715e-05
7.91804906879186e-05
8.7585122324695e-05
6.35346462492148e-05
0.000131723143663691
0.000131259137544522
5.1024492370763e-05
6.86969484226116e-05
2.7853720342348e-05
8.4524470969826e-05
0.000105061653373432
4.99380038420831e-05
3.55657669706784e-05
8.5601983717496e-05
8.12706441800414e-05
2.73102100857851e-05
2.73776926657296e-05
3.12757378247848e-05
7.86004668980563e-05
6.30576934821699e-05
4.04929637943514e-05
0.000117715033331091
8.05951213638955e-05
1.55837982127067e-05
4.70390472171842e-05
7.8708898649083e-05
7.79683947517884e-05
5.95587630220248e-05
5.84741175962977e-05
-2.98478623686699e-05
1.1584426160113e-05
1.78659311868675e-05
2.54863039903401e-05
6.06851023356108e-05
8.67715594082026e-05
8.41820916680773e-05
5.03481418601288e-05
1.07333875989178e-05
-9.61350364525648e-06
8.94631938243263e-05
7.74242620764403e-05
5.83458097240923e-05
3.75065818597573e-05
2.62002902030239e-05
0.000113960234731132
2.17035028745135e-06
6.177256935697e-05
-2.5377874990252e-06
1.38559661802164e-05
4.26901874513623e-05
6.84525798949247e-05
1.48506799338755e-05
6.34493553548685e-05
4.6764955542457e-05
3.59531692179384e-05
6.91477679900541e-05
1.99406021669792e-05
7.11513261277074e-05
0.000107409208893636
4.20182873175515e-05
5.31315895961417e-05
9.58762977410654e-05
6.76697661648823e-05
8.33807007226666e-05
3.84334536084569e-05
4.62570225023099e-05
3.88643839842807e-05
6.61444905038858e-05
9.35046981254647e-05
2.33595471252212e-05
6.36546060119202e-05
6.20907478329298e-05
4.2102992994129e-05
0.000103320387291952
7.71790597090994e-05
5.61599283839397e-05
8.83386633790812e-05
-1.244161243697e-05
6.59900249117237e-05
5.67170410857756e-05
4.95062816042477e-05
0.00010785472137773
1.67433475949252e-05
7.69980777328808e-05
4.26856718318923e-05
7.06631251474431e-05
2.95287428283439e-05
5.47793375828693e-05
5.57538263965674e-05
1.57892633945465e-06
6.66944282276694e-05
5.36600758343249e-05
3.38802104949809e-05
-1.45491154353286e-05
8.46346303981629e-05
6.54450071294629e-05
8.13629872138175e-05
9.55444250898828e-05
3.66260473036448e-05
6.92352409515048e-05
4.8687075162233e-05
8.648648755076e-05
3.38231459134897e-05
5.85387984557577e-05
9.44633038971634e-05
2.71282450665779e-05
4.18561961276378e-05
6.62206328903479e-05
-8.4769753510599e-06
1.24794944216805e-05
7.64909903494959e-05
2.93037626319343e-05
7.4004792677562e-05
9.71475993656846e-05
5.39850762365374e-05
8.04532008747334e-05
4.28954585226448e-06
3.87847852860506e-05
0.000103849999069382
1.58600898601525e-05
7.58960768574741e-05
4.66407092091993e-05
0.000100543114863412
9.89403705939602e-05
9.8269018042958e-05
8.50446319894483e-05
9.17463399378372e-05
6.65246466891165e-05
0.000113259586046061
9.54536704231836e-05
0.000119605122039232
8.15720793494789e-05
8.69605632325209e-05
0.0001089797248506
4.66548004879627e-05
9.91820288529337e-05
7.85633019311602e-05
5.02334722664387e-05
0.000115631061215757
1.53812713126659e-05
9.72805588969594e-05
-1.25597777619444e-06
5.63826518874631e-05
9.91674934601316e-05
5.52881786494609e-05
6.45020510283988e-06
9.07756973728699e-05
3.96756860935405e-05
7.87411346301984e-05
2.57335958583959e-05
0.000107231640006792
6.18130890718814e-05
2.01062513428117e-05
4.07711242250727e-05
3.19962269875413e-05
0.00010930835777932
8.51623380909367e-05
3.49406452393168e-05
8.20233605590252e-05
1.60409073373001e-05
6.057144248241e-05
4.06778974851133e-05
0.000109050407227014
5.26023593971413e-05
2.66250647480399e-05
5.63804768277664e-05
4.38121424692692e-05
7.53473123718956e-05
8.57547279434354e-05
1.77892677470824e-05
6.15265663838239e-05
6.61978439610527e-05
9.58879674593062e-05
8.69672859106179e-05
9.90125309680413e-05
4.93291695809623e-05
2.93680449772455e-05
6.84059170042577e-06
6.87090645302276e-05
7.41598995247504e-05
5.43438264089049e-05
8.39925800597176e-05
4.0124053536572e-05
7.58261381854049e-07
4.35110514276343e-05
0.000113025012941577
0.000113771907215263
7.61787360994735e-05
6.7509489677476e-05
2.77091736815627e-05
0.000102937093372945
0.000122721174399843
8.92869817135613e-05
0.000110015880349722
3.37662536002822e-05
4.03118351578871e-05
1.02488747642864e-05
6.4067978195053e-05
4.00549293710478e-05
7.09460374939647e-05
6.27122510863673e-05
3.85492435638077e-05
8.06658173350837e-05
4.30765243390271e-05
7.73421937996471e-05
5.81244137097128e-05
7.96597025154456e-05
6.11066481470908e-06
6.21560901017338e-05
7.36316158192787e-05
8.14853272064735e-05
-2.72051993215435e-06
5.99496549846857e-05
8.87973418269357e-06
3.46897693333284e-05
6.57788590521646e-05
6.74957345373011e-05
8.28617504095912e-05
4.23880698803918e-06
2.97257095951822e-07
3.99744836041261e-05
3.14695755442894e-07
2.36450757077846e-05
9.51578356475985e-05
4.53168276598561e-05
4.41957292288027e-05
3.46292318770848e-05
0.000104863321254437
5.37245076399299e-05
9.92107741308642e-05
6.62560331318581e-05
3.99762050468825e-05
6.07338147748578e-05
7.98623876290364e-05
0.000147802605846757
9.70917920469878e-05
6.17518007530846e-05
6.30886426411314e-05
2.99136414227192e-05
6.19270458265899e-05
4.73315025278226e-05
6.00721100386462e-05
7.43035957209595e-05
6.67060371608031e-05
0.000111271520049879
0.000108493082821861
5.42102831552652e-05
4.397280738894e-05
3.1440597141751e-05
6.67190894926407e-05
2.92649169541436e-05
7.56211451709403e-05
5.56552028584244e-05
2.46668195490362e-05
8.74477375004202e-05
4.39566368878123e-05
3.02126043738601e-05
3.16232961048064e-05
3.71131257261359e-05
5.40479808635766e-05
6.11005424448177e-05
0.000103602576260558
6.74352099655043e-05
2.21042176025553e-05
5.85991535639426e-05
6.53170368352117e-05
2.60705095293589e-05
3.42091694866337e-05
5.31203012551832e-05
7.19059044972837e-05
9.26784395267974e-05
8.60756585729445e-06
9.62807761469208e-05
3.79919453196594e-05
5.96599935862744e-05
6.34792864645773e-05
9.65318794993658e-05
6.18431975602267e-06
5.98457692009391e-06
9.31378178402617e-05
-1.57252547039447e-05
7.25178396417234e-05
5.09448524913958e-05
3.26736358318062e-05
0.000105544051844131
5.09357277262209e-05
4.00292967112999e-05
3.07997524101937e-05
8.35798681294818e-05
7.04102195710433e-05
3.55623673353971e-05
3.71793758562911e-05
-1.5486518075971e-05
2.81077266558379e-05
4.99675808037957e-05
2.9111922188376e-05
5.78586638216375e-05
5.37232887029732e-05
7.20965359884767e-05
8.49062796177961e-05
5.27756756211838e-05
0.000122831033289785
7.14469567761942e-05
2.57079944665584e-05
0.000102262079405735
7.74492510406953e-05
6.39076482175828e-05
6.0312937388159e-05
3.96526888958412e-05
3.13925897041764e-05
5.03538676328336e-05
4.71851789247518e-05
8.38806651090569e-05
5.70546195513336e-05
6.80212282061103e-05
3.76985391104556e-05
9.58515109864024e-07
2.82448916136217e-05
3.13688509781556e-05
5.46080008002331e-05
0.000103889666589059
4.29376880200365e-05
8.21927076594116e-05
0.000106920960464435
3.58679503621349e-05
8.73054144740248e-05
-3.61406451491452e-05
6.42127185184689e-05
-5.94197975699466e-06
0.000109030095877335
4.1159552338518e-05
6.08900089366885e-06
2.01035221834901e-05
4.98534127633407e-05
7.54150022015412e-05
0.00010559029881524
7.44691956193455e-05
7.6906263959913e-05
8.19748144141033e-05
6.69280460045673e-05
6.06323197256588e-05
1.95003846945551e-05
5.65222925636e-05
7.92938166295728e-05
7.82179120206677e-05
0.000139353458764083
8.57511587028423e-05
9.22581454035851e-05
5.98137929153157e-05
9.06329202527797e-05
0.000104845855019139
4.26535950469833e-05
4.95509105896242e-05
5.9740311942594e-05
5.48478608215056e-05
1.55873959970125e-05
8.54553001774162e-05
3.88476249151183e-05
8.76262163485546e-05
5.65423504749704e-05
6.9309723232447e-05
5.29658901379732e-05
4.0074771734779e-05
2.55824343794521e-05
4.42755623090904e-05
7.90736942314166e-05
8.17128704684041e-05
2.22588936840389e-05
8.97331854453363e-05
0.000118695285609981
2.17385356677717e-05
5.77998170867634e-05
0.000105735422861779
6.56966292795309e-05
0.000134262149048279
0.000106417720243438
6.92311910842697e-05
-3.15286153466486e-06
9.38412173143034e-05
4.6996652107358e-05
3.22700087843136e-05
2.75355963655557e-05
3.0224692055586e-05
6.41828136040332e-05
4.99835476595612e-05
3.44574327713854e-05
3.40695408320838e-05
1.44965659908446e-05
7.50991793039057e-05
5.15475476764403e-05
8.78719279562098e-05
6.65042778094627e-05
0.000104090423099802
4.69916036742256e-05
7.90617343368207e-05
6.04122893094071e-05
6.27141384002069e-05
8.51613835391883e-05
3.36417602693933e-05
0.000116854278328582
4.4048352561908e-05
7.88385727691418e-05
3.4901242155356e-05
7.26636701792073e-05
4.51438880428517e-05
5.51800076415352e-05
5.24831811305945e-05
4.1789566269024e-05
8.1626456177928e-05
5.70877207227431e-05
1.5055190779162e-06
7.89893216577801e-05
3.3792879380338e-05
4.42798705188808e-05
4.21930304051932e-05
3.33353082181816e-05
-4.5949785762999e-07
9.23000146745491e-05
7.56056764593093e-05
6.3297987745485e-05
1.17253907067059e-05
9.29095584210063e-05
9.69786409408432e-05
8.07731799063677e-05
3.29018718348e-05
5.51527927963864e-05
2.85323140189141e-05
7.21619376912683e-05
8.50815019635971e-05
3.44921285285905e-05
-6.44390229073795e-06
9.20648410536162e-05
7.51233653800953e-05
9.79696577507394e-05
3.9053536044711e-05
9.94058210314748e-05
5.05798602035871e-05
6.73251195125971e-05
0.000100111991360922
9.61262119410463e-05
0.000100588231101834
5.74250811941331e-05
7.91393087046293e-05
6.53800787298659e-05
5.36095494284191e-06
6.99274618006882e-05
9.62323305021054e-05
7.32889622635829e-05
6.17698515111843e-05
7.59415263243182e-05
7.39297132048305e-05
9.75691364181066e-05
9.19427083509518e-05
6.93846995189936e-05
4.98052381459445e-05
0.000141748028726344
8.68841125704873e-05
4.14785020432026e-05
0.000115078947760303
0.000106521450399671
4.17608069302713e-05
6.98322451143588e-05
5.47139128270423e-05
0.00010723844595127
8.19573612314994e-05
5.07002777406006e-05
1.72806461911333e-05
2.50747853555597e-05
0.000151269314149521
0.000108861038260234
3.58123210155246e-05
5.56714641752392e-05
6.47940691725218e-05
3.18416289268012e-05
-4.03580058722756e-06
5.57302085946665e-05
3.07961836311245e-05
2.47770451769269e-05
2.41698944312913e-05
0.000139129168192609
5.54853792168268e-05
7.97191791942902e-05
3.32987019682938e-05
4.37854500083476e-05
2.80833074844874e-05
4.589173796403e-05
8.04861297616742e-05
2.76005717448917e-05
7.76266361557409e-05
7.42012210345342e-05
5.02839541652594e-05
9.41548274264149e-05
0.000111178470133186
7.19299318416578e-05
0.000138914536006819
7.47993753481438e-05
1.11305307699247e-05
5.37384050304254e-05
9.15553652890263e-05
7.56353042989005e-05
9.97891266136552e-05
6.8221446947885e-05
5.92235552446945e-05
6.79431973552247e-05
9.49779061948703e-05
2.20604831027494e-05
7.77262516576253e-05
0.000104073865917075
9.06656429945191e-05
8.38236903441376e-05
6.59717155368789e-05
2.05195482275156e-05
-1.2003180074421e-05
7.11156328668341e-05
4.08789111107029e-05
5.86548163960889e-05
0.00010960688935331
8.96761616083171e-05
0.000115595374060882
4.70817118183585e-05
-3.56937804112252e-06
-1.48746059936255e-07
4.92478348922942e-05
2.63991852070884e-05
9.00709631214385e-05
-1.50384022043437e-06
0.000100629428366523
6.18608573973732e-05
8.63574782430785e-05
7.17268914563524e-05
2.25535270822191e-05
6.09895972951749e-05
3.09599711556978e-05
7.64248438250802e-05
-8.75888885550583e-06
2.17553383915076e-05
1.54136168345734e-05
4.22267713941557e-05
1.45247639011668e-05
2.48193552033726e-05
5.09480354938233e-05
7.67995123997641e-05
5.95017295475802e-05
0.000110243240043729
8.14288929102379e-05
9.41450841791968e-05
4.06059280547479e-05
0.000126994513989306
3.67407170306793e-05
8.47659401471423e-05
3.39331318061629e-05
8.63321432078144e-05
7.37476884732767e-05
1.68266873429756e-05
5.35117850698112e-05
1.41401764193675e-05
2.25235084015721e-05
0.000104584976496739
4.90432191056355e-05
6.61863100177999e-05
3.32880745263439e-05
4.99340851606513e-05
-9.67400274975868e-06
7.02119310334648e-06
3.79225879856443e-05
4.20426742343744e-05
-1.65537167947204e-05
-1.19632078786711e-05
0.000100418061412395
4.86389240150441e-05
2.50354594036999e-05
6.98185360478714e-05
8.32210593744525e-05
5.21499693870241e-05
4.61059770266143e-05
0.000112274342547733
9.294582194323e-05
8.10766380438227e-05
5.81684482409336e-05
5.48747788983948e-05
5.26333712561486e-05
9.64994371609649e-05
9.64938312949757e-05
8.39802509186652e-05
7.95756737080663e-05
2.38385926049025e-05
7.161101422747e-05
8.77565184550126e-05
7.95573140396231e-05
-4.87285180273873e-06
9.64115907278718e-06
1.70420105209696e-05
9.38827239189457e-05
3.59258147798576e-05
0.000106950442900615
5.21401557083177e-05
4.3089606111188e-05
2.93816045775485e-05
7.46220279646118e-05
7.06453073018981e-05
1.2734208675869e-05
4.64077614184005e-05
6.37840354611783e-06
9.32635850803691e-05
3.6828574737927e-05
1.69025859301254e-05
6.00680167501128e-05
6.68331690694758e-05
6.92623574886356e-05
2.96732025204103e-05
5.3207282008026e-05
3.74645254507999e-05
6.52468606437878e-05
5.58834885783796e-05
-2.60090242081709e-05
5.0522218599454e-05
4.52891769826394e-05
6.80831907361115e-05
6.38382247414447e-05
0.000114250965768485
9.24999116228614e-05
0.000102258436237794
5.53860461524957e-05
-1.57318984781057e-05
1.29805975877486e-05
6.51568556030174e-05
0.000116800758419413
-3.09075997351576e-06
1.33674897120732e-05
9.04664661291344e-05
6.56172141635759e-05
3.80248415000405e-05
7.42100234797419e-05
8.31026058710496e-05
3.85566603146413e-05
0.000123282309677526
3.19735417943046e-05
0.000113745487934915
6.76189534672034e-05
7.24906797591731e-05
7.60639623855543e-05
6.79691080378991e-05
0.000145987865110772
5.2352921575715e-05
5.40099099279482e-05
2.70878052786767e-05
7.95907506204691e-05
5.65986370209209e-05
2.24387438688439e-05
5.38695650444396e-05
7.6289345850988e-05
-2.11814039114274e-06
6.65460885250441e-05
7.34511624291967e-05
-6.79678992286086e-06
7.95256219306886e-05
-3.12279504713388e-05
4.12979119764831e-05
3.92511705274731e-05
7.84800814525414e-05
2.59590682118214e-05
4.06938717187959e-05
7.09849078704492e-05
6.71927062121058e-06
3.96395623089658e-05
6.83827482061415e-05
8.57711297426759e-05
6.9883936146417e-05
0.000107764783656718
0.000108595689661066
6.1608573621882e-05
2.78121051146962e-05
5.95620218970999e-05
2.42266951199555e-05
4.48468983641376e-05
8.35650063795158e-05
-1.01354087491773e-05
6.62028151854628e-05
1.63865779772179e-05
2.923260202384e-06
1.1374267712626e-05
5.94202022074551e-05
4.02915705716579e-05
4.71493918301348e-05
5.18765861361275e-05
5.18196456271394e-05
6.65940327980246e-05
7.0153244591251e-05
0.000114308618342502
0.000105120343445659
8.46850451868278e-05
6.23983341041287e-05
-4.10418051055497e-05
4.81762761675578e-05
6.9152235691675e-05
7.58108554750897e-05
0.000121686600847446
3.47556869642251e-05
6.10156853523272e-05
-2.06515682888777e-05
7.41894412326653e-05
3.0873571933381e-05
8.78335271428626e-05
-1.1728036958478e-06
-1.20876109650271e-05
4.680150477028e-05
6.33692955090361e-05
6.61620954057591e-05
5.7811491181812e-05
5.77683791248027e-05
2.44227673009838e-05
-3.24030626820346e-06
4.15463382371504e-05
-2.49724074839663e-05
8.52349201295458e-05
6.25049839362396e-05
6.90451221694656e-05
1.27993936353982e-05
9.01384499643334e-05
6.9791815590285e-05
5.49883509837693e-05
8.46129426335725e-05
4.40664911603968e-05
8.99355632581363e-05
0.000102808591471252
4.76177893186779e-05
8.39591279423561e-05
0.000106684253310728
5.88101367037159e-05
1.82104631868157e-05
3.77103508113144e-05
4.79546856786923e-05
6.8659422306474e-05
7.81405804163639e-05
-9.90237462648686e-06
6.27772135764433e-06
9.89058697717496e-05
3.46678356898828e-06
6.92284687225163e-05
8.55522395980289e-05
-1.92318298952755e-05
1.4932452129276e-05
-6.98079379674303e-06
7.6667483092304e-05
5.30594071124362e-05
4.2423164905661e-05
2.1324892177154e-05
7.12334820714461e-05
5.80065467055818e-05
3.9220205661597e-05
1.32159806467231e-05
7.69278887292013e-05
4.16672102940616e-05
5.28529370779303e-05
3.66594295138639e-05
6.54580048603409e-06
4.87281699212477e-05
0.000123160902270401
0.000103567937743667
0.000105126901232731
9.26066038423437e-05
-1.04146297478898e-05
-2.64121204024544e-05
7.54441136078921e-05
6.50267194091158e-05
7.74467622815777e-05
6.79207188961583e-05
7.76702705306081e-05
8.53150714420424e-05
5.13836132413554e-05
6.20540730314248e-05
4.93235699631071e-06
5.3949033508149e-05
9.37683924809198e-05
4.36491052143847e-05
6.88991863430933e-05
3.6573211279596e-05
1.65742449557196e-05
7.06970130365479e-05
4.28891125234916e-05
9.94550818281864e-05
-9.36253928974126e-07
7.1822306168956e-05
6.24497969446144e-05
6.13896862402789e-05
9.99937962303868e-06
4.49476523001498e-05
5.22804419969992e-05
6.25176444537965e-05
7.96806021310913e-05
1.34539079337698e-05
9.89773550770598e-05
5.83416803695787e-05
2.60461587809536e-05
4.04000925480978e-05
6.51837643048971e-05
-7.44136830640387e-06
7.90507836282888e-05
9.75491023080258e-05
2.64670963057177e-05
1.01730404158612e-05
4.36759621592688e-05
9.47104377625253e-05
4.22549109081781e-05
-3.4732448346693e-06
7.5497983724443e-05
4.01613948453774e-05
4.48277993562343e-05
5.11247958871879e-05
6.47049316920195e-05
0.000137154255751644
8.4423242741189e-05
5.90545749164647e-05
8.3226944112247e-05
5.4282470234654e-05
5.43069646108544e-05
8.32984341602897e-06
4.44568938540909e-05
7.81080025936163e-05
0.000132804481423922
7.04520046985374e-05
6.21663385129139e-05
4.17274743847468e-05
6.43021138207131e-05
5.46279414627863e-05
3.79375160291665e-05
6.72402362267651e-05
0.000104805393003055
0.000106936523585998
3.02997796488643e-05
0.000109324014078181
0.000104135358812198
2.03559705676458e-05
8.30574306389724e-05
8.49598783677068e-05
0.000125073544724649
2.19894162737411e-05
6.22878307787105e-05
8.43355398426465e-05
9.36275848887992e-05
1.25997931374862e-05
6.85256121276229e-05
2.88335384588299e-05
4.46519294430236e-05
6.39707303400379e-05
4.77981989428912e-05
4.83179961627008e-05
1.32930971965006e-05
7.66020426925322e-05
0.000131557204505624
7.13450966270841e-05
3.9008805562867e-05
7.12582241998197e-05
6.24986808073585e-05
3.65533249239529e-05
2.90462968981668e-05
4.54198240209156e-05
3.41685071289137e-05
7.54281363547748e-05
1.79810946830846e-05
2.57294130298398e-05
0.000118923138421953
8.41263560910994e-05
1.8333266064079e-05
3.4397620197031e-05
1.23685430237271e-05
7.94887807786681e-05
1.07741263596849e-05
6.94508296670402e-05
7.25889693849401e-05
8.32896307946053e-05
0.000100909868670079
0.000117970031819836
6.76730719374712e-05
8.38300162757441e-05
4.24028828890484e-05
7.27784974450981e-05
4.34476154164012e-05
9.38760512490958e-05
4.23534398998098e-05
1.68384375512825e-05
4.53836228918586e-05
2.75014231559554e-06
-1.02802625138885e-05
4.9545872734215e-05
1.33931731806687e-05
3.94421061453614e-05
9.71515994627106e-06
-6.72495493318281e-07
3.2302450056123e-05
6.12976609729484e-05
3.67182326899797e-05
4.16959040661263e-05
7.16587517580628e-05
9.96723829411649e-05
0.000139030503269905
5.18910180736134e-05
0.000108937599313468
8.18290079139887e-05
0.000134293702333276
3.49675658868264e-05
6.10197838141171e-05
6.65814011823749e-05
2.84656308278884e-05
5.56947505906649e-05
3.12069089311332e-05
2.68625578592002e-05
4.39064266804397e-05
4.9002473545351e-05
4.85133100245648e-05
4.95277629758279e-05
1.76930134154716e-05
0.000107589703468074
7.34883103212936e-05
2.46058733780908e-05
7.8665732457094e-05
1.89073378786795e-05
4.14338296912827e-05
4.63467952647562e-05
5.66545179400617e-05
9.28853369707801e-05
7.84747390254364e-05
2.8395667126339e-05
7.24911467180408e-05
4.09001597554757e-05
2.44372667798419e-05
6.53902125872611e-05
-4.43085280061396e-07
4.47024373612334e-05
9.68231187973514e-05
0.000131424354475217
6.80455511228496e-05
4.95172517093208e-05
7.91090877260943e-05
4.45306105886688e-05
6.83971162980255e-05
2.15756883068633e-05
3.82375679883694e-05
3.00238060620794e-05
7.43512429035496e-05
2.18347862628626e-05
1.83117179780021e-05
7.24656976735879e-05
-2.06004587685316e-05
3.13297219288345e-05
4.41093766153745e-06
6.25639746759611e-05
5.05474962613005e-05
6.14889758650817e-05
4.87967810471327e-05
3.97265135981514e-05
5.25409209078451e-05
7.25682502776301e-05
5.29964561496285e-05
4.43956765886271e-05
0.000101109594684195
3.89206057351487e-05
9.53854328713488e-05
2.51349377531808e-05
4.16049714394873e-05
7.66177646300416e-05
1.69949767484637e-05
9.05736342265912e-05
5.71230590332376e-05
5.06335367847882e-05
0.000151279551351344
5.27423045026749e-05
9.9656840745681e-05
8.36580779316021e-05
-3.39890020203958e-06
6.69109517113417e-06
7.60432746897174e-05
9.89843963320945e-06
4.54201254674093e-05
0.000113886211020634
6.22205122442263e-05
2.00355387701618e-05
7.06265799271568e-05
5.30104249212385e-05
5.1963801371977e-05
3.66965504800889e-05
3.89777031919041e-05
4.91802887312732e-05
5.1218524309163e-05
0.000138152395233718
6.48616623163005e-05
7.43945724530997e-05
6.69476342642258e-05
9.79639403434802e-05
6.13480801855322e-05
0.000120627555373027
0.00012570215150025
8.1992281657593e-05
0.000107672335725054
8.32208549181899e-05
8.72079217875821e-05
2.79972530976617e-05
7.36157842276378e-05
2.3879390318634e-05
0.000102701443339004
3.36030321708187e-05
4.4630029433271e-05
4.89500158755354e-05
4.79458398020312e-05
3.17089997156297e-05
9.77124930304699e-06
4.01490457116023e-05
6.18003904245703e-05
4.48655520138783e-05
1.76628240021486e-05
1.57347172915003e-05
6.37379654010146e-05
6.6395894333593e-05
1.82408158675519e-05
5.21650528013399e-05
7.13617825667106e-05
5.31428110439419e-05
2.89420669339795e-05
6.63185028849927e-05
7.48000851296298e-05
6.33107691071911e-05
1.19191154922159e-05
6.05384097819803e-05
5.10226287455022e-05
0.000103395332940404
5.43288657632914e-05
5.06895669919156e-05
0.000148423680333139
6.21216855481743e-05
2.47294584331668e-05
2.66474729239384e-05
3.75474518702385e-05
7.04666597439336e-05
2.81285766247864e-05
3.45519985170264e-05
6.32075634099647e-05
8.41006168279913e-05
5.30118382997826e-05
4.55788823734476e-05
8.36593205044437e-05
3.17524492596483e-05
6.96448493947793e-05
5.256257172999e-05
5.16129769419802e-05
7.87057759784453e-05
2.44897053464901e-05
-4.37779165590535e-05
5.99288843648689e-05
2.86739501867344e-05
5.8848633939985e-05
-1.13766312035779e-05
7.08547173676679e-05
1.93108748781608e-05
1.5820107563061e-05
3.77272859913521e-05
5.10790151226711e-05
-4.83703482906303e-06
6.1323421016149e-05
5.38133549014027e-05
1.64600640251436e-06
3.77874358797205e-05
8.74318021523844e-05
6.28079802265223e-05
9.16765965281793e-05
9.32829064454585e-05
6.61840977736923e-05
7.32752506473675e-05
6.64581997808491e-05
9.77798365285176e-05
7.67642425608886e-05
0.000118465921741642
9.75495733750975e-05
4.54064615002212e-05
0.000102660054872256
0.000102250619623262
2.10354321351214e-05
3.92122846508168e-05
0.00012418222446287
5.2109536990013e-05
5.05051335135721e-05
5.37890477153953e-05
1.23266510688679e-05
7.10811830772908e-05
4.37545704543841e-06
1.95600766644155e-05
2.31246801932295e-05
0.000114056838860585
5.44995328699829e-05
5.79805839183701e-05
8.23421490958111e-05
3.62303947560724e-05
4.38509666426492e-05
8.40963497051425e-05
5.43166788609794e-05
5.80812168242253e-05
5.49530755812354e-05
5.65039911639283e-05
3.63051933958464e-05
8.80411678154168e-05
1.64348700433283e-05
6.58642547528845e-05
6.45275097706059e-05
7.40748535801195e-05
0.00010491822675613
4.92066449937651e-05
0.000137784738445245
0.00010687129273111
8.2480352276056e-05
8.11496769491851e-05
2.68752296185338e-05
4.35010257181793e-05
3.34990633938327e-05
0.000131567166468859
0.000118862891193096
0.000124590018865638
4.77124961310758e-05
4.17536476499444e-05
3.45486628983917e-05
0.000116405157193211
2.43484882430135e-05
1.02299394110408e-05
5.20287309191708e-05
4.0559401946863e-05
-7.05987461137266e-06
3.34039697995764e-05
-1.0337992985226e-05
5.68872869110956e-05
6.30508027895026e-05
1.60238746470502e-05
2.55768468372363e-05
0.00010161148101483
6.56411099595854e-05
9.37919244656515e-05
0.00011670220356021
9.15333239450631e-05
8.27992912776699e-05
3.93827190577809e-05
9.72207141737028e-05
9.26089959979766e-05
8.68070921964982e-05
7.04819297956255e-05
6.55061053908374e-05
-1.21561423729008e-06
4.8859517915713e-05
2.847416664373e-05
7.57314013767619e-05
-2.69382222249377e-06
2.63410714399141e-05
1.17127835442837e-06
2.64385835176939e-05
4.33713849010461e-05
3.93233959228144e-05
6.92325718491593e-05
8.87338876802473e-05
2.14904605812172e-05
7.00512203751468e-05
0.000103872825714459
2.0150757037264e-05
4.75595493561344e-05
4.32441611934712e-06
2.87138953820485e-05
8.57517307868528e-05
0.00015630865194906
0.000106390151554333
2.97384778210813e-05
5.1081373138287e-05
4.1257492436264e-05
8.8353401759544e-05
-1.0832814585209e-05
1.68807424805547e-05
3.49876403978655e-05
2.79029269002308e-05
9.3981221750454e-05
6.87042452052892e-05
8.48580492794244e-05
6.06594699674164e-05
8.2335556896563e-05
2.86256685276237e-05
-2.83043280248566e-06
3.14540307478824e-05
5.67522531714271e-05
6.11521973096121e-05
-5.34261933168098e-06
0.000119795237934799
2.40637219064391e-05
2.23904481945991e-05
0.000104086766189723
8.35027288940217e-05
3.49630120270631e-05
6.69522779678961e-05
0.000105492780714398
2.95447078766727e-05
7.83356991236455e-05
3.05702098807315e-05
4.70754161085292e-05
0.000105998540542017
0.00014388381892723
9.80854808043353e-05
0.00012977596950669
3.12046241524361e-05
6.96587323330921e-05
8.13122242585294e-06
4.90651379285408e-05
3.75176196199865e-05
8.61669009922564e-05
4.78949555645754e-05
2.54942753918792e-05
1.57101172124429e-05
2.78669543366486e-05
5.28886392630445e-05
8.36489328028166e-05
0.000103787955316736
2.41630220766706e-05
0.0001070677079865
9.80235898951003e-05
7.41428068105106e-05
2.08887080483687e-05
4.24612177722084e-05
6.184228167357e-05
0.000109135292513276
6.51225189302749e-05
5.80915668658188e-05
7.22607764227473e-05
9.06636829516859e-05
7.75635522689596e-05
0.000106356316530665
9.4433246414064e-05
3.86301272536739e-05
