# Supplementary material for: Research on computational propagation and identification of mine microseismic signals based on deep learning
Source: PLoS One. 2025 Oct 22;20(10):e0334641. doi: 10.1371/journal.pone.0334641 (PMC12543183; doi:10.1371/journal.pone.0334641)
Supplement: S5 Data — (ZIP) [file pone.0334641.s005.zip › 000100800001530.xlsx_0.txt_24.txt.txt]

7.24069961300031e-05
4.2430891201891e-05
4.44783268145589e-05
8.12722076121891e-05
7.2994314192378e-05
3.65436671209765e-05
6.16162527470586e-05
5.24125960099028e-05
0.000115517738222526
4.63449712639905e-05
7.69745074699876e-05
4.32840502812592e-05
3.52093157080402e-05
-1.23018157808241e-05
3.04111236686689e-05
6.23442663427125e-05
9.27078416585431e-05
8.01435350948626e-05
4.02801294635756e-05
8.9591314081301e-05
5.32501435026111e-05
5.48907110221281e-05
1.04459044496292e-05
5.91442151528825e-05
9.38799364660019e-06
0.000107551526978647
8.07779887655429e-05
1.50755793283531e-05
3.73862013022585e-07
7.80403329270424e-05
5.38055269834694e-05
5.81355875444208e-05
0.000123187932591149
4.89689999848294e-05
7.53213283797843e-05
1.14522881469195e-06
1.84654229316446e-06
0.000112209100137167
5.95788579400667e-05
5.16698782972926e-05
0.000121802128907248
6.72393536673722e-05
0.000100592842367838
6.82145024853372e-05
6.08071979703349e-05
2.8933620857703e-05
7.32322069355125e-05
2.25945681839957e-05
8.33170416510656e-05
0.000100899382861809
5.31948937524219e-05
4.42084319375121e-05
5.64575068849222e-05
9.28505858850624e-05
-7.72986656772108e-06
0.000113572098777983
0.000107282486456364
4.86426562489207e-05
6.40997295426393e-05
9.76245308786872e-05
4.01071272543809e-05
9.7526755140319e-05
3.12386058392701e-05
-9.6294321609559e-06
9.16797906298401e-05
8.17790455948606e-05
5.34848795944505e-05
5.75872835044607e-05
7.76289960691455e-05
4.12514198172684e-05
6.87650255752755e-05
3.99485683437109e-05
1.53752707653251e-05
-2.54672452875989e-06
4.95958927820124e-05
4.32482706025162e-05
3.25434854897122e-05
9.26061163370801e-05
6.24661054427842e-05
8.24620934936496e-05
6.93332289944128e-05
0.000111729827663076
6.05019314837413e-05
2.77722018595764e-05
0.000153692207895656
4.08205045412245e-05
8.13243209771849e-05
8.51669127977842e-05
7.87857600442486e-05
4.21005567610542e-05
8.23120792579403e-05
9.46255747788764e-05
4.236584907637e-05
4.43337582777708e-05
4.84727058960085e-05
2.52911467705322e-05
0.000104455537292644
4.89247980664855e-05
7.80251560178019e-06
4.1368041538847e-05
6.66717423939134e-05
4.81851163158695e-05
8.0973231128029e-05
5.84916273388043e-05
6.5334156238494e-05
-7.03100765135333e-06
8.29269865249383e-05
4.65890898973019e-05
-3.30719595438906e-06
3.00843093796471e-05
4.23980035016045e-05
6.90228888010925e-05
6.73278357598205e-05
-7.02445277040569e-06
9.12149613625083e-05
6.67755056072213e-06
6.9826681509362e-05
6.06818160233722e-05
5.62756039593259e-05
0.000116253745738013
4.78824180251106e-05
0.000104489064986059
2.50434895159891e-05
7.03809803424833e-05
9.27502775735847e-05
6.23408304660927e-05
6.2512389402499e-05
8.41240519648557e-05
7.0427945924528e-05
5.74864772954558e-05
4.03654151543609e-05
2.60090189654645e-05
5.28457717860722e-05
5.24637642658124e-05
2.56568420867809e-05
3.32848892012873e-06
6.51556358494484e-05
2.0683305209959e-05
3.41550541344543e-06
6.93809340775319e-05
7.9666689249421e-05
4.52891709977637e-05
7.20410805302797e-05
5.00843337158739e-05
3.93296946494268e-05
4.46625398806147e-06
8.89008105274869e-05
5.35557439048828e-05
5.14792087442502e-06
3.2283658438993e-05
6.07966625861984e-05
2.713262259961e-05
3.91352904698937e-05
2.69709572780773e-05
1.58549760124998e-07
-2.34514833827733e-05
3.74139460690136e-05
-1.23021916764905e-05
3.71569136519638e-05
8.04508638441074e-05
7.10132641506819e-05
1.80602391379775e-05
4.81705012102554e-05
5.46845152372275e-05
9.45922150083149e-05
5.51049060911971e-05
3.68475736981335e-05
3.20868949163979e-05
0.000136965391833429
9.12573105404399e-05
5.50104901693312e-05
4.78775690467482e-05
0.000177726580503281
8.1679351327902e-05
4.68003966758102e-05
9.4869343802928e-05
8.34288744446984e-05
4.34411348170484e-05
8.52895545508896e-05
5.71677499350773e-06
9.25392226051897e-05
6.02628314335083e-05
2.69739785915607e-05
3.73879964855076e-05
8.71495568607831e-05
6.26030204511892e-05
2.17250985058913e-05
5.64208227821168e-05
5.60155349588443e-05
7.4403330090226e-05
3.20716683051655e-05
0.000118648518455465
6.91889183888117e-05
-1.81368521104505e-05
9.42810568974685e-05
4.47744348575023e-05
2.4797692681041e-05
-8.44650855343816e-07
5.10205701200391e-05
5.1727796398163e-05
0.000106232324749242
6.53875323887337e-05
1.79334467301801e-05
4.19115580948449e-05
4.65607366157789e-05
7.34526438029277e-05
5.60374022089845e-05
2.13386393308293e-05
7.47326080611537e-05
9.4809408646063e-05
0.000106656130803483
5.8139480940934e-05
1.41078203217262e-05
6.12520147007354e-05
3.74678155027014e-06
6.6517410393224e-05
9.21140695914589e-05
8.36574116431719e-07
8.54936434069514e-05
4.65078607191382e-05
1.91830535689706e-05
3.43176676372001e-05
9.96693326536163e-05
2.27424407792856e-05
5.40006249494926e-05
7.61083017055902e-05
6.30689817999037e-05
1.90646151167037e-05
2.62928331691238e-05
7.85389189405852e-05
3.82861360314073e-05
0.000146764365978649
0.000128566367605055
6.82965173792548e-05
-1.06591742114454e-05
0.000111097849891804
2.45586971308529e-05
2.77445533743739e-05
4.49941409843341e-05
0.000100937178874183
0.000122921693721244
0.000148605610452548
3.7862997135705e-06
6.59535840191948e-05
4.85173551957706e-05
3.84603083661663e-05
2.02689466677069e-05
0.000111463579340565
4.14207411895836e-05
8.74280844075698e-05
5.01699810603154e-05
9.28938688719103e-05
3.93778929159675e-05
4.50919189224183e-05
3.6918484555835e-05
4.50778206758422e-05
1.54985164129346e-05
2.28694166049053e-05
2.50121466858321e-05
2.29198810752083e-05
4.54924906892208e-05
4.6930362899445e-05
4.07960018432203e-05
6.86652664954184e-05
7.07425088704258e-05
5.2206876327779e-05
5.42354841159447e-05
6.07297939780875e-05
7.54346511040325e-05
0.000103612019940668
4.20643116577742e-05
1.48170178822242e-05
5.9205281606013e-05
7.23140900802014e-05
9.4004478135565e-05
0.000104161392597111
2.14985041546938e-05
7.90629143769204e-05
9.02287465155141e-05
7.02088941556062e-05
6.41834831156159e-05
2.55872082100772e-05
8.16087408985933e-05
4.85235401391329e-05
-8.86733372917096e-06
2.09739651378248e-05
7.17458441250943e-05
8.75356770011565e-05
8.15414130272674e-05
8.20681142516721e-06
2.24509637257313e-05
8.70383932899143e-05
6.63277455572929e-06
4.07081859492842e-05
3.4056501814003e-05
6.33856543936664e-05
-8.696127874991e-06
4.49225943805441e-05
4.38067023412098e-05
6.06102987266694e-05
5.28472732239941e-05
8.19125288387729e-05
2.61708906305648e-06
8.84808106014144e-05
5.06889007619946e-05
7.36701617321313e-05
4.08372868334673e-05
0.000127360005637562
4.30751068025943e-06
7.83939068043607e-05
4.31049441615723e-05
7.33145433733209e-05
6.6201909396281e-05
4.85064102018612e-05
4.59601706452078e-05
8.82211998673269e-05
3.6021971796711e-05
7.16376465400088e-05
5.8993111370155e-05
4.39176813789403e-05
9.77206377592693e-05
9.13809429558501e-05
3.77514309271745e-05
2.42990420957448e-05
9.54451815633353e-05
6.82935960308155e-05
6.91979533052113e-05
3.8453377064763e-05
2.63495454499635e-05
5.08990090745471e-05
4.15359639796244e-05
8.40965965840766e-05
6.15839907485896e-05
7.03312582653657e-05
9.14746657351487e-05
6.06307799909513e-05
7.76082913957196e-05
3.45169278399403e-05
8.86939960474051e-05
5.88154367585451e-06
2.7406736567057e-05
5.21870778871237e-05
3.93488491123528e-05
1.53819575863857e-06
7.35699030756442e-05
6.95019461532271e-05
7.03722497516232e-05
6.17283282172536e-05
8.72676324012181e-05
1.78026914434786e-05
9.16577078575163e-05
6.56451082354473e-05
3.00356827974943e-05
5.64070571994867e-05
2.29420794710622e-05
5.45270681118507e-05
2.7329608502248e-05
9.65218445835259e-05
1.24896518567004e-05
8.01710102804813e-05
5.37260757177917e-05
7.95448197485401e-05
5.34544165722737e-05
7.44902533252284e-05
5.34514443794105e-05
4.91941625558599e-05
5.08058917191643e-05
3.3621777681649e-05
-7.73744154389737e-06
0.000109293014500951
6.25793607176486e-05
9.08196557332716e-05
8.81354797985827e-05
4.7564772043834e-05
2.64474607173978e-05
9.17292109438215e-05
9.88652856481431e-05
8.07739966223472e-05
4.21501873696408e-05
6.58021123668539e-05
0.000111413561300178
9.18604983097759e-05
0.000106015546464876
4.13692675685214e-05
3.87919801629055e-05
7.71980470484699e-05
2.51780487372241e-05
6.69000693503495e-05
9.00890141731711e-05
2.71372703896416e-05
8.79717996848849e-05
5.743696770301e-05
8.29645865334043e-05
3.24589485381492e-05
4.43142589744859e-05
6.69429043013147e-05
6.01110502943524e-05
1.97098995058694e-05
5.90497676477868e-05
9.72355115895742e-06
4.28685825834243e-05
6.17249741068315e-05
4.73376202503815e-05
6.63032179330363e-05
3.32006465642011e-05
4.94658452839452e-05
5.72392915589262e-05
3.67511668232933e-05
8.86607506974926e-05
5.17422535887525e-05
7.60784520167642e-05
9.04790685095113e-05
5.1613250752046e-05
4.88653493666425e-05
5.05144242323549e-05
0.000123971122413952
0.000101788556732012
7.31649214584661e-05
6.00771117760744e-05
1.09162705776495e-05
2.70938355750231e-05
3.12966161951407e-05
2.00127514611632e-05
9.77687110865209e-05
1.66179965773958e-05
5.65797697600832e-05
6.00951353012306e-05
6.56258100819753e-05
8.97803824046692e-06
5.24111175131844e-05
5.2096464081366e-05
4.20754018088999e-05
9.30576732528158e-05
2.82624990962156e-05
5.78395211977799e-05
5.32895939364753e-05
4.12560196148342e-05
3.65219750725208e-05
9.93042128907822e-05
-1.8670856616728e-05
-1.74305449909716e-05
3.09092486908197e-05
-3.35254332017527e-06
5.41550332834385e-05
9.83038345392087e-05
4.26849550918014e-05
2.03128729200114e-05
5.00451722091607e-05
7.7580179654329e-05
9.64399986156952e-05
4.78893656936402e-05
3.19181532542947e-05
9.52837727277771e-05
5.85327723660155e-05
4.83436902707521e-05
1.97021153287211e-05
4.18470651710498e-05
-7.07117948181609e-06
3.55071346621998e-05
8.91540072045017e-05
3.6557411292519e-05
5.62923538957478e-05
5.2403413597104e-05
3.73196115494823e-05
3.1864870225914e-05
2.21533391230419e-05
4.40350101747504e-05
5.26740059609673e-05
8.77443445518154e-05
3.64320847572516e-05
3.47479116257715e-05
2.47169711387586e-05
0.000110885161314956
4.61048568306832e-05
4.5555025935696e-05
0.000130373234898425
1.52333094441189e-05
6.46967741559898e-05
4.55826984450372e-05
5.92816103236454e-05
7.16981589052925e-05
2.84016632164612e-05
7.27140178468309e-05
8.73013445867156e-05
2.65333260366569e-06
7.88294052777899e-05
9.09773891391628e-05
5.15340084773922e-05
4.56791399939064e-05
5.7746746156311e-05
1.36860192704547e-05
2.85863431628035e-05
9.70095109103493e-05
1.8055497699575e-05
4.90411302876268e-05
-3.05402090720113e-05
5.27992840372125e-05
5.29816191636221e-05
-1.14679612269817e-05
4.60931007800238e-05
-8.19745001217571e-06
7.34808667041259e-05
-1.07947629209857e-05
2.40059022887946e-05
7.35340261040767e-05
3.31530087443728e-05
9.90546071455272e-05
6.2365380615744e-05
6.16068712338889e-05
1.04097693848371e-05
4.81535841433974e-05
-3.86876926405267e-05
7.02329218505089e-05
1.96777314639529e-05
0.00010107960087365
4.29380851370557e-05
5.71835442880948e-05
0.000101514983250997
5.7155850773511e-05
0.000162939142647975
7.93430647547343e-05
0.000112540598829328
4.62634933144685e-05
4.60923340603358e-05
1.12987119228456e-05
7.4893160918571e-05
5.00402588024932e-05
0.000122879632773162
4.46686844448003e-05
7.13295966945742e-05
5.90364029574823e-05
6.53112613516455e-05
7.63324396461244e-05
8.08902545388811e-05
0.000117874841317635
5.75407156778324e-05
6.25135650232333e-05
5.26055180301146e-05
7.34645546197666e-05
7.1038345316107e-05
4.40209743642566e-05
0.000104074849402488
1.50633148502762e-05
1.52727217806901e-05
-2.84701295723039e-06
3.43668846569004e-05
6.78333480625285e-05
7.24147241000408e-05
-7.84127204356046e-06
1.34422397709701e-05
5.45825639478056e-05
6.97551426996602e-05
0.000151974597228948
6.23717472118509e-05
2.70929898938665e-05
2.56392777849891e-05
5.80531056243186e-05
9.684055741796e-05
5.94367204390948e-05
5.85045039252659e-05
7.64226708255989e-05
9.49773264521833e-05
7.22818127782443e-05
9.73509686473381e-06
9.02750687338852e-05
9.16812375623419e-07
7.13616166107177e-05
5.79659590667602e-05
5.28421401788489e-05
4.71709602019338e-05
5.32127227000294e-05
5.77047116973867e-05
2.34514304216015e-05
8.28684258999688e-05
6.56918197286798e-05
4.97895149239195e-05
1.72986009942387e-05
7.51631637404808e-05
6.57541400193492e-05
3.1900294230363e-05
3.40768090470035e-05
8.82729835198005e-05
6.20564570272055e-05
1.23790999074888e-05
7.45495968630338e-05
7.3915618647061e-05
-1.84969211549963e-05
2.05712592874436e-05
2.9994333622198e-05
4.92480555595722e-05
7.51833071171494e-05
8.10324180241062e-05
8.00115554470817e-05
0.000117416003287239
0.000104149226759582
5.63529377436438e-05
6.92857457837347e-05
6.82844519415751e-05
8.93874309663901e-05
3.18956424153539e-06
6.8234115977932e-06
-1.80115638829291e-06
2.32414124611183e-05
5.92437650142641e-05
4.0873169456738e-05
3.93845389103918e-06
5.35961829107804e-05
1.75463030315391e-05
9.04000918474179e-05
2.81795954896238e-05
6.32233649206859e-05
2.9913672771553e-05
8.28759868780693e-05
6.54941783674408e-05
7.02622496967757e-05
7.31257296002042e-05
9.64602366535012e-05
7.37264006852141e-05
6.60795410446445e-05
9.35887530483706e-05
4.67384913706503e-05
8.40076285022018e-05
1.01364637430695e-05
0.000115508982761845
5.27467410179603e-05
6.9593535566689e-05
6.22978803027664e-05
9.38424747916441e-05
4.14545074597553e-05
4.56685435214361e-05
4.0190993872326e-05
5.97488348106416e-05
3.93726431427167e-05
8.45722218021632e-05
5.82148072331982e-05
3.56906379765877e-05
3.51809860451352e-05
7.94959916814117e-05
5.99368304417863e-05
7.6891709900916e-05
1.28389537583182e-05
9.14603113898092e-05
2.83728457146368e-05
8.74486011016972e-05
3.89155673409082e-05
1.28801125798566e-05
5.85025666708485e-05
6.38659436430119e-05
3.68993826273077e-05
5.57949018368585e-05
6.1789301007092e-05
-2.05007990491462e-06
3.80872402397996e-05
3.91106168203878e-05
7.09780193412727e-05
1.44798412980067e-05
6.24248069112704e-05
7.70720356408557e-05
9.13817687794576e-05
2.51179040611016e-05
0.000105958531703304
7.30608719864746e-05
9.09965162302488e-05
5.67754465841041e-05
5.37626205938896e-05
4.75050150933893e-05
4.89947015464825e-05
7.04521858712748e-05
0.000106256418925926
8.29689754085842e-05
7.78528542724959e-05
6.10716488642597e-05
1.23761519338554e-05
6.94845560486677e-05
9.90131337467706e-05
5.77604706318735e-05
6.62635913487265e-05
5.39317677127292e-05
8.29331039222858e-05
4.59828289286214e-05
1.26046159124101e-05
0.000101467677772361
8.89276265093163e-07
2.91290398786248e-05
-6.5283200959892e-06
1.99639331851032e-05
7.72947348266645e-05
5.73777214726794e-05
0.000113701730793033
9.37975769466328e-05
4.70687612160285e-05
6.82539909853267e-05
8.15264442656227e-05
5.41522055194247e-05
5.64613896540573e-05
4.80364811996736e-05
5.92391661139633e-05
5.28738512457749e-05
3.98038267392765e-05
3.81831246746323e-05
-1.84417333388805e-06
2.26154524965863e-05
1.05673835482009e-06
8.01686888314378e-05
4.53676974137811e-05
0.000147691454051066
4.95152020222628e-05
0.000117072369999918
8.01919627668601e-05
5.95986461664156e-05
6.44209503793586e-05
0.000120364414069256
3.01843583049845e-05
0.000102238894017482
4.56146421063103e-05
1.55855250337011e-05
1.93866794037967e-05
5.02023282095323e-05
4.77635653114666e-05
9.34907881913674e-05
5.23062899674364e-05
1.55035213516171e-05
3.8316055950273e-05
1.5876240932828e-05
6.86944510926498e-05
0.000102941300985758
3.88040411872683e-05
9.12147437750144e-05
9.67002746625407e-05
-5.22094219919449e-06
5.84787189956292e-05
2.52677828457358e-05
5.98041505591638e-05
5.74792908609137e-05
4.66595086501019e-05
2.52552146478878e-05
8.4201812006334e-05
3.63470942448644e-05
-4.08204816986891e-07
8.95135500496414e-05
0.000129498815067732
-3.3360197519108e-05
3.65493334660458e-06
7.59550244646573e-06
2.89991842153082e-05
4.10025108122306e-05
5.35545209127375e-05
7.13691247098346e-05
6.51367695963661e-05
9.10317551173932e-05
-1.74396887936443e-05
2.60232958583306e-05
2.47352018369854e-05
5.69248272992806e-05
2.78264102329364e-05
4.33473269485805e-05
5.93778732916268e-05
5.02323231867057e-05
3.44277811603862e-05
9.31861309476887e-05
7.1127369664666e-05
3.63173698136724e-05
8.27573688987823e-05
8.710117688647e-05
3.81030864220804e-05
5.90996585996756e-05
7.89851326543383e-05
7.66301895526312e-05
7.74299743874053e-05
6.94703207364625e-05
1.99432950158301e-05
5.34783152627813e-05
4.8840384905067e-05
3.59317588556606e-05
8.96634386025296e-05
4.08065775957517e-05
4.04532608872084e-05
5.14476433794458e-05
4.03760070491371e-05
5.0683523192947e-05
4.16792236288056e-05
0.000127017908027885
3.10148948979104e-05
5.92586335618453e-05
2.29157769395916e-05
5.84817648560457e-05
1.47226390577337e-05
3.36205719279403e-05
-8.54167328042333e-06
2.97726110392099e-05
0.000120371129640588
6.98276713586312e-05
5.18465249860694e-05
7.50433722363426e-05
9.74914773189758e-05
0.000113416711698292
4.1455805999946e-05
5.99982642034944e-05
9.51653887437696e-05
6.63757547515514e-05
5.51163199798957e-05
9.99533856541184e-05
5.39960881605923e-05
7.78277614713831e-05
0.000110509445434572
7.67492288322534e-05
9.11988581932938e-05
8.48370761326877e-05
4.26365937416793e-05
8.61954989305114e-05
9.50578593826244e-05
3.4829218369179e-05
3.74449736405784e-05
3.59211537444577e-05
2.20073926224686e-05
9.32970056574528e-05
5.15839569488271e-05
5.81570040335162e-05
0.000124816606712831
5.78436756437596e-05
2.45541380964772e-07
5.24304916634737e-05
1.27742739177419e-05
3.17547995799162e-05
1.60053384705771e-05
0.000101990677181683
-3.31884623645871e-06
2.39338325536117e-05
4.52404936647784e-05
7.60572166729917e-05
7.06054488709941e-05
5.98482802284665e-05
0.00014528345641833
5.49113799139438e-05
8.7480013324092e-05
0.00010696097101492
7.78803565705432e-05
-4.83393126694499e-06
7.01932553034407e-05
4.3434216426524e-05
7.81681565892819e-05
7.75168715083995e-05
6.07760523080103e-05
4.62453457518879e-05
9.39954630978611e-05
0.000114331441401094
8.474965363615e-05
2.81541849549433e-05
2.62547791381594e-05
4.47775592995466e-05
9.07971022184486e-05
-4.18730981872043e-06
5.63500176811322e-05
7.48967782436475e-05
3.21648142693833e-05
4.74784511594765e-05
8.15633499769516e-05
4.64828302532371e-05
1.60858004544137e-05
6.73328006097104e-05
6.15589295476313e-05
8.15958301857551e-05
6.40970622890445e-05
5.48148077062114e-05
9.54414283065101e-05
7.11732529642805e-05
2.93599886615865e-05
1.14266116236559e-05
2.87859408778825e-05
8.63807941907709e-05
7.72707578533637e-05
7.67836555828422e-05
4.56483286422806e-05
2.2620784655361e-05
3.93284972697834e-05
5.15907063325738e-05
9.06684275311009e-05
5.89865446509953e-05
1.42220026720667e-05
8.43591228611201e-05
-5.75283179898557e-06
9.90746737360308e-05
7.52526552313362e-05
9.51127039281563e-05
2.60745981667856e-05
8.43305481214699e-05
9.77461399785063e-05
8.99644131704732e-05
5.53267019682083e-05
3.0460097522269e-05
9.68840316671855e-05
3.38930528087606e-05
9.05780464137625e-05
4.69608580845497e-05
2.95110388117568e-05
4.42392932527747e-05
3.71853572211055e-05
6.58340529747038e-05
6.50866135970603e-05
4.36131220597354e-05
8.15257259331373e-05
5.01061917691817e-05
9.62804195904826e-05
4.81779243528697e-05
7.46066420290009e-05
4.60275860567511e-05
-5.53844975168454e-08
2.05445371867781e-05
3.76092179544965e-05
7.63769099126783e-05
8.74098568479955e-05
1.50221650220495e-05
7.35174861437738e-05
-1.80588134639404e-06
6.21645584571449e-05
0.000120185128572194
8.5005098537452e-05
1.65110225500844e-05
2.19488061996168e-05
8.85188816775363e-05
0.000104413267389172
5.24199850006983e-05
0.000103624476664459
9.41787594180367e-05
5.9213160092584e-05
2.22484473031721e-05
6.68064333746754e-05
7.9386530712369e-05
1.67728366318486e-05
4.86677712401082e-05
5.91792497665904e-05
1.54166237715768e-05
5.5232286673479e-05
2.55231655812616e-05
0.000124836298619972
7.09252272269479e-05
0.000117952058762298
7.4920928842563e-05
0.000132799605706483
9.6529470799679e-05
8.40167885393351e-05
3.85556405284207e-05
6.58766910629513e-05
6.28710339927613e-05
4.32524736707297e-05
1.5856162133324e-05
8.00420805563083e-05
6.1168233080466e-05
8.01428082494726e-07
5.51374067605679e-05
0.000102747494499721
5.74042112750061e-05
7.25825459675842e-05
2.97509279962324e-05
2.97845472800389e-05
4.91455201465982e-05
7.96983161213077e-06
7.91892139179602e-05
3.70215639475116e-05
9.66552807680257e-05
8.34041558678235e-05
2.84769816342166e-05
5.79739000143021e-05
8.09715417639774e-05
8.00347375874706e-05
6.90412948822267e-05
0.000100738084931226
5.04259004444413e-05
3.40521962005704e-05
4.60433637272224e-05
7.71326076853195e-05
6.26572456308761e-06
7.03215568853396e-05
6.29043044221453e-05
0.000111984459987476
2.65554116214495e-05
6.01440191202464e-05
9.22624660209944e-05
4.93875436446149e-05
9.47014738505199e-05
2.90688309210582e-05
-1.01755768508347e-05
0.000115069276402361
6.81698586348576e-05
3.45253646298833e-05
7.28534472360653e-05
3.55281866274772e-05
5.66272988854509e-05
9.28282033339288e-05
9.12682860730835e-05
3.68224389684342e-05
7.39484315117781e-05
5.62786613774817e-05
8.49797593832547e-05
0.000111331948726672
4.72395687028823e-05
0.000107137295160744
4.94667075483874e-05
4.26746162567888e-06
0.000103519540409568
4.43476878899522e-05
7.14123930575519e-05
6.47877925146245e-05
6.57015025146648e-05
5.54889443714905e-05
6.77042592284274e-05
3.69293102285572e-05
5.07221985280988e-05
6.60913019853469e-05
6.13368442602509e-05
7.80868367114596e-05
5.18617905194676e-05
-2.98190179741653e-05
0.000103326676434193
7.22267924788809e-05
7.69770279812771e-05
8.08257246188808e-05
5.13286349350394e-05
4.22972795000403e-05
6.20427346850381e-05
8.3614166182507e-05
1.59526407152269e-05
6.08088440592071e-05
4.72589985897921e-05
1.53776022069629e-05
8.96078179403758e-05
7.51787501285155e-05
8.50580098427973e-06
8.83396124233745e-05
6.23639012640472e-05
2.32973300045772e-05
5.45601879510608e-05
2.58156208291625e-05
2.82396898155239e-05
9.89916370224135e-05
6.30127436672027e-05
4.46090492666666e-05
7.17647151279824e-05
0.000117527869025876
3.69752946555443e-05
4.11583629346518e-05
-1.17013063161115e-05
9.08814047790044e-06
2.20449038586845e-05
0.000106962868445854
6.59413875610863e-05
5.99166672633781e-05
1.54937606125509e-05
3.86464238213963e-05
6.29234821083543e-05
0.000111731538714368
5.46417855759977e-05
4.30121879699708e-05
7.60238585511765e-05
7.57579868593064e-05
8.10596288605651e-05
5.85729099882274e-05
0.000106952353945546
4.20043282990358e-05
8.75397761383419e-05
9.10480648296014e-05
2.37710705200918e-05
6.45047037276072e-05
4.14850008209784e-05
7.7798407824321e-05
5.77693224434748e-05
1.50854225294718e-05
6.91755759820495e-05
1.67116164330096e-05
5.0281232616392e-05
5.16262831016075e-05
5.57449793616716e-05
4.89746999521439e-05
2.69663302663559e-05
0.000115931451182352
6.95355433679095e-05
5.00838703281365e-05
2.74967661425151e-05
6.58154882254451e-05
9.49628480650174e-05
7.02191419963675e-05
3.20607457528637e-05
5.1625979546183e-05
3.93010004279752e-05
1.68622124579036e-05
6.21568253356147e-05
4.22476126225125e-05
3.51843707690544e-05
3.91682994025454e-05
6.63176749326655e-05
7.09309002055286e-05
9.39031777957096e-05
5.03731096190923e-05
4.42459728294641e-05
6.32593866535561e-05
5.53448248848284e-05
4.09433746881327e-05
6.84598672129014e-05
1.46453238029042e-05
4.62285462154258e-05
8.60376419686191e-05
8.5882733538316e-05
6.5391131063511e-05
7.8999924502408e-05
0.00013587396244947
6.64463691973079e-05
2.6445253855532e-05
-3.38215635899276e-06
3.63107885190665e-05
8.24082600894431e-07
7.33246155464823e-05
6.6036645215938e-05
1.50403444116216e-05
2.57996655129176e-05
7.16292740303785e-05
0.000115020156709767
7.39567225730476e-05
1.44513589845066e-05
6.26823388742405e-05
1.93729551589985e-05
9.68321288413273e-05
7.98900335977755e-05
5.93282729142866e-05
4.51531274679872e-05
6.56095127828709e-05
7.80665068013343e-05
7.42658145632749e-05
5.54833075967064e-05
4.42493272096114e-05
4.36143758824241e-05
3.19993500907924e-05
3.31265935566636e-05
6.25308169683165e-05
5.69936119095076e-05
5.87940009124308e-05
5.62595006419309e-05
2.7393054967161e-05
3.58271538829808e-05
4.71332281989864e-05
4.97345733547089e-05
7.7685516871978e-05
7.10254715518521e-05
5.97645110877469e-05
3.2279388463871e-05
3.80855551673621e-05
9.24782113338227e-05
4.59975326763143e-05
6.88984239763041e-05
5.92539594004003e-05
0.000101326673884537
5.99898239531958e-05
5.05707003046526e-05
4.43651557910371e-05
8.15015948189232e-05
0.000133603899247278
7.83377806022701e-05
4.39892151090656e-05
2.92735820362927e-05
8.50472524027049e-05
5.4715054346018e-05
7.03701698729354e-05
6.64498424648366e-05
3.72586019125843e-05
4.21756726514506e-05
9.95525522602456e-05
9.35678698089098e-05
7.65581593913387e-05
3.72887504514792e-05
6.86774848587673e-05
6.30694776608453e-05
0.00011077861145021
3.37562088649864e-05
8.29132550120756e-05
7.47338480095065e-05
4.203994969682e-05
4.91153426080715e-05
6.82177062196101e-05
4.47714788769955e-05
5.958728028348e-05
3.28559590184003e-05
6.1358077832884e-05
8.08469643393921e-05
7.62007999570966e-05
7.27917585022897e-05
3.48544225278024e-05
5.68898639992603e-05
5.90249254123391e-05
5.07670744155542e-06
8.32025947043231e-05
9.59729595387091e-05
8.55998509510554e-05
7.42875323979439e-05
7.07376990954013e-05
5.57101310608939e-05
5.72540518517885e-05
1.16077433964785e-05
8.88801297596171e-05
8.77393611307427e-05
3.59609883159701e-05
3.3308531613173e-05
7.63795121984848e-05
5.1437254167845e-06
7.82744942896834e-05
2.42025570916382e-05
5.6505196385155e-05
-2.10998662509711e-06
8.67647792241661e-05
5.02995963256216e-05
7.48616490427267e-05
6.35988497265417e-05
4.24712957429096e-05
7.92657215472213e-05
-3.62877896972011e-05
3.20153443084293e-05
7.5275070703134e-05
0.00012347083656528
0.00010532637343275
3.00740163595793e-05
5.63791472005447e-05
1.82681773722387e-05
5.08664999340299e-05
8.29775171346118e-05
2.84395283920257e-06
5.309933444417e-05
0.000115879885527446
4.70136343504127e-05
5.60627542344896e-05
8.74783442656294e-05
7.6763128666807e-05
8.97876382710066e-05
5.04835728662145e-05
6.69919995306188e-05
-1.26771478303766e-05
7.8301121107554e-05
7.02107037157612e-05
9.30725204002352e-05
6.53353870830929e-05
5.83570184329818e-05
8.73074812567466e-05
4.28358575051765e-05
4.10038318388844e-05
-1.40738472982533e-05
0.000104672796110627
7.31574803515523e-05
7.18123362247492e-05
1.46609613924112e-05
8.29477917383605e-05
2.46008960008404e-05
0.000100416421950749
1.34212912214194e-05
3.02656287343587e-05
-3.97335339084236e-06
8.60663392435399e-05
0.00012640650547964
1.1515553391962e-05
8.7563510441695e-05
4.87041094904712e-05
4.76775750016796e-05
0.000125571190636992
5.61020394184202e-05
6.05174627362232e-05
-5.16548182159789e-06
5.68068675620081e-05
8.39371597150975e-05
2.20122732050004e-05
8.18662086183374e-05
3.27607037696359e-05
2.1458443804189e-05
0.00016311043031502
5.01766865955716e-05
5.67373907476017e-05
6.07374725102478e-05
2.55973618781393e-05
-1.71014579491585e-05
7.03026834200693e-06
3.81857209513543e-05
3.86224013288424e-05
3.48487404442899e-05
6.39111649881058e-05
9.6157191985219e-05
6.53585567578688e-05
0.000138477081786902
2.59807566904536e-05
5.22156137620407e-05
5.33079349166149e-05
6.63039592907301e-05
4.47246032412789e-05
5.111494774893e-05
5.81285754685095e-05
2.79600941491254e-05
5.92178090478197e-05
6.77773296385255e-05
9.22867021881134e-05
5.70030333298834e-05
5.53836751065297e-05
4.56051901410922e-06
0.000115994696119694
2.25720619936556e-05
4.64649577520581e-05
1.63114279608594e-06
7.24712011792309e-05
8.61884341100607e-05
9.4677692147086e-05
3.65608212874163e-05
2.23980337278833e-05
6.81050145601461e-05
8.40734127182203e-05
7.37058108354637e-05
2.0505694419817e-05
1.39507915955992e-05
6.97832295499934e-05
8.77251590756368e-05
5.70308173454911e-05
0.000107622257918115
0.000118924987061004
9.8603751330997e-05
8.14696162684932e-05
9.77946144445354e-05
9.20223912439311e-05
9.43365039845062e-05
7.40415146383335e-05
0.000102074869291128
0.000102506114401957
1.50033021041625e-05
4.32754382789717e-05
-9.05450090881279e-06
2.4680628567818e-06
5.17354044012707e-05
7.14699342802011e-05
6.34386959223572e-05
7.42399939448419e-05
2.61376193667407e-05
-3.6534992784337e-06
4.2717505379717e-05
8.08045609953176e-05
5.24311492576091e-05
0.000107091334044745
8.9353578316804e-05
7.42523508865099e-05
1.63833994849496e-05
6.0108720605053e-05
0.000117831494992797
1.6563558126964e-05
7.1186126254155e-05
2.51041406693627e-05
7.90481090181891e-05
8.95127052020637e-05
0.00010749137662999
6.17544932254311e-05
8.02500386683057e-05
8.505818115659e-05
5.23045829927661e-05
7.49582709344403e-05
4.54173051709157e-05
5.25163255772585e-05
2.72261793635833e-05
6.9434353494886e-06
7.42448201520423e-05
4.08144168752404e-05
1.26422621164654e-05
8.99524835009681e-05
8.70744742488274e-05
4.93494182324059e-05
1.27126596238431e-05
5.34607043186922e-05
4.30053903010139e-05
7.52833281391599e-05
1.14716644295138e-05
9.33086636844722e-06
5.34319146497486e-05
5.85890740048316e-05
8.12002540932423e-06
2.5251496234399e-06
2.66748069848128e-05
8.80344105794105e-05
7.64987145581017e-05
0.000123025388855126
3.48623738163073e-05
5.91277618751448e-05
4.5884989826654e-05
2.51354338153051e-05
8.6022187250158e-05
9.02172360277434e-05
7.75164011650399e-05
3.65476530289198e-05
7.59626224341683e-05
8.86519181054229e-05
2.06424173073378e-05
3.23017393007829e-05
-1.29084793025179e-06
8.79549018103921e-05
0.000107115857497771
3.80095138118451e-05
7.53391408569409e-05
6.87021740669955e-05
8.00210287888455e-05
8.82411641414561e-07
8.74982465222355e-05
5.78454772800392e-05
9.10827981933296e-05
6.38702667647185e-05
3.42157239338232e-05
6.08656957261124e-05
5.05666245316814e-05
1.00015771642757e-06
1.23130284323626e-05
3.76113136190411e-06
1.82619467777985e-05
6.71897422640057e-05
7.60090587239985e-05
1.53155139298596e-05
8.44641987046512e-05
6.22571567027621e-05
0.000103345473993141
7.07022130753797e-05
4.72654064194371e-05
5.50604500690397e-05
4.46041302934182e-05
6.38596279712513e-05
6.94784618004498e-05
2.94329771827184e-05
3.9599450123271e-05
-2.62949458741425e-05
2.8184015215979e-05
6.1418719729878e-05
1.67340453779372e-06
5.62702365250313e-05
9.98729801399178e-05
9.97911258740389e-05
5.79282240309043e-05
7.6052273123916e-05
0.000140583266737463
7.10733501226683e-05
9.74249800440629e-05
0.000114695956879358
3.11430257050282e-05
9.5886091601343e-05
6.7936345601472e-05
3.86108005000707e-05
9.12845817076593e-05
7.49424911004718e-05
3.53672126512555e-05
8.49311893109757e-05
3.8537892187751e-05
1.75202349159764e-05
2.02389629542866e-06
-2.04731426972877e-05
4.93318631457964e-05
7.81369141395473e-05
3.73190759270446e-05
7.37595132440385e-05
8.99531111824545e-06
6.91039286730036e-05
6.7305990870421e-05
5.59988059627253e-05
2.96700522165058e-05
9.82777607189872e-05
4.44145366690725e-05
0.000125516566943734
-6.53050993658796e-06
5.98240962957532e-05
8.77344730941084e-05
2.53765068852274e-05
0.000115465771281575
4.31554168816993e-05
7.87438914707902e-05
5.72138400660058e-05
9.37581975897398e-05
-1.66698453869574e-05
3.0196746575546e-05
3.36334170795968e-05
6.88362847717456e-05
8.714318201266e-05
7.6696904727311e-05
6.08546368718906e-05
5.76746121484413e-05
4.18679822996569e-05
6.54874446299321e-05
6.03650779653242e-05
1.30621744935224e-05
7.83681211940554e-05
7.99323425331583e-05
6.60306996480682e-05
1.12899989854521e-05
3.43872831575694e-05
3.42449770332294e-05
1.6336564415786e-05
5.05467955113774e-05
1.73942432192842e-05
5.81469918222484e-05
3.83339175057867e-05
5.89560389918449e-05
0.000113659835619423
6.4023524471002e-05
9.3448086335463e-05
4.15669694416823e-05
2.99742060054699e-05
3.56558895548958e-05
7.65365245015867e-05
6.38763496358688e-05
2.14970256853943e-05
7.25455392473305e-05
3.16133366519673e-05
6.35031090841979e-05
5.39541532777207e-05
7.24270379033304e-05
5.65604033004426e-05
3.07092120751427e-05
1.53684010659777e-05
3.54121870306087e-05
7.6722402481728e-05
5.37742834241893e-05
5.91895441280152e-05
9.12390543078081e-05
8.24044421940179e-05
6.42201182469425e-05
9.04727465901593e-05
6.21831974948275e-05
5.76161420608102e-05
2.96238229133738e-05
4.52519619955221e-05
2.28595433119323e-05
1.59152785937026e-05
1.31707314993788e-05
5.73918442275817e-05
0.0001013002843275
4.98049411153296e-05
7.98289471286686e-05
0.000110800213652381
3.95786602811472e-05
-1.48685054796792e-05
3.74710672952769e-05
-4.66728694305395e-06
6.81200355310082e-05
5.87889623124303e-05
6.77666375716076e-05
9.30728286626836e-05
2.63488314277138e-05
4.41856501251896e-05
7.17882603474137e-05
2.67473696685003e-05
5.17177783801618e-05
3.10842776485654e-05
5.05642656714554e-05
5.55609113496005e-05
5.82026791447437e-05
9.67281798193207e-05
4.33638505645191e-05
8.76877316463229e-05
4.28399248022017e-05
7.50021826912671e-05
8.97083944928727e-05
3.48680380397716e-05
3.76468644648407e-05
3.42720746283578e-05
6.20304334845253e-05
7.57012732583545e-05
3.42883071607497e-05
9.17748621617223e-06
0.000101303055814927
9.90980594318876e-05
7.85677448182743e-05
5.47456100208677e-05
2.71985904116682e-05
7.37067290059651e-05
6.13503824661724e-05
4.40260161486494e-05
8.41518551977563e-05
5.19868750476302e-05
5.57173071031274e-05
2.09389961797126e-05
6.64781761110983e-05
4.67423025680797e-05
8.45601564668459e-05
5.60186767048609e-05
3.88727679198984e-05
6.21940414525897e-05
3.45543610115276e-05
1.462944581717e-05
5.31368029464193e-05
1.53159390666948e-05
9.568528065201e-05
5.45399717707615e-05
4.94145106198482e-05
5.53049249504356e-05
6.78315286135219e-06
6.75564982942758e-05
7.85545896310738e-05
4.06950212069672e-05
2.88096057604916e-05
8.67381844257635e-05
0.000104205049171292
5.13116473266246e-05
3.9941935960137e-05
6.55742260994885e-05
8.36620359629693e-05
0.000116375276793149
3.67804121224322e-05
3.81034232563776e-05
3.64501242956271e-05
2.12996141943835e-05
5.56033907886696e-05
7.64069236491104e-05
3.69208405132448e-05
6.14698303265422e-05
0.00010288876568979
1.2442283838779e-05
9.36325336768144e-05
4.13125664274432e-05
9.95708067379014e-05
6.11182055130222e-05
6.97174639071325e-05
6.8807059767226e-05
4.50461908169276e-05
-1.87873530470547e-05
4.24924661312576e-05
7.31011447543906e-05
0.000107485885752247
2.69028633471982e-05
9.77344830024023e-05
1.94197609853899e-05
3.08346812840161e-05
6.26466062521419e-05
7.2959831607803e-05
4.37272428415021e-05
5.0611630875925e-05
5.33317042198653e-05
5.14854573768068e-05
3.53987013856466e-05
3.78955306405791e-05
2.89198556874616e-05
3.12449508403156e-05
7.03654288186906e-05
6.80612320132514e-05
3.9763182960136e-05
3.87053460577416e-05
5.59011710772802e-05
2.6388483237668e-05
8.17799882412541e-05
6.72735277186538e-05
9.26680407933314e-05
2.82081225724641e-05
6.46062707306635e-05
0.000150970032887398
0.000113408765568743
5.55993010750256e-05
2.63083861384657e-05
0.000137812220929301
3.31655616098533e-05
9.81833787063853e-05
-2.48787791224593e-05
3.40826348303386e-05
7.65940770975916e-05
0.00011060741897553
3.48180170544287e-05
3.53603670918236e-05
4.95866602093736e-05
6.31171966191703e-05
6.2183184858027e-05
8.19127223657296e-05
6.43744621965623e-05
9.67512946943952e-06
6.20118472694038e-05
-1.01864549786429e-05
0.000109947067410469
5.5794893578574e-05
4.16241556239212e-05
6.65840685614457e-05
0.00010499498623418
2.40353950955189e-05
8.26076216643656e-05
2.99788184972178e-05
0.0001034260660846
4.28837111205433e-05
7.41032690965105e-05
6.61640177706638e-05
3.58036708132558e-05
7.56074731545765e-05
7.83602135950256e-05
-4.53994390982966e-06
7.64615532608941e-05
8.59186325080497e-05
6.67308970325854e-05
7.0590193966678e-05
8.80829527443621e-05
7.10726683306553e-05
6.91849224848823e-05
0.000102277678863743
7.28320100433927e-05
9.30763349930957e-05
2.27116157830203e-05
3.23379981221253e-05
0.000125178673040952
4.37392910100049e-06
3.22040970715575e-05
0.000100106662963916
8.63922670694115e-05
4.28424347467852e-06
3.42048404278858e-05
9.29007585996244e-05
4.10795759547882e-05
4.17783471119474e-05
0.000108019632856413
0.000119629962114305
9.99368993361698e-05
2.56751046288117e-05
6.74766772551391e-05
6.12362891016962e-05
4.14887543798217e-05
3.89707200647515e-05
2.61440763566264e-05
1.77977226992232e-05
7.99787492579006e-05
7.64261525538264e-05
7.45373653967708e-05
6.72406135418178e-05
0.000109682437957044
0.000103042368664952
6.54626004451239e-05
2.26494455924635e-05
8.13351219748236e-05
7.74922061510379e-05
9.91760917631419e-05
1.21900732589307e-05
4.4596128354003e-05
6.28521661110433e-05
6.35089820625696e-05
5.99364195019121e-05
6.51467677795933e-05
6.24876240533735e-05
0.000104662030491318
5.87576981173301e-05
0.000102853824386475
6.95465935518061e-05
7.52019432696718e-05
2.22983090998856e-05
3.25764304850155e-05
5.63330761581913e-05
6.92892048147987e-05
6.77727772008458e-05
3.23507965944061e-05
2.53253165382587e-05
9.39079249745467e-05
2.88004205657202e-05
9.56232585282914e-05
-8.301749019195e-06
9.25961205930097e-05
4.17418655528103e-05
5.66771409732636e-05
6.89913165596856e-05
5.50718220754607e-05
7.6893852189089e-07
6.54996398930685e-05
8.66661623679836e-05
8.05271365653643e-05
6.47529246220081e-05
2.87844895991279e-05
2.88502384668804e-05
8.59987874260518e-05
2.66959244899939e-05
3.80677052106999e-05
3.2552485664135e-05
2.22310727817211e-05
-1.53073255321847e-06
6.45263888894528e-05
4.36636937408047e-05
6.01539998336236e-05
3.48711986780325e-05
7.1151300268736e-05
0.000110769233335595
0.000108510481057924
1.35253013835852e-05
6.25718657306347e-06
6.73946412261784e-05
1.75912131920496e-05
8.44513007260106e-05
6.20458365739696e-05
9.80281390841558e-05
3.61519657802054e-05
0.000101741698142194
7.27700191990792e-05
9.23363300719304e-05
1.90049861570263e-05
8.01561648841264e-05
3.4822744344895e-05
6.85773187333743e-05
6.93806503445218e-05
5.85170303024076e-05
9.29534754079612e-05
6.30117324990685e-05
4.61133165605101e-05
8.74549460326599e-05
8.85289085659812e-05
9.35322142133178e-05
6.79510659880953e-05
5.71654681852522e-05
8.50949384024972e-05
1.80289262023399e-05
6.11566270318278e-05
8.01269838946396e-05
4.9337823851381e-05
7.58237332383564e-05
7.46369307631653e-05
8.94906407828279e-05
7.60877921946696e-05
9.20925514963642e-06
5.59299351519474e-05
5.68897190406709e-05
3.60079884315795e-05
-8.63849997194309e-06
9.66708570849003e-05
3.32765911298872e-05
4.55913477267561e-05
6.9871758543542e-06
2.3735774406334e-05
-3.75579805567462e-06
6.79678473758809e-05
1.22970832038848e-05
6.18689310807643e-05
4.48715437640498e-05
7.39685880339369e-05
6.08284007568562e-05
4.64656289578582e-05
2.66106643341348e-05
6.69852074779963e-05
1.47783563606783e-05
8.83312567156577e-05
8.69997819623493e-06
3.25405359165671e-05
2.69593910816272e-05
6.58088095691575e-05
6.93070884956996e-05
3.98810082295585e-05
8.03018998492535e-05
0.000112919192459632
9.52566788931129e-05
6.67487341942876e-05
6.72294205067104e-05
0.000106280510652818
5.05593245513877e-05
0.000127385609752944
6.84663494707495e-05
0.000103792143723718
8.87454499516216e-05
4.57008889254436e-05
2.711212284044e-05
2.62737576060143e-05
-3.16020908173151e-05
5.45113366214085e-05
7.77459129987266e-05
7.23602232440817e-05
4.71778556634512e-05
7.93102080972451e-05
8.58697580692021e-05
2.68448390659377e-05
0.000103430187196142
0.000137659802867855
9.55479680372647e-06
2.89132620346064e-05
6.86606915340865e-05
5.3114292129282e-05
0.000110388867257979
3.28925616758385e-05
9.02574046568828e-05
7.73953506437686e-06
4.11857250492347e-05
6.03078815188435e-05
6.62538534967646e-05
-1.57692263917827e-05
7.89813472474314e-05
3.54054810412588e-05
6.33862021219126e-05
4.17006765505161e-05
-2.88828293878525e-05
5.9621053576633e-05
9.09931213496064e-05
8.009299177046e-05
2.82546479299491e-05
2.51603075292189e-05
1.24664501196898e-05
3.70255962948646e-05
8.45555062828994e-05
7.97301129455564e-05
0.000113183719003359
3.30451985389417e-05
5.3585305616665e-05
2.44503569424789e-05
0.000103028860654986
4.35712022362176e-05
2.36156768249787e-05
4.4358079995083e-05
3.38115032570591e-05
8.63829384740591e-05
5.60249999719749e-05
6.19357259471e-06
-8.93330241301599e-06
8.70205967195865e-05
1.83114760308749e-05
8.71266747029859e-05
4.98455575830133e-05
1.2818229034375e-05
0.000103692203939506
0.000105758824369
3.88908100205417e-05
6.22963808133403e-05
8.95989430800661e-05
2.10718514959948e-05
0.000103865938911762
5.70604374341166e-05
7.0185813583574e-05
9.01381199931428e-05
6.07482365805121e-05
8.58147424395389e-05
0.000102967574833758
2.20890407063204e-05
8.10681568006567e-05
2.77228636862597e-05
0.000115219147561557
4.06958321405328e-05
5.479375284108e-05
1.49336300442241e-05
5.6120614669934e-05
4.93780621610422e-05
3.25983222617975e-05
1.04891271920663e-05
2.84094901253648e-05
6.94273766753668e-05
6.65295687128087e-05
7.7806817320669e-05
5.18700895068374e-05
9.00870809043743e-05
4.63032353237728e-05
3.63132023055721e-05
7.12951597636871e-05
1.87012865219721e-05
5.908061413658e-05
0.000104306983693923
8.50104336125702e-05
9.96247456414108e-05
7.54798569124941e-05
-9.13395601909226e-07
5.76490279419956e-05
8.25429822339332e-05
2.85899013386336e-05
2.69691232101733e-05
6.90787134404684e-05
1.757356786218e-05
7.10340817602939e-05
0.0001217718107669
7.17210906054715e-05
9.91457604481342e-05
0.000109152094446559
8.36060803127473e-05
8.79435044644178e-05
5.06291087151735e-05
0.000100837539051287
5.13349645642629e-05
6.08946567623447e-05
-2.60050167482749e-06
0.000106318258042924
0.000101523629651146
5.83315022979094e-05
3.70557852910559e-05
5.25910242931629e-05
0.000106460887235345
0.000100699104277695
7.64502718819704e-05
4.66033414208645e-05
0.000104570170550095
2.46487812273866e-05
5.30717174039186e-05
0.000129396817369062
2.22936774254499e-05
5.76537881704353e-05
0.000104682351827199
7.71055930217077e-05
8.31187115343659e-05
9.47550893407406e-05
5.67087332680737e-06
1.85149559060077e-05
5.56623162417918e-05
1.7421770924475e-06
6.16437880687373e-05
-1.54226605032704e-05
5.1944096679884e-05
8.12091195438112e-05
6.65608017604238e-05
-1.77791358314795e-05
4.13258157473111e-05
6.92612421643101e-05
5.72007186358092e-05
4.83800230408581e-05
5.18280168408007e-05
3.82085453961283e-05
7.41985752228398e-05
3.27571290713697e-05
5.47224901111927e-05
0.000128184187679997
4.3966131164527e-05
5.03876821891958e-05
4.05432411324309e-05
7.18124536065409e-05
9.61159960671166e-05
2.41337749279991e-05
7.61216354627117e-05
4.9028470792084e-05
3.12310551641978e-05
4.28305005197888e-05
7.02072001449326e-05
5.39444481415385e-05
8.50844744147344e-05
5.42859713998293e-05
0.000112704574439845
0.000119558937015208
5.30261599725682e-05
0.000100747368135139
6.38331052716422e-05
8.68103537597446e-05
-5.80246897803513e-06
8.30188685132002e-05
5.79578121974254e-05
4.84389595713787e-05
7.75148156315938e-05
2.31280682718828e-05
8.37915482566666e-05
4.49310176733475e-05
4.71072833474324e-05
2.05656877547017e-05
5.1799823855906e-05
7.03463395773009e-05
2.90749813087002e-05
5.58971301961641e-05
5.19154706431923e-05
3.27685282197166e-05
7.69534298522879e-05
6.09367594820108e-05
9.38824963299671e-05
0.000135524872513239
5.05651036851732e-05
8.4581103515269e-05
3.46568722446396e-05
4.71593686746612e-05
4.68721823557568e-05
8.88423765961632e-05
0.000106710525802759
3.18063987981942e-05
4.15452546920049e-05
0.000119025793666463
3.40249744467074e-05
3.13390890290547e-05
5.16091006376069e-05
2.81163390811838e-05
1.70735011805552e-05
3.17190096603046e-05
3.52219905197863e-05
5.33611131347006e-05
7.08477613139992e-06
7.60252279521383e-05
3.29149098674354e-05
0.000107028212246233
8.92098684221578e-05
3.11448565534645e-05
0.000103116635640438
8.23867343637956e-05
1.996471584146e-05
-1.87744772874432e-07
8.30589241474829e-05
2.84969355250556e-05
8.40404113364219e-05
2.04589119842513e-06
-1.12084700049529e-05
8.59841904832415e-05
4.33673708256052e-05
6.45924304244109e-05
6.72907159420814e-06
3.7283739259808e-05
3.79611324788028e-05
1.06680562806341e-05
0.000101154201476448
6.25645090768451e-05
2.25237754533687e-05
3.36079694492627e-05
5.67253598083655e-05
7.91366504150756e-05
4.40506086690883e-05
4.90456917342998e-05
3.60502503421762e-05
4.39404790040747e-05
0.000141605950447925
3.97865352552262e-05
0.000101242569092427
5.79646929879476e-05
5.70279486357974e-05
-7.47502310484516e-06
7.66312280758873e-05
5.92110271518257e-05
1.26703500168521e-05
0.000112900209436308
1.23688853082341e-05
2.36283129361206e-05
3.60560070136989e-05
8.60629792661492e-05
2.48943656830707e-05
1.23351908615694e-05
6.07441860551427e-05
5.02009077153394e-05
5.6565030305051e-05
7.64385945161125e-05
5.06319657589497e-05
1.46679915608812e-05
6.58545278108079e-05
9.8132971232021e-05
6.68367170541515e-05
1.82073398813938e-05
6.84846726753839e-05
-1.40058266736083e-07
5.30662690073865e-05
4.43208030778645e-05
6.90416523034429e-05
3.37562684994851e-05
3.79993349842839e-05
3.13980477394807e-05
5.36376691473668e-05
3.16314960701264e-05
7.63862118922635e-05
0.00011734985409806
4.61683094388536e-05
7.15477145059615e-05
6.35307240703526e-05
-1.4586028944723e-05
2.45437754389776e-05
7.69456903983216e-05
6.31178936277729e-05
8.11248857850612e-05
0.000103748270474558
1.36017533915529e-05
2.68117085437704e-05
5.7657331407593e-05
0.000128296455082917
8.51780321915441e-05
-8.39905659445413e-06
8.49108008516799e-05
5.10554903300562e-05
7.8342298997017e-05
7.58227216150785e-05
6.55865117805924e-05
2.7399078670506e-05
8.85245737461717e-05
2.36790180935302e-05
4.59039656035381e-05
9.37354723490178e-06
8.74387272105786e-05
5.80128026116524e-05
1.44087421725116e-05
5.89402366531091e-05
3.67954354413275e-05
9.0087331379153e-05
2.73421180675029e-05
3.24284644744302e-05
9.68469765068535e-06
6.03168116017942e-05
2.46346113552024e-05
6.07662818530429e-05
6.02451435385897e-05
1.26449868916831e-05
6.9309296980329e-05
1.18287255504841e-05
7.57874080079124e-05
7.86004359243092e-05
4.33764151635527e-05
5.42148715691292e-05
-8.73983594137881e-06
6.39379644131076e-05
0.000182553863622428
9.22242921048167e-05
7.52072159167293e-05
3.39764122629203e-05
2.36542128930301e-05
9.06700024773007e-05
8.19330387325962e-05
9.92877491169466e-05
5.90171088126922e-05
7.70485077003722e-05
3.44657625798528e-05
8.33150930168371e-05
9.42623005546801e-05
4.07028574205033e-05
7.16403320581051e-05
3.03376934696537e-05
6.94092541225036e-05
1.20904068892538e-05
4.14903522229383e-05
1.35128541450424e-05
6.3220039956503e-06
7.08860922378144e-05
4.41587670074183e-05
8.84240426019236e-05
5.17552606693715e-05
5.78850924289248e-05
5.2271082719734e-06
5.97984544355287e-05
6.01165618271158e-05
0.000134034545076571
6.11927447638091e-05
4.80394825560112e-05
5.2540446496831e-05
2.76784955528132e-05
3.55471559353735e-05
9.53348075692689e-05
0.000108571162710057
2.10856800013881e-05
6.93268068696464e-06
3.82975150238411e-05
-9.7114022315562e-06
6.04583004939536e-05
8.70216322174468e-06
5.30640340143304e-05
7.25276953482494e-05
5.43465269412773e-05
-8.96094870178831e-06
3.56349385222686e-05
1.9115345585147e-05
5.01166680849624e-05
1.52595755879397e-05
5.51410511019718e-05
6.18135927473367e-05
0.000133615241897193
0.00013931335983807
7.59590667373296e-05
-1.36449248249459e-05
6.06787231492136e-05
6.25070687660577e-05
9.23620462834413e-05
6.5535034662469e-05
0.000105541764318688
6.27516835013711e-05
3.03266016848819e-05
3.41102884705286e-05
0.000109501207113411
3.93760467990113e-05
5.18451512165204e-05
0.00010592802341216
9.70167001242418e-05
2.91693660320496e-05
0.00013618249069855
8.5542107162369e-05
6.84485978092532e-05
6.03932912100215e-05
0.000119516027293494
0.000102388642496526
0.000105005912069743
5.88455995063799e-05
2.55899172743047e-05
6.30896380412536e-05
3.06607569639772e-05
5.74600656597428e-05
0.000101497022008178
4.3809026090183e-05
8.64552535109793e-05
-3.58488649084945e-05
6.21767997432304e-05
9.40151788812046e-05
3.54275965256803e-05
5.25571142497592e-05
1.55971050047637e-05
5.62068274716214e-05
7.09859378284285e-05
5.97609874043747e-05
-8.19807089000511e-06
8.45856168236665e-05
5.67106508013767e-05
0.000101074902730386
3.33232762024131e-05
8.65014508131899e-05
8.89186502944262e-05
3.88027540889795e-05
1.75996826961601e-05
3.37197649474098e-05
9.04863732803735e-05
8.74065398985504e-05
3.64110133774905e-05
7.15079958035717e-05
0.000117569327670289
6.90839258509197e-05
8.0147096768337e-05
8.72742475146793e-05
7.5826550574328e-05
8.62936147887854e-05
9.33647686593424e-07
4.55042755605031e-05
8.20151860783016e-05
2.71142929723497e-05
3.15547294828146e-05
9.19105435036213e-05
6.50705587297394e-05
-7.04039047614231e-06
4.83430657453005e-05
0.000105500830115092
5.46975832195348e-05
0.000100592399443385
6.44132251511539e-05
9.52302497102437e-05
6.90461488564271e-05
6.55122263324149e-05
0.00010951650231973
1.35418453224906e-05
6.5651973869111e-05
7.89600428865083e-05
0.000114060252965923
4.51908078306527e-05
7.29507665078908e-05
4.44499036073294e-05
8.15142037660067e-05
-1.35619606103872e-05
0.000133062664872928
5.45220160697085e-05
7.56945237281846e-05
1.22601507308045e-05
9.27459395379245e-05
6.66352820440228e-05
3.22771819401541e-05
4.58329250021035e-05
8.21127175666859e-05
2.2112036907291e-05
9.0295750953567e-05
2.04572809087747e-05
8.98286767164245e-05
5.67102872141244e-05
4.32836870637429e-05
5.40371651445388e-05
6.17581947765435e-05
7.57329941344412e-05
4.8191090454844e-06
8.50119161380416e-05
6.96339236215471e-05
0.000100430237188088
3.3430734054073e-05
9.21992649025543e-05
-3.44175622524294e-06
6.1928229435513e-05
5.63184841616316e-05
5.12647271655626e-05
3.97344690015755e-05
2.37855753303595e-05
6.09594016110153e-06
0.000120212671123523
-2.38976362133777e-05
8.22531346249441e-05
5.57898237716905e-05
2.4927784472739e-05
8.3519786998712e-05
6.5353531247034e-05
4.52385368035394e-05
4.70311779911907e-05
2.31352720998795e-05
4.28724113008354e-05
7.15588921840411e-05
6.13480109475502e-05
-1.33634810303272e-05
4.57749038143946e-05
0.000115305572815404
0.000102526622931162
-2.88385815272549e-05
5.86241452936063e-05
4.26656548678842e-05
4.74090802339661e-05
3.92964510255996e-05
5.84915203170806e-05
3.71933940144793e-05
5.62198386021675e-05
1.94788057475912e-05
9.35355929703098e-05
7.01623601840469e-05
6.28494897359203e-05
-1.83182125996699e-05
7.53686573089205e-05
6.23874365725996e-05
6.27712572195146e-05
1.68001977634623e-05
8.98881186462293e-05
8.55188254639757e-05
4.59590067549793e-05
4.13130757320882e-05
5.05959277806911e-07
2.35343046063284e-05
3.04376250019632e-05
4.14231051841295e-05
1.73378584634294e-05
5.02057301905727e-05
7.16817226831742e-05
4.98468851198121e-05
-1.17119386904638e-05
2.66259195853299e-05
7.46569107183785e-05
2.78986381217314e-05
6.67388380169282e-05
4.76758801418748e-05
7.24037402602405e-05
5.38311192637555e-05
7.57655471555525e-05
9.27913384321083e-05
3.16445396564498e-05
7.58032510966659e-05
7.76984282411253e-06
3.54022623775807e-05
7.21130016379168e-05
9.22615534352015e-05
3.38563102924122e-06
6.90373077123435e-05
7.90114225571635e-05
-1.57661258885565e-05
6.20283341228877e-05
9.21296026509936e-05
5.42528598087722e-05
5.25439802534644e-05
6.89085973503327e-05
7.18413020837354e-05
2.63840986229917e-05
2.93702586446484e-05
6.32071115557693e-05
7.78921646468923e-05
6.8272098078314e-05
6.49658909835771e-05
8.00558265642708e-05
3.23641225417244e-05
1.64239117118764e-05
0.000117846204295225
8.00702876052842e-05
8.16977874644146e-05
0.00010098542764497
8.88607675098715e-05
8.59070037872963e-05
9.42557444005158e-06
2.45659955558191e-05
7.02480634189769e-05
3.55544335272343e-05
-9.63121795619742e-06
6.13805418841779e-05
-2.30810700668883e-05
2.74486751066531e-05
5.26798169139616e-05
2.84927648217721e-05
8.32578599840514e-05
4.85528983675484e-05
4.36764401535781e-05
-1.18495499548129e-05
1.58360955231107e-05
4.13283311545722e-05
9.03684592602602e-05
3.67645902950289e-05
4.86640217037264e-05
9.58285540924617e-05
5.51467054466917e-05
3.96594139688646e-05
5.08753431962943e-05
0.000112809056084498
0.000126961034177046
2.03712925809281e-05
-1.90023884148197e-05
5.62671063269512e-05
1.09418443233316e-05
0.000109399678926187
3.40038704187856e-05
6.66060442014637e-05
7.34511488021146e-05
-1.65838197895423e-06
6.17622561482062e-05
5.57607165455484e-05
3.99462744814858e-05
5.99425473074321e-05
1.54198779754182e-05
3.35864677261307e-05
5.63680497050229e-05
6.87694488930015e-05
2.12163953297439e-05
7.43806913801686e-05
3.16680010249469e-05
6.17592635542513e-05
8.87654798776919e-05
7.96710551565465e-05
8.66850960211323e-05
-2.03254631891166e-05
-7.15455559806385e-06
0.000112988757971322
8.90216861937903e-05
5.27398634146018e-05
6.80728674449671e-05
2.1282894157457e-05
5.59077647270113e-05
-1.40198994934052e-05
4.15996385315751e-05
2.63443031034917e-05
7.55290480197415e-05
5.52872386855991e-05
7.29723110952074e-05
-1.17211241605372e-05
0.000106424659187545
2.23689253611669e-05
5.53193309915113e-05
4.26690405084307e-05
9.9077599832686e-05
4.78972112011202e-05
2.39605453991961e-05
1.53042663600042e-05
5.90781242546973e-05
2.47751261741862e-06
9.6980493201753e-05
3.52658631570784e-05
8.91700450018731e-05
7.09586606308804e-05
2.44583622565776e-05
1.44032815344423e-05
4.11189876919912e-05
1.81584960248701e-05
6.9091696899361e-05
5.47808601844294e-05
8.22226513079389e-05
7.60638887425302e-05
7.33231426188368e-05
3.02787139340745e-05
4.65266149228159e-05
5.5957068750317e-05
0.000141304050494033
5.30760164879297e-05
4.35991628755551e-05
5.68218995833452e-05
3.27562832336922e-05
4.48926290419831e-05
4.86416587391127e-05
8.19582795069479e-05
9.37427004639062e-06
-1.39506202041332e-05
3.82915602604118e-05
8.0549941107814e-05
5.37383420312723e-05
8.65833081503855e-05
5.20659635193131e-05
1.68743883626188e-05
4.73397591070608e-05
4.53282501281355e-05
3.4266719388936e-05
7.70338041187963e-05
8.51879167171312e-05
6.99227894586315e-05
3.37052421775264e-05
3.95498717883696e-05
7.03914860008041e-05
5.15122616957427e-05
4.16270523408658e-05
1.90178176318944e-05
7.94196782844067e-05
1.50189848844326e-05
0.000126185771092475
6.15427851122742e-05
7.28688279665592e-05
1.80413631831659e-05
9.74291003248206e-05
4.73054975341515e-05
4.80146997047191e-05
6.29385154749858e-05
7.32272411953139e-05
4.47095389498879e-05
3.91837204412214e-05
5.93461218481572e-05
6.081343911607e-05
5.68820464954767e-05
5.69088871550519e-05
5.75365676306667e-05
5.43417113203365e-05
8.98088066625352e-05
8.96308318511889e-05
3.67814949077581e-05
8.99984312946762e-05
3.63069467900224e-05
7.82560457911443e-05
-2.28653925239347e-05
0.000100373968061883
0.000112556321516873
3.20853449552064e-06
4.79478534454593e-05
3.24226824327484e-05
2.71392813498504e-05
9.82088977755262e-06
6.06833879752638e-05
9.02056776691338e-05
2.786095512181e-05
4.69372452204265e-05
3.06760505530018e-05
2.030750799156e-05
3.4550287810962e-05
0.000105900293278139
6.29682846058386e-05
2.59526239182027e-05
1.85191807292595e-05
5.28983338427615e-05
-1.67173298208784e-05
0.000100396452714514
6.41851660487439e-05
4.55535073919568e-05
7.59970527666e-05
5.95573828635058e-05
9.87836519452436e-05
0.000132455266583325
6.73449604569055e-05
5.15788333419766e-05
6.80442601589398e-05
7.28785217868761e-05
8.63690107519614e-05
2.85599957994687e-05
8.64171146882376e-05
5.79831718588981e-05
2.17337740186208e-05
-3.37697794760036e-06
3.98404921260582e-05
9.24331089458997e-05
3.97526663303191e-05
0.000106491249353897
7.59347971570389e-05
9.06308521715624e-05
0.000139183711029149
6.81589228141825e-05
5.84512392769611e-05
9.36668269715521e-05
0.000111132582770983
7.57195921308788e-05
5.21744187708532e-05
0.000113123123762729
2.70545729164544e-05
8.62506245644207e-05
5.0955863025103e-05
5.4163074766232e-05
4.60590153489039e-05
3.12828745265721e-05
7.2835151366634e-05
5.3577615700292e-05
5.47213999331589e-05
7.69964547211809e-05
8.03818715672164e-05
8.19470989918276e-05
3.25064408356559e-05
7.76841081575879e-05
4.47537199991682e-05
5.47211292729983e-05
9.05598441779089e-05
8.01142122277183e-05
1.33802228302804e-05
2.93222066231419e-05
5.00539894865675e-05
5.31929906349735e-05
3.50313973414205e-05
0.000119779306571443
6.96033697682929e-05
5.54357898700826e-05
5.06390828417218e-05
8.94482222705526e-05
6.24103721107777e-05
2.76483439855602e-05
4.44306112135064e-05
6.80835164865271e-05
2.17981680374566e-05
8.12236217816628e-05
3.53293861293065e-05
-9.57320338624245e-06
7.67926006383526e-05
5.67472242173311e-05
9.78673628290633e-05
0.000105760876133094
5.47333460200149e-05
6.49468899012673e-05
0.000145952758408619
2.16680806073192e-05
0.000136025455956662
5.75554382969268e-05
0.00012472537149855
6.1972707631686e-05
4.48412889570668e-05
0.000107639667821854
9.52929660283795e-05
4.15198436568742e-05
6.21701219062266e-05
3.1850742287439e-05
7.50670838863537e-05
7.4742958139265e-05
2.32463196622463e-05
9.51630239152051e-05
4.61571005676762e-05
3.01529512699835e-05
5.69054651334693e-05
9.1396319967112e-06
2.06473665229462e-05
3.51913077118195e-05
3.54671737583621e-05
7.46503514255001e-05
3.80974225779751e-05
6.64263583796465e-05
2.53738302724266e-05
-2.90700217223681e-05
3.33691426457903e-05
8.41343681402612e-05
5.68254053481466e-05
0.000107004839995492
7.86145109487544e-05
6.3228877804341e-05
5.78297854016302e-05
0.000101540176975827
7.8430441539879e-05
4.6156559647163e-05
2.30429843090439e-05
8.52311404330765e-05
7.48497951519854e-05
3.66903130111718e-05
9.81752887168811e-05
7.25451811528576e-05
0.00010266806808408
8.60726333917599e-05
8.63218204742895e-05
8.20262776336525e-05
-8.39558924008772e-06
8.41977167537325e-05
7.45521024459499e-05
5.84728301404613e-05
2.39588916659593e-05
3.06027775638347e-05
-2.72498248507957e-05
7.80757728907259e-05
7.82083677580449e-05
7.72038184418681e-05
3.18630261003784e-05
4.89257798572447e-05
3.44106324362842e-05
9.19613949991401e-05
1.718502375038e-05
1.50863789092381e-05
6.59275503495977e-05
-4.2721650853098e-06
8.3932073052523e-05
8.28416932348947e-05
1.14632382860932e-05
2.1283820947142e-05
5.05164240517829e-05
-9.18616316888047e-06
7.03114134274168e-05
3.48620728377018e-05
5.71462859882126e-05
7.89359052463693e-05
3.32395143278708e-05
5.23509291191861e-05
4.78607127696366e-05
5.10888512376353e-05
2.54028938809684e-05
6.66275079172184e-05
7.12051222752051e-05
1.45732573320367e-05
7.18606700227909e-05
2.64672981271929e-05
9.65054456866725e-05
6.36692627471609e-05
6.12287625979488e-05
7.78489080301061e-05
0.000108445926823407
4.29410163676632e-05
0.000133124086070257
4.31447989558863e-05
4.17113836177608e-05
0.000109753125710717
0.000100299639693811
0.000112219354337248
7.27305421050481e-05
5.9348815352851e-06
6.35195222433534e-06
3.06255278077738e-05
7.40899400522096e-05
8.06283050527774e-05
7.19288036665862e-05
-2.63241984268722e-06
0.000108302563028003
4.21710025831658e-05
1.6361049494396e-05
1.48569893007242e-05
0.000103580131624095
-5.36743817360281e-07
3.48017573340796e-05
5.09761648166117e-05
5.2382867923003e-05
-2.34766510816189e-05
3.48436597834099e-05
-4.92637184038146e-07
9.99295530099496e-05
4.86363894575457e-05
1.67188226492683e-05
3.39512502602428e-05
0.000127032766377813
5.6633420221217e-05
8.17411582228704e-05
3.05306043485289e-05
6.01250955420242e-05
3.50744240268925e-05
6.66464939446285e-05
5.49722788090676e-05
6.61040187773668e-05
6.46845365618009e-05
8.43182400742246e-06
2.22877678288523e-05
6.55028811166829e-05
3.20301047786303e-05
6.28138284893098e-05
4.60821256605182e-05
0.000104242424532783
7.69060246034593e-05
6.26503166610007e-05
0.00012719460098051
8.12507006552906e-05
6.25434051142146e-05
0.000109790810484229
9.98133198614728e-05
8.35068739189578e-05
7.6917442305024e-05
4.90537081868006e-05
8.5907681324283e-05
9.27534879894562e-05
4.43868932866691e-05
-4.04218914846211e-05
4.8221287657165e-05
4.65803557450072e-05
-7.55651056778325e-06
7.89423393692345e-05
-1.62165574629506e-06
5.02722616552251e-05
9.46487699581858e-05
1.36425641559221e-05
4.23924324662723e-05
-1.34888090778836e-05
2.32668413290211e-05
-1.63454768121113e-05
3.26095429258563e-05
5.18107664592641e-05
7.5167692064853e-05
3.49179397159265e-05
5.23534992498023e-05
2.14096622090756e-05
4.99660255198345e-05
6.56405754743525e-05
5.23644279365533e-05
6.30787383101222e-05
2.82886778653065e-05
5.59637983303631e-05
7.05989877187462e-05
2.50334955474126e-05
4.67090979370849e-05
3.66878065589532e-05
4.5181668124337e-07
9.62437025457429e-05
7.2551666854885e-05
8.05147320191685e-05
-3.31415993749932e-05
3.42878038917152e-05
6.63384290468339e-05
5.76345113387468e-05
4.56077034736119e-05
6.25682644518417e-05
7.02880135156416e-05
8.44155825664019e-05
9.46448590184185e-05
5.90750361446878e-05
8.70452656564827e-05
6.32493135087604e-06
4.23339657723706e-05
2.46244087495955e-05
3.82649273477161e-05
1.89768200513242e-05
-1.00202261983095e-05
4.53226011675143e-05
4.8081583123968e-05
5.77649656932265e-05
4.4535059798312e-05
8.40482423220988e-05
6.41645343877293e-05
5.28361567282527e-05
4.98879258634649e-05
1.39886602329234e-05
9.37458547927589e-05
4.19992765151153e-05
1.82490870580576e-05
1.96571562401762e-05
8.72518912314129e-05
4.26445051139223e-05
1.8149640599944e-05
5.14047685314592e-05
4.20395698073584e-05
7.7854107997293e-05
-2.32173105053075e-05
1.78659262998112e-05
9.18294209098637e-05
0.000113991933387174
6.2940525715304e-05
4.96707811465657e-05
9.3313358631334e-05
6.19101790323005e-05
4.17178705899947e-05
7.26280178024921e-05
4.49348443566723e-05
-1.26255863088769e-06
2.93513001120993e-05
3.45282594047523e-05
9.72819245554973e-05
6.90786868421956e-05
5.59732990720043e-05
4.27587144535638e-05
0.000125555107923611
2.69038418030958e-05
0.00012220321544444
6.72871745769072e-05
-3.31743397803383e-06
0.000117260049560859
7.87354401680114e-05
3.41058515932303e-05
-5.15837839063843e-06
4.08714123553838e-05
5.91349318055541e-05
-4.37006902378177e-05
6.95890620943068e-05
6.44695552594347e-05
8.30986088403369e-05
-4.6586049139256e-07
6.1827723985322e-05
6.19395203079693e-05
6.24014794726242e-05
1.85052474105715e-05
0.000147214967930686
8.43937579672905e-05
3.29997233621429e-05
0.000107058504894084
5.46397971097724e-05
3.21945349695572e-05
3.72027402690058e-05
2.45810715843042e-05
6.68075982934522e-06
3.93256231475781e-05
0.000137555903927431
6.99787304429944e-05
8.6397386702442e-05
6.24010108537956e-05
8.00767078267157e-05
5.77390894004976e-05
4.64168569366118e-05
9.82307796810423e-05
1.01765057920171e-05
0.000112427495587549
2.75219418968254e-05
5.02746556113783e-05
5.18000147619945e-05
9.45399077963544e-06
0.000110271553133348
6.34054891110291e-05
8.6775602803654e-05
6.38860683887686e-05
6.27071024004291e-05
0.000106298408441619
6.26589539934754e-05
0.000114270336207799
1.97211100925257e-05
5.73912076297171e-05
6.4067497325361e-05
7.22254165347322e-05
6.77621211001377e-05
-2.94081896397304e-06
4.30671690962285e-05
8.44721733243615e-05
2.75086266834611e-05
1.56431515875633e-05
7.88267089274251e-05
8.9664833788344e-05
7.05514621611874e-05
5.55643573462765e-05
1.23443121888741e-05
8.82639972645749e-05
2.20117461463082e-05
8.45842947199003e-05
0.000109994193402488
3.76035529625572e-05
1.59855679022788e-05
3.28978909458734e-05
4.26389173820234e-05
1.77567420250211e-05
0.000146880301789456
2.21934076864932e-05
1.84139522860015e-05
2.19835314312479e-05
2.41123747774118e-05
7.12505652170733e-05
3.05429319298116e-05
5.85445043126394e-05
0.000105754687987469
5.00430789193418e-05
5.48996896760352e-05
-6.79068787560115e-06
0.000109010265823463
7.24330290240828e-05
4.93078141154916e-05
8.37431848023383e-05
2.9526433673117e-05
0.000101445694576797
4.36445189656944e-05
5.33042237943277e-05
7.31813745171426e-05
1.44207418474743e-05
1.26762477030773e-05
0.000130764211783784
7.8977975384192e-05
7.83456025877122e-05
3.96047257910848e-05
5.55053283874835e-05
5.27000366709274e-05
3.69950308279803e-05
2.24745327333465e-05
4.92790025425214e-05
6.60831810838014e-05
3.01088990928531e-05
-1.85164082617825e-05
6.61918225012435e-05
3.4200135937196e-05
1.11931873783467e-05
0.000104797705332734
4.97446811391499e-05
8.31355356389864e-05
2.79623291813004e-05
3.89049169915994e-05
6.84471525179662e-05
6.37118712848368e-05
7.92936678170944e-05
1.36684176330339e-05
8.93430230129479e-05
5.64659806871939e-05
7.92045420973192e-05
0.000146124739621207
4.76566965988272e-05
4.86912546541632e-05
2.91312331828128e-05
5.48623287921293e-05
5.53334931235189e-05
7.26681106339682e-05
8.75059781671999e-05
6.3738671723351e-05
0.000101641436394024
9.6852652853851e-05
7.62328204267364e-05
6.69276758319388e-05
0.000103214194903326
6.26622651079625e-05
6.49683042366376e-05
-2.04566709408611e-05
2.78691532455482e-05
4.10305264130959e-05
8.04592079927968e-05
-1.62834830219095e-05
1.51467812321983e-05
7.24517989384346e-05
6.70903241924394e-05
4.2934777119156e-05
8.49974006522792e-05
5.34201123078426e-05
7.57927305405196e-05
4.93023208863843e-05
5.66337261647529e-05
9.1524651200275e-05
-1.85724833937326e-06
2.20628314678824e-05
4.43775751092237e-05
4.14193158551398e-05
9.35650517318692e-05
1.69738592017373e-05
2.85570905408493e-05
1.89901133305699e-05
5.6851122710454e-05
4.16070573925011e-05
3.34272617379962e-05
3.44689259164539e-05
9.73370151796722e-05
3.61986412496052e-06
-1.7956632418296e-05
6.32426347823677e-05
7.43248821585076e-05
6.90466039880515e-05
9.90764561246031e-05
7.5357836174838e-05
4.31490753004569e-05
0.000113639950032143
7.58933860297629e-05
5.00275494257277e-05
2.29071963666501e-05
8.39939227261699e-05
4.09512738564631e-05
4.59162801407487e-05
9.11631453478666e-05
3.32574091606132e-05
4.33828819622348e-05
5.29904276197235e-05
5.38200386160888e-05
6.06338255305521e-05
6.79260155112836e-05
6.85675333477635e-05
9.92235761739006e-05
6.70419718080521e-05
5.66758961867866e-05
8.58257354459078e-05
5.89943587916662e-05
4.73169381256434e-05
9.1298938752505e-05
7.41667944560132e-05
3.0119457821547e-05
6.43324012351622e-05
4.47275417089114e-05
2.33101101514866e-05
4.2801857740195e-05
2.07242940491458e-05
2.4976387925567e-05
5.67934117311028e-05
3.10623506190729e-05
6.46723125654125e-05
8.28203018741519e-05
9.14701310549488e-05
0.000101017762224487
1.1452198235051e-05
8.35938813583447e-05
0.000112543906956424
4.4179036711242e-05
8.28638584470727e-05
4.46181597421102e-05
8.23893376172014e-05
9.56560780072619e-05
5.22457186343688e-05
5.03686875677886e-05
7.07461276237352e-05
4.55598428303652e-05
6.16832642498011e-05
0.000108754746420523
8.59255784521605e-05
5.0545476855473e-05
9.85138957424531e-05
7.85155666781178e-05
7.21162730513213e-05
2.93435174392725e-05
2.3121705548239e-05
7.35971373785091e-05
7.90435820306699e-05
6.45062131767059e-05
6.31620573233408e-05
3.58851609956162e-05
1.53481160520668e-05
6.55858968721507e-05
0.000102469588181561
7.38025279196488e-05
9.51863976360232e-05
0.000108115454369482
6.21277528731065e-05
5.67423572301197e-05
4.77708737110891e-05
8.61919536270957e-05
8.89298424467008e-05
2.34915419006948e-05
4.49790576350615e-05
0.000109146212604523
0.000103300320307468
1.10116828143258e-05
-3.48639413018732e-06
6.88355104814712e-05
4.61323838379495e-05
3.21444764413359e-05
4.94084670553636e-05
7.63963272091843e-05
3.29261770382019e-05
2.00514027541091e-05
6.77747946769339e-05
3.53507939500974e-05
9.56460490271086e-06
2.81311052438489e-05
1.4773712519748e-05
2.66174963190525e-05
7.55449656702908e-05
2.88363634906857e-05
4.73257865637609e-05
7.74456707245209e-05
6.680945614528e-05
3.49380602582604e-05
7.50387914955653e-05
6.31125348233189e-05
5.7291497768818e-05
0.000131220888679767
6.66190817348004e-05
6.85317743582075e-05
4.13307689072967e-05
0.00011462122862723
2.48873962734533e-05
8.76351582494105e-06
9.21940026340633e-05
4.48737590940494e-05
0.000145792432115667
-8.86990406706941e-06
5.76347624192061e-05
3.06699582990789e-05
4.908767623419e-05
3.63642667480861e-05
9.26472758201063e-05
5.04603091981273e-05
0.000140268767233112
-2.27011254114045e-05
7.20388045728034e-05
2.42923371816187e-05
1.7186303478401e-05
5.29865218717286e-05
8.30649335856147e-05
9.05081778458121e-05
6.96283476085058e-05
0.000123333349394423
5.53232582548331e-06
-1.2825114622115e-05
4.50287992966149e-05
2.06066718035979e-05
6.31199149883142e-05
0.000101869226604823
7.01286356791893e-05
3.3512538275199e-05
-1.31520325635212e-06
3.87289061527366e-05
6.62479131560861e-05
8.46561896153154e-05
-1.14034559813931e-05
3.37384402017133e-05
3.34596636213237e-05
9.61755755973483e-05
8.19907703060749e-05
0.000124901387943233
2.43710804820275e-05
-6.00025738443862e-06
0.000154893205423083
1.92198668154064e-05
9.54936438053336e-05
8.13019320379199e-05
5.87794538316063e-05
4.8557538864764e-05
9.51335599434304e-05
2.25668921402313e-05
8.94792122383898e-05
7.0980790729975e-05
6.97505497933652e-05
5.39302726805221e-05
1.14377443402396e-05
6.89116260626769e-05
4.80747879086036e-05
7.35229387171686e-05
5.79114500047523e-05
-2.52488915263356e-05
7.48900348470133e-05
4.5255963656282e-05
0.00011418138666779
3.56379973574503e-05
4.24028213452507e-05
4.24862361079622e-05
7.3978473143304e-05
1.93660016352879e-05
1.57687716287902e-05
6.47242383566439e-05
5.55562045001441e-05
4.32071091497131e-05
6.11722001362977e-05
8.30300376350537e-05
-7.10227131744606e-06
8.55212484188443e-05
5.70735852069599e-05
6.1435682143999e-05
4.56343304779462e-05
9.18869873594976e-05
4.83618273778319e-05
9.13212468773379e-06
8.89968782520066e-06
6.3678214792868e-05
5.56741158172547e-05
8.23810509868199e-05
0.000110868157215028
5.06008269493744e-05
9.04665843670377e-05
5.51817085685534e-05
4.45772450787822e-05
7.55960053562871e-05
5.58936532709298e-05
6.82931287994635e-05
3.89269891393421e-05
5.0755434955676e-05
8.83151201199945e-05
3.17976423296344e-05
4.80139595021803e-05
9.99363496532383e-05
1.4492564078648e-05
-3.53336737354496e-06
6.03192469717843e-05
9.3574688047728e-05
7.30038210635519e-05
6.56511892100036e-06
4.45593317596341e-05
3.69302797234527e-05
0.000102436375835942
7.85918809141558e-05
5.98178729254404e-05
2.42651810214959e-05
4.24401688541931e-05
1.71808786977642e-05
1.55687155577047e-05
6.18477232407904e-05
7.66232919922174e-05
5.00657309818542e-05
0.000117984995714246
6.57022058616336e-05
3.31096331494267e-05
1.34831794290208e-05
4.06222339870202e-05
4.55755447399077e-05
0.000101338793484799
9.34740186966505e-05
4.96601277619377e-05
0.000102061927472769
9.7386158199158e-05
4.60155608888549e-05
3.68057752372777e-05
1.67542598730264e-05
3.88517851828954e-05
5.60792034926208e-05
-7.34651129056095e-06
3.040410661642e-05
1.18660772319118e-05
4.49483003154979e-05
0.000115291286054396
0.000100440892107481
4.18557071118967e-05
4.57635732740011e-05
8.42763186275465e-05
6.17832668983772e-05
5.30546396861464e-05
4.26012762431236e-05
1.82499416857501e-05
0.000108261476561384
2.04639576470094e-05
2.02256693320997e-05
9.26300905464289e-05
3.34803809646518e-05
6.50554194373528e-05
3.69531808547388e-05
3.62906131641094e-05
7.935676210159e-05
7.74748878341298e-05
4.63229233475826e-05
6.80410770073369e-05
9.46154337900326e-05
6.64755260986468e-05
8.3264766842871e-05
2.293990459567e-05
2.9277906989033e-05
9.2170163366448e-05
8.66753874497542e-05
4.15414564538803e-05
1.90342299186768e-05
4.04740620945959e-05
4.24424161565329e-05
2.68597921833945e-06
6.16892220581745e-05
5.9443983967435e-05
5.72020527741399e-05
3.89820507257487e-05
2.14818840446174e-05
6.11689736851903e-05
4.36058559957024e-05
2.23109363174743e-05
6.52525305886744e-05
4.77838346533817e-05
6.50555617871505e-05
3.29515138680171e-05
5.21882450671055e-05
2.97689393097746e-05
2.56518202610764e-05
0.000117584238535386
3.33250988113201e-05
7.02446562942411e-05
2.77945907802154e-06
1.47298262539992e-05
2.92169544173614e-05
4.6100977751017e-05
8.69552630537784e-05
5.39404652229275e-05
5.11440425275203e-05
6.26008147539748e-05
1.84112452528835e-05
8.44882198561956e-05
4.93444041257047e-05
8.64553116728055e-05
8.98799271616812e-05
8.36344944010739e-05
5.58710157713679e-05
6.66597655939827e-05
2.84285882351759e-05
-5.04179336227822e-06
6.01458439878235e-06
4.95642790771399e-05
5.86882924750111e-05
4.60845988274964e-05
3.55811561318681e-05
5.64564574840367e-05
0.000100780606826787
8.26133488281858e-05
2.60385006362192e-05
2.97718770756098e-05
0.00010122465305813
6.06234408658784e-05
1.85193414921945e-05
2.45574013945973e-05
1.22581725726463e-06
9.06491547290432e-05
-2.08867902753782e-05
4.03751864392647e-05
2.70837642362401e-05
8.48277336624558e-05
6.52042910007814e-05
5.52776279549651e-05
0.000130886211626285
7.30389749858167e-05
4.34753054525152e-05
4.1596716911424e-05
0.000139142156419238
7.34215909238732e-05
0.000119144606204604
5.89366190029983e-05
4.26733856940081e-05
5.58568296677814e-05
4.47485365184757e-05
5.17250153747465e-05
9.25274321273623e-05
2.13272327378834e-05
4.2965388027867e-05
0.000120208967760834
0.000152759286234463
2.31931283370333e-05
4.62931617344632e-05
7.22943222804633e-05
6.78040731110841e-05
7.10067421451355e-05
2.55469344180063e-06
3.67453923798383e-05
2.88883878337424e-05
1.4319636320185e-05
9.36392481022913e-05
-2.09203525563633e-06
6.9445302880507e-05
2.84142170957979e-05
2.74545746930573e-05
6.90060598088508e-05
7.26790324339283e-05
9.27074783025638e-05
3.53851080069669e-05
4.3160057193646e-05
3.21862800751873e-05
7.33179382885477e-05
5.84875193929128e-05
4.47538694504534e-05
9.12400394135697e-05
8.70070289410311e-05
6.31622248801534e-05
4.03366613630761e-05
5.73298964273618e-05
7.0470252411251e-06
4.18428760073697e-05
2.82581032921008e-05
8.84317900836942e-05
7.7604065031527e-06
1.64374601156361e-05
3.87437159513799e-05
4.92476191789662e-05
4.03813638592969e-05
8.88437895100157e-05
6.35151484601429e-05
0.000138934829441062
6.08361071840517e-05
6.80727693923486e-05
8.18494842083694e-05
7.73603834705217e-05
2.68101366580685e-05
2.55409236621009e-05
7.38667373319514e-05
7.38037916880479e-05
0.000112420285308914
0.000107281081879856
6.52934770371494e-05
0.00010614711997614
8.26432268690224e-05
8.56949673746981e-05
7.17269735382245e-05
4.75053691698675e-05
2.21542645133672e-05
2.57324201175142e-05
2.48245111922232e-05
2.50877785641435e-05
4.28783169070379e-05
6.01851900876268e-05
0.000124209323624691
0.00011382830821981
5.04130537985154e-05
7.07504995719548e-05
7.80702994861401e-05
0.000104876772477256
1.49455235852226e-05
9.72587124896538e-05
6.11824432305814e-05
7.56372200565865e-05
6.44041768430168e-05
-8.47720983674139e-06
9.02406128498792e-05
0.000108478874891148
6.63087066356044e-05
7.90478889986006e-05
0.0001547704735543
9.44334429999055e-05
8.85366410682792e-05
0.000101041875221012
7.58320708256037e-05
8.87060993456828e-05
3.53801637019438e-06
8.10050977004226e-05
7.57601963550769e-05
7.16189775768634e-05
-2.03648174412479e-05
3.47217753498974e-05
7.91801419194197e-05
0.000122227107673067
8.37151914015235e-05
8.29073066106245e-05
9.29243869850311e-05
2.68125465867264e-05
5.20105025504315e-05
9.21692874961841e-05
6.79158258433951e-05
5.44118652108674e-05
3.64166284094318e-05
6.29887592124289e-05
7.9829654906329e-05
0.000109168056484638
4.40151598229544e-05
6.94800902081557e-05
3.57233291643605e-05
8.76049653261063e-05
6.36119795523332e-05
3.81484660698318e-05
5.12505743804822e-05
-1.70515289077773e-05
3.63232733469248e-05
4.27580200067176e-05
3.90773954323992e-05
3.02394952396545e-05
5.15417650752922e-05
6.74668683424162e-05
1.91828134310921e-05
4.51387733279103e-05
4.17278597983179e-05
2.03828724943099e-05
0.00013108456248932
1.88259655851517e-05
5.27492701402579e-05
0.000123440667009548
5.65075479452863e-05
8.38175754991809e-05
5.95172343628426e-06
7.32457138450577e-05
3.41467859950643e-05
4.72057678264389e-05
6.14265880198597e-05
9.79655563821208e-05
8.21363471083788e-05
6.5223565704018e-05
0.00011822659325508
5.93723371189859e-05
4.31144536383964e-05
4.63923406270494e-05
3.48231511796157e-05
3.4076249047096e-05
5.60018759565064e-05
2.89199683199861e-05
-1.54114869714496e-05
5.50064962122307e-05
3.91437469564765e-05
7.84741532924706e-05
9.8652423722689e-05
2.22363321034489e-05
1.84997215572042e-06
-1.40946203713757e-05
5.49460187974896e-05
8.16627735299698e-05
5.00265689456227e-05
9.16524222283883e-05
4.10294402303812e-05
1.28362360418072e-05
7.42472015380677e-05
6.13047549318724e-05
9.44496696484095e-05
6.36243466858095e-05
8.84160624294015e-05
3.89269717000727e-05
8.04722532496598e-05
0.00010728070248711
5.50866149459134e-05
3.94062851782431e-05
1.65319251977743e-05
7.71068748152822e-05
2.15728673750667e-05
5.84336078250216e-05
9.10161787794021e-06
9.40361750555489e-05
5.48122750824618e-05
6.41066346913653e-05
6.14796779659334e-05
5.0720306878076e-05
5.48803204960233e-05
3.1194142613233e-05
3.69749265040411e-05
6.21301758794354e-05
8.48706488723471e-05
4.17213601875896e-05
5.85205112084402e-05
7.88865034641068e-05
5.55116084057338e-05
9.34774290898903e-05
9.18902321015728e-05
9.40795054107685e-05
5.68369489322341e-05
8.89390797618357e-05
4.09213431954171e-06
2.25506804683422e-05
8.99147865608907e-05
8.19806854662178e-07
3.71375978700916e-05
0.000110588516298637
4.05967598093832e-05
3.84678375879982e-05
9.22559332897315e-05
5.86501426651534e-05
2.64818282796372e-05
2.83233182373217e-05
8.22978822153846e-05
7.29879846846694e-05
7.55303295079691e-05
7.55375907817972e-05
2.64097024682274e-05
-5.18045277700025e-06
1.72378586406679e-05
2.37892350533384e-05
1.36720336442066e-05
8.79260128866803e-05
7.91627515847551e-05
2.0672686881576e-05
-5.02930226700885e-05
6.36068786256824e-05
9.28527533173019e-05
0.000129608263874861
3.03338945882374e-05
4.59183126969414e-05
4.58974910679815e-05
9.87638099066544e-05
5.80789419389358e-05
0.000101981553781004
6.85673568548684e-05
6.69529089304775e-05
7.97072180351109e-05
7.50354423868544e-05
5.79348890225632e-05
5.66886215874403e-05
8.96219058871195e-05
0.000102977598656743
7.55955396563378e-06
6.13793041785514e-05
5.64831624600361e-05
7.46173875672513e-05
0.000118279224037416
4.14270787746985e-05
6.98239849300286e-05
6.68887407103483e-07
7.62132188412158e-05
2.81798330760179e-05
4.03008727786068e-05
6.26769160336412e-05
6.98917838269205e-05
5.70244302016565e-05
6.29012482023158e-05
0.000107883937463605
6.81658908687028e-05
3.57406788399033e-05
8.2790510431879e-05
6.98766240308984e-05
7.99125153268375e-05
3.3512394109947e-05
2.18945277087597e-05
4.08405091326078e-05
2.40085241113588e-05
6.28510396120019e-05
1.65937325371543e-05
7.81014184974343e-05
7.1881969966952e-05
7.34290903608582e-05
3.02166453166244e-05
7.67370741953718e-05
8.74942065874195e-05
0.00011240855385995
1.45015607682713e-05
9.73943645208337e-05
9.31265209396152e-05
7.13075169917312e-05
3.46502196375994e-05
-3.08665044930732e-06
2.12384094115588e-05
0.000127554858951647
5.65237668266103e-05
2.19457950024714e-05
4.49143501260051e-05
5.99488022365277e-05
0.000125443247262305
9.08513105679001e-05
7.85252828617852e-05
0.000101685910147417
0.000106435863621322
5.46059588314262e-05
3.56377299733377e-05
7.51210949513527e-05
2.35128785693192e-05
7.09886779177297e-05
5.03960613860101e-05
7.82253406036737e-05
6.68252558852973e-05
0.000100694100211005
9.18813345589806e-05
4.09990714180166e-05
8.27647610078579e-05
4.72110164578678e-05
-1.74154190035523e-05
2.24044974900575e-05
0.000105815703591228
3.87001965539462e-05
5.54061530129112e-05
7.41453604925919e-05
-1.92806810898845e-05
7.24421110156998e-05
8.50930997008592e-05
5.96431532255727e-05
9.82102511528418e-05
8.52812914720142e-05
8.16501035821581e-05
3.86564865013551e-05
4.55683559600319e-05
5.41579272972688e-05
4.99962189373422e-05
3.5470391276936e-05
0.000112427013334071
9.13452133004906e-05
4.7266973106782e-05
4.22307183688848e-05
7.64050776283733e-05
2.00710814870352e-05
1.64541125653864e-05
9.95861504940587e-05
0.000104596755098313
8.16334455445163e-05
5.20347084687888e-05
1.11433385279149e-05
2.09309436653304e-05
3.4604890962434e-05
3.27974327675752e-05
4.61319947946171e-05
9.37270018472325e-05
2.23364151046096e-05
8.13573975865291e-05
3.74627409719578e-05
4.8832381732814e-05
-3.24131059701529e-05
6.00298495552295e-05
2.57629641799351e-05
7.19689322648903e-05
7.172235399812e-05
0.000102373460178683
0.000101177761761138
0.00010015296830878
0.000123327650845119
6.0118272652855e-05
4.881916776807e-05
4.26654150926898e-05
8.33859166310146e-05
2.06127652942329e-06
1.11764741977771e-05
6.64699536673025e-05
5.22039957317593e-05
5.83049696619349e-05
4.56363951216304e-05
6.79905755560105e-05
2.96368364718982e-05
7.37697663354496e-05
3.82095793009329e-05
9.90482766777929e-05
3.37185936934812e-05
5.97581171820893e-05
5.38585787238907e-05
0.000143114705658089
-3.88255503513986e-06
2.68117280775577e-05
3.6593336905116e-05
9.2544143202493e-05
8.59073869626546e-05
0.000112448838707143
5.74936144830462e-05
5.75712645644197e-05
8.80131080591323e-05
4.31220908683362e-05
0.000117084620579186
7.14065269615748e-05
6.99983594354259e-05
4.56204700635159e-05
9.89150074067028e-05
0.000104254954099897
6.53265826475653e-05
5.6036780439429e-05
5.86573728214286e-05
7.39430867869897e-05
8.74866444377552e-05
8.98141887554051e-05
4.38870846579975e-05
5.63452600073948e-05
9.24765373707307e-05
8.97039739185453e-05
8.12783226583656e-05
5.27830194495497e-05
5.0053562256029e-05
5.78251994522588e-05
5.35549797959603e-06
8.84133413462845e-05
8.43717739167924e-05
0.000115601982754642
2.78253296604563e-05
-7.92540695005403e-06
5.45057463557919e-05
2.05804108115371e-05
4.12773982387622e-05
1.09378540470475e-05
4.74264943853485e-05
4.72045895504088e-05
-3.03723073668162e-06
2.74498592079523e-05
3.7811414626594e-05
0.000109289994604302
-4.73254247049431e-06
-4.95925431289443e-06
9.89266788796539e-05
5.86769910271493e-05
5.56381429572297e-05
3.03815603750149e-05
7.7859836771458e-05
-1.82852755900571e-05
2.46286930011431e-05
7.46746081299013e-05
5.2154603590769e-05
-1.23272259793551e-05
-2.53984653981571e-05
5.46954043532291e-05
2.22761637298851e-05
0.000152686948491178
4.72377635501348e-05
6.81264580992235e-05
8.5704861732441e-05
5.74893356529786e-05
5.38531561908817e-05
2.39713193893594e-05
6.19875047699949e-05
9.02183366495577e-05
4.9182130128974e-05
0.000110646139393389
1.0767208959393e-05
1.28590626402419e-05
0.000107607059564778
5.96718742226904e-05
5.0760922570947e-05
7.77398737765763e-05
3.89398920439012e-05
4.20027460874911e-05
2.53056713104678e-05
6.81010129164685e-05
4.37042679077455e-05
1.1190067573172e-05
7.74783480979722e-06
4.72359047627935e-05
4.51021235406752e-05
8.49985077970319e-06
-1.27855564548375e-05
5.88834292698186e-05
7.43378716082218e-05
-9.06034275146145e-06
6.34497803509525e-05
5.40488220873975e-05
6.12350442117407e-05
4.73519924680002e-05
8.80243293975402e-05
4.32557777690675e-05
5.29704172915373e-05
9.95745595130372e-05
7.43360758872078e-05
8.17930823874106e-05
5.18824983981778e-05
0.000122122455377112
8.30755067366402e-05
8.85070604808892e-05
3.50525724219958e-05
0.000102172436915747
5.46227116585199e-05
4.70049869830882e-05
3.71299758975841e-05
3.71878925599194e-05
0.000137499585584527
8.18687078458351e-06
4.63778077656139e-05
0.000120166327238058
6.21724000354717e-05
4.91391413663965e-05
5.26048943617802e-05
2.70883904077432e-05
8.53840229694608e-05
3.94260237701342e-05
8.81773980760589e-05
7.45131712056802e-05
7.40173949735415e-05
3.10965759185375e-05
-6.6371703494594e-06
2.44787745914928e-05
5.14327845008185e-05
8.37705193307883e-05
6.12301625476958e-05
4.66862267428274e-06
8.23822953143e-06
6.30159602469191e-05
2.09131642971685e-05
5.03359626263102e-05
7.40825260365289e-05
8.68173005442483e-05
5.84621101240441e-05
9.62891491390932e-05
6.61280693986089e-05
-3.41954851851621e-06
0.000111482822562259
8.6069251286199e-05
8.27487559776242e-05
-1.75590657185509e-05
8.05674625863302e-05
6.99997953352186e-05
8.80839416007353e-05
9.86506077075821e-05
7.61587609788173e-05
0.000108553079293161
3.98185379904708e-05
3.86647203794394e-05
-2.72678283445496e-06
0.000104673633536023
0.000114617830269439
4.24899309439209e-05
6.89353848670381e-05
8.71071434486468e-05
6.00437222359807e-05
8.32397352181557e-06
3.04440597558084e-05
9.64363998257474e-05
3.88977849094666e-05
4.39378892633811e-05
4.72384084543803e-05
8.77993565686594e-05
1.73313526508053e-05
5.66299855871469e-05
-2.05647013235727e-06
3.88090449407237e-05
5.00094793215985e-05
6.11144517808744e-05
7.33396474487248e-05
5.3213820232871e-05
0.00012488011949873
7.37957075327803e-05
5.16361935221355e-05
3.86849501249639e-05
7.56918204185444e-05
0.000101633646569499
4.22568882304481e-05
9.5985508223803e-05
2.1557485877129e-05
0.000105297597119473
3.98508537439719e-05
-2.4247420845453e-05
7.58953215555759e-05
3.28878778080557e-05
6.04614057091774e-05
9.16447350435821e-05
6.28947736498547e-05
4.53937879680376e-05
5.56864390748846e-05
3.46984855655454e-05
6.08161029879901e-05
2.32767367940688e-05
3.13284314588613e-05
0.000147260290386937
2.31205121437431e-05
6.23028265658325e-05
3.46737612831036e-05
8.44870466622153e-05
4.58840804036805e-05
4.54215910809584e-05
0.000133577403536823
4.44626216426054e-05
3.62374036944626e-05
4.01818958739432e-05
9.05365722336897e-05
0.000104002643877577
7.60191102642775e-05
3.45980095420798e-05
8.4531669741962e-05
8.29201389970357e-05
2.12601074723363e-05
3.18030289240557e-05
2.08158596514096e-05
3.43872181411933e-05
6.52707107401036e-05
5.47190187689221e-05
5.96270062664679e-05
7.25350098258511e-05
5.72094621531943e-05
4.19489658451274e-05
5.93422314509552e-05
4.07517135981857e-05
9.70952839131636e-05
6.59434957546941e-05
9.7473089102792e-05
8.38242350111641e-05
4.69996538928592e-05
4.45819205071608e-05
1.30684314903204e-05
6.81629470957249e-05
5.69714331827959e-05
5.56594166885057e-05
2.99406169254995e-05
0.000105128183973998
3.77503815088668e-05
9.79637912801657e-05
9.1043134004004e-05
7.22212385874054e-05
6.45713714336955e-05
0.000102953761654787
7.50452752633631e-05
0.000105316570713881
6.32296167419208e-05
6.44453256049916e-05
0.000107000682146268
3.06676281327414e-05
0.000101310828087625
8.12934038786605e-05
6.31068089887229e-05
5.72616668614683e-05
6.00498518390549e-05
8.09557343311169e-05
6.02913976375522e-05
0.000129088056839335
9.94709194281121e-05
6.7499672519188e-05
7.7650588901404e-05
7.02606124111825e-05
6.60566263262926e-05
3.57295669468311e-05
5.41603526298086e-05
6.60308645859793e-05
5.81186181051979e-05
2.35493774767568e-05
7.18344572047801e-05
6.04051530580761e-05
1.01274307904987e-06
0.000102373751395175
4.2070398996466e-05
4.1987030868731e-05
9.86264474621767e-05
8.18812546726905e-05
-5.56016861282869e-06
7.89117128665051e-05
8.78390018035568e-05
2.11277914402245e-05
3.53790855522446e-05
6.55897637083794e-06
0.000109789817901826
5.32714026338461e-05
5.33623488515815e-05
6.48313430059453e-05
5.10313107385066e-05
6.25406271337035e-05
2.99293784843988e-05
8.95718709206917e-05
5.51168007953313e-05
9.94554413141684e-05
-1.18561993672635e-05
1.17125156453754e-05
2.16591671725203e-05
6.94531208440854e-05
0.000106400206809208
2.95651222098144e-05
8.55092666162782e-05
4.34837633329687e-05
7.42866167153333e-05
7.97970587742026e-05
7.93178952480494e-05
4.45338156633251e-05
5.6048709921693e-05
-1.81411070591955e-05
5.48392635108131e-05
3.70078661063667e-05
6.71627259558183e-05
5.98256613936958e-05
8.21283294925394e-05
2.53510432100352e-05
8.28403904861663e-05
8.32984890529585e-05
1.03248108695367e-05
0.000100579923180818
3.29132104678291e-05
5.92834664421781e-05
8.31804099072775e-05
8.8433677244828e-05
6.56329934911298e-05
1.59077827698716e-05
4.08685454552532e-05
4.07367291905755e-05
3.51978297597449e-05
8.65210406000165e-05
7.27062219198995e-05
2.03424525291958e-05
3.72868189509259e-05
6.15497583153828e-05
2.7500170299595e-05
4.51928536148511e-05
0.000128310542468198
4.55778050074699e-05
3.12248451937548e-05
7.49826663574675e-05
6.97496690387877e-05
6.84053870052172e-05
0.000139952177751573
0.000104944066775179
0.000114512178679623
0.000116785942544043
0.000111925064929389
5.44876981210033e-05
3.67025009775841e-05
-4.29332581871913e-07
5.95376088759172e-05
2.80188092873884e-05
6.51884580065939e-05
8.69025475289848e-05
7.53033103434015e-05
6.59847325353679e-05
9.70802136254051e-05
3.87945612608943e-05
7.43727552474244e-05
0.000101633126546305
4.69711095937304e-05
5.53945720660751e-05
8.6586970734072e-05
5.97767432267702e-05
8.07428750242779e-05
0.000100004393802905
0.000104419645831674
7.71496042987358e-05
6.50811054197763e-05
6.47304728629302e-05
5.4861929229298e-05
0.000111733903091051
4.91686943239884e-05
4.78298940774871e-05
5.60692324319093e-05
4.25480346774909e-05
9.83733105491389e-05
8.33323264303797e-05
3.1013177396475e-05
2.41803094610993e-05
3.7806705432391e-05
4.71270106982706e-05
8.24845352276406e-05
6.08314352360395e-05
9.21130064377384e-05
8.96166895317662e-05
3.98993952899442e-05
8.15398419954754e-05
0.000120880230212819
4.47317986895856e-05
8.47203282999347e-05
5.34552700253082e-05
7.3339257833379e-05
2.94761604086008e-05
3.02835691708602e-05
9.22651113492948e-06
-1.9537643791192e-06
4.16955419353385e-06
6.13906236610227e-05
4.60932378860967e-05
5.26730618747669e-05
3.16164161585636e-05
6.18215194173114e-05
3.24536545749267e-05
3.12990696772871e-05
2.22453488902799e-05
3.95020185372302e-05
0.000131450297889958
5.98987866861548e-05
9.08347758672515e-05
0.00015482510817215
2.05154432058931e-05
8.88681192101407e-05
1.01007810347874e-05
8.65829892314188e-05
9.31160693264764e-05
8.01583004550903e-05
7.10879729193972e-06
6.41920969961098e-05
0.000115653818024679
5.67594775435453e-05
5.53395087534005e-05
8.07518018133038e-05
7.98551910797798e-05
9.26959316939011e-05
8.52963684269422e-05
4.62081169275164e-05
9.36054209664115e-05
0.000118087322132831
1.73057131895398e-05
4.90522970986801e-05
4.5951655717407e-05
-1.32127881786308e-06
4.63922067083349e-05
6.32123263743414e-05
6.22213426486868e-05
9.07073924551312e-05
2.47797577544576e-05
0.000115828626877412
2.29214893504116e-05
7.24386758590582e-05
6.20166364579279e-05
7.24923667262084e-05
9.61278520689718e-05
4.83171940556945e-05
8.88515598166767e-05
7.94000110780471e-05
6.10814755997024e-05
1.80902583450341e-05
8.55329506691527e-05
6.8791935433304e-05
0.000105579369208595
3.33559824249864e-05
8.44936682029246e-05
3.61555171380649e-05
0.000116745626473275
5.35971949455484e-05
1.89070029790069e-05
6.76326497233606e-05
6.91122967863007e-05
4.55679830578904e-05
7.63796592141595e-05
2.67562282941385e-05
8.3818820468175e-05
5.92671295429644e-05
7.46127716810008e-05
1.49564214036143e-05
5.40383868003775e-05
4.45428012812436e-05
3.52192667011036e-05
-3.21344186741978e-05
0.000115194183788036
8.76045573978697e-05
7.30989918720063e-06
5.65050900947168e-05
4.04259505639969e-05
3.71352694514422e-05
7.12802013841525e-05
6.34586751880469e-05
2.39687075024359e-05
3.4236739187506e-05
8.25555707946557e-05
6.69273522355818e-05
8.90090758126268e-05
5.70005392364037e-05
2.93114047804404e-05
3.98976571022325e-05
5.64098554225363e-05
1.1867659593788e-05
6.56293705188617e-05
2.20039090042415e-05
4.74091961749307e-05
4.4667860619152e-05
7.85935675279352e-05
4.21383139860699e-05
0.000115263894357891
0.000121876203302205
2.67247949565358e-05
3.83564498512457e-05
7.45394663318888e-05
6.9147133972826e-05
4.35431324840224e-05
3.69294493466141e-05
0.0001148078525892
0.000101005208838552
6.86567971532844e-05
5.66605838924336e-05
4.07942540527965e-05
0.000115385196844736
2.4013094065595e-05
4.75600764060738e-05
8.02554658137557e-05
3.00441144666085e-05
-2.92213722931273e-05
4.54859628244469e-05
1.55902226333677e-05
3.62086525813644e-05
0.000107651838917503
2.51941062592435e-05
8.24685001885831e-05
2.67998447035424e-05
3.82158942737169e-05
4.87419911949046e-05
8.81537009241063e-05
5.50475400773875e-05
0.000102559862151303
7.52366643126518e-05
5.17429355991255e-05
5.12066424694154e-05
2.75801905383045e-05
5.8681600476765e-05
9.32296015287625e-05
3.8289701299242e-05
8.78677471843972e-05
-1.60792687025961e-05
4.78148656522433e-05
-6.50986539441924e-07
7.88671145500985e-05
8.15254728554004e-05
7.77052096858933e-05
8.39333669394464e-05
0.000105425842945469
2.85799970974828e-05
2.36188815020182e-05
0.000104217454522542
4.50989583637986e-05
7.26911019374359e-05
3.33780877707971e-05
3.87729360396074e-05
5.44249191315063e-05
5.59651619255121e-05
5.00025882618922e-05
-2.27269722811833e-05
4.37572120014002e-05
3.02243689770203e-05
6.31205350575237e-05
3.65580755618852e-05
7.13466066511763e-05
9.42709676967417e-05
7.65452780253709e-05
9.41245272260013e-05
0.000104629614038047
6.39557381584162e-05
2.10909301460585e-05
8.48347439158528e-05
6.29707513637866e-05
6.05074526272342e-05
6.80545827944921e-05
6.64091303077361e-05
9.11354364293001e-05
5.89260111307605e-05
5.2366337486692e-05
4.73423841258397e-05
5.94721140511467e-05
4.27935237896777e-05
4.92945747492922e-05
4.00414783662811e-05
5.46670577416907e-05
3.56018224828946e-05
8.28496670833368e-05
6.27263158519405e-05
1.95517550327407e-05
9.37800902648017e-06
1.88752135378009e-05
3.71910279522359e-05
6.16584196053733e-05
3.15164467033249e-05
6.28557543384543e-05
3.08088716545819e-05
3.81210656986837e-05
7.74776441378067e-05
5.50523002607672e-05
5.66446075235583e-05
6.51255860150523e-05
0.000147811281788234
5.49876529500189e-05
8.23751229598478e-05
5.48553815839921e-05
3.70442372542029e-05
1.338161908462e-05
6.2316621065415e-05
5.63996777105229e-05
0.00010580400902362
8.21864202083937e-06
4.65913224737927e-05
8.05111828203858e-05
4.62524499551762e-05
7.42951230532048e-05
6.97460221532402e-05
6.91484811232973e-05
4.0025341785407e-05
-1.06652115242213e-05
1.93055914378838e-05
0.000106789122606971
7.110609439598e-05
7.47538319023479e-05
0.000100623201389121
5.4140682185484e-05
4.22087488451944e-05
5.50355657874086e-05
3.35918245412155e-06
8.09785009676165e-05
3.16812453167212e-05
3.4508302288953e-05
0.000109717571890898
0.000106010699549935
4.11176154250747e-05
0.000117365019499507
9.94869965433149e-05
0.000143635077877643
2.11957897041384e-05
-3.19441823269616e-05
7.31450229669808e-05
9.65019395336798e-05
3.74207027245109e-05
4.79617672650362e-05
1.12074436402678e-05
0.000107844434960696
8.99360123539546e-05
0.000115995814052078
4.62045496475802e-05
1.34311343490601e-05
7.84072932724243e-05
6.30599821979297e-06
4.0044977777601e-06
3.44181854940208e-05
5.15005851768743e-05
1.71435228548452e-05
8.08857184967059e-05
2.30560765989576e-05
-5.58179777535797e-06
5.21381886150365e-05
6.22716458252443e-05
7.54638458408416e-05
5.40451355378379e-05
3.78957234882314e-05
5.12125370651967e-05
5.69562001358676e-05
6.66799509383767e-05
3.84902545713652e-05
2.69707116875318e-05
7.10753617791072e-05
2.60355847926629e-05
9.49825942738349e-05
7.53597245916483e-05
6.31097088244915e-05
-6.48855716878188e-06
4.61023930098677e-05
0.000107148266635914
7.12392643498153e-05
4.22046081240944e-05
4.84044298058204e-05
7.0290491351993e-05
8.95372915085757e-05
4.03359996931487e-05
4.94238891418149e-05
4.4132993334063e-05
9.5213444364163e-05
5.82234672822171e-05
6.46303921910196e-05
5.29388999710427e-05
6.88140120149195e-05
2.83994061141397e-05
4.40365301304081e-05
8.20085348694558e-05
7.42836319805404e-05
2.4244212562022e-05
5.10644150083115e-05
7.15502728367769e-05
4.86849232964645e-05
5.48272669447125e-05
9.12737610562757e-05
6.61688064740809e-05
6.85818647828886e-05
-9.27126445035554e-06
5.24102662243489e-05
5.27324507809077e-05
3.640766520986e-05
1.53395575777431e-05
9.22241725002904e-05
8.62121654145929e-05
1.96924472108014e-05
-5.10738325248781e-05
4.08254597079883e-05
-4.45993107267007e-05
1.75327915765982e-05
4.27475767719235e-05
4.23505865454794e-05
2.11805151703645e-05
0.000115494395269828
8.83702872009725e-05
6.33146293299062e-05
5.02768273527496e-05
-1.00653640387754e-06
8.98609881989562e-05
4.52555028354203e-05
3.69561502505538e-05
6.10086820868423e-05
3.07292019963442e-05
0.000107513658374366
8.52468327295871e-05
4.06363223262457e-05
4.86621550091569e-05
-7.87398377004048e-06
7.95172677984083e-05
3.00663696569589e-05
8.17455608716407e-05
6.2860607031801e-05
4.71305163489433e-05
4.24979251042132e-05
2.5449261237765e-05
3.73531920928547e-05
4.35017285061099e-05
6.76238294130363e-05
0.000117058057311643
7.53917472616193e-05
4.91512258195289e-05
5.61984353520537e-05
7.56707871244594e-05
2.52591876470075e-05
4.62570256785551e-05
4.12319764049422e-05
2.92628329949033e-05
5.05607058582698e-05
2.27553683451454e-05
3.76336375598805e-05
0.000174068581175869
6.19037130017949e-05
8.49552854763266e-05
5.61749951865666e-05
6.13003317569717e-05
1.51670699031183e-05
5.55577692009245e-06
5.25828658581195e-05
2.11776586706168e-05
0.000123394654875633
4.57776280304609e-05
8.27034946866813e-05
0.000121018072252206
0.000106827117203573
7.99743229585771e-05
8.44660311628514e-05
5.86380289151103e-05
5.50875155611244e-05
5.20623805994014e-05
4.79865352315195e-05
4.32964076424823e-05
-1.06055540154437e-05
6.23352680003983e-05
2.34932611502452e-05
6.95948310787767e-05
8.31056315005261e-05
6.36880989399775e-05
2.09899978213321e-05
4.25758220774815e-05
5.65426119251278e-05
2.74891870101584e-05
5.7342193857327e-05
-1.35761944199378e-05
6.34518878056134e-05
3.97467148844747e-05
4.64778915221598e-05
5.1738397136165e-05
7.42610831950008e-05
9.62811804942627e-05
5.90323417661343e-05
3.47251758499524e-05
7.84047092165268e-05
3.16798494556595e-05
8.13657059892738e-05
5.99592363814854e-05
4.64208894727456e-05
2.1480053641111e-05
5.4484707805284e-05
2.96470072280242e-05
0.000100869425485283
6.11471456695884e-05
-1.33690654682088e-05
5.33020155769204e-05
3.09633737164195e-05
5.03565344059926e-05
4.33455762824905e-05
4.35867356471769e-05
7.59763360869717e-05
8.90592586294644e-05
6.85447411997158e-05
3.85659915757462e-05
6.76503828246466e-05
8.35381091093376e-05
8.28851679031121e-05
0.000103235112935957
6.51725187981245e-05
5.11385363837378e-05
8.18234094337728e-05
7.76163637884764e-05
4.47266240848005e-06
4.44913353513515e-05
4.05320428795168e-05
7.5098783829776e-05
4.9278491049629e-05
3.49420365451755e-05
4.15916783568227e-05
5.51572569381557e-05
4.11060764958001e-05
6.52587615411733e-05
6.84650747357602e-05
9.96928346166542e-05
4.499030046931e-05
8.10195204397087e-05
4.22200785003006e-05
7.38610622786172e-05
5.29179262534344e-05
6.2219445247202e-05
4.65869882097781e-07
7.74950210725187e-05
5.13880888626558e-05
4.44986925636749e-05
1.87834840256524e-05
8.52236326274586e-05
6.22671900167308e-05
5.37585567415618e-05
3.25684557662651e-05
4.70434078774476e-05
0.000102705674288862
1.14092370603139e-06
0.00011269852372415
7.56877945144017e-05
0.000104868490166626
5.12871024793604e-05
3.92505272890596e-05
8.07849771304315e-05
9.40597565239906e-05
5.07446694444783e-05
-1.23844494977891e-05
3.38739779755118e-05
4.81340211971501e-05
0.000143307904215492
4.15883928765946e-05
0.000126440269315273
9.3496250924416e-05
6.66216560390993e-05
6.7280604926938e-05
8.18090724095566e-05
4.02572717736936e-05
7.95849502268872e-05
6.8675028342438e-05
4.57099718538866e-06
4.74355413744509e-05
7.27261968045984e-05
1.59628551347033e-05
-1.54751879367729e-06
5.55154071959962e-05
-2.19076622625632e-05
5.23889151283792e-05
7.11126787347152e-05
4.49151928287309e-05
6.14702148873458e-05
4.39317804175247e-05
5.98917107688732e-05
8.39358253894965e-05
3.76397121375588e-06
6.12028710134662e-05
5.92516411407973e-05
6.17069520284334e-05
9.87893877055283e-05
1.97810994768432e-05
6.60153852612066e-05
1.77797959165223e-05
8.99200940310633e-05
5.03931434066313e-05
8.24828007937204e-05
4.78117794774579e-05
3.50449437753207e-05
8.38022496494868e-05
1.88257560229044e-05
1.32535718546967e-05
0.00010285016769822
1.45449937874107e-05
4.97782272288029e-05
1.03621506074587e-05
4.7747500265176e-05
3.58783165391265e-05
-1.88822687825562e-05
7.48987056123547e-05
4.07994519769073e-05
4.27096616925857e-05
1.64923244167159e-05
5.04429150421377e-05
7.35830141433563e-05
8.68917224192859e-05
9.50531719379256e-07
7.317442796193e-05
7.10547840794645e-05
2.46834570924519e-05
6.16582165729098e-05
1.30627741648861e-05
0.000127183060840527
6.24154526416168e-05
-9.82202338510101e-07
8.75730732013235e-06
3.49627785225258e-05
7.3371517398949e-05
7.33264547760182e-05
2.54554991618958e-05
2.9099960675929e-05
8.86495033952107e-05
6.4334823156755e-05
8.84343459247631e-05
8.97186349101247e-05
6.47971336512531e-05
3.85097414745876e-05
7.86728250173534e-05
7.40523962950831e-05
8.6204069181696e-05
5.29597096166388e-05
1.82256171378287e-05
5.53486244621136e-05
4.05847390547165e-05
0.000100618712322977
4.10908455644956e-05
6.10173388245104e-06
6.45097801308282e-05
5.38905655181413e-05
5.03413641671731e-05
7.4822172559106e-05
3.04442316415969e-05
0.000111121982909763
2.37938944676605e-05
6.4844172853498e-05
8.75008437695401e-05
3.00407899806759e-05
7.79588502903666e-05
8.88228301429821e-05
-9.61721526794842e-06
0.000102809789504017
3.51542656656825e-05
5.63235148607493e-05
8.28659639007871e-05
1.5625860175684e-05
7.82942996170286e-05
2.43815225308554e-05
5.53739496826128e-05
0.000126133711060806
9.63104731934438e-05
9.96567138341346e-05
5.52140875436598e-05
-7.33960993378183e-06
8.35601328272186e-05
1.56418710791238e-05
4.33316731972373e-05
9.06844744288256e-05
8.53797754775916e-05
-8.2547498918971e-06
4.85959043702585e-05
4.24072791151452e-05
2.74257638135409e-05
6.00689582577709e-05
8.55350774082943e-05
5.95674591825546e-05
3.06518158492983e-05
3.69538105631743e-05
2.05846101087537e-05
6.39397922739592e-06
7.57299614928274e-06
-1.03785852286323e-05
7.63738388879903e-05
6.80314872235124e-05
-1.53883110718665e-05
8.64260077442674e-05
8.38452945700346e-05
6.19741410832819e-05
5.869268305483e-05
5.83219869692309e-05
2.87495721217005e-05
8.30308901870437e-05
0.000104738306373163
4.06627041565322e-05
5.21769723934102e-05
2.86566056863831e-05
0.000118145787382009
2.33217189223473e-05
4.939789958054e-05
2.13703210169738e-05
4.63156987048332e-05
6.46485934752504e-05
4.44013560890475e-06
0.000108772041952169
9.09442931669665e-05
2.39691436201359e-05
5.94757382850908e-05
0.000106469935853427
7.29626501074093e-05
2.79202711337807e-05
6.32938935048269e-05
0.000105793963713544
3.9492565006554e-06
5.2119609241612e-05
-2.29656271513797e-06
6.15366542566809e-05
6.86390815401768e-05
1.52259795579732e-05
4.03810942199955e-05
6.81072578120552e-05
6.05144784442453e-06
7.8276659009936e-05
4.99651337366701e-05
6.32191496440121e-05
0.000104447897895616
3.25218811542189e-05
2.1346415592704e-05
1.88700471278222e-05
2.19152447148166e-05
1.75439865747749e-05
7.01014713630292e-05
7.24699242796356e-05
3.15438890568536e-05
1.17076949251918e-05
1.30226830778825e-05
4.38389824136721e-05
4.7713123217488e-05
6.78378329123134e-05
1.06260539973342e-05
2.03564022528043e-06
2.91930358235786e-05
6.01293689953958e-05
7.56301743628003e-05
1.68705914419557e-05
2.14042930456951e-05
7.67748501588529e-05
5.94548084146876e-05
2.02334071361467e-05
3.85525825086314e-05
9.20883364480435e-05
5.40694040748398e-05
0.000120818810471962
8.89070744853435e-05
7.02276779640551e-05
1.21439501806643e-05
8.90932775019015e-06
5.24686377566166e-05
2.41002908204999e-05
1.34486440366196e-05
5.49234202970602e-05
-4.53906667240378e-06
3.54693423125176e-05
9.15666727103648e-05
3.83092603463629e-05
8.16920994770667e-05
4.37142019355701e-05
8.05544708237887e-05
9.3329820500727e-05
8.08091944263306e-05
6.1104012465344e-05
5.42952902546806e-05
2.87796667009948e-06
3.685341594423e-05
3.62908004963489e-05
-4.61551045043325e-05
1.52312186330192e-05
-7.94252090209455e-06
8.76646604343127e-05
8.56200046337683e-05
2.34899831874542e-05
4.50807370178554e-05
5.4463168011521e-05
5.24109303383564e-05
3.49513388395436e-05
3.80367261050956e-05
9.50534124257852e-05
4.945035930555e-05
-3.58604744506418e-05
8.60906036469625e-06
4.9987015613929e-05
5.25267122119372e-06
6.51119701385777e-05
9.40135628111145e-05
8.3829937722038e-05
4.56696949689112e-05
3.03557852978544e-05
0.00011554006099166
1.29088819283165e-05
9.02488803900041e-05
8.06871186496759e-05
5.58798570197522e-05
1.68966140632951e-05
3.16640726381334e-05
5.44734491835558e-05
8.48701069237987e-05
4.16417532095576e-05
7.69918870531792e-05
8.91275861533687e-05
7.38513662549084e-05
3.81762796706639e-05
8.46207012618775e-05
4.67774956263687e-05
8.22930249142064e-05
9.25207762382463e-05
0.000105361291603453
4.29323490903124e-05
1.45271134965992e-05
6.42295083692725e-05
4.58662323157774e-05
6.95454512623675e-05
7.54675119591789e-05
4.72612568670139e-05
7.82245746373458e-05
6.84897832597962e-05
2.36957866019775e-05
4.29209738505438e-05
3.34079979710741e-05
0.000122909893637845
7.09462637990904e-05
6.92556876304905e-05
0.000131620752557676
7.15783157437119e-05
5.13394104407271e-05
-1.45194979160651e-05
6.42426305278526e-05
2.81697857993907e-05
3.49581393640285e-05
5.78718868360285e-05
9.07347307225612e-05
1.48705987139045e-05
7.22015770970715e-05
7.48837173014126e-05
6.11948629302102e-05
3.69276906660301e-05
8.90851100412551e-05
2.57359739938958e-05
3.06992114239061e-05
2.05904904622745e-05
6.00572533937292e-05
-2.41994659003416e-06
6.4502033123013e-05
0.000121161650202057
9.12749536753121e-05
0.000100087215967162
7.73680599902078e-05
0.000117923379121041
-4.0043905626854e-06
1.21921930454551e-05
4.12579026622465e-05
6.69826744001867e-05
5.47787805156926e-05
5.29524334476989e-05
4.32370056261778e-05
6.96645865680851e-05
7.09841566191611e-05
1.15538397303604e-05
6.10358121803168e-05
0.000117495477520554
4.02195684069997e-05
5.22877139867303e-05
-2.95037106713495e-05
1.25269639038796e-05
2.02898431475774e-05
2.64194847415687e-05
-7.27261844793579e-06
6.02065711187507e-05
6.69465032954881e-06
1.11046512827615e-05
6.71538050991021e-05
8.3737351343875e-05
3.2011984613356e-05
7.2330878847472e-05
2.46850498480061e-05
9.21323147517738e-05
7.57648435564678e-05
4.56170036417733e-05
0.0001186287017236
2.68211119314866e-05
4.79231947101502e-05
2.11668658177365e-05
0.000148720077987885
9.85093135026576e-05
5.9264584760909e-05
4.27840879052972e-05
3.95219637884366e-05
9.57978888056044e-05
