# Supplementary material for: Research on computational propagation and identification of mine microseismic signals based on deep learning
Source: PLoS One. 2025 Oct 22;20(10):e0334641. doi: 10.1371/journal.pone.0334641 (PMC12543183; doi:10.1371/journal.pone.0334641)
Supplement: S5 Data — (ZIP) [file pone.0334641.s005.zip › 000100800001531.xlsx_0.txt_24.txt.txt]

0.000103992333245105
9.3853662567088e-05
7.06627664150949e-05
1.95829687813516e-05
4.82989660831392e-06
2.97560314771338e-05
5.19950233266361e-05
3.91679116397948e-05
7.47823187343609e-05
6.32579014548619e-05
8.86592665101174e-05
0.00011229058746242
0.000172593579584755
6.48037815481703e-05
7.98647381612051e-05
9.85728687038731e-05
8.04405973559345e-05
5.3523920630635e-05
9.27210949383704e-05
6.42296051441808e-05
4.94567609462951e-05
4.92874773652618e-05
3.20928065092289e-05
0.00013199834866446
6.82024430448267e-05
7.16766593816154e-06
3.74377929463812e-05
0.000114066109576497
5.25216559299239e-05
2.86451853859496e-05
1.46932011032265e-05
4.26569861452414e-05
4.9776059802879e-06
4.04756100130219e-05
6.87361683623412e-05
2.64832589921964e-05
4.81379989785596e-05
-9.81661370301181e-06
3.3456896577998e-06
5.72212170963664e-05
1.25617441647712e-05
4.89569266987919e-05
0.000110917987276341
3.08290358097978e-05
6.31257647290496e-05
7.01622439733188e-05
3.77716364144888e-05
2.52208256629386e-07
7.70920102786845e-05
7.05262125454333e-05
2.0864553823295e-05
3.7615440077424e-05
4.39286622603286e-05
8.75448960449534e-05
9.23647877078885e-05
9.38485010451466e-05
3.94127672228181e-05
7.16555951795371e-05
9.64513838814204e-05
2.08596793027788e-05
7.34308189342873e-05
5.93227328331362e-05
5.61194561109253e-05
6.62751776247327e-05
5.45716923748241e-05
3.53327440422573e-05
6.63367019495787e-05
9.85619645265494e-05
0.00012835995246364
7.32123102484792e-05
0.000107617878103077
0.000108043581203348
9.42448450331352e-06
5.66534647707126e-05
2.51846266153054e-05
4.83931006884996e-05
9.323078939742e-05
7.50172187338735e-05
0.000103100325866113
7.81817740569922e-05
2.05102886934525e-05
5.36373753479874e-05
7.91910516638895e-05
3.20742233059967e-05
2.23685230243959e-05
9.41249551586332e-05
-2.9336715394422e-05
1.90561922681953e-06
1.78726970983754e-05
3.1581941605236e-05
3.68521920937925e-05
-4.23302599477685e-06
1.76846307248293e-05
9.36262723491052e-05
7.88839428153534e-05
1.26909345178911e-05
0.00013604598699267
9.11759743958128e-05
2.25942708281592e-06
8.95280816545882e-05
3.11147830956157e-05
7.12763326446879e-05
8.72551144704232e-05
0.000101208087987407
6.01201599603641e-05
8.87583152521903e-05
9.33359062131639e-06
0.000110309516223222
4.6465976355766e-05
5.10002529488839e-05
6.19418331629116e-05
8.69709022746651e-05
7.53451503360013e-05
7.51625145493066e-05
3.30494801803949e-05
7.08839322430755e-05
2.39199484398278e-05
1.8588683065279e-05
-1.27606551566254e-05
8.08797303820736e-05
9.20330094166115e-05
7.77740264887329e-05
5.68303728547153e-05
-1.53416986811603e-05
3.9857763259323e-05
3.79474136949008e-05
3.14523449934653e-06
5.84946969044627e-05
9.74271825924814e-05
1.89569595119943e-05
7.00641247487863e-05
1.32621681259606e-05
7.29545414950134e-05
0.000102404275798287
3.27445664278785e-05
3.3999807460255e-05
5.33812024516954e-05
0.000100215494094383
2.63393078066526e-05
9.03336026486555e-05
-2.86407422878846e-05
8.5993143207623e-05
7.18158578787132e-05
6.92430065727354e-05
6.78580793693681e-05
4.83268255731108e-05
4.466886566868e-05
6.95036451618258e-05
0.000104099928392275
8.93242789243436e-06
6.41822480819667e-05
0.000108412764490848
5.28932720097169e-05
5.89249328243428e-05
6.02220584591777e-05
1.17426703569858e-05
7.31261655111678e-05
9.47436086230452e-05
1.41986423454746e-05
9.35503666177597e-05
4.29092955079372e-05
3.48013807853529e-05
2.74368724226728e-05
6.92455620517625e-05
3.10289019121967e-05
3.32185062904475e-05
4.71784625694296e-05
2.49711117494962e-05
0.00010442692594714
4.03265913794986e-05
6.41977048467597e-05
7.29833210808755e-05
5.38755347963773e-05
6.49914886031105e-05
0.000129426335308312
6.38764322632095e-05
3.85768564733197e-05
3.57972660189665e-05
8.48518775044125e-05
3.88742787196684e-05
4.65205263059717e-05
-2.50022948962935e-05
6.0413746302682e-05
3.346223875033e-05
-4.81784650180397e-05
4.75666693170283e-05
4.23136492923732e-05
8.04421646948633e-05
6.96582038968253e-05
3.41424329451244e-05
7.63973909524604e-05
5.34776582198009e-05
7.28078009711608e-05
1.54304555066353e-05
9.23242072348749e-05
4.92658757438849e-05
9.99946896653492e-05
7.69557781663162e-05
4.86568794835758e-05
5.45313999234562e-05
0.000135127763088708
5.22233457535541e-05
5.20656474700197e-05
5.79835894855713e-05
1.22670215076518e-05
8.01578690074049e-05
2.58322885325766e-05
7.6252370836753e-05
8.37660496152458e-05
8.97282122091734e-05
4.16743469225235e-05
6.27072346229468e-05
4.75909010917211e-05
2.66439210086606e-05
0.000121779408779073
2.04101684313895e-05
0.000147924155016763
3.50815860668936e-05
7.17841431636494e-05
9.86856183098471e-05
0.000104144351859896
6.79806795503578e-05
6.55998226113956e-05
0.000129496169672691
6.58084636437418e-05
7.35682756315675e-05
9.91002971847621e-05
3.85455015869567e-05
4.3175733991389e-05
9.01895416634813e-05
7.51614148804854e-05
6.79607460870952e-05
9.57041995628718e-06
0.000151361354436744
7.97334214525628e-05
9.7838920262075e-05
6.87034509363756e-05
-1.28862947736743e-05
3.73329536043839e-05
7.01896515782824e-05
0.000111200498660423
3.01654874536685e-05
6.80446570617859e-05
4.0959763211831e-05
4.11212840335787e-05
8.60231511469225e-05
7.59050553398848e-05
6.62979192902058e-05
4.24156739006123e-05
4.55183611830919e-05
0.000111605802409631
2.94606806246073e-05
4.72730568194888e-05
1.20943465517169e-05
-2.33363453592891e-05
6.95594039838193e-05
5.39190422247508e-05
3.85054143927862e-05
-3.71174447914743e-06
7.71769776616491e-05
8.14973051920557e-05
5.09545154161857e-06
4.02417852656983e-05
6.4767541624732e-05
2.0687071389968e-05
8.69710122481812e-05
-2.52852855965028e-05
6.20771921260918e-05
3.58905618852089e-05
7.24265161026548e-05
4.90570075230062e-05
-1.99896322299775e-05
8.79982396267591e-05
0.000120315692827294
6.3310238373957e-05
9.05534400293303e-05
0.000141261370416632
8.23008589628225e-05
5.5263124422714e-05
0.00010226879742266
5.15729915744879e-05
0.000131851950143867
9.5220894268263e-05
0.000158056510722983
6.95210030529505e-05
8.92294789125455e-05
0.00013536841867
5.17890833065707e-05
0.000116538065924345
5.35566842422152e-05
7.66122533532518e-05
3.39027216571142e-06
0.000147577809593013
2.81137360917861e-05
0.000110835872312299
0.000107124564264198
4.69322622397364e-05
6.45005049549354e-05
4.20919813676562e-05
8.72491610981305e-05
5.74720214918308e-05
9.20497386401712e-05
4.89211635275377e-05
0.000137130146378976
3.72981607812392e-05
4.87030712047719e-05
3.10642259938766e-05
0.000100422251686794
2.41290925301404e-05
5.65663041911708e-05
9.44064920636858e-05
5.07531737280483e-05
5.28980504983727e-05
6.72923469699268e-05
3.43547765296457e-05
6.59318825195112e-05
5.26100895592874e-05
2.28279117181836e-05
0.000139866261763522
6.9565242446732e-05
7.59114173495165e-05
5.17932187009142e-05
-1.10324265180472e-05
0.000100759942957711
1.49706164247165e-05
2.07228959337545e-05
4.36396025456048e-05
-1.39756538212825e-06
8.59435252374456e-05
3.77776794851557e-05
7.36948456125052e-06
5.49175117010348e-05
4.92227791783746e-05
5.98158786365404e-05
5.32793977760591e-05
4.68479683905455e-05
5.12609241388533e-05
7.01798977585041e-05
4.70901805610377e-05
4.63168187715595e-05
2.7898903283429e-05
7.04284562643594e-05
6.18460327720553e-05
8.97472428184849e-05
0.000108163182081786
5.65329177108436e-05
2.46122166771489e-05
6.16872735103522e-05
8.52388829912944e-05
4.76554634992763e-05
1.55783435198695e-06
4.83898948593963e-05
8.09362449627381e-05
0.000112661639159279
6.49046177993806e-05
6.10007586019584e-05
7.07130126955481e-05
9.73999014629497e-05
-5.35035415934124e-06
5.25498186610508e-05
7.58084066451329e-05
0.000113850776855872
5.20776603643068e-05
1.77858403266662e-05
6.13831305782872e-05
8.27120764771277e-05
1.7591985512336e-05
7.98451299202813e-05
6.59786498522299e-05
4.640124939688e-05
0.00011699231510883
5.74557200360537e-05
6.0699046735624e-05
7.16940029270466e-05
7.54935225385931e-05
7.50803835508337e-05
-9.51482490848016e-06
1.63943515299347e-05
5.70122205775633e-05
4.27719024791764e-05
7.48040060460412e-05
1.50005954647613e-05
8.23198901604538e-05
5.89575826166529e-05
2.38046436829513e-05
0.000114514803851193
1.74486176332814e-05
3.28439980322364e-05
8.35364098600535e-05
7.65282515976771e-05
-1.55813975509449e-05
7.2265163193432e-05
2.4330921596346e-05
-1.47072010054244e-05
5.10681516514056e-05
2.36951520410726e-05
9.05567893205191e-05
9.08762962928534e-05
5.07908549808646e-05
1.50238322334615e-05
6.52706208748248e-05
9.27173674059228e-05
5.3730502662517e-06
9.87805883272664e-05
3.09238331178912e-05
5.54741188555157e-05
6.43415297827361e-05
2.29540562085814e-05
3.76528469669395e-05
8.56514192452855e-05
6.42349683755581e-05
5.17386067136787e-05
4.84369614630948e-05
3.4368906752637e-05
1.68646437781162e-05
4.98072101031797e-05
4.38968086735268e-05
2.76565021937929e-05
4.17899782641949e-05
4.4217142882147e-05
9.88147555844748e-05
0.000108883197998311
7.02726367815494e-05
3.86841842426087e-05
4.66462115381195e-05
9.02576331052612e-05
7.37160803911588e-06
7.12937958185947e-05
4.3754235808314e-05
2.1749362430089e-05
5.0373114796242e-06
2.9265412176434e-05
2.52815131970113e-05
8.04770966550475e-05
4.94365360811579e-05
5.0842434763528e-05
3.28518088743164e-05
8.18095122731083e-06
5.91746498277686e-05
3.00977559463853e-05
9.19937203171449e-05
3.32552371469064e-05
2.09490702265297e-05
0.000104269359581025
7.58036528491967e-05
4.11684535279853e-05
3.55975159246009e-05
6.76290155876037e-05
0.000122267951956496
5.30287042401921e-05
7.21453313233477e-05
3.96235530556534e-05
9.58818442893149e-05
7.82299924614812e-05
5.18018258006209e-05
1.42025225279332e-05
5.338202584252e-05
4.02965770417463e-05
6.89321767983694e-05
3.97976965966293e-05
9.19210673727247e-05
4.34067403028836e-05
7.70509290659138e-05
4.82524729669712e-05
-1.13487649387678e-05
4.0913598212547e-05
8.06375636905253e-05
8.52379445253816e-05
3.03289119750734e-05
8.28991781645727e-05
1.00390061396437e-06
6.64972737145011e-05
6.26178308045078e-05
7.82037570288227e-05
1.64859996832182e-05
7.91715248622379e-06
9.02963490022585e-05
4.97058232240663e-05
3.64158844386157e-05
5.35129431588774e-05
4.69246946639109e-05
8.53049602627981e-05
7.87032812766738e-05
0.000131682799184063
8.34080372552869e-05
5.41733545912494e-05
4.2345731140168e-06
9.67376858477342e-05
3.02317746178406e-05
6.57909252935479e-05
7.46955364322507e-05
-5.50766711732236e-07
2.49770241211402e-05
4.68844504446674e-05
9.35675998161291e-05
2.75334486779091e-05
8.93012433896706e-05
3.68900828614357e-05
7.72035763106627e-05
6.51894496898918e-05
9.03260209290515e-05
9.7914095119687e-05
3.54494106071566e-05
6.04758827176818e-05
0.000122286761371737
6.32955887583206e-05
8.61073189352106e-05
5.80923927705094e-05
5.73940993751215e-05
6.95124471903799e-05
5.58142450436296e-05
7.56989444096308e-07
4.93120412155899e-05
5.79193010055115e-05
9.58940974853529e-05
6.63136739673216e-05
8.67018188992903e-05
5.92745242927732e-05
0.000111579820634537
3.16943125523118e-05
8.64713623589239e-05
7.50454745611893e-05
5.82478809990975e-05
3.68141868982196e-05
7.01809136999814e-05
6.27439467204945e-05
4.04350658622563e-05
6.82670623667818e-05
8.13393439887355e-05
7.12776253378537e-05
4.39812466851183e-05
2.82866607260099e-05
2.67590037430816e-05
-1.36233197887218e-05
5.02346174477606e-05
3.39833274119774e-05
-2.19490979309992e-05
5.27590965957137e-05
4.31693734641878e-06
5.3634502112838e-05
-2.92879017500838e-05
4.4580097505943e-05
4.30202973043368e-05
6.75522035149194e-05
8.45143750328582e-05
8.07787366528406e-05
3.63179968150806e-05
7.71955532461756e-05
5.31198315289431e-05
8.26961271839372e-05
4.07523914561402e-05
2.14441212424922e-05
4.72777604704499e-05
6.48811685976588e-05
1.84419779049128e-05
9.84863697402826e-06
2.39194739495282e-05
3.48200202462637e-05
7.29269364767652e-05
2.11311036678491e-05
4.39069325252902e-05
9.25761750148377e-05
5.06051291497518e-05
0.000105185790668096
3.51488559116642e-05
5.71959740962264e-05
9.60171538944481e-05
3.24355923398859e-05
9.12990440456726e-05
7.40547459259456e-05
5.21843511729584e-05
9.06082338173599e-05
8.4726948118776e-05
3.46848749087086e-05
9.88336297305556e-06
4.75084444704969e-05
9.19961850217202e-05
6.87395757178038e-05
8.11930130682215e-05
6.90288604713515e-05
6.9858001785149e-05
5.19827406199155e-05
4.37162152012103e-05
3.21271461009401e-05
0.000139405709200489
9.906942928048e-06
9.24660801720009e-05
4.87175381004517e-05
5.72276974723517e-05
-3.3682891558246e-06
8.16328637963178e-05
4.06596070160132e-05
2.04837958521776e-05
0.000156666591705811
7.59010119540009e-05
3.07538254374485e-05
4.92037572932382e-05
0.000107410091058816
4.54127588293059e-05
3.18379884894066e-06
6.39387448551203e-05
4.8131532605526e-05
7.86604900114191e-05
6.06332772058143e-05
8.50635858294256e-05
3.53312750557447e-05
2.93072173526175e-05
2.08488104000368e-05
7.07302083559208e-06
7.79172328009063e-05
8.97159858853289e-05
8.20896688452576e-05
8.45658351722899e-05
4.46961475664637e-05
5.96041103326079e-05
2.94848913706006e-05
-1.57354599692653e-05
5.35672591600258e-05
-6.13954908147945e-06
7.79936357350148e-05
0.000126657151782824
2.48083192801449e-05
9.96862015402988e-05
5.66320487424237e-05
4.59962389690645e-05
3.82860689218492e-05
2.18019633485708e-05
1.9255658567617e-05
9.76472620573068e-05
8.84129720328805e-05
-4.39844009248514e-05
2.10833353276407e-05
4.91333982938502e-05
9.16394702907866e-05
2.37096179533627e-05
2.06273170929021e-06
8.04577279115444e-05
8.49350281239248e-05
2.62156012838102e-05
6.82733816362496e-05
6.11700240758971e-05
5.49288388190012e-05
6.75698363262453e-05
1.83801697901911e-05
5.62375284356231e-05
8.96259422781645e-05
4.77366833736087e-05
8.71637159290129e-05
5.88939832763647e-05
8.8679799733679e-05
0.000113357653966242
5.98082433465027e-05
4.35899251346169e-05
3.30235769380294e-05
8.29763918379522e-05
4.49820457019137e-05
2.25714038864018e-05
-5.95611985570545e-06
4.19747868382864e-05
0.000121905534301162
4.1684588453593e-05
5.14505920676783e-05
8.00479945822702e-05
6.81109245193909e-05
6.89408227706228e-05
4.15496787182975e-05
4.89577379737959e-05
9.69101711762229e-05
4.3629008488496e-05
2.47103565850165e-05
-2.55548374351039e-05
5.54829259593149e-05
3.46535390280734e-05
3.58749768905722e-05
7.6154847278241e-05
8.62753375328147e-05
8.30429076123179e-05
7.92477033901843e-05
7.36439665183414e-05
4.87704499919941e-05
1.83047038130605e-05
5.57629437139722e-05
5.46201406502795e-05
4.91054481093454e-05
5.01083013567794e-05
8.16108281901003e-05
5.69703244804084e-05
8.02424156365229e-05
4.49802912940395e-05
4.6870202449576e-05
5.51990183605314e-05
2.1019882958852e-05
6.22256246477594e-05
8.44443057776861e-05
3.29533101305514e-05
5.63069412035042e-05
7.05793595965214e-05
0.000106193235660907
0.000108882718986448
7.35613018277441e-05
7.01289803039137e-05
3.61814036063161e-05
7.91405928689767e-05
4.90131968054703e-05
0.000100301734877745
7.58954850508017e-05
6.50724703758511e-05
0.000109888066982138
7.37305548332021e-05
0.000119037920403445
5.73791548400988e-05
4.36720331570129e-05
3.17377943794291e-05
8.88268737233682e-05
7.37518224121098e-05
7.44563727136462e-05
8.74978502563182e-05
3.08533822611105e-05
-8.51275439856481e-06
-6.90397726790706e-07
5.33763018064702e-05
5.60879554508063e-05
6.64404041713737e-05
9.05873695358032e-05
1.21613499375426e-05
4.13819741948837e-05
5.23892219682126e-05
3.78852286433241e-05
3.18593029261116e-05
8.0584547529899e-05
3.53360623497017e-05
3.81176450908256e-05
2.90484622963609e-05
-2.39800911189588e-05
4.59261007209968e-05
6.28284108313147e-05
8.25946509675302e-05
2.20003753532048e-05
3.56716392269888e-05
0.000102532278005212
6.73143371652701e-05
8.55436510763072e-05
5.32610351124921e-05
6.3362701128628e-05
0.000118220702303671
9.79552630915631e-05
6.0425012714542e-05
8.66944575508323e-05
9.94122784012355e-05
7.67601344238841e-05
6.98744780249839e-05
4.27320635246211e-05
5.26361816305078e-05
5.20185565050757e-05
9.30830392892846e-05
3.55871378605927e-05
4.18381239711169e-05
6.09450104457786e-05
7.80813923328378e-05
-2.77542343393575e-05
7.1175984690263e-05
8.0852132357033e-05
1.97320721607109e-05
4.79057030317285e-05
1.77894230271001e-05
3.58185992648495e-05
3.98405143940741e-05
8.96780675316072e-05
2.55549369089763e-05
3.77611622283192e-05
6.49455890506822e-05
5.97941085874054e-05
8.60990777508048e-05
1.15151634508973e-05
9.10997980383767e-05
8.20507327794305e-05
3.74100383020062e-05
0.000129510385239129
8.38256134460369e-05
5.22112168487882e-05
5.78427126324591e-05
0.000103741237634196
0.000100829773501294
5.34670075746782e-05
4.40895444449086e-05
5.67073866843174e-06
7.75139638556974e-05
4.71436563682887e-05
4.66297052167201e-05
4.10655153998368e-05
3.52228828951506e-05
7.44423333072496e-05
3.82917754255615e-05
1.18393791102151e-05
8.64580307821457e-05
7.67724048519461e-05
8.50041360664382e-05
4.95135744505215e-06
4.53647221866264e-05
3.92838496420806e-05
3.54154966932769e-05
2.49522496230225e-05
-1.25602760409695e-05
7.21151623580378e-05
1.37674344377124e-05
0.000141474828534948
4.29857153713688e-05
8.08018655309693e-05
3.10614193195539e-05
3.0556247821859e-05
6.35454144774859e-05
4.70670073462228e-05
0.000127685796473089
6.10441278970626e-05
0.00010459505236667
6.38984440356945e-05
3.99590603747313e-05
2.9586461132389e-05
7.41708993227911e-05
2.68744130593142e-05
4.48632018273374e-05
2.65657608357595e-05
-1.40235710908354e-05
-4.50491664517737e-06
-1.02080826357828e-05
6.78468206957121e-05
1.39677019992008e-05
1.81575302488172e-05
5.99763536278888e-05
0.000122763419002766
-6.179930089072e-06
7.50448634964197e-05
5.31577666454457e-05
8.11831456482875e-05
6.6479008078612e-05
1.34232184897984e-05
2.0534013915112e-05
5.80599674567617e-05
4.35346055217979e-05
7.62504274688096e-05
7.56804537462199e-05
1.00243283054355e-05
5.10067743546436e-05
6.3558467400394e-05
8.73539108725457e-05
3.34539683112586e-05
4.30165230358595e-05
-4.60507708703243e-06
5.87463859432002e-05
4.12479706292809e-05
-1.52686951584987e-05
1.81786342965172e-05
0.000134001662900223
3.36854877785479e-05
6.54053796546482e-05
3.37252280345587e-05
7.16917528934066e-05
5.36801756902923e-05
7.96466678297485e-05
8.94885476281135e-05
5.60270666300998e-05
2.59416908062083e-05
7.12067102606744e-05
3.03417847391908e-05
0.000130253514177002
8.44045281270689e-05
5.07785281630389e-05
5.36808197292977e-05
7.90258895486648e-05
7.87308949857999e-05
8.4312437441571e-06
0.000146158002904647
3.03233960994443e-05
2.60791695301349e-05
3.56109970071926e-05
5.86245832548217e-05
1.79819413236667e-05
6.06108951739686e-05
2.16017899799787e-05
5.66619150807389e-05
4.09047803475636e-05
5.79460712122257e-05
0.00011106898382713
7.23683702269957e-05
0.000101309961608575
5.22146090893552e-05
7.62909503125165e-05
6.90279828444132e-05
0.000109603539676983
6.40842604995885e-05
7.14615201085438e-05
6.67913959469695e-05
4.25319300837985e-05
2.70133633266869e-05
4.95360363297339e-05
7.9551375266622e-05
1.66370881221983e-05
4.22322997328838e-05
-3.0883859181868e-06
3.29662792139881e-05
4.34122082805883e-05
4.98872057043662e-05
4.42257614791741e-05
-3.80228507495373e-05
3.72039931818022e-05
6.47638125860522e-05
2.75681917993162e-07
4.10004120958326e-05
2.20402990347014e-05
9.49825767613252e-05
7.02058691287062e-05
8.60038625603037e-05
0.000100096355445112
-2.61477710065942e-05
6.82394619748832e-05
4.4927703259529e-05
7.80360036383287e-05
0.000133173667726316
5.09155697948056e-05
9.25907046355269e-05
5.28226564231992e-06
3.23639302986878e-05
8.57109724565461e-06
6.94036758566729e-05
7.08696801814733e-05
5.72869352217246e-05
0.00012927964504755
6.80252860242724e-05
5.6097131717645e-05
9.77558286459961e-05
5.18682771932609e-05
7.01054616705867e-05
7.31511583196226e-05
1.7377374308658e-05
0.000106349929345175
0.000132664306709863
8.66671130124526e-05
-2.09784284777186e-06
8.38647792124573e-05
0.00011095620798893
3.15543838451121e-05
0.00010824214395645
1.86249342625857e-05
6.49362528680134e-05
6.88445427335335e-05
9.64057055869603e-05
7.0007029950759e-05
1.90037987001985e-05
3.93628319367536e-05
6.83264372391654e-05
8.24508805148976e-05
3.28160714692384e-05
4.2218026906242e-05
4.54818057004801e-06
5.1115972601617e-05
6.59260066048455e-05
6.03102735822738e-05
6.21303512380654e-05
3.20559865811565e-05
7.62927944742356e-05
2.5416579844265e-05
-2.8649865298491e-06
7.9071693884884e-05
-2.09686964266695e-05
6.50685619643334e-05
8.05414761473074e-05
2.20637717520627e-05
5.79597118441446e-05
3.49195823232983e-05
6.47018754745013e-05
1.94621898167138e-05
4.55274926935372e-05
6.56043918743591e-05
7.67922452017928e-05
5.745823652775e-05
4.73516166987228e-05
5.06165501799043e-05
1.9051530661038e-05
3.65210966657103e-05
5.09348567733582e-05
5.5110061787092e-05
2.93266431404158e-05
7.2770815346801e-05
8.67220583673911e-05
6.80705146088182e-05
5.32315050022507e-05
0.000112119087040644
8.03159662359565e-05
0.000142509567096606
7.69508447576755e-05
0.000110721198200746
-7.2099829737601e-06
9.98714026029286e-05
9.67783115045785e-05
1.64334642639522e-05
4.21421909462946e-05
9.71953854504654e-05
6.9691504094745e-05
4.88316875718852e-05
5.25797282923494e-05
6.30831119129029e-05
7.35484281098074e-06
5.93163072181456e-06
8.10819669509629e-05
3.36845537238981e-05
5.16096047866908e-05
5.16729875148045e-05
4.33698844336039e-05
5.72080795674115e-05
4.645331705039e-05
6.97227301518083e-05
1.27741013691246e-05
7.79677684548828e-05
4.7066513507886e-05
5.44216813514859e-05
3.14632974623293e-05
4.88622064131962e-05
7.46776485877925e-05
8.50722460940244e-05
5.21777793853056e-05
8.64701419228207e-05
5.38638680533681e-05
8.84787129238698e-05
4.35634309040925e-05
5.20129321875643e-05
7.23004707016029e-05
7.79152525432974e-05
8.82839900961346e-06
3.56638820346164e-05
-1.1970554671459e-05
4.97005927241738e-05
-1.27752476093524e-05
5.38245920606733e-05
0.000101332797661837
6.66164139500042e-05
3.54877123111242e-05
0.00010515280790574
0.000105657047354356
5.70648566765286e-05
5.83063116785534e-05
8.49808240897679e-05
2.76665243298989e-05
8.25450786052643e-05
2.23784496120931e-05
3.18222763886352e-05
-6.94172289880152e-05
-4.41405720510449e-06
3.58170088531414e-05
3.08819541597475e-05
5.02456601421955e-05
5.53645486656836e-05
1.12910023194445e-05
3.10854550088835e-05
7.30507651366564e-05
1.44159293116654e-05
7.91247762297882e-05
-2.90290001155745e-06
-2.43109463087768e-05
5.20015203648457e-05
4.83455741394973e-05
7.10669918047514e-05
1.78337242879867e-05
7.80697993001869e-05
6.64350456572931e-05
7.34130002165679e-05
3.80153783355017e-05
0.000106948162421831
6.77943896896839e-05
5.30637847899924e-05
4.54349048147734e-05
6.27906263131543e-05
3.87052720130025e-05
6.1761018210449e-05
7.68950882436997e-05
2.7859177146574e-05
8.98391572975718e-05
2.35427841267334e-05
0.000133263339091241
6.90505594457036e-05
4.89320083742767e-05
5.62077041249444e-05
5.82223649566136e-05
5.38211982355721e-05
3.63906555550539e-05
2.69739433140074e-05
1.1084695747056e-05
9.56369682115187e-05
7.1765431839794e-05
6.67901658386127e-05
2.84181429824808e-05
4.8734090806416e-05
3.6936200988443e-05
9.82685261130393e-05
1.57128268786217e-05
6.86493392509772e-05
9.05888721888214e-06
0.000123333757259673
5.35763594482844e-05
5.16931108004666e-05
2.7425423927463e-05
3.0033910650303e-05
6.92754960486464e-05
2.36237173397563e-05
0.000114030815523148
6.30594635724176e-05
3.34533051730762e-05
7.11632484212368e-06
1.88402376896493e-05
3.50839606832828e-05
6.58802176856171e-05
4.86282447176051e-05
0.000125584468171811
8.99352725361875e-05
9.83566606759144e-05
0.000102638677016449
7.82335481974964e-05
3.46793435952369e-05
3.21444014633468e-05
8.83499982240471e-05
6.16312078449628e-05
2.27343865987038e-05
8.66743204076122e-05
8.94381636868634e-05
-2.32135213680993e-05
1.24265957260254e-05
5.76255078074594e-05
0.000101720432335642
7.44397029039017e-05
6.66429401032265e-05
0.00012615811052523
7.78118110049138e-06
5.38512714203782e-05
1.81010805467644e-05
2.47821136239031e-05
4.0832050355392e-05
3.6276014556231e-05
6.15853613144545e-06
7.53787911840843e-05
7.92516136928744e-05
9.67704992777102e-05
3.55309397335676e-05
-1.44554603203273e-05
-3.33319701412109e-06
2.25804229165274e-05
1.27077010251578e-05
4.13625603328233e-05
1.24209699812797e-05
7.64266659398782e-05
4.84449488957795e-05
4.89088520176322e-05
9.77568959217213e-05
7.04536756349717e-06
7.07158882024555e-05
-2.30332416493348e-06
0.000109092923540661
2.78333555326581e-05
0.000134084072497842
5.30652172081885e-05
7.45972568128593e-05
4.61755221976474e-05
6.25367780469021e-05
0.000101078611211839
4.19924328518593e-05
7.83289817091539e-05
4.01123920638922e-05
1.66605070640186e-05
1.01103470744862e-06
6.06767997908954e-05
9.98575419806347e-05
5.45753703701195e-05
6.06245413161976e-05
8.76361301112175e-05
4.18618386347532e-05
5.87151466022753e-05
3.65098284111062e-05
1.41319836237558e-05
4.45653533652868e-05
4.69442350162362e-05
9.26677114209141e-05
7.88969077529271e-05
8.03915305610537e-05
4.30452376745072e-05
2.03363782763254e-05
8.38165108037969e-05
7.30549421719693e-05
5.40552408379143e-05
0.00010317365886545
7.30851651152159e-05
7.47647050252314e-05
5.96081760874569e-05
-3.68073488235577e-05
2.80135948726486e-05
6.71145090620716e-05
9.11192520910796e-05
0.000116053218141447
7.59481138643183e-05
6.51886490326909e-05
5.39631513004138e-05
6.12509697082363e-05
1.40091141825639e-05
0.000101805765008619
4.48708282011848e-05
4.59764866246537e-05
9.42978624662268e-05
7.49639713629301e-05
9.83942884607999e-05
4.31990540560815e-05
0.000114882308900697
6.79886600871851e-05
4.8541614766742e-05
-4.70369431423878e-06
8.70316702657558e-05
4.52270120324324e-06
3.92266311408095e-05
6.44923468943828e-05
5.83436012320676e-05
0.000104570414646471
2.19500985293831e-05
4.07435814083131e-05
4.29277714579772e-05
4.9679831835759e-05
4.95999804572585e-05
0.000121493240268794
1.23002306551024e-05
3.24725605857607e-05
2.66575348220409e-05
2.48758895424274e-05
6.31909543226078e-05
7.20550224709885e-05
0.000118921535599949
4.98484299432732e-05
0.000115547839222393
9.54013356092209e-05
5.08971432013692e-05
9.0049391911777e-05
-1.4842094842951e-05
2.75472275207937e-05
4.8033055736999e-05
6.60815370333733e-05
-2.65283088816253e-05
1.49388345496495e-05
3.42898838841139e-05
6.12298957091174e-05
7.66122793109197e-05
6.05351293638192e-05
2.76181847690742e-05
0.000105948385076559
8.71801140164624e-05
9.75979008369582e-05
5.72589293251028e-05
5.70500169641447e-05
5.05467301709471e-05
6.79235929507087e-05
0.000102348549146036
3.82960905504457e-05
6.96912813949416e-05
9.27398874945391e-05
9.58622325003658e-05
7.15728176992586e-05
2.62094782155816e-05
2.70594905540109e-05
-5.87372149276279e-06
4.91454148719035e-06
3.34142857322135e-05
9.53181416083646e-05
2.96732038807885e-05
3.5076681051403e-05
7.7416937341159e-05
0.000133917839997233
2.82672247395482e-05
6.28838479182394e-05
6.22289496152416e-05
0.000100100073666624
5.74160114062902e-05
0.000106483035444755
9.44898439556675e-05
5.24637300358179e-05
8.05937770924104e-05
4.06533397328915e-05
6.35501208439261e-05
4.82130108649073e-05
4.66959716313199e-05
6.53308322872588e-05
9.41279502022452e-05
7.78821184257578e-05
2.07158665616402e-05
-2.60899303642455e-06
0.000103898932528299
6.35159207962454e-05
3.4932234330956e-05
2.26157093957349e-05
5.19277877235972e-05
9.97860716834898e-05
7.53912518993802e-05
3.19751169346398e-05
2.71686668566225e-05
5.27843371390949e-05
9.1123829998587e-05
1.14601928211737e-05
5.8965435004792e-05
3.23669124191803e-05
8.73755628328546e-05
8.22816239706466e-05
7.44723718816384e-05
8.22062156082923e-05
6.45478917495569e-05
5.2583724229414e-05
4.81078902881722e-05
6.52419885079371e-05
7.5568412963622e-05
-4.44574470520449e-06
7.48792613049129e-05
4.22239284123583e-05
4.89423859537074e-05
9.05230003481485e-05
7.63305952883432e-05
4.38060119562619e-05
-4.85179016196469e-06
3.58055576934928e-05
8.34657584912329e-05
0.000105649418739496
3.21158093365295e-05
8.88728074858661e-05
6.9639708414587e-05
4.15113677053777e-05
9.49844643726169e-05
5.05110012853782e-05
-7.55682677781299e-06
7.66405879150731e-05
4.05183806683236e-05
2.94931498094401e-05
0.000111547236177268
5.62486381401222e-05
3.79049802592397e-05
3.49214780871996e-05
5.42027023915152e-05
0.000102595661877518
7.78426536854153e-05
8.96863497361413e-05
2.49339452827714e-05
2.00483168386144e-05
7.09036269232643e-05
4.054930825178e-05
4.00928431281957e-05
6.36305576708693e-05
2.14067727905839e-05
2.51505947947392e-05
-1.37609674297731e-05
4.30714415298057e-05
7.06679503138662e-05
3.20278014815653e-05
6.66590853298657e-05
5.56808044991025e-05
6.07335891754622e-05
-2.0180169224626e-06
2.23660131186979e-05
0.00011681146355174
3.99244169248181e-05
5.49585917675785e-05
0.000110167440342616
7.87732771892468e-05
5.18325281004373e-05
9.63128919463141e-05
6.08765096062947e-05
5.09369531315665e-05
8.08000796414978e-05
7.03840360708452e-05
0.000103569822089637
3.59858212244469e-05
3.33741765134493e-05
7.39396760959599e-05
4.24940600470857e-05
6.54422789912368e-05
0.000107105410854178
5.90517811039193e-05
4.1325125976004e-05
1.89860701200357e-05
8.02746738146739e-05
7.83005370598586e-05
6.96838490457712e-05
2.84827266008493e-05
1.71049296426105e-05
2.97570279537821e-05
1.92714248331065e-06
5.44706122518376e-05
4.14146368501934e-05
1.52836866655052e-05
2.48255387300652e-05
8.77967175436652e-05
2.00027568104785e-05
0.000106931367467014
7.19222387640456e-05
8.4221550042474e-05
6.20794943707164e-05
7.89589143389738e-05
7.66847566283133e-05
6.25145732574622e-05
9.70830471603888e-05
9.694599052487e-05
6.25853496634846e-05
-1.98671374703317e-05
6.43789307756593e-05
6.4243741689174e-05
4.35073166489618e-05
6.81980951169273e-05
7.48395036865279e-05
9.91761327091382e-05
6.75367785216442e-05
7.18249450448362e-05
8.55747836631628e-07
3.46819676281503e-05
-1.86647046235088e-07
3.07222569118461e-05
6.50364925947632e-05
2.32695136774335e-05
3.44123591985704e-05
8.11675031246877e-05
-1.05661363240557e-05
4.92850014749206e-05
5.97821823704678e-05
-2.69031952722583e-05
2.59301346809987e-05
0.000109669389272693
2.92889796662088e-05
3.59535080141703e-05
4.94473499958664e-05
1.48920100389331e-05
8.04066215235251e-05
2.23947498915042e-05
2.07697576491853e-05
3.81163244737361e-05
0.000122166332877762
2.44365705401491e-05
2.27260740440529e-05
6.58141080199667e-05
5.01929091899527e-05
0.000112130683743107
4.2406189238197e-05
8.88315591455239e-06
9.88221964868328e-05
3.26233852570244e-05
-1.12032337000224e-05
4.6136715011977e-05
6.63329087126854e-05
2.42733172640094e-05
0.000126691284993032
5.21216970337919e-05
6.2131432176985e-05
5.43196284474568e-05
7.51869417627152e-05
0.000119958200482103
2.19292228580937e-05
4.82038604776702e-05
6.68040861404423e-05
0.000122329924621922
0.000117977301613048
4.34598105758959e-05
5.32667036298165e-05
0.00010941191635008
6.86707522861371e-05
7.13979252529042e-05
0.000104600200255595
8.7998803404418e-05
3.74261515234532e-05
4.30605187112501e-06
6.42438967708697e-05
0.00011981000599492
0.00011864821882793
7.98228349417911e-05
5.66931329667114e-05
7.10867617726754e-05
4.29801511559291e-05
5.89775244682685e-05
6.95718215926599e-05
7.89923952631823e-05
5.63686090954012e-05
3.6909758640216e-05
-1.37057971141362e-06
7.29849953695757e-05
4.9000873796394e-05
4.96668397299109e-05
0.000111621391305333
4.0487615969901e-05
-2.89056474325668e-05
6.04181357935176e-05
5.7391216982123e-05
5.50660395752597e-05
5.12606628153264e-05
4.49137013427377e-05
8.7924895134447e-05
7.42927347052413e-05
7.0246232301466e-05
1.788376580464e-05
2.72425049226334e-05
8.9426636389812e-05
3.69036444131313e-05
5.19639227825399e-05
8.13294295833011e-05
4.54999874273658e-05
6.28859203614689e-05
3.84087568592709e-05
6.6698331735783e-05
4.5021317922403e-05
3.18053164806516e-05
8.99938931505571e-05
6.13099063223729e-05
9.52614933203912e-05
6.94392221527656e-05
2.37439455549196e-05
0.000127179985194698
4.9337524769932e-05
6.33845584377988e-05
6.05805601040308e-05
3.69302315727719e-05
7.68837869657388e-05
0.00010653726999566
3.32621499214828e-05
5.43051175529888e-05
0.000116562192939533
1.95170012392497e-05
0.000156166674435478
8.09022153685251e-05
7.52042942129358e-05
0.000112985657797898
2.81216661266661e-05
2.3750447419999e-05
9.84181648165419e-05
3.74440919925858e-05
7.71420758386132e-05
5.11626144226474e-05
4.40627003909281e-05
7.76715810490255e-05
4.89474618118285e-05
7.79746038271664e-05
4.51120370525224e-05
6.63579983791568e-05
9.53502127934555e-05
9.53618060452773e-05
4.03032696670868e-05
4.82298872389412e-05
9.24163386776908e-05
5.54192150219341e-05
3.92951295453174e-05
9.09793140993493e-05
2.62840574082499e-05
5.49287148363818e-05
7.79492036302476e-05
4.80580012387972e-05
2.37788775086628e-05
4.94297905835313e-05
0.000111166112479341
7.25528610597074e-05
8.32759852336894e-05
4.00479721257205e-05
7.91752304575663e-05
8.07832657766832e-05
5.35470048844217e-05
0.000124493304983066
3.21057054203604e-05
6.66549098718095e-05
4.31166024543677e-05
6.00706038556233e-05
3.08576847184559e-07
8.14044897696588e-05
1.39903395568871e-05
0.000113111929989014
7.18750353004585e-05
5.60323587970307e-05
1.65424443862557e-05
7.42587433137005e-05
0.000133763174175834
4.08477225895905e-05
7.49694638790366e-05
7.05796145743905e-05
8.56187771834867e-05
8.14733157288918e-05
0.000110217635174552
9.68137273800721e-05
2.54131706584315e-05
6.13777152557314e-05
1.83606777842836e-05
9.09723168005005e-05
5.20408184123664e-05
4.01858334031273e-06
4.41857365769669e-05
5.64013439086125e-05
7.15745439912716e-05
6.09632782113097e-05
5.91578157073509e-05
8.94128427156661e-05
4.24313936591205e-05
6.24846566520158e-05
6.25044758995788e-05
4.47590564333667e-06
6.01640536210427e-05
6.76815105820048e-05
5.97250298901321e-05
5.03690433423521e-05
5.90373773429198e-05
3.64597325101376e-05
4.72189022571143e-05
0.000108124887755214
4.99566576686427e-06
2.84005778697994e-05
5.62249216884478e-05
0.000117830803391993
4.7294181363312e-05
3.4744588711493e-05
3.79433855915249e-05
6.84277226691021e-05
3.19602413971758e-05
7.13509520747797e-05
4.2864774851492e-06
8.06140810039652e-05
7.08325958844747e-05
-1.55243703285606e-05
4.65513491314737e-05
2.4098124484151e-05
8.69078983072467e-05
7.83684340481209e-05
1.22431458966899e-05
3.44672363124391e-05
7.05577878179657e-05
9.9982887551199e-05
7.85940885741139e-05
1.39090539788329e-05
4.67012329739329e-05
8.33972263181686e-05
4.60555449708542e-05
4.09406231094395e-05
7.99883955913921e-05
7.63196018457595e-05
8.58191569593007e-05
4.6144725666384e-05
4.26822307116531e-05
4.22698928910704e-05
0.000103821794100204
0.000111528318470499
4.07266104677631e-05
6.08695773280301e-05
0.000100262994005206
6.01866952168462e-05
6.76400031658145e-05
5.96925180710498e-05
7.01407384066269e-05
7.62360752418739e-05
4.27667239446023e-05
2.45492389162512e-05
3.52671416247137e-05
4.44672226126913e-05
7.70702698117072e-05
3.29393806165289e-05
4.03338162757148e-06
3.12090125665358e-05
5.73430245832325e-05
0.000110246152011969
6.53007669069256e-05
8.74087811739959e-06
0.000112234415831974
-1.37863744908219e-05
4.69872009197858e-05
3.80858597444354e-05
8.87790877683655e-05
0.000109308098600859
8.58493075901009e-05
5.01207712417675e-05
7.01536860639372e-05
4.74521662102646e-05
3.731689390585e-05
2.45178451270694e-05
4.92302359198095e-05
6.98763588441254e-05
2.51480625000177e-05
4.64676040355585e-05
6.62026923465622e-05
0.000102181968380743
9.38305698494945e-05
5.11117373944489e-05
5.7202444909554e-05
5.3254963547034e-05
6.8431078249919e-05
9.39184999604162e-05
0.000120909035112466
6.25349274485093e-05
0.000130569079707731
1.36387813415652e-05
4.69780290665406e-05
4.72265696321215e-05
1.70420332330805e-05
7.53886059777359e-05
0.000107765430275054
9.04991475592372e-05
4.59725908987331e-05
6.63925759132314e-05
4.82569789638695e-05
3.91729268991358e-05
4.20030691509112e-05
1.45889425297107e-05
0.000103750980948858
3.39947789142716e-05
8.37498373439602e-05
3.07583821398145e-05
3.7991077918521e-05
1.40615360931228e-05
1.49576425138032e-06
5.49489595456361e-05
8.7251473667796e-05
4.58159080624695e-05
4.60804195121448e-05
4.91262761894863e-05
-3.85438677697847e-06
3.90039063559573e-05
4.90077667478512e-05
-1.75386291851446e-06
6.34770941952421e-05
5.50923909558851e-05
4.83494309232991e-05
9.00299354911457e-05
3.22335347262131e-05
-3.13566878750261e-05
3.50702635246876e-05
3.99323301910427e-05
0.000109101139375207
1.76387223945474e-05
3.46719227801036e-05
0.000180038944027233
1.63847758473306e-05
8.01634215174489e-05
2.76621720661116e-05
9.51936633426952e-05
5.15699344285006e-05
0.000109771346156764
5.9075169787114e-05
2.3998538282637e-05
5.48772865610764e-05
1.69957627994597e-06
5.25786234854513e-05
4.70836344067545e-05
3.37249677960786e-05
5.18632420763513e-05
3.29449974959252e-05
6.05646473855302e-05
-7.26600786534729e-06
2.83286548567035e-05
9.04100499051733e-05
7.63114418388773e-05
5.65634258788622e-05
1.99490704370385e-05
3.25007782893443e-05
2.25462760423037e-05
6.13885390776747e-05
3.90599897765939e-05
8.35903932830972e-05
1.40343396900925e-05
7.92147968187358e-05
-6.1912067661845e-06
7.34609627539213e-05
3.58886113727067e-05
5.9262029419747e-05
7.30026985204704e-05
9.62600999892133e-05
6.61005617591422e-05
5.42582953333317e-05
7.0063852989021e-05
3.76014499734316e-05
4.72926294060966e-05
2.9242602327536e-05
0.000137773643994842
8.20277722243267e-06
2.72913757826004e-05
-2.50473940840281e-05
3.72444897403859e-06
5.66545510905042e-05
6.4405886353003e-05
5.80803212179933e-05
6.96960894453866e-05
9.91705404939588e-05
7.71272041034268e-06
1.8310108611195e-05
4.34897319456426e-05
5.01406698738863e-05
0.00011014379367394
4.04885733213213e-05
9.40981803807253e-05
7.06109095532164e-06
5.03008346791306e-05
4.08553660571008e-05
3.34069380429561e-05
6.10328701704845e-05
4.74401423475068e-05
0.000114615199604353
6.08836389911166e-05
5.42927834821776e-05
3.36089163620924e-06
4.67276738603454e-05
4.41318633639466e-05
5.90432617221648e-05
8.44010331356878e-05
6.01794034627097e-05
5.57121878401098e-05
7.49999942423077e-05
3.98678717855874e-05
4.18234707405935e-05
-6.7159521695437e-06
5.36161452616914e-05
8.21319115073778e-05
0.000102335357006583
0.000107016918307802
8.49397359232333e-05
5.51714162902659e-05
3.34669645848022e-05
6.58564552711666e-05
8.01132976603683e-05
9.47075329322373e-05
8.99117339439509e-05
7.9608862452147e-05
4.99960238039017e-05
4.19177178667519e-06
3.31511744450515e-05
4.20991472512604e-05
4.33815961613832e-05
3.76315340695342e-05
5.06438495155233e-05
4.24465531839975e-06
4.2199435280974e-05
2.73509980019348e-05
9.10863237375489e-05
4.05426156915537e-05
3.62163253972555e-05
8.8012160119628e-05
7.11364362479252e-05
4.1813968902025e-05
8.19288854866801e-05
8.14591339882846e-05
8.83601899231595e-05
7.03505320083855e-05
0.000119671357451032
5.1357962346347e-05
7.0063564086788e-05
3.2718451021718e-05
5.01681356888559e-05
5.07797750389497e-05
5.74709727902168e-05
5.56663163822699e-05
0.000115409916864645
5.89707072809214e-05
7.47563855079564e-05
3.89474112652529e-05
2.63861915964998e-05
0.000102594612771442
-6.35641547563573e-06
6.29121811219812e-05
7.66571467419857e-05
7.43381114458887e-05
-6.06740789359424e-06
7.22614368058478e-05
7.60637288901921e-05
2.74509149432227e-06
4.36301036132335e-05
5.8537144003724e-06
1.85993204364823e-05
5.94150591995934e-05
9.03145354062611e-05
9.80519018725599e-05
4.65478182158179e-05
5.71303150592388e-05
1.81511993900997e-05
4.18588264165064e-05
4.7272878382338e-05
5.25899234354807e-05
0.000105127493527371
3.69352454505646e-05
5.02008827609349e-05
3.28208890450008e-05
6.58485381722291e-05
5.79779173530015e-05
9.15006208477836e-05
2.88244577475412e-05
7.84224279979329e-05
1.04420220732193e-05
8.93842319371284e-05
3.39115279265745e-05
1.83047528080408e-05
8.61122238835554e-05
7.80324146100602e-05
7.94972270105273e-05
7.88321375833515e-05
0.000131893843856669
6.04217998794642e-05
4.51557328807615e-05
0.000112491028874323
7.29750322064911e-05
5.77757295106438e-05
5.83236766552199e-05
5.42505517938887e-05
3.0618340889031e-05
9.91510996396857e-05
7.33267585952239e-05
5.33141830975612e-05
2.3346875037971e-05
-1.52962185586394e-05
4.32963906060159e-05
6.2775116434297e-05
6.42964638631189e-05
7.51684334407504e-05
5.59569589787172e-05
4.54418839543823e-05
6.20547832474404e-05
5.97087050300909e-05
9.13670540872477e-05
2.96813049427608e-05
2.69209554788998e-05
6.30252991366553e-05
8.12593205357225e-05
9.25816160458098e-05
5.98583955813158e-05
5.59707183519836e-05
-8.65996571798075e-06
6.61870882725494e-05
8.51932856781475e-05
0.000114069340115085
8.02575155023682e-05
8.0523330725636e-05
7.85143264997343e-05
9.80518297812327e-05
5.48816946065532e-05
6.54599973351127e-05
4.59608920127967e-05
4.28818137901735e-05
8.71474318495465e-06
2.68573873676742e-05
6.08459082328782e-05
5.10806182789651e-05
1.35289870100852e-05
4.07560538427863e-05
6.5023693321434e-05
7.73838510626968e-05
5.15111868215487e-05
9.07477813516909e-05
9.87501247694366e-05
6.93246275611342e-05
2.95482267125802e-05
9.23206449915639e-06
9.47097333337599e-05
9.9094790306143e-06
5.42181153810158e-06
3.43543823941674e-05
5.6224742145893e-05
0.000118646818093201
4.04441011728416e-05
6.47365348747469e-06
4.04050884407496e-05
3.42323467206851e-05
2.91333928873079e-05
1.45946473143531e-05
4.07264645279345e-05
7.90444407494527e-05
0.000108642233648765
2.03336544450238e-05
5.33002989400395e-05
5.9010612158309e-05
4.59302229952333e-05
5.81381060437905e-05
3.19881528217796e-05
1.82711175751257e-05
-6.18314495495887e-06
7.0185114949323e-05
1.54565019711133e-05
0.000100396139175074
3.42008116042002e-05
3.53522035997174e-05
0.000110950212385083
5.79554849240204e-05
6.02941399484554e-05
0.000108805146806393
3.56649089687264e-05
0.000122720730281651
0.000115260902783592
6.71360788174085e-05
9.8403450739516e-05
8.15880298669787e-05
8.05192840119381e-05
8.72470668901357e-05
0.000106415066051725
4.27042711302232e-05
6.74635384652883e-05
4.49376795487668e-05
2.31983493775584e-05
3.93375358453101e-05
3.08646611001008e-06
8.33121922114217e-05
3.37333767557285e-05
3.18747453285594e-05
7.19054030903814e-05
9.53742969970774e-05
2.53465518374211e-05
7.01271021303404e-05
2.0013689626699e-05
2.67306905406248e-05
3.91778006467066e-05
5.37788334271974e-05
5.0808388944118e-05
9.87922345364066e-05
5.66156706746607e-05
3.08923552896811e-05
8.53553234723583e-05
4.917456373645e-05
2.88623964431355e-05
0.000115396910246334
3.58543260388918e-05
9.08723906993722e-05
8.07690171496541e-05
4.69167546565085e-05
4.48979806236013e-05
2.93582878665082e-05
5.76977237069635e-05
0.000116514337823426
4.11414670153029e-05
0.000115422589497838
8.47226333175349e-05
5.55117590820201e-05
7.31679319362616e-05
1.4767699690117e-05
9.07583040749802e-05
5.10988152991534e-05
5.67024977709049e-05
8.94587078575358e-05
8.79399163821975e-05
2.03380369437221e-05
3.74641628162585e-05
1.47167177343124e-05
1.00966927739675e-05
5.90309544482823e-05
5.94351977360539e-05
7.80970944446151e-05
3.73131763967111e-05
3.3560267114895e-05
5.49461274311079e-05
4.5637949707277e-05
5.81995036433939e-05
0.00010240071209993
6.2968164972353e-05
0.000101591305431662
4.58251913519026e-05
5.52675175882349e-05
1.93804456837417e-05
6.53167071067041e-05
5.00380784707707e-05
4.81460690876133e-05
6.051635527918e-05
6.58148139108109e-05
-3.59085768453875e-06
-3.06509113882742e-05
7.88990180141909e-05
-1.21212305859136e-05
4.90992853364232e-05
3.59108902201377e-05
3.97796126404384e-05
4.96302418770564e-05
8.91616744060903e-05
8.10942979006825e-05
4.26174659403074e-05
9.24854263750895e-05
6.5399230832953e-05
8.30108494457124e-05
3.21399150175532e-06
6.00246071424197e-05
7.62753539404613e-06
9.28401930219774e-05
6.18219054711856e-05
9.74103244360212e-05
8.54427098071656e-05
6.04563249222174e-06
7.03066555488006e-05
8.35221373108247e-05
4.79686824538333e-05
2.63722092735569e-05
9.52309937138565e-05
0.000106553265248489
8.11043038709749e-05
0.000107146314344444
6.93717579404191e-05
4.00270756675963e-05
-6.75324136543975e-06
0.000139974763045917
4.34430357520118e-06
1.69648983497599e-05
3.66322982005005e-05
5.96259956400917e-05
5.16931353779479e-05
3.26115551428968e-05
2.77279783173332e-05
7.96678923254776e-05
0.000108374254468586
4.79065822838464e-05
8.29170930541626e-05
8.34044263189247e-05
7.91070377221919e-05
0.000115324649844456
2.37970209782155e-05
4.13216299009847e-05
7.32800139449978e-05
-2.60763583878218e-05
-1.47702799538667e-05
-8.2963633550702e-06
7.64575386318574e-05
3.90700354726052e-05
3.118427921755e-05
3.57281190564383e-05
7.80737651858328e-05
7.16390930803063e-05
5.59990640664308e-05
0.000150822933115649
1.77871464868789e-05
0.000131374595024808
-2.61155607418798e-05
7.549628485483e-05
6.57518390004947e-05
3.98784324930034e-05
5.91166780789002e-05
0.000118896217219877
7.46628511416729e-05
9.00196137619032e-05
0.000129551156533681
0.000165854226907362
7.6115527508482e-05
0.000108551149055415
5.77766390498533e-05
-2.95298301332299e-06
0.000116275581609858
7.21001612106703e-05
7.78028235771349e-05
4.39944431473377e-05
3.22108527175429e-05
3.87235237652892e-05
4.72399428441771e-05
7.59892776940071e-05
2.55354728306832e-05
6.6606430526538e-05
3.86160169253313e-05
3.9266076446784e-05
-3.95871829347647e-06
4.4180089410435e-05
5.60832084297121e-05
3.28773496926205e-05
7.42335989591643e-05
6.49771416255935e-05
4.68531172740709e-05
2.62445348640597e-05
5.26067501877935e-05
2.60096942713434e-05
7.13391667788644e-06
2.19265602895526e-05
3.85716650365942e-05
7.18996666970882e-05
4.55903828229486e-05
1.04463802284092e-05
0.000100154638849981
2.66614608144223e-05
8.62297720441031e-05
2.76496021464743e-05
7.63002824452888e-05
4.98531545710334e-05
6.73155340028515e-05
0.000107776585060151
4.6533012666881e-05
9.9603981698925e-05
3.5224377411432e-05
6.00896236856697e-05
5.16612676475029e-05
5.41509751177687e-05
3.37419285883891e-05
3.20645950927996e-05
8.52162127365273e-05
4.32750178141969e-05
5.63608914284392e-05
8.59384864510129e-05
5.33580213982853e-05
7.86351456431726e-05
7.01132104131883e-05
7.92795332809444e-05
3.73133644518929e-05
7.58895662612873e-05
6.03403808394042e-05
9.4691648918531e-05
7.34165792167585e-05
0.000105626375342826
4.16752262130832e-05
2.24697737728089e-05
2.29591008308948e-05
0.000104717396750783
8.63871622581614e-05
8.23898948735253e-05
8.98038629986811e-05
-3.35831895736124e-05
3.58945776948453e-05
2.47494277132976e-05
6.5439730665966e-05
5.21353159601975e-05
5.20626117541898e-06
6.29410983610311e-05
2.55046577149101e-05
1.71305039844024e-05
5.40282659932867e-05
2.16529452100376e-05
6.90640585523573e-05
1.57699900699315e-05
5.18303282557752e-05
8.08409460048929e-05
5.13640155991919e-05
3.09945178430224e-05
1.18845808373676e-05
2.93143424729707e-05
7.214446011901e-05
8.43590817541566e-05
9.30114805897156e-05
6.62488001929249e-05
7.35202435527984e-05
0.00010253469416127
1.09769279937843e-05
9.93595408494758e-05
2.39431369084056e-05
0.000105604308896102
0.000101605087299165
9.48014253778126e-05
2.94004291360691e-05
7.53405400867844e-05
3.10054351003456e-05
6.18735160667594e-05
0.000129667843155292
5.32014466331814e-05
7.39905395578173e-05
8.10345979475197e-05
2.7629319679418e-05
3.24505048918323e-05
6.19104527907943e-05
-1.04157301738341e-05
1.31396192157634e-05
1.77673170135391e-05
6.0757822802534e-05
2.09344577142132e-06
5.30404075023415e-05
2.44649607515246e-05
5.26903505672185e-05
1.27469300768562e-05
3.96875064923479e-05
3.44570381735478e-05
5.99968402733239e-05
7.66873851142482e-05
3.51652344888856e-05
3.91212343132172e-05
6.87683658932679e-05
2.74896126164079e-05
7.25612595879694e-05
8.05024187507102e-05
9.10899871301053e-05
-1.33690669766467e-05
9.02203772196068e-05
4.88250627171284e-05
5.66429881326038e-05
6.22230876542291e-05
3.29093228592306e-05
0.000110567809918996
4.72387411801877e-05
0.000104263896290404
4.12036036964719e-05
7.24060489619305e-05
8.9312793885492e-05
1.29848075033432e-05
5.35436792776812e-05
9.77263871449402e-05
5.10968078512547e-05
7.67603043530427e-05
8.36216287051249e-05
1.12646644961507e-05
1.41871954010949e-05
8.82907650433259e-05
0.00013760838094676
0.00010991368591194
9.08826461545272e-05
0.000106381388168162
4.05279227144061e-05
6.66485181732782e-05
2.39570398162808e-05
2.20707721652699e-05
6.72185024197238e-05
0.000129713376997319
9.44663946899371e-05
3.52166846264581e-05
4.09338625014524e-05
5.64239164656113e-05
8.93526717562302e-05
1.5960636169365e-05
3.20121633630816e-05
8.89712403549463e-05
8.29203329782063e-05
4.7254505634097e-05
4.15935261554296e-05
1.5111715524557e-05
3.83134533887115e-05
3.28251251763334e-05
2.08600190236474e-05
4.90838907044582e-05
7.20067917147763e-05
5.90307784233703e-05
5.92935779481765e-05
8.94824436545937e-05
7.36245079416238e-05
8.99936311387394e-05
4.24979239913853e-05
6.9865669911189e-05
7.82499017664712e-05
4.18916447137036e-05
9.1473137346749e-05
2.89854644903922e-05
2.19946277980661e-05
4.70578936320664e-05
5.60584955568794e-05
7.28111270300057e-05
0.000140904104723268
0.000107236118938704
0.000100157740135197
7.37728910352394e-05
3.28847663242908e-05
2.99841211862405e-05
5.95242475511834e-05
8.58539632394531e-05
8.90226331146321e-05
4.15473395088463e-05
7.50685583830935e-05
5.37983773946206e-05
8.66498567768106e-05
2.97392598290367e-05
6.4304108470765e-05
8.14359939253712e-05
9.74635436177843e-05
8.41677824537911e-05
4.60525492042478e-05
8.57910216110544e-05
9.55639937979757e-05
7.70418636867172e-05
2.94862209349757e-05
0.000109483162977564
3.22191112288941e-05
5.02136003868785e-05
5.55698198452987e-05
-2.05645261527997e-05
3.71114963137991e-05
3.69283933026078e-05
2.31070654731424e-05
4.60839923246105e-05
-7.87662592160639e-06
6.62653368260824e-05
2.78054671655014e-05
4.08303017021791e-05
5.79110487837365e-05
1.68384604860244e-05
6.10399385229093e-05
3.02341237433696e-05
9.0710269918851e-05
0.000105550567403006
5.93355388315697e-05
7.92504681554024e-05
3.27284325297007e-05
4.6077579479715e-05
2.03246492120713e-05
8.31454228521566e-05
0.00010365893818941
1.77769945113626e-05
6.62642639975396e-05
3.64766705024459e-05
9.65949724095756e-05
3.13710766877319e-05
6.63215535445966e-05
1.66930747306855e-05
4.38719851701762e-05
3.55371676391358e-05
3.79205370747851e-05
1.73886461169193e-05
1.79213919026544e-05
6.02058107032794e-05
4.70708861802111e-05
6.86804951208361e-05
4.16507408031769e-05
4.87059326015564e-05
4.54245917912232e-05
3.0400881775106e-05
5.01293598762131e-05
7.3703136803567e-05
9.11896655760703e-05
8.92022462097146e-05
3.43846992357129e-05
-1.20928700618842e-05
7.35490377871466e-05
2.8926490128821e-05
3.78432933301226e-05
7.41865516944099e-05
6.92375492494377e-05
8.72539490035283e-06
7.37460617999417e-05
6.54918069640888e-05
5.68913665134342e-05
5.8880662377155e-05
0.000107382286055979
3.72465787617073e-05
3.76330591835571e-05
0.000113275971870127
5.8496267040839e-05
3.36888460694427e-05
8.82454584963231e-05
8.17610976354189e-05
6.42498192395148e-05
7.38063435418428e-05
2.05421901608626e-05
3.86840587491264e-06
6.82897606887414e-05
5.88930059860178e-05
4.76585411860343e-05
6.13542224458e-05
-2.5398945851929e-05
5.73134578359587e-05
-1.51465057207115e-05
8.53691566179485e-05
3.82510155749934e-05
-7.61808770998834e-06
6.1615184470733e-05
6.8547042786765e-05
6.30744432674372e-05
5.78641202206137e-05
8.76327305641833e-05
6.76613900188532e-05
4.22020493428843e-05
2.14904319551372e-05
6.7096025345135e-05
2.77490601348556e-05
0.000100462556268818
4.75724403817059e-05
2.4423775929918e-05
7.98708062544557e-05
5.27066620368085e-05
5.562840344911e-05
8.66178480966192e-06
5.30789121205708e-05
1.80328721562252e-05
8.44906542941355e-05
7.49920968140639e-05
6.75719944099922e-05
0.000104455822612423
7.56171557171041e-05
4.97708917453951e-05
7.8788545524209e-05
7.27930395861522e-05
6.33436956471882e-05
1.76661835563063e-05
-2.02580437256836e-06
4.98319069459324e-05
6.3451648840046e-05
0.000122597855160048
2.05607294288748e-05
0.000104055805833781
5.15532513958308e-05
4.0194348859039e-05
3.87880619077405e-05
9.90636658800171e-06
2.23194483656131e-05
9.46546654086208e-05
4.77384469619005e-05
5.49371827084583e-05
4.86801511539094e-05
-2.92870786108228e-05
6.59279407390632e-05
2.51088007000585e-05
3.37945219229343e-05
3.69624533748607e-05
4.46979773912083e-05
3.25049884708948e-05
5.73972390062755e-05
1.60886265920722e-05
5.92684209553014e-05
3.75205045137181e-05
8.16962827701577e-05
8.81465235390422e-05
6.45685232022496e-05
7.58317111525785e-05
8.98396667452245e-05
7.44126324314781e-05
0.000102617992964053
5.42654250288067e-05
3.57791256998589e-05
6.10497563584356e-05
5.64423023210761e-05
7.13108219321273e-05
5.27016403267896e-05
1.55380599697191e-05
8.01569439167999e-05
3.26344066476645e-05
7.42460822612695e-05
4.41130106278566e-05
6.93757093489802e-05
3.80443976444274e-05
6.25124105359212e-05
4.11938049820259e-05
7.14032958775155e-05
8.85351991831586e-08
8.24711024252101e-05
4.83609975748698e-05
8.16409754888954e-05
4.00715009445403e-05
5.14098611280089e-05
0.000124272064187605
7.93126519202723e-05
6.83593567471949e-05
5.18528625796032e-05
4.3412055915665e-05
3.58540113731052e-05
6.32113030951562e-05
6.49000492643506e-05
9.00802042001126e-05
6.40643064040238e-05
7.64230324617925e-05
6.14589172503106e-05
4.84265810297963e-05
4.14188879413261e-05
0.000105762177544178
3.63390555284602e-05
9.07469601491248e-05
6.09641566282031e-05
2.9350363634601e-05
6.52283122486687e-05
3.63213942952394e-05
6.86838999953911e-05
6.48601661697399e-05
9.98486423918125e-05
1.60148603747934e-05
4.41928481723112e-05
5.28513309591816e-05
4.40952519636735e-05
9.97597524583236e-05
3.65339803453864e-05
0.000128486204607196
3.30176227539738e-05
-1.93332820835866e-05
8.4729378469351e-05
3.39167360157997e-05
3.87905940296265e-05
4.7396050767247e-05
-4.71498218019386e-06
5.98390694351184e-05
7.74650985706416e-05
7.23871244814254e-05
8.62024960285109e-05
0.000111964796815723
8.77671928249305e-05
0.000118167759422343
5.68621981500505e-05
6.88405105449491e-05
5.93867564897436e-05
6.46111469008222e-05
4.53279056014351e-05
9.23019416590967e-05
0.000101482647498538
3.87937385801631e-05
7.73231096885324e-05
7.77850596996896e-05
5.97030627501598e-05
8.83768249957373e-05
4.57143554685252e-05
0.000129905205713373
9.33695462889935e-05
8.83239306887941e-05
8.75432257768383e-05
-7.48196329700051e-06
1.81340678122196e-05
5.67657711919952e-05
5.51009979799627e-05
5.6077812818951e-05
5.00668707044124e-05
5.59528919940125e-05
1.32929283326264e-05
4.18208492213673e-05
4.91614549559488e-05
2.7260194789784e-05
0.000116071408949903
5.9988601372817e-05
7.00691492551414e-05
9.31204113987531e-05
8.84508325639209e-05
7.24815350727703e-05
5.0108689004552e-05
6.88991766478815e-05
1.01589573814353e-05
0.000108799129020474
2.68163651313952e-05
4.58290518270737e-05
4.67687963429598e-05
6.97258698182495e-05
3.60098020710164e-06
3.88631905497737e-05
3.56534798460356e-05
5.90042522645809e-05
4.75928778790014e-05
9.54794256851783e-05
8.51273091937548e-05
7.5248750629888e-05
3.3221699364108e-05
2.83413920748489e-05
6.4021128705092e-05
8.52342180220207e-05
1.00214990074323e-05
3.24667795341004e-05
5.66218082858019e-05
8.02685736649847e-05
9.08268325936965e-05
5.08050966067905e-05
6.88540103838747e-05
8.23198972168179e-06
7.24403061988808e-05
8.77262017414938e-05
5.03903454537925e-05
3.98704251511707e-05
6.61902005456091e-05
1.10809024026486e-05
4.96738577627751e-05
3.98442562374665e-05
3.94524073316655e-05
0.000131998051686203
1.45709208695124e-05
8.90763343827271e-05
3.02542795811794e-05
3.22859987540652e-05
3.9556961880499e-05
3.69943839791712e-05
2.09596705203302e-05
1.15941372779302e-05
2.95131493952108e-05
3.97961541934432e-05
5.16320542150326e-05
2.98245803542009e-05
1.00550045803519e-05
6.47280214849305e-06
3.49570396383996e-05
3.97885283631762e-05
8.10656229182436e-05
0.000128549610742041
4.89722602068437e-05
6.82254281569689e-05
-2.86879806304699e-06
8.73007225127659e-05
0.000107334799718372
3.29992103758656e-05
4.99759778810777e-05
8.95871061424839e-05
6.57114018021709e-05
6.50096652668946e-05
6.45016338105671e-05
3.86079122515359e-05
2.41971228839869e-05
7.94997152830396e-05
8.41410795013969e-05
6.86870436136793e-05
8.46662678652445e-05
8.74782221193569e-05
4.59595543246607e-05
6.04183871495328e-05
6.60790424176694e-05
6.45775237868582e-05
1.75094092095871e-05
9.03948233105506e-05
1.87104207797178e-05
9.27874036683681e-05
2.73228178395009e-05
1.71333011627447e-05
9.03952451545724e-05
1.9815907944601e-05
4.72631654904592e-05
5.41844009097254e-05
7.08599356946793e-05
7.85081507547352e-05
5.27101481447415e-05
2.96899783784369e-05
2.33983379096406e-05
6.32876877831566e-05
0.000140075221245447
5.12459130025676e-05
2.15623634211473e-05
7.45075483893039e-05
1.26401913229007e-05
3.13374583496503e-05
7.95747703297729e-05
5.49442687797531e-05
6.06347839535706e-05
-1.30730018300606e-05
4.83626371181369e-05
2.16001488365746e-05
3.57215354156687e-06
4.09082713064004e-05
6.98745176245011e-05
-9.2724483505555e-06
1.1624434266339e-05
6.16498525945483e-05
7.83300252713105e-05
6.71389282861639e-05
5.41629572306321e-05
9.71730886503042e-05
0.000118031519085001
0.000120930440362184
8.30643252277579e-05
5.16405174510292e-05
0.000102415492373343
2.68209997531873e-05
7.6864387315283e-05
4.29100558007488e-05
2.81371147742603e-05
9.23307647159062e-05
8.14883019240411e-05
1.69967446707387e-05
4.23664490568863e-05
4.52515477255028e-05
6.15039736041694e-05
5.19507398311363e-05
6.81936896852354e-05
6.71936930428433e-05
1.2322086072851e-05
6.81148574104859e-05
4.16050894435443e-05
4.08484077886611e-05
8.88408269391552e-05
3.40731264035545e-05
5.04172715221764e-05
6.68172225868591e-05
4.30766683562116e-05
4.87102432487202e-05
4.62129553667883e-05
-1.64596285106799e-05
8.21801873933485e-05
7.35259132357974e-05
6.9416099571015e-05
2.42676254046947e-06
8.35250204741645e-05
-3.78026573879216e-06
3.52389397663705e-05
2.82876672902808e-05
5.73869164648957e-05
6.2591964007068e-05
0.000103805970166241
1.078077182062e-05
7.06515956859189e-05
-2.68272295880225e-06
8.25335384327524e-05
7.86999593424671e-05
0.000173856519376366
6.60664222311952e-05
8.21778710522206e-05
7.41321928345233e-05
7.82911457979818e-05
6.72770128917609e-05
4.9742717135779e-05
4.13251475341659e-05
4.49122453293128e-06
1.81602311315762e-05
6.30154617918848e-05
6.13509612399344e-05
3.04649792501152e-05
8.33433116508474e-05
3.60442891793377e-05
1.02503043279571e-05
3.06922355845829e-05
3.16965377139747e-05
6.08926809145491e-05
5.30995538218091e-05
-1.37024009868599e-06
0.000124194285607808
2.23111053521025e-05
6.18392273337546e-05
4.61136708902644e-05
2.41800215503509e-05
-7.23451476399329e-06
1.9779806271573e-05
5.66380498230678e-05
8.06942375394768e-05
7.1018758856814e-05
4.18744584108172e-05
9.26680723877266e-05
5.60077955607745e-05
5.59677910909522e-05
7.01426006620056e-05
3.78778579468607e-05
8.70832295479086e-05
0.000104942065880715
0.000101795548133796
5.62751197813557e-05
2.96508502240993e-05
8.62104114370692e-05
8.60887089770782e-05
2.68719526015628e-05
4.07906137677044e-05
6.17030442883796e-05
7.47148093679151e-05
7.09139412595267e-05
7.08961352895319e-05
8.47411583573928e-05
6.46844420979902e-05
6.46711088666477e-05
7.56973386586886e-05
9.74021161607401e-05
0.000114580410700331
4.00065246287036e-05
1.28397012469922e-05
4.98202554808642e-05
3.2397172248237e-05
4.50658904489946e-05
6.90082474165094e-05
7.26925316994839e-05
3.05183022329079e-05
6.93999739321358e-05
4.90093620464493e-05
3.28251251368775e-05
1.84073238637286e-05
3.88149302976625e-05
6.1461482908053e-05
2.24132883668979e-05
7.18161622316636e-05
2.56725706113725e-05
5.96895636840956e-05
4.4750416755057e-06
5.63795138353397e-05
4.69106048492059e-05
7.51058931763109e-05
3.57160686698004e-05
5.95867772899051e-05
6.42050469026781e-05
4.10201159178334e-05
7.90532043503236e-05
5.7544404653138e-05
9.85835930379262e-06
8.50894365889015e-05
7.49737833090477e-05
6.39735695938046e-05
7.079832023759e-05
5.27270327310987e-05
1.03676266069796e-05
3.05409466785459e-05
9.38218278652039e-05
4.81169961943706e-05
7.07299230476683e-05
5.88615592199816e-05
0.000166603445042721
4.58440206261266e-05
5.54439351980165e-05
6.42857890682742e-05
4.6965476300037e-05
8.91657804945056e-05
7.16909137266295e-05
1.00254587316959e-05
0.000118996425535642
8.29768512741459e-05
9.22111843735081e-05
6.20313485022635e-05
1.99380274946507e-05
6.94001035581693e-05
2.20509429436252e-05
9.12417107613825e-05
4.97499193009158e-05
0.00011042348143176
0.000103955727528993
0.000100319761325573
4.9464577883456e-05
2.28790753480813e-05
3.22335733024193e-05
6.14285470160508e-05
2.45650192107676e-05
6.51155404974777e-05
1.63049885892623e-05
2.34808604138345e-05
9.73758403076222e-05
6.14231379552367e-06
7.70892802095931e-05
3.57639618752552e-05
-1.30709070848543e-05
3.98941210230644e-05
5.37708168438014e-05
5.33914550162488e-05
5.01507312763108e-05
6.1377811404039e-05
8.07518106105704e-05
9.1281030244623e-05
1.07164794865014e-07
6.1024507688508e-05
3.32045636645735e-05
-1.05213464918175e-05
3.66774487164073e-05
4.84288577703211e-05
2.94470687020241e-05
1.05840639626973e-05
6.71479482649589e-05
5.54300538394087e-05
6.33483372326082e-05
7.32844231232931e-05
5.92084862470366e-05
9.03865204949419e-05
8.12765347739033e-05
2.52657991449916e-05
6.40195735000662e-05
8.12700931523884e-05
4.23206202506694e-05
2.86529328978737e-05
5.32989382999797e-05
6.93513329076726e-05
9.1053797020192e-05
9.38556843351166e-05
7.7848244933602e-05
2.11452366338967e-05
8.12254114178568e-05
4.44827693667293e-05
2.04299325914371e-05
3.59388169670013e-05
9.05295999973691e-05
2.56158420863051e-05
5.5304801679019e-05
0.000118805102465569
3.14495082064793e-05
4.88983208495548e-05
6.09102508048418e-05
7.40851714436998e-05
0.000103423147913969
7.73875470886601e-05
9.61145849375115e-05
-1.22025134956858e-05
4.69903413451556e-05
7.69511793063156e-05
5.3648183923273e-05
1.11264973597902e-05
2.19786399996712e-05
7.82111910966675e-05
3.92128770477397e-05
7.05071431128986e-05
1.9661034823427e-05
4.09531889506376e-05
4.69304735546181e-05
2.05539934119204e-05
6.89531262452844e-05
7.29566787011927e-05
3.17797236966339e-05
2.67989530441606e-05
4.06336283530017e-05
0.000128788869384546
6.75553609860941e-05
7.4372114156566e-05
5.13269618584965e-05
3.95096232291707e-05
6.57762684621159e-05
9.80600718872318e-05
9.65797314282123e-05
6.11992353485076e-05
7.44167699218595e-05
5.39181326158339e-05
8.77854123730548e-05
3.214217283219e-05
9.15398484676535e-05
8.89137860937705e-05
4.36841985355817e-05
5.87609149881871e-05
3.53137432091012e-06
-2.85969156929949e-06
1.3969459694955e-05
1.63523804872658e-05
4.73121311415207e-05
2.23986027634523e-05
0.000105387880848823
9.48002602481631e-05
7.12493006410161e-05
0.000100540194682469
7.82158827290636e-05
6.04987197510697e-05
6.61179844781719e-05
0.000120664414932863
8.07141979494598e-05
8.65828147965812e-05
5.52675404797396e-05
7.93026980586374e-05
0.000113094468138017
0.000138774523438784
8.59412933993823e-05
7.8258066867109e-05
1.29646975964706e-05
7.20203843628902e-05
3.59018682749182e-06
4.70265016812938e-05
5.0034992756359e-05
6.54107732853411e-05
-2.1334699445722e-05
1.8689624241488e-05
8.08132688019494e-05
4.50089266459613e-05
4.48246057729913e-05
4.91142286928332e-05
1.74623615526558e-05
6.45506195763178e-05
-4.24158919217681e-06
0.000124645642317913
-3.65113046037621e-05
6.01149826034483e-05
1.11663851416613e-05
7.3407078391758e-05
0.000124437334274796
3.39716219198998e-05
6.87228079986052e-05
0.000118564140384988
5.08215967288304e-05
5.30390334506105e-05
8.79392195189189e-05
4.36565428049126e-05
5.28988464839507e-05
8.17176062268038e-05
0.000101165749508332
7.11925736152968e-05
9.98555477185837e-05
4.475566491315e-05
7.14407054474335e-05
9.60324268353759e-05
3.80592462802037e-05
5.05196144413854e-05
0.000114483104255086
4.67623142883641e-05
9.41055903796212e-05
1.02585307041044e-06
5.15648245669182e-05
3.5284548780495e-05
4.18239253909322e-05
2.57866987490318e-05
4.52344765560785e-05
5.96824387015902e-05
9.10451438437896e-05
4.44697349783361e-05
2.01577418664735e-05
7.35040028105853e-05
0.000107411490036255
7.13517362277444e-05
4.00237345495554e-05
7.23405490951848e-05
2.03384959072376e-05
6.43067573150817e-05
6.0560763276618e-05
7.51514051756031e-05
0.000104620049545291
4.77982810325964e-05
7.1618305820399e-05
2.3438673169811e-05
7.67990987126605e-05
1.83224804667571e-05
9.05577582148565e-05
6.23932096801465e-05
8.05539821176485e-05
4.08935135218052e-05
-1.70770441240288e-05
1.98076255341934e-05
5.30979257332664e-06
-5.43849127728283e-06
3.35871998335168e-05
5.31085183163114e-05
8.94102438362753e-05
-1.75264457097566e-05
5.40661657896346e-05
4.61290976664891e-05
0.000109484273389241
1.21672442667721e-05
8.15712241630312e-05
5.29898284167397e-05
4.28421404353435e-05
6.50627135673337e-05
5.1238731176951e-05
6.47770014137414e-05
8.3149748881716e-05
6.53738916964214e-05
4.82362016158052e-05
6.73952466718061e-05
8.75849624598845e-05
-1.97434458252504e-05
-6.60879688900077e-07
0.000135014098640922
3.75681365628526e-05
7.95728914176743e-05
0.000111883173555992
6.83532855635244e-06
9.65250800579422e-05
0.000113604034362669
1.8587579166584e-05
6.54432459665805e-05
3.73631756443257e-05
8.86064656799559e-05
3.60673681910028e-05
6.21901025636485e-05
2.99951491003754e-05
8.15840817424931e-05
4.43750420558929e-05
7.70074899600833e-05
8.74487238557994e-05
2.74087633093968e-05
6.25195887815156e-05
4.44068081740778e-05
5.15945985089698e-05
8.5614773415176e-05
6.8800916296704e-05
7.11284897145792e-05
5.73777763280515e-05
4.90783297797955e-05
8.74032122838658e-05
8.74501295590357e-05
4.02786540362731e-05
6.50837989699683e-05
2.53430337961099e-05
1.85624705181602e-05
1.7687358917838e-05
6.32588395236624e-06
3.16216414583673e-05
6.33921942327294e-05
2.43091131749881e-05
7.62227574348263e-05
3.50785572673624e-05
3.98731645029169e-05
6.73800332674434e-05
5.31695176747939e-05
5.80329999227569e-05
7.56907636665765e-05
5.47908277714516e-05
5.79682479431003e-05
4.56075454417937e-05
0.000112638225564895
7.72762105287033e-05
2.50311365769454e-05
0.000128946216705613
7.65743193476717e-05
6.72810923385215e-05
4.34610265117225e-05
2.36019879174786e-05
6.65078815674144e-05
5.25687984317225e-05
7.07025088942422e-05
6.61094945845969e-05
1.94545781051124e-05
8.83586209808682e-05
5.84498677131838e-05
4.27606828694016e-05
4.78435490793883e-05
2.62799129036924e-05
3.60983051953044e-05
5.18975592954849e-05
6.5645563299508e-05
5.14575498801055e-05
8.42905279937265e-05
0.000116874202146084
5.22075528189473e-05
2.94168460996023e-05
1.21324370406655e-05
3.96158177729888e-05
6.08412471003775e-05
-3.24847942347293e-05
4.39756116569788e-05
5.41072550964857e-05
6.29737768393941e-06
2.50521712690069e-06
8.13490336845986e-05
2.82588557732484e-05
0.000149942765273455
4.26667096852552e-05
0.000119005769990774
3.98256285048281e-05
-1.3181958591042e-05
8.93120003988756e-05
4.88411438718861e-05
8.17855336658869e-05
4.20472157788589e-05
7.35400279508021e-05
9.47903270349513e-05
5.75938562055671e-05
3.39214605124122e-05
3.62488366817167e-05
4.0572506436512e-05
9.13846195780238e-05
8.22459619767739e-05
9.73998601934478e-05
6.23648110245467e-05
0.000107965368704682
3.73402790315948e-05
1.11817475055335e-05
3.47729091586829e-06
3.21646791617015e-05
2.97038823464635e-05
9.63678584921474e-05
8.84323179333414e-05
5.3069368706307e-05
5.81920390913538e-05
7.89148444070823e-05
6.66642357227601e-05
3.62903986531741e-05
1.61004550150187e-05
7.90289963028525e-06
3.81732845735175e-05
2.8002535737548e-05
3.93752292635904e-05
3.45885250763065e-05
1.3514205907463e-05
2.89561633165306e-05
2.97642259582186e-05
3.37600603541414e-05
7.47863050717362e-05
5.46428832308498e-05
7.3331240192918e-05
6.14132085477746e-05
2.35509933383742e-05
0.000100006643812779
7.36122195079649e-05
0.000103323690290671
7.20278505683509e-05
7.96777627142918e-05
3.34986168082957e-05
7.60902454376554e-05
2.46409661393822e-05
1.76925097253055e-05
9.33900063469903e-05
0.000103131493081089
0.000109318400438581
5.12025514584455e-05
6.9227515693218e-05
-1.30726804076902e-05
3.29914345264135e-05
1.53974201577907e-05
5.15266709443392e-05
4.56114213532269e-05
4.29294446595925e-05
4.00650417861814e-05
4.39635295415119e-05
2.20874746205471e-05
3.05974956375672e-05
0.00010454126080732
4.45214847009908e-05
8.21394673732038e-05
8.70564662666181e-05
4.1609942489723e-05
4.3367438151849e-05
5.46628122006188e-05
0.000124848783595333
6.8941639846748e-05
5.55762603390728e-05
2.82920712469274e-05
0.00011894591191353
3.38572375341437e-05
2.78816474432367e-05
7.80590850164205e-05
7.42624555507515e-05
3.86984500633639e-05
7.04126584167863e-05
1.38114560989428e-05
4.20244312131565e-05
6.6309928963425e-05
7.27354818768222e-05
4.64432242544794e-05
2.91430951954004e-05
4.35230525269104e-05
6.93472154649365e-05
9.94828779956771e-05
3.9484922779821e-05
0.00011456690606779
6.74619961372518e-05
9.30199048683372e-05
0.000103073986024516
7.62255492650067e-05
2.73663829220306e-05
8.25607158408444e-05
1.99560922021751e-05
7.91743170505279e-05
3.48540298388408e-05
4.8666270934024e-05
9.11631291385993e-05
7.69816018381373e-05
8.94927469312162e-05
8.52308935544713e-05
9.0898622941056e-05
7.68034628136707e-05
0.000120415136549582
3.45217661788742e-06
3.31675766159798e-05
-1.54059032652069e-05
7.14687823167571e-05
5.29295235331485e-05
9.17447942289417e-05
6.41488379453032e-05
1.4554929741893e-05
2.13688224929763e-06
3.37428640348402e-05
7.53523900695657e-05
6.11664834741501e-05
7.80754822009053e-05
0.000112060670371618
9.41778003433987e-05
4.14564986458948e-05
0.000135343054810836
4.10188756334929e-05
9.0068814242194e-05
7.75077788186991e-05
6.57973141628919e-05
8.25698154784705e-05
4.09252298171211e-05
3.88486148055615e-05
9.91118320792471e-05
2.59143607150221e-05
5.27027727249862e-05
5.7103682294736e-05
0.000125640377510618
9.06964071194475e-05
1.75541894009238e-05
5.31502132948284e-05
8.59547753940779e-05
3.24783807633132e-05
-5.36868493224697e-06
3.19602780129409e-05
7.93611489469956e-05
8.39425710697922e-05
1.95289804735097e-05
8.09773686093073e-05
3.00178945522076e-05
5.09987575578291e-05
4.34339518350006e-05
4.24849159412025e-05
4.73153529752115e-05
9.67290455800704e-05
8.09469826346543e-05
3.15969360200837e-05
1.97354787941842e-06
7.83010976935873e-05
5.43246860772659e-05
3.17763650992656e-05
5.57391754732239e-07
5.83893559479439e-05
9.1544772964173e-06
2.33955712825697e-05
2.93671701011531e-05
5.76764613662993e-05
7.56573164025831e-05
4.04823181619175e-05
4.38709577826312e-05
1.9727730567244e-05
6.74633689640835e-05
8.80125951837118e-05
0.000115517972970022
3.23640142019664e-05
0.000127765453998711
2.09156982363979e-05
8.90053280054402e-05
4.47293778647427e-05
0.000105191751428001
7.15540737950863e-05
0.000104880785899857
4.77241681492097e-05
1.03649046779607e-05
9.92985886761537e-05
8.46973599371333e-05
0.000105580299757358
3.54424882340331e-05
9.55296409391478e-05
0.000139498819363961
5.33631580490448e-05
6.48789697429563e-05
-4.0760981792733e-06
7.21616208172579e-05
6.87923839982228e-05
5.73952665039745e-05
0.000105565466978194
7.76222994234601e-05
-1.78029422167728e-05
3.68314418139705e-05
7.21424132193846e-06
6.32218163568687e-05
1.21882962719106e-05
4.0619441759041e-05
7.3790907094755e-05
5.63373633886009e-05
5.03531899198787e-05
7.23206885006904e-05
1.94598918181274e-05
4.87900285456789e-05
9.66858154032258e-05
2.63681049134317e-05
6.56669561317991e-05
4.85481140996194e-05
4.64779308536545e-05
0.000109349684061264
4.96896341742802e-05
4.49990551935743e-05
-1.48199295949723e-06
6.13280180358002e-05
8.59038214449538e-05
7.35138981387475e-05
0.000109571926325926
6.98419759583839e-05
5.13715971740995e-05
1.5586129302988e-06
5.74396763123671e-05
9.0178024804183e-06
0.000112812035052911
3.87302668019407e-05
9.67701434500837e-05
6.243571808293e-05
5.62466916536761e-05
6.50710770417193e-05
4.4308394824201e-05
4.23583731027035e-05
7.98888234097012e-05
8.73778220163582e-05
4.90350796517328e-05
6.80154188059161e-05
-6.57315762107334e-06
9.18755266408426e-05
5.25198634105413e-05
2.54734794166581e-08
6.02227963932602e-05
0.000109715214825588
6.22065898995049e-05
2.92440779052361e-05
3.91641833861302e-05
2.92814327994002e-05
4.82539605223628e-05
7.90454939921203e-05
6.35887354801603e-05
4.01742754289103e-05
2.36804841233049e-05
4.19161558540989e-05
3.56734250329305e-05
0.000116017107951617
9.5689281756342e-05
-1.1481637423134e-05
4.3243481216659e-05
0.000109715834369843
9.63496677393478e-05
-8.68617041528194e-06
4.21804461411497e-05
7.20030915320337e-05
3.27130713370965e-05
4.08295990701169e-05
1.91443744374971e-06
6.12118382976386e-05
7.92807023557206e-05
7.26880026366183e-05
9.99980241725e-05
2.64183237475197e-05
5.50695226617495e-05
-8.0927687532376e-06
2.99272172711862e-05
5.29594837291098e-05
8.49328570612582e-05
4.83183633028062e-05
5.70879667083239e-05
1.20085687176988e-05
2.32242080611682e-05
4.20257997662971e-05
2.80269280894775e-05
0.000124652729796763
9.67636105126668e-06
1.33240815656623e-05
3.69348831488761e-05
4.7527709702083e-05
5.71322021380652e-06
5.59522129496519e-05
9.66809065138707e-05
5.09698241437745e-05
0.000120086528922851
9.75211123208451e-06
1.30994715979411e-05
4.58282213187026e-05
7.86963112299218e-05
4.79802282058096e-05
0.000145237348846256
8.36722497406969e-05
5.01947743722593e-05
5.65943207189822e-05
7.11410229199808e-05
9.336072759872e-05
3.30279417106231e-05
5.70497362813987e-05
9.05783559405796e-05
7.8852245617653e-05
6.17345328632819e-05
0.00011190136611069
2.72352592662317e-05
2.3504613435264e-05
8.85523070772636e-05
5.14695084297315e-05
6.30005691168904e-05
1.22950017616847e-05
8.00907282185446e-05
8.74566006651936e-05
1.20310176593988e-05
2.47897663226077e-05
1.26771580427188e-06
-4.38379066031461e-06
-2.20480103425016e-05
6.02872628627239e-05
4.61811861316038e-05
5.02646666773675e-05
6.96374584446278e-05
6.48387315275021e-05
6.18366180671299e-05
3.1966101147535e-05
3.46039902944897e-05
8.83914569786373e-05
1.93738395320657e-05
3.03561028503287e-05
7.29810581373871e-05
6.49551057528667e-05
7.67392078702822e-05
2.40409586137941e-05
4.95252279122833e-05
4.50279563959205e-05
3.1067400236046e-05
-6.44841157314275e-05
3.22638839416157e-05
8.42999255064117e-05
6.22059873521063e-05
3.93874586151202e-05
8.27536845746376e-05
4.73765475209399e-05
5.1832059655955e-05
0.000154044815974037
0.000122032775917852
8.72427464926951e-05
4.24320744613311e-05
3.59747408147418e-05
3.05677540665863e-05
1.82904228962741e-05
8.13225827598289e-05
2.58066573657156e-06
5.12141077077564e-05
2.86052943922559e-05
6.91298869924315e-05
9.19494257086093e-05
8.93286645058715e-05
0.000102175595658218
6.91145237985853e-05
6.39086485657054e-05
8.63077810450636e-05
3.99156205781615e-05
9.16967462871747e-05
2.9027299968305e-06
2.39805849336423e-06
3.97940820457246e-05
9.32011104517037e-05
3.24580374666117e-05
-4.5043740945936e-05
3.36929235793806e-05
-2.54805871174667e-06
5.35888477912704e-05
5.40544456678345e-05
2.82170809644181e-05
7.83160129971406e-05
3.75537341018545e-05
3.43754195952329e-05
9.21475832367732e-05
-4.52823391322654e-06
2.50272232517984e-06
8.51647819548227e-05
5.86850610106942e-05
9.56415581209817e-05
6.76215582153382e-05
3.31846197465605e-05
1.17277519590639e-05
3.50696628490896e-05
7.25443825894759e-05
3.67202547429264e-05
5.66568803200914e-05
0.000104765330475995
5.68171580295873e-05
0.0001903392998323
6.38297435475602e-05
4.28691924209445e-05
6.837164803462e-05
3.42147719738623e-05
8.41943747487753e-05
2.73192519245769e-05
4.56332441184936e-05
3.73746226926254e-05
-9.62285659521609e-06
3.27359276946036e-05
1.00688501658203e-05
0.000118857357713124
7.54642702216556e-05
5.74230412615221e-05
8.39390834013944e-05
2.55931525013096e-05
0.000102958208345626
8.83391655943804e-05
8.67740047777233e-05
8.67016151408243e-05
7.17772141224577e-05
7.60096139840908e-05
8.34828161667096e-05
3.88709512644957e-05
-1.80785268721268e-05
-1.18640258860354e-05
-3.16334242580489e-05
0.000106367721767431
3.88717132683748e-05
5.62034415941798e-05
8.00135409579617e-05
5.02105757905182e-05
3.42091174083422e-05
5.68002262874394e-05
9.23773993370087e-05
6.30781240020991e-05
9.63456425010467e-05
6.40019121778113e-05
4.22812606490626e-05
7.58688917047355e-05
-2.10902998527031e-05
3.68213277153107e-05
-6.36721547036646e-06
3.67408157419316e-05
6.14296588653283e-05
4.16749871039268e-05
5.29652237307196e-05
9.66510201920602e-05
2.07766272463661e-05
9.58351570006499e-05
0.000106549520170365
8.81736296109024e-05
6.35531729553261e-05
0.00012489706740588
1.54882004973484e-05
9.48050882654649e-05
3.99703144442442e-05
0.000123521165622286
3.88224603202761e-05
1.96926918509992e-05
5.86245505289976e-05
4.22537909329315e-05
7.69128531045665e-05
7.49087365348269e-05
7.74708816362277e-05
1.0602287060554e-05
2.7358925438303e-06
1.72841217173174e-06
0.000107282800353928
6.78793652646239e-05
2.93259550152259e-05
8.58506668330995e-06
8.27708015202602e-05
4.29705981961618e-05
7.4283148649888e-05
5.96590299186107e-05
6.60005032494713e-05
4.25511532931561e-05
2.70795239726481e-05
5.63806319452917e-05
6.59998455854105e-05
2.39575271338026e-05
6.41248038316628e-05
7.23428500043524e-05
7.51130843127511e-05
0.000111103420251941
8.25701184195997e-05
3.75380650767154e-05
5.8790176107526e-05
-1.69629916482076e-06
6.03300377664685e-05
-5.51666135940754e-06
2.29545535952225e-05
8.80593368061591e-05
6.81623571023592e-05
5.75526052282151e-05
5.01842041238954e-05
5.39579988440203e-05
4.08780030317116e-05
5.91646325125369e-05
2.77262738856721e-05
9.70788675384959e-05
5.71606453620923e-05
2.13823446563068e-05
5.51162431773981e-05
6.15591952287342e-05
8.38965207067139e-05
6.01990786704863e-05
5.7601695528391e-05
0.000123655479212389
5.33173143017335e-05
-1.18881173087822e-05
6.73169060029775e-05
5.90669420717695e-05
0.000103176383934355
6.19743385000673e-05
6.67776373357698e-05
5.84863989805908e-05
8.14629780259219e-05
2.24452273202196e-05
1.80237250191235e-05
5.79618935017728e-05
7.50093618569655e-05
5.21003282027517e-05
-7.96757580326959e-06
5.85101826030587e-05
6.88877302974148e-05
-8.60539544961365e-06
2.3949185740083e-05
8.74346784457078e-05
1.94269711069036e-05
9.83121026041087e-05
5.06565559444738e-05
6.54118631467404e-05
5.64949258941217e-05
9.90904530558805e-05
7.93247929137754e-05
3.07906733203335e-05
3.33585667837526e-05
6.62989170945717e-05
5.12939011141399e-05
2.59644490819994e-05
2.12319957764152e-05
6.45074017163461e-05
1.98491581483806e-05
7.03548328729479e-05
6.50412280473588e-05
3.79866906411444e-05
4.74073519555041e-05
8.00689339088518e-05
9.83181518006283e-05
8.80056658264528e-05
6.96955170101123e-05
6.53571528091004e-05
6.92881474781961e-05
4.57150455540643e-05
-2.00733171826449e-05
5.00127074839292e-05
2.11938967344619e-05
0.000122143591148374
1.38748634872711e-05
6.06491920539642e-05
9.08449834954449e-05
-2.86182402929504e-06
9.24674015999644e-05
5.5856378159646e-05
5.77542950192126e-06
7.21359662662356e-05
4.59091209653697e-05
1.31588816045851e-05
4.23270806995783e-05
6.69026837503162e-05
1.55175353144806e-05
-9.15723468001307e-06
9.28959353989187e-05
8.6244149084103e-05
3.66760731399024e-05
6.70900764022426e-05
6.91253095894375e-05
5.69547242223077e-05
8.75698596685624e-05
2.20762773017979e-05
5.47340442156644e-05
-9.69754018253545e-06
1.02061132085385e-06
2.12939006851521e-05
0.000107482640703586
5.05523310445036e-05
7.34162559631258e-05
6.93229021362643e-05
7.4884467751854e-05
4.53062608792925e-05
5.92970057887913e-05
9.4783818295993e-05
4.06064585244413e-05
6.90035240644195e-05
5.40527955413617e-05
6.26908960045297e-05
7.69098668348164e-05
5.84791465846551e-05
-4.06436843419757e-06
6.95497451772347e-05
6.03477966665086e-05
3.79752789307305e-05
5.43905904073823e-05
3.70461257855146e-05
-2.39780615094095e-05
0.000110298092789765
4.91887402655797e-05
5.53935636222049e-05
9.86663617641457e-05
0.000106665461262031
7.02095229239111e-05
2.82724680208313e-05
7.40381403950334e-05
7.05708901732466e-05
8.36260379283858e-05
4.26184892632306e-05
9.97964953510282e-05
6.39159390766599e-05
6.35070400506333e-05
5.48163558117369e-05
4.24594239282395e-05
5.36834882708099e-05
1.84598970762242e-05
4.42995296953165e-05
0.000102249577114943
6.31148818134313e-05
6.00065477735e-05
2.73230087974037e-05
9.66144174854724e-05
3.62582774641095e-05
4.99045866426635e-05
2.29680790521948e-05
0.000109605446730078
1.247280331887e-05
6.04542333514244e-05
2.02666061172566e-05
6.88846652232762e-05
6.11852627261402e-05
6.75987283761463e-05
3.96704718982983e-05
3.14000440852379e-05
5.45361155557999e-05
8.40564886105166e-05
3.72718072896208e-05
8.82449826355007e-05
-1.95808953464559e-05
6.01730231998516e-05
7.06985697870123e-05
2.00866730640656e-05
0.000109016563916445
6.9284910339307e-05
6.74414332679072e-05
2.08858183771686e-05
5.08127696483971e-05
5.60726787459351e-05
7.9538767020673e-05
7.16530951351291e-05
5.39779904116566e-05
0.000113830066171813
1.931113633506e-05
7.93522468926193e-05
7.23037471352796e-05
6.59970344278428e-05
2.77128579348316e-05
6.55209229772515e-05
-1.23961495504352e-05
2.63894957375397e-05
3.69180807578328e-05
6.74139655640196e-05
0.000111447371529901
9.19338051875148e-05
0.000100015937645797
5.76201821647996e-05
4.1007924895485e-05
5.07874299277492e-05
1.42679520306088e-06
4.26218674011607e-05
3.35478520415237e-05
6.13785366306835e-05
6.46480043911965e-05
0.000106777700875424
6.3616335653447e-05
4.12351134821466e-05
2.4541457946863e-05
4.14189796169232e-07
9.3072624917452e-05
5.35251559799825e-05
0.00012752618071
7.22952884350948e-05
5.44036228814021e-05
0.000101402316100278
9.83407514537927e-05
7.07516177234456e-05
7.57589016079682e-05
0.00011985994966056
9.27882487703718e-05
4.85262663931812e-05
3.2006978630788e-05
0.00010634090879693
7.59868377916763e-05
6.90239294946953e-05
0.000171076862268414
6.59013856638874e-05
5.54391926557666e-05
6.47206696051266e-05
3.76079915795889e-05
5.05935277985949e-05
3.00052285898588e-05
0.000107644568153834
9.09249724263481e-05
0.000103582770283442
8.61974099129959e-05
3.2468528206627e-05
6.61563388079325e-05
7.73761908710866e-05
6.40606789374256e-05
4.39341198243435e-05
6.0707876045021e-05
4.46707928811075e-05
6.53369698648123e-05
6.92079151201799e-05
8.76738969970871e-05
8.34480840295651e-05
3.25257587901253e-05
3.21123860588356e-05
9.10561390098983e-05
9.93406257163552e-05
3.87824333322159e-06
7.41273711304759e-05
2.16127842331383e-05
5.50377823696383e-05
5.55185300145537e-05
1.63262643510324e-05
0.000129779147785996
9.56158036381171e-05
7.687442705275e-05
1.92845938682203e-05
6.00292542888313e-05
5.08833237094813e-05
7.72994153661741e-05
2.20154240845842e-05
0.000113865197176826
4.73780802743533e-05
3.32554813147955e-05
7.91198158811396e-05
6.42502856992291e-05
4.13679053226768e-05
-3.16735551355746e-05
6.36814223924831e-05
1.66586188505798e-05
8.19457567703409e-05
3.70516708339534e-05
7.1538508066332e-05
3.41203690475215e-05
5.35415525031789e-05
3.44312795441564e-05
7.09382505829567e-05
7.33679012156066e-05
3.68147703995498e-05
2.53544535547001e-05
5.85970557529503e-05
3.18848730655684e-05
-1.26038751218757e-06
2.87588429706509e-05
4.22626569873758e-05
7.16111846314061e-05
7.59614374904268e-05
7.19650908768734e-05
3.90093265090731e-05
5.07992278932038e-05
2.57827198206349e-05
4.92261572397133e-05
9.81693243009873e-05
5.40115362429502e-05
8.73594853137931e-05
0.000101527713838869
6.20593134996048e-05
6.03447329329573e-05
5.30396715757898e-05
0.000111507749825148
5.09322029338192e-05
3.43676342115818e-05
5.7289246642084e-05
6.34270450187074e-08
7.40332059335122e-05
8.09457465533772e-05
0.00011483572760816
9.33148642089573e-05
2.40936957141426e-05
5.46105777287324e-07
8.48950543727228e-05
8.48565789508976e-06
0.000103045776050951
-8.7390865860932e-06
9.27520270338369e-05
7.49717114801141e-05
5.45749510372886e-05
4.98984100061013e-05
0.000124114699194665
7.86939319511588e-05
5.95139883143392e-05
2.38998539538737e-05
7.41877466116196e-05
-1.18900005634017e-05
7.02698530545228e-05
9.60798353893657e-05
-1.78275790401272e-05
1.22918754269049e-05
0.000101131670207022
0.000118866369040024
6.24127215242129e-05
2.12969308535529e-05
9.22782731213689e-05
6.06753606623612e-05
2.3476775976636e-05
5.52349740275212e-05
0.000106561819240763
5.34842945787733e-05
9.35564816156357e-05
7.37397060631246e-05
-1.05049525767155e-05
2.67127930311989e-05
3.42222910668899e-05
7.04987647368163e-05
8.67217121019027e-05
-2.01103439993092e-05
7.58609587170393e-05
7.05835441735467e-05
7.01298822806332e-05
2.82738139399217e-05
2.85733695186951e-05
1.29368294453546e-05
2.61220131145481e-05
6.08283897859754e-05
1.73281842667626e-05
5.63851871486876e-05
0.00013097413642276
5.63305725447088e-05
5.37018552810823e-05
6.32451899503153e-05
9.21498157850475e-05
2.45528593131452e-05
8.22370607236734e-05
5.97326112193897e-05
4.9211291110266e-05
5.88125943558237e-05
8.33803207569245e-05
6.59517506798964e-05
4.89972618121585e-05
5.53880000368779e-05
7.70199179108046e-05
2.05382028810359e-05
4.79062499292032e-05
5.75960344084172e-05
6.36698133999049e-05
7.03706854506025e-05
4.26308399386367e-05
8.3592476425451e-05
2.82308978482316e-05
4.50010706891457e-05
6.98285231761846e-05
1.52503274404298e-05
1.51994648147502e-05
1.34237817800694e-05
4.09007869104795e-05
7.55171923236434e-05
7.57377871132263e-05
4.04024066410839e-05
5.23407616182311e-05
9.19124398324118e-05
-3.39935410103089e-06
0.000110980871917317
7.33310883204441e-05
5.0618857051701e-05
5.89895876577453e-06
9.40653301024483e-05
2.86236439280706e-05
5.38481064628229e-05
8.74461805500191e-05
4.87364777652681e-05
7.75814894995427e-05
5.70107977703711e-05
5.76397607297522e-06
8.6549770065912e-05
3.66695834234074e-05
7.98028388675472e-05
0.000123823663575072
5.9638751329295e-05
0.000104759984286142
4.0899249856782e-05
8.03314704579924e-05
8.91931828982571e-05
-1.25504511032603e-05
2.88495213319823e-05
6.77808296318947e-05
5.56495511737701e-05
4.05404144731653e-05
9.33179672318951e-05
9.15321121656557e-05
6.72957934476894e-05
7.15903490806397e-05
7.0053089780625e-05
0.0001452819617063
0.00011893482318594
5.38128566679944e-05
3.33947746227269e-05
6.40323180863047e-05
5.21584581393452e-05
1.16293872731912e-05
0.000101840073026639
7.28586141978467e-05
3.94552596255319e-05
5.49873448102798e-05
5.88361512600781e-05
3.06193007561136e-06
4.07939751806204e-05
9.75773226825043e-05
6.08578575854654e-05
9.00356151507333e-05
4.90903971841885e-05
0.000105095756489533
8.25888196671669e-05
6.6025323677448e-05
2.0111246071221e-05
1.78965659878272e-05
6.71028239033032e-05
8.92678554276557e-05
1.85277819752965e-05
5.32445575789683e-06
8.59701821621475e-05
6.14750625303795e-05
9.7803170209439e-05
5.75602392900558e-05
8.34328730128973e-05
4.22151164159e-05
7.19618698176779e-05
9.04741066651735e-05
6.32186605741958e-05
1.56685088668188e-05
6.14682088398019e-05
5.78902791335126e-05
1.18743682203749e-05
6.32971810467738e-05
5.38395905247018e-05
3.29461342878805e-05
2.98835925196858e-05
7.33245652672768e-05
4.94422085356778e-05
1.93313853963621e-05
4.51975455168218e-05
1.94489180501713e-05
4.83124239503017e-05
5.47403755162001e-05
0.000109585944645413
9.27668303384504e-05
1.24127329584821e-05
0.000111690010827544
7.58315246705693e-05
9.08810518410243e-05
-3.28959577073665e-06
5.22673762154657e-05
-3.78536975556179e-06
8.79975468410854e-05
9.71971432839177e-05
8.59743687875615e-05
6.83672382973448e-05
0.000100159575476846
0.000133671935147202
4.06825404279476e-05
6.92253737480671e-05
8.51658173866388e-05
4.80604235041134e-05
4.57981382249159e-05
6.55905670852624e-05
2.34712614846851e-05
7.46803325065079e-05
8.29919767410012e-05
9.73473228792423e-05
4.05836209857378e-05
2.68941857602301e-05
5.24821910432419e-05
8.05743874108618e-05
-1.28420231784137e-05
4.36600991446038e-05
1.05775677199066e-05
6.13001265224251e-05
7.77730059472237e-05
6.7671782410784e-05
6.13015601580156e-05
3.23334311518257e-05
4.87918886245241e-05
1.48154992160034e-05
4.05144290137162e-05
6.80862939108888e-05
6.82387512211357e-05
5.38373802293876e-05
6.51657939641941e-05
1.26505735095513e-05
0.000144362264456479
6.74180176475326e-05
8.25609470954063e-05
4.90976997879051e-05
6.80937417715255e-05
5.25837186794116e-05
5.93229585129322e-05
3.78790426939474e-05
1.55069419874476e-05
6.13541006248368e-05
9.61022391820288e-05
9.5749579595865e-05
2.48964999774549e-05
9.8209685290683e-05
4.39751195042613e-05
0.000114954161761237
4.2181434935945e-05
3.75708214909261e-05
3.32339945301887e-05
6.93883483602251e-05
0.000144359520550248
9.1676572974829e-05
-5.05787907723587e-06
7.05977220628117e-05
9.86306610329225e-05
6.28772720567519e-05
8.94824435037625e-05
8.87372913172084e-05
3.47502083289478e-06
2.09763875995768e-05
-1.36817240517944e-05
6.40010204665531e-05
5.71211535340227e-05
3.88385740063663e-05
6.30277816960451e-05
6.57654141008755e-05
2.89277362677535e-05
2.95457820485871e-05
7.289141399083e-06
7.81785350581521e-05
2.04685013773822e-05
4.6723892747248e-06
5.08013857207361e-05
5.72401375084666e-05
5.50771574887803e-05
4.97606820124782e-05
2.80883516946126e-05
0.000100060973749542
8.60318260704704e-05
8.45127180566319e-05
-1.45774851037928e-05
9.12541150399349e-05
8.30125682140637e-05
7.08582022470779e-05
3.38135158126566e-05
4.094919416471e-05
4.91820579944624e-05
7.89581175655892e-05
5.8359752125101e-05
0.000111442162567391
4.25511850678879e-05
9.6483371539158e-05
7.93219404448607e-05
5.55559817361407e-05
9.05199677201834e-05
5.86962099731729e-05
2.13032030040506e-05
8.42187415321975e-05
4.618653918328e-05
2.84711016887934e-05
9.32024390149231e-05
9.35613358443302e-05
9.24450719045926e-05
7.92601136249741e-06
2.41637163013185e-05
5.51770391034563e-05
4.8410501873514e-05
5.6050191911148e-05
7.83819961961554e-05
9.61483460931637e-05
4.76497169121433e-05
4.21324837466128e-05
5.37162765929307e-05
0.000104842440459262
6.42318368280589e-05
3.81392738522528e-05
2.8369453817025e-05
9.87309521559744e-05
4.43771751256778e-05
9.6135360083819e-05
6.04415784223113e-05
9.39350318153171e-05
3.69859648164171e-05
6.10766833623245e-05
2.4307687585324e-05
6.10708806765116e-05
3.07571473649952e-05
4.80119691411587e-05
4.63368098281499e-05
9.54985819326674e-05
2.83720328927789e-05
0.000100468881648125
7.67712499649255e-05
9.67915689420162e-05
5.68325845596493e-05
6.21167719073114e-05
9.54867499112813e-05
7.25678733415317e-05
0.000118192333436932
8.27972807746447e-05
0.000101083073365369
0.000120504725887527
9.61871195599917e-05
1.4818138679367e-05
4.87625549693806e-05
2.95749749276357e-05
6.24152847506275e-05
9.7439231751631e-05
4.54682863337901e-05
1.07334927258879e-05
0.000108619506068751
7.74790288637042e-05
5.64488938681788e-05
4.04942689055569e-05
3.21462212248092e-05
-6.55717342841072e-06
-1.63215030268398e-05
4.77881238847001e-05
9.99401632416085e-06
6.65193275454267e-05
2.90501463319468e-05
7.48957063965462e-06
6.33798567014755e-05
8.70707223416707e-05
2.46334997606893e-05
1.65481811069183e-05
4.55169032405826e-05
8.1792410362612e-05
1.31322810218009e-05
9.40837974385644e-05
3.86598009556494e-05
6.95461948806745e-05
4.38241696779604e-05
9.5805964600403e-05
6.30450775554375e-05
8.50871973681849e-05
3.77273455525881e-05
7.77780914492651e-05
4.35676683232311e-05
7.12324639736579e-05
0.000106481970507402
6.35729820693792e-05
6.63615831389714e-05
5.49171302896032e-05
2.0771451224852e-05
5.78537086908052e-05
1.29586972213517e-05
5.19726221569839e-05
5.84227154279915e-05
7.65295997750243e-05
3.93367581474153e-05
7.85725081603639e-05
4.91324059789559e-05
2.40804914838928e-05
7.438912884184e-05
6.67189440556281e-05
1.3970926761196e-05
4.0989368284285e-05
3.04936923333674e-05
8.63182852449881e-05
2.20674218604315e-05
3.07498954586153e-05
8.5582721058975e-05
9.46971788322552e-05
3.41826977941138e-05
4.04765512953427e-05
2.98488091920292e-05
7.57395347098189e-05
5.06103156805073e-05
5.29695549785346e-05
3.4289369283711e-05
3.78495899992488e-05
4.66706751330923e-05
5.25716510335371e-05
6.3320082010558e-05
6.85146391358512e-05
4.12304361541716e-05
2.17942828145492e-05
3.78652950808218e-05
7.92693819764917e-05
4.31109479777444e-05
3.50742739662562e-05
5.88853560766946e-05
2.48768911287547e-05
6.63741591598399e-05
4.28886699194039e-05
3.14870694679092e-05
5.29190231985758e-05
6.18441996493031e-05
4.92229012617859e-05
8.17908308356039e-05
7.55717539164554e-05
4.83621703532956e-05
7.9711302538027e-05
0.000100358255650552
9.82807951608412e-05
4.6831712827575e-05
7.1013041551795e-05
6.94447352763235e-06
3.06677164783014e-05
0.000117394704033698
5.16566203876146e-05
5.85321723987182e-05
6.5308431627165e-05
5.70461656379249e-05
5.50607769236887e-05
0.000113843772830842
6.19478771862372e-06
6.61262616247328e-05
1.56197705438167e-05
7.31041993749616e-05
6.78341990321249e-05
2.07786885860545e-05
8.93872545012471e-05
2.77929041444412e-05
7.02597707938731e-05
8.75283720021802e-05
6.38667355308703e-05
3.83192357749639e-05
7.84719272113028e-05
5.28408145183636e-05
2.6347096231591e-05
6.40964918540645e-05
6.94837473445289e-05
4.70184162037117e-05
8.64697843825023e-05
6.96805628593156e-05
1.6999581896991e-05
7.33909775201618e-05
7.66284280479146e-05
0.00011029456038689
2.95508278725479e-05
3.65010122303386e-05
9.69759598830717e-05
3.43327562140556e-05
7.91972865028667e-05
6.74505657232513e-05
-6.73783630421731e-06
6.48918191805791e-05
-4.33734766123388e-06
-1.34222389398021e-05
-2.37905349009966e-05
4.93305157931617e-05
7.98834397584905e-05
7.07378119013148e-05
0.000117312854342886
0.000112317256762851
0.000107024067952201
6.82662065462619e-05
4.66204984850865e-05
7.59699274120237e-05
7.39606174007539e-05
-2.94396688786544e-05
2.10971075597472e-05
4.02555750615261e-05
6.42569598561513e-05
2.82859401591296e-05
2.76908099846929e-05
3.16730948472784e-05
8.28629983480746e-05
6.63179964863183e-05
6.06239602926463e-05
5.29217330964889e-05
3.15540059548125e-05
5.62975891290572e-05
6.9619834064769e-05
6.24682338273662e-05
0.000116898990230141
4.83518267417427e-05
-2.70287260865035e-05
5.47312575844064e-05
5.29941385418388e-05
5.22335327613307e-05
4.44298547024883e-05
3.90877711406996e-05
1.03575813183536e-05
5.78678163389546e-05
0.000103879968761019
0.000125625425478989
9.09498201635542e-05
6.88877336803573e-05
-1.7615183634458e-05
4.74356478015776e-05
4.55179978430158e-05
2.45023327494728e-05
6.7335041265827e-05
3.64254087737458e-05
8.532820543519e-05
7.05020914251564e-05
7.2913950081243e-05
2.52164696110963e-05
6.01064437283282e-05
7.48887626122964e-05
3.40232691219503e-05
9.6962740787671e-05
2.38845171708764e-05
7.87166855860542e-05
1.47920688226928e-05
9.01022347390353e-05
-1.57515517633877e-05
6.51219909175671e-05
-1.6022512749916e-06
1.36143204970155e-05
2.23295683705566e-05
-1.34158330329935e-05
1.11869702108829e-05
6.67977619165636e-05
-1.49402778407374e-05
6.16937864210082e-05
6.18221236185022e-05
9.19459884308762e-05
0.000103340064364036
0.000105890428991907
7.73232257416233e-05
3.50048484816136e-05
3.98366103430726e-05
7.53551901408073e-05
0.000110749736098861
1.71285012418208e-05
4.2383204755031e-05
7.76871823969445e-05
7.5019111053062e-05
6.11868574431803e-05
-3.8028278708208e-05
8.36022814150617e-05
8.61469005250689e-05
6.06203107266771e-05
6.73568636224349e-05
7.22681070093254e-05
0.000102826743328815
3.39440343025627e-05
3.29051849896413e-05
4.17641972993855e-05
8.18145019461035e-06
8.63912289483301e-05
7.95603889504653e-05
7.78481802370056e-05
0.000134316095805773
7.49994991739321e-05
2.20959590820935e-05
7.96499903011795e-05
2.83024124271078e-05
4.28674295546106e-05
5.81134650351325e-05
7.10625378445701e-05
8.1979340112744e-05
2.65505838275236e-05
1.06628450359481e-05
0.000136010729444356
4.51250295730537e-05
8.55439723154767e-05
7.73108965537055e-05
7.67653937067929e-05
2.285902277535e-05
5.44329169453152e-05
-3.76305215709148e-05
6.46527263899389e-05
3.26605352181796e-05
2.1188382814217e-05
1.18504693960413e-05
3.9447114845558e-05
5.85935716951185e-05
9.66789369741061e-05
8.89606158226299e-05
6.02458426772126e-05
3.08638283698332e-05
1.03630073831231e-05
7.00515776050971e-05
7.2427718729073e-05
8.49955589456275e-05
0.00010294690561328
8.02835879966305e-05
7.69432310232722e-05
7.34999941784184e-05
7.56922210561387e-05
8.69021867607334e-05
9.19910214688051e-05
8.2721381848092e-05
6.12950151503476e-05
8.3089570453239e-05
0.000154253088255955
6.44400628336562e-05
1.51611670985016e-05
6.37643236698166e-05
1.13243953821663e-05
2.63332085055485e-05
6.33878085078156e-05
5.38248071364097e-06
2.72426133561152e-05
2.46516687651545e-05
-1.75748903324499e-05
9.8931967529356e-05
9.97699911764731e-05
3.85448979323853e-05
2.27633729920434e-05
6.28892630805316e-05
0.000104593306232775
0.000107148973191245
5.38322626220024e-05
5.79036921235484e-05
5.99603431249712e-05
6.70448617896625e-05
5.79075795854568e-05
2.69509001649056e-05
4.83635956289896e-05
0.000143377987250076
7.09527181359439e-05
2.32265087470496e-06
0.000108308645144892
5.5691688991128e-05
-6.30091625747852e-06
7.20393259982353e-05
9.09426720198159e-05
4.4167763818879e-05
5.25347230130543e-05
6.32928610940007e-05
4.31162081647987e-05
9.311296222278e-05
3.54467914537072e-05
0.00010029619389372
9.04502408298777e-05
2.85187389650467e-05
5.8013233948069e-05
6.4729025716652e-05
2.62930595509505e-05
6.13600871978435e-05
-5.11847062665963e-07
1.15181259134326e-05
0.000117902965123208
3.47672214374746e-05
4.38636298088845e-05
4.23458686992174e-05
8.88360077529297e-05
6.08627783420388e-05
7.36471312373403e-05
7.73464310137994e-05
2.75686554128113e-05
7.57687371490028e-05
5.2768688052031e-05
4.43601664381859e-05
1.88123758176754e-05
2.55027590123565e-05
2.69769202329987e-05
0.000103460372344612
8.84767697854546e-05
8.68366951885289e-05
-8.46343828015251e-06
2.41136169966872e-05
5.03907030386831e-05
-1.82815653268381e-05
8.25049151237815e-05
0.000102425217402381
0.000110427366913731
6.97534294094732e-05
5.95290017354666e-05
9.77973771469367e-05
5.70738557791484e-05
5.30682306953205e-05
6.71318426621269e-05
3.91354889860271e-06
8.84332755040841e-05
9.92263917313696e-05
3.21241599946823e-05
6.80391743935866e-05
6.88150708571434e-05
4.86675524088318e-05
9.70081585147938e-05
3.33575700149689e-05
-2.82210349127682e-06
8.47368970214223e-05
4.91911310156256e-05
6.56313077660273e-05
4.62565266088149e-05
4.15512798348795e-05
5.37190954192809e-05
3.07028642978738e-06
3.70427623546258e-05
1.74717748652664e-05
5.30900778275665e-05
1.86496360976478e-05
2.59740020029289e-05
7.6323470953456e-05
5.83309131730271e-05
9.39343866223488e-05
3.13439370170046e-05
5.82532180497199e-05
2.11429398520754e-05
4.43873288861162e-05
9.61135985021438e-06
6.94653511626747e-05
4.29253828751274e-05
6.95948613685709e-05
9.10506294779734e-05
4.49131500812017e-05
4.05403640672565e-05
3.19695578157426e-05
0.00011819729756888
4.07693989517262e-05
5.02652287666709e-05
1.90528898009749e-05
4.09584554335929e-05
9.2422782898185e-05
7.84348278535198e-05
7.83824688111176e-05
1.56007910083417e-05
7.41777261573118e-05
4.92507898502804e-05
0.000104350947526125
4.10445723310591e-05
3.1749580088046e-05
4.65700437387242e-05
6.89153966525568e-05
2.22439927660883e-05
4.9455160785086e-05
1.53882662926039e-05
8.59304833221084e-05
9.0363489209471e-05
8.227934599591e-05
7.72028589414886e-05
4.52363981650681e-05
9.21553913352274e-05
5.02037199619533e-05
2.76645555687376e-05
-2.64388703649663e-05
3.56645169102334e-05
6.66209756428566e-05
7.80285170577845e-05
9.44869077083688e-05
-9.34812115618743e-06
7.16850456602361e-05
0.000101706433756303
3.67627580157362e-09
6.91850807795053e-05
5.76604967043507e-05
4.49379068690701e-05
7.67714008393198e-05
3.20440092896623e-05
5.23320231685847e-06
5.57671076767494e-06
1.50334425867443e-05
0.000101159217345967
4.25114927139088e-05
5.10452483594921e-05
6.76475615935741e-05
2.14903690941123e-05
5.04089069273714e-05
4.9284655972892e-05
5.78602191612033e-05
3.24144300455137e-05
8.93959278107772e-05
8.29291223952224e-05
5.82567944709091e-05
-8.6038477055831e-06
5.97710627493264e-05
3.83480042846011e-05
9.46728999885343e-05
3.18748419414758e-05
5.92064299783587e-05
5.23329472699977e-05
-2.22266152037115e-05
9.13366461042607e-05
-4.40816603699306e-06
6.30399563463276e-05
8.53441579676928e-05
9.63484038610381e-05
4.04053652335673e-05
6.33246787492483e-05
-7.68597951862322e-06
1.1778749806191e-05
6.13409402124573e-05
4.53920328004367e-05
7.61746020243623e-05
5.74342383244076e-05
8.47792742523571e-05
2.71144854097604e-05
5.33112239223825e-05
2.13204204034744e-05
5.63162385355916e-05
0.000114504235214542
6.92835363693268e-05
8.28666675941837e-05
6.88104871558547e-05
6.17092765144695e-05
5.08561191220866e-05
8.29637570647003e-05
6.00400799095289e-05
3.24184272129868e-05
2.4391122186856e-05
-3.31666757954739e-05
3.01702730790741e-05
4.57428503680023e-05
3.91527997139651e-05
5.45282296033962e-05
7.4633993919768e-05
4.66213241288604e-05
9.47510406655805e-05
8.09591676758026e-05
-1.45769206519092e-06
9.52463769888234e-06
7.24359526230935e-05
4.57119832666955e-05
6.93514324713145e-05
0.00011647044805071
1.48319143968151e-05
5.70231506860521e-05
1.32532207473385e-05
9.51963046787549e-05
8.62036208098114e-05
5.50276657130561e-05
9.92421836702531e-05
0.000104515279428721
8.96868340683186e-05
0.000117513087646541
3.40470073044707e-06
5.07767372994442e-05
0.000104916994478015
4.40059302709727e-05
9.28207948715701e-05
1.49114254901902e-05
1.68367510454807e-05
2.83685804639353e-05
0.000101981767624966
2.3354431599572e-05
4.22587730636447e-07
9.04678025215352e-05
2.76005717643485e-05
1.81937985167996e-05
4.36224343784218e-05
-2.3013809415108e-05
0.00013347713099483
2.17320990264637e-05
4.91458807119175e-05
9.6236765565229e-05
7.00428471897858e-05
7.18236879548913e-05
5.76700089505615e-05
7.97513269842154e-05
6.76233998993585e-05
7.08216970972059e-05
7.06609183038439e-05
6.9779352075849e-05
8.1936307837064e-05
6.36774188296527e-05
1.41831425469901e-05
9.81385426368929e-05
8.87839236388791e-05
6.96479736787289e-05
2.78335630650722e-06
6.23624189616501e-05
6.94421933709318e-05
5.80518781277294e-05
8.50209749419944e-05
9.24712818338753e-05
4.20873477268336e-05
4.22238107549659e-05
4.80033414987897e-05
7.06790010081166e-05
0.000109812313010378
-1.97112991182713e-05
8.51743004844869e-05
2.05953066575577e-05
1.42086946206876e-05
9.0360374812651e-05
6.0902895217145e-05
1.14170537309613e-05
0.000105765377791691
8.58691271408277e-05
6.51126730306042e-05
5.27712945806608e-05
5.39007398381865e-05
2.79505142903326e-05
5.83298961711245e-05
9.072687005237e-05
1.4591700217368e-05
-1.0237502216766e-05
3.89662726050134e-05
7.15651004354489e-05
2.8056507976678e-05
3.70064433320584e-05
1.71241998613271e-05
8.27909622379845e-05
5.84502084171066e-05
7.16954242819728e-05
9.48492103831818e-05
8.05771829169432e-05
6.29549085889082e-05
8.2798484419018e-05
3.66138812594657e-05
8.13358889278465e-05
8.14742658354582e-05
3.58260238042052e-05
4.09793714114006e-05
4.52594032132177e-05
0.000100217340401697
5.993821184471e-05
3.64293684603319e-05
8.17821551339888e-06
7.72361001119207e-05
6.06275030082851e-05
5.74707292711755e-05
3.39092280077536e-05
6.95031771929378e-05
8.89200782608115e-05
0.0001365211079568
8.13884940606634e-05
8.93072629269535e-05
3.40019164085093e-05
1.9268609215601e-05
7.3832926630658e-05
5.09754619406297e-05
6.01787708670379e-05
3.2423020594434e-05
-2.01052941113906e-06
4.08651931720891e-05
3.91777889052389e-05
5.95362453537008e-05
8.57028296905263e-05
4.31140448762882e-05
4.23816879848916e-05
4.4203021259957e-05
3.95747165698914e-05
2.41233565983123e-05
1.78230153777888e-05
3.59659121037991e-05
8.99809665775396e-05
0.000147775988114189
9.23512176700777e-05
8.35554115021766e-05
7.30464071143921e-05
7.83180378006184e-05
3.57334268755803e-05
8.80316089589214e-05
4.98026601946078e-06
3.20498523806712e-05
4.83499035230006e-05
7.79622784507427e-06
7.87446181079026e-05
3.5079071331811e-05
5.94851182437e-05
4.30403793469497e-05
6.11929973181406e-05
4.0735170742016e-05
9.27782122474047e-06
4.1289072140588e-05
4.74321629104423e-05
5.29991461239794e-05
3.37918952252525e-05
0.00010442275685872
8.96707054862699e-05
2.05805810231571e-05
7.84151883517592e-05
9.65265278225892e-05
0.000138425552798552
-1.95690756074793e-05
4.55639728594489e-05
3.3304432824925e-05
3.83551886945695e-05
1.70979139080525e-05
6.33902009074428e-05
2.34489410701209e-05
5.92566572353006e-05
1.46088304782615e-05
7.62039522150266e-05
-1.94801309701781e-05
6.53977450656766e-05
2.21776818713222e-06
-1.27867489020883e-05
8.69617929853648e-05
4.5366494976295e-05
0.000106315799313779
2.75910979432969e-05
6.84498088243653e-05
9.92104697071294e-05
6.13690305963108e-05
1.8287076991811e-05
4.74040227206592e-05
1.94399643350123e-05
1.49326273479441e-05
9.83907290006439e-05
0.000108822409307812
6.41341418212629e-05
0.000114260115013219
-3.5686119834758e-06
5.4532160573156e-05
4.45016596432085e-05
6.6809236708228e-05
8.61116190557023e-05
2.77539608023804e-05
6.08543116604052e-05
8.90216129615557e-05
4.22742463991148e-05
2.55114382680693e-05
4.98552233317371e-05
0.000111108592086712
3.25404929863202e-05
6.52045916624064e-05
3.85884226983881e-05
4.01326802831237e-05
3.3144803413458e-05
-8.6294701128302e-06
1.76200620180653e-05
8.27896827750548e-05
9.52576960393969e-05
3.53794255806632e-05
6.21055732089308e-05
3.59979389002687e-05
6.77455343271865e-05
6.50874649589486e-05
5.48047457636018e-05
6.73320777593244e-05
7.43467042952347e-05
3.32915204989313e-05
6.780612867656e-05
6.27016760360572e-05
7.16263699229903e-05
1.49641935625363e-06
9.68456459878347e-05
0.000101728627648297
