# Supplementary material for: Research on computational propagation and identification of mine microseismic signals based on deep learning
Source: PLoS One. 2025 Oct 22;20(10):e0334641. doi: 10.1371/journal.pone.0334641 (PMC12543183; doi:10.1371/journal.pone.0334641)
Supplement: S5 Data — (ZIP) [file pone.0334641.s005.zip › 000100800001532.xlsx_0.txt_24.txt.txt]

3.07451496925959e-05
4.51288587275879e-05
3.72033155542107e-05
9.72894183007243e-05
6.29662628541062e-05
3.29151225948163e-05
0.000105152359384497
5.48039908622801e-05
7.69844127973327e-05
0.000102386701390033
0.000111256667737295
5.21688765568154e-05
7.012827108136e-05
5.36275544405176e-05
4.04151779555985e-05
5.01791257832662e-05
5.42552645196269e-05
5.75309301003253e-05
-1.1575931549792e-05
3.07560664962251e-05
2.60119762953302e-05
4.79448458759731e-05
4.44730438503583e-05
8.19767558874686e-05
2.90715397045845e-05
4.00976074887082e-05
7.26960908432629e-05
7.0468653555223e-05
6.66232321757858e-05
0.000122066262282445
3.82451148379357e-05
5.70839036538137e-05
3.5529195424457e-05
5.77713920318337e-06
7.37542742551823e-05
6.07047415517717e-05
5.86371237034476e-05
1.46994564210197e-05
-1.73244820947686e-05
4.03324696009771e-05
3.82089113131825e-05
4.55883432437174e-05
0.000104767296410492
8.29433302423909e-05
0.000126343043565055
4.27208599939732e-05
3.8536743829936e-05
2.21785782671565e-05
7.60052808465364e-05
0.000116915967416554
2.461454646789e-05
3.89285906962633e-05
9.6595526099741e-05
4.26300883644767e-05
9.71415747545564e-05
3.10280242794309e-05
8.62592717345889e-05
8.51888502062734e-06
0.000115083592087709
4.46893369228354e-05
2.45410298469353e-05
1.20435057980861e-05
8.61024444335085e-05
4.97975214852318e-05
7.60706157465011e-05
9.63102340936234e-05
6.58953510172691e-05
7.98566200002883e-05
5.86515611883302e-05
5.10002937504941e-05
2.84742258456309e-05
2.04004886630251e-05
-1.14330283170236e-05
6.07326805680581e-05
5.45196256327072e-05
4.26743336688784e-05
0.000104016090346859
5.47293261219785e-06
5.33579242769567e-05
5.91486021162353e-05
8.93437916822911e-05
0.000113809447890995
4.22228433498155e-05
4.52027642595867e-05
3.21141499592224e-05
3.68360806162825e-05
7.31343195432405e-06
3.38175689933696e-05
5.59159216484445e-05
3.15030206453793e-05
1.6672211738837e-05
4.23805020583633e-05
3.53791574137602e-05
5.29246696672312e-05
3.57966231102977e-05
7.59452738938155e-05
4.93933776594477e-06
5.08710557482124e-05
7.05040326344365e-05
9.30363851820029e-05
3.95932848239262e-05
8.07764789470319e-05
6.8324229757835e-06
0.000129148647428762
4.19883595340742e-05
3.03126988941617e-06
3.39160404726132e-05
7.02031020989587e-05
-3.34561749947099e-06
2.22917955752666e-05
5.09047075772233e-05
1.36945588294873e-05
0.000116696615486297
6.55506873125796e-05
7.04720846414283e-05
4.66920239891308e-05
3.84866686605783e-05
0.000134096068499341
4.75848861176997e-05
6.76302540102116e-05
3.92940788790412e-05
2.82675183514503e-05
9.28100362514405e-05
0.000119496819008142
6.65123605645657e-05
1.56130094240818e-05
8.94709915239599e-05
8.96548666779722e-05
5.63876875188635e-05
2.31220115674589e-05
6.62841304984532e-05
1.95247365416395e-05
3.84543303243981e-05
8.14068808258803e-06
0.000103590701119696
6.35698753078017e-05
-2.61714639835539e-06
0.000101279531297519
2.31312922153449e-05
5.11760305020533e-05
9.22373907852677e-05
0.000101561710969722
2.93121721922749e-05
7.68455409285886e-05
9.26729436209864e-05
0.000103549730497076
7.66937317411921e-05
5.7431348175963e-05
0.00010792880245641
5.5074600035732e-05
8.34178373139906e-05
1.68468646837924e-05
5.25970861772281e-05
8.32428050264597e-05
8.35857089359122e-05
5.1566777405989e-05
7.89826386491481e-05
4.86544828176123e-05
7.79502392963099e-05
9.59433183676023e-05
4.15108892321883e-05
7.4742757782647e-05
5.16069748689148e-05
5.18106519494213e-06
8.75898646406996e-05
-3.17558108592761e-05
4.63902191946857e-05
3.90411466835332e-05
2.36679642416716e-05
2.9833358366219e-05
9.62491265255062e-05
0.000126272050618829
8.64131985718507e-05
4.75686459294212e-05
-5.88836197351435e-06
3.85229656530584e-05
8.96646778550596e-05
8.98018493489645e-05
9.23380949321377e-05
5.53076953342128e-05
2.19156044983292e-05
0.000114293461700993
1.71555271911076e-05
6.69420420217291e-05
8.7129833363694e-05
9.04879286351517e-05
9.53973882542197e-05
0.000112569475596229
2.20401117123527e-05
5.46581477167102e-05
2.96532225796102e-05
6.1570649949689e-05
6.16145139559742e-05
7.7305490819871e-05
6.73795474973283e-05
9.64875079350106e-05
5.34068294317461e-05
7.358043970372e-05
3.50019541297467e-05
5.7924649814103e-05
7.05161377277952e-05
8.72123964960534e-05
3.04140598208828e-05
3.82644019977544e-05
4.06607911727196e-05
8.47735343299057e-05
3.5134135963438e-06
3.83185295723133e-05
8.65147431819088e-05
3.59362868388082e-05
8.70622194325287e-05
5.11851877966418e-05
5.84292079621883e-05
5.34902713494064e-05
-4.72602012981034e-06
5.43058479927394e-05
4.66758402615869e-05
6.51433811162671e-05
6.53529857011744e-05
2.0244060843694e-05
5.78105876188018e-05
3.7883746589937e-05
5.80173490455881e-05
9.14770649117758e-05
-5.87890019419146e-07
3.36369942877198e-05
8.85306090365676e-05
3.44049740283098e-05
7.60095798314953e-05
5.76648862945155e-05
-6.21565351930761e-06
8.09388392817925e-05
3.0459115045215e-05
-2.9176158090207e-06
2.9398024736887e-05
0.000113646581158284
6.20179325653052e-05
6.81760557971158e-05
6.84746111745119e-05
7.47807701381249e-05
3.1222698270239e-05
6.19893863720261e-05
6.463215895803e-05
3.55817662406675e-05
6.5957625170714e-05
3.90455957784145e-05
-5.84613235849246e-07
3.4763361680909e-05
3.91676698357393e-05
3.49936078165345e-05
6.39855802965906e-05
6.57638424562147e-05
6.01869044638009e-05
3.33589060572889e-05
6.84090165753091e-05
8.464067498474e-05
1.52853566458093e-05
8.43826948534133e-05
7.82364070034987e-05
7.08772598104875e-05
6.25064441349622e-05
9.55109347405631e-05
6.08217173052593e-05
9.29828711171171e-05
3.03165582522522e-05
7.9501847857174e-05
5.83499627008788e-05
2.48347420807169e-05
2.74834843713769e-05
6.89508490349676e-05
6.83866504933967e-05
6.63689626177957e-05
1.4291699006653e-05
-5.5611692463544e-07
6.02755861989861e-05
5.69961681275388e-05
0.000134001370887148
6.72513294357452e-05
2.75710536935709e-05
-8.65810906814041e-09
1.38681940430398e-05
9.54313726064818e-05
7.2448629477517e-05
3.20013411921279e-05
6.822971525713e-05
8.24809993604792e-05
0.000141742625984561
8.24448777228045e-05
4.06036676240426e-05
6.90204174435641e-05
5.90809126279157e-05
5.66181271334742e-05
5.25657673587374e-05
2.03066103982058e-05
7.25254895591043e-05
4.94886748844171e-05
2.70906399877923e-05
8.13495118289842e-05
5.76554326949002e-05
6.96787627337619e-05
4.87580046511431e-05
0.000107286349787124
3.49472347239805e-05
0.000103154255952638
0.000103198754697961
6.38629840302272e-05
8.08816122879002e-05
8.74845430415781e-05
0.000104907229609969
2.92749104303745e-05
2.11590635916461e-05
6.52759704860961e-05
0.000117431153157547
4.77006064493964e-05
7.12713818127674e-05
9.45968512086335e-05
8.83438330831984e-05
2.24449514996226e-05
6.20233068661899e-05
5.77192479706936e-05
5.18677084784079e-05
0.000120142608407977
0.000126030058712488
3.69329357309321e-05
3.10439025036125e-05
3.36502750895404e-05
6.87272563580727e-05
3.72462341848089e-05
1.82492386369626e-05
5.52668416608884e-05
0.000120898149685627
0.000102302555330222
5.76335510404379e-05
6.48783551768022e-05
4.12521248962407e-05
6.10118531555007e-05
7.19725851093467e-05
4.21474163459334e-05
1.2963918912494e-05
7.16090705541508e-05
1.77694804992133e-05
3.62241482122573e-05
4.56204560382472e-05
6.94104596287912e-06
5.47836585550237e-05
3.71259643587909e-05
6.44841959083915e-05
2.69150945981007e-05
9.80581574200416e-05
7.67564513095737e-05
0.00011927084806516
6.83646738824915e-05
5.03093912441879e-06
1.88130497995704e-05
7.17646867571273e-05
4.85455023897225e-05
0.000102145901777284
5.39739068331809e-05
6.4809013638041e-05
6.87767146609264e-05
6.75480941109019e-05
5.79917985512252e-05
6.16283456043691e-05
8.93100374222564e-05
6.28433864522937e-05
7.33039956630761e-05
2.10172399220904e-05
9.76175706366229e-05
5.8286444371275e-05
4.24448347447096e-05
9.03158962119728e-05
2.65074581103155e-05
4.5022395754544e-05
-1.56823113026868e-05
1.23835795418521e-05
6.42250933995579e-05
3.97119414524563e-05
6.61812499466264e-05
1.52308322039143e-05
2.76095825734597e-05
5.3413211659049e-05
-2.75230117866848e-05
8.20389626146938e-05
3.97599712662063e-05
4.24902008670317e-05
0.000144854516515424
5.40760875337622e-05
9.44369812037863e-05
3.55333648639015e-05
4.79486609558188e-05
-6.37332121511177e-06
8.28729701253883e-05
6.60783347132524e-05
4.00396912456703e-05
1.52112832595209e-05
3.14971419086566e-05
6.98640384392878e-05
9.51924402329362e-05
7.92475438836658e-05
8.01138811920499e-05
4.31262901592033e-05
3.59975262000293e-05
7.49889387566912e-05
-3.66013552169327e-05
5.51262200294637e-05
8.06578259338763e-05
1.87879247120598e-05
3.21980074379108e-05
4.82094757001224e-05
5.58350827606465e-05
6.36155583425518e-05
4.18240416760262e-05
7.64499089453215e-05
6.47043709814828e-05
9.79324742888024e-05
8.97988949491314e-05
0.000141538567540212
8.89076175978962e-05
6.95721236266412e-05
5.58751018314754e-05
5.13393815531048e-05
-9.37159403465587e-08
6.25492513415385e-05
4.28898787424764e-05
0.000100104719970976
4.23187089823944e-05
4.72412301091182e-05
1.26182833931557e-05
4.41218316058448e-05
6.35481093608397e-05
3.790361366079e-05
2.25478588291394e-05
3.04988506202196e-05
0.000104187543320511
0.000122678677078634
7.78059760755667e-05
5.97528482971396e-05
2.7895355977748e-05
1.73048322414384e-05
9.0375500851322e-05
4.66240181210355e-05
7.77362374458758e-06
6.49147955671035e-05
8.1617873734489e-05
3.20672413508123e-05
3.31659267050303e-05
5.87304491303824e-05
4.05396495608184e-05
4.48795410506456e-05
2.18682399726074e-05
5.28567486300935e-05
9.68529097564015e-05
0.000114436885389864
9.15034128734914e-05
6.64652211760025e-05
-1.7424539717252e-05
9.39197495885613e-05
0.000127959351208643
3.0872727795803e-05
8.02251451723217e-05
0.000105995268690336
5.23643687119871e-05
8.33056583937002e-05
4.27895568296926e-05
3.35390686111121e-05
9.31502878735739e-05
3.08725265225846e-05
0.000102784763320897
8.35685731889827e-05
6.84440492245652e-05
-7.93930527818786e-06
7.65740829871362e-05
9.85640228347879e-05
4.49592010847491e-05
2.36243270434259e-05
2.44535383908384e-05
8.22891527868816e-06
-1.74338335006305e-05
5.18928024187814e-05
1.62859048886459e-05
5.46416869372746e-05
1.97835112049421e-05
3.56055714015873e-05
7.71959167929288e-05
7.8561153880542e-05
3.20064137760512e-05
5.8424378155067e-05
5.8682953638882e-05
6.66703586042652e-05
2.23946615426586e-05
5.57501162607575e-05
6.91089821779326e-05
6.8066161579918e-05
8.78187131765561e-05
-1.70459230795039e-05
7.93645785659543e-05
3.37203229413576e-05
2.66443963660512e-05
6.43852757649046e-05
8.98793544042042e-05
8.17887362130678e-05
3.460318527382e-05
5.50735959087409e-06
4.98859288835879e-05
3.06617372534504e-05
4.66588308288443e-05
4.25732843165761e-05
-3.47805306005101e-06
5.76540274351439e-05
7.96113217948172e-05
7.77556956676873e-05
3.87386595145858e-05
-2.76256785684799e-05
0.000108194719249058
8.30914106730128e-05
7.30922108138766e-05
4.31033359222849e-05
7.05943075738297e-05
4.22683802143746e-05
3.49074914580121e-05
2.87912669547674e-05
9.45425477162056e-05
7.5655453228525e-05
5.53791177647605e-05
4.10565644962415e-05
8.02427826983849e-05
1.75408976153047e-05
9.08532648957975e-05
3.52405943320949e-05
7.78007332915336e-05
8.55719935842395e-05
-1.59211622189444e-05
6.63151171754479e-05
1.26470960179528e-05
0.000120560060303753
1.22493089324502e-05
5.98025750401758e-05
5.40423412203792e-05
6.0988490826124e-05
6.26702704327547e-05
3.37977286756076e-05
3.03249044300681e-05
4.09782128163242e-05
0.000101756934700543
0.000126938339194245
8.30584248468311e-05
7.88613673049546e-05
3.82754936028338e-05
0.000124137942400211
0.000120489630923215
8.82031985734153e-06
5.99814537480219e-05
7.29651660185502e-05
8.10878791910982e-05
3.62146209026957e-05
7.0923392275204e-05
9.32829921828016e-05
5.60092078169356e-05
9.83257285311521e-05
0.000117148214985816
2.83679903554884e-06
9.72736235257007e-05
7.77513475643875e-05
5.33154304075084e-05
6.36279257346829e-05
0.000104102780395999
5.41867672205459e-05
3.79396244681205e-05
6.63962870295937e-06
-4.82371903645533e-06
7.30655984087324e-05
1.69618027208935e-06
4.04082155935406e-06
8.67940229906943e-05
6.11506358650488e-05
6.70674487712059e-05
1.98202810835445e-05
0.000113640825945978
9.30169454307737e-05
9.34334401226363e-05
5.36715873719034e-05
2.10026592374845e-05
3.14437605459047e-05
5.84085304096321e-05
5.40828338117787e-05
3.25245828332985e-05
1.35067204613687e-05
0.000112393765766296
7.52024107830618e-05
7.82544639902353e-05
-2.17322156541047e-05
7.75128292758098e-05
3.92616715802007e-05
-7.81922930118951e-06
4.99917339185863e-05
3.42004056818612e-05
8.07398386702584e-05
4.55894012346195e-05
4.32928930880562e-05
7.45566471672985e-05
6.7045557014508e-05
7.74293514833192e-05
8.33246058469803e-06
7.15603720198506e-05
0.000134128572329385
8.87670118023744e-05
7.60200118844044e-05
4.74952892222181e-05
6.34403228879666e-05
7.39127242605856e-05
7.3938822850296e-06
3.90747691640134e-05
4.74434503093799e-05
4.25325160326885e-05
6.9341604510297e-05
-9.92493853849284e-06
9.31050865391973e-05
2.39990847997224e-05
6.38231677706439e-05
5.27983257720409e-05
8.69533112428521e-05
8.158638669147e-05
3.75134601406695e-05
7.43653640862944e-05
1.36843296478248e-05
9.42945772046894e-05
5.31666003826936e-05
6.86314316570285e-05
6.45267621871112e-05
-9.53384052011297e-06
2.59383472619826e-05
4.8485683427402e-05
6.4124857358754e-05
2.24209396032725e-05
-1.14100731720561e-05
3.64006927193038e-05
7.64689009673633e-05
2.05437080008212e-05
2.31102111388101e-05
9.65559325188421e-05
1.41226231068012e-05
9.94095048422126e-05
1.25455196918013e-05
6.72379572409806e-05
7.62436869376189e-05
7.09845777110706e-05
8.97978031596893e-05
3.57410771194044e-05
3.81471448124701e-05
6.37927578832689e-05
0.000105820791125411
9.73065452161151e-05
8.26393566367772e-05
3.78314482788871e-05
2.78758703817426e-05
0.000127669117958921
2.7910861867981e-05
0.000115266733334351
6.41792334614695e-05
8.54281898024306e-05
7.05465240631043e-05
7.39614237358568e-05
7.33888183050198e-05
3.56614558719703e-05
3.77766804548355e-05
1.78453144289739e-05
4.82230419188837e-05
2.95843435548636e-05
7.74316809101987e-05
3.47007880053046e-05
1.95741469456413e-05
0.000106251257556278
1.82971241720076e-05
4.59166876835366e-05
5.2945421482506e-05
3.19718204739143e-05
9.05373576427223e-05
-9.57373954570073e-06
-2.34295602277698e-05
2.68612965668435e-05
5.10791724609364e-05
1.43266745957042e-05
5.60252755785194e-05
2.93611540116223e-05
4.1836788357451e-05
7.45802687715574e-05
8.56853859458929e-05
0.000110113729587508
2.34439400967335e-06
7.82575227530476e-05
9.42045228570829e-05
7.54280305865387e-05
0.000102741318249671
0.000131259884883212
7.55811029097492e-05
6.09816142309536e-05
6.60303735427302e-05
5.75591533581916e-05
4.49280491825042e-05
6.26815258404421e-05
9.91180497238049e-06
9.75113946921502e-05
2.8983167130308e-05
4.92606979537142e-05
-3.41432320167623e-08
4.19122532536837e-05
6.92814008102903e-05
3.43969927508331e-05
6.72051743229111e-05
4.65633002036743e-05
9.26518301514491e-05
-3.69271815188436e-06
4.55272812487822e-05
5.73890492609844e-05
3.81102661698418e-05
1.85097209131326e-05
9.88040662530239e-06
-1.50684266415554e-05
5.79453752242428e-05
2.058636859209e-05
7.06317447931729e-05
5.14449294862428e-05
3.35370322309056e-05
9.32435036037766e-05
9.93728743121426e-05
3.62310553408351e-05
5.61319534652235e-05
7.65490577477683e-05
7.68454713796878e-05
3.20144949740318e-05
9.75555315612406e-05
7.55677026421404e-05
3.30170123571304e-05
6.68967653307788e-05
9.87890997703944e-05
7.18432796707984e-05
6.2387882238792e-05
0.000151355287353976
8.57574116338672e-05
4.15888038833123e-06
4.55438700700077e-05
8.32505346647213e-05
3.99609060022166e-05
4.49800678551893e-05
2.29251657323637e-05
2.20574935646818e-05
1.80321741908296e-05
0.000105116358342642
8.79809292495547e-05
6.93521385049998e-05
8.61067820847984e-05
7.76878245827276e-05
-1.90812291093226e-06
6.40170080227189e-05
8.99337420079344e-05
3.75251567708214e-05
4.50380728412335e-05
9.65278382229951e-05
3.58527635280142e-05
1.71448736431498e-05
3.95482769735334e-05
6.62942281476846e-05
4.04557985634637e-05
5.88284978884363e-05
3.48330873556726e-05
0.000109915410329504
0.000129596414479323
3.98725648411775e-05
1.54196101725501e-05
7.2170791984309e-05
2.70762802435516e-05
7.60782831875314e-05
-6.92245783259503e-06
9.09020961417389e-05
6.98634450618062e-05
3.37369168636582e-05
1.42586262619861e-05
6.66126034860753e-05
2.48212706186437e-05
5.01730697923911e-05
1.89957004659465e-06
6.81583281264206e-05
6.7096941220569e-05
6.09842104648709e-05
7.95195113451312e-05
5.60734966679244e-05
0.000102372740919753
3.83975413208672e-05
0.000110605013970476
2.01348303832895e-05
7.65118845453668e-05
5.02077436595776e-05
3.81232688096644e-05
5.38290922025559e-05
7.79443658875565e-05
4.71890372002628e-05
0.00010951135496939
8.44747266326659e-05
7.68422329299146e-05
9.56468271585039e-05
8.30359515992016e-05
7.26804552190597e-05
8.9963434516793e-05
2.93743558001056e-05
6.37809392544196e-05
-8.17496013938993e-06
0.00010301216095089
-5.66217291718224e-06
3.44459019951489e-05
4.58049208393978e-05
-8.86896306253738e-06
7.58047109471161e-05
3.06077436569761e-05
8.95491265871233e-05
5.94289299703444e-05
6.08027392275838e-05
0.000115244600416805
9.98537626807224e-05
6.82087947119045e-05
3.63999757009927e-05
6.0204947680229e-05
8.84421877565135e-06
-2.72162901620737e-05
9.67387102553535e-05
9.21927011470166e-05
4.3260184661168e-05
5.71674541881168e-05
4.94492269171291e-05
-7.71284798643667e-06
3.12531867241516e-05
3.92266877900225e-05
5.35007871386366e-05
0.000111040346781515
6.5216461610481e-05
3.58467565914173e-05
0.000114583411936301
7.19468850941008e-05
6.77974914009608e-05
7.30319973109193e-05
5.37657099599755e-05
6.55709184501062e-05
4.16477300436461e-05
3.41143308395213e-05
1.05046001011259e-05
2.44069733432025e-05
1.31591790801499e-05
6.78800874820931e-05
5.89972157463866e-05
0.000110171513224135
8.51444099324325e-05
5.20777563607752e-05
8.09350704805432e-05
5.59211904762397e-05
1.68458524149598e-05
6.35407137106056e-05
4.86981942887911e-06
7.86919158628696e-05
4.71683468034405e-05
6.2429886847252e-05
5.36527843686171e-05
4.89844321361349e-05
4.43724967922149e-05
7.24600875951295e-05
7.82925587339955e-05
2.4137930051639e-05
7.45126542092727e-05
6.91534401174702e-05
0.000115581897010531
4.24572063436534e-05
9.49158146896364e-05
0.000142159468846154
0.000107854923377381
4.10882351930418e-05
8.91307713787186e-05
6.08520383360946e-05
8.29822123651433e-05
9.3099403943306e-05
1.92371850113511e-05
4.33111189623055e-05
8.03259476212093e-05
4.92118463505623e-05
5.40617112252292e-05
4.02291161541474e-05
3.06628577554436e-05
5.41174554349576e-05
2.67971208667475e-05
7.88855089823048e-05
8.22431889129093e-05
2.78069398476971e-05
3.63409548848238e-05
3.30070259354923e-05
7.30217567010188e-05
2.60810643112021e-05
0.000100169326624348
7.41375882500949e-05
4.9674679879219e-05
6.20237262994914e-05
2.88468686982749e-05
-1.90511695087024e-05
1.02653037917601e-05
-1.02494748383806e-05
1.92778610597704e-05
3.93104905563715e-05
6.20144647926268e-05
6.54900214518459e-05
2.27720959983706e-05
5.76099863181942e-05
9.74772800805521e-05
5.96318737840009e-05
7.02859799333797e-05
4.56015787408276e-05
5.55107802890037e-05
3.46434151243929e-05
8.51809331255774e-06
4.9468354387253e-05
0.000113725198971728
3.95683877950643e-05
0.000136988856408705
0.000104277809702987
8.81085418001571e-05
8.64215203147735e-05
9.75415091776565e-05
8.08538344268313e-05
4.56715483794332e-05
2.06694671219577e-05
9.86194042186721e-05
6.34398354677673e-05
4.56681591571864e-05
6.96467237827056e-05
9.94767712029816e-05
3.3946368301908e-05
6.04122904102918e-05
0.000138329306796457
3.06125985764789e-05
5.63628573625306e-05
3.76165874112061e-05
7.16224475857648e-05
3.19984243796597e-05
9.50591527847462e-05
6.55507937610938e-05
-3.04850074562339e-06
5.96323624664184e-05
4.78347851504792e-05
4.84889024947286e-05
6.72193263577121e-05
1.50678878667809e-05
4.24339258596985e-05
3.79875215784151e-05
5.00121085305276e-06
-3.97977910473776e-05
1.67540210251897e-05
8.19761627351999e-05
1.6174979071507e-05
4.93952252190752e-05
4.9601331729161e-05
0.000133710942453524
7.75358853229815e-05
7.49865039387781e-05
4.13019162459716e-07
8.24786485304411e-05
9.43950523109461e-05
4.71016278860662e-05
4.4722845427822e-05
6.81533921476293e-05
0.000100090211427765
6.02866223499171e-05
7.29172425002651e-05
5.24974187870828e-05
3.9686467620713e-05
6.15016969527552e-05
4.75299446968828e-05
6.37555103885797e-05
1.60027837183126e-05
8.69613377097508e-05
7.64039601461236e-05
0.000110082493711108
5.06191304270691e-05
4.21665127833038e-05
8.52434059211308e-05
2.94312624746323e-05
4.67412299087591e-05
8.36500259530022e-05
7.89038611928608e-05
8.25348747630106e-05
7.13494310559283e-05
4.54160432608763e-05
2.60790072542696e-05
4.23100432325734e-05
8.10344012455966e-05
0.000104759702350394
0.000115203273258555
-6.27988289033648e-06
7.3413059438929e-05
6.55999584126265e-05
9.51442810912479e-05
8.11211670206048e-06
4.99875936841779e-05
3.58406293282996e-05
6.20094953761626e-05
-2.11884982158353e-05
4.1040462509377e-06
5.78079328051485e-05
5.39909567502932e-05
9.06873485828385e-06
5.36872083645116e-05
-1.75872944443243e-05
5.62857392481609e-05
7.03287028871253e-05
4.70147484431024e-05
5.63308872482244e-05
5.92804956759935e-05
7.25095430156845e-05
4.44507000923654e-05
8.12898894207368e-05
3.62216723885114e-05
9.31982322344868e-05
8.27958474450574e-05
5.43617852397984e-05
7.04552237789037e-05
6.94015683534824e-05
5.02603777843027e-06
9.91168391109071e-05
1.8238689665803e-05
9.09544634860596e-05
2.02111144228161e-05
4.70226577897821e-05
0.000132169792029014
0.000108622965257535
9.14143578955817e-05
7.79338991733493e-05
9.76266413950362e-05
7.29107436033202e-05
4.96561759459925e-05
7.50377717069676e-05
0.000110644789694544
4.96070007433222e-06
9.71895201272902e-05
0.000128371266801141
2.83338803785237e-05
2.61691438645412e-05
-6.39938238385397e-06
9.9871978246643e-05
6.1044135605894e-05
6.55602704784832e-05
1.72566463939774e-05
0.000100831370227412
5.70954713564251e-05
7.77146442827054e-05
2.09324777413172e-05
7.57284799473598e-05
0.000123236482691003
3.78261482642387e-05
0.000110134562594771
4.27653954222465e-05
7.23478892585131e-05
9.64741614158853e-05
5.14689989348489e-06
7.41990626452942e-05
7.01770955827946e-05
7.82734939810838e-05
-4.98412097016503e-06
4.45474634249694e-05
8.28149784329699e-05
8.08266359949475e-05
6.36247632141488e-05
4.29323999088517e-05
5.38350465501516e-06
1.29881283931657e-05
9.19135923497299e-05
6.5191279590439e-05
6.17737618713509e-05
6.5096832316747e-05
7.41950433865712e-05
8.31493349294733e-05
0.000143248872185367
2.76196225610556e-05
6.79203820198574e-05
5.87710307002369e-05
8.98777786614955e-05
4.84969245711156e-05
9.14287265696804e-05
2.79745976521252e-05
7.06386899154452e-05
4.27721568472154e-05
8.566803602404e-05
9.11075105177302e-05
3.58188027302475e-05
2.62085229962963e-05
3.48566158765467e-05
2.14782273129823e-05
4.4619881311142e-05
5.38846596736444e-05
9.41883973890962e-05
-3.55768790120533e-06
-1.75878319516053e-05
2.44150090284928e-05
-1.44004585151041e-05
7.15179912108998e-05
2.05705486249882e-05
8.31160512306219e-05
9.97703036643133e-05
1.91519424257429e-05
5.34015875810051e-05
9.07671798258311e-05
7.4496246564244e-05
1.62602135562599e-05
5.15175763665364e-05
5.04259254239345e-05
6.55150940173059e-05
6.05598039366819e-05
0.000126635272271148
3.74197988992759e-05
4.535485994299e-05
6.58338518043654e-05
3.37389563684346e-05
0.000120994040890382
0.000103108008493359
9.60206916144173e-05
7.16560107316737e-05
3.96306545581432e-05
0.000100682788390464
-1.99868905332608e-05
5.38707119225338e-05
0.000104202546945635
-2.63239712278666e-05
0.000118068620721857
0.000101118766082963
7.10717246112257e-05
3.0014562536152e-05
9.48969405122897e-05
5.21295201371476e-05
8.27635808753805e-05
8.31894052916162e-05
8.17430081055427e-05
5.32587067706954e-05
9.86458196766803e-05
6.67306435995249e-05
8.65513071379495e-05
5.56078028841497e-05
0.000162511347557037
8.15531845569441e-05
0.000116297622602075
0.000113649305314993
5.61069731213102e-05
0.000128935062744435
5.96032398114576e-05
0.000168993566061069
4.6703838535238e-05
8.19720378107852e-05
5.81325739392126e-05
8.97602690391018e-05
7.20587526825239e-05
0.000101680312154975
1.11082981874926e-05
-1.34044342448454e-05
5.71047574450801e-05
0.000127715223246986
5.91462624840763e-05
2.33619089814847e-05
5.67668961900698e-05
9.37089105625875e-05
2.88111572877185e-05
1.58272603485305e-06
6.0909743599557e-05
9.14291161758319e-05
1.09165048334343e-06
5.18833770242846e-05
8.47225236825172e-05
6.07251097214673e-05
4.55154316411723e-05
8.27569404397484e-07
2.80983702385797e-05
6.53362854448089e-05
3.73371371275326e-05
5.66236750320276e-05
6.66939736956415e-05
5.19692627573451e-05
6.8662412512292e-05
7.79641932914362e-05
3.34134697908304e-05
0.000117108014004284
2.2566935417619e-08
0.000112799722040321
6.5576877706361e-05
8.12519740825665e-05
5.69469642178994e-05
4.93756204156341e-05
0.00010316160527593
8.0402193747613e-05
5.41680200884282e-05
3.26278861519458e-05
5.42711238653183e-05
3.38912444629051e-05
6.01940250413608e-05
7.52156296391774e-05
0.000106439559943744
0.00010029473337284
5.25586384952191e-05
8.51682064039834e-05
6.6339044749209e-05
5.35440390874637e-05
9.75135548927088e-05
7.84516370880855e-05
1.05005095768025e-05
6.46162225638391e-05
7.10835284608334e-05
7.34672246821839e-05
3.30813304432978e-05
3.65177898322269e-05
4.28590430227818e-05
5.59076356707974e-05
6.01385043073263e-05
-1.3333617980769e-06
2.21309795928223e-05
6.5702883263812e-06
0.0001097782879783
0.000117597988961936
6.62180685294399e-05
3.28791354843403e-05
0.000117622637241549
5.70491485307395e-05
8.85346053186944e-05
-2.56736990942199e-06
5.68807341429619e-05
7.21792916873375e-05
7.45797037903744e-05
3.68102852284655e-05
7.08513556655246e-05
5.61847640169006e-05
8.60180193714576e-05
5.15315975583249e-05
6.22796032796912e-05
9.70125502766634e-05
0.000102723990225964
3.0197448509378e-05
1.54751436026979e-05
3.40375743691989e-05
1.92454995283306e-05
7.32346141055461e-05
8.50323724735646e-05
4.40513776556921e-05
7.91763108118935e-05
1.28360526564418e-05
6.62102035009345e-05
8.02812986852316e-05
9.37806114407408e-05
0.000129598253408709
4.55639058543968e-05
6.38166936978335e-05
9.773746533698e-05
0.000120614264636793
9.54971767820447e-05
7.14287701572181e-06
1.63311711148822e-05
2.81394301741612e-05
6.63385374684316e-05
7.59797473542439e-05
4.39989297142007e-05
2.42284869077421e-05
3.57835300242825e-05
6.58831411786581e-05
3.27800541675884e-05
2.0166296177176e-05
4.20715043179039e-05
2.3336066583973e-05
-1.56429302034375e-07
3.96759372363448e-05
5.80334099701169e-05
6.69632360329702e-05
9.32674839469942e-05
3.92180741045226e-05
0.000104541632379485
7.69781641867851e-05
3.88698252737709e-05
0.000117777437914494
6.62506354486037e-05
6.25623950356149e-05
-5.74576701457373e-05
8.11254553101049e-05
9.9950426622195e-05
0.000109676823240851
0.000110489377356943
9.58056234825452e-05
0.000161988378714201
7.44774458326332e-05
0.000100536526931005
3.56740618676959e-05
0.000102154988124969
-9.20395121708302e-06
0.000110713047133791
2.29587334790918e-05
7.55540155943139e-05
7.97290694715201e-05
5.28459226225878e-05
2.93081533722336e-05
6.59522679676687e-05
6.62992873182031e-05
1.44047999866558e-05
1.96749087379712e-05
1.06461861986445e-05
4.28660974014865e-05
9.43384865967607e-06
5.30821831771933e-05
4.23423306228634e-05
-1.96188037795625e-06
3.42538070641753e-05
4.55287829237083e-05
7.93667479777239e-05
5.58152720862527e-05
8.52200010701196e-05
5.67718002529734e-05
0.000118082363507213
6.91283880012343e-05
7.61478628145814e-05
8.63659962242064e-05
3.50672019833917e-05
5.80409094947124e-05
7.97090667106397e-05
6.70119867921183e-05
4.8157156034478e-05
7.20067652213558e-05
4.38765344932555e-05
4.10767358705208e-05
1.68225223210472e-05
5.31121009884625e-05
4.48358459683644e-05
0.0001149662219801
2.58364743324856e-05
5.61025041364571e-05
4.25220603435114e-05
4.02251697704365e-06
8.65840535260037e-05
7.61311034307694e-05
3.86515734698842e-05
5.37968151118277e-05
3.07751006700887e-05
3.51692396602254e-05
7.44043847537324e-05
7.62947298613846e-05
8.52658206863529e-05
6.14447652974199e-05
3.39693346157463e-05
3.15578997471735e-05
8.85646886930759e-05
6.08706982173063e-05
7.67182026052721e-05
7.25838238976333e-05
7.71630975744606e-05
0.000110177423347631
1.31668826945158e-05
1.41132086529466e-05
-6.58818381940779e-06
5.79539298512292e-05
3.05445572043685e-05
2.804827195912e-05
8.66014426348864e-05
3.16492860986081e-05
2.17386515900551e-05
6.22977503350593e-05
6.70525394464259e-05
3.52805433559366e-05
7.02497207202725e-05
2.58983986492594e-05
9.76163723759392e-05
6.38112787341278e-05
3.59010911998698e-05
3.82300137475465e-05
9.7327158204002e-05
0.000142155332064942
7.12688301076752e-05
6.48101373762924e-05
8.39765552953852e-05
5.34096122917599e-05
0.000110356558317954
7.04641350976575e-05
3.87761115006227e-05
7.11901096246406e-05
2.8982712717093e-05
0.000140658385988802
7.75105066024902e-05
0.000126666696157023
0.000108345143201013
3.73601359292131e-05
6.47781135065814e-05
4.921980069285e-05
4.43719980564778e-05
3.99894100305734e-05
4.75748999803184e-05
0.000107576973418815
2.14930386327302e-05
2.63900553773347e-05
7.95383016632713e-05
9.16944421922781e-05
5.79214698439157e-05
4.86971842672085e-05
0.000159436355635591
8.36599061455469e-05
-4.37865389741368e-06
0.000144902269290792
6.31618498401005e-05
2.51913776454722e-05
6.28279707140252e-05
8.80625828924489e-05
-4.03649907286954e-06
8.63542127710634e-05
6.61739524150174e-05
7.74290055441938e-05
3.21890583997671e-05
9.63606352381476e-05
1.53488334383935e-05
5.5180605788617e-05
-2.22905122015382e-05
7.93006162493165e-05
-1.17806934962026e-05
2.33229009980271e-05
6.57595218229083e-05
8.57139415041031e-05
4.19921781630478e-05
3.55707847698808e-05
6.66720259236243e-05
5.22777130993016e-05
-2.2057372226204e-05
0.000108754735462645
9.78448462505691e-05
4.56764670680359e-05
9.45484937403379e-05
6.12345581431123e-05
6.52883435723203e-05
0.000123930172434871
3.45723898564385e-05
0.000120031985239899
0.000100234487604934
7.93464802942879e-05
5.05687023913015e-05
4.36730179589647e-05
4.13169410388284e-05
7.02305333482677e-05
5.66656230070828e-05
5.00135520782314e-05
7.21085742660211e-05
0.000121145459928646
3.91915855361025e-05
3.51043273875958e-05
3.24980788472645e-05
0.00010641844966181
-1.71285165803767e-07
7.56930274759299e-05
4.16209225450778e-05
-8.90933855254836e-06
2.5648999440843e-05
2.89184195351401e-05
8.75420502731976e-05
5.55842121456277e-05
3.26468977515764e-05
0.000104465069505637
6.63110831456168e-05
8.29425668823651e-05
0.000100020916227724
8.84564951720916e-05
4.46143408309795e-05
9.40840672688021e-05
8.50829049160166e-05
5.25773445697403e-05
4.19110106496425e-05
5.47119487216704e-05
9.49845711417834e-05
6.02929122939389e-05
5.45983385099001e-05
-3.04317194012359e-06
5.34132464996108e-05
-1.37176691137032e-06
6.9208373239292e-05
0.000102772477530496
2.3975418346947e-05
-2.17221844139697e-05
5.1562707980917e-05
-5.34738981831199e-06
3.30203142425595e-05
4.53898993418385e-05
6.19715406372069e-05
3.93824178695767e-05
7.24487978084932e-05
0.000136559120431622
3.64161111596501e-05
5.90733618078592e-05
4.17445413101955e-05
0.000114694731736354
0.000113880366394848
3.35746678833846e-05
0.000103287940283817
8.47218143481445e-05
-1.44392996000865e-05
5.67950145464526e-05
2.66986490164894e-05
5.9940249574768e-05
8.89270470675617e-05
6.52980677646162e-05
5.66832495713456e-05
3.14411644217117e-05
8.93081220949159e-05
3.76629776375318e-05
2.78388408083069e-05
1.37266104215299e-05
4.64336358954044e-05
5.90839328628163e-06
4.15216143935616e-05
1.36875611605828e-05
-1.72019704852726e-05
7.87727062835239e-05
-3.43190338171578e-06
2.65997926799069e-05
6.49644561661556e-05
7.846434883547e-05
4.24084074730726e-05
7.29580758697806e-05
3.91913308293154e-05
4.23676502481391e-05
8.11479290201404e-05
1.58901821808673e-05
7.8843247908585e-05
4.70880592073693e-05
8.10030381654726e-05
5.36178719042616e-05
-2.10556436563768e-06
0.000116824637006492
2.43446184763374e-05
4.06699842384781e-05
4.82325706558251e-05
7.85609644462218e-05
5.20538670389404e-05
6.07544981874323e-05
1.7967669300493e-05
5.97519758999291e-05
8.4402213750551e-05
7.63886770269933e-05
9.60334503247183e-05
5.67901209897688e-05
2.3419693335417e-05
3.43207390442255e-05
4.635377598296e-05
5.80695110429613e-05
6.52904692928492e-05
0.000112867442038558
8.41005278247752e-05
6.31500730185991e-05
-1.8021251377146e-05
8.6612559353638e-05
5.74300776915336e-05
2.46220905763147e-05
0.000104775008164611
4.23814622039893e-05
3.2264121811804e-05
7.54294299759995e-05
7.74970077334842e-05
3.50760483123552e-05
8.0069730140316e-05
-2.57626129687973e-05
3.30254445435516e-05
6.91656062853942e-05
7.3814549045887e-05
3.33126678121342e-05
1.33749335607194e-05
0.000136516692608744
3.03675213075347e-06
1.95112640968674e-05
3.90788828886463e-05
8.34759228746488e-05
5.33900054884067e-05
0.000111372062464205
2.11153229012483e-05
2.66136225819935e-05
-9.02087946933598e-06
4.82244078588198e-05
5.28657423579622e-05
0.000164173552251735
5.11930233315189e-05
8.12084750511277e-05
5.85500729672827e-05
7.52022542207066e-05
7.31018614389009e-05
6.63822498566694e-05
8.29906412637423e-05
1.86578206219393e-05
6.66614452210604e-05
-8.1591885995907e-06
7.7746695382433e-05
4.61821643124651e-05
9.96374464455855e-05
0.000103425920115861
-5.12158829430244e-06
9.20730933585597e-05
0.000101388761053077
4.32055870204334e-05
3.88889377071058e-05
6.22189667848502e-05
3.49926686000974e-05
8.71108753314453e-05
5.59723499807453e-05
9.61257099640656e-05
8.8050882357654e-06
9.27001794166645e-05
4.52767529252257e-05
5.18559982632113e-05
4.91042711527268e-05
4.65449151217672e-05
4.85851717326754e-05
7.18025803985552e-05
7.78045750801618e-05
3.08283173266139e-05
2.92642967386323e-05
4.56518499108184e-05
6.44815729617872e-05
3.43474662192461e-05
5.08187027803063e-05
1.79933774092708e-05
2.86503693416222e-05
8.50716846494124e-05
3.20320323470994e-05
7.28072326373214e-05
7.70366455201366e-05
4.93611844406889e-05
5.26923324420897e-05
1.12428265711563e-05
8.01139774718239e-05
9.82496459730683e-05
9.81690255231777e-05
3.84816470872004e-05
5.62635491955446e-05
5.65938651491175e-05
5.68429218853782e-05
9.5334351081018e-05
0.000102878362346212
8.45792280544638e-05
0.000139643709581495
-1.30932043173e-05
5.07938064519066e-05
7.76265800771362e-05
8.42011486648086e-05
0.000109155912529913
4.70229997343297e-05
3.1799624038166e-05
2.37226386515295e-05
6.25316745041198e-05
-1.54448251474451e-06
4.69529799622635e-05
2.72166617127505e-05
3.11310094713673e-05
9.86492700268221e-05
4.97221566127073e-05
9.0015053730811e-05
4.38635515215385e-05
8.91386766744855e-06
6.15432710794337e-05
3.79082007523736e-05
6.07312016718023e-05
2.09910284159361e-05
6.85836561246321e-05
4.75674749110233e-05
5.35404644643366e-05
8.63279816405904e-05
5.83328686151003e-05
9.61977938399778e-05
3.40802373561272e-05
0.000124475339662569
5.92410182546576e-05
3.43927109825607e-06
6.11061844186511e-05
5.90027988089494e-05
0.000106329453164577
9.66833216859706e-05
5.14152727060558e-05
4.08596006721163e-05
5.99094062713149e-05
8.80872908134448e-05
4.75423918181137e-05
7.37565922790044e-05
6.451474659421e-05
8.55814607711941e-05
6.39492212330451e-05
6.81468791354298e-05
1.01635396688328e-05
7.85768008078e-05
-1.76606944036732e-05
6.24681458030542e-05
4.62566775521581e-05
6.69272165138403e-05
9.4968810918935e-05
7.70502617452533e-05
7.20569006670712e-05
6.62732353903843e-05
4.83778755394015e-05
5.93496477559434e-05
3.49948503977655e-05
3.67997732618968e-05
-4.74408121356119e-06
6.15748565311196e-05
5.74026777305927e-05
3.42762623041063e-05
8.72806510302783e-06
0.000100415966931166
1.48091611521415e-05
5.22212383131907e-05
4.7049759623481e-05
8.59708955649397e-05
7.91978661405002e-05
2.41873139258202e-05
6.83737883612953e-05
0.000104182214016151
8.9791077495378e-06
4.48514057469282e-05
1.92538384987826e-05
4.53711034149056e-05
6.72698271153811e-05
9.04938729425443e-05
5.10671704850909e-05
7.32173926314988e-05
9.30980564192082e-05
4.09015442581084e-05
1.5064926981745e-05
5.98498573487207e-05
6.41095760564291e-05
9.54584251460658e-05
3.99684417021988e-05
7.38526196939635e-05
9.82907676566458e-05
4.74741091120836e-05
2.2492326802893e-05
-8.00337251275856e-06
6.57063234011683e-05
0.000104334113727866
6.05125627247255e-05
3.12232235658629e-05
5.61083059737428e-05
7.28710933014982e-05
2.78363984098077e-05
3.58259268882308e-05
2.4389246557966e-05
7.47527152667902e-05
6.94526560701664e-05
6.84103076959171e-05
4.20462491422244e-05
-1.85046465794632e-05
4.66029127477409e-05
4.91089318004412e-05
7.30595138909802e-05
3.04278828615456e-05
4.02417488071211e-05
5.3036379105935e-05
4.84839377756782e-05
0.000102251445659377
3.11200807503172e-05
7.82703145924316e-05
9.50448921911948e-05
6.82650248890662e-05
7.23858041351994e-05
6.39585931043705e-05
-2.50311063994252e-06
3.41320781590005e-05
6.45283939739894e-05
6.51130737746353e-05
4.37908638613698e-05
7.50819094418288e-05
4.56241803447033e-05
7.510822123824e-05
5.28449566660786e-05
0.000113711121422534
5.31914100430147e-05
6.16158117409836e-05
2.35375463789466e-05
0.000106383280008241
8.78403328388532e-05
1.45741412566113e-05
2.98290145840584e-05
1.44899894124353e-05
2.77045614109559e-05
7.96395593309953e-05
5.6542292442984e-05
3.19178485777491e-05
9.66803332330409e-06
2.43455798996138e-05
0.000135908728060768
8.77645959547469e-05
0.000100476163132847
4.77906630920296e-05
7.92685735007378e-05
7.38858637588848e-05
3.11540975362042e-06
2.84053917433541e-05
7.44970395183201e-05
9.49690130645034e-06
-1.70589404387708e-05
-3.73533058114794e-05
6.19347961218554e-05
6.24258653101167e-05
5.98493320551759e-05
2.26838683042503e-05
0.000102223759997056
2.27981374924813e-05
8.1145776053974e-05
3.07107620304411e-05
0.000115697499269594
2.65566709985631e-05
9.71884154969203e-05
4.51563267791092e-05
5.00902362688801e-05
5.00211767752195e-05
4.98421131332173e-05
3.36332830456362e-05
6.22684517535188e-05
6.09749679047752e-05
2.186101436417e-05
8.56157598909345e-05
5.65838802189586e-05
5.70963344503922e-06
-1.74420772171696e-05
0.00011709746768114
5.13142006450533e-05
0.000180383698801455
8.28438731316992e-05
6.00292285475636e-05
-6.45660860438202e-06
9.65409769069714e-06
5.69371651001906e-05
9.57380300649277e-05
0.000101939587280267
7.00189552944052e-05
5.41352615569259e-05
7.64891410932517e-05
4.32733098856235e-05
2.2700724353911e-05
6.45776807375953e-05
7.13290087586223e-05
4.10377018550672e-05
3.14350262260381e-05
7.0782227978038e-05
8.497074992066e-05
9.2451499612848e-05
1.18210510235047e-05
0.000102548226124586
0.000126948511429047
4.90740958372978e-05
9.18735172187415e-05
4.62607034855464e-05
4.00204956172885e-05
5.30436216993116e-05
7.97221476091509e-05
6.14024002117323e-05
4.80605322529445e-05
9.28634298893121e-05
8.91760441446965e-05
0.000111644682822509
8.55310403084992e-05
2.07582866353348e-05
0.000125989966822732
2.36672396568084e-05
1.95556925142705e-05
6.38304661476119e-05
4.55815211007846e-05
5.17186426074094e-05
8.65935262818596e-05
5.31193670488095e-05
4.16095204505482e-05
4.87428523247674e-05
8.37541184486087e-05
5.02847535716594e-05
5.51364948358346e-05
6.23241396426375e-05
6.09197856554268e-05
8.3610090675627e-05
1.75712535157631e-05
7.15153812554066e-05
3.44608562885201e-05
9.78386350302193e-05
3.77057894820152e-05
4.28531559293605e-05
1.025263313595e-05
3.00421644468961e-05
-3.9379695433089e-06
6.3183393937024e-05
6.47709451117221e-05
0.000102276746606274
2.20115926968443e-05
0.000100957485562692
4.78030376834618e-05
0.000130083786366824
3.63949864013646e-05
3.13813026088047e-05
1.20544357000769e-05
5.91672942028034e-05
6.53003609202452e-05
2.03399181388946e-05
4.30293152241873e-05
9.58740368144543e-05
3.13386263754257e-05
4.56794124324466e-05
5.59443643112314e-05
6.33129635146428e-05
6.11528496014516e-05
6.99579274003873e-05
2.64582725877197e-05
7.9185859336716e-05
6.46851345525742e-05
-1.14147850138791e-05
5.97375778858364e-05
7.6757242472739e-05
-5.71435694675155e-06
8.21472626204337e-06
6.50326059538353e-05
7.17716751728875e-05
1.7918325021545e-05
2.32292567867512e-05
3.36861847229978e-05
9.63385492405139e-06
0.000112263552521788
4.71240704896601e-05
2.37680287259941e-05
9.71642238048267e-05
9.4184100388465e-05
4.67616969859225e-05
7.73317085989686e-05
8.91017809766836e-05
7.59966806346682e-05
5.84378985860496e-05
1.85278168508052e-05
3.86552332937929e-05
-3.1112044783099e-06
2.5039860191785e-05
9.53912523850417e-05
0.0001280802613383
4.39883266970857e-05
9.44832334849021e-05
7.25557264783654e-05
3.44860551289104e-05
7.99179381194355e-05
5.02884651402175e-05
5.45112665279084e-05
1.26336360126949e-05
6.68311822380114e-05
4.64707176832329e-05
-1.94777544513559e-06
-1.65573765452577e-05
2.27719903307871e-05
7.78128945481272e-05
2.14396622526248e-05
6.54120342135089e-05
3.72256047736283e-05
-7.21342264710601e-06
1.34748890194135e-05
6.69057092973297e-05
5.10462295882401e-05
4.81503737006795e-05
5.17532496331088e-05
7.00039722155573e-05
8.03865297939597e-05
2.80015702114679e-05
6.06978181636031e-05
4.39497423926236e-05
5.83083558692346e-05
6.20689414917143e-05
9.06738057186598e-05
5.09856215147854e-05
8.96311668814108e-05
7.61244413245765e-05
9.17390134655286e-05
3.43245129583037e-05
5.2062588799451e-05
5.5302563225615e-05
0.00010758447725411
3.19140943690788e-05
7.10017061607227e-05
9.16241971719361e-05
4.83635003433817e-05
0.000114708980454701
9.99237296093172e-05
8.08465822845655e-05
5.96070707665358e-05
-1.63184585147754e-05
6.7136570373094e-05
5.25611481770147e-05
4.56978181077761e-05
2.38759542973104e-05
8.53567426057916e-05
7.61861103435835e-05
3.6341182094376e-05
8.74573846124116e-05
7.64782437026519e-05
6.96677180791024e-05
8.3303178130481e-05
9.08239116792775e-05
2.2144414838747e-05
7.93432066162065e-05
7.36448951552321e-05
4.99752745966083e-05
5.58049706600454e-05
5.10768820296441e-05
8.6353966905867e-05
8.26937261774677e-05
4.58957813678997e-05
1.32898455640728e-05
8.34564730281915e-05
2.50497084844306e-05
7.19377112665037e-05
6.83491182877422e-05
5.63270003267303e-05
8.60721273504301e-05
3.30744153790728e-05
7.04940749271217e-05
5.18165712317223e-05
0.000122797466742319
3.74979166631756e-05
0.000115932125952824
0.000118301180960172
-3.03572170632319e-05
9.49680811334089e-05
6.67450171598028e-05
4.19735291553552e-05
3.29595371460824e-05
8.16751170767754e-05
7.87297549283157e-05
0.000124963224895795
1.91877544052148e-05
3.85874543079836e-05
-2.75333376948024e-05
6.01916594647126e-05
-4.06050862518774e-06
5.17005916690555e-05
7.51746565161643e-05
4.82473285697222e-06
5.18080329467553e-05
2.30766094215435e-05
2.74638444765188e-05
4.99727648928689e-05
6.16205134359025e-05
0.000105212279374907
5.43011263598699e-05
4.58122637392577e-05
5.63893436396049e-05
9.15110356062195e-05
6.63105195215207e-05
2.8579606209177e-05
0.000100175142765299
0.000108717612499539
9.84871356460322e-05
1.71127632710951e-05
7.7541271698349e-05
2.26187389335725e-05
5.34238605141499e-05
6.43569302198521e-05
7.3139087481049e-05
6.43361332904013e-05
-3.71933931284279e-06
6.5770027793843e-05
6.0815991099097e-05
6.07475941085945e-05
5.29649370986498e-05
1.83829420996368e-05
3.94534580540942e-05
8.27429819684312e-05
7.7183398274478e-05
4.5030348087855e-05
8.2397880918718e-05
-2.16785612625787e-05
3.99192865555927e-05
0.000141737934629309
6.35390335027235e-05
5.84485424603678e-05
1.60223165566825e-05
8.40099284529568e-05
8.88234459498315e-05
9.26805631895332e-05
8.55085868800875e-05
9.60144686059121e-05
5.05454588893208e-05
9.47654046618894e-05
5.78520885382259e-05
7.50859114466979e-05
7.1778087268423e-05
5.06003072300454e-05
0.000107939574683321
3.08087860794066e-05
3.34920947058542e-05
3.41327956213233e-05
-5.34102310783336e-06
5.62342159789e-05
6.97106389985105e-05
2.21725176140544e-05
-4.44843143573423e-06
0.00011310920931152
0.000105340795810228
7.02888084876839e-05
4.08659340130937e-05
6.36136380206032e-05
2.57881372326514e-05
2.18838056807315e-05
3.14944976611317e-05
2.61347502810052e-05
5.69285561349725e-05
4.42127602845443e-05
0.000106164173529867
1.19672193910179e-05
4.05270947065699e-05
4.5451993469913e-05
6.01752350561621e-05
4.66932916560539e-05
7.74887609760806e-05
5.69898521039411e-05
2.18192314434903e-05
4.54649836809907e-05
8.24727747719868e-06
5.41840578445416e-05
2.11947206964439e-05
4.69993922155787e-05
1.55074395716159e-05
2.88828393081233e-05
2.23731444629943e-05
0.000105221141402919
6.5594103122462e-05
4.96284871546188e-05
4.6395105284008e-05
4.91254197053102e-05
6.68350373451431e-05
6.31965688732602e-05
3.84826339862542e-05
-1.5530957828429e-05
5.97097813515323e-05
7.71851619925754e-05
9.0890355649091e-05
3.02865074720681e-05
6.9623309164179e-05
-1.62242917556981e-06
7.26688813684407e-05
0.000134918882166065
8.31201078379844e-05
8.04185651857059e-05
2.95593898024648e-05
5.32998924338696e-05
5.97587985052031e-05
3.08477589303772e-05
8.66108777443439e-05
1.4610412918915e-05
9.2427425895298e-05
-7.40393421041127e-06
4.88607348145344e-05
3.34945026885823e-05
4.94976121727925e-05
-4.94175562924816e-06
7.69830276932262e-05
8.81279771664562e-05
8.69592485005095e-05
5.52725073989374e-05
3.88664514147104e-06
5.98712931767103e-05
6.08858988641012e-05
9.13284388167928e-05
0.000114407373098567
4.28654538993484e-05
6.84313376461628e-05
6.94900235560727e-05
6.59237320429442e-05
8.83678851458655e-05
6.83232840012019e-05
5.67154263500341e-05
1.60906345726484e-05
2.68417439719261e-05
7.36154501132728e-05
5.86450016645713e-05
7.40484348505877e-05
7.37928105549837e-05
9.57472124164438e-05
-1.6720465513193e-05
7.58940510764008e-05
5.80001652869849e-05
-1.42043466539003e-05
1.58482180205235e-05
3.05490235138684e-05
0.00011598188942814
3.66854330319228e-05
6.19008890772492e-05
2.66396906548985e-05
5.76020870286754e-05
5.08750560776648e-05
6.86963041093388e-05
3.60306119952012e-05
1.16228721783907e-05
1.95214572518427e-05
2.79832182697959e-05
3.38100914448679e-05
9.09486008222136e-05
4.84985366995649e-06
3.7889900035277e-05
2.66753804217998e-06
5.24551820382681e-05
-8.14801226728219e-06
5.19474240888044e-05
4.90178807405186e-05
5.15548598396219e-05
7.39729421268847e-05
8.5534959183721e-06
4.9972580864472e-05
5.57888200111797e-05
3.07101191056118e-05
9.33002996067489e-05
5.50611332160203e-05
4.13327406693372e-05
5.64750109166005e-05
6.14820917505773e-05
0.000102745852817137
0.000118523991623585
8.58393222912904e-05
0.000137878183262972
7.04266884142612e-05
3.6750829755586e-05
2.90639597372035e-05
3.81593916648074e-05
5.60400286158167e-05
1.15349724866767e-05
6.00463697290229e-05
3.84021275029012e-05
-1.05788962282622e-05
5.15816988973072e-05
6.36310534310125e-06
0.000107160530568474
6.7529082106449e-06
6.38246508965072e-05
5.09803398257371e-05
7.19568585521344e-05
1.34455581996795e-05
1.18079499499319e-05
7.96924318258587e-05
6.17032480536378e-05
5.64500993666482e-05
5.27241209566786e-05
5.00598963613392e-05
0.000102023629371134
3.56558513390922e-05
6.06301092214517e-05
2.67289095427611e-05
6.52799692125093e-05
4.93952110879371e-05
5.91088873449698e-05
5.86178005358516e-05
0.000101208073162133
8.47358263982846e-05
2.85224319624845e-05
4.89781488448922e-05
6.17365675502442e-05
9.56974380205988e-05
3.80244196349712e-05
7.6179211825389e-05
8.78386869586213e-05
-2.63563146216539e-06
-1.99685571996268e-05
9.43365950931205e-05
4.47810919141815e-05
0.000133066428623111
4.27723471933671e-05
3.99185690741876e-05
3.72893292328043e-05
2.43251235595148e-05
9.01506920300208e-05
2.68006876918142e-05
3.07562621425865e-05
2.63779514629052e-05
2.54795500038296e-05
0.00011589923134578
5.07994917728732e-06
4.24133524452896e-05
6.49364075973734e-05
1.91041969061346e-05
0.000111129379499285
8.32930979807501e-05
0.000110516311565268
9.49102830664701e-05
8.69324639640515e-05
1.5763584048819e-05
6.32037330734968e-06
8.03763941888891e-05
9.18682529503547e-05
9.19131471356798e-05
3.26521007000128e-05
2.17194693822936e-06
6.57692376148412e-05
-4.06046978646498e-06
4.03377516184156e-05
6.59816850627524e-05
0.000100661995505219
8.44857927532325e-05
0.000104648630301062
1.88480567253196e-05
4.95308710736652e-05
1.6395400516593e-05
6.63839968951088e-05
4.17352886283677e-05
5.67724001218124e-05
0.00010572970018528
9.14461872788888e-05
4.95952253854403e-05
8.08645289780725e-05
7.6841932029267e-05
6.65725825074363e-05
3.18347623918063e-05
0.000100340825008522
5.33935763727919e-05
5.90798982512711e-05
0.000116103946742871
9.62791037795978e-05
5.71100726672526e-05
0.000108514284601372
3.67780607881509e-05
7.08031904458629e-05
4.48159202246681e-05
6.46676351393454e-05
6.12507592186824e-05
9.82974285807199e-05
4.65844519373018e-05
4.78859366861247e-05
8.26443128653596e-05
4.40056100688821e-05
8.87942529984734e-05
7.57448364597104e-05
5.17590307368748e-05
3.79887760123297e-05
1.45014090979443e-05
-5.62973858844766e-05
3.64584208406188e-05
8.88887222677334e-05
7.19348220195703e-05
4.35577353245407e-05
7.38253834457755e-05
-3.21738462782149e-05
7.34684161912025e-05
7.27076206467254e-05
3.72539037792664e-05
5.66903257222057e-05
6.50926784201328e-05
-4.16204358176631e-06
5.28636818212836e-05
7.3652658080128e-05
6.34066787952728e-05
6.10416523313825e-05
8.63096778896395e-05
-1.44152206492728e-05
-1.6478070527493e-07
8.29327243299544e-05
2.70869657573368e-05
9.08291288069694e-05
8.52775800202657e-05
0.000100521599552304
5.92026635978117e-05
6.13274963112534e-05
0.00012991446967227
7.75532525149577e-05
8.91070142408499e-05
4.37077860531104e-05
1.50548178807162e-05
5.95590786440796e-05
6.0682242215023e-05
0.000136418420638705
3.32035681026677e-05
9.43798997604346e-05
9.03786884933764e-05
1.0815032270759e-05
4.02772366126825e-05
2.49988598493012e-05
4.4397783313227e-05
5.67703180013653e-05
6.27824177923934e-05
7.3490983133426e-05
5.8539139126074e-05
4.03192748689451e-05
-2.43988179843167e-06
0.000126962468288939
3.92355400223987e-05
7.20868063184047e-05
4.56827379980004e-05
4.86044963281069e-05
6.45588936519636e-05
1.48287025748297e-05
5.20611280890036e-05
6.27714711468185e-05
5.54713505697908e-05
0.00010176080452562
0.000129881442288438
9.82566345744218e-05
3.32003651640751e-05
9.71124917907972e-05
7.90076481857412e-05
0.000113611036201959
8.48045672814082e-05
4.66351974707078e-05
-3.23273196840601e-07
9.30008026387684e-05
7.76018453216058e-05
9.22833644993597e-05
0.000100455720196521
3.13284507308241e-05
-8.89958399933911e-06
5.19036931193071e-05
7.41290919339779e-05
3.90134674839584e-05
-1.83757152455219e-05
8.74709281291889e-05
9.08946351044976e-05
4.88120743995773e-05
4.19478783805467e-05
6.5627268409759e-05
2.65531374043074e-05
6.10811042402454e-05
3.40286328079107e-05
8.53643125926337e-05
0.000103499533286468
6.26436199290264e-05
6.27608257516431e-05
0.00012184465956511
5.13849312864639e-05
0.000137315821999626
6.75381049640106e-05
0.000120227010267692
3.92909200294011e-05
9.70962003528411e-05
9.15980303443946e-05
8.97199879655487e-05
6.28685412782766e-05
0.000103630799902533
7.38363317088322e-05
0.000110413295732216
-6.86857099190389e-06
2.26780241905638e-05
2.59665313183028e-05
4.763162290817e-05
0.000115597411288144
8.11698424252948e-05
3.9322984415032e-05
6.87748738689211e-05
5.08976178299796e-05
9.68667564328619e-05
1.85436930219478e-05
0.000118262111557664
6.9747535983984e-05
5.84151502440293e-07
8.1787877328119e-05
7.48444558779358e-05
6.64496273474702e-05
4.04779770425658e-05
0.0001075167306303
6.01620094697014e-05
7.75715442782866e-05
3.57697360978344e-05
9.23263205076018e-05
5.6542626080037e-05
9.2434812913006e-05
7.64785230477936e-05
0.000129289199407157
7.59726053915312e-05
7.54026994153003e-05
5.35117833432869e-05
8.51984239085229e-05
3.59451842616507e-05
8.02434527635973e-05
2.93367475802328e-05
6.10913622197135e-05
0.000115078108137827
-1.0160910816808e-05
9.0476249977647e-05
3.19988840331954e-05
6.50630489246093e-05
6.63545469862209e-05
1.36552575851499e-05
0.000101240009129444
5.51211749899826e-05
8.12873947830318e-05
5.25714736960066e-05
4.73421883254819e-06
8.30877088414486e-05
2.57685190735931e-05
1.81115675888836e-05
4.88449792142629e-05
7.80600800360046e-05
6.12719951635038e-05
5.72383622102923e-05
7.95887583335255e-05
1.97518681349586e-05
6.75742308261826e-05
4.56034157502424e-05
7.56460115128953e-05
6.69777766132466e-05
5.64826927886826e-05
5.91328675458499e-05
4.36334853287962e-05
5.29012716307398e-05
5.6466791399428e-05
7.89149749706444e-05
3.6718483341811e-05
2.67019044941037e-06
6.18921548388036e-05
9.64636715904618e-05
6.78161220594151e-05
6.64864586752239e-05
8.30482026493469e-05
7.21768585779741e-05
0.000159198368150166
9.42027430621988e-05
3.237943467384e-05
4.66462239036344e-05
0.000117027103603093
2.15679810191504e-05
3.82234243295173e-05
-7.56495375388493e-06
3.57131920973736e-05
6.63374451744023e-05
9.14904048250475e-05
-1.8368214903924e-05
3.21310391151841e-05
2.86898299121174e-05
6.06517825288585e-05
3.60789115906557e-05
3.01348485376597e-05
6.42588717802654e-05
9.24381362468424e-05
4.49418380959577e-05
5.07976547900905e-05
7.49743459664283e-05
6.93407661254436e-05
5.32559121375839e-05
8.35613617108585e-05
2.57252889897809e-05
4.46634995053521e-05
6.77308662669873e-05
5.5062477555097e-05
4.23635150182859e-05
6.71132734732605e-05
6.87108601198035e-05
-1.60609633629361e-05
-1.73804077834036e-05
1.4011592011956e-05
5.96296639349879e-05
5.86855234577047e-05
2.78445245756017e-05
1.40648078285804e-05
5.17111965873738e-05
9.44762473909529e-05
1.70188965836577e-05
6.36046130722524e-05
3.19810589291725e-05
4.46821094045051e-05
3.36366907605525e-05
5.35400969457205e-05
6.23324327040699e-05
2.37952184837061e-05
5.73791729495243e-05
5.44664948716451e-05
3.04864987999712e-05
0.000128761853051436
7.33370725644639e-05
5.90051826880407e-05
3.68616302857377e-05
6.47648502797961e-05
8.73501365491571e-05
2.49548280855657e-05
0.000128243599014374
-2.73446636518635e-05
0.000105540569361265
5.34310532179789e-05
8.10871022335719e-06
1.3880810076803e-05
6.07142613700869e-05
5.05862473179696e-05
9.15805899978282e-05
0.000102254966014343
4.15089881328041e-05
2.80583030941857e-05
9.61234169508141e-05
7.01314190559717e-05
5.16023105484465e-05
9.12253005678066e-05
6.11720723399151e-05
2.56914652681019e-05
0.000100159360301021
4.55019820333963e-05
3.65648156548313e-05
2.86086775824773e-05
5.42214001618567e-05
3.42139620270575e-05
-2.48924889668729e-06
8.25559330194167e-05
6.10897728301415e-05
9.96169816664827e-05
0.0001174962126694
5.81889468333942e-05
7.36761858942213e-05
9.819843453804e-05
6.60895218937153e-05
3.8274860483355e-05
4.72437540747077e-05
3.52300512723674e-05
3.34704859978469e-05
6.08456278497329e-05
1.91701985873887e-05
1.93922048021573e-05
6.40813572068602e-06
1.34836960783987e-05
4.57672288992803e-05
5.75535149812764e-05
0.000124283701883549
3.31468479847993e-05
5.6573699245105e-05
9.10198295992566e-05
-2.64445515170311e-05
5.83948391058771e-05
1.69118169865271e-05
9.5411293924395e-05
6.75210930139046e-05
4.95202790790152e-05
4.83601915887393e-05
8.0508084764081e-05
5.5764728675173e-05
0.000100713388238807
9.21663750873888e-05
9.20815659191736e-05
0.000100350335508511
3.04251074076898e-05
9.6643443361069e-05
3.41030354487747e-05
0.00010601296720692
5.86259148474352e-06
4.95516714809752e-05
2.3084713905092e-05
6.88052036704869e-05
0.000103544264417886
5.43336543406732e-05
6.96112539804398e-05
0.000107348446267356
7.96916120393174e-05
7.29627703607142e-05
8.87719597848653e-05
4.46982644222131e-05
4.49253164807868e-05
1.53405426545547e-06
8.59462012434141e-05
0.000126826740985881
4.46047922069046e-05
2.20827523028084e-05
6.56755330582122e-05
8.935617694645e-05
4.28662449476164e-05
-1.55637253299731e-05
1.77755968995166e-05
4.63061644791216e-05
6.10103764055827e-05
9.48906558625559e-05
6.26893712587718e-05
5.75173963759775e-05
2.72401927816292e-05
5.31665850335102e-06
8.65055128462537e-05
0.000100550311623152
6.61706750903297e-05
0.000100446381120822
3.37077852421373e-05
0.000113967072406384
8.4112392863006e-05
9.49760147691018e-05
7.8151077119026e-05
1.7760383456728e-05
9.86050419875137e-05
5.71138087639653e-05
3.76914974885431e-05
3.96863361574373e-05
3.69035856490823e-05
4.10759561978503e-05
7.0725409196078e-05
7.60135824472421e-05
6.51322110388748e-05
8.75503777515581e-05
7.39117052761023e-05
3.88313297389569e-05
0.000101704282629936
5.55916496523149e-05
1.36324533566434e-05
7.25997859054648e-05
7.56205683161355e-05
5.02917608084044e-05
4.80616797529525e-05
8.82752783594261e-05
0.000110608754212467
7.35956287971091e-05
9.80771789467384e-05
4.48340233327853e-05
0.000102147282147347
1.64910189445232e-05
-5.3220300429224e-06
8.2253316218652e-05
7.84126368290563e-05
0.000122970720721159
6.85211934245609e-05
7.38581553103275e-05
6.38979065465885e-05
3.53464540446782e-05
5.64579728791894e-05
8.70445826677989e-05
4.5625445503979e-05
6.48439132605254e-05
5.42591468183747e-05
7.22233916165215e-05
5.33141472767996e-05
-1.87888239528626e-05
6.43117113193896e-05
7.59682200298144e-05
7.21973271437741e-05
9.68956518331265e-05
0.000133951970668079
9.65803584682512e-05
2.20892938830224e-05
8.17968314400096e-05
4.73169567301153e-05
9.82763262692857e-05
5.04693466567534e-05
6.94133159121307e-05
9.21856852802463e-05
5.21187825292779e-05
4.83761137649841e-05
4.34134264084081e-05
6.78087309399424e-05
1.746517092595e-05
3.46169246083385e-05
2.57009729477653e-05
0.000100805598973997
4.74708572815823e-05
1.15015968170602e-05
5.1293391140298e-05
0.000102457913559198
5.11999530718058e-05
2.20596517654418e-05
5.15200631568169e-05
3.49555546483509e-05
-3.00750045061896e-05
4.8001142488951e-05
9.69268644168743e-05
5.7020809829649e-05
0.000107498947727252
7.17152595636946e-05
4.243670175564e-05
5.8149812514955e-05
6.24754747417916e-05
7.67842440072511e-05
4.71634241261053e-05
5.05285408154413e-05
6.90576856991706e-05
4.90185775774341e-05
6.27243053938519e-05
5.04031279848134e-05
4.72130222043583e-05
7.96962000817378e-06
9.43028918588747e-05
4.69380860896152e-05
2.83819044931267e-05
2.15874656563453e-05
6.07548429394697e-05
7.1539432085255e-05
8.26219112813481e-05
0.000109955980228407
6.74514554765211e-05
0.000126182444401943
0.000112140983599357
8.70724629792809e-05
6.65712144845198e-06
3.64899342275513e-05
1.8968103592579e-05
8.68651620029628e-05
-6.97206182880385e-06
2.85205815125613e-05
4.76588961006589e-05
6.92466810830829e-05
5.75277452445359e-05
6.32359426917186e-05
7.96240332696849e-05
2.02220181872571e-05
7.23283808851421e-05
6.27904224751978e-05
3.78357509793512e-05
1.71410826329136e-05
7.79799832045047e-05
5.79743214098049e-05
5.55258033178825e-05
3.56170263044532e-05
6.43869090940809e-05
8.09369851486423e-05
8.3393961121414e-05
5.98052164551923e-05
0.000134908857231833
7.72478637802129e-05
3.95479156776775e-05
0.000107112984043607
6.28484515661789e-05
7.44147231542157e-05
3.71602805002268e-05
9.98332332768976e-05
3.02585049492964e-06
9.02630210471765e-05
4.6325523842843e-05
4.57370082428243e-05
6.45722287971655e-05
3.94419245148607e-05
5.88258149791831e-05
9.30547400987255e-05
6.41252821153139e-05
5.00416127511814e-05
2.99999892050671e-05
8.41803494132141e-05
2.29538665689335e-05
8.67965040173143e-05
3.53825124937239e-05
5.40858297016895e-05
5.22131605737518e-05
5.70910022700298e-05
7.46561866802352e-05
8.2807896222846e-05
-1.08061032373416e-05
1.87162475025385e-05
8.52780114871424e-05
2.72178685906868e-05
-1.68769281872431e-06
6.30747525483703e-06
8.17348580798387e-05
6.86266652440674e-05
7.34294688450922e-05
7.46799039837823e-05
4.1426241091294e-05
0.000142414216947251
0.000101063922162221
1.15731931476311e-05
9.31377217304117e-05
4.09233077467762e-05
3.54558758588018e-05
6.37166438088596e-05
2.69581279658452e-05
8.80414671057502e-06
7.57971807876415e-05
4.03281610665183e-05
5.45170928964468e-05
4.74149141733971e-05
9.37707017407962e-05
0.00013693017839624
-2.5786270441705e-05
0.000100583661501524
8.27097068796462e-05
0.000131510668756791
4.05241778633422e-05
3.98023977439278e-05
6.36231529382232e-05
7.25767295457788e-05
3.04656318772824e-05
3.51615252027682e-05
7.62348270604409e-06
5.31859935389309e-05
6.42270300077356e-05
5.52729402958864e-05
0.00010211880316052
4.24804857050615e-05
8.49903781625698e-05
7.34989176702622e-05
9.36695610808468e-05
5.10799877214729e-05
3.77398143759185e-05
4.32997545542181e-05
8.01070047232129e-05
9.07244076736591e-05
7.95424237698227e-05
7.14397249773525e-05
4.92059325605262e-05
5.32864860831817e-05
5.33298802453471e-05
2.64354013469704e-05
2.34897079901076e-05
5.55158847680281e-05
0.000106531004822808
3.8619541637547e-05
7.6290295629951e-05
4.87545490726072e-05
9.73106115887883e-05
4.46649983513698e-05
3.36760421886963e-05
5.4530197178659e-05
-1.53633191855999e-05
-2.31010887423957e-05
4.93114188561978e-05
9.46241596112286e-05
0.000108752812659838
9.71916410115277e-05
9.25171325283309e-05
3.6872943052261e-05
8.930309156865e-05
9.47011502131468e-05
6.28217276237473e-05
0.000103426280262993
3.81097195196243e-05
5.65440537073757e-05
7.19696276060194e-05
7.96772934096548e-05
3.05500355934483e-05
6.39551357259208e-06
4.6095748880403e-05
7.42399061408958e-05
3.45302061887134e-05
7.21256339752039e-05
7.74939397046956e-05
6.01910114220805e-05
3.30721080273879e-05
5.25991697317274e-05
5.0876132019419e-05
9.55400129388586e-05
7.15986744604186e-05
7.80014698858406e-05
8.18649284957287e-05
5.03064175093889e-05
1.02128517801365e-05
4.54746703620507e-05
1.67348599056291e-05
9.94459833307755e-05
9.4252467946457e-05
4.33272895399323e-05
4.47743890769279e-05
4.89029175061231e-05
-7.87721910722126e-06
5.73390869759396e-05
1.10077762460017e-05
-2.69760171673106e-05
1.4968199694568e-06
1.57464705597936e-05
4.19826458910862e-05
-4.48961405235783e-08
6.60744425641772e-05
0.000122108230916006
6.85920238158541e-05
-4.91673716353211e-06
1.02039172017898e-05
7.53802779187837e-05
8.39789085311428e-05
6.41918885575477e-05
8.67120582114801e-05
6.16584076326841e-05
0.000120285937845484
7.22513835271057e-05
1.10469244265017e-05
5.68629393412824e-05
3.94677166477981e-05
6.32339479846927e-05
7.75552861013038e-05
0.000122092867261268
6.37161427628435e-05
5.30038564046583e-05
3.41343620382736e-05
1.0499336343829e-05
2.11800043101464e-05
6.62180515506098e-05
6.62305644617017e-05
8.85479643792977e-06
6.55312196239472e-05
2.15102202922481e-05
9.34449750515687e-05
8.05709926187163e-05
0.000104301344721031
5.39208715992308e-05
0.000107034076296756
9.32704454436005e-05
3.40119304735026e-05
4.27717219392953e-05
4.71153211202977e-05
6.76934412123981e-05
5.41583462249398e-05
7.77572269950935e-05
3.00539107437334e-05
2.83304373012283e-05
5.19864962864063e-05
9.90191236269932e-05
2.63356157793164e-05
1.05739249028576e-05
5.82000181013034e-05
2.45496302836721e-05
7.57616098792589e-05
8.27469051616906e-05
4.1084071528699e-05
2.56386645748886e-05
5.95049577611848e-05
1.2294079352622e-05
8.20000649987526e-05
1.04590903862176e-05
9.01568020286381e-05
3.0943537644779e-05
5.07736456825031e-05
1.45309230014834e-05
3.29514564400534e-05
2.99676029230847e-05
2.54519425104193e-05
5.02520966355618e-05
6.63114772777203e-05
2.72326850672904e-05
4.49134212802548e-05
6.14732328069423e-05
0.00011053716178779
7.91220171455614e-05
4.86160405667214e-05
1.9640357225917e-05
6.75125161936431e-05
7.09430180454514e-05
7.97209152900654e-05
1.69632481491341e-05
3.69200149534818e-05
7.39537705825363e-05
7.19398684430806e-05
0.000109932385053199
7.05467031280612e-05
-1.38949860387355e-05
3.70913599425154e-05
8.21906661684248e-05
7.95678047349995e-05
0.000140674466537808
5.24142749530111e-05
7.25017832104871e-05
3.26953283588287e-05
-5.80958875775572e-06
2.42227653994977e-05
0.000113691253404095
1.13503098066248e-05
1.59758826574756e-05
0.000117743739531748
7.99779244500247e-05
5.40975736339057e-05
9.40927650782708e-05
0.000101924528652894
9.83247912318456e-05
8.87289504389031e-05
5.2533981102963e-05
2.30854084087323e-05
5.01396412556796e-05
1.65044816277056e-05
8.3691176687621e-05
7.70937652335574e-05
1.64516675533033e-05
4.57719244547461e-05
5.58540625134932e-05
6.81216997512957e-05
9.59654884100987e-05
5.39355951410242e-05
3.33661701274848e-05
-8.67915297425593e-06
3.87646852129945e-05
0.00011532776627503
5.3267597558347e-05
1.9613130243943e-05
7.91898099789112e-05
9.69442531694148e-05
9.72269091248512e-05
0.000107597974371583
9.40685504686573e-05
5.9983018061028e-05
8.13391878611659e-05
5.63095065215274e-05
3.53898968625002e-05
0.0001435229065654
4.17464689713862e-05
6.18537490082878e-05
7.30581838012203e-05
5.13537468810422e-05
8.51381389916936e-05
9.13321517177035e-05
2.0439993252596e-05
0.000118603120909823
7.7338963748126e-05
2.35422094171567e-05
2.2952945020306e-05
3.33048996936471e-05
7.52904342404373e-05
6.73043850647118e-05
3.88028460386882e-05
5.76993506470505e-05
8.01570847979339e-05
3.25325054949084e-05
1.29608815485407e-05
0.000103559047862776
8.06064469549222e-05
5.25316697389881e-05
-3.47533973132775e-05
1.11528001727669e-05
9.7032900905261e-06
9.04880548113477e-05
7.72610653890625e-05
8.09339874936332e-05
9.80029286873737e-05
9.46551229239776e-05
8.47213587813889e-05
8.64759037942137e-05
1.76798580261617e-05
8.27142152620084e-05
8.17191834012132e-05
3.55791498329594e-06
6.28318221911801e-05
5.05707982931967e-05
8.60129975418868e-05
7.45877409161786e-05
8.18340215362863e-05
6.17091511983442e-05
6.90320463207343e-05
4.38732261771369e-05
4.6747263957655e-05
6.15449493014458e-05
5.75014576713379e-05
8.78749614864197e-05
3.65814527714511e-05
1.89198781062809e-05
2.84904095733573e-05
2.16715230423802e-05
9.8256173304887e-05
7.0093299225931e-05
3.30157146197053e-05
5.53020791155714e-05
4.43357883274917e-05
5.30990181689587e-05
1.22188217526862e-05
6.48141701402003e-05
6.94020324303048e-05
2.3807019315287e-05
6.53115679782977e-05
9.2803077092759e-05
4.88377720196337e-05
4.79716217796676e-05
0.000105201974281051
9.09610525388002e-05
-1.08058620563983e-07
4.89157895861782e-05
6.4571133236161e-05
3.98906003795057e-05
9.3203948823767e-05
3.25704887940228e-05
5.21415918263787e-05
4.12919207102549e-05
0.000129102810313385
9.18738105810681e-05
7.20872573697762e-05
4.832311216799e-05
5.09572930358095e-06
3.26591497637509e-05
7.23481829723654e-05
9.25188260339816e-05
4.62486660282081e-05
8.18549055880945e-05
5.87845543162652e-05
3.05125522377811e-05
7.32495281144942e-05
7.57393155832029e-05
6.4615630380354e-05
3.39421552767272e-05
5.24439425387584e-05
6.07859478955822e-05
6.70654251139258e-05
4.79780734144178e-05
0.000111232488597025
6.11389542934423e-05
6.22820908160303e-05
-1.56515087877801e-05
6.9157855671838e-05
2.75923328853484e-05
-6.15129874554848e-05
5.78250365406288e-05
3.50023399022641e-05
3.2090941852352e-05
4.27610266027997e-05
0.000100051195182202
6.4480275310551e-05
6.82098702047364e-05
9.13043770782215e-06
7.05324746817543e-05
1.0478974570507e-05
1.96576631186101e-05
5.57907696051577e-05
1.12868016536573e-05
-1.1076249520204e-05
7.57208014370968e-05
0.000114328253780821
4.89717143060989e-05
8.05374601857902e-05
0.000102008287544824
5.53766664435279e-05
8.19861214798093e-05
8.83605185721705e-05
0.00010647156127308
0.000103522489736765
4.83366412240277e-05
1.50248171511228e-05
8.62958825468798e-05
1.32496950426605e-05
9.94083513826838e-05
5.84916432815171e-05
8.52445656972595e-05
8.11895593482586e-05
7.59554185814729e-05
2.54971905820196e-05
3.8707959457334e-05
6.42598695088841e-05
4.66342621177927e-05
8.23900735627372e-05
5.73242118916784e-05
7.84730999789088e-05
9.21693172937445e-05
6.87101637866162e-05
7.71448694820288e-05
3.43589206918257e-05
4.60925869888129e-05
2.93077370837474e-05
5.30500832509627e-05
7.01893632670387e-05
4.77377206109927e-05
2.62040309469466e-05
6.72519216362084e-05
5.19491056593439e-05
4.1705141701652e-05
6.48220175211132e-05
0.000102198138818348
4.22694548909602e-05
8.87869600076496e-05
3.14185306790038e-05
6.72265583309255e-05
3.46823552831549e-05
-1.28143575240291e-06
3.88845195520564e-05
7.18371386069452e-06
-1.74124330718827e-05
1.60625880696322e-05
8.82572966452359e-05
3.40464147612194e-05
2.98068517304518e-05
3.95931961146252e-05
5.36505839444284e-05
5.06536228310868e-05
5.19117764507182e-05
5.54776748115166e-05
0.000128772703654005
7.5483726872e-05
9.68200560840498e-05
9.66577570459828e-05
2.30731440283971e-05
4.65452707098295e-05
4.69089250069578e-05
6.43608641200993e-05
2.3482326562643e-05
7.86066481456909e-05
2.30640588943453e-05
8.8005801154415e-05
4.3607739210333e-05
7.87309911609106e-05
-1.96559122669181e-05
6.96398468429665e-05
0.000113076461591547
4.8634279618089e-05
0.000109543318706412
7.19117325616467e-05
8.73850565882116e-05
-2.44894540425324e-06
5.63968046853933e-05
1.61150811320581e-05
5.83491738421054e-05
1.39657015034293e-05
4.7564391442053e-05
1.66532419230942e-05
5.61069327872147e-05
2.63634593573513e-05
8.02856477127192e-05
0.00012606781204275
7.75208196044724e-05
5.61528174202294e-05
0.000107457805328981
5.47548072118022e-05
0.000104853291055211
7.12995371115214e-05
5.99576721853365e-05
4.29773387507015e-05
4.77955188180009e-05
6.44471596919307e-05
4.09929531880265e-05
8.71569730483141e-05
6.3966972152075e-05
5.99257933505354e-05
7.63052625675e-05
7.99425398960539e-05
1.72075778609385e-05
5.04021737952004e-05
0.000109659429910453
7.32476986608857e-05
9.13926123415362e-05
6.23199981020105e-05
6.94274966167313e-05
4.27842670254843e-05
8.22819183203901e-05
7.94254905062946e-05
3.64488069763292e-05
3.52257913426445e-05
3.561060943862e-05
9.62673328510317e-05
6.25630313534211e-05
8.66799656506741e-05
4.79185360981366e-05
9.26790548814888e-05
8.00411285944614e-05
6.06129969905251e-05
5.03042468439929e-05
7.43673949614059e-05
7.69052548486977e-06
8.64714302760916e-05
4.96177615604379e-05
9.16371417532658e-06
4.80775910979508e-05
2.17823179600396e-05
5.39528292099229e-05
8.73304845091262e-05
0.000108617441581596
6.52471352103187e-05
-2.10626109215846e-05
1.2223705202861e-05
9.56075824559637e-05
7.15375847807039e-05
2.86173323488628e-05
-1.28867248001648e-05
0.000102760796113476
1.92123262388896e-05
-4.17884832155294e-06
6.6108770510221e-05
6.37957884357399e-05
2.69917595576501e-05
3.33051175642545e-05
6.80196306797133e-06
9.97973337023184e-05
1.47385922502711e-05
0.000103352588801223
0.000111913714920227
9.76457881756197e-05
1.61238031215775e-05
3.1078931896973e-05
6.67293517733656e-05
4.13229832557498e-05
3.49686136871294e-05
5.96534817678764e-05
6.46693691448586e-05
6.24445254983513e-05
6.80082527324228e-05
7.52510974677787e-05
5.90668330842647e-05
1.6643379960921e-05
2.6522993397312e-05
3.46872991143241e-05
9.20357773470601e-05
6.96631048772407e-05
2.92178545414095e-05
9.48413368795883e-05
5.65129361352368e-05
6.01410085684579e-05
6.35744828524322e-05
3.53903262420285e-05
-1.66083598319573e-05
4.9290334485901e-05
7.09124050514214e-05
1.03434162392112e-05
3.04760855561797e-05
4.51685645305575e-05
6.27236884827134e-05
2.78247309078258e-05
2.65541373149834e-05
3.53510092517361e-05
7.46013299661493e-05
3.54076247163376e-05
2.26501190318171e-05
6.97183524679712e-05
5.00348141592114e-05
4.05055875375669e-05
7.35186630552612e-06
7.17469929321709e-05
0.000103165632596805
9.75286567339306e-06
2.71310031666736e-05
4.97722666672708e-05
4.88350468580078e-05
8.10738529197327e-05
-1.08468436646824e-05
8.49146517198121e-05
7.34970074834922e-05
5.09519069474076e-05
1.51087202519067e-05
6.24863032164348e-05
2.78246848594724e-05
7.02139197134106e-05
7.59860223598892e-05
2.08158697618521e-05
7.65577414844164e-05
3.34564636056816e-05
6.86283622739232e-05
-3.81823514899606e-06
5.08154255657133e-05
-4.09072766150556e-05
9.15899391514264e-05
1.68702329779034e-05
7.38149886963019e-06
4.91085069205478e-05
6.73184900103863e-05
3.86908443936648e-05
9.51093595437692e-05
7.79768087704557e-05
8.67776666729283e-05
1.05952738119878e-05
3.63190513314907e-05
4.42678263520326e-05
7.06888805649029e-05
4.94118005294822e-05
0.000109074116922559
1.41751211304026e-05
7.38195872227777e-05
4.94853344093937e-05
5.94954726907577e-05
-1.03277867818664e-05
7.25922523218461e-05
2.71591726201722e-05
8.50601649961625e-05
9.21982478779784e-05
5.73166854084862e-05
6.87570210005437e-05
0.000128642020710407
8.3837930685691e-05
8.46434352094107e-05
2.73393124862024e-05
3.81143035303726e-05
7.13543060959422e-05
3.68091742678564e-05
8.39862852861217e-05
6.97895207916653e-05
1.80286862724111e-05
0.000106362700965625
5.37245360008185e-05
0.000109020627494181
5.62859440118694e-05
0.000135171244438338
4.19481869887442e-05
0.000106582647111661
7.99307118045517e-05
2.54160443954213e-05
8.4836761389982e-05
7.22002870620652e-05
4.84537169154109e-05
5.01497546921264e-05
4.79411394196597e-05
3.48927344518553e-05
9.92315572598884e-05
3.56360439213989e-05
4.27642671805492e-05
7.89273194249114e-05
1.17971300833891e-05
6.45653240172166e-05
6.44859020548697e-05
5.97747317867773e-05
5.89400657062725e-05
8.07176658544315e-05
3.99272059723907e-05
4.88312216929042e-05
9.03142586418015e-05
4.07625267341332e-05
8.19049849156473e-05
2.60206695715253e-05
2.85370192742177e-05
6.9239275085224e-05
5.34066315080742e-05
0.000114781986635602
6.40645086920016e-05
4.82666679647056e-05
3.42269240624154e-05
8.36613819886731e-05
2.64204164683624e-05
0.000112224029938854
4.97496961436717e-05
-1.94216248271587e-05
6.87899700019269e-05
3.08617051986783e-05
0.000115029269420454
6.49295201895796e-05
7.61427034990056e-05
8.37950498125935e-05
3.80587412869042e-05
0.000103395999296386
3.67945960135992e-05
7.79999940129185e-05
5.8743071753998e-05
6.95563438473244e-05
2.33623769873918e-05
6.02037661633663e-05
9.92248192622214e-05
6.63798370070646e-05
0.000125152377809273
4.88109731360193e-05
8.1832605522476e-05
1.41927658601264e-05
-3.19691503969234e-05
5.57247781714613e-05
7.0796349850983e-05
1.30029290060572e-05
5.1867821739716e-05
8.44934995130008e-06
-1.52901556555308e-05
6.68533133930039e-05
4.82300743209636e-05
4.17545148560464e-06
0.000101202644933632
7.24127783642331e-05
8.98095420503931e-05
1.5521514016167e-05
-1.16654670262031e-05
7.98104326994475e-05
3.84490706129718e-05
5.13453074169752e-05
6.91894189197066e-05
4.63968310862409e-05
3.96408441830056e-05
7.36462340231728e-05
2.48079484875184e-05
7.58080767403731e-05
3.80280973162868e-05
8.26892298027388e-05
5.82236859162885e-05
5.04585092832557e-05
6.80316095462325e-05
5.37611716885153e-05
5.13513356023119e-05
8.5682775028309e-05
8.05407402513771e-05
4.73154951823405e-05
8.77900167515636e-05
5.41649958154696e-05
4.94205044913079e-05
5.03807035343617e-05
5.36012660349397e-05
2.54145629951368e-05
0.000104205266688379
2.59100620520566e-05
2.62032564062959e-06
9.372472960569e-05
7.4996593455123e-05
5.70435715459799e-05
6.84025230958915e-05
-1.40174200856611e-05
5.68792229311195e-05
6.12235793209205e-05
1.46109517161188e-05
8.21182447576913e-05
9.60517833331805e-05
7.60845108443207e-05
-5.12042692440631e-07
2.582889978456e-05
7.85226250976173e-05
7.16446209830747e-05
8.64485417617698e-05
8.78531268428827e-05
1.58081750576125e-05
7.13174780543104e-05
4.11414578355889e-05
3.40575916355507e-05
7.89164259700199e-05
4.6148311140378e-05
3.33540288656531e-05
7.82985890512683e-05
-1.71234545899366e-05
2.98334916824895e-05
5.48340121413953e-05
7.71237334878006e-05
8.70539553748203e-05
6.07728395277383e-05
7.93525972276681e-05
6.63787656737601e-05
1.21553579787056e-05
4.77651432210935e-05
7.16284401283744e-05
6.34900774777586e-05
6.60236267238315e-05
1.97953652676666e-05
7.65448352961063e-05
2.24710235108776e-05
9.16477549287936e-05
6.46498858278565e-05
4.6756397055526e-05
4.99065535982695e-05
7.07018769402626e-05
5.89012996106015e-05
4.83488843573775e-05
6.04345976473878e-05
3.36121360734786e-05
0.000101814065821898
1.74501115036761e-05
6.85498118383306e-05
5.63438032334567e-05
3.65468583817923e-05
5.18710095602476e-05
4.12922824246295e-05
3.34672848646432e-05
2.47919540282306e-05
2.06193928215571e-05
3.00900677498797e-05
7.8974630186837e-05
8.69391592749213e-05
7.25126449341239e-05
5.95260493133945e-05
4.40957811828559e-05
9.28996641075484e-05
4.79278906415759e-05
0.0001148075166818
5.24156963117881e-05
4.60557859438925e-05
7.90844203120719e-05
2.24427660279588e-05
6.49855060964149e-05
2.63922435834523e-05
0.000110888857864204
8.25951925921868e-05
4.03379691046229e-05
7.39568148584529e-05
5.2469366242265e-05
1.41580176068649e-05
4.6104581061795e-05
0.000110040747195903
4.09827380332707e-05
3.03505575728257e-05
1.46041351423481e-05
5.71518978220517e-05
7.9786705997237e-05
3.55599195095261e-05
4.43949026139381e-05
9.75509158941238e-05
-8.17458005556842e-06
6.09165437228399e-05
8.30030167355302e-05
2.83358227284271e-05
6.11375253546813e-05
0.000156757304600656
7.96521535583542e-05
4.90538622906095e-05
5.38323100550035e-05
7.73380237678936e-05
9.74969759732574e-05
1.07408490977362e-05
0.000119856599848857
6.13832042263697e-05
0.000115768375728395
3.24088623708903e-05
-8.80225865761203e-06
5.59944396186229e-05
3.34319028861866e-05
2.30175053448684e-05
3.07225896109844e-05
4.59010379918453e-05
5.70329120984397e-05
1.81563174432708e-05
8.09493269584424e-05
6.3448550656784e-05
8.37898723362085e-05
5.0768305983413e-05
7.13579812859727e-05
6.64789677921312e-05
1.78275228654044e-05
0.000103432248829466
8.09815750158402e-05
7.19273518547901e-05
6.22291918289993e-05
4.88147917804192e-05
6.21144899878543e-05
5.1564407359146e-06
4.29313018818421e-05
2.43710370065253e-05
2.02554791304838e-06
1.54692186699849e-05
2.00200866756665e-05
4.0917153827678e-05
4.36006526661483e-05
1.06892363852807e-05
6.27954411706821e-05
-5.02849385787524e-06
1.08499108419464e-05
9.74272932651519e-05
5.56887518731672e-05
8.52074262441062e-05
9.33840476704087e-05
5.2108216373491e-05
8.47998487052087e-05
3.44714109148032e-05
2.26467568388379e-05
6.43978197864077e-05
8.4128447864647e-05
4.89891266801573e-05
5.22728924504442e-05
0.00010916685854577
5.37470383005665e-05
4.69351420462955e-05
6.81818247202147e-05
7.60379635589628e-05
0.000127731155895585
4.9134681731847e-05
7.35388690538843e-05
8.54526359716016e-05
8.67497888454194e-05
9.96953505941002e-05
8.24030580608133e-05
5.69808649345571e-05
1.1044494150107e-05
8.9134583157438e-05
5.39702999671185e-05
0.00010771086975735
5.78374450612986e-05
9.19086236288793e-05
9.29965677643689e-05
2.01541459623445e-05
-3.14852609916402e-07
4.28859226784855e-05
6.36060439831499e-06
5.50887185664594e-05
9.01667737634111e-05
4.11276094776539e-05
1.23924601109214e-05
3.90362414130219e-05
8.15157514668143e-05
6.39285882224574e-05
3.06013507966156e-05
2.81073292452126e-06
3.97147008497579e-05
6.60386453113552e-05
4.92343418611816e-05
7.39495434216406e-05
6.3876639035737e-05
7.29982719168248e-05
7.95414670685098e-05
2.98209148024357e-05
4.2136848832576e-05
4.53667772762247e-05
0.000120011650237547
6.1834534551174e-05
1.31160541888635e-05
8.21762645759567e-05
5.30467683505302e-05
9.15582705171576e-05
1.76461241775146e-05
4.4259117462387e-05
4.65520519661467e-05
0.000100887444517727
5.16784872055861e-05
6.63887326592962e-05
2.01769989608604e-05
6.83622763187401e-05
4.29656779214194e-05
5.51545453611312e-05
8.23107857533286e-05
9.57408117073748e-05
0.000128436386727677
-4.28960375970987e-06
3.53149543535466e-05
3.06684017633792e-05
3.24718857263751e-05
2.74977844539892e-05
9.61827342287921e-05
7.09938125359353e-05
7.64427325458379e-05
7.06300609883752e-05
8.52749933559473e-05
-1.46087575679158e-05
5.9705508869489e-05
5.68289455185923e-05
2.14765328009711e-05
4.37756665203531e-05
5.50660444678938e-05
6.08430162796938e-05
-9.47266243868999e-06
4.4950402383499e-05
0.000103296253165108
7.65298744126267e-05
8.46151414285144e-05
1.02120328388662e-05
5.37811825566882e-05
7.02395006589631e-05
9.73166415691205e-05
3.77000527834134e-05
5.4680378105064e-05
0.000104226143766428
6.22771355524944e-05
2.16711881644876e-05
9.51822741721369e-05
3.25524423950548e-05
5.36607261891019e-05
4.1258464280561e-05
3.43676907968655e-05
7.14441977827124e-05
5.99686843523044e-05
5.00795501211081e-05
4.11661931246064e-05
5.1869389494796e-05
1.69262016625534e-05
2.54725891548981e-05
3.55570343510899e-05
1.77370748924929e-05
0.000134998377130847
2.98919264634614e-05
0.000108835802064964
8.44253796238776e-06
8.8766629544321e-05
0.000118851904384204
9.8342633966009e-05
4.16215291558294e-05
5.72370990611399e-05
3.01242560718267e-05
4.06012598343853e-05
1.77892334338334e-05
0.000112253696492898
0.000124302963789282
9.93930030420144e-05
0.000101159515780945
3.08029646156838e-05
8.12332797482957e-05
0.000104201602428173
6.62358074633087e-05
3.63197799087883e-05
1.51404571163512e-05
3.15192721006643e-05
5.84012270071262e-05
3.070671947771e-05
8.43593934866912e-06
8.05135831367759e-05
9.62803437971845e-05
-5.59379832560233e-06
4.79159904525932e-05
2.83774040379803e-07
3.39899289175184e-05
1.39181978215833e-05
5.69751765048843e-05
-4.5710079766192e-05
3.06116271451136e-05
5.40857898680829e-05
7.05089044578227e-05
7.69940041414816e-05
7.29232846978932e-05
8.64426279932642e-05
0.000102579044323988
6.58430509569544e-05
6.19948414941564e-05
5.81381514135921e-05
6.81747705076162e-05
6.12423418885671e-05
6.31413405635289e-05
0.000129722324688581
6.61702889651556e-05
1.25019106235394e-05
6.3553791232264e-05
6.60772351545454e-05
2.63427819262876e-05
4.97577598959778e-05
-1.82404151279581e-06
3.43848706005738e-05
6.27621483842861e-05
5.5005472195171e-05
8.76819802926445e-05
0.000121048352919434
4.81020364103649e-05
6.1937916451619e-05
2.39068040639432e-05
2.32974746420306e-05
4.943429024103e-05
8.09933498289506e-05
6.9754808811464e-05
8.98853686833367e-05
9.19376235058124e-06
3.12374180104616e-05
6.94511934152972e-05
-2.84983565172567e-05
4.15144835051431e-05
5.52913577527896e-05
6.4333017069432e-05
5.91890874481228e-05
6.0071008037313e-05
2.65498107737694e-05
6.89807458773652e-05
5.9816657529269e-05
6.44948884429821e-05
8.89430815301549e-06
2.65064543759782e-05
5.43059787525971e-05
4.5324643719196e-05
5.93999609525235e-05
1.08895377733243e-05
6.55151684915164e-05
0.000101106411259632
1.47098047392336e-05
0.000113530238501739
7.37763788115706e-05
5.44028076929881e-05
5.28235309264967e-05
4.33238153737625e-05
8.33855693963996e-05
6.43872440860568e-05
7.52249085476344e-05
8.04404773249076e-05
6.63061698262532e-05
7.64562542044371e-05
2.74251611375749e-05
0.000104740048755432
4.73313363370599e-05
9.22543721666392e-05
5.61177954978662e-05
0.000128069712293087
4.33403179201224e-05
2.51576996523998e-05
-9.046501449318e-06
0.000109018799728656
9.32551183498879e-05
6.24993568257505e-05
8.04125842443802e-05
2.98859017485909e-05
8.29199678087743e-06
4.26146376561101e-05
4.58783270431594e-05
3.62772950001831e-05
2.72868767025254e-05
2.14831871560689e-05
4.22196097625437e-05
9.50440043096307e-05
5.37617789780135e-05
2.97698679126837e-05
1.01283080063488e-06
5.83919875719351e-05
5.16245260978864e-05
6.40131098218377e-05
5.72893281396139e-05
1.70604463963495e-05
8.61162095516265e-05
1.84457021816578e-05
1.43201324135447e-05
6.95128462480374e-05
8.68833002212502e-05
6.13451652508216e-05
0.000141455793816865
9.16511381930246e-05
0.000120212025059973
5.21733233896417e-05
5.73934149472834e-05
8.94863894690948e-05
2.39401004831794e-05
6.22867837688235e-05
7.99405380433679e-05
6.56912652505262e-05
1.00108157164005e-05
6.38645245707483e-05
7.49575213105803e-05
3.17296487721389e-05
1.16153536899832e-05
7.95279065140133e-05
4.90586721442364e-05
3.85649082170812e-05
3.41483444402596e-05
7.0450546735871e-06
8.30212477211245e-05
3.24627851465627e-05
-1.94149016255829e-08
2.44246365421265e-05
0.000102943214814278
8.06080963895647e-05
2.5425739397882e-05
8.38194492190907e-05
7.67410239499229e-05
4.60437364555877e-05
6.47922171116817e-05
1.42442240790266e-08
2.46732366374579e-05
2.77748260216189e-05
4.77546970363796e-05
0.000115631348360689
4.21825198252958e-05
8.66021701327584e-05
8.34412311964253e-05
4.79023968879733e-05
5.40142423756588e-05
5.86601622198626e-05
9.0712717615876e-05
3.7222740352695e-05
7.46995462529912e-05
6.87002974839184e-05
4.60447439280038e-05
7.49107528831372e-05
4.31351070467216e-05
6.47077248316804e-05
7.2300311541439e-05
6.74173043742061e-05
2.83594209984813e-05
2.90231631444368e-05
0.00011109564470002
0.000116936720776493
7.4615023864095e-05
-5.49193190998988e-06
4.74268671389914e-05
3.10183550068653e-05
4.07213247748572e-05
1.49222778738364e-05
0.000101432590232881
5.36779173308058e-05
8.5763819018594e-05
5.31573756067232e-05
4.88788865825601e-05
5.91718501469702e-05
4.2320481550605e-05
-1.49171228849471e-05
3.15234977896409e-05
0.000108127111181141
5.65540902140254e-05
3.99604163029672e-05
4.2997804947952e-05
5.24654071984146e-05
7.85178636668441e-05
8.01948941670468e-05
6.06471111475782e-05
1.12346622232999e-05
9.33296945911754e-05
6.60115054671478e-05
5.28622267943983e-05
4.19492909074267e-05
4.52733388228104e-05
1.19560814813076e-05
5.38649674313697e-05
1.81573683420341e-05
6.27519589840468e-05
6.60787840518746e-05
7.94675681837679e-05
9.61832353656059e-05
6.68206702696822e-05
5.81068081314086e-05
7.94302717252619e-05
6.17878098053563e-05
4.02503525062305e-05
0.000102171029028452
1.35816971316441e-05
4.69417814212693e-05
7.00933160827264e-05
4.03516106304715e-05
5.08547135246784e-05
1.43239374259673e-05
5.4485801218258e-05
2.69238265528922e-06
1.61190378850373e-05
2.22248371518813e-05
8.29335159889054e-05
7.60046321066072e-05
7.441916571021e-05
9.47200128398106e-05
6.36849926779533e-05
5.1672545901457e-05
2.45297900794166e-06
0.000127145341793655
-3.25035697083199e-06
3.41173971880223e-05
6.91876230155964e-05
2.13612716223617e-05
6.90102072516594e-05
2.60314299854107e-05
0.000118441828605188
2.83859739610574e-05
6.89608609427292e-05
9.96236167301981e-05
2.7151750845253e-05
7.89412055960899e-05
5.25368122502882e-05
7.73474921782382e-05
4.56887490118576e-05
3.62481008994561e-05
7.00977067486999e-05
-1.73599379148692e-05
8.56300370520921e-05
7.20074383216871e-05
6.72250187833669e-05
5.89713461119603e-05
-1.18301965177232e-05
1.01052139274092e-05
0.000103473303715511
8.36017186689332e-05
5.09202711338951e-05
3.6491918252493e-05
7.97901357752096e-05
6.0941851238661e-05
0.000101763171902992
6.96825721421781e-05
2.80477647606741e-05
4.68283607670096e-05
1.45462691687975e-05
6.86606571869011e-05
0.000102834804916783
6.70138034114861e-05
-2.93341849251563e-05
5.45374805011605e-05
3.99143347580739e-05
8.12862571549173e-05
1.84047887363436e-05
0.000120024470663233
6.897425022218e-05
3.79702245783006e-05
6.51392387089266e-05
3.08536702687949e-05
0.000149430331693532
6.93427662149995e-05
4.99711174655741e-05
4.10805803110527e-05
5.22192176180784e-05
3.26810751626128e-05
7.60006861168995e-05
6.22281832580169e-05
5.80584251102425e-05
0.000106994243902611
8.32960261159826e-05
9.04347024485353e-05
7.01749136113925e-05
2.70757397829782e-05
-3.91876913688768e-06
8.56016307528687e-05
0.000114492656617427
9.41871840668118e-05
2.33580733667749e-05
4.56074575757873e-05
2.81139358592569e-06
5.67188098934064e-05
6.0692477337572e-05
5.78408288571493e-05
1.81964058326468e-05
0.0001138440679284
6.23781501497936e-05
3.66776813449293e-05
2.27162778491711e-05
6.93404072714556e-05
1.71958622785219e-05
1.59941571065019e-05
6.62074362462492e-08
5.02920932144334e-05
6.20808810393855e-05
2.37833545726851e-05
7.34248434293734e-05
6.24964569186335e-05
3.46511667754807e-05
2.72988907246903e-05
7.98469297515813e-05
-2.12999733574202e-05
6.53948403424305e-05
7.69906820241868e-05
5.44259582218106e-05
5.80402186069617e-05
3.56823056385993e-05
3.48094161324267e-05
4.26350349204149e-05
7.07367065060174e-05
0.000105151614909356
3.5485844881964e-05
5.72448234084483e-05
7.70287824605975e-05
5.93766852900223e-05
8.21681543653586e-05
2.53324366980959e-05
8.59663391416613e-05
5.19021016599367e-05
2.57045820817637e-05
0.000104644671692621
3.58348033164231e-05
2.83483605920902e-05
0.000137319523527273
3.23643857415397e-05
1.24412465490153e-05
5.34655015239933e-05
5.43094406372807e-05
6.05306948969081e-05
6.51070740586253e-05
-2.24229672589149e-05
4.70065473972518e-05
5.47061988677047e-05
0.000103095735628178
2.33896043832437e-05
8.02957310939986e-05
4.76558868660098e-05
5.50863079337236e-05
8.44648977106202e-05
5.9981935088405e-05
8.19675840479868e-05
6.63290065591561e-05
4.0282086720362e-05
8.39428207804736e-05
2.6995664987757e-05
0.00010869959797357
8.65067984005515e-05
6.41512447856445e-05
7.31371974786354e-05
1.4482636439973e-05
5.6229479481477e-05
7.7314125362501e-05
1.78865416379151e-05
0.000111200362422038
5.92935805134665e-05
1.87975258726566e-05
8.0467453977296e-05
4.85686218842033e-05
3.75848909576202e-05
3.26618195509855e-05
4.3710451052173e-05
4.32498801471079e-05
2.94432235139323e-05
6.43146577292071e-05
9.97176027298584e-05
3.42309822028964e-05
3.18042218623002e-05
6.77362839110461e-05
7.58068129644445e-05
6.15141581649271e-05
7.10095931300691e-05
4.34627826815601e-05
4.05452541575733e-05
2.69964683009229e-05
0.000119811859129754
1.42838052769981e-05
7.09859196538014e-05
8.2584028379748e-05
7.23007428567501e-05
5.84277443764428e-05
2.22652479288464e-05
0.000116485859158222
0.000106644126786551
7.37273961015454e-05
0.000129512798405095
4.93180830592541e-05
3.87699984963986e-05
7.49695534802148e-05
4.45757513254093e-05
1.9474468366692e-05
2.17090120131816e-05
8.58225193563426e-05
7.99324759364756e-05
8.74968175228105e-05
5.80539717020792e-05
5.5591342164776e-05
2.60363319057226e-05
8.20917386955293e-05
2.17806127863177e-05
7.54691708043775e-05
6.27120245376812e-05
6.74583594322078e-05
8.0046600211761e-05
6.49013861521581e-05
0.000146060467002042
7.02996503215963e-05
3.49101314356503e-05
6.58312442156472e-05
7.92462511015036e-05
9.91754457215019e-05
0.000107985435098766
6.37546433356838e-05
8.16093267209489e-05
2.13542972942546e-05
4.82500965237505e-05
9.48640344919105e-05
0.000105033553050448
9.4365473591123e-05
8.58834765984499e-05
5.0918795110936e-05
7.48225572530322e-05
6.37244695847025e-05
8.6062389229653e-05
9.28345513392457e-05
5.87403049166181e-05
2.06846673694971e-05
7.15048255418252e-05
9.26275994865912e-05
4.6855267004044e-05
2.99686021346219e-05
5.70754934088004e-05
3.27500736042917e-05
5.36982338762545e-05
0.000118332092583616
0.000129568426880928
3.51071531379829e-06
3.51242606781066e-05
5.57431995985795e-05
7.50155327821154e-05
3.36171677910004e-05
8.89599469483487e-05
7.21154501452813e-05
4.76935601865798e-05
-2.09563525669431e-06
3.721742093419e-05
8.4935707735557e-05
4.81619925608515e-05
-4.73800503339886e-05
1.1774406192416e-05
2.33037352091476e-05
6.46130973939187e-05
2.19475724315064e-05
-5.43072842244943e-06
6.06877511628775e-05
-6.71583071580898e-06
5.9042519638503e-05
6.18546103280399e-05
1.16725675158783e-05
9.01778091274597e-05
-1.37501278833373e-05
5.6954256575258e-05
5.90772064754416e-05
4.67534927860641e-05
2.59023714624951e-05
4.86782091970897e-05
7.11782491028753e-05
8.82004275061193e-05
2.20244253554594e-06
4.42477796376321e-05
-7.3712901381806e-05
4.36028188765865e-05
7.94180666705406e-05
8.78669899495353e-05
7.79014223932443e-05
6.83299132750605e-05
4.06597551879624e-05
9.92725483562819e-05
5.84339540508793e-05
6.21399307013857e-05
8.99508920228239e-05
2.70561361463455e-05
8.24659853626048e-05
8.88453222765665e-05
6.77308138386232e-05
0.000128616956516586
5.43489378191213e-05
5.57481120020567e-05
8.88391739816314e-05
5.60782980369238e-05
7.57432703450962e-05
6.03142889179597e-05
6.56430878922991e-05
3.29274376304055e-05
9.82276489246704e-05
3.40896643417658e-05
9.8203841572133e-05
3.80916490059274e-05
7.58490362668746e-05
3.58818802832594e-05
8.37002224181408e-05
3.56898984409628e-05
1.08460567486732e-05
2.09919803138538e-05
6.44770389165558e-06
1.47539105885104e-05
5.42123509560159e-05
4.78414979841466e-05
8.22341246612437e-05
3.8680672706164e-05
6.81639741685823e-05
7.69626620215616e-05
1.852491636208e-05
-1.99062929178693e-05
2.26421304408756e-05
4.48840451506326e-05
1.73870960492867e-05
3.76343151623865e-05
2.88324343250612e-05
3.55894016024941e-05
2.86101458393637e-05
2.67175314668865e-05
5.90822096663647e-05
7.00606935037662e-05
4.72898663340506e-05
5.84192595893447e-05
4.99195906806369e-05
8.08397015393378e-05
5.70423158283014e-05
5.82191471220519e-05
-8.43493922466395e-06
2.55428662999936e-07
5.69627254533897e-05
1.3587637865207e-05
5.65469198916716e-06
9.08210053450365e-05
4.78288788500361e-05
4.43467806350433e-05
9.70423517209311e-05
5.4135169187058e-05
5.62816662221682e-05
0.000111317073640048
2.55930297206633e-05
8.38100618909635e-05
6.17170124284013e-05
1.69687436530336e-05
2.32295431777484e-05
7.3298084854538e-05
7.80653511160529e-05
5.21568787811847e-05
7.49668391121145e-05
7.84786463054973e-05
3.4572714813798e-05
2.74767977135574e-05
8.91011746786324e-05
5.5570538250242e-05
2.68829003833516e-05
1.84276453959719e-05
9.8680333670674e-05
6.38187472835398e-05
9.72452777103124e-05
7.89999232264685e-05
0.000100252563235357
8.71122272338927e-05
0.000155082360574726
-4.2713187015693e-06
6.2652247129621e-05
2.2435523605125e-05
2.53921063441974e-05
1.61460247810978e-05
6.79943224937171e-05
5.35769792718448e-05
3.32698798682394e-05
5.32795814767407e-05
8.76705479687109e-05
8.96068397879559e-05
0.000103068398687387
-1.73471912884292e-05
9.98225097524569e-05
8.61519163654627e-05
0.000133408404371899
9.17110078262913e-05
-2.11012759827673e-05
8.45843010517407e-05
2.69096900810944e-05
8.95152972360207e-05
-1.18903262598686e-06
5.2907475909996e-05
-3.5273840342812e-06
-1.18303130885901e-05
7.84732733373637e-05
9.93158055175058e-05
4.87473636197439e-05
7.52286814243739e-05
5.38890792720765e-05
6.01423431117161e-05
8.03078832324353e-05
2.59595119005382e-05
6.79644923815255e-05
6.56705799599012e-05
1.58880171933847e-05
9.31144092833053e-05
4.73488998880889e-05
-1.13312784967153e-05
5.40733517876109e-05
8.48908209963514e-05
5.65581196158709e-05
8.83627933811211e-05
7.13622371095564e-05
8.839247158077e-05
8.34722248504819e-05
5.51059083687379e-05
8.68936160935364e-05
6.83876913172574e-05
0.000100084711451755
1.84601930203619e-05
3.61367409201325e-05
3.32064223996605e-05
7.69548933176961e-05
5.24252532776952e-05
3.82471279030094e-05
0.000130751584331257
5.04207280655376e-05
8.57510033735401e-05
6.59466779167416e-05
5.01762905818658e-05
3.70421692824995e-05
6.12876467536395e-05
3.04566796618665e-05
2.87224817286632e-05
3.14484017081225e-05
7.86679681730892e-05
1.94527346450854e-05
0.000102590699024619
-1.48208891524025e-05
3.97231182897146e-05
0.000100341961757695
6.81385389224657e-05
8.9135080443302e-05
5.35618541788908e-06
4.2983530748205e-05
6.74422446028233e-05
1.10484516060015e-05
7.75499293108844e-05
8.91840305040382e-05
8.66240608838661e-05
4.75432690068201e-05
7.54622415993015e-05
7.93294105379308e-05
8.68869281298214e-06
6.46308600997007e-05
2.54993456703936e-05
4.77093720672612e-06
1.48656481216765e-05
3.90844661720602e-05
4.0349154942371e-05
1.99213496114808e-05
5.68983466800211e-05
7.39510937379526e-05
2.97604580415904e-05
1.49716765989177e-05
4.03916837872762e-05
5.8572048118224e-05
2.24626218541909e-05
7.75703335867275e-05
4.33223700439566e-05
4.77319418673547e-05
6.93885501710109e-05
2.97763223398251e-05
6.00190314382154e-05
6.17206290361157e-05
7.35573353864823e-05
9.28725526551356e-05
4.24536565037747e-05
0.000105861273970333
3.9726786555294e-05
9.02935943983234e-05
4.60707671559444e-05
7.71599983169973e-05
5.42126936830132e-05
7.78160219794354e-05
4.15277135992328e-05
3.99692683604866e-05
5.7177087244988e-05
4.23288214881429e-05
9.33835845376865e-05
3.09243708586232e-05
-7.84769223780865e-06
4.27227437580295e-05
7.0173687077572e-05
1.82917909624372e-05
5.49978325694345e-05
8.2419852053456e-05
4.50888535265026e-05
7.53062263485681e-05
7.82597336615512e-05
2.60029000998752e-05
6.42543630627613e-05
7.85488469700017e-05
7.40399444784972e-05
6.21291555350816e-05
-1.12562322119705e-05
9.3650472080238e-05
0.000105435607529707
2.14963353549948e-05
6.11868456460205e-05
0.00012855830058666
8.92962634326654e-05
0.000114294571536043
7.97775238571687e-05
-1.64099179444843e-05
4.72486103364001e-06
4.01189754494231e-05
5.2561460809299e-05
4.32029600532074e-05
1.35398068425428e-05
5.73011524946283e-05
-2.07063469603735e-05
8.01832342678557e-05
6.07034311089853e-05
3.68681208957298e-05
7.20860018561225e-05
5.87054565860391e-05
2.51936326939927e-05
1.98548835513972e-05
5.32792983252837e-05
6.58938462778925e-05
9.10740288466033e-05
8.2453309226013e-05
8.06358420368171e-05
8.048174212774e-05
5.21782451532947e-05
6.82410941217367e-05
0.000107335273292938
4.29846475743779e-05
4.55886501462041e-05
6.87736518148537e-05
7.8580146641962e-05
1.45791488646325e-05
5.62922995011179e-05
3.94630677656067e-05
5.77706550602098e-05
0.000143359972399174
1.05954217947306e-05
0.000123155718062285
5.99334783048116e-05
-3.08749924694342e-07
2.27098871386524e-05
4.42447325469245e-05
4.52085230407179e-05
1.99262513951293e-05
0.000125413254463269
5.35481945919145e-05
4.04631408193618e-05
6.30998216738658e-05
6.01252429590711e-05
4.15696068264737e-05
6.11559149914751e-05
2.97061837732977e-05
6.95029579440094e-05
2.07378080253577e-05
2.10178098806185e-05
3.87831435324881e-05
5.33184557437632e-05
9.46777492309956e-05
2.09166561845691e-05
5.67617818300706e-06
6.81699224356373e-05
9.98423155436887e-05
7.49907121122117e-05
0.000129120398579764
5.518862668302e-05
0.000113921986189917
8.90070258114902e-05
3.7513528788432e-06
3.91370112005068e-05
8.9500966908466e-05
8.05624892763972e-05
4.2428544487581e-05
4.5944282281298e-05
2.84009914303504e-05
6.07854933477987e-05
2.63074592772785e-05
-3.71130521206141e-06
6.57688367773355e-05
8.30036091325933e-05
5.73279914218919e-05
9.33389004624327e-05
9.8686363105851e-05
3.09361209435151e-05
8.1916779539971e-05
5.61469712373124e-05
3.02468956855404e-05
7.13567060106316e-05
5.66035604404269e-05
6.51603920582575e-05
6.15792491610491e-05
4.66377517953302e-05
6.18582904539056e-05
4.52641552663547e-05
4.46655151664845e-05
6.48496006017326e-05
9.82163099830009e-05
2.73065640174314e-05
-6.87403387332198e-06
4.30527552258806e-05
5.16849291125857e-05
7.59294888725497e-05
0.000100557444721521
3.88633612556309e-05
2.6767797663377e-05
5.83505460617807e-05
1.92035888675803e-05
2.47744309961225e-05
6.40100946502355e-05
7.6922913654883e-05
5.91046818672926e-05
0.000115396004199002
0.000110694885204675
9.38183537654425e-05
0.000112202316448942
7.32849994820754e-05
4.74053734320857e-05
2.98052284590709e-05
7.62723850915184e-05
6.22166045577098e-05
-1.3508625567007e-05
9.29644820753548e-06
6.57017291268243e-05
6.69326355297399e-05
1.81559110795027e-05
2.30429617770301e-05
7.13430770734492e-05
5.31892883019003e-05
2.99280949855795e-05
8.00693478359192e-05
1.74341603240786e-05
7.3226665724034e-05
-8.13186108019396e-06
-1.93948630318348e-06
6.94627821466315e-05
7.37320109249469e-05
0.000142755883402828
9.69989611678005e-05
6.74443593109274e-05
6.21959800396671e-05
0.000141942390745622
9.38697264819036e-05
0.000106698965180871
4.78717281939359e-05
9.06549000348931e-05
0.000121713300420795
3.9501909286621e-05
3.1998192714511e-05
2.40229033176736e-05
4.50635578387809e-05
2.2500602774327e-05
7.85564564654818e-05
2.00657019408227e-05
7.80799921980678e-05
6.35420587840029e-05
-1.44955407293186e-05
2.52447938660984e-05
4.74574435853636e-05
5.69077615150792e-05
-6.84093502934516e-06
2.12054418563261e-05
0.000139455585800002
7.06934485415207e-05
0.000102367913538073
2.49184439351731e-05
4.92256043109778e-05
5.95295255634816e-05
3.88384942667734e-05
4.8868068034527e-05
3.55635402324279e-05
0.000106290485694707
8.4317107254901e-05
9.28159142358976e-05
7.48960142877151e-05
5.94790872356668e-05
3.90547054421725e-05
6.79825006763568e-05
7.8976672032362e-05
3.66260616939258e-05
-3.34497584584762e-06
6.00695368125668e-05
2.35704474527932e-05
4.51808305797901e-05
5.68391606663351e-05
9.79336084633153e-05
4.45374377483272e-05
1.77548089973564e-05
1.34767610637924e-06
7.25388412478049e-05
7.68301093279392e-05
6.25866925810823e-05
6.0911012503706e-05
8.42144422866051e-05
2.88790868683866e-05
5.47125495251021e-05
6.87215658619506e-05
1.69043387584996e-05
9.40865941270453e-05
6.69307846068414e-05
5.85210428011228e-05
6.25237530961149e-05
-3.31055699641737e-05
5.77421260370652e-05
7.89448258537266e-05
0.000116175973522096
0.000116551913394886
0.000156803111254956
7.89026063124869e-05
9.44968582081623e-05
3.34040970954274e-05
3.62403703181754e-05
4.07068688967026e-05
3.19848340438641e-05
7.50977612668788e-05
5.57141581199616e-05
2.97513941637822e-05
3.60210136187978e-05
3.47375159024432e-05
6.01808635828918e-05
4.0127442687445e-05
0.000117000173050596
4.78133247038256e-05
7.37205802460574e-05
4.89474386201023e-05
-7.76842904925168e-06
5.39107584180175e-05
0.000108827868765616
4.77906570197346e-05
1.91168185870344e-05
4.30539546213518e-05
3.64531880607304e-05
6.74736819797618e-05
0.000110926800384259
7.8039682898705e-05
2.36748505239977e-05
3.72120862987683e-05
3.56584185661557e-05
5.84164391712294e-05
4.38694041066049e-05
1.64818715862626e-05
5.4042950861962e-05
3.74735060672971e-05
8.74698813996651e-05
4.42642893241276e-05
0.000103968727558548
9.41278539756285e-05
6.67991155885974e-05
-2.12166650505647e-05
8.13595080846201e-05
7.37003795606252e-05
0.0001119290131676
4.94741240638132e-05
5.3304815076757e-05
4.6302768704053e-05
5.65153590092286e-05
3.50063004524151e-05
8.66437986400859e-05
4.06166566601498e-05
6.61266524563112e-05
6.91704297297561e-05
7.64842461946842e-05
9.02670906984289e-05
5.05622908462047e-05
8.51137118822226e-06
0.000100012349597605
3.09856945050929e-05
-7.54401981566489e-07
4.00617700447717e-05
4.89689529654662e-05
7.01015729988172e-05
4.49569801938937e-05
2.97951474422131e-05
3.38790634076197e-05
2.2393644381314e-05
1.80336096576647e-06
7.18955223735381e-05
6.44437838967631e-05
8.27831521121323e-05
2.82269975492687e-05
5.7578076126544e-05
8.37417324506181e-05
9.44760228511038e-05
1.95142070169146e-05
1.83235407520632e-06
4.18608769800607e-05
1.77369534231736e-05
4.13390310570154e-05
6.78386044358083e-05
2.68212019751236e-05
5.04400805082822e-05
6.19599751431415e-05
7.94763593776989e-05
7.24987024429236e-05
2.28679735160566e-05
5.81191766544407e-05
7.94323535183863e-05
4.46099462584727e-05
-8.2496872433935e-06
3.04716114099261e-05
4.25647108473338e-05
0.000103648245321202
7.20011577187658e-05
2.47940997157534e-05
5.91160858085894e-05
8.93788102817952e-05
1.44759546658362e-05
6.59055474595682e-05
-4.86547881129716e-06
5.22667057997098e-05
8.46959424012708e-05
9.59313153884066e-05
3.3259232667858e-05
0.000107402692934706
3.59237324486468e-05
8.37831434141718e-05
8.00376502290181e-05
8.43971438133671e-05
7.70263300234895e-05
2.57441173549367e-05
0.000118866248267691
4.44723006145362e-05
0.000103035197343062
7.51645009815339e-05
9.42409067883929e-05
9.72969356693456e-05
8.16521086928869e-05
6.37306282701249e-05
1.05329968417206e-05
6.89602682213662e-05
6.21624600148655e-05
3.57473118717197e-05
5.25125157828396e-05
5.83580462822171e-05
8.68709513262023e-05
5.71465787376698e-05
5.61364155447529e-05
7.70846027361673e-05
5.62128749858806e-05
1.83537527982688e-05
3.24531999281836e-05
4.95844778041939e-05
5.19877091889477e-05
5.41826576451853e-05
5.44816489507432e-05
3.56168695909828e-05
8.12904264106955e-05
4.05264973535454e-05
6.77613026343597e-05
6.36741789950052e-05
0.000100573096093261
8.87584305923004e-05
4.69710044844304e-05
0.000111183544904956
9.43581126023381e-05
2.48202185438678e-05
7.45229463221399e-05
-1.11106511118238e-05
5.70983049403052e-05
4.24713789958877e-05
7.03905037597667e-05
5.02219779143756e-05
2.73218492543117e-05
4.28468315123215e-05
8.5527743813987e-05
-9.47833941142066e-06
4.60725384089463e-05
8.04983023929664e-05
5.84988909774226e-05
6.98406246467606e-05
2.02322928833843e-05
3.51448977836827e-05
-4.64944814650535e-06
4.54654048893561e-05
5.96190252797467e-05
2.90699327714636e-05
1.27288718940487e-05
5.85449435791294e-05
0.000122324009428044
2.59581107588137e-05
1.57058074716734e-05
4.35138070821313e-05
2.52856021185751e-05
5.8668352364551e-05
7.63395141237921e-05
5.84787721927393e-05
3.44140965746603e-05
5.89442911534353e-05
5.7152171183784e-05
6.49144954762833e-05
8.6429541590172e-05
3.82815840904546e-05
3.41178734999694e-05
7.19701824303354e-05
8.00615790996229e-05
5.2939852810601e-05
7.43460201400922e-05
1.05958964056554e-05
7.65026456021541e-05
6.77416758077354e-05
4.60285778460617e-05
0.000134576863602867
0.000118459373593415
4.03842860674964e-05
5.9335934968613e-05
5.05470178976131e-05
6.14477784483213e-05
3.97339410036705e-05
7.15333482714034e-05
1.76838727561435e-05
4.71811884371987e-05
5.51863996275107e-05
6.08857182838707e-05
9.74853012757525e-05
6.19835488402037e-05
4.10575786401675e-05
2.61671237954546e-05
5.86750686506308e-05
6.1250626322722e-05
5.28445903300333e-05
5.5627304001527e-05
1.22313503224293e-05
5.00792736827129e-05
7.38901517225094e-05
5.14267306224573e-05
2.11946328553261e-05
2.09390011703584e-05
4.8823422428868e-05
1.59136506045031e-05
1.99924856777938e-05
3.46031817385963e-05
5.94733469663139e-05
8.96070893260818e-05
4.38688821596909e-05
6.33487228789232e-05
8.47107534069856e-05
-3.45907550706768e-05
2.33686536121745e-05
4.09827230398797e-05
0.000151406627273309
3.09087845540566e-05
7.20881328518054e-05
3.3384007414209e-05
6.45565620629894e-05
0.000109223262404986
5.12856829609458e-05
6.24071432192174e-05
2.855015598788e-05
9.74100409884017e-05
5.96734720974134e-05
0.000100855162537165
5.41249113536232e-05
5.58071513941642e-05
4.8836037984563e-05
1.16703789087618e-05
5.00549745280516e-05
