# Supplementary material for: Research on computational propagation and identification of mine microseismic signals based on deep learning
Source: PLoS One. 2025 Oct 22;20(10):e0334641. doi: 10.1371/journal.pone.0334641 (PMC12543183; doi:10.1371/journal.pone.0334641)
Supplement: S5 Data — (ZIP) [file pone.0334641.s005.zip › 000100800001533.xlsx_0.txt_24.txt.txt]

6.02811648167538e-05
0.000106318421077071
4.49465126474408e-05
6.05259124066467e-05
6.59461713735905e-05
6.12453195512776e-05
3.13965202596788e-05
6.42594437324319e-05
6.6599596255794e-05
7.45741590225841e-05
5.28119459021755e-05
0.000118279956616583
6.1159864446903e-05
0.000123264754099593
1.92753847930795e-05
5.52854694398315e-05
3.28773171096812e-05
5.58020096341602e-05
5.11698315128451e-05
2.88902123044687e-05
6.36067302816245e-05
5.95888178151234e-05
5.9801339587207e-05
6.61877879422678e-05
8.33107784515599e-05
9.03800090929383e-05
9.55124358069463e-05
4.21587960767123e-06
-9.71675111598778e-06
5.2872945786836e-05
6.43850741904887e-05
8.53718582410461e-05
8.99497944387314e-05
0.00011073518791728
3.85826245344227e-05
3.31491018592527e-05
9.67727380930037e-05
1.02789673699156e-05
0.000124848749136328
6.78392036594874e-05
5.07610334649642e-05
8.19295780389693e-05
5.36555183312373e-05
2.976337532474e-05
0.000114464324438
3.2001056246252e-05
8.99532156379169e-05
6.14742009045056e-05
8.68658217097484e-05
4.85327093905909e-05
6.84748157822024e-05
3.72300876315316e-06
7.15723549011075e-05
0.00012083727676576
1.04936917121292e-05
6.60611179958455e-05
5.78164324886357e-05
8.64051366604228e-05
0.000109350424399108
6.0379813160737e-05
5.41322008615416e-05
4.91276653971868e-05
3.68693958429058e-05
6.85125398763712e-05
6.4733190916112e-05
6.54514310694249e-05
0.000103667983851847
4.89029042584461e-05
8.2566168271472e-05
0.000112656704587285
9.6070918706168e-05
3.72484733456928e-06
9.64561114059119e-05
3.8624732964457e-05
2.52575856282662e-05
-2.71518880600164e-05
3.76950709982103e-05
6.63838174915032e-05
1.8438259625321e-05
3.95233382136187e-05
4.04848406442919e-05
2.46076033994241e-05
-5.52134401552981e-07
-1.48560048254356e-05
6.76285678060746e-05
0.000101079659685318
-4.51943402675353e-05
3.29802016443323e-05
3.42845522272134e-05
4.62901095057715e-05
4.69298475266755e-05
7.21775759271782e-05
6.83866072471157e-05
1.40776688629737e-05
4.96481723401806e-05
8.35070123898162e-06
8.60247235616755e-05
4.13475830212331e-05
5.07978723478257e-05
4.94108475217866e-05
7.75054385944386e-05
-5.41008806380596e-06
4.62190113383287e-05
9.07511919337001e-05
5.06328766761161e-05
4.86709557007901e-05
0.000100635034301235
8.84250298247372e-05
3.87995405278874e-05
9.38933113716233e-05
5.39931749522212e-06
0.00010638028769534
3.12234298538386e-05
8.34265294408735e-05
3.71291558559167e-05
4.97087376202274e-05
7.09744116368203e-05
1.86430920217782e-05
3.43296707160067e-05
8.0642077415496e-05
7.41659009079167e-05
0.00011979679703856
5.08236557392894e-05
6.4502556817908e-05
6.79808463710604e-05
6.6345816034798e-05
-1.4628149436284e-05
8.70088145999685e-05
3.22506602061446e-05
6.60933964328713e-05
8.74523116565804e-05
4.909377590047e-05
8.88878904742274e-05
1.9842132815765e-05
4.12863510805323e-05
4.19468980419918e-05
4.473506165042e-05
4.1366580267773e-05
7.31068769139947e-05
4.6565276708332e-05
4.36730153602893e-05
5.58775730639106e-05
7.69859303060794e-05
8.43831260545984e-05
8.42565075857312e-05
8.782274833488e-05
3.46917263613916e-05
5.5005958401454e-05
2.2627472376825e-05
9.2826133847299e-05
0.000123438653519344
4.66962813719836e-05
6.8357434531924e-05
8.47104974659285e-05
3.09486372380592e-05
6.56702414863113e-05
6.74014942528687e-05
0.000138172937637558
3.83371822171515e-05
4.2880538443752e-05
3.39548438425533e-05
0.000130478305519303
0.000107829675309864
1.84684215809778e-05
8.78233885293795e-05
7.15252825582462e-05
2.77197372048525e-05
6.4260424942007e-05
4.42691969901114e-05
3.10162091749352e-05
9.31494258830693e-05
8.52452616763319e-05
7.81954048438123e-05
6.68411739386926e-06
5.41343435806369e-05
5.8919698586101e-05
5.32620314009059e-05
0.000108644463874391
1.04613925061787e-05
6.50686997531543e-05
3.64165657189579e-05
4.81859750327472e-05
5.02651242685784e-05
6.10531404157396e-05
8.24864402383066e-05
7.74716484428903e-05
4.57813015945507e-05
6.72892029722267e-05
2.03935037706808e-06
5.88581734465421e-05
4.58190749156601e-05
-1.85843114363977e-05
1.36456689611525e-05
0.00010115495503759
9.01962868866904e-05
4.12369821869224e-05
8.33178640799908e-05
5.52016061083783e-05
3.92397804308065e-05
7.48143882052953e-05
2.01915402609387e-05
9.18407266327521e-05
5.52150195286434e-05
2.64637026877127e-05
4.1738635172632e-05
7.8561794022751e-05
7.75350075792064e-05
-9.76273307078686e-06
9.81908825266834e-05
7.22046127937712e-05
5.16175090810535e-05
7.31964204833343e-05
5.23979405683404e-05
9.37537501710832e-05
6.44204442079311e-05
8.58701799674544e-05
-1.14540869241388e-05
2.02053940768179e-06
5.99094310986686e-05
0.000100085787424051
6.35724921764534e-05
9.41348556608766e-05
2.04631769904239e-05
4.0044278184061e-05
6.87621323417278e-05
4.04336771172075e-05
1.38442434637067e-05
7.56513338379933e-05
1.64511207873637e-06
-1.27880944389819e-05
3.00135789570562e-05
2.09603922407518e-05
4.80550845232389e-05
9.16707994316898e-05
7.51290904205222e-05
0.000106109553987064
4.67709857987294e-05
1.0011871951118e-05
7.36020602599883e-05
2.29961647103647e-05
8.04408998727272e-05
3.70237401621755e-05
0.000108850939132956
6.00443361742596e-05
2.68955368314723e-05
6.65837859955796e-05
3.32185820978623e-05
5.67943198166661e-05
2.72411894416028e-05
-1.34100333419338e-06
0.000109498126715284
6.43550397786217e-05
3.84971840843129e-05
1.3813645862806e-05
8.84786368085226e-05
7.81522723426853e-05
3.7942714594287e-05
2.22309143044399e-05
5.23512892736468e-05
8.92565849672199e-05
8.08412540773126e-05
4.08270419204414e-05
0.000182180515947235
9.66442226154771e-05
-4.22717653821152e-07
5.45521644447598e-05
7.21706195829829e-05
7.10255062915361e-05
6.8547497189303e-05
8.41250046367078e-05
5.07589035418042e-05
4.94032926822541e-05
1.62268589793844e-05
7.63717245457752e-05
-9.55090756185433e-06
5.50960587774803e-05
9.63026070259276e-05
9.02521208848346e-05
-1.10961606133668e-06
3.85115756663871e-05
8.71054275917917e-05
6.17747996693659e-05
5.87680482859885e-05
6.49576717742731e-05
8.94662791829169e-05
3.91174821430144e-05
6.82196707832461e-05
6.48800195422734e-06
8.77940031295047e-05
1.23137829473222e-05
8.3509835531654e-05
3.3038328328745e-05
2.34216443079163e-05
4.29120930126984e-05
4.28318597624438e-05
2.41132040715945e-05
0.000109282856563491
7.55309242147772e-05
7.04187109234194e-05
5.22257070339894e-05
3.0123548811951e-05
0.000105518757045077
8.25949794426733e-05
6.38346251240766e-05
8.23018583198746e-05
3.3853352310711e-05
5.71784170209235e-05
8.79344471381383e-05
4.17603535925493e-05
2.8352438828613e-06
6.8310890341764e-05
7.48878227332039e-05
1.91877879095078e-05
-2.08957495037979e-05
1.94823683494178e-05
2.87881081493562e-05
4.48919130615865e-05
7.83172428346103e-05
6.52912548529768e-05
1.12568136721183e-05
6.40859370598864e-05
6.73112493216425e-05
5.5368187045022e-05
1.00140489464186e-05
0.000108113136490346
4.4825255264676e-05
7.53292803640127e-05
7.47729723176269e-05
-4.15400780662367e-05
1.90337423435723e-05
3.7878876662959e-05
3.76155149757876e-05
2.30321456409209e-05
3.85362266231454e-05
4.53424669146045e-05
2.33272495371825e-05
9.9011702686211e-05
6.16903541710936e-05
3.93847105041598e-05
0.000121629843662381
6.6665573807918e-05
0.000101752941547475
4.10239067592483e-05
7.37135842343051e-05
5.97618981922904e-05
-1.13261673517535e-05
3.54196123195517e-05
4.68613873075481e-05
5.02202879405891e-05
6.94404101547937e-05
5.5071852255855e-05
1.65216358856874e-05
7.77145230509596e-05
6.75328387866625e-05
7.48396175984773e-05
3.92010277543426e-05
8.32831286095402e-05
5.01921157999707e-05
6.86365062339191e-05
3.71396109708206e-05
7.62615280501489e-05
2.48617793189856e-05
8.57405693529817e-05
7.29550775166664e-05
1.97518437157722e-05
7.29104712363835e-05
4.61070972957391e-05
0.000120461718346659
3.38544999335584e-05
5.73529947468626e-05
7.21555073943144e-05
5.53910524318275e-05
5.72332687173927e-05
8.09328452124079e-05
4.95272574093561e-05
8.737919449806e-05
0.000100273160260804
4.1586576637334e-05
7.87036446205976e-05
4.84474037497953e-05
6.03451705489813e-05
4.68750554605981e-05
5.58913065690391e-05
4.97077206570095e-05
4.99103906516282e-05
0.000111538502935476
7.94075171073816e-05
5.20388383515823e-05
3.45993752304716e-05
6.05316742136932e-05
2.34671877450901e-05
8.80614096880601e-05
7.4700001145922e-05
6.81802233506866e-05
8.60002485322096e-05
-1.54962916917065e-05
4.97482778792818e-05
5.3189655082429e-05
6.97977690911584e-05
7.19803937271339e-05
4.47582190249769e-05
0.000102645652874209
3.22909488318214e-05
2.20678456394119e-05
8.77278361740413e-05
3.40604924270848e-05
4.02924445559467e-05
7.80985465182612e-06
5.41677221581917e-05
5.58174440756214e-05
6.59092111302623e-05
0.000107681343153287
6.34378042296157e-05
3.82990643614953e-05
3.31811132722708e-05
4.33235288236573e-05
7.91614973824048e-05
3.06513119879653e-05
5.31115572302761e-05
3.41234971171087e-05
4.36810045011139e-05
7.97360477564582e-05
5.71934355321207e-06
2.75236083581732e-06
4.11369389118044e-05
4.96216516653975e-05
2.16854417619328e-05
2.32969834775617e-06
-7.97358549029808e-06
0.000112565455671791
4.35287002143763e-05
6.45328251501761e-05
3.03450314059909e-05
6.39690534908387e-05
4.03965563782007e-05
7.38917246710904e-05
2.90864517415124e-05
4.71012214224678e-05
9.13412395406712e-05
4.07609856607929e-05
6.70064329886914e-05
3.20106620940167e-05
4.7142576408851e-05
8.49160948887184e-05
8.95095828980868e-05
5.37554388705298e-05
1.98204417461018e-05
4.73488953531833e-05
1.60643691348389e-05
4.04723668706145e-05
1.49245156513851e-05
4.89405347795449e-05
7.10405232578569e-05
6.87907940364434e-05
1.84700111184106e-05
6.17458758012642e-05
5.65972783173159e-05
0.000109814070469334
7.16449715832795e-05
0.000108801366079864
4.74869112730004e-05
6.8685037919305e-05
9.82560038859952e-05
2.26564288327714e-05
6.83332584539014e-05
6.04258959200216e-05
2.52470703351698e-05
7.20196945571707e-05
7.81084409749349e-05
5.60889969900607e-05
5.70148461389662e-05
8.22472738131772e-05
8.10464660501147e-06
1.47511719082355e-05
5.8530324849701e-05
-1.3522303341911e-05
9.4289461832493e-06
7.15394487408522e-05
2.28974594238907e-05
8.69048777204307e-06
-1.94287452266809e-06
5.47785266561547e-05
8.27082971452963e-05
5.74416384282781e-05
5.73686774737579e-05
7.98602470678948e-05
6.38162707952049e-05
5.98790482058754e-05
2.78341862768249e-05
4.37812231802041e-05
5.57960786836709e-05
1.71788102566448e-05
8.81417303174003e-05
1.13282316052287e-05
4.42754528915222e-05
2.74952778370844e-05
8.81756756892862e-05
0.000104150639848563
7.75286911128313e-05
8.45259104307845e-05
5.96270091000311e-05
8.89074266467682e-05
0.000113963307799729
8.87172497223016e-06
0.00011953006075463
7.09391260130772e-05
5.8404673611228e-05
1.86518578453013e-05
1.92364854554463e-05
5.61205042796166e-05
0.000129056145700419
4.00304401271396e-05
5.3848729177491e-05
8.82654674532727e-05
8.45830264457948e-05
8.42206840768063e-05
6.46985493164254e-05
3.0946889289266e-05
7.7331102315514e-05
4.05759466754281e-05
6.03081570772525e-05
6.62677832913607e-05
5.82600419418249e-05
7.76000137060166e-05
2.87057913851113e-05
2.81518698249032e-05
9.55281069059076e-05
3.24612839973645e-05
8.47018006693042e-05
0.000138592758712528
4.28735522839596e-05
-2.57032292599151e-05
4.53113711433191e-05
7.56996213742354e-05
8.53814583838451e-05
2.56517011857205e-05
1.23375453774486e-05
6.82115396589331e-05
9.95113917769874e-05
5.91249087096603e-05
3.36774811226835e-05
5.08753027120064e-05
0.000132370441162157
1.92365901763252e-05
3.30043402527732e-05
5.46933647827833e-05
8.62013644292426e-05
6.464444784898e-05
1.915236439524e-05
6.02081077017754e-05
3.06624890859197e-05
4.66683875785688e-05
5.73311093269958e-05
7.77418027859077e-05
5.35408641272804e-05
8.14232754654375e-05
8.50403663196151e-07
4.69290048861525e-05
5.50607937431342e-05
3.7085601961987e-05
6.39106213502673e-05
2.97136616408269e-05
6.79723818189379e-05
6.25919970284367e-05
4.86137942261974e-05
8.05624718341204e-05
3.85468933351275e-05
8.45463475170621e-05
3.34509414728535e-05
1.79345960977789e-05
0.000101731304693174
5.16408026715821e-05
6.06927758668685e-05
3.75585354571816e-05
1.22714620081136e-05
3.28090392260895e-05
4.56675353869558e-05
6.33258356916173e-05
2.84989366701738e-05
3.73419893234133e-05
1.5515912347554e-05
6.32052459203859e-05
6.10646808563522e-05
1.31707323909681e-05
8.73111453272476e-05
7.94052330609684e-05
9.93363806802913e-05
6.79974091431358e-05
9.07971368432757e-05
7.57539307706696e-05
1.03023854298094e-05
2.44915614739376e-05
4.98663579278747e-05
2.71929069830322e-05
5.557234742565e-05
8.44130981379676e-05
7.88133297459501e-05
3.62192377219946e-05
4.74505772130807e-05
8.65550583205561e-05
7.35151700716868e-05
6.21133579725995e-05
5.39997644623656e-05
8.03170965838965e-05
8.58230442597402e-05
7.52295955502153e-05
7.31728908984312e-05
9.00332142359786e-05
6.26040788029053e-05
8.90900425175513e-05
8.87723480182303e-05
4.98065087075288e-05
0.000113706031976177
7.11660382113994e-05
0.000100506454006147
0.000108176709910921
0.000111851960196452
8.19155832530199e-05
9.49126227563444e-05
0.000128478442389327
6.2300212970893e-05
1.18537752194808e-05
4.56288600727493e-05
5.36861311337574e-05
2.86181821342453e-05
9.6440747984275e-05
0.000108542335793245
2.78164421141827e-05
2.57954902371516e-05
6.10585946914271e-05
8.92664780817043e-05
2.67427299088925e-05
7.08113562923045e-05
1.16205351951915e-06
-1.51411322444092e-06
4.69007045396312e-05
2.94673117109572e-05
7.59091885890136e-05
4.17099185773444e-05
6.20144590372628e-05
0.000104440127993912
-1.43563685000677e-05
4.80001821714494e-05
5.04759222982148e-05
5.24712603710718e-05
9.02665449703968e-05
4.98274050782092e-05
5.09659518128469e-05
0.000103083369518591
5.09077304412372e-05
7.02510166526936e-05
9.5311658438486e-05
5.20126127857156e-05
6.60525988397973e-05
9.92474950411813e-05
3.29344697515849e-05
1.62981404299872e-05
9.36371784705895e-05
3.90166474589042e-05
8.6390056492312e-05
5.45755350684602e-05
5.43666276737671e-05
9.20468632081723e-05
9.06498557772437e-05
6.6339867880017e-05
2.09018227547308e-05
-2.71283012806818e-07
2.81607732594256e-05
3.64863549626747e-05
4.46780080853248e-05
1.78575558432311e-05
7.31518634788353e-05
5.73018551474441e-05
3.86478269682214e-05
8.97378238593993e-05
5.64264095507816e-05
7.4507958741021e-05
1.85257401013778e-05
5.76395958034826e-05
0.00010374741845693
8.51680339107872e-05
3.48461560093872e-05
6.56084068590165e-05
2.542997337839e-05
9.85487447615903e-05
3.01151073793554e-05
7.53165296976433e-05
8.56831141995016e-05
1.3583521890596e-05
3.96894915517901e-06
4.41725095214665e-05
6.15302395814961e-06
1.19964530394677e-05
1.52330052220631e-05
0.000105154512574494
4.86738261933987e-05
4.76567267334596e-05
4.00362306954408e-05
3.06869523208292e-05
1.99093266197703e-05
0.000115417832502749
6.79339760421965e-05
0.000135326649937866
5.32508263979882e-05
6.66930869657751e-05
1.16462574184438e-05
3.70673932067467e-05
5.9240256857969e-05
8.47474381874499e-06
7.39851700292442e-05
6.84444472223332e-05
1.8756177617498e-05
8.89178787161594e-05
8.4964369351852e-06
3.54646353230204e-05
2.91041273115916e-05
4.7578147574774e-05
7.21576376644362e-05
5.86359930005841e-05
6.37667771608182e-05
3.23975264143334e-05
6.54497658178976e-05
0.000129697580382491
7.54204744902338e-05
5.58510796267732e-05
1.77700531887588e-05
2.45317851063404e-05
0.000116254459293351
2.36670337655079e-05
3.62379329142407e-05
6.56470028995796e-05
9.90889366406298e-05
3.03362883396367e-05
0.000102810617861773
4.58594328074021e-05
9.80027711043615e-06
8.88134103371746e-05
3.89250389088689e-05
8.77794228160405e-05
7.8511132125019e-05
2.52394878372552e-05
6.76461240197823e-05
1.63657567905418e-05
5.77426229894994e-05
1.93540389664635e-05
6.33237069570469e-05
1.61166817517998e-05
3.38158089075362e-05
2.09805415826098e-05
7.49384959377586e-05
3.365700553868e-05
6.3109885376353e-05
7.99540414796642e-05
5.07308556625876e-05
5.35109368139476e-05
6.74093518154482e-05
5.40361523947141e-05
8.68869219474742e-05
9.32476864670758e-05
6.53928708001436e-05
6.35694216493844e-05
5.18968970947577e-05
6.16406267014231e-05
8.24936398087928e-06
9.66500033149309e-05
4.18989985376395e-05
8.01919458559446e-05
6.92243099863326e-05
8.1738089188289e-06
9.21784358843544e-05
0.000103233591599445
7.82417291432017e-05
3.03310217771518e-05
9.53833650963732e-05
3.3311245353788e-05
1.87972155786677e-05
5.94382906705286e-05
6.72329061044306e-05
9.30485910406053e-05
4.47551952239252e-05
2.44524816394778e-05
4.1418385488257e-05
5.6771712079056e-05
3.88198909828093e-05
4.93265473171016e-05
6.64980512851338e-05
4.75287249836875e-06
5.5708978812545e-05
5.91932452383895e-05
2.53148817302222e-05
3.25364709867649e-05
4.27121857711668e-05
8.58546627528798e-05
7.81165292367212e-05
5.29498489381252e-05
8.3554925283523e-05
1.12061356053469e-05
4.31979769576994e-05
5.49413055845871e-05
9.80767068620474e-05
2.12605718244313e-05
9.8050263859579e-05
3.62968573746533e-05
3.18051087245489e-05
4.89258368458194e-05
3.2995152321471e-05
6.84029333226764e-05
4.36804406410282e-05
0.000111176837347891
-1.93309636490433e-06
3.7307686631372e-05
5.52121847726373e-05
4.5437177315482e-05
0.000116524294359148
3.17572103728706e-05
9.29392787814279e-05
5.59294159314509e-05
6.63021690196659e-05
5.72633751988241e-05
4.95294848118985e-05
0.000142496974637684
6.01163135104028e-05
9.21732857400132e-05
1.53444268614803e-05
5.97616803341726e-05
8.59021504836395e-05
3.72423521742647e-05
8.2528018024811e-05
7.88397367742408e-05
3.57741603101762e-05
6.77125558843251e-05
9.31763590954048e-05
8.57383263476933e-05
8.99199664009714e-05
0.000118078931959883
3.61730466572093e-05
-6.94091841001188e-06
5.87209872240453e-05
2.50050401871431e-05
3.6398153203447e-05
0.000124375558060179
6.0515398468507e-05
6.24196281692995e-05
8.95530808604404e-05
6.78169848828247e-05
6.76550797179116e-05
8.83564086837629e-05
8.94075829818929e-05
8.34174896542225e-05
7.30920462080285e-06
8.03731573131606e-06
0.000113826537175627
7.3386858967666e-05
8.02393238163981e-05
1.03018216753192e-05
6.90050676188927e-05
6.93998169194806e-05
4.49726634103973e-05
4.63772510397411e-05
9.17360508298322e-05
4.35240444723702e-05
4.54904322795759e-05
3.17660640529144e-05
5.32356182911478e-05
7.88498780789946e-05
9.17649483235989e-05
7.69061437593081e-05
8.57536388467713e-05
3.17528066539246e-05
6.17860258615688e-05
7.07129618356723e-05
3.8698635949002e-05
8.28717191351006e-05
3.38668688741997e-05
4.16897656483807e-05
6.51021495097663e-05
8.66790505266202e-05
0.000121131669908098
8.47913879711972e-05
2.78128314564272e-05
1.63404435982569e-05
0.000126748343971917
2.64634443070406e-05
1.34187719171055e-05
6.59809969310157e-05
6.79395042468604e-05
6.45557107911557e-05
4.72671050560537e-05
5.14919347945266e-05
8.44409404450872e-05
3.35487173087123e-05
7.75976429233371e-05
9.31059495421943e-05
4.9177815261446e-05
8.77654419021187e-05
4.05228621105569e-05
8.83679075247062e-05
4.30792691570121e-05
2.33299791195582e-05
7.78197868908673e-05
2.95876552015713e-05
7.43871269926646e-05
2.55988691273783e-05
3.36744556221793e-05
7.59676844007713e-05
4.77490896098036e-06
3.64777730212582e-05
1.69022612903323e-05
7.85910968187286e-05
0.00010685403701932
6.32775006868685e-05
6.33951861569979e-05
2.69512658296754e-05
-1.02339476169049e-06
5.66232838963101e-05
0.000108789109587689
2.1840152291525e-05
5.87888894469689e-05
3.47334692051837e-06
6.08777721391181e-05
1.94405436847322e-05
6.35228667475016e-05
7.75773766952645e-05
3.73805931944175e-05
4.83935173428372e-05
3.43379450376078e-05
6.19050567769089e-05
6.23840326493306e-05
9.83365313564708e-05
6.06467622605692e-05
1.51318318428973e-05
5.35364863131765e-05
0.000130856425815242
3.03075201240795e-05
8.99773537740426e-05
7.7143291237994e-05
9.43626488295663e-05
7.07602681999996e-05
4.59607131897843e-06
6.25982177630301e-05
6.49363794608627e-05
7.1509411612875e-05
7.18682419246877e-05
5.3422467720247e-05
4.64478467277151e-05
6.21305866322407e-05
9.00318533286954e-05
2.79418914844729e-05
2.63126777165429e-05
4.7351497721874e-05
2.6806660162399e-05
1.07820214663532e-05
0.00012449209742076
-1.83540590840488e-05
4.60167668853627e-05
7.09502732311714e-05
3.35246582652318e-05
2.3984761000519e-05
0.000110623046763244
3.90718895130946e-05
1.42439026976231e-05
4.45882852055267e-05
6.2958043994528e-05
4.9919471445329e-05
8.11625495676062e-05
5.53491870285344e-05
1.13231335582657e-05
9.64579825955844e-05
6.02004030231969e-05
5.99626966260159e-05
5.47787372518304e-05
9.99532516977883e-05
7.16746947485839e-05
5.02042706074886e-05
6.83134670533364e-05
6.14999081308469e-05
8.72310064031125e-05
0.000106174348154025
8.12104152196118e-05
4.28400013306032e-05
8.86726434026826e-05
6.90101249627189e-05
3.08546157246888e-05
5.60540252594257e-05
1.69730790930405e-05
9.34278428029979e-05
2.82624552902129e-05
7.16270483875227e-05
4.47496399880564e-05
6.32946874286673e-05
7.28538168702952e-06
1.41176448775243e-06
9.96825186932804e-05
7.89241198848316e-05
-7.94869743331398e-06
6.00007064765657e-05
8.36903676006644e-05
6.707147354056e-05
1.89207209165849e-05
5.6544642235048e-05
7.16261041403748e-05
7.71954177716899e-05
5.40642036019702e-05
7.29316294904163e-05
2.95439155758063e-05
4.46384658706914e-05
6.94833384000625e-05
4.59186744972861e-05
0.000104211672176319
6.65845767488939e-05
7.97242821506095e-05
5.77079248652981e-05
-2.90004417014844e-05
6.66130969651966e-05
3.9129134841884e-05
7.41418994242643e-05
7.08416020871778e-05
4.54785766363091e-05
3.78209925725368e-05
3.13264167056614e-05
0.000125341900091333
5.46360240050546e-05
4.27299996294009e-05
8.7176863214036e-05
7.70741578991859e-07
7.32747830146777e-05
3.36061776315673e-05
4.35043268216663e-05
9.34149870931509e-05
7.85273530033627e-05
2.26855831084913e-05
8.37634377840608e-05
2.62023985152773e-05
7.86780154575631e-06
1.37146622216566e-05
4.35647919952203e-05
2.49550210132793e-05
3.05718431528989e-05
4.69401994958871e-05
2.5853566463901e-05
7.25724993010912e-05
4.29802721598464e-05
4.46938112416478e-05
9.75978123209585e-05
-1.08827777239771e-05
4.56115809785028e-05
8.60401795858949e-05
4.96867346703144e-05
3.17566330774404e-05
5.35077332335448e-05
8.0415752143069e-05
4.59706662200383e-05
8.91747267456099e-05
5.95219405033267e-05
8.43758658261347e-05
5.60646328972326e-05
3.43694125301235e-05
0.0001383764084166
4.18350303142928e-05
5.92014077647499e-05
0.000116504757111035
0.000100203095151424
0.000107976500073167
5.08906294567469e-05
-1.14982939741797e-06
3.48294229232847e-05
-2.63933636201581e-05
6.09448136176612e-05
2.94268996211171e-05
1.85620257930185e-05
-1.14350025621145e-06
8.69377669790114e-05
3.09849001578541e-05
2.64270717349732e-05
9.9322187676541e-05
4.93873454850305e-05
6.58262481127224e-05
3.46498313898957e-05
6.09247564968742e-05
7.33517139896677e-05
2.25047798738992e-05
-1.83372148764678e-05
2.23596115414051e-05
0.000108262221768396
7.23783649118541e-05
1.01199665877952e-05
3.33565074299921e-05
1.59232528051428e-05
6.43267248674002e-05
4.17458538184809e-05
8.2146528601181e-05
2.54029815556222e-05
2.55469104294913e-05
5.93807964168347e-05
7.16370294934449e-05
8.21972703590899e-06
8.57487903603358e-05
6.28581838781018e-05
9.76434322967364e-05
6.86362213846387e-05
5.53173078447264e-05
8.95078245893975e-05
5.90242179306317e-05
2.05260186770773e-05
8.56508065490887e-05
0.000120622252327752
5.85564805305441e-05
7.52383694957548e-05
5.03325456247018e-05
7.21618108695042e-05
2.8066673091778e-05
8.02213275190314e-05
8.54057799444467e-05
0.000116866762617288
6.2908826048388e-05
0.000104404890799963
5.62336861181834e-05
4.54217790521878e-05
5.66633455485121e-05
7.52628855663739e-05
0.000118058567437438
2.69404368013508e-05
4.04959935557678e-05
2.99396389801639e-05
2.76707721352168e-05
6.00598773807873e-05
9.46276717765099e-05
3.18051094288917e-05
6.91302083873511e-05
0.000139133523486746
5.04940996685576e-05
4.77630042551616e-05
5.27213486128113e-05
0.000122429640773546
7.49058678764491e-05
5.0318211876109e-05
1.19384473814035e-06
2.92457906729447e-05
6.88946502448313e-05
8.6827932970884e-05
5.59220892015248e-05
5.31889292291212e-05
2.4521037638136e-05
5.8848893182787e-05
8.61912706359857e-05
3.30949078414188e-05
3.39022656866793e-05
3.96327077411699e-05
4.77731340808707e-05
0.000126855488421142
1.54525124352223e-05
5.24900322896679e-05
3.83689500374598e-05
0.000136473847074963
-9.21050409198359e-06
0.0001111020429636
4.68736701043944e-05
9.57200908603411e-06
6.09888101015945e-05
4.09771875114087e-05
3.10041199056974e-05
1.69404656201557e-05
2.03006202011195e-05
1.1331309203947e-05
7.82975831731878e-06
8.3492926927865e-05
0.000118186946086892
8.16663171425263e-05
-1.22928544533935e-05
4.15139705147849e-05
9.90432620121502e-05
6.93471447319126e-05
9.81356416246359e-05
3.95023726587109e-05
9.56594190647628e-05
6.82879050418521e-05
8.84217988854526e-05
7.56608091399182e-05
8.17696790696538e-05
9.95378190326185e-05
3.53897689954523e-05
1.62605147432147e-05
3.49971144444827e-05
7.47038424440865e-05
8.04975277304363e-05
6.98531888406617e-05
7.69551151190834e-05
7.82401094750786e-05
4.09358974721218e-05
4.49345564772831e-05
8.65813040189744e-05
6.88576079964419e-05
-1.95419275549492e-05
7.08579088595871e-05
2.57885340306829e-05
5.00800215519819e-05
7.79352527324344e-05
6.09144412068637e-05
-7.5762464209567e-06
0.000144822363894703
8.59602125797728e-05
8.20896550128976e-05
4.79658705111147e-05
0.000122218130845431
8.80686521728402e-05
4.27025519485548e-05
4.10320229883071e-05
4.086594903451e-05
7.19799981176413e-05
6.9348455919718e-05
5.79398303513961e-05
0.000131610341538376
4.23078822773296e-05
5.8203914876241e-05
2.23896354835279e-05
8.31291357003991e-05
4.13114140080127e-05
7.12105985857108e-05
1.55322517472733e-05
0.0001200092972484
-5.6031928672051e-06
4.73363206895846e-05
7.24186213674548e-05
6.81019132852954e-05
1.80576320319759e-05
6.40608131360834e-05
7.24071836801928e-05
2.81490343286195e-05
6.64693784900666e-05
8.27559510492856e-05
8.15162944182027e-05
4.67543890865398e-05
5.34492006691813e-05
7.03900669969528e-05
0.000126663534984339
6.96070893129912e-05
7.7183587813592e-05
5.92141858079815e-05
7.40649534052e-05
3.34880932004095e-05
4.02632896627614e-05
5.06343770425883e-05
8.1704978689692e-05
7.45095039062466e-05
6.62337589336412e-05
4.25445689044497e-05
6.10948848319346e-05
3.50602302796716e-06
1.48082765916371e-05
1.11169822812622e-05
6.41841203339454e-05
5.27433414728579e-05
7.81715799277424e-05
-1.17269992716275e-05
7.15835808320573e-05
9.78091794444435e-05
-5.97979129127593e-06
2.50632507324182e-05
1.14085690677054e-05
0.000134793185855027
6.88202196335635e-05
6.86726153153227e-05
3.47592609514108e-05
5.06287594355018e-05
6.72541869031945e-05
9.94702134253725e-05
4.18273349981742e-05
0.000128619701653606
7.4235527002293e-05
3.59897295916516e-05
7.76645920884823e-05
8.27336619216124e-05
3.48260328610683e-05
6.21029570342212e-05
4.43415917296159e-06
0.000113411141500765
7.39672325675493e-05
2.3842644369157e-06
4.20955437256839e-05
8.91613436504697e-05
9.97406948861676e-05
4.11908128459e-06
0.000118595622850763
1.38729341204486e-05
1.28890061952662e-05
1.81410614271483e-05
5.18343087817865e-05
2.70055122662109e-05
4.61718202642823e-05
6.03475418238326e-05
3.78935988009865e-05
3.55208412209358e-05
6.57926312369835e-05
-1.97234962155408e-06
9.50166340624507e-05
4.21884526163814e-05
1.00078796243662e-05
8.04360121872573e-05
7.80505579752791e-05
0.000106734439132062
6.29556651392629e-05
0.000102246649005277
7.40066116681271e-05
4.24469459234291e-05
-1.25127213080076e-05
6.33014081855413e-05
8.10038941445336e-05
7.85102950863742e-05
6.96761813454012e-05
6.79980423214156e-05
1.33706726077824e-05
6.47746672466777e-05
0.000112576305904051
4.49877067920877e-05
6.31661007902108e-05
6.85488636494004e-05
-9.05400575648418e-06
0.000119609298920213
6.35434286661366e-05
4.5907830665219e-05
1.16525672101864e-05
0.000101494894153899
9.48149298640629e-06
4.02222489141339e-05
1.13500130694125e-05
5.65345640585461e-07
1.66255815259387e-05
4.18838763625257e-05
4.9747915907493e-06
7.66684481962612e-05
4.36442444454858e-05
2.06921494083165e-05
3.58116763713398e-05
6.86150504439699e-05
8.49391850247977e-05
3.68779492532308e-05
7.03819150990849e-05
1.90393543932146e-05
6.86483767863551e-05
2.15733846898738e-05
8.20972564274619e-05
9.91039983945304e-05
5.74755857155837e-05
0.000101315632561281
7.65284293017523e-05
8.82603464694702e-05
2.56688308630557e-05
9.07158086164267e-05
9.97864225677999e-05
6.75188250378106e-05
9.00198711783186e-05
5.62454201241003e-05
9.4118010605261e-05
5.31927540193186e-05
4.13942768538024e-05
6.43893376655037e-05
-8.76461405162712e-06
6.14958621722562e-05
5.04213849764411e-05
8.00873674529411e-05
9.62488874006155e-05
7.12911880244615e-05
3.95227956322605e-05
7.71398524816337e-05
6.10175023751644e-05
9.27655575671668e-05
2.03267856027257e-05
6.11659024334611e-05
8.79413781897888e-05
8.39501311961464e-05
8.46622977054297e-05
0.000109774384805337
2.36000907808429e-05
4.88099124274845e-05
3.54479221819544e-05
0.000113925229141036
4.53303333236433e-05
7.18820058874178e-05
0.000102399628661807
0.000108276285371446
2.61386937737694e-05
4.17094858649299e-05
5.45912768848495e-05
3.61846649645999e-05
7.07741267582941e-05
2.98109894322724e-05
4.85095355237682e-05
8.40545785533108e-06
9.44209116123246e-05
3.84132560389783e-05
2.66871465146694e-05
4.43686572415808e-05
3.86344797158374e-05
4.51947018778281e-05
1.51997739373764e-05
3.38462933888522e-05
0.000101542780242959
5.7568975291008e-05
5.3877117637827e-05
1.95640112736372e-05
7.13685513973877e-05
9.51494688586769e-05
9.95972157294004e-05
0.000145413328561393
8.33774219849499e-05
9.60529604520217e-05
2.58021995655451e-05
-1.65467382540119e-05
0.00010256529286751
3.92485081320781e-05
9.19888257909353e-05
7.27737568916096e-05
9.64095004561119e-05
6.33176450832138e-05
5.40726875187372e-05
3.01193957632721e-05
5.02961594142653e-05
7.70350973159485e-05
6.47974678717319e-05
7.27241063954845e-05
6.97227301569934e-05
3.64689815593816e-05
6.27614689798871e-05
3.43424544764032e-05
8.13295469108067e-05
2.41538503172821e-05
2.61570188709829e-05
8.69038367928071e-05
5.01889235643943e-05
4.31076053162777e-05
9.49170764730676e-05
0.000102934426874033
5.03709985331925e-05
8.54928164590565e-05
7.95316080140019e-05
0.000109402959329633
1.21875197194364e-05
4.22130918634906e-05
7.57428455423937e-06
0.000100471031229461
0.000101312391993045
3.82105750538234e-05
6.75200300329416e-05
3.36450604966006e-05
6.29256112665542e-05
0.000124523476542814
3.9340488205655e-05
4.88614778875263e-05
3.65865311098134e-05
2.45003810760439e-05
6.27651161651925e-05
7.72508560859383e-05
4.12748962261765e-05
6.30997497052965e-05
0.000100894204712817
9.79624304824512e-05
2.10318811390071e-05
3.37468087940404e-06
8.43570992468125e-05
6.86179572239748e-05
0.000105905552943788
9.97684764731214e-05
9.35681084050887e-05
5.58808653902162e-05
5.95307048395975e-05
3.87262877091616e-05
4.03483320204906e-05
-1.18912955486529e-05
8.88576950585596e-05
3.28765587885229e-05
3.09385683349726e-05
6.66490679653373e-05
7.02959414502222e-05
2.92231257904805e-05
-1.00458254704993e-05
1.28877493835552e-05
7.26334963523339e-05
-7.07047642721589e-06
5.51034144947327e-05
-1.45804775984017e-05
5.8191402842678e-05
0.000119155120926271
1.76105364583521e-05
5.16951385731964e-05
3.70830343042776e-05
7.92882273346939e-05
5.35235997667797e-05
3.09099895688195e-05
9.47613480874741e-05
5.39018384955449e-05
7.29131233126041e-05
0.000141933295930141
4.99426390401051e-05
5.51673565077682e-05
7.64892743196526e-05
1.89449964385062e-05
6.57827824383047e-05
6.93320405558809e-05
7.47276010759888e-05
2.43937112664019e-05
7.31891203592581e-05
7.58878125195439e-05
7.57904994043214e-05
2.31418842284702e-05
5.97665944568293e-05
6.12754914922201e-05
0.000122836582190514
0.00011884938672317
7.78890258674542e-05
6.87245648001358e-05
6.51892569054854e-05
3.57880077677735e-05
3.92153788098998e-05
7.22624376393314e-05
8.75681227847453e-05
6.58533861265159e-05
6.17524245328772e-05
7.34008971587312e-05
1.04884510327143e-05
6.62364719482056e-05
9.16473856914347e-05
1.2469787090972e-05
-3.04042161500877e-05
2.04720423231099e-06
6.74064594810502e-05
9.04730776201063e-05
3.77085221336257e-05
0.000111431114847507
3.8296960762527e-05
3.45992474848508e-05
4.94042704730456e-05
3.25488385693141e-05
8.86272347129179e-05
0.000118771763271583
7.57184379390806e-05
4.3286948588697e-05
6.09953063293689e-05
8.53868039810393e-05
3.08334304176486e-05
3.28062809143558e-05
8.85657075116801e-05
0.000102988001410806
3.18743244482869e-05
9.73022914371886e-05
7.59585237511352e-05
4.30657023754754e-05
5.30680009914926e-05
3.81653743997581e-05
9.71970897634997e-05
0.000100394290479646
8.83016959845537e-05
8.4635244255034e-05
2.39317301836349e-05
6.87336440521684e-05
9.3374709115849e-05
8.313818468877e-05
8.06776071085351e-05
0.000100811091901853
2.8002624599865e-05
2.02666988548175e-05
6.09972782709897e-05
0.000110232519016503
0.00010720142607784
5.86450241638713e-05
4.08675051138015e-05
9.69798498963286e-05
9.16663789590725e-05
8.83290405811147e-05
0.000154691396802623
8.43126548441689e-05
4.76645280264039e-05
6.49205668454332e-05
-2.43675220471337e-06
3.08212524128602e-05
4.16880514919089e-05
6.09167103670697e-06
8.06021048345577e-06
1.4025874960422e-05
6.55417685628433e-05
6.45208014364454e-05
6.55210925252215e-05
-5.49871504252289e-06
4.0528621126694e-05
7.97971689391882e-05
4.47535825815231e-05
3.41512207855395e-05
5.06947159823861e-05
4.48529246927695e-05
6.76213733841482e-05
6.33131842021291e-05
4.75830885382447e-05
3.96985989898433e-05
5.91951615116162e-05
9.93184792178363e-06
1.7713586992026e-05
3.67768363854339e-05
1.36474105021965e-05
9.48204382366375e-05
9.71913591810602e-05
7.80810052410179e-05
-3.76085862325503e-06
4.56337888518626e-05
7.73392600883873e-05
0.000127255491348844
7.2454619473619e-05
3.14116415953262e-05
8.73921507392311e-05
0.000114681858980078
6.20074764219765e-05
3.68427262828613e-05
4.85668116860139e-05
8.16796867134392e-05
0.000101043391913878
8.77104703422163e-05
3.15104567926512e-05
1.82886150598725e-05
5.69779643282566e-05
6.38566618492861e-05
2.81918004151249e-05
8.84224789525348e-05
7.32965148024618e-06
6.69249184222246e-05
3.33901469005761e-05
0.000101212959609378
6.33956144783025e-05
0.00010447144275201
5.33206038204324e-05
2.09149271829619e-05
6.09422595312468e-05
5.10930527228558e-05
5.32212710041922e-05
1.28222589484291e-05
9.30696359643057e-06
3.06387672888508e-05
6.75311928781778e-05
5.9862135643078e-05
9.01615718327462e-05
8.75480876782802e-05
5.39673003668448e-05
8.59252797970014e-05
6.71900783598385e-05
0.000125975198958102
6.19384687463257e-06
0.000140135167586787
7.58923024426438e-05
4.66467669399702e-05
3.21976715602859e-05
6.77310485774526e-05
8.0120661875689e-05
6.18360169108829e-05
8.65229169221368e-05
9.33852602806287e-05
3.94740401743922e-05
6.24515128134042e-05
0.000137161081015764
4.71553922127766e-05
0.000101502390320342
7.18960009494775e-05
9.26113683082756e-05
8.1438863370116e-05
3.43826638455433e-05
2.34195820475328e-05
9.159776612408e-05
2.68018019583162e-05
4.52047450105178e-05
3.6243446201518e-05
2.72363652909174e-06
-8.84416742339149e-06
6.79900860193768e-05
3.79260498060093e-06
-2.6376635054349e-06
6.29367833260758e-05
1.35846716804123e-05
5.14931204080649e-05
1.20635802790647e-05
6.96865913221925e-05
0.00010233349611207
8.00064299629621e-05
3.60347909180382e-05
0.000107849364307665
0.000104560237411514
8.54937648918164e-05
0.000103887949706477
2.21351072195485e-06
3.75921270793661e-05
7.96364498729314e-05
9.49245119595709e-05
3.66487500559146e-05
8.79402531494251e-05
9.63045107456344e-05
0.000112788243079578
8.69357241273567e-05
7.22394390690032e-05
0.000105437874663166
2.05391086154435e-05
8.3158860509427e-05
8.28134872732032e-05
6.58550433433995e-05
6.56929795957622e-05
2.37724852389219e-05
4.59943335655112e-05
7.88936804103136e-05
-6.56364502232211e-06
1.66219758659486e-05
4.36135533439607e-05
6.6318607085901e-05
7.39430836017673e-05
0.000141342839391731
4.67283403363447e-05
3.12597566717481e-05
0.000110636781741541
6.0104893196178e-05
0.000124610208794986
8.52246248553492e-05
1.80324651734849e-05
3.17919994572704e-05
0.000103100443261053
-3.89942392512012e-05
6.15421467961423e-05
3.37870215180121e-05
5.19564520290467e-05
0.000134692934175079
6.78651126920477e-05
4.45381238486534e-05
0.000111894214023818
8.30635829479379e-05
4.51193743791589e-05
8.46495691190962e-05
4.1406225742397e-05
9.60085038941348e-05
4.1949188968365e-05
-1.69083243458925e-05
6.1929015836339e-05
9.85327593188407e-05
-2.08230335242063e-05
8.2877673986913e-05
9.63390012041276e-05
-2.41573625065366e-05
3.39745477768903e-05
-9.72607644007819e-06
1.3517168298016e-05
7.94937183423072e-05
7.07232994806395e-05
3.12645362319735e-05
6.45453207891057e-05
6.02675397045959e-05
9.28504854558173e-05
9.09623116241887e-05
0.000103992572172041
1.80663811534056e-05
0.000118044481792061
0.000105963686331714
-9.46411815233318e-06
0.000137447005920562
0.000123552488385636
9.794301677201e-05
5.65430544509148e-05
9.05260720714212e-05
7.61134388649844e-05
6.10037456902485e-05
2.95639879642867e-05
1.09327167093705e-05
5.73434666108224e-05
5.71640819578503e-05
3.97979381578917e-05
8.09019646509391e-05
1.75022467257277e-05
8.47912512197685e-05
5.89609717209029e-05
8.5374586434767e-05
3.2252182382847e-05
4.33832641645614e-05
3.63548020368029e-05
4.23152288545264e-05
5.48038353353646e-05
5.12342408724285e-05
6.41968166398424e-05
4.41924047788755e-05
4.53084284931035e-05
3.92716452816696e-05
4.93580091981991e-05
5.77727705126628e-05
4.06308102293114e-05
1.42035853009013e-05
7.18136281241922e-05
5.23201912703783e-05
7.80799871894e-05
6.6987820139726e-05
1.11776939548195e-06
7.62111467266132e-05
5.86791950356445e-05
4.11175793265235e-05
2.96438473710897e-05
5.16072260818159e-05
7.19309658774936e-05
2.85642162220693e-05
4.00946519781651e-05
7.75872414845411e-05
5.85619577612766e-05
1.07592786068877e-05
1.95576871588341e-05
6.66986783028903e-05
5.00030849663555e-05
1.64596126732491e-05
8.23844250387961e-05
6.25584764745623e-05
9.50954709577362e-05
5.29606259504451e-05
4.73110715350297e-05
2.83090860039337e-05
6.73536960921764e-06
2.12900590067523e-05
7.14971207070881e-05
3.79667232564873e-05
2.59672385497192e-05
-1.74769101885854e-05
5.39296451605178e-05
8.2174940210848e-05
6.65380490762786e-05
7.33725878725313e-06
7.68957560920779e-05
-1.43495137744445e-05
-1.70954788353349e-05
5.93626916096763e-05
3.00951536429606e-05
2.31633838775515e-05
5.13775806734777e-05
5.86159542509642e-05
0.000112183174001315
6.14513173186204e-05
3.41149107313353e-06
3.36789912090172e-05
7.9934384400792e-05
9.41921942595146e-05
3.28789452138609e-05
7.14448238117821e-05
0.000121352367865719
6.3480746443427e-05
4.79243355590924e-05
2.90847726032449e-05
6.80815530319739e-05
7.6831884686561e-05
8.28691153445076e-05
8.40526308589573e-05
5.9920121163847e-05
-7.76989512790439e-06
0.000103219473501745
0.000111687232757402
2.66638888263846e-05
1.18328272669849e-05
7.17584606041634e-05
6.43350917572207e-05
0.000119445024362844
3.04605213677726e-05
8.1719159474895e-05
4.17375985038538e-05
6.1370003940353e-05
5.4831414103799e-05
1.72265909334321e-05
9.53730966634998e-05
9.87033722784644e-05
3.83133316925096e-05
3.13057435173091e-05
9.21033779743963e-05
4.01392414252837e-05
2.03625338799823e-05
7.26844778057484e-05
0.000129215634743029
6.88349969642059e-05
-6.95537430601848e-06
-9.96215370075708e-06
3.92956828860994e-05
0.000113322085265066
1.92904853443338e-05
4.10249818413212e-05
6.07798617942202e-06
8.85523492792722e-05
0.000108004147123024
0.000116309648489411
9.41340057576311e-05
7.55407316068657e-05
0.000104533029241643
0.000106587425912306
7.76790051311378e-05
0.000114963816083513
6.87168374138522e-06
3.469316925029e-05
4.86372943392311e-05
3.0245846294283e-06
2.62447061769483e-05
4.28851444752257e-05
6.93437704048032e-06
1.62161289372487e-05
0.000111733345579431
0.000127735093547629
6.0392313361618e-05
0.000109144181850737
3.36753007660729e-05
2.98476255783241e-05
5.37144712445201e-05
7.23937161769031e-05
6.0730974372866e-05
0.000125866629437447
3.58504424497324e-05
6.54859024032468e-05
6.04390208134939e-05
8.77678312575248e-06
5.78993788663499e-05
9.19964894238457e-05
7.9523414612037e-05
3.24169145290811e-05
3.90797846406605e-05
8.17550615842618e-06
4.07248388258615e-05
6.54995292323573e-05
2.51898413638455e-05
1.7347976462587e-05
6.28877390679715e-05
6.15773570057473e-05
0.000127389668604403
2.03241647536198e-05
8.88102410716912e-05
9.62004345315405e-05
6.44703625736212e-05
1.18158035692512e-05
4.29702011204418e-05
1.9731625842146e-05
6.83581485147322e-05
8.03908899542134e-05
8.57762772696763e-05
4.64615793783642e-05
1.61044657071829e-05
6.3516775952241e-05
0.000101945842574705
8.31076289514903e-05
7.7918061898641e-05
6.16639936804016e-05
0.000103507603832776
2.83818152797053e-05
5.19485046242585e-05
9.73188113790837e-05
2.2917577364821e-05
0.000109085274490206
8.99514558671389e-06
2.23472034511751e-06
1.49834996349438e-05
2.39311415443681e-05
0.000103300365847834
6.53049670704314e-05
5.34654613078962e-05
8.47523642253052e-05
3.43514270084642e-05
2.12027589958479e-05
6.03573074339703e-05
2.19475321364104e-05
2.56405613213192e-06
0.000103313232149168
0.000118223391246959
6.10468406558222e-05
0.000157062122704266
5.08927667722068e-05
6.43849595124178e-05
9.82345835976096e-05
4.21158063136551e-05
4.07217091239361e-05
-3.76008414590401e-06
8.22340030353233e-06
3.34967240216753e-05
6.21755873606362e-05
8.00593417179538e-05
9.04939320464139e-05
7.23946275247455e-05
8.21113429451168e-05
6.69612230755433e-05
9.29920451327135e-05
8.27729379569238e-05
7.98260003756432e-05
4.80501918846444e-05
4.59850520860041e-05
6.52891733640147e-05
1.04667407189148e-05
8.42444243512017e-05
8.35450772045796e-05
3.45648158388732e-05
5.36028468573156e-05
2.45791868148e-05
6.17999902635487e-05
6.43386637745953e-05
0.000102027584360937
8.99770763266516e-05
2.1629425998893e-05
-6.98766838561892e-06
4.84660851791245e-05
2.34165608053695e-05
5.72694634410155e-05
3.71448342070696e-05
6.09459713115548e-05
5.48477112580172e-05
8.26103308839861e-05
3.54053693016986e-05
2.4471634870557e-05
5.91617172658841e-05
1.39268668141517e-05
5.21463390941516e-05
4.07133691649405e-05
9.32723507551456e-05
3.03201677139048e-05
0.000102269642371792
3.64137804181435e-05
7.17956228983494e-05
5.8353549274451e-05
2.27050984346894e-05
6.85064410372005e-05
2.50062128163994e-05
3.7291351835277e-05
7.16781224874776e-05
8.59402784662888e-05
0.000124015687064539
7.96042869594303e-05
6.87956485681229e-05
8.30909504436025e-05
6.83248369698495e-05
0.000131306471577146
6.33289219206954e-05
5.4752281392678e-06
6.69699846074074e-05
4.53757682465824e-05
3.88328661179107e-05
1.41539936323423e-05
3.39802697248541e-06
1.02024674560757e-05
-4.10183203224619e-05
2.4907847008723e-05
8.66416315843972e-05
4.04398813505631e-05
2.82666926676846e-05
8.15912680187136e-05
-1.37818063601653e-05
4.45902252624009e-05
6.6565111135846e-05
3.1353686867762e-05
8.82846208004561e-05
6.74368684983776e-05
3.12141308082898e-05
3.05501746823978e-05
9.68255467723732e-05
4.0005597821701e-05
4.72640823504371e-05
4.50897259178549e-05
9.2662128588395e-05
-1.79564067097251e-05
4.60619750953625e-05
4.64561963299982e-05
5.37875855342404e-05
3.81233415010564e-05
2.59657888844234e-05
5.56756691894307e-05
1.01306054913726e-05
2.47350740345981e-05
8.05343066428293e-05
7.62434877038195e-05
5.11214992226791e-05
1.31758988327268e-05
8.24016550743928e-05
2.81530153419572e-05
4.84314561946089e-07
5.89774185687013e-05
0.000102554292475712
3.96184731604166e-05
6.96124623301866e-05
0.000102848701741162
4.0297056673505e-05
0.000104638246261096
2.61028022600039e-05
3.71441695663842e-05
5.49169727065928e-05
3.02778119474092e-05
7.91898275849333e-05
2.28928713081707e-05
6.48732616494499e-05
4.27425476692881e-05
9.11853908240652e-05
-1.15108909919314e-05
9.16320661229092e-05
2.16067786141149e-05
3.53665999476944e-05
7.6652462104335e-05
0.00010727788244216
4.22762018696246e-05
5.4767501496914e-05
0.000101448132340578
9.28909570498364e-05
6.4151499731312e-05
7.08336029595172e-05
-9.31302932814953e-06
6.68418874167175e-05
5.7303540209561e-05
7.02043017956597e-05
4.7861848862772e-05
5.60748776909228e-05
4.72098553338368e-05
8.05658451510007e-05
4.87727749682925e-05
0.000125552306586008
0.000153637745333445
9.91934552218016e-05
6.41217530966025e-05
0.000126099518901296
0.000132313394307976
6.33258126322096e-05
8.1681148343519e-05
5.9823745826004e-05
0.00010470358287967
2.77125692942053e-05
5.04139735379286e-05
6.75459522784813e-05
1.93822344254931e-05
6.89489008580582e-05
6.87517909805196e-06
6.1627472618862e-05
7.2827946224876e-05
2.13993325846255e-05
2.59364340879148e-05
4.92321964607581e-05
-5.1661356775825e-06
3.21029487974923e-05
2.62989016784368e-05
6.83531246220932e-05
2.25909263333227e-05
-8.46556607825408e-07
2.41312996846692e-05
4.84232007090168e-05
6.40833417332578e-05
3.46726358030735e-05
6.64173109812037e-05
8.92755695538683e-05
4.63522368537602e-05
6.79498421874792e-05
-2.26327454862012e-05
9.07729204182141e-05
0.000104624017462409
0.000108786901900947
8.48204802679373e-05
7.51580331668082e-05
8.00128254548984e-05
7.71329534442042e-05
-2.65979697427384e-06
8.71454435019333e-05
9.48738180681638e-05
7.43463349414546e-05
4.61029063659782e-05
8.49027494617184e-05
1.43372110549289e-05
4.354128054536e-05
5.11111465168455e-05
8.6193868177738e-05
2.31978914980179e-05
-2.45640968774395e-05
2.77724390833999e-05
8.98059112768697e-05
4.82172890950088e-05
8.77865079000364e-05
1.58190296946765e-05
5.31841052631508e-05
0.000119184882256047
8.85822765746372e-06
2.75416241850252e-05
-6.38445823188927e-06
7.81335958953349e-05
5.66808264381316e-05
5.89866421104744e-05
1.85510136077715e-05
5.00101687073604e-05
6.42817488917988e-05
2.95219149461129e-05
2.14741879826083e-05
4.29774146331416e-05
3.54094281095029e-05
6.87627395460008e-06
3.31260029394789e-05
3.6420264223493e-05
6.20809498254569e-05
3.8899686462395e-05
9.55588842538575e-05
8.12378276311799e-06
4.13867419355395e-05
2.0478109941433e-05
0.000104907431497703
6.76819385956597e-05
8.78286427207968e-05
0.000111845686883581
3.83909846892241e-05
1.27227620392756e-05
6.06330242094023e-05
6.8719977061964e-05
9.61497927575342e-05
6.05642624164954e-05
3.40727958598985e-05
8.50389310890113e-05
1.56546534377248e-05
1.1970886692278e-05
2.25724183097267e-05
7.89739356877324e-05
6.22489637365964e-05
7.02228401666684e-05
0.000107314911411003
6.93342366856816e-05
8.62883300751455e-05
8.73284080067078e-06
-1.81852923898189e-05
1.35692132924688e-05
4.60532271987856e-06
1.0187551385247e-05
3.5399058297072e-05
9.0982432583706e-06
0.000120846983831531
5.35133307642237e-05
4.1028334307589e-05
0.000106388076104309
6.35358183932938e-05
2.63183279040365e-05
4.4970968591028e-05
5.69364987009304e-05
3.00087873111972e-05
8.83379184511328e-05
4.55335396853567e-05
8.47665571893548e-05
1.37587044302195e-05
1.10277901098991e-05
-6.39435868800332e-06
1.07567288275e-05
5.31057755047186e-05
0.000123630474737722
7.62188692110225e-05
0.000107211891124285
-2.55393303880028e-06
8.52949943280845e-05
6.8758531520881e-05
6.72217332138477e-05
4.53907145315805e-05
1.96511190639568e-05
5.79648111562117e-05
9.87193450419571e-06
0.00010284945011061
5.88651569952522e-05
3.91205388653933e-05
0.000139723516148364
9.94270057671257e-05
7.4878456441669e-05
7.06378591078143e-05
2.57426855197514e-05
3.70216646844718e-05
5.32007469756728e-05
7.04984661850574e-05
2.02507653811999e-05
6.96649847182572e-05
5.20080654726149e-05
1.4048614099491e-05
3.70293423974626e-05
2.35537889180467e-05
9.76408912681352e-05
4.05919229773074e-05
5.3538877630615e-05
3.37155968361416e-05
4.78497648947165e-05
9.02849657904458e-05
1.6917145312303e-05
6.67337563024305e-05
1.09817768309649e-05
3.82761998202077e-05
8.25805917415691e-05
4.0892901024931e-05
3.29348972522153e-05
6.69243329967018e-05
6.82176460418687e-05
6.77011085701613e-05
8.78103722280907e-05
8.80436123216389e-05
3.61824093753457e-05
6.35976646709322e-05
5.55412166036713e-05
6.27765834967408e-05
1.65172158445426e-05
7.03728963623108e-05
7.86499613185002e-05
9.27386655870645e-05
-1.41634692406931e-05
5.75035731270969e-05
8.77786220745444e-05
9.55335877636069e-05
8.18262172216003e-05
0.000106288345090025
8.44388664112555e-05
6.36471968927223e-05
6.39720594957026e-05
5.76832042103527e-05
7.67180889474259e-05
7.28882983508763e-05
8.49309094371102e-05
-5.38103292684765e-06
4.3967074741505e-05
6.61225352126616e-05
2.44405733173546e-05
8.3269605895662e-05
2.55463372934047e-05
0.000106039970070658
8.36683375054614e-05
4.90947033975368e-05
6.46196339529043e-06
-1.37355460936852e-06
-6.5322139885602e-05
6.15344477537889e-05
4.17610461513806e-05
6.78892260091658e-05
9.30640892666794e-05
0.000111932599543379
9.12638884405211e-05
9.7243607910152e-05
5.1821150396737e-05
7.11125554163017e-05
7.36337574580562e-05
9.72908339714152e-05
5.44131943996778e-05
2.52250890809278e-05
9.20526901520993e-05
0.000122439232554088
9.80861565865396e-05
2.11451348204175e-05
8.06351082600097e-05
3.92898927856614e-05
6.81604262226351e-05
0.000130890523970944
7.56962529041897e-05
3.76626189117883e-05
8.61972831621868e-05
0.000100894127379998
6.36478142154382e-06
-1.13838814699792e-05
5.84784043301405e-05
9.25540710736476e-05
-5.57611338773277e-06
3.07215927917759e-05
7.38422089889025e-05
7.91059762281464e-05
4.8992922324716e-05
9.32554382318946e-05
4.8773562850204e-05
3.00631980389729e-05
4.39116188080006e-05
3.73635673423307e-05
3.37702147034422e-05
7.30460428216448e-05
3.02498740035872e-05
8.39477581403307e-05
8.2114507666874e-05
5.49714576525729e-05
4.35735253595381e-05
6.98974807858518e-05
4.27338875331702e-05
-2.18946894036065e-05
6.27366418197975e-05
7.07004376611762e-05
4.43980468258678e-05
3.45308231500567e-05
6.93291852525002e-05
8.56331691178064e-05
9.66590940053167e-05
8.93591242132365e-05
9.27112434288873e-05
0.000104494492170834
2.35505678197145e-05
0.000122126141575629
4.13908413583522e-05
6.83270120929493e-05
6.90152490784154e-05
7.08139159725167e-05
0.000112821787311564
0.000115334322136915
3.37974392638722e-05
7.87311161917153e-05
2.02795974616458e-05
0.000124817000757147
4.22442501446029e-05
5.2065376828155e-05
3.99781481789245e-05
4.03861857984854e-05
3.40387221616351e-05
7.86496783911646e-05
4.14446221876372e-05
6.20114470156376e-05
8.82133547914422e-05
4.43181941800955e-05
5.28272576743357e-05
0.000101550707510692
6.9560284033712e-05
7.73834776346812e-05
-2.28710238954517e-05
1.77219990896191e-05
9.24970591263973e-05
2.56417534609645e-05
3.0618831342861e-05
3.8408274276755e-05
3.15187917335339e-05
3.90339802731198e-05
9.16431868739753e-05
4.39942939610659e-05
6.88684386027488e-05
3.58300417178845e-05
3.41693403108512e-05
0.000121501294313988
5.78858795866134e-05
4.42812113404506e-05
6.46099824656949e-05
4.88833551389263e-05
8.64686405536398e-05
7.98040125425906e-05
6.8885811645024e-05
2.14383476917742e-05
4.29531270987776e-05
-9.28905228058279e-07
6.34062850184654e-05
9.35635095228906e-05
5.97192523548026e-05
6.34017661461577e-05
6.50528016035232e-05
3.86989689835246e-05
5.30912727745994e-05
8.09596767371956e-05
0.000119332169592138
8.70316695115694e-05
4.89026269514453e-05
6.46963544886805e-05
5.73487855895649e-05
7.0654993902554e-05
3.98852384354963e-05
9.17228783986584e-05
7.92143201286783e-05
5.80658073431521e-05
3.7728454476185e-05
8.68539458371855e-05
5.44841432287269e-05
4.87392328193361e-05
7.18015294404745e-05
0.000106207327736206
5.37402581210522e-05
4.92443119900111e-05
4.92904400179297e-05
7.51182491120379e-05
8.83805927857598e-05
4.86890908406634e-05
5.50802835949027e-05
6.43348182351322e-05
5.32952241214006e-05
5.71308746290925e-06
3.54343717626696e-05
4.93779793356102e-05
7.61304032797767e-05
4.69636329165004e-05
1.25993026031421e-05
5.00132469055235e-05
2.86941354987257e-05
3.49101054727356e-05
7.10726491568306e-05
6.61269920862239e-05
0.000102559987153606
5.13455633225732e-05
2.10311671172593e-05
9.49001195659465e-05
-2.63062914512023e-05
2.72175582816321e-05
1.10058352905676e-05
6.04217965117168e-05
6.71982509345094e-05
9.06255746933043e-05
5.11899300216281e-05
6.26855432688847e-05
4.59149160596607e-05
9.61870870893803e-05
5.91417050030924e-05
5.09101805872931e-05
6.1139824340181e-05
6.46913867597094e-05
8.48978701420114e-05
7.17947575486629e-05
0.000133488567245259
4.73993017269455e-05
8.71165616589529e-05
1.05196245610577e-05
4.07379228581624e-05
5.40380649238818e-05
4.20143855504145e-05
7.60967899189176e-06
6.8866222289505e-05
8.57105803319909e-05
9.64666553856452e-05
5.90863683737089e-05
5.46577440084454e-05
5.55760618422426e-06
9.08973929632945e-05
2.15360253922611e-06
6.03297306047228e-05
4.32812737563933e-05
6.68349624655434e-05
9.29686660307926e-05
6.52242282388701e-05
6.89306723481982e-05
0.000147747336034297
3.79182453589175e-05
7.01409562328713e-05
-9.86921770038286e-06
9.60693593822535e-05
3.91931132693404e-05
8.85189638885665e-05
8.08244872733896e-05
4.79541131442998e-05
9.8782474200532e-05
8.5340978686324e-05
6.6509370933846e-05
4.00057697079099e-06
8.89024659166473e-05
5.81034364675139e-05
0.000169262917139181
5.73979730985079e-05
8.11226761053902e-05
7.59830026390331e-05
1.37416887362385e-05
3.79185972018144e-05
9.48558982917936e-05
8.05345538543401e-05
1.59268004884294e-05
9.86024862622148e-05
4.02893160127251e-05
2.40791313010435e-05
8.74390686732472e-05
6.45562716830351e-05
3.58233502487881e-05
4.09781066724334e-05
3.9973763636504e-05
6.40365340094927e-05
5.04743358272348e-05
4.50052817711728e-05
5.84187378370152e-05
5.73255320344043e-05
3.48921908705174e-05
5.71430357647015e-05
7.06011530211216e-05
7.81650215438012e-05
7.63558644860685e-05
5.76740770301105e-05
5.57040083846094e-05
3.87537069646455e-05
9.29321242965981e-06
0.000110531866747892
3.70585132877985e-05
3.56363873122387e-05
1.14958449303878e-05
8.91844551748514e-05
7.48547013027743e-05
4.09443304386796e-05
7.0259780940867e-05
8.81626024436908e-05
9.32032932983631e-05
6.32544078640354e-05
6.34527195040215e-05
1.6861357125569e-05
7.99430285986163e-05
0.000109592308866906
4.54044090221016e-05
7.2354959652185e-05
3.88278695783016e-05
3.44676084933621e-05
-3.46514786197065e-06
0.000141663863188003
9.73587182651394e-05
2.27779231793245e-05
8.91185384367402e-05
6.10457562866397e-05
6.13777548608944e-05
3.50611666028972e-05
6.79886260552917e-05
5.57235184638153e-05
8.38564596298688e-05
6.65457408473145e-05
4.46234305775847e-05
2.33859362222505e-05
7.73208203057644e-06
-1.30515386858777e-06
2.73692010970499e-05
0.00010788998121676
7.00641430674499e-05
6.42970910782835e-05
5.86345873503159e-05
2.77770990715658e-05
6.07588503537382e-05
0.000129358109724804
5.09382467952405e-05
4.92325596796006e-05
2.6522038864443e-05
4.61963127567044e-05
-2.83987655191484e-05
8.96226176234297e-05
0.000116371403289726
9.48034962917706e-05
7.34388209683427e-05
3.3234782571694e-05
5.1937209032164e-05
8.18330259942176e-05
7.31530104181376e-05
5.62492767437006e-05
7.46267314331343e-05
0.000125187060431275
8.84950979428433e-06
0.000118327112550991
4.13710659060693e-05
2.22781417003305e-05
5.79040659751274e-05
2.88514591482182e-05
8.34650299860829e-05
3.48964638162042e-05
5.8833917316216e-05
5.28122067050888e-05
2.41059353337237e-05
1.67063135688327e-05
7.07400003767083e-05
-3.18694089340156e-06
6.76977910400026e-05
6.94898170977689e-05
0.00012607724308149
0.000104175878016128
5.62953767770936e-05
3.49435331460283e-05
7.22596564427984e-05
4.5775076285361e-05
6.45322258496349e-05
4.68547388157558e-05
5.75575484122455e-05
2.3550807067977e-06
5.91321058838923e-05
4.08458495431786e-05
5.06813459297231e-05
0.000149013504808654
3.0701922852882e-05
3.72805348318583e-05
4.63944608392373e-05
7.91813350337668e-05
8.15266016036481e-05
7.76084590516962e-05
9.65031566265497e-05
3.15885625834555e-05
4.65234410975822e-05
6.29238015083119e-05
7.82088850302151e-05
3.51355653708143e-05
3.60868972791984e-05
6.98344458663231e-05
0.000114221181253651
5.75450773309737e-06
4.78567339084753e-05
5.35730802600971e-05
1.54691857053508e-05
0.000102592119773728
2.34325756361371e-05
6.80597654912961e-05
5.99160275249126e-05
2.57187718243119e-05
2.40768038738519e-05
4.05975048464549e-05
3.37882506604452e-05
9.14621313429285e-05
2.97136701658679e-05
2.45545973860499e-05
3.1197050655482e-05
0.00010700352879764
3.24747678820248e-05
3.83061594269105e-05
0.000112465044962067
8.27057803888447e-05
9.76548425156889e-05
0.000121304261590782
-4.95213172070879e-06
6.67907090701749e-05
8.97221692886865e-05
6.48500085952562e-06
6.27474869846105e-05
1.31603908200179e-05
7.20132544385946e-05
3.54896908284582e-05
5.53857622701921e-05
9.79994953894166e-05
0.000112800063669381
6.45714036653875e-05
1.3503918131773e-05
9.99955902732772e-05
8.49398434484293e-06
7.58513790834196e-05
5.15551406167354e-05
4.94362290999129e-05
3.21015590561263e-05
3.77399800380868e-06
4.29753828035763e-05
6.34724490355171e-05
7.07391023681443e-05
8.19442079109912e-05
2.32406782193875e-05
7.15517606296339e-05
3.00124744869246e-05
2.50948663967823e-05
4.46913668943933e-05
5.81836657533608e-05
-2.01020554646056e-05
7.13697430325857e-05
3.14237772388178e-05
5.40356772843516e-05
3.84085031651493e-05
6.4762625678004e-06
0.000113101707684425
5.35970636800902e-05
1.60746580864781e-05
8.34808921357358e-05
9.22658988429547e-05
3.46692204529412e-05
2.75557327186302e-05
0.000105694253808999
0.000100439335850376
-6.89397100073084e-06
2.80258822453496e-06
4.92930500628193e-05
2.11354816213142e-05
9.48375213112356e-05
7.0771036555456e-05
9.03502887627967e-05
1.50025085258877e-05
6.14548236756233e-05
9.01240602761853e-05
2.415137749014e-05
5.66787582182577e-05
4.58201292741461e-05
5.05761126298372e-05
5.52586300266284e-05
4.86315291852959e-05
9.1950707601835e-05
8.69468289404921e-05
6.68225117347225e-05
6.55715160041551e-05
0.000120961398846927
-2.97807809254999e-06
1.19199321349866e-05
4.69749881281205e-05
8.90497429740814e-05
8.51569604940715e-05
1.81181756414747e-05
0.000106648313892581
-4.41519991843491e-05
6.28127672440318e-05
1.74072769160581e-05
1.08021115341187e-05
-4.06730846086364e-06
5.41957487574706e-05
-2.22756465409395e-05
3.13699538282706e-05
6.74570327142637e-05
9.28131413689577e-05
7.42333616989924e-05
4.50311217163712e-05
-2.9578651146711e-05
8.89375987988993e-05
1.62794369656529e-05
6.68435545284444e-05
0.000101905145104118
5.80419157704061e-05
5.2631877148139e-05
0.000114994289996395
0.000100909660883189
8.48434363402199e-06
9.17209485596663e-05
9.06719338952602e-07
9.10019431925482e-05
8.03199700633159e-05
6.84550032190227e-05
8.74061629703266e-05
6.46375783183821e-05
2.99766531911291e-05
5.94620563859383e-05
6.48398366296832e-05
7.11910208691219e-05
3.55533272108335e-06
6.41626029215533e-05
5.12490057200724e-05
-1.12733867676548e-05
7.23289600598646e-05
0.00010679345997393
1.46881877606186e-05
4.01106779084699e-05
3.28138970545845e-05
2.65349971800717e-05
3.00578431579916e-05
4.21922389564672e-05
2.23412898539597e-05
8.03161509459465e-05
9.16740419457648e-05
5.31584922732839e-05
0.000132569361493417
4.31847429467166e-05
7.92835415760717e-05
5.92784950855015e-05
5.94153715328744e-05
9.85948961673757e-05
9.19038512031761e-05
7.94877146285685e-05
2.99510166017789e-05
0.000141910369293304
2.54513310817667e-05
5.11832974064779e-05
6.83698461323839e-05
6.52358392562973e-05
3.22851120396719e-05
1.75694253196261e-05
5.27967060978755e-05
3.22235711663629e-05
-7.42281334802728e-06
1.02017577350156e-06
2.4722199715715e-05
5.40761475172457e-05
-4.24585888575656e-05
7.67217191583606e-05
6.95885223433009e-05
8.33922102122297e-05
5.05082309876918e-05
8.54938535688255e-05
4.78494940081389e-05
6.73945674818703e-05
6.16995008696772e-05
7.85243505254646e-05
7.95916759270022e-05
5.92737021135783e-05
4.42872699717997e-05
5.72396633884586e-05
6.76783689432545e-05
1.0766355212757e-05
0.000146728540382336
2.22291210238471e-05
8.91316438330611e-05
4.40979082300559e-05
5.89770744463076e-05
3.58853402172929e-05
-2.00102371257918e-05
2.24436660332073e-05
1.48636054661785e-05
8.25630605162842e-05
0.000119806523214414
4.2499339519508e-05
4.26567959165667e-05
4.57617330443818e-05
5.2832912964226e-05
5.28052170359726e-05
6.07799774249147e-05
0.000127345777634469
3.07208061279535e-05
6.69001581231695e-05
1.80415722801576e-05
8.850235816293e-05
5.33310251678903e-05
7.63995366726938e-05
2.18610050544294e-05
0.000139915079480523
2.4878517307631e-05
4.63872060262512e-05
-4.13593860146641e-06
2.56521611614045e-05
3.3824217035037e-05
3.53557799978587e-05
9.78826328972312e-06
6.4320721738561e-05
0.000110819793672357
6.81811327626666e-05
8.13834730497922e-05
9.18632903399612e-05
4.02969354351115e-05
6.41710359155771e-05
2.92157420574709e-05
8.37193179617147e-06
7.59248324144772e-05
6.34844081920314e-05
3.93448599444501e-05
6.9013939223241e-05
9.54846186278369e-05
5.7038180744038e-05
6.70333503355024e-05
3.9116801573496e-05
6.377715936256e-05
3.93091866678502e-05
4.44426222103947e-05
6.57808211973008e-05
0.000123118692434992
7.16831197317623e-05
5.26128738528227e-05
3.28697798496351e-05
1.45000927256505e-05
3.38444633652374e-05
6.69967522179805e-05
3.97234890717355e-05
7.01584672380458e-05
7.57147207308913e-05
4.8223805295817e-05
2.80074478031181e-05
2.3312538956337e-05
1.31844063387881e-05
3.85488914095939e-05
1.12132603656439e-05
6.56098206391823e-05
4.75448063771737e-05
1.19673877418049e-05
4.69111867784626e-05
3.0763633296008e-05
1.01274044818588e-05
7.69034429674934e-05
7.92302737065084e-05
3.33773012506119e-05
5.16800635190194e-05
0.000111981910579054
2.15104466697874e-05
6.24619995475589e-05
1.65823955149316e-05
5.43936029980981e-05
1.23834607083692e-05
5.02150550564027e-05
8.0591467905059e-05
-3.20105164683352e-05
4.75675668772249e-05
8.88539791894526e-05
3.44257148992378e-05
4.75654351071238e-06
-2.68953724229669e-05
2.80038456753168e-06
3.33538588133175e-05
2.82162226316611e-05
3.12202670367323e-05
-5.68095667291531e-07
4.47092118713877e-05
6.98632770779295e-05
7.95721662200152e-05
3.39364028458056e-05
2.02647461632265e-05
3.82567588312448e-05
0.000121005344257977
7.41888928486515e-05
4.84883771212035e-05
4.27372268355772e-05
7.33017406728836e-05
7.4998857034902e-05
4.94904244640302e-05
0.000114169912228635
1.29492670937924e-06
4.65531730020478e-05
0.000124703507604971
0.000101624684282432
9.49261317758218e-05
7.18719594957579e-05
7.03085803015731e-05
8.778933046501e-05
5.78214887724452e-05
4.42239848535826e-05
7.29220876788696e-05
9.52155007770829e-05
3.70206264428607e-05
2.18679321256828e-05
1.21392068743092e-05
3.83961484560509e-05
3.58689070375805e-05
-2.54635954296277e-05
1.7730687903282e-05
1.5130253363136e-05
6.67174431734476e-05
5.52070004187017e-05
5.41417130704917e-05
5.04421984622659e-05
7.25785519141138e-05
5.94539444727186e-05
2.17051476348038e-06
7.81744640183475e-05
9.76353100189924e-05
5.91323084370304e-05
4.14171130589848e-05
0.000117757775781121
4.43989315349328e-05
2.22188750320552e-05
4.91185739888688e-05
0.000109927561152269
6.45062449194796e-05
7.65545714227263e-05
4.51938603614344e-05
5.16704900377885e-05
0.000112123635122519
0.000106249164840678
9.96705589938626e-05
1.89157610737431e-05
7.64728539307389e-05
0.000101749078679315
3.62776142719615e-05
-3.02959399950741e-05
6.1766356647074e-05
3.34592692822751e-05
5.55624442609813e-05
3.8316646941179e-05
2.25355589068138e-05
9.19598071470779e-05
3.52482360225822e-05
2.46170799065655e-05
-2.32919655230162e-05
5.75140910250118e-05
0.000164004337079381
4.57277003182295e-05
5.70475791136585e-05
1.77142018028063e-05
7.97639301385993e-05
4.29826541294136e-05
6.85058740930995e-05
3.75733273999738e-05
5.2143263501795e-05
3.7665126132435e-05
5.314779496785e-05
9.6671564186068e-05
4.83126513484205e-05
3.27820082183543e-05
1.01565168769187e-05
8.71531985258261e-05
4.07393968168898e-05
3.97247216852548e-05
6.11657784134254e-05
2.38254943040604e-05
6.45337409392925e-05
6.92114273875983e-05
2.45109599191995e-05
3.95087297550587e-05
6.83488898941925e-05
9.2869630117182e-05
7.45138901636865e-05
8.28980762102242e-05
5.75461608196772e-05
3.03547091373145e-05
9.02865191559429e-05
5.27858096501567e-05
0.000109858542610375
2.76718196804267e-05
2.07559468690466e-05
6.32875247346177e-05
5.18300566289252e-05
6.36529706533416e-05
2.05609367350123e-05
1.80525468489735e-05
3.40997090935028e-05
2.98696109036669e-05
4.14608349564072e-05
7.22813708429297e-05
0.000118014286486984
5.71948324056055e-06
6.2042206534735e-05
2.94432820458401e-05
0.000100407578309848
5.86420752766053e-05
7.12407028854003e-05
0.000105944803137545
0.00010659779789429
2.2317632307084e-05
5.94264446360514e-05
4.05884685386534e-05
5.49710424617052e-05
8.32973989834846e-05
7.75565604396338e-05
0.000113092540306996
5.6006012231837e-05
5.39769263484563e-05
5.42415598047816e-05
5.3167986561871e-05
7.53840705322662e-06
8.80653583434163e-05
7.91235374889791e-05
5.74237926022698e-05
4.21698199834951e-05
7.14908474867772e-05
5.34978778153678e-05
5.66970238537933e-05
3.20647781692427e-05
7.84240398598606e-05
3.24087768275069e-05
3.20108222128384e-05
7.14123472375517e-05
5.0961561987239e-05
1.23389398603696e-05
8.58741815630994e-05
6.80998458443657e-05
4.00835268205763e-05
3.17594775548757e-05
6.6106508014882e-05
7.1057046786749e-05
6.14749709737477e-05
6.56607719631044e-05
0.000101696871332004
0.000110125923978366
2.94242073709273e-05
4.19414896284494e-05
3.92366378317639e-05
5.55511670611745e-05
6.49862835584843e-05
3.84173297143541e-05
9.74736664085126e-05
6.01349418024822e-05
7.04105463231582e-05
6.95114144827801e-05
6.37001822366419e-05
6.26440138473266e-05
0.00011181978587231
3.27702706599172e-05
9.43942521072614e-05
7.97310112989946e-05
4.24175871926238e-05
6.99631621235649e-05
-5.67964494510052e-06
3.74279822373589e-05
6.22160218027087e-05
5.9557348401776e-05
8.89081989249503e-05
3.11534756668503e-05
5.92762874905029e-05
5.53842502779917e-05
3.75291286175699e-05
9.81140593021329e-05
2.5428117158067e-05
7.4651397869521e-05
0.000115988138173022
2.82223341477562e-05
7.19956036607693e-05
-2.27956681385583e-05
2.34997961574958e-05
3.72338654086529e-05
7.50666298083351e-05
0.00010997344082452
5.88638813545384e-05
7.17940111978971e-05
1.95516153399507e-05
7.64629427112549e-05
-1.7955868285169e-06
5.14744618191656e-05
6.99523819233004e-05
-4.8722058706773e-05
1.88103462102779e-05
7.28853367598856e-05
8.77951096306825e-05
7.15479119409949e-05
5.19175838812801e-05
7.18635630354658e-05
7.8418410498757e-06
6.875058097088e-05
9.82798469335311e-05
9.00763736394585e-05
7.26848483567785e-05
5.46885266763108e-05
8.12771534441013e-05
8.83225319613978e-05
0.000109216088443172
9.67747214370986e-05
3.61092868249378e-05
7.66012749465779e-05
4.88209369555795e-05
3.66705945519944e-05
6.85240687922285e-05
4.85395623715262e-05
6.80886705130556e-05
4.52118921229606e-05
-9.36688511072835e-06
4.78617849778387e-06
6.12364811459959e-05
9.93696708045383e-05
5.81618676967249e-05
6.00499285223784e-05
2.7793654236532e-05
5.78962718425297e-05
1.13193967778052e-05
6.25338392413648e-05
3.09424834616865e-05
0.000129276085797776
0.000116652385437973
4.55759984021592e-05
9.12034070654658e-05
8.16729080852008e-05
6.0800165830559e-05
0.000109309422062294
6.1547829693363e-05
6.80906324543159e-05
3.91838636964298e-05
5.62546091510922e-05
4.15144658529739e-05
7.96673756409569e-05
1.80052732022447e-05
4.23815315217938e-05
2.79862694719911e-05
9.83184640657297e-05
0.000115383294027618
3.32664097657859e-05
2.71383260985936e-05
7.19274146348798e-05
8.88749894365129e-05
3.43446423667189e-05
-1.40008359291467e-05
2.50407621294297e-05
2.71257416115584e-05
9.10529516991034e-05
5.96845465678522e-05
9.4360273570322e-05
0.000106024856817095
7.29656377860567e-05
3.23346515202161e-05
0.000146926768209219
8.44135034195943e-05
5.00515072328146e-05
6.10098627663475e-05
5.93573838122691e-05
8.34735504908085e-05
0.000145323334412435
5.32559355807398e-05
4.32545626138098e-05
2.36664256265498e-05
2.43630676370246e-05
6.42321112939876e-05
3.42265765077753e-05
0.000106729998353585
7.07256642383187e-05
4.77161169596365e-05
5.48993028874303e-05
4.4791444526018e-05
-1.72616199278064e-05
7.94018385558489e-05
4.45461250838467e-05
3.5901109928993e-05
3.27933178828085e-05
3.34017761746254e-05
1.49620600702544e-05
6.07469860328527e-05
5.7196637167681e-05
6.06167340791358e-05
2.37297009029241e-05
2.75928502821176e-05
6.6102859750806e-05
8.09064910152308e-05
7.2514741269594e-05
1.99341925437471e-05
0.000135304528876413
0.000131802573046413
7.99522995921897e-05
9.1159959443206e-05
9.75931481346272e-05
8.63267475208643e-05
1.3710923850183e-05
2.13269902600648e-05
0.000104650601755543
5.63048398364694e-05
4.56650705616457e-05
8.42258849578239e-05
9.60401600716002e-05
3.18491319687786e-05
4.12475459051574e-05
7.16024531760185e-05
4.24870544879879e-05
6.07131322260538e-05
3.83642500077302e-05
5.86166107164895e-05
3.24705525540136e-05
7.78771168703642e-05
4.93458713296854e-05
6.19748170232594e-05
0.000105034181972225
5.26563557646725e-05
3.71949577855998e-05
8.65978420813103e-05
4.91011766281491e-05
6.64394086431236e-05
6.04863039713186e-05
7.25674538873642e-05
8.43459109232528e-05
5.27366113431473e-05
5.30672772250394e-05
-3.29357630374336e-06
3.20019744466797e-05
6.65046825308986e-05
6.82833990326318e-05
7.33294947208901e-05
9.79158210018273e-05
8.89649178466888e-05
9.0480225131463e-05
6.04044100660751e-05
5.5164720759979e-05
1.38589011038622e-05
4.19880071308809e-05
-1.59450961638037e-07
4.73864943270465e-05
5.53503796836135e-05
3.88763944334101e-05
0.000108089736312295
8.03517024734182e-05
5.35578178811766e-05
6.15943202639354e-05
8.01829176159323e-05
0.000119468096471971
3.44819387364611e-05
8.59687646524346e-05
6.94675015495107e-05
6.4169024820492e-05
2.17144740593455e-05
9.1369457552146e-06
9.28619816223934e-05
8.15905090202556e-05
1.62670240333116e-05
0.000104233863749613
7.49380083428752e-05
9.91155233766878e-05
2.04134063752202e-05
5.90877009449806e-05
7.04320307192935e-05
0.00010337918711499
7.37761157063426e-05
7.73906731635477e-05
2.48739886833816e-05
4.65099318783009e-05
2.57133424318862e-05
6.11351730977072e-05
1.587624740013e-05
8.31779899018701e-05
4.53604146559354e-06
-9.40449467522412e-06
7.37343200235688e-05
9.36168611799273e-05
5.82976979342871e-05
5.60621406958475e-05
9.30955934233471e-05
4.30115297451019e-05
4.29685441738853e-05
6.13946786937292e-05
5.59192694454189e-05
6.66825041082009e-05
5.12175042620821e-05
8.97873212381177e-05
8.83159254679663e-05
1.7278794773208e-05
4.659201119013e-05
4.94261163765419e-05
9.26850075821797e-05
0.000109461206899065
3.33809079125415e-05
2.8038530259764e-05
5.13490554284515e-05
1.75593762257324e-05
6.26207740613409e-05
5.11103842682022e-05
6.74016718903533e-05
0.00012995653513605
8.54206864710382e-06
3.12886987226957e-05
-4.07951090343282e-05
8.72225949834677e-05
0.000101342121929302
4.49233275232022e-05
3.8124380473172e-05
3.9657321823351e-05
5.91092431740225e-05
6.06812089294113e-05
3.95303001888672e-05
4.33961753035617e-05
1.57714439341272e-05
0.000114811681038374
0.000120893766088257
6.09366349749888e-05
2.20098917988696e-05
5.16985561013777e-05
0.000106723296018632
5.68978043460082e-05
4.53442748037624e-05
5.92773614735502e-05
6.34805288592123e-05
3.87178000485635e-05
6.73697903264734e-05
-7.23880674792412e-06
7.44123780373608e-05
0.000107991043115481
0.000110275860994437
9.31029616669919e-05
0.000100286560673979
1.19952745679884e-05
5.95947131621389e-05
5.14886716187758e-05
4.69912453684636e-05
7.14326136344066e-05
2.40807094360707e-05
4.11039091842837e-05
0.00011425240862975
7.5304460656264e-05
3.56886490484317e-05
8.56313233618805e-06
8.66431246005404e-05
5.50782456722386e-05
7.78787927927475e-05
4.34960865279008e-05
5.33009754377606e-05
2.895006187719e-05
7.71028957993375e-05
8.40840685189647e-06
-2.03766101738589e-05
7.12611196923557e-05
7.81976111207892e-05
2.27838950543474e-05
3.13358145778252e-05
2.36247721792347e-05
7.00457817307447e-05
4.07459943330406e-05
3.97004400390252e-05
0.00012313613258558
3.42613430019515e-05
0.000114789222370225
-1.21172406230424e-05
6.1699145093538e-05
2.24915540025566e-05
6.54529997963611e-05
7.01073505181948e-05
8.92890923898938e-05
5.66187594281919e-05
6.40591071664304e-05
7.38170821124422e-05
2.86863055542061e-05
-1.32042028486659e-05
3.30369815302104e-05
4.49736081791195e-05
5.00890596399997e-05
4.46174417895654e-05
1.13466928149429e-05
8.42149416750521e-05
7.49049562839408e-05
0.000117708762173961
8.45681979728782e-05
5.90287792824244e-05
3.76516760345591e-05
6.52358748090395e-05
3.84040298896789e-05
6.37677829638067e-05
2.19310057944379e-05
7.19430001876586e-05
3.42129286316358e-05
-1.20401559901542e-05
2.03181690895079e-05
7.48615856391266e-05
4.85572046438166e-05
6.53228908807244e-05
7.97218466724653e-05
8.89750968349605e-05
0.000109545714760588
7.08261676605109e-05
-1.09468977023164e-05
9.6318682000115e-05
5.37471184047224e-05
6.50567219966713e-05
3.76583641828311e-05
5.87436923121013e-05
2.57399010179427e-05
-2.34823207836734e-05
3.34208108363187e-05
0.000131277544963446
2.42581749576441e-05
2.5757835655093e-05
5.67938593078218e-05
6.24587722189771e-06
7.09147990388879e-05
6.10023359840091e-05
0.000111366641074767
7.75207840737423e-05
8.96363502519997e-05
4.68040833986452e-05
-8.55725957008545e-06
6.95475916810588e-05
-1.50398812323587e-06
3.83785220819556e-05
5.46803386028592e-06
1.9186384070822e-05
4.33334979295192e-05
8.15231564038596e-06
6.42820156051356e-05
4.79924023084802e-05
-8.48031465259061e-06
3.34949138204438e-05
5.41328401045508e-05
7.01492708108949e-05
8.38224591520816e-05
-2.10092900793222e-06
0.000127358252110537
8.50663941388797e-05
5.89283494553583e-05
7.62222555918823e-05
6.10032543392713e-07
4.08325445391504e-05
5.45939948264172e-05
6.85730667454515e-05
2.04378279627009e-05
6.08392353836817e-05
7.06363455543177e-05
6.13007013753414e-05
5.93595494582807e-05
2.96506692489939e-05
6.29792580305837e-05
0.000114062599209947
3.73007316575519e-05
7.38939978046525e-05
-5.40882170864954e-06
-3.0390124704113e-05
8.89436401455557e-05
3.11108368177711e-05
1.49162883999807e-05
-2.29227943958283e-05
4.29708675753999e-05
0.000114268030817779
2.73925289096242e-05
-9.22500241859927e-06
8.03620292599627e-05
6.09878026079405e-05
7.17707604799957e-05
8.91077402393868e-05
9.36074912511713e-05
7.19172510286519e-05
6.75664031861804e-05
8.36723622711436e-05
8.87861294425678e-05
0.000112535469122946
1.39864024730346e-05
8.36316779352378e-05
5.77265081561531e-05
8.25417683204538e-05
0.000115092994486135
8.77747717059069e-06
4.35763644613912e-05
8.87511016994137e-05
5.90315444438238e-05
1.08077952482148e-06
5.97601990575291e-05
4.98692744208786e-05
8.46487795711169e-05
9.22536712728819e-05
1.86867103889953e-05
7.17016572303163e-05
8.64265065357678e-05
7.45006095239491e-05
4.45159137067515e-05
-4.24451230060023e-05
8.43961656745347e-05
4.73333022209538e-05
3.34581659773506e-06
4.1571876039591e-05
4.90931211127497e-06
6.63660101646127e-05
3.09332330780991e-05
0.000118804489420171
0.000111332709064957
8.888232675631e-05
-5.56757489010525e-06
9.36744825129029e-05
8.97989597012878e-05
2.54863511493274e-05
8.33436538988743e-05
-2.42390081729693e-05
1.04515976427817e-05
1.9055782451237e-05
5.43204649802748e-05
2.63239463266209e-05
1.72300073450381e-05
7.95331240959306e-05
6.19426500083266e-05
2.97329115573067e-05
3.2425036711967e-06
-2.19179870805975e-05
6.90972396963482e-05
8.58370412005397e-05
4.93371003960562e-05
6.23687562675559e-05
5.98487580234038e-05
6.6941248132798e-05
9.65791232412484e-05
1.22638911927856e-05
2.77600418593776e-05
6.03784909026025e-05
1.79008975244191e-05
2.52965890865514e-05
8.43096984831983e-05
0.000121691258142492
0.000105411081262004
0.000127086393666857
2.81207045429262e-05
6.75811827321513e-05
6.3462836888993e-05
6.66019223532362e-05
9.74596483201423e-05
3.23994683787796e-05
4.24834139396785e-05
-1.4309652470924e-06
0.000130076104575359
5.72485215728177e-05
-3.64501337040936e-06
6.3736866297513e-05
7.26184386526974e-05
3.46645273612919e-05
4.08570746253978e-06
0.000111369128404129
0.000109624282107562
7.50233914003728e-05
2.27524427615636e-05
8.96445334333802e-05
6.20507369171447e-05
5.36178825742588e-05
-6.48334979110328e-06
0.000122722424407271
9.68512421236826e-06
7.67663339240429e-05
7.88139046840684e-05
6.15533547816268e-05
5.42985547050198e-05
6.44483379678395e-05
8.14222912772421e-05
9.65290943547822e-05
6.09404628511657e-05
4.41286142081752e-05
4.13091410641217e-05
0.000113459248531609
7.04503833045762e-05
3.78332856621975e-05
5.45231631950013e-05
1.99126139673214e-05
3.51213553883167e-05
-1.43572165518341e-05
6.46274619355594e-05
2.61376434587868e-05
5.24672685977857e-05
9.09924481492111e-05
5.18268159229273e-05
6.57584929000311e-05
4.78622852719064e-05
5.68812623049786e-05
6.84300987883345e-05
4.18290549562901e-05
4.99012927137784e-05
1.56488200130095e-06
8.14267092709611e-05
8.10518780566879e-05
5.98855266135809e-05
7.1393358506297e-05
9.43649710280997e-05
7.42849512493374e-05
5.90658035759694e-05
6.8831846225045e-05
8.65163086415941e-05
2.9433243753642e-05
8.95553470662117e-05
3.67304848653021e-05
6.36662690827811e-05
7.59123007597302e-05
3.3489995697602e-06
4.39429328761909e-05
7.96404048439016e-05
7.71131143414754e-05
3.09871830025788e-05
8.60990313449212e-05
0.000102573415687108
2.18429914939975e-05
1.94126827504314e-05
9.39992521483457e-05
2.19306022014363e-05
3.09825568980605e-05
0.000117080850698252
4.57019003624618e-05
1.06787145565363e-05
2.86715115796324e-05
4.57329243411434e-05
7.08970142804308e-06
5.95034998140519e-05
7.64132490609157e-05
1.72071016852674e-05
4.45333849928758e-05
4.34966530775148e-05
0.000127943014799667
1.74454124070855e-05
7.69012323092451e-05
3.02587006478924e-05
0.000112992626532548
6.41527151476792e-05
9.66690961032473e-05
8.0345299876244e-05
9.62804776979279e-05
6.17163045407352e-05
2.86623446812691e-05
5.41802336311368e-05
4.43669224878698e-05
3.89610099540631e-05
6.14509978347697e-05
0.000134609814017847
3.16128726108708e-05
4.9730268146405e-05
1.96221562409894e-05
3.72219988065682e-05
8.86774611452694e-05
0.000105594836532035
5.76703817993248e-05
0.000158372226129358
4.4474295814957e-05
4.43751210804607e-05
8.47241513296746e-05
3.15077831446191e-05
-3.37961179428574e-06
6.69178829782248e-05
5.25658166720558e-05
0.000104199011005787
2.17722573003094e-05
5.93030966128037e-05
0.000125071539111455
4.627413869722e-05
6.49624167655263e-05
9.41023028232276e-05
7.4502318228448e-05
-5.23784257189056e-06
-1.00039364223007e-05
3.2118294990167e-05
1.47434783655446e-05
7.75994433563402e-05
6.2909949214524e-05
3.81252249656943e-05
6.28160599383333e-05
4.90684536485883e-05
1.80824425215181e-05
0.000127411808033711
2.00235116272095e-05
5.09490671770496e-05
6.32349451902576e-05
5.2612788202595e-05
0.000107406686694122
1.73160501000117e-05
4.84152463649272e-05
5.67366643788408e-05
3.87238851729794e-05
0.000111705833273171
8.34244123179098e-05
7.89568382800551e-05
1.57501839534073e-05
5.26259526377454e-05
0.000104951996448225
3.7830635742667e-05
6.66180708037291e-05
5.13103311544449e-05
0.000104128338946851
0.000121410975494532
5.10632099158247e-05
-6.48227168328978e-06
2.78796526643243e-05
4.6100470836486e-05
6.40084519462081e-05
1.46028866863061e-05
9.61850398719592e-05
6.53408553579009e-05
5.3011802349786e-05
-1.08767969102674e-05
1.22385575690911e-05
1.51710772452641e-05
0.000103988970595964
0.000112776076671342
5.71339530782097e-05
1.93099286234575e-05
4.86978208474344e-05
3.38928359917119e-06
5.01012707451939e-05
7.09050590464576e-05
2.54537414608528e-05
1.2668783691655e-05
4.69222067252016e-07
3.90502359463685e-05
7.9287040047995e-05
6.04701289620909e-05
8.87915122104395e-05
7.48528914899408e-05
7.20945998093175e-05
7.19913406805685e-05
6.95918142374385e-05
2.23219557611704e-05
4.24517262544539e-05
2.89413184095251e-05
0.000148535029656082
8.41415963549586e-05
2.93444350425989e-05
4.77853791909973e-05
0.000112023665085597
8.11311157695261e-05
4.8764302524028e-05
3.37065993061164e-05
6.65082232581448e-05
7.60123709745784e-05
7.57727534997427e-05
1.84462015443389e-05
0.000125531240261028
-1.08614269644004e-05
6.18475519734351e-05
0.000113026899708354
3.28293048413488e-05
7.50010935412407e-05
8.53416991001595e-05
2.80704418301973e-05
7.48581558318692e-05
9.11716607751706e-05
3.4707446526232e-05
7.42141757205824e-05
1.24985846530394e-05
3.72935163210442e-05
6.82881808786043e-05
-7.10807059338598e-06
6.43204995522567e-05
7.50019687195e-05
9.12483153092421e-05
6.83294567303208e-05
6.11818253658504e-05
6.0362485822809e-05
9.99401713039345e-05
5.70471850154142e-05
7.86811546303088e-05
6.86471855394976e-05
8.08114242542096e-05
7.3746867600651e-05
4.28283498034912e-05
2.46747153244188e-05
4.94998865567598e-05
6.66936460493661e-05
7.08735119195516e-05
9.44274724482922e-05
2.57870265596474e-05
6.57538162678881e-05
3.84792789436903e-05
5.33172841796174e-05
8.19868882694903e-05
-2.65212031083181e-05
8.58756379475436e-05
7.06854102600679e-05
5.02217166912435e-05
5.54948064750455e-05
6.00827796103713e-05
6.20473055054419e-05
3.28863567679171e-05
4.27223510325866e-05
6.25247186173375e-05
0.000100300803535196
8.01885180989436e-05
1.95961858801023e-05
7.57365227765731e-05
4.7315035959405e-05
6.8110522889285e-05
7.32987418053925e-05
8.00499257079089e-05
0.000104262704256788
9.57110527582459e-05
2.92099963056304e-05
6.92907197914089e-05
7.91970335189171e-05
0.000122559059404524
4.63176790825231e-05
5.89729292746461e-05
1.73402397878661e-05
0.000121342965296663
6.38114805837645e-05
5.87289029534766e-05
7.33405852028721e-05
8.93073573262894e-05
-5.02410167490003e-05
7.00287804698637e-05
6.25167190266155e-05
7.83797070700397e-05
-1.59685373035193e-05
8.20240180222081e-05
0.000108733713003735
5.00269134989968e-06
3.40211392119255e-05
5.36348868013948e-05
8.00348471926256e-05
1.91601159202686e-05
5.03799317818426e-05
6.53715661527134e-05
3.60646934775942e-05
3.91956108045865e-05
0.000108141576396925
8.285689621168e-05
3.33538247499274e-05
8.39428920523567e-05
7.84584352246851e-05
4.62788978041327e-05
4.97618752959395e-05
4.85909521717764e-05
6.94984323141977e-05
0.000116003095023733
4.27867821794865e-05
6.25724003170959e-05
0.000120347033649262
2.26226065122323e-05
4.53799264358219e-05
-1.16080534735876e-05
9.05726212767121e-05
3.82075772525576e-05
2.12505010910409e-05
7.3697957264027e-05
7.8559536870774e-05
2.35644825510629e-05
5.81195543360768e-05
3.41232112436262e-05
2.92630428890654e-05
2.7351311011353e-05
7.9673865124466e-05
3.0354398158342e-05
6.07186745733889e-06
5.62267653824033e-05
-3.8032929818788e-06
9.45733853523647e-05
5.93212419091915e-05
3.94570139921355e-05
7.69680011500279e-05
4.5793259796025e-05
4.6305396912234e-05
7.81259985166159e-05
8.82192671719884e-05
0.000107469218351205
2.94805338277976e-05
5.51248947743367e-05
3.31744256296455e-05
0.000124941422816016
-3.78220996145049e-05
6.43669092684332e-05
8.64908510005194e-05
4.60188581941239e-05
9.32903065875913e-05
0.000106024628335398
6.59471672849808e-05
-1.25489170299085e-05
5.67454886736567e-05
7.36444298460814e-05
5.56358658717365e-05
6.00248469992549e-05
7.56597205084033e-05
6.34541685399646e-05
7.50689409864492e-05
9.80972671173857e-05
7.38252516040923e-05
9.55643365674212e-05
0.000128204022939943
1.53998596540535e-05
6.91158540951788e-05
9.39140841452435e-05
8.84138633012744e-05
2.18202459086223e-05
9.01104427319004e-05
8.88515490364004e-05
-2.37515607170524e-05
4.52330262844202e-05
9.35809983145515e-05
4.61129699811548e-05
2.9782077285208e-05
3.79855268756262e-05
4.46490204195572e-05
5.04770091104721e-05
6.67513332939598e-05
3.08026745928116e-05
3.32794336563674e-05
4.24099012424909e-06
3.18297195703715e-05
6.84340420601121e-05
-2.37826191008562e-06
6.96205399595029e-05
7.14176577093941e-05
7.99131039380813e-05
3.15285461899125e-05
4.08293833157346e-05
8.89214187223344e-05
7.41394229774143e-05
0.000105710851099148
3.34156901728855e-05
7.1351784274628e-05
6.51395215241007e-05
7.62641292741618e-05
0.000108885079341262
9.84081718915997e-05
3.18546469176779e-05
5.21525011797228e-05
7.05453641764796e-05
1.18243202155429e-05
7.7161922168205e-05
-1.69324242148329e-05
8.047317707725e-06
7.15031526356192e-05
4.33923338070224e-05
3.90873267021655e-05
5.71647024043765e-05
6.36291264762261e-05
2.55158240690095e-05
1.69221388062695e-05
5.15530518648909e-05
4.71125525335819e-05
1.90954062683889e-05
5.65950942636442e-05
7.98161544651568e-05
5.41560180611298e-05
6.37817196209527e-05
4.35296193017497e-05
-3.16868598491826e-06
5.78146090722348e-05
6.81128454453013e-05
6.96291294379271e-05
3.17825790501732e-05
3.23894142300221e-05
4.60750538356468e-05
0.000125194612639623
6.62230404445581e-05
2.09825036855115e-05
7.89750600518852e-05
8.11540708022383e-05
7.83046643278785e-05
9.84815700374956e-05
4.3936292154132e-05
3.53384743511941e-05
0.000107623015944535
8.86192544865228e-05
9.49582441834176e-05
7.20688002586204e-05
4.37775197018812e-05
5.52015339546649e-05
9.447027295853e-05
1.23208382579923e-05
2.75570365427187e-05
6.67557292963415e-05
6.40210558794368e-05
8.95951689732324e-05
0.000105741925474003
3.78869701810865e-05
0.000120186507878804
4.94038666171708e-05
3.72164901391498e-05
4.25196957487458e-05
8.62300260400025e-05
8.04390059485322e-05
9.2690592911161e-05
5.48967277385441e-05
6.00388069199282e-05
3.09294150775353e-05
4.58116648323333e-05
0.000121077981841433
7.97364764853394e-05
2.77610954806423e-05
4.47302191599184e-05
3.37153697797866e-05
5.79248686628492e-05
1.25472586706007e-05
2.58720404644832e-05
-4.53406756598483e-05
6.11017717809424e-05
1.64003887950277e-05
3.49581266732945e-05
4.00353130706227e-05
4.18876100309987e-05
5.38334317021175e-05
6.20415951934009e-05
4.66692329481002e-06
4.22784774822842e-05
7.12672143817967e-05
5.62403542889053e-06
0.00011837422882179
2.15103172916408e-05
5.01917192993185e-05
-1.0442413048285e-05
1.35058724814515e-05
3.03265454677145e-05
7.98763913239428e-05
7.28126414215821e-05
0.000106718487895329
7.49469746774971e-05
7.59522803474872e-05
2.58525586491138e-05
6.71792592199103e-05
3.80783539657411e-05
7.58598475836874e-05
2.70137500381713e-05
0.000102845720403375
3.30948094072371e-05
3.25887633353947e-05
6.87322926064198e-05
7.05895628921564e-05
9.03160537901511e-05
6.11187296221938e-05
0.000112033935026985
-3.14273807165172e-05
7.76383476870666e-05
4.41952944640728e-05
8.1700282895239e-05
6.27848325982001e-05
2.56149902411732e-05
3.70201682083193e-05
3.92998952202886e-05
2.734515653735e-05
3.36433505235605e-05
6.78769635623989e-05
6.10535233482782e-05
5.86481533084316e-05
7.95421636064061e-06
5.41257117817904e-05
2.24320050001491e-05
2.32031316483601e-05
5.79776117806589e-05
7.05697527065554e-05
0.000112183238124131
5.76347973671523e-05
6.41757766308243e-05
5.52095777359197e-05
3.70654062692812e-05
6.70229744534892e-05
7.79240292000882e-05
2.09793011437958e-05
0.000110193885510905
6.94985671780722e-05
8.48393258582885e-05
7.03236807209471e-05
8.64321958981393e-05
0.000111410478617173
5.57343806900333e-05
6.21219117859373e-05
4.64132202809603e-05
5.70503064972936e-05
0.000111931785366547
5.33061830714788e-05
8.67364339807583e-05
8.15177661825602e-05
7.46792328693283e-05
7.56073715150609e-05
5.80527558895092e-05
8.84870452324323e-05
2.29356701151091e-05
8.61486033874589e-06
6.08424628689981e-05
6.19548134963682e-05
7.96609004041586e-06
5.47903185726285e-05
-2.10187883636893e-06
4.27325689107765e-05
9.27342586595573e-05
4.04492053305952e-05
5.21958604728001e-05
0.000104000683166686
6.14378512090653e-05
3.58522221285683e-05
6.31256395103638e-05
1.50392467023699e-05
0.000102084231026716
2.41781129420585e-05
6.79194001346258e-05
8.36202905115609e-05
5.72813777459293e-05
3.38389297583852e-05
6.05373778755372e-05
8.98426805598291e-05
7.25239161027042e-05
3.55228495288602e-05
4.27898026136519e-06
1.46743707098818e-05
8.01340517572522e-05
8.7398881767354e-05
7.47661136158138e-05
3.98412896390767e-05
4.90985291459453e-05
6.36718933951343e-05
6.03293038602878e-05
4.48685146682211e-05
5.50781782898797e-05
8.25319304063913e-05
8.0822876969682e-05
2.62796121332019e-05
9.40868568803368e-05
4.38098781497909e-05
9.82607051187667e-05
6.28278986344765e-05
7.77839826169553e-06
6.25136469174715e-05
7.20339989362368e-05
0.000116734858902062
6.559641279668e-05
5.72006238121858e-05
5.3668747955821e-05
5.13894158570958e-05
4.3486562986901e-05
6.86556298600631e-05
3.4236158970246e-05
3.56386876258156e-05
8.90772038036087e-05
2.68491546827456e-05
-1.31527034971793e-05
3.24183891476467e-05
3.69154192042629e-05
-2.37391159599828e-05
7.41065428420517e-05
1.55971991936436e-05
7.82587173003308e-05
7.9461351540494e-05
8.9199852675207e-05
5.59990345595916e-05
0.000145524798624204
5.05672528487125e-05
7.27839714286484e-05
4.56012404278281e-05
7.50736202206246e-05
2.60418867095342e-05
2.52094157496591e-05
0.000106472074255733
0.000106802522514936
8.70480162095694e-05
4.7293187507244e-05
7.69670096972039e-05
9.06988423566141e-05
3.59923904997106e-05
8.25798932068018e-05
6.98907480134578e-05
8.30445279806964e-05
7.03444241757848e-05
4.35016378939803e-05
5.741932806454e-05
9.11852053324823e-05
6.92585510673856e-05
8.23509448598995e-05
7.41951478672142e-07
9.73067475620969e-05
2.93610807959143e-05
6.3759057992112e-05
9.65498953645364e-05
0.000110427294963874
4.38589060666734e-05
-8.72651196927609e-06
3.85735158029403e-05
7.56048594469163e-05
6.20283422768635e-05
0.000112178685103025
1.70818907457431e-05
3.16493342575905e-05
3.86656467463535e-05
0.000119770011943132
0.000108793542397551
2.97746402697125e-05
9.4854698478016e-05
6.90352939648226e-05
4.94802883583389e-05
5.75455928299442e-05
6.51651541055376e-05
5.11500948292243e-05
7.40852661781642e-05
2.93008112106669e-05
6.77423559259371e-05
5.46273159831793e-05
4.62376817046459e-05
3.8797766504957e-05
3.75691878495327e-05
1.41931885297666e-05
4.09816059263085e-05
4.45524557200784e-05
2.53104999120298e-05
9.10768161585713e-05
7.80096776444471e-05
7.68475455002393e-05
9.66703702591459e-05
8.91494607789068e-05
-5.37694561116116e-06
2.73504340485116e-05
7.8867811400134e-05
0.000115461031444158
7.5401524017874e-05
9.4805076220777e-06
3.8260701526906e-05
0.000112551058217809
0.000119851518972998
8.17333156484824e-05
4.81848667069936e-05
3.9890012707588e-05
9.45119599124295e-05
2.55187170430102e-05
3.43486216861522e-05
8.10373218883418e-05
9.81274059594038e-05
3.57087028466685e-05
3.92714709254149e-05
7.25609691101902e-05
5.92732879592193e-05
9.48299314966474e-05
6.33969299369189e-05
2.51331586081835e-05
-3.01930855813072e-05
8.00481654847842e-05
7.2433845612728e-05
7.03221241022664e-05
2.87807125958271e-05
3.77909450992039e-05
5.44069342343859e-05
5.54975546806329e-05
4.94301515146658e-05
6.46041642307325e-05
2.97637578032064e-05
2.02053490302612e-05
5.46038035174178e-05
6.88012772791595e-05
6.93213456175773e-05
3.97428301172341e-06
6.10469783947288e-05
3.89544728881535e-05
1.59880104373105e-05
7.73703130230099e-05
8.77672468855722e-05
3.73680553509586e-05
3.55272822227249e-05
6.1909635425463e-05
4.5092974914925e-05
4.6904540266672e-05
9.75212296502168e-05
3.73364815527737e-05
2.40772623971911e-05
6.13472119957671e-05
-3.53115870170522e-06
4.37177780489537e-05
3.35668111416463e-05
6.22265688448134e-05
7.24344230332442e-05
5.2291056097741e-05
1.67663521182838e-05
0.000166458031961512
1.08930090867617e-05
7.69464286317535e-05
4.4598615737435e-05
1.78381367246643e-05
6.42644950260522e-05
9.43684657466762e-05
-3.63906281858628e-05
1.92510912747856e-05
7.67486779691659e-05
6.90512186862144e-05
7.63864552772158e-05
1.46632110402085e-05
-2.33168277818358e-06
5.58483737404062e-05
5.93928433103352e-05
0.000121941820380745
4.90585808127334e-05
4.66318879725682e-05
4.06851180409008e-05
2.81502988769402e-05
8.5336386605241e-06
3.80649699935712e-05
4.95243981098283e-05
3.79095468059575e-05
-2.52134863063518e-05
8.34569039097709e-05
9.06867931390406e-05
0.000109116262997231
7.81606151215608e-05
5.60060414148664e-05
0.000103190514963676
0.000126895010192428
2.56888499830438e-05
8.22864809830222e-05
5.31732470297796e-05
5.23456783541284e-05
4.69384337378898e-05
4.69493731389215e-05
3.89168247119065e-05
4.33075887609582e-05
6.47492472759946e-06
8.33772301625884e-05
3.47125601234674e-05
4.57725817448273e-05
2.43333591790127e-05
3.76945760804995e-05
4.95301247920332e-05
4.81992454016552e-05
6.99117659170377e-05
9.34293614103018e-05
1.42958159375436e-05
1.35625683707506e-05
3.61366223425287e-05
3.65007064657297e-05
5.86883347907805e-05
7.18236140616211e-06
4.17709649646663e-05
7.58630519731095e-05
6.26513533889012e-05
9.88013349756666e-05
4.70215841396946e-05
2.12831379072741e-05
6.7006569182051e-05
2.15143064822803e-05
9.7980340583397e-05
9.44930370524472e-05
0.000126603303176576
3.51847659237827e-05
8.42971815820144e-05
3.47627993033521e-05
4.68133546875484e-05
7.25258872208634e-05
6.95132284747495e-05
9.030427474921e-05
9.60326548180131e-05
1.92510597389648e-05
7.06305971376732e-05
1.85879659563077e-05
5.66318162210755e-05
0.000101705330701231
1.96094589246006e-05
1.76883595066988e-05
9.30075411799384e-05
7.92653509830156e-05
0.000100608242166339
5.55397179316689e-05
5.97675152919721e-05
5.9161412007443e-05
8.36206663009821e-05
8.28294360175505e-05
5.70231934967469e-05
4.52621734427191e-05
4.88977841843851e-05
1.93717626459244e-05
2.47437231933846e-05
7.15921690992554e-05
8.68756953999488e-05
3.31292613954016e-05
2.60479768331436e-05
8.45770335405495e-05
4.88284508186352e-05
4.58224090185224e-05
9.7577982593991e-06
-3.90481217870702e-06
8.50848974188925e-06
4.09761800493269e-05
2.97550326070568e-05
4.37975141465498e-05
3.3122430656418e-05
0.000112456803062464
6.13067480412039e-05
2.15273567023949e-05
4.56609507751453e-05
1.7059393363998e-05
8.69425330298659e-05
4.69072372656635e-05
2.98964833703774e-06
5.38392971949901e-05
0.000113790638905124
0.000104107868931765
2.09180122199113e-05
0.000104862972618536
0.000117328822438032
4.75761556411109e-05
5.78933279025601e-05
4.98295830229901e-05
1.97937629810671e-05
7.07471152618883e-05
0.000108085281565067
4.33529820312523e-05
8.79406208479401e-05
2.44349321300128e-05
2.14163805575082e-05
4.74404477195421e-05
1.61213168720294e-05
5.36175304234614e-05
5.88153077361724e-05
0.000102376962238424
8.01289819760974e-05
3.54789796165193e-05
9.07669584168407e-05
3.82143459204164e-05
4.94604949699058e-05
3.83245787317631e-05
2.32341624581439e-05
0.00010063267189771
2.54324803875096e-05
3.47363264007072e-05
2.45318283426526e-05
6.16060578166295e-05
8.84620105569501e-05
0.00011085097866536
7.15023795593858e-05
2.93388823615956e-06
5.4802771440778e-05
3.2227846362127e-05
4.61073143313501e-05
4.75312060041088e-05
3.51456107103908e-05
2.59397290644277e-05
-1.00969011222301e-05
3.51040828918341e-05
8.49739265048063e-05
-1.07330313030127e-05
8.45821534668915e-05
4.8818902060857e-05
3.35136682515983e-05
4.60675789111039e-05
9.77102219454829e-05
9.7957901848609e-05
5.03151017290442e-05
5.71447550790216e-05
7.79041314795251e-05
0.000107435721221267
9.23565036545599e-05
9.14040873579957e-05
9.40188956622259e-05
6.42737429197642e-05
7.26701542115758e-05
8.32827466946262e-05
1.86197417670871e-05
3.86054778372812e-05
2.01962056956632e-05
6.36853602772417e-05
5.69348193888912e-05
9.16919752353884e-05
1.81953912498802e-05
7.51512172623888e-05
4.49621565912876e-06
6.71940010770953e-05
3.74858956404814e-05
3.7103706910104e-05
2.79663142048466e-05
3.30297879020699e-05
6.7224288936972e-05
2.97988632519068e-05
4.98815560542458e-05
6.83582955651007e-05
-7.56040936998794e-06
-4.26766932384003e-05
4.79440949178528e-05
8.25607255981456e-05
-5.01930382851583e-06
1.76137704514303e-05
6.97076634632583e-05
3.63158400269655e-05
8.63904189997937e-05
4.69763196232698e-05
8.37906929366178e-05
9.88721456554346e-05
1.73989403131929e-05
8.05023305210784e-05
7.85166034969615e-06
8.75698794263812e-05
8.86305624775633e-05
6.36076844749051e-05
2.73551107927065e-05
4.5669406344267e-05
1.75051736144332e-05
4.15622976118654e-05
1.61350291082786e-05
7.91467058512873e-06
4.16598698542365e-05
6.2008566956029e-05
5.43351889725772e-05
8.46789030733426e-05
8.40755225826069e-05
2.90663770116101e-05
8.88509562425357e-05
4.85283928372448e-05
7.00200477346283e-05
-1.43600695400905e-05
0.000102628135354791
7.5341904355574e-05
1.46116739756859e-05
6.18093379032634e-05
4.17351345717343e-05
7.35150478939441e-05
6.13898930338423e-05
3.62262024510382e-05
-1.58488977830269e-06
9.09050265340576e-05
8.69097994061308e-05
7.6439546345357e-05
4.62514726231761e-05
-7.7060305722003e-06
9.6430459585068e-05
0.000151771364201128
6.32321591947537e-05
0.000104390222469694
7.35632086945192e-05
7.74779247251627e-05
8.79324563914821e-05
4.36864080465624e-05
3.72174250028074e-05
2.84060541699832e-05
0.000122889889564716
4.84118211776108e-05
6.65637460291047e-06
-6.25385764774515e-06
0.000112969404670018
0.000135601959493438
0.000109859212060615
7.77316303955131e-05
9.32969949787283e-05
3.74921612240471e-05
6.81648770155032e-05
4.05432357141591e-05
8.11815874909382e-05
7.31560048001158e-05
7.65774153813385e-05
2.64332519230656e-06
3.90095516815917e-05
3.13562986487071e-05
9.41307782628184e-05
5.30644849571395e-05
2.34406285253834e-06
6.08201445489016e-05
-2.39427670487773e-05
9.65821595064978e-05
5.81736177488152e-05
5.88615527195881e-05
0.00011222042011048
9.22076685642279e-05
4.43875350605289e-05
7.60875337165327e-05
8.29602281080143e-05
0.000123010309737459
7.96985231933471e-05
1.73997204370773e-05
0.000104855671934547
4.3975116536668e-05
8.06811586447957e-05
6.49964188587007e-05
3.69392200529071e-06
0.00010333477111421
3.30595859665352e-05
8.91019738856196e-05
5.35296884943715e-05
4.07283621373222e-05
6.17310113752026e-05
0.00010671925658355
8.28242146000119e-05
8.07660789859266e-05
7.42764172066026e-05
4.53692159235533e-05
4.57504651751638e-05
9.11208176721819e-05
5.83882442722835e-05
-2.41966130739797e-05
0.000100427826870176
5.61958304652692e-05
1.71399910288948e-05
2.75418224371341e-05
7.21901478124336e-05
6.41310667618959e-05
1.50944947900029e-05
8.19633815635961e-05
8.43393034103929e-05
5.4621777978805e-05
8.17897598890913e-05
6.47922136620436e-05
5.08677512111996e-05
4.63191096107108e-05
5.14852625634797e-05
1.22343349081672e-05
6.13955259252496e-05
0.000143047682637141
4.46613941740185e-05
8.90849922790445e-05
2.64097099154442e-05
8.04764074466074e-05
2.64577035645925e-06
0.000101835480634807
5.47549915165925e-05
3.76992897497818e-05
1.49373361212374e-05
4.96276214839983e-05
0.000102138254622305
0.000109232712322829
7.60367891170024e-06
2.68718898528057e-05
5.74951099362389e-05
7.22825986546096e-05
7.3061805920162e-05
0.000128291032287811
4.53604654567922e-05
4.20424071163103e-05
6.76965234114645e-05
0.000111744418360154
7.97662049345816e-05
6.43480499444601e-05
8.73761440414922e-05
3.32552264446003e-05
8.35122871092273e-05
8.32935271979906e-06
6.75832361959258e-05
2.61848859179382e-05
4.08018382917905e-05
-3.85798296707422e-05
6.52095067887849e-05
9.61569209535922e-05
4.00021936824205e-05
3.75824421654726e-05
3.73357035512015e-05
7.44910314257471e-05
7.83758857493037e-05
6.63344663873231e-06
-2.58286479490066e-05
9.37051719644688e-05
5.75653968088772e-05
3.68192010010138e-05
6.59622603836984e-05
8.1354825151943e-05
9.40265317787985e-05
6.75172822754277e-05
7.10400056985858e-06
6.31415044918633e-05
4.52053916536277e-05
4.63021946506107e-05
4.42727473022882e-05
5.23333848154802e-05
-4.81805230518592e-06
6.49263413780741e-05
6.15792486589684e-06
9.92356267474323e-05
8.8930627315785e-05
3.55426938582891e-05
3.00821990363518e-05
4.34898703158751e-05
9.38516084594387e-05
7.03021327480052e-05
9.24741084567275e-05
5.04239663006877e-05
7.74121484140605e-05
5.65235220571292e-05
6.03324419530651e-05
-3.36056979359826e-06
9.42538589220225e-05
9.50743293371147e-05
3.5910965286441e-05
3.47116432119457e-05
7.72743980270156e-05
8.33508816959807e-05
3.6782214637611e-05
6.18246376621475e-05
9.0031480080063e-05
6.70210834518663e-05
4.09288730124139e-05
7.90692914289798e-05
7.70714025660412e-05
2.46010979971889e-05
9.67101132349616e-05
0.000123703379126351
6.4019903250361e-05
7.73456453771279e-05
3.70406990431057e-05
5.71110279825095e-05
8.10814242880557e-05
6.3479445198091e-06
6.24865546301773e-05
3.21496678682936e-06
2.40633348914924e-05
-2.85552061410253e-05
0.00010660470662519
6.76207825793547e-07
6.986031613762e-05
7.34405348784032e-05
4.67053130755803e-05
6.30142868404281e-05
2.20101700652132e-05
3.33021613139226e-05
9.83176261096239e-06
8.60653747624756e-05
1.44111441754974e-05
7.16437594962235e-05
1.82151325426316e-05
6.68223624739023e-05
5.64816403498105e-05
8.04912997503037e-05
4.97801158411069e-05
8.67276900440815e-05
7.00764788181896e-05
7.6579454142361e-05
9.29447565388257e-05
0.000109798871670122
9.00038595178365e-05
5.85418007011965e-05
9.3066853691221e-05
8.98000674384052e-05
9.41208403860437e-05
3.76776144714092e-05
8.68417403335197e-05
2.14146400033298e-05
-1.01549461453385e-05
5.85075649124266e-05
-6.36615642189157e-07
2.86784464301653e-05
6.50524123136274e-05
5.56179069435286e-05
1.36362301818015e-05
6.10363611679641e-05
8.50404614938957e-05
8.43605197602411e-05
5.45814506940454e-05
6.00143553665653e-07
5.91775073579071e-05
0.000128687639873068
7.40390134020431e-05
0.000115803907783108
4.21790426754128e-05
4.80190827677586e-05
5.52589551935998e-05
2.7629562730785e-05
3.96223657703607e-05
2.51522668385864e-05
8.06883130627148e-05
3.34078132457216e-05
5.16869396615099e-05
2.35085245830906e-05
3.7806949037161e-05
1.23766137068126e-07
3.37192352710062e-05
5.92184739515376e-05
4.09374561099079e-05
0.000103403110038865
0.00010629657570987
6.99162007821914e-05
4.59261088552748e-05
5.65541564582687e-05
6.95668825537856e-05
4.74534822320594e-05
4.61041575712576e-05
5.83291302083319e-05
5.91122854608876e-05
9.56743245892287e-05
6.82899025182257e-05
6.21506019021596e-05
6.85397516020283e-05
8.51030005484344e-06
8.9862048123568e-05
5.57802132172862e-05
5.84387133059419e-05
4.10224373864255e-05
6.77258567348426e-05
2.29621076775029e-05
3.78813406861149e-05
3.67880898456523e-05
2.8365724488111e-05
3.20075043165231e-05
9.90426904760176e-05
0.000118754205448024
4.60245349487795e-05
7.78303185896435e-05
6.7915949012961e-05
0.00010092834078271
1.84331269709853e-05
8.4515719859141e-05
6.74704932461994e-05
7.34968111291138e-05
5.22653504045728e-05
8.76132251195345e-05
4.94535320147419e-05
5.2195392494396e-05
7.11626164047993e-05
6.53215096440224e-06
4.71379109291451e-05
6.21183347813828e-05
0.000102356867297791
5.60893069154192e-05
6.9141019494921e-05
4.52540507607231e-05
6.56202751662304e-05
7.72293996015474e-05
4.73686992982747e-05
4.85201763988546e-05
6.74190818146487e-05
6.32906745410651e-05
8.286806922486e-05
4.02603647728178e-05
5.12701356170182e-05
0.00010076165672485
3.91277949080023e-05
9.51702393995387e-05
1.47752191578035e-05
2.74105922309073e-05
0.000107954763384393
0.000104909432437
7.50185132823026e-05
5.45524610715746e-05
3.96382164680291e-05
6.13402884611194e-05
3.28004506759916e-05
3.5485121953192e-05
9.71717372068785e-05
2.23492498461004e-05
7.63065323917077e-05
6.49078152775704e-05
0.000108537110354064
0.000139643646204356
0.000110442496146963
6.60157009328018e-05
9.50504309765724e-05
8.58141781375932e-05
6.95407566030816e-05
9.78647388136523e-05
4.55618683714061e-05
4.26580626803581e-05
1.73456299596785e-05
4.33296401321003e-05
7.04251636668819e-06
6.49234975871427e-05
1.46341368986502e-05
1.00864091781536e-05
0.000107009501195574
7.58262943889574e-05
4.2463358664754e-05
6.01317902901837e-05
5.13440733562726e-05
7.12617557904567e-05
-7.20394872938737e-06
6.50961074648898e-05
4.5389803112111e-05
8.62851317824519e-05
9.49009522348243e-05
5.28036565287023e-05
6.85527981161155e-05
3.12207011109798e-05
2.7137154075641e-05
7.92065153814364e-05
3.45663600232167e-05
7.64908694979289e-05
4.70139100871161e-05
9.0928905963243e-06
5.15061336511687e-05
3.17940058355855e-05
9.34330467837404e-05
0.000110786971294535
7.84112678176841e-05
7.23793787927241e-05
7.96688944617747e-06
1.89544683992882e-05
8.36391253867747e-05
8.58050854439483e-05
5.61111544256348e-05
7.18512309175105e-05
7.26264746226147e-05
8.4380783191606e-06
1.31616806271225e-05
6.81962813833832e-05
4.60793294591954e-05
4.76508990720159e-05
8.73727939745456e-05
4.79383201236965e-05
2.15533832109844e-05
1.64365887312873e-05
0.000114398145223553
7.24721499843833e-05
0.000126436761327413
7.59105383276213e-05
0.00011732868789057
5.12507871124822e-05
4.71740768143022e-05
0.000110691257677002
-1.85538777361421e-06
2.55005103518452e-05
1.30269514849129e-05
9.99203085916783e-05
2.84912261656521e-05
0.000108561749060885
2.3480008610085e-05
0.000109321265648889
-1.27548720871692e-05
9.15713949900599e-05
-9.91706611229919e-06
5.66143345953791e-05
5.53216984898073e-05
3.56645723526846e-05
1.50090718434876e-05
7.60838150216188e-05
3.89700858181704e-05
2.02101550382095e-05
5.79431514880167e-05
8.17465091691032e-05
0.000138679409017466
2.71493646393238e-05
8.27300434549074e-05
4.69762823993735e-05
0.000135182745639688
7.12338304269225e-05
7.25380794809134e-05
0.000103554149190713
7.76259194336563e-05
5.6701315512029e-05
8.69765557413001e-05
7.36229963939253e-05
6.60585817521576e-05
3.74055065415356e-05
6.64780514834982e-05
7.44640626103666e-05
3.85780408913798e-05
-3.76285632106342e-05
-1.28694796787053e-05
1.62724039025948e-05
0.000113327628514933
5.70230162957682e-05
3.99786846385476e-05
3.51535775277081e-05
3.5266103220797e-05
4.43891660686825e-05
7.08889242822462e-05
1.58769102976213e-05
