# Supplementary material for: Research on computational propagation and identification of mine microseismic signals based on deep learning
Source: PLoS One. 2025 Oct 22;20(10):e0334641. doi: 10.1371/journal.pone.0334641 (PMC12543183; doi:10.1371/journal.pone.0334641)
Supplement: S5 Data — (ZIP) [file pone.0334641.s005.zip › 000100800001536.xlsx_0.txt_24.txt.txt]

8.67060589141207e-06
4.27322721007023e-05
4.04750802106778e-05
4.622527994367e-05
6.97228262251898e-05
1.3807816093278e-05
7.51747597885137e-05
3.55894373690102e-05
7.25076280189737e-05
0.000123290828597311
0.000100661588934039
0.000117499590382803
8.78180664137788e-05
0.000107443061028789
5.78966677874492e-05
0.000105643950583971
9.60194813574668e-05
9.55037958864226e-05
0.000100729122562028
6.13284628748756e-05
6.03833802018424e-05
8.36494075292261e-05
6.91381184102015e-05
1.49606585580181e-05
3.3976169760711e-05
5.74517159204996e-05
9.64637570054407e-05
-1.67664561856053e-05
3.63587715259123e-05
9.63545810037942e-05
3.41504546727738e-06
0.000126617111171989
9.94807744389547e-05
3.85865694989104e-05
0.000104896372696976
7.60145125282959e-05
9.44277248595144e-05
9.4686665737802e-05
5.46918893866221e-05
4.12113601673473e-05
0.00010650501076826
2.27824509552212e-05
0.000109867784982485
8.66349975064172e-05
7.87357871184678e-05
9.42265370490041e-05
3.50956344229802e-05
7.93354494392062e-06
9.0969131993511e-05
6.88263475272726e-05
1.20729932467786e-05
0.000121573604632688
5.98624385399587e-05
5.85755761952457e-05
0.000107343105699527
3.2973780998835e-05
5.84951967030788e-05
7.29131930591796e-07
6.51862575500825e-05
6.62590390146063e-05
0.000131631795855318
5.84815327862025e-05
0.000108026455788121
0.000136872826075733
6.139437881581e-05
0.000101790443712989
7.04282558358385e-05
9.8456657381796e-05
6.71444789179767e-05
9.50979450151564e-05
5.06471040435846e-05
5.68605356389725e-05
0.000110135586587117
8.83005963435618e-05
3.39444907326053e-05
9.35687234184102e-05
7.92884264821727e-05
0.000120271004479496
5.61795291434068e-05
3.84503450391109e-05
5.7069207538691e-05
6.59516827174801e-05
7.85250896798122e-05
9.0272731864454e-05
4.26992815398238e-05
6.56725823809134e-05
8.49700943085e-05
0.000103135006714994
6.2839954516363e-05
4.3758045843676e-05
9.49834780427746e-05
5.23792301830139e-05
0.000133609929563191
9.50453087237309e-05
1.93800396515111e-05
6.94231635019896e-05
8.55031935306399e-05
5.69918517193611e-05
0.000121110425160044
5.81705369677588e-05
0.000122299555309788
4.28655670351546e-05
9.04416756228896e-05
5.81125189310719e-05
0.000106687814037102
6.71137770168125e-05
6.97528020645607e-05
0.000107322797541554
9.24409129398412e-05
2.50595057156896e-05
3.08629007850537e-05
6.52096518562508e-05
7.84668650786141e-05
3.96562192139268e-06
4.75105656201566e-05
4.3198960367148e-05
5.55458121943489e-05
8.6517144387976e-05
5.21799093326104e-05
3.98246262990656e-05
5.75645014128275e-05
8.41848133834841e-05
7.91392338266756e-05
0.000116489735603177
4.34409008381078e-05
4.27533714104394e-05
-2.58227197797119e-05
6.01982872694919e-05
0.000133958868187979
6.68308203604792e-05
0.000103073420572285
5.83771276502345e-05
5.28844890565378e-05
0.000120490268310524
6.65951084654978e-05
4.80222768594697e-05
7.52698832242186e-05
4.84242903926432e-05
6.39098433005678e-05
2.3280053902399e-06
5.37301815037535e-05
5.01953998679057e-05
9.03041410659318e-05
0.000100229321436354
8.56782462457258e-05
3.31395632156325e-05
7.5094508969926e-05
4.18050187382916e-05
5.86201185899341e-05
7.04916941165712e-05
0.000110780088898326
3.76057365023274e-05
7.20364038599925e-05
4.51332846338554e-05
8.24349743769515e-05
3.44881301103834e-05
4.764554693381e-05
0.000101715748493975
0.000157887620757404
7.43641905085944e-05
7.1068352896031e-05
4.23609967659979e-05
3.00915359024178e-05
5.99647042842671e-05
4.58028251825618e-05
4.20607343407316e-05
5.06843969092906e-05
6.21231610281014e-05
7.81620506326906e-05
1.75609557341399e-06
4.32562593956942e-05
4.23512487411704e-05
1.50564649119952e-05
7.05034015208583e-05
8.69891804650572e-05
5.91594327035836e-05
0.000102896794996205
-9.44329571318939e-06
8.68772192397387e-05
1.5410269005957e-05
8.38663022594973e-05
9.57415703962711e-05
5.47859318526067e-05
6.07987864918612e-05
9.34027072924492e-05
9.9067300366199e-06
4.78214920440267e-05
5.39968409849132e-05
2.80698201384562e-05
9.50137709975247e-05
2.02551097298658e-05
5.71684481626216e-05
8.87306867791264e-05
1.61534134615666e-05
6.09234492769798e-05
7.34089029006292e-05
8.46444158795154e-05
9.29931013760719e-05
5.48320778000729e-06
5.0536453014551e-05
5.44153368404511e-05
8.04619153191657e-05
8.64104661362115e-05
8.35973117898257e-05
1.70888582561967e-05
1.96196491279472e-06
0.00010528319433386
6.75544205364828e-05
4.08879967610429e-05
3.86937682280108e-05
6.44021481349134e-05
9.75262079311067e-05
5.41548830282168e-05
0.000103055293657288
7.34153888843825e-05
6.7410363966126e-05
8.52691312888727e-05
8.08768444804859e-05
6.98911357165205e-05
4.53262560118647e-05
5.14165791129247e-05
1.44597186805357e-05
4.85275709751855e-05
0.000114079467433864
9.15634448514236e-05
7.91242157344992e-05
4.6371716779042e-05
1.309922966917e-05
6.74057555842156e-05
8.76345549087329e-05
7.09647279497965e-05
9.3368705821491e-06
3.22682653258454e-05
4.35326443637623e-06
3.1673343902178e-05
5.43877408972896e-05
0.000113120520574154
0.000106796012910487
0.000112200001185096
5.2104913373602e-05
5.51038100258089e-05
4.92340909113358e-05
0.000120687271513907
3.54769002300952e-05
2.72127678312644e-05
1.32754314128751e-05
3.94070100470171e-05
0.000117117291703391
0.000112540720725893
8.44619896145956e-05
0.000107802439907696
5.1897311382063e-05
4.103743249597e-05
0.000101558269878755
5.98294745358575e-05
6.49908185980417e-05
8.70818853752586e-05
6.76526511443687e-05
6.30785548202953e-05
5.64342527567127e-05
7.61000768199114e-05
0.000131668873582126
2.28545505129305e-05
0.000119539720750414
1.98574637049983e-05
4.62155839312398e-05
6.68540070670794e-05
4.41852810272602e-05
7.94878041041818e-05
7.59421642039156e-05
3.29639177989711e-05
0.000113833738118379
7.71789726529425e-05
7.14018484824191e-05
7.49318272472893e-05
9.34332837180409e-05
2.64890356016414e-05
0.000101390942759187
6.86369979002318e-05
9.91406889563547e-06
4.56315547674008e-05
7.89331827165392e-05
3.05623054934458e-05
5.18455335924587e-05
3.58648400388214e-05
6.65754285367502e-05
2.44518925320442e-05
3.32243283331979e-05
8.68649446314336e-05
5.14647342317545e-05
0.00010013903448612
0.000113450837141514
-1.22937851194851e-05
0.000104433991684043
6.44051281211349e-05
5.13396170515359e-05
6.76366640962045e-05
5.278472783494e-05
9.7808422870383e-06
6.94182144215086e-05
0.000101443160304084
4.77454739214745e-05
2.86368412369839e-05
5.04394404277858e-05
6.09707321311389e-05
0.000101446692091629
-2.5477809668066e-05
7.22756781227251e-05
6.94265871974676e-05
3.41402587509164e-05
-7.1852318368221e-06
8.93890594355246e-05
7.32025639073606e-05
0.000133159152945647
4.10969652073383e-05
0.000105454663619
8.18354576106925e-05
8.90597317609548e-05
0.000111622335646622
6.11882895679219e-05
8.70580783605647e-05
9.48972872574292e-05
0.000101104434219294
6.27049321007129e-05
1.58540342811075e-06
6.05554733191199e-05
5.54671497669431e-05
0.000121535240773083
4.63745935212024e-05
7.04948855920844e-05
7.57207907403524e-05
4.59524511930268e-05
5.20637155148952e-05
9.88349982237417e-05
1.27021661550637e-05
3.93097238502095e-05
6.95434512210835e-06
5.43019455420494e-05
3.68747513638547e-05
2.47808196846261e-05
4.28363599572925e-05
4.31975703070252e-05
2.5134470977716e-05
8.09229732918788e-05
-2.01986948770865e-06
1.26764436212139e-05
-1.68781156676413e-05
6.37345874857437e-06
2.0999479595254e-05
0.000102519974176713
4.33435569071782e-05
0.00010058158151455
6.29399743483192e-05
5.44495514626411e-05
0.00010124363233417
0.000104754104735744
3.76197382263972e-05
-5.43686512228825e-06
0.000150460792314606
6.26094862181782e-05
8.81422450861236e-05
9.23023581562365e-05
9.20846604579146e-05
7.39994652489857e-05
8.40886023038143e-05
7.55159565834888e-05
7.27018162767079e-05
9.05292054259408e-05
0.000103855697048572
5.40898951368982e-05
0.000101750445879101
3.12203895122831e-05
1.68679331909271e-06
9.55948270391198e-05
3.01211785225271e-05
4.24610027962926e-05
-3.91461981354514e-06
6.30531452173251e-05
-1.70748940142142e-05
4.5128641295486e-05
2.78027569034951e-05
6.96699920879854e-05
4.97710002491054e-05
7.03268655582491e-05
1.38790959749245e-05
0.000117874856286093
4.16320745422592e-05
8.08188610690383e-05
6.73473829504951e-05
9.062836482994e-05
9.45426238431099e-05
8.18766695922613e-05
6.63339482995524e-05
0.000110775136582399
0.000111490087629431
7.41334259144191e-05
5.93347791559481e-05
0.000112229274439153
3.88603000562706e-05
0.00010603636297803
6.02522208606592e-05
5.16094984042244e-05
4.23307516696326e-05
4.76106845062228e-05
5.50256616486226e-05
5.57806517932174e-05
4.43707294023342e-05
4.06458389229487e-05
3.23534534747868e-05
8.78804033345746e-05
4.31568586909248e-05
8.86785167297166e-05
0.000131326690309077
3.57738802583364e-05
4.49687900690739e-05
7.97479078844226e-05
7.87065424941936e-05
6.9547165181247e-05
0.000118856168522141
8.2280566988697e-05
0.000105510141096047
8.86218227630195e-05
0.000106800177345283
2.85997905437167e-05
3.63555650717686e-05
2.54242928028815e-05
5.90808950220486e-05
5.72066201575236e-05
9.20000376434704e-05
3.38510257036389e-05
-7.78819748583259e-06
7.53258716694194e-05
6.83627893541389e-05
6.92256219518721e-05
4.51941988436392e-05
0.000107188446049028
4.30420979239959e-05
0.000106517440355305
3.93631846449165e-05
8.44653534949567e-05
1.52701612361424e-05
3.05254065359196e-05
4.58074707941412e-05
4.37666904774959e-05
4.33361552341097e-05
3.24643542985038e-05
6.89341213442192e-05
0.000121465752369789
4.79875538119321e-05
-4.312828741322e-05
7.37695163476419e-05
0.000106358736009763
9.20960042709592e-05
-3.37035491563479e-06
1.57425072571716e-05
6.13999527005123e-05
7.2189882906661e-05
1.28722113331056e-05
9.77517233456504e-06
7.2396629473754e-05
9.57509444998072e-06
1.95861418144907e-05
7.0522657752664e-05
6.08329138155331e-05
2.33137905164675e-05
5.60933698610767e-05
2.95440920968721e-05
8.24195547634456e-05
4.43421701016229e-06
3.36070010753814e-05
6.46890006586319e-05
2.23583648357315e-05
4.18105299198607e-05
1.67916955107031e-05
-6.3438203447005e-06
-2.89779088338752e-06
3.42814772388592e-05
3.31902253777663e-05
8.40231909104992e-05
6.15488626082329e-05
2.15062874700005e-05
5.03199108394327e-05
6.54511952442001e-05
7.93222349282606e-05
4.61740143480103e-05
5.58113220710175e-05
7.37375090466242e-05
9.17646289363714e-05
0.000111708099881948
7.16199734621816e-05
5.55028085232727e-05
3.45855200980742e-05
2.04067338954608e-05
7.75387455915372e-05
3.54248917787066e-05
3.56089662838676e-05
5.46418808248196e-05
9.74337606536299e-05
1.15469069364458e-05
2.94943393957819e-05
1.46551611499339e-05
7.42256730411125e-05
5.28003146344639e-05
5.03919674485915e-05
2.43476176768462e-05
4.37499639831052e-05
8.69541913849157e-05
5.51781257177957e-05
5.59810487043084e-05
7.70770213338837e-05
9.65626938319414e-06
6.63847117414199e-05
6.64948317278239e-05
7.87120105590094e-05
5.61927233231338e-05
6.17231862069989e-05
5.10954298561999e-05
5.66060319223404e-05
5.66890586629006e-05
4.38292228442707e-05
-1.82305049505792e-06
4.68012031036507e-06
7.18235545340737e-05
7.40007384647454e-05
2.96501407036984e-05
8.28229823417286e-06
0.000112366801184982
3.67378617122396e-05
5.17955854472979e-05
1.82878345695117e-05
5.86647772310647e-05
0.000109241583116157
6.21074160494386e-05
-4.27323951872747e-07
0.000171530203678175
6.80821394418704e-05
5.67141486414638e-05
7.55573307222903e-05
6.88421875976616e-05
7.59113511143182e-05
0.000109469742844002
1.6975030689785e-05
7.72535062724495e-05
1.45993984019381e-05
8.00585075182494e-05
3.62894018569794e-05
0.000106270532431427
7.41708965012267e-05
9.40931022389243e-05
2.04185447244674e-05
3.29858693661356e-05
6.79704077808015e-05
3.06397493272684e-05
4.85388361152694e-05
5.31554529577969e-05
4.33984393028888e-05
2.5988441569968e-05
3.16690441754814e-05
8.03767251843064e-05
5.52689208968559e-05
5.67128608387423e-05
3.70330098964556e-05
4.42168015489723e-05
4.48013650966449e-05
3.81687399039199e-05
2.89983933439689e-06
7.13283551759386e-05
7.76813240289475e-05
5.51311358383829e-05
9.19047104095101e-05
8.39198261996752e-05
5.90227163173607e-05
5.52364607144213e-05
6.75441156521781e-05
0.000109213474664591
1.57517419346324e-05
8.8936877678346e-05
8.89807980974415e-05
6.90655587662928e-05
6.64669286924007e-05
6.52307914507475e-05
4.46475462383364e-05
7.76589288849335e-05
7.01865077523988e-05
6.07404226697606e-05
9.46947287555604e-06
1.6659293741352e-05
8.41310314206257e-05
1.88858024228815e-05
9.6387176650949e-05
8.19026289616471e-05
2.86977032135795e-05
4.31296742143572e-05
8.49697025154259e-05
3.41634643808316e-05
6.92464141456214e-05
6.86672356121221e-05
3.83126221013433e-05
6.85014759076883e-05
5.97783048166285e-05
2.30979838614708e-06
5.86492176289072e-05
5.46276497471258e-05
5.34168378519906e-05
5.05835346502485e-05
6.19496437939694e-05
9.5906562477735e-05
2.89388799869868e-05
6.07022675624581e-05
5.95525320911021e-05
0.000103883596468002
7.82538820948168e-05
7.66366793002403e-07
5.54463509531882e-05
0.00010334198545013
9.5701218218898e-05
7.49074710864576e-05
2.54811771408069e-05
7.8697898639188e-05
5.22475257085775e-05
7.04049277557223e-05
1.60235533291433e-05
7.02810482472251e-05
2.21654414002026e-05
0.000112574170649144
5.61215639083634e-05
5.26678766733053e-05
6.94668334372585e-05
3.60507056663508e-05
5.40948054110544e-05
0.000104751567347905
8.9937187027768e-05
7.42873263069744e-05
6.27750581133658e-05
3.97637191631222e-05
3.88241808876626e-05
0.000119192358583936
0.000166180358632204
2.01604857580356e-05
3.31988704708443e-05
5.65695180546588e-05
6.52880425120399e-05
5.49746424794382e-05
5.13849630743386e-05
4.1033504348631e-05
-8.65856412859655e-07
7.31704084697899e-05
9.55987922830932e-05
0.000120888612825575
7.19625887875278e-05
7.18284302352605e-05
7.27936398177914e-05
6.13992347749882e-05
4.92247845422407e-05
9.71108296394246e-05
0.000111713067348175
8.00600038102575e-05
0.000108323997666802
0.000105198753868306
0.000108717198314716
0.00016473699337893
9.12920010558285e-05
2.65043327458659e-05
7.13705562363856e-05
6.6309596390512e-05
7.73880933577194e-05
8.7919903111688e-05
8.09413533362167e-05
0.00011542986652701
9.41653770570023e-05
4.4600566252504e-05
2.81822847468166e-05
-9.03583391363748e-06
7.39508383481747e-05
5.52825240101115e-05
3.56542560795361e-05
6.85904021480767e-05
9.86371194676861e-05
2.08220398992061e-05
6.17345150045818e-05
5.16945542508463e-05
5.88359537487778e-05
6.96267635793706e-05
4.12992908977292e-05
4.87040716527093e-05
3.95199677931356e-05
2.46737467072404e-05
2.43399321836431e-05
8.71821870667918e-06
4.93138244845122e-05
8.25128394468236e-05
-3.84535217990929e-05
4.20388973966263e-05
5.08322958813726e-05
3.3180655191304e-05
3.99425033560924e-05
5.52835251168104e-05
2.87173750725115e-05
8.67559376198735e-05
-7.85271310198541e-06
1.66321778921163e-05
0.000106347110299808
4.63056354973235e-05
1.86600697894741e-05
8.50298398727504e-05
4.09263387215382e-05
9.04655732732289e-05
2.90828146022506e-05
1.71504416259765e-05
5.63972315626808e-05
9.8282858886049e-05
5.48698389480016e-05
0.000105476538712247
0.000110183458215415
6.28388477779871e-05
0.000102191995553008
6.85704467170158e-05
0.000154424757841401
1.97808336944375e-05
0.000138537438185474
6.6948263642888e-05
3.84724168181254e-05
3.58629642964733e-05
4.88060002528061e-05
3.90047874664638e-05
6.10059440849106e-05
3.94580065386021e-05
4.845880177211e-05
-1.02282671379719e-05
9.63449171089016e-06
-9.11341137766302e-06
-8.79425651977819e-07
5.70275273632076e-05
1.7438097972384e-05
9.35482576872867e-05
2.61483305451557e-05
0.000121379153405086
5.86623154093219e-05
2.21714129676214e-06
9.32562702074138e-05
4.5072693381464e-05
5.66056008060325e-05
3.68198346745808e-05
9.12764209566555e-05
7.47848867838412e-05
0.00014520576533198
7.92532615940117e-05
5.24914926621461e-05
0.000112296005854476
3.29164640055148e-05
9.86917137535301e-05
9.8779622043248e-05
2.72017870806068e-05
8.45008868840736e-05
5.95790511455487e-05
0.000104427465438866
2.02086089301043e-05
5.25907012194619e-05
6.05865485884466e-06
5.53792447679091e-05
0.000101984675361705
2.21153835607987e-05
6.47627562365545e-05
3.3242669750435e-05
4.45958078021929e-05
0.000120194711790735
7.29436727286153e-05
8.39138736421749e-05
9.7413490128013e-05
5.52042071450563e-05
2.06288493919136e-05
7.22151937659841e-06
9.22568527205593e-05
3.0754818163036e-05
2.49225389224779e-05
7.98143893078464e-05
6.12878032828111e-05
5.98815567449924e-05
0.000113341942737793
5.15278082099138e-05
7.39810931364049e-05
2.87003935883392e-05
8.04479756524281e-05
0.000133175828186936
6.85413500271515e-05
1.3914236754403e-05
4.89539104947679e-05
9.43887683033334e-06
5.55872666545657e-05
2.57026795688614e-05
4.63987179058254e-05
2.7800165655488e-05
5.47823715161689e-06
4.90542260740098e-05
5.80422152570491e-05
6.28384387970712e-05
7.55092073782224e-05
9.07630052027302e-05
6.6157508798459e-05
7.16776205342262e-05
0.000142277858226804
0.00015017136062208
9.59973961513819e-05
9.8559583557627e-05
4.53232734359487e-05
9.43784756991075e-05
6.24350317492259e-05
0.000130666548425727
0.000130124799650112
9.17810595812364e-05
4.89100423307008e-05
8.85331135662126e-05
1.65358751114739e-05
8.30129353961365e-05
-3.16170326306115e-06
5.96367918302381e-06
8.84065789983973e-06
5.03967505651917e-05
0.000108507665905043
4.45533403647844e-05
6.13371613638195e-05
9.02251982161533e-05
1.32350073392207e-05
6.65547657657478e-05
5.77099349674579e-05
5.70612171352456e-05
7.7149716247901e-05
2.49391833757072e-05
1.30405647234087e-05
6.41920480883036e-05
6.79484896546545e-05
5.8172407540185e-05
4.97073280508572e-05
7.266256584211e-05
0.000103202039282882
6.84461476970385e-05
5.55939703083016e-05
5.17761986345843e-05
1.31374631217363e-05
4.23085375519491e-05
2.47393462825655e-05
3.13104632237585e-05
7.92373064564944e-05
6.17326975858093e-06
1.43142264595795e-05
1.93648385084091e-05
0.000143485324504915
0.000110280773875844
4.8695890012901e-05
4.79941869300811e-05
0.000152883551720433
8.0351571690243e-05
2.67288244603393e-05
5.31586467441407e-05
3.70446132480871e-05
8.59495978296209e-05
3.97851022977476e-05
3.2216765905266e-05
4.48304008324766e-05
9.96355312672996e-05
0.000110773287449381
0.000113740809546641
4.24319640926895e-05
5.44189752228657e-06
6.19442427802073e-05
-2.39665641752942e-05
6.99286553332181e-05
5.22577435690927e-05
9.0322187828223e-05
5.31198247961577e-05
8.83736368302819e-05
4.45630317612908e-05
6.20455526434592e-05
0.000144459213208665
7.22318299166246e-05
4.84609097122501e-05
2.61661312094347e-05
7.29104413451368e-05
7.122980044622e-05
5.03702938380261e-05
0.000110286117976017
7.36381914694655e-05
-2.04282232866753e-05
6.84400257694388e-05
4.9718508010052e-05
3.88926298138455e-05
8.31811124153823e-05
7.50504124622868e-05
7.99179491729644e-05
0.000100204373432296
6.4638474340816e-05
0.000114105372869544
7.58483902163634e-05
2.85709139786457e-05
5.5456676362974e-05
2.27068321920913e-05
3.75559735735529e-05
4.59505132148473e-05
9.45524753026271e-05
3.19637237778945e-05
8.71994504875813e-05
9.63769164902746e-05
6.06663610952519e-05
3.65766217188107e-05
6.78584363720611e-05
3.97315243084669e-05
6.1422453478955e-05
2.74274276110362e-05
5.80615520793116e-05
7.18002003298236e-05
5.37103054579012e-05
4.63627163290136e-05
4.73243252511161e-05
4.24990391546309e-05
7.79011099879376e-05
3.08018040136765e-05
-1.39535762321259e-05
3.69887289501292e-05
5.99232257180214e-05
6.88859747686285e-05
6.8369904373782e-05
0.000103125317029398
6.41131612182016e-05
0.000114878667287374
0.00012800136784845
7.16766970739654e-05
4.45635537421787e-05
5.40584050445692e-05
3.69281193086992e-05
6.70844392397008e-05
5.6134096969229e-05
0.00014733928198339
6.407660057111e-05
0.000129090713719621
5.3881132788042e-05
8.27728407076838e-05
8.54856730359944e-05
8.35537024964246e-05
3.79389289364383e-05
4.33626004015036e-05
9.7964479744885e-05
7.08625886748786e-05
9.45168363084111e-05
7.0456162717262e-05
0.000123257612576955
7.06590678022337e-05
0.000119811650377401
7.93783222562183e-05
0.000100056221883595
9.71793609894511e-05
5.25700166147483e-06
0.000113431712954055
9.42220451996832e-05
7.90030364754623e-05
5.83445316429541e-05
0.000103037354312656
7.11686247471872e-05
0.000155626301838042
9.09531734000535e-05
1.97299943046974e-05
3.80949210059192e-05
4.76963491939081e-05
4.27686185032991e-05
7.39066405254369e-05
1.18534934271743e-05
6.2471761170125e-06
5.59911333399661e-05
4.97557405937922e-05
4.52534731871743e-05
6.5397143268971e-05
9.31640558834167e-05
6.59599994768645e-05
2.75383972207785e-06
0.000110333230315863
6.51445956180114e-05
3.71167744707749e-05
3.41519172648875e-05
7.50208481254244e-05
4.17337158022526e-05
8.34237649775564e-05
2.24917951306571e-05
7.11038457604889e-05
8.54287468564138e-05
5.38243905289419e-05
9.69168110578798e-05
7.95743137884393e-05
4.49314557767274e-05
5.47464856231524e-05
9.73673310794665e-05
0.00010132502198194
0.000107287260310682
0.000105148673318746
0.000117001553347569
7.90830884899322e-05
3.28856853775726e-05
2.83266481881165e-05
5.61604537268218e-05
7.27197835650892e-05
0.000101672395945979
4.49353930014064e-05
0.000106377524687792
3.71488623187491e-05
0.000121868275311528
6.05221761408263e-05
-1.12409781686358e-05
7.08177335199605e-05
3.71666115121425e-05
9.18002304049659e-05
5.62855127723371e-06
5.4556698435205e-05
7.74759019225139e-05
4.13235388041267e-05
3.41922556354118e-05
1.69466424907022e-05
4.29586151785311e-05
4.98628982555528e-05
9.96757614667742e-05
9.84155252980698e-05
3.16215578518663e-05
8.54653682588855e-05
4.06750877747526e-05
6.27154396638054e-05
6.60977209364815e-05
0.000107908807816326
8.50176264131722e-05
5.7830806099948e-05
7.13004193879397e-05
8.96460879472512e-05
6.44803491725928e-05
0.000137587034825035
4.56011090461915e-05
8.74767479583222e-05
5.59771883480008e-05
2.66142456151036e-05
6.26821888540666e-05
6.63755875026375e-05
3.05678459112396e-07
9.52355103742402e-05
5.95070628224666e-05
4.60302741495815e-05
0.00010160093585101
5.02614764050634e-05
3.6343281496459e-05
9.24851729177525e-05
1.42586303569669e-05
0.000122934245000056
0.000107290062907682
0.000116762533212171
7.5211333726659e-05
3.48630655267191e-05
1.98167752707283e-05
5.30164832004635e-05
-1.0442437117432e-05
8.62547711616447e-05
5.36900154305007e-05
2.47458911656313e-05
4.44932577733835e-05
7.20558521472305e-05
4.22653156417941e-05
2.23029616528065e-05
-2.38608607969168e-05
4.12318654578744e-05
4.81275336458204e-05
8.88852201602034e-05
8.1547760079634e-05
6.41684587351208e-05
5.61884575844271e-05
6.94422569270158e-05
1.83179684258643e-05
0.000138758669789505
6.52870997571558e-05
0.000101120366910357
5.79924749512649e-05
4.52385541580355e-05
7.79182976130498e-05
1.91871441494207e-06
6.42276850016309e-05
9.61103802752553e-05
-2.09934349372449e-05
8.07930246084523e-05
4.1615463985576e-05
-1.51594385240106e-05
6.5982308264091e-05
7.24186422830045e-05
5.44669249620774e-05
9.82653576082677e-05
8.40328022419196e-05
0.00010094774872857
6.53314988475024e-05
4.45874985203482e-05
8.6312923976045e-05
0.000103278950339167
9.15583254791193e-05
0.00014523652375572
5.71435044841232e-05
6.12401294844518e-05
-2.84743323404506e-05
7.74725747930299e-05
4.91092656985407e-05
-8.90309505682144e-06
3.91557055091823e-05
7.07234338972568e-05
2.21329557790305e-06
4.21691409528587e-05
3.88241267475978e-05
4.00971058554114e-05
8.68198059000504e-05
3.07101487828019e-05
6.50520114699824e-05
6.79978009836085e-05
7.05404438456385e-05
5.457577400996e-05
9.05317354716215e-05
6.6960115667582e-05
7.76612312178312e-05
2.31178068614666e-05
2.35078546027438e-05
4.34228152612293e-05
6.42371451818554e-05
4.64137970575962e-05
0.000107172938969662
0.00010421524654311
5.71660270056223e-05
8.54781948076921e-05
8.08933366193937e-05
1.82530692630289e-05
6.01560946237664e-05
5.82808099184681e-05
7.1684399934996e-05
8.30406583150862e-05
4.38557324341261e-05
0.000102760178403684
3.90390065429412e-05
6.62844955343081e-05
8.84649700186644e-05
-1.7640430230101e-05
4.5673452534869e-05
4.55813684510168e-05
3.0199604941149e-05
7.09914607087533e-05
8.52306119894399e-05
8.66745210367414e-05
4.74449200839552e-05
7.78426182998525e-05
6.1644296961957e-05
3.74287602123019e-05
7.4200636738469e-05
5.56587046343033e-05
4.26123357525521e-05
4.85776332213395e-05
-1.07433725113894e-05
-1.67753967872503e-05
8.22930131705041e-05
9.86608002499959e-05
6.19874187178554e-06
0.000113529803174307
-2.48581453446118e-05
3.52429126341052e-05
5.14826802452617e-05
2.53975121173628e-05
6.36932664653744e-05
8.13557672071724e-05
-7.55287447804873e-07
1.77705217806349e-05
6.82714835069415e-05
8.52410949261541e-05
5.94825670930299e-05
6.04905778659334e-05
7.7350753862127e-05
0.000107132158940607
4.2544021310171e-05
6.49237250934432e-05
6.23107628895064e-05
9.62204009336332e-05
7.69171142292266e-05
-4.42838526955398e-07
0.000112744695829838
6.99718054321816e-05
1.80996630198411e-05
1.07450384454546e-05
7.54690449863177e-05
4.08436594714302e-05
8.73745535197894e-05
1.4526623144868e-05
2.12008010059206e-05
7.75822840217907e-05
4.08913986818716e-05
9.23051039730773e-05
0.000109867367717203
1.48827315227385e-05
2.96184397831806e-05
7.27072333666637e-05
3.14504633744754e-05
3.89103810589479e-05
6.95667988682722e-05
3.80883936860244e-05
4.11174895610432e-05
9.75621970295886e-05
2.7441649883281e-05
4.96265228232668e-05
1.78418824633713e-05
2.20251006046828e-05
1.72773976871442e-05
5.50122578381167e-05
7.94805962370097e-05
0.0001121752516675
2.87166116007077e-05
5.12443827044345e-05
-3.9850489882638e-07
6.7488818282139e-05
0.00010073194067051
6.79082582660879e-05
8.07870989713089e-05
3.40653224825393e-05
-1.10524096925562e-05
6.5512396912804e-05
7.82190883308627e-05
0.000100925445449597
1.32565761487621e-05
9.42086656168802e-05
8.46211598321022e-05
6.89003735023434e-05
2.95051651062509e-05
2.0396589701543e-05
8.38924307328649e-05
4.71412215626503e-05
8.68615344232766e-05
0.000130761872851846
6.84701458163395e-05
-6.73766775140133e-06
0.000135572585009296
0.000159930876635214
5.81840271465025e-05
8.9546043644002e-05
-2.11189495572317e-06
1.87125181570636e-05
7.85915586408361e-05
6.10113251190899e-05
7.86420338548363e-05
6.82450598603197e-05
3.46392299917304e-05
4.51256684292136e-05
-5.72321860800473e-06
8.54657010625306e-05
2.16754489909663e-05
7.96125488259967e-05
5.58780834648119e-05
3.43296201464501e-05
6.59592248054246e-05
0.000109040216720255
1.47016058432213e-05
6.36077332256791e-05
3.16545820660164e-05
1.549549070138e-05
1.57220649382273e-05
0.00010470447724485
5.9578523677575e-06
9.07730852298469e-06
7.52363848478295e-05
6.04225777460528e-05
9.32559822627714e-05
0.000127122390595888
7.46379054506301e-05
0.000101166369711978
9.12538376801195e-05
7.85577828939263e-05
0.000130471265950117
6.24754768335672e-05
9.82868471404648e-05
0.000101144459161204
2.39334091874007e-06
0.000109108330256428
0.000131917008300676
8.82257293085213e-05
5.76313604079206e-05
-1.4953928969095e-05
5.10222375005529e-05
5.52096554332394e-05
3.86647345595093e-05
7.40224503545772e-05
6.54756237138675e-05
4.61861193916606e-05
8.73476076465524e-05
3.92501403982095e-05
8.71977845922739e-06
3.505207204543e-05
5.2443227543621e-05
9.47782498594415e-05
2.56107088408184e-05
7.31103900061463e-05
9.45246058643685e-05
7.49125503172354e-05
3.43612733818316e-05
0.00010904657468736
2.45499475279617e-05
3.27807651580013e-05
9.35333678905859e-05
3.2377769366993e-05
8.13080486390707e-05
5.91627547160124e-05
8.31217679125313e-05
3.55703518176287e-05
6.13636418243821e-05
5.36470997907554e-05
7.56549268019319e-05
6.33911588788596e-05
8.21747276921411e-05
8.52182926731699e-05
0.000102991185074372
6.64402226502607e-05
4.66804469752368e-05
6.18385860992032e-05
6.48993374679352e-05
1.53726552591357e-05
7.06417613996002e-05
6.08734955944624e-05
7.68548737294898e-05
0.000106315775031606
3.89584805381675e-05
7.03439562188787e-05
8.13987461129745e-05
5.16408785575267e-05
5.17592205200619e-05
5.99416044789134e-05
6.07425069012671e-06
1.61910036758893e-05
6.48962540061259e-05
3.87829123129783e-05
6.35273601548058e-05
7.59400330247508e-05
5.35686962869852e-05
9.38371890573921e-05
4.76566956301538e-05
3.31818965104087e-05
7.5592430951349e-05
4.99402704568809e-05
7.34545521422279e-05
9.98314595083181e-06
5.9493125167451e-06
0.000100086472206028
6.81837962824564e-05
8.20491431725542e-05
2.64030995167532e-05
-2.05279661444994e-05
-8.01497954389357e-06
8.4454684189963e-07
0.000132546018754985
3.82053999200641e-05
7.13202174618373e-05
1.69996710309044e-05
4.83642989174085e-05
9.58756962871317e-05
9.15228100668363e-05
8.44131392805294e-05
8.38153217794562e-05
4.89715345934045e-05
5.35589318928598e-05
9.0192183342373e-05
7.35486171324922e-05
9.79549764437631e-05
8.4636622605383e-05
7.76074443435482e-05
3.22829446654945e-05
9.52073672012678e-05
7.65241726927978e-05
0.000107775363077655
3.21250960591937e-05
2.3749534757666e-05
8.12997790756227e-05
0.000131446272858888
3.54301086261954e-05
6.5578675111769e-05
-2.02743448722921e-05
3.35245683314498e-05
2.55432991909875e-05
-1.87598003611096e-05
7.15509481029763e-05
5.62745329508152e-05
2.85934948602709e-05
6.55242543217998e-05
0.000107474932921098
-5.15960357289996e-06
9.35456441236061e-05
-3.50471186310013e-05
3.41504354447074e-05
3.03768884922106e-05
5.81472695122637e-05
1.92261702346365e-05
2.81292626004738e-05
8.71770669105521e-05
1.95997550096503e-05
4.54688501302876e-05
0.000121688388598911
-1.34218236675106e-06
5.43054120536061e-05
9.07306780116823e-05
3.40165295935556e-05
5.3854416572901e-05
2.34563595634397e-05
5.56912440901991e-05
1.56027684004099e-05
4.29588624024072e-05
6.66292532788214e-05
1.37054875458674e-05
3.39635100969062e-05
1.65988719980275e-05
5.15651081830725e-05
8.95224482803501e-05
8.86754684533797e-05
7.62209924975108e-05
8.26463910926866e-05
5.62119993019143e-05
5.75836664147381e-05
4.26267003825854e-05
6.60392060534968e-05
4.08799476982413e-05
4.77439745214348e-05
8.12442254219802e-05
6.78545673601838e-05
2.53984396478517e-05
7.58531779996438e-05
6.03620700706972e-05
4.25811504795634e-05
8.57284142139241e-05
1.81062416757244e-05
7.83349659854602e-05
6.20762845931924e-05
3.25796599156955e-05
5.58656183434339e-05
6.17755972472258e-05
6.7150393965993e-06
3.44096881676227e-05
1.91284512389054e-05
8.74132129347744e-05
5.37985862873345e-05
6.43586354225628e-05
4.08403966385863e-05
0.000105790339612608
1.04527324673117e-05
8.19798261814614e-05
7.83956532124557e-05
8.39755671940253e-05
3.00242444467407e-05
4.1623986372622e-05
6.75978392737562e-05
8.80722969998471e-05
0.000118164663761898
7.01494086192589e-05
8.10654382930666e-05
5.64720936312799e-05
6.18649828116634e-05
2.00575313866545e-05
6.00874657573071e-05
8.53105838172326e-05
9.08580865098444e-06
2.90726869010941e-06
1.56451186882434e-06
6.53495983930718e-05
1.1191061889704e-05
6.55716916663275e-05
4.21795654004573e-05
5.01241863226234e-05
4.77989019062791e-05
3.49950948792081e-05
9.88643885119182e-05
0.000110633542557249
1.65436447089216e-05
4.76869086728169e-05
7.46146714304851e-05
9.242087787117e-05
0.000122128837143014
1.84211600885111e-05
9.20842104440186e-05
5.71864664616522e-05
4.88900454129787e-05
0.000105309652058579
9.59483030137918e-05
8.52009581652353e-05
5.85790977700317e-05
4.89752291644216e-05
6.64766681813709e-05
5.46948366774704e-05
5.88935749743633e-05
4.20433069124641e-05
9.43143218805903e-06
-4.66745149378307e-05
1.80028513489296e-05
1.02465536028284e-05
5.54469550075459e-05
7.89291750947574e-05
6.21568508290092e-05
1.51555054372869e-05
7.50994096289651e-05
2.10379084161905e-05
6.97814015457222e-05
0.000106547357941561
4.83582825031204e-05
0.000121193921993636
8.39345396347535e-05
8.26983607657226e-05
0.0001181247503696
5.68140070622519e-05
5.23718374123003e-05
7.67454855433421e-05
1.69532362853885e-05
-3.30180818561063e-06
0.000121013253769038
6.15908841350899e-05
8.22576393151495e-05
4.94355776944508e-05
6.09786469933144e-05
1.7512904595421e-05
0.000129367223969634
4.07066596113181e-05
4.72007461439421e-05
5.52991799614407e-05
0.000104690958433453
5.93130646248346e-05
5.02546076766348e-05
3.43359917196602e-05
0.000114954594987551
0.000107877975099875
2.47019264983235e-05
6.99563308293269e-05
9.41428102083908e-05
3.77196557070019e-05
7.95084605316645e-05
0.000112456933619761
7.17964640799017e-05
7.03463369149277e-05
5.88655432941717e-05
5.91819015989405e-05
6.96026052509626e-05
6.06438998740572e-05
8.91884481658705e-05
3.33030666833129e-05
5.65407762191843e-05
5.91520571884372e-05
2.95611903062649e-05
5.94131974641397e-05
8.05520112887585e-05
-1.4376379770941e-05
7.4179106827827e-05
0.000102666066402075
-4.76413298780279e-05
3.89581328438284e-05
1.9161415363307e-05
2.68094324077144e-05
5.17488781821076e-05
0.000138571025858435
8.83594122591152e-05
0.000101913424524492
5.68307406549716e-05
7.81668721561352e-05
3.47785924857558e-05
0.000106073504645822
3.79736697023516e-05
6.40650216641822e-05
4.62135913277727e-05
5.83081343835421e-05
5.52962343192732e-05
3.20809409453662e-05
7.8124357602881e-05
1.94464547141377e-05
0.000110174452796596
2.95522260185179e-05
2.17305439000653e-05
7.04759612564361e-05
9.12254708579777e-05
6.1856687831422e-05
9.17366803709294e-06
3.78571665614107e-05
9.57088594376685e-05
5.10248235066985e-05
0.000126156673363327
4.57840284337015e-05
1.44568917875006e-05
8.16407803996406e-06
3.82146641569742e-05
2.08008164611303e-05
3.56758089670321e-05
4.02791662503509e-05
8.88927409314219e-05
1.31123300044153e-05
2.25281920349739e-05
-3.95461974339129e-05
2.23812975091605e-05
5.75507616092858e-06
2.85320021300168e-05
0.0001046678709846
7.14581892163925e-05
4.01865263687261e-05
3.88262985071865e-05
2.38991914001524e-05
0.000103937525335097
3.82801836564402e-05
3.19580557411216e-05
8.78939244919553e-05
3.62504716875235e-05
7.34441421526491e-05
2.14288822606648e-05
1.94043533261305e-05
5.88125653955553e-05
4.67967903748599e-05
3.94358625017331e-05
4.85787037083098e-05
6.20100731975129e-05
6.79016704611564e-05
4.75687708353153e-05
4.68624402603299e-05
0.000106247213398005
-7.25951922342378e-06
5.51160222083176e-05
5.27035534671488e-05
7.4958264372782e-05
0.000153590692976378
7.1441399090962e-05
2.21608459052529e-05
7.68501421569008e-05
6.76466378356598e-05
5.06331908607422e-05
3.15082842935594e-05
6.68742134073187e-05
6.82252448496892e-05
0.000106243173097678
6.015677860439e-05
1.56852738221215e-05
3.72321685937989e-05
2.79816964960807e-05
-3.20355822504045e-05
3.26128673081097e-05
1.00230253424083e-05
7.83847204781775e-06
2.15243956861567e-06
4.89172811199429e-05
1.89290340946444e-05
6.46347095085208e-05
2.92703076044322e-05
6.96766716460172e-05
1.56493754488811e-05
3.45081522465926e-05
2.13584066064079e-05
1.91415483237255e-05
6.33716207109169e-05
4.25454638604967e-05
8.30576377089381e-05
7.10354836274475e-05
3.13903871326803e-05
8.99347059907275e-05
3.48279600377318e-05
6.39169818686713e-05
5.59519814490992e-05
-6.0339754120808e-05
5.59457089996445e-05
1.93305936987016e-05
-4.50842284761109e-05
4.40080701257602e-06
0.000117726649803547
0.000115442506228163
4.67314451968318e-05
5.34165755599229e-05
7.21827347105885e-05
6.503206352739e-05
0.000114636936568825
2.01548992343853e-05
7.00380877074363e-05
2.69994293286131e-05
5.3257090634165e-05
9.07367858133555e-05
7.11746347205268e-05
5.33103750679267e-05
4.28897201625351e-05
-4.66329873049007e-07
0.000100746788930198
2.88681351545677e-05
6.10923892183175e-05
4.58621179362137e-05
2.10480982744068e-05
0.000114541994563732
6.19286274951054e-05
0.00013937088808777
2.82368268417398e-05
9.05344729376846e-05
5.73933877771275e-05
2.95088244887836e-05
6.17643761095084e-05
2.11971934430028e-05
9.41022729513495e-05
0.000147474277651163
4.3520741376597e-05
7.74530170609336e-05
2.57891745134592e-05
3.24514843995203e-05
4.81128556759403e-05
0.000136734249935012
4.37884437998342e-05
0.000107554429651958
8.23509777417479e-05
2.02429017481014e-05
5.59690188395875e-05
2.34045939099157e-05
8.15779342543475e-05
9.6909459651918e-05
3.10070666483132e-05
0.000110303394440339
0.000118713310561208
3.4078241927319e-05
6.63808405795951e-05
1.71916792937303e-05
5.84800660351932e-05
0.000102234841254495
8.79274873155538e-05
5.2486109108252e-05
2.14372668420292e-05
4.42669817702013e-05
0.000122770922883199
5.45360536272287e-05
9.65001993527661e-05
3.63696395589652e-05
2.75149931598539e-05
9.07929470783535e-05
7.01803704516963e-05
1.85915879685616e-05
0.000133794008546114
8.12156312444692e-05
4.08145289076607e-05
7.78072446355486e-05
1.35474433870181e-05
6.40782087861442e-05
9.30649670962339e-05
0.000114127184044982
0.000138318755577453
6.80294735875194e-05
3.95141859485193e-05
6.0945282758317e-05
5.10771127493828e-05
-1.9417901204217e-05
6.12985656190368e-05
7.14530553670497e-05
0.000100161006180572
4.88698397494625e-05
7.94637392561955e-05
3.90466959881386e-05
5.66219671809013e-05
4.31537074944608e-05
7.73940060205964e-05
3.44452072108061e-05
0.000102690103813187
5.00160249188978e-05
3.61773098613238e-05
4.93024857147323e-05
9.20180476103426e-05
9.83361739277987e-05
3.31616773399364e-05
3.52775159921092e-05
4.19989388958008e-05
1.98512777526585e-05
0.000116183412277366
1.61059402621506e-05
7.19789025708021e-05
6.34953731108121e-05
6.41107656725134e-05
7.23870940463166e-05
9.46762336699558e-05
0.000112090231953044
9.60135417692981e-05
2.26932878194785e-05
7.4641133402535e-05
3.24853497446977e-05
6.97566159173094e-05
4.32989782099595e-05
3.92340827626473e-05
3.81441666704786e-05
0.000161102364973241
4.93460308682608e-05
5.86973865148211e-05
5.20618799990525e-05
0.000107692696601321
5.73974745429666e-05
5.04524875591552e-05
-4.21224533582568e-05
3.31972104786221e-05
-1.40050218079686e-05
-2.51402656298166e-05
7.36353582213121e-05
3.45045665421072e-05
5.95013847742633e-05
5.74444802393088e-05
8.53096906584212e-05
1.64774824363405e-05
2.90897788431007e-05
6.23781206209229e-05
4.7303772185241e-05
7.0159705362291e-05
6.21850960191668e-05
2.32627142578398e-05
0.000132947964910128
3.90669582808254e-05
5.66667754226113e-05
8.80676851179387e-05
0.00013852892928321
2.71128215248103e-05
0.000102288955037666
1.08196398917545e-05
7.31284687440014e-05
0.000125621726207318
9.50498118639766e-05
2.2697294083869e-05
3.88976654697215e-05
4.43292029408254e-05
0.000105639338435458
4.37470505955683e-05
6.96707168160242e-05
0.000146299706999535
3.50986299154373e-05
6.4521402871456e-05
3.84624637563032e-05
0.000103076229552861
6.75790981749368e-05
5.20076765528029e-05
0.000104577630115707
0.000116056443318543
4.98590134038415e-05
3.16975238655549e-05
2.66424127288249e-05
0.000117484167589734
8.65425639763395e-05
5.93585680696073e-05
8.65966154628584e-05
0.000117680593122537
8.63660843458778e-05
5.56059246181274e-05
7.2371116759176e-06
8.09929095492138e-05
0.00010379263487679
5.62878215738117e-05
3.12763744848309e-05
8.2167440728739e-06
7.19000691262042e-06
-1.02821196937642e-06
0.000145265070252001
8.45305532320855e-05
7.2192312829887e-05
6.42767035667094e-05
4.51112961195842e-05
0.000178340615345376
4.31295537957897e-05
2.44967252435073e-05
9.74585931088206e-05
1.21373474900499e-05
7.12849985787106e-05
9.45271628011422e-06
4.83446877502891e-05
7.92575279222726e-05
8.78288107425957e-05
4.790722520152e-05
1.69756468660473e-05
6.83928808333258e-05
6.52091301719751e-05
4.69498269710305e-05
4.96301287487315e-05
5.36477050546598e-05
9.91967658200754e-05
9.32666921242696e-05
7.05228665763813e-05
3.50686324341594e-05
0.000114337486631291
5.99082828474798e-05
1.42394559435313e-05
9.07862467246706e-05
3.68354667555964e-05
4.39815554129782e-05
5.83148606569096e-05
2.62876655185208e-05
1.79206169680666e-05
-2.04168899807734e-06
7.80963200230609e-05
7.29721211649014e-05
7.15996255388617e-05
5.57369165554349e-06
5.33231361834314e-05
6.49241269575873e-05
1.62149019118886e-05
8.50280562796361e-05
6.88966714075513e-05
8.57183744417801e-05
1.73641273063014e-05
3.17531062622937e-05
9.34378385604773e-05
4.28738332672569e-05
5.70646270804454e-05
4.63336320460245e-05
3.78575065455616e-05
7.8045642658616e-05
0.000129542753044472
6.26071138405397e-05
9.07083793552894e-06
0.000145510686020646
6.6281447919978e-05
7.46980778158533e-05
6.92116489198824e-05
7.0725206259054e-05
2.78717760763416e-05
0.000103921112136084
4.86164450208447e-05
4.75907070417948e-05
0.000116524071926307
4.48465780497639e-05
8.19917584980564e-05
5.02986529898225e-05
6.43060087884976e-05
5.03435815752312e-05
5.10055872615602e-05
9.24002792798809e-05
7.1502982413518e-05
8.33744781267992e-05
4.80287806259936e-05
2.87870234713093e-05
4.2261388336171e-06
7.84257833790021e-05
5.69593544579403e-05
4.19950496433852e-05
7.9457461958247e-05
7.460016629989e-05
3.49916494561543e-05
2.79491045269791e-05
4.60527191247588e-05
4.72273829824936e-05
8.4501100584667e-05
0.000118518886509914
9.69033306321913e-05
6.48639489086013e-05
5.00807885184925e-05
8.39422482437477e-05
4.11500996112276e-05
0.000100963527613934
5.5264297822263e-05
5.07172719249103e-05
3.67970912953209e-05
5.04183104572723e-05
7.96818272648857e-05
3.43748146602478e-05
-1.21664648817816e-05
2.60728368133784e-06
-1.76810381029004e-05
0.000109331980868124
0.000135616809308623
3.67148413126095e-05
7.81212183882171e-05
5.72598730876358e-05
0.000101217057525815
8.92132888086074e-05
0.000133728089064078
6.98788777702503e-05
2.95915257607185e-05
5.3631512911939e-05
0.000101045610967702
3.44151123381842e-05
0.000100199817428036
5.44730058032507e-05
0.000162384470073477
8.91673136861291e-05
7.91906051563273e-05
8.40968048396548e-05
1.22912197188568e-05
1.19061664221294e-05
1.47406814794153e-05
3.26953461970056e-05
9.75809105555369e-05
5.45228300406095e-05
0.000101382566770674
0.000122054961720416
0.000118580505900546
-2.26804209108041e-05
3.31435647469305e-05
3.10387438414482e-05
-2.44318848778885e-05
8.29959400009595e-05
4.12584919977564e-05
5.38493643976625e-05
8.15016648674498e-05
0.000117420575428298
5.57829248067188e-05
4.78655899748533e-05
8.43955139156575e-05
5.00704945142118e-05
9.42521572608964e-05
-1.71496174245241e-05
7.49922148607239e-05
6.16680170475049e-05
6.02207471432597e-05
3.6767637334716e-05
4.61428862270607e-05
7.43580906777963e-05
6.11135753213344e-05
5.95531888147697e-05
7.61007581441679e-05
8.28688790515526e-05
6.80489857279603e-05
7.40980126354691e-05
6.70607981561019e-05
8.19310619275493e-05
0.000125142293411391
8.21905202747546e-05
0.000102038026036544
8.72663219090863e-05
6.36051390755347e-05
9.19508111705399e-05
9.77914135409741e-05
7.62833766981923e-05
4.48711242588495e-05
6.39786548634979e-05
3.08803029814478e-05
0.000109645786101953
0.000146608829759643
9.22876177885415e-05
1.50235568148893e-05
8.77801964602622e-05
2.26115440440064e-05
4.24467712247227e-05
4.37336151957435e-05
4.28080823677867e-05
1.13846278880603e-05
0.000118288317108158
8.14938183339307e-05
6.18307828446677e-05
7.93054383502361e-05
9.50490556942582e-05
6.82938946009346e-05
0.000130606167574731
4.48056652384547e-05
2.57325078766115e-05
1.82319560220237e-05
6.01660318317511e-05
4.53442615893272e-05
8.14300156183935e-05
8.5459561890715e-05
3.29775898525551e-05
6.35253991484543e-05
5.82034871314404e-05
5.27604073801284e-05
0.000158226356746056
7.58359217863107e-05
0.000121682842255734
0.000100376404106403
1.51317257116072e-05
6.11997146923084e-05
8.03753146017549e-06
5.09919521177316e-05
0.000109131651823799
6.08035575340236e-05
6.44284673864008e-05
2.47487106997054e-05
-5.15250666120184e-05
6.52656509620867e-05
4.23694535654013e-05
8.09078582238906e-05
0.00011156071373652
8.01583588190015e-05
8.10320520878671e-05
-5.14540507789041e-06
3.56167733419243e-05
7.9294505404301e-05
1.88173141194613e-06
8.45210763269613e-05
0.000157126600888848
5.77767994817789e-05
0.000126276588336821
4.15068073540797e-05
9.63947071750469e-05
3.21873162061241e-05
7.48694173501161e-05
9.30623952620828e-05
0.000102870755790986
5.84643198197613e-06
4.33411653760749e-05
0.000102314136857624
7.14438942596525e-05
0.000126223557833856
2.49877314462746e-05
6.33871073813075e-05
3.97551633767835e-05
0.000112288513810251
0.000126997962008628
6.14438745110122e-05
0.000100969220842648
6.3308326951324e-05
0.000111851468014053
4.20067597692147e-05
5.31552943343752e-05
9.8503416458449e-05
3.1379226067315e-05
7.95670442924108e-05
0.000128087251263551
8.38095745589462e-05
4.74622625761705e-05
0.000150452080552103
2.37988804252787e-05
0.000132035752151677
6.22078712020596e-05
9.03247860518853e-05
0.000158343469258057
1.15136672593828e-05
4.25433504397724e-05
9.58201512431308e-05
6.63570338812318e-05
3.57107791039438e-05
3.59279348933729e-05
3.04314812009742e-05
6.11927041809285e-05
8.49043195439166e-05
7.75468927896643e-05
1.92125801674641e-05
-2.00505476929944e-07
5.47594432148094e-05
6.96589114158007e-05
7.38141756810405e-05
2.74567536831438e-05
5.13034109214653e-05
7.34083986406892e-05
5.01548354953628e-05
2.63119466156713e-05
9.53337809258582e-05
7.50552594940866e-05
0.000101467452642612
4.61519730484002e-05
8.03197676699315e-05
3.28898293508123e-05
8.24472144305601e-05
4.07980668915433e-05
6.5200159079306e-05
4.20687381357817e-05
3.89521168307754e-05
4.14136447166525e-05
-7.12099181168923e-06
2.56375075090854e-05
7.37918103787308e-05
3.7102439469699e-05
0.000109520210239682
0.000112781307454613
0.000114468023164998
0.00010814003908297
0.000133796244087281
3.16203409458334e-05
4.38161203198873e-05
8.28051469841736e-05
0.00012043741584582
1.94375297302377e-05
8.09398427710122e-05
8.30513550408906e-05
6.82408891363575e-05
8.98182061883478e-05
0.000148841518081285
3.36848018450315e-05
5.09646539624411e-05
0.000111805352033647
8.80915249901197e-05
3.49592977142729e-05
4.09815268128222e-05
0.000139898826971298
7.61964450687932e-05
7.97079329226979e-05
7.64163523668486e-05
7.67265386195557e-05
0.000103699273381249
3.14811914809611e-05
2.74157425389325e-05
6.004865604422e-05
1.86844414316736e-05
8.44261556962602e-05
3.1558466572169e-05
3.42156644518028e-05
1.79748000733131e-05
8.34913865953366e-05
4.77249786928237e-05
0.000128994221936665
3.47278316550289e-05
4.67655535814639e-05
7.85617612399627e-05
9.30872834282763e-05
6.80052453004995e-05
8.24739027898557e-05
7.36102039823078e-05
0.000111943248864562
5.66097558816576e-05
3.4358651493696e-05
3.86913946956691e-05
9.21188718453632e-05
1.68190539149889e-05
0.000103281886667215
9.48502776893508e-05
8.6607215270256e-05
0.000101187147143655
0.000114920179975463
8.82406337743935e-05
7.20260053637253e-05
6.24746398625888e-05
8.71468386008471e-05
9.47030451684329e-05
6.92598280964298e-05
5.30549031431549e-05
5.47208514598511e-05
6.5566457369991e-05
6.72468937875435e-05
7.76247363162431e-05
3.50896148648596e-06
4.1621406389354e-05
0.000116335360758715
3.29040650364092e-05
0.000110347281461393
6.7192021487881e-05
6.79431653167912e-05
0.000117597897467227
4.77774784300987e-05
7.50097806008412e-05
0.000111895636619664
1.88405775756924e-05
2.66875701729162e-05
3.35697166541383e-05
5.03614545141188e-05
4.37567288634804e-05
0.000112701848423176
3.12031368873922e-05
0.000102933066594119
0.000119586969209138
6.49989418526187e-05
4.74923988757503e-05
8.26512727885732e-05
4.66124342737288e-05
2.740758919291e-05
6.71731666212088e-05
4.78910015100775e-05
7.97532918317797e-05
2.14298777423968e-05
8.24266766133881e-05
5.86035821040799e-05
3.54085836993245e-05
0.000110206994367263
-7.23077002839297e-06
1.64541173396529e-05
0.000130285807669155
3.98996957565874e-05
8.58841762019247e-05
2.69071782138314e-05
3.44090888483043e-05
7.49748496682925e-05
1.16125311900234e-05
0.000135652969226847
5.86256841913253e-05
8.53059615343629e-05
0.00014899195278959
4.05169583388091e-05
4.34187253640024e-05
8.92330672326613e-05
0.000104757597069684
9.51647130644247e-05
9.975552238364e-05
6.76694178679919e-05
6.63108092325378e-05
0.000104385208164998
5.45167760660945e-05
3.78845433238445e-05
5.35777156947052e-05
1.47267873490063e-05
6.47056854448347e-05
4.57090042960052e-05
6.15269109125037e-05
2.9946893623381e-05
4.11282963806739e-05
4.81161195919154e-05
2.27094746484719e-05
2.75081432469238e-05
4.18766260918758e-05
6.13869772915724e-05
8.59359062099632e-05
5.04890344037698e-05
-5.0539845965327e-06
4.86874182098142e-05
0.000102510697734755
5.61465226803532e-05
5.94402564994137e-05
6.14867509890892e-05
4.85307414365681e-05
6.52095580907406e-05
7.80493353307857e-05
5.45742686985537e-05
5.45161132195438e-05
3.6718818703508e-05
7.37350355156976e-05
4.13047218472209e-05
3.63339431925197e-05
0.000119095714874795
7.20327250257211e-05
9.74873002437555e-05
1.55397281397098e-05
1.64120918452533e-05
9.84473200374817e-05
7.73173239468045e-05
5.82811693221718e-05
3.76421737421974e-05
4.04676588421729e-05
6.33133550644939e-05
6.63555543663001e-05
8.41844887507983e-05
2.41655332287936e-05
6.02389793582717e-05
7.67420394044346e-05
4.02053504670836e-05
3.08000855103059e-05
1.86207471434522e-05
3.61161919682279e-05
5.40603998030663e-05
7.79645258278882e-05
6.89237213448345e-05
-2.7212575148951e-05
9.12769159753557e-05
7.16992140241158e-05
5.78549349459898e-05
0.000148859644028785
3.94180336890766e-05
9.31291527232077e-05
0.00011213104039945
2.29574302749528e-05
1.37292692142986e-06
7.38390928073156e-05
0.000107240198088632
3.58102107019412e-07
7.57054743529202e-05
7.19108486713929e-05
4.45192413515093e-07
0.000113263378696236
5.62640466958307e-05
7.53136740164632e-06
7.05584782373947e-05
5.87416312295526e-05
1.76239974190335e-05
7.70007340141097e-05
8.95493155262549e-05
0.000125160599432082
8.06613087507866e-05
1.84449556680848e-05
-2.34622823390181e-05
8.03000260231292e-05
2.07704516376814e-05
0.000103655165796192
6.77360911674612e-05
9.10688966864653e-05
3.42205123535442e-05
5.45312922103361e-05
2.42216730118896e-05
3.23922000734911e-05
1.10850803074298e-05
1.68728426869387e-05
8.35551621735935e-05
7.92503502145579e-05
3.35232985582772e-05
1.27702634272748e-05
6.23540538570822e-05
1.92728517414366e-05
2.22224402504196e-05
6.3948960102964e-05
1.26942731580589e-05
7.86775641686387e-05
0.000101929454255919
0.000110650469518115
2.64527933468511e-05
2.34832016160796e-05
5.3366507412011e-05
0.000103978205636316
7.09256808258555e-06
8.99852518773564e-05
6.98589063010328e-05
6.40823306877167e-05
9.0341899314098e-05
7.15126457911798e-05
8.65363599770922e-06
9.43662015011629e-06
4.49967612247266e-05
4.66964086262001e-05
6.95101534013861e-05
3.33553723766196e-05
6.06832394304499e-05
2.03687269102863e-05
8.0200403219532e-05
7.98015992519124e-05
8.35786967453109e-05
0.00011040524778866
3.4872131332766e-05
4.79054195062224e-05
3.25938815329682e-05
7.34612460669887e-06
0.000134016308762468
3.5277591914417e-05
0.000126015479602854
8.89314163251047e-05
5.72933848687192e-05
4.64097500142567e-05
4.43231334972455e-05
0.000103896888849245
0.00013760415205915
5.43570118683475e-05
-1.23630560294252e-05
4.65362030345482e-05
1.91252770430335e-05
9.1400057434747e-06
8.80762550397926e-05
-4.57168477718209e-06
5.94005907128875e-05
3.73033325917285e-05
7.00752659346539e-05
3.36881672921024e-05
3.52779349272692e-05
8.31042862346288e-05
7.2894672558821e-05
2.35752461484949e-05
0.000108649361407175
0.000122361416745569
7.03148091886113e-05
6.69547647175218e-05
4.58233173042789e-05
4.81439466291952e-05
8.59417870198992e-05
5.9605706539944e-05
5.80015836886509e-05
9.52415515359212e-05
5.70457357821689e-05
0.00011696164615183
6.10490969287875e-05
8.11042054495546e-05
0.000104934351895168
2.3418853126907e-05
7.15401260633589e-05
5.67829637772957e-05
4.97774782495316e-05
0.000101584481598417
6.90890532258634e-05
6.98056067752503e-05
4.67423532436973e-05
6.88014068394517e-05
6.42681617403753e-05
5.36049578328427e-05
0.000102448290890446
3.69389989391538e-05
5.46933972546072e-05
4.7725955243578e-05
5.83421866044801e-05
-1.06297723449502e-05
9.80632222394056e-05
5.48997255174685e-05
0.000106904116075525
4.66373304055322e-05
2.54045735504072e-05
7.88185527420565e-05
3.54274621081913e-05
5.37691629656411e-05
0.000105373005606688
7.2033476916815e-05
2.83798692039801e-05
4.173721133057e-06
3.55324169484201e-05
0.000142268489369263
6.54142098898943e-05
3.79659779292179e-05
8.50093056951025e-05
6.81343392819465e-05
1.15557587519e-05
8.34440796050423e-05
4.6596868800579e-05
8.64529222909924e-05
6.34701341894273e-05
0.000128209396531134
1.87191750862525e-05
5.4925988753577e-05
4.8626613216368e-05
8.59940643085463e-05
4.90039385123942e-05
5.73317844630946e-05
3.6421279655828e-05
3.48777810829576e-05
2.68539462924206e-05
3.34886418305789e-05
0.000111426960227897
0.000140303758917512
6.9219602467949e-05
4.41864489191795e-05
7.27013590121356e-05
5.46266087219821e-05
1.09062907323355e-05
8.53938117513431e-05
7.52778002307848e-05
7.67909016737469e-05
6.65675826913644e-05
6.30678890446909e-05
4.549256781627e-05
8.72686791519149e-05
5.8862074210303e-05
5.10204788754919e-05
7.22378124449002e-05
6.5965537086321e-05
6.71994103980632e-05
8.60312271893005e-05
2.71367527408144e-05
6.58898321994657e-05
0.000104156500607804
5.19844146867111e-05
7.03929784732208e-07
5.89310452182964e-05
7.65463913882477e-05
6.93847106587348e-05
5.44953288803852e-05
3.41892130863354e-05
6.27062074216464e-05
3.81241935791933e-05
0.000122288232594629
9.905820143686e-07
0.000121616916884204
4.57715063421028e-05
9.34129950246372e-05
2.53723127847576e-05
8.16918152797627e-05
1.80098486617272e-05
0.000135473054228762
6.0487750871504e-05
4.49942976758616e-05
3.94415419456792e-05
7.22413500154761e-05
7.68527158633828e-05
2.43638309195678e-05
5.51430478002699e-05
9.84243353150886e-05
5.73266371854939e-05
1.72883624164816e-05
1.67717078637355e-05
8.02429822369704e-05
7.00637660991571e-05
5.0575655929232e-05
6.07863103469093e-05
3.41579539859722e-05
5.92822576063718e-05
2.66671290918041e-05
4.98069489031953e-05
4.6099819065036e-05
5.60625740376398e-05
3.15514685136402e-05
5.54919861956293e-06
3.07706047274434e-05
8.57338963793348e-05
7.04055284776423e-05
3.321367899067e-05
-1.11942711565053e-05
6.71851877943171e-05
7.68739722483734e-05
3.24538452861065e-05
2.45328355770238e-05
6.39810428082561e-05
0.000101629855810999
3.27854018783187e-05
3.67897767736143e-05
4.66051174782889e-05
3.07630653640298e-05
6.87381491093924e-05
5.48762102014942e-05
6.17128379959989e-05
8.38384774853358e-05
7.19003862730358e-05
1.94491196260503e-05
5.27969075703861e-05
0.00011819101918623
6.22188652358041e-05
1.30024087560469e-05
4.72087847963758e-05
2.0578708136244e-05
7.03950533295186e-05
6.36003993347781e-05
5.66512749959143e-05
6.67641040807578e-05
9.91553469661446e-05
4.23283851711395e-05
4.03630182499297e-05
7.25767078814038e-05
5.62631596783517e-05
0.000127715367008759
2.2306744672635e-05
4.76128451063549e-05
1.69747887225012e-05
8.65110897095276e-05
-4.51292916623598e-06
3.99239499941188e-05
8.57397327300343e-05
9.69124989627641e-05
6.90517886147065e-05
9.0573236162907e-05
7.06981418212972e-05
6.15624205275039e-05
-1.31457715092745e-05
4.78590924827337e-05
5.87871454795144e-05
2.54664866614917e-05
4.98720099993543e-05
8.01907280458667e-05
9.62367044653162e-05
0.00011856215584908
6.52290321774694e-05
1.06965622456772e-05
0.000100224379021871
4.54751568789564e-05
0.000116593664747152
0.000104538276911595
4.75867039301305e-05
0.000126328617888466
4.57931171219903e-05
5.26773783626972e-06
7.96348661062097e-05
9.59442564512885e-05
4.51789234039166e-05
7.82203536950844e-05
2.30157111394398e-05
0.000111941522508169
0.000118573512132242
0.000124317217812173
6.31104194565575e-05
8.80997051548223e-05
6.13674759836793e-05
6.59667966804538e-05
0.000111672308299617
9.87324000498643e-05
3.03807614952926e-05
7.68976672812002e-05
0.000130046407129601
8.6304727614385e-05
2.3624778807399e-05
3.88821805398317e-05
7.07791815377012e-05
5.5411500414176e-05
7.59576344986356e-05
6.36895468212357e-05
5.1568558324134e-05
8.83273406592032e-05
8.84484649806866e-05
4.55526220418048e-05
0.000117674015737006
-2.69462303662624e-07
-2.64957110530296e-05
3.8077003420203e-05
7.31835845373258e-05
6.02864053912686e-05
7.13554698310798e-05
0.000127923175090614
9.80946562995705e-05
-2.50014219895792e-05
6.84576187697102e-05
0.000106393450899078
8.17177952138382e-05
7.52245192472525e-05
0.000106660462317974
9.08265801975021e-05
4.5148056696609e-05
0.000123375176200493
8.63899852085211e-05
5.63938472716921e-05
5.94513490299088e-05
3.48402115476393e-05
0.000101138725245792
1.92310158781263e-05
5.27965327577182e-05
9.78444758976555e-05
7.49127483416029e-05
5.20140315543491e-05
9.08297170035777e-05
2.56114540026945e-05
7.77469603430757e-05
2.4262411782139e-05
9.46348872869343e-05
8.1745554706686e-05
6.56562317108261e-05
3.93452552990509e-05
2.8554829485677e-05
6.93205369717071e-05
0.000140795619163451
0.000127880758831126
3.94829653088529e-05
-2.36502043209302e-05
3.7079879699105e-05
9.38875069552906e-05
3.98476805698863e-05
5.97403541998753e-05
2.28109451991964e-06
5.7254511187068e-05
3.06795866366922e-05
7.34130447251583e-05
7.16733163693667e-05
8.09080922809712e-05
5.89535382811227e-05
4.05368589440169e-05
2.91573169430963e-05
0.000102034996777458
4.71077003658567e-05
7.68585378333231e-05
8.28497022007179e-05
5.67835484876668e-05
0.00011741196081068
0.000128994362011747
7.47792210587264e-05
5.48680110682703e-06
2.58212051304041e-05
9.17258654426862e-05
5.7305802038514e-05
0.000101983806693366
4.84041405505633e-05
5.23161924196378e-06
0.000126488754085184
0.000144596306906575
6.44050373360175e-05
7.24972740901565e-05
6.96585568088651e-05
5.56206793342915e-05
0.000115975885073458
8.615194955987e-05
4.07471940571806e-06
7.04279552263157e-05
5.5615761043825e-05
6.16333894703553e-05
4.8346991976725e-05
5.23801860390322e-05
6.6644926381773e-05
2.95559297945001e-05
7.73805507104506e-05
2.10147942656279e-06
2.06456500007784e-05
0.00010682142719608
4.89434524572305e-06
-3.20262871221666e-05
2.06848690797133e-05
4.62493423256583e-05
5.37143859277244e-06
3.98550505385496e-05
4.96745053266528e-05
3.49352890705832e-05
6.28416547146743e-05
6.2054479383655e-05
8.40460079958461e-05
4.94061531133561e-05
0.000101558308532901
0.000100237633477958
9.52931067098033e-05
0.000102911806003665
8.09126018111707e-05
8.28372857890472e-05
2.25142513795463e-05
9.10349643020048e-05
6.70886338028761e-05
0.000113572344209555
3.54602318629897e-05
2.80452519587149e-05
5.35541134086253e-05
4.0573528101984e-05
8.16831274489696e-05
8.9489387202482e-05
7.31021008436281e-05
2.25877494104126e-05
-1.61961350984916e-05
3.64248763387755e-05
9.91775718575307e-05
7.53874566320967e-05
4.7304564663329e-05
4.37601676652163e-05
4.81281088041955e-05
2.43787362828412e-05
1.27777878867159e-05
3.56092891132143e-05
7.74472667262058e-05
6.62532146392734e-05
9.20250171662068e-05
9.96133354334282e-05
8.70831476439173e-05
5.01931464044112e-05
-1.16764648062116e-05
8.70858925449253e-05
6.71563878770106e-05
7.25378307614737e-05
7.43738279939829e-05
8.64123593244366e-05
0.000102548134413614
7.46348879630184e-05
9.91184347898517e-05
-4.01439195830437e-06
3.10822584309563e-05
1.43466790922877e-05
4.27204976028164e-05
5.95374456936622e-05
4.44591902689312e-05
-9.38107466895203e-06
4.7822086500466e-05
7.52450470810916e-05
3.80422305968185e-05
6.23057720602988e-05
1.25692968126301e-05
8.5077560773128e-05
1.89712666602348e-05
7.5187829982278e-05
1.51780461811889e-05
7.25171472363379e-05
7.70343345053337e-05
5.16009703046542e-05
9.17604237372911e-05
6.20960824876899e-05
0.000112182827944274
7.1549817335846e-05
2.58844678013393e-05
7.60273608004972e-05
0.000102589431597847
2.97866054772929e-05
6.18959698981424e-05
7.3900809803852e-05
5.06882995898819e-05
5.82344094175749e-05
-1.34494400192279e-05
3.06960838255639e-05
3.09046819591438e-05
3.33577549167494e-05
7.04568040076344e-06
7.41785037207373e-05
6.38103032028654e-05
2.87796889286547e-05
2.75914661462486e-05
6.00727582478253e-05
8.38494859265278e-05
7.11805957809574e-05
8.41784433087532e-05
5.91653122188059e-05
6.40165738167819e-05
3.33864192915626e-06
9.97596021667311e-06
5.88847366710944e-05
2.76915945374667e-05
6.77503524298867e-05
8.00432462797341e-05
5.74804922202707e-05
6.44795153036113e-05
4.32385396890877e-05
3.48556977025385e-05
0.000129571344088301
4.39981796731068e-05
7.25103679178475e-05
6.07426386500913e-05
7.01302402618081e-05
1.64210511552202e-05
6.46375227756815e-05
2.38139369898263e-05
2.54120021794113e-05
8.5258259829431e-06
5.28526693376685e-05
2.2305371019792e-05
5.42013074525571e-05
7.02518449717494e-05
5.37052891881643e-05
7.44930971207357e-05
8.89340848141653e-05
8.2957556560471e-05
3.49356231062165e-05
0.000136314910399367
0.000113843486934817
7.27163549465518e-05
1.6259272025434e-05
8.53794851361744e-05
4.54938051842441e-05
6.73870788177247e-05
6.85974338420193e-05
6.61877500236137e-05
7.25658312677063e-05
9.74028993076965e-05
2.20422336980295e-05
0.000105131983577249
9.99738500396624e-05
9.83638783215594e-05
7.25443938772995e-05
5.68434867276187e-05
6.1019325723619e-06
7.73038286006408e-05
5.33831828224466e-05
0.000100607648392805
1.77318302940944e-05
2.99576448938721e-05
4.02221289684023e-05
1.43510765847706e-05
5.71440350617622e-05
1.69573204120657e-05
8.40921524559541e-06
3.75482377898754e-05
3.96782720632258e-05
2.58541685499389e-05
7.73750777787302e-05
2.31592452453789e-05
0.000103008084837337
4.48374187368815e-05
-1.02682873340727e-05
7.65478827518723e-05
0.000117660071322793
0.000115841344206106
4.07321263260913e-05
3.83286030181392e-05
5.88568944595735e-05
2.02826605290971e-05
5.79857086514668e-05
4.04849256259821e-05
3.24271448456829e-05
0.000105729423810816
4.39252259790254e-06
5.09396789676741e-05
8.49870242087031e-05
9.10398493689013e-06
6.82488152242489e-06
6.35365328965274e-05
6.51935327012085e-05
8.93511021665614e-05
4.64079643548224e-05
6.56574577709474e-05
6.11508960370931e-05
2.59143628107635e-05
4.84279287311332e-05
1.81216480660277e-05
5.64254878923515e-05
6.34866112491922e-05
6.28797931587607e-05
0.000102012993210489
8.98232278547397e-05
5.26133969433066e-05
5.54243829523938e-05
7.68768902816066e-05
4.53826603611106e-05
6.09911087754e-05
9.45753368957926e-05
1.35504702982327e-05
8.47678785150574e-05
5.86035656317706e-05
2.32552417473944e-05
7.4571231273419e-05
5.1830433363902e-05
4.5234323137557e-05
0.000106783458667193
9.85416922170629e-05
4.43205382977397e-05
2.99146266378013e-05
7.78266114394025e-05
0.000102488943034059
5.2424592013492e-05
4.30629330894037e-05
0.000123352713663449
0.000104322404659785
5.358994859367e-05
8.47970578825448e-05
0.000120330993612199
0.000117297728345991
3.29563850260452e-05
2.06023905869191e-07
0.000102497034625847
0.000112713856159796
9.75330807958718e-05
6.48335818955178e-05
3.03831452052461e-05
6.56096828266252e-05
2.58077713499256e-05
6.90826642978072e-05
5.32024340085702e-05
7.38624244540516e-05
2.29174010534072e-05
2.03186240750418e-05
3.77628989574237e-05
2.08296506912218e-05
0.000108103868912295
2.23907387563091e-05
2.91673270823743e-05
1.22541869161122e-05
1.70279652416747e-05
6.02011593296222e-05
1.48018817913172e-05
7.88681020075378e-05
8.90788672046964e-05
1.53083121102613e-05
0.000111615984222914
6.56363425524889e-05
8.2981384395275e-05
1.57019130268763e-05
7.85583475975637e-05
8.06336212797931e-05
2.62704753380793e-05
7.52935130274368e-05
0.000136608630786854
6.55962820837695e-05
0.000131889058573876
4.94121457778361e-05
2.27899217500465e-05
5.00890032771828e-05
6.08805665139414e-05
3.83628685767202e-05
-3.71647431204887e-05
4.28708190779183e-06
4.50937212022088e-05
3.84013920997024e-05
2.54424487090431e-05
2.59419391552235e-06
7.09038638931096e-05
5.47691989978173e-05
6.0350512163714e-05
1.34038683558731e-05
9.01456248122259e-05
6.02403618747398e-05
7.28617841610652e-05
2.06293753528006e-05
5.84386008019081e-05
3.05735251394816e-05
2.95401343529208e-05
2.93668499230596e-05
6.70921365144206e-05
3.96394197765693e-05
7.63357920964385e-05
4.19182470371655e-05
3.88115981005622e-06
8.91324283107934e-05
6.69221936112605e-05
5.30286539971151e-05
-1.43058902352832e-05
-1.61014358228175e-05
3.14589050187282e-05
6.55120740304775e-05
3.3459490844979e-05
8.96664452287858e-05
2.04406517272472e-05
0.000130830022475393
-2.5315714030108e-06
6.96110897431548e-05
9.56843893346181e-05
7.05712379956937e-05
4.36961204435074e-05
6.13609944955589e-05
0.000137259131124229
6.10341565588343e-05
9.75928235591163e-05
0.000143595714059719
3.02095330246658e-05
4.46487131508009e-05
0.000102589969735728
8.58799206878304e-05
8.26935478477028e-05
7.8086793863566e-05
7.68842474717729e-05
0.000124168557826611
4.73683418868971e-05
8.90646797521116e-05
6.09810412547578e-05
7.21518211341915e-05
2.51567606893267e-05
6.41082300108867e-05
2.50162117819003e-05
-1.42807203862956e-06
3.66031557013816e-05
2.72831717859167e-05
5.25356989423221e-05
8.37196899226486e-05
8.70743740298535e-05
2.73600161764285e-05
4.24281144022082e-06
5.02191580975294e-05
7.2566858770157e-05
1.05549167880457e-05
0.000105679944871306
3.35484490434645e-05
6.61078797285293e-05
9.54734885496493e-05
5.51993958284833e-05
6.48812579207551e-05
3.95042048363346e-05
3.42169051891264e-05
7.6185711038245e-05
7.12842588184059e-05
6.6480443945926e-05
4.52137433367801e-05
8.83817650329828e-05
5.78261267779918e-05
0.000122661556125967
1.41314011120714e-05
7.26604577513023e-05
4.16552175974875e-05
3.18072568754796e-05
4.9662576105323e-05
3.92285041014799e-05
4.98630405082436e-06
7.69406634291906e-05
3.83387083731808e-05
9.75486318735677e-05
5.15555854792129e-05
3.96851983346991e-05
4.87873514113283e-05
1.67949473719634e-05
4.93685856643143e-05
0.000107801310375536
1.33320952761387e-05
9.27903760099769e-05
-1.54797375688715e-06
5.85895178623654e-05
9.24876317700408e-05
5.17200578217674e-05
3.64387245131847e-05
2.75304553033923e-05
5.73104931932284e-05
6.673255426891e-05
0.000126218142837784
3.67236451165415e-05
6.31352894229429e-05
6.74269450547087e-05
8.27867220800394e-05
6.59176017408729e-05
5.30211617192862e-05
0.000125843130256001
6.86401431618823e-05
8.46116574752781e-05
7.65485365621075e-05
1.17025623668579e-05
7.29188326201774e-05
2.81311555265367e-05
7.55763484700332e-05
5.2053445775555e-05
1.4370548585162e-05
8.2557840805037e-05
6.25112383773946e-05
5.99677966556307e-05
8.16086261051812e-05
-1.00349565950215e-06
0.000176761906658278
9.4788653646683e-05
0.000130172065035324
9.84443963926752e-05
1.38588862936304e-05
7.53670991214687e-05
4.16083238888176e-05
3.27401896050926e-05
4.165080864627e-05
9.17296666595832e-05
5.17217573510888e-05
7.10720400265329e-05
4.83547183399697e-05
-5.29332224806824e-05
2.32636535302003e-05
4.62472370024575e-05
3.59793492124805e-05
4.35630870726866e-05
2.12899697781763e-05
1.38910432651706e-05
-1.29816444775673e-05
6.69420241191897e-05
5.45602367182082e-05
6.79742359974368e-05
8.21753843340314e-05
5.39939948210025e-05
0.000114970339191608
4.20521985465825e-05
1.5836547349491e-05
6.5501767807321e-05
4.02147665321348e-05
7.87956168036806e-05
1.80263981726224e-05
0.000118717472354894
0.000120900910846775
7.27160455851961e-05
1.44451181059884e-05
5.8121613425228e-05
5.25525903475006e-05
4.83005934397011e-05
2.04334780400479e-05
3.33333887341786e-05
1.23251685072145e-05
0.000108201805692217
0.000141985939800133
1.87985780827367e-05
5.84763241420738e-06
8.69859281053413e-05
4.439562244816e-05
3.84302041817582e-06
3.82926978227818e-05
2.77390362933525e-05
4.36990912964862e-05
6.18019129740125e-05
3.71011411963676e-05
8.1921424984039e-06
2.2498670279638e-05
8.29834575685053e-05
6.50199234365756e-05
7.52694093859177e-05
1.10179320981627e-05
7.58049671455205e-05
4.02980104068212e-05
0.000123627401907088
6.19852379775577e-05
2.12377234410368e-05
9.1015668227787e-05
2.8244144965489e-05
6.16064514360498e-05
7.84817230859436e-05
4.65183740233846e-05
9.3584199929569e-05
2.54611717205567e-05
2.01134282832631e-05
3.35830618094118e-05
6.39904213042104e-05
-5.31682379196767e-07
4.87933270433974e-05
2.744842886985e-05
7.75988469569269e-05
5.37088137571842e-05
5.7212431067388e-05
6.69198933212968e-05
5.24584073115517e-05
3.02548220228959e-05
2.84168751781429e-05
0.000114076197144573
7.08186433190953e-05
5.08815167231151e-05
5.36224343377111e-05
8.61608340537279e-05
0.000124410801236752
0.000108578116275478
4.56585897946671e-05
6.50500771192908e-05
4.59678704976007e-05
7.07363567455125e-05
1.66592164595177e-05
7.68202400341573e-05
2.97213495307755e-05
3.10907947598888e-05
4.20277560701891e-05
5.45747395717249e-05
6.31059064865869e-05
5.50497457718336e-05
8.25474101386468e-05
5.17776699060483e-05
8.87787021058582e-05
4.73788065065148e-05
6.74165890693002e-06
3.56428218176249e-05
1.77895066170576e-05
5.94234986866323e-05
0.000115097108611239
8.54186634637975e-05
4.91809683532478e-05
7.47853537701631e-05
6.73557990990222e-05
2.3754154019329e-05
5.61704790294724e-05
5.77577439298914e-05
0.000105965741397761
2.38142548801411e-05
5.71501818481472e-05
7.15418967370503e-05
1.99656921080483e-05
9.01658966371971e-05
0.000100625931154895
3.75302151257964e-05
-6.49610358587858e-05
8.44635578017589e-05
0.000138789095681673
3.1688993999946e-05
4.88527570082484e-05
4.5269384705623e-05
2.63599754728104e-05
6.19607971331137e-05
4.42527115659537e-05
5.03925420265827e-05
9.2363831713083e-05
4.62332445064873e-05
4.62789387581279e-07
6.27024265215359e-05
0.000120895204365509
9.56189744076492e-05
0.000107582910028702
4.06964599618307e-05
0.000102227126468226
1.4757686355248e-05
4.19481712747039e-05
9.68023324152511e-05
9.47478892853173e-06
3.56282976070804e-05
2.2494185461466e-05
5.77505603021325e-05
0.000112693811782284
7.06528536607464e-05
6.64657850106099e-05
0.000104179981040079
7.27645126312664e-05
0.000105083343670488
8.06678253589614e-05
6.63366394388893e-05
2.28100273848547e-05
6.33355733966134e-05
9.46780527833906e-05
8.38499849819266e-05
-2.05028397341096e-05
6.62481898700558e-05
1.11445263503669e-05
5.91109919883542e-05
1.39999188051179e-05
5.18000193858649e-05
7.41490523296654e-05
8.78875401838887e-05
4.08368001496337e-05
-3.95118617246852e-06
7.63985509035947e-05
7.3468701364257e-05
4.94818365916034e-05
8.34697039423266e-05
9.48919533727563e-05
4.6840574040967e-05
7.53603594611963e-05
8.00481374044676e-05
1.65099260597593e-05
0.00011140717263935
2.72354679094796e-05
-3.02815111827489e-05
0.000112189035232826
9.45634537049942e-06
4.06002508908397e-05
7.49890580946562e-05
6.88632226526399e-05
0.000102859234486574
5.9370570479772e-05
9.44408133876141e-05
2.70106989001686e-05
8.13382829972467e-05
7.05917245403769e-05
1.48706481593123e-05
5.85849710148511e-05
-1.27065000320649e-05
3.77787308392462e-05
-2.46699656982819e-07
4.74842280376253e-05
0.000108315726807426
8.98349655052378e-05
0.000103777579229479
0.000133782553724157
5.43092700132672e-05
3.60881491097109e-05
6.10385668327483e-05
7.97936027730254e-05
1.0215911890495e-05
0.00010989660866173
2.72934437445896e-05
6.2311128413417e-05
3.34561573042636e-05
8.01549772731433e-05
2.75027433994969e-05
2.62325303669765e-05
3.89074321721421e-05
9.50925361787127e-06
3.77824078949436e-05
0.000107983210290814
-3.53714102744282e-05
4.54130909125963e-05
2.24153235798161e-05
7.62362717633675e-05
0.000101244035254514
4.80754111292814e-05
6.46759787987189e-05
2.74507105812951e-05
3.02173602118369e-05
9.46666330339348e-05
1.63177335737895e-05
8.62471868339721e-05
7.4860992205828e-05
4.75009799437762e-05
6.7327392719312e-05
6.23510116591238e-05
9.10523576802623e-05
0.000104360059206624
6.87217836058994e-05
9.24332381396321e-05
8.79060126432343e-05
0.000108517442727414
5.79303655057145e-05
7.65358076028917e-06
7.22081274960133e-05
4.51906402617684e-05
3.84267539283109e-05
0.000118522080476372
6.13682514458761e-05
5.69111845296979e-05
6.47830819424952e-05
0.000102878180479979
8.26292157174021e-05
7.23231105418724e-06
6.48117939017637e-05
7.340706553817e-05
8.43400197844243e-05
7.68924257266319e-05
3.0889044810972e-05
9.53263543821463e-05
5.98315193197004e-05
8.63176739275744e-05
6.63971857403806e-05
8.52325416037654e-05
2.05919390976178e-05
2.32646898147896e-05
5.27643513862695e-05
9.30003173977188e-05
7.56174939241235e-05
6.21430663479841e-05
6.72662564169538e-05
6.08856885241284e-05
5.71599685578023e-05
7.28393030072349e-05
6.96318344038337e-05
8.80888599295498e-05
3.25617355053398e-05
-8.18964432810531e-06
2.40345203520427e-05
4.67820934863103e-05
0.000106997490134114
9.53068404053487e-05
5.0587611372873e-05
6.53467068189223e-05
3.80738146105519e-05
5.20774153458351e-05
8.9544461838078e-05
3.32052271736376e-05
0.000106233622344513
9.82821197486633e-05
3.02831070068603e-05
7.20674149200192e-05
5.11576039691785e-05
6.30414808460172e-05
0.00012926261896604
5.01960695324715e-05
6.31086764186564e-05
4.44156859972254e-05
3.93931442153815e-05
8.27666696315794e-05
-1.11063900007493e-06
3.67859674735646e-05
-1.2097917128927e-05
4.96484640320694e-05
6.57493621235887e-05
2.3833784218935e-05
4.12065323968361e-05
4.44984361457303e-05
5.05433241538403e-05
6.28396882854804e-05
4.37796721745617e-05
0.000155799670856251
2.36268237326851e-05
9.11486499649286e-06
3.69480545709355e-05
5.72126266758484e-05
6.1099760549869e-05
0.000101417519891107
9.04159204491583e-05
9.20969348543703e-05
0.000131145065956118
9.3042753962557e-05
9.46157927692095e-05
9.07461658584473e-05
5.79606707137582e-06
0.000100354572785109
6.12185017024945e-05
1.36807386532358e-05
5.5352959793851e-05
0.00011386728138829
5.10824136376351e-05
5.59912372325133e-05
5.81296241091589e-05
-1.17594746236975e-05
0.000101820400268315
8.49117907141278e-05
6.6955336144894e-05
8.96382249196357e-05
0.000110436340213953
1.33127603279877e-05
2.99629277151681e-05
1.55377149666933e-05
1.2488466541755e-05
4.54465730772347e-05
-1.60097007344568e-05
8.04971102713241e-05
5.82196377025983e-05
0.000109212587727872
4.80210646592287e-05
6.89542286478286e-05
4.90616603116133e-05
7.30719073043971e-05
0.000104297286690153
4.4955880101811e-05
-3.72374662667842e-06
6.76723844140726e-05
7.23768849251055e-05
5.89313437216678e-05
6.87791294188286e-05
6.52325757868041e-05
7.87532126753985e-05
0.000113892258804915
9.51207501550034e-05
4.22496589811135e-06
7.86028721691352e-05
2.3243496954185e-05
3.95298733674437e-05
1.3952683342942e-05
2.87793930155838e-05
6.65195463689015e-05
-2.51927757714485e-05
7.07296749992363e-05
6.35454140962747e-05
6.30867275422118e-05
9.1020310523007e-05
5.83995255764065e-05
5.11476078687462e-05
2.24169761026552e-05
0.000127998044387889
0.000131104393956189
5.01537033181106e-05
1.9091061997817e-05
2.88693006855213e-05
8.2717713477203e-07
6.96204081124126e-05
9.38586449279332e-05
2.21119714566782e-05
6.62466414065169e-05
6.82658082031597e-05
0.000108801586355509
6.21864438328567e-05
-8.39933031914721e-06
5.80037651947869e-05
0.000118921372431405
-3.79734565782856e-05
9.76939617419208e-05
2.91125936599608e-05
3.40036361643717e-05
3.62169393354168e-05
6.21444311471984e-05
9.05519364167896e-05
3.72184905624802e-05
6.77482903163611e-05
3.58042033208953e-05
5.62163761464177e-05
9.25407824208863e-05
1.79402716204275e-05
8.4211594806977e-05
7.96255321431964e-05
5.70678637388999e-05
0.000131177697761402
6.09733158064456e-05
0.000103266203231301
7.762216206394e-05
3.93722849561346e-05
5.86986454463334e-05
6.54561370692079e-05
0.00011344675005532
4.30987216499249e-05
8.39315766730314e-05
9.50053726276022e-05
9.22426115058854e-05
6.79772563370584e-05
0.000110716273306482
0.000108705705085835
3.3324027646565e-05
-6.54217466414207e-06
1.97888252021925e-05
1.33171665575932e-05
2.50579121917039e-05
4.57182877382185e-05
3.39615302545003e-05
1.4818378657972e-05
6.579991235791e-06
2.80170150234454e-05
6.92098470535761e-05
5.38909343306078e-05
1.51494091651079e-05
4.38802827503256e-05
0.000151852452974224
8.21756515774825e-05
2.011980900081e-05
7.09037446607736e-05
-5.53016552555807e-06
0.000128790023161698
6.76146696598331e-05
4.15793146010232e-05
7.41124096438689e-05
5.04611081597439e-05
8.59490690059061e-05
8.40205308229093e-05
7.67226284557975e-05
4.8994243616813e-05
9.26312751824178e-05
1.87083651039635e-05
6.35223965430345e-05
6.16281283131622e-05
3.54500836453118e-05
8.28760940180036e-05
4.71418458162973e-05
4.34769641919007e-05
3.59952694410374e-05
4.34413794223812e-05
6.44293936718788e-05
4.96839395622487e-05
7.20661191107838e-05
3.83980495171778e-05
8.28980479765888e-05
4.53944344816039e-05
9.04805898470506e-05
0.000117325526463311
4.19851888597046e-05
8.88908508657214e-05
1.83318391114017e-05
9.79246872466817e-05
8.145175367302e-05
5.73892757077473e-05
9.90777400947894e-05
7.17499577378611e-05
8.46401353839973e-05
7.78782651930223e-05
1.94209154845404e-05
0.00010304029920088
0.000114521175166941
3.07708813806999e-06
3.23098699382154e-06
3.14903840416208e-05
2.31218843128483e-05
2.0031468241742e-05
8.81145702007013e-06
-6.57563756958895e-06
-4.84170077649669e-06
2.26928935247482e-05
5.97293017558118e-05
7.7344598553037e-05
9.72051686598859e-05
0.000113631247736607
7.36482202446904e-05
4.14107326999053e-05
5.58647189281623e-05
2.77690231066853e-05
4.48162355941843e-05
2.83578938207962e-05
1.04075101908811e-05
6.97049438725134e-05
8.33911642882859e-06
7.08184037583404e-05
8.09004601717279e-05
5.06418366962408e-05
6.5618596942268e-05
1.74128414088371e-05
0.000107394350864453
1.18986937228993e-05
7.38115311728316e-05
0.000104556630020589
0.000118770720556382
4.87371450812192e-05
5.54938011266562e-05
9.28411481915675e-05
3.53591801688953e-05
2.15933673411227e-05
6.47663713430887e-05
7.41000274535142e-05
7.30449934451825e-05
8.21635192687529e-05
3.27434733419277e-06
4.25503253594573e-05
7.11069323803388e-06
7.20651372955431e-05
0.000104224098869878
4.2256115914923e-05
9.03138275439549e-05
5.17026686937693e-05
4.45488912550874e-05
4.23322677386725e-05
5.50016416773198e-05
3.79492708368993e-05
4.18494191434873e-05
7.58070412614409e-05
5.98141752215902e-05
3.92040513316004e-05
-6.14703005273219e-06
7.35350775586882e-05
3.02173673060482e-05
7.33702138965153e-05
-3.57174810487797e-05
4.06477445817004e-05
6.1592042925459e-05
3.63267074025638e-05
0.000158988448132387
5.59375001257604e-05
8.65582590028932e-05
4.01447384323562e-05
3.65047687689268e-05
3.86819218896516e-05
2.6559050374389e-05
7.72930966913769e-05
6.1863923697357e-05
4.40929565303704e-05
0.000112422829326865
0.000125275634187161
0.000129588163956119
3.65367453973117e-05
-5.75753266323694e-06
4.81347713400167e-05
9.64383735508364e-05
4.99110952144053e-05
9.67633316728526e-05
5.59268337766627e-05
4.44341518010431e-05
6.68992224323329e-05
8.3407798296931e-05
4.58893429055592e-05
3.81143253352594e-05
0.000131573393277138
9.81292117395641e-05
0.000100183305895479
8.68553418555934e-05
-6.95273579283265e-05
3.54834027748889e-05
9.58657296088804e-05
8.85447338438811e-06
5.16989804533359e-05
4.87820173103997e-05
-9.77093822605328e-06
6.5483916922787e-05
8.1560007569731e-05
8.96407890156464e-05
4.46179537433386e-05
0.000112690847695629
4.24369202862519e-05
9.49887423036287e-06
5.56561709451166e-05
4.66024406772758e-05
7.89640503536023e-05
0.00010208560396635
5.78440207879298e-05
7.05513817501061e-05
9.07201763108589e-05
6.38789280128392e-05
7.38628326030952e-05
3.02479747288388e-05
4.20414408976774e-05
7.5496926520129e-05
3.33716748155326e-05
5.33756123157685e-05
9.8698246723829e-05
5.42529061547477e-05
-3.86811757340805e-05
2.42810879945563e-05
-2.84888357370468e-06
8.90403075530611e-05
6.82306938185837e-05
0.000109640494466931
5.29032747034951e-05
0.000106129876661741
9.85426447057105e-05
8.02185253143163e-05
2.4833789015343e-05
9.11408475761387e-05
0.000120209151261803
8.63744544952532e-05
5.83670367046649e-05
0.000114915925492299
4.66640421493097e-05
8.15263155028748e-05
8.53524864543283e-05
3.06929137657737e-05
9.71432845501328e-05
9.15116226997896e-05
4.29474455720195e-05
-3.00051299930218e-05
0.00010206977529085
6.91012071828134e-05
4.23730916950704e-05
8.60844533626089e-05
6.16888792408372e-05
2.59653080624938e-05
0.000125639593676069
6.43838313936817e-06
7.2408480340139e-05
1.83901936323961e-05
4.48803555763087e-05
6.72266113740464e-05
6.81236624040422e-05
3.193058733571e-05
5.07033975352362e-05
5.70771488650498e-05
0.000143379215537617
7.5703712109466e-06
2.89288834768331e-05
1.366197500473e-05
-5.04264486672936e-06
5.05573631710454e-05
6.92013388240787e-05
7.39280218489359e-05
4.51739742454776e-05
3.73549063494559e-05
1.66251755448306e-05
5.8983751619298e-05
0.00010694695864586
9.5492919145147e-06
5.79254896034618e-05
6.20355077781648e-05
7.8472682766053e-05
9.93109561175501e-05
2.21387687712597e-05
1.18538281262926e-05
6.82375433042471e-05
6.25527882134425e-05
9.93736382760321e-05
5.66634902998918e-05
0.000107055267925584
8.93259061405702e-05
8.58731851848907e-05
1.24472484536051e-05
5.56246428245529e-05
8.45308932897698e-05
0.00011824521071458
5.80431054093553e-05
2.68979199122561e-05
3.86819107254338e-05
5.12560339107733e-05
7.61075644486321e-05
0.000122141226342523
6.07860611199164e-05
4.95190628991289e-05
-3.91056127583448e-06
3.64249665813076e-05
-2.9622188620128e-05
3.97929003945318e-05
-6.55453667601383e-05
9.54515672842024e-05
6.44652749335791e-05
4.30022166981122e-05
1.63654276516993e-05
2.2475382918428e-05
6.24268336995873e-05
2.55144921804309e-05
-1.93307336480079e-05
4.61301234053415e-05
7.87595687807633e-05
9.72716896739914e-05
1.87070224999257e-05
5.63372863892491e-05
0.000120861580930398
7.35853586836842e-05
6.72794295379258e-05
7.82283011413708e-05
6.37762391244362e-05
8.0787606721278e-05
0.000107933480697841
9.25860675877256e-05
0.00011612983399962
1.07499561434008e-05
7.30174634182829e-05
0.000105547634222002
4.73151614063368e-05
3.55071919876537e-05
7.78526750417548e-05
5.60659850654064e-05
5.38077154163656e-05
1.27007419654392e-05
4.99523668196784e-05
5.88757284758115e-05
7.76988499031347e-05
3.11914237934901e-05
0.000100301370274943
0.000112294055695279
9.13485456012528e-05
4.52674274820378e-05
3.39371686234517e-05
6.96298833489363e-05
4.12240355916142e-05
1.47561759699002e-05
8.05355843698517e-05
1.26334885832392e-05
7.441540906776e-05
4.27388964775625e-05
3.72190554633453e-05
4.21662160179311e-05
1.26881932306412e-05
1.50601871273642e-05
2.19266067727581e-05
-1.91334335917375e-06
8.94575977499078e-05
5.2137671407858e-05
6.51370263279387e-05
4.48032885888138e-05
4.47300413220396e-05
6.55708743227539e-05
8.82372009504837e-05
5.61656685440426e-05
0.000102363193336412
4.76927366598508e-05
0.000130394651099235
4.56763842308927e-05
6.14883701653746e-05
7.41922618925888e-06
6.00871030380966e-05
4.2206179321153e-05
6.24728305875621e-05
0.000101935690124108
7.08866480939997e-05
8.80459485634808e-05
7.91740699952166e-05
7.75955023242e-05
5.81725317514928e-05
9.17902316223671e-05
0.000126952875067825
4.23413687664939e-05
5.13113733844243e-05
0.000113431018483114
1.21472977873445e-05
7.22509179535785e-05
7.57724078742485e-05
2.18625500742477e-05
6.79225834201232e-05
4.34957738113689e-05
4.93988824665721e-05
0.000131034265557002
3.86030447129774e-05
5.01185566674765e-05
6.46573163828556e-06
8.16526937009238e-05
0.000101335129516394
9.63249225317541e-05
2.21484084815728e-05
4.64328481865284e-05
6.07850977239391e-05
4.9396470638335e-06
5.50325164251152e-05
6.00111741596231e-05
0.000115410952038934
0.000113733143739774
2.67748605606512e-05
7.50807481336371e-05
9.37312893952146e-05
9.88872464044565e-05
5.37454873322434e-05
1.05966254185013e-05
0.000110847470508761
8.39286929451671e-05
8.35573678520197e-05
7.31343211377137e-05
3.69391694444043e-05
8.37717291604635e-05
7.07404209765803e-05
-2.54633997817112e-05
5.83672402802988e-05
0.000107652743191537
5.77019719218663e-05
8.93882814939678e-05
5.51221851792134e-05
3.0821629152974e-05
0.000105472651242153
1.909766729384e-06
6.09472890394401e-05
1.48397367607976e-05
2.31715492065333e-05
-1.58373701383295e-05
4.50311106244915e-05
6.11779915192341e-05
6.41027603181739e-05
7.19613613616394e-05
4.29443513723271e-05
7.09365398265228e-05
6.64719180536585e-05
2.10993782441534e-05
3.22479877035211e-05
2.96547944838549e-05
3.7422056751817e-05
2.2068861946648e-05
2.32507430805046e-05
8.11636448678639e-05
2.62720931988002e-05
2.74799683683431e-05
9.55905344071975e-05
6.43253106831393e-05
3.57741710372285e-05
8.23030337033701e-05
0.000113863490389718
0.000110705869756982
7.6030328007022e-05
3.11826855524862e-05
9.54976060543211e-05
3.67946154238992e-05
0.000106920573096805
0.000121102431237694
6.62521485191194e-05
0.000138949202884679
6.8956236254234e-05
7.49878613595979e-05
4.59760613126378e-05
8.17995387402442e-05
8.46163869829634e-05
8.53962052766931e-05
9.96955030837402e-06
9.84554083869918e-06
-2.91582374103231e-05
7.22463336980179e-05
5.86222169187981e-05
3.84907198363907e-05
3.25597254863317e-05
3.64833769047441e-05
4.1668108564059e-05
1.12508152262098e-05
1.48993200595052e-05
1.92562858277934e-05
2.97220848756135e-05
3.54138986823778e-06
6.49381656485289e-05
8.0850949589488e-05
3.78082359656969e-05
-3.22099356454394e-06
-4.88505527401163e-06
1.0984984945314e-05
0.000118498163060012
5.59478836149955e-05
6.23289928987945e-05
8.72360367348056e-05
6.15909878588203e-05
6.23981407370772e-05
6.23890332236165e-05
9.94985532616743e-05
0.000112190178043941
4.53052901986778e-05
0.000114701258050431
1.18601308710091e-05
7.84428027102453e-05
2.08848225290893e-05
6.89562739438165e-05
-5.36389735845891e-06
5.84343525156468e-05
4.18495805729408e-05
8.47564461988006e-05
7.5804680523175e-05
7.95710450314041e-05
8.31809031227466e-05
8.32810320229302e-05
6.97202586933849e-05
-8.86017735339212e-06
0.000102391002739197
5.79630872721302e-05
2.71785251650061e-05
3.5012872539096e-05
9.09817254629816e-05
7.50934548482786e-05
2.92652627089571e-05
3.69520467552623e-05
3.43565523906729e-05
5.90039947872628e-05
1.41759259814871e-05
-2.14689987231516e-05
2.45121776915602e-05
1.69521167136265e-05
0.00012930572537506
5.28609182670141e-05
7.88713524243238e-06
3.96729129170514e-05
0.000118770886318373
5.26712071003083e-05
1.53476562090438e-05
8.28801459385602e-05
4.89714635255571e-05
9.86770822481578e-05
4.14906981410335e-05
-1.88666019621609e-05
0.000101983493481829
-1.09143584096016e-05
6.32763912324035e-05
9.46553664219503e-05
6.79780360687131e-05
3.19038673312026e-05
3.86530448466743e-05
3.98236438027785e-05
0.000107188094267209
0.000130015988399782
1.86223698748285e-05
6.04965363961401e-05
2.63567887619949e-05
4.51429835501104e-05
5.3102361600149e-05
8.01024284195046e-05
7.34442623276979e-05
8.2221394833983e-05
3.6561898277522e-05
0.000118812653250591
4.43799575990115e-05
7.80688533914813e-05
5.18519821791398e-05
1.0663526357205e-05
6.31750276500896e-05
9.06738773007828e-06
6.62158924436256e-05
-4.4406348485161e-05
3.62020487756412e-05
2.10243287489544e-05
-2.39284033490378e-05
7.7937230097241e-05
7.33121687944182e-05
-2.89083264325423e-05
-1.01026994017027e-05
7.95077588988309e-06
0.000105703367911296
4.30254915734052e-05
3.91578603383821e-05
0.000115282878012159
2.48784769491198e-05
9.77834740361958e-05
9.22873317675115e-05
8.37041522364747e-05
6.17608757473965e-05
9.95343089158392e-05
5.92692397715718e-05
0.00011875607888693
3.79426780044435e-05
0.000112587600369916
3.98222081885157e-05
8.66626389761836e-05
7.19818095516688e-05
1.28872190078172e-05
4.18515168187541e-05
8.86188084498193e-05
4.42645367024332e-05
6.23801890868753e-05
4.69246100528303e-05
4.49560444462187e-05
9.80052221320823e-06
6.28899738481005e-05
2.81748238469962e-05
2.14339063285625e-05
6.66559581748403e-05
4.82081012925905e-05
-5.80886821624407e-06
5.64547932094356e-05
0.000117851188247419
8.72605162369464e-05
7.47489105249641e-05
5.77575498156454e-06
6.67041648767426e-05
2.36934605630594e-05
3.11399760699342e-05
2.86601088802765e-05
0.000152600914830772
5.843285847348e-05
9.48136193113991e-05
6.24113978066974e-05
3.77355209852313e-05
5.73888414777338e-05
0.000134529642018192
7.15673117216127e-05
8.65931102940983e-05
2.0915668011077e-05
3.96116501672864e-05
2.96385299616972e-05
3.21393124193772e-05
7.61951747937931e-05
3.48281192422552e-05
4.00417767300229e-05
4.20296322454627e-05
3.51241288971625e-05
2.54271929686221e-05
6.3571104316973e-05
5.67417937894701e-05
3.34488638933025e-05
6.01863961023753e-06
3.57462671882566e-05
4.51772248905961e-05
7.97075898170501e-05
8.53848880651031e-05
0.000101862203464284
3.48257845097424e-05
6.01264860627983e-05
6.91149515890025e-05
1.56725472526374e-05
6.11754059819423e-05
3.45869039060106e-05
7.97377939718862e-05
7.69523032752632e-05
8.60171740463488e-05
7.83542908827016e-05
0.000109389816359461
2.00059154578449e-05
1.85320260572902e-05
2.7950993255876e-05
0.000148599101513026
2.15364225021921e-05
3.66128235653067e-05
3.18176813201652e-05
4.95642866252035e-05
6.38696615994898e-05
0.000100423286307167
4.91345826417618e-05
5.39064881680835e-05
6.05234111605208e-05
7.02013820380709e-05
4.39325924556774e-05
6.50435921251658e-05
7.46225198197308e-05
8.51632609685777e-05
5.30610304320013e-05
8.28345272132236e-05
1.45871846987191e-06
0.000125734156109185
9.26744910259721e-05
6.74926525667898e-05
8.89967087083557e-05
4.02610288970494e-05
2.83391438610854e-05
5.87450034826582e-05
4.81253438651074e-05
7.37896315685199e-06
1.50564312213636e-05
3.27058326368665e-05
2.56911589182335e-05
8.30367440933234e-05
2.35174707926119e-05
7.85531788512592e-05
4.61976708065167e-05
3.75571259145709e-05
2.78499631076902e-05
0.000104043183265693
6.32413361748086e-05
4.04377409398604e-05
8.99198306261742e-05
8.28032164396013e-05
6.85850007728367e-05
4.0555965951231e-05
7.935025145093e-05
5.49795683263108e-05
2.4719468866591e-05
9.0821770261658e-05
2.01767059770642e-05
0.000123816716604483
1.58472527260953e-05
-2.25772016147952e-05
4.03326010447872e-05
6.27574975606423e-05
3.24164784037693e-05
-5.9649310403469e-06
-2.1327742379602e-05
5.49259267893046e-05
1.40217261108819e-06
3.05264674285698e-05
8.44614148769081e-05
6.55581510373286e-05
8.46054739393317e-05
2.5896599911766e-05
9.61887186004188e-05
5.69681933744198e-05
5.90118039685229e-05
8.29917329863716e-05
3.83392635145715e-05
6.1288708889492e-05
4.54977476369126e-05
9.79392869633651e-05
8.25167713057489e-05
8.19765596668001e-05
8.55786156802008e-05
4.62146106807614e-05
-8.03955050016308e-06
6.07388073728276e-05
2.99125048564763e-05
3.63309200544825e-05
-9.30009352184106e-07
4.86791644585018e-05
7.43317329630121e-05
9.05065220325581e-05
4.56376076673069e-05
4.57861806569005e-05
3.89826258255176e-05
3.18980188281067e-05
4.45001163153121e-06
2.39314988769175e-05
3.91332811482423e-05
7.28041683780105e-05
3.41137682647401e-05
8.32195719525079e-05
0.000104163209390458
5.88253677325527e-05
7.83368978080239e-05
2.07883725238584e-05
3.0599662842723e-05
4.73699609713399e-05
5.50464537831569e-05
8.71708968759843e-05
6.33421775177755e-05
0.000110842294204164
5.29155207118137e-05
5.19584914808368e-05
3.91269898417408e-05
9.58317387843528e-05
6.87602619543811e-05
9.47314318169021e-05
2.85901446692549e-05
2.94518688847691e-05
1.43263330973399e-05
-3.17211695691659e-05
0.000133645908331767
3.16286038010607e-05
6.00190714402817e-05
5.94239152472792e-05
3.08343508178368e-05
5.73038838183326e-05
3.3849176247564e-05
7.14308865697034e-05
7.48536069235448e-05
3.87334568768474e-05
6.6883242923733e-05
5.51480544565708e-05
-7.95925260182286e-06
6.44461771964876e-05
0.000132279384833132
0.000135121029261955
5.82780797045707e-05
5.88693558109215e-05
7.69701853654246e-05
7.58999703520163e-05
5.48033882709541e-05
5.6647353795286e-05
7.85542892762343e-05
7.26714210423813e-05
6.7458422144079e-05
2.29311479112256e-05
7.3460272289268e-05
6.4155922738441e-05
9.05363320676132e-05
7.67151522354367e-05
6.39266838520098e-05
5.30566886850372e-05
3.85726150234111e-05
1.00275705028118e-05
5.36565377715465e-05
2.47162324605229e-05
6.5591882447397e-05
3.17658590244462e-05
2.16436221737372e-05
8.68370527877537e-05
2.47926318970706e-06
8.85374615938526e-05
6.18855137059707e-05
0.000100320233085496
0.000123323358357533
4.75028027694389e-05
1.63688928847491e-05
8.22651728639129e-05
1.15791682967998e-05
2.49724595504694e-05
4.52724025810607e-06
-1.09002578241641e-05
7.16063089775395e-05
2.60380415447632e-05
0.000134708154339111
0.000110928514245995
4.32366484493685e-05
7.07134328413476e-05
-1.98954932966004e-06
5.06316841846718e-05
9.47862051537123e-05
9.24263885543229e-05
4.44291333538621e-05
1.80699617734359e-06
6.41322730833467e-05
9.73802922033298e-05
6.53195392893665e-05
7.49346535547711e-05
0.000146618381703933
0.000104074834646811
0.000114894693753064
5.04031299290014e-05
0.000111137976497965
7.49439932749063e-05
0.000144731315109698
3.32527673693904e-05
4.76859701886192e-05
9.61254217480581e-05
7.62324679057323e-05
6.86357106504405e-05
8.55771305594807e-05
4.88231462560595e-05
7.61635166031698e-05
3.04784494683292e-05
0.000100057001468075
5.00042461372269e-05
4.70105309952391e-05
4.58881419157859e-05
2.73857031900367e-05
6.46841796055309e-06
4.416685305339e-05
9.21746597037579e-05
5.90993492382429e-05
1.0006480282443e-05
8.42290223567078e-05
1.80919602693786e-05
3.95781816709426e-05
3.80477596696251e-06
7.50157691432392e-05
8.26070401684659e-06
4.45260697216123e-05
6.31161406416735e-05
5.8732474575282e-05
-4.1335880441436e-05
5.34834089133501e-05
9.44516015809301e-05
5.24222169996768e-05
7.33423997900862e-05
8.65097186840936e-05
7.40981425454305e-05
2.76114371392536e-05
7.23795783429759e-05
4.62028439380525e-05
5.43070724487419e-06
0.000103965738315043
8.2697250747208e-05
6.25537677009596e-05
0.000125586193454474
7.7612699152145e-05
8.04830378058729e-05
5.28812990437122e-05
6.45846090073267e-05
-4.4150583258329e-06
5.88549833581088e-05
6.18965990040299e-05
5.76524579095738e-05
7.37841095059569e-05
3.16068498205613e-05
2.3059113479215e-05
4.89416632740731e-05
7.66858489527047e-05
4.90413660931819e-05
0.000136487434031827
4.79300531437234e-05
0.000140620132700165
5.77205748797871e-05
7.09265966606342e-05
7.9604296353493e-05
0.000119237760521333
3.71708862045844e-05
5.20573056390158e-05
3.76248849706549e-05
4.16959516174657e-05
6.97954507127117e-05
7.90760493305853e-06
1.70318296116661e-05
1.78082449813863e-05
4.95977545486898e-05
-1.90775436419996e-05
8.07823718101132e-05
4.71016626065303e-05
6.02368908171241e-05
3.71948417794723e-05
2.00334500382279e-05
3.61954167506538e-05
-1.38068088427241e-05
7.03575435140995e-05
9.02467121334731e-05
9.46366593165427e-05
6.24002194750385e-05
3.13876814316768e-05
7.93400994826735e-05
7.29684666211537e-05
0.000123421794456053
6.62521407809242e-05
3.67064398104882e-05
3.68027423580671e-05
0.000101432658245687
9.31010690540081e-05
0.000105563555421078
9.30809129435327e-05
5.997573917991e-05
1.51146946541873e-05
0.00010092654919728
7.17692843943824e-05
0.000107086874302707
9.63278894666928e-05
6.74380990111903e-05
5.95318336868154e-05
4.44659371089875e-05
3.83107023241323e-05
4.53220157785603e-05
0.00014282104250169
9.21893118247415e-05
4.78307156546688e-05
5.40601037800957e-05
7.57023554579623e-05
7.5601940161398e-05
1.33769593598492e-05
8.53850263755666e-06
5.40481621237451e-05
3.19782049197244e-05
2.72162524779521e-05
3.96112217519367e-05
0.000104140071618271
0.000116851310620487
6.21633326517053e-05
0.000107329122494468
9.46806870428253e-05
9.29993028917445e-05
9.85409027674095e-05
1.35025065817222e-05
5.35986618872699e-05
6.92017135704993e-05
6.88274228285155e-05
3.7171560687985e-05
5.33255953457998e-05
9.61054292824344e-05
9.3871803558671e-05
6.5978349692341e-05
7.78141189271212e-05
1.84921161088869e-05
0.000131304158787741
8.43857034234816e-05
4.21491850949307e-05
3.34798748151631e-05
2.15719525654923e-05
6.93841098050368e-05
3.85351473446216e-05
2.20638729051702e-06
0.000116941915251641
5.37591226997379e-05
5.0309992245148e-05
0.000102330308408873
9.77731143973269e-05
7.0435162646047e-05
9.03102179950013e-05
0.000132602913766982
4.47232608696746e-05
0.000104650917635499
0.000113875652774691
7.75843257042415e-05
6.03726045653526e-05
9.44076539429003e-05
1.85381101972012e-05
2.16420676229837e-05
8.23296493879513e-05
3.56991842432793e-05
6.70969040695001e-05
-1.16942977667095e-05
2.01674562296542e-05
8.05343563625607e-05
2.82477596014115e-05
9.61219220683746e-05
6.45795256847895e-05
2.97510080294697e-05
3.79512659584996e-05
6.11604561188858e-05
4.63408627205138e-05
8.59327533388133e-05
5.80455161968056e-05
2.98447389164223e-05
8.83681503920561e-05
0.000101173027346655
6.27552000746304e-05
8.72864480867213e-06
0.000130984331319195
7.76555717344841e-05
8.56406962924758e-05
5.73977339691406e-05
3.19167605189606e-05
4.64547591021452e-05
7.51781427136514e-05
5.80007540735988e-05
6.17066619737619e-05
7.08904513030168e-05
1.08212241662678e-05
5.59738302186538e-05
3.40547321128608e-05
0.000100326525793137
3.18895848739687e-05
5.64800560050778e-05
0.000107513136827619
5.87974167171297e-05
5.75277878284546e-05
7.06751096632589e-05
5.33120572009292e-05
-1.03917702033124e-05
9.89214662786883e-05
0.000131919161652904
5.61723251397367e-05
7.08341128340681e-05
6.67463064611162e-06
8.95751599317042e-05
9.29713749210159e-05
5.4472891610914e-05
0.000104841512868239
5.39144028519481e-05
8.40240424967086e-05
6.05915166658943e-05
4.29824146806612e-05
0.000119586909034017
2.59006641468189e-05
5.18820601773472e-05
4.82003129091412e-05
3.49859959948481e-05
8.34677543167907e-06
3.27673725548528e-05
2.76815706984491e-05
-1.88269279978982e-05
6.02402897161177e-05
9.70515769833008e-05
5.89222437025625e-05
4.71498654879891e-05
1.42573676291755e-05
0.000112188859836347
8.67588882404392e-05
7.65681859673295e-05
9.42866026295789e-05
4.39883236777408e-05
8.89892166962511e-05
8.99037924155841e-05
9.72808987835763e-06
4.36601446595394e-05
0.000106944810753201
7.78107725992053e-05
0.000110042588402871
-1.42399610876201e-05
4.9442022915147e-05
3.44046639807701e-05
4.2194923765794e-05
0.000102089272111612
3.17577241729855e-05
2.29797628529992e-05
8.39951872944731e-05
7.28449241125855e-05
-3.21919790599468e-05
0.000102638092502035
-5.79096745489689e-06
4.6432919088166e-05
7.81345343633218e-05
0.000127108184673291
-1.18947622646552e-06
9.16080572896962e-05
2.49505762612266e-06
2.77907394373821e-05
0.000102887310472841
0.000106800083744794
7.52963253037847e-05
9.5526034670871e-05
5.74712351495261e-05
2.76517603434175e-05
8.84112526767471e-05
4.2545920331697e-05
2.19446944794236e-05
0.000111874031676403
3.78188545812187e-05
0.000102943367704286
6.4243655228676e-05
7.41872420333672e-05
6.67818010041033e-05
6.02148325722131e-05
2.50193359928556e-05
7.79007901405674e-05
3.9339375589217e-05
3.91253438783898e-05
6.75754598691982e-05
9.97986009129469e-05
3.54905482216622e-05
3.05284562824569e-05
-3.22809629511572e-06
2.90596275493279e-05
1.45829287176113e-05
7.56325755397667e-05
2.15549010632112e-05
6.24033285340306e-05
8.5847403551392e-05
8.09171589877438e-05
5.89583828436591e-05
-1.43413397685786e-05
0.000100671366146417
5.38302875416337e-05
7.27423496719844e-05
7.09826743306397e-05
0.000105073297098223
6.26711558800154e-05
4.54526411504716e-05
7.34881171618391e-05
9.55078670459981e-05
4.50582151846847e-05
2.25025090174052e-05
7.64287785802861e-05
6.53904900506833e-05
4.45514842512152e-05
1.70610891493965e-05
0.000119577373556866
9.07221567029219e-06
7.79650733142469e-05
-1.65676563346158e-05
8.3469988285496e-05
4.55340908037492e-05
5.36446606436645e-05
3.57434130307278e-05
2.20878646115526e-05
0.000111960882493304
6.6917428096753e-05
0.000116106548653301
6.39864688467384e-05
0.000122627383549953
0.000101551402571406
6.64238628483358e-05
6.58480495144821e-05
3.18762839746768e-05
7.50745473833283e-05
1.59877147469058e-05
2.01617915262218e-07
4.62031266310033e-05
6.98732844760906e-05
6.24897804578868e-05
5.04683435980944e-05
3.29064847563285e-05
2.34198255447515e-05
8.83487215245951e-05
0.000106842899309973
7.98538732912599e-05
3.4526672560712e-05
2.72177094576788e-05
5.335528966556e-05
2.5223861037312e-05
3.69521627523049e-05
5.2114514757275e-05
9.12129287522954e-05
4.46208869357481e-05
7.22246402101914e-05
3.035837741612e-06
2.78008155813304e-05
8.60897288918073e-05
1.73183439047355e-05
4.55615131029445e-05
5.79918561236966e-05
7.54683471484773e-05
4.76551902776258e-05
7.84483423930098e-05
6.38207621992603e-05
5.64720545427454e-05
6.52544571785137e-05
5.83459642614091e-05
9.42183052641493e-05
4.46226309065326e-05
2.45975108502225e-05
4.4535955232563e-05
4.90841415822569e-05
7.17505120757367e-05
8.10704920756039e-05
8.38892960582079e-05
6.77222269044975e-05
5.10218880407552e-05
0.00011475098604698
-2.202768593393e-06
7.73412504917494e-05
6.08605338531653e-05
6.51479623508817e-05
2.41821442720048e-05
2.37232077826303e-05
1.91737134288301e-05
2.19479621035426e-05
6.81833834225758e-05
5.78608390396094e-05
7.93990399291947e-05
9.93470071492189e-05
-1.301599372132e-06
6.40217901095808e-06
2.4449940456993e-05
2.23920241161231e-05
4.30683667463167e-05
7.07286522292302e-05
3.46747281177196e-05
-4.17528731807686e-06
9.37105866113476e-05
7.53295472808225e-06
3.41748601995735e-05
3.47796884238066e-05
2.28220978012563e-05
0.000119365412038337
4.64560866459017e-05
9.78946597872783e-05
7.9346706808065e-05
7.67927803183685e-05
-2.8511617797086e-06
7.20772182869833e-06
9.06956300601692e-05
8.48707240772218e-05
0.000125689455066602
6.12948847776759e-05
5.63636507116482e-05
7.87719252383561e-05
7.26956441576977e-05
8.10170842510348e-05
6.73681765371515e-05
3.8357710044261e-05
7.04407290104428e-05
0.000145026112237304
9.80834528098169e-05
4.58246278205394e-05
1.05557514657799e-05
5.6266051665624e-05
3.23261991625055e-05
4.34266617644457e-05
8.19270927884657e-05
8.34279833120691e-05
9.09136055047564e-05
2.60356473665692e-05
6.00438770303658e-05
7.49964260500702e-06
4.6484495859921e-05
5.48518453181993e-05
-6.59268890970139e-05
7.57535956480043e-05
5.56672374875422e-05
2.73775538259172e-05
3.62628927501487e-05
7.55694496052234e-05
4.57927512420685e-05
9.24622456715303e-05
2.24014540472878e-05
9.60236540440541e-05
8.79915873961287e-05
4.01869658967359e-05
8.4754713275589e-05
1.52477178549265e-05
1.09557488491578e-05
0.000114752605644655
4.20154924678661e-05
4.08473549786402e-05
0.00012132546330357
3.93671620990875e-05
8.91402844368275e-05
8.62042022524771e-06
5.95243143091237e-05
7.83466339319822e-05
0.000121366518418253
3.9831210869899e-05
3.67488374406281e-05
1.47628813600639e-05
0.000107341062869755
2.46789451660671e-05
6.36923016786682e-05
3.97293855374573e-05
3.83067647080175e-05
7.89495453903941e-05
6.93643049376651e-05
4.2264378036352e-05
7.91290627478802e-05
6.44135535641206e-05
7.5258396478784e-05
8.73225919350772e-05
3.23522785516879e-05
8.56883631306958e-05
9.97792307382529e-05
8.70338935672401e-05
0.000114864252667637
5.11405819174661e-05
1.99604042023651e-05
3.32232328346146e-06
7.1857259946043e-05
9.87129657432258e-05
3.48880385137954e-05
8.05509266895053e-05
0.000114324794678464
2.95406472573047e-05
3.37860012293606e-05
5.67205269719429e-05
5.56602899453897e-05
-2.40079794183497e-05
5.78369588030916e-05
3.04929474194057e-05
7.53132972534697e-05
6.51362411372767e-05
8.53491352958502e-05
3.41490105216301e-05
7.89526584141578e-05
6.25054669665518e-05
0.000114349754555956
4.99090016481426e-05
5.96479790868063e-05
9.30751318089938e-05
2.7880816920417e-05
3.21796565503773e-05
0.000103361550041023
5.83738496969166e-05
3.39635774999872e-05
1.34647182806205e-05
7.86614068275556e-05
2.40175539825277e-05
1.38366904065652e-05
-4.32806379440647e-05
2.94409494793318e-05
5.11704970532472e-05
8.73709579702109e-05
8.31214023534242e-05
0.000108711974440774
2.83707103735384e-05
8.18609974165428e-05
5.07701404161378e-05
8.28648589463625e-05
4.06356822950316e-06
5.86155649752039e-05
-5.71261290796508e-06
9.46388453594016e-05
9.09994462387321e-05
4.02145604934116e-05
3.98029456707395e-05
6.67196774922462e-05
4.48822210248279e-05
9.57576033521862e-05
9.98460927223231e-05
1.83661660824516e-05
4.70147990311154e-05
7.16296824889503e-05
6.42362780982111e-05
0.000122260978058604
-3.64684398320924e-05
0.000116416320558089
7.59404066583071e-05
1.43912884835493e-05
1.60833722662667e-05
3.95536360695826e-05
1.09966664175129e-05
2.45633610149533e-05
4.13444163737769e-05
3.15020775032447e-05
4.98262779421872e-05
7.21742274812205e-05
6.1355425972692e-05
4.24004338831119e-05
0.000131682577834887
3.30783572697387e-05
0.000148361437168445
2.79958261032732e-05
8.03143148096646e-05
3.26538456153653e-05
4.5632159078298e-05
7.68486239891716e-05
5.36882644625795e-05
1.3043728677516e-05
1.55905055752554e-05
6.04699937624796e-05
2.77618266230933e-05
3.78560181225735e-05
4.3102519711606e-05
2.60676911715603e-05
3.54216830889383e-05
3.10526789418799e-05
1.28096843623146e-05
-9.63462634031952e-06
5.38559386208429e-05
5.97080893739349e-05
2.77923427937853e-05
6.42333457322528e-05
0.000119268504332397
1.8640666551157e-05
8.03577563390684e-05
7.74873024725562e-05
7.62811839396636e-05
3.90269458477178e-05
0.000126320041093613
9.60342759408305e-05
3.95072654611052e-05
6.45861844762261e-05
6.57807730200277e-05
8.06098979288332e-05
6.4235926284632e-05
8.32144506679781e-05
8.50189915294788e-05
3.65143309497417e-05
1.60508210003621e-05
4.26171418531551e-05
5.20289748860109e-05
6.62969610988268e-05
8.53068597875695e-05
1.8922767006625e-05
2.9340543298767e-05
6.24399415104529e-05
6.94303647267776e-05
2.97345484575601e-05
4.83925430495252e-05
7.52851550144379e-05
8.52014320038239e-05
1.33571144827133e-05
9.69957608759711e-06
0.000118862856438462
0.000109981686789085
1.6153495874979e-05
0.00011868269224284
5.62605372883411e-05
7.718716250396e-05
3.35714016957226e-05
5.75636257520763e-05
6.77986250450954e-05
8.45764935284154e-05
5.9537341651222e-06
8.45593726246493e-05
4.83297031681214e-05
9.6564804476569e-05
6.47378513743593e-05
9.0517350550227e-05
8.33770150803299e-05
4.87010536938464e-05
5.25253010373715e-05
8.06687594105721e-05
0.000117668645306259
7.57562085716489e-06
8.18737451351012e-05
4.76756890403487e-05
9.83692790445955e-05
4.59364247826329e-05
6.7289673470261e-05
