# Supplementary material for: Research on computational propagation and identification of mine microseismic signals based on deep learning
Source: PLoS One. 2025 Oct 22;20(10):e0334641. doi: 10.1371/journal.pone.0334641 (PMC12543183; doi:10.1371/journal.pone.0334641)
Supplement: S5 Data — (ZIP) [file pone.0334641.s005.zip › 000100800001539.xlsx_0.txt_24.txt.txt]

0.000104276039351491
9.60793432330364e-05
4.73384202345853e-05
7.82155094600465e-05
6.53445983979509e-05
6.8401255709409e-05
5.96347183044448e-05
4.65461669854224e-05
7.91196885268397e-05
-1.09262869803648e-05
6.73837495074402e-05
4.1844971582396e-05
1.98994456356614e-05
0.000120849432531975
4.71774963736645e-05
6.86533740927845e-05
-2.46835578714704e-05
6.31819492951414e-05
8.6013824285922e-05
9.67497403094398e-05
3.57683611474012e-06
3.1767581435675e-05
0.000109133571794737
0.000102062377709841
0.000105806466544289
8.17841302908635e-05
7.79796315570588e-05
4.64217534949022e-05
0.000101339939354096
6.25579856210653e-05
7.31562351835088e-05
9.59957673411562e-05
5.96719982346538e-05
8.09460128331791e-05
4.99788043722237e-05
6.47987743816997e-05
6.16587871748221e-05
1.52175511018281e-05
1.92557856934481e-05
6.67205990073354e-06
3.07238584211933e-05
5.07302361021272e-05
-1.34883746983602e-05
5.80395170282227e-05
9.31835608205156e-05
5.00359171161356e-05
4.6379278433975e-05
3.03644345529042e-05
3.44665922661419e-05
3.76750252496489e-05
2.58928143562346e-05
5.94099461652557e-05
6.28471273288022e-05
4.6103832960838e-05
9.80111182751554e-05
9.84091044306626e-05
9.02306704361735e-05
3.12123894830667e-05
4.45053211680471e-06
1.43245020696436e-05
0.000118875320539676
5.67603347245854e-05
1.99055117374101e-05
4.71022029394823e-05
2.99667139288137e-05
5.06392995337868e-05
5.61486299477996e-06
4.95086864143977e-05
5.40605170073076e-05
6.74741479428581e-05
5.25444954037967e-05
4.89759283417146e-05
5.82209329421802e-06
4.45279699308555e-05
6.76536681500379e-05
9.27408182016352e-05
1.86883571625389e-05
9.75286481681104e-05
3.51357757510049e-05
5.46193532174606e-05
9.73335920795738e-05
9.01494680981015e-05
8.10606447705714e-05
8.96796527373099e-05
7.35755264017388e-05
0.000109283553118827
-5.88938686954828e-07
8.89033683653192e-05
8.64084171942662e-05
5.65828889210567e-05
4.05495791727569e-05
2.9071649346907e-05
9.97453509734998e-05
7.79537831499057e-05
7.40021706235121e-05
2.56285219030339e-05
6.40350857366732e-05
6.46420845980053e-05
7.9700840729427e-05
6.61085504576435e-05
1.71435659344287e-05
8.74982578974663e-05
-1.95143286252938e-05
6.40495408034268e-05
5.09240266994826e-05
9.84366235639713e-05
1.81506317313705e-05
5.30234876188096e-05
7.0481513113706e-05
7.03332120661259e-05
2.66404889077284e-05
9.00242908958885e-05
4.64120848192663e-05
5.37705412084652e-05
7.1582810851964e-05
2.28891523684496e-05
7.18999282969511e-05
6.85341131082385e-05
0.000136649475308324
1.44540241269131e-05
9.73544159078615e-05
6.47390290741567e-05
6.02508676714175e-05
7.3746228916085e-05
9.49647241746966e-05
-9.19568838248729e-06
0.000132800508382549
5.4630345480061e-05
9.48987429618792e-05
7.01316051895743e-05
1.38121169308513e-05
3.66587284878771e-05
9.0052699651827e-05
5.45048340410658e-05
1.7038727651146e-05
1.31717759422617e-05
6.2285877781511e-05
4.79845279971321e-05
0.000122110968564929
2.11313022041171e-05
6.52690845504948e-05
3.12125903698262e-05
9.1761069677049e-05
4.49502981307568e-05
3.31430865621724e-05
1.12022782423115e-05
5.9837315114593e-05
9.98993269882181e-05
0.000114134148350757
9.0087244612222e-05
0.00010911732506863
8.98137504965656e-05
5.86429649682942e-05
8.3786507487688e-05
5.82985751550482e-05
-6.18938189768723e-06
0.000121968536027008
8.7234813262665e-05
1.76540488398797e-05
2.97386281906143e-05
9.40252855745305e-05
7.39575006041128e-05
5.45600929803192e-05
8.40336117694314e-05
6.18869372154758e-05
9.25188806192936e-05
5.34572215804654e-05
4.90287496317261e-05
8.84814354918566e-05
6.04185457380649e-05
5.94275071351719e-05
6.59558194883421e-05
3.84558946522078e-05
5.01655309728315e-05
8.91135437408153e-05
9.29453442087014e-05
2.82558014966756e-05
8.93845104013727e-05
-3.22479689366847e-05
5.8864387140622e-05
8.40048284165886e-05
6.14103056193563e-05
1.48689362100064e-05
6.04876558654261e-05
1.08829723707399e-05
8.0197830147871e-05
3.50366122316424e-05
6.26574570661404e-05
7.13398172579705e-05
3.98856625217976e-05
3.05069633458438e-05
1.90917631831793e-05
9.33981303289093e-05
2.43626097185702e-05
8.92482739104709e-05
1.94080713298784e-05
0.000101172232623585
0.000105911816737435
2.27762540327442e-05
6.73403323797197e-05
0.000116933039188868
6.80693764528982e-05
8.43965805153008e-05
0.000130684108136002
2.56400037185973e-05
7.05706842074343e-05
4.82926891881208e-05
4.85833695929175e-05
6.84913028024828e-05
0.000114922968208908
0.000103524584758015
6.41889827843876e-05
7.02490781675539e-05
9.72973119010187e-05
0.00010486240763772
0.000107197848478184
3.01438499971139e-05
0.000144898854604827
6.2247345079402e-05
8.84417301301469e-05
1.12150193121347e-05
3.55686425453466e-05
7.10339774140239e-05
7.4156618977129e-05
7.63111812059608e-05
8.66710643776922e-05
2.91320071241842e-05
5.688371645208e-05
4.52847932845734e-05
3.41599714590561e-05
4.13862704292791e-05
7.08225002031747e-05
-5.37639028077543e-06
9.33022860320296e-05
0.000106483403681224
5.81112961782367e-05
6.29918040540228e-05
7.89844123236834e-05
3.8540482797384e-05
8.75882780079519e-05
6.86585103952395e-05
7.63256414801841e-06
0.000114853119330111
3.90618200035376e-05
6.78285609473175e-05
3.25165403611029e-05
8.78289079465188e-05
5.16302330953557e-05
5.95919721437216e-05
9.14536722704022e-05
2.37028586722804e-05
5.47999628959711e-05
9.45931141809338e-05
3.50731165433952e-05
8.50072540755704e-05
8.73135736595782e-05
1.45391344294485e-05
9.582130946005e-05
8.31413096431648e-05
4.69392011200592e-05
5.93513140035786e-05
9.75887084340059e-05
0.000105919045281478
2.86356935186771e-05
0.000111469968288598
0.000133102724288274
4.80071114506061e-05
8.29356194347307e-05
3.05642988526748e-05
4.90667158571535e-05
7.54169054123934e-05
6.17279641431932e-05
5.54397687711795e-05
3.65203821124033e-05
6.51170905599385e-05
4.51880662793501e-06
3.47983476882859e-05
9.21244344643335e-05
5.81549443346102e-05
6.69793971295051e-05
9.72027992014746e-05
1.38617331315365e-05
4.84074653039331e-05
5.77006702398499e-05
3.67821410770805e-05
1.36014668612812e-05
3.88102474595719e-05
7.06641709217465e-05
2.20336990805781e-05
0.000101315293366031
8.02980648596855e-05
0.000105086530282682
2.80472958546292e-05
-8.0864727213671e-07
4.67733773198133e-05
3.65398780884253e-05
7.61407866652202e-05
2.36433296964293e-05
6.87378689315193e-05
8.72530738025074e-05
5.55627016420176e-05
0.000109633312483845
0.000114700060798957
9.18246712882786e-06
2.93506476457519e-05
0.000122039429661912
6.95684043195925e-05
3.64485544648993e-05
7.25054759617554e-05
6.50473272821137e-05
6.56557213103694e-05
8.73116526989227e-05
5.86069899007148e-05
0.000104141007959044
5.73588181583354e-05
4.44312997917095e-05
9.50378738803592e-05
3.90543220744891e-05
3.84298797463945e-05
9.28338506650248e-05
7.77719088164101e-05
-2.87374389186868e-06
7.41535945984696e-05
5.24166533688337e-05
8.24897032914777e-08
6.88231027973733e-05
5.3165108683222e-05
-1.61368794318156e-05
9.66929399784542e-05
8.09523019499341e-05
4.5173400722871e-05
2.36930191048727e-05
6.02423863608573e-05
2.56965852424383e-05
3.93869899990525e-05
5.00187889668355e-05
2.89461665685901e-05
5.51340718825192e-05
1.44719372676839e-05
8.83990019609239e-05
7.41008231858911e-05
2.98442852709184e-05
2.68488158572342e-05
5.34054258389286e-05
0.000100591544453648
8.85424177085818e-05
7.63508134326972e-05
5.22813211449418e-05
3.90554884378212e-05
3.85206446191968e-05
4.08917357101865e-05
4.06315917535699e-05
0.000101972621510665
2.76135768404531e-05
3.44260353690278e-05
9.46853191705926e-05
-4.95154933180645e-05
9.03066152773723e-05
4.26402559758936e-05
8.45353612605003e-05
1.61946418391994e-05
4.19987111312419e-05
4.17927290109067e-05
-9.96202618166278e-06
5.6766583294207e-05
4.80790965721112e-05
2.4141888177026e-06
8.27097079330276e-05
3.82559504283348e-05
0.000118620473285526
8.09039171227606e-05
4.41549951982305e-05
7.60003618337999e-05
9.59646994283099e-05
3.84622324682784e-05
7.81615860858492e-05
-6.10782893699962e-06
6.1084695232999e-05
-8.3676684683273e-06
1.61923480015184e-05
6.0667230030144e-05
0.000112140872944435
1.85772445583388e-05
3.82519889842327e-05
3.01848699611581e-05
0.000111125119311812
6.25443371995802e-05
7.14099501430499e-05
7.13037305419577e-05
5.88894644168304e-05
0.000133901701579706
3.4323491377908e-05
4.76688243501337e-05
8.90763089992141e-05
-3.94256304147387e-06
0.000110132583760267
3.33746692426038e-05
4.51189129258244e-05
0.000112116383866517
8.88044848157138e-05
0.000105556402472357
4.84284760357542e-05
5.00764626564597e-05
7.30474482456711e-05
9.03105170756389e-05
5.81440369924681e-05
5.17246774511394e-05
6.21873938021677e-05
5.98339886141833e-05
1.33214519786126e-05
6.09397797484839e-05
7.777807733297e-05
0.000138884573663641
7.02664927265437e-05
5.75464729650755e-05
-1.06286404747812e-05
4.68815363380248e-05
8.44575903342452e-05
5.0838453484549e-05
6.04184782761854e-05
9.0496603432776e-05
1.81105143204548e-05
3.94243096619384e-05
4.31427063652279e-05
5.48988961338176e-05
3.47661390883251e-05
6.21146006051206e-05
2.12057834408741e-05
8.68172818704249e-05
8.29675564703634e-05
2.41241902960871e-05
6.8384689638585e-05
0.000113435648048842
9.52949760108699e-05
9.26803151747312e-05
0.000124184413755909
6.12173108034328e-05
8.49793478959138e-05
3.06790658339636e-05
6.01613444187201e-05
8.53692807111796e-05
6.46454098391373e-05
6.61945822925032e-05
0.000103661669313652
0.00011858698006342
9.11065837384784e-05
9.97918876519783e-05
2.84582911724302e-05
8.67431093859977e-05
7.93595011840843e-05
9.02910036466713e-05
0.000131395052471649
7.91910989789209e-05
6.88479617962709e-05
0.000100546657550798
4.54156442769731e-05
6.11024657985441e-05
6.65694003847115e-05
7.45456286339488e-05
-5.29446350679154e-06
4.23918637211645e-05
9.34174177233743e-05
5.07573427728281e-05
4.58934189535835e-05
-1.55087911787785e-05
5.80669196812087e-05
8.52074771110064e-05
3.63977128432761e-05
5.30933291724001e-05
6.45737514805923e-05
9.60803816979422e-05
4.33121323535671e-05
0.000108047855697084
9.27220751626023e-05
3.41321353896316e-05
2.83586884041346e-05
0.00015113682537146
-1.69432398905665e-05
8.70882003946851e-05
1.81919182569636e-05
-6.83640073922447e-07
1.30633954791923e-05
7.81125944622673e-05
1.16398293192232e-05
9.08241898357241e-05
5.20444013702525e-05
0.000102934903081287
8.17272076030171e-05
7.78099004055088e-05
5.25997943414584e-05
0.000109957729333641
9.26551616942105e-05
7.27614419660334e-05
0.000144942693911156
6.92182095613655e-05
0.00012362078169095
5.14050455845943e-05
9.20595837898895e-05
5.16503121805461e-06
7.18909296949151e-05
9.31331494812798e-05
6.96224972455652e-05
3.60681999243552e-05
2.727410842296e-05
0.000116933655501539
1.1119088876263e-05
5.10117854410667e-05
2.24875649619721e-05
5.04463266960647e-05
4.67888595342623e-05
4.94889604619122e-05
-1.64344521287432e-05
2.33613852278444e-05
3.35796423710906e-05
-3.68594385462757e-06
0.000106926871106449
2.14033754806168e-05
5.04829873976096e-05
4.83264757918293e-05
7.65524511219801e-05
2.00245631288774e-05
4.98184259095957e-05
8.36526420659163e-05
3.10714037015948e-06
4.12745119890225e-05
3.56341939545834e-05
5.57187761344596e-05
4.0887806788886e-05
0.000128498670491661
7.68063941854233e-05
2.47820219845367e-05
4.23546736872673e-05
5.52958157979599e-05
4.95926897611169e-05
5.33783711550959e-05
9.29899257032476e-05
6.48288541035905e-05
2.19827353605933e-05
4.59260353196459e-05
1.72736828642661e-05
6.00298955810747e-05
6.21855838398783e-06
7.56468591820982e-05
0.000116749495737121
7.9125437828036e-05
4.29350057743499e-05
6.51226092105941e-05
1.75195679488624e-05
7.77237619649093e-06
9.21497427323653e-05
-4.32314133344601e-05
7.48608542364911e-05
2.32479924939828e-05
9.27932650631197e-05
6.91101419953023e-05
6.47244761213899e-05
8.35252570398678e-05
5.23898803145152e-05
3.95699454196897e-05
3.12490162968611e-05
4.12202774698217e-05
8.01821663552158e-05
3.41600706958277e-05
6.33045177764291e-05
5.12935412932804e-05
4.05489970362153e-05
7.4000080199984e-05
4.56843122887987e-05
9.38918078275779e-05
8.08102432074369e-05
2.5794681390733e-05
7.06260143712474e-05
3.45145061554606e-05
0.000130492082717232
6.47669584993237e-05
9.60428046521233e-05
4.90203506189991e-05
4.76609177578893e-05
5.46418580308303e-05
9.46214054336564e-05
5.3851949231753e-05
0.000145126801163985
4.11061933512532e-05
9.44191817621735e-05
0.000113820292950768
7.2082794612815e-05
8.73191478335311e-05
0.000112557146360398
8.55970695905195e-05
7.79042659654407e-05
5.36293783967431e-05
7.04152323578093e-05
5.48077701298606e-06
5.63385770056268e-05
0.000101554632629665
5.4636819749941e-05
6.97718404915015e-05
4.92038177624319e-05
2.65068544157557e-05
-4.30237982528331e-06
3.80565928140453e-05
9.05078542086211e-06
4.38243167773746e-05
1.07416998431342e-05
1.74688812352663e-05
5.5306270559905e-05
2.2518144068135e-05
1.53196007947593e-05
1.82657872565242e-05
8.05655194090362e-05
0.000103808075912404
6.70978142844413e-05
3.00395653867402e-05
3.68664385342898e-05
4.5206225603475e-05
7.64974300462096e-05
2.50535159388557e-05
4.81082096047978e-05
4.63861899469934e-05
0.000109830418806166
6.44472997506698e-05
9.2107489602178e-05
0.000101160076964739
4.27017214397748e-05
2.44149516841883e-05
0.000131777319003644
7.96950116369718e-05
3.63182854263887e-05
0.000108276648997661
9.02760374651015e-05
6.35775320659425e-05
7.87118441252015e-05
3.7098804104589e-05
6.09849950918685e-05
8.06712834852493e-05
5.60809172594066e-05
3.53343122272773e-05
5.46134602347108e-05
2.97602536927377e-05
1.91579986395289e-05
0.000102412469640113
3.34401088112792e-05
2.29329340609854e-05
3.9786708516247e-05
-4.41685146175489e-05
5.1302377241137e-05
0.000108879613347726
2.52339741693066e-05
5.61328542667211e-05
8.35573175472684e-06
4.0720414905125e-05
4.20072561271969e-05
6.67789435950289e-05
7.19768479335242e-05
7.63322680736389e-05
8.22426735904128e-05
-7.16121891009167e-06
7.47470542421424e-05
4.25025564738684e-05
5.86879991662254e-05
0.000115480553920466
1.41270353602274e-05
6.21979682826963e-05
3.89649940335436e-05
6.38299220947954e-05
2.89588773671703e-05
9.58253142572253e-05
8.60751262725966e-05
0.000122319510723276
4.9146014735915e-05
4.38401848278103e-05
8.34675408557614e-05
3.22854603905298e-05
0.000114786246423364
7.64318774803804e-05
3.62237225661083e-05
7.47785263702873e-05
6.24909570988789e-05
7.71116553706491e-05
7.48848478425889e-05
7.28609323705202e-05
5.80338641222129e-05
0.000102908908364007
4.43957535094398e-05
0.000107474308889726
0.000103626594097039
9.58441173846906e-05
5.11687095893215e-05
4.5530631664874e-05
6.54696384979822e-05
1.97154993973628e-05
2.39852892824934e-05
4.6246258732768e-05
8.73656837972279e-05
7.15706710930455e-05
4.75378697230865e-05
3.28410574453058e-05
5.1786920884874e-05
6.59999083593281e-06
5.01210028065446e-05
0.000114623996825877
6.68191116228253e-05
3.39875641501572e-05
6.21998784953832e-05
-1.48230594029642e-05
7.01251123717436e-05
6.70049754801585e-05
1.48564101578149e-05
7.51730067431344e-05
7.70669728242236e-05
1.4731525048227e-05
4.94739806455182e-05
4.13440555634261e-05
2.13160138622107e-05
1.90076894673641e-05
7.94196467650005e-05
5.73325016368629e-05
5.66652521878586e-05
4.33816213122438e-05
0.000124638439705293
0.000141134635354328
6.90196970033047e-05
4.74172872369421e-06
3.07247061545452e-05
0.000128719352610416
8.73607208575898e-05
3.89225073407339e-05
2.22016491460453e-06
4.80855273173972e-05
4.78893531084389e-05
0.000119567983537565
5.95891177938675e-05
2.00961355403942e-05
-1.39314057161604e-05
5.78510950283477e-05
5.626618850298e-05
3.01179162575502e-05
9.10707878741686e-05
1.39145166796436e-05
7.81758846435588e-05
2.26643939532622e-05
6.0684699593589e-05
-3.92176369559727e-05
1.70033367216207e-05
7.82635228752796e-05
-2.89020531293918e-05
0.000101175106033805
1.61617970943717e-05
2.86814274334932e-05
2.31209042292039e-05
6.65374067219027e-05
5.36938183479391e-05
3.4330358317902e-05
1.8199798108865e-05
4.17535414720686e-05
8.2283727139178e-05
6.19897429111759e-05
9.19960220603611e-05
6.22379121900917e-05
5.73848237270936e-05
0.000101190515760663
2.38940720251143e-05
3.20924159440621e-05
6.64735194994686e-05
2.59834711866161e-05
7.46077285677201e-05
5.25269842202745e-05
2.64872121927317e-05
3.89507564570703e-05
6.67671182416966e-05
4.60276320952345e-06
6.28980081873562e-05
3.7995606514811e-05
7.46448309904767e-05
3.63351122565501e-05
1.38804559940888e-05
0.000101232759842098
2.17673350191076e-05
-8.62084045663353e-06
8.01883735607551e-05
3.80167776568185e-05
-1.15882058950298e-05
9.73662424171344e-05
0.000147565749821672
8.94830635096892e-05
6.33941364878195e-05
5.91029424188108e-05
0.000124985399214532
7.5541383144146e-05
5.04837503404138e-05
5.72418852664462e-05
4.85754543597018e-05
2.79723137467371e-05
2.97654601546373e-05
1.00391108206273e-05
8.0019491709182e-05
8.15775403043495e-05
-3.09681896113248e-05
2.90804242637877e-05
4.99188869852054e-05
3.6505881872001e-05
7.08781570390617e-05
7.85358057953201e-05
5.07796834718345e-06
4.03184701451428e-05
3.28391899231613e-05
3.19550752229702e-05
6.62652786256823e-05
4.34826461698692e-05
4.32349206629529e-05
9.95017508760631e-05
9.77281917252982e-05
9.67490837779839e-05
8.92949105483749e-05
0.00010650237277988
7.61744274064085e-06
8.7907036933044e-05
0.000103183079165205
0.000118680845700117
0.000107394517750792
3.9286459030774e-05
0.000101806573001463
0.000102630601814231
5.46131323044819e-05
7.20081325442231e-05
5.70023378850128e-05
6.98628921125571e-06
9.57713267212459e-05
5.596128061877e-05
0.00010998455698266
0.000123509310165501
9.35974889645586e-05
7.4576649075331e-05
8.88433728474343e-05
-1.58323910433102e-05
6.96529813442556e-05
0.000112103867840945
4.45151228848184e-05
9.52943385708432e-05
3.1196202742812e-05
4.38574763420963e-05
8.44858306472223e-06
6.67184673740716e-05
8.13314158734963e-05
4.16337650971642e-05
0.000114044071931538
6.20612376021898e-05
2.63364808382725e-05
8.52101986450821e-05
4.79836557504053e-05
6.321983407087e-05
6.57416345877472e-05
6.01691137990618e-05
3.84193633944397e-05
2.60768664257435e-05
7.67148183032713e-05
5.215196889119e-05
7.79061374575716e-05
3.44441836695731e-05
7.29684640859622e-05
5.41527041383173e-05
6.22081466589996e-05
9.356476713744e-05
3.78781371757026e-05
5.96886889234849e-05
7.12580057583482e-05
7.64488555402032e-05
5.00483236335813e-05
9.35363191280854e-05
8.34691713330584e-05
6.29159298127886e-05
3.37992181783232e-05
9.83820442939422e-05
9.01967470667075e-05
6.30677671827001e-05
6.42890949053751e-05
0.000103832170677259
-1.3119075901972e-05
6.86436186025441e-05
7.25944692326041e-05
2.99453751547829e-05
4.04742302319477e-05
6.92004064587095e-05
8.84731077108437e-05
0.000146920211276489
8.85461240898881e-05
8.59112674339672e-06
5.63014690319845e-05
4.4873081293376e-05
4.11192652190164e-05
4.52777649568486e-05
3.6785428514659e-05
9.06695845163676e-06
5.58151500302892e-05
9.95098113296552e-05
2.60702304752164e-05
4.05128353064636e-05
2.83921202263279e-05
3.48683762508701e-05
3.88828873471604e-06
3.9545011302731e-05
2.27539527259967e-05
0.000111319858772718
5.31754353427644e-05
9.35217705194011e-05
0.000133772226462228
4.00859056166959e-06
6.51537415004506e-05
4.85944468087538e-05
8.09453245660187e-05
4.73039847200688e-05
4.57275882187804e-05
8.2857182121863e-05
0.000119268400376264
0.000126593703365141
3.15206636248411e-05
7.66260979134264e-05
3.84701942020238e-05
7.12129109874406e-05
1.86417107696308e-05
7.5653795967463e-06
2.6640171896394e-05
3.19028533796806e-05
7.95776371347927e-05
3.7152336550031e-05
3.14445980166729e-05
9.10666460508919e-05
6.02141656155789e-05
1.84944200376144e-05
0.000104245894314302
6.75476665918213e-06
6.40431200533319e-05
8.48598053313265e-05
8.41586462475457e-05
6.46994016758765e-05
4.4343368150975e-05
4.29217237531786e-05
5.92220496473391e-05
9.00950543486164e-06
7.26326344667048e-05
-2.93544115312138e-05
4.67224327835974e-05
3.39411742331697e-05
8.11337851827939e-05
-3.38725937236128e-06
0.000121735631912355
3.8245246498345e-05
7.28421189055039e-05
2.76305359729293e-05
3.71869381588057e-05
7.18349187276975e-05
6.96422308130506e-05
2.50873308607986e-05
4.00891863519651e-05
2.45995428785332e-05
1.67044032270331e-05
2.14697827080541e-05
7.78744502910854e-05
3.4061800009804e-05
4.62755585078952e-05
0.000159712840192933
2.11274382756509e-05
7.14805598382477e-05
-4.48606867738382e-05
1.40049943032616e-05
5.01896668645063e-05
4.6533115951298e-05
8.91959346917743e-05
-8.89502965162782e-06
4.62002821630176e-05
1.72100915042991e-05
1.46267092702826e-05
8.85500113019707e-05
0.000169755417486173
3.61416081296721e-05
7.37009005659881e-05
3.72052818844829e-05
7.83264508625502e-05
3.35831726424407e-05
6.06916775739538e-05
5.80244615306979e-05
5.97394630920578e-05
7.78037046828417e-05
6.73351007378401e-05
5.46108827451752e-05
0.000101879051862256
3.0171477157148e-05
4.88743452528746e-05
6.353357345191e-05
6.84467721377137e-05
0.00011575999861273
4.02242210824882e-05
6.73085021675486e-05
8.45547296496642e-06
-5.64177393437101e-06
4.70472727590219e-05
3.91525553639146e-05
0.000110205922016446
5.50853977310747e-05
3.21928916955438e-05
-3.81723872757264e-06
6.32060710739665e-06
9.52427899391277e-05
4.27781122601466e-05
8.84057534496209e-05
2.18717774501061e-05
1.93987237037712e-05
1.54701496437047e-05
8.68906435920546e-05
2.45613166470905e-05
-6.79282043902674e-06
2.78992518735087e-05
4.48314998185909e-05
7.83593700694903e-05
4.80590698661328e-05
2.20908826035456e-05
5.76588766375771e-05
6.6024367941198e-05
4.73104743824448e-05
7.74542549760718e-05
0.000118921792721917
0.000103820886338971
3.14762068533824e-05
0.000109184309693156
9.87187976215521e-05
0.000103197483707695
6.4951513855576e-05
6.69994969557773e-05
0.000165926474221008
-1.7393820630798e-05
4.46009341821993e-05
7.46844645555488e-05
3.51834404523158e-05
6.78326136764401e-05
3.50193315911048e-05
9.91617584657092e-05
-1.00839801771746e-05
0.000103797614129962
7.36856507026635e-05
3.94786019571336e-05
2.21943935665453e-05
3.05865615712648e-05
4.62705149743701e-05
2.08872424430197e-05
-6.12792457971574e-06
8.79482605667731e-05
6.66808817723319e-05
4.23826613588732e-05
1.81637806476624e-05
4.22770240935711e-05
4.7833793648291e-05
0.00011127094550592
3.99590633158253e-05
5.68143527793898e-05
6.76023291844903e-05
5.40209574477299e-05
-6.19313951277649e-06
7.02050988893451e-05
6.53734925489203e-05
7.67054513228107e-05
7.11065157488065e-05
4.03420011768861e-05
6.77945599301494e-05
-9.09907162291908e-06
0.0001183047690413
6.26972987578594e-05
1.88213188645376e-05
7.68763346214729e-05
9.21960075482909e-05
5.7298369930911e-06
5.59469504303516e-05
2.75606423324815e-05
5.65638362851598e-05
5.85764450036885e-05
3.68658887735947e-05
7.73775964592853e-05
7.45313497621117e-05
5.33506797478863e-05
6.80683752528426e-05
3.7628051749694e-05
8.91758204264614e-05
2.81477848264919e-05
-1.7068644106269e-05
1.85886577774182e-06
0.00013222713037594
4.43079222986809e-05
5.00031690861523e-05
4.83266760990404e-05
0.000102174055896036
5.20537248297525e-05
4.66095784786612e-05
4.96235074757886e-05
4.79050414746517e-05
5.37234152027682e-05
0.000115094586720675
8.36965685180702e-05
6.40766933839966e-05
1.29893064837835e-05
3.62527033278186e-05
4.93365079575517e-05
1.93913919071619e-05
6.34468600163465e-05
6.03119297897411e-05
7.06205270035859e-05
8.01967918994283e-05
5.3961025244485e-05
0.000109318566830522
2.8320857066201e-05
6.19012726009429e-05
7.41873900112268e-05
9.66800838502402e-05
4.72936844308777e-05
6.35241338069339e-05
6.65222589684809e-05
9.40731578558432e-05
6.31564392758353e-05
3.69238159323078e-05
0.000100743723042632
7.88473240130766e-05
5.50816274556422e-05
0.000126754970701574
2.19130053485297e-05
5.42013083108598e-05
6.13401089118118e-05
8.5038151938705e-05
5.7294728490666e-05
4.95057938021029e-05
0.00010193531812223
2.45167585133434e-05
5.13650110782658e-05
3.63021025639889e-05
3.47295965053046e-05
4.32497192927357e-05
7.04194605907597e-05
0.000160370631188809
3.54023131145076e-05
3.92593297499848e-05
1.94110701473432e-05
3.37883357032813e-05
9.81609659742229e-05
5.84176891221905e-05
4.53953815716689e-05
8.01830001320862e-05
4.52721455837532e-05
8.06990963769172e-05
0.00012655022559874
1.15565296601649e-05
5.45773773997704e-05
5.89083430069311e-05
0.000118309097292522
0.000119637987731047
3.51357700704049e-05
5.63783490168734e-05
7.64452255014106e-05
1.08726703205134e-05
1.65037594577871e-05
9.20971857849445e-05
6.52531098531409e-05
2.3653576951971e-05
9.56352126805799e-06
9.58846244504813e-05
-1.13993906404274e-05
2.49986471587018e-05
4.82111580453364e-05
8.96081184983364e-05
4.45792149006304e-05
6.60296228883567e-05
6.97093917556022e-05
6.59891368081832e-05
9.03546107632979e-05
8.44725913424895e-05
2.08838357209415e-05
3.04686868051142e-05
6.7416997416739e-05
0.000113935467289009
5.18968721745382e-05
3.33271342572211e-05
3.32138595988475e-05
5.06773701291573e-05
7.56438977769597e-05
1.19924296667577e-05
7.32390031145643e-05
5.53710199265869e-05
4.21905201068346e-05
3.92917609055143e-05
4.18532397462095e-05
3.86242450094811e-05
5.90836214795683e-05
8.36307266446311e-05
7.74131250557375e-07
5.45785727844781e-05
1.46905722775404e-05
4.18025061456092e-05
6.54323193125018e-05
0.000117070390935214
9.97998383090849e-05
8.33221737750253e-05
7.69253081494062e-05
9.10467995330428e-05
8.21696405392766e-05
3.57127244849185e-05
7.53069229529917e-05
8.87055655482581e-05
0.000117737782169189
5.15517838355068e-05
-5.56877248381832e-06
3.35425519384658e-05
7.33215606892815e-05
5.96243132986948e-05
2.2588648571362e-05
0.000117383761539951
6.03605245638017e-05
6.30732329508232e-05
5.67818091810977e-05
0.000124820349541016
0.000130078065684634
5.65790099090467e-05
6.31342052611392e-05
9.17737646802331e-06
5.30409862217583e-05
7.39979381772466e-07
4.72438077620591e-05
4.95966149751985e-05
2.22420433607109e-05
1.31135935199344e-05
0.000102464918353154
6.37901101939091e-05
4.1595217882134e-05
3.83660737763424e-05
4.06491972701557e-05
5.32436510381136e-05
6.76045060397503e-05
8.57910010361687e-05
0.000113363790236888
4.64613947635426e-05
8.11358010500988e-05
8.91287493024133e-05
0.000155888470251595
1.32118897494227e-05
4.83636131226708e-06
7.52269464035905e-05
-8.96277020759228e-06
2.49270978146986e-05
8.00550311987476e-05
-2.23318305349447e-05
6.13623436358402e-05
0.000135235539744713
9.58371726623765e-05
-8.70087506125254e-07
4.32805952715255e-05
2.625502838851e-05
8.03845251213757e-05
6.36398219602944e-05
2.99432343704158e-05
7.23335116677655e-05
5.35888498637881e-05
7.76938262141483e-05
8.96731149967487e-05
4.68405485331898e-05
1.60043978559386e-05
6.87697183993115e-05
4.17969792204406e-05
4.91456624136192e-05
3.00316590985847e-05
7.10516789290792e-05
8.60705587283189e-05
2.29279390893187e-05
7.99156115061137e-05
2.7080151827994e-05
7.86113487380534e-05
7.53278018465223e-05
9.26374309815764e-05
8.83691559400166e-05
4.00339875648614e-05
-2.1783701475134e-06
-1.00957419626371e-05
-6.81808813238021e-06
1.97689385107207e-05
3.87584887347929e-05
-3.59119255377636e-05
7.38086533533922e-05
4.19162182823254e-05
5.17923920568756e-05
7.35458539010824e-05
9.99636284621163e-05
4.39754920273147e-05
0.000138667459039314
6.07918812964458e-05
7.23590683579377e-05
2.64798367040202e-05
3.41739135870114e-05
7.32471833087628e-05
2.67861057638589e-05
3.60075424089632e-05
5.78606990611215e-05
9.75058807408783e-05
6.81975944772362e-05
4.43491329236733e-05
7.75890769203067e-05
3.40259662154022e-05
6.71300021963293e-05
1.99231082080362e-05
3.58618513889478e-05
3.57222341565371e-06
6.28049769573391e-05
8.35637439359162e-05
2.34043946314753e-05
3.3000884032853e-05
6.64890406609787e-05
4.77926637582139e-05
2.27542338801108e-05
9.15797137276596e-05
5.48650575968213e-05
5.04515868963794e-05
2.51441345554919e-05
1.33423399871451e-05
0.000144694817214482
0.000101250011440536
8.26031185268625e-05
0.000103702295879525
7.35661594231411e-05
3.69706105225552e-05
8.74969012941543e-05
4.62977019733626e-05
4.78032986965383e-05
7.77225025650859e-05
8.63620363351416e-05
7.54771357599382e-05
8.4215801812035e-05
6.95386715345687e-05
5.92497335878003e-05
6.33985783492185e-05
4.31491085975104e-05
5.72986616071402e-05
1.6370267414652e-05
3.75534857762933e-05
-1.83401058213286e-05
6.59326647536995e-05
6.62207688778369e-05
5.10245568083298e-05
1.76198328118987e-05
7.32929316208377e-05
4.1509181641159e-06
9.25435532419276e-05
1.86275904839212e-06
2.03669989290816e-05
8.55390432805237e-05
5.05282074878155e-05
6.50735669698054e-05
9.99649780079106e-05
5.51230819938487e-05
8.44186342178623e-05
4.40958907913568e-05
3.96497584801473e-05
5.05737038158773e-05
6.75323252901705e-05
5.17032517304068e-05
6.34179892263635e-05
0.000130698460356999
6.88386562639113e-05
0.000147194438471608
8.33954154133865e-05
-7.1891502765515e-06
7.48903599132445e-05
7.1494921148093e-05
7.41763328549256e-05
5.02114677082267e-05
8.31746590642501e-05
1.25506619770432e-05
2.10303915167049e-05
2.15156214567561e-05
4.7939371823409e-05
4.28031164661479e-05
3.81230720358967e-05
5.37869439044573e-05
0.000127291580869275
5.25544721157635e-05
8.46183038193812e-05
7.02360931694351e-05
8.80002602074858e-05
4.71010254629555e-05
9.05392219445411e-05
-4.59787848433416e-06
6.95030899562769e-05
6.51349745577581e-05
7.42158211779016e-05
2.88969821170931e-05
5.67152210185136e-05
2.73777999742681e-05
-8.46275487528838e-07
0.000120182111209218
5.42748071646598e-05
2.35773901573403e-05
-1.86460300278483e-06
3.97288758127173e-05
6.9024235577103e-05
4.57028028510808e-05
4.24542514963161e-05
1.88004075161896e-05
2.79104681255083e-05
6.61586197812519e-05
3.16809452326236e-05
6.64910793918387e-05
7.36033732839067e-05
5.80314473715973e-05
-3.13916251654947e-05
0.000167455880539985
5.7641465650702e-05
5.47678379404191e-05
4.71107206490329e-05
3.53223910543559e-05
1.40308790834556e-05
6.02306324534339e-05
5.3451780403193e-05
3.46591825872755e-05
5.37718684146217e-05
8.67479648213767e-05
-7.60888795286611e-06
8.30756406703456e-05
8.48170984857504e-06
9.34682898930374e-06
8.69619208825553e-05
8.4569806681713e-05
5.98334520691699e-05
0.000109637215489718
1.78926550190785e-05
0.000102402867068532
7.72921326412195e-05
3.14775649130551e-05
5.80588813305773e-05
4.86111502176467e-05
8.44962674006948e-05
7.30952601284504e-05
2.00571300786052e-05
9.11583504656125e-05
7.73066882672069e-05
5.73731066973971e-05
7.42379863330864e-05
8.96370737143007e-05
9.17442814190691e-05
5.44914425838882e-05
4.63910941339176e-05
8.79630896393023e-05
7.80537146089314e-05
6.67942214389402e-05
3.66138809958895e-05
9.6544837679565e-05
7.42851538698038e-05
0.000104791824673645
6.31302029454627e-05
3.66072664962047e-05
0.000163100287953918
5.15957930619285e-05
4.53571602510442e-05
7.49260260774193e-05
0.000105710045650417
8.2968788034172e-05
8.79476198358537e-05
3.72543867208025e-05
3.07336716113221e-05
5.76914754753672e-05
9.14779178879607e-05
8.38135154619819e-05
7.66258581362909e-05
7.56705020701776e-05
7.81172676806383e-05
7.49206787200533e-05
7.61153697806048e-05
7.2501995581052e-05
7.95975787054882e-05
-1.14312574506226e-05
6.03671207006297e-05
6.36163688655462e-05
5.19318390728623e-05
5.20713080812843e-05
7.25454595507114e-05
1.19857811253851e-05
4.10972478522341e-05
2.46250943193161e-05
8.38168300053238e-05
2.14742558364587e-05
0.000106310401533098
7.21765180981173e-05
2.40419390881997e-05
6.46635246592898e-05
3.25986250989602e-05
2.26062690193031e-05
4.46845091781379e-05
7.34299569762026e-05
6.91744544526196e-05
1.15156153452551e-05
4.11198850347227e-05
4.77144700590756e-05
4.26616846302039e-05
0.000116393494957135
-1.10750035698457e-05
8.3820259629541e-05
9.99195973614466e-05
5.02415906803271e-05
2.07285766237822e-05
7.60550812587998e-05
5.03523026047012e-05
6.10407344540967e-05
9.77353974898733e-05
4.23826628699697e-05
7.88278525770728e-05
5.30622422527869e-05
4.18760492930159e-05
5.44723437374186e-05
7.54903641107674e-05
3.86420629794238e-05
7.07893099973771e-05
0.000104676348588644
8.34220877616625e-05
0.000109737290976936
7.40956499494539e-05
2.41959549031854e-05
8.05321660701563e-05
6.99064069473413e-05
7.93449109119282e-05
6.39774117208287e-05
0.000105775265376494
0.000104708658760586
-2.36970019982299e-06
1.18936031236349e-05
2.7666235982826e-05
4.12910494183453e-05
7.96178283003194e-05
3.77936841301481e-05
3.19174037017009e-05
4.4856861495722e-05
7.18116565505471e-05
5.94156618647807e-05
5.50189163742479e-05
7.63422091592614e-08
7.94411030977093e-05
0.000104166099097522
7.12575878002174e-06
-2.28587946674375e-06
1.69665887291011e-05
5.49113945562741e-05
6.50873565804779e-05
6.00846201909641e-05
8.51825644418931e-05
1.3046697672871e-05
1.83580177862396e-05
3.67053030568899e-05
0.000106582268753777
7.44881015680049e-05
2.06168703775025e-05
3.40617659068655e-05
3.12680679503284e-05
2.173140802712e-05
5.51867193588479e-05
2.4471762157422e-05
1.12896110793951e-05
5.81523162583798e-05
0.00015643213566155
4.94871210107742e-05
3.95080014303749e-05
6.10047543252612e-05
4.51981243442698e-05
5.25727332456208e-05
4.57107258599603e-05
4.04803839953215e-05
9.86210846972275e-05
6.42371388487957e-05
5.03846557689303e-05
4.7685965875003e-05
2.48529208526301e-05
5.61988568747545e-05
8.44232457239974e-05
7.03044784996324e-05
2.16298785863268e-05
5.00733073910959e-05
0.000138108346723161
0.00010359562716646
7.73807659125434e-05
6.31908052322681e-05
2.08534353166375e-05
9.05761456955966e-05
7.22774431146198e-05
3.09164874607105e-05
3.19335219115349e-05
6.10477287062932e-05
-2.3791310679189e-07
1.32342896009206e-05
8.25348626656853e-05
2.53431743867361e-05
6.15620492404608e-05
3.22471084155647e-05
1.24967883138663e-05
4.21144913610474e-05
2.50442367723041e-05
7.31190764863401e-05
5.36280881825558e-06
1.89687682260387e-05
7.25843302575997e-06
9.31249739741908e-05
4.70669525899626e-05
4.0461864120193e-05
4.09356177951351e-05
9.86742909337724e-06
9.63573192531194e-05
6.54619439596755e-05
5.26694456844979e-05
7.19997280286649e-05
5.62939450791222e-05
4.347701300616e-05
-1.38146269095979e-05
2.59819975136803e-05
9.87426855293496e-05
7.20751147626714e-05
6.16447686391319e-05
7.27951933153776e-05
4.02158892770726e-05
5.32934037154756e-05
3.29290223279446e-05
-3.98696654735733e-05
8.41554881232636e-05
6.02698188295925e-05
1.45439327435784e-05
5.46926723094949e-05
5.46035261923271e-05
7.86179828913974e-05
4.2229262002759e-05
5.84492448001279e-05
7.66666715967724e-05
0.000104433815132979
1.54873463705622e-05
5.46415718161538e-05
2.92753916584048e-05
6.30405377501637e-05
-1.01920468628163e-05
-2.32314937717677e-05
7.82061655949416e-05
8.49293200813468e-05
2.8799603370118e-05
3.77614591349644e-06
3.62468784419452e-05
1.32835246323948e-05
0.000123014703302144
8.8795387298296e-05
-4.16022379730722e-06
6.28264580935157e-05
3.40180213567703e-05
3.59889859743988e-05
1.93365140765776e-05
-1.60973062254574e-05
8.47363717398425e-05
4.67377339712585e-05
5.9065853065321e-05
7.31004489639074e-05
-1.38919611983488e-05
9.76433322566617e-05
9.34128430487781e-05
6.28896154415108e-06
5.43530743524305e-06
4.6751186829011e-05
5.89157676257408e-05
7.61894238232799e-05
9.34368615848807e-05
0.000112167128080869
7.47863462026957e-05
8.22680454757344e-05
8.47306922570108e-05
8.2633580991383e-05
3.44405232566677e-05
0.000108448634291246
6.72248692056476e-05
8.12654552655755e-05
9.76603021075652e-05
3.28939243619049e-05
1.76755322592863e-05
5.62223170661814e-05
6.33571150944341e-05
6.32126583707449e-05
7.35713742452796e-05
6.3097217855174e-05
4.10535588407616e-05
8.53486310190635e-06
6.63753179089159e-05
2.52620849700716e-05
0.00011738010835024
3.61723609084588e-05
0.00011751201055589
8.89613924410608e-05
7.17507420870175e-05
6.20538966265663e-05
7.01042525093577e-05
5.03149749694551e-05
3.59958462934341e-05
2.78428299810417e-05
8.80018766153473e-05
5.02293433825769e-05
-7.4145524510901e-06
5.00730894133715e-05
5.8669249230244e-05
3.65233334424917e-05
-4.40094773423014e-06
9.35771152304459e-05
6.55555934483823e-05
5.29927439871613e-05
1.48424399307974e-05
2.92922564380106e-06
2.79014066246732e-05
0.000163162843709958
3.86404296595781e-05
7.78427709631086e-05
8.39404149146116e-05
9.86694966462515e-05
6.66574139069857e-05
3.3067768239687e-05
0.000145838867746761
5.19080448411454e-05
0.000137787400070868
3.9261038895169e-05
4.57012452109222e-05
5.3140730805683e-05
5.38513476812426e-05
1.7811005310078e-05
-1.55271574639892e-05
4.88030531942156e-05
9.81601695614789e-05
5.12807395734152e-05
6.06257047919521e-05
6.64903236737922e-05
7.55698286298167e-05
7.1714910333051e-05
7.24558831297193e-05
5.50129299301949e-05
0.000115979870592808
4.86552883697814e-05
7.38217789612633e-05
9.09193047605539e-05
3.88139759298871e-05
8.15036230899115e-05
8.34653589547897e-05
0.000109945796204387
6.49434127863073e-05
6.42693004767684e-05
9.88029752200974e-05
9.68481714850652e-05
6.22232871485503e-05
8.7779667876536e-05
0.000111696055342628
0.000100195759677817
9.35983778770512e-05
8.55305845710676e-05
0.000100198518566846
-1.34832156907502e-05
0.000102415433840802
3.96430487730873e-05
5.43172926355949e-05
4.46733518351232e-05
3.0846288608122e-05
0.000100855670706658
3.31580128588058e-05
8.98078748081032e-05
5.87257830276906e-05
8.7649344920393e-05
0.000114054480181607
7.12156883311036e-05
8.07723787378772e-05
7.40616287762708e-05
6.75125820653097e-05
6.08152430290538e-05
5.43202847722981e-05
-1.58012647625927e-05
9.61030165650465e-05
3.80868372000309e-05
-3.82382003365227e-05
5.2916598899412e-05
6.64915320570306e-06
6.35557446636743e-05
9.57344795240226e-05
7.22574049128792e-05
0.000104753927248509
9.59274411938358e-05
2.50980559647548e-05
6.12591022180702e-05
7.32278667252038e-05
0.000123216140498881
0.000120783590874168
9.09191115704558e-05
6.59754549781857e-05
8.68143946852142e-05
8.85086731802286e-05
7.72898702270698e-05
1.70092613010772e-05
5.84721207172865e-05
0.000104238040210149
4.94970456881008e-05
4.53420748468937e-05
0.000111738970463756
5.83089653772407e-05
8.48719120761262e-05
-3.4637198496351e-05
2.71520839023359e-05
2.02632025674485e-05
0.000114954364330142
4.25916443913507e-05
5.23814829103099e-05
4.75922320259011e-05
0.000108436792384941
-1.76443534161525e-06
0.000130965954471451
9.76638234489526e-05
5.38896006257177e-05
2.64903633124905e-05
6.24502144367979e-05
5.22692450561597e-05
5.87792681822006e-05
5.72443937220405e-05
5.7466118034146e-05
3.55919005078891e-05
7.261873555742e-05
6.15610619406752e-05
8.43906083041247e-05
2.49741169035989e-05
2.63469699153089e-05
9.49285415440587e-05
7.57657738300743e-06
1.7181331604642e-05
3.77624203218044e-05
8.08033171834765e-05
-5.82739073997107e-07
6.78396851200384e-05
0.000103364982009133
5.49659940455578e-05
5.70011170223345e-05
0.000144028997455183
3.38857084389401e-05
8.58665744268232e-05
7.64989437243457e-05
0.000142369645223086
3.53950419919472e-05
6.57069537397256e-05
1.45025536018386e-05
8.59270946725118e-05
-7.33817515341367e-06
9.09631468067872e-05
6.14466428799074e-05
6.17040063929233e-05
3.314063558006e-05
5.43407814635544e-05
3.73555323460977e-05
3.01296239041816e-05
8.26896787553791e-05
6.42310331653068e-05
6.81827322893063e-05
-2.63370808489164e-05
4.84872470456481e-05
8.39054855521023e-06
3.37550499172469e-05
3.01370559763593e-05
7.43824500704967e-05
8.31601279733876e-05
6.18990285939056e-05
0.000109203630416063
3.33898660738627e-05
6.5864793008024e-05
9.49096618389596e-05
2.7566399564443e-05
7.38141584888412e-05
8.70328592318635e-05
7.02999895504345e-05
4.80149254011834e-05
4.80120357333866e-05
0.000119058486067866
0.00010445510465437
2.49858432207035e-05
-1.62771376497843e-05
7.26843812631955e-05
5.3282479871336e-06
4.95676183700701e-05
4.39251121627266e-05
5.57143361703094e-05
1.32982704100217e-05
0.000104415894375999
4.41067560873883e-05
3.27387564484045e-05
7.08444164425254e-05
0.000107838167634186
9.68900504452677e-05
3.02199543787267e-05
8.29163238890525e-05
4.05754779213085e-05
4.34836431980042e-05
0.000130033631215709
6.77532909544887e-05
6.46110202079467e-05
6.34403665082229e-05
5.07450916952337e-05
7.62249560604866e-05
3.04537440816446e-05
0.000123582257439459
5.66914275394266e-05
0.000105529693980677
7.96758924018244e-05
6.61835220533202e-05
7.60307508528466e-05
0.000110407096317363
0.000101886256410345
2.24384495779636e-05
6.07007129526125e-05
5.84230867729498e-05
3.3706616418112e-05
1.99077805095798e-05
3.05869094032255e-05
5.79923754074097e-05
3.53272491059898e-05
5.64688092747075e-05
0.000129517199908785
7.2463469935252e-05
9.33365349847998e-05
5.69753633153397e-05
7.6315845237321e-05
8.71227060409732e-05
-4.16246740291035e-06
6.04886264821865e-05
8.11379481425146e-05
0.000106848815784825
3.76960077598217e-05
4.40882402674281e-05
1.83981032174943e-05
7.99512503987509e-05
4.09938511175447e-05
5.46312396261285e-05
7.24567662928601e-05
3.30868159769241e-05
7.56170329253958e-05
0.00012346700082458
5.45466854965173e-05
5.68817842607339e-05
7.35704005168561e-05
8.48055826211195e-05
3.47315557951626e-05
1.98983590518153e-05
6.15112348888908e-05
3.12148716566848e-05
6.42122639753465e-05
4.87164774054994e-05
3.99609411929619e-05
5.39543343404412e-05
6.50264742447606e-05
9.89449607380656e-05
8.3339368789948e-05
1.19310702184394e-05
2.82746076076992e-05
5.24928764933333e-05
0.000147637983900924
8.54446130018865e-05
6.52440603759906e-05
3.15955365512127e-05
4.96082002385455e-05
6.15963139304291e-05
7.39638788774455e-05
7.25876938934735e-06
5.32925040929624e-05
2.18340224368723e-06
3.84938410525287e-05
9.72030400050449e-06
4.45309423317667e-05
9.53468892174609e-05
3.23043465734739e-05
3.07155755126961e-05
5.53383976011729e-05
2.24786611892663e-05
6.28600476720656e-05
4.92820100504933e-05
0.00013329170372399
9.05784208389694e-05
5.67105002515923e-05
4.79202083830786e-05
3.34981172721181e-05
7.33684113470533e-05
2.47096722331554e-05
5.76014780478849e-05
6.06181323524124e-05
6.79848466922469e-05
0.000102380932526203
2.8721775111543e-05
1.34457081257986e-05
4.33734900935455e-05
0.000143590269406929
0.000132355928992727
7.95162625596353e-05
0.000101072830402445
2.63611785044858e-05
6.4707728055275e-05
8.14808174096657e-05
5.13476992578934e-05
9.90767823762176e-05
3.4817027559203e-05
7.72863071653242e-05
0.000126764079439844
7.55477889841614e-05
5.69649135813439e-05
6.39379498838493e-06
-5.48626934825126e-06
4.13947725274431e-05
4.50029597649507e-05
1.64267479384814e-05
2.03414860032991e-05
5.29266604582092e-05
8.20841845463891e-05
8.40386393193357e-05
4.06690962193623e-05
0.000131562441183311
5.31052173013712e-05
0.000117286761571274
6.5172134448303e-06
6.73868812949063e-05
1.92085585538378e-05
6.82491219468003e-05
7.0090913939011e-05
4.30929031377685e-05
7.83361910417827e-05
6.71848534982504e-05
-3.41231918105891e-05
8.49801273314111e-05
2.87931143417495e-05
-8.71375164511054e-06
1.15930134751816e-05
0.000107725433929871
7.62707308714399e-05
5.71354736597943e-05
0.000103017707718967
5.38997352309099e-06
7.3083754631337e-05
5.07306607031092e-05
4.5080483586989e-05
5.19976264214641e-05
4.9124181775219e-05
6.00425130821265e-05
7.82969630083227e-05
2.20029846045246e-05
7.76363071825719e-05
3.16535448848883e-05
9.10055346408709e-05
-3.46236195343289e-06
0.000104252718384557
8.00673604920214e-05
6.19614402084487e-05
4.38492944850175e-05
1.15982664068738e-05
4.95989140067648e-05
0.000113489217668696
3.57941134944279e-05
4.66166702878681e-05
2.27273976952713e-05
7.87614474089192e-05
7.9822131091755e-05
6.32278164927763e-05
5.88231731593611e-05
5.78715426304913e-05
6.97487222888643e-05
2.85838968017416e-05
1.393765927955e-05
4.91461202414181e-05
4.970015151045e-05
8.70200256249501e-05
6.09887034538481e-05
0.000115644563373471
4.19825328309553e-05
2.15953760237501e-05
2.75326853258796e-05
0.000161824537082937
3.36096159365145e-05
4.25239676719121e-05
7.75187311460852e-05
6.70544065207296e-05
0.000104573694688699
9.52060138718067e-05
5.4823367585975e-05
2.34014242175651e-05
3.44527333690015e-05
6.20797834575204e-05
-3.38094675425811e-06
6.14918328954408e-05
2.49337061421187e-05
5.17458039382186e-05
9.25404766462671e-05
6.63591911916994e-05
0.00012330205107559
0.000103741539734637
7.18403934027065e-05
3.22592964588576e-05
4.55966424488219e-05
3.35099069147003e-06
4.48711500434693e-05
4.16359098332627e-05
5.57566985063106e-05
0.000142990647114163
9.31784186792396e-05
6.25750450861005e-05
6.14107587262261e-05
8.56665733844981e-05
4.98728418028272e-05
9.21110540218139e-05
7.49196585683689e-05
2.13255710070937e-05
4.5773302298326e-05
2.18279315660609e-05
1.96971560544524e-05
8.05096717843883e-05
5.74582344910379e-05
4.78697194820185e-05
3.3436810648986e-05
4.71348630872508e-05
-2.31377761703994e-05
8.94397323190078e-05
5.23847400714562e-05
1.9682254890973e-05
4.2981430545843e-05
5.39454109535242e-05
1.44029281903328e-05
1.77150151508917e-05
7.54062458084736e-05
5.70410185574081e-05
5.2796312350436e-05
0.00011228867556254
6.1822305479346e-05
7.07464886353294e-05
6.3302313648768e-05
0.000126445248325976
0.000102627964338233
9.25059706873859e-05
6.65736060653013e-06
7.64778084510135e-05
4.20919613335077e-05
4.17951307556681e-05
7.58451309747954e-05
7.8495817457063e-05
1.92938410995049e-05
6.13401712557387e-05
1.67201136781657e-05
6.07755043824057e-05
0.000106345332701438
5.7061354096447e-05
4.41507076192791e-05
-1.07905608940111e-05
4.89074893681163e-05
7.65140027135586e-06
4.85366614688042e-05
9.42734948254538e-05
4.27740354363861e-05
5.09155275232288e-05
8.04253778812333e-05
3.847149814453e-05
6.68535693406721e-05
0.000104196947972384
5.15836515975482e-05
7.84489507290857e-05
3.37360050364628e-05
5.13425073625514e-05
2.53743503880565e-05
9.94224482908732e-05
5.26412351912642e-05
7.70067906799701e-05
5.49563672707095e-05
0.000100235470863422
1.46218580765788e-05
2.07015389657273e-05
1.76588163018748e-05
9.34530341432623e-05
1.78804642169572e-05
5.55525754091056e-05
6.50491640470197e-05
6.4720501441214e-05
-3.66465728241813e-05
-2.08036330909831e-05
6.00585545829176e-05
9.20111292931535e-05
3.66433054646964e-05
1.35441979013698e-05
0.000110079982341764
-5.70448290484873e-05
6.07550219768864e-05
0.00013127692352143
7.11322586422051e-05
-2.64444379046149e-05
4.19850264529034e-05
8.34543571008196e-05
8.5726825145992e-05
4.93777342050473e-05
6.63863619368672e-05
2.30444766977346e-05
0.000134973624913943
0.000124411638150411
9.2736543568291e-05
6.70104376385202e-05
9.64444735104986e-05
6.90110356346439e-05
7.27312848546235e-05
8.59269200650056e-05
5.54455079814294e-05
6.23959544025058e-05
0.000100250099241573
4.17370429690681e-05
5.36059200640732e-05
6.10696725585121e-05
4.08481954956318e-05
7.60676159593534e-05
9.96952735233554e-05
4.56392732977849e-05
8.16845204322681e-05
8.09968369884792e-05
2.39472641742366e-05
4.03420011598013e-05
3.71474331314499e-05
7.03570913488038e-05
4.15211628321878e-05
2.66562349101014e-05
5.18383339491426e-05
5.05635711263845e-05
0.000112197523706333
6.33322695113315e-05
2.38396978574877e-05
7.22533618332682e-05
8.42753861337948e-05
8.93129376447212e-05
6.03434738437511e-06
5.1965722310236e-05
6.37101797266545e-05
6.41590335448302e-05
5.48320767387986e-05
3.50055389849958e-05
-8.57737118842995e-06
5.02097035378752e-07
2.1269146607311e-05
2.6494769598001e-05
0.000145844954146971
8.85910092723591e-05
0.000119872453147077
6.73892311180214e-05
3.32769924960392e-05
0.00011683430388522
6.44488962880669e-05
8.84451019181571e-05
7.61932803669408e-05
7.633208382986e-05
9.72508372231723e-05
0.000106975369966592
5.71961022589711e-05
2.74250205507695e-05
8.23077403409678e-05
4.6446550046932e-05
5.99404596260659e-05
5.92158315574762e-05
7.8877199498185e-05
7.08320163051219e-05
5.9739966267615e-05
0.000113593323754903
0.000107595941913083
4.48201908968027e-05
-3.31532198638898e-05
6.95459135438653e-05
1.13864827338248e-06
5.1268529643728e-06
2.94883755246799e-06
5.15918764454909e-05
2.25218531055446e-05
3.9386640598335e-05
5.95064832188733e-05
5.79091350583203e-05
3.36904810219876e-05
4.60075781233585e-05
5.53986435426535e-05
4.17192109856858e-05
7.17410886384213e-05
4.08783927979437e-05
2.51112646044646e-05
-2.48880069702822e-06
0.000126379278591525
0.000107496809588394
0.000101524890881727
0.00011263057718651
6.05831967358671e-05
5.63069273260971e-05
5.36548243067648e-05
6.37777917177136e-05
5.71758472841333e-05
7.40823721086212e-05
9.15980536903425e-05
0.000100976846642844
7.40063902489942e-05
7.20774602290755e-05
9.97111427939114e-05
2.87230950590244e-05
-1.44997100735523e-05
1.3309888028605e-05
7.04296496167939e-05
8.828246841922e-05
0.000127657922369227
0.00010761063764016
3.65749807873286e-05
7.9928150876069e-05
0.000102557096082583
7.46124318727097e-05
3.16354293145707e-05
7.39199712101243e-05
9.80356085932562e-05
9.88093845032254e-06
7.43327087728024e-05
8.0060595526317e-06
2.90916702143703e-05
9.67637835538199e-05
6.48188472953281e-05
3.13274399542623e-05
2.38407329865198e-05
6.44432190881206e-05
7.59098036147935e-05
-2.18401220858521e-06
5.58539098610258e-05
6.4391152614106e-05
4.74719330823731e-05
6.89199323951335e-05
6.13413920659039e-05
2.46355913328984e-05
4.30816954717134e-05
4.7886704129302e-05
4.60289009229712e-05
5.23774723973241e-05
-5.85711976579099e-06
6.75728378582399e-05
3.106173481323e-05
5.47960440612721e-05
8.00874598447045e-05
6.40726546961409e-05
5.32814180274979e-05
6.43431880674739e-05
2.48851371858277e-05
8.80483372643736e-05
6.7968750668404e-05
2.8219465688689e-05
-3.22659143810409e-05
5.41919271283599e-05
6.56273073732191e-05
0.000102847334348241
9.54059884083225e-05
7.50688300386262e-05
-1.63591018120687e-05
7.17135225272148e-05
5.38288528868776e-05
-5.67640516415588e-06
0.00011206635528854
9.08707548104262e-05
7.19144126262247e-05
2.66861604865631e-05
-5.02895272123466e-06
2.37995142164454e-05
8.1248329794423e-05
4.75570149815782e-05
3.77739825386758e-05
7.36442130583357e-05
8.44071883827017e-05
-2.18242996496583e-06
8.1041447423297e-05
4.81332311329125e-05
4.57868084022287e-05
6.36605489781417e-05
4.13558648639253e-05
1.1682778378619e-05
5.96723081201422e-05
0.00010381476918155
2.21954997626207e-05
3.96985969427272e-05
4.870022926293e-05
3.37828541540704e-05
4.18702191698573e-05
5.06781105673227e-05
2.23631369563353e-05
7.30630568373802e-05
6.1835051341542e-05
3.82047373415576e-05
4.13955389310661e-05
6.33651839105581e-05
2.78614833393102e-05
1.74483818966376e-05
1.86111597487194e-05
1.75940776966881e-05
2.09520170498812e-05
0.000114031733586392
2.54570170239094e-05
4.53514792469039e-05
4.40269515365481e-05
8.70251806261515e-05
4.08255763730111e-05
4.92648072491059e-05
0.00010162863264857
7.47768027550665e-05
3.25272717616864e-05
1.81858131624364e-05
7.68574225594515e-05
5.82001246632223e-05
4.97061823977248e-05
5.60295408937596e-05
6.0439536756807e-05
5.41516391666446e-05
6.7845896963834e-05
5.50154429337119e-05
6.98173085439668e-06
7.4269105567808e-05
6.80484635495526e-05
1.33052020881207e-05
7.42056471426331e-05
7.17885033402146e-05
7.64239631871734e-05
8.06707835944881e-05
3.07742775565349e-05
3.91856240159806e-05
3.70890627699994e-05
3.93369028719646e-05
5.37698504743586e-05
5.01537455433196e-05
3.07809844106768e-05
5.97651573215098e-05
9.12713060439727e-05
5.23038498075864e-05
8.32422599314462e-05
3.15875316295919e-05
8.3148342716225e-05
6.55316493303481e-05
9.64913904769221e-05
0.000131645536944801
9.80102808343427e-05
7.12436897976647e-05
0.000101389120120524
1.12132845276178e-05
0.000103573538053561
9.44098596661397e-05
3.12288798513067e-06
0.000111491964968304
6.52676285477441e-05
1.88683142371117e-05
6.1682324518596e-05
8.14362312196187e-05
7.00102579658845e-05
6.68449490924814e-05
5.62678975889926e-05
5.9687810514431e-05
2.12088907212211e-05
8.9703326141334e-05
-1.42983396750539e-05
6.01556132688719e-05
9.85537595024447e-05
4.76080199970599e-05
5.87904299264312e-05
9.23869409656162e-05
-4.68316067249168e-06
9.09066490708515e-05
4.55747904389199e-05
5.52886600723738e-05
3.56526859551569e-05
6.05974771466768e-05
6.5479951423526e-05
7.57363876624494e-05
1.12277431593295e-05
6.27969446915576e-05
7.20417955612291e-05
3.7968130313335e-05
3.96538190445955e-05
5.05425220900643e-05
2.49014924352575e-05
3.73575736896793e-05
6.22418966467558e-06
2.64398796143022e-05
1.48639666235844e-05
7.94168984763128e-05
4.86364940181571e-05
4.29764824849756e-05
6.53546113810415e-05
2.80958118762935e-05
4.04750355772234e-05
1.84686185146984e-05
7.37870086407287e-05
8.20037837153653e-05
5.32759093463728e-05
3.48276915543794e-05
0.000102817336431681
9.03991904031929e-05
0.000112365724172479
7.06614092843061e-05
7.38881956670597e-05
8.72658321950526e-05
6.64057494237155e-05
3.12131848274813e-05
4.51719815978311e-05
7.07466156060804e-05
2.2000438679663e-05
8.88745808981399e-05
7.40472419756234e-05
9.10191957111223e-05
6.22723145908569e-05
7.85590891363627e-05
2.06142312476291e-05
7.69031868086924e-05
1.81113496797417e-05
8.88959929933779e-05
3.12744215030331e-05
0.000103540379602682
7.57109707549358e-05
2.60677312594007e-05
6.30123918227283e-05
5.83867177822597e-05
9.28842711437994e-07
8.6716480529675e-05
3.42782684629369e-05
3.21785417927352e-05
5.9329763808773e-05
7.56955182778165e-05
5.44897766972229e-05
5.20290819052356e-05
-4.56657880805578e-05
0.000140272828477593
1.03914212750759e-05
3.75688693481579e-05
5.29010026153453e-05
8.75431924260532e-05
8.05829796618934e-05
6.27756129721079e-05
5.47343975979196e-05
0.000140100334900425
0.000119098393341715
6.38727983791464e-05
6.77215332073487e-05
1.29670771212162e-06
2.6315427696991e-05
5.54917599578789e-05
2.7390089983652e-05
7.9596393023921e-05
8.5501571359342e-05
3.29296126817182e-05
8.31168977508298e-05
8.3947684348506e-05
6.88908330192985e-05
4.98858374229479e-05
8.77251272729772e-05
8.5793862081652e-05
-3.17378533423489e-07
9.02030576705932e-05
6.44726233903374e-05
1.87736338537589e-05
8.25716048257065e-05
4.17492720408545e-05
7.07993473852679e-05
-3.55080471925137e-05
4.21664972558771e-05
4.41753515325384e-05
4.6599853053413e-05
0.000116894806829224
5.95661996030965e-05
1.34898746439142e-05
2.91588867561239e-05
1.1830392947693e-05
4.93897434723246e-05
6.14327787755403e-05
4.8181120165223e-05
0.000108826263340998
0.000134827016680313
6.60826238599386e-05
1.9005723124556e-05
4.88809758334443e-05
5.33086247300894e-05
3.07087650652232e-05
0.000121141014882813
6.70201063000411e-06
0.000105805044261582
5.16167595041667e-05
3.80764217670349e-05
5.41727703688761e-05
7.83040551115109e-05
0.000104966708963255
6.71557943401003e-05
4.14491657108863e-05
3.07490362795061e-05
0.00010627827151313
0.000114290078278454
5.05820490750167e-05
3.82782397724222e-05
6.85096061139031e-05
1.76190834837559e-05
6.65460118592484e-05
6.16218259377854e-05
9.53670246792557e-05
2.8616315997557e-05
4.16608487734257e-05
2.59202891585059e-05
0.000131849364923834
3.34230281206236e-05
5.34947948637891e-05
6.07608055484161e-05
0.000139346694135766
8.8692107560264e-05
7.91623835228523e-05
3.98912090522963e-05
4.62344624281465e-05
3.18626389109521e-05
6.42697957655872e-05
6.98239804723106e-05
3.73459180351719e-05
7.15630046682122e-05
6.72721348169875e-05
4.7096316373262e-05
0.000115221721610064
0.00010071501452376
7.37244804946997e-05
9.17453716075492e-05
2.61505445535478e-05
4.73817956606939e-05
4.54144520979341e-05
4.5734865774368e-05
1.10056464915208e-05
7.22300103983122e-05
3.71926252228861e-05
9.20431627929814e-05
0.000108709247996642
5.64216961339425e-05
8.2349227696098e-05
8.07559420336729e-05
0.000102684905482838
9.33301675959119e-05
5.5473145326198e-05
0.000102813125758504
5.55465329522148e-05
0.000103211249937442
4.04841304582082e-05
3.61512801187804e-05
8.4424705018863e-05
6.93613679632397e-05
0.000113665061921697
-1.2077754566454e-06
6.30801544537246e-05
-4.3311898080571e-05
6.85075830757955e-05
7.21063956683078e-06
2.3433077012676e-05
2.91717454532002e-05
9.35253635190212e-05
0.000114120209354357
-2.79727622312046e-05
1.0622412682552e-05
3.78090134823761e-05
0.00013414095328974
6.94969509969238e-05
5.81276963023022e-05
0.000113181359535266
9.4637941004664e-05
9.45809627600851e-05
8.90801780152429e-05
9.32243579279135e-05
4.27197129963728e-05
8.44923096707787e-05
0.000170337775860191
4.90719514656396e-05
3.57268276837062e-05
5.99620400948928e-05
3.32813589539993e-05
0.000120380480637931
5.18088502198068e-05
3.33730388408238e-05
0.000118988389198183
6.20647051840327e-05
8.20889504621253e-05
1.4326272990384e-05
8.24591445852694e-05
9.66710095069185e-05
6.50778150188828e-05
4.76764037376187e-05
0.000107084977283955
0.000103778694804655
8.28591265284372e-05
0.000110842781309394
8.02768430879036e-05
9.28135930499841e-05
8.66897130363613e-05
4.77403022089858e-05
6.10383446483047e-05
7.09046685073793e-05
2.35805025779413e-05
7.45005612213351e-05
2.94774887237636e-05
4.18080909165656e-05
-1.04718985879183e-05
4.49840241753583e-05
6.45680577299667e-05
2.86404878247621e-05
5.32118613711245e-05
4.91473629174399e-05
2.76314140218454e-05
7.2473861311691e-05
2.11953023237727e-05
6.17070393183507e-05
6.37603254418663e-05
0.000101911895907011
6.55205566866177e-05
8.14457003034461e-05
5.70661044359916e-05
0.000106738251321272
5.60436180234647e-05
3.2638362932508e-05
5.21270479299117e-06
3.94467023029078e-05
3.33708711722559e-06
6.42917891954508e-05
6.0957940761132e-05
1.90252995241829e-05
0.000128888052970743
0.00010996899437572
0.000100072002091326
-2.21153476715784e-06
5.55430850004679e-05
6.39802273179055e-05
8.18193072074771e-05
-2.41423648508031e-05
9.34002375032092e-05
7.53492930352601e-05
2.54945777468329e-05
5.24047996164523e-05
3.43826091443416e-05
4.86814014535102e-05
8.98426080762852e-06
0.000117185235349277
5.08478135519426e-05
0.000142400733891889
6.43649387007386e-05
-2.60919620489496e-05
0.000107968302333672
5.68783203088046e-05
6.56784758682971e-05
1.70666460580583e-06
7.92346618890901e-05
5.50949869623122e-05
1.98147214251158e-05
0.000118868790697994
8.21301830448711e-05
3.77818528743914e-05
4.96202053076708e-05
5.95071307061848e-05
6.14466906495961e-05
7.22599290065488e-05
6.63190954342956e-05
0.000113884134706813
3.37561404309178e-05
7.84405561713274e-05
8.2002419373417e-05
5.74176584717208e-05
8.3581513880228e-05
8.01092992733714e-05
8.02582744803797e-05
7.50153187950135e-05
4.6379582018188e-05
5.73071443252534e-05
6.81149903143239e-05
9.688157858125e-05
3.4788701640837e-05
6.93061669403713e-05
9.519033458138e-05
2.33073356336357e-05
2.90564440105834e-05
2.0505655499983e-05
6.72685610169752e-05
0.000111788694674759
6.09703048214026e-05
5.17091813897627e-05
6.42332525228318e-05
2.64418171267898e-05
6.65673122904012e-05
6.09431327020745e-05
9.10738819188264e-05
8.29947805377539e-05
8.19630448797841e-05
8.4829983659963e-06
4.94147018614056e-05
7.64607080008774e-05
9.17217449503937e-05
2.43021930132138e-05
7.96281910300692e-05
-7.52739680436514e-06
7.31582912433402e-05
6.8464613019408e-05
3.97260496165654e-05
3.99068151970274e-05
-2.49282852094478e-05
5.04139309248869e-05
4.32877176622793e-05
0.000138272773811177
6.95411810273103e-05
7.1258207359839e-05
5.75200932302282e-05
0.000125189231589907
4.84630686982502e-05
9.23141846357735e-05
0.000120560804179239
0.000107423848393062
0.000103967787581425
7.5972003377965e-05
0.00010747573829715
0.000107307818446623
8.41065149588164e-05
3.09584893156975e-05
3.33846936774357e-05
4.74721127862896e-05
9.72526835037764e-05
8.6621973469778e-05
6.54707092259547e-05
6.90482827811498e-05
1.68775664670613e-05
0.000146149655385765
4.9980950517364e-05
7.01947690642437e-05
3.84639929953607e-05
5.9682106291747e-05
9.45056349995849e-05
5.92136212587368e-05
5.82500984020025e-05
5.87747506927535e-05
0.00010104092777074
5.70706432071102e-05
2.07439298320137e-05
8.91307384058806e-05
-3.79702703142253e-06
5.16883431687502e-05
9.08099203047238e-05
4.27216394885568e-05
0.000143910068922079
9.78250793244856e-05
8.24268373740943e-05
0.000127617712896439
0.000102836326878473
5.64997145030052e-05
0.000147848678346774
7.43777411568467e-05
-5.11549310684893e-07
4.55577774646932e-06
0.000110676406651005
3.53795378569279e-05
8.98487805541133e-05
4.75222001890368e-05
2.54433346934606e-05
1.12605615362068e-05
4.12019664015877e-05
4.08649780932903e-05
1.73083122010012e-05
3.18057817640243e-05
7.80436102041678e-05
7.21429005759011e-05
3.74558278409512e-05
8.16316455439862e-05
3.34500045239685e-05
8.40309798309108e-05
3.19033367167181e-05
7.80373282930192e-05
6.12414014904962e-05
2.34900469222915e-05
7.2439905027694e-05
4.65198037016314e-05
2.41103236650434e-05
5.73453971288697e-05
6.00687312200655e-05
0.000141623344402989
9.24666270182752e-05
0.000151089392682863
1.22423598641238e-05
5.69806540454803e-05
0.000116709969742793
7.04901812194932e-05
7.96007433547303e-05
8.22691043822006e-05
5.51011044453224e-05
7.62597959128041e-05
4.58196562447677e-05
8.18382388529906e-05
2.97867579276696e-05
6.87406117042275e-05
1.93315971059959e-05
1.23725327860107e-05
-2.24868333425669e-05
2.87484357858577e-05
3.54601885995583e-05
8.97397282032135e-05
7.35949143905111e-05
0.000133534986153962
0.000113528054933359
9.05373866630161e-05
0.000120229597797253
3.26992547081849e-05
4.97587429504104e-05
5.22759327471692e-05
9.45850048613283e-05
9.35317929845268e-05
0.000100120295701621
9.62974168777154e-05
2.31677649146065e-06
5.54257039963601e-05
4.93434205382041e-05
5.53311733182227e-05
6.05784890841758e-05
6.23985749767526e-05
5.34797708180813e-05
9.37262236701329e-05
8.01572828331454e-05
5.13270251787264e-05
7.9903013500641e-05
8.56735947428044e-05
2.55983687331087e-05
1.02035832097574e-05
3.42929406693522e-05
3.53541290499487e-05
7.46314334509045e-05
0.000113591027825216
2.91866961297167e-05
9.15138264870079e-05
7.39060947587379e-05
4.40997836710492e-05
4.55348940144257e-05
2.32042112975972e-05
1.7878909806621e-05
9.69775476962064e-05
2.79685251662413e-05
6.67428381649636e-05
-1.5994700721326e-05
8.71318451722426e-05
4.24002002563482e-05
2.39649682100893e-05
3.6521666764079e-05
3.59449830905126e-05
6.65653509858857e-05
1.82343934455111e-05
4.29985596032992e-05
5.67573790723806e-05
2.77360383392366e-05
0.000103632982969718
4.70239750164674e-05
6.10164846609247e-05
4.79351478330118e-05
2.12476326466378e-05
3.46455439082861e-05
3.80515794467467e-06
7.04020710996821e-05
5.61522870204463e-05
3.40396938504097e-05
3.82751133506823e-05
4.25523434585574e-05
5.18137908591095e-05
0.000110012989468645
5.89382450596505e-05
6.4726647179564e-05
4.53802690138289e-05
0.000116715367985795
4.45036361211458e-05
9.40987194927885e-05
7.52385296281885e-05
9.63039051980607e-05
6.51963828046942e-05
6.4593240114831e-05
-3.2280198059546e-07
4.95970459004134e-05
7.3898332448632e-05
2.8182329617697e-05
4.07385228821447e-05
3.0335852356525e-05
4.53918135461539e-05
4.25109187182392e-05
7.97847314631219e-05
5.4352817177248e-06
3.43669001987378e-05
2.92470039154675e-05
5.34227057584086e-05
5.3635276125488e-05
7.93468015163071e-05
1.14460643078155e-05
6.7538491243507e-05
5.9111233992694e-05
7.71734397795922e-05
9.06479992254026e-05
7.5794732707636e-05
6.93484974295789e-05
5.32345483780395e-05
0.000105467113893092
3.97509860371336e-05
5.8180938995992e-05
9.40147059918497e-05
6.39278892925436e-05
0.000107018708139228
0.000100786287017512
7.33042460516014e-05
8.03561135236063e-05
4.94706058199187e-05
5.55376575669688e-05
3.67954904662316e-05
-1.90870402208452e-05
2.54207663163499e-06
0.000115085064089806
4.4668314213402e-05
6.93598855619791e-05
8.64583399550681e-05
3.89922334277878e-05
5.72188775657975e-05
3.85460689584024e-05
7.26682521404525e-05
3.53867737406964e-05
7.28850912247173e-05
7.14539249444335e-06
-5.35437539434754e-06
8.78380067731358e-06
-4.6642857667343e-05
2.38928016900608e-06
6.70053039235666e-05
4.07345554446651e-06
1.41746210535006e-05
1.53761381754329e-05
2.04387837240903e-06
2.78818819914858e-05
6.61430596995157e-05
2.04935314607954e-05
5.08046465571818e-05
2.75071098938569e-05
5.98123023752472e-05
6.18395392770644e-05
6.9854064789462e-05
2.54581343526442e-05
5.66938771853098e-05
0.000106161497572789
3.28362440940479e-05
6.75470458476076e-05
7.8858450210121e-05
0.000120455260914162
5.30017605652275e-05
-3.27408754471281e-06
7.62440358758406e-05
3.41609845032103e-05
4.19864765958783e-05
8.65234183039729e-06
7.61135220138803e-05
9.49009415433163e-05
0.000146714965991279
8.08696129999207e-05
6.26661003509677e-05
1.16111192731311e-05
4.02151595081806e-05
-9.93256031648515e-06
0.00010471611079978
-1.27269230951408e-05
4.08046944679489e-05
4.6166747002387e-05
3.86952498859859e-05
6.7959451594845e-05
-1.04993628767636e-05
0.000117239325341376
6.7225181488015e-05
7.2740597883644e-05
3.8699431039331e-05
2.4118235909065e-05
4.17890948291136e-05
5.1069779178891e-05
0.000108349399557123
4.06968182604383e-05
4.68422523401885e-05
-2.22909912318052e-06
2.3927174526424e-06
2.39474473144801e-05
8.05420827277134e-05
6.2572872196916e-05
6.71733498570227e-05
6.41144484299793e-05
6.80522268332367e-06
9.0413074600801e-05
0.000111454245751699
5.90092894446294e-05
0.000100417768069493
0.000114042167769825
7.18153101924433e-05
9.11634730453652e-05
3.66039659997997e-05
2.74016940225175e-05
0.000137510464981882
1.69354270229365e-05
9.59239306323602e-05
0.000102305030203909
7.74679682292816e-05
4.83673910815521e-05
1.81628642080109e-05
5.23608781915355e-05
0.000110971805523976
2.49384432632936e-06
3.08170197085421e-05
9.78520464148066e-05
3.90230339812801e-05
1.62162116671847e-05
4.58547334301471e-05
3.74584018035927e-05
1.71405950651505e-05
7.43089471075362e-05
8.74900595109389e-05
7.81596323889847e-05
0.000123578549846722
3.10883007295454e-05
6.81737707553315e-05
8.50796224824986e-05
0.000116880753310333
1.05875249048201e-05
0.000109790396966761
-9.92768585948581e-07
4.57097210073914e-05
5.04575601735762e-05
7.97045841761632e-05
9.84222828192404e-05
6.61040017900514e-05
1.015794146464e-05
-6.07099774801695e-06
8.66460593427525e-05
3.27742574238178e-05
5.51886786619848e-05
2.97062347384017e-05
3.45769771275466e-05
7.89566458392552e-05
7.11580480652591e-06
-4.16571862422475e-05
6.99527142007982e-05
7.82782876767832e-05
4.58892020619301e-05
8.88122602582433e-05
2.47782566786944e-05
4.42588960009778e-05
8.60066236149602e-06
2.49393347059333e-05
4.02497299539863e-05
3.83741582898583e-05
2.15086986731281e-05
3.97552224689781e-05
4.24698111217474e-05
0.000110862492946366
3.92900642511069e-05
0.000120644171671383
8.16263218537245e-05
0.000113409295403236
8.26599126938198e-05
-4.18913623891208e-05
9.68824877203986e-05
7.61186655486985e-05
-2.57045812490974e-06
7.99479193450955e-05
9.48439171163368e-05
0.000133342745265832
4.67579325058497e-05
7.80975704086619e-05
2.39190899551158e-05
6.43459431754016e-05
3.60174460904928e-05
4.98910520602423e-05
5.76372698781412e-05
6.07210116968044e-05
6.04549862981818e-05
7.59524310550901e-05
4.68204810461357e-05
3.60074792168326e-05
1.11131489192838e-05
2.81208200777063e-05
5.15393559334457e-05
4.75590179178211e-05
2.95909390899028e-05
-1.24761844647525e-05
7.39218957687579e-05
0.000110092480073414
7.38254789020693e-05
9.69388945079949e-05
4.12306855450316e-05
2.38162722645501e-05
4.90071822936668e-05
3.19217006475649e-05
3.28833292732023e-05
8.3014919306077e-05
4.79245695274386e-05
0.000105766025043553
4.36817131196034e-05
4.43971000324748e-05
9.60556469305704e-05
9.07336575090516e-05
6.25219687594351e-05
3.8980424867403e-05
2.50728223959926e-05
6.54655171340547e-05
6.21538773572355e-05
4.75743285256788e-05
9.19914555862153e-05
1.93858912575433e-05
2.70653314438011e-05
6.1205466422501e-05
1.99337361446844e-05
0.000104009648667659
6.26491500147167e-05
6.01876547659667e-05
6.64952916836395e-05
6.12746477632125e-05
1.55853431617268e-05
7.11295907596099e-05
4.31941157655161e-05
9.94649027161612e-05
9.48483825736951e-05
6.37817618162034e-05
8.40212318695837e-05
4.2756615577549e-05
5.7308747036716e-05
6.12231981590227e-05
5.69836821030621e-05
8.06594918373784e-05
6.91497068627944e-05
1.57136386810124e-05
4.19522244619978e-05
3.34327981925917e-05
4.62355739738356e-05
9.41290677643497e-05
9.57015083460313e-05
2.43845380621729e-05
7.97592140000206e-05
-5.61221815101009e-06
0.000101039790325621
0.000101966937434818
0.000118496246029693
5.98243103919586e-05
9.04814829434786e-05
7.47363452238131e-05
8.34566390543008e-05
5.73346901500777e-05
6.9097498795574e-05
4.88817040533094e-05
7.10769695066784e-05
9.03672129003982e-05
5.79367159333526e-05
8.99629281432239e-05
5.44277344649405e-05
5.75676383953689e-05
2.55897541275596e-05
6.2971302494363e-06
4.50662050205152e-05
6.85562293821261e-05
6.77593151087817e-05
9.65841653329837e-05
5.75116215847615e-05
5.8134436914875e-06
2.7759238585648e-05
5.60838936100091e-05
0.000123448507897597
4.89446839275468e-05
2.65710974420447e-05
4.61379630890252e-05
6.20251279746208e-05
4.52572785881896e-05
4.42989251243469e-05
3.49105324304563e-05
9.28925123787481e-05
2.41616319366191e-05
5.05688928473867e-05
5.89010112593498e-05
9.84644300512756e-05
3.71206516814173e-05
8.14184024569548e-05
4.72785678288217e-05
5.42774990289846e-05
8.88164697782518e-05
9.33992118307091e-05
5.19854719603616e-05
7.44218042584757e-05
6.23906923271131e-05
3.67674981226349e-05
4.91945114003253e-05
6.43664455514038e-05
7.72491824542561e-05
7.62009875117011e-05
0.00011233406561479
3.43825283974976e-05
8.4127941092412e-05
7.09442681800781e-05
9.48993551541297e-05
7.62125535430345e-05
3.38220394432653e-05
2.14112134766597e-05
3.99062763290124e-05
7.67788964349918e-05
3.3575748190955e-06
3.27594039780347e-05
5.86517214486249e-05
7.39228094432887e-05
1.36927203623613e-05
6.88180648848094e-05
4.24998117631836e-05
5.6781806834577e-05
0.00011583488769336
5.37972560787038e-05
-1.31721013865281e-06
8.5971532212867e-05
7.79126415843142e-06
2.62445882319386e-06
3.24381540243131e-05
0.000108505996750388
4.23386318499061e-05
4.87749493148938e-05
0.000112672841965033
6.15930060027622e-05
8.32915631666217e-05
0.000118349505611013
7.46758390648894e-05
4.78281034786573e-05
9.39516978784378e-05
5.46847059116835e-05
3.88976117621295e-05
4.94302257812823e-05
9.11368136397875e-06
2.58714598250271e-05
2.45641978552271e-05
8.2748114608225e-05
8.10277218437965e-05
8.08302148078962e-05
1.70570903574523e-05
5.62699583354163e-05
3.26165647777942e-05
4.03523563366141e-05
0.000103634950498528
1.4521261659471e-05
6.92399852264113e-05
6.74275762446257e-05
9.69976046118066e-05
5.82035522135121e-05
2.2331559232019e-05
4.57842173312824e-05
-6.62807003303422e-06
4.64717163145141e-05
-1.78974406393664e-07
6.84152881758872e-05
4.9636350690183e-05
0.000101142020132563
4.51969697036968e-05
6.38436243567645e-05
0.000122100595063735
2.33201561491899e-05
5.42509866854732e-05
9.47985873217251e-05
5.51449930276913e-05
8.2826198694645e-05
1.32932507365098e-05
7.0198047424418e-05
9.90049599288726e-05
3.98124483440393e-05
0.00010799186939309
3.83869340001603e-05
0.000102241610298119
7.78506347891711e-05
0.000149623059079294
1.48321170995297e-05
7.07647819302125e-05
3.80980209555062e-05
2.57887863923407e-05
5.76501130812413e-05
8.24749422794994e-05
6.46361190835453e-05
6.73633081899897e-05
2.65945193980685e-05
2.88536984176393e-05
8.09263841037341e-05
0.000107434239711306
3.55676503593831e-05
5.2501375563388e-05
4.97690276965953e-05
6.92646510977749e-05
6.2491313799257e-05
4.84147353905032e-05
5.20636239322536e-06
0.000112952704300933
0.000149001409478654
7.32323747119791e-05
4.17360871284571e-05
4.77321330445187e-05
0.000104996743033112
6.22845170574017e-05
7.81969248545642e-05
6.1090323891399e-05
0.000113979715227363
6.57256822951659e-05
4.23850944471576e-06
2.73010270240385e-05
6.60410448108003e-05
9.45227300317229e-05
-2.17740147652881e-06
6.11941922874363e-05
4.55126409680215e-05
3.65917497046141e-05
2.54834250257581e-05
3.63583730643996e-05
3.29344489065293e-05
2.67309939089917e-05
6.09859704613591e-05
6.25791270876858e-05
-2.8421702022623e-06
5.15705629685757e-06
1.88796339736473e-05
2.13108062197896e-05
5.00684717349751e-05
2.19113862637379e-05
7.85806608316657e-05
5.29484239941016e-05
0.000116586233307044
3.84198502343371e-05
4.56206770190038e-05
0.000113026356420587
4.0763653746052e-05
1.63137124085328e-05
0.000130965533482473
5.46596720383833e-05
5.33811415731379e-05
0.000154832165923622
9.87200527916473e-05
7.25541526937103e-05
5.17817149677192e-05
3.53649878194585e-05
8.03868809038353e-05
9.32896971004318e-05
3.63210323003691e-05
2.4360400933807e-05
2.22089524370534e-05
4.46893051986555e-05
1.85836491875182e-05
6.24647118693104e-05
4.44040181694531e-05
1.1503322779935e-05
4.03928514802789e-05
6.27306512108452e-05
0.000100819108175519
9.5974589056632e-06
1.78080847363428e-05
8.26856728485469e-05
7.50081169020515e-05
8.86503035561691e-05
6.74569375470018e-05
6.37777189338186e-05
6.89264222914115e-05
7.03680892225633e-05
6.70876126725832e-05
7.19477295964244e-05
6.16275173254691e-05
5.06847869670057e-05
5.57501227223535e-05
9.6428282640559e-05
5.38177424954037e-05
4.80590652380212e-05
7.727593430596e-05
7.93288002233798e-05
4.61542347028605e-05
2.58286410487196e-05
4.51204391844721e-05
4.63207630328481e-05
8.01600786429308e-05
5.81465189738392e-05
-2.14083270260523e-05
6.11385088356624e-05
3.27214663641992e-05
3.55960797564669e-05
3.92040541796133e-05
6.2877159867281e-05
6.72556237364535e-05
3.186593817046e-05
5.47842432922084e-05
-7.37885287444491e-06
8.68981574297749e-05
1.16691813814575e-05
0.000101958416755941
1.19352087741259e-05
1.26661589903038e-05
-1.10921128622475e-05
-1.90519104999465e-05
1.41626992160142e-05
5.83339956378713e-05
0.000108427360431213
8.18082259299371e-05
6.83747208962819e-05
6.2751574760912e-05
8.73129051005883e-06
7.14291368907571e-05
6.33414919949231e-05
6.23868116058651e-05
4.95498581014595e-05
3.57616188077844e-05
6.05456058645e-05
9.40194850866172e-06
-1.57437837743461e-05
3.62016927349386e-05
4.51939871829367e-05
1.07848340995449e-05
0.000116537898281619
3.87880563874893e-05
7.80446674594335e-05
5.629730776125e-05
8.05527987741655e-05
7.50499957592345e-05
5.69804833446352e-05
3.54844125901995e-05
-3.34944491582208e-07
8.77193399622822e-05
5.76473887711449e-05
4.15884176376057e-05
4.10834823167051e-05
0.000103439977288423
6.69362558407199e-05
2.8407614977081e-05
-1.08010348239073e-05
9.29391219220352e-05
7.33084453078212e-05
9.49075627380549e-05
3.88792052925088e-05
4.21698693952383e-05
6.38983914836567e-05
5.2636250786252e-05
9.6181016150217e-05
-2.86799747348402e-06
0.000104877654736162
5.56547192474037e-05
8.27534910572252e-05
8.24236696825585e-05
7.87400941057497e-05
7.18725917134154e-05
5.25707703033498e-05
-4.15582781311511e-06
4.41172961626809e-05
8.17963442994935e-05
5.59507673093065e-05
-7.0141476389576e-07
5.40804444750759e-05
9.78705453491508e-05
5.25928679296118e-05
5.18127463163155e-05
1.11714576418629e-06
6.93059357935588e-05
-7.87864451289657e-06
-2.1179829479906e-05
2.34930603078384e-05
1.47381692505298e-05
1.49367921440174e-05
5.64765531652021e-05
1.05158200955102e-05
5.95546737631494e-05
6.81983869562173e-05
1.22194701919708e-05
5.87547339463144e-05
7.78354703448727e-05
4.48727853859343e-05
8.37737624137289e-05
6.85019249772822e-05
4.56195558516147e-05
8.24434630838909e-05
8.59873039562853e-05
4.15860289836804e-05
4.29477829579234e-05
9.04711503786115e-05
6.19546107384774e-05
7.86238759607508e-05
7.34619676407325e-05
0.000103374836238237
5.35142154051472e-05
6.31363399821083e-05
3.99805561473207e-05
0.000135968863469463
7.37958372948391e-05
7.07711329229607e-05
4.62143553730731e-05
0.000119536228980294
3.27303606024672e-07
7.3000227244097e-05
2.40796885150614e-05
6.37511698550609e-05
-1.28870561283468e-05
1.07380255968209e-06
4.81649670497892e-05
-2.47840295395422e-06
2.84767900351281e-05
4.73568258549313e-05
7.60708067627851e-05
6.48277040300461e-05
7.16863031649023e-05
1.43018679251747e-05
9.69940955707072e-05
8.4622804422114e-05
9.44169182100502e-05
0.00010152343834395
3.9555092939358e-05
6.41332976572819e-05
4.84619162434765e-05
5.19332385277188e-05
6.11928054652102e-05
0.000112934910323275
9.55510064563966e-05
6.1453388816523e-05
7.46870708697437e-05
0.000100592814594719
6.13037638026122e-05
7.25967990400029e-05
4.62699984370784e-05
9.06978858718206e-05
4.69134720853655e-05
9.10946184123865e-05
4.40775431576876e-05
4.25217083803793e-05
6.17327474032729e-05
6.41060613285084e-05
-3.91568540385795e-05
-2.08783448405665e-06
-1.54879181130337e-05
8.46243177939338e-07
1.03737432439447e-05
3.86571886350031e-05
2.51782351820001e-05
4.94375474037221e-05
5.81159214588418e-05
9.88548297869813e-05
7.04332346729656e-05
4.25741794169649e-05
-8.66598476569074e-06
5.0926671311341e-05
3.6788530331146e-05
2.84158265087231e-05
-4.87912709563984e-07
6.33688424310754e-05
0.000129475021138923
2.16687948334751e-05
3.54439459898711e-05
5.70980246735798e-05
8.83672614848824e-05
5.40007241786064e-05
6.51731396372245e-05
0.000113081532916186
3.32408425761828e-05
9.09879801850519e-05
8.98572465994023e-05
1.7667046430876e-05
-1.56740540804464e-05
3.2347868398558e-05
8.31295243063237e-05
7.52432057077614e-05
0.000103932495221834
5.64850637650845e-05
5.71274853379585e-05
7.62897036283605e-05
2.08777003197585e-05
0.000107262568883788
0.000108648879769714
2.95126767656861e-05
2.19101765745106e-05
4.39091939034874e-05
5.35633005475728e-05
2.23216399487547e-05
6.15983237905901e-05
5.14472988892155e-05
4.02616668980308e-05
7.64834381204975e-06
7.06453850863888e-05
6.79913798063361e-05
5.31097625494362e-05
4.02519418502208e-05
9.96737505059237e-05
0.000132048662949284
7.56175258936251e-05
5.52092752851085e-05
2.22625579527709e-05
7.24022250389572e-05
4.23710560560162e-05
5.44826822337157e-05
0.000106433462639164
3.79852656202672e-05
6.22102709677881e-05
5.6869937238526e-05
6.21840978502053e-05
7.97304483525201e-05
2.86201523211441e-05
3.98668065682682e-05
0.000105165731344789
9.42286276228173e-05
8.09503531562071e-05
7.2874726153766e-05
0.000110166233506656
6.98885238400235e-05
8.90947256789895e-05
3.77848037057416e-05
3.15322739489335e-06
8.51217743936457e-05
3.661540195269e-05
5.51095271875427e-05
-1.03572517687157e-05
7.17380636209203e-05
-5.31040399844135e-06
5.74254154816487e-05
9.10390488769611e-05
9.5512594697096e-06
1.8234686014468e-05
3.63443276799423e-05
3.50673502513974e-05
-1.28744653436222e-06
4.89225783852571e-05
2.2617539820533e-06
4.14620195184667e-05
4.91213264465281e-05
6.62246345711112e-05
4.60853914731e-05
6.06217718041091e-05
6.64432977183243e-05
6.81083079005335e-05
9.8360183959633e-05
8.85366709316338e-05
4.03757416931971e-05
9.05752752470209e-05
8.29651645005373e-05
6.56647621059787e-05
2.87043164030639e-05
5.16201384250607e-05
3.09892900288699e-05
0.000118789918117352
9.21599203394255e-05
1.5677166417287e-05
5.42167778180454e-05
2.5457119012896e-05
1.04817206578908e-05
7.86977148605521e-05
3.22851985927733e-05
2.18253290202054e-06
5.95982810493057e-05
5.25175089181526e-05
5.96724362637214e-05
3.43039458520825e-05
7.46546950720746e-05
3.66067337319945e-05
5.27705865889157e-06
5.47878676917004e-05
0.000100147395569039
2.93601685545467e-05
0.000109567129062061
7.20644544332742e-05
0.000108990690232508
0.000137558388184663
4.69629603641344e-05
8.58554504618512e-05
8.68015206608215e-05
-2.25654747870869e-05
0.000151580431139445
3.97881835953378e-05
8.73115312661157e-05
0.000103202750951529
0.000138007979513423
7.27582395356569e-05
5.1847459933451e-05
1.0370416496019e-05
1.28949907758944e-06
8.74539762859207e-05
2.67824230462402e-05
2.19005540811382e-05
2.38517861497962e-05
9.92285663989196e-05
6.98719376723553e-05
7.1197147275573e-05
-6.98654122374574e-06
4.56200255071225e-05
3.51402781324813e-05
4.11515463693e-05
4.20931220334642e-05
6.36754026822485e-05
8.56233643306694e-05
1.90046084482985e-05
4.6243956087248e-05
1.21716477845515e-05
4.36409317742115e-05
4.82388332463187e-05
3.19736299520464e-05
4.83513294355912e-05
8.40132471887549e-05
9.7003386675719e-06
8.27551626745345e-05
5.94282022911603e-05
8.01171019008198e-05
2.35585581684972e-05
6.77640558793996e-05
7.00879488506883e-05
6.6638191838414e-05
-6.92103958821679e-06
7.16051004987467e-05
6.02687360061756e-05
2.67498187717058e-05
8.5044010837712e-05
3.46361215935415e-05
2.58754429839496e-05
4.95038694920721e-05
4.31979903085064e-05
3.41717337347197e-05
4.41121026591699e-05
1.40215377684948e-05
5.78753822278414e-05
5.94665608884652e-05
5.91445620466348e-05
0.000130208840885658
9.15356399008782e-05
7.41613960084055e-05
3.84325619633199e-05
4.38163040043336e-06
5.06836332771636e-05
7.7820015437774e-05
4.34218608154853e-05
5.57904070447847e-05
7.31474134495022e-05
1.62622403833237e-05
7.1047929480904e-05
5.17376114622021e-05
7.67449356741674e-05
5.78317568133214e-05
6.83152663263693e-05
7.09074899692983e-05
6.32515755722639e-05
5.93476991684057e-05
7.97212744445354e-05
8.36643233671392e-05
6.04369873402065e-05
7.72343996847656e-05
6.64293656958609e-05
6.08390381939258e-05
8.86530170071257e-05
6.46403879325127e-05
4.58073294064425e-05
8.13436516771466e-05
8.97274180383406e-05
2.22504083978155e-05
2.52892008491311e-05
6.15943014663355e-05
8.05858559094076e-05
8.52610440373218e-05
7.36561244382515e-05
6.18953316524954e-05
8.97120766924357e-05
5.90082299290168e-05
4.65302006729787e-05
2.17537353480857e-05
0.000111062939268782
6.98067663911288e-05
7.63343297132291e-05
4.20925175917226e-05
3.561801197662e-05
0.000118231374426272
8.83865101897086e-05
5.03347965092002e-05
-7.94719073411112e-06
1.35730236232837e-05
1.20450335706939e-05
7.4647533154301e-05
5.12868659825879e-05
8.46592678462194e-06
7.33258192165208e-05
8.16813247960888e-05
6.36231334358851e-05
8.77208790146219e-05
9.6715133745794e-05
0.000106796707019727
5.91535233871998e-05
6.64901949337624e-05
0.000105040823606867
8.70489077242741e-05
3.85927698009672e-05
0.000116684195680463
7.59677593563891e-05
7.27412945839367e-05
0.000113348713029284
7.31872688560811e-05
8.70359596130571e-05
9.24432055513215e-05
5.83810240625752e-05
7.42081869227528e-05
3.38578229147344e-05
8.34613460787147e-05
7.58424686885233e-05
2.50735772814508e-05
7.13719410538509e-05
6.86989667356477e-05
2.1285784686942e-05
5.26593515911037e-05
4.53867945905582e-05
3.03884020501633e-05
6.35688277224794e-05
9.38284414848219e-06
3.13824903781707e-05
1.6613464183303e-05
8.64563275751201e-05
7.36602021598826e-05
0.00011494205348559
6.26341473885933e-05
7.88192341828685e-05
5.34720616453822e-05
6.02788106266405e-05
7.06574035287283e-05
7.5011203916828e-05
-1.06782425441162e-05
0.000129416277811396
8.35228254366891e-05
7.52831009821183e-05
7.69805341887817e-05
3.34128223495501e-05
0.000104455312961573
-8.6854573805687e-07
8.18688897994457e-05
4.5985172420504e-05
5.93648983419513e-05
4.79787331882275e-05
8.88623992396072e-05
4.6468169087619e-05
0.000128550815356539
2.75954156802012e-05
9.85792546027915e-05
7.11842412139553e-05
0.000105216129620734
7.98909130930011e-05
0.000158738682128337
2.72444395391093e-05
9.26317666483602e-05
8.87685485404051e-06
2.15908083624969e-05
5.77469654842704e-05
2.08120759689862e-05
7.49214526369053e-05
3.77756149085796e-05
8.9894235693515e-05
6.38450700483074e-05
1.60424654739192e-05
6.16373237319266e-05
4.63791702877189e-05
-9.83014688114297e-06
4.10492902657407e-05
6.49312396859406e-05
6.42263942745299e-05
0.000103762384167335
2.71863599299706e-05
4.00841845117782e-05
2.45826181340697e-05
0.000103344635448906
1.98477834655412e-05
0.000100999824150089
5.97503967175967e-05
4.58942519086834e-05
5.05283192347335e-05
6.85342509387708e-05
6.40917818752735e-05
3.46158257592098e-05
8.00514004239143e-05
6.73090042392884e-05
1.4416141630105e-05
-4.3936580738654e-06
8.01660844710782e-05
3.92199728220793e-05
6.53960644368876e-05
5.09383187415995e-05
4.33158571734179e-05
1.06418659847221e-05
7.23528940482822e-05
6.6434758489607e-05
8.89502364858168e-05
3.39667837788143e-05
3.14268131846079e-06
2.0107246929101e-05
1.90241938733838e-05
3.14245213238602e-05
3.3798737498193e-05
3.62481004379281e-05
7.94299287827388e-05
0.000113733909150539
8.00501453162461e-05
4.8099255592974e-05
5.42284879345383e-05
2.58886486209417e-05
8.92641266707321e-05
4.25053402620564e-05
0.000124593318925882
3.62585300087098e-05
-3.61868431087876e-06
3.25319865301981e-05
9.34328492304038e-05
7.91132575806307e-05
8.66686701773494e-05
4.46857787804235e-05
7.98056395251729e-05
3.54853892907667e-05
5.57782101654129e-05
4.27646223467073e-05
5.47539902107322e-05
4.84033545410256e-05
6.41962426648034e-05
1.6655086409852e-05
9.20106799250349e-05
-4.42568828351264e-06
2.03186253859569e-05
3.9592571854455e-05
4.69425086134763e-05
2.39111174043262e-05
6.10514048821827e-05
5.68070783577349e-05
5.8867122555611e-05
8.02923232513356e-05
1.47568570624159e-07
8.53526204516736e-05
0.000109322726600352
2.1059672503832e-05
1.45622042632291e-05
4.61320632011422e-05
7.90328385846618e-05
7.56143826502572e-05
9.31300320650582e-05
9.07965133964074e-05
9.48694824889797e-05
4.25900101318319e-05
6.79826224494432e-05
6.91128561029768e-05
8.3609907465247e-05
7.07756044187384e-05
8.24712844787218e-05
8.6663037430955e-05
1.75432392847689e-05
6.61139065554684e-05
4.94028189657859e-05
3.46370015870686e-05
3.7708276174738e-05
6.55963449694632e-05
-1.52973391203817e-06
9.88744419753305e-05
6.0630238261678e-05
4.0513896320259e-05
5.03893457937354e-05
4.21101967012185e-05
6.27442725693831e-05
8.32961459505427e-05
6.1870194283189e-05
6.06418684519665e-05
5.04764195557026e-05
6.57213922051511e-05
0.000137425344978875
4.58249174291587e-05
0.00011227883301529
7.57302381728078e-05
8.65884734082939e-05
0.000112882646979706
9.64719115268348e-05
2.16818595861051e-05
4.95207400399478e-05
7.85402696800902e-05
8.36056319390053e-05
-5.40176579589992e-07
6.6636363513564e-05
4.31045713362474e-05
-2.61615390140276e-05
6.56414315079896e-05
6.34258733339875e-06
4.3058364513988e-05
2.53551807510254e-05
4.30633647707234e-05
9.58460938212532e-05
4.64427902656657e-05
8.10919305381696e-05
3.46009882397516e-05
-2.13889259014002e-05
9.69075828960068e-05
1.64359467827556e-05
-8.95199454748414e-06
5.87435614477365e-05
5.79296667939458e-05
2.33806608158474e-05
2.31287711651967e-05
5.60799494961818e-05
6.80388620098633e-05
2.76744845227955e-05
2.46785817221075e-05
1.04455254631216e-05
0.00013468882664313
6.52684613539338e-05
9.10090217750994e-05
8.18050278966482e-06
8.34108077499335e-05
5.83165696031453e-05
8.28286237938545e-05
9.62362371900076e-05
5.27176415401551e-05
6.82439559457609e-05
8.20328436122004e-05
0.000133415479240045
6.15502170031754e-05
6.54918553099438e-05
9.42894231798161e-05
2.73295438909192e-05
8.62273928095959e-05
6.6260686218739e-05
4.68297130649566e-05
3.31969984021242e-05
4.60079780179982e-05
9.09557422671112e-05
8.98072948348147e-05
8.75679012804888e-05
5.9208655030967e-05
-1.18160973423684e-05
5.91330551565987e-05
5.83887701633156e-05
8.65451005759665e-05
5.72254758027408e-05
7.7135065835264e-05
0.000102138458049704
7.69806001235154e-05
2.85496723324913e-05
5.83099720822388e-05
1.46512433268339e-05
5.85700032427086e-05
7.37417047533743e-05
3.56896104933013e-05
4.11424852863467e-05
6.44223466183419e-05
4.99613309978964e-05
8.01763916155187e-06
3.82107346618288e-05
-7.84427404183531e-06
1.22530650437704e-05
1.8378240768565e-05
0.000100558963933295
3.06111210034532e-05
4.63103856864195e-05
7.66986691357974e-05
3.76494233624901e-05
0.000136795289722652
4.75305235663468e-05
0.000141995337086124
-9.09059094820371e-06
5.52914065814724e-05
0.000103780394091898
0.000118836866350618
6.96148414021037e-06
0.000113889382197879
7.85427168527105e-05
4.34754208431748e-05
8.13302136795602e-05
5.71197323675996e-05
9.39288754177475e-05
3.78953293976918e-05
5.53816389842131e-05
6.88871949064157e-06
5.95084236172637e-05
4.42892182452423e-05
2.40643455210991e-05
-2.46604129187672e-05
8.80370467404868e-06
7.41389443972224e-05
3.55189847288526e-05
5.70882811174839e-05
1.14518588114624e-05
-1.98426112896004e-06
4.47092828542047e-05
7.84161762041614e-05
6.53804486177111e-05
8.33984233209798e-05
4.73886188768738e-05
5.59303642811982e-05
3.75795778295381e-05
3.50197342281701e-05
4.84871998798703e-05
6.09495652847114e-05
7.67637944618981e-05
7.12443589447145e-05
0.000102799301914605
4.19535085786412e-05
0.000100331535985546
5.41259804181395e-05
0.000131864855104863
6.48712712473954e-05
-2.34622673161868e-06
9.98904926417428e-05
9.61329986276325e-05
1.11122750161387e-05
0.000126567321975832
5.61183443586045e-05
4.7498555634952e-05
4.57346835902395e-05
0.000182593748888889
5.8771173685498e-05
4.25074448689801e-05
2.8381757132795e-05
0.000116775877331464
8.06273615519902e-05
8.51121808493606e-05
7.08218970773053e-05
8.31730230881318e-05
8.15372452521984e-05
3.75209803694573e-05
8.18593187010224e-05
3.99178734845257e-05
7.57270887797692e-05
8.39024345927099e-05
9.97063552081499e-05
2.67000771033789e-05
8.33263806168938e-05
3.98568568112383e-05
3.68851122164341e-05
0.000120501238757484
7.69748294351214e-05
6.79083253608308e-05
5.2871165055613e-05
7.34679210346763e-05
-4.53087045113704e-06
3.88158294611911e-05
2.5693275538835e-05
5.7048726343552e-05
-8.31369161845555e-07
4.18403745424343e-05
9.60893642522617e-05
2.00110596349502e-05
5.76677506914737e-05
6.23172939813828e-05
2.75095644396751e-05
5.5900306178542e-05
5.9117204216755e-05
9.05421052797038e-05
2.0673375874907e-06
8.58292419430983e-05
5.51233345651329e-05
5.08926733589547e-05
7.98531022661529e-05
5.59021482639232e-05
8.85904562591977e-05
6.55013818965991e-05
4.79749258145482e-05
3.48622985132339e-05
9.46268118391385e-05
8.57907616144643e-05
7.26682011298632e-05
5.59484879214425e-05
7.19914088674298e-05
5.86696610845418e-05
5.41571397514775e-05
6.10640987333463e-05
4.13426460586863e-05
6.2038296862288e-05
8.04905997578817e-05
5.77351611200979e-05
5.13460719277793e-05
4.37642395101071e-05
0.000119464341504803
7.09000859027308e-05
6.6829988386029e-05
9.16067475915777e-05
7.65383568436718e-05
6.60488961033518e-05
5.44539549362454e-05
9.13687040949727e-05
6.50178221292857e-05
5.54330584631388e-05
5.35642547248445e-05
0.000111047906347322
4.50939789559311e-05
3.40694049177503e-05
3.12531131999771e-05
1.10249390135472e-05
8.81782057069299e-05
5.63479011797964e-05
3.91458462402035e-05
8.29726695652623e-05
-3.40083240274728e-05
3.68949751827999e-05
7.75781033435052e-05
4.43715375161878e-05
8.23380756665509e-05
7.41687810881791e-05
4.02058010133224e-05
8.69753721983828e-05
5.08247708828135e-05
-1.12196640953488e-05
4.04768405002559e-05
0.000103113879234635
3.73959797774004e-05
1.45125386717437e-05
0.000108235587296599
0.000123548704300322
6.93022140501967e-06
5.78641156437854e-05
8.40615122853536e-05
3.43985708324738e-05
5.54208132761924e-05
9.16422105214017e-05
0.000119988538694274
-1.47498472612454e-07
-4.20622848401526e-06
4.97310706771852e-05
0.000110570947730586
4.74569765357816e-06
8.52522856248956e-05
8.09366515018317e-05
4.73274762589815e-05
-1.86631677807449e-05
1.34971812349501e-05
3.62430727463278e-05
-1.76140736823958e-05
3.32883088333861e-05
-4.31953704544735e-06
3.72153369327836e-05
7.48878745570665e-05
4.87273406005083e-05
0.000113812868452409
4.19931832310865e-05
5.92502690624612e-05
4.8860796967753e-05
5.1765324789214e-05
9.99849053646201e-05
1.49450722316111e-05
5.15389948024892e-05
7.59334617505137e-05
0.000154692032137759
2.08258908750431e-05
0.000145321892814991
5.78670659484515e-05
3.31845464717821e-05
5.05667227507713e-05
7.25858379883055e-05
8.45299099422507e-05
5.16614226648861e-05
3.55807159709086e-05
5.03506508523473e-05
3.54939127562732e-05
8.41952334544335e-05
6.61750327496036e-05
8.3446033632165e-05
9.95552582318984e-06
5.58675232271934e-05
5.07506813195835e-05
9.27666547905026e-05
6.88351685360968e-05
8.00605832386113e-05
7.21430510306883e-05
0.000126866385139015
-5.58591986854266e-06
3.00222482505401e-06
1.70268441457238e-05
0.000126194402733972
6.63839456362129e-05
3.16031837814516e-05
0.000117588373192198
6.33751928363919e-05
7.88331053045148e-05
4.8453320744506e-05
4.38160165279061e-07
7.33796471798442e-05
4.22940897500233e-05
2.77895386764381e-05
6.93763908758e-05
-2.05600300449488e-05
3.63947395393124e-05
3.6942914924059e-05
3.09570591881116e-05
6.61285266484192e-05
5.35622994974426e-05
3.74259817607075e-05
0.000128556280512566
2.91459183360565e-05
4.39294261877509e-05
0.000110208126797961
6.77072627337421e-05
6.81693937360914e-05
3.52605182013304e-05
0.000108952716372234
6.72655110110276e-05
5.66506288920099e-05
7.35444173387818e-05
6.49952746367734e-05
6.08221865005825e-05
5.58832756891422e-05
6.75998333942839e-05
7.16917609027847e-05
4.80164959933757e-05
7.34446162235603e-05
0.000101776881802284
5.32130775481756e-05
-6.98780523128229e-06
8.84620403527535e-05
5.0672876805606e-05
6.29723205404727e-05
6.21580566582431e-05
7.48487017108859e-05
3.67951226422593e-05
5.87168358394868e-05
-2.53344765101074e-05
4.02883155460271e-05
6.7098618495754e-05
6.49619150561181e-05
5.76525353901833e-05
2.5127595781825e-05
3.56421345526317e-05
4.28667173133549e-05
4.65537843382348e-05
8.94558005518112e-05
3.20467339129468e-05
6.31994908107054e-05
4.16636661108102e-05
5.70353809515884e-05
1.66094306290323e-05
6.16720909961988e-05
9.14417324414791e-05
1.70920231049744e-05
6.42203607515228e-06
9.76549389098378e-05
5.45579355354986e-05
7.9752880944721e-05
0.000109169132430402
7.19266431273612e-05
6.19990838150436e-05
1.25606149938705e-05
4.12159605027741e-05
3.01700244540244e-05
3.33804795161455e-05
3.29964242223969e-05
7.09047663180386e-05
7.89291168799529e-05
7.50242348618096e-06
0.000100209096063014
8.86746537415964e-05
5.47393695573809e-05
7.14923873656239e-05
8.2835886448744e-05
8.490660898609e-05
3.15987611112085e-05
2.08192837109841e-05
3.30939046087854e-05
8.07926527440648e-05
9.23305004889714e-05
9.23179035312473e-05
9.17242776978203e-05
7.77096659456463e-05
4.58795372121208e-05
9.83651950061086e-05
-8.02995517510295e-06
8.12103956333864e-05
3.86399134626143e-05
8.48554449412568e-05
-2.51553204943599e-06
3.14733581891627e-05
9.96357889234377e-05
7.74220608072137e-05
3.33288280365057e-05
5.94025720293368e-05
2.42964495303397e-05
-2.37446779574319e-05
0.000109439645964087
3.8329515150036e-05
6.40764512457217e-05
5.1427564468467e-05
6.33623882889064e-05
5.79483489082332e-05
5.60856435420836e-05
6.61556786551067e-05
3.29078328345346e-05
0.000107725726191653
7.88646784349363e-05
8.77866764075419e-05
6.56511117197751e-05
7.18442328870621e-05
4.29822918055058e-05
3.58289804526718e-05
6.38423089315566e-05
1.15516167628886e-05
-1.14294347786377e-05
4.66985673206834e-05
4.81129383886202e-05
-2.63670564030275e-05
7.64667855763592e-05
0.000157489243479403
5.62487809435839e-05
0.000101871218648331
6.34631567246551e-05
0.000106315038718487
7.6667246649223e-05
7.73225768519198e-05
3.5087001286719e-06
7.93128835058556e-05
7.9944530778204e-05
6.2060984613925e-05
2.46252287382664e-05
3.20428488366294e-05
1.70940970329752e-05
2.62630953074612e-05
1.32897733449948e-05
9.19955763668111e-06
0.000108536435959342
5.07385764248049e-05
3.84079543397679e-06
2.48105531018681e-05
2.66308270347799e-05
1.00579578020511e-05
8.32110459990845e-05
2.97015037178033e-05
7.27324627008509e-05
5.14376234608725e-05
7.47849958988158e-05
0.000130847904761485
6.43789032806607e-05
7.38057368919731e-05
9.94111660746651e-05
0.000101912271689216
4.04392774484093e-05
5.58373904540482e-05
1.91815293980973e-06
6.63951035924366e-05
7.66104660920924e-05
9.29168184799741e-05
2.60827116884465e-05
5.18222809182608e-05
5.12712246188498e-05
3.19420793670188e-05
0.00011606048504793
9.68286663626042e-05
0.000123186163887046
9.30116090257475e-05
7.18176458847443e-05
7.65080222244822e-05
9.59525275746094e-05
5.21337030939346e-05
7.79590319525398e-05
6.45312867071599e-05
0.000108966938923494
-2.79073582056803e-06
0.00010735426987829
6.30082943090611e-05
0.000119579624458325
2.66655953481258e-05
4.21932363925859e-05
1.50453630769229e-05
5.23520403350951e-05
9.01551805160236e-05
6.3748605626075e-05
5.36673231347923e-05
7.70897008517263e-05
5.12411053907469e-05
-2.50877470247623e-05
7.34541146551367e-05
6.44047638914884e-05
5.50678086259969e-05
0.000124471973343705
7.08706339193753e-05
0.000102126544497966
8.02647152802217e-05
4.87457101930631e-05
5.07801168412858e-05
9.8288463505521e-05
9.50024773103049e-05
7.21330190249914e-05
4.52087515860153e-05
3.82055928954177e-05
6.46157147400409e-06
4.80587882252195e-05
7.42737434957885e-05
9.69740118698377e-05
7.1157961926061e-05
5.03207195952041e-05
9.09480388374345e-05
7.78373373902568e-05
5.91297745892058e-05
9.90203170886121e-05
3.1573645666341e-05
9.50397733847439e-05
6.20594969951077e-05
3.99559203322725e-05
2.60902447995912e-05
6.3568470858925e-05
5.31024276080028e-05
7.91779984671364e-05
6.42075172439285e-05
7.63103139440829e-05
9.2969913862881e-06
7.19235916882443e-05
0.000110195569073603
7.61609309678613e-05
2.47172449246082e-05
7.48188287664514e-05
6.23804322118787e-05
9.90199899734314e-05
0.000124458475480886
2.5411283166689e-05
7.36626413041189e-05
4.87902879435198e-06
2.88215616367436e-05
8.3215657912871e-05
5.67730547029537e-05
-4.61879444489313e-06
7.77387541595282e-05
5.20710576659619e-05
3.29938749715882e-05
7.21750933742787e-05
0.000100822637054944
1.59282387261375e-05
4.71334513459391e-05
0.000111102887504294
7.51249687047503e-05
0.000104235912025367
8.16258849514689e-05
8.79260558342233e-05
8.12701985535289e-05
2.39659135608001e-05
5.01116742395484e-05
0.000104959719886165
0.000117968014429611
3.62176776002542e-05
-2.58066112515806e-06
4.29484175688832e-05
2.80673587499321e-05
6.99733489004859e-05
4.21942965042207e-06
7.63603102510872e-05
7.33158189847486e-06
0.000105393152766113
1.04733531358753e-05
4.19991080579518e-05
7.24972632100624e-05
4.06818404413063e-05
-1.60545262036614e-05
8.43090684487802e-05
6.5213923574323e-05
-1.12704768544304e-05
5.17221934540653e-05
4.69545607511075e-05
1.85332144952748e-05
-5.80577581822388e-06
7.97258931269892e-05
4.96434794821935e-05
6.55036338958221e-05
7.11001221027931e-05
8.77768386276718e-05
5.46647906327719e-05
4.02108063988977e-05
4.67727585602021e-05
3.12842567952179e-05
8.01977110714735e-06
7.59584209704788e-05
3.4995820075713e-05
5.04085518090302e-05
4.4154539479712e-05
4.1151367877121e-05
4.45308083403845e-05
1.67790902746764e-05
9.16630087973647e-05
8.9302298930228e-05
9.41417067020143e-05
4.04508902747397e-05
4.12886172008436e-05
8.09957133579558e-06
8.1547107494559e-05
4.8237986730836e-05
3.39521902818707e-05
1.81546589606772e-05
2.97585372449633e-05
0.000119247316749336
7.08061647284121e-05
7.12915070951279e-05
7.06440828330843e-05
7.86861903942421e-05
6.60999342321835e-05
5.94898166869079e-05
0.000125504552218742
0.000107979580208012
3.70496210796386e-05
0.000102293713115472
7.00609990858024e-05
3.72179432611027e-05
3.87238369435762e-05
6.77979621033092e-05
4.23798105424169e-05
6.8351912463647e-06
6.24732149198632e-05
-3.71977644316662e-05
5.50752861878791e-05
3.22803660325518e-05
9.43221970527957e-05
6.25973201845496e-05
5.08763625236369e-05
6.17288016411825e-05
8.57163092501027e-05
9.11847729541691e-05
0.000111748818542227
9.16111544675916e-05
0.000108589375707679
5.45898652874728e-05
3.36236697641066e-05
0.000109278347284159
4.59981360770736e-05
6.89034069491787e-05
5.50441156263742e-06
4.44894659364364e-05
2.2490205145276e-05
0.000124172782381309
8.19126197073757e-06
8.59450751895113e-05
4.75388003812534e-05
0.000110481023464503
0.000108172276886445
0.000104921690051985
3.21085820485499e-05
4.96954342903645e-05
4.36167986568781e-05
6.56652429092499e-05
-1.7826809387818e-05
6.73070749762524e-05
7.9040226888793e-06
8.63204768038122e-05
4.51686616477966e-05
6.52945381865724e-05
8.67836412560073e-06
1.85378646646834e-05
6.04845563815533e-05
5.57765470596921e-05
5.65890390874196e-05
6.0610227447793e-05
7.58576601811316e-05
6.52567067340311e-05
3.15137554184352e-05
5.19268435900623e-05
0.000142623509526959
7.48429600141009e-05
0.000121687069207875
5.63402410668131e-05
2.14840622223893e-05
5.77805410733089e-05
4.43116897149861e-05
0.000134373019274929
-1.2523119762258e-05
0.000106020749335961
3.80626015530773e-05
6.73710152911116e-05
1.17573160246203e-05
2.88391070548839e-05
3.53703307106923e-05
5.2678427121056e-05
0.000135052365259295
5.55556364852629e-05
5.85873232269405e-05
8.28554730552989e-05
7.81355591393645e-05
3.72801093147314e-05
-1.29640065518453e-06
0.000100024922946181
3.77062186832186e-05
9.6292046260239e-05
0.000112646125820474
0.00011621046415382
4.67787607184551e-05
3.12646360808357e-05
8.01260147305935e-05
7.4068862095871e-05
0.000104203160397437
5.15605917604045e-05
7.27932187822894e-05
2.84264436177775e-05
-2.59308992751117e-05
1.70763264585771e-05
-4.26932864777105e-05
5.67496390782266e-05
2.64286259809946e-05
9.61547288034906e-05
4.85632225774487e-05
3.44755169766251e-05
4.34784532422762e-05
5.02512515457247e-05
2.52793343912439e-05
5.09630993420767e-05
0.000103110728606828
6.10746411131304e-05
6.49085569829019e-05
0.000165173072262679
7.40079153923769e-05
8.10061610558886e-05
0.000114499402445389
2.46559767202511e-05
0.000123262164688977
5.76408959851587e-05
7.30172342316657e-05
6.82001199326202e-05
4.27017097745919e-05
9.70439290924047e-05
2.49229370295874e-05
3.56194811032974e-05
4.16809383067767e-05
7.56404688840904e-05
6.29905424961571e-05
6.26165717138658e-05
4.27810554489531e-05
7.21999439029511e-05
5.88283890836967e-05
0.000108186816880983
3.20765514805043e-05
2.95594114626979e-05
4.995943716738e-05
8.64686613907747e-05
0.000116879061233108
5.75690509595529e-05
2.33432824761035e-05
5.92881214233239e-05
0.00011429156975495
5.34375954378989e-05
7.46111282136282e-05
5.32306396296945e-05
0.000115759320495916
8.28881196861886e-05
4.29545987764452e-05
9.92929811911536e-05
-4.42773167211508e-06
6.01607829950527e-06
4.94898016743227e-05
6.5792448773777e-05
5.77221635748313e-05
7.83282430242619e-05
3.85041876260459e-05
5.92141364069316e-05
-5.96829525781099e-06
3.24922556713695e-05
0.000114874752063974
0.000140881037411005
4.15189961406508e-05
5.9905331758597e-05
9.04990798211919e-05
7.39325631165704e-05
7.70878036613027e-05
0.000114715153677559
0.000100376190909715
7.3000019403748e-05
4.90622255556264e-05
6.43249215307385e-05
4.66298817720198e-05
8.71762699225178e-05
2.72366760560303e-05
0.000110778060478591
6.99686040415274e-05
9.12902580558305e-05
4.90597138857454e-05
5.20045280212702e-05
3.892459583538e-05
7.85407665403666e-05
6.23582492248199e-05
7.37491759207027e-05
5.42054012802151e-05
4.51884781150103e-05
9.33244150939411e-05
8.22421591196514e-05
4.13776914114157e-05
5.47998056554975e-05
4.73568418246696e-05
1.95234702536982e-05
6.94749351987025e-05
-6.06813061623847e-05
3.42543004082916e-05
8.23950924173906e-05
2.72071442030064e-05
0.000102467213441248
0.000105467330417183
1.25428674187175e-05
7.64573144982617e-05
5.92890619281639e-05
-3.58065779945042e-06
2.76907897756363e-05
9.79510166375964e-05
6.76645855085353e-05
4.07124002447777e-05
3.90014634353242e-05
6.77281298465522e-05
1.63261514632237e-05
8.29467161794596e-06
5.43563740266196e-05
8.05941485416357e-05
9.23493044960737e-05
6.90650416669328e-05
3.08807269637443e-05
-2.14314259396371e-05
5.55007724498598e-05
1.76920272134419e-05
2.38029719968094e-05
4.47856414476841e-05
5.06921554602457e-05
4.84246531622584e-05
7.2671771408892e-05
5.65225372103321e-05
5.6591274789975e-05
5.25225661433352e-05
6.79463802812159e-05
4.05290628904798e-05
7.59017839696815e-05
6.69198469777664e-05
0.00011775199564369
6.2159424179924e-05
4.64571746138277e-05
2.77033647765614e-05
9.57050613622006e-05
4.00910428678132e-05
5.4461126617073e-05
0.000112594640862602
4.07191079701376e-05
6.23524680037533e-05
9.05198801622554e-05
5.15108554607966e-05
0.000114627435742272
0.000102757058514146
5.20976862736516e-05
7.73315696895947e-05
9.21456396183857e-05
0.00012641764799477
4.08568427972629e-05
9.9429984439305e-05
9.23320969201164e-05
1.60396876003664e-05
0.000137917305358797
5.37283456401428e-05
5.49205845702318e-05
8.7617360363488e-05
5.70239993855761e-05
1.24671545775549e-06
0.000106040182850105
7.39320558664822e-05
5.87641046972897e-05
4.43958329842963e-05
6.43857814867519e-05
4.3633823118673e-05
4.92825494735858e-05
4.71250550433965e-05
6.36417953221101e-05
7.61107131125855e-05
4.64279752920404e-05
-2.34709572536235e-06
2.61454525907365e-05
4.30274916940137e-05
3.87223769508535e-05
-1.52249753919395e-05
0.000124013436011191
2.16569395314745e-05
7.09752858639339e-05
3.72426448631427e-05
3.18176371078822e-05
9.44421511110867e-05
9.54105913178465e-05
8.30621362574337e-05
0.000124653573863857
5.76132916210542e-05
0.000129246220144566
0.000151963252886044
0.000101135208527103
4.80298563185552e-05
0.000123090416492909
5.66428897974352e-05
3.83734548075081e-05
3.44877157512183e-05
4.49430072856846e-05
2.57604612932181e-05
0.000103606159830441
9.27180062477466e-05
8.51467499227387e-05
5.52618387851015e-05
6.69369639184018e-05
5.07674424022262e-05
6.45839714366034e-05
6.95991515425762e-05
4.1785154993265e-05
5.64542380492068e-05
6.61915661069919e-05
1.10877786804511e-05
4.15333650634822e-05
5.96138051381853e-05
6.76847652281149e-05
2.80177040810914e-05
7.4145879359994e-05
1.33210156518263e-05
7.94122190107765e-05
5.82117654953322e-05
5.3786867557864e-06
4.72802227174629e-05
0.000105196505753049
0.000103730384160368
0.000105136372156839
4.81318497569944e-05
-1.33003735652321e-05
6.66250804770087e-05
4.22721514786412e-05
8.16224497822446e-05
3.34894991765315e-05
4.52688501911334e-05
0.000109058691209575
6.03814303092546e-05
0.000119848934179053
2.30305162117233e-05
4.36125673575927e-05
5.91317003609758e-05
5.16483543395487e-05
5.77079968283887e-05
7.74465549516612e-05
8.08980249564847e-05
4.79065725306872e-05
4.6529517966881e-05
4.53307444168966e-05
2.55039323884333e-05
9.01031622432368e-05
9.41078010678206e-05
7.5550408044599e-05
1.29749924988541e-05
0.000140287855950324
0.000111759961002698
