# Supplementary material for: Research on computational propagation and identification of mine microseismic signals based on deep learning
Source: PLoS One. 2025 Oct 22;20(10):e0334641. doi: 10.1371/journal.pone.0334641 (PMC12543183; doi:10.1371/journal.pone.0334641)
Supplement: S5 Data — (ZIP) [file pone.0334641.s005.zip › 000100800001540.xlsx_0.txt_24.txt.txt]

2.94664845537625e-05
-1.25164530882662e-05
2.70832781615185e-05
4.41336086227913e-05
0.000111781744776805
1.95762212121597e-05
7.80082955045568e-05
5.66956456417661e-05
7.45762891827689e-05
2.26093621194294e-05
6.67927586079592e-05
4.46726718810073e-05
5.94438719824159e-06
0.000128041282567467
8.08751401944887e-05
1.20720369702021e-05
8.81905590789091e-05
6.59280954634209e-05
4.12896632062143e-05
6.78651993571904e-05
-1.53751773727823e-05
1.7465845630368e-05
-1.60599836304881e-05
8.70814406749406e-05
7.76909975213688e-05
-4.00704885456756e-06
4.68107557959747e-05
2.27236209863763e-05
0.000119316249392054
4.33459988859653e-05
2.07629066788704e-07
3.23293134776116e-05
2.36026653190268e-05
1.62005056461858e-05
-4.67712624067107e-06
6.41395992805117e-05
0.00010211013658368
1.0005344721056e-05
3.85715722521465e-05
0.000106470523508938
2.15966534286732e-05
9.13897106831315e-05
4.62509926362024e-05
3.23115819267067e-05
8.67002694587396e-05
0.00016081508590871
8.05214113514908e-05
7.40297977311391e-05
0.000109866819611048
0.000133167959583688
6.0420507727628e-05
4.75151355033591e-05
5.76831913810073e-05
7.08191567403093e-05
2.48602017398462e-05
6.41209098406305e-05
3.62272041341904e-05
7.44278562736385e-05
2.58161430464617e-05
6.8800603161297e-05
6.17370273246712e-05
8.32435764218016e-05
9.10616687789253e-05
0.000133235549943777
4.35003952588941e-05
3.47299317744022e-05
3.37667990988634e-05
8.57379426739538e-05
3.9224060882286e-05
5.22832772273684e-05
3.48504258164274e-05
3.45310583155154e-05
2.6910288084292e-05
0.000127743136017827
7.97469254607501e-05
9.50841152537641e-05
4.02779445659958e-05
9.04671899960666e-06
3.8106517127658e-05
7.3613141613236e-05
8.00296883034879e-05
1.28471069027158e-05
8.3554279323755e-05
8.81074099128853e-05
4.86307148073505e-05
1.57107331387561e-05
6.7572568241458e-05
3.3405886532383e-05
8.31630963987531e-05
-1.12819223986085e-05
6.68753906409087e-05
5.47584496043407e-05
4.05183317638877e-05
6.39034296579438e-05
3.91574788647371e-05
6.28563987915886e-05
1.58413900069229e-05
3.58763612297016e-05
4.72204984020926e-05
5.71790073238111e-05
7.88994801058175e-05
4.65437944471152e-05
6.76822551113853e-05
4.30606619075194e-05
8.27566485817739e-05
7.54187646568869e-05
7.37228523367968e-05
8.70680502808251e-05
1.37773704778542e-05
0.000113289022468508
9.36421144579309e-05
1.7056298896534e-06
4.06846775577819e-05
4.0678143234461e-05
6.25569437788104e-05
-2.75763201997e-06
9.57485489411692e-06
7.60225816878063e-05
-5.54090634287437e-05
0.000118748743960904
5.9286239256585e-05
3.94108144657903e-05
6.4995738330883e-05
1.93846431418128e-05
3.5464928923848e-05
4.24817179905209e-05
6.94417645437592e-05
7.0243018913961e-05
4.12547218380537e-06
2.42085880213341e-05
4.80145440699426e-05
0.000102448363586094
0.00010006740355074
1.29194181091389e-05
0.000103005469661938
4.97057968480985e-05
6.83145678584027e-05
9.45343714340369e-05
6.21486808484422e-05
0.000129333154001125
6.80471704737032e-05
6.08280399552864e-05
5.97861886620662e-05
6.18916784553005e-05
0.000108768533233868
4.56355921498641e-05
3.46136912514979e-05
6.22004073976016e-05
1.41545576928317e-05
6.73351843319295e-06
8.01232143843138e-06
0.000109004962563974
3.59892867275344e-05
6.25109341744327e-05
7.39876774956541e-05
5.44334613475071e-05
4.8722443667692e-05
7.87330653575692e-05
9.18645622635381e-05
-2.85190019614747e-06
0.000105185985656882
3.11972716378487e-05
0.000113532910970097
6.56223907618728e-05
5.15784487876264e-05
1.88080746554853e-05
3.41001938185023e-05
5.12148725509775e-05
5.6707052181302e-05
3.90120747965087e-05
7.94856170041134e-06
7.89129042625039e-05
6.17737958745449e-05
6.2479469047555e-05
3.04225681606775e-05
2.43718939722085e-05
2.69398268547904e-05
4.89982037161282e-05
3.83234977040863e-05
0.000145135884027211
6.11659122168819e-05
2.72374655715254e-05
6.81691293835262e-05
6.28128746492957e-05
4.80579938990615e-05
6.67871660303509e-05
3.92219134200655e-05
5.70458445537424e-05
2.47893229172212e-05
3.23717384924713e-05
6.18465648501764e-05
5.60420953819206e-05
6.96721738678566e-05
8.89408832496614e-05
5.442326203389e-05
6.47262637498507e-06
7.6097388428657e-05
0.00012080296024446
1.8030729882944e-05
2.21750114942202e-05
3.96565822833595e-05
-1.89525436810382e-05
4.95445928218165e-05
8.04039895371444e-05
7.56272616339215e-05
3.13285897170798e-05
3.23926411467828e-05
-1.34718949742953e-05
7.23209175275614e-05
9.21647805183357e-05
1.45358904928796e-05
-1.29756900364858e-05
4.87960709928842e-05
4.23241668683996e-05
2.1508176334636e-05
3.36462191886679e-05
7.06392543464482e-05
4.48801905293163e-05
6.3067609141359e-05
5.28804985030435e-05
6.862593236666e-05
3.38453957371695e-05
1.63144096231013e-05
1.94774124310869e-05
2.36703793898667e-05
0.000150592369614286
4.39536894615744e-05
1.10574503329003e-05
0.000133809873350156
4.50842036158878e-05
8.23258560564565e-05
5.86234368976791e-05
3.90000844326992e-05
8.05404848817485e-05
9.40479741218654e-05
7.86708506870517e-05
4.50130150135885e-05
-2.97583231338683e-05
3.67870358265078e-05
4.38084161767258e-05
7.41109632318717e-05
1.79970584982096e-05
0.000105189203314082
0.000112468122712706
0.00012941612319717
8.13849286684601e-05
4.47001650107824e-05
1.25409154833743e-05
8.37200919441226e-05
0.000133477475188119
8.22171465269977e-05
1.32023460995033e-05
6.16539718040774e-05
-1.31756731305918e-05
-5.0368774810771e-05
5.82158439633862e-05
6.07286255016242e-05
5.34544602584529e-05
9.48300167866402e-05
8.38133927135176e-05
1.54021261711594e-05
7.65053653325749e-05
3.97462414638424e-05
7.5533994861055e-05
7.85609766417753e-05
-1.93966469826478e-05
0.000114867673877334
6.39335503191531e-05
7.6726454266247e-05
-4.95754217542303e-07
6.36913158176543e-05
-1.4125540401626e-05
7.45957917555394e-05
6.20114471048147e-05
0.000105237259450469
5.16154587103833e-05
9.64381275503874e-05
3.09437513617389e-05
6.84719691068614e-05
4.69199387932934e-05
7.37291455288779e-05
8.55581633022378e-05
0.000115795082092154
7.04385464117375e-05
6.68412818125456e-05
4.39573606454932e-05
6.07422586270861e-05
0.000113555595590166
4.90887868476009e-05
0.000109086981767543
4.18911982614394e-05
2.5952559195652e-05
6.43445756592446e-05
2.06966503144573e-05
2.41589249789926e-05
5.60741366375137e-05
9.24621721783757e-06
8.48725093575704e-05
5.46865966434411e-05
2.60666401880836e-05
8.13515355792328e-05
3.98272961579197e-05
8.89594062269029e-05
4.04839934451939e-05
2.36885699852026e-05
6.96357664468711e-05
4.87895631615364e-05
9.33697471713123e-05
6.14702753912155e-05
6.6332204168636e-05
6.05508679665122e-05
0.00010617037600498
4.62814377987789e-05
4.28790767902572e-05
0.000103324601417516
4.77820806206337e-05
3.77123807654817e-06
1.60449635956659e-05
3.10212635328726e-05
4.1103547268158e-05
8.71472115407476e-06
5.50156508747061e-05
3.26096528260152e-05
4.46918227723423e-05
3.52652019277054e-05
0.00010894230256403
2.32149886694012e-05
7.56485777843183e-05
7.3675656217465e-05
5.73197363132276e-05
-2.34948578792058e-05
8.06083983631192e-05
8.9919916504025e-05
7.18825028995617e-05
9.43712407135617e-05
8.7854696176621e-05
0.000126102456491346
6.42186433196542e-05
6.88110617030616e-05
7.47023703259316e-05
5.87383666736739e-05
0.000104039498190202
9.991621781113e-06
0.000111154871665229
8.49593094046948e-05
9.24524934100698e-05
0.000107582424895682
6.44666278023268e-05
4.66604130179897e-05
2.12678837011587e-05
5.70880168574423e-05
7.17584662025232e-05
6.11374503372969e-05
7.99853056004225e-05
7.05301389512318e-05
6.30625824897672e-05
4.15576135939326e-05
2.6762004988794e-05
3.3747278793335e-05
2.95158826364285e-05
1.42575322621873e-05
5.13819501045538e-05
5.74831359300747e-05
6.11322182077476e-05
3.39270465219485e-05
-7.40602361995864e-08
5.82576631181458e-05
7.87779073864189e-05
3.90673232338311e-05
3.97245317922112e-05
6.58405530983437e-05
5.73496201636286e-05
0.00012792209019113
9.70273212330321e-05
2.52092987890927e-05
-6.15807521231582e-06
0.000111038315402741
7.64328189853396e-05
3.81867347190121e-05
9.66571764217912e-06
-9.9124237169905e-07
8.68146225796765e-05
2.91641506368419e-05
5.69100562721738e-05
0.000109386237213374
7.81185127282126e-05
2.47001653263096e-05
8.00379116976031e-05
3.96081804695261e-05
0.00013814918607993
9.31927666746954e-05
6.11697792436052e-05
0.000114855720715799
4.71073418759012e-05
8.08772226704531e-05
0.000105756161621366
5.17526416424063e-05
8.65149921453982e-05
8.08556913190842e-05
6.91126465701226e-05
9.30221432224996e-05
8.53499163702182e-05
2.78350744386072e-05
7.76107627498896e-05
0.000123876628899185
4.68273857029077e-05
5.23453932391096e-05
3.26756569795767e-05
2.94319311547057e-05
5.70623863387082e-05
4.77148902805318e-05
6.36796234241374e-05
-3.53631029010108e-06
2.11224079647508e-05
7.65548327747307e-05
2.72381787146839e-05
2.46372477045531e-05
4.43944959418136e-05
7.84822816522866e-05
-1.30139863812377e-06
0.00010475852385549
6.20288829586967e-05
5.4483701789388e-05
9.77200780836002e-05
5.45787738464556e-05
7.25019786214829e-05
9.31077161105191e-05
0.000111955645693291
0.000106579428337673
6.5180223059589e-05
0.000114121883552265
3.63946339160121e-05
0.000114083979306907
0.000124888987500988
2.80198529938203e-05
5.91675506599676e-05
0.000107324960235668
5.56689355315396e-05
7.32896964738512e-05
3.32868891732329e-05
6.34168678669873e-05
4.85446156510224e-05
3.50044652829206e-05
9.71714710744171e-05
8.56062046625937e-05
4.44766511402317e-05
1.36339169494334e-05
4.69103924268856e-06
5.06204597746173e-05
-2.091370961456e-05
-2.48549861847397e-05
1.10244696255485e-05
7.24893878447998e-05
6.39483928366599e-05
4.63992713680153e-05
3.84979414448538e-08
5.62952761379179e-05
8.32422784247958e-05
1.27487724270283e-05
3.58416348109481e-05
8.05947209169811e-05
4.79712740958232e-06
4.03972689524532e-05
7.04998226478364e-06
3.46680127893901e-05
9.80639931311872e-05
8.64897588229648e-05
6.71407038102934e-05
4.5358863473385e-05
3.63087384770574e-05
2.15046678751891e-05
1.32501835145642e-05
7.74297081431723e-05
8.10961384780731e-06
5.59671992178682e-05
3.32627693477741e-05
4.83057466779209e-05
4.57942662209882e-05
8.79276715914158e-05
0.000107600675300601
2.07444033103494e-05
7.99947238251873e-05
7.91997282156709e-05
7.08838103177695e-05
5.6361396323853e-05
8.41880763001083e-05
4.10467741496026e-05
8.84422629203611e-05
7.66014248942216e-05
7.2429237183185e-05
5.41362076113393e-05
6.5355357003183e-05
8.03875418985234e-05
6.80840022583427e-05
7.97547149396296e-05
4.51727768829816e-05
9.89374694557022e-05
6.95157194759848e-05
5.86169343378406e-05
6.38295078788703e-05
4.58746679273127e-06
7.16219923615491e-05
-4.33159515403858e-05
8.95528684148643e-05
7.80454941663101e-05
3.54373063832424e-05
2.63199812658258e-05
2.17862785445956e-05
-1.77392733921029e-05
5.764727893423e-05
4.44118066089281e-05
7.07719766228618e-05
5.89495914322823e-05
3.53846889043122e-05
4.23300434074404e-05
9.11685755677672e-05
0.000104244860568838
7.09990665214686e-05
4.3657815743447e-05
2.49436479777665e-05
6.23156860134278e-05
3.56953291793564e-05
1.34265127135769e-05
7.61612914924411e-05
6.71819888528146e-05
0.000113377818015814
8.24171210956161e-05
5.32339001493225e-05
3.25916299007002e-05
6.76307090921951e-05
7.83609384216328e-05
9.90479823559547e-05
4.03500301149122e-05
3.0348484653661e-05
9.40654935940096e-05
2.66598977392298e-05
0.000106587958989433
2.46062727436627e-05
5.88353456068471e-05
8.69070927059041e-06
0.000112041779200111
5.4875848380244e-05
7.63398803995002e-05
8.19441475634357e-05
0.000131464727818802
6.41034156532056e-05
8.64304286060428e-05
8.67438211503687e-05
6.32135314815704e-05
0.000136076318742865
3.28988312010049e-05
2.23094958907995e-05
0.000119973591719265
5.55943638911178e-05
6.50650003583973e-05
7.47163504964137e-05
6.92500250580887e-05
2.94518975607242e-05
3.35080241943041e-05
3.92691456556492e-05
0.000106066324917759
8.9421735416269e-05
6.07974085844168e-05
7.8231062201143e-05
9.71620640502764e-06
5.7175910425287e-05
5.8104356884352e-05
3.91302151649869e-05
0.000125188515282424
4.25525722278323e-05
5.3504180005842e-05
5.98976286115647e-05
7.19995109703608e-05
7.73067482473537e-05
4.60458958616679e-05
5.9448573622552e-05
5.00386109772168e-05
0.000118298666515444
7.6999189797526e-05
8.6937473660406e-05
4.24561392898436e-05
8.22369793032871e-05
6.69720218521227e-05
3.24575015095421e-05
6.41635316229801e-05
2.86112523172243e-05
2.1340528287695e-05
4.04098979085816e-05
4.7740416095543e-05
6.72306363899078e-06
0.00014370732309624
1.09785694144656e-05
4.23250730920694e-05
0.000108950935835425
4.05636125824245e-05
8.23175748930773e-05
5.73758555035194e-05
8.45952968194151e-06
3.95653165293072e-05
1.49770349381421e-05
5.60311029174162e-05
6.47538978045484e-05
0.000133560298850406
2.67705216491557e-05
4.24571677984672e-05
2.77322161348105e-05
0.000105705525629152
4.85561372004608e-05
4.07425725450466e-05
3.00931182770656e-05
7.92045083512287e-05
5.32429358775921e-05
7.208529380964e-05
7.96504387278161e-05
0.000103667057419053
8.09204732808016e-05
6.34292643003803e-05
0.00011186139412791
-5.01682334069989e-06
-2.07776807771534e-05
8.86667700593849e-05
3.34187365060842e-05
9.18370443432184e-05
5.69240309236094e-05
-5.29082735679279e-06
3.48346797640228e-05
9.34515796727697e-05
0.00010555953856405
7.67120726020258e-05
6.89947095249766e-05
9.07781021394442e-05
0.000105242326425854
6.1891556420733e-05
3.63924288497632e-05
9.31820961876625e-05
5.53879094287063e-05
7.67031016849748e-05
6.2503504420733e-05
2.14821586491164e-05
9.43070406927147e-05
3.90987422985149e-05
4.29259447239762e-05
7.3841965124993e-05
6.48215785063625e-05
4.8011368313868e-05
1.00922186370192e-05
4.06271152003226e-05
-2.25271264087392e-05
-3.03963969699987e-05
5.26193090330338e-05
8.86743093383984e-05
-6.12424436957924e-06
5.87903085196419e-05
7.81138512310535e-05
5.76651966909111e-05
3.56866952055059e-05
5.39199622652065e-05
9.52831007552071e-07
1.92694904852107e-05
6.34532217855131e-05
5.64324840731488e-05
6.26047246994384e-05
4.38362407633488e-05
5.15595105878919e-05
7.7760875530036e-05
6.34136275212023e-05
6.22403307872167e-05
3.12877807652798e-05
4.79918149073699e-05
8.76531455872049e-05
6.73577099274969e-05
5.14437884870916e-05
7.72799200475478e-05
4.20666934756624e-05
5.71944495175964e-05
8.16630386488297e-06
3.23075725746485e-05
8.28913431810677e-05
5.70814586042774e-05
1.74056636691728e-05
2.41796333375916e-05
4.0220398472445e-05
4.45249522432974e-05
3.4290019663938e-05
4.21890387402371e-05
5.36384322256449e-05
0.000104215419215781
1.95000682045034e-05
6.27256649742915e-05
6.98385992445867e-05
5.3528094241055e-05
5.97643268218596e-05
6.37343747376637e-05
4.46575692267189e-05
7.14760243454534e-05
2.13947775063374e-05
7.49977895524294e-05
1.80272546930655e-05
-1.30334964397319e-05
3.53395371636146e-05
8.02403638871566e-05
6.31238936440362e-05
1.97533487035076e-06
3.44627026387882e-05
0.000128835625117113
7.08081882995846e-05
1.57188177684189e-05
4.03528067440838e-05
7.98365812597481e-05
9.71978788578783e-05
0.000107648965257627
2.63493746371565e-05
6.3196480250738e-05
3.97960544289396e-05
0.000109067625377065
5.3879279379846e-05
5.99739818478542e-05
6.89589570229651e-05
5.99840184843431e-05
6.47672399450935e-05
8.59648013305786e-05
4.25102923813656e-05
5.15688651287946e-05
7.24806434210134e-05
3.23286928901164e-05
5.09886553692179e-05
8.29500832302513e-05
4.10028866955918e-05
8.88896359149085e-05
8.96704043063301e-05
9.98447932713763e-05
4.54960799668442e-05
6.94248032819971e-05
8.78531559920609e-05
8.21640981829181e-06
7.99871366551248e-05
2.84246050099025e-05
5.50543267572737e-05
6.69385835522529e-05
8.20831643919859e-05
3.04241008043291e-05
8.66509019151868e-06
8.80537743352369e-05
8.2173687321039e-05
8.47466165590121e-05
0.000113256668052508
4.67677749045095e-05
7.28603889795442e-05
0.000141496469119789
6.6410306491015e-05
4.71883474856319e-05
4.35393023149218e-05
0.000120826471427841
0.000129636613357036
3.69670935440256e-05
7.79366860992214e-05
0.000110216275065199
6.53664102758608e-05
4.20302038130661e-05
2.61336844009433e-05
7.12510102113484e-05
7.04147920825289e-06
9.68177722987044e-05
2.81266021532812e-05
4.45055464652625e-05
3.4404967282773e-05
1.59999698391798e-05
7.86491847174376e-05
9.77192510629531e-05
0.000102568513506789
3.73477240690513e-05
0.000104632738030747
6.05071125204678e-05
5.87755116830723e-05
7.52393135760765e-05
4.30482093639043e-05
7.72297615737999e-05
6.33752587299533e-05
0.000119249066517058
8.61149886318863e-05
5.64144394738898e-05
0.000115181630565352
9.76910002057702e-05
0.000113508251471445
3.25578884068191e-05
7.53946927861202e-05
4.37282649651571e-05
0.000111228800118726
3.46311067164142e-05
0.000103305793685329
8.49587140499035e-06
5.81876408285676e-05
5.46192377958361e-05
8.76587851014608e-05
7.94187749526233e-05
5.05249848735751e-05
6.62325012305186e-05
6.23469069503331e-05
2.63518208078907e-05
3.28231258651496e-05
2.25876356616745e-05
6.62116017959421e-05
6.87763219785111e-05
8.16475466195458e-05
8.31255208378715e-05
2.05290385827768e-05
8.71458999782025e-05
8.87656740148938e-05
2.42583367278281e-05
5.43949802316184e-05
5.6929760358968e-05
5.70297320807146e-05
7.72511522805134e-05
3.36648053487092e-05
8.97187170818032e-06
5.66519034997461e-05
7.64824474431093e-05
7.21635107810018e-05
9.23130922522558e-05
9.94214803704834e-05
5.31191840955378e-05
4.79553646149855e-05
5.29783778198555e-05
5.22756931158037e-05
7.97798616163525e-05
6.35041401544878e-05
8.54557806953011e-05
0.000112158431460005
8.50888385837967e-05
1.43324051252921e-05
5.88591704557212e-05
3.78028763109399e-06
0.000103322513814236
5.64600917486293e-05
3.37493796250375e-05
7.8655628082452e-05
3.8523697850354e-05
5.71987829473918e-05
0.000102974833162393
4.31074086379096e-05
-1.42372343807891e-05
6.05155693045132e-05
0.000118714878770884
9.8651524429061e-05
5.45857472950536e-05
5.51765155895299e-05
8.44357209077195e-05
0.000106477319835381
3.93278451258943e-05
3.55179053201513e-05
3.22187396942345e-05
5.74102018522754e-05
7.16906359522629e-05
4.54191324359149e-05
6.5001792094666e-05
-1.03185714243345e-05
6.04590232190004e-05
5.35858513116349e-05
5.7088054824844e-05
-2.29698771859929e-05
-1.85807408528936e-05
4.8347563846367e-05
9.36119905528241e-05
8.74407129472405e-05
7.88890229298512e-06
7.3190742693609e-05
5.69327164100897e-05
6.61403755448057e-05
7.73369412321155e-05
7.2937610742878e-05
7.69285722354227e-05
3.88732452739813e-05
2.80581582576576e-05
7.62584335342327e-05
-2.55154105075534e-05
8.13954907913475e-05
5.6617797344961e-05
7.22533995549367e-05
8.60833052344615e-05
0.000116328239892733
7.75178308652479e-05
1.8502839934826e-05
7.55806816361754e-05
3.46820019403055e-05
7.08418632425092e-05
4.21618150716839e-05
6.9156166485913e-05
8.94774591497041e-05
0.000113330193046798
0.000120556948752287
8.50625614211082e-05
5.22841364605786e-05
2.08128861591546e-05
9.10158489826989e-05
0.000110618986649342
9.30311416313637e-05
2.19222034076572e-05
5.84330698714204e-05
4.82625379466392e-05
-7.82608389179904e-06
1.20219886034719e-05
7.51536575783024e-05
4.41580613710689e-05
6.67860214841187e-05
1.61975703110303e-05
4.29665178845634e-05
4.43899612339822e-05
9.78425988893866e-05
4.50096265496978e-06
5.09498950735305e-05
3.55704877331205e-05
-1.25810204060688e-05
5.73875964421758e-05
4.58211272849336e-05
4.22250258388175e-05
6.62739811092286e-05
2.35644983295771e-05
5.3720702879374e-05
6.54345230845362e-05
4.10513375306214e-05
2.12464447716521e-05
3.39125547733021e-05
7.93074840296076e-05
0.00010974685626104
-2.61349843503121e-05
0.00013044316435244
7.2280466330396e-05
6.55763595266771e-05
8.32041907293404e-05
2.11039667693124e-05
0.000101072183377403
0.000132435319498126
7.45794593932584e-05
0.000125648348712636
9.11091406840512e-05
3.39102398030813e-05
6.39127224635068e-05
7.90032802206625e-05
6.74858603881657e-05
9.42062446751956e-05
7.92659658996803e-05
9.27013326105406e-05
0.000111895309049547
4.18712228412349e-05
5.39446763053448e-05
8.71227133108953e-05
0.000102009901205434
5.3906765429053e-05
9.82040737352334e-05
5.83899473445542e-05
6.28225826854942e-05
4.18847176642089e-05
5.90903088475303e-05
9.52646128057824e-05
9.40095841766418e-05
7.87349465536779e-05
7.1742101576407e-05
7.62422429155842e-05
6.64383068969025e-05
3.85268339792324e-05
4.3042487301185e-05
4.3828907153893e-05
9.53281439744704e-05
3.30091706679923e-05
3.97108650271442e-05
3.8875865476747e-05
7.40218763946748e-05
4.36820648081333e-05
4.63576056827977e-05
4.79874721437995e-05
7.94761168187491e-05
9.72061724206218e-05
3.61777778787137e-05
-1.859691867489e-06
7.94095470901263e-05
6.62251084593945e-05
5.24390979178936e-05
8.78118398088204e-05
7.7613684562617e-05
4.01864549140679e-05
4.64196907635119e-05
8.53791522060682e-05
0.000147332048865209
9.8576567453777e-05
5.43592852031735e-05
0.00010970268355491
8.32221875800595e-05
7.78115626881306e-05
9.69189566510155e-05
7.96379210000929e-05
6.52117478059099e-05
7.93270721167729e-05
3.17181400863169e-05
5.89253104128789e-05
2.00432741360561e-05
3.6577665712714e-05
3.62973317336308e-05
-1.13362892664359e-06
4.23459597979613e-05
9.54361455323861e-07
2.5614917284868e-05
8.44526588858358e-06
4.05803877587481e-05
-1.27095954363668e-05
3.20381585066299e-05
3.90414006437834e-05
-3.26837414688929e-05
8.50915268513063e-05
6.64873293656415e-05
-2.64078484819596e-05
2.64413140328629e-05
3.30249087551517e-05
6.05064854705232e-05
3.08466203639902e-05
8.74768121134898e-05
4.7903578519755e-05
6.44329233433177e-05
7.60822290703655e-05
0.000114091057708241
3.84380468710101e-05
4.65958581610129e-05
7.28675432715749e-05
0.000106143604444572
6.66232144456033e-05
5.51700709758839e-05
0.000101809669877162
9.03791169496099e-05
6.72505739712515e-05
4.36832334566555e-05
3.94695180452509e-05
7.09411911070414e-05
9.95522977462392e-05
5.26448644939601e-05
-1.64397746385291e-05
0.000137928010605645
5.99467141945546e-05
4.12758142100192e-05
5.24461056170329e-05
5.05799623995252e-05
6.57340092819424e-05
8.08170330856322e-05
0.000104713787766943
2.57251007488395e-05
4.75950902495698e-05
2.97890436877162e-05
4.90073655512403e-05
9.36834153110997e-05
0.000111170742589541
8.26363328404558e-05
4.37852959718674e-05
6.77393216382032e-05
5.98154334407542e-05
1.82616406499013e-05
4.48750263386357e-05
5.58264143480549e-05
4.47916481752181e-05
6.61765281205665e-05
4.54324173849443e-05
5.56587184753907e-05
6.56321050741844e-05
4.32653064524834e-05
3.59899308581115e-05
8.09167763388445e-05
5.03771707846657e-05
4.69254875759857e-05
0.000111220282017924
5.33775612021569e-05
0.000141681350630269
4.43288176798656e-05
6.43388913853166e-05
9.99214208166629e-05
4.53235300080228e-05
6.65790906188914e-05
0.000125646683245577
4.62136106230086e-05
5.98916854131132e-05
0.000108718962121301
9.74884758752535e-05
5.08116901744358e-05
4.31182054984435e-05
8.71611961306765e-05
5.25243646180855e-05
1.19420217212123e-05
8.95205916719669e-05
7.60175513021472e-05
8.31012159613226e-05
8.4669542245658e-05
3.89091864021244e-05
5.37762830513921e-05
1.47918664701692e-05
1.09911657153581e-05
5.74134850137816e-05
5.52153740370552e-05
4.20396850578373e-05
9.06595975063556e-05
-2.46471744913918e-05
-5.8940500810523e-06
4.43661355380291e-05
7.9741477187091e-06
-1.44000953141072e-05
0.000105152673934605
9.71042806491877e-05
8.90591844983756e-05
0.000101498512182845
5.00315247554902e-05
5.94523240464205e-05
7.1370426774941e-05
5.37520638604706e-05
4.76473622604929e-05
6.80080006180255e-05
5.65097160679126e-05
7.92579590168102e-05
3.05183349997611e-05
4.51695834323659e-05
7.48463831310335e-05
6.55662734707572e-05
9.64729602480509e-05
-1.05814195374731e-05
7.0001849854042e-05
8.60184380547159e-05
0.000119728581278421
0.000136611874410012
4.21033794842204e-05
6.17996201701091e-05
6.89452097536732e-05
9.54944658158905e-05
6.30921868857281e-05
6.16550383328656e-05
0.000125818195868591
0.000128496763090688
7.50454823165466e-05
8.08548580816189e-05
4.01285808504359e-05
5.52356764214905e-05
3.60883464416021e-05
0.000106217260336981
7.02803610593061e-05
8.48031029309763e-05
4.82920690993276e-05
0.000111510775385272
1.12390603734338e-05
4.81782380264637e-05
6.81073378122415e-05
6.19526374180819e-05
0.00012071960222813
3.49483373083607e-05
2.96758848160258e-05
8.70419349900024e-05
3.63481896436491e-05
6.19619908031627e-05
7.33790032560854e-05
5.69567629374797e-05
8.05530522533596e-05
2.37298504906174e-05
6.88500433443025e-05
0.000110288463118393
4.05700381370349e-05
3.63787590694632e-05
0.000107256504258298
5.2829876840467e-05
2.45602172826791e-05
2.89098097425108e-05
0.000100909002690885
3.73349947635153e-05
5.74265796952189e-05
7.10343171499044e-05
6.71091086198259e-05
9.21382744834841e-05
0.000105828867377789
5.03144384456608e-05
2.18283297626879e-05
7.67289039533407e-05
0.000110639253159701
4.9955197657925e-05
4.35385455330238e-05
2.99099396887655e-05
0.000136123301768263
6.51846083783017e-05
8.04093863812515e-05
6.10324432215356e-05
4.59401754939606e-05
3.77113834271016e-05
1.77552775341174e-05
7.16017729281719e-05
6.48162121768818e-05
9.18250342771512e-05
6.47710005574778e-05
7.68944250424972e-05
5.1790541637758e-05
5.8220758649288e-05
6.38987825899249e-05
3.67859335598439e-05
4.38103226035217e-05
5.22639404610959e-05
9.66718769448498e-05
7.87827545122069e-06
0.000125709636483796
1.34504669161747e-05
-2.81808439819139e-05
2.900248535143e-05
-1.24904889834537e-05
7.56803690471411e-05
4.35414762002264e-05
6.00553662647932e-05
1.14990512295172e-05
1.15683429475866e-05
2.65055068805193e-05
4.04411515702883e-05
6.37752074045078e-05
1.83908026451607e-05
2.64688824244246e-05
1.89880164924499e-05
3.63724941235994e-05
4.01850107399774e-05
7.26659448074663e-05
8.85975222369321e-05
8.55748833318382e-05
2.3821133513409e-05
7.60194782289246e-05
9.97056367232758e-05
9.04932104578938e-05
4.89051975875454e-05
9.768944532092e-05
0.000126416536560588
1.7422247832921e-05
7.83909029646449e-05
8.51452231478199e-05
4.92423975824469e-05
5.60877081470288e-05
3.69577053057953e-05
0.000101478999289763
5.1534954022405e-05
4.64113028301959e-05
4.49629413290739e-05
2.04134364044977e-05
3.00267949741737e-05
7.95430344572704e-05
2.08748396999932e-05
8.44435330324285e-05
7.65897741847716e-05
6.61642411177647e-05
5.86808760538322e-05
4.84354337759716e-05
3.81116296703235e-05
9.9670813889067e-05
6.19685773687444e-05
6.62963413615239e-05
0.000103717885002575
6.69494573177011e-05
3.80332983671215e-05
2.54203403935351e-05
5.34570566784307e-05
9.75961629114181e-05
1.44150276829106e-05
9.25744050369635e-05
4.83997393418549e-05
0.000109898402220827
4.83042942245442e-05
0.000114629112158281
9.46659857345549e-05
9.71291726926873e-05
5.718990735098e-05
4.86158797852218e-05
5.36386108719272e-05
5.98871227389492e-05
0.000122781016893375
8.6741687848736e-05
8.81293917324189e-05
4.47319486305294e-05
0.000122168193448721
4.99236306521863e-05
3.61887894410079e-05
3.25385863442709e-05
9.54814173170351e-06
-2.01676830101442e-05
6.07325705364259e-05
3.81426309335231e-05
4.41245413499425e-05
5.11866104958607e-05
4.18557720672931e-05
5.4583545284872e-05
4.67102126458062e-05
-1.85383205285276e-05
8.36350689076839e-05
9.15094779522781e-05
5.04858054436948e-05
8.65170412948129e-05
4.06215683554342e-05
1.43019877571575e-07
2.84161120982231e-07
7.30822307912168e-05
-4.21678288126309e-05
7.34016562778939e-05
4.57209215607057e-06
3.73757290465079e-05
3.10886141247427e-05
2.17955052562203e-05
8.07516297330339e-05
9.19195578188198e-06
5.6842320653625e-05
4.95786578804385e-05
1.78120655504113e-05
5.1819248912039e-05
9.51936114387251e-05
5.26981405757305e-05
3.74524968924304e-05
2.95707626042613e-05
6.26666884030101e-05
4.25360575359089e-05
0.00011511391230054
4.93531426470505e-05
0.000154272287641323
7.11553973316559e-05
9.61565160065357e-05
5.60434968322956e-05
7.95334062960039e-05
7.7890344367141e-05
4.37163403231664e-05
8.31614821389466e-05
2.89884709897527e-05
4.7316677613575e-05
4.56126238921456e-05
3.47853874799752e-05
7.07025498781014e-05
4.92604608143114e-05
9.89705266216134e-05
9.01474053209177e-05
6.44497599649937e-05
2.78298714965329e-05
7.14420927977957e-05
-2.14804046922811e-05
2.11573724174278e-05
2.98689107816718e-05
6.37251439100412e-05
5.68826639007612e-05
7.49368990335045e-05
9.42158001705229e-05
5.88385556701207e-05
-2.82493808255144e-05
7.588418974057e-05
8.34039289076962e-05
0.000111558597111916
6.74697855350863e-05
0.000155835311034972
2.59029341538382e-05
3.63026538171902e-06
8.07575605751386e-05
8.92857803510374e-05
3.49962918811207e-05
-1.90562637063504e-05
4.6693803927001e-05
5.57607357256505e-05
-1.04923405725209e-05
6.12360028723842e-05
5.48055338267372e-05
6.70652854846979e-05
3.82491118174507e-05
0.000112360644145861
0.000117965908912246
2.45762519118508e-05
4.81274577088126e-05
4.87049022713883e-05
7.38379521930921e-05
1.77047340629638e-05
6.12263957784023e-05
9.15691370116237e-05
3.03640850138633e-05
5.50976224632352e-05
9.07939191371184e-05
4.79916586301789e-05
6.96913206756767e-05
7.38365294966047e-05
8.76316033289116e-05
6.26052176854402e-05
7.08299191883218e-05
5.8570638489071e-05
5.05991066093262e-05
7.48801643420977e-06
0.000108169625913483
8.54201718771242e-06
3.89264105125009e-05
5.63986263758457e-05
7.31029404911627e-05
0.000129832650119242
9.02215059983932e-05
4.13958190206564e-05
8.84062519100883e-05
6.98776160327048e-05
0.000119606240033406
3.45694596627405e-09
7.59690925575559e-05
4.18423956016582e-05
2.6600867261503e-05
3.86738178414196e-05
7.00696235244074e-05
0.000108168786846071
7.58199035728056e-05
0.000103141014147208
0.000105246191867835
6.14961465621625e-05
5.72986127679169e-05
5.73170934985723e-05
6.3185720506249e-05
3.40528449111539e-05
1.86292638508732e-05
6.16014533040293e-05
7.92484602513185e-05
9.32839717404054e-05
7.11736440244114e-05
9.07965281286429e-05
9.2619821607471e-05
7.45308032944057e-05
8.81225519914877e-05
8.11380131997296e-05
0.00010422252879307
3.71448745832461e-05
8.88457427329982e-05
4.94320673609042e-05
1.39232330282211e-05
5.50463235694446e-05
8.27740117313832e-05
6.25053645683552e-05
5.09825713740328e-05
5.72049772941714e-05
5.53525284541244e-05
9.72768013690535e-05
4.60993304814514e-05
6.41381526752207e-05
5.44567490674029e-06
1.0982731000344e-05
4.29357782886039e-05
9.22353385443669e-05
3.7967732038348e-05
3.50515193291838e-05
5.72459809340342e-05
8.11582417904374e-05
6.99834556441925e-05
7.18673236911367e-05
2.16895647675152e-05
1.44086210938137e-05
-7.32437046369091e-06
4.66080789618394e-05
4.92233777465717e-05
-2.8514270989045e-06
2.48657476550005e-05
7.92207494256825e-05
5.58458005616199e-05
8.49253469392515e-05
3.2163167811469e-05
6.93966252830278e-05
6.86169677306457e-05
3.52117879377145e-05
1.87559428281368e-05
0.000102087320747382
4.28186291891592e-05
7.01517259018147e-05
4.10155281952846e-05
5.74411067100589e-05
3.38053875124748e-05
2.01762419744381e-05
5.73940096910271e-05
0.000100160288455171
2.11806134278009e-05
6.34890585311652e-05
2.99518543103104e-05
1.63638635362378e-05
2.3749396125165e-05
2.63537650580164e-05
8.55886946792158e-05
4.88268388798123e-05
4.84403792584329e-05
7.81754913264463e-05
3.96001730561623e-05
3.67734318027591e-05
5.88565982860556e-08
6.93375469704102e-05
4.86342050677186e-05
1.22161563609218e-05
6.16203718219156e-07
3.73349425919013e-05
9.74414309833108e-05
2.29709373731459e-05
5.76693434994735e-05
8.93722099297576e-05
9.59498302608604e-05
5.27098873836234e-05
2.57139010360148e-05
9.04044614242272e-05
7.50431285851104e-05
8.11326356026192e-05
8.28357080936714e-05
3.10434723169585e-05
9.05174185027391e-05
2.25550850638624e-05
-4.84523614354895e-06
7.01284936198872e-05
7.3790853428253e-05
4.53102862590875e-05
7.95027793985266e-05
7.10479310283262e-05
2.51264056542676e-05
1.98997616349493e-05
3.42547555144583e-05
0.000102943599616583
5.00533250473846e-05
6.11657527168027e-05
5.09828686734985e-05
6.41393217904986e-06
3.66261515338561e-05
7.34144949678833e-05
8.37420484618866e-05
3.4528432225886e-05
1.60409134798708e-06
9.89451149806104e-05
6.15768422415141e-05
5.41369581914107e-05
9.70139199600379e-05
4.78478547415098e-05
5.6747246261713e-05
4.81548510363434e-05
0.000104011649656858
0.000134708541510999
1.35152755100724e-05
3.85878800947768e-05
1.63652760398036e-05
-1.8114153157324e-05
1.86741002246517e-05
0.000136744436734113
6.96523818988357e-05
8.05724881507906e-05
5.55893227538856e-05
0.000121958716816724
1.97681495122436e-05
0.000100691285346968
7.12720754026003e-05
7.56663890799401e-06
3.80026380285525e-05
8.21328987559578e-05
8.34908426011477e-05
3.96043667784199e-05
9.4443731997548e-05
3.83220465931704e-05
2.36765901883866e-05
7.51004547404418e-05
3.62193571983655e-05
6.83204355345512e-05
6.63031813350679e-05
4.5701994439121e-05
4.91547336810712e-05
3.09279844910474e-05
3.23398599893445e-05
3.24516537598713e-05
0.00011992219993738
9.44261046958949e-06
4.15143139552223e-05
9.5089586639544e-05
3.86521970995105e-05
7.82931254751768e-05
9.59460362757444e-05
6.58408377587916e-05
8.22719856895403e-05
7.3166022238899e-05
2.34936001418688e-05
7.94703143098042e-05
6.42832036723748e-05
5.54998557539554e-05
0.000133052072604146
0.000117290977953594
2.93983317907501e-05
0.000111406080376088
7.52595320724023e-05
0.000110814823898379
9.3237958771291e-05
8.94974273914168e-05
8.39463063424588e-05
2.7787257643579e-05
1.03181575513953e-05
6.39211694391821e-05
2.56326723480679e-05
6.39254521643705e-05
2.37903842056212e-05
4.38009994557437e-05
-6.99775219192209e-06
9.87743310749526e-05
-1.30163440221306e-05
3.17403768412988e-05
2.10796103402544e-05
8.55555386216054e-05
8.76968844808801e-05
4.58016309827703e-05
0.000101163417657958
9.10441471046283e-05
4.14653428420967e-05
2.81129565544874e-05
8.57865095501658e-05
7.2135642810539e-05
1.02324751330053e-05
6.87087572736191e-05
-2.22326855802027e-05
9.21468911055213e-05
5.2340493163622e-05
8.09866213064006e-05
5.00878549274579e-05
2.77471430163317e-05
7.46088061460473e-05
0.00010052546817874
3.42869641059652e-05
6.49435164591956e-05
2.34980532697942e-05
7.88069471995129e-05
8.54542476555399e-05
3.80505886136039e-05
6.16082575533722e-05
0.000105261142575683
8.96860079471007e-05
7.56160183851406e-05
7.7328515483681e-05
3.15716299701301e-05
1.45374001538961e-05
2.89479374049504e-05
5.69569366185382e-05
3.85941003612668e-05
9.79936435787808e-05
7.24383497943958e-05
6.29757213216745e-05
6.40180591395372e-05
4.45249503894372e-05
7.24987090750875e-05
0.000115052034066994
0.000129520621066675
4.84869906149442e-05
0.00011479841481087
1.97131897750003e-05
8.52279434860301e-05
5.92637618290156e-05
9.12637463595442e-05
7.02829745949735e-05
5.8265908660952e-05
0.000104441800518248
9.97238398620701e-05
3.0738247776993e-05
7.9689987060667e-05
4.825113769607e-05
8.2495647011576e-05
7.40956749451302e-05
-8.71642637754087e-06
3.17941875744702e-06
6.14060281171154e-06
-1.72020452950277e-05
-1.73509815996308e-05
-2.53763051885565e-05
7.42391150400848e-05
0.000103324973496339
-1.17509644569307e-06
0.000112471889897428
3.83012803008341e-05
5.66649546018601e-05
2.83324391526873e-05
2.42245676875606e-05
9.39852256625318e-05
0.000101336070332177
9.85851148367262e-05
6.27974697982284e-05
1.58065617630826e-05
0.000121239657080482
0.000101866875523829
2.13187760395813e-06
7.23907638397229e-05
0.000111532691856312
7.17746501358644e-05
7.90098587047547e-05
5.68979075910899e-05
4.36934730572783e-05
3.91037472449657e-05
-7.25155835974463e-06
7.09945930997568e-05
5.90190744024501e-05
3.29595769851851e-05
1.76544212878494e-05
7.37837996754642e-05
8.93011889686269e-05
3.26016461759947e-05
7.55869223490975e-05
5.90468720972247e-05
6.1210894422428e-05
3.31862075477934e-05
9.85173971989762e-05
6.12330543606858e-05
1.50957933643161e-05
9.8606023786906e-05
6.97733863408466e-05
2.32230926393168e-05
-1.9185877614198e-05
3.40605415797023e-05
7.23941288936758e-05
1.58513983338523e-06
5.92753249338833e-05
-6.15232819034769e-08
2.29780349131736e-05
7.21489090358055e-05
7.50217878640286e-05
6.56171058375826e-05
6.70814703956823e-05
0.000128020961348479
5.83021726497801e-05
8.63160349650202e-05
8.48462724135799e-05
4.89848928123737e-05
4.58765194513769e-05
8.02994359972514e-05
8.07781307726338e-05
9.27191805317747e-05
4.50626948907315e-05
7.74650808282139e-05
9.55351211118061e-05
1.66526211075629e-05
8.21450971118827e-05
0.000107316218625136
8.44771164548667e-05
4.81399978832336e-05
3.89773479186828e-05
9.39723617569985e-05
8.49944921157082e-05
7.4362147116626e-05
1.37034671564275e-06
4.97887525699963e-05
6.03948319254154e-05
6.59466295035349e-05
0.000137682604070908
4.31166019496668e-05
7.32919400352358e-05
5.95784825704168e-05
-2.49286526760571e-06
4.24321054139163e-05
6.15497222662117e-05
-2.51526524316563e-06
7.29312084027153e-05
6.31713025837463e-05
5.11278156267506e-05
7.34169156589668e-05
7.11702295842817e-05
1.4829032807025e-05
0.000147440753325723
5.01330567103815e-05
9.81104811583833e-05
3.70824683511776e-05
7.5349839918021e-05
5.02894144740122e-05
5.57772912854732e-05
7.448648881592e-05
1.96608289514796e-05
7.45705858017331e-05
3.15343163167857e-05
0.000105528510308356
6.72814920558181e-05
7.55455482349664e-05
0.000123343108647968
4.36727611784843e-05
0.000157735248761295
5.4574726661601e-05
6.55815308943836e-05
2.12952590665156e-05
7.19608882721636e-05
8.00171878593027e-05
8.27794154140523e-05
7.94625982016107e-05
7.37322554543755e-05
3.9627176591754e-05
7.26555942795416e-05
9.38350584468588e-05
7.49861124919597e-07
6.24959965456414e-05
0.000143338845682712
0.000107375756579388
2.10884697869726e-05
7.99231731330677e-05
9.78386872702148e-06
5.91315008179765e-05
7.11942913205184e-05
7.11942122901171e-07
-6.73999705788298e-06
5.72653769184274e-05
3.1494563510445e-05
5.84660795836182e-05
7.55842036389109e-05
5.58409160007414e-05
4.21579021366117e-05
6.48885922093154e-05
8.93394855379117e-06
8.65399924461126e-05
7.99108669510569e-05
7.8924718062618e-05
5.88741272236944e-05
7.53112963916441e-05
1.51730047847728e-06
3.88964764001347e-05
9.85945766293594e-05
6.71891927488821e-05
5.88028029420655e-05
9.46911215672246e-05
8.79524007343853e-05
8.96183513349516e-05
2.95700989519268e-05
-8.7651829993489e-06
0.000125763097782872
4.76239380823565e-05
7.73802254892301e-05
3.31786356182579e-05
6.43658545399775e-05
2.81504502488494e-05
0.000110278810554694
0.000135819955500012
3.18381545930534e-05
3.51786876782716e-05
2.24600533305813e-05
8.18060430836982e-05
0.000117166649372204
9.92900875870164e-05
8.84984645746318e-05
0.000119941821431726
8.71077305358665e-05
3.30626649386654e-05
4.27368471648105e-05
1.88782289111739e-05
-7.15110318314313e-06
-1.97133107157853e-05
3.99757399811941e-05
4.4371147565914e-05
2.81207722967816e-05
-1.42344506300099e-05
3.19037443852472e-05
7.61145183869374e-05
3.85186612577467e-05
4.98766691330834e-05
3.9893834954415e-05
7.59350951145249e-05
5.64500842108549e-05
6.00434364293648e-05
-3.46783941370132e-05
8.2924559898045e-05
1.90310840150642e-05
2.52297746666183e-05
8.24524590664273e-05
2.19401710828033e-05
4.7703159371726e-05
5.94581486903932e-05
0.000102951857202367
-2.09458481718662e-05
7.96976384815628e-05
7.07240275430472e-06
8.42723072591793e-05
7.10490506203402e-05
6.85099168527537e-05
2.98877265815729e-05
7.32671814961339e-05
3.96714692741856e-05
0.000103653667239602
7.47565316816462e-05
4.66085187571775e-05
7.11582074669622e-05
0.000104050302489411
9.25106598197116e-05
8.24369585972236e-05
5.39178794345573e-06
9.47906888196848e-05
6.64581955793434e-05
2.53234651552152e-05
9.99395690527126e-05
5.47370270352632e-05
0.000104312482739389
3.4964663834836e-05
5.67614382215428e-05
7.07862589092298e-05
4.12680570343369e-05
5.45155675913842e-05
7.89084513525572e-05
8.55199936230583e-05
5.95839974204711e-05
-2.41826022599402e-05
2.14962177368004e-06
5.0972050671382e-05
6.31945191234592e-05
-1.21461233440267e-06
0.000107691331046234
-1.07934347834458e-07
4.47722370669897e-05
0.000100973971750248
8.22090901080324e-05
0.000135768786380462
4.51137790674218e-05
7.42934056345755e-05
3.73372808058083e-05
8.20633742127836e-05
0.000138866310651237
7.72287549354679e-05
5.27690731565729e-05
0.000104405450174419
0.00014102106465468
8.07255590598943e-05
0.000105251518402555
2.31596215748487e-05
5.24907798706868e-05
4.46989250951526e-05
2.56702694250301e-05
5.29326753692674e-05
2.00507207901843e-05
4.10410576733879e-06
4.69841361987865e-05
6.55549305725242e-05
7.65435446880282e-05
4.91866807673895e-05
7.47637006999382e-05
-1.61816777313159e-05
9.6945943508632e-05
8.37541661572918e-05
8.88584518423916e-05
1.17170465761307e-05
2.18001019885821e-05
3.17523606574772e-05
1.52044357297515e-05
8.69940746392368e-05
2.49102439036073e-05
4.5466084716169e-05
8.80073997602892e-05
4.4368098405507e-05
6.33461384159239e-05
4.86947910444935e-05
8.33641258449662e-05
4.89342162412514e-05
6.73054330614343e-05
5.92172288060417e-05
7.83486190076327e-05
3.50161606591996e-05
7.76859364967719e-05
8.37210337383945e-05
3.28813843027271e-05
2.74354802918349e-05
0.000113056528829249
8.78629539329709e-06
6.70431811167322e-05
3.8993195389857e-05
8.16333438416038e-05
4.79736001164035e-05
0.000104775999375382
8.48078736105652e-05
5.29867138316709e-05
9.94433501213123e-05
0.000136066669594089
7.49585057186428e-05
7.94931219927299e-05
6.88463766672648e-05
0.000119130499566947
-9.95735935563547e-07
7.37865951133027e-05
6.77911365687703e-05
7.04760967927355e-05
0.000155270587470822
5.31172385228319e-05
4.09588273243254e-05
3.7949140775399e-05
1.93988958314113e-05
5.15938332193649e-05
0.00012070589846777
1.63700357657854e-05
2.84358216378891e-05
7.17833452054953e-05
-7.95483337252497e-05
7.45847591545549e-06
2.68117250585002e-05
6.97858065668958e-05
-2.38108039274656e-06
1.03205520334095e-05
7.98673934728772e-05
3.83507996305582e-05
8.68764270694736e-05
2.61892048961181e-05
5.23722127631179e-05
3.16023554501293e-05
4.09825365286359e-05
3.48528954778791e-05
6.07717361992266e-05
0.000101394131577126
0.000113774465116559
0.000117435119826705
6.0942450384916e-05
7.91575720746779e-05
8.3725272944996e-05
2.32034514335667e-05
1.1296656678334e-05
8.55933741317818e-05
0.000135448500841542
3.0648647847618e-05
8.69337892073375e-05
0.000140097681128052
7.35118930303228e-05
1.70384362713178e-05
5.73493148936566e-05
0.000103124484128955
-7.83045907651318e-06
2.80375340237103e-05
1.50717692305965e-05
1.81091474752737e-05
2.30155735248215e-05
7.63716674599469e-06
2.85929387059985e-05
5.85765509431327e-05
5.95149283202431e-05
3.1960731038716e-05
5.22896757668005e-05
8.32568782393327e-05
7.78142576714175e-05
7.99485839645259e-05
6.85587781383082e-05
5.81826679636397e-05
2.15208703601664e-05
7.90864502561061e-05
5.09871856488852e-05
-1.18027397311616e-05
2.14173236606362e-05
3.20373452383659e-05
1.29966136683347e-05
7.73184948638821e-05
5.17379334291982e-05
7.73243921282541e-05
5.94755785891507e-05
4.3477512126066e-05
2.61926142520671e-05
2.38652575236876e-05
3.54414917611715e-05
7.0198422286302e-05
7.84780456957673e-05
6.34452178128226e-05
9.76114484207302e-05
2.37828285503749e-05
2.38291405353535e-05
7.45075636400802e-05
4.8764924795097e-05
7.31644629265904e-05
2.33048125336471e-05
5.76077375738494e-05
3.3592682011067e-05
6.00027103718841e-05
0.000143030372437721
0.000116264683879664
9.05029079163279e-05
0.000109542164669522
2.8587566273055e-05
5.81280587819333e-05
3.56992640895744e-05
6.33414734093313e-05
8.7866191136113e-05
8.83566235141687e-05
3.24091132382773e-05
9.86040781523048e-05
3.16315313565773e-05
5.21400534766192e-05
5.0144330745986e-06
0.000109973328824464
3.61305967383349e-05
9.73088568758964e-05
5.6270618101147e-05
7.75132669830063e-05
7.22566968429222e-05
4.71885277564751e-05
5.1177229257779e-05
9.50372809954917e-05
8.61575841517981e-05
5.93729999726635e-05
5.14455634549355e-05
5.16563485088136e-05
2.24083315856521e-05
-7.84964747006855e-06
4.15213898889474e-05
6.87167378408444e-05
5.538373218092e-05
8.39785856079524e-05
4.36027044377282e-05
7.54124574616646e-05
8.52331247048149e-05
7.66326689429431e-05
5.35667214963453e-05
7.21583876803237e-05
5.41912584495948e-05
-4.6190432162258e-06
3.22214369984362e-05
8.78121991732121e-05
8.71021079552506e-05
1.74813750184568e-05
8.20428456544208e-05
2.31657237643522e-05
4.63076804091511e-05
4.2039395546593e-05
4.36688229349212e-06
7.0370514276411e-05
2.86105505079182e-05
9.08072263174318e-05
6.89742053105442e-05
8.54120517092384e-05
3.83362084113868e-05
2.48129527745622e-05
0.000118203136728686
1.85849444783437e-05
3.07723059058208e-05
9.02846861655776e-05
3.04099635803431e-05
7.55852880481052e-05
4.49903790893372e-05
4.35352547197366e-05
7.98332740624344e-05
5.87659873675495e-05
6.2226356910409e-05
0.000146956914969497
4.82647596128362e-05
2.84884446560102e-05
4.0033985239505e-05
1.81773013865134e-05
5.29339858378439e-05
-3.57185591970984e-06
8.20964967258194e-05
3.39437909007471e-05
-5.22572170988577e-05
2.38402577265966e-06
8.54247164560874e-05
1.8661069959879e-05
3.73661410463303e-05
3.39231233653472e-05
7.04034430448894e-05
8.41527143832605e-05
5.20394566371291e-05
0.000106695574204678
3.40802425939322e-05
8.75875178690054e-05
7.92401595530689e-06
8.60798825888947e-05
3.22773554025044e-05
6.87144958094645e-05
-1.6467667884072e-06
8.29084598541193e-05
6.00550523287325e-05
5.58397939159417e-05
2.06331915048804e-05
0.000104332331845895
1.14890436472953e-05
4.17506605226596e-06
9.27597243149217e-06
4.35324859343417e-05
6.31412384663247e-05
5.58558834335389e-05
1.21660495113438e-06
8.19293481824991e-05
9.15742819679107e-05
0.0001114693041846
4.1770590265017e-05
7.21072583621155e-05
3.01196857121573e-05
0.000111504425606397
8.72298722627457e-05
3.02499457751584e-05
6.94652660057285e-05
5.75926058847819e-05
4.21230981890457e-05
5.32869785243016e-05
5.50717675640943e-05
9.94566842173544e-05
6.07149848876488e-05
2.58983503425411e-05
7.59848449994142e-05
5.78183109863472e-05
4.50066397424461e-05
4.61781013170654e-05
8.22239072113237e-05
7.07357155625752e-05
5.975729465379e-05
0.000121625172405051
6.77967669905841e-05
4.15362954139915e-05
7.6740244105632e-05
9.60659428615716e-05
7.34792858047133e-05
0.000109909598446513
6.14465746662959e-05
6.91714742547419e-05
1.59929213102311e-05
6.11694969913182e-05
5.93484332094256e-06
9.32682144057383e-07
0.00010061430443431
5.84163039359509e-05
0.000106602595743846
9.63117217383409e-05
5.33212339912044e-05
0.000126913917654642
-1.70683069499097e-06
1.53663494133185e-05
6.02342594730154e-05
7.92983076059394e-05
4.69359185027303e-05
9.19405733345759e-05
5.58418264005839e-05
5.11476999080843e-05
5.80147252221719e-05
6.2569876062658e-05
2.53342745981567e-05
4.95218681338594e-05
1.74179176544706e-05
7.94513496315347e-05
-5.11614237568628e-05
5.18707431865652e-06
4.95074460054329e-05
4.2475978073228e-05
-1.67864749974752e-06
4.57945901703129e-05
8.6275789161189e-06
4.94037439572938e-05
4.00482425408389e-05
7.24922949024637e-05
0.000101456288380762
3.95663929185854e-05
0.000114111776824656
6.23849389699809e-05
3.6285997978576e-05
6.85627309580811e-05
9.61080485371715e-05
4.28022581366188e-05
0.000123933859519167
0.000119087969026319
4.8606772944374e-05
0.000125549683787708
4.68447586213839e-05
2.48413432873842e-05
4.91707084879695e-05
8.1613882937198e-05
2.6962024984562e-05
8.77386244699309e-05
4.33979560805117e-05
2.16006276356657e-05
4.06326012311548e-05
6.50107913782751e-05
7.03679040462239e-05
9.03052476804248e-05
7.33569191334849e-05
6.34992155680002e-05
9.7565644869086e-05
2.27554788145556e-05
4.57996736926196e-05
4.81458314242627e-05
-2.02149909307561e-05
2.2331214445759e-05
4.40440460373034e-05
4.56427600512455e-05
0.000128638630118129
2.89071875897009e-05
3.58860102885211e-05
0.000127045919672714
2.42847796126621e-05
-3.4202646925816e-05
7.51199817601211e-05
8.22493866534199e-05
6.59181586011414e-05
2.0510755678079e-05
3.15349427814455e-05
0.000118106792096967
7.29866834044867e-05
0.000121003860322925
7.51537107030193e-05
6.77272881112944e-05
8.99441284969358e-05
4.999006482887e-05
7.99727361484183e-05
4.70625434079914e-05
7.4759642967583e-05
6.79136006946146e-05
3.81665660374377e-05
6.25268368472913e-05
8.57142705340551e-05
9.10350673391585e-05
4.27040977889168e-05
5.91600408549284e-05
4.9323782966641e-05
7.52772918506011e-05
6.81543878348705e-06
0.000132391603974175
9.45604872649372e-05
8.93951767511442e-05
5.18027283869331e-05
4.06222690665506e-05
0.000116822947244918
3.77878914374514e-05
4.16760830856849e-05
3.84919520757497e-05
-1.92575670484087e-06
0.0001093644952245
9.08178019430781e-05
3.77651918452112e-05
7.08371581280581e-05
5.49575401378746e-05
9.93528127250489e-05
2.53532171141242e-05
4.84775973712374e-05
8.76444256042102e-05
6.20156675526587e-05
7.33761112989984e-05
5.75941258485521e-05
5.23799761862748e-05
4.12880000417207e-05
0.000154365188737939
3.19814105358876e-05
3.7794905636677e-05
3.53661793515612e-05
4.95282802409936e-05
2.54519725618957e-05
5.87635139872283e-06
6.83105340144051e-05
2.07800501367837e-05
8.14595132467924e-05
4.65938802449323e-06
0.000123826490295536
7.99399339807021e-05
0.000108183611302172
3.23376719585925e-05
3.81805815411155e-06
5.41705130714749e-05
6.08142171932754e-05
2.49376703847551e-06
5.77071254555352e-05
0.000145525690563488
3.94416088531053e-05
2.59764856009039e-05
0.000125191191029339
3.82563050943462e-05
6.7684692499986e-05
6.73085012766054e-05
3.69817715677419e-06
2.53018356671056e-05
8.06354373025773e-05
-8.05900697030004e-06
0.000100830023215731
8.8307477966997e-05
2.62868107672316e-05
2.86348642996817e-05
7.06426433092209e-05
7.43961704201138e-05
6.11209879031871e-06
5.18064585071135e-05
4.5983939845435e-05
2.65913229998279e-05
3.95711877574306e-05
6.95071754080192e-05
9.89557632440743e-05
2.77543918589855e-05
7.54589641354857e-05
3.6269842827849e-05
-1.15913651884224e-06
8.38749394183435e-05
8.27356757006647e-05
8.3493715685538e-05
8.92650306635735e-05
2.90387344701398e-05
5.42284899897738e-05
0.000109211156513168
9.22935408301183e-05
5.52172068549765e-05
9.159472498223e-05
1.19342068954206e-05
6.47849820616233e-05
4.74272696788169e-05
0.000103606712260038
6.54230643211505e-05
4.96624207789107e-05
3.35284922020745e-05
1.22911014807928e-05
2.73316634074783e-05
5.61863883011958e-05
7.03679364524627e-05
5.8336682357346e-05
3.99612678933891e-05
5.1158827470794e-05
6.92202738195191e-05
0.000110975408098347
6.94669478000808e-05
8.20790675123002e-05
1.67373496761934e-05
2.95341815682559e-05
1.93569083016571e-05
2.9141151228743e-05
-1.38819326009412e-05
9.05363582660936e-05
6.82575269681396e-05
9.60693441122199e-05
3.16422034308732e-05
8.91853201197998e-05
6.01237794081913e-05
9.47330104616355e-05
6.38566327537329e-05
7.2578386735104e-05
9.22128900645083e-05
9.97482855091999e-05
1.48220925405579e-05
8.29257233081008e-05
-6.94588706354458e-06
8.42762200842294e-05
8.63958215796534e-05
4.51324281900147e-05
3.61617672195499e-05
5.52881620875451e-05
8.90444522920151e-05
6.16223290869143e-05
9.88662068605381e-05
0.000106620204958397
4.83090143263843e-05
3.87342108436595e-06
4.43881403681483e-05
8.35037801688875e-05
5.66305781517453e-05
1.91200492157403e-05
9.84632370411747e-05
3.736474873299e-05
6.98818689781699e-05
2.87562016089613e-05
4.12929358402353e-05
0.000110596647573765
8.27574985366132e-05
1.12216924167695e-06
5.65284731556938e-05
1.78759713519536e-05
5.93550694385633e-05
7.98057169728142e-05
0.000114509532043472
0.000105664296118231
0.000157789767787778
0.000137337706487701
5.70650572277916e-05
5.42629809335019e-05
8.57807674920011e-05
7.4201693431529e-05
7.25152417928844e-05
9.04427976896572e-05
3.28397281419197e-05
3.09671339537387e-05
2.78393506772192e-05
2.53547649484813e-05
5.897175758609e-05
-4.95722180393821e-05
5.66397834044057e-05
7.53435013922753e-05
1.72882249845759e-05
5.82653003981933e-05
1.38885212399977e-05
1.51291985716585e-05
3.03174185270526e-05
6.96048880772702e-05
7.61724598344041e-05
-1.13763152371171e-05
4.45548343139464e-05
8.38998910788803e-06
3.71635156001958e-05
3.15333668332345e-05
3.90770745211766e-05
7.46575458267951e-05
1.39178133184399e-05
3.98895991358615e-05
9.23436957791146e-05
7.37066752879291e-05
1.6775294748401e-05
0.000116541484067096
2.82574971097916e-05
5.98484324598549e-05
1.32155271357843e-05
4.34081650340775e-05
3.78415662217213e-05
5.40622466796656e-05
2.6166612818246e-05
4.55821697062014e-05
6.53945038308099e-05
4.32351001168975e-05
7.13961540337249e-05
4.49953622919645e-05
7.05228329798763e-05
9.01378567627356e-05
9.05015659047492e-05
0.000120009454198717
-1.28178510059886e-05
3.06085771019967e-05
6.68562142868482e-05
0.000109202967470726
2.5544537270052e-05
-3.20010126775901e-05
6.97941908297089e-05
6.14511754811911e-05
4.37943149324702e-05
6.82834320978294e-05
5.39512133619534e-05
9.43496180783828e-05
5.90219521248664e-05
1.79399647437256e-05
-1.18230105348007e-05
2.28949095138579e-05
0.000100200597741058
6.9720377892396e-05
4.77835720993424e-05
5.73925264455375e-05
6.36645972378976e-05
0.000102146364103004
5.36745199289829e-05
4.16752721150451e-05
6.25311260272565e-05
0.000118765122859382
4.53455878225572e-05
-3.31032356621381e-05
0.000120975395577562
7.23501526526097e-05
0.000113219145770681
-1.07358889916357e-05
5.57429294365841e-05
5.75974780429944e-06
0.000120767675837563
8.39134967300172e-05
4.61066231414978e-05
5.81805228946426e-05
0.000126734506255388
2.54153221169683e-05
1.79233563351842e-05
6.4202346214997e-05
0.000129294973486767
7.40992747218009e-05
9.62338489178651e-05
9.12009377736075e-05
7.93071474808053e-05
4.41979882939063e-05
3.44636134909593e-05
0.000100045105790364
7.19156237367946e-05
9.25269296579147e-05
9.16332379467852e-05
0.000106318099302901
5.63259456954275e-05
4.27830052626589e-06
3.66618829875894e-05
3.6435427908598e-05
3.16633484344722e-05
3.96920569208021e-05
5.45151720096784e-05
1.49824081006359e-05
4.00122595785315e-05
3.75785090787629e-05
5.9358230228346e-05
5.47137375571328e-05
5.63278738462067e-05
2.615043486096e-05
3.65374571664687e-05
5.14461703051704e-06
2.77239929630217e-05
0.000115809349657965
9.10734310041329e-05
7.25662171969959e-05
6.72248946653305e-05
6.30141775305606e-05
7.51082410425977e-05
7.57855153351678e-05
5.99186951097569e-05
1.30556998046383e-05
7.09631844717323e-05
8.19331506919217e-05
5.59995025347556e-05
4.5943261742184e-05
7.39937791514077e-05
5.52046280444313e-05
5.15185777923296e-05
8.30928777575081e-05
8.57844179905714e-05
3.00110283787274e-05
9.72411472239998e-05
6.74081423923193e-05
0.00012111738716107
0.000113631609716766
3.35074613302564e-05
7.69058872192252e-05
2.07094367699749e-06
1.96751100470142e-05
6.0691335803448e-05
8.78872817240876e-05
5.65091612290916e-05
7.35719337815739e-05
3.73465616261547e-05
0.00012274001055476
8.08567373566278e-05
3.49765461695763e-05
4.41977260710734e-05
9.84063307558797e-05
4.14286782150386e-05
3.76660267500738e-05
6.4312662111062e-05
9.17916499859837e-05
6.66280345835888e-05
9.13546749210627e-05
-2.18250419278427e-05
7.913182594293e-05
2.07770480951288e-05
0.000122401224126685
8.71595602791765e-05
8.21355336447224e-05
7.63877970178737e-05
0.000112826545374769
-6.82890525643239e-06
5.21695279486746e-05
2.14002293048698e-05
7.00945896156519e-05
7.12473734073018e-05
4.11494825357348e-05
5.60391303455373e-05
8.126957141995e-05
0.000141584882950003
3.91796151835312e-05
8.58983697078459e-05
1.09956031109082e-05
7.42042531964336e-05
6.4127125201924e-05
6.19836395595826e-05
5.13823994798208e-05
2.69088517409692e-05
0.000110918372986215
9.25635938281678e-05
5.05912565768204e-05
0.000124998685211565
2.38210557134257e-05
9.91099432497414e-05
5.9619439990981e-05
5.31148840903735e-05
4.84481100919308e-05
4.02029969100753e-05
6.2417194567913e-05
5.37506455585294e-05
3.11769222854059e-05
0.000118963382187989
7.16410482654336e-05
8.59563645152901e-05
8.01905217758486e-05
5.78632808429634e-05
7.90712723433079e-05
7.22075732959555e-05
5.62942926444344e-05
5.17397493579406e-05
1.25742304462957e-05
5.91586546433133e-05
9.87161442907926e-05
6.14968399378852e-05
5.75994613716934e-05
4.48323104237546e-05
7.05150856951748e-05
8.45355108216622e-05
4.43478868488879e-05
4.78008897783918e-05
0.00014843887711555
7.44001626488874e-05
1.35589184153093e-05
6.99841569805265e-05
6.10217088162919e-05
3.9019989309231e-06
6.40506687210257e-05
3.53155466077516e-05
6.6002966878515e-05
0.000130493794016588
7.84759055930053e-05
8.45528266662607e-06
0.000142177862019381
9.14283241802109e-05
8.79660221478219e-05
3.20973662306966e-05
0.000120646491633221
0.000108948933016463
0.000104157862480491
7.80993584327902e-05
0.000100829665930142
5.22088529322311e-05
3.52748513327829e-05
7.64133365500114e-05
2.52976028215644e-05
4.7735717694752e-05
7.08662194601145e-05
8.33915984043221e-06
3.58545706484852e-05
9.86133586880545e-05
9.06102545534811e-05
5.11388722792042e-05
0.000101786277189354
3.93597506626798e-05
6.49614894497437e-05
5.03706218047544e-05
1.97775632522467e-05
4.83599876747862e-05
6.0912514548625e-05
8.02837451205238e-05
9.5197349777789e-05
3.50534836455104e-05
0.000128502295506441
-4.46319120461018e-06
4.50566846498836e-05
1.62753555363098e-05
6.40230469999381e-05
4.92228524775286e-05
5.64829457645468e-05
5.20552546306264e-05
3.07413099268158e-05
2.14257787627794e-05
6.1098579995189e-05
7.20884700469333e-05
4.86962617877871e-05
7.32567410762596e-05
0.000113143440968872
1.7714248673376e-05
8.58465864736558e-05
6.62737268136339e-05
4.01099175752571e-05
5.64163755427126e-05
9.85128195039226e-05
3.43582634355321e-05
4.18155752160806e-05
7.94017343367972e-05
6.90685762651681e-05
0.000101489609894636
3.75511065874678e-05
2.06319064647237e-05
4.67119409871246e-05
6.6785654101831e-05
7.97003100629716e-05
6.50191608459707e-05
3.66064198840672e-05
5.13563605087853e-05
4.00798660279707e-05
5.87425988003509e-05
4.64141202023041e-05
2.06709510993824e-06
4.2923076499151e-05
8.23402764623039e-06
0.000134637845480645
7.67331652174624e-05
6.61679096787079e-06
6.46379585962122e-05
4.56775581573812e-06
4.59412612646432e-05
0.000112561994955412
6.31575217952251e-05
0.000124002507007307
5.34272356497274e-05
3.47381913388934e-05
1.42496944871125e-05
0.000115387002003127
2.26072989530963e-05
1.56849610116105e-05
5.95231215637046e-05
7.73990129490343e-05
2.45913579346163e-05
3.68259365848418e-05
9.14359270479948e-05
0.00010989292785771
5.57708924433191e-05
5.7525482397666e-05
2.9386911375685e-05
-1.03240750889326e-05
8.88378459147863e-05
6.71560745098858e-05
5.06466749649754e-05
4.50338046883956e-05
4.6284735831203e-05
5.26494718455034e-05
6.96972738490284e-05
3.56729459517364e-05
6.85990378555648e-05
2.70441052219447e-05
8.61336012302526e-05
5.84582150393843e-05
5.57389086119522e-05
4.86722155865529e-05
0.000107528692413483
5.09085489693607e-05
6.22370168393834e-05
1.60449175639786e-05
8.3495499213816e-05
5.86857870894388e-05
5.94110875396339e-05
0.000102148318605669
-2.0424751084022e-06
-1.5752754161409e-05
4.22325905210733e-05
4.74373142926918e-05
4.45865162604934e-05
9.94653850828209e-05
9.36598649221779e-05
7.25625537463823e-05
9.01307362996696e-05
6.38612329191534e-05
7.92254826169739e-05
-6.28677810360459e-06
5.83586671275218e-05
3.32103733755629e-05
7.7539336948725e-05
2.39869138220487e-05
7.32905921768576e-05
4.69447476201345e-05
0.00012569281783772
5.40816741454253e-05
8.84282503743672e-05
9.78640702899184e-05
7.32654083526121e-05
6.39929884345446e-05
8.34946535250453e-05
5.23097760441941e-05
9.68217011998639e-05
5.6361398224547e-05
3.63386279320688e-05
4.85716350821996e-05
2.9961485742592e-05
0.000101709310549413
6.42266808726877e-05
6.31871811970922e-05
6.01199560885621e-05
6.72463020205617e-05
2.82370909630711e-05
9.19256139225902e-05
-4.4181114582836e-06
5.01685811816086e-05
8.58389440133964e-05
3.17685346309136e-05
6.35243115614311e-05
8.10461774657813e-05
0.000121687705898304
4.88707798140349e-05
0.000137279553996217
2.71141765486378e-05
7.78022670287417e-05
4.164744125931e-06
5.18781133063288e-05
5.46650713970752e-05
0.000119408159532109
1.30353261824661e-05
9.88104880146145e-05
4.96298559375776e-05
7.05465084164724e-05
9.33598481661711e-05
5.17606135666873e-05
1.74182452442845e-06
9.74697317782441e-05
-3.09306134532812e-06
2.31703854486393e-05
8.19277912260289e-05
1.42761830747897e-05
3.43252671843625e-05
8.76731822409973e-05
5.45979065286667e-05
5.38333280153659e-06
9.69268310931904e-05
8.10906072533179e-05
5.96407095875338e-05
5.47978981110036e-05
9.13794873165588e-05
5.27508296144185e-05
4.35433280505348e-05
5.37794996985403e-05
5.18570101051987e-05
9.98178476478341e-05
5.02638927161069e-05
5.18614759051696e-05
-7.41882355875588e-06
4.25158176999474e-05
6.47527479072726e-05
4.88185662332215e-05
4.00139569282814e-05
0.000183603726164623
0.000117754951476679
8.77122235537619e-05
9.70610716809864e-05
7.2031645235036e-05
5.42466009741515e-05
0.000106388750016759
0.000109698057886126
5.21562091834248e-05
1.77535661253735e-05
1.12538902683399e-05
2.24158250977799e-05
7.41380069420987e-05
9.99276151908905e-07
5.61921996443733e-05
5.47748614863779e-05
3.9613764824141e-05
3.07060966219177e-05
9.111849826331e-05
4.67287679813716e-05
0.000118953084178042
5.65970956551489e-05
4.63503757633132e-05
1.60348802599711e-05
2.78436693393139e-05
6.66073766012439e-05
6.97501223473877e-05
6.15274323215661e-05
7.81220116349583e-05
4.19166136999862e-05
4.80894372788342e-05
5.83913319699953e-05
0.000135215869297041
1.06530170219729e-05
-3.43101626705537e-05
4.34578167022612e-05
8.81298968928782e-05
6.42255750508904e-05
9.91543167088143e-05
8.87631447400241e-05
6.47907235537016e-05
7.00279563197882e-05
4.7719929943637e-05
6.98294534479535e-05
9.9906200982965e-05
-3.89019311070712e-06
4.62152856824685e-05
2.61251247717156e-05
4.1165763113543e-06
1.38350218084062e-05
4.97304976399477e-05
3.57343146089619e-05
7.76683069433278e-05
7.92768730778992e-05
4.52235794982866e-05
6.19913767745069e-05
5.08097165726503e-05
0.000123477766576753
0.000134086765601409
8.89186287455336e-05
9.22512822698168e-05
2.73395908977507e-05
6.35613675149222e-05
8.74010840951065e-05
6.88983472166341e-05
7.23102687966104e-05
9.78766666646857e-05
-3.96535302627473e-06
6.52618665151444e-05
4.35747158584266e-05
7.09445300930519e-06
4.88030756818582e-05
0.000102975620876276
7.65115482455697e-05
9.91748725599102e-06
7.28520471388835e-05
9.68250076236794e-05
-1.36055936870709e-07
2.49856675947705e-05
4.94477608202054e-05
1.28591033418932e-07
0.000128289490589407
7.8710477819477e-05
5.43280264397227e-05
0.000140622271633555
5.81331451777034e-05
6.38457377621888e-05
4.37162798375027e-05
3.64381446989323e-05
8.45231143207535e-05
0.000156298137116842
6.27618537296267e-05
7.6003076494109e-06
9.7545214906682e-05
5.07333264080728e-05
8.74362634886945e-05
0.000136833055827736
0.000138540389177698
4.674855670622e-05
9.7570228297016e-05
8.14997362388822e-05
6.60864871804326e-05
8.99293873020257e-05
3.57775259864329e-05
3.21582460764248e-05
4.94788338071966e-05
5.08648544357619e-05
6.93537577753385e-05
6.4414923963553e-05
5.40481335751187e-05
2.9842757902146e-05
8.17872083243245e-05
9.81825325882054e-06
3.22818557284632e-05
5.85419612382624e-05
5.94696915182161e-05
1.88961953102425e-05
-8.64113897277761e-06
5.94811282589125e-05
6.95583956096974e-05
-1.17183754691041e-05
2.88023313067195e-05
7.43567336533723e-05
3.25617992836246e-05
2.88655372287443e-06
6.38879519388214e-06
1.09085233280107e-05
2.59380150755405e-05
6.48877926521334e-05
1.75639040324912e-05
5.08879380648959e-05
-1.06148992730103e-05
3.85963562194046e-05
5.76376518781283e-05
5.20334568318712e-05
7.96568099266437e-05
6.68096720613299e-05
5.35077046527236e-05
9.84719103456286e-05
8.61290224145521e-05
0.000101972738019291
0.000139614391673208
5.41215500871676e-05
8.04335905710515e-05
7.07360817647401e-05
6.15205562365782e-05
5.64054594294538e-05
2.25074688909571e-05
6.37358498887244e-05
3.54344537892835e-05
4.77303173521367e-05
6.46487173838812e-05
4.97638439324485e-05
8.90454773130566e-05
1.47079371237211e-05
8.10970407227711e-05
4.95639174279422e-05
8.08519177470374e-05
7.63912852918061e-05
6.86305940887235e-05
3.32163816269086e-05
5.99786174580423e-05
3.78104097222192e-05
9.54872240503373e-06
4.76646656123394e-05
5.73309959465939e-05
2.70160838455209e-06
8.98188874107145e-05
1.9312990730486e-05
-1.44493803513394e-05
9.87604690276997e-05
0.000108620457053515
7.83918650274572e-05
3.69593943044412e-05
8.48816716040934e-05
1.68609025709712e-05
3.5345111665578e-05
7.18400291797033e-05
2.53946669531278e-05
6.83191143617958e-05
7.80962304340394e-05
9.87398681644841e-05
6.19909511733882e-05
6.92564232813311e-05
6.22223571031764e-05
3.31727395932934e-05
9.07653771746736e-05
0.000121508730043666
3.94871608016475e-05
9.36124457434463e-05
6.29429577488349e-05
3.50571209520852e-05
1.29373291022816e-05
1.7386030718522e-05
8.3950765117611e-05
3.0880237082392e-05
5.75924650639627e-05
5.21239116883416e-05
9.69933318860931e-05
0.000100661415757943
4.83120690442689e-05
4.93912937148946e-05
0.000121799019640304
9.52560059157765e-05
6.18036254383478e-05
7.11581836491143e-05
5.62602895044444e-05
1.2792697804348e-05
4.58082069668213e-05
3.85529394635442e-05
0.000123662919325429
7.38541297779781e-05
8.02869203920985e-05
0.000109467294346075
9.08206964115401e-05
6.48223384791697e-05
5.64844190807029e-05
7.48493863167587e-05
2.08795152986297e-05
8.57594208526438e-06
4.47780195495697e-05
1.02541897923241e-05
7.73169978082453e-05
5.74228669442572e-05
9.08259247047583e-05
7.63662241170192e-05
3.83436527491897e-05
6.92843102633288e-05
1.84877463183972e-05
4.58273041657821e-05
3.41050361811747e-05
2.16219890699799e-05
0.000103239225080236
6.60578683578199e-05
4.84398331697256e-05
1.92933953180375e-05
1.67522163443151e-05
0.000136267145037973
3.18874842516325e-05
2.13944508112206e-05
-2.02791314107228e-06
3.33516038314987e-05
4.63242982765906e-05
9.13038952655084e-05
6.12702583656236e-05
0.000119459116546754
-1.19961477082664e-06
6.44410790044173e-05
0.000112640019923604
7.93589632229979e-05
6.57727525315764e-05
6.8731196323325e-05
9.26733562421813e-05
9.01630647020895e-05
3.42619432890206e-05
5.12807385751045e-05
9.89138220315615e-05
3.37531915780462e-05
7.28704781908316e-05
3.03923931546415e-05
7.3777857469387e-05
8.53536974209838e-05
6.95330520168906e-05
7.44127908844853e-05
7.05159781977773e-06
8.91253304193168e-05
6.61553931301859e-05
1.60661222035214e-05
2.33072581547988e-05
4.40361361339787e-05
5.22208651049254e-05
1.65091848831468e-05
8.6718080001239e-05
8.14103195337612e-05
3.61371838558756e-05
0.000114946428724199
5.83656864462645e-05
5.5472941914261e-05
6.99868403193934e-05
6.35799273707908e-05
9.40744654441888e-06
6.5887004931137e-05
8.36345056690921e-05
7.76568826900239e-05
6.62699579090742e-05
3.80208074688087e-05
7.60987394278982e-05
6.71544257206217e-05
-1.50072751645836e-05
6.51187028175973e-05
9.68175597221488e-05
4.95410422847655e-05
6.04706860953707e-05
6.66355689287842e-05
5.2721041226191e-05
2.52607657881068e-05
2.29330343909001e-05
8.67528820520988e-05
4.64989180632621e-05
4.49335137329251e-05
3.71310671366943e-05
8.71684545875964e-05
0.000141869438880151
9.41130399601679e-05
5.58498715550722e-05
0.000106585069259463
4.66080900370596e-05
3.82843792983281e-05
7.34023328700912e-05
0.000108274350998858
7.32497415185663e-05
5.9127643872942e-05
8.20162963124471e-05
0.000129803007520124
7.07857771198279e-05
5.53429776157718e-05
0.000103704696617668
9.40782263198741e-05
0.00011254095087073
5.77924144650802e-05
5.25501206570801e-05
8.15147623496597e-05
8.66302869321039e-05
7.58603644501233e-05
1.64728583182703e-05
3.34253340777964e-05
2.17554615627862e-05
7.22520404927865e-05
4.86053324153854e-05
3.39897458262525e-05
0.000108463253296665
5.01853308380067e-05
5.2133307044523e-05
8.79739005940059e-05
3.88019658170866e-05
8.03627397481899e-05
9.45418059661335e-05
5.51569767605883e-05
3.10063139836722e-05
3.53992235463586e-05
5.4712829820203e-05
0.000106803690029622
9.49042025929631e-05
6.48985759428057e-05
3.33800577145587e-05
2.6374821106719e-05
9.73371494291302e-05
7.21906188820458e-05
-2.70188179731443e-07
9.94109924712501e-05
1.88953889913519e-05
3.20974963921111e-05
9.17451072534765e-05
4.98821356479677e-05
-3.07776200592857e-05
7.11288619182014e-05
0.000153636085190372
5.59954128273283e-05
7.18461294521852e-05
1.62546643541444e-05
3.95900136329327e-05
2.69769659242593e-05
6.1250390652054e-05
4.47348683548953e-05
8.8349559369602e-05
0.000172248671600099
4.84996886631912e-05
2.75765322763134e-05
0.000103017412003785
7.98591809375273e-05
3.99269419038097e-05
0.00010076226961581
6.04532304630047e-05
6.82358317994152e-05
5.57491196323701e-05
7.51152624772251e-05
3.92950933400059e-05
0.000110258185954549
3.22035878835289e-05
3.40363792440014e-05
2.33662595209653e-05
-2.28359566088346e-05
7.6980876480335e-05
3.77975041162363e-05
6.40687667963254e-05
1.95605585307069e-05
1.61529216054835e-05
0.000117256281340817
8.41541875196181e-05
6.02529037059213e-05
7.08226353504363e-05
8.35655076350133e-05
6.7084118905841e-05
0.000103464761762115
3.17699879627221e-05
4.26949853895169e-05
3.83812802486907e-05
7.43130626068823e-05
4.40130345896972e-05
5.3127995558046e-05
2.47392404949899e-05
5.83366459799916e-05
6.80044171462171e-05
6.68410018393943e-05
3.59381999358566e-05
7.16454066935571e-05
6.15219687961551e-05
5.23898993986736e-05
-1.64156873250354e-05
4.35798793949663e-05
5.10175018015106e-05
3.151982847528e-05
0.000112298997220281
3.89066484875443e-05
0.000140945453788548
6.48067681305342e-05
6.31970711577759e-05
7.16754420154701e-05
5.92022968231907e-05
8.66804974932184e-05
2.46305336743176e-05
8.65795540524302e-05
8.37423491034839e-05
4.08644875998101e-06
5.53107041793356e-05
1.89138245521739e-05
0.000124907760673477
-3.22317876359169e-06
-2.1034553808012e-05
2.27673755173821e-05
-2.09658699939759e-06
7.0507924810312e-05
4.47515018707234e-05
5.8991156097755e-05
8.54520579168867e-05
6.2103826375348e-05
2.01654918017302e-05
8.0890692973842e-05
5.55003710116178e-05
4.02305488392562e-05
7.24710221813231e-05
8.35990805077856e-05
8.95906840748315e-05
7.14239443785345e-05
7.396229797917e-05
8.40290883177053e-05
4.57998287990361e-05
-5.3788496796296e-06
8.80742268224026e-06
8.66254696169894e-05
4.64232649412851e-05
3.8234117669033e-05
7.8521727786342e-05
7.25993945282292e-05
4.09004439181039e-05
5.60676504176948e-05
5.92265849283816e-05
6.94485909311687e-05
0.000109093394655512
-2.78047750865588e-05
4.96999350046999e-05
7.97828835406205e-05
8.04503209599556e-05
7.60929046184428e-05
5.78719197537326e-05
4.34277678354549e-05
5.23188447882951e-05
2.4594846820098e-05
5.79555723611474e-05
4.68067575106493e-06
8.76897158214298e-05
9.48433223997734e-05
-1.28028175490518e-05
8.18528836512598e-05
9.34489955262612e-05
5.02525092295878e-05
4.04199828381311e-05
7.35325103134762e-05
4.96003590597792e-05
7.39557045313325e-05
9.33691767721242e-05
7.71394336545831e-05
9.20364457896608e-05
7.59756234131935e-05
3.63173552623402e-05
8.11497875027954e-05
5.65911856990551e-05
6.57804696197507e-05
2.67712476422323e-06
6.22280570292608e-05
6.6788658294897e-05
5.12893516548671e-05
8.07288817039455e-05
4.46688213556811e-05
8.73642841827268e-05
0.000122363006642372
5.56240352114378e-05
4.58102216341704e-05
-7.78190615578971e-06
1.54801345747027e-05
4.48104594487125e-05
8.52877518871461e-05
2.39678396795423e-05
2.0431819525104e-05
6.52356283776387e-05
6.0988896519066e-05
4.02685525671778e-05
7.32848432511471e-05
5.29199137267586e-05
2.55092553421417e-05
8.24058306327247e-05
0.000107335727385579
7.88135193705511e-05
0.000118610285928014
0.000110628292067497
7.49299648163496e-05
4.07220844581035e-05
2.51742235983989e-05
5.93012232449843e-05
9.18616216130478e-05
6.67948928251241e-05
5.9237725245741e-05
2.81114543260085e-05
-1.61093050812488e-06
3.54096583887169e-05
2.55585681749634e-05
4.81583511038454e-05
6.97933789972725e-05
0.000118352636920271
5.53355937258762e-05
9.66428110903871e-06
7.71381617718456e-05
7.09964404716945e-05
6.53034196144011e-05
0.00012276768082026
2.42341250630323e-05
5.27003143095549e-05
5.01903226121103e-05
5.35256905043914e-05
4.19955859166474e-05
6.10093966384311e-05
8.02264315093903e-05
3.82616676921976e-05
2.64311830988129e-05
6.92552199009657e-05
9.51644997800126e-05
2.36801694569292e-05
9.19376867887946e-05
6.70337520715316e-05
-3.49979907778962e-06
4.86390347799652e-05
1.9792426602025e-05
2.09553249087286e-05
9.03742159479788e-05
3.21538059417851e-05
2.46947415297703e-05
4.69215593267454e-06
-7.35575856021639e-06
4.49485766726665e-05
6.03183719789286e-05
8.31439847887123e-05
5.63459269555629e-05
4.88666131358126e-05
8.5806596188061e-05
2.00213481183013e-05
6.93611702904453e-05
-1.68658349381897e-05
3.58392278923232e-05
-1.49023456429503e-05
2.95950114787912e-05
3.42153277677041e-05
3.13909989445728e-05
4.45844239313679e-05
3.71683761794227e-05
2.24195364238766e-05
5.72242297501534e-05
6.17031744829086e-05
7.4812560316586e-05
7.41541992295019e-05
2.02783271907162e-05
2.55439654766949e-05
8.83272292338078e-05
1.12511040949236e-05
6.01480704779298e-05
4.87447083870119e-05
5.25740829228921e-05
6.1243588402818e-05
9.30059530718183e-05
-4.56801680943786e-06
3.87109129090246e-05
4.91370467148232e-05
6.66800540056966e-06
6.27068812914875e-05
6.25318451400703e-05
1.82378661228539e-05
2.9802717323346e-05
6.83730396883748e-05
4.56892433806155e-05
8.3635255490584e-05
7.46308213750027e-05
2.8090944143756e-05
5.69349983075765e-05
4.08525910823367e-05
3.0940607015344e-05
5.11301795997288e-05
2.00208387377732e-05
-2.11023053978304e-07
6.86064283642151e-05
6.29705258108784e-05
5.6348346880902e-05
5.45044391080134e-05
8.1237288780755e-06
5.79989438426785e-05
5.88899295651705e-05
1.47146459041165e-05
2.48347175120175e-05
8.67425330560266e-05
-9.92256258828612e-06
2.12749460811873e-05
5.60317030061059e-05
7.59664907949905e-05
6.81104742350811e-05
0.000100305062734586
3.18663971388648e-05
2.86595605631285e-05
8.55089703875245e-05
9.487654036142e-05
0.000124296992528501
0.00011869195925645
1.67071056258169e-05
4.99043091607883e-05
0.000106062026694793
4.52093833460623e-05
5.44191545061889e-05
9.76734989454333e-05
7.38052745738146e-05
7.51691995852917e-05
5.22788486674067e-05
6.62064700365296e-05
3.98674778470933e-05
8.9659665186313e-05
8.53543397406514e-05
-1.19850957412991e-07
5.0507762872233e-05
5.33216570029547e-05
4.8874720894823e-05
7.25657089289213e-05
6.40055282879941e-05
2.8412328383458e-05
5.3461711215946e-05
4.28323492853833e-06
-1.20258319516942e-05
0.000104438094105655
9.2828658983075e-05
3.09909497014798e-05
0.00010827173478529
6.38664141311757e-05
4.26162794561183e-05
8.25783316053856e-05
7.45256535958479e-05
8.90695574105177e-05
7.94373975767861e-05
5.16700897703086e-05
-3.4297883060884e-05
5.8018605940391e-05
5.061517456424e-05
2.90853108508719e-05
0.000111826438130415
1.96823633437492e-05
-4.01962471476718e-06
-1.94866534342273e-06
4.97706126408168e-05
1.48349059304202e-05
-4.54941917824903e-05
6.56297641913129e-05
7.48534909566753e-05
3.36875354872232e-06
2.05829444569959e-05
2.81647384955704e-05
5.45314202677005e-05
8.35596189371778e-05
7.27620226743829e-05
1.57739645559623e-05
2.73362558735258e-05
3.03199524921079e-05
2.5208850254914e-05
8.92965022674279e-05
-3.02405580805764e-05
0.00013754861425694
2.98087619973705e-06
5.5273392399775e-05
3.57490611802863e-05
6.87945236667168e-05
4.96919133910257e-05
9.84007082946787e-05
2.84943273113457e-05
9.37382897000173e-05
6.17794660766157e-05
0.000106933002443321
0.000103474794057605
4.6380635883814e-05
8.25091559939417e-05
9.0791249115391e-05
0.000117939792947844
7.0876396831051e-05
7.25687016260792e-05
2.49834381111211e-05
3.47415769675851e-05
8.43094051907891e-05
2.65507521433596e-05
0.000100645584753273
2.4353900153156e-06
0.000104483985071752
4.86205754957812e-05
5.17045709888759e-05
0.000127528941500585
6.88228456600015e-05
-2.02866098509671e-05
5.67845798827633e-05
6.53937701160913e-05
5.87286123216804e-05
5.86432059292584e-05
-3.24354015530543e-06
5.45086429095908e-05
1.24267424684128e-05
3.38026554653669e-05
2.69390145359263e-05
6.78918857657551e-05
7.18541221721098e-05
2.09367481761508e-05
3.91175326264894e-05
5.26183811457566e-06
5.65422303191931e-05
-9.9377590593972e-06
2.59990792368062e-05
7.80617971106948e-05
7.21035818075324e-05
4.81288154591881e-05
6.97286532608145e-05
0.00010127132894066
4.70783881128843e-05
9.48095826030957e-05
7.37492827878906e-05
7.70886239393634e-05
4.42400596320083e-05
3.17604643146912e-05
8.06826014526359e-05
7.26980452801756e-05
9.69838942934628e-05
7.0953148840889e-05
8.91118445916513e-05
9.0588139754875e-05
8.01126619148934e-05
9.1314080765274e-05
4.5228948882051e-05
6.24438591333921e-05
7.93607050254835e-05
5.47811519036021e-05
6.9317859800269e-05
8.90602150400462e-05
9.36462971867454e-05
-9.42319875034128e-06
0.000101284767490916
8.12048165316452e-05
4.49331015832902e-05
7.53952483011734e-05
9.35270340489865e-05
4.47393577013634e-05
2.86098328442151e-05
5.50728189909883e-05
0.000110399065473124
7.25607436705623e-05
9.69295102834656e-06
5.61702507805171e-05
2.49460761242784e-05
5.08815901316941e-05
3.56104255494517e-05
4.68281422576487e-05
5.6893894925486e-05
6.53313825453732e-05
7.67779216675142e-05
4.57493697591129e-05
6.00578031797277e-05
4.4341762347968e-05
2.40715166867288e-05
-1.3659423445197e-05
0.000136146525415067
0.000129361202865738
3.67665496412773e-05
0.000107079827570782
7.38830466970043e-05
6.25143267917346e-05
4.41694449862768e-05
5.19258734359599e-05
0.0001257734966316
9.52725334215264e-05
1.87325283418189e-05
5.72478614500576e-05
5.52527489685883e-05
4.27334006829919e-05
9.69578110363252e-05
3.61755377338883e-05
1.94719314711671e-05
9.74959445203496e-05
8.23199698587402e-05
7.55601053404316e-05
6.03836100812257e-05
1.44971538669083e-05
5.70330996829715e-05
4.96888132152078e-05
5.69489810496074e-05
2.61115120089948e-05
7.21308519635662e-05
4.2603191018157e-05
0.000128579899317226
6.37994514023251e-05
9.24488235114677e-05
0.00010347542418006
-3.91402835502055e-05
0.000108033349543422
4.12524691287188e-05
1.81487483307202e-05
7.33230772985417e-05
1.71897633536085e-05
5.07823831957239e-05
5.58160566136109e-05
4.05146895770912e-05
6.3793883219544e-05
8.76138248474856e-05
8.133568462503e-06
6.31233243997144e-05
6.63899398245658e-05
5.99887826374364e-05
3.99335836511894e-05
4.91237466404017e-05
9.36261843220894e-05
-9.9775329624687e-07
0.000110508664297148
4.68113131808751e-05
2.73765379805693e-05
5.72347352814213e-05
2.33694570318812e-05
2.99216659395774e-05
9.45217266464515e-05
1.26887154713992e-05
2.04361297259635e-05
2.24372000606714e-05
7.1403770280831e-05
6.80901480617686e-05
3.66257374311202e-05
6.26845444086315e-05
7.93165105810042e-05
4.71797039241171e-05
0.000129635362018235
6.73909443058266e-05
5.99917139651999e-05
8.35526268533917e-05
1.97828445249552e-05
7.7902807644117e-05
2.10791684535972e-05
4.57286916750934e-05
4.61999893094655e-05
0.000110388195713847
4.94105755542861e-05
-9.21631395511303e-06
7.76371161941425e-05
0.000121671424250754
8.21135968826295e-05
1.59526013849656e-05
7.0058100086863e-05
1.85060144893102e-05
1.94319163985987e-05
-5.92830353792542e-05
7.21582201175629e-05
-2.93373310413124e-05
3.2101746640521e-05
-2.29148482365189e-05
9.48305642665388e-05
5.21640118810241e-05
4.84944913756139e-05
2.52738151148618e-05
7.93904333179873e-05
5.21196761577967e-05
9.47998589069019e-05
5.51464656837011e-05
5.87974591896618e-05
8.42885333860603e-05
4.32204601329783e-05
9.89229727784982e-06
0.000117236358593923
3.54971499521174e-05
6.13216409472585e-05
-9.91119607274827e-06
5.32350409766239e-05
4.92865201895962e-05
4.56604957712725e-05
7.99074977040946e-05
4.48833127050222e-05
4.16310493807788e-05
5.53821997443633e-05
0.000133545364929334
5.43309288164684e-05
4.18347993211065e-05
5.68102073177838e-05
0.000116708665019919
6.64230209695221e-05
8.59714576698934e-05
-1.03704785887497e-05
3.11450047631872e-05
3.67609662634841e-05
3.45116252945726e-05
-1.23448113113336e-05
6.31586224048152e-05
4.26491977706968e-05
1.25805729319535e-05
8.41752988880593e-06
9.53992819898512e-05
5.25436695193059e-05
3.60085570805594e-05
6.87328141264678e-05
0.00010533523275996
6.5287740481523e-05
7.95109712418243e-05
8.99091372000784e-05
9.86609110876859e-05
5.79051988360875e-05
6.99491938423849e-05
6.78635581112826e-05
6.09746963449661e-05
5.364778110848e-06
4.20652649052942e-05
7.7004528225899e-05
7.09026931747727e-05
2.79955605182294e-05
-2.45451559592416e-06
4.28097285587225e-05
9.75764591425145e-05
7.9614548688723e-05
7.1587314708326e-05
5.46344049880999e-05
9.04017303382501e-05
6.72861691771499e-05
7.38479675778503e-05
8.82288468739547e-05
5.21122860864253e-05
5.44567867484363e-05
-3.56045075449195e-05
0.000104592605959913
7.04195914508701e-05
9.71325240273888e-05
6.72887839161245e-05
8.66309710025879e-05
3.89093920161687e-05
-8.39068418254614e-06
2.04953653032409e-05
6.10008198533736e-05
6.43504675571942e-05
7.24960315004341e-05
6.20510787692996e-05
5.23174052240503e-05
1.17551377422764e-05
4.93830719074236e-05
8.21535099393567e-05
2.70180756876438e-05
3.94194029253776e-05
0.000115569679570398
5.94023123998831e-05
0.00012789963163953
6.12323623633675e-05
6.75418362591065e-05
8.2147191473056e-05
7.91966163466943e-05
8.37685556698237e-05
4.95658821531598e-05
5.91018821020058e-05
8.20441147843025e-05
4.37759209495306e-05
9.24631653876355e-05
1.55471491476112e-06
-6.300085100613e-06
9.49518169698003e-05
6.49230131569979e-05
2.54349512119539e-05
6.09785415676977e-05
5.54603950926315e-05
6.18363602180678e-05
8.0492434672908e-05
7.36890527140709e-05
8.90946736355146e-06
9.50489541521674e-05
7.63819956857795e-05
6.4996633404682e-05
9.10211706243936e-05
9.12488377324809e-05
0.000134793899822446
6.02556628301376e-05
4.46540136995337e-05
6.84043806414392e-05
3.22694917604258e-05
1.53457399064455e-06
4.29084909529994e-05
7.09892650713086e-05
7.15771521239168e-05
5.82877941036384e-05
8.90385934555596e-05
8.96880106791056e-05
1.11871996274663e-05
5.36003836329615e-05
6.4264691651225e-05
7.65447731101989e-06
2.11559719374285e-05
6.05958051178502e-05
5.18484539533311e-05
2.81047486799401e-05
1.30696735361102e-05
3.97850714553648e-05
7.74389938013167e-05
7.81756076311658e-05
3.80264979862271e-05
3.22471539573194e-05
3.79762749865706e-05
0.000129393472698899
-9.77678754140791e-06
3.98511115952823e-05
0.00012381865810513
7.75607588097048e-05
1.88425882626007e-05
7.49152008919858e-05
4.56257345370666e-05
-1.06221736611926e-06
9.61136016051366e-05
0.000105711233110681
2.26278353327454e-05
5.23938660042577e-05
4.32467299830514e-05
0.000141214201056768
7.12618335263741e-05
0.000101244812230821
2.55257584541373e-05
8.01418042105501e-05
2.11655098771892e-05
3.14835423825309e-05
1.2590021775413e-05
2.01728053195494e-05
-2.38678774860081e-06
6.52463053852234e-05
1.64566005282243e-06
6.40384831249549e-05
0.000100069264458667
7.37340102141972e-05
3.13488057617078e-05
5.2037677156163e-05
6.73693677966278e-05
5.13408368478985e-05
6.4412395186476e-05
4.44290406380286e-05
9.58767914770491e-05
0.000106620129066711
0.000120053715322964
5.56651173434104e-05
-4.32184332881326e-06
5.1773502421115e-05
7.13226462938057e-05
0.000123931897828058
5.46048010501247e-05
3.77566228987778e-05
9.94759463311128e-05
1.15785433049027e-05
6.22893106049835e-05
8.20727911236201e-05
7.94930775803844e-06
8.31625360096683e-05
6.7448113154435e-05
0.00011356370764049
4.28910127189112e-05
-1.98015648870705e-05
-3.53648593892871e-05
6.7961303884194e-05
5.97615594660992e-05
7.79698547504782e-05
9.30807707593998e-05
1.56538952793811e-05
3.59212639245867e-05
4.84445229606265e-05
4.08611423266794e-05
8.32733757338252e-05
4.340176618455e-05
4.56194398625264e-06
6.11064056882016e-05
6.270952037008e-05
3.64428252390928e-05
6.10378691436556e-05
0.000140881364481591
4.50112970374896e-05
6.89216466754389e-05
7.19549568196823e-05
3.58006721831758e-05
3.31454181240539e-05
2.4633238079867e-05
5.26998075864868e-05
5.63493761723351e-05
4.34503378831594e-05
2.66112965164778e-05
6.25860739391019e-08
4.41188954759579e-05
5.75618833265315e-05
6.07561461014817e-05
5.60944684523056e-05
7.1187105244926e-05
3.74777284103132e-05
6.16062942440801e-05
7.2493219098224e-05
4.06391515113165e-05
5.49250095231582e-05
0.000111117721158571
2.18738609440763e-05
2.72387909941175e-05
6.69700602121643e-05
8.86795117802396e-05
8.40158436457081e-05
9.9109149652494e-05
2.88295402127373e-05
6.50882235177111e-05
7.45984290376116e-05
7.15851504346635e-05
6.55625327639016e-05
8.38592523207288e-05
3.32340180581684e-07
6.84247944160188e-05
7.30915506503676e-06
4.66305455407105e-05
0.000139836311870535
4.88957098501123e-05
6.87272109250654e-05
-4.44902629526925e-05
7.98598708344127e-05
3.64974853157183e-05
4.35468864435318e-05
3.22599711649716e-05
7.58271544261064e-05
3.87645333273846e-05
9.28528648863083e-05
0.000103058035265793
8.77871247731539e-05
5.10896287802969e-05
3.17915190116338e-05
5.35397252593548e-05
0.000114376433365094
7.23168132695647e-05
4.2779361597331e-05
7.6166529422106e-05
4.71428710893837e-05
5.10360775897177e-05
1.87069312598932e-05
-2.53625217800953e-05
5.38951404683615e-05
6.50374060521896e-05
9.98049482535566e-05
4.36966762282267e-05
-1.23705381890836e-05
0.000102059019467544
0.000128369588116802
1.11391481350135e-05
6.42197054426537e-05
2.83791119494439e-05
8.48425407378466e-05
3.41744782195371e-05
0.000100830366596036
6.84402419703706e-05
9.51521747315366e-05
6.00095416043844e-05
0.000123600908124105
4.97993186591264e-05
-1.07566287593672e-06
8.92458318241883e-05
9.01527831722819e-05
9.57523044896348e-05
5.76841872078506e-05
5.49844549134958e-05
7.65506847977406e-05
7.89319912482943e-05
5.38695249083604e-05
8.79841767969084e-05
0.000107634294959134
3.21023126472155e-05
8.50909272303687e-05
6.56985542007446e-05
6.21299262688968e-05
9.79071382455405e-05
7.18149719924266e-05
5.84961385689855e-05
1.55720996292029e-05
9.5094388142818e-06
0.000104984471591495
0.000105282098895393
4.0075094982974e-05
2.90291222123056e-05
4.34665800946546e-05
5.31048603031888e-05
4.95011856045447e-05
0.000102175992385673
0.000115412398211725
4.15284200282601e-05
0.000122450008974139
6.39445511063011e-05
4.26830208394697e-05
5.0513161179711e-05
9.68004655445298e-05
6.16188107359809e-05
7.7109193011461e-05
4.06024661408776e-05
6.67452127440407e-05
5.73663992939309e-05
4.69738609794769e-05
0.000103128279476637
-6.23395144766887e-07
5.33551565121669e-05
-9.15556225734108e-06
8.18500463307575e-05
5.96059284673625e-05
0.000122922430209656
3.6850235828439e-05
9.16430915516938e-05
8.12705157390077e-05
1.7370592293387e-05
8.10950934997079e-05
5.17852058714987e-05
6.23928410441097e-05
6.72353164748812e-05
4.70985011498194e-05
4.72262350089034e-05
0.000110327551694155
1.46123210777641e-05
6.28356840874665e-05
5.03781302752065e-05
7.62526088101867e-05
8.6210072540372e-05
4.01277890331868e-05
5.16436456741453e-05
6.62560321027543e-05
0.000105500491038327
6.48118008018149e-05
7.7075790550799e-05
6.87624202637707e-05
-2.32234007018939e-05
1.00943982416641e-05
8.19410457359844e-05
3.15968075377469e-05
3.20075558286762e-05
-2.8413958436478e-05
4.85035647928336e-06
5.09492909892486e-05
5.83257714190645e-05
9.04057741738377e-05
2.2643160371396e-05
0.000102193125728969
5.10207310340547e-05
7.09929411655552e-05
9.823671173175e-05
3.41770718529937e-05
3.26017672816657e-05
9.24742864113692e-05
0.000107388929626392
6.87903685526089e-05
-3.05761647830084e-05
9.54646549276404e-05
3.45003837315674e-05
0.000110473170765355
5.91724793690277e-05
9.32585779985185e-05
9.0466776479438e-05
6.89527107789635e-05
2.44311924356804e-05
4.88245898233981e-05
2.02778304173554e-05
6.23597738423082e-05
9.82840809712729e-05
7.65742707183411e-05
8.53001776674703e-05
2.19233162795936e-05
8.53583611041898e-05
8.51731170164795e-05
3.32692655324439e-05
4.03185896749089e-05
7.85403378216008e-05
9.32682949870535e-05
9.18166101159596e-05
8.19030386161067e-05
0.000104409852681469
5.7737525241162e-05
4.67013570417379e-05
6.47198778805881e-05
6.13152672097853e-05
7.71797146136147e-05
9.01844960248611e-05
5.76610604129324e-05
8.06324227161202e-05
5.82331729922193e-05
7.07507273919264e-05
8.403171686057e-05
2.17683041171663e-05
0.000102068182537626
2.45207556673146e-05
6.91141837006588e-05
7.24708775787971e-05
3.4172672326147e-05
-5.37199018531351e-05
6.52058114463159e-05
9.7747534357568e-06
5.08701332478611e-05
9.6888160181747e-05
8.29943794018237e-05
4.67800740456582e-05
0.000108120110158109
3.57203025887364e-05
1.57434358174334e-05
0.000102715523990873
1.01741605477539e-06
4.6593856234491e-05
0.000109967214710596
4.49643311299515e-05
7.14220880312974e-05
7.21733221740318e-05
3.25826624731462e-05
9.41006549862441e-05
0.000100870688879496
0.000169478069365934
6.82983046328375e-05
8.33548284419266e-05
0.00010625145325354
4.63761331061975e-05
0.000107597985271943
8.33671802229788e-05
6.8008757350681e-05
4.91772261929224e-05
0.000101552460030918
7.36451676897324e-05
7.75402196039451e-05
2.42171604746254e-05
2.79676501197974e-05
1.46560492130271e-05
2.26485021405378e-05
-1.36713365329373e-05
1.88493693422263e-05
2.50358313168448e-05
2.72602687812611e-05
8.35298698356746e-05
6.70439243871267e-05
5.59279576481076e-05
3.82840233433537e-05
3.68509321060459e-05
8.03241223239772e-06
6.58954233211038e-05
0.000108388906128686
5.80901049829439e-05
5.59020920959338e-05
1.55767457667782e-06
3.34769582012245e-05
2.50216508506021e-05
-8.66701333853862e-06
6.45028675431269e-05
0.000144191765066264
8.2525312626726e-05
6.11685342575183e-05
4.10954476073896e-05
5.65015570894232e-05
1.6995417619865e-05
-1.60444335689342e-05
6.93227690318675e-05
4.80405290914321e-05
8.42273040251191e-05
7.5666457378338e-05
7.92148457741388e-05
9.21739803612852e-05
2.02517721736894e-05
2.44694134870658e-05
9.36853724625453e-05
3.50016892588428e-05
3.01612612968603e-05
9.78096532110128e-05
9.19253961715506e-05
5.2163509329226e-05
3.32788999136394e-05
2.34982801176385e-05
5.2601633866343e-05
6.10791980399788e-05
5.96443921055243e-05
4.31548259013583e-05
2.70047842796898e-05
6.1585448688363e-06
3.61680287194617e-06
3.43154801805146e-05
3.54036876406355e-05
1.2413361585947e-05
7.93147329431116e-05
4.14785645033173e-05
5.49663034686938e-05
-8.49296764385897e-07
4.91883399448219e-05
0.000117945860961298
5.93571184763105e-05
5.61518790250049e-05
6.95852174060892e-05
-6.03192248567797e-06
2.54581289028147e-05
9.01439461751948e-05
5.0115232379507e-05
4.63378831427163e-05
6.77994204055626e-05
8.78832891522242e-05
3.66082863758302e-05
6.63831689912277e-05
-6.80022435280283e-06
3.708374355183e-05
3.17026526994145e-05
5.15039307470122e-05
6.89670002408324e-05
3.48020867968879e-05
5.79404244571315e-05
6.78295816774675e-05
1.60319053537068e-05
4.99810369334409e-05
6.35219399139817e-05
6.75930283077728e-05
5.08667309136142e-05
5.97899042529363e-05
8.16795219901567e-05
4.51663819758627e-05
8.50064392136482e-05
6.66020474568716e-05
7.14166115447904e-05
3.00464294483429e-05
6.17568342908818e-05
7.36185847903955e-05
7.19546490562722e-05
4.83033397372556e-05
0.000111773713965251
8.38137759297329e-05
0.000100794271850396
6.75260351733084e-05
5.83750587488029e-05
9.29331584387837e-05
8.75946193869735e-05
2.32335783897045e-05
-6.65976375614046e-06
3.90503558242073e-05
4.08931956285189e-05
8.23967924498606e-05
4.78720336685708e-05
0.000122047881598321
1.8959281659716e-05
0.000101248274964907
5.45587980516477e-05
5.33735146634771e-05
0.000100457056663307
3.5599600208287e-05
7.5758563684653e-05
5.32444562223789e-05
-1.74747891337367e-05
8.75807502080692e-05
2.26542132024626e-05
6.8234788382312e-05
4.16962910789854e-05
3.08402003259621e-05
1.43185517225744e-05
6.97722803931078e-05
6.50905517891099e-05
0.00011185596405965
4.75280196134675e-05
4.6566082045843e-05
0.000135468206826486
9.72835599141333e-05
7.4934607861307e-05
2.75307192515789e-05
3.26604735794148e-05
0.000115168646632116
8.70792147103894e-05
4.63057654445446e-05
6.28102079980599e-05
8.50490906454526e-06
5.51730027810506e-05
4.80540396230561e-05
0.000103093026094441
3.32772233001992e-05
0.000126207318591268
-1.30913291402146e-05
9.22017491631439e-05
8.48502003090021e-05
-2.81170639641954e-05
6.28925846205259e-06
4.19107505829944e-05
9.75039279344168e-05
2.41209981597892e-05
0.000107247403927426
8.11725138336715e-05
5.31591345958592e-05
9.06739855453576e-05
4.50665893225742e-05
5.53406030759e-05
4.40926066957259e-05
2.78930472826933e-06
6.67540743107971e-05
5.13247120341479e-05
4.58457515057183e-05
4.16979369792056e-05
3.44367782755459e-05
6.31363540845529e-05
0.000109315903780594
6.7875563610777e-05
6.55896852466834e-05
1.83339095181369e-05
6.28502944848386e-05
-9.49066124819215e-06
3.7001986931187e-05
4.94435446369865e-05
2.76584724571617e-05
6.10837856885102e-05
0.000117045204311057
0.000102307604471804
0.000107142712566101
5.85224125438716e-05
1.0888668986781e-07
3.36760801584126e-05
1.10497294324316e-06
9.23912086437641e-05
7.79913720110704e-05
2.25797723840349e-05
4.65094483538196e-05
7.66515653546979e-05
0.000125373978079645
3.95197611766554e-05
2.43316670499111e-05
9.43617786687792e-05
3.92616386224359e-05
7.05632816859269e-05
9.51831324295027e-05
6.23257219903513e-05
7.71814947376068e-05
4.60494297305065e-05
3.14739928887751e-05
5.51634355455482e-05
7.68522860155765e-05
2.06066401368831e-05
5.38425927786251e-05
9.47423638332772e-05
-6.99231443513361e-06
7.37705571192198e-05
6.49224820532638e-05
8.4213660303527e-05
6.70084017818019e-05
4.06465922382746e-05
9.83140898611259e-05
0.000111998609589728
4.50553402276413e-05
7.04428940235015e-05
7.93367577133409e-05
6.15065483138806e-05
2.36990590186942e-05
3.22706450346635e-05
6.09026878112607e-05
6.40040772963147e-05
7.07768039592146e-05
6.24833270608101e-05
3.61270650030298e-05
7.15610246925954e-05
7.39287491089578e-05
3.18843637692189e-05
4.7159044292948e-05
7.39340529858699e-05
0.000102153492247895
6.43813373810287e-05
7.42919801654392e-05
6.62546493088785e-05
3.23129516533105e-05
0.000100230341488924
3.57051647102483e-05
0.000103964538132859
0.000127819031452164
6.21601107546838e-05
6.53160842669977e-05
7.52576020627249e-05
9.22198382670753e-05
4.98309518229468e-05
4.861988028551e-05
3.60101751414398e-05
3.32027689866733e-05
9.23374709636145e-05
-1.97418884778175e-06
5.73588577269971e-05
3.42358860280873e-05
-1.10807446225491e-05
4.8321496422057e-05
4.91931010445566e-05
2.82231197812824e-05
0.000101958183288029
4.59347469332331e-05
9.40535018577723e-05
5.18218822208633e-05
-1.01559689333222e-06
4.40178601922189e-05
5.63861198408094e-06
5.59816253722123e-05
6.05926432507046e-05
6.20851470443202e-05
4.63835720810686e-05
0.000107434585006116
1.23528156206003e-05
6.14849798091906e-05
4.69645958091253e-05
1.93602536893209e-05
-2.45046885057183e-05
4.79884386877934e-05
8.06711317367485e-05
7.79171013544636e-05
4.68844646470781e-05
3.16715815531176e-05
6.19486099753375e-05
5.6268972375017e-05
6.04717512290545e-05
8.14720335532464e-05
4.90880474175661e-05
7.5748080544073e-05
0.000113987236370823
2.77998669176096e-05
9.32611440411786e-05
5.71503511611797e-05
5.35264342191327e-05
5.31777742096137e-05
5.57181542268163e-05
0.000101837136914815
0.000123128392623607
9.29879679590584e-05
9.90863519700279e-05
4.24568079322438e-05
2.09120331732541e-05
4.63116048291698e-06
3.19858877478335e-05
0.000111853374959395
3.87972060484382e-05
4.42182989443477e-05
5.75819074092059e-05
5.1209609660976e-05
-7.56183027170256e-06
7.8224551974264e-05
5.74989575144593e-05
3.9468927506584e-05
3.81706266837605e-05
0.000131763705498756
8.63198695405344e-05
5.30272119583153e-05
8.43185672526927e-05
7.54609777048446e-05
3.95962658778895e-05
9.08326886917349e-05
0.000104067991887963
0.000125524399107624
6.73858051340705e-05
0.000119374957175334
5.61987563829353e-05
7.52482451244397e-05
0.000117132372926621
4.62008253226627e-05
0.000102666853925469
6.43062333082549e-05
3.42307690203155e-05
9.67452911370198e-05
5.5397955668142e-05
2.94243632161308e-05
0.000121605522323124
8.19141161349687e-05
-2.83289618903735e-05
4.13276474672992e-05
7.21921439836514e-05
2.46254728251807e-05
0.000119731383692954
6.74917759793116e-05
4.1338474782237e-05
6.27066119028687e-05
1.38303410438828e-05
8.05343571112355e-05
8.06378372407916e-05
3.49929638539781e-05
3.81287526620972e-05
4.64369423211391e-05
7.58474815946956e-05
2.78822930233194e-05
-6.40476017115501e-06
4.98159470478653e-05
6.78847909304773e-05
2.85336344331603e-05
8.18168122638412e-05
8.32629942559857e-05
3.36474941104121e-05
2.17475092119552e-05
0.000135782355784036
2.99681181056607e-05
1.7542847989955e-05
5.81291051320649e-06
3.62727948573442e-05
2.59237199550809e-05
7.79544038096728e-05
6.05470217621597e-05
6.21717933792069e-05
7.8159991583818e-05
5.16569360089918e-05
7.20137338409599e-05
9.22927238487995e-05
7.31858665118657e-05
4.4580347957537e-05
5.43361187169547e-05
-9.68232992978597e-06
0.000104082320752098
8.64816671912281e-05
5.51117876089382e-05
5.15037350192673e-05
3.61914133392729e-05
3.39754879821139e-05
7.47133863651145e-05
8.09773314943635e-05
5.53113625925312e-05
6.98717066732043e-05
5.94270984044903e-05
3.97592540700265e-05
4.75260164986308e-05
4.5212151831871e-05
4.71958161085329e-05
7.84615688923571e-05
3.4705913078029e-05
4.64660230531311e-05
6.42141500157644e-05
0.000117052357336265
2.9455988594843e-05
4.12149721629181e-05
9.31972958927977e-05
1.77845449737946e-05
-4.21261858379566e-06
3.04870667812106e-05
8.94668409564948e-05
8.48952121772094e-05
7.12896612453025e-05
0.000109176394401657
6.93613925971487e-05
2.67762063689896e-05
9.44480126362015e-05
0.000105456408446031
7.2043918397835e-05
2.76406603352482e-05
4.37219112895179e-05
4.02021630167748e-05
4.35099813974994e-05
0.000101841523767563
9.23295502463224e-05
6.23134511645808e-05
9.9807459625335e-05
5.77512563805563e-05
4.12732122063468e-05
0.000119797818067684
5.21596857351364e-05
0.000113803831652803
8.1427465900557e-05
7.35395218105277e-05
0.000109873426210227
7.83427318514673e-05
4.50184516500495e-05
3.54206116124989e-05
6.07467194915048e-05
5.50301934227843e-05
3.49472736092985e-05
7.6600543476185e-05
6.55162056549574e-06
0.00011531905833897
9.49453169457887e-05
2.95944990953374e-05
3.40016737355491e-05
2.10469840062239e-05
3.3498950068531e-05
6.22220440428519e-05
-1.44039571400996e-05
6.10113826822465e-05
5.31395441254057e-05
4.10282704334623e-06
2.88702586360334e-05
5.5619278256548e-05
9.03498016986751e-05
-3.8704902823844e-06
7.86189555184309e-05
9.95937103229699e-05
1.75012085795796e-05
5.79368333611039e-05
9.36977144362673e-05
0.000105062766338583
8.89288781392795e-05
3.80181097832013e-05
5.51078046314214e-05
9.00108073367539e-06
4.73013002146982e-05
0.000110511164490222
5.48709494706317e-05
9.41534248949441e-05
1.8620915312805e-05
5.22654898980401e-05
0.000103411348964069
2.09346400694243e-05
-5.65919280724561e-06
9.81310336589844e-05
3.16160052558992e-05
2.42617840681761e-05
2.967777362774e-05
7.27478960689844e-05
3.57026818587669e-05
7.10362184822621e-05
6.79940972081909e-05
8.06513629869806e-05
5.43742745402765e-05
6.71809192506361e-05
6.99539438373479e-05
5.22048310274355e-05
8.06631893905562e-05
5.96982581284063e-05
-2.56236789522362e-05
5.12664413661574e-05
1.7352903730495e-05
8.49635674793675e-05
9.11005906896299e-05
-1.54957051245726e-05
3.91379188417569e-05
0.000101684917276396
9.10053484299149e-05
0.000102163372664055
6.14893105751763e-06
0.000113415602693686
6.77065889237019e-05
6.92028938587238e-05
6.80311197109861e-05
7.58967016453043e-05
1.40308522125329e-05
6.9017579166246e-05
7.40746412667544e-05
1.18633025583976e-05
8.55856039684642e-05
6.03791631576657e-05
0.000143157985398994
2.94534623208822e-05
1.24556120337745e-05
6.54154941164738e-05
3.67267660996587e-05
7.10230796171903e-05
4.46442703322229e-05
0.000116779991727566
0.000156703046390808
1.80858648951272e-05
9.96372822697128e-05
0.000112116293092431
0.000123468660172121
2.64347334092335e-05
7.45229289269004e-05
0.000128852128816754
7.62571707728046e-05
8.79190681047979e-05
9.80940618386661e-05
-6.5075122495052e-05
4.03557935957344e-05
2.08447657429963e-05
5.25709977652264e-05
6.64508988930573e-05
8.79249553941796e-05
-1.02587667982388e-05
4.41960765864237e-05
8.10287626764657e-05
9.33093176297901e-05
8.68706777461804e-05
7.0322881652976e-05
2.83715440557432e-05
1.09460031130052e-05
9.22429630706121e-05
6.02269206796046e-05
8.22996014079031e-05
2.72246084338199e-05
5.06726680732774e-05
2.35230378462197e-05
4.4710794254163e-05
9.20943591549526e-05
8.22530795443652e-05
5.47652824993536e-05
-6.41923475030805e-06
9.95010266527716e-05
4.49267800257627e-05
4.15498449005707e-05
4.54895714544224e-05
5.58520121370789e-05
4.87936799715664e-05
0.000102496855246253
8.54175434230599e-05
7.69305698457368e-05
5.59827198117265e-05
9.71708988742055e-05
2.32942230573306e-05
3.81733585258805e-05
2.83209829439042e-05
7.80776647061204e-05
5.73065243148176e-05
7.08595222848362e-05
2.11405192690591e-05
7.48434033826702e-05
0.000100961634639693
7.21202348144571e-05
6.73162279005159e-05
7.7601018240569e-06
1.35997829977771e-05
6.60050445828751e-06
8.37145552202871e-05
7.91004810711445e-06
2.36596008865982e-06
1.82324620455858e-05
5.62694457326366e-05
9.97673198548326e-05
0.000102808331194978
0.000110006958237969
4.58390634762129e-05
0.000101421921889223
6.2779453736989e-05
3.00085655565509e-05
4.58554765236377e-05
2.97586781290387e-05
3.80756164652491e-05
6.03162937633879e-05
1.81571999186345e-05
1.3224504561667e-06
0.000173386024693804
6.02504583065384e-05
6.37841211509544e-05
8.71680278944805e-05
7.69787575836114e-05
4.97181278208582e-05
0.000118178543877838
2.26835404697384e-05
2.84694698943338e-05
6.28426239055612e-05
4.4306526743294e-05
9.75542830193713e-05
7.85459818500254e-05
9.27085530016329e-05
6.68295088927544e-05
4.39945800775402e-05
6.30387995486387e-05
4.3743851318758e-05
0.000104362150771773
8.43415196839744e-05
0.00010288324912063
5.98442148557812e-05
8.4910839597015e-05
5.09200702957435e-05
0.000113997414041739
-8.53623438485786e-06
9.25056951026592e-05
6.11816821679128e-05
6.9253011202585e-05
4.04826925011751e-05
7.6203738212049e-05
2.79318603298758e-05
2.26610190190943e-05
-2.28327066969434e-05
6.29107463616488e-05
8.48787685763003e-05
7.37865989009568e-05
9.1259255862691e-05
2.14434027037296e-05
8.16136742210809e-05
5.37295231731427e-05
2.66121027491822e-05
3.47115048807352e-05
4.639670492512e-05
4.43515765180849e-05
-9.11795581491194e-06
2.43122759462977e-05
4.45069482900672e-05
7.95046764696347e-05
3.99225507652597e-05
9.03691887641687e-05
3.78572377583283e-05
7.11169687683742e-05
3.26928565225108e-05
1.71276809522138e-05
1.19684794768951e-05
8.23463894035585e-05
7.16535464412627e-05
4.32055388975351e-05
4.64477588238553e-05
0.000113990401528092
2.91869477760869e-05
9.82033538078912e-05
3.44000879345122e-05
7.70262358768708e-05
7.89611861404201e-05
4.22605095593062e-05
2.84037053037073e-05
4.20579217440952e-05
3.18757772274506e-05
1.96310960668908e-05
4.85422782922096e-05
3.31914189886903e-05
8.0439371608787e-05
1.07671895360115e-05
-4.49215649526311e-05
2.64845981207278e-05
0.000129156799003969
5.98138617905158e-05
0.000114240856507665
6.62134298838244e-05
4.51604631085395e-05
8.32271735741657e-05
7.32510440333804e-05
6.11690692185633e-05
3.58625208125986e-05
5.72249548580636e-05
4.46378718355432e-05
4.94827737855093e-05
9.90368642023603e-05
7.95958715694561e-05
7.42972971224042e-05
6.16289942303061e-05
2.24577206317597e-05
5.8455656712859e-05
0.000105847526193411
3.5132091909066e-05
9.53830956214861e-05
0.000113923639148142
5.81143535485623e-05
1.84725848951794e-06
8.32329541181413e-05
-6.64627185321883e-06
1.76391315986249e-05
3.75477152808755e-05
8.44338797413558e-05
5.51774179079969e-05
7.2679440756805e-05
5.87661089348665e-05
6.89158854210963e-05
9.05390236599768e-05
6.30110117985057e-05
2.9258218736615e-05
5.31327983719805e-05
2.11511418840635e-05
5.18911871034947e-05
8.96968592518339e-05
5.946078199187e-05
4.65750888492522e-05
5.62411692289992e-05
2.45033764057187e-05
6.24695610498525e-05
6.01981030929086e-05
9.43399882681679e-05
5.66093102616268e-05
6.46077261755007e-05
6.63471648869471e-05
8.06827395293444e-05
7.75273303589435e-05
7.89883240642036e-05
9.50400309972784e-05
9.52593634128567e-05
2.93361873066349e-05
5.74306777920205e-05
4.24527262705595e-05
5.75860176706656e-05
1.9874342022762e-05
4.91912939861792e-05
1.85976537197093e-05
4.06110433626474e-05
6.41267933224083e-05
5.70398285011822e-05
5.11097337936521e-06
5.89652410893688e-05
9.33098533856528e-06
9.83038579887328e-05
4.81135022081844e-05
5.72589221370792e-05
8.98978703441434e-05
8.86319119316681e-05
2.49755796376466e-05
1.1135312191584e-05
5.40145033831825e-05
2.73930972661881e-05
5.13420028999704e-05
0.000130256101353313
6.96785184743485e-05
7.0681453594733e-05
4.01405871643569e-05
5.12794692425831e-05
0.000107183651316422
0.000130102494562116
4.49759272705343e-05
7.16619450218378e-05
4.07224852640136e-05
7.78144576274001e-05
0.000114225588881504
3.74399095741476e-05
8.33452723301961e-05
9.14231618652087e-05
6.19649337801616e-05
0.000113701451126142
7.70658106343849e-05
9.16686589541855e-05
9.30077219164329e-05
0.000116996322412083
6.89821330260496e-06
6.28448713018693e-05
5.68255499231455e-05
7.34272876818034e-05
4.64010863101032e-05
3.50651784420529e-05
4.70136745352211e-05
3.40090529556524e-06
0.000103894531190933
4.08119405545254e-05
3.39444456967222e-05
6.94168812992099e-05
5.51905421299938e-05
0.000120129571365717
-2.75147774908354e-05
5.82029443447054e-05
6.1045749499413e-05
7.53275790646253e-05
3.56663314414348e-05
7.04625259701301e-05
3.0791844624713e-05
5.70599794389773e-05
6.89574775549334e-05
2.18022363452613e-05
7.37410751837374e-05
5.74239557072306e-05
7.28858265787899e-05
2.68396320755226e-05
2.33045521115764e-05
