# Supplementary material for: Research on computational propagation and identification of mine microseismic signals based on deep learning
Source: PLoS One. 2025 Oct 22;20(10):e0334641. doi: 10.1371/journal.pone.0334641 (PMC12543183; doi:10.1371/journal.pone.0334641)
Supplement: S5 Data — (ZIP) [file pone.0334641.s005.zip › 000100800001542.xlsx_0.txt_24.txt.txt]

5.66605278172654e-05
4.70747380081091e-05
-1.71075477577843e-05
5.12724682264316e-05
4.9073567566557e-05
0.000112486831010673
5.6971562069696e-05
3.87002402041985e-05
1.31135959984013e-05
7.81147342594415e-05
4.65209603311125e-05
-9.72892483492913e-06
4.45378728986661e-05
7.13408048828486e-05
6.59147011694997e-05
2.79661939515874e-05
1.24833851201298e-05
7.23532741004017e-05
2.49444531313552e-05
6.16456602104087e-05
8.49478749893111e-05
4.81459754757144e-05
6.11910601828282e-05
0.000107788630166599
0.000106988268037041
6.71978205885228e-05
3.22140702574028e-05
0.000102430512009143
7.8148213837288e-05
0.000111455058727746
8.32132419029574e-05
6.26403127772257e-05
3.56951513013786e-05
4.56041835282375e-05
8.75752525461692e-05
9.42994972647698e-05
4.52053539632011e-05
0.000123458434982889
7.41824754002053e-06
8.28249962302198e-05
5.48731908043852e-05
1.37439609167396e-05
6.67402322704976e-07
9.21686658873023e-05
5.51692271537486e-05
5.44111333624825e-05
5.55446710790869e-05
7.01723244690096e-05
9.75476646619257e-05
5.97833889775718e-05
-2.07537793331365e-05
9.41567430729087e-05
6.26898959799604e-05
0.000137322114157674
6.11993016856145e-05
8.93220849891519e-05
2.73898203845212e-05
1.09054704944307e-05
7.24677407110367e-05
5.30516217487603e-05
3.86542766005053e-05
3.90813242851297e-05
2.38869234676772e-05
4.29603120378193e-05
6.10162528163911e-05
0.000112027830973382
8.27283430690574e-05
9.59886889216607e-06
6.2058161732961e-05
7.86551257603309e-05
7.96095260098194e-05
6.99090872417826e-05
0.000123147619544188
7.34435607935445e-05
9.76602596895253e-05
8.51495225022249e-05
9.32198652806789e-05
1.7793925028654e-06
4.91084938500214e-06
8.40205394080053e-05
9.38265805341582e-05
4.91961681581373e-05
5.74782734755242e-05
5.04781820025625e-05
4.36300417621668e-05
3.64069823105801e-05
4.74893683526565e-05
0.000123543946749606
4.22608101959169e-05
9.8895702657837e-05
4.18093027029404e-05
-1.01961784291456e-05
0.000105622661175868
1.51319161353876e-05
2.72805253814008e-05
4.88301248021689e-06
0.000116879320718795
9.15060373247164e-05
5.93186243943482e-05
2.68669802753751e-05
6.81361162433139e-05
7.58229646569374e-05
2.54080100291555e-05
5.47575263386812e-05
8.59660185504364e-05
4.61859701641575e-05
4.33305446797051e-05
-1.65863354652541e-05
7.87535738522741e-05
5.22925314425486e-05
6.86453278965895e-05
9.84649428416781e-05
1.47694798779723e-05
-8.72266678615017e-06
0.00011547961480369
5.21647426272741e-05
7.38552991413142e-05
0.000110003290971144
4.44087239435835e-05
7.59462684582765e-05
6.22109665798578e-05
0.00010515184369519
8.75283982274413e-05
3.33801054923065e-05
0.00010232890922178
0.000103620929015461
9.52884434190888e-05
7.17304287088474e-05
7.78673594969973e-05
8.20686138550105e-05
9.31631537456596e-05
7.09642115079035e-05
3.7460338999433e-05
8.16500865888587e-05
6.62815201377784e-05
5.84650346024351e-05
5.39043615167166e-05
5.13386665503647e-05
8.09647002695907e-05
3.56390438286414e-05
4.28856896639351e-05
3.63211251404195e-05
-1.60688846041412e-05
-2.31966337155551e-05
-3.9669788800783e-06
-1.38065835368209e-05
2.42044309166866e-05
6.73232761998802e-06
2.81500068759848e-05
3.8302231309807e-05
-3.21738961668436e-05
3.47189610416527e-05
3.29358342664614e-05
5.27748186865607e-05
3.27834591123424e-05
5.22023096159051e-05
0.000115523601075731
3.24989960148052e-05
2.95099974113116e-05
6.82586654409186e-05
0.00010038181497698
7.08964291357889e-05
8.48991134046972e-05
7.57048606881321e-05
6.99046263728619e-05
2.05400827504756e-05
6.81497798575615e-05
7.03592800721643e-05
5.87040023535923e-05
0.000103696532650253
7.6890911005814e-05
5.13208672692893e-05
9.34202120231647e-05
7.23165240493515e-05
4.28726967455258e-05
6.84647100461446e-05
6.47064069750437e-05
9.68163952960071e-05
6.69977470809347e-05
7.39286188025676e-06
4.99414212085661e-05
8.91411430679186e-05
3.91484107941614e-05
0.000108667390706801
2.63512716427698e-05
1.73577993914667e-05
5.95952965475246e-05
1.75644451722281e-05
8.54899570474233e-05
4.45817775883267e-05
5.04155552525827e-05
3.68440078552683e-05
8.6755795537436e-05
1.73231301134382e-05
-1.36652404317671e-05
3.15693092871046e-05
1.14941913746857e-05
1.82962929524566e-05
5.42763098183318e-05
5.19476565199177e-05
1.51454052186039e-05
5.80265377175073e-05
3.70569965244629e-05
5.6858929694492e-05
5.03494385569432e-05
4.27090857652227e-05
4.9720395756794e-05
8.67179807042415e-05
-4.58143136378316e-06
8.16293546937716e-05
4.46228112456402e-05
1.22284402559855e-05
8.37698063286724e-05
4.72371413625885e-06
7.45682219753586e-05
6.81428377339005e-05
8.44763904976661e-05
4.56140682726576e-05
4.94012892016557e-05
3.11508810646494e-05
0.00010661402719655
0.000112567530717095
7.47513001668814e-05
9.37499367297362e-05
9.12880326165305e-05
2.5530972254454e-05
5.23771060981294e-05
5.44766501768176e-05
9.36313378648454e-05
5.35244108472295e-05
6.21662421232131e-05
8.80610827763944e-05
7.10117022693178e-05
1.75698024792881e-05
2.86605562218461e-05
5.49612004412078e-05
-1.94780647692222e-06
7.93699606313427e-05
7.11772570294047e-05
2.92645253152165e-05
0.000101899390977057
8.41879256025456e-05
-2.53748244585464e-05
7.62312944375897e-05
8.48093794159319e-05
9.11143515435809e-05
6.02557739689477e-05
0.00011063126117563
6.47417289036539e-05
2.67971538205315e-05
4.97975646612852e-05
9.53334121700271e-05
2.85780318433345e-05
3.06127430386305e-05
7.5868641166086e-05
0.000120513366257332
4.70445878179892e-05
8.7654856092299e-05
1.06954732907119e-05
7.38469989109062e-05
7.38077039976343e-05
4.1254041145184e-05
2.47900215222421e-05
3.17506610474654e-05
5.29640883041984e-05
6.08450793757715e-05
8.76985262903114e-05
5.01297429908795e-05
9.50146096587495e-05
6.01920173507975e-05
1.4979636039816e-05
8.48440458385551e-05
9.98276521793644e-05
7.32938246596194e-05
-1.4954585025467e-05
9.2914059084326e-05
4.00346498694647e-05
5.03137352815019e-05
4.13234609857672e-06
7.65167455738231e-05
0.000104167872171367
3.81339521271654e-05
6.2346602370522e-05
4.3284355568495e-05
4.58141609228932e-05
2.0900285279689e-05
5.45981197309693e-05
9.81733143422211e-06
1.2757100207735e-05
7.09799395439127e-05
-1.80370816578422e-05
5.62230638647946e-05
5.44655967949568e-06
4.70484719713308e-05
-2.46790915973774e-05
6.76303434839111e-05
4.81884823672803e-05
4.62252310004969e-05
3.37220057285981e-05
8.74795903981519e-05
5.7889060711822e-05
4.9536643270893e-05
7.18196660682234e-05
3.81225901796988e-05
1.09889590225659e-05
5.70725039797405e-05
7.41203735820123e-05
3.2275067325102e-05
0.00012127742104113
9.15351760409079e-05
7.98330928538147e-05
7.75498988611685e-05
9.45641887085115e-05
4.6818889685811e-05
7.00902609253779e-05
2.12903709178638e-05
9.23180460799034e-05
6.6624373480226e-05
2.16473789501524e-05
3.98240279119595e-05
8.16586284383434e-05
5.16929179252955e-05
7.37285327376573e-05
8.2843270268138e-05
8.96880608252458e-05
9.89656946204059e-05
1.22690026607332e-05
7.24119173014499e-05
-4.74381909617227e-06
5.42650739042536e-05
6.37596239725539e-05
3.38746211961238e-05
5.47290821873567e-05
8.92742071169415e-05
8.43354484431839e-05
6.48015010580946e-05
1.28897902405612e-05
8.34502121915426e-05
6.31528364899908e-05
4.27482634836357e-05
6.9805808746743e-05
7.9084664253986e-05
4.55344732979884e-05
5.64176364761539e-05
0.000140322508159396
8.59097837393377e-05
6.94613028150678e-05
4.9742335065224e-05
7.95067218871572e-05
3.96364473034829e-05
4.62005457976734e-05
6.04388658098092e-05
2.815981840282e-05
3.25173482760058e-05
7.04175139984657e-05
7.13482718326388e-05
2.84412037979942e-05
7.03381697065233e-05
7.16003526826584e-06
1.69288882437717e-05
8.89780305829992e-05
7.74827325965163e-05
0.000128630050812543
8.46896890841688e-05
1.09482721324804e-05
3.93791153345656e-05
9.50895016459489e-05
8.00817079733502e-05
8.32584041443079e-05
7.91292058843798e-05
8.88496835010287e-05
9.05603051088158e-05
5.3669987344418e-05
4.67017586400457e-06
2.47283970600627e-05
3.37215914227786e-05
6.93928399318617e-05
-4.2188212521073e-05
1.55282404143341e-05
0.000108241540932372
7.42481169383756e-06
4.71511676949966e-05
8.27335673476213e-05
1.23685711154841e-05
3.35719491164613e-05
3.02272632535674e-05
6.40980769923753e-05
3.80059063462997e-05
5.71195920111612e-05
8.71226646396539e-05
6.85807692002951e-05
-1.18878669445293e-05
2.43968381424096e-05
8.30810867882733e-05
-5.12263951730913e-06
5.64208643958044e-05
8.93742105831812e-05
0.000121485160399464
6.75213859766629e-05
0.00010807827334419
1.14454749546783e-05
6.90520568289459e-05
4.44145528329147e-05
5.80382729867013e-05
6.71331661331424e-05
6.38367536850798e-05
3.59992343692241e-05
4.04334247781631e-05
6.75894131974698e-05
4.15254850323348e-06
5.00925608488378e-05
3.80934820338339e-05
9.31193804951103e-05
4.1201164803076e-05
5.38998518184819e-05
7.3941823084102e-05
3.93589754404492e-05
7.02110496536613e-05
-1.13049661497689e-06
7.43987717161789e-05
6.34496426923799e-05
6.01110230065467e-05
8.17227917669611e-05
0.000116181130429749
5.13271350976325e-05
0.00011151696667095
7.73231318355675e-05
3.62101453110379e-05
3.08646569211209e-05
7.12127819702646e-05
2.04738741008099e-05
0.000134508055774093
7.26815075728873e-05
4.60556002192401e-05
7.65537478575534e-05
1.44517710213166e-05
5.32521698717553e-05
6.08058114824226e-05
7.1390858411843e-05
5.82561080302227e-05
6.12081970852851e-05
7.75828729338533e-05
6.32378706756129e-05
8.82361857563932e-05
0.00011880469838604
3.08251803389993e-05
0.000109366454116713
5.70395612676959e-05
9.73696286846788e-05
7.63604654594866e-05
5.80046428126092e-05
1.42973052447714e-05
0.000108955863896154
2.12165892029091e-05
2.57479047633286e-05
6.05716112887878e-05
5.85124141868029e-05
8.252232463736e-05
3.01416297695921e-05
6.47183273364516e-05
8.01526258555653e-05
9.56697134668071e-05
4.19918958434679e-05
7.58893638490194e-05
3.58233351729574e-05
8.82776384544626e-05
6.55905695318754e-05
2.23108244929264e-05
5.1195899547746e-05
7.10407876669894e-06
2.71280216296235e-05
2.07243516187345e-05
7.02468629938149e-05
4.4664566833888e-05
8.16968629471508e-05
9.32004181257102e-05
2.92028211408332e-05
5.09541592837455e-05
7.52420334529617e-05
7.63439690438229e-05
7.47895306601698e-05
4.48018337671266e-05
7.18858612553753e-05
4.28965330943908e-05
5.57204895483371e-05
1.89419213922282e-05
9.14115996052065e-05
0.00012074039260017
6.54882273550163e-05
8.35572302539826e-05
7.68123034238782e-05
0.000108532867127505
7.81605557314298e-05
0.00011052797721044
9.08077377809508e-05
0.000100827465542193
8.89230622465089e-05
6.84910614892159e-05
4.53038241261503e-05
1.97595639075357e-05
5.28204883790144e-05
-4.80212898347601e-06
7.83530580255252e-05
4.26888650711018e-05
4.71880723447036e-05
7.86744255983456e-05
1.34554515590658e-05
3.94431587040636e-05
0.000106954110402683
8.44101746322846e-05
0.000116947881084319
3.76224102629807e-05
0.00011071663646636
5.18949300261296e-05
4.4817136240345e-05
6.1409148771466e-05
4.91729608851133e-05
3.20510808154825e-05
2.00550385013183e-05
6.25806410823659e-05
6.16187136377978e-05
7.08980136553246e-06
2.964434874098e-05
7.34321907382892e-05
0.000102338871422361
5.01300908429414e-05
0.000135999597577896
2.46416942657505e-05
2.63545254931438e-05
7.3837540607579e-05
2.34525234119207e-05
-2.32039745991943e-05
2.48778732752861e-05
7.46521524595558e-05
4.28965975706226e-05
3.94297550602356e-05
2.77398032733603e-05
3.4931797007765e-05
5.63597052913862e-05
2.15583444755806e-05
5.83242807183107e-05
5.26519525986547e-05
6.28778529633667e-05
7.44025497506201e-05
3.53181282688989e-05
5.97875527593826e-05
6.27807069488697e-05
3.92296538661346e-05
0.000103745959126068
2.0594955242325e-05
0.000109731807704703
2.60820327848138e-05
5.75628284237603e-05
8.45563911908807e-05
7.80335691871152e-05
0.000106698647137075
7.26838024553258e-05
6.83367176124203e-05
4.44511018503547e-05
7.51276989735781e-06
7.23562678042272e-05
8.3746445273707e-05
8.28741430063947e-05
9.55646615721141e-05
6.38492607018078e-05
7.13501659904518e-05
7.46163942208955e-05
6.60048148480406e-05
9.54976526973535e-05
3.76933301644344e-05
3.6951296120237e-05
0.000128354837827929
0.000118342462153949
7.06567644463273e-05
3.05045503170062e-05
6.45943340911197e-05
6.9080528595925e-05
9.94389849033629e-05
8.74564650757486e-05
4.68264933558051e-05
5.24620192553484e-05
1.49663998491167e-05
0.000144212601336128
2.95499412515636e-05
4.22279018878752e-05
9.56695339086508e-05
2.1454680570875e-05
1.43944898682133e-05
9.15415799167689e-05
4.19767863077868e-05
0.000101228053694633
5.34517749842328e-05
3.90901527352939e-05
3.31003002673399e-05
6.62404801886099e-05
6.7798348682321e-05
1.75683171249574e-05
2.89761385174851e-05
0.000130754064053781
2.87623068481661e-05
9.7170545515311e-05
7.49076927657645e-05
8.26239248974629e-05
5.61554641162617e-05
5.81185685939597e-05
7.93813539061783e-05
0.000100308378687563
8.66293759953334e-05
0.000116856050274542
0.000125832784780938
3.53568291078434e-05
5.76428325150028e-05
5.5776403167172e-05
8.99337705797104e-05
9.03383456992793e-05
4.22381670428402e-05
7.59329408842571e-05
8.65096981995883e-05
0.000110865826377915
6.21811215702532e-05
2.47775194292348e-05
9.82123585298449e-05
1.10040368551956e-05
-1.78035060515923e-07
2.76806545383302e-05
1.95528534453717e-05
3.12888631027729e-05
5.13999240017769e-05
-8.84633758893218e-07
7.97574589026853e-05
8.24092471530274e-05
4.45980175846511e-06
3.15896614998484e-05
5.89633549492646e-05
3.64854673609536e-05
5.33761594733667e-05
1.66454814708816e-05
3.96298669962863e-05
1.95380466915217e-05
1.56670037449914e-05
5.08923472948908e-05
7.32173689701284e-05
6.95308828499981e-05
-2.22607078497541e-05
6.27496719105889e-05
1.78031215490933e-05
4.46928225040656e-05
2.7880923093031e-05
1.99639848421992e-05
6.3164475790943e-05
0.000103419870209325
6.52448512191981e-05
8.60929942331153e-05
8.02112571869973e-05
8.45657350517104e-05
7.83651517445499e-05
5.18573911872263e-05
8.22983604364902e-05
9.39203096235611e-05
0.000108881870202621
3.56568404074099e-05
2.76828812213746e-05
6.39514356111227e-05
5.77596082441006e-05
0.000119341420239246
5.65996760207623e-05
4.89632441723877e-05
0.000169916263009036
6.7887753595586e-05
9.66480650497437e-05
3.13693714830437e-05
3.11231421170261e-05
4.43147735349736e-05
3.55157628276967e-05
6.78965247829588e-05
2.86095135465128e-05
5.66447137129801e-05
5.93700630701553e-05
6.52646906925686e-05
7.88653624248618e-05
4.98052435285795e-05
0.000121468512673213
6.09767785814204e-05
4.19592230657613e-05
1.1941587509955e-05
3.08387091475542e-05
4.86314036146186e-05
3.53666631363315e-05
1.42114091634287e-05
-6.46193582726334e-06
4.00422639993114e-05
5.53062322420412e-05
6.57100672328373e-05
5.10085766536466e-05
1.75838278708687e-05
7.5490862625422e-05
9.46046149624089e-05
7.9495278405139e-05
0.0001155260255969
0.000111175908585672
5.34879091807602e-05
1.12603808024804e-05
5.15241980956086e-05
4.62504556456625e-05
9.49716480557966e-05
5.20946229403959e-05
0.000131786786604778
8.25358418894184e-05
6.33157072195783e-05
5.10026520550927e-05
6.06803658211363e-05
2.56097644476204e-05
3.95171947113541e-05
3.42969406049232e-05
6.4389257724911e-05
5.54388755776468e-05
5.51270010626654e-05
5.21881350843647e-05
3.82304466566975e-05
1.08109549290365e-05
8.9876125972247e-05
0.000142989976965421
5.47145685317004e-05
4.63025401206741e-05
8.99406251971643e-06
7.62220765172909e-05
9.29746795874178e-05
8.38487147965038e-05
9.90253932895768e-05
9.34959740194067e-05
8.54213762338217e-05
6.27401178236908e-05
7.41031677360384e-05
6.0468696971051e-05
8.37501528387239e-05
5.5959734068466e-05
5.33188586622242e-05
4.88360005499058e-05
2.91251770668037e-05
6.57977234115435e-05
4.96168967630022e-05
2.77282832621648e-05
5.61742788437838e-05
5.16416375842834e-05
8.19645766310681e-05
5.81889695163477e-05
2.44903544572297e-05
3.81689829140767e-05
9.7817878621674e-05
6.34871699973452e-05
9.58194805000592e-05
7.84951096014673e-05
5.56821116294063e-05
3.39598717468613e-05
2.49382350565328e-05
5.19682874883495e-05
5.97418463711974e-05
3.60358616220174e-05
9.2617348956555e-05
0.000109970126190975
6.2688023052667e-05
1.43546011470936e-06
6.84513097854078e-05
4.08519826886984e-05
6.30891536669451e-05
5.42073460815893e-05
7.67700179070721e-05
0.000133113489004835
6.32703509007325e-05
3.32974461221678e-05
4.61820432879591e-05
4.27057884578158e-05
5.07245318311048e-05
3.01321927226637e-05
6.76313222230845e-05
3.82206887405722e-05
9.82460917365028e-05
2.73748622770821e-05
4.61010563933184e-05
3.78980575401996e-05
2.14603924319421e-05
6.98977113023787e-05
8.13255798932909e-05
3.67861311882116e-05
5.18369146350908e-05
5.56149718477723e-05
6.21741242328548e-05
0.000112789631756973
5.75937643409286e-05
5.28404219983188e-06
4.50803550421416e-05
3.51915437017944e-05
9.16537082595297e-05
5.43167320459345e-05
5.55127439750017e-05
1.32225417994462e-05
4.26834188686393e-05
7.00824188343264e-05
3.42875650948174e-05
3.89184011571547e-05
7.87513347814633e-05
2.59101163576734e-05
4.88898759185401e-05
3.80332186653805e-05
8.40037318640554e-05
-1.81911798149164e-05
4.01963610355747e-05
4.78382379551295e-05
5.18265730213324e-05
3.57576564037992e-05
0.00011655574492584
8.70663983740873e-05
7.27516823259688e-05
8.64969401486335e-05
8.70835071924076e-06
5.32657719460505e-05
-5.160740992944e-06
5.24319046187059e-05
0.000102260177630976
8.9791698026078e-05
6.84589509730168e-05
-2.14579305753649e-06
5.39994818997336e-05
5.09858646925485e-05
3.33579132953703e-05
2.82760265095401e-05
0.000104283788748517
1.34065128958645e-05
5.08186860856252e-05
7.2134633133869e-05
0.000107110392542067
6.53644837660576e-05
8.34332698457496e-05
9.47942501609741e-05
1.94475768916925e-05
5.60199328471865e-05
6.94629111191318e-05
8.65785428138834e-05
9.85346283199016e-05
4.57763048726837e-05
3.79448821067115e-05
7.26802140235234e-05
8.87405614675097e-05
9.11148656292749e-05
4.82605301330957e-05
8.99914572752837e-05
5.11548601131615e-05
6.83128327017906e-05
6.43648322100836e-05
3.86680614101182e-05
8.1438780311091e-05
9.88582462127248e-05
2.34190444505685e-05
5.28349094583455e-05
3.60252065827192e-05
-1.15460833928393e-05
1.39997221983287e-05
3.96670353915962e-05
4.29676246162535e-05
6.79400420426264e-05
4.76083354182919e-05
4.8277735175381e-05
8.23060454091059e-05
-2.3736761551826e-05
3.08337038247465e-05
3.0069107388015e-05
2.63370395033436e-05
3.9685167964535e-05
4.42993666275875e-05
-4.96523901333304e-06
5.59950881220997e-05
7.76660479857789e-05
0.000109008018200678
6.52811102630374e-05
7.94293287214566e-05
5.62626996954864e-05
3.18928566758874e-05
3.40930900832693e-05
3.0148110798384e-05
1.98886957708867e-05
1.94050104730099e-05
3.35148028813879e-05
4.05694842089348e-05
6.03845479397528e-05
4.91240759561145e-05
9.07517445541832e-05
2.62421168503982e-05
3.6205208139854e-05
3.25448171356e-05
1.66117492308093e-06
7.39782965756989e-05
5.02476303968135e-05
6.73306343246056e-05
8.70850159624715e-05
5.95427714365795e-05
4.39587932776945e-05
1.9211149039671e-05
2.74583298545453e-05
9.47078226992769e-05
4.84022007133516e-05
4.86688358507832e-05
8.61204783510592e-05
9.20454194031244e-05
6.34475064317028e-05
2.25815749689506e-05
6.27500616344436e-05
1.36418991489381e-05
-1.88252840762357e-07
0.000113518383926914
4.84473930083062e-05
5.15761331858222e-05
5.36140060536057e-05
7.9779606870845e-05
3.49740334227256e-05
9.13203574072504e-05
7.83929146999718e-05
2.69192290177658e-05
6.38750039298911e-05
6.86364021364728e-05
3.1962402872625e-05
6.6293053646222e-05
8.78290522663229e-05
2.87477294230921e-05
4.07554616452516e-05
5.6818130302509e-05
1.57814078704792e-05
3.72252307973589e-05
3.82265504292655e-06
0.000108268734102546
0.000121539883885915
6.05735885075805e-05
8.55359776551898e-05
3.27785323733921e-05
4.63013881304504e-05
6.97587139355817e-05
5.45514505317053e-05
6.33319018951647e-05
8.181774411362e-05
3.94233777610759e-05
6.59980460411814e-05
-7.52121618137472e-07
1.5265169865324e-05
6.45228354849253e-05
7.09755534726237e-05
0.000104215655824204
0.000111136215170888
6.82522001092965e-05
5.46646271443744e-05
0.000100497052613268
1.81987609802061e-05
5.83007870342492e-05
5.5959209714399e-05
5.00492465170446e-05
3.23905653213907e-05
3.37154758193154e-05
4.46312980798395e-05
1.55777724852411e-05
-1.61769539298394e-05
3.66104054884509e-05
5.86292033536597e-05
7.01341865259779e-05
5.09946883968012e-05
4.41152111627107e-05
5.96225102684625e-05
2.29337524449549e-05
6.14019383961447e-05
9.33262742627854e-05
4.0156106646771e-05
7.00401316565409e-05
0.000101436619747676
8.66247936788259e-05
5.66247574668419e-05
0.000113004281791975
6.67944374371526e-05
0.000107608911171694
3.4992656667601e-05
5.62630626710982e-05
5.46595070259473e-05
0.000116584815368832
9.5165719732115e-05
5.77810962668252e-05
8.23129364727088e-05
8.89363638046227e-05
8.63732867005322e-05
7.59720529775435e-05
5.58594049314839e-05
6.24130168157252e-05
4.63573711064415e-05
9.24233106722212e-05
2.9562022318023e-05
6.09049411761182e-05
6.58562296421702e-05
0.000118467350420678
7.38398679494906e-05
6.96230899954001e-05
4.05605316463209e-05
6.44268330813819e-05
3.44874718856893e-05
2.66032979070429e-05
3.05012956324938e-06
2.42335451403671e-05
6.91732001140909e-05
5.65097619314632e-05
5.14663379582903e-05
7.79984250052448e-05
0.000103049735683379
1.54290768772722e-05
3.30114399394035e-05
9.35780760307813e-05
6.08035056246406e-05
0.000119189536205702
3.0022031687257e-05
6.59260969565549e-05
8.93469385284529e-05
-1.08468309961131e-06
9.27456053868091e-05
8.31599701220287e-05
5.6118188758703e-05
2.43446338160275e-05
3.18268111381892e-05
8.21392358425651e-05
0.000122371068310523
2.61251010070049e-05
6.66033497521382e-05
6.2493645940426e-05
6.18454063456591e-05
-1.19575180311606e-05
6.38185429920639e-05
6.75825231111369e-05
6.06679412711239e-05
5.67917989582497e-05
7.64083587362627e-05
7.66735099210619e-05
7.62057204676449e-05
0.000104415760447201
3.64609430341e-05
5.57854089231711e-05
7.81413441210273e-05
-1.63271012051689e-06
7.45855142276692e-05
3.37771893215594e-05
0.000107244957479554
8.47835722727384e-05
3.45812798353156e-05
7.28060851113545e-05
0.000118744902054442
4.18047017120986e-05
5.01263962588691e-05
4.29684851798436e-06
7.14429385624678e-05
4.89076062331026e-05
9.15656528498435e-05
5.53570339484427e-05
5.04219059320944e-05
8.12752544624663e-05
8.08950284118403e-05
7.07651578313873e-05
8.85616912076029e-05
6.43688359209918e-05
4.47390361377759e-05
8.47252510317162e-05
3.77043995278345e-05
8.11602794103543e-05
4.65585516878951e-05
3.53095276451531e-05
5.2468305949291e-05
3.38823745366083e-06
4.03095741844575e-05
5.13930954987104e-05
8.03159229850414e-05
0.000115008387107989
-5.64924496234454e-06
4.57882081945775e-05
8.50532822626637e-05
3.2247792577505e-05
0.000106556154400977
0.000110309419641784
2.60918450257216e-05
9.9688979972673e-05
6.12118349120139e-05
6.71201017451818e-06
3.34337274041094e-05
3.72396056731938e-05
1.09886744875242e-05
4.11840774586886e-05
8.53469953706345e-05
5.48340801390757e-06
9.55375285968306e-05
6.44574207019487e-05
5.85032379005771e-05
9.69491686515289e-05
5.36416308577386e-05
2.81868831141718e-05
2.46480507370467e-05
0.000109821675289603
9.43401241803073e-05
1.73096395678787e-05
7.41566581380661e-05
6.98044859114256e-05
6.8675115695016e-05
0.000124237472344831
4.3692762460125e-05
2.85557838085619e-05
8.0163255330184e-05
8.37235819038585e-05
5.85222789785057e-05
4.84387198266844e-05
6.04098092823301e-05
2.24216731523563e-05
-1.49327032766949e-06
1.18344829345872e-05
7.04840327382109e-05
-5.0227216447226e-06
6.03768151045003e-05
1.17131472280262e-05
3.96151116826239e-05
9.90643995513184e-05
5.89043240151059e-05
5.81897766945746e-05
8.2940789013017e-05
-3.24671541606804e-05
1.39533919885699e-05
6.0672964890991e-05
8.86507386655779e-05
3.82829929137771e-05
4.82520261668824e-05
7.90759548056892e-05
0.000102541473025806
9.23304977206574e-05
5.77431073646456e-05
8.22993388712604e-06
9.52336279904606e-05
0.000123707274918242
6.82728644770665e-05
7.64719048597805e-05
9.84503872097851e-05
2.2240802829533e-05
-4.89955756971846e-06
3.89952070208495e-05
6.89355518467326e-05
3.83896730271148e-05
7.26960213600531e-05
3.4344935088326e-05
5.84704238671454e-05
2.62142758241089e-05
6.80786514830043e-05
5.9343672809518e-05
3.23213166203726e-05
1.89117527868541e-05
5.04595267149228e-05
0.000123226082195747
6.74274376703296e-05
8.17918901488528e-05
0.000129099637730081
8.34792233096774e-05
6.72224875020926e-05
9.71406875711817e-05
3.9039484687934e-05
5.71229732675142e-05
8.31598358681857e-05
6.73074677175848e-05
9.53411217470584e-05
7.03268723973043e-05
1.94019101712137e-05
5.48828415471029e-05
8.30803458987297e-05
6.7256200641257e-05
4.61689712842357e-05
6.29836689459101e-05
4.3833366809382e-05
7.25252123776547e-05
5.48818741028404e-05
3.82245984340847e-05
2.71766291570016e-05
4.45785059882773e-05
1.45208094386964e-05
4.23355087585928e-05
5.20375235327578e-05
1.47234924533003e-05
6.65172690694174e-05
7.91107516209812e-05
1.75702014864009e-05
8.21701905881614e-05
6.12212819562304e-06
1.35506654539435e-05
2.6556394398091e-05
9.3273590194252e-05
4.87053050597893e-05
8.6418636262737e-05
1.46702684877531e-05
5.60469744700654e-05
0.000110316654327042
5.3571392586782e-05
6.67807295778334e-05
8.04324737344103e-05
0.000105046391116966
5.53317278652271e-05
4.9360366136039e-05
4.25843367907029e-05
2.67775597971891e-05
-3.12656762885441e-06
1.56823901497951e-05
2.79284497805564e-05
2.12684850677405e-05
0.000141747662401921
4.58630997831433e-05
6.78634022149747e-06
8.77554927445713e-05
0.000101624523382958
0.000109993498849864
8.60057059358405e-05
6.97672509178695e-05
5.45730342113097e-05
4.56761096021985e-05
4.98496511268604e-05
5.84788209558378e-05
8.47011592402784e-05
3.42788912063453e-05
8.69388102608247e-05
2.77477224368514e-05
2.44042045274941e-05
6.97930179032838e-05
5.01813042967023e-05
7.74924733738142e-05
6.32532705017762e-05
9.74647235177377e-06
7.39190677538937e-05
5.84644505693304e-05
7.62581512550589e-05
3.06619828072059e-05
6.12351357856187e-05
5.5707080425387e-05
3.5689854345859e-05
3.80341402439055e-05
-1.10914116665424e-05
0.000107483846558047
1.20900588557167e-05
5.39952699045234e-05
6.02681664215134e-05
1.49790311548743e-05
5.28096447964093e-05
0.000112263926242932
8.96049952980238e-05
7.45194089735962e-05
1.76704635790793e-05
4.09324398706518e-05
9.12293978033712e-05
0.000109025235486278
3.23600804959129e-05
7.37890463483851e-05
-1.55048340904124e-05
2.12548683422491e-05
5.582273019233e-05
8.0828425163956e-05
3.09079898077329e-05
5.20469460689105e-05
4.40551702087262e-06
0.000100428783789625
5.03785746082505e-05
1.19039731355073e-06
-2.35463575935058e-06
7.51092936200607e-05
2.95596354581093e-05
3.67348269306012e-05
2.35097395251936e-05
2.85778313571687e-05
0.00010599884498079
0.000128111476986239
0.000105814601575614
5.6097149638752e-05
9.27539469231686e-05
6.11151510500642e-05
0.000101896450161802
8.30176979957407e-05
4.26117414034371e-05
6.25924906262478e-05
3.35040690779419e-05
7.93485443836249e-05
0.000101690337929541
6.93536122835119e-05
0.000132750834366923
6.92709087267002e-05
5.92643490362268e-05
7.02818845458559e-06
3.29849500900915e-05
5.1392791796632e-05
8.26400946876847e-05
6.81833763397994e-05
5.9297782080258e-05
7.91996406929702e-05
3.11144726260951e-05
4.10750303993228e-05
0.000118338332038946
5.88097607230088e-05
6.783894743812e-05
4.45773954515374e-05
5.03399553378172e-05
2.80492817999508e-05
5.97451695321785e-05
0.000103065679041072
6.57254062288653e-05
2.29702553162489e-05
3.87711979925856e-05
0.000120498424970732
7.87945651921243e-05
8.76574345530763e-05
5.69786579431876e-05
6.27547697249411e-05
4.00446786968807e-05
4.06980660106827e-05
2.12313298532501e-05
4.16389135754058e-05
5.90878752845508e-05
4.62039807268134e-05
1.71943833195326e-05
-2.82050842136301e-05
0.000101517457186358
4.03840097234493e-05
4.10776840427593e-05
5.71336034104824e-05
1.73755682577029e-05
6.42398800284369e-05
1.70523534412455e-05
3.9838495942791e-05
-5.51714398978512e-06
4.94148595172566e-05
4.64389090347305e-05
2.18001588402066e-05
-1.89945931359598e-05
4.41371354686366e-05
3.35119410835399e-05
5.51880929633676e-05
3.48719317159302e-05
3.77356895265818e-05
1.83627363445458e-05
6.27319751732556e-05
0.000141165203949926
7.41670588173947e-05
7.59012863577414e-05
6.75469005064687e-05
4.78024908046242e-05
6.79342467521088e-05
9.90655134216973e-05
1.93573625299043e-05
9.5582226592453e-05
3.07552421355087e-05
5.22832344257363e-05
7.58375102827026e-05
0.000110635867540648
1.97231388796312e-05
2.37939943499856e-05
0.000100204804995167
6.25492125778559e-05
5.19658384341374e-05
0.000151950062711286
8.70069915136849e-05
6.83992208512464e-05
4.47254290495552e-05
5.45423671111418e-05
2.58139527083247e-06
7.54255521717263e-05
-3.16399914951582e-06
2.26937459249648e-05
5.11267956664424e-05
5.12531424854648e-05
0.000101566300210135
2.98425471088778e-05
6.89923462163346e-05
7.86732282712098e-05
7.48650541439844e-05
3.99845570882251e-05
6.14758385382245e-05
5.34019576608035e-05
7.57422530264129e-05
8.18036936962242e-08
7.5472221735586e-05
4.78432971751516e-05
1.55235633359402e-05
5.45461772486263e-05
9.6426925004922e-05
6.27025470587264e-05
2.98013332855756e-05
6.43303960355467e-06
5.49325622957011e-05
3.6072904778565e-05
7.73448571170518e-05
2.31928397322253e-05
0.000104052349535168
4.43215195105287e-05
7.05850242101727e-05
8.15920211871999e-05
8.34976809209689e-05
0.000107521400262246
8.14099522792787e-05
5.2079664842466e-05
8.53121964309806e-05
5.63994350285081e-05
9.87857136923917e-05
4.58219703210918e-05
1.51700055144532e-05
5.90877573924311e-05
9.1187275815812e-05
8.1969380970117e-05
4.96475768782876e-05
0.000106295135430104
1.93751240513478e-05
1.04029848102374e-05
6.16342335830519e-05
7.37647727811828e-05
9.86400653990006e-05
8.64901923946294e-05
5.78396896734056e-05
3.89972440130891e-05
7.97105984750525e-05
2.77596203796867e-05
4.55166894118243e-05
4.98720950418873e-05
7.03970820926588e-05
8.3247942656197e-05
1.35021858446615e-05
2.9689432792685e-05
2.6243642475537e-05
6.4002989433128e-05
7.95394935655248e-05
7.62714257167459e-05
-1.6352226540206e-05
2.87523016322123e-05
-1.4772671739042e-05
5.08272476371525e-05
3.26044939598208e-05
5.12301444443518e-06
5.22331532374706e-05
0.000102062459632447
0.000108365552453811
5.83207525629975e-05
2.91540383929928e-05
7.14740298514082e-05
7.78821956477129e-06
7.59058282173177e-05
2.2374025028794e-05
-1.47744491156247e-05
6.3014570717522e-05
8.68322526185146e-05
2.98770113023019e-05
-2.15730071421247e-05
3.67345885485259e-05
2.42208640246555e-05
1.51532716208917e-05
3.87262793108522e-05
-3.41385615997782e-05
0.000105933991106886
4.91353057998892e-05
8.03970947341338e-05
2.43114296207704e-06
0.000108754873736629
0.000118697937432557
5.8219733577818e-05
7.74594379888131e-05
4.68082946068159e-05
6.90780791057779e-05
3.34760834262748e-05
9.06381430766586e-05
7.77074317612648e-05
-6.60875438768905e-07
9.87904644763456e-05
-1.42726856115679e-05
3.88320011547865e-05
8.05480278465391e-05
6.57071017794935e-05
7.51197231919266e-05
4.07161918714834e-05
0.000111375734436148
1.33174007359308e-05
0.000107177636547468
4.14688113362375e-05
4.60699058596684e-05
3.20641420357707e-05
7.17307811648939e-05
4.91219424423645e-05
4.588244288001e-05
3.89616724889719e-05
6.39565593897287e-05
5.6155013278521e-05
3.79742554387354e-05
4.0751756552249e-05
0.000104943532867878
4.53269534373406e-05
3.28250105836964e-05
2.57560356869491e-05
3.43552447667218e-05
3.69160337740595e-05
6.59371842606927e-05
9.63107168460911e-05
4.8198851297882e-05
3.33680154067406e-05
1.09531152755587e-05
6.6177644645446e-05
0.000127650803560272
7.35922848299402e-05
4.7118620406123e-05
5.21001092553088e-05
4.96176304231819e-05
8.29068622598355e-05
4.80703498018657e-05
6.26107749768861e-05
5.19686958123664e-05
5.85755438322493e-05
8.09014903951894e-05
9.43826793356062e-05
4.43026188647967e-05
6.19464956979511e-05
5.84982809433679e-05
8.68715609539295e-05
0.000156080323559318
0.000106080788465609
2.89315527450655e-05
6.02751374076824e-05
8.68922376458549e-05
6.57520548602245e-05
0.00010830279619572
8.92147310935373e-05
1.46891925255318e-05
0.000149958813287638
2.57014801309304e-05
3.03213146008353e-05
2.588066017009e-05
4.67322963539721e-05
3.53743535703802e-05
5.85328484705137e-05
0.000116598624164693
1.9146911442235e-05
0.000118976188145092
4.42409153721227e-05
8.23371786367162e-05
6.41011682846402e-05
8.52686645938179e-05
4.84696526192883e-05
5.13272261721167e-05
4.02207298600692e-05
4.31283074856387e-05
9.16493322783571e-05
4.4948641247443e-05
7.51609843281653e-05
4.97297487799813e-05
4.74978557394471e-05
9.43173261843994e-05
6.44872715699925e-05
0.000118477425951034
-8.47974524375734e-06
3.26137707031842e-05
7.57478343750458e-05
7.37510620587855e-05
0.000110975546261296
0.000114048182957417
7.34000325258519e-05
6.39725589452252e-05
2.06983381031274e-05
7.50296500701479e-05
4.28972944111052e-05
5.77457640774668e-05
3.90474202375559e-05
5.73745898779188e-05
3.66016900023309e-05
7.88009497037415e-06
3.72945410131646e-05
5.82455608161674e-05
1.83746572701349e-06
0.000119267215213584
6.8007621447179e-05
0.000102395804212208
7.73936105181215e-05
0.000131252291198206
4.21366289315896e-05
8.3303927554018e-06
3.21770733424955e-05
-8.67847934893374e-06
3.19622420408764e-06
8.14942401203903e-05
8.03478922426617e-05
3.47097685522214e-05
5.94200543815854e-05
2.25336454090458e-05
5.77328884545546e-05
-4.75850859775552e-06
5.11217782600584e-05
6.06028117325568e-05
9.14055639561831e-05
3.4378893713568e-05
3.99840374700503e-05
0.000141425846554122
3.42137398421012e-05
5.90866500459467e-05
3.8634872991631e-05
6.77608548672773e-05
4.59147970144732e-05
3.62921233961895e-05
6.51398423043724e-05
0.000108697732499545
3.19770396646914e-05
3.87686059687922e-05
2.04205614495121e-05
4.13348662795424e-05
4.77002213144899e-05
6.13865253530103e-05
1.20983578208604e-05
8.32714207199937e-05
7.59368453016168e-05
1.12492601760094e-05
8.31654880127205e-05
1.86063166692667e-05
0.000114344244055884
4.65203828834644e-05
2.61301453720562e-05
8.74436594405563e-05
5.30420774126535e-05
6.55475718761815e-05
6.16531186217569e-05
4.9187049973617e-05
6.7851538612987e-05
5.45647196658911e-05
8.61190509096908e-05
5.78906808444029e-05
9.97518561923755e-05
9.99997056267325e-05
9.56480828197867e-05
2.25975568553121e-05
4.79901146719874e-05
9.34574976200021e-05
9.30501227238548e-05
1.60642844156088e-05
4.4884174349992e-06
4.99235940577613e-05
9.50319190828211e-05
6.02789715514992e-05
5.15038554875051e-05
8.69961952122721e-05
-2.79859038301897e-05
-2.15949307737535e-05
8.80554470171181e-05
-3.48794765784324e-05
7.17065198364069e-05
1.77423596905969e-05
8.12457519250951e-05
3.71318658406324e-06
4.74034604751921e-05
2.47813479036158e-05
5.93924983884682e-05
5.30151055887562e-05
0.000116159904397649
8.85912030328794e-05
9.02477907063909e-05
8.0272079426164e-05
7.66377782784164e-05
8.7912258397796e-05
8.25910359360074e-05
4.86214429179302e-05
0.000108260563985959
2.59433220613024e-05
6.43892486769775e-05
9.71656547194251e-05
0.000107334509610292
0.000109025799861454
5.94596440475035e-05
7.25780365968908e-05
7.05169078866336e-05
4.76899175107014e-05
5.77252070965873e-05
3.54069754356903e-05
5.2772406715501e-05
1.91413883289907e-05
6.13991501590623e-05
5.03628764302455e-05
-7.00229090903181e-06
7.47613750965969e-05
0.000105466491591059
1.92858079448501e-05
6.92627624078679e-05
0.000108229011202502
1.08349848335484e-05
6.42643931193845e-05
3.62457109623545e-05
8.7853095131364e-05
-1.6640044103909e-05
0.000133332553811841
2.60698888465234e-05
7.61637929007076e-05
0.000104215471712217
5.55827657977087e-05
0.000130535762838813
8.31580088400715e-05
6.42926272142936e-05
8.7026994799947e-05
7.50388935712544e-05
3.30947950412807e-05
4.61726031324189e-05
6.95812248870201e-05
7.07612236765229e-05
0.000122739431430414
8.65363401801014e-05
4.39224573330386e-05
5.17114658088548e-05
0.000106371681380998
9.33916855783647e-05
2.02704392660911e-05
6.69025251735814e-05
9.19685303513718e-05
8.73744626759369e-05
6.44583826080267e-05
-8.17914652317199e-07
3.10377225053928e-05
2.43592877191464e-05
2.21869016119989e-05
7.99813241941487e-05
8.35603203697456e-05
1.69023980518637e-05
0.000115321509048388
7.42350982577337e-05
2.54489299169065e-05
2.08565135203022e-05
5.66738548479485e-05
2.19406559114644e-05
-3.70710555926361e-05
6.36895268310256e-05
1.23126070029761e-05
0.000135465519771477
7.10123522725878e-05
6.4132659168131e-05
2.4991833370153e-05
5.29851498825553e-05
1.4251674815273e-05
4.20546622875868e-06
7.36090448067577e-05
6.02902823065114e-05
0.000114968801273638
0.000108948376177074
4.3214821447565e-05
3.10932214999645e-05
0.000102478813042591
0.000109464214097394
7.40791815193018e-05
4.71780768510248e-05
8.63535546235003e-05
9.23969919081706e-05
6.65428782292421e-05
-1.05664585020073e-05
8.33401974995826e-05
7.35423888566253e-05
0.000105560474987394
8.20775242322783e-05
0.000100300925521816
5.11450819785399e-05
3.82741621006263e-05
3.94452105195722e-05
9.50028305171492e-05
4.71929263435411e-05
-3.33193327692195e-06
9.11552592758165e-05
7.89552328225524e-05
6.97342670295964e-05
3.87776164423043e-05
4.31036914409648e-05
4.12688567785831e-05
3.83079944440419e-05
1.80010272629201e-05
4.48588976854615e-05
8.28613412072698e-05
2.41581199021545e-05
6.2664492216043e-05
7.67621134323125e-05
2.85591546055982e-05
8.19891772355042e-05
7.40805359868148e-05
2.63951584033313e-05
7.89788096239659e-05
4.36808369342482e-05
7.85553048415566e-05
3.56427818297262e-05
3.35999514003949e-05
7.14576596551559e-05
8.1685645486432e-05
-5.06149204922551e-06
4.18190386281616e-05
5.83808431624751e-05
9.78635545375681e-05
4.78152959406703e-05
3.9817902031789e-05
9.18030283478342e-05
0.000100871885900076
6.41906636477373e-05
4.81108711700779e-05
5.75459931711016e-05
7.49908438759075e-05
5.21014652516137e-05
1.32931511051625e-06
8.58941375102474e-05
9.82384883892537e-05
3.29238784897152e-05
2.05536859229853e-05
7.00941227488964e-05
4.10011099975502e-05
5.58872532326298e-05
4.99241568356376e-05
9.6106258577621e-05
3.45580143065832e-05
0.000113029069115765
8.93186137428696e-05
1.272735061201e-05
3.51232989153643e-05
2.00063136733173e-05
5.72266011920448e-05
7.47706474330884e-05
2.06683784066369e-05
2.56130269062658e-05
1.78204232305504e-05
3.40432853295544e-05
4.62852669296595e-05
1.83637517836128e-05
-1.89914471172225e-05
1.0014115525147e-05
0.000135259020903246
7.34340401939532e-05
6.28996176612241e-05
0.000112197194380783
6.35572341138436e-05
1.37085068592737e-05
6.25833140852176e-05
8.52645870664415e-05
5.44080485644767e-05
7.99746656261914e-05
8.73717783060685e-05
5.11741815997821e-05
2.36714852805262e-05
0.000115675115102298
0.000106267526623662
9.10044982930039e-05
0.00012738871347881
3.71512263023909e-05
4.84910561571363e-05
9.7568321589376e-05
7.25556254949871e-05
6.02978459441879e-05
4.94288854305644e-05
6.59266893971687e-05
7.69429571226237e-05
2.85846312377063e-05
8.83735008269042e-05
5.58197880469137e-05
-3.05434545058829e-05
4.3644882440973e-05
2.97137037332372e-05
3.81205648683778e-05
7.15847737361076e-05
0.000141251079470757
4.44856577542136e-05
4.43746387696834e-05
4.43197003546337e-05
9.1650766086562e-05
9.48004373023456e-05
2.95552236473227e-05
8.52902510596272e-06
7.53925996219027e-05
7.67199167993092e-05
3.08155232696052e-05
6.14032133129522e-05
4.42764630374011e-05
7.77811488168938e-05
5.49416147012788e-05
7.45975556758597e-05
2.73562171357436e-05
5.45193689451755e-05
7.90357412831813e-05
2.59961233916306e-05
3.34892721200591e-05
-4.17134797689971e-06
3.40579445987174e-05
7.21605667671623e-05
-5.29160341591019e-07
3.84227952978659e-05
1.15739486739781e-05
0.000100377024371356
0.00010134954776197
6.2403239621268e-05
2.00424647216825e-05
6.25165230723053e-05
1.42069086978338e-05
6.7546651937855e-05
7.11002916500849e-05
8.85238477196308e-06
0.000124510016500948
0.00011024152988081
3.47753185476031e-05
6.2853528519444e-05
5.67396722490505e-05
5.39178066496555e-05
6.63081181237518e-05
0.000123217971343143
9.38708677459441e-05
3.13521969659702e-05
2.19413535813231e-05
3.70584917925791e-05
5.72331410643812e-05
4.13118585099783e-05
8.01143214099945e-05
9.16533991239151e-05
7.9439703131931e-05
6.68563020039838e-05
8.94306504121364e-05
0.000119532930688439
4.57562107604391e-05
5.11824267088666e-05
-1.58720803802057e-05
5.8894481401723e-05
7.58838325452862e-05
0.000100460807771621
0.000118593306637126
5.01001854651782e-06
0.000109519961105636
3.87416821405567e-06
0.000108672078631377
3.45495805271428e-05
6.33213110162753e-05
8.7327790070554e-05
3.32468297966355e-05
5.47486250895538e-05
8.25114978683519e-05
4.93782224363492e-05
0.000125147226483542
2.21366801670458e-05
1.71390670777319e-05
3.31788947202629e-05
6.41271394468703e-05
1.87805863780365e-05
7.55598827030613e-05
1.02288930057436e-05
8.02160557439235e-05
-6.03316597612763e-05
6.30300873131859e-05
4.771379579311e-05
2.7065758520526e-05
5.80056868830308e-05
8.71684116343539e-05
7.8330268519535e-05
4.34037900461819e-05
-1.41252278799629e-05
1.13161310855755e-05
8.24538397000217e-05
5.34067450657717e-05
1.42160049286239e-05
4.93326781340507e-05
0.000177992894450356
2.9566673689742e-05
1.51803347523167e-05
4.03872525774981e-05
5.2445998596204e-05
7.98496309628477e-05
9.43785525525647e-05
6.60396403156096e-05
3.40733635814013e-05
8.66038045588526e-05
4.48303664691224e-05
2.18547681558666e-05
6.28721732412064e-05
3.54127999907372e-05
4.49367229134791e-05
3.78095389770907e-05
9.70086361228597e-06
4.66798405569768e-05
0.00010762488334982
5.00446674964598e-05
5.09323882885246e-05
1.9255336993188e-05
8.77197064000939e-05
5.72775630934961e-05
7.73322736998885e-05
6.1517755532968e-05
6.7884757922437e-05
5.51164857558525e-05
2.13043805442217e-05
7.09929471597503e-05
5.4131229763648e-05
6.75111090454021e-05
3.90734922208272e-05
4.30023478616949e-05
0.000100208194874488
6.39169077928921e-05
2.72052640851841e-05
1.36216496762293e-05
0.000113944629283193
9.81160727670213e-05
2.35497643890013e-05
6.97218718088983e-05
3.19263609727895e-05
1.86523664215935e-05
4.6366073114531e-05
9.77332735330872e-05
3.67240093408211e-05
6.13341416108891e-05
6.12523041197853e-05
8.06252139869114e-05
9.61728847098191e-05
3.16339335918262e-05
6.32211131610461e-05
0.000108038347573301
-4.23019699194343e-06
6.02052894294243e-05
6.9077979124837e-05
5.07241876862528e-05
7.18250091132104e-05
6.68122003394419e-05
-5.65760163385777e-06
8.0056239204332e-05
9.10017156409109e-05
1.97932583868079e-05
7.50374169625185e-06
6.28163666528265e-05
3.48266540334953e-05
3.5858741558882e-05
3.51031549546567e-05
-1.25544969718668e-05
0.000109047418756926
2.06954424173616e-05
0.000111887555356246
7.27003921361186e-05
9.86591449749464e-05
4.59290428925554e-05
6.82893011387907e-05
0.000131746109402967
7.94266602904971e-05
9.72256247936151e-05
2.36017703163912e-05
0.000103030101047065
3.58410019361007e-05
7.83981566976183e-05
-1.32737543921276e-05
8.57021721188448e-05
0.000115746261800226
-6.10112406499827e-06
4.56614455045538e-05
5.04473519785454e-05
2.07343685030315e-05
6.08376868990771e-05
9.69750003307007e-05
0.00010012419908143
1.35004138473215e-05
6.4972832054079e-05
9.8988941764693e-05
8.53807870042704e-05
7.54828901805185e-05
2.38142511241895e-05
7.24942958713509e-05
7.0562977874816e-05
6.01414797413033e-05
3.98998683388708e-05
0.000129198646944231
9.8389080221818e-05
0.000113548755420436
6.78455263474645e-05
1.5039661694174e-05
4.77816629121023e-05
3.80876957708652e-05
0.000107994233918991
2.55357320883799e-06
4.86923502827901e-05
6.31809100682025e-05
6.19511366825597e-05
1.18511278339276e-05
3.50483787325795e-05
5.25398445080638e-05
5.76138627544291e-05
0.000101208393649696
8.24534785358402e-05
1.48370332057944e-05
5.2999850661085e-05
3.95220715001351e-05
6.35789833330053e-05
8.30827945833664e-05
5.94664561644419e-05
5.63191802784978e-05
3.02699502073526e-05
8.12186882731286e-05
-2.15284730595385e-05
7.72597874486767e-05
8.78951991656377e-06
0.000101303121863173
7.08674398354777e-05
8.79081640061205e-06
3.83190872669649e-05
4.64728281963275e-05
1.80114084268349e-05
6.17440914353187e-05
5.46145597471998e-05
8.4336532494909e-05
9.25399546923041e-05
4.92070845300804e-05
6.28960706969355e-05
3.25268795428218e-05
1.31680773857367e-05
3.97382132587805e-05
7.50607810117803e-05
7.7637498154993e-05
7.62416288392043e-05
6.07254283848096e-05
6.81636295918899e-05
3.74930142911654e-06
8.24464896309278e-05
4.98755259405408e-05
0.000100574397504914
5.96539506418712e-06
6.80762893885662e-05
3.92097765482121e-05
0.000146564666556259
3.95216287927176e-05
9.27262464157214e-05
3.81808197524698e-05
4.3703695610507e-05
5.63074925221814e-05
2.39274138685298e-05
-8.20614360885189e-06
5.12371817227298e-05
7.79567301255589e-05
6.79375274998909e-05
2.68430980646067e-05
3.66270326941056e-05
0.00010392682163473
-1.80052759746461e-05
8.56701150846437e-05
7.26865137715406e-05
5.81680982840376e-05
5.60285414998269e-05
7.78244582231223e-07
4.5123275555108e-05
5.43920359106528e-05
6.25105470768109e-05
3.67910384271275e-05
7.51317162797393e-05
2.32893663988654e-05
5.36970717436077e-05
0.000111341377599132
2.55711407313408e-05
3.75647387737558e-05
0.000103859427091385
3.99816595123019e-05
-1.43158682485439e-05
6.01905951940947e-05
8.19676341610369e-05
9.31316630195265e-05
6.82343672477111e-05
9.6056756890727e-05
0.000103313703931862
5.03101445754544e-05
2.3863343892505e-05
6.5781293424559e-05
4.85444467976793e-05
8.91639408013967e-05
7.1489172385537e-06
6.82292942277897e-05
9.40826377890117e-05
5.16760519514184e-05
2.44487339828931e-05
7.73350903590498e-06
0.000109661304714732
5.52413810639009e-05
9.62689999653864e-05
1.87526894820346e-05
6.58145750844744e-05
0.000103301309585151
5.17358461794927e-05
8.52828641851114e-05
0.000113498921612686
7.75215630562676e-05
1.74420252758257e-05
-1.56004759163901e-05
9.44690356189952e-05
-3.07700368259653e-06
7.55243431549244e-05
9.07591466375915e-05
8.69058220547503e-05
9.59104505091906e-05
8.63841950627356e-05
6.54794817731331e-05
0.000129807130860424
1.29034340868282e-05
9.75145162277554e-05
2.68781444834624e-05
0.000128759291035963
6.32993344539859e-05
6.88524573577706e-05
3.54152709627274e-05
5.45220629806528e-05
6.45314327594686e-05
8.91572238807854e-05
7.70436471440538e-05
-1.62577160857751e-07
0.000120568836821333
2.86568187365065e-05
6.35354693464184e-05
-2.75803069801175e-06
3.31245664102811e-05
4.02835787961305e-05
9.09497059890077e-05
9.33633565574723e-05
3.7292759980936e-05
3.98042822262458e-05
7.67699237528416e-05
-5.27531257276205e-05
0.00012061551273737
1.41261203653677e-05
3.4163856091452e-05
1.03838257790258e-06
6.34256007150376e-05
8.1524637882556e-05
0.000125664174606228
5.13381346847459e-05
3.48914571188562e-05
6.79814403387317e-05
5.08481674042992e-06
2.48958239337577e-05
0.000125499150527584
3.30646209877489e-05
4.43618022011654e-05
3.22999463432937e-05
7.90291533791834e-05
8.36751888948155e-05
0.000103261759704359
4.26732557421774e-05
7.27528831460638e-05
1.96587456514609e-05
5.99449158261054e-05
4.55651104733609e-05
7.15603040895997e-05
0.000121523704182391
4.06156180028844e-05
6.70847518272486e-05
6.8627199456136e-05
0.000126173701998875
6.74696624385741e-05
7.09801937317353e-05
4.5031966337532e-05
3.31274895053016e-05
5.7019774860909e-05
5.95649330090828e-05
6.28316718272375e-05
2.72235967091823e-05
9.24828576967115e-05
8.22745249063024e-05
5.15694635974125e-05
7.39117658195221e-05
5.99128647062359e-05
3.62441934188767e-05
6.41212992502374e-05
7.83566166549044e-05
5.25329537335538e-05
-2.33617035859366e-05
4.49921793657452e-05
3.79764944028081e-05
3.81822346648706e-05
0.00010280280697281
7.21119253920395e-05
0.000122599451405078
3.46701343456722e-05
8.03903695836257e-05
5.21392543946122e-05
7.28920295555906e-05
9.96999871324324e-05
9.64776866204844e-05
8.90224743472299e-05
6.65670352704728e-05
8.8417275529754e-05
5.33547453442018e-05
3.55755634104514e-05
2.80791500201265e-05
0.000116930379723928
3.02513299460735e-05
4.75725379409329e-05
6.18551211245316e-05
6.64273617156859e-05
6.73321963559962e-05
5.14156891655728e-05
8.6889615164443e-05
1.46609172454906e-05
2.95671981540117e-05
7.95866677786197e-05
-3.3906674970718e-05
2.70254262175652e-05
7.77145556767522e-05
5.81281064389188e-06
5.73981311883999e-05
2.09321764247821e-05
4.13115897785484e-05
-3.09636547808222e-05
-1.43953682667727e-05
2.3569745709376e-05
3.99370853619363e-05
4.87906027846164e-06
6.80785147486152e-05
4.76264776733054e-06
6.21251199110736e-05
5.79801923442496e-05
3.06330248642267e-05
4.95660469652634e-05
5.0521661210565e-05
7.88913858340958e-06
4.45168840645298e-05
8.84026727655638e-05
3.16132817489674e-05
7.01301871289989e-05
9.37550346277496e-05
5.15268279325526e-05
3.14911998726418e-05
5.0974416597755e-05
7.24797724733484e-05
9.40585884003408e-05
3.08183408333397e-05
3.5941871369975e-05
0.000116652832306647
9.68947124737971e-05
-2.27018562127481e-06
5.93891020764846e-05
5.31822066920771e-05
-9.45427238556088e-06
4.9277151163004e-05
4.8106424422147e-05
3.66072252091914e-05
5.40219773327386e-05
4.86102021645071e-05
3.95419094976756e-05
2.61719515308203e-05
6.72765621753779e-05
-4.81246892359564e-06
7.99456033397769e-05
4.52366591467657e-05
5.49181981155361e-05
5.8277246945639e-05
4.88857645134931e-05
6.04704253870259e-06
6.59305813584076e-05
5.55581878135186e-05
8.27877215156083e-05
2.16997552706898e-05
-6.75628753659612e-06
4.16471291448335e-05
1.83405074554922e-05
3.06308540705391e-05
1.1085883014508e-05
6.97878410357461e-05
2.66076020964634e-05
8.23676436350303e-05
7.22429705423208e-05
3.80263682086643e-05
4.17616301545253e-05
7.44645744625793e-05
5.99101265501888e-05
0.000123895439186515
8.38783966176078e-05
3.74255027636331e-05
5.29539461521964e-05
2.41534371658148e-05
-6.06963734573579e-06
4.43461724864664e-05
7.15370925026222e-05
2.42624975427522e-05
2.92662946318316e-05
5.73142518927152e-05
3.95766903960579e-05
4.15021685848569e-05
7.56856493763829e-05
3.68589570084571e-05
5.69344302432588e-05
6.39240323766368e-05
5.66712617011917e-05
1.96404748214911e-05
2.18376614574955e-05
2.10325360491517e-05
1.83518155816913e-05
3.82112156341987e-05
2.37685520955501e-05
7.35317059921344e-05
3.03286686912271e-05
-1.62095402739385e-06
9.56913001634496e-05
8.88714096222024e-05
6.64485970537026e-05
4.12709671448679e-05
9.33461840507787e-05
4.71331482339833e-05
6.58785292488307e-05
4.92479815578936e-05
9.89314818897305e-05
7.20853402234512e-05
3.57266842674626e-05
4.13558124767442e-05
6.3792141078203e-05
7.17429792905711e-05
2.71686420875533e-05
1.7506861203322e-05
4.49096707786451e-05
4.22425740878972e-05
6.32456667644736e-05
6.63569945816584e-05
9.31862128595218e-05
8.86274697793012e-05
2.02013479883507e-05
5.96921740521164e-05
5.67948620199527e-05
1.10466120492563e-05
1.87256649407406e-05
8.04227375719621e-06
5.38768568232119e-05
2.72958251052986e-05
6.60863913640663e-05
3.23607848971785e-05
9.76722691214664e-05
3.35201735287277e-05
2.99731371197625e-05
0.000140466930021684
8.27894400196185e-05
8.77276189331891e-05
6.51330100549853e-05
7.96585486518039e-05
3.63877036090844e-05
7.62924676549029e-05
6.58079456535953e-05
4.35095872798176e-05
4.02482253660594e-05
6.42498815016578e-06
8.58773765279513e-05
4.28902140013933e-05
4.57541067866374e-05
4.16399767217596e-05
4.80758141352738e-05
4.08564824480883e-05
5.8516988303545e-05
4.53726608192575e-05
5.41416660387327e-06
3.58401850202633e-05
-6.74659430478315e-07
5.01524191278717e-05
5.85438957571816e-05
1.57593455484806e-05
5.40595367107694e-05
4.8812081414293e-05
3.84188327906618e-05
1.18759506270638e-05
3.70226995960706e-05
3.28386028730749e-05
7.07571812612621e-05
8.81240255440968e-05
2.28333904245009e-05
7.92727892872837e-05
7.51570754164272e-05
9.93782173220432e-06
6.51504591813456e-05
9.08862581084806e-05
5.53329837618596e-05
0.000116847261446657
4.87411377300119e-05
0.00010167929376209
2.38015581049053e-06
5.79287990139638e-05
4.67854195994387e-05
0.000116343727561991
4.0772452325809e-05
8.014179291278e-05
6.3991210292144e-05
6.94064772882466e-05
4.16436223944032e-06
6.17797494744715e-05
9.70444748881578e-05
8.37569317278718e-05
5.77924774870383e-05
6.68148128794092e-05
5.60949165664836e-05
9.5792692019147e-05
2.61096765034861e-05
7.95508935338412e-06
-2.62735538324639e-06
5.04944501890889e-05
5.41671222558366e-05
4.26077609887298e-05
7.16564550054062e-05
6.28263262849191e-05
5.04108269309515e-05
8.06298938864203e-05
1.87012691341466e-05
-1.14720690852136e-05
5.81165681418667e-05
9.10595820252349e-05
1.2418128570109e-05
4.55858875966403e-05
-5.81743869265608e-05
1.69043734121845e-05
1.21835734410229e-05
5.20285818324067e-05
6.47565133057505e-05
8.26981142362235e-05
7.86469367481176e-05
2.03292618419632e-05
-9.92325314420051e-06
3.95567251792744e-05
6.87239847879232e-05
3.77758817770585e-05
3.25139566595354e-05
0.000108053161345149
0.00011967404174226
2.832366752452e-05
3.68672176059048e-05
7.93754284152956e-05
0.000106406850608933
7.56736374289092e-05
3.12679156632777e-05
8.75429537806959e-05
3.78693159132584e-05
6.77679663264199e-05
1.55308966969053e-06
7.18457080036706e-05
9.80243150552629e-05
4.3368153383059e-05
5.95869939836671e-05
-1.81586687285576e-05
8.52076157038132e-06
6.15183198256227e-05
5.12923591983912e-05
2.97684147450233e-05
7.44666478087892e-06
2.94710200559792e-05
6.24294902288773e-05
1.64827540075393e-05
-3.76129909917996e-06
3.46363941315715e-05
2.72250165005455e-05
2.63238074288387e-05
3.08775176008186e-05
3.56153209952141e-05
5.62198546026423e-05
6.45777612167534e-05
8.10624084714195e-05
4.0987279649784e-05
7.0084561524463e-05
2.47888537044951e-05
6.01436190596705e-05
6.7362052520094e-05
5.70617912432866e-05
0.00011534153798811
6.00704440805791e-05
3.2304164933399e-05
3.46605144596944e-05
4.89811983280646e-05
9.8813982691498e-05
3.68051905771089e-05
9.82435181658089e-05
8.92922433358466e-05
4.9737234872204e-05
5.5090727255319e-05
2.28635198573726e-05
0.000109948046159308
7.4222465925411e-05
7.28101235964198e-05
3.10254815923663e-05
4.71408840959207e-05
9.32371130705075e-05
9.24962190726165e-05
9.99497001929599e-05
3.1689501758104e-05
2.39134572093828e-05
5.16530312025033e-05
0.000109597208768706
-3.18500115398747e-05
6.72715084800095e-05
3.10867607938929e-05
5.53004993052655e-05
5.93925009245579e-05
-1.50949024451698e-05
6.92963680821909e-05
-8.22493230861001e-06
7.55726624381388e-05
6.2210560294327e-05
-2.51755430499889e-05
3.25149449181172e-05
1.66720198614448e-05
-9.30790582218555e-06
3.21450667256251e-05
7.92043969005165e-05
6.60271225444509e-05
8.14255802516714e-05
1.29364569015894e-05
4.03510053198747e-05
3.77691286062607e-05
8.95191015280335e-05
5.63113008587947e-06
4.63670128951296e-05
8.63752622996008e-05
3.3869534892255e-05
5.39753801793908e-05
6.0497775900458e-05
2.90654655967089e-05
7.83153566604215e-05
8.82234289118604e-05
-1.20255606858189e-05
2.21147881065577e-05
4.78483189625384e-05
4.14664105776048e-05
5.412211493836e-05
3.74521025460137e-05
3.52573158376446e-05
0.000113824846204973
1.61667261135161e-05
7.90398888052099e-05
9.10235136642866e-05
5.94304313833502e-05
4.99206355455123e-05
0.000153786209576463
2.87431444562868e-05
6.62624978577313e-05
2.63460261983062e-05
8.31471553670583e-05
0.00014108923321057
9.29151272788785e-05
3.58050883080246e-05
0.000121142616888245
4.2134157163911e-05
4.30294595170457e-05
3.17473555412002e-05
7.2863320549262e-05
0.000100416794717869
2.81581583372894e-05
3.50480277561273e-05
3.83031818040385e-05
4.94126567362804e-05
1.59436662729318e-05
2.38024316258253e-05
-2.73148972067426e-06
8.07299408519708e-05
6.05605991754012e-05
6.52979572731438e-05
2.80985826251325e-05
6.25755758099017e-05
9.57171666518177e-05
3.66190406158255e-05
-3.16166863969838e-05
7.13486182484782e-05
2.19679728283777e-05
3.46842217366064e-05
6.08806061779436e-05
4.02084910861066e-05
6.5696464508769e-05
5.39602505618854e-06
5.86996190083374e-05
5.36475863453383e-05
2.75907911846212e-05
2.88587620044317e-05
8.69712915745732e-05
0.00013159986228329
3.11713839255119e-05
-3.87712263885015e-05
3.38748222789896e-06
6.05188202517872e-05
1.89033235186407e-05
0.000119659963972309
9.90773656120042e-05
5.57791662196401e-05
0.000108360593480602
7.84811044125417e-05
4.30233350999679e-06
5.62942214670562e-05
3.04616356164204e-05
7.95267552897574e-05
2.84298143130672e-05
3.85776442251431e-05
5.6509971068116e-05
8.7456767921538e-05
3.30092947126792e-05
3.12986346429241e-05
3.293251983785e-05
5.93233251829446e-05
6.10626335640481e-05
6.56306072090627e-05
2.48152819763586e-05
1.81290267438019e-05
7.25632430255563e-05
5.32522311887434e-05
2.93239227774554e-05
1.34658338713443e-05
6.7777325794813e-05
0.000124175253821212
6.75662649729669e-05
8.39315692525216e-06
-1.28556794212215e-05
6.76603729631356e-05
9.66291282228394e-05
5.72670696917887e-05
9.23127383554639e-05
2.16255183170283e-05
7.57489037087448e-05
0.000106520909089724
1.53407382867813e-05
6.43660064586776e-05
-1.41859467254829e-05
4.51063628578181e-05
1.92469743370845e-05
2.77890160912548e-05
7.52140501531373e-05
3.13501251762514e-05
7.37098017568775e-05
9.29304464002488e-05
6.92193624144375e-05
9.93527829173677e-05
0.000128206817616307
2.54207900383465e-05
5.89673898298207e-05
3.38131397013473e-05
6.39156860016324e-05
7.9819772374888e-05
0.000156491435127725
3.88629772152177e-05
6.94321413765588e-05
0.000109354353293401
2.88849948719733e-05
7.6721633825771e-05
7.31011447767229e-05
2.5153378260869e-05
5.51174437096549e-05
4.09291202932188e-05
9.17167983911991e-05
5.88613685516832e-05
7.34163257792609e-05
4.81253355864511e-05
6.45188199687073e-05
7.26155768610741e-05
5.69488024343783e-05
2.586159477982e-05
8.04071148163777e-05
4.8560044212224e-05
2.03857755272086e-05
8.92767253729188e-05
9.54857628633274e-05
7.67277626813349e-05
6.83392670133611e-05
7.24424565426517e-05
2.21255869674401e-05
0.000107666311354481
5.77825151141123e-05
3.41502899172266e-05
4.88623052615153e-06
2.85733383114365e-05
-6.04498403230324e-06
3.01204365797578e-05
5.18155931282904e-05
-1.34265802608013e-05
1.24411070628511e-05
8.73363783643705e-05
1.90612908869211e-05
7.02943438421155e-05
5.2701820228603e-05
6.92920138789863e-05
6.12074406055381e-05
7.28510988771681e-05
1.61184004241759e-05
3.4418874537243e-05
0.000126986343374754
4.6469181383297e-05
7.3369235543012e-05
6.34665492739208e-05
7.34180653530264e-05
9.67376564082869e-05
7.06292719202283e-05
6.21415779310209e-05
5.39000244105727e-05
1.89284819261532e-05
3.12548932142162e-05
5.81203343526243e-05
3.73432722641105e-05
4.33277079165241e-05
7.7929236476085e-05
6.33243522009432e-05
8.87183929699517e-05
6.25389858316231e-05
6.73737059960584e-05
2.16163766072689e-05
6.28230173214622e-05
7.64016412188628e-05
5.72568292784083e-05
8.46815906836268e-05
5.22529486599579e-05
0.000101037991130661
8.90008160611698e-05
9.60707146507914e-05
3.09040309157667e-05
0.000109581732431831
6.38781377962337e-05
3.59467786702966e-05
4.74715890271981e-05
2.7111276836417e-05
7.98783635172897e-05
5.12266118691258e-05
5.56011420448979e-05
1.00111758079096e-05
5.43119451460683e-05
4.9993653178479e-06
4.46817783034909e-05
9.28401664078145e-06
7.19818499506708e-05
6.74047317039782e-05
-5.40942854315723e-06
0.000127283814332802
4.36722170417754e-05
9.71322877167692e-05
5.7731165599866e-05
9.60576106038488e-05
8.83127173747518e-05
5.27903267568491e-05
2.80990031097029e-05
5.13484314916518e-05
7.50102690551299e-05
-1.36924669168919e-05
6.85839162989148e-05
9.73280694574015e-05
6.31210213255397e-05
4.10551593192226e-05
1.62001054317049e-05
4.31048678132063e-05
4.20093535448973e-05
1.94602541362048e-05
9.80664824657737e-05
3.69355052486779e-05
7.46320041414105e-05
4.08216078045312e-05
5.14166314797599e-05
0.000117965442443739
6.45585582738719e-05
5.08466956205693e-05
0.000111615131675607
7.0791315657141e-05
2.61555518944559e-05
6.89769356731742e-05
4.4068113459131e-05
1.80606293556922e-05
7.57093944476904e-05
5.82191286929073e-05
0.000108204135838845
7.87732788478378e-05
7.94600838679911e-05
2.09498885420388e-05
6.44009917056612e-05
2.38717286144007e-05
6.50126332314758e-05
8.20768117929656e-05
4.89232532556395e-05
7.90679406292413e-05
5.28961321070643e-05
3.9705320395055e-05
7.27399853307019e-05
3.1123026582977e-05
8.1791415241741e-05
9.71437485731345e-05
3.65972536260598e-05
6.46669231159415e-05
0.000103303137799529
7.96176857184537e-05
0.000100583932052089
3.13422229260803e-05
7.41019253989033e-05
8.36137113964478e-05
5.65219505977331e-05
4.11853749287623e-05
6.70066671451835e-05
0.000117628674265836
4.3453976298882e-05
1.08567691251902e-05
4.97830217009685e-05
5.75849937391397e-05
7.53681442507915e-05
0.000102019459436351
3.69024042107485e-05
2.04414368828654e-05
1.80570176224433e-05
4.92922183345257e-05
-6.36550344577155e-06
7.10518592145268e-05
2.71396381320777e-05
5.49850526913419e-05
5.68751120726877e-05
3.51290707079821e-05
4.03982487454559e-05
8.57990890128929e-05
6.64564863830057e-05
3.52470560192563e-05
6.24659499856656e-05
5.28227793536322e-05
4.68308895508052e-05
9.14128315214698e-05
0.000108160406681944
8.88770577937365e-05
9.45326310824784e-05
3.43729404850917e-05
4.96510388882806e-05
6.24658652069282e-05
0.000109412816219523
0.000117327701011355
0.000166540361823401
4.66800939236671e-05
8.26511788357278e-05
-1.42702562696138e-06
4.67602128436225e-05
2.11697691394709e-05
0.000111194379443302
1.42249898349369e-05
6.45975984874591e-05
7.8911104926271e-05
2.98247030346088e-05
0.000116321397211467
0.000100754644701768
7.11518454311879e-05
6.98772210298459e-05
4.72521353566906e-05
2.57369527954614e-05
5.16428764668803e-05
2.73369718389002e-05
-1.09501088685805e-06
6.53410551877341e-05
7.76330809337786e-05
5.48887032973353e-05
9.22904323997297e-05
-1.20641857651347e-05
2.02990990904835e-05
4.81511521649441e-05
9.85766505910599e-05
6.02998383808187e-05
5.07147361388946e-05
1.84748340773649e-06
7.66337701192915e-05
6.95308688862891e-05
0.000101279248971033
5.55942289358974e-05
4.42863728116952e-05
5.92164276363122e-05
7.14965830859081e-05
8.57531418199952e-05
9.33223374524703e-05
5.6196238455022e-05
7.87580534771227e-05
2.27578579856346e-05
8.64317755069907e-05
9.60325655852725e-05
-6.42280766916679e-06
7.1410692600985e-05
1.89778895353131e-06
0.000106085130067155
3.48895155296652e-05
0.000105543150106127
4.72119177479999e-05
-3.13033867528118e-06
3.42190035868827e-05
4.9485595598053e-05
9.66562380424679e-05
9.4788680751454e-05
6.81939991113574e-05
2.27308554411116e-05
-3.66749751661067e-05
-5.26435931315506e-06
4.17654566744835e-05
7.59194723287575e-05
2.67413798517142e-05
7.96897547798645e-05
6.36869854248567e-05
0.000108425957296811
3.99075089630118e-05
4.74212976764425e-05
0.000119812546839635
2.66941076617778e-05
5.88781807112224e-05
3.22878398367233e-05
8.26926654551308e-05
0.000100848731256093
5.72023690031143e-05
4.63294052410729e-05
8.41843834110693e-05
4.46880565066596e-05
4.38337441442359e-05
3.65335608683425e-05
1.23904678521206e-05
8.34419061721004e-05
6.24708481147181e-05
-2.9429904111728e-05
2.03348113192081e-05
5.6372196837055e-05
2.07502455776397e-05
8.49897162997895e-05
1.19560718953437e-05
0.000121050390388225
7.13474111703404e-05
7.02225652779979e-05
0.000118671612941194
-4.22691848664923e-06
4.58495327696979e-06
4.64806884361481e-05
8.595259258837e-05
2.48225171020443e-05
-4.44948874962222e-06
9.45666292213679e-05
7.88964116210533e-05
5.24155342287451e-05
3.99298421043797e-05
9.0342305929069e-05
3.46065691891907e-05
9.54485577560537e-05
9.59797371908145e-05
1.482585220003e-05
7.40968968019241e-05
8.51765316877048e-05
4.53283331035767e-05
1.21088907330603e-05
3.01087375351753e-05
6.99263740085712e-05
9.62567459789344e-05
5.07961563311612e-05
-2.30880454675891e-06
6.1368617129284e-05
5.3015050347951e-05
9.45199415174081e-06
7.33411181479422e-05
2.43155887152913e-05
1.58582198023446e-05
9.21696244464657e-05
2.89484807128425e-05
9.63645879378589e-05
8.88237807073754e-05
7.38176776748807e-05
5.12636252351542e-05
1.42248914990328e-05
7.44994358717061e-05
8.02109011885192e-05
3.50252939688703e-05
6.88251685286808e-05
3.84088497373182e-05
6.82851514436591e-05
0.000118525339924551
8.26197914502713e-05
0.000136763142664021
6.97450499442957e-05
4.58084003408754e-05
7.00162192022915e-05
6.42024084980086e-06
6.6061229149328e-05
4.4932871458772e-05
5.97288498929789e-05
5.39882824786325e-05
-8.82397355423063e-06
4.98061406688863e-05
5.74517028352498e-05
4.63389874489728e-05
5.8859963835214e-05
8.87499073520174e-05
2.1489592459626e-05
6.028639890121e-05
5.9988446777116e-05
-1.27386762312196e-05
0.000109308758483171
7.45958314402325e-05
9.44344151280077e-05
6.20577717838443e-05
4.70810279585983e-05
1.84336365599749e-05
5.17996228868466e-05
7.76807421280685e-05
8.64767486188817e-05
2.70321955068946e-05
0.000101628550904596
3.44002469858474e-05
3.90397549002506e-05
2.13106364362467e-05
6.58471696711476e-05
1.12674902232287e-05
0.000115994023816348
2.88552340350368e-05
5.49093799909217e-05
4.87437797627023e-05
7.15528066589977e-05
0.00010376129854541
5.10124723595565e-05
4.18608878814071e-05
2.90052327448145e-05
1.22923116975277e-05
9.93172308156437e-06
0.000127606383946115
6.98089496934185e-05
6.81650026914098e-05
7.36954149048377e-05
0.000123965145954691
4.02731851683303e-05
0.000110481300810347
7.1452685880033e-05
3.55883891917612e-05
7.33741034268683e-06
8.42189496380784e-05
3.20288076928497e-05
1.44805825244604e-05
2.27680651322757e-05
4.44412233834618e-05
6.76345395918267e-05
4.42004588156518e-05
7.16170013371356e-05
3.63398104499642e-05
7.456271042419e-05
8.67348464503091e-05
9.50139900957545e-05
5.5806452374443e-05
5.17818584051236e-05
4.21635856528262e-05
8.65552209483192e-05
0.000102401982621634
7.73397401367729e-05
1.70797517559873e-05
0.000102114051079013
6.82443635503645e-05
7.53667471000362e-05
6.6234193861912e-05
7.03413962434325e-05
5.12145284578748e-05
4.99921565240419e-05
5.34666773650261e-05
5.83003693222116e-05
1.67927946061535e-05
2.55671074035808e-05
0.00011613439936574
3.32592676742313e-05
0.000125307516069179
9.5388468475789e-05
8.58456136342672e-05
-1.27521479156283e-05
7.35336650363821e-05
4.82098417796428e-05
4.89440312045413e-05
4.74224820477942e-05
7.72775560306331e-05
4.09718559418682e-05
6.44831701616667e-05
7.42830550833341e-05
6.58721258635856e-05
0.000140372785211087
0.000141219672830507
2.36558219173305e-05
4.84234192157737e-05
2.58641409487368e-05
3.5464198127936e-05
6.961141194091e-05
4.67086746201447e-05
6.15192711012097e-05
3.62011049067533e-05
2.5500024120505e-05
2.63306579459803e-05
6.15634446615272e-05
6.32223203170977e-05
-1.98400297339924e-05
4.29369041600055e-06
9.83445265174677e-05
9.37465000927567e-05
7.36237970581773e-05
9.05195608917714e-06
4.86062401767428e-05
3.33913293047568e-05
7.03052551842305e-05
7.45680847179216e-05
4.6314763411106e-05
-4.10064884724745e-05
9.78956880713256e-05
3.44922229976347e-05
7.94887940984288e-05
0.00013524081305923
2.97843216667436e-05
6.38363682922881e-05
8.0393851054022e-05
3.22216161967152e-05
8.16290348821542e-05
2.42399190858682e-05
4.40358389408612e-05
7.63769415409385e-05
8.13206486533871e-05
0.000101589143548217
5.86040363867046e-05
8.04950521334685e-05
3.08484547994751e-05
4.26755711921423e-05
2.80550868643062e-05
6.29871470133637e-05
2.89161046978036e-05
6.71480165603313e-05
5.56503327007606e-05
0.000129330586016575
5.8280994806052e-06
8.88123125362908e-05
9.76639381859752e-05
0.000126127138836555
4.27586763785961e-05
-2.32207501898846e-05
3.74792773290745e-05
6.04762726380753e-05
3.99319834229778e-05
0.000108017899292868
7.16206258836442e-05
3.14367036255042e-06
3.40426469681818e-05
3.72989168511963e-05
5.25891175006882e-05
8.52808417262886e-05
6.49467974783912e-05
4.07331081409461e-05
4.77527797905644e-05
8.72486085429032e-05
2.77645457464744e-06
5.43530419543904e-05
-2.02863522937624e-05
5.17078447402782e-05
7.48098627811626e-05
3.53156609669227e-05
9.44261430877425e-05
4.68037112607874e-05
9.58307732979121e-05
9.65154693065033e-05
0.000131611259497365
7.41731315086559e-05
6.4810308070345e-05
5.59971529585216e-05
3.69112935807137e-05
7.18338374831798e-05
5.34477278081818e-05
3.15188215675083e-05
5.57790067554861e-05
9.51551670461998e-05
6.01946571712412e-06
9.04713050410354e-05
6.08155778132278e-05
9.78074011677388e-05
9.04161530613529e-05
4.15264619600814e-05
4.01830946190884e-05
4.45471325773959e-05
-9.51739880215106e-06
9.21782555209175e-05
7.24984419629586e-05
-9.1617027348897e-06
5.72802843376822e-05
3.82378281145998e-05
3.17214005678021e-05
8.29628633969727e-05
6.88503135210602e-05
4.58267640747703e-05
8.76671200443773e-05
7.70593959677094e-05
4.78151501509521e-06
0.000100677187751761
1.01962538227355e-05
5.86178663683162e-05
2.41669503735096e-05
0.000136625913240846
6.45268699856485e-05
1.61720690541418e-05
4.82770287044939e-06
2.19255747802271e-05
8.47471297970432e-05
2.12557399481739e-05
5.19837214788716e-06
9.26647215189532e-05
4.05522792788571e-05
7.45957501679494e-05
7.94803899905639e-05
0.000131250036115899
5.57018049186944e-05
3.24394083056157e-05
8.36772623712602e-05
6.60598677046276e-05
3.49468770327758e-05
1.92671466687295e-05
7.83812058030115e-05
1.02043997087541e-05
7.72940942770052e-05
2.73327418716198e-06
8.65701488572992e-05
7.32067666738434e-05
-1.42625888862611e-05
0.0001127703020645
2.82502474566285e-05
3.91984764366339e-05
2.25577178550251e-05
1.4465298624532e-05
9.70670526901385e-05
9.52089863619983e-05
2.83315093481113e-05
5.12993755244849e-05
7.3889176144368e-05
8.6470162829326e-05
1.82209672144391e-05
7.61220474451713e-05
8.45244522490661e-05
6.45882085690679e-05
7.3855192369311e-05
6.17227752248617e-05
8.47414961650408e-05
2.87205525844532e-05
6.68648773351341e-05
1.37465397357748e-05
7.58274487089549e-05
3.85479604662041e-05
0.00012060366474553
9.57010843929271e-05
3.87363561910148e-06
7.93985328214038e-05
2.28822715062128e-05
-2.93965044111573e-05
9.43077788302473e-05
-2.85537658086105e-05
4.08375348683512e-05
7.00231522782611e-05
6.65702205358132e-05
7.54773080679373e-05
4.16474455553153e-05
2.72440152109477e-05
7.06505983038612e-05
2.74038048853668e-05
1.10351388241518e-05
8.99125265448336e-05
7.22312979696813e-05
8.53683874241159e-05
4.95187136206086e-05
4.83764036131231e-05
4.05392590545601e-05
4.75943465214669e-05
9.79632751505636e-05
4.66527736743995e-05
3.96382948222737e-05
6.29767412799301e-05
7.38859134038992e-05
1.75488162841443e-05
9.11238105639498e-05
2.8846455747652e-05
6.93315469503065e-06
9.65525767565698e-05
7.21720993757623e-05
7.86306449513109e-05
7.42828891516075e-05
4.43834740299646e-05
8.15760365514892e-05
4.15723885854568e-05
7.49568233809882e-05
4.02540896741796e-05
2.85193888409647e-05
4.72496387812474e-05
-2.66214342480126e-05
7.2034368998609e-05
7.03361839088778e-05
9.59245555067808e-05
5.68885502096484e-05
1.45762015596791e-05
4.73207336412252e-06
8.00705098921212e-05
8.01275738758709e-05
2.84297186236736e-05
7.78065670774002e-05
6.44389894290232e-05
3.42010469100477e-05
6.29479526813619e-05
3.58156517141756e-05
1.17952602477834e-05
5.53931659759817e-05
6.61116494815635e-05
2.19789858658035e-05
5.67633926655022e-05
0.000114220062501812
1.18459398720681e-05
5.98961986707415e-05
1.5637648441274e-06
8.47222680438002e-05
0.000105639481480829
6.81444962343957e-05
7.833981516945e-05
2.22723709282084e-05
0.000101581794059282
5.64615463518133e-05
5.5311828319928e-05
3.46200572235008e-05
5.30309113787666e-05
0.000104449634047794
3.89683241792395e-05
6.46946515596594e-05
7.24065764744499e-05
0.000115664703574316
-2.42294521720202e-05
4.04103995968754e-05
3.67369210595449e-05
0.000106684271641363
5.56678123287415e-05
3.96390864860568e-05
5.61849537800499e-05
2.77243917399609e-05
8.62102294034744e-05
8.80091552822773e-05
7.17281450270786e-05
5.4885400916909e-05
1.87199533415502e-05
1.71793377570047e-05
3.79519602024311e-05
1.16273137485973e-05
-3.84638226131221e-07
0.00010420404481679
9.25579763415374e-05
7.10952541193148e-05
6.12141009451958e-05
5.18292772259945e-05
8.57931246073915e-05
9.42611317419877e-05
4.04384067833144e-05
8.61798626452277e-05
4.19626168148786e-05
2.22250899117348e-05
3.67704158355534e-05
4.42508302433606e-05
5.05229059340023e-05
6.93772443295719e-05
7.23927773413217e-05
8.44068523947135e-06
7.73480438307157e-05
-5.50295768793392e-05
1.71862512116944e-05
7.89778041085778e-05
8.05531332571989e-05
7.49372474133257e-05
3.01435677167451e-05
0.000123773397077613
7.33098524692374e-05
7.18448883789163e-05
5.26868954152648e-05
5.34864270786732e-05
8.37572208796469e-05
5.21958640899257e-05
7.59097585519916e-05
0.00012624580915263
1.07702220880305e-05
6.30582542163522e-05
7.34811605487537e-05
3.79300073526935e-05
3.59446615677246e-05
-5.91344506154461e-06
6.84137978736954e-05
3.90236918527515e-05
4.44032570951266e-05
6.87459610373981e-05
3.13912999856065e-05
6.52306065854695e-05
8.23553293574889e-05
9.53661925725438e-05
6.47464989144258e-05
-3.53557025685022e-05
2.22407410071936e-05
4.3369480539242e-05
6.73824082114642e-05
1.44587453350263e-05
4.21834537453542e-05
1.28371255856372e-05
3.64131046468394e-05
-1.63864479485651e-05
4.96391257352696e-05
9.41541082161452e-05
7.85430603779524e-05
4.30941247685773e-05
8.08188163568795e-05
0.000109656175734147
7.14751040615469e-05
4.02912172949169e-05
2.90220694987577e-05
6.02258418331042e-05
8.70880285297699e-05
5.31285118691047e-05
3.58874395476978e-05
4.72000053585407e-05
6.46136648167867e-06
9.56574099961281e-05
0.00012459889856274
7.37839377369252e-05
4.95458590123014e-05
5.82114342689566e-05
0.000100887005402807
5.03064782157365e-05
0.000115764656403259
8.02231488929458e-05
6.23282208527377e-05
5.31231022743905e-05
8.42022769532221e-05
3.51978198639759e-05
0.000113371903508564
-2.42168554133186e-06
0.000126540121165848
1.78373713073679e-05
4.08155197347897e-05
7.30711926162936e-05
2.62374148414531e-05
3.61815864632136e-05
4.2959739270712e-05
6.67575646330351e-05
6.15324488174536e-05
9.29167769235094e-05
9.41569550267912e-05
7.45133206459875e-05
0.000119364657885054
3.05501523939831e-05
3.99112772544054e-05
4.60094541189616e-05
0.000111635996973483
8.45334186173571e-05
2.64260010983085e-05
9.458589942419e-05
0.000100267449467223
5.29489204310157e-05
6.84101005388551e-05
0.00013442829970662
0.000112122354272168
2.34686860635934e-05
0.000101569427024503
0.000126735231787009
5.59390926292973e-05
6.04658539742527e-05
8.44471185832373e-05
2.52585565679943e-05
1.50004521866431e-05
8.22906761075365e-05
4.6053329141599e-05
2.33140617504828e-05
6.81720730516686e-05
7.27096540783361e-05
0.000104745205629335
3.65608065538633e-05
8.67185321816695e-05
0.000119524252767825
0.000100122847378536
0.00010905745443817
9.60463502460062e-05
1.75811628869348e-05
3.77782495641671e-05
0.000100947765152726
1.48461602997508e-05
7.92014243795325e-05
8.93026023719735e-05
2.86745049771475e-05
0.000102386141145152
6.96664357720182e-05
8.13047800428467e-05
-4.15220431207162e-05
4.11655424227662e-05
6.55868939400022e-05
6.29685597153093e-05
-2.87222971172228e-05
6.18981936679531e-05
-1.77819998825204e-06
0.000105546274244105
4.90933461629624e-05
6.4215348623654e-05
9.25652722430736e-05
5.05883571797253e-05
5.70682066403533e-05
0.000105951449704151
0.000130606787370625
-3.24940769971536e-05
3.81681738179198e-05
0.000121553665789281
4.75468723443162e-05
8.09118399285284e-06
5.86636425794152e-05
7.33987331428388e-06
8.02054920488586e-05
4.9815143909415e-05
7.21024411872831e-05
8.3700197840499e-05
2.37048299104047e-05
6.75042831366328e-05
-5.63173423898437e-06
3.37375807754755e-05
4.64725659850246e-05
8.9733547527183e-05
-1.53422041474731e-05
0.000129251139527061
6.00008071810541e-05
7.06435143957441e-05
7.8707617265882e-05
9.5906645064707e-05
5.76780428888763e-05
5.20037193776922e-05
5.5838101927136e-05
6.50218473172673e-05
6.8700808432977e-05
1.6432352329711e-05
5.36168683298704e-05
7.16662589925843e-05
9.15371920073291e-05
3.46073788717483e-05
6.68948435510531e-05
9.59292560801083e-05
8.71443033608056e-06
7.06587633262342e-05
6.49139259352114e-05
7.83469482215001e-05
7.24312374694234e-05
5.5557801850502e-05
-2.17124836320486e-05
4.89222123380426e-05
6.61449748128281e-05
7.80782448359221e-05
2.59825476999706e-05
5.03140021609591e-05
7.59964037451853e-05
3.6303483793826e-05
9.55177354992397e-05
6.43874586118496e-05
3.01101786075449e-05
3.43924998668363e-05
6.83196631244476e-05
0.000112594931341126
5.51694914161337e-05
2.73009168089288e-05
9.43999156480112e-05
6.26256089895573e-05
0.000102688538991949
9.81200983936529e-05
5.09731516592315e-05
6.78983517837198e-05
3.70262442249929e-05
4.1416793770253e-05
5.18848145996226e-05
6.04079477164566e-05
0.000105203097063208
0.000102848895106084
3.43407177775025e-05
4.26960050003701e-05
-1.00783490361286e-05
0.000145038235388583
8.92547268340024e-05
8.51919846659607e-05
2.54194957899242e-05
3.09308367904827e-05
5.76343015177245e-05
8.29482106063085e-05
4.9208171092769e-05
6.04826398300758e-05
4.90611552464153e-05
2.74864532828293e-05
-8.4778972774514e-07
2.9489684974695e-05
-5.79865590382373e-06
2.19333863705355e-05
5.70768636250818e-05
5.82962168044932e-06
5.9150354604303e-05
5.12290579493816e-05
3.74247654272552e-05
7.24441219477239e-05
-2.12032253673076e-05
6.32933467188543e-05
2.24903799132821e-05
3.26514440986733e-05
9.02214445997964e-05
7.83220315166824e-05
6.38047437625833e-05
3.158388702e-05
6.18876010765852e-05
5.18020222004117e-05
8.64010980083803e-05
7.69621058027345e-05
0.000117556007233293
1.88565291956923e-05
9.49150787212453e-05
8.40764871741831e-05
0.000108357701313128
6.16233799693963e-05
1.4441004096756e-05
5.4302513770307e-05
6.17974708773026e-05
5.88779503285558e-05
7.99405224098895e-05
6.49498886125461e-05
2.981919360206e-05
6.03718908783977e-05
6.54212172565877e-05
2.30285804446713e-06
2.33914956910368e-05
1.90838646972807e-05
9.37120833697147e-05
7.36112197756193e-05
1.73466811222325e-05
-1.20996769219205e-05
8.6616307720774e-05
3.8911679699205e-05
2.11041373422075e-05
1.25970356664209e-05
7.92078424544451e-05
4.04287224855174e-05
5.20408587236591e-05
5.24081388436636e-05
0.000137135611455291
5.0754732402336e-05
9.4504981768192e-05
7.33995306106919e-05
-7.50767109360227e-06
5.51235334451817e-05
9.50895826810908e-05
8.64171137215886e-05
0.000114098179334441
-8.14483185841187e-07
0.000143278948870104
2.08321189240429e-05
0.000121255446113693
0.000108062636389908
9.70935480976293e-05
9.82126695618623e-06
1.24710601373968e-05
0.000133957096510497
3.10769682011693e-05
9.39201826586505e-05
2.33187734387949e-05
5.57473039709139e-05
8.02558159073992e-05
0.0001338580633733
6.11101154736531e-05
3.7995423529816e-05
7.55438071111756e-05
5.51014810605502e-05
5.99434645324611e-05
2.79061306204022e-05
0.000110586313788363
3.22179943811204e-05
2.01619482916507e-05
5.68848720021006e-05
3.63165714418802e-05
7.05158116095796e-06
4.01719657644999e-05
5.92327448920704e-05
5.55218967461298e-05
2.3922187438315e-05
0.000112188288603771
3.1094139571227e-05
6.94131301949298e-05
6.50944843892191e-05
9.72285530384045e-05
7.74254370520089e-05
1.0389187014583e-05
8.59986285169413e-05
3.63795802362197e-05
-2.29073441124888e-05
4.51970005587517e-05
6.45193217503555e-05
5.75142034814277e-05
3.21425829539446e-05
5.06265548354564e-05
9.62842827272815e-05
0.000104194078931119
-1.49680267478688e-05
6.01514981532213e-05
4.94876667577189e-05
4.96600346166919e-05
8.0382787449801e-05
2.38886617578676e-05
2.48576273933687e-05
-2.81701229769531e-05
5.44595797951079e-05
6.2490593375944e-05
3.20408451493853e-05
5.89953538047355e-05
6.03878493111746e-05
7.43542387122481e-05
8.821465089957e-05
8.04602258210905e-05
3.23114547216482e-05
8.61459313508927e-05
1.89700695917638e-05
8.01162359740309e-05
7.14100646550355e-05
9.3106215822661e-05
8.93200719533211e-06
0.000114565211696086
5.21849526406924e-05
6.25601937883667e-05
5.75979493491755e-05
7.69866995631086e-05
9.66169861384548e-05
6.05433383910831e-05
6.50333054918692e-05
3.2164633844361e-05
2.18720122749967e-06
1.99008675224778e-05
5.05011907567172e-05
4.37823168950869e-05
6.66876123648684e-05
7.76458130687351e-05
6.73405289156216e-05
1.95072528464337e-05
8.69836625126273e-05
4.61945887360787e-05
4.01697884105821e-05
5.77653731288143e-05
6.69611968958498e-05
7.07934548935579e-05
1.43153308174666e-05
8.32217743804042e-05
5.36445075196195e-05
6.28523766890375e-05
4.90638452868387e-05
4.24042607934193e-05
6.49901313440998e-05
6.62817482525249e-05
5.47168332792448e-05
6.80125440737625e-05
0.000142280422335442
5.50153482640272e-05
7.52769265496465e-05
0.000114878670247159
1.43850681850342e-05
0.000123348874537111
9.60752606189625e-05
2.65596304312564e-05
3.2209909158239e-05
-6.82732974213026e-06
2.58716926435272e-05
5.74174923133336e-05
6.67564876675676e-05
3.69933565142975e-05
6.66421948180193e-05
4.38167820496933e-05
4.64793237124062e-05
6.45641746455931e-05
4.86466065819819e-05
6.22725213202832e-05
2.5821308664914e-05
-4.52306273379052e-05
-7.06208506268461e-07
3.86648715341608e-05
6.45598200071283e-05
5.6656759451383e-05
0.000101692843699094
4.88865403026403e-05
3.81757767497684e-05
9.18771047556496e-05
6.16033046125367e-05
8.04840790687481e-05
4.07307314056579e-05
8.04679814741259e-05
5.41497199876651e-05
1.01828398000679e-05
5.82658802699069e-05
8.72935320511086e-05
5.77802952140989e-05
7.812169366883e-05
0.000113055413811395
-6.75880957017166e-06
7.4936001267955e-05
4.25140037761254e-06
5.96107732943799e-05
3.4386379553427e-05
0.000102361296096831
4.2527628870344e-05
2.57752448494643e-05
4.95534784739714e-05
6.74124708707718e-05
2.76522212311279e-05
8.83263501920994e-05
8.35326657686128e-05
4.77947761869536e-05
2.64367148197206e-05
3.20884966455177e-05
2.14704973577047e-05
5.68573852284954e-05
4.17315600771494e-05
5.84954119482103e-05
4.38379347018143e-05
3.52686094756462e-05
3.84907246884653e-05
0.0001024876375584
5.29933790199826e-05
7.69931266942665e-05
-9.63532688422414e-06
7.46746162433792e-05
6.68036069565712e-05
3.04557682683289e-05
3.12747183062505e-05
2.49212898683079e-05
3.63772471210867e-05
5.84887997376835e-05
2.07806958657197e-05
4.02715764984242e-05
-7.86581114040205e-07
2.21781373338155e-05
5.88201320522008e-05
7.24096578170684e-05
3.88311563854605e-05
5.3432337925538e-05
6.61726449404404e-05
7.30413443447319e-05
2.13213118350317e-05
7.1827531220851e-05
0.000118887496236867
5.10535383185381e-05
7.87397023897738e-05
2.89655875591888e-05
8.70928258065611e-05
8.31470721895116e-05
1.76254486520324e-05
7.6433715961624e-05
4.72380753388036e-05
7.454260240381e-05
0.000100478977874417
-7.69910686816048e-06
4.23659245921668e-05
4.06765718494123e-06
2.55863064289918e-05
0.000125496109007519
7.17824927931455e-05
-9.29678113900213e-06
1.69785620632516e-05
-2.80747694148286e-05
5.93723095612809e-05
6.84574152486327e-05
9.25621136437046e-05
-8.93259474201038e-06
4.53342222542491e-05
4.31525922383532e-05
6.49920792316598e-05
8.67552871925557e-05
2.33994831279498e-05
6.68249279208852e-05
3.49740425263148e-05
4.54511789684062e-05
6.49133748394463e-05
1.57775344705251e-05
0.00011104110895639
7.96947682182228e-05
9.90550576657462e-06
0.000123823013620483
9.18137958236579e-05
7.94304299292784e-05
3.13111824776844e-05
9.9415683738618e-05
4.83043230250368e-05
5.6113123338529e-05
4.85526166876348e-05
9.51477689413117e-05
5.17643765249905e-05
4.93196083577576e-05
5.06496782119909e-05
0.000120931812768346
0.000112505435695608
9.34023598556135e-05
1.86230189599464e-05
1.83508611966689e-05
0.000100438183371812
5.91228219749246e-05
8.8357230810781e-05
3.64399889923832e-05
9.40250409775453e-05
0.000105499015570518
4.82632982458052e-05
3.8771907293819e-05
1.63095997388078e-05
9.43034014130276e-06
6.68351874003825e-05
6.70106444222518e-05
9.15176103682278e-05
5.77700242940556e-05
1.95671009029343e-05
1.46173283282318e-05
5.19543321544489e-05
5.04200487033029e-05
3.76933900207551e-05
0.000102349346339363
6.4698668224273e-05
7.10991694720854e-05
-3.8065321421657e-07
-1.20725994613245e-05
3.93485626889163e-05
7.84734904530023e-05
3.70080852518001e-05
3.67632079940105e-05
7.4548188782513e-05
3.40811115577181e-05
4.87266954288777e-05
7.50608381661466e-05
5.13674875327317e-05
5.61991057125453e-05
2.91366201660296e-05
0.000111690307717849
2.01028767487542e-05
6.54206009750001e-05
6.59198174796404e-05
3.92156736657559e-05
4.50348754412464e-05
5.1852338088173e-05
6.27158025445853e-05
4.44020171487728e-05
1.85271714985558e-05
4.53167031026816e-05
6.01622157041184e-05
9.39147243797072e-05
-1.19677101463617e-05
7.7182613437929e-05
0.000106556143887305
7.7122205700662e-05
4.38541905114235e-05
5.57672276521343e-05
5.31195526208555e-05
4.07019506683348e-05
1.66968739218296e-06
1.52900104376005e-05
7.87049924078722e-05
0.000125791141248654
4.78874604083388e-05
9.61013267622837e-05
8.37402277670719e-05
8.10175007796743e-05
8.99911704852175e-05
6.24649294880047e-05
2.86870808588003e-05
5.4868170484953e-05
5.10360164994929e-05
3.0398917430184e-05
1.57699419215354e-05
0.000123109151320089
6.27560932421662e-05
0.000104650453288889
5.25860413820524e-05
0.000132894122449107
6.80899098856583e-05
9.31135869464424e-05
3.81513261276473e-05
5.62962326599858e-05
7.7967526407724e-05
7.68441474287951e-05
2.10573190206037e-05
5.84577419477873e-05
0.000106237055947913
5.41146973408063e-05
7.48786765465784e-05
7.92101076853813e-05
5.14450354694791e-05
8.50582401205193e-05
5.85250263999096e-05
3.79697864434176e-05
4.24998221806018e-05
5.38382881041588e-05
6.60124932948167e-05
5.91519632374293e-05
6.57534990447508e-05
0.000103165100022075
6.8621949956864e-05
2.01811182455605e-05
1.40670826817843e-05
3.83731437530784e-05
4.62379268295809e-05
9.07852500741458e-05
6.42634378152745e-05
6.03163200829262e-05
6.5523176967076e-05
5.05626492304805e-06
1.84018196545201e-05
0.000106274060902828
-1.35007251253276e-05
5.13853840230219e-05
4.79235768295275e-05
-1.76187887670616e-05
6.27232359272091e-05
3.42243246540525e-05
4.7039688577171e-05
6.58716311496683e-07
7.69928983428436e-05
0.000114871049905496
7.35477662766464e-05
0.00010423425739631
0.000122460449898219
5.17192647050485e-05
4.32840434154928e-05
8.13067024710252e-05
4.30110873233682e-05
7.21033776314822e-05
8.24050884264391e-05
8.14313942657835e-05
2.35956995668285e-05
0.000116940112582344
7.46116420047177e-05
9.82631019525347e-05
2.40590478133243e-05
1.67755196564062e-05
5.38463043853266e-05
4.85286165765926e-05
5.25584027172979e-05
-1.67530092996717e-05
4.53801355603542e-05
6.07703385201777e-05
7.94299018729462e-05
6.7712430801884e-05
8.2893509703908e-05
6.89623862207096e-05
2.8986412417672e-05
1.14392337532259e-05
4.67302014445742e-05
0.000105939493758799
0.000114584144303879
1.7949055472132e-05
9.46622098588018e-05
5.02881048173615e-05
8.16244592360239e-05
2.95460267391248e-05
5.74160785256152e-05
5.19727923885792e-05
6.52988925777258e-05
8.52664592251777e-05
5.32406142674978e-05
3.81057157276718e-05
0.000106663865863524
2.72175244246627e-05
7.62219874285699e-05
2.70988313253306e-05
3.87179403703554e-05
4.43121205990965e-06
4.83945339132489e-05
5.55703602440203e-05
2.67881529810091e-05
1.87911781758054e-05
7.15209584136089e-05
7.21998699117082e-05
6.38066188535577e-05
4.859341369767e-05
4.59693715432768e-05
3.98248058352958e-05
3.83639541022361e-05
6.2357006552993e-05
5.20317105987641e-05
0.000123988325802367
2.62363227799452e-05
3.38741698683464e-05
1.3480861080557e-05
2.61715226845425e-05
5.58250558069969e-05
2.7056927612129e-05
9.16421397008239e-05
1.49973142521321e-05
3.7087788813575e-05
3.66402715437967e-06
8.5778623895048e-05
7.13962544635445e-05
4.68451659602732e-05
9.45237589838017e-06
6.76126546761025e-05
-9.22947239792032e-06
-7.33978232881748e-05
7.71627072759016e-05
9.28188011250991e-05
3.41338999398107e-05
8.77240927760131e-05
0.000103949646958086
3.81657682589859e-05
5.3114266421302e-05
7.4800992236995e-05
4.64212576328083e-05
7.74587319956241e-05
4.95029004995766e-05
8.76207335464888e-05
8.20296824518348e-05
6.69741263219591e-05
6.61973258904932e-05
0.000107827934842617
0.000153000351229825
1.10318335588088e-05
2.38729645085136e-05
9.24686338160265e-05
8.35509201012508e-05
5.71379086716982e-05
8.9264473496881e-05
9.2274093408627e-05
7.8094920334007e-05
2.42893565542201e-05
4.50757306497118e-05
2.10737558812978e-05
2.29414390260804e-05
3.98221003028078e-05
4.02688628525305e-05
2.38565248904759e-05
8.94873706327977e-05
5.52504983303027e-05
6.36769570033232e-05
4.21219072716806e-05
8.03860147022658e-05
6.00979584260203e-05
7.43933177477349e-05
8.94078477685206e-05
1.83561325211203e-05
0.000109435171238474
3.55081744539901e-05
6.90952028922169e-05
5.56847519545106e-05
2.30311357282438e-05
0.000109130014196574
6.22021820507246e-05
4.85102703089935e-05
6.73020040028619e-05
3.07273194748257e-05
5.28199885816353e-05
4.21764519723461e-05
9.28655979148562e-05
3.95645074987686e-05
4.43854231531307e-05
0.000120414042725051
9.65293631015008e-05
3.04681297011019e-05
-1.52121308263676e-05
4.82760468913324e-05
7.68634557553515e-05
7.55568410465488e-05
0.000116544924431675
2.21193840316324e-05
6.02620566636092e-05
7.46708504276044e-05
5.44125682450761e-05
9.03811764597784e-05
7.32926925143089e-05
1.99078491376513e-05
2.95154306495848e-05
2.16296569600381e-05
6.50832333748754e-05
0.000115929682350911
0.000105407053175061
0.000119772361803552
0.000114606424240571
7.09018345041455e-05
5.93088474217549e-05
5.92843423870772e-05
7.22293109658227e-06
1.09423787993728e-05
7.20212588456565e-05
5.95554226272646e-05
8.42504593723434e-05
2.1579071010304e-05
0.000100614956289351
-5.38941035016819e-06
9.81415501783115e-05
-2.08176962627054e-05
6.77618960116518e-05
3.90240249358867e-07
5.84332714494529e-05
6.091541711676e-05
5.76287624226007e-05
0.000102921583354112
0.000132007692478184
2.03492720916985e-05
2.50651046394654e-05
8.30564959516604e-05
6.81831597189117e-05
9.37154738082854e-05
2.35569824427594e-05
6.01855175366606e-05
8.49639770324077e-05
8.95519568299148e-05
6.83064523686713e-05
4.21983285808345e-05
0.000105350788639056
8.26619139425854e-05
5.95505714523737e-05
-1.67545689588335e-05
2.96306726403599e-05
3.50918833999551e-05
4.09832061172198e-05
3.67758070898834e-05
2.7289432081306e-05
7.89866470308204e-05
4.76928591704376e-05
-1.74699133343577e-05
2.44465751551006e-05
6.56129964386199e-06
4.66337236034464e-05
0.000117596705619263
2.22234975624725e-05
8.8111079343566e-05
4.68592616745863e-05
4.55195546368403e-05
0.000101135260170724
5.47582423900384e-05
5.69680856844781e-05
-1.07769998931157e-05
6.6078402826361e-05
4.35332527909072e-05
5.28340340692537e-05
7.10197434884608e-05
9.12250543430327e-05
5.07085533863968e-05
-1.45657291690617e-05
-2.48917817547836e-05
7.86562417206351e-05
2.58813247462996e-05
3.23157063632058e-05
4.19226576949537e-05
5.30412426381585e-05
3.74428528441356e-05
9.28582236805815e-05
9.2351077559885e-05
8.72150129776746e-05
5.7630018372388e-05
3.32489280186739e-05
9.7269494013345e-05
0.000105863130229895
1.48334006589565e-05
2.70740600654867e-05
8.61208318225198e-05
6.186354361428e-05
8.45708415370908e-05
2.08281632740796e-05
3.78935086180162e-06
6.12897814177023e-05
8.38680436810311e-05
0.000192167678003695
3.97524414959537e-05
5.87336270306728e-05
8.37803810631854e-05
3.18136791519489e-05
0.000101114664303134
6.5668290152508e-05
7.3625733174971e-05
3.5354605490837e-05
-4.94847803779599e-06
8.2412057386026e-05
7.93633614043875e-05
8.73063463900576e-05
4.50769040595013e-05
5.21545442217635e-05
4.26444314933838e-05
6.13872844314398e-05
6.38376387325812e-05
9.27537649460482e-05
8.16649241396423e-05
1.82101160785943e-05
6.88707156470644e-05
0.000106381406530189
7.62348005103911e-05
0.000136300391770586
6.84919293281685e-05
5.02724343157182e-05
4.42972731511561e-05
3.52351371459363e-05
7.98838909332929e-05
5.28578864027699e-05
6.650610849626e-05
7.68025045038758e-05
4.01506941349488e-05
0.000116478503819161
5.30112345899927e-05
6.48804707290526e-05
5.20668761021133e-05
1.26432703684775e-05
5.93156532667806e-05
2.08801505373028e-05
4.16912449859414e-05
6.12824703689018e-05
5.45227127934481e-05
-1.07265418260693e-05
5.86992762102188e-05
4.34281760383213e-05
0.00010459346147657
8.86435260325268e-05
3.36830764084199e-07
1.29968524989175e-05
6.97262926233448e-05
5.41030685388571e-05
0.000138108211040918
4.6331688070187e-05
5.05169011611185e-05
2.64505865383717e-05
9.54088884254111e-05
7.56791146422692e-05
6.59318831494697e-05
6.06842877675457e-06
8.81789908003198e-07
7.44917450718405e-05
7.32191939073736e-05
9.14212678861023e-05
2.96467753268848e-05
6.19485129299078e-05
8.31444405950903e-05
1.65306426683434e-05
5.84320997723784e-05
6.08494631515159e-05
6.73448391592483e-05
0.000103057449374424
-1.23642393874091e-05
3.56910975648796e-05
5.91171260738895e-05
8.28227976302584e-05
3.15573621844846e-05
3.7364630004165e-05
4.31097780746855e-05
3.49254866951101e-05
7.27802270825648e-05
7.8614825252357e-05
4.45017392829488e-05
5.91798221053938e-05
8.14375426659706e-05
3.50120247725843e-05
5.33994851455909e-05
2.59485200707422e-05
3.98489245146019e-05
5.61929744005575e-05
9.92909031802069e-05
8.51681875984148e-05
6.95819967800518e-05
9.76218754631657e-06
9.06809650784879e-05
3.9270341475148e-05
8.68867791998546e-05
4.71199361929874e-05
6.14923457332311e-05
6.91756739370517e-05
7.52721068121521e-05
6.02178952060679e-05
4.18678825962449e-05
7.64150886150175e-05
7.41624553882904e-05
2.36249494713371e-07
2.46161964115591e-05
4.26437091093089e-05
7.82672983710934e-05
8.20617155773534e-05
6.0100850210509e-05
6.45388979980822e-05
7.79365322363565e-05
7.98387933909049e-05
3.97645842870352e-05
0.000114020817903261
8.27400642193729e-05
8.61080455649403e-05
5.2142699005189e-05
5.35696525105017e-05
9.25193321555225e-05
1.56839515614005e-05
5.3206158193583e-05
5.22701850552702e-05
4.62385814155525e-05
0.000108489321192359
4.09695545726747e-05
6.51979661851645e-05
4.73711554452785e-05
3.51385652052258e-05
3.1867508746718e-05
4.85806326134043e-05
8.02114482867108e-06
-5.59314205020177e-06
6.23329071139007e-05
3.93818074520946e-05
1.12610951763374e-05
2.43374294943836e-05
4.9328107537551e-05
6.2752180075011e-05
1.63486327447832e-05
7.85012798509147e-05
3.94100805078923e-05
6.97322696943537e-05
4.49228463556417e-05
6.47268723880889e-05
0.000119845858110359
7.5499288659282e-05
0.000130762659131484
7.78305279118198e-05
8.94533316516908e-05
9.42720281369207e-05
7.75289200830662e-05
3.57142137064122e-05
5.16992708873684e-05
2.51604396539541e-05
7.80033370752091e-05
9.05385597138039e-05
2.51664914714504e-05
5.99984722130234e-05
1.25828843962416e-05
3.51439181626558e-05
5.60240349175378e-05
2.74562861791705e-05
6.09665133756907e-05
-3.14247012873569e-06
3.44747388122219e-05
0.000114192264020953
5.65515516012951e-05
3.2285692058724e-05
1.98057027513195e-05
7.64352914039057e-05
8.16135333171101e-05
5.66846658492901e-05
5.33598503136546e-05
7.71760209152407e-05
4.44484623024389e-05
6.05293067950917e-05
4.56507890613063e-05
5.34001777967657e-05
4.1004637393618e-05
3.21302626334798e-07
6.7380152896116e-05
2.8173836274975e-05
5.53218730569387e-05
3.85641390400383e-05
5.15030482850197e-05
5.92972171299525e-05
8.26951988915125e-05
9.09617882999168e-06
3.31878371299868e-05
7.80034606700126e-05
4.56314903725592e-05
3.99246003459072e-05
5.18620937142124e-05
1.17214557442809e-05
6.49009168013283e-05
7.19813231935739e-05
9.46398017326524e-05
2.63795626442707e-05
5.4539564137341e-05
1.65576166961079e-05
9.78005775203391e-05
4.51648986302391e-05
8.30814798655975e-05
-3.78073859176159e-05
4.82798078487476e-05
2.82036477851384e-05
3.66492862605664e-05
9.31481603155352e-05
8.9958721261504e-05
2.23357542547637e-05
0.000102965085662803
6.32026133103556e-05
8.76023548457495e-05
5.65820855085963e-05
1.85195400075155e-05
3.10589698537006e-05
3.45406135081559e-05
3.58284254295774e-05
2.28235280002581e-05
4.54124351527915e-05
3.04934489075703e-05
5.59142444666232e-05
4.6328613207705e-05
4.68178041435085e-05
4.66237490494703e-05
-2.73264797135961e-06
7.31151107621011e-05
2.82331021384388e-05
5.87897299306374e-05
5.35966840175194e-05
7.15838963847963e-05
6.17683923751967e-05
1.51211134600056e-05
5.34756939584454e-05
8.28739851854422e-05
0.000135262212534279
3.59171506295373e-05
7.66900642351795e-05
5.83528057172247e-05
9.99114359951308e-05
7.29890756902758e-05
0.00016325109153413
6.90346916015739e-05
4.88226132516749e-05
0.00010742365585987
0.000102682996104156
-1.00470500424268e-07
0.0001063628770314
7.01363909824625e-05
2.00885688400862e-05
2.98812388375575e-05
3.01506707294659e-05
1.37490564358962e-05
5.38392433130226e-05
5.66232116778037e-05
4.4437624356228e-05
7.59648797106629e-05
1.27616187472585e-05
2.31236626192388e-05
7.35283067092232e-05
8.9798267626322e-05
8.37427115128236e-05
0.000131950127178067
0.000104232803135914
2.69305223055313e-05
0.000103732473831083
6.8132252843564e-05
6.71056000579407e-05
2.8810507412245e-06
6.85112765874363e-05
5.71659589992648e-05
5.4981272333416e-05
6.36270324164e-05
6.5133663281338e-05
6.29650216516657e-05
7.15570253319556e-06
-9.92522536398145e-06
1.17453514297364e-05
2.91481890215045e-05
5.24684108177216e-05
1.87084422353241e-05
9.75850533992546e-06
3.82259676632628e-05
3.65631568075265e-05
6.11247131798819e-05
7.91114706445198e-05
7.76605565570807e-05
-8.12230483679152e-06
5.49560273315923e-05
4.9869279651783e-05
5.64128944092064e-05
6.76216426175447e-05
4.18508135480378e-05
4.5686682907373e-05
6.41663561291455e-05
7.41810744376318e-05
-7.75225668671897e-06
0.000111556019350917
5.24872621347841e-05
8.47813512578201e-05
4.60491638152553e-06
2.17260761779045e-05
8.34290460015956e-05
8.46508294954018e-05
-4.20826609635383e-05
6.58711764050367e-05
7.23755996437656e-05
4.58350885978547e-05
7.46915108852637e-05
8.26662071853639e-05
7.62473816436748e-05
5.93297080504294e-05
1.75295762767474e-05
3.97340941374135e-05
6.54291492664996e-05
5.46262066433198e-05
1.55964879994445e-05
7.23118467361322e-05
0.000131939559786116
4.45292463815404e-05
5.70056308133666e-05
3.05120582020052e-05
-1.45127433746508e-05
5.27170858651706e-05
-3.10221833220079e-05
2.3830194062291e-05
3.1633283854694e-05
4.10667064633845e-05
4.96171485145135e-05
2.64974028109867e-05
2.27111522296589e-05
9.5266147010136e-06
5.90028391129677e-05
3.9823006587149e-05
2.87810075517813e-05
1.60407949049713e-05
7.12182820044873e-05
7.11204125280461e-07
8.27541426489703e-05
5.0710421429974e-05
2.83678693294722e-05
1.14715131704963e-05
1.71130906682235e-05
7.16365772029017e-05
7.43286082816829e-05
5.45372209566177e-05
8.24457392157375e-05
0.000110644779313994
5.65820757381776e-05
0.000138164388751801
8.49803476842241e-05
9.37521950403433e-05
5.75951135876014e-05
2.71214334773144e-05
4.91095560820052e-05
0.000110576138947802
4.484237302777e-05
3.79590632967193e-05
4.74218177694231e-05
7.66479644772294e-05
5.36289576986593e-05
4.24529629327136e-05
3.74051626179559e-05
5.22531188575881e-05
7.68299489660264e-05
2.35649961024924e-05
6.16882464141852e-05
2.73858680052026e-05
2.72511779273195e-05
6.81677830793927e-05
8.00319228311128e-05
4.09446478323936e-05
8.85374550573213e-05
5.28649506998276e-05
0.000109001953332976
9.38531677342769e-05
9.87855052397445e-05
9.94488232956434e-05
3.37419484485807e-06
-3.91970202321507e-08
9.35673589534344e-05
4.44734804361582e-05
1.66236040707838e-05
3.33908258441937e-05
-5.11909371427074e-08
8.16021989413302e-05
6.17249912922594e-05
7.54765515120313e-05
5.74171403621788e-05
3.22656864908523e-05
6.76476155818879e-05
5.51174500675412e-06
5.72399262531162e-05
3.91273715107614e-05
7.96102462007558e-05
4.13081871050691e-05
6.19306496974561e-05
0.000110745339689054
4.20629476126182e-05
4.25834830932816e-05
1.17686834237198e-05
2.59510209417604e-05
4.77017557300961e-05
4.02935402677954e-05
1.3066975767078e-05
2.14197458919566e-05
5.1452270307821e-05
5.91312917879441e-05
8.82018351478472e-05
7.20895201731229e-05
7.33247210007177e-05
5.55737791393076e-05
1.62351658552642e-05
4.34183530587666e-05
2.44689767117957e-05
0.000115562873078003
4.55819851633039e-05
4.99732251153826e-05
2.01273846578716e-05
7.53357698820633e-05
5.07142339029182e-05
1.25139782060856e-05
8.96052046601118e-05
3.9601310708879e-05
6.98588682951465e-05
8.19570368330089e-05
1.32968164485738e-05
-1.12057749696327e-05
2.62392615982983e-05
3.80531222907027e-05
0.0001088209653106
4.20511079594321e-05
3.89702655850709e-05
4.20522191618249e-05
6.81325620414085e-05
2.64387855068286e-05
0.00011259371207386
5.57145217350356e-05
1.91923833343954e-06
0.000111451816216137
9.00942803996777e-05
0.000119125581342917
5.02505822693214e-05
9.63600906217976e-06
3.24880310745964e-05
6.29299532265621e-05
6.66931643613956e-05
6.30158560192754e-05
5.75188799812534e-05
4.32078008963644e-05
2.96981675896957e-05
0.000125385546841327
7.59842270177507e-05
4.27365104852213e-05
7.75819426121275e-05
0.000105901690220591
6.78439937489495e-05
2.454899135145e-05
2.90964783022186e-05
3.04600932187245e-05
7.24385047281594e-05
5.15206259216784e-05
7.08036559821263e-05
8.47213344509678e-05
9.47403860330233e-05
4.82537933162564e-05
6.17601614982042e-05
1.91592368049539e-05
3.96572437517833e-05
1.54439930959597e-05
2.20599816714511e-05
4.75468734420337e-06
5.69875176791024e-05
2.43431139773934e-05
5.23162021157565e-05
1.92678508106641e-05
5.73669357824887e-05
7.28158648414438e-05
6.18608737070117e-05
3.45473534918409e-05
8.34979854543012e-05
2.72822718484908e-06
6.10835593027054e-06
9.68226011582584e-05
0.000115354224314307
8.7657452340481e-05
7.19072235821901e-05
4.07192180686077e-05
9.87492385674379e-05
6.62928235500993e-05
6.63232053561274e-05
5.85207401518475e-05
9.11741494281776e-05
6.60085925548667e-05
1.86767254708901e-05
8.68841590805218e-05
5.57308600004854e-05
0.000120638855488375
7.20642931849814e-05
0.000115519683388155
6.26853840504012e-05
9.14282080688322e-05
5.5686542779564e-05
8.88137501723204e-05
4.25311940886825e-05
0.000117182559173094
4.82290163305039e-05
4.84859109381312e-05
4.61239721126925e-05
6.69335790006022e-05
5.3968054242704e-05
-1.18241707460575e-05
3.70522153696069e-06
9.18632275258605e-05
2.16754680500031e-05
1.67375788375209e-05
4.8715422185844e-05
6.63071683324657e-05
5.88399486175556e-05
6.57444687210979e-05
-4.41081209368614e-07
2.99850106379329e-06
4.54784835677952e-05
4.98128973683447e-05
0.000109991075236197
6.62024035628496e-05
9.64083223328216e-05
4.78279545732495e-05
2.79351142616447e-05
6.86110148041537e-05
2.41411365374246e-06
0.000111737737716887
6.82642149278165e-05
4.95962176801326e-05
4.95317024873614e-05
5.25961196656193e-05
5.51134001900605e-05
9.97193076961306e-05
4.73466430714494e-05
0.000133337437567792
0.000129152045107836
9.93821587783414e-05
6.96972035056335e-05
7.75470658233716e-05
5.3212963967422e-05
4.30366504455653e-05
5.17691059969872e-05
9.29434277125851e-05
9.65329447745144e-05
2.2285415239328e-05
7.47765168876555e-05
5.58294220722862e-05
5.14447874925578e-05
2.98168321378033e-05
2.10428350050468e-06
4.71117578971533e-05
4.45204469617056e-05
5.91735599770416e-05
9.48278260842003e-05
6.64258451457774e-05
5.12990059830274e-05
4.70820606659769e-05
2.69808385561529e-05
7.2428337307124e-05
1.59753215109743e-05
1.78280705206888e-05
2.01491155910436e-05
0.000102088307992186
2.41048894639906e-05
3.14037119629015e-05
6.68560978196637e-05
6.2445638352667e-05
4.73014120082104e-05
7.99432576232682e-05
8.89299692481566e-05
1.87521097173904e-05
5.55855446458893e-05
0.000104284121442324
4.36553460837173e-05
1.99498132910789e-05
0.000174785532067479
6.71078721114787e-05
5.51347071494832e-05
0.000136996472324591
3.96070433445198e-05
9.21214161809717e-05
6.00210864385757e-05
0.000107726791385946
8.58392894921687e-05
6.91183706503904e-05
4.35684999025585e-05
9.61236126672799e-05
7.07463945274196e-05
9.25930440853474e-05
4.09379383516014e-05
8.7121490655014e-05
0.000100952940956571
-6.61362198041647e-06
4.58639751722235e-05
5.43399162876713e-05
6.2526599124537e-05
6.12362704882921e-05
2.62158420187616e-05
8.98316065659565e-05
9.92072897926501e-05
-6.97315084004772e-06
3.28401747941919e-05
4.71815227462074e-05
7.76878779961327e-05
7.85723597648844e-05
2.20776534628828e-05
5.47660621117291e-05
5.52104285217957e-05
4.41724459793158e-05
7.13536914337837e-05
0.000143573335436567
-3.40099544032593e-05
3.80442894024173e-05
2.18152535297917e-05
5.92663764229338e-05
8.71238514378005e-05
6.25818197316892e-05
9.8748877402859e-05
8.89565176811959e-05
3.9620544600956e-05
0.000151616158806673
6.25333360216715e-05
5.42477022557427e-05
3.96646791205568e-05
3.69118495991048e-05
3.53807347393895e-05
6.5681469169195e-05
9.34917321330318e-05
5.44414049991816e-05
5.89022222397464e-05
2.43152086722333e-05
4.63791251894868e-05
8.58025002966429e-05
5.65604943426922e-05
8.26081109496552e-05
7.54778386444744e-05
9.35969410794682e-05
6.76737752375878e-05
4.60198826693595e-05
6.7979284755618e-05
4.41749067508486e-05
4.15170191080504e-05
6.13203262066593e-05
0.000105973794079634
1.88705983998225e-05
5.05786349400467e-05
8.07390372171065e-05
5.27458465364087e-05
2.63297557127278e-05
7.41182471164332e-05
9.69098975656079e-05
6.13863554229856e-05
5.36098770731269e-05
4.95326409353976e-05
1.77354759675906e-05
3.74713582476972e-05
8.73959372894083e-05
3.75390645226007e-05
7.16957336507277e-05
6.32820721389367e-06
6.83764575500248e-05
6.09568656602984e-05
7.90210566385244e-05
1.41963166715607e-05
9.38086978029648e-05
9.33345523511115e-05
9.17603869247304e-05
8.36932463123991e-05
5.92753937724871e-05
4.0259210285572e-05
6.84125768163769e-05
7.06462198584361e-05
6.38806039196717e-05
3.05310591873231e-05
5.94786147889078e-05
3.74162279067368e-05
9.89793283295759e-05
7.12370646281114e-05
8.22601274135291e-05
5.54529975245658e-05
9.36794264272871e-05
8.00277575688978e-05
