# Supplementary material for: Research on computational propagation and identification of mine microseismic signals based on deep learning
Source: PLoS One. 2025 Oct 22;20(10):e0334641. doi: 10.1371/journal.pone.0334641 (PMC12543183; doi:10.1371/journal.pone.0334641)
Supplement: S5 Data — (ZIP) [file pone.0334641.s005.zip › 000100800001546.xlsx_0.txt_24.txt.txt]

7.34224262999615e-05
3.89866241911236e-05
7.16788191859706e-05
5.64583784602169e-05
3.13057334216362e-05
8.73642857352215e-05
3.13136587802804e-05
2.88998842725766e-05
7.42412487359726e-05
4.05712183281062e-05
2.118566318412e-05
2.13686929736108e-05
3.73428066794482e-05
7.0984841982209e-05
0.00012382549721123
7.06891093601477e-05
8.45620804471991e-05
6.93956088168409e-05
3.64954178746939e-06
4.05321859981377e-05
3.74619659356491e-05
2.97683201132743e-05
7.80961840214697e-05
6.76456152320065e-05
8.34034261344932e-05
6.6813015418392e-05
0.000100303238084145
8.80351840720195e-06
0.000104421309727392
6.25452767974082e-05
9.24245034834218e-05
8.24914514908993e-05
9.51748495685287e-05
8.91273106976139e-05
0.000102675730869342
9.43728007656215e-05
6.91832658285746e-05
4.31251567839028e-05
1.52342251943952e-06
4.4734626343441e-05
6.10380299211683e-05
8.96196130751568e-05
7.75712267445846e-05
7.55889700192887e-05
7.11775271650397e-05
3.30477038760036e-05
9.20655744666345e-05
5.99653737252936e-05
5.94176666186329e-05
2.51604747394982e-05
0.000106916848910247
-1.74149164581048e-05
5.52901668553669e-05
8.3509235509409e-06
7.03137126327651e-05
5.12591891564594e-05
5.64984121554299e-05
6.88912219538849e-05
1.43488850972736e-05
0.00011134280379242
9.69955482502106e-05
5.85426486953808e-05
0.000113077568938259
7.03861426519928e-05
3.67372042141342e-05
8.14720823715e-05
7.74848469609313e-05
3.09525197045992e-05
5.18380298322494e-05
7.51249119014094e-05
8.6654027743614e-05
0.00011924859269691
9.90423793147923e-05
8.55017198026432e-05
0.000109177945333907
3.618848284264e-05
8.28536617450926e-05
8.25490977902259e-05
3.5594956108515e-05
6.99882068475615e-05
6.34578979746833e-05
0.000108550626866562
0.000123498174782457
8.31160206642817e-05
-6.13793955552928e-06
8.62864089571957e-05
5.80573643992437e-05
3.68067802999001e-05
8.80774838192982e-07
8.56823449394607e-06
7.26242730633992e-05
-9.0020540156832e-06
5.79306573166939e-05
5.43235053062067e-05
9.84833602550071e-05
-1.39742688297646e-06
3.49831651200194e-05
4.07585058574157e-05
-2.13348057040038e-05
3.57688804003478e-05
7.76689592943571e-05
3.03430571084545e-05
5.27553869410955e-05
4.54853012042423e-05
4.74594522376751e-05
8.23653597627777e-06
8.82687924061196e-05
7.59388092586222e-05
0.000111874623652121
6.03644251241544e-05
4.15659999235856e-05
7.46542883376696e-05
7.9770435799128e-05
7.88458832592797e-05
5.71500064757717e-05
9.06122684804194e-05
3.55408651971153e-05
3.77357260330182e-05
3.78808496807112e-05
0.000110788215655724
9.72234838000817e-05
3.99436910629012e-05
7.21854467409471e-05
6.1287569163456e-05
2.25219127794696e-05
7.33264529923936e-05
3.32777494013258e-05
5.16088834246841e-05
3.91160146455635e-05
4.25684942032682e-05
8.06893855396721e-05
6.12181537998406e-05
2.27881863019206e-05
6.7491939513523e-05
5.966639189889e-05
6.35749268439347e-05
0.000101669175612003
5.52033079414833e-05
3.69608568718716e-05
6.23774819585445e-05
3.51464575912378e-05
7.51626058519016e-05
4.64231236515739e-05
1.05721794327064e-05
2.49132239371504e-05
6.28512287246076e-05
5.97224806902996e-05
-1.39276873747793e-05
3.1067587691491e-05
1.30409703059466e-05
2.88849419475937e-06
7.54079060776465e-05
8.26657592776713e-05
6.34127844379036e-05
5.01070568548883e-05
1.58932391742929e-05
1.07856223243359e-05
-2.30798092891343e-05
9.03168445652377e-05
8.80732009646926e-05
0.000116899335994492
0.000113880234361649
9.75617456670085e-05
7.14538567367889e-05
9.57450728059805e-05
3.5606458647551e-05
5.36144803081395e-05
6.74602135995996e-05
9.54461949481719e-05
3.36920660064317e-05
9.57630297296671e-05
0.000127539047439929
9.63973194500885e-05
3.33609271723292e-05
9.23019526232446e-05
0.000125153590814787
4.89741404766255e-05
5.7778458577138e-05
2.9575923970567e-05
6.72860986116646e-05
5.24599707878324e-05
6.5993558134676e-05
5.67775174729601e-05
6.95314958838586e-05
5.92732876823063e-05
6.63616807143316e-05
6.32032665647777e-05
4.21928874556766e-05
7.25552480391601e-05
6.89290430311523e-05
4.75307281260405e-05
3.49271636774392e-05
0.000110202386410564
0.000105625792248237
5.30582403890068e-05
5.2006875062936e-05
3.04187574881346e-05
7.68938182298453e-05
5.51163121816386e-06
5.41596486491424e-05
8.69754613838513e-06
4.73789380981525e-05
5.16304806794167e-05
3.11475893990283e-05
5.60375918279136e-05
8.93882009558824e-05
2.63426973735148e-05
6.69200874949437e-05
9.70358109737618e-05
6.60065808484128e-05
2.15791907250958e-05
6.58565039203008e-05
9.21411478575831e-05
4.47676633613381e-05
7.62341098392794e-05
8.26345064424387e-05
0.000120614148933254
0.000107048687476038
3.54447169256831e-05
8.20567400228009e-05
6.44397173212683e-05
8.18272872823939e-05
7.20819913060488e-05
1.68550123680685e-05
3.50696872300944e-05
6.69651882549322e-05
5.55927564514445e-06
2.17275141379679e-05
5.09288322968473e-05
5.06245160136442e-05
7.32749497914349e-05
8.3032543438371e-05
6.47952898649857e-05
7.97850145211756e-05
0.000118680512124476
8.3882508963931e-05
1.49417932187698e-05
6.00514057099872e-05
-1.29711928451805e-05
4.48158616484771e-05
7.59911875963614e-05
3.3325078882883e-05
3.73496195639377e-05
1.7320810068244e-05
5.01979322858411e-05
7.7187574715623e-05
7.05356206813823e-05
5.37490913817584e-05
3.59297663983803e-05
2.94750689857195e-05
7.27958358879384e-05
0.000104431794874255
7.87631405514288e-05
6.85465252877976e-05
8.12815684353341e-05
3.94660108658294e-05
6.10895966835096e-05
-2.3436802314771e-05
6.82428378358047e-05
2.20466513144069e-05
9.5589977758439e-07
4.78516019093082e-05
7.34411889995147e-05
6.50835116675657e-05
9.46093773000089e-05
2.1614415337692e-05
0.000122614581505015
7.34715626134181e-05
5.78548374784691e-05
0.000100473788482653
7.18739253977758e-05
3.56296041506289e-05
9.71504092143795e-05
4.77111167447944e-05
9.25818906424539e-05
1.11049164770605e-05
8.14175552860296e-05
7.22424553080314e-05
6.02639245230705e-05
6.80673678836459e-05
8.55695993889135e-05
4.11868262213795e-05
7.34932782014275e-05
9.51602679100115e-05
-6.61068990566505e-06
1.05618047373357e-05
5.09167437506881e-05
6.86936313976342e-05
4.46578385161299e-05
4.50150467928455e-05
2.83683857910647e-05
3.24174181836642e-05
5.3658891195302e-05
4.13494056388927e-05
1.85961991901841e-05
5.49019757294852e-05
7.78240040973958e-05
-5.37138206101648e-06
8.72000085767748e-05
4.93832223530234e-05
3.0713964916758e-05
4.50557257548282e-05
2.95455048681672e-05
0.000131045779710603
4.88793813896065e-05
7.39943458749145e-05
6.95749065047564e-05
6.26044200775549e-05
8.32911131496259e-05
7.799854834272e-05
3.58891133035498e-05
4.92461659609324e-05
9.37384715697148e-05
0.00010863818350706
7.9589938693612e-05
4.82438250462314e-05
2.41736218134152e-05
7.67100895015267e-05
4.02247120108392e-05
4.02064197833939e-05
0.000106140287089562
8.837930320071e-05
8.39057266376656e-05
4.64063254059611e-05
6.23400978762979e-05
7.0699983771073e-05
3.28165062643505e-05
9.42040559399332e-05
5.85314072719651e-05
5.0148878594984e-05
7.54133005104667e-05
8.01421025030643e-05
4.43434619701819e-05
4.28426657483337e-05
7.83473056793107e-05
5.29162620302407e-05
3.2388342183287e-05
0.000108798088420379
3.44845234790582e-05
9.19345520761853e-05
4.23707543306442e-05
2.10400984888494e-05
6.34720637496779e-05
1.05491263108051e-05
7.10629094306179e-05
6.25279348692085e-05
2.1494418130113e-05
2.56769647272664e-05
5.50813689634688e-05
3.80102324705656e-05
4.14574953469517e-05
3.30653383907239e-05
7.61960076662569e-05
-1.37973356993006e-05
0.00011737624282631
3.85274289855918e-05
7.36253722024213e-05
4.54805040429353e-05
0.000115261771180574
8.1350495525944e-05
3.40730095116772e-05
9.51467839593323e-05
7.36347188060966e-05
2.56519143500025e-05
3.46631787806604e-05
-3.08674911414351e-06
0.000117895457475302
3.50666638677442e-05
5.99793528225573e-05
0.00011327341838328
9.46833045624915e-05
2.66563109033685e-05
8.38063071689708e-05
0.00010461359125357
6.17065329982051e-05
8.32682221124311e-05
6.90260622926219e-05
0.000121048019281831
3.87145990993229e-05
3.35227876959562e-05
5.29231542881516e-05
7.87007871623779e-05
1.49189616337262e-05
1.74081387802784e-05
-7.10909015203128e-08
7.79797462686846e-06
2.59389793991639e-05
-3.34275191319236e-05
-1.72361266101395e-05
6.29266846411721e-05
-1.73060030252559e-05
5.86760416466127e-05
3.29513476206894e-05
8.3518310028612e-05
5.67452365266908e-05
5.25911378063985e-05
6.54285395452759e-05
7.10213056339169e-05
0.000103425739891081
4.64393175947148e-05
5.94921400456135e-05
0.000109985406385676
9.43771623227379e-06
5.10949514018153e-05
9.04380844548136e-05
2.79004971671408e-05
2.60385339555037e-05
7.18007290795177e-05
4.03794820248393e-05
2.51000234940153e-05
7.78888714548721e-05
0.00010849756454811
2.35704451661123e-06
7.61407503802406e-05
7.71527157995843e-05
0.000109683157422133
3.14226098509492e-05
3.36790433457399e-05
6.21976167601166e-05
3.24272407370285e-05
2.47377846107233e-05
6.32301864563443e-05
9.79494603553993e-05
8.32148995832924e-05
3.15339650522964e-05
4.71461562521893e-05
7.47418899578101e-05
3.18841791443907e-05
5.71698771171924e-05
4.46040461669326e-05
8.6367006689423e-05
5.67191708474486e-05
-1.51458048881464e-05
5.58638915952341e-05
4.70609182004007e-05
6.8754634609883e-05
0.000127222439052386
8.69529621352149e-05
2.68127095389096e-06
4.89956968098418e-05
2.91370134051273e-05
6.91783032748695e-05
1.65402219210196e-05
4.6803102620356e-05
5.61672383082803e-05
6.58412226492099e-05
7.19128407684396e-05
4.59510909523356e-05
5.78820415403439e-05
5.7528315658487e-05
4.88628156073548e-05
8.30871630572038e-05
-1.82002869380588e-05
4.80836526796919e-05
6.86591486509778e-05
0.00011801051174038
2.55252600767906e-05
8.69415216183155e-05
7.39977220670165e-05
8.91619972070908e-05
0.00010936415519684
6.7672663600755e-05
3.66992902992003e-05
6.75678672340049e-05
6.78469791153396e-05
1.12603134040055e-05
1.40356081609373e-05
2.34547597240132e-06
9.15793585126756e-05
2.92109905059234e-05
1.67028841024918e-05
5.40412759421441e-05
5.19411944118918e-05
3.53431895963431e-05
4.19459646044703e-05
9.49170236488944e-05
3.26311547014314e-05
0.000113558755802181
8.20691365297628e-05
5.99967270991932e-05
7.51478573166891e-05
3.87725409002578e-05
7.58019202877461e-05
8.57137522484808e-05
6.8819681352798e-05
5.4131041405755e-05
0.000112186871029924
2.63959033981932e-05
5.28455809847058e-05
1.7156734866518e-05
2.85265811965906e-05
6.98340255462136e-05
-2.69303353844594e-05
5.26260579223103e-05
7.21506337446791e-05
-1.49917290085351e-06
8.01590114107156e-05
-1.30618612915039e-05
1.84488401218089e-06
6.51811586052004e-05
5.2832783976671e-05
5.87261416877633e-05
7.93156690211323e-05
8.15316702337129e-05
8.54342703479472e-05
1.49085494297135e-05
5.8598527344269e-05
6.34218927063191e-05
0.000112917098618156
7.18429010633995e-05
4.73640342932895e-05
9.86651258476074e-05
3.61970793820345e-05
7.41550910086368e-05
0.000104120471472086
5.28822985383691e-05
0.000107008750717385
7.17100020758599e-05
3.33134984580881e-05
4.41148774533156e-05
6.61744384647517e-05
7.78422373067934e-05
-3.15051015021844e-06
0.000105401778710559
0.000106409102294067
4.58153948270016e-05
6.00122974320077e-05
7.78767902420202e-05
2.41576136054064e-05
2.30020608618032e-05
5.53541071301647e-05
5.85408167064299e-06
7.69219379053589e-05
3.14943304355077e-05
6.91801116142306e-05
5.83409579262015e-05
1.82569840758514e-05
9.6975427093886e-06
0.000104703078416017
6.40745400341057e-05
3.66811657183313e-05
1.29228316256292e-05
6.45991849571926e-05
5.08480553945591e-05
3.04827477762092e-05
4.1342850798e-05
3.4946972338942e-06
0.0001019931475684
3.13765595881067e-05
2.34103605283975e-05
5.64558401038881e-05
5.88120018273107e-05
1.89404722666987e-05
-5.46665892924922e-06
0.000112625296139332
2.84142403628872e-05
1.45085479293771e-05
-3.31550351865814e-05
4.70892829266236e-05
4.55256438551081e-05
9.87451970557608e-05
9.96654430414142e-05
6.46082713840787e-05
0.000114201795147576
8.52288297658092e-05
0.000138281762872891
3.24775716274882e-05
8.86664935995233e-05
6.26816137071469e-05
6.44079441921562e-05
0.000112425565445224
5.64428090029653e-05
9.39198670885316e-05
8.33914243729647e-05
2.92108797817026e-05
7.93364572306357e-05
5.33358781716883e-05
5.89964552122687e-05
5.25890968799517e-05
4.04723596321332e-05
5.16605039012416e-05
7.02204738929318e-05
6.58367232732763e-05
8.93101447356262e-05
5.5492821634736e-05
4.37488964410293e-05
1.18565430643214e-05
4.39691721784956e-05
0.000116083957612459
3.70010562921153e-05
5.86903971436874e-05
4.17501454714291e-05
5.41522100820682e-05
8.26479959148656e-05
8.60545480548947e-05
-4.37877613531175e-06
9.97820093249573e-05
7.32150128133928e-05
4.9625628752453e-05
0.000100851339528158
5.36840805353637e-05
2.45838944508428e-05
6.57189029837598e-05
2.63962394377161e-05
4.43809472961134e-05
4.95643145092616e-05
9.3225539813078e-05
9.50256746023849e-05
7.58313570478178e-06
6.9320343788575e-06
8.50504117142488e-05
4.97785214588546e-05
2.83428833359577e-05
3.40020699525609e-05
7.20182866517503e-05
5.27071996429332e-05
0.000125976960159928
4.24039966536012e-05
3.7741730851906e-05
9.74177896379708e-05
4.50110241639557e-05
3.91421093790334e-05
3.30881440208545e-05
5.27026079751436e-06
6.34775652174511e-05
7.57085562318114e-05
1.68311723684347e-06
5.68725623780153e-05
6.58547973948703e-05
7.40836435021358e-05
3.8567572416634e-05
4.52440209939878e-05
3.56781980806529e-05
1.77014761444288e-05
7.73391113950135e-05
7.4222392386701e-05
1.09078406715282e-05
6.59041224895212e-05
2.23762786019858e-05
2.94519312259863e-05
6.45561879485343e-05
4.99695988987678e-05
6.05986585719584e-05
4.7100579824637e-05
2.66224625801878e-05
-1.04676823132336e-05
4.12009557935216e-05
6.60152518527406e-05
2.32999968745764e-05
9.85323861402318e-05
7.69022410389131e-05
2.72265345993421e-05
6.4021944231237e-05
7.52718619519551e-05
9.74951815907828e-05
2.9786947365484e-05
1.12773505666114e-05
1.17342032270448e-06
9.12518754966438e-05
7.59903105433437e-05
4.05067945593978e-05
3.10225742729854e-05
6.48388903463567e-05
8.94777665696189e-05
6.23996396598697e-05
-1.71778608010828e-05
8.14057030015189e-05
2.65279254543269e-05
3.78673446068965e-05
5.45231941593942e-05
3.67842993297862e-05
8.09560848913847e-05
3.53610128734912e-05
4.63759819095228e-05
-3.58267132465442e-05
8.44708281159181e-05
5.64786061139954e-05
1.40207625077654e-05
0.000104121602580798
-7.80662021706703e-06
0.000112751697349081
5.31350332136625e-05
7.304847178161e-05
0.000104151810270504
7.85021624303975e-05
3.75241466913576e-05
-1.81197472799702e-05
6.92107701484961e-05
2.39551322862905e-05
8.22067315307103e-05
2.10850167485884e-05
2.98149577366631e-05
7.38941530088387e-05
3.71495598904926e-05
7.85049741663948e-05
6.60961559150516e-05
2.15939733588184e-05
0.000105980680057903
4.21118877268912e-05
9.79588451480949e-05
1.73741771001615e-05
8.56458364513713e-05
4.07384929087411e-05
3.77084056392237e-05
4.84325499909997e-05
0.000105769745308199
4.4696155306136e-06
9.91139619369121e-05
6.37252526895275e-05
5.727560857744e-05
3.7470929614694e-05
6.29629294147651e-05
0.000109849952989184
1.18982961829761e-05
0.000114547807706488
9.18243053939455e-05
0.000112232397015139
6.78881962489595e-05
4.00553751840213e-05
5.36513606097625e-05
5.33777116898727e-05
-9.91182420327366e-06
8.8362560210867e-05
1.91127307667302e-05
-2.3717101085142e-05
5.38433701367389e-05
3.35328355245522e-05
7.28670636228749e-06
8.70252070324586e-05
0.000141931451591741
7.4017386001082e-05
7.5025318277139e-05
6.13529362084801e-05
1.71963193198619e-05
3.22578488293073e-05
0.00010166788786494
7.14005915893467e-05
5.03437552997959e-05
5.8502431650081e-05
7.22829495373728e-05
3.64051708758778e-05
3.83681628695587e-05
1.85989673859243e-05
7.77269891741249e-05
8.53429644766373e-05
5.3341915207018e-05
0.000139517525157258
8.39633228367718e-05
0.00012640429664884
3.6334796935297e-05
1.27262662471748e-05
6.58156687933922e-05
8.75732458076325e-05
7.34900961693144e-05
9.44702927893904e-05
0.000128855185556736
4.25693879904306e-05
8.65239793885811e-05
9.91119021896286e-05
6.54616060329484e-05
6.82117396044258e-05
-1.12867739111815e-07
-4.22011922815854e-05
7.67325054951744e-05
8.21803850114144e-05
2.21165906996487e-05
8.24295111964366e-05
-2.95395909750186e-05
2.46023163323975e-05
7.0071611216173e-05
2.99311401496373e-05
6.12528171377701e-05
3.47582556783142e-05
-1.1394225866797e-06
9.43136369979595e-05
4.13525122137549e-05
9.02586654853854e-05
7.45277487756567e-05
3.18781961059279e-05
8.14165350712725e-07
9.15671567964266e-06
8.64323314101163e-05
4.77925355740433e-05
4.24864598433081e-05
-1.33074286792023e-05
1.90120325998827e-05
7.96102110389844e-05
4.86021056495756e-06
0.000104666137852555
9.73324587038367e-05
5.94541505333914e-05
8.04278031370754e-05
5.2999721127443e-05
4.36021138648916e-05
9.49248425299721e-05
0.000112041643316697
5.66056150830228e-05
7.30419060395339e-05
5.14610366729781e-05
6.95781850522489e-05
9.15366292249998e-05
3.46035772794969e-05
9.9883137919849e-05
4.92185815210586e-05
5.67392484447629e-05
8.57592689217655e-05
6.40602373917038e-05
7.82265723239526e-05
0.000136435692625521
8.72341425875134e-05
9.3714407292783e-05
8.48382725483329e-05
3.82687938649423e-05
-1.06660947258415e-06
9.27844237582743e-05
2.9003186830751e-05
7.95131697971461e-05
5.74296137394263e-05
8.17649892551627e-05
-2.49356790643709e-05
7.76321072726347e-05
6.47814453864359e-05
8.46969050935428e-05
6.68323038798538e-05
5.25059135891545e-05
2.34703952718119e-05
8.5061461578343e-05
6.79482659763179e-05
3.44939633153189e-05
6.88865233216885e-05
8.5655481656249e-05
3.04490885787587e-05
0.000101749053720646
8.0977428686107e-05
6.33581239590254e-05
8.36313281384444e-05
4.71268284845884e-05
0.000120383128611743
5.53120637469839e-05
8.70637600304154e-05
5.86671992704168e-05
3.21313468310806e-05
9.61584981751618e-05
0.000126878857563482
5.35404842818961e-05
9.51492462273313e-05
4.70096656806838e-05
6.59540890551159e-05
9.25294527418671e-05
1.04556373629746e-06
3.06929436071876e-05
4.63996432037274e-05
6.83284419982354e-05
4.06794189163778e-05
-5.45039655185861e-06
4.21687741364406e-05
6.26938248873173e-05
7.57260611722593e-05
7.97785595514648e-05
8.57259149985352e-05
7.65992367249328e-05
0.000100434437653105
3.75201629086597e-05
4.92199377268889e-06
2.8655548232114e-05
8.34217000180945e-05
-5.8936588884997e-06
8.5719003829334e-05
4.56811456844612e-05
8.24878587936542e-05
7.6876357345621e-05
1.26866196362881e-05
8.44839880075983e-05
4.48653665612102e-05
7.98838351649336e-05
4.06567430171324e-05
-3.32638890807064e-05
3.95010492880189e-05
9.9716065479634e-05
5.65533593539734e-06
4.43116576554462e-05
3.11727062702892e-05
1.78147200335095e-05
4.01284072895796e-05
7.60384444548954e-05
7.65578506996548e-05
4.05103411249119e-05
6.94841954854157e-05
8.11177215422464e-05
4.3965434861293e-05
9.17143426997067e-05
7.46348615027619e-05
7.53779469131701e-05
5.28180689028317e-05
4.96438564507819e-05
4.37133855536499e-05
0.000143925647299234
8.19988689107486e-05
0.00010403582607425
3.99814662067807e-05
2.10181897913333e-05
3.99386501438802e-05
8.83303394822253e-05
2.29256272488297e-05
6.75056096862181e-05
6.06260881307508e-05
0.000124262778794693
-4.83436123230307e-05
5.84171228642979e-05
-1.52981004183151e-05
5.80545818152028e-05
2.93514751520649e-05
0.000104082271040866
8.68540424274725e-06
5.04150614225363e-05
4.07437451767682e-05
6.99561321991241e-05
2.05113440580715e-05
3.51777744289141e-05
7.86688738970096e-05
8.87695583441663e-05
0.000102133659385955
0.000118119699140743
4.42304488347896e-05
8.96224314844357e-05
6.17905414621684e-05
9.39917719832534e-05
4.46384580619789e-05
-3.49546361463948e-05
7.09688508032362e-05
0.000111882572245045
6.06036530653185e-05
7.54500389253546e-05
2.46350029650087e-05
8.66771058583934e-05
7.94229611852312e-05
0.000133930770078143
7.09996854006736e-05
8.68059802667321e-05
6.67092683441036e-05
2.55676319900899e-05
3.88304874894468e-05
-1.97111887068993e-05
0.000104925570878916
4.63829809956996e-05
5.76930352139069e-05
0.000104662787728894
2.89367024153908e-05
4.07707087078223e-05
8.04767461199426e-05
8.9988144149911e-05
3.73561402538844e-05
4.68918039357832e-05
2.51029091533983e-05
9.44090612473841e-06
8.39219664379265e-05
3.60931061352469e-05
7.10310468770639e-05
4.49760588415262e-05
5.75437041767546e-06
3.89504645145312e-05
6.80880128424918e-05
0.000109908020569553
4.91608320469902e-05
6.69444066145179e-05
5.98882332807336e-05
6.57668868377281e-05
8.75516215996988e-05
7.87302098302349e-05
7.2821878590111e-05
8.18574886468679e-05
8.5064262179148e-05
5.68156897676487e-05
4.61279187615553e-05
7.73109815061316e-05
3.48834327456141e-05
7.89276047453443e-05
3.57561174765351e-05
6.50581709580736e-05
7.11122488513723e-05
0.00010265274186979
8.8587747430013e-05
0.000109124474882299
1.71704037860472e-05
5.30007786350983e-05
1.97308387239869e-05
7.32285614851087e-05
1.30510423733544e-05
1.51455351783268e-05
4.46430571236983e-05
4.17612689628083e-07
8.34142441011577e-05
8.09380051884158e-05
1.86837626493198e-05
4.89902120440628e-05
7.4615968979308e-05
7.67383826949021e-05
8.22165474684102e-05
8.41567222386721e-05
3.41814893774763e-05
9.3068883486915e-06
3.18570408959901e-05
5.01485686570711e-05
6.35052537394777e-05
3.1797165596946e-05
3.53772365436085e-05
9.27358750246963e-05
9.55424362301836e-05
6.39660809563126e-05
3.06924229365413e-05
3.70294655849148e-05
3.43219199576184e-05
4.21613832244643e-05
6.44536059211055e-05
7.04540123357003e-05
6.22086751494736e-05
5.96589319608866e-05
6.62278293697189e-05
3.77339607184022e-05
1.39890553393906e-05
8.42606605247109e-05
9.02648276676015e-05
3.92844735005764e-05
8.99589230636203e-05
2.72687349840172e-05
5.97075918301802e-05
7.17877851149052e-05
5.01832271252844e-05
2.97814303704821e-05
1.23804618675074e-05
-1.21937820334665e-05
7.02553928670854e-05
0.000129323410149358
1.35250547717151e-05
1.02285476342616e-05
7.94173544620435e-05
2.67092374563224e-05
8.80035233827008e-05
7.19820125336405e-05
0.000104782773635385
-3.11444080073949e-05
8.40319542555622e-05
7.87117759010114e-05
2.29303867551022e-05
8.53730388225226e-05
7.99163792437333e-05
8.51474684729637e-05
4.3870710867258e-05
3.59777744678098e-05
7.23308156842068e-05
4.81384619284394e-05
-4.26484464132328e-05
5.3176875430623e-05
0.000104976404617745
0.000127836650523489
7.18264762075374e-05
3.37180815950584e-05
5.57082089803851e-05
1.76441473170045e-05
0.000115545500693947
7.19170663227046e-05
4.89638788193245e-05
0.000106825561550864
2.17361524546267e-05
1.19286466692204e-05
5.52224283137512e-05
5.99435416991703e-05
8.75787835223497e-05
4.00782165538425e-05
9.09093517784553e-05
6.06672087785255e-05
5.81799695452326e-05
8.00831074695064e-05
0.00011211360079169
0.000119092563863492
6.90739884575062e-05
3.69888381081058e-05
9.61945225504631e-05
0.000102636750305579
9.47313309679134e-05
5.26135389309831e-05
4.23128198983705e-05
0.000121341105269464
1.17646489119107e-05
7.61131757939455e-05
5.39873473458729e-05
8.73518474958548e-05
4.14447237691394e-05
2.05754612806065e-05
1.35017391056594e-05
6.17307864168148e-05
6.71385157170463e-05
2.75347062213369e-05
4.83081425031578e-05
4.52540521646018e-05
0.000112391028726956
1.42863118833268e-05
4.43666035894065e-05
2.59377344504007e-05
3.84359973281108e-05
5.15392600376501e-05
6.85680618041363e-05
4.56327706723101e-05
8.23333164850799e-05
6.92671585869131e-05
3.15934005322959e-07
3.26796970743137e-05
-3.46189389827213e-05
9.93211203003835e-05
3.9496999107487e-05
7.4353682560679e-05
2.45734639690399e-05
7.79596782999206e-05
0.000111197032990767
8.80081431601287e-05
7.51116993850418e-05
6.79253680590525e-05
8.90933753832787e-05
8.21555899266726e-05
5.62653523909406e-05
3.78628960865573e-05
4.34811468926297e-05
8.33974701381542e-05
3.44814387326015e-05
9.22995444400347e-05
0.000110336863943576
5.07654346275185e-05
9.26809612677181e-05
4.32473658741866e-05
0.000100827719565925
7.55354318429022e-05
-5.72456502011013e-06
0.000121964975583048
4.11777360326226e-05
5.6817579149873e-05
3.8064565768815e-05
1.78851740119469e-05
9.09525666837769e-05
4.93154108047107e-05
1.02509738471022e-06
-1.76325978677154e-05
5.33302489003849e-05
7.66681900780658e-05
3.2012119910522e-05
8.77755424771145e-05
5.32873662569956e-05
7.98688677520561e-05
5.65740501510237e-05
4.42003236214425e-05
5.06728023702164e-05
7.4750641104757e-05
4.47656611304414e-05
9.10063451199983e-05
3.61006290715272e-05
7.87770305610376e-05
2.04234768953125e-05
4.51502426660336e-05
6.25137268950037e-05
6.25830075394083e-09
4.41748967928825e-05
7.19691682992055e-05
2.38321195145314e-05
5.5842031068998e-05
6.55664226021437e-05
7.02003059891754e-05
4.03307804593801e-05
4.25951432011759e-05
2.93347895121422e-05
7.19695460947384e-05
9.42459026804805e-05
7.38696964082374e-05
0.000130510900011007
3.72859956364526e-05
5.77638378901278e-05
3.98932063503191e-05
4.97799625917618e-05
4.17280924939781e-05
6.01610671597467e-05
9.39348273740112e-05
6.75369787281083e-05
4.43738889908027e-05
0.000110271853524561
8.59779064575609e-05
2.98840166140496e-05
5.61888239980186e-05
6.26747955868243e-05
1.317120410683e-05
1.96029333195005e-05
4.10499935696986e-05
8.50922789097843e-05
6.64989247793674e-05
1.62882722668e-05
4.85965997776796e-05
9.21753222700346e-05
5.59466689704796e-05
5.61456626918019e-05
0.000110701510410766
0.000105253843527825
6.77541297839933e-05
1.47196036505133e-05
4.7137506887873e-06
8.74863687466794e-05
0.000118094551051461
7.22419481379994e-05
6.04319938656392e-05
4.84740040311529e-05
2.62611087863925e-05
7.41995042200413e-05
-1.41191314949232e-05
8.58142552003975e-05
7.50260876995533e-05
9.68095044748133e-05
0.000130103426370982
7.96791144752756e-05
0.000133921655755861
5.36587477481604e-05
3.47380900925641e-05
0.000122037090759564
6.14922411663847e-05
3.98694134319071e-05
4.45459536080433e-05
0.000118643384363833
6.16164603817319e-05
5.70632418597362e-05
9.31397303614263e-05
5.14944008810631e-05
5.17020557271969e-05
0.00011013217497292
1.78174006455806e-05
5.51171958466282e-05
1.55081397684238e-05
8.52591098683833e-05
9.54916105890436e-05
4.34254042125597e-05
-5.97795924828746e-06
1.18894631852942e-05
5.45846471633608e-05
0.000107482395093341
2.8887587894702e-06
4.60235584796688e-05
2.09263137076133e-05
7.26911583931714e-05
3.12190557904105e-05
6.20288166313919e-05
7.70638230023631e-06
3.40081958070453e-05
6.56635578413482e-05
4.95244810232777e-05
8.49364909392814e-05
1.44195781937328e-06
5.20396791147462e-05
7.3771416564415e-05
5.48585604980055e-05
2.9683709395803e-05
0.000116986792439216
3.8911707295633e-05
2.6710687893927e-05
7.79470196108314e-05
7.80212468360835e-05
6.68496004325161e-05
4.10881940116727e-05
7.65263439077786e-05
0.000120820736583537
4.35760807701785e-05
2.99625694540329e-05
4.05557049383481e-05
8.98703323962932e-05
7.89575317576277e-05
7.42025158330547e-05
6.98381783400049e-05
3.72990918938152e-05
5.63889242784288e-05
6.31819367489452e-05
9.02101294843412e-05
6.06884043495281e-05
6.08164511114718e-05
5.59301521783247e-05
8.51650249713139e-05
7.70859032226379e-05
0.000103052671391769
3.76282590188684e-05
9.37578028706301e-05
2.979310005987e-06
3.96809871661472e-05
9.27253465360978e-05
0.000106612114169071
0.000110175186892725
8.91211514396324e-05
2.18388967729722e-05
4.0118533625023e-05
3.32505510130834e-05
3.28260387868022e-05
1.21279540442221e-05
7.23546959013557e-05
4.57102793329878e-05
4.25727393573288e-05
6.52494701941349e-05
1.40244110096068e-05
6.9514064557324e-05
2.82842794387511e-05
3.3937552683939e-05
8.37303570814021e-05
8.429343729587e-05
7.61572297722012e-05
8.36371703166371e-05
5.27195437761097e-05
4.72568456981562e-05
5.02845454101476e-05
5.39684835354443e-05
1.71462890719527e-05
0.000112467542760063
4.58051416937197e-05
6.78406975705416e-05
-2.44757729736765e-05
2.44573046567419e-05
2.44669976581971e-05
3.14216850895093e-05
7.76706128424975e-05
2.12656691577805e-05
7.15127354991986e-05
0.000119559088235685
6.93360556987052e-05
6.74061004605771e-05
7.12776747259628e-05
0.000154184427070593
-3.5121248650167e-06
4.60223788062202e-05
7.72762384540281e-05
6.07686175622406e-05
0.000118210532081133
4.01546447708177e-05
0.000111352386623212
0.000123940973372907
9.89760627748842e-05
5.32350900127559e-05
3.36507294234349e-05
6.91998551128405e-05
1.35058189878292e-05
4.58303633355096e-05
1.54484537756261e-05
1.55794884267916e-05
-5.34892747268748e-06
9.68550330136152e-05
5.16524892678327e-05
5.47500542510841e-05
5.87798853916037e-05
4.83066538223243e-05
3.69683004387789e-05
5.28377348709393e-05
6.82721884981417e-05
-5.44612456739583e-05
2.93121723233558e-05
4.39736430211432e-05
-1.16757858320373e-05
0.00012027606641451
4.08030158990184e-05
7.63841208812496e-05
4.74311484614687e-05
4.96477342757938e-05
7.88621273939025e-05
4.21595268185304e-05
8.31371720013713e-05
2.45943121959895e-05
9.53098522394612e-05
0.000112232418511345
4.73134568620859e-05
6.5199100514155e-05
6.69768727909603e-05
9.57197282050437e-05
5.15112809535434e-06
0.000131485372309457
0.000113284502231775
3.19572271021864e-05
3.15185196703779e-05
6.91609719358322e-05
-1.24346085324166e-05
5.9516194004675e-05
0.000104965895899895
9.55208646483826e-05
2.8939989532202e-05
-3.90144800406158e-06
5.51584712296344e-05
0.000123948381176014
0.000114086253746482
2.98483858966769e-05
9.74096844298384e-06
2.34521147700081e-05
6.30378996693697e-05
2.28696878403895e-05
4.24658538422782e-05
8.79073477131869e-05
7.39237483461591e-05
9.97337661013532e-05
8.57650138475413e-06
0.000114556680750793
6.09684870220334e-05
5.76201477794165e-05
2.49152929184437e-05
4.88258707707586e-05
4.99549274973888e-05
5.19740876836586e-05
3.22885084835148e-05
2.79720930658155e-05
2.85373760731172e-05
0.000106636498202605
2.3537947524653e-05
5.94928106095708e-05
3.13196511685005e-05
1.42897910114085e-05
7.01438916957861e-05
6.04620250958682e-05
2.34114429448305e-05
7.43817718673068e-05
7.13607575528006e-05
5.69101811033601e-05
0.000102477621064468
3.21173460886686e-05
4.32112833331471e-05
4.24880379496578e-05
-5.32990337056665e-06
1.74957116577043e-05
4.52675856790307e-05
5.04324874890429e-05
7.0262273912905e-05
8.08259096770527e-05
5.77401707142966e-05
3.52733860681955e-05
4.6035961856955e-05
7.81498201253078e-05
3.25439643416129e-05
3.2799129965106e-05
7.66786173699501e-05
9.9273131720414e-05
9.41028060155044e-05
6.23201690822723e-05
6.91586190575633e-05
5.53062301703486e-05
-5.42658559863782e-06
2.17143197496759e-05
6.48842456454843e-05
4.12500754902535e-05
1.09566690112256e-05
2.19404254821016e-05
1.9132174955203e-05
5.01986656835538e-05
6.60832502733095e-05
9.13798796266292e-05
0.00011174731108521
1.16437788326882e-05
5.96058890023182e-05
6.17727180320929e-05
6.02423570366181e-05
4.57807648218127e-05
4.2436651532499e-05
5.71098274658704e-05
6.97368030576601e-05
4.83483901350851e-05
6.36751896904851e-05
2.20812410741021e-05
4.74219585913291e-05
1.15950604511506e-05
1.35164982137473e-05
5.84344589165905e-05
8.95468760671742e-05
0.000101945141939242
7.24761373322559e-05
9.57745278560706e-05
-2.37022416830549e-06
4.77269244386426e-05
6.60635724500639e-05
3.50059968335423e-05
3.24144101447109e-05
5.03863866836546e-05
0.000103783296163807
3.14128291898082e-05
6.02235017556016e-05
8.62757393964031e-05
3.74162081194746e-05
5.64690968105027e-05
1.44401145898461e-05
6.38016293361745e-05
7.18840345194343e-05
9.69191142611711e-05
3.31502944824687e-05
0.000108667978562458
0.000107841017800589
6.05356798802207e-05
6.84252247215093e-05
7.38390530298553e-05
4.10513221932912e-06
3.44030022111402e-05
7.10718802024488e-05
1.24175275175121e-05
6.97757637062107e-05
7.49675798656578e-05
8.596670887621e-05
2.30432938806804e-05
6.69884481996415e-05
9.24265579921237e-05
6.31662261761159e-05
2.21576660905472e-05
3.29249093908367e-05
9.63009329877331e-05
5.46503764851093e-05
2.84962003435424e-05
2.64873718568027e-05
9.07586444380408e-05
8.63897399939891e-05
4.35321506951226e-05
6.82555040254914e-05
9.49326456240685e-05
5.90887579492092e-05
8.74840318479398e-05
6.85105752009043e-05
-2.19716367626802e-05
6.44828624743718e-05
5.85152017475172e-05
2.64093727187371e-05
7.57328593739499e-05
9.70268314025284e-05
6.67879875398896e-05
9.87982580892075e-05
7.48977386419954e-05
6.3920847381426e-05
6.27698344938172e-05
7.13079841487342e-05
5.44674935510898e-05
0.000100060801078521
2.38628635605022e-05
6.58669071526531e-05
6.85765615850773e-05
3.36518229741033e-07
1.11778896208548e-05
9.11521477928245e-05
6.0753126865884e-05
3.92587030739448e-05
3.1804614017234e-05
0.000123014007263699
5.2563044549406e-05
2.83952510357218e-05
2.89317721734178e-05
6.84038758732132e-05
2.1939425778934e-05
6.0603630925121e-05
4.18762561669318e-05
2.92900215198435e-05
0.000116850565262116
8.87619359976416e-06
5.03898604163749e-05
9.78969882312527e-05
9.92701997688695e-05
4.76255168266793e-05
0.000125481830940234
3.78638604087431e-05
8.9293851067424e-06
7.06946555653412e-05
6.89980304598523e-05
1.13162051070155e-06
1.90425941140205e-05
0.000108885348337892
7.22102780105044e-05
8.75593766326829e-05
5.08622206006559e-05
0.000106621351943373
9.2664847043828e-05
6.37253975265757e-05
4.45611758478619e-05
3.15999096213364e-05
7.04924642659557e-06
9.2419841288199e-05
3.77212528280108e-05
5.11918660000871e-05
5.89658966002215e-05
5.35843198152631e-05
5.90580991151843e-05
9.73028970056419e-05
6.46849551199568e-05
1.67950027057498e-05
0.000114091550391784
2.14005987061977e-05
4.3468586645087e-05
3.96107298864384e-05
-2.07519144391807e-05
5.96583818897825e-05
3.85679430291711e-05
8.75308233830154e-05
5.45260229937282e-05
7.27994184743303e-05
1.63755620487361e-05
7.84001847450831e-05
6.56045142466446e-05
0.000120483704122665
5.41025906555506e-05
7.74865239958996e-05
8.71731690355172e-05
5.21250459256841e-05
4.90401294293584e-05
7.65780723604658e-05
4.80580451294742e-05
4.94243906398403e-05
6.84809284848936e-05
9.56471847922885e-07
8.52364225224511e-05
3.87990379933684e-05
8.2815406681099e-05
5.86051282566728e-05
0.000104509967190611
7.76739577039611e-05
8.3659771930656e-05
4.33639636380732e-05
9.74952214728776e-05
4.13991442073127e-05
0.000103881689054689
7.88606180101401e-05
-9.39377159270985e-06
1.96553824117334e-05
9.48298854701024e-05
5.66056361157804e-05
7.76009522219703e-05
5.39304148748946e-05
9.72489600819324e-05
6.73948076102033e-05
-1.40400226397114e-05
6.79090046851247e-05
5.83100877461364e-05
3.38649940483634e-05
4.16835336601356e-05
4.72257221908906e-05
8.22162376699e-05
5.23636964432224e-05
1.37515141538877e-05
3.46954825815407e-05
7.74517027892467e-05
5.30218211366297e-05
6.38745052253237e-05
6.34052363414051e-05
2.69663016380168e-05
2.80616736872963e-05
4.10888725672201e-05
3.34456029595537e-05
9.00494547284637e-05
9.19288110465739e-05
3.404382030639e-06
5.58446718845151e-05
0.000117305172594593
8.12568308216763e-05
2.39814019600123e-05
-1.79720582917376e-05
2.55937109062734e-05
3.64197230694499e-05
4.77728606040643e-05
9.56701869557875e-05
6.20727060621079e-05
5.36890767040727e-05
6.68081001217675e-05
9.00008226263397e-05
7.14132981276189e-05
0.000119631350054563
1.80039260028489e-05
0.000123344166110982
2.35791041372992e-05
6.87756376928917e-05
8.15910465592248e-05
3.68812996733299e-05
8.48425552728117e-05
9.8404564030089e-06
7.30109891645092e-05
5.66435321460567e-05
0.000105157531647275
4.60278446557315e-05
-8.7251673831351e-07
5.73161212229246e-05
8.52989275691264e-05
4.18566532402018e-05
8.72304092361703e-05
5.82891284139364e-05
-2.56784741504091e-06
6.44031720467871e-05
7.4306642934546e-05
7.43184912856886e-05
4.81897617258451e-05
5.66504677358963e-05
8.31046769179831e-06
7.82665311067189e-05
4.86244635480778e-05
4.58967972116421e-05
9.15733849161151e-05
3.18439056124334e-05
4.20038087481104e-05
8.34440614574601e-05
5.44296190910427e-05
1.4408929257843e-05
0.000128977756837578
6.01011717628388e-06
9.68517471793331e-05
9.46345381958232e-05
3.47297018201336e-05
7.82844497616071e-05
3.44614211556289e-05
4.44242492680567e-05
6.64070292059127e-05
6.59282913130129e-05
0.000123929552950093
3.95565884768885e-05
0.000115205756483781
0.000139126949445174
0.0001116331428762
0.000111590312072391
3.03897023342426e-05
4.10598111767765e-05
3.43364340114858e-05
6.977774024825e-05
4.28726321516924e-05
3.17313403313759e-05
5.80435962005103e-05
8.39242631988737e-05
0.000103018135200811
1.3657343709244e-05
3.51814649227971e-05
3.16306663833123e-05
-1.50399914819868e-05
2.11417833553013e-05
4.91938549759976e-05
1.56560255220962e-05
2.66462987445032e-05
-2.43480415233483e-05
2.14673284972348e-05
4.75501119879544e-05
7.69610984501282e-05
5.79195874911324e-05
4.768356848628e-05
3.02172169083558e-05
4.91663201992707e-05
-1.26077305453167e-05
2.36188922455539e-05
4.85544023719724e-05
-8.22611159047067e-06
3.70777318213322e-05
6.69959736417937e-05
7.64207959577503e-05
4.89052609976496e-05
4.94758529964307e-05
7.76681429477196e-05
3.33089682566982e-05
3.16594083653472e-05
5.52445146999986e-05
7.6268766488211e-05
5.79684476323772e-05
9.68315752015397e-05
4.4471344445131e-05
8.23477652599948e-05
7.84759700957191e-05
2.23341689034339e-05
8.4817811578109e-05
4.17087149053349e-05
7.99845529219823e-05
3.99377701039214e-05
7.86246335545114e-05
5.5327754232246e-05
-8.9334176980584e-06
4.6697680785876e-05
8.14877843534219e-05
3.72214774333127e-05
4.28414401499345e-05
0.000162929275966824
0.000104932308945967
4.43517552932942e-06
7.52083436727542e-05
1.5650577219112e-05
0.000100605079211288
3.98973769118304e-05
-4.53765024333611e-06
7.62378029689919e-05
0.000105485063679538
3.29203391370194e-05
3.23561669928215e-05
7.3237770000249e-05
9.52631312349781e-05
5.28157320312734e-05
-1.85011976323601e-05
4.90699705324801e-05
3.93065128090948e-05
0.000104414626470415
8.75625242973221e-05
6.41617265578376e-05
8.67249292302087e-05
7.84762543784135e-05
4.99516644715596e-05
6.38958902959593e-05
1.32671634117618e-05
0.000125429158449207
6.14290236815049e-05
6.39252647408929e-05
7.61865674665647e-05
7.202738719734e-05
6.10264779582307e-05
7.23369676088505e-05
7.71254512379662e-05
5.15661347730289e-05
4.76590595863594e-06
6.38725405838347e-05
6.40691438334238e-05
9.84506594806689e-06
2.54555785944602e-05
4.51303294677916e-05
6.16222551379742e-05
1.59297087865398e-05
3.07914380425343e-05
1.81616154425449e-05
7.28738284462944e-05
3.17344167506097e-05
0.000124450123943515
5.58310880754427e-05
-9.46663021158115e-06
1.21824965646914e-05
5.70990070219399e-05
5.46025367471247e-05
0.000102057439722211
8.1215963430943e-05
5.82728429085246e-05
4.63274329307393e-05
3.78781911129282e-05
5.52143187606696e-05
7.99401836447877e-05
7.47019311786371e-06
8.87748518990916e-05
8.41972632253849e-05
5.16555804002495e-05
5.73724564129379e-05
7.19108296726189e-05
0.000106110969969026
5.09170333707911e-05
6.9585381056758e-05
4.97394061982943e-05
5.90203137426275e-05
4.85066094376162e-05
8.33927472441968e-05
0.000114437198362476
0.000140167541308385
3.67977908667714e-05
9.04355174770086e-05
7.21326738488698e-05
-1.37254868519348e-06
7.81769842102619e-05
6.4135464682506e-05
0.000138288818576311
9.75639106149735e-05
5.20716462716972e-05
9.26345160432663e-05
4.55350931528132e-05
5.36005763359988e-05
5.69041407778413e-05
5.18842305705876e-06
9.43250332043023e-05
5.69778790157028e-05
2.87816139716857e-05
-7.01826804747395e-06
4.18039387255231e-05
-2.5954163252979e-05
8.26640205303558e-06
2.72175092008519e-05
3.40115495013481e-05
4.18015359327035e-05
5.3141031451652e-05
6.89712627964218e-05
1.4768603994055e-05
8.2785892278398e-05
0.000105765743660145
2.93910316538033e-05
3.29474046118889e-05
2.34126845015334e-05
7.72461607147456e-05
-2.1157686048495e-05
8.10486549251612e-05
7.82583557303187e-06
4.25074163600865e-05
3.92814315818612e-05
7.10588142371393e-05
5.42685113540356e-05
6.39206188081418e-05
6.79265160352474e-05
6.26663547791187e-05
4.15270018670988e-05
4.07142777677173e-05
5.4207230127079e-05
2.15577637688976e-05
6.14368281997742e-05
0.000110489322297257
8.38172649441604e-05
-3.90352779526176e-06
4.50910273975182e-05
3.39377589142902e-05
0.000114586244313145
4.92968460659263e-05
7.66017269577003e-05
5.45746104337828e-05
6.06278094023215e-05
6.16538452685274e-05
7.51865432559321e-05
7.60842873740168e-05
9.37662147613308e-05
9.25506554457804e-05
8.75588086655098e-05
6.24275719600745e-05
3.53656734913222e-05
0.000105382813558703
0.000113865682766442
8.46872962215806e-05
5.9864779050296e-05
7.86100065226789e-05
6.00328737689253e-05
9.94120246920388e-05
8.86092220790195e-05
2.40851750555046e-05
2.47844248979567e-05
5.13543799066484e-05
5.9512418795441e-05
2.98766957773387e-05
1.53349416223586e-05
4.5144486203713e-05
2.5919804292408e-05
2.28133085111119e-05
9.86304472653596e-05
5.68683541267124e-05
0.000102440994811275
0.000123237977172925
2.33434989704728e-05
1.1050398652562e-06
8.80131508882616e-05
0.000106682785509938
6.16490073985528e-05
6.01355491187825e-06
0.000110414027312872
5.58961668381177e-05
7.05653643592839e-05
5.23634191204861e-05
9.04336656437048e-05
2.93935185479809e-05
4.33672445249509e-05
-2.94120248673717e-06
0.000101552101827378
9.40663789198899e-05
6.19348045178011e-05
7.74286227378637e-05
2.52836535746618e-05
4.96722550105368e-05
3.83427847193564e-05
7.61581547456677e-05
0.000154037787842544
5.24602070354608e-05
4.96882227062546e-05
7.62908109384994e-05
0.000172393765290117
6.03859378618325e-05
1.93992386283639e-05
6.14690067688661e-05
5.02967073142468e-05
6.83200671019122e-05
8.03717370865009e-05
7.39116318149918e-05
2.76215116735611e-05
0.000127101397062094
6.26357282403085e-05
4.64504179597649e-05
0.000110952722654836
6.17125150690629e-05
8.54529388673959e-05
4.37012894734545e-05
9.15125025218496e-05
3.51023143095431e-05
6.80839575042157e-05
7.38467956744085e-05
2.33111915063955e-05
4.44234068357413e-05
9.19759500345181e-05
-1.8069281957431e-05
3.23916274911675e-05
-8.40407458870818e-06
4.60173820350194e-05
6.28966791620621e-05
3.22309394832929e-05
5.64810786065904e-05
6.82301297805105e-05
9.15426344979825e-05
6.49880688637885e-05
9.43772972074262e-05
1.86153081922108e-05
5.23078746613971e-05
9.53125194259129e-05
8.10843250706008e-05
1.11829728003911e-05
9.52944682283152e-05
4.16602041839337e-05
6.98059262535776e-05
2.7865471758438e-05
8.22778933708022e-05
8.13181216482579e-05
5.9923514916259e-05
6.36784433870237e-05
5.42304201797321e-05
5.58306957016147e-05
4.31252799329876e-05
9.47890020286725e-05
1.29473254435088e-05
7.59920664996118e-05
4.37893416702118e-05
-2.08861064883355e-05
7.27476410197819e-05
3.49208045317437e-05
3.78791669320723e-05
6.60114747057734e-05
5.26501017469918e-05
8.1216936939088e-05
7.67653930463712e-05
5.67692126007082e-05
7.69751847741942e-05
1.77942394954037e-05
2.53251126460077e-05
0.000128752314075128
4.46102852604556e-05
-6.17604851702966e-06
6.17672994710401e-05
7.51100275251348e-05
2.68668222823114e-05
5.10707979676025e-05
3.06588094494274e-05
6.71953284713169e-05
6.2840692803666e-05
7.36469150761968e-05
3.28277855301825e-05
7.26747913739621e-05
7.05011315354768e-05
2.27252842159657e-05
4.4055029151209e-05
-2.91560839074083e-06
3.01302639566815e-05
2.92093708465144e-05
3.32236009967947e-05
5.86182206258613e-05
3.75763145267875e-05
1.79055880761378e-05
2.85132361224746e-05
6.39233458067853e-05
0.000102962031912521
5.37220670994997e-05
1.54798585237526e-05
3.93586844212843e-05
9.2330882762182e-05
6.11998014342995e-05
0.000116387566056118
8.10977346096613e-05
0.000121222322950682
4.15808890464623e-06
7.18432461028358e-05
9.25743425709885e-05
5.62733140102417e-05
0.000114659807969312
6.89491325466829e-05
2.936954192059e-05
4.66771005608863e-05
7.86083927129499e-05
5.85411424437862e-05
1.07863030132652e-05
6.42545477752779e-05
6.39933934161477e-05
5.27460186714838e-05
6.15262306906073e-05
5.28581077919727e-05
3.32581578615532e-05
3.15710701811844e-05
4.34733141781566e-05
5.0816589386419e-05
5.31856661269233e-05
5.0079669147099e-05
8.4050665281039e-05
5.87548984284629e-05
5.98122891299799e-05
5.84743741641189e-05
1.21328263893651e-05
6.24796585987267e-05
4.91252717998846e-06
5.04543933206909e-05
7.23646744577583e-05
5.99781433186949e-05
7.01078395772568e-05
6.55641574298203e-05
7.80242771237214e-05
7.24205237159487e-05
0.000132905860130268
6.37553828655602e-05
3.7857144976741e-05
8.72608204225711e-05
0.000149229209513675
0.000114804392577862
1.00357090140372e-05
0.000135033091354299
8.89969432206141e-05
7.64284180764537e-05
-9.95414590809989e-06
8.96990375020538e-05
0.000104354410892012
7.74076152128388e-05
6.84627216242946e-05
0.000114345172366126
3.41983599883157e-05
7.93216058711728e-05
3.11757055882279e-05
7.67211591612465e-05
9.54039861766225e-05
5.47213482658832e-05
7.43526118947477e-05
-2.76529308562443e-07
7.49308049263671e-05
3.16001480678639e-05
-3.58729310913096e-05
1.17830522208408e-05
4.67354650268386e-05
-5.72267572548714e-06
-2.71953697280469e-05
2.28079789863232e-05
2.92311210026166e-05
2.55980526767955e-05
5.8653597506638e-05
-3.39013584450408e-06
5.31406847771091e-05
7.12491467124212e-05
3.15485955232917e-05
2.72447705854166e-05
4.6043317003124e-05
8.81321812156951e-05
5.20086499084599e-05
0.000118542517208468
0.000106776556760264
2.39573308733553e-05
9.08729639629319e-05
0.000149208156712617
4.42726783718522e-05
7.96486319135526e-05
6.62495526596858e-05
9.32218276242758e-05
2.74077800246579e-05
0.000144020562034684
8.72149338644749e-05
0.000100949753530349
0.000113575210332326
7.62092981578365e-05
5.09359398401911e-05
4.82063850624465e-05
5.57249977375379e-05
4.41231414963156e-05
4.60816333412943e-05
1.03662211149292e-05
7.88999655988677e-05
6.96406595427101e-05
8.28970231792516e-05
5.18716537563626e-05
7.97200850477398e-05
7.5499288246719e-05
-2.48041244621888e-05
5.97169141024485e-05
-2.81893232552132e-06
2.97940734775544e-05
5.04035661339093e-05
6.72532181061207e-05
7.98967770825178e-05
7.99109507342879e-05
4.45300279647882e-05
9.54602241198425e-05
3.81172971493617e-05
7.05600726799613e-05
7.02481605689704e-05
8.6308323037161e-05
2.15526840339821e-05
8.30902478855645e-05
5.69643624360201e-05
0.000116756695576874
0.000140414760680388
4.48740042530741e-05
9.43390271813692e-05
2.73918971811285e-05
5.07646207233033e-05
3.0997347119467e-05
4.01070263795465e-05
4.78165844445143e-05
6.20061996386815e-05
0.000109961829773471
5.09291816700283e-05
5.03681442965131e-05
1.45204563168902e-05
6.3092373026633e-05
7.60543229024034e-05
9.8580055593143e-05
6.14407404781455e-05
0.00012142915829507
4.73537162230054e-05
-5.62448602191313e-05
1.25450479868413e-05
5.38854087532451e-06
8.52930696599906e-05
5.98215118162424e-05
0.00012726373778609
7.29886552993904e-05
7.90985943782702e-05
6.01126337513454e-05
6.1126000627235e-05
2.49820038231416e-05
6.58559689966834e-05
2.62223095719999e-05
5.77800865525143e-05
5.62802528605495e-05
7.00783693047587e-05
7.33925300986852e-05
4.89535944226537e-06
5.17105796975333e-05
3.13457532392087e-05
4.77378772873365e-05
6.55624545597265e-05
6.04021473711679e-05
2.0430065013261e-05
8.23112197032893e-05
6.29143626598598e-05
4.06057499541892e-05
0.00010437450496898
7.4791582692532e-05
8.10461424533375e-05
4.43359204454062e-05
6.42313693254926e-05
0.000116512000444116
0.000103461865380532
0.000129546357044322
0.000116791982923688
4.21166217735701e-05
7.8892059857514e-05
9.30891565833038e-05
4.73669736039977e-05
7.04988015357205e-05
4.57989849553613e-05
2.91774061222182e-05
3.03190356905543e-05
5.75369587824554e-05
5.98360650487081e-05
3.35202541011426e-05
8.68751301822233e-05
7.99009557545854e-05
5.24997478804618e-05
9.57000215847285e-05
4.00120175684502e-05
-1.46126574881728e-05
4.24199102687137e-05
4.37388013096756e-05
1.33126211023677e-05
2.69781650710931e-05
-9.67209442451651e-06
0.00013034102259258
2.93890436818375e-05
3.76297187675612e-05
1.99576054989562e-05
5.95343570744954e-05
8.9978606370093e-05
4.67772734484488e-05
8.2759226948022e-05
9.27520472501232e-05
5.53224650536899e-05
0.000109023625749594
5.49612644021041e-05
0.000109907119352246
3.32299214367649e-05
3.41442916658096e-05
8.3728322372716e-05
3.30103619169295e-05
4.21504878862237e-05
4.65017562178488e-05
7.99374151204649e-05
5.43157629131157e-05
2.1840327476512e-05
9.7056967423777e-05
0.000100870094337258
0.000100902243444366
2.59200487840483e-05
0.000112099047447881
6.88272653827942e-05
3.06079011207873e-05
5.15142660280898e-05
3.53936302668051e-05
9.44264935509447e-05
7.45126666010503e-05
4.75569394422742e-05
0.000150735553328399
3.23106869012193e-05
0.00010483701919729
9.98160177185771e-07
5.6367042879462e-05
7.96516105353055e-05
0.000101793854228778
4.39354723229962e-05
4.64371672791832e-05
9.68720813511166e-05
6.86596909867755e-05
2.66282123616557e-05
3.80919890477417e-05
1.72371661332249e-05
2.19980003087912e-05
5.7275380071704e-05
8.90739983649799e-05
-1.10920121604222e-05
5.85484833444046e-05
4.4898656466777e-05
5.73187288549744e-05
5.31803775160079e-05
8.41884878700858e-06
8.59540004984519e-05
8.95138310172263e-05
0.000117510365368248
2.43634510615432e-05
6.09465968005316e-05
5.10860478054357e-05
1.83163924029316e-05
3.1747323340977e-05
5.72000669417094e-05
2.5905017389107e-05
6.92977770988297e-05
6.02391473499265e-05
9.42680722649821e-05
1.19695015586188e-05
0.000130681878520315
1.57513314810408e-05
-2.66318789974704e-06
6.85411913481459e-05
5.98916722274731e-05
2.94113186631227e-05
0.000133748557040279
8.35401461452945e-05
4.08090919952098e-05
8.06868123529723e-05
1.39169882891014e-05
6.3265714241172e-05
0.000119422972073588
-8.57943118702819e-07
5.48453890724402e-05
8.26516878142225e-05
4.98299188385237e-05
4.27725276028801e-05
-2.25961546018411e-07
5.43897968087571e-05
4.0032293490859e-05
5.18694611445289e-05
4.12502697990983e-05
8.68108859656269e-05
4.00635142173375e-05
3.8319886600484e-05
1.6973709439251e-05
3.53399570345693e-05
4.91006165880998e-05
-1.55529390131695e-05
4.65676803202889e-05
7.96244307324023e-05
3.81253213557304e-05
-2.0795776612225e-05
5.38686022607255e-05
8.36545294999252e-05
7.32109434115399e-05
1.01704730159775e-05
4.88452950417942e-06
3.29314851495712e-05
5.14919934625602e-05
4.18751881867417e-05
9.04078996597234e-05
3.79349646913e-05
9.36064135612146e-05
3.52917645899492e-05
4.81343386528906e-05
9.73469875190326e-05
7.28225258467584e-05
7.26088112447134e-05
7.76837306693389e-05
4.82937804627322e-05
3.5142600833572e-05
2.26036680285674e-05
-3.27883750449326e-05
4.86130148202331e-05
4.9045920561702e-05
8.70911696313428e-05
6.39966920918277e-05
5.34855298374059e-05
3.76187600674566e-05
8.87087561618399e-05
9.32062492548344e-05
6.13430689687857e-05
5.68679938188566e-05
6.17409331843784e-05
5.57770247442074e-05
3.56578353319464e-05
4.95059193626975e-05
3.32305861969916e-06
8.63509492511646e-05
7.95026308763658e-06
5.10876681614973e-05
9.67023579846464e-05
7.52306894807342e-05
7.26966855722013e-05
1.7970505404986e-05
4.42526639497746e-05
7.35181592846557e-05
5.46091223880837e-05
6.75112889227117e-05
8.01489648016871e-05
6.96986794576082e-05
4.71769483361585e-05
7.60011330052863e-05
4.31550948566326e-05
5.50391348589993e-05
2.8699215411897e-05
7.75871397345479e-05
7.09617574201438e-05
3.30710113166313e-05
3.23642983690401e-05
4.54486054115878e-06
8.51277087129315e-05
-1.36120313014009e-05
0.000134360704439776
1.42867264801227e-05
2.34270270495815e-05
8.55198191779088e-05
1.1114759148184e-05
5.47818605340398e-05
2.19332944489081e-05
-1.70553001892981e-05
9.88556656383938e-05
7.30580400823675e-05
3.59499838461797e-05
2.24718422618435e-05
5.41181618930611e-05
0.000107895862429572
-6.39126675337463e-06
2.43129967807929e-05
7.70519635588876e-05
3.77386279673407e-05
5.8316810385827e-05
5.85973763264267e-05
4.96257604089004e-05
9.63482019694424e-05
3.06529298117544e-05
4.76182843626542e-05
6.04520704469411e-05
8.31185806391788e-05
0.000116404091100354
1.8484107376777e-05
4.28260156642643e-05
5.6060685378804e-05
1.07708342836311e-05
9.83488488301853e-05
7.9727658196938e-05
0.000106079975472761
8.04872185985947e-05
5.84128635755124e-05
9.82668711127216e-05
9.00235286211633e-05
6.90339231308411e-05
4.72028997298513e-05
7.17037210291689e-05
5.36805518538537e-05
3.85623074482806e-05
9.86024666067136e-05
8.65697754932403e-05
8.44315570985852e-05
5.55972290682599e-05
4.5265161850988e-05
7.64806653752594e-05
5.46344789491448e-05
4.0702320331936e-05
7.08400019016781e-05
9.21121420993289e-05
6.92561237984673e-05
5.68537012707674e-05
8.34011099453568e-05
5.84855953902119e-05
6.84762077480799e-05
3.51528427713967e-05
1.26395670553827e-05
9.71345925595695e-06
7.32599457375666e-05
9.51789517942051e-05
9.09348038794141e-06
3.4499661865419e-05
8.08985097417122e-06
-3.48376552566295e-06
8.17214638610121e-05
2.53028281311783e-05
1.75725672611484e-05
4.25639035464593e-05
2.54950810487022e-05
5.05059427873515e-05
4.51249642013009e-05
5.33112094256004e-05
1.06893459901061e-05
2.88268333039159e-05
-7.70349590107571e-06
9.38038753236996e-05
6.97493068319946e-05
1.43956604122863e-05
8.02061812332997e-05
0.000102064380271938
9.93985922488894e-05
7.09619161678261e-05
9.67344439266675e-05
3.04598695875284e-05
6.14665182811623e-05
9.93052295528881e-05
4.50326648142628e-05
7.92596895508075e-05
4.19301343745225e-05
9.67796006559875e-05
2.87653039760865e-05
8.14097484546014e-05
8.66011174269934e-05
0.000128862437842024
9.49484886991909e-05
8.36632476313245e-05
8.54021577056952e-05
6.12005282699174e-05
9.2083335155859e-05
3.91312387601775e-05
1.68525572605671e-05
5.10721202968538e-05
3.56660845389289e-05
8.13419283487808e-05
4.38870829227558e-05
1.5175706202369e-05
-1.44556683387907e-05
9.61128870071697e-05
4.35886305526979e-05
5.90470015499787e-05
0.000100452564617241
6.5037740854854e-05
4.59975858213029e-05
2.09319755031149e-05
2.47766942441082e-05
1.85623166640794e-05
-1.27945451725552e-05
3.03272558998904e-05
9.32600157242937e-06
3.80706114967857e-05
6.62721814708779e-05
8.13328416474108e-05
3.90723564563815e-05
9.4831996353631e-06
5.93070938017036e-06
8.26537726937214e-05
8.23237125292038e-05
8.750856555368e-05
3.64080266775201e-05
3.46730261063275e-05
0.000109623678641317
8.48560386357656e-05
7.85240084442351e-05
6.49173813839932e-05
6.62922311509498e-05
4.01711364430278e-05
6.30302017600449e-05
4.75338727011151e-05
8.30163197970793e-05
6.13738420139875e-05
8.91958580717863e-05
5.82582899336104e-05
0.000109684053380541
5.67384100124537e-05
0.00012985390160461
3.95396560909937e-05
4.89880994417154e-05
8.11878486121923e-05
7.07174721305511e-05
4.06912879569574e-05
8.9884261311622e-05
3.32155004549301e-05
1.86542199007712e-05
-2.20738723357169e-05
6.85074140388017e-05
4.79960980617605e-05
1.96585209771796e-05
4.14590370737177e-05
5.2510141287103e-05
5.65253406791289e-05
-7.52587084853694e-06
3.38437991871109e-05
0.000126326364695759
-1.42444403330946e-05
2.46488146706631e-05
5.13407619400261e-05
2.78365145178613e-05
5.92771726732292e-05
5.16516524017084e-05
6.50514439010219e-05
1.27885986027157e-05
5.23977586532462e-05
1.48859796261953e-05
2.4954545003492e-05
4.79669360200717e-05
8.32321105955178e-05
7.38365457145057e-05
5.05796137213275e-05
8.1060573955572e-05
9.27487581122394e-05
0.000130402097300861
2.64626993698109e-05
5.20654307797623e-05
4.56618491812147e-05
7.15631984839231e-05
7.91847266309401e-05
1.97304695168932e-05
3.09736530044345e-05
1.09869370881427e-05
2.65638926545139e-05
8.05398176680315e-05
8.32399863838183e-05
5.86003249265413e-05
3.61028226797967e-05
1.15656619729637e-05
4.45838169989846e-05
3.07068840362795e-05
5.3510909837008e-05
6.17041087243679e-05
0.00010548648310537
3.19446902745233e-05
0.00010690405600265
6.72589355067077e-05
9.1973817662281e-05
4.17003538385918e-05
7.87129713787641e-05
0.000103518354545776
5.44444806106315e-05
2.25909409876608e-05
-3.38456278482576e-06
6.84962725081777e-05
1.92145793245101e-05
8.63355789235668e-05
-3.35761612663082e-05
7.11834824049836e-05
3.61699196857897e-05
0.000105321410166367
0.000108320626017341
0.000118381590678906
-5.97621330146774e-06
3.11688119226385e-05
7.725345070983e-05
6.20077312398386e-05
9.30129726408564e-05
6.75216711453595e-05
1.89141521216265e-05
5.98755617586639e-05
0.000108452505089484
9.95387628606528e-05
0.000112506021321981
7.50916946000449e-05
-1.2347021332036e-05
0.000102167716459166
5.27821998242643e-05
6.11977354091022e-05
0.000145040644302804
5.81971012007241e-05
6.8508901457349e-05
5.66288919302539e-05
1.10621296232003e-05
3.85238663907855e-05
5.72369986541864e-05
-1.45002268507257e-05
7.2125159801329e-05
6.41303620978827e-05
2.12098767919326e-05
8.34747090224378e-05
3.25594443318125e-05
0.000125642878702283
5.37466655265542e-05
5.9965486922415e-06
3.9659307995376e-05
7.50119305921506e-05
6.41516314179162e-05
-1.27267343222782e-05
7.02977760935465e-05
5.69740020762201e-05
5.79012390468562e-05
3.13424861111176e-05
-3.46093265041775e-06
7.97030179223487e-05
5.04194722476254e-05
6.70853223774294e-05
3.70550063021867e-05
-1.2814415081908e-05
8.35075395406596e-05
5.78725681797879e-05
0.000120991653974269
4.05818769893603e-05
7.03617266774736e-05
0.000108896178520519
4.16244702449986e-05
9.96199129617723e-05
5.95617483768122e-05
9.08792184126235e-05
2.08168146834603e-05
-1.63078596122048e-06
-4.29423500078511e-06
5.27472494248794e-05
-3.04520867250434e-05
6.86632274770393e-05
5.94799898594786e-05
0.000122022829504317
2.41938890607783e-06
5.06480812949973e-05
0.00010032541871801
3.1563779392945e-05
8.15594899386377e-05
-4.01836593787221e-06
2.28778495202336e-05
5.85556119259762e-05
9.69607033982481e-05
1.7948001405911e-06
-9.35687149004051e-06
4.56788202444121e-05
6.5472978450238e-05
0.000121527598719266
9.47895866251039e-06
4.6682648894902e-05
9.10615758640641e-05
7.21945422011581e-05
2.15935552857454e-05
6.25855409976847e-05
7.18400965201335e-05
5.01722004939949e-05
4.53775366239014e-05
7.33463014202488e-05
2.63919383890017e-05
4.48676022514005e-05
3.37981326665773e-05
9.33111324919257e-05
4.73446717427791e-05
0.000137084984410958
6.90238131221125e-05
8.11379655503321e-05
6.74094266275812e-05
4.06752968827864e-05
6.41923479248485e-05
0.000117123735398773
6.73252293175615e-05
9.10913091890282e-05
3.16687217300758e-05
7.49199633960402e-05
5.39770503455356e-05
2.81580162714638e-05
3.2331867639507e-05
6.16009027517723e-05
6.655363189734e-05
2.25195561141068e-05
2.30036349384658e-05
8.9601977014666e-05
8.30443560853291e-05
3.01712386046872e-05
3.02697332578792e-05
2.18861513971691e-05
2.98777426924056e-05
5.74266589590347e-05
0.000111417347101313
2.81359943314913e-05
7.60893966891552e-05
8.66827338263218e-06
1.91368165438752e-05
6.14566295062687e-05
3.00726092382063e-05
4.80147160368641e-05
6.64856369749277e-05
4.43778324592689e-05
2.82759945314107e-05
7.42595405131355e-05
2.50844785368011e-05
8.55659904863696e-05
7.47330733054728e-05
6.00391721750266e-05
0.000113487475419062
4.76376526645496e-05
9.50909800395001e-05
5.30804959120405e-05
4.72271900383309e-05
8.54118576862154e-05
3.96347667415721e-05
7.64625891758128e-05
1.79420428130507e-05
2.27306578665035e-05
4.89964720175356e-05
3.80801989233212e-05
6.63355463573115e-05
8.17177020191783e-05
9.49432052111617e-05
8.80873081894226e-06
5.46027888087975e-05
5.30073295597019e-05
-1.7211136139204e-05
6.76279386544123e-05
7.09051409362174e-05
7.29843993452728e-05
2.2794972228267e-05
5.65778622293172e-05
4.41786768375559e-05
0.000108051981563016
8.57029492946505e-05
0.000105449759312206
7.71565285018124e-05
1.50357248572998e-05
6.08621783156827e-05
5.93322125478503e-06
4.4897447338268e-05
8.20229018546805e-05
3.51521610907742e-05
6.26608895855231e-05
3.29773524139512e-05
9.24187052340856e-05
9.57857609052233e-05
2.57206123265917e-05
4.99207497638156e-05
7.88416017138294e-05
2.61989475939536e-05
-3.41397401299002e-06
3.443001812949e-05
9.17164131769194e-05
0.000103144157524727
3.92087297459692e-05
4.03825746884467e-05
6.88871988380077e-05
4.62351391500809e-05
8.06611361678914e-05
6.84143454343453e-05
1.45161028081154e-05
6.99788575676786e-05
0.000103778794336806
5.88533174474322e-05
7.2125390597649e-05
6.0067555900692e-05
8.0922462207539e-05
7.99809434410309e-05
7.46622096626967e-05
7.48930351784173e-05
5.54435930771055e-05
1.92042857791145e-05
2.43325896248478e-05
3.11618583743251e-05
2.4961666749246e-05
8.5970104440287e-05
6.85512377945413e-05
8.36976725659832e-05
9.07090132383036e-05
9.62927371710248e-05
5.33135296193132e-05
3.21252288932335e-05
2.17664986276026e-05
6.91980039899961e-05
3.4562966410923e-05
9.02508894845226e-05
0.000103207240123746
5.40423335120705e-05
5.35825597985492e-05
-1.06055489910666e-05
1.28186666686118e-05
3.32440894048747e-05
0.000108671554030284
3.78931210560089e-05
4.64259590265489e-05
4.19697949959139e-05
8.85897342854316e-05
7.79290599692251e-05
2.084079325848e-05
0.000108836954947558
4.08631817167212e-05
8.29132508010669e-05
7.38920490164228e-05
6.02368721609799e-05
5.95880805079351e-05
4.73107718086295e-05
8.93025949577665e-05
3.64825652592006e-05
2.81665806709737e-05
5.88033933942309e-05
0.000127467764044165
7.74265989458776e-05
0.000129143059190983
3.63871951595512e-05
5.18375109853714e-05
8.11631686211884e-05
0.000105245471408968
5.49922484601961e-05
6.52168266869324e-05
5.04189845319201e-05
-5.44813775417943e-06
6.48212241761171e-05
1.85934499697034e-05
5.76918432119942e-05
2.98861084740906e-05
7.49233054504556e-05
4.62180689946726e-05
4.58907224262866e-05
1.65478515022068e-05
6.566129860951e-05
3.94775939299143e-05
0.000101301035556978
6.42163633794548e-05
0.000115883382780681
3.33985046126288e-05
4.01465739961117e-05
5.22492076428284e-05
3.05849667876464e-05
6.11556838607126e-05
5.81667020786244e-05
4.96935439121073e-05
0.000115116468054035
5.1224699278727e-05
5.03626731983519e-05
6.45817679190059e-05
3.56156218564398e-05
9.66093603116573e-05
7.68527502968444e-05
1.23901462859102e-05
8.58175956756421e-05
6.97446558855976e-05
7.70991708393982e-05
7.76782683446274e-05
3.93908855057309e-05
5.21630776229258e-05
4.49387153192914e-05
0.000150116864485832
8.52127119141109e-05
5.64098677086177e-05
6.64437079155013e-05
2.82574577543935e-05
7.51412436393484e-05
2.32979440940641e-05
3.435796812013e-05
8.61571201745269e-05
4.05512866011054e-05
2.34538669196563e-05
1.2967269735465e-05
7.153828566947e-05
7.91042387487219e-05
9.74934333912929e-05
4.83728877331634e-05
6.39111977269288e-05
9.82348282306134e-05
3.44475996635576e-05
0.000101085702203352
6.12371664637958e-05
-5.08635144498332e-07
7.31626258018975e-05
4.9941113392717e-05
6.06605368758102e-05
7.23117046242677e-05
6.77740493616775e-05
0.000104549569391607
2.82303062596145e-05
3.30553930250631e-05
1.63465380374862e-05
0.000120885636459857
4.77622975629444e-05
3.34939326055768e-05
7.33765965914423e-05
6.22588217231823e-05
7.53541408193302e-05
2.36881533389925e-05
7.13594942623235e-05
0.000110392008712655
1.29063104435182e-05
7.38813491344038e-05
7.66620459918688e-05
0.00010510512759366
3.86818230201548e-05
3.32012698099597e-05
2.11950221288783e-05
4.12527520849259e-05
8.34496117854939e-06
6.48779062961277e-05
3.51243209086146e-05
6.8898968756733e-05
0.000105757370285657
3.82538245917678e-05
7.40177706466867e-05
7.01136194870777e-05
6.94903736328052e-05
1.71139751020551e-05
8.14554058593537e-05
0.000113752439616999
3.58963984136508e-05
2.5669973052583e-05
6.44158097977578e-05
4.88198536407018e-05
5.80847856075527e-05
3.39050975587007e-05
8.10067212674294e-05
8.94638088854069e-05
0.000123501986013778
7.31123058616862e-05
9.142573032683e-05
-8.47195534991117e-06
4.85870291616376e-05
8.947719528826e-05
8.48192248014991e-05
6.21663275987923e-05
0.000108918602222945
5.32399150058856e-05
9.664913745946e-05
7.27012236693189e-05
6.4540241175803e-06
7.87261846846795e-05
3.69434495576746e-05
4.65723737044946e-05
-4.91141999433438e-07
3.46711376078323e-05
0.000101152822160273
4.8237415287954e-05
2.4321663712197e-06
4.31681664991288e-05
-1.5622767770524e-06
5.23083764218258e-05
2.23297885057087e-05
5.40611242867571e-05
9.37460685444199e-05
4.61136832563125e-05
1.72491307102928e-05
3.34507691098773e-05
-2.51928452521041e-06
7.07702788471755e-05
2.15256306470353e-05
7.61139687015172e-05
0.000102074487801363
4.99157157397884e-05
9.03643860731531e-05
4.55957507519942e-05
5.02513224976369e-05
4.27742607962034e-05
1.05303191764445e-05
0.00011091074631682
0.000119630390269435
0.000120655000399442
4.26520577737861e-05
3.5133626342167e-05
0.000111113519000657
9.18325662047242e-05
6.01221306640462e-05
5.66630135894982e-05
9.22593259348193e-05
2.77298812547647e-06
4.74373963225215e-05
1.74436796521706e-05
5.67396137647468e-05
5.35896679982504e-05
8.99290602596215e-05
6.26704096684378e-05
3.79962709114119e-05
9.57267691562261e-05
6.94782758241759e-05
4.69221910999198e-05
2.87649379278194e-05
7.87809064231224e-05
4.42714592772864e-05
8.74579755127934e-06
6.16018295087972e-05
6.75588815812819e-05
9.51355948414563e-05
8.55597483733918e-05
0.000117880297196909
5.55993904149194e-05
1.8562735668262e-05
4.02683894998391e-05
5.6121495200965e-05
7.24492535380074e-05
7.57884401205047e-05
8.74247978021772e-05
7.55772269238169e-05
2.58239206921577e-05
8.39417512227178e-06
5.4596333395782e-05
3.18835513374354e-05
3.77480767267975e-05
0.000120441858168373
3.47045474731844e-05
3.18152152749403e-06
6.69863999666759e-05
7.48532627423393e-05
0.000121304822208696
1.74130504316075e-05
7.37496501185363e-05
8.00556344062803e-05
4.47484548047617e-05
0.000122216479419406
9.17775484862371e-05
9.76748333423205e-05
6.3641006225247e-05
9.52081963373476e-05
9.45361197516887e-05
7.38055007912e-05
-2.83064587859599e-05
6.94750363815947e-05
7.63568786977019e-06
6.64933143298122e-05
2.46694630322998e-05
7.16997017184359e-05
5.94856333896254e-05
-2.84122881098001e-05
2.13312916224246e-05
5.02187868239652e-05
7.52955205656395e-05
1.67137664220822e-06
0.000100614381938557
9.52783896989789e-05
7.49313715218989e-05
4.52805340781696e-05
3.4736563440825e-05
8.13408734438002e-05
5.31542222485091e-05
4.84225393332308e-05
5.49654685441604e-05
0.000152598390875602
5.66544820500893e-05
8.44682758806211e-05
8.51547642309459e-05
5.86451718940989e-05
8.50703801950752e-06
0.000110262092872983
6.88195283687834e-05
4.90283733064241e-05
7.89639493212686e-05
6.70558159795233e-05
0.000117938558285108
2.11835044280066e-05
5.5417402115363e-05
7.1776019818993e-05
0.000114132580867404
7.53603536268697e-05
0.000102453129543567
1.474500449807e-05
5.89373007076306e-05
4.63686428459406e-05
4.84438574251451e-05
7.19178678427163e-05
2.8952989346728e-05
8.49556060041046e-05
-2.67397343278388e-06
-4.09451792175708e-06
3.78401151480958e-05
3.8973572604801e-05
7.11559898097205e-05
4.00181070239218e-05
2.6961747331241e-05
2.53088527556234e-05
7.40502904270628e-05
3.48896249691744e-05
2.59473342184311e-05
5.7505493208693e-05
6.31332382998328e-05
4.5759198712384e-05
0.000105361979371744
8.96029254518959e-05
5.11821410327891e-05
6.00876792916277e-05
4.42083072587736e-05
3.57527027305833e-05
0.000116756193793283
5.0561596374407e-05
6.93886355983731e-05
8.57609938552566e-05
2.12046510002089e-05
7.33040529883446e-07
4.97998820149931e-05
4.29692384704331e-05
5.56754890719442e-05
4.03450380088953e-05
4.31119339788186e-06
5.73091977615369e-05
6.26887489382846e-06
9.30436570391886e-05
5.10974225455486e-05
7.26234862074453e-05
-9.13729215488587e-07
5.0899256464371e-05
2.49402006459458e-05
6.353209521822e-05
5.96783877684225e-05
4.3874288864277e-05
7.29938258994453e-05
8.79796245669296e-05
9.38267255363166e-05
5.50668215924882e-05
5.64330981954465e-05
5.58815221959969e-05
3.4242534314618e-05
-1.23964468229497e-05
3.32774985728788e-05
2.23675904842191e-05
4.59251901408962e-05
4.87893966890512e-05
5.53796940038426e-05
6.19559044487004e-06
1.95816114340192e-05
5.51587944580484e-05
2.59857156068741e-05
8.21776686230433e-05
7.57504615971793e-05
1.32757454085917e-05
5.90153390972033e-05
6.81536581378573e-05
4.00797393370859e-05
6.88450113663302e-05
7.36654942754613e-05
6.58892669414861e-05
5.9699077602863e-05
6.88060455475959e-05
8.22206671724891e-05
4.4059745193992e-05
7.5684168759463e-05
2.51942225095015e-05
5.25577296453495e-05
-6.03594760569355e-06
9.54447828747476e-05
4.75571674869165e-05
0.000111990628468175
5.23689686744014e-05
8.57355887570795e-05
1.08063587628455e-05
3.20504999035374e-05
6.84290895455906e-05
6.45038691712369e-05
0.000111558070342044
4.7003603929765e-05
6.1355025500984e-05
2.84914424015616e-05
6.30241606544188e-06
4.21057798296628e-05
2.25419489712147e-05
3.72687947242728e-05
1.52566033419609e-05
5.18311974508309e-05
7.13446290000425e-05
7.80555739480435e-05
0.000148321543312848
0.000118476520776744
1.95531961864399e-05
9.90083057944734e-05
0.000124771545286409
1.23172443414779e-05
2.51873610741496e-05
7.77344395292745e-05
0.000116684528657952
0.000117988897112024
-2.06139815119031e-05
4.23736648486727e-05
6.24924323931047e-05
4.3732347084458e-05
5.44259420413987e-05
-3.32092510155552e-05
0.00010296431034975
4.8594373359027e-05
3.31898778220754e-05
4.93029962299999e-05
7.01130571012921e-05
5.25665280163336e-05
1.97255265637721e-05
4.80678086161168e-05
6.70210503873409e-05
-1.74441777405324e-05
7.00112644139478e-05
0.000121582123638652
8.34301686144724e-05
9.67272993916303e-05
0.000143440487515043
4.95060216182684e-05
6.23730351951941e-05
4.13979242998397e-05
8.32595606876332e-05
5.37665285488795e-05
7.391321229801e-05
4.72164830273581e-05
5.61732066779738e-05
3.78046045739071e-05
9.18207383596364e-05
6.6440631047181e-05
1.08917155742478e-05
6.38118548308363e-05
4.27846944833563e-05
7.93413485692263e-05
3.56875850079072e-05
6.06492611797923e-05
-1.0270828283043e-06
9.33705941870785e-06
7.66942002947158e-05
5.31326695206999e-06
1.60537318160825e-05
3.7629627263574e-05
9.29546591434368e-05
2.9852513886722e-05
9.86590980527426e-05
7.28733814364534e-05
0.000127461961106278
9.29368271707524e-05
4.64834398226368e-05
5.90403636708245e-05
7.32298464762552e-05
9.96868332451016e-05
0.000128660032054281
6.67092544439343e-05
6.10604220885931e-05
7.44465219103063e-05
6.2089993674902e-05
9.96344813284675e-05
9.73695307884478e-05
6.54145321185361e-05
-1.01045084867136e-05
4.37099989769417e-05
5.10620471334309e-05
5.67718880171624e-05
4.39248179930315e-05
8.20946766974179e-05
4.87747270345927e-05
5.30850747580718e-05
6.65887400937704e-05
7.57534106690838e-05
7.70234472383304e-05
4.51944250702002e-05
7.02407397232384e-05
2.24715142094221e-05
4.90395931243398e-05
1.93202036327753e-05
0.000116316668772273
5.41242179760511e-05
9.19844814355149e-05
7.89375613271952e-05
0.00013445875071814
4.85536278816329e-05
4.00886841461008e-05
6.39367516976343e-05
0.000142013929965614
7.2296890676101e-05
3.77903805801179e-05
5.69638178044471e-05
3.3825323084664e-05
1.69518234845096e-06
6.80827824852412e-05
6.53605363937034e-05
2.23623577822395e-05
0.000147616435831747
3.12199714156669e-06
0.000114337616724813
2.18553153752009e-05
7.12570820919776e-05
2.33820295414358e-05
0.000101683530406099
4.59784880225035e-05
7.87261011966178e-05
1.41644874478339e-05
5.26686127884551e-05
8.51472193163695e-05
0.000101752889015377
2.92065137637402e-05
1.68209275835302e-05
1.68090446547059e-05
0.000101440849531665
8.17749674498469e-05
7.5358340756943e-05
3.63046953408457e-05
8.80385607856991e-05
5.73127703725133e-05
2.65180295816869e-05
5.67433214045781e-05
1.30930270472222e-05
2.38363980634336e-05
3.90215034765026e-05
5.17590050400216e-05
1.73210765269003e-05
2.3656591754983e-05
5.13583298718486e-05
5.09113161586366e-05
6.82911464125929e-05
0.000120200794780647
3.20770784216146e-05
5.22979194895594e-05
1.76266393504999e-08
5.67811664707352e-05
3.8458336545011e-05
7.94268282659934e-05
9.28735370361723e-05
4.83501696466217e-05
7.32888986527369e-05
8.64012587164372e-05
6.52138602983232e-05
6.66790438869354e-05
0.000100769715674402
5.01469602394001e-05
8.47937757963747e-05
6.58312506669559e-05
7.24795304350563e-05
5.7613913041136e-05
7.08925177191502e-05
9.47297690395485e-05
6.97672726768532e-05
3.5550802344843e-05
5.22604328163487e-05
3.7620211773148e-05
6.08565109971191e-05
6.85898507249979e-05
5.97512387722258e-05
3.17507138307392e-05
5.86839585595628e-05
4.00489961646811e-05
6.94516429559709e-05
-6.14225587369496e-06
0.000112772139105949
5.57082822532113e-05
9.01326153886617e-05
-3.59064658380749e-05
8.11058441513845e-05
7.11352025133778e-05
4.71088216761001e-05
3.4220559099477e-05
-7.42978930492951e-06
7.56423789904137e-05
7.63484796415191e-05
7.34037838181717e-05
1.06978859137148e-05
9.55833271597554e-05
-2.69785199657552e-06
-1.51230256780059e-05
4.41828187757424e-05
3.31175317492346e-05
6.22891558730998e-05
3.4697816307369e-05
2.94180687336866e-05
5.42247071533318e-06
7.25434336950749e-05
2.45219690558368e-05
6.09922564705254e-05
3.74152446217064e-05
2.16741043863673e-05
-4.68957876186751e-07
9.90134195171832e-05
2.51823424110847e-05
7.19674585217282e-05
4.77898801348557e-05
6.73056641836641e-05
6.56813799888276e-05
3.91057890909259e-05
1.72972983259322e-05
0.000112981686115599
8.17600509778162e-05
0.00011231839358806
0.000115405590310175
2.50827258331623e-05
7.44151653169953e-05
6.85132464071168e-05
3.72939028849296e-05
8.35295423962412e-06
8.07868164208413e-05
6.31704679484961e-05
4.56150159880434e-05
6.05585386203822e-05
8.44912669272112e-05
3.16989765757849e-05
5.33501684981887e-05
7.20469661500743e-05
6.01506938694867e-05
0.000104520022013938
8.81587256580469e-05
2.46959423832311e-05
2.77609149064963e-05
6.08808054608381e-05
6.83071868148061e-05
1.9946076256624e-05
1.10255240181898e-05
8.31290312878619e-05
6.03313491703535e-05
8.20375088426145e-05
5.74370546815557e-05
1.11342309653545e-05
0.000155168892417038
3.93875136290574e-05
1.50156043887468e-05
3.16295553239439e-05
0.000102532927986064
4.18759364550738e-05
9.88352246915859e-05
-2.76916552592622e-06
5.08676200778136e-05
7.00010442259067e-05
4.84015328283349e-06
7.24914957436444e-05
3.75790262385704e-05
3.78896089739491e-05
0.000126205384121895
5.63307641829471e-05
4.34410946343237e-05
7.50182090289171e-05
2.57276303458096e-05
5.3297439007308e-05
9.17784926505802e-05
2.98860305859019e-05
2.53029338513006e-05
8.43205382223425e-05
0.000141733695125624
1.16562911981505e-05
9.83669233363888e-05
8.49695774745488e-05
5.36104669317964e-05
4.6329232803372e-05
0.000141015527261552
8.42726044875924e-05
0.000103621316477843
4.49228168914014e-05
9.98200412411538e-05
2.81317535564637e-05
6.62057160820227e-05
5.83609520336201e-05
-5.60257552960811e-06
1.88735350911459e-05
0.000111442439603172
4.50446045133859e-05
0.000108204647030002
7.07415377582126e-05
8.99659130637999e-05
7.47832887995062e-05
2.773479869684e-05
8.41576261903188e-06
1.26582121176475e-05
9.5303944380202e-05
1.41509865332673e-05
4.2510474645779e-06
2.70347266234171e-05
8.79018537630683e-05
0.00012616831464055
4.23985182043135e-05
2.10894168387162e-05
9.45292846468657e-05
6.48608362597173e-05
7.51242094137993e-05
9.28692743662908e-05
2.27972163234048e-05
8.51329723898798e-05
7.15059362228288e-05
4.05148730225784e-05
5.80476767806718e-05
3.28671878570761e-06
0.000134671119260213
4.21638894306718e-05
5.45989494339255e-05
2.92461512557149e-05
0.000104064151315188
8.64367853044199e-05
-1.49183190825696e-05
5.33976420025953e-05
2.42665226572555e-05
4.53028061379212e-05
5.53270651687421e-05
4.06624604761987e-05
6.13510406592232e-06
6.77068832204263e-05
5.42890029272041e-05
1.29833591944047e-05
5.18024748724007e-05
-4.4294500096829e-06
8.51865446844972e-05
4.48060940240619e-05
1.21033032887878e-05
2.94994980846072e-05
-5.09083289326596e-05
5.98824965422314e-05
1.15454402226103e-05
8.83938987585713e-05
5.91104050946051e-05
5.21533200774614e-05
8.27119939299005e-05
2.73525949633007e-05
5.21255879427231e-05
6.05035394019989e-05
5.72166764475089e-05
8.59075381930687e-05
1.90263071217475e-05
6.43136283951312e-05
4.71952552811719e-05
8.50933955369671e-05
8.29427369675896e-05
6.44025729808481e-05
6.80786677417463e-05
8.77967696286372e-05
3.05562847095111e-05
4.38042512402172e-05
2.59856688049435e-05
7.70230967962504e-05
8.12780441095594e-05
4.02153463532241e-05
3.53292012408593e-05
9.08089222417668e-05
7.66497084357518e-05
5.60217932834038e-05
2.16874296559354e-05
6.47819326692442e-05
5.37099583954089e-05
4.18912277383756e-05
6.33434462818791e-05
3.55208032148031e-05
3.84127821642996e-05
3.68952595329623e-05
5.95761270799207e-05
4.00180759665736e-05
0.000103910293318089
7.75383694158319e-05
5.16375147728671e-05
5.18366699043289e-05
4.01243133273722e-05
4.66177121518962e-05
7.98983245923388e-05
4.9062011006407e-05
3.42307785011161e-05
7.62949700896277e-05
7.13185875229507e-05
7.69031920831596e-05
1.21832495154967e-05
3.58446725815557e-05
7.8780844664638e-05
9.04317235268953e-05
6.34155343350322e-05
1.7975919082166e-05
3.80992753924232e-05
7.94349230435158e-05
4.20439201308204e-05
0.000116226636134274
8.84453828004361e-05
9.64772727530336e-05
2.57840998355812e-05
6.48928944618438e-05
5.5649956424701e-05
4.04418571800257e-05
2.43881322146861e-06
7.54578389894958e-05
0.00011961803452651
8.70057083996865e-05
1.99392244772815e-05
3.40209658744451e-05
7.57905826273251e-05
1.91345010406514e-05
9.98751112990342e-05
4.71757275655669e-05
0.00013618628362962
8.06154967763695e-05
6.57790092881423e-05
0.000119232714184304
5.5806011939505e-05
2.11918212389273e-05
1.31386965330442e-05
0.000109415497180697
3.14049918208416e-05
4.69116390161417e-05
5.040933936603e-05
0.000111113805013438
1.73369094324254e-05
1.68303427697413e-07
5.79993410175225e-05
7.14076095517308e-05
6.11349137127997e-05
7.15488201802762e-05
2.8367527049996e-05
1.19487566130228e-05
3.36969482537503e-05
7.73917393035038e-05
6.13479579086656e-05
6.04459099354065e-06
7.04828572773771e-05
2.7314184101717e-05
7.17041484657328e-05
7.19504165234082e-05
3.63222847559676e-05
4.01010128242147e-05
6.13456110654929e-05
9.53373434342538e-05
2.75779061661407e-05
6.70598620260974e-05
8.2267185720017e-05
6.19934662261554e-05
0.000134923160968764
0.000106142336598444
7.81149227647998e-05
3.62571867799982e-05
6.36336003663813e-05
7.17729384246078e-05
7.00229639516069e-05
9.93119405752935e-05
7.47296568444235e-05
9.1796638000215e-05
5.21954332678434e-05
3.67651642358731e-05
7.01782592564215e-05
9.64787014588387e-05
-5.5744878343827e-06
6.01818256374645e-05
-3.26585473617754e-05
9.27261560978779e-05
1.09875078209301e-05
7.72578821136084e-05
9.39273101461994e-05
7.51424457433516e-05
7.92967437545438e-05
3.11962327669665e-06
4.17558872849461e-05
1.48005680639848e-05
9.65074312520847e-05
2.92157316663483e-05
4.95368881478472e-05
7.57726087410431e-05
7.31379190190686e-05
9.56453769605855e-05
1.25326611126561e-05
5.09325110290188e-05
6.35471794653958e-05
5.55238767408208e-05
5.35063406055583e-05
6.27584340348888e-05
3.43556271544262e-05
4.64159885583796e-05
6.76581241039629e-05
8.30918322281124e-05
2.70122627460216e-05
9.02128369034011e-05
9.29802531896483e-05
5.02311851207327e-05
4.27200051674014e-05
1.73306341346823e-05
6.95090023522957e-05
9.37036974783685e-05
0.00014588538512313
0.000105863894006908
9.01913987593224e-05
8.60160628224821e-05
1.59443568120055e-05
-1.00982376556281e-06
7.68551841120717e-05
0.000104144683367403
0.000117060376776046
6.80008742588421e-05
5.4137671546344e-05
3.5776131438574e-05
7.20977143074781e-05
9.72925444278831e-05
4.16928113363821e-05
3.35588075731678e-05
6.15214428837728e-05
5.6539074598523e-05
3.74574065279905e-05
3.17458237066363e-05
0.000110474879778416
3.32472229166628e-05
1.24590782089724e-05
4.44336830264495e-05
2.17982865780074e-05
-2.6853117504071e-06
5.3702559813384e-05
3.75079376086274e-05
1.69312610129357e-05
7.84811327587872e-05
0.000107642627617003
8.45609719144586e-05
3.31389778835133e-05
5.03711242520671e-05
3.73287116933528e-05
6.88475936106983e-05
4.51240007252781e-05
2.35577772369167e-05
4.91805632564058e-05
1.1723419354327e-05
0.000100681884957403
4.39728699591572e-05
4.57452430784408e-05
4.6522541955963e-05
7.91790917732822e-05
5.49987515332948e-05
6.00488035671995e-06
7.81244596158978e-05
1.41689039137134e-05
8.99921752259308e-05
7.43280030650446e-05
9.11560408226462e-05
6.15530549348082e-05
2.5399226308138e-05
6.10222413296112e-05
8.21892471377467e-05
9.87809366459662e-05
2.79253100706291e-05
8.61523129449227e-05
6.31375507501236e-05
5.28720532923629e-05
9.0180354377288e-05
3.48326756716074e-05
3.2767095001244e-05
0.00010222808709115
7.37479599280851e-05
2.969510340622e-05
-3.64273991055147e-06
4.57700006451247e-05
9.76284271015295e-05
0.000109164228537962
9.18872193442282e-05
5.75379155084689e-05
3.96425665373552e-05
7.50993019105501e-06
7.01768005645796e-05
6.82082154412132e-05
5.47081395680645e-05
0.000107048343524102
5.87880595823664e-05
3.78725140773131e-05
6.96683076826068e-05
2.02989116080745e-05
4.73004575018178e-05
8.91175160690214e-05
8.6429803247649e-05
5.74261652095237e-05
2.187414689916e-05
5.54318334394785e-05
-1.40965961078493e-05
2.91308772241923e-05
7.71986661128797e-05
7.40458925346196e-05
2.88557315112918e-05
7.02154451118796e-05
7.11609423160564e-05
6.4014669504497e-05
5.89864221887809e-05
7.91511005604214e-05
2.18187219020219e-05
2.90720781344889e-05
5.8943735780167e-05
6.93255845439855e-05
0.00010417913968514
8.1142130918004e-05
0.000112207707579116
0.000137263319776525
8.61363167682347e-05
0.000112499427656907
4.65620113985403e-05
4.65215482352867e-05
4.02139249302491e-05
9.97935876534619e-05
7.23709449641936e-05
9.29740065416413e-05
2.12242081444923e-05
0.000108750914012586
8.50932898461281e-05
6.26387417125188e-05
6.24132078672781e-05
0.000161649653936242
0.000118186812647737
3.29549013817163e-05
8.28868499732407e-05
0.000102272833957419
0.000104136145840027
0.000114254380939648
9.50067352941006e-05
3.44408323691178e-05
8.54464284397205e-05
5.54826981294257e-05
1.79850740707523e-05
3.86827241008145e-05
6.88489333246425e-05
6.57255476756899e-05
2.49760006855656e-05
7.13131441283703e-06
6.04481578121635e-05
0.000108658198111958
4.04396169108858e-06
6.93634334151922e-05
2.71292379558151e-05
5.66112567947365e-05
3.61050734827417e-05
9.99404687598026e-05
-4.74410127467683e-06
8.81395509840763e-05
7.29158800100218e-05
0.000108965950437892
8.21343037021442e-05
3.93118189802682e-05
5.93589781812517e-05
6.56414997736285e-05
3.95340713024314e-05
5.32406504107193e-06
7.83155142865801e-05
3.94465566552265e-05
6.57603849812341e-05
8.7881707525423e-05
6.62500754361428e-05
0.000123102601671916
3.34007067151719e-05
0.000106282131775958
4.8177979095028e-05
3.17543384590032e-05
7.85977227153721e-05
3.64127420450225e-05
7.98616031317198e-05
8.90724197116163e-05
1.26789902123316e-06
2.23399892750946e-05
6.55376506030514e-05
7.97264907456474e-05
2.62680189046648e-05
4.60796973497689e-06
8.08105388784072e-05
-9.53900637635099e-06
0.000110092275405177
7.786711501366e-05
2.61199849369739e-05
1.51570025674724e-05
3.07191417710429e-05
2.93463663525304e-05
9.08827647749712e-05
3.31760538402407e-05
3.11555008248397e-05
6.52682198065023e-05
8.14111317848571e-06
4.57841202471493e-05
7.08744254919129e-05
6.31182897182699e-05
0.000106703109654633
3.53891636523335e-05
7.80265560859242e-05
0.000118255423660646
7.50380283423162e-05
7.27949877798115e-05
6.51813636781509e-05
0.000104875761909509
5.49680323488534e-05
4.54784455846163e-05
6.88942547501249e-05
4.86607152969575e-05
7.94154765950394e-05
8.49515011566765e-05
8.69453705959044e-05
8.06063463081846e-05
5.46638570571527e-05
3.56557341578356e-05
8.60487681717978e-05
4.08467540003551e-05
6.4580076207735e-05
0.000118601865039596
9.71527225960722e-05
8.85656037819906e-05
5.8740066565595e-05
8.81500783893898e-05
-1.05405367083496e-06
7.81331464672488e-05
3.78598567555997e-05
3.65822595873328e-05
8.58644154343892e-05
6.82623541363782e-05
6.03975701887745e-05
9.88426974943675e-05
8.99666175892505e-05
7.29120239756281e-05
8.14220838262986e-05
6.49104271541492e-05
9.20706028342051e-05
4.44614710798055e-05
2.77521262498519e-05
7.30898452238302e-05
1.22529353785585e-05
4.27129570843197e-05
5.58865337102599e-05
9.42593090303129e-05
3.98336070895832e-05
1.55850943956576e-05
4.26531103902618e-05
5.24204545772425e-05
8.92752827619519e-05
9.86909102562822e-05
4.83662923714965e-05
-1.0144693310629e-05
5.6953842196475e-05
0.00010193195497604
4.81389645508969e-05
3.76805563402671e-05
6.7827582052085e-05
6.61768737346248e-05
5.11296699685702e-05
9.6126421498757e-05
5.65375705669034e-05
0.000115393506208651
6.59047477172292e-05
2.6480673496276e-05
2.65348674155815e-05
0.000122629316284216
0.000105939559452008
4.07400953211392e-05
4.30651970590648e-05
3.19269161521216e-05
9.46096543898053e-05
8.81726294078031e-05
8.00786170412031e-05
5.13692687734894e-05
1.6472071084544e-05
5.98300287465652e-05
0.000126457891215866
5.14443694324697e-06
4.97928928142381e-05
3.17032149710014e-05
-1.99258719083698e-05
9.09035357605323e-05
9.14372934405194e-05
3.36642033660025e-05
2.85233672941626e-05
2.83645314412279e-05
5.49109004080402e-05
0.00010263997287674
-8.26719420962478e-06
-1.61828913187443e-05
8.28041836513214e-05
0.00011212133537913
4.62778948016697e-05
5.20371985549763e-05
1.80273002790371e-05
0.000119607525921629
-6.66377069497556e-06
5.16179819913704e-05
3.25949888778971e-05
7.65339177286921e-05
3.89877170923406e-05
7.76923428903718e-05
5.72363941550787e-05
9.3797846873525e-05
6.87855760508406e-05
5.97902126682176e-05
4.24261044846659e-05
3.89728248401481e-05
6.20219466926046e-05
4.07412690448376e-05
2.06578845925483e-05
6.26996805673423e-05
6.41201762587898e-05
8.39341851700824e-05
3.31954751707178e-05
9.0065682817494e-05
-1.7316819809955e-05
6.32647791242443e-05
0.000105948628511995
5.22514490007042e-05
3.3948894135423e-05
0.000111051862114993
5.94110425473462e-05
4.26221996382279e-05
5.51540214007245e-05
6.85323280121187e-05
6.0095488557405e-05
3.51012557441626e-05
6.31578526246935e-06
8.90468510998479e-05
2.2577505761161e-05
5.6368423278228e-05
7.8884799186447e-05
8.6077708076488e-05
6.56437362972492e-05
5.90722299847811e-05
0.000111896641979942
6.19247254662826e-05
9.01469558129909e-05
1.38470411561533e-05
4.03168895718261e-05
2.38044688587074e-05
-2.77253842525843e-05
8.15373299637194e-05
3.14444062835318e-05
5.27703057871838e-05
6.69930584865951e-05
2.51467445115371e-05
7.53614136108335e-05
4.41194397861083e-05
8.72487239781567e-05
8.18614444735674e-05
5.98118663596802e-05
8.0479253655635e-05
2.10224912035685e-05
1.54890074505287e-05
3.19855249776074e-05
0.000101239423035471
8.46281930640029e-05
5.17129259968414e-05
3.92494723607603e-06
6.00565699230431e-05
1.88197928714019e-05
2.00340447432036e-05
5.62656961110973e-05
5.35840853367068e-05
5.76010900059029e-05
-1.38160314013827e-05
4.20455655578588e-05
6.36753563067112e-05
6.25616429107296e-05
8.34915406390487e-05
0.000106573662663999
2.66588176630746e-05
4.15349596217659e-05
4.66156509895464e-05
0.000125104659441613
4.55126550604292e-05
1.61131493897544e-05
6.31185587889126e-05
4.21235318681222e-05
6.42723047951066e-05
9.56465003982185e-05
8.14975827927292e-05
3.47792671525622e-05
7.05164646019831e-05
8.49969893112378e-05
3.62250557279649e-06
-3.37644260137741e-05
3.70306762541079e-05
1.84595525056848e-05
3.88307554697872e-06
8.4813985495148e-05
7.29916759683877e-05
9.48337925714332e-05
7.68439073733358e-05
5.54627630395473e-05
6.10027564055305e-05
5.7534757535177e-05
5.79177626759525e-05
7.75181122375972e-05
7.55401900060305e-05
3.28093669049393e-05
8.05792518855221e-05
7.58221795995402e-05
3.55384820049116e-05
5.44623350099826e-05
7.24617664600465e-05
4.6564688373943e-05
-3.13140014761092e-07
6.08196273559444e-05
3.07355456427051e-05
5.61771763730426e-05
4.18460781003738e-05
6.34451548235621e-05
8.08186888258613e-05
9.8074722952201e-05
3.40978839513408e-05
3.12767150548834e-05
6.73864107473531e-05
6.24213757986696e-05
2.90972310084957e-05
0.000100481933782082
7.91013389150606e-05
6.3608332039766e-05
0.000147871833999239
5.73398819675906e-05
6.98853238772168e-05
8.0365635487087e-05
4.87987994505746e-05
8.23153719501127e-05
5.5105157657482e-05
5.49440413101088e-05
6.43288177189872e-05
3.4619387679499e-05
6.87543596310205e-05
5.40894356586495e-05
3.69901200905715e-06
3.74150277378698e-05
2.90700992297154e-05
6.91855476005036e-05
0.000104098031658546
1.58618538081379e-05
6.96454875767951e-05
7.24203719067723e-05
8.77580874642351e-06
0.000107141473621481
5.599290051697e-05
6.31644286138731e-05
6.29415006214167e-05
8.32062802299778e-05
7.99692763565572e-05
4.80770495141167e-05
9.84259588991353e-05
2.27224633970789e-05
-1.94340452039663e-06
9.37361681372923e-05
2.74935680861127e-05
3.76143015207944e-05
5.16201860193163e-05
5.97400420822652e-05
6.93262048617954e-05
9.69794800325797e-05
4.54831996853296e-05
9.41756561340245e-05
3.00313187164718e-05
5.00048612781693e-05
0.000138456543099784
8.66829213808157e-05
6.6036038522222e-05
7.77958048611759e-05
5.40797851697479e-05
4.89408041916232e-05
9.05033671428695e-05
-3.81715245727115e-07
8.07588283891703e-05
8.3964393582791e-05
4.9002017869283e-05
6.9314413893418e-05
3.47567597841747e-05
6.70052860559661e-05
6.6179426353957e-05
6.81046232555983e-05
7.56822086000129e-05
4.6408177888607e-05
3.85867258604347e-06
0.00013249349524995
9.20047218845203e-05
4.57094392697278e-05
0.000106414835154354
3.06145877161624e-05
7.67964864364863e-05
2.63241296727545e-05
1.63476166363834e-05
9.21674348736443e-05
7.91040081085444e-05
7.14536381308133e-05
5.58824594346486e-05
-2.11687428770214e-05
6.9005816885845e-05
1.15538495532604e-05
2.45459076519567e-05
8.96037423274252e-05
5.77931220617007e-05
7.08353913390268e-05
2.00250682064953e-06
7.92766282030661e-05
2.53254434260268e-05
4.83368354298767e-05
0.000103814755145475
7.61367110326614e-05
9.21955889098493e-05
7.03143637793468e-05
3.44691743875623e-05
0.000110474312282347
9.70040080302346e-05
2.73905093978462e-05
9.4699937652216e-05
8.65054819492728e-05
0.000109155682182701
1.84970433922899e-06
8.79591258426716e-06
6.008391890684e-05
2.27097969333758e-05
1.00693555855879e-05
0.000137177084213057
7.19568097780673e-06
0.000103637058852006
3.77379222667567e-05
-4.54880345171245e-07
-1.57831786043557e-05
9.62838985746517e-05
0.00010544693097625
-1.12479850171056e-05
2.63899330338611e-05
8.61346109668199e-05
7.41395363322275e-05
8.04117258156131e-06
3.62522312699679e-05
8.16150295952663e-06
0.000100499672602794
1.68004112832151e-05
6.57311729460637e-05
7.93946948015619e-05
8.67769966525087e-05
0.000102629710549997
6.51270730727988e-05
-1.20261999835677e-06
3.96414978569123e-05
0.000113584441065125
9.10585410114142e-05
9.01373006406492e-05
3.70992301797948e-05
4.81107274080073e-05
8.47911328929409e-05
6.20498105018879e-05
6.18974436240168e-05
5.22465785929332e-05
3.00023247429441e-05
1.99483332735135e-05
6.6495346885974e-05
2.54117076038357e-05
7.5651709798737e-05
6.16503073813527e-05
6.7932022122012e-05
3.10193663242733e-05
6.25434783274516e-05
2.23536933693076e-05
2.88761642091896e-05
5.98077822954852e-05
9.22432798007547e-05
4.08497590014327e-05
6.89169215648335e-05
4.17185458646029e-05
5.19145993402598e-05
4.08577807065017e-06
6.23448632287583e-05
9.30905212842877e-05
6.02520400710116e-05
2.65721528613869e-05
6.00881702910431e-05
3.3225206563399e-05
5.04867565971431e-05
7.66255290440886e-05
5.78641055138562e-05
7.03515111436566e-05
4.88172025668819e-05
0.000120010787627908
5.46543335267776e-05
-1.45005957387246e-05
4.66814854167633e-05
6.13491795051248e-05
7.06902963690274e-05
7.15980670017793e-05
0.000126120115578677
8.34431045998163e-05
-1.79613284129167e-05
7.25332053937098e-05
2.37056318073785e-05
0.000112473806982179
4.82822885519519e-05
-1.9297752748975e-05
1.53605133231224e-05
4.41443191446231e-05
5.86291113804617e-05
0.000122723427474301
9.16166837510016e-05
6.5103212715558e-05
0.000127603100440397
8.49015388577791e-05
8.58549654468053e-05
6.03662182467711e-05
5.66571892828117e-05
2.21901742121711e-05
3.55894111901482e-05
9.38396510276436e-05
9.99194490223352e-05
4.94855218191624e-05
8.25031861758141e-05
2.40119701231321e-05
-5.39549069564923e-07
4.56141875562304e-05
3.41794837210989e-05
7.40674544973707e-05
0.000115443252117216
0.000108903237764842
5.24799327476969e-05
3.85582190420781e-05
7.33087440226834e-05
3.47183209456365e-05
4.75602610494437e-05
3.90532039155915e-05
7.80146944313795e-05
0.0001050032986421
7.70952521788776e-05
8.21691148409421e-05
0.000128396838164936
0.000104366804245528
5.6608411604736e-05
2.06129496433382e-05
4.20055596778363e-05
-7.58907511064996e-06
6.16936721228104e-05
0.000106719210675805
7.5209710414786e-05
1.51077438577528e-05
5.69253251945209e-05
6.96619434435803e-05
6.95834698741645e-05
8.22177013525699e-05
5.82872749267739e-05
-2.32583357923231e-05
4.59623355271103e-05
6.9564641976173e-05
2.53037155459676e-05
4.84444688690614e-05
0.000101487148174032
0.000101325500759106
5.48087502689166e-05
0.000107072330933767
0.000101199989661517
0.000102246809151224
4.90939086034566e-05
4.59608163434564e-05
0.000104244670684481
5.50479339876143e-05
-1.19073892630407e-06
2.62807769265641e-05
5.04597471785222e-05
5.04044324480666e-05
5.87686044023134e-05
-9.99903795334917e-06
5.87921157139289e-05
3.25342099916575e-05
-2.74690111496991e-06
-1.91583385990814e-05
4.09142124056586e-05
8.05584352441103e-05
-6.86522077015352e-06
2.48576644905487e-05
1.54281515738224e-05
6.85357752162333e-05
5.39949472783269e-05
6.44107701630715e-05
1.71994093958273e-05
4.50184379350138e-05
-2.15511476733616e-06
7.07209326846717e-05
8.38240331481225e-05
3.4733636161218e-05
9.72936060920144e-05
9.54364861917113e-06
0.000100582453011469
8.20780652654787e-05
4.28790868313607e-05
1.76515082908046e-05
6.24232604970458e-05
8.20489770732236e-06
6.55992457524496e-05
9.41329077686342e-05
9.4747127416277e-05
7.63548682687097e-05
5.62309037902706e-05
9.75419835649831e-05
0.000130351430578332
9.05805643592348e-05
5.61122277788852e-05
7.34864819977259e-05
7.64527221154201e-05
5.1676524332008e-05
6.80936889796928e-05
5.18405526091597e-05
0.00010805530817964
8.48431226985981e-06
-4.65125148038161e-05
5.79257530915074e-05
7.86589380906036e-05
6.41993937984091e-06
3.01708633323076e-05
7.86850727609457e-05
5.50002808087812e-05
5.40765705022407e-05
8.44852772191139e-06
4.7555983071382e-05
5.241016727218e-05
7.32584326079257e-05
3.12995623573224e-05
8.32863974597536e-05
0.000101046933817736
5.44006562483378e-06
1.05165318027244e-05
1.11301348552589e-05
-1.82882630190195e-05
0.000103227861772543
3.80167916504129e-05
5.40676758278711e-05
3.31643094923031e-06
3.88000354152522e-05
-1.13121065120033e-06
0.00010863576264435
0.000103454519836567
7.07813756493192e-05
8.67632130665698e-05
8.98109103016775e-05
3.59889531234106e-05
5.1343928290259e-05
3.63749956096242e-05
9.06379488728091e-05
4.77611214552386e-06
4.10004165221638e-05
4.71819623466286e-05
8.15082968722124e-05
7.07985514441137e-05
7.64811619553622e-05
1.13007900366151e-05
1.95190699938228e-05
5.23453639025249e-05
7.90089540026844e-05
5.92502170472251e-05
0.000102794406013206
2.43171221262123e-05
0.000102219649796112
6.9658767908186e-05
3.06962023634591e-05
4.00062362372347e-05
5.06766734184908e-05
-6.08803989881557e-06
5.00120779267889e-05
6.53442606029203e-05
7.9421616953289e-05
4.12231213180995e-05
1.55120855600209e-05
2.01122043416177e-05
6.52738455462857e-05
8.6074437601471e-05
4.14938671919602e-05
2.01746603989062e-05
2.70416612948692e-05
8.79955542406916e-05
3.94291891211873e-05
6.57743989957947e-05
1.95463541262757e-05
1.4747450882656e-05
2.46723759847128e-05
-4.25107326171462e-06
6.25045706633293e-05
8.61665608242072e-05
0.000151896030327169
5.05169331782657e-05
5.92155809257177e-05
5.5105697831935e-05
6.13532976789485e-05
9.6882340072894e-05
6.64184445892682e-05
0.000113266047017563
7.25119324286887e-05
9.70566415765527e-06
6.60260690628876e-05
0.000112864857419865
8.24759208909353e-05
1.37092160932116e-05
2.52038001486082e-06
4.12451020311303e-05
0.000123586279194921
4.17341068723125e-05
6.79278087836417e-05
7.43211965209862e-05
3.48851516728579e-05
5.22592192147084e-05
3.16331462284909e-05
6.65745503340571e-05
0.000113979709025282
7.09315721011953e-05
6.50707573334918e-05
3.95557820394341e-05
5.98816100366727e-05
5.69884538823043e-05
4.6210039237108e-05
6.86020690803392e-05
7.05901076684469e-05
8.7790023946743e-05
3.37870651625394e-05
2.31343424867727e-05
2.92394834434449e-05
5.19878511710738e-05
4.35254719940127e-05
7.25397811173808e-05
0.000110408172467908
8.47349540781199e-05
2.25749874965416e-05
6.9432377028027e-05
6.39522512656052e-05
7.25574542393154e-05
5.9588140473393e-05
4.8847089136517e-05
4.77703581762619e-05
2.80091340188909e-05
5.5174895945079e-05
1.9525177273685e-05
0.000131646495257682
4.80348845838067e-05
8.24905596452864e-05
-9.38426620238632e-06
3.95983960069595e-05
1.59992886966427e-05
5.30271370870812e-05
4.98882464326215e-05
8.69088606813069e-05
2.9640521096684e-05
4.5223215083672e-05
2.36658372875267e-05
7.53690207184568e-05
1.75874975511274e-05
8.91769057922576e-05
3.99862057419873e-05
3.37114747762433e-05
8.33282922481705e-06
2.53544150274622e-05
0.000105943970797415
8.92224200652436e-05
1.65619287533009e-05
5.2729575355852e-05
-7.04803139512754e-06
2.62552036924708e-05
2.48181102421637e-05
4.01490610230593e-05
6.88920076185621e-05
0.000107092961857832
-8.09712729660781e-06
7.20971200316319e-05
9.43320135475878e-05
0.000133375049753623
8.11530793189173e-05
1.91781333615456e-05
8.8304999455823e-05
0.000118692256283842
6.87762440642928e-05
9.1596276519903e-06
2.23385575019813e-05
5.65618563104104e-05
6.42666372054174e-05
4.09058331069445e-05
3.03875761562092e-05
5.78260532164536e-05
9.42616979253381e-05
2.49124641845991e-05
6.68110254245204e-05
7.28778707806797e-05
0.000110971624856647
3.15161828628383e-05
8.39080896648047e-05
-8.00381062542726e-06
5.66348909735749e-05
-6.61009680329012e-06
7.39141155021313e-05
6.63225688062122e-05
2.7316324515885e-05
0.000100437866183463
5.40577741066657e-05
8.23277233191849e-05
5.93836426533695e-05
9.49313381385286e-05
5.11406308840083e-05
5.28309176935884e-05
6.83505149461703e-05
3.58719525376732e-05
3.14682693517738e-05
2.57832558081518e-05
6.67158657774639e-05
0.000101533076944458
7.10885896773505e-05
0.000119461974032325
0.000128323592232736
8.26794458055108e-05
9.69261788085048e-05
8.75776773876387e-05
6.66499726644307e-05
1.86898834601541e-05
2.43706315755481e-06
1.87440321798151e-05
9.70436848207233e-06
5.79265127064458e-05
5.99359474694648e-05
6.80280381339211e-05
7.63536447623854e-05
4.11400678076836e-05
5.4508962404275e-05
4.62319491842394e-05
4.13868461698383e-05
8.67661420885186e-05
4.43878183485501e-05
0.000109424978094967
6.59245861687135e-05
8.3127657674285e-05
4.40128472702392e-05
4.87314844256894e-05
0.000129964934764034
9.29839611459747e-05
2.25761298921117e-05
0.000142478898966794
2.17106670758476e-05
3.14347287118107e-05
5.15849304089157e-05
3.65278712463649e-05
4.86226166049712e-05
2.93921758911566e-05
4.56513166995282e-05
6.76615008209985e-05
8.51795882756908e-05
-5.24115652653512e-06
3.15259883928249e-05
8.75790379669242e-05
1.49380549936831e-05
4.11658690177146e-05
3.30263779232081e-05
4.77998012644459e-07
6.64916250226972e-05
1.7046288860051e-07
8.625953433397e-05
0.000151431356425623
6.79862652022982e-05
0.000107470449098703
5.71779740853148e-05
1.58477342283734e-05
5.59505727855514e-05
5.15898178574879e-05
5.90552335631754e-05
3.96749390124886e-05
8.96128155697543e-05
4.40234763185068e-06
5.93510062060202e-05
9.82117570605846e-05
5.76102289121938e-05
9.18492690080468e-05
8.52979080325803e-05
4.2106220772819e-05
0.000113670134001252
1.99320292362135e-05
0.000103742910456395
3.51338163119802e-05
3.64330496075246e-05
0.00012094392884664
3.02963283011771e-05
1.33368894188466e-05
3.53351497031598e-05
8.50979406861894e-05
4.78606039657544e-05
9.28739588790594e-05
-4.17519999244727e-06
2.9972949816755e-06
0.000116775203753127
8.33373856241821e-05
4.4966139260006e-05
6.09103665875803e-05
4.55978583799987e-05
-1.49133390422898e-06
5.04124472184715e-05
0.000101712946474724
8.09565934677302e-05
4.16261035144837e-05
5.55599397668936e-05
3.91913982472557e-05
7.37708683943612e-05
3.9219814549374e-05
8.12589661788949e-05
2.89918433834389e-05
3.74690271728312e-05
6.01406921124702e-05
6.36740534333387e-05
1.54459870424466e-05
3.64377222641728e-05
8.67357349905306e-05
-9.16882977669518e-06
2.0671734738197e-05
0.000103656712128744
-5.36716433957076e-05
7.84284083222425e-05
4.75993588930602e-05
2.43334232731761e-05
8.15777817438949e-05
7.51930710560772e-05
8.6788910030359e-05
3.51251862520862e-05
6.94562680517493e-05
8.44125718348088e-05
8.1378654640059e-05
7.54487826934744e-05
3.5805610385044e-05
5.25368490482687e-05
5.03713456796222e-05
3.8802709262515e-05
7.49262332227229e-05
2.48427973065391e-05
6.0090382520495e-05
8.46290346628122e-05
2.93972408053964e-05
2.51199110160318e-05
3.10277556056656e-05
6.43093715181961e-06
0.000100088123792807
8.67471120017373e-05
9.79366546856965e-05
4.22101723522131e-05
7.75627699575092e-05
6.96641577338392e-05
-3.19240191315128e-06
3.31246317314114e-05
6.76249874932103e-05
5.71257531690014e-05
4.47119303304185e-05
7.97169428172211e-05
6.69513117512057e-05
7.98266521805281e-06
6.24902807186718e-05
6.05290340164653e-05
6.53566390414486e-05
8.61705672365216e-05
3.98029183744735e-05
3.99423339920025e-05
2.16935553874948e-05
4.69385134732312e-05
0.000122508889826454
9.71747592445534e-05
3.84865072160322e-05
1.18621911908931e-05
7.62295576053239e-05
4.98961184135901e-05
3.17044422479763e-05
3.01130894892586e-05
3.97990726402526e-05
3.57230795039788e-05
5.30860207502287e-05
3.68624203178155e-05
7.11444681165632e-05
1.44714788773825e-05
9.43090493074035e-05
5.23278552192671e-05
1.63991808541341e-05
6.27032795767504e-05
2.81396090710133e-05
9.61512934761975e-05
3.28305179018642e-05
9.46339372167236e-05
6.96186415227831e-05
5.58909465240259e-05
7.39606600696821e-05
4.77538125592462e-05
5.49337020042292e-05
0.000159021137993117
7.27594334980316e-05
8.00478695753465e-05
7.53389583910368e-05
4.2718080565321e-05
0.000120230467979344
8.13762371699447e-05
9.30723808934994e-05
5.16477364253527e-05
6.40351507323475e-05
2.58007274904102e-05
2.65447618448333e-05
2.88703688097504e-05
4.06741977380176e-05
4.03700286186439e-05
4.39055756602124e-05
6.86278485986481e-05
1.53296379248463e-05
7.51408791391505e-05
3.95830333276102e-05
7.12944297214153e-05
2.14887119800956e-05
5.27969846138531e-05
4.27901167903955e-05
7.19207011542402e-05
3.75506867959179e-05
4.44123586545828e-06
1.80380733553612e-05
2.63569653383569e-05
1.25663060510699e-05
1.83562552183612e-05
3.08684229632406e-05
5.87666227726023e-05
1.52825850480488e-05
2.81446322312951e-05
0.000117413162736325
8.08613157814882e-05
3.93246857127254e-05
6.04912562714207e-05
8.63488131765989e-05
5.55510778256336e-05
8.34939964292789e-05
1.77898932204494e-05
8.02724072434539e-05
2.48409292125577e-05
6.29041346352027e-05
1.97962020776273e-05
0.000116866777977469
0.000109224902481736
4.65625273020364e-05
3.68579305018982e-05
2.52352515162986e-05
5.44858013591669e-05
3.92914076928948e-05
6.73902966158842e-05
5.47562953439844e-05
0.00012241904500572
0.000110205074758265
7.73294192380449e-05
9.8181795492798e-05
-1.01244214607027e-05
2.98472770592374e-05
1.11198236821092e-05
5.65118565603039e-05
1.70328138228333e-05
7.42394970694533e-05
0.000160867552381034
4.84834667274986e-05
1.03641003214644e-05
1.31925602842441e-05
7.08730335946089e-05
-1.00511010768754e-06
8.01703116024615e-06
9.75346260658373e-05
7.82501810887334e-05
6.40080602676428e-05
8.43842941159974e-05
2.34954486801312e-05
7.63135495057182e-05
8.29621936558962e-05
4.4403973730185e-05
8.32841340240669e-05
4.99604347857362e-05
0.000127302206299901
4.27496366767425e-05
4.14041267829206e-05
0.000156413193486378
6.19660036946186e-05
0.000121290365140905
4.5947112238699e-05
2.95586077699459e-05
4.5621874706893e-05
9.00711806012472e-05
3.5956227619478e-05
9.16069397302716e-05
2.53728407958042e-05
5.54929727819833e-05
0.000103553099007285
7.55567160878793e-05
7.81644776884687e-05
6.65645627810734e-05
5.31964652847651e-05
3.28752979757366e-05
4.22991535718125e-05
7.78907056691203e-05
6.25377545664066e-05
4.05756137372961e-05
4.58372784315038e-05
3.53004076636235e-05
9.53489469969373e-05
6.51156974014769e-05
2.87375926841059e-05
-1.14216281281125e-05
0.000105758736019585
5.17051180974706e-05
7.52620768883671e-06
2.46519052991807e-05
8.11010551635642e-05
3.88471942576822e-05
5.18356039678905e-06
8.0361333806853e-05
6.87369607664985e-06
2.24343018062416e-05
6.01903550427721e-05
5.41787440193559e-05
2.9996227143508e-05
4.31145502859453e-05
7.89101131361899e-05
1.92253648426857e-05
1.60810550514057e-05
1.62550985548184e-05
6.1874568416897e-05
2.69737027192671e-05
2.70131356172599e-06
6.49947272361131e-05
4.7579796883302e-05
6.8254362432031e-05
1.50724411778352e-05
5.57700391066828e-05
1.03718738593356e-05
1.10689526287444e-05
8.34823829747392e-05
0.000109179315502517
0.000110377924675741
0.000101663881917226
4.4764116496937e-05
7.7679338264221e-05
5.88124732388086e-05
6.42079963013514e-05
9.40765262463612e-05
2.13328711646377e-05
5.88314553851241e-05
9.11162252124185e-05
4.84311171439793e-05
5.72084267743953e-05
1.40722376940095e-05
3.73685011230482e-05
4.03356736369598e-05
9.49447394712793e-05
1.55133343731521e-05
6.11319813191048e-06
0.000103813933355013
4.62331242288484e-05
9.09678347165346e-07
5.43728042292362e-05
5.86216770073117e-05
7.50407107799074e-05
3.90626431875388e-05
5.02755901182887e-05
4.18747553407508e-05
0.000140272557084278
6.03364837158321e-05
3.58205269244892e-05
5.81293847127239e-05
-4.50221039462714e-05
4.64406252240846e-05
7.45896104780125e-05
9.14442466467974e-05
5.09917514029689e-05
7.80974851884236e-05
6.12005811251868e-05
5.3914296011497e-05
0.000146059614779152
5.57124006699257e-05
0.000101827160558115
3.38458271061788e-05
6.85172304639979e-05
0.000103003895345947
7.10087888508664e-05
8.03939393369331e-05
7.60799837919171e-05
0.000130618196598823
