# Supplementary material for: Research on computational propagation and identification of mine microseismic signals based on deep learning
Source: PLoS One. 2025 Oct 22;20(10):e0334641. doi: 10.1371/journal.pone.0334641 (PMC12543183; doi:10.1371/journal.pone.0334641)
Supplement: S5 Data — (ZIP) [file pone.0334641.s005.zip › 000100800001547.xlsx_0.txt_24.txt.txt]

3.51717415213196e-05
7.36472771733849e-05
5.47930574613313e-05
0.000118276187576723
0.000106371105155139
-7.49377106863315e-06
4.30303547924965e-05
7.10029115357611e-05
-8.04512853648802e-06
0.000111016874782136
4.31600813353749e-05
4.22421298790045e-06
8.22840727860594e-05
8.20266346887946e-05
5.34053490855435e-05
5.59702332476604e-05
4.21060732937567e-05
5.33609814651575e-05
8.36133555457589e-05
3.51811616691653e-05
0.000127578732838436
3.32999014935074e-05
5.03690284367429e-05
7.02461150397026e-05
6.53507435967349e-05
9.03697278883757e-05
6.01947789807097e-05
5.84601369837019e-05
8.48376948647345e-05
4.91868400457865e-05
6.48507656343102e-05
8.45376579918961e-05
5.27756541795405e-05
-1.22824732496054e-05
8.26585302291461e-05
7.65821185206924e-05
9.26855018899137e-05
6.33544489048568e-05
3.22669027328074e-06
4.03957981423354e-05
6.06680942331725e-05
3.11347811397969e-05
6.76819615560625e-05
3.94546823757892e-05
1.1037768492422e-05
5.95904188730209e-05
8.72031326033373e-05
7.01417242586614e-05
7.25713755568039e-05
7.98854651408393e-06
0.000108650753572481
5.37966476807934e-05
5.86320353059115e-05
7.56014161754255e-05
5.65075343400622e-05
9.65703295506726e-05
6.89862764968209e-05
3.45081665346665e-05
0.00012690306864395
8.14931070717071e-05
8.49327283424163e-05
0.000100078740366511
3.12369431899382e-05
6.77403670594991e-05
0.000123005720045047
0.000117494218086624
7.30184595181412e-05
5.60668412925381e-05
9.54237036456602e-05
4.94595626932479e-05
3.28811547441489e-05
4.80236509534717e-05
9.69135704412005e-05
5.72664048842891e-06
1.91622549195291e-05
4.00933017351506e-05
4.53423064526369e-05
6.95926644850419e-05
9.01609055034476e-05
-9.81787652847773e-06
5.20639996339475e-05
-1.78070704836511e-06
2.68695367422801e-05
5.32886219405417e-05
6.05446589372109e-05
4.57799170891466e-05
5.43728222464163e-05
7.52879233956793e-05
6.95096704563394e-05
1.46043531076373e-05
-1.44159381257494e-06
7.21328474475162e-05
2.16820888951541e-05
7.60937988043688e-06
3.79891097157728e-05
3.10140714210892e-05
5.92203537201285e-05
1.45423776902659e-05
7.28726166965642e-05
5.65305517145029e-05
0.000110986725825523
2.69433589646929e-05
9.20576494391417e-05
3.22935404622741e-05
7.66731141069598e-05
9.79991547737449e-05
-1.90512105990651e-05
0.000107605954765758
8.40512970340154e-05
6.18947529461147e-05
6.04616938370272e-05
8.74778236431317e-05
5.23496999781175e-05
6.07778407856727e-05
4.4680613021824e-05
2.403026286058e-05
6.62891558172499e-05
5.08436218461489e-05
6.91331694135752e-05
3.76077768807487e-05
9.78860764661359e-05
1.59799371565599e-05
1.23573732540489e-05
7.54731160213536e-05
2.72188158774497e-05
7.8679982707678e-05
5.33967665482864e-05
3.51053777564087e-05
4.32366918899143e-05
5.17017963062626e-05
7.31732114635611e-05
6.24952492022356e-05
9.97918102990394e-05
7.98926493139772e-05
1.73056039953836e-05
0.000107525223283006
1.07854835997541e-05
7.54118307680259e-05
6.98116972388773e-05
1.22432428322501e-05
5.95382517129315e-05
0.000115129884296783
7.82499452956652e-05
6.64301944870679e-05
0.00010031373929524
6.20410361120679e-05
9.77179997015574e-06
9.94935964024831e-05
2.48126732610624e-05
-1.58238454386858e-06
3.9947297129435e-05
-5.84449957615309e-07
9.10122306366152e-05
1.18376772245431e-05
9.82545105268824e-05
0.000109210021838695
8.53157163076176e-05
2.00976606018766e-05
8.45431342318891e-05
6.95151059295794e-05
2.80193428898018e-05
5.15056515055118e-05
6.82047778343411e-05
3.30032751963388e-05
8.9152513812017e-05
8.64084015152416e-05
0.00014125685202261
3.42629597475842e-05
5.67864105475305e-05
2.93662138746164e-05
6.60516254253086e-05
3.72804695147527e-05
7.82568824904048e-05
0.000108134202269735
3.09078144899481e-05
1.71235240526388e-05
6.68589005461903e-05
9.55530880727983e-05
1.22718456709655e-05
0.000108193472478477
-3.34092770895583e-05
7.40559719010778e-05
4.21260009319485e-05
1.99186411616991e-05
8.92148550772705e-05
-5.27297581307745e-05
3.95323826446286e-05
1.47731443288711e-05
8.49460150400278e-07
2.77443177442422e-05
8.8049811635563e-05
4.96526359449381e-05
4.02978994200727e-05
3.1188252312123e-05
3.20661715475286e-05
7.88950470954009e-05
0.000113612779455783
4.93367620799424e-05
3.40799894838609e-05
7.61849530520434e-05
3.67823133808789e-05
0.00014741343593582
9.16435788244397e-06
2.06303047232131e-05
8.5450371647065e-05
1.7784068026552e-05
9.4849141526903e-05
0.000100497242139874
2.64294479548494e-05
8.26444334272607e-05
3.39860786151218e-05
6.15978868107541e-05
9.1981121083649e-05
8.00708241869124e-05
5.26879591269613e-05
2.5827259338104e-05
3.68530568146051e-05
3.35313016363963e-05
3.56189400030849e-05
7.31988047274054e-05
4.58585260527276e-05
6.65703467189291e-05
6.85385447787501e-05
3.80938914163295e-05
5.04780171553876e-05
6.8489531978409e-05
-1.3231180220159e-05
5.39315217597191e-05
2.0645967571556e-05
5.39455624542073e-05
7.8682567197172e-05
6.7170639152344e-05
1.20432578849196e-05
7.23901008562176e-05
6.19031663992465e-06
8.60855208175917e-05
0.000100274236701176
5.89382672143367e-05
7.35269932258383e-05
6.75806869069424e-05
4.97246702219469e-05
6.20987717879973e-05
5.96595632627598e-05
8.39073900779483e-06
0.000107765772933541
2.81973206203076e-05
4.23870467279402e-05
5.40068063356608e-05
6.23470715304065e-05
1.20077240039379e-05
5.69587975457301e-05
5.16193704868429e-05
0.000110296629194509
5.78303301543045e-05
8.50940540964385e-05
8.08266886148179e-05
5.57232019688178e-05
9.60017328267368e-05
6.15598663655535e-05
1.81918531008003e-05
9.52771423963023e-05
7.72406702670238e-05
3.84110215684499e-05
6.24374478119591e-05
8.2855309917075e-05
8.29528679078375e-05
7.38481149065179e-05
1.29980025741425e-05
6.76682589180843e-05
9.88631959659184e-05
3.54724351068084e-05
3.11874666093678e-05
0.000129353957097452
2.45528374862958e-05
7.10829532596023e-05
6.07824843022329e-05
9.33987293415581e-05
4.44943628641276e-05
6.42416772156846e-06
9.02258082596264e-05
3.61440362254935e-05
3.41358381069223e-05
0.000101391136757884
8.28588904209576e-05
7.6561555910616e-05
-5.68709533671101e-06
8.71442107780908e-05
9.10688142538233e-05
6.08892970350093e-05
3.32087690599693e-05
0.000106053989889976
9.54887768380072e-05
9.02752831441486e-05
3.07807125166396e-05
5.65308564689152e-05
8.08177404880107e-05
8.08788218029651e-05
6.43195193319551e-05
6.40517352714805e-05
0.000159384904144948
5.97668450670753e-05
7.42950090046453e-05
7.37116141228341e-05
7.11509223589453e-05
2.25198712385492e-05
5.82815075775143e-05
2.27791970452892e-05
7.88156991091083e-05
0.000108551969256128
7.17986206745738e-05
5.03703617364514e-05
3.2457598719828e-05
0.000117147945013101
-3.8759568837521e-06
5.75656491609878e-05
6.7341188967444e-05
5.62638931107095e-05
6.90638687184337e-05
2.85100387904433e-05
9.43677753399251e-05
7.16877160968386e-05
0.000108964397110371
4.79046644151265e-05
7.31648111832398e-05
-8.13958061424264e-06
9.448040699892e-05
4.60054872059915e-05
5.56744214146516e-05
3.78970159238417e-05
4.76155054557954e-05
7.00268854802347e-06
6.16957608333213e-05
7.95653480002304e-05
0.000103119136326703
6.43145088588438e-05
3.91864105491329e-05
-9.55239052272672e-06
4.15422308221416e-05
-1.5212374789011e-06
3.85845393999805e-05
7.01048133101681e-05
6.58021712274825e-05
-3.47604319538277e-06
6.15203390860388e-05
6.09665744019993e-05
3.69675199222554e-05
5.91197444036956e-05
7.04218025856793e-05
2.08698367066379e-05
7.69748612642422e-05
4.48572815335157e-05
7.71612552921023e-05
4.1054946513291e-05
1.10890385387159e-05
0.00011662102371505
8.2151590081628e-05
0.000110358194605856
-3.34019427301096e-05
9.76202169486074e-05
6.77315211992307e-05
2.94769882244586e-05
2.44719821652666e-05
3.73236004048445e-05
8.9874867245567e-05
2.03995707063275e-05
4.11633913057061e-05
6.25344412768806e-05
6.68314291645678e-05
1.22500941583134e-06
5.7061375305457e-05
8.01446785670758e-05
7.09817329777001e-05
4.81747205335431e-05
0.000120448324567468
5.51117593881986e-05
2.3087523367406e-05
7.60767147421041e-06
7.42795878602297e-05
5.56609873946713e-05
5.07353263522392e-05
-8.84459374379599e-06
-7.17514895226336e-07
-1.44035119132775e-05
-4.49717408917206e-06
1.90034626843936e-05
6.02397864420775e-05
8.39642436464904e-05
2.80895131412254e-05
3.28018082524583e-05
5.48927331379558e-05
8.46776918759394e-05
0.000138947196181785
5.77270754324666e-05
7.95888034035112e-05
5.72855619452756e-05
0.00014311608072346
9.05719340115112e-05
6.78606150722713e-06
3.87483127784835e-05
4.7753424270588e-05
2.9669584545641e-05
4.1741069545549e-05
3.32437209005564e-05
5.43105947112734e-05
5.43535729637407e-05
5.66349917844316e-05
8.96349415219939e-05
9.31401815427677e-05
4.08193909838503e-05
4.88390978931256e-05
0.000105119009536628
7.90672453437729e-05
1.16118931151563e-05
3.34966050961792e-05
9.61737760836957e-05
3.57391285384804e-05
3.25289113290728e-05
3.58384491632364e-05
8.06445673028013e-05
3.91761095337288e-05
1.84450555026162e-05
0.000100087604553856
-7.75430370716819e-07
4.69183050037308e-05
3.86385160285775e-05
0.000112433479013155
4.00553564252079e-05
9.77819192063635e-05
5.42260180874464e-05
2.71830471598609e-05
0.000105138254219476
3.03640312323864e-05
-1.15441989258137e-05
6.83321333093667e-05
7.06032404105593e-05
9.99175017227282e-05
6.13935320687733e-05
6.23240969584287e-05
6.4146841091146e-05
2.54089136892629e-05
7.89260222807161e-05
4.99130056180541e-05
6.42559203404133e-05
5.29603671574637e-05
7.27343331370282e-05
6.90098502271156e-05
2.16460317463141e-05
7.08084964328003e-05
3.83262273965062e-05
6.75383981343968e-05
5.81054615891622e-05
5.15323751699615e-05
8.43264351144166e-06
0.00013451402247381
7.60345781634033e-05
2.51448408863533e-05
4.32780913940913e-05
8.86486234422251e-05
7.00021389466656e-05
2.81610495616617e-05
4.36953839621874e-05
4.11005981294381e-05
1.78283448509871e-05
3.36077906516805e-05
5.7588046654665e-05
0.000120713942990213
7.12806747107215e-05
8.3347294247365e-05
7.45565233941603e-05
2.91091600519763e-05
0.000110061076573046
1.56470230266504e-05
0.000111197695172807
6.82008826640827e-05
6.58948851508428e-05
0.000102950465734826
2.71087743196191e-05
0.000148892808777003
7.5523352250305e-05
6.71678037062159e-05
4.56967967274562e-05
0.000137620275780071
5.72636492481134e-05
7.67597935401424e-05
4.98288352544813e-05
1.74810374258386e-05
7.76682120411456e-05
2.03180861945429e-05
4.83193919251323e-05
1.4609390752518e-05
2.52808250605801e-05
0.000102839969816775
9.31936075044009e-05
9.51623142642916e-05
3.26212801541972e-05
2.75045185843588e-05
2.40346292340848e-05
7.90834859063247e-05
0.000115160640229518
4.47857275408992e-05
6.16841786993105e-05
8.59148402149351e-05
4.01940116573279e-05
5.72682222064553e-05
4.67228704876752e-05
5.75180087339028e-05
4.91008034898074e-05
-1.64866820926432e-05
9.85457746674157e-05
3.14531895762218e-05
0.00010449833605335
2.89607524684364e-05
0.000107886366284717
7.06718634663005e-05
6.65078989610367e-05
5.78844026668244e-05
6.74953029601658e-05
5.26942360074111e-05
7.91045893202123e-05
7.68262766895991e-05
2.6904993611804e-05
5.95799628659011e-05
2.0293667878594e-05
4.66982260052627e-05
3.70391195976122e-05
7.97404570680079e-06
5.69454452537066e-05
5.55441728033541e-05
6.84527996072673e-05
6.99969597736591e-05
-2.59890873561463e-05
6.55404647240983e-05
6.03142284792369e-05
4.53894946871654e-05
-1.55674261215429e-06
6.0654650789344e-05
0.000116973514012176
7.01845988937635e-05
7.29247614968389e-05
5.79756934767599e-05
6.59279536715841e-05
6.55022505233856e-05
1.57705034605113e-05
7.10057447694602e-05
5.07368975640705e-05
0.000108237646708049
4.96643497427945e-05
4.32750246307522e-05
3.40825039513045e-05
5.21143270983997e-05
9.52817657640872e-05
7.60901828995642e-05
1.68102163922297e-05
4.76094173969905e-05
4.26492000660643e-05
5.66187812577688e-05
9.22991965163137e-05
2.20219006787978e-05
1.36928046566104e-05
5.38481674781912e-05
9.96622287367253e-05
5.6633360860259e-05
4.07251143687096e-05
8.29560997423527e-05
5.86406332927217e-05
2.56285564956753e-05
0.000122613193384192
7.25955560854345e-05
0.000109749074829942
4.19004580159478e-05
6.73311774432912e-05
0.000105817990321724
5.01935999243256e-05
1.24921793892933e-05
8.8548857095876e-05
6.33586551508284e-05
5.46830941637443e-05
6.23253348982342e-05
7.07361990590738e-05
9.48074411286327e-05
9.22489336188179e-05
5.9108942398633e-05
4.96719665292887e-05
1.98657976701053e-05
6.21128224297563e-05
1.18164862599514e-06
1.01047455983027e-05
3.87933789992272e-05
4.48287032256325e-05
9.4416309247242e-05
8.40649927789049e-05
8.87141883911098e-05
6.74129863721413e-05
5.90238096604641e-05
4.8137439988193e-05
2.420319864178e-05
9.73839498462948e-05
6.24408401915651e-05
7.29194658054592e-05
7.75451794787034e-05
4.08234852821984e-05
7.81291466905594e-05
0.0001206437269802
-4.57492094710522e-05
2.04074675759329e-05
0.000137723502864968
8.42380189945633e-05
7.21218742602102e-05
7.68046454628935e-05
6.79127666784572e-05
7.09601485981198e-05
4.57187088610732e-05
5.70337012752775e-05
4.19304369963246e-05
4.65505949306538e-05
5.21767577711841e-05
1.6356690726371e-05
0.000108551327042778
1.4633788016995e-05
2.14195328709487e-05
2.95756124652912e-05
4.88744131986688e-05
7.0770583462965e-05
9.30115659057271e-05
6.07894417949732e-05
5.85811158953304e-05
7.19435970961695e-05
5.53035148217238e-05
5.97630934414253e-05
0.000106807481214789
9.33745109696712e-05
3.79481278366868e-05
5.36081477205032e-05
7.00836722428767e-05
4.38499669396199e-05
4.55055592928468e-05
6.00012237071938e-05
8.6688598481604e-05
5.98476018316674e-05
9.71635457274292e-06
7.88091788028788e-05
0.000107425324628616
5.58472474128033e-05
6.62312291481764e-05
8.59394477344256e-05
4.97591941860759e-05
9.41578820407e-05
8.53052158107502e-05
7.05660856709365e-05
7.27281886818987e-06
4.81174681583272e-05
9.77922121909272e-05
7.74154371953658e-05
7.69838532601503e-05
6.79734957897405e-05
2.33318422363206e-05
3.78829428245678e-05
5.30540633910532e-05
2.85176245331182e-05
4.83961365440327e-05
7.660185547803e-05
6.57027421751588e-05
4.85856438904768e-05
5.6316310913611e-05
2.01114630005099e-05
1.55698652494997e-05
6.41411319551145e-05
3.50023684659698e-05
5.15157504576158e-05
-1.11830961626109e-06
7.75414824720284e-05
9.41860888565759e-05
2.68564208996879e-05
6.7117489221558e-05
4.75066501005254e-05
7.08776437945098e-05
0.000134228181872996
1.72879797588501e-05
0.000101994078987198
2.93813275213595e-05
7.43186210277408e-05
5.21157258956624e-05
4.74441461608547e-05
0.000109629187104098
4.49804548366854e-05
6.04531140967581e-05
0.000136591006842118
-9.32291183107401e-06
5.72688706013737e-05
2.98912725654922e-05
4.08095015624063e-05
4.80855141212875e-05
2.17183947613584e-05
5.47982169016302e-05
6.21957808963799e-05
1.42594610216051e-05
1.98325361409086e-05
2.86676949532084e-05
3.43681056084593e-05
5.38747207498056e-05
5.64260241430501e-05
-1.76401302558681e-05
7.81130057708366e-05
9.50248067862455e-05
1.12429873137611e-05
7.11063849146257e-05
6.22491195755894e-05
6.34657256572006e-05
2.40627636447423e-05
8.1517888784621e-05
7.91213316583245e-05
6.87631109869611e-05
5.48575356065071e-05
3.95895875963264e-05
0.000102141474184337
-5.34187215098295e-06
-2.79811513151623e-05
0.000109293106683118
5.39399536520988e-05
9.49673725493571e-05
6.94902378267497e-05
7.25013984688534e-05
9.90337472879872e-05
2.88954355258213e-05
3.27284339898144e-05
2.3538474239541e-05
4.91880296403794e-05
5.94393485451821e-05
4.66537903604961e-05
5.94325108899182e-05
9.01968766573236e-06
0.000107556524809727
6.05242391079799e-05
2.87208390388066e-05
5.16833609579802e-05
5.75502222757734e-05
7.09980110924293e-06
5.74200838292101e-05
7.81944418482395e-05
6.51858718828529e-05
4.49999259616121e-05
6.61491706824918e-05
6.84618685655076e-05
7.41817113419019e-05
8.82425940020864e-05
3.806329374893e-05
3.76266670058501e-05
2.97682485352861e-05
4.64223399652771e-05
3.13906432723799e-05
4.68813846091249e-05
2.40097620491899e-05
3.15040886028698e-05
6.14766592853941e-05
7.97831060771067e-05
1.38571022506876e-05
3.14134000918939e-05
5.53963936487196e-05
8.45830411629504e-05
3.06624487404843e-05
1.35400480373402e-05
4.31805296620566e-05
4.81093316272161e-05
7.04260862155816e-05
1.55333566005484e-05
7.31715438785213e-05
7.48243623212517e-05
3.84378824980277e-05
8.40356496822441e-05
7.67708346348634e-05
5.96220565771565e-05
8.67456213112424e-05
6.19356682054482e-05
0.000100359378632465
6.31480404352539e-05
5.12791920774923e-05
0.000101592213098568
4.65701285742754e-05
4.14661353214367e-05
6.18395275325054e-05
2.13315046555304e-05
7.25520379642367e-05
5.30818002916608e-05
5.68957901165624e-05
4.76411272688134e-05
4.31209559883753e-05
1.84133462929631e-05
0.000129296241185447
2.96292909758934e-05
5.53056123731848e-05
4.16145871104852e-05
4.09355408018578e-05
7.80930429734559e-06
7.07107961690406e-05
5.04708537817486e-05
7.72237991307541e-05
-1.31986207894667e-05
0.000107339063849201
9.09516225578144e-05
7.07636429870224e-05
6.00122925751373e-05
7.13793190197822e-05
7.25946059076963e-06
9.33727115021792e-05
8.79127554414346e-05
8.0599426573391e-05
9.35222902087128e-05
3.16305130495678e-06
2.46702573925762e-05
8.87875930376246e-05
7.60093480834437e-05
8.20582389959684e-05
8.97699966714761e-05
4.34037001725966e-05
4.12444689788382e-05
8.01345166952626e-05
0.00010574296905756
0.000102000640045442
1.79048081850661e-05
1.97122131775596e-06
2.15172208703956e-05
6.90122069938824e-05
9.29233069957956e-05
4.72911451310477e-05
9.023405801031e-05
6.61862866024824e-05
5.30017601168134e-05
2.57654475046262e-05
9.00041233250906e-05
4.72906692271829e-05
4.72449981694983e-05
0.000105735280013652
6.6662752740667e-05
7.30187679806419e-05
7.64260058773146e-05
6.60976285835506e-05
4.65764690160591e-05
8.65509753204379e-05
-2.23994375668698e-05
5.9122503721104e-05
5.6551228943795e-05
-1.68966242229384e-05
6.1174664243218e-05
8.68799940814795e-05
7.29479162018154e-05
3.78439795389395e-05
9.21532812375364e-05
7.15008969020668e-05
8.84101737570386e-05
4.09699026891279e-05
4.85696408420641e-05
7.83222904502958e-06
2.63142920019079e-05
4.60287786992112e-05
4.27039238429554e-05
1.03171198644328e-05
2.73005972399636e-05
7.27074175678302e-05
6.01804792517103e-05
7.71172600067416e-05
2.33888285560604e-05
3.37826623373607e-05
0.000106457986681067
5.75906128677157e-05
1.5824022530433e-05
-1.50095526621585e-06
0.00010083233651313
4.77342280681457e-05
2.13621119735103e-05
3.35936651508261e-05
6.5768410412313e-05
0.000119635275109963
6.67812325938567e-05
9.33765918159268e-05
0.000149418214975297
6.70287640909617e-05
0.000135957825899996
8.16138009260525e-05
0.000108796038598438
7.63297935510195e-05
5.30209511878206e-05
5.64911228381413e-05
4.4426088637462e-05
8.78688360618793e-05
6.69233303815744e-05
6.87863703669404e-05
0.000105333541994175
5.90090686651558e-05
5.38637446291965e-05
0.000106980506997103
4.84200128666461e-05
5.34009307369976e-05
1.15271527162971e-05
3.93083007654389e-05
5.81958351323818e-05
2.90926026300228e-05
9.12594702151211e-05
8.24083511816965e-05
6.81378612554096e-05
6.67043952563546e-05
4.85186643841337e-05
7.19059754873257e-05
5.23490792239621e-05
5.42752301869815e-05
7.03742036569684e-05
4.85746988070746e-05
3.55400759609116e-05
7.65713831518249e-05
6.45951096947527e-05
9.35520446426247e-05
4.7930394154831e-05
7.50656881612631e-05
9.01913355800458e-05
6.51582932414519e-05
7.26309034329976e-05
7.35043008248362e-05
4.53060129273029e-05
0.000121475075404908
0.000127817207483488
5.23408443864006e-05
4.73561708409041e-05
4.01407967276449e-05
-9.70266218562249e-07
3.23837022568514e-05
3.19376163727351e-05
-3.38688404185482e-06
7.94484234295692e-05
4.28643263573155e-05
2.58698501336129e-05
5.91636341455169e-05
5.79737804797464e-05
7.77209635063085e-05
0.000100019942142787
2.92283167757501e-05
4.78825591406826e-05
2.51621619172907e-05
-2.83992855566273e-07
-5.22864658938063e-07
0.000120709057408348
9.23998544023193e-05
9.40106153339519e-05
2.86801831262786e-05
6.44490599630157e-05
7.3862494263966e-05
2.31584511754984e-05
3.90765244931178e-05
8.72065206924386e-05
0.000105498439374725
2.666911549546e-05
4.48882531081466e-05
7.15339508791822e-05
4.03446296502574e-05
7.06157833790986e-06
4.15958197256215e-05
0.000103473683317619
4.37443723104485e-05
1.92653643893649e-06
9.56714202814209e-05
0.000129243297311324
-1.48420432551439e-05
9.76459417511578e-05
0.000139248567428588
2.21210595480489e-05
4.87542292550168e-05
3.62291294038215e-06
2.92067811707903e-05
7.98932236859061e-05
6.9021576520329e-06
6.18169440405211e-05
5.37771018579627e-06
6.57734808486403e-05
8.01988556090391e-05
1.0913245763248e-05
0.000111458931964948
3.10218313853884e-05
8.87375627080388e-05
7.28038416131883e-05
5.09279939929839e-05
1.49469972315475e-05
5.50050664698572e-05
1.29980871350213e-05
3.81086608047996e-05
1.0951394013176e-05
6.36156513718991e-05
5.36506568275156e-05
0.000103825699605384
7.03192134482496e-05
7.6938601822269e-05
3.58119318649123e-05
6.38344631616039e-05
8.40352285644823e-05
9.23007631350778e-05
2.8866505564475e-05
1.74870079702249e-05
8.22149761497171e-05
9.01461606346163e-05
8.3740332216185e-05
3.86651132370254e-05
7.37607790344433e-05
3.76915581336325e-05
5.35529895836033e-05
5.88784873166848e-05
5.15219250573141e-05
4.60753336687808e-05
2.48392935109141e-05
4.96257649169854e-05
-9.91420300536952e-06
5.40580500813359e-05
9.32797522473035e-05
5.59383125889342e-05
7.39127117963e-05
9.66080857485064e-06
3.90621111393325e-05
6.14167316489025e-05
9.04118721150094e-05
3.30910284679384e-05
1.02436521581126e-05
3.71953077775502e-05
0.00015130426038256
7.69111325701608e-05
4.40513894198426e-05
5.35797200750671e-05
4.98057364869509e-05
9.70259959738668e-06
5.6073732638046e-06
7.36474150684518e-05
-1.29925546040497e-05
0.000107894225977099
7.82077310168682e-05
1.64046789371657e-05
8.06772251398577e-05
3.56220189328757e-05
-1.57045170620821e-05
6.0740083466027e-05
6.86063387995167e-05
6.08530980844603e-05
6.87219566216809e-05
3.70229213042346e-05
3.49484926610641e-05
5.14402059917819e-05
3.7359307701187e-05
2.4205921062732e-05
0.000111744832495352
2.76038662465898e-05
8.86780802427226e-05
8.28302033110579e-05
0.000104635458298088
5.55068056970397e-05
1.400416888821e-06
8.6884738338196e-05
6.60654278346531e-05
4.13752195094427e-05
8.59911112332847e-05
9.35547265181243e-05
1.42887663296673e-05
2.04977757083819e-05
7.17045007144221e-05
4.82441789428081e-05
5.10145920290438e-05
7.96877887176262e-05
2.55605394290816e-05
3.09385967991623e-05
3.3223214422546e-05
3.85453175670598e-05
4.35810171586096e-05
7.89927823252617e-05
8.69384070623329e-05
7.21643869183092e-05
9.22046446679371e-05
7.12851024550429e-05
6.56325461036067e-05
4.73256873117967e-05
9.41727194380586e-05
7.48576761603786e-05
0.000117661213569873
7.78735301912716e-05
7.9388126561272e-05
6.84311891925405e-05
1.90204387273932e-05
3.2530311940249e-05
3.73188533678416e-05
6.75633682118368e-05
5.3565755878679e-05
4.38949756981614e-05
8.89158760773136e-05
0.000110950463777369
8.74682188374432e-05
9.81485734043625e-05
5.76217110400669e-05
4.56335953527764e-05
3.44661765771165e-05
-1.44993863399026e-05
4.70151847256641e-05
8.68527499616506e-05
6.82466051861432e-05
1.45450693514167e-05
5.02009927109608e-05
2.62755175755883e-05
0.000121088470199649
5.38502030253228e-05
9.10378153977221e-06
3.36413623606996e-05
1.8792426887458e-05
0.000112025579372018
3.82861442370255e-05
3.16951077301533e-05
2.36634712113051e-05
5.50213738914647e-05
4.23875652425908e-05
3.20896056561669e-05
5.76002976328939e-05
4.67181447253245e-05
9.5209642338068e-05
8.15175390509571e-05
5.44687205810183e-05
2.70037157040449e-05
3.75122146126095e-05
0.000111130540037183
1.97921315785902e-05
9.18600036014912e-05
1.50757036212611e-06
3.39799825135591e-05
9.95553055067187e-05
-3.46485600893174e-05
9.45569853154902e-05
3.86247390245263e-05
8.73658119461676e-05
1.01369877039321e-05
7.56163454343277e-05
7.90117224265364e-05
3.47963942103214e-05
2.79115781736786e-05
1.50260205594624e-05
6.69916321435297e-05
4.152018689668e-05
1.72500882314867e-05
3.49635600272078e-05
0.000113210052760441
9.08979026092697e-05
4.84228790994932e-05
0.000114508483803483
5.62811246577207e-05
4.59940866416109e-05
3.7098184245588e-05
4.33635005486975e-05
1.93460258974305e-05
6.76778900642075e-05
0.000115013375941694
2.26480964633614e-05
6.91057685660223e-05
2.25235001401724e-06
4.00726814085748e-05
5.83166818947835e-05
9.06316875663124e-05
5.09703593826344e-05
4.89882654339168e-05
8.49870357289829e-05
2.91400122266861e-05
3.62368669786808e-05
1.80216644449343e-05
2.47400352530033e-05
5.63161687345696e-05
-5.91226534448607e-06
6.4028527879929e-05
3.26477146605057e-05
4.62530234512008e-05
-2.36070303540827e-05
7.62891943107902e-05
6.44529640112178e-05
0.000101501906952715
5.18920554803574e-05
-3.41990105477852e-07
6.42830541057255e-05
8.1803142203271e-05
8.569538706528e-05
6.18568737658999e-05
8.18995095929e-05
3.39599728134296e-05
3.5328113108124e-05
5.96014696816859e-05
8.03345612581514e-05
0.00012533079507747
3.7321743752988e-05
4.86028895335214e-05
0.000104779074970279
7.42303886396313e-05
0.000105282783369965
-2.40158238595685e-05
2.99164695142791e-05
4.47116935668613e-05
6.82868893790387e-05
3.71436323526631e-05
1.83223419976681e-05
0.000105398632700352
6.09026927991838e-05
7.08655138068484e-05
2.04035837657848e-05
9.68566193324177e-05
6.8684375465829e-05
6.97889301530594e-05
0.000104250889463857
6.83190259112419e-05
7.23119466449627e-05
5.0356933187959e-06
7.60160662133114e-05
7.24110812274066e-05
5.66637095704248e-05
3.06353341838246e-05
3.91049121914406e-05
2.11111116759634e-05
1.83037564277224e-05
7.19413617090646e-05
-9.89927564150854e-06
6.22937736604357e-05
5.09577414382642e-05
7.35798941758802e-05
7.93744563348597e-05
4.94832264020717e-05
2.9976917523953e-05
0.000119313614970439
2.55989994196895e-05
9.08854626332153e-05
6.76378861055128e-05
4.0872560551495e-05
9.06828799350418e-06
7.77964350592779e-06
5.96066310042385e-05
6.95789116457766e-05
9.16394784833398e-05
2.35077052854303e-05
1.12777140373703e-05
7.71161483792104e-05
3.92357440763753e-06
6.28219257500226e-05
4.31326202963027e-05
4.71368217830565e-05
4.74784071522349e-05
4.65477965465459e-05
5.75251628513283e-05
7.32841221837521e-05
5.04081263125497e-05
3.56231068716114e-05
4.20246043811148e-05
7.03125420152352e-05
5.13901754172793e-05
5.93393361305464e-05
4.36348859514123e-05
-5.71303087220521e-07
5.67920405899805e-05
3.31003085746769e-05
0.000101188610144095
8.30941907518668e-05
9.25146208794693e-05
7.59453062959475e-05
7.50364115005793e-05
8.215131003376e-06
8.58909638805488e-05
8.93845020369995e-05
0.000129462885131731
7.77399348586605e-05
0.000116841745952191
2.71454612493286e-05
0.000118037954979075
5.99552921199955e-05
8.30946342653882e-05
0.000106035935603661
4.58938678970175e-05
6.83404006055555e-05
8.72610775732821e-05
1.8307913851086e-06
6.63801233193623e-05
4.71338704461423e-05
5.04073492696645e-05
7.97993684109944e-05
2.14624960106852e-05
4.87285636879793e-05
6.4259576588122e-05
6.04340300636667e-05
6.37170855603286e-05
4.40509365774997e-05
8.16683566432277e-05
8.79749571754693e-05
0.000107788896783966
2.32733244278236e-05
3.29284979155007e-05
2.34435190652376e-05
5.24714622191374e-05
4.91192328686004e-05
0.000132997289542328
4.15440456639303e-05
6.65618880584925e-05
1.53873958238622e-05
8.79168910996092e-06
0.000104389702760017
7.17344108207184e-05
0.000147357069359898
1.94405312707261e-05
4.75733596835379e-05
7.51450980882706e-05
3.33893830020246e-05
8.05290330392592e-05
1.9976020186676e-05
4.78368664493667e-05
1.45877153747865e-05
4.95821542880446e-05
5.73947159299918e-05
3.0706971466996e-05
-1.11468201948915e-05
6.24944920920989e-05
4.42664080774212e-05
4.73230107943969e-05
3.77226695889006e-05
2.04878556936661e-06
1.12179657302951e-05
7.09616460768079e-05
6.95659478070732e-06
7.25734647624025e-05
9.78201318678852e-05
8.32018042042752e-05
7.720231610294e-05
0.000102555190941349
8.85657654823324e-05
7.90651480794728e-05
7.55892120835256e-05
4.16928722540411e-05
6.95087765670073e-05
8.24464942729945e-05
7.96725933783216e-05
6.22730731474799e-05
8.29845790193766e-05
4.94724058884478e-05
8.66947890594655e-05
-5.53415852055004e-06
3.16179401022423e-05
4.81339388273245e-05
2.36249673128214e-05
3.67054581275861e-05
8.11002571618851e-05
-1.89111027941541e-05
3.37167068362183e-05
5.99794033724743e-05
1.65362073894431e-05
7.33586603031978e-05
8.44453493890029e-05
-7.3090668120246e-06
7.46004839242274e-05
6.22848934817921e-05
9.53430295306532e-05
5.35145079422936e-05
6.97027054957573e-05
7.76658003072302e-05
4.05645552601394e-05
-7.87543969216355e-07
5.06059866393259e-05
8.75905700024946e-05
4.63589907260429e-05
6.39818825775204e-05
5.3383970004333e-05
8.96756278687218e-05
4.3611874133154e-05
7.84384708420189e-05
7.00250137266977e-05
5.70955090264418e-05
2.71800674849789e-05
4.84115032944508e-05
4.70787925002419e-05
5.91541404572349e-05
-5.65146458521094e-06
5.76785470588774e-05
6.61709616012229e-05
4.78618915237622e-05
8.32181469697004e-05
8.56155751582653e-05
0.000125860520047505
-3.41370285522194e-06
4.29303594362001e-05
4.48659994401902e-05
5.37821290562457e-05
6.92945109673112e-05
9.76028598302507e-05
0.000120070657633466
7.65403493860848e-05
2.94817114019974e-05
0.000123250470342667
5.97218868739141e-05
0.000103015316851277
4.06634616143681e-05
2.82001143406138e-05
0.000117097098857414
2.61281960491971e-05
8.18609493496568e-05
7.45537667015545e-05
6.7358359373766e-05
7.1876130993671e-05
7.06771726693701e-05
4.23897991682351e-05
4.07879100057979e-05
2.69338761558164e-05
9.2877673939695e-05
2.24197914322962e-05
0.000119146841730184
7.83114416017759e-05
6.99647911021153e-05
2.88057130657723e-05
9.67118090557683e-05
9.44307181806499e-06
3.51236254397796e-05
3.71050993845914e-05
6.16463699495675e-05
2.36391990694115e-05
2.99008609915482e-05
-2.23313882306833e-05
6.47971719298485e-05
4.90464379175102e-05
5.12480252703875e-05
1.93005719222196e-05
1.74327020839129e-05
7.42638372586306e-05
5.21840873562568e-06
6.05718460289513e-05
7.65126511154442e-05
3.73949567440816e-05
2.80481694334611e-05
-2.03911314180639e-05
8.01798667321792e-06
3.68566538285276e-05
-7.56767793821631e-06
6.03587757380614e-05
4.2644379401211e-05
-2.20160706607168e-05
8.37237356305853e-05
4.50470441915591e-05
5.62105003128745e-05
5.98861667077399e-05
2.89216774344611e-05
7.32852520360613e-05
9.76581990254744e-05
0.000127576093718233
6.75892336990413e-05
6.71363591218221e-05
7.66629063962077e-05
9.99800446700165e-05
8.22900189729849e-05
8.06541052512349e-05
3.39601378197704e-05
5.86836667157546e-05
6.61742010119324e-05
4.78758996576818e-05
1.68032634472698e-05
3.83426632533506e-05
4.79345043884099e-05
4.22043012739576e-06
0.000105242560677383
8.27942794717536e-06
0.000129929115176066
0.000109141018310654
7.24762582153973e-05
7.88094590618758e-05
2.08599458483795e-05
7.68843338406482e-05
-5.17447484035749e-05
0.000111753629027616
6.59661491736415e-05
6.66337878119464e-05
2.98080487437436e-05
7.79879971220706e-05
2.21814297635637e-05
1.15290459480446e-05
-3.7765908117073e-07
5.08104496787357e-05
2.99230192637217e-05
6.37138352046925e-06
0.000101392372079674
0.000105457786188916
5.26252254059138e-05
5.94455764400189e-05
-1.28618644387613e-05
2.57701050540616e-05
8.74219968425994e-05
8.42551779459037e-05
5.23676530386178e-05
6.56759213762319e-05
0.00010142452473932
5.49391900694686e-05
3.41866982617034e-05
-3.69560434599751e-06
4.86968895958048e-05
2.97892340010397e-05
3.83698363293554e-05
5.73112638241368e-05
9.91847744236782e-05
6.34380469296635e-05
0.000163140440370868
6.38776526485197e-05
4.56918167251853e-05
8.69442355463857e-05
0.000143643933779288
7.39688562009487e-05
8.12465745045393e-05
3.32151175536535e-05
0.000129984255399475
1.53402913595423e-05
1.24736486477022e-05
4.61105833754767e-05
3.65087951110664e-05
2.31325264798309e-05
9.09661654543739e-05
8.42302383522812e-05
4.62617631544423e-05
3.02912947302912e-05
9.97462064996773e-05
0.00011482930918696
8.12165591563315e-05
9.90905490071395e-05
6.37300370795351e-05
8.58058837866967e-05
4.90024542714178e-05
-1.91206343181607e-05
5.21908541068622e-05
2.50054661498564e-05
6.84420247657676e-05
0.000125046323527511
4.67948938478524e-05
3.81089333588493e-05
6.97994956832173e-05
4.0325661020267e-05
4.1080697764908e-05
2.45091556949381e-05
3.80587174905452e-05
7.40480052463128e-05
8.22479320538888e-06
-2.71579243557322e-05
0.000116942981861451
4.5911356894219e-05
1.97602465321048e-05
7.5292829321003e-05
0.000115249465955357
6.64299708323134e-05
8.46234228078661e-05
8.25468437492283e-05
0.000104712517850336
0.000115054359744237
5.93491259004444e-05
3.79437937467071e-05
6.61594324778927e-05
8.39087408056071e-05
8.56466577531256e-05
-6.13555898296188e-06
3.10366769855429e-05
5.22370538956122e-05
6.26823752168079e-05
2.85016409429861e-05
5.4750355463814e-05
5.50018387870385e-05
3.91805521225541e-05
6.92742908853418e-05
7.69129307365225e-05
-3.36097819983215e-06
7.56471059596769e-05
4.4111063670052e-05
6.14240572901692e-05
-3.39748643785546e-05
5.75541523356411e-05
3.66926654280424e-05
6.53341172855687e-05
6.69281124125395e-05
8.21007458583545e-05
0.000115035638459759
5.73915768376324e-05
5.01087534136374e-05
4.19306808636545e-05
9.33814824895834e-05
2.44192912354638e-05
9.78230417396951e-05
5.69627635700037e-05
1.77588169335564e-05
0.000108949486438176
2.7450005999059e-05
9.5214464596232e-05
0.000112443319022889
2.48306030758596e-05
2.50242742856739e-05
9.38874539690114e-05
4.57345388544223e-05
1.38632290498655e-05
5.53511077669792e-05
6.71040478364725e-05
9.08763907516675e-05
0.000113632887932044
7.23501550600197e-05
7.03685862499429e-05
8.90271659568494e-05
1.44050489395876e-05
7.03480524851587e-05
2.79409067210272e-05
3.28320072262051e-06
3.60397805621734e-05
6.08482030083535e-05
8.11519899280311e-05
3.15185132281204e-05
9.91827651339882e-06
5.93449291169179e-05
7.2292004100617e-05
5.38324706076578e-05
6.57687199702519e-05
4.11712600953334e-05
1.74286186786456e-05
6.04019539702714e-05
3.42365045269484e-05
7.44208184778433e-05
4.55148591815533e-05
1.63553295606129e-05
0.000101218988035457
0.000121180453755699
5.1871821403407e-05
5.16100414907817e-05
0.000115808157891368
6.85660305791116e-05
9.40893568853664e-05
6.87950977124219e-05
1.67181756505862e-05
7.1615612987194e-05
0.0001022496596979
1.86833079231516e-06
6.24746438741227e-05
2.97532394119991e-05
6.8889389356447e-05
9.25518429280927e-05
5.03898076494211e-05
9.81116897536597e-05
2.24058379019602e-05
4.65718571165939e-05
4.91794697296142e-05
-2.55174417489928e-05
8.02766375131469e-05
5.25591678519143e-05
4.29969119003741e-05
4.60789927199834e-05
6.6958000555384e-05
9.44160106570522e-06
-9.44371896097382e-06
0.000109683036077816
6.13053482574061e-05
4.15868058379723e-05
2.4020014433691e-05
6.474033403123e-05
2.82754725440189e-06
8.91131545330034e-05
1.7155534465623e-05
5.82505299262497e-05
1.09843236352677e-05
1.76291281458186e-05
8.5011877521763e-05
6.49900751351161e-05
3.89393819888964e-05
4.31037451139661e-05
9.33088867968673e-05
2.81282824629775e-05
7.83770077463212e-05
0.000146234691792391
4.54136021684097e-05
7.69330600457647e-05
9.11192217413338e-05
0.000102614413221221
6.66521067365082e-05
0.000126889873652374
6.46591404759838e-05
6.81690002224787e-05
0.000107494460772276
5.27236937054296e-05
7.80052493488935e-05
4.55268416163078e-05
9.71296890562679e-05
-1.18609027520839e-06
8.80182731741194e-05
3.93572777829333e-05
9.2677888662025e-06
-9.651431610925e-07
7.63022609316712e-05
6.8584378255884e-05
-3.02936315168031e-05
0.00010186450894789
6.50638881654906e-05
6.62975151539826e-05
3.81222007508456e-05
9.61069045657546e-06
5.28152214145703e-05
1.95867689230745e-05
3.47780734450978e-05
5.59771132309303e-05
-4.52715775125206e-05
5.92092602893445e-05
4.43808490614663e-05
3.56736976998228e-05
5.3146969885883e-05
2.78302836259053e-05
3.56838377949169e-05
9.66629354837012e-05
7.25675121001888e-05
0.000101186260687709
6.58218274912463e-05
8.83337583419216e-05
7.29298111243423e-05
7.25935461391474e-05
0.000192432603877237
9.28294339679501e-05
6.30315843835292e-05
0.000126733812502784
6.86021530232739e-05
6.00098508613135e-05
2.77495933225578e-05
2.74878866600014e-05
6.05329098834875e-05
6.37368292425677e-05
-2.33240732210271e-06
6.37620242223254e-05
5.2134637044255e-05
6.92470996452015e-05
4.16547637490822e-05
8.86604289660883e-05
5.67520518300552e-06
5.20398731123509e-05
2.61107052523766e-05
5.63802481580816e-05
3.64660103519354e-05
4.10209831077023e-05
4.22123343782078e-05
4.70718784718795e-05
6.79542703869693e-05
1.67831506583389e-05
6.87133531535254e-05
2.68025954934041e-05
5.73485969948042e-05
5.68333772595247e-05
4.56042853744056e-05
6.77243907791634e-05
3.6223333097581e-06
3.5412052100827e-05
-1.93506612697543e-05
6.6312752383411e-05
7.05935739926791e-05
0.000123652653490123
7.19337966978567e-05
3.29216404618979e-05
3.35672378374984e-05
3.38671940583414e-05
-2.12075365189513e-05
3.2798248054213e-05
4.4065054290753e-05
0.000118583159154942
1.9745865035536e-05
3.3378716465643e-05
6.60283637371224e-05
6.70073064181448e-05
0.000100336652753016
4.39860383425381e-05
9.77535369943011e-05
9.07499364256202e-05
4.32252555769876e-05
7.0249858404928e-05
7.53854712938868e-05
9.02969199852952e-05
3.29443745467764e-05
0.00011556088584775
7.20479458049938e-05
5.47688359460268e-05
6.99253530673242e-05
5.41669164928978e-05
7.69833556541391e-05
5.11006385557904e-05
-1.41199952412966e-05
7.62024963034355e-05
7.20578613510286e-05
9.92020612857096e-05
6.38334225930645e-05
4.52110713375863e-05
3.48503298265338e-05
6.02449771494457e-06
5.48968786760154e-05
1.1875449159893e-05
8.97556322657643e-05
4.98120608734627e-05
3.30975938903509e-05
2.03875679361403e-05
7.2857457301963e-05
9.74046899761243e-05
1.05325016196928e-05
3.10070298913522e-05
5.21875650690803e-05
-2.24683889622831e-06
6.90544549460169e-05
1.59667204242644e-05
9.58056957301944e-05
9.08323308570011e-05
2.09766635784683e-05
5.45720209539273e-05
3.57503888057514e-05
6.55718169108519e-05
1.82439805071507e-05
4.05798560294683e-05
-6.02995294796531e-06
5.85695812186427e-05
8.38071270087298e-05
5.48936885749979e-05
0.000136862787721186
6.67555628748274e-05
7.15145407632418e-05
6.38828791328305e-05
7.31911698316809e-05
0.000127998445416068
4.43400915088764e-05
6.40386501193176e-05
4.13309060915449e-05
2.30595862316311e-05
9.83695924166508e-05
3.08865364708951e-05
9.67533301589685e-05
6.81600879713473e-05
1.44209453858766e-05
8.36064638778998e-05
8.03186659119555e-05
1.24413953311637e-05
4.49901234057997e-05
6.2431690086323e-05
6.7287886186409e-06
-7.08114883969888e-06
0.000103537989370616
6.54364014909671e-05
3.65962882835474e-05
5.80668124223706e-05
4.67718405444337e-05
5.20852500665251e-05
6.79122100178506e-05
7.82271597651115e-05
3.08123372135629e-05
7.92354138344782e-05
8.07762151945827e-05
0.000122746672384495
3.67614932404988e-05
0.000123535388679961
8.15288374722062e-05
6.41687441369171e-05
3.72665429500038e-05
8.84009797689439e-05
4.67008831065543e-05
6.11174320234041e-05
8.89839993484126e-05
8.59340322235912e-05
0.000130702081240728
7.96648650450543e-05
1.15019196749577e-05
5.76724586182474e-05
8.0512519222656e-05
4.60023470345056e-05
-1.79269780268674e-05
2.18052795813474e-05
5.39666900790146e-05
0.000113879123904014
3.27857100335087e-05
1.5567032108549e-05
5.69372856617488e-05
7.63153301449627e-05
0.000105273610544958
7.58283276374411e-05
8.04930512074031e-05
1.27923320682042e-05
0.000105334751811566
7.69633792629733e-05
6.37595852681335e-05
1.13450374692138e-05
5.40343524329517e-05
4.50425020865861e-06
6.77159094835239e-05
5.93994046493253e-06
4.44451425155142e-05
0.000124397304867408
5.05277000204247e-05
8.1058373297589e-05
4.46433445410106e-05
2.76323447514981e-05
8.50131731916961e-05
5.34953993559185e-05
3.28380121351806e-05
7.94225038516568e-05
7.99261747141048e-06
3.0620259623603e-06
7.5386696182496e-05
6.30093277761111e-05
3.73799299660676e-05
3.46512638900258e-05
8.72010785309839e-05
6.63620400560401e-05
2.25626167132533e-05
6.49785252090272e-05
9.47750503421372e-05
7.64639653040196e-05
8.38632837377318e-05
1.52403375372182e-06
6.6165066399656e-05
0.00010140505913516
1.72830250292189e-06
7.24565666480983e-05
2.7622111984556e-05
1.70483368463756e-05
4.29671855350409e-05
6.3456317836411e-05
7.92591707789843e-05
1.81936595028127e-05
8.01791310513295e-05
7.75391110235613e-05
7.844615207422e-05
9.71876156801059e-05
9.82643642938608e-05
9.82307339078057e-05
2.35908038487898e-05
1.17907037443259e-05
3.62162317584382e-05
3.67313822665716e-05
5.11825101855722e-05
1.12884431398022e-05
3.73633387899185e-05
9.80190686090368e-05
7.48944869970431e-06
6.63404662840833e-05
8.96707119531204e-05
3.72373450886798e-05
7.75480300505704e-05
8.69868309176387e-05
6.46683625701089e-05
4.98624457134855e-05
5.98160158283072e-06
4.90196198493753e-05
2.93451867588876e-05
7.67174247930289e-05
5.26312807362221e-05
7.15469034935218e-05
-1.10608788685566e-05
7.2614994334508e-07
8.08891548104508e-05
5.25254660458775e-05
6.48197050219311e-05
2.62903839319205e-06
6.53633607060719e-05
3.06005350649261e-05
5.08841947817419e-05
9.53894834528905e-05
2.09957811203352e-05
4.01323207937227e-06
2.49295395586187e-05
0.000106862796276581
5.86109776902418e-05
4.54005586433408e-05
6.39196149082742e-05
5.46707840638671e-05
3.12335120794916e-05
4.79149859044638e-05
8.04611778067709e-05
1.02140369328397e-05
4.96009600031851e-05
3.10390543786373e-05
5.91921110637655e-05
0.000109491015734075
6.73206976897656e-05
4.3476613042699e-05
3.40944307373588e-07
4.37904887518368e-05
8.21979822933445e-05
8.88457091689425e-05
1.05487240884011e-05
-1.37091087925527e-05
3.58398082173506e-05
4.13818984192421e-05
7.04444541795938e-05
-2.21752371751602e-05
4.10519153767796e-05
4.65714656644114e-05
6.27297715155812e-05
7.07671267488837e-05
2.92393474231452e-05
7.59619156055246e-05
3.1654722000699e-05
1.58750348574275e-05
9.25159160877869e-05
9.26274624560271e-06
0.000102168816508071
2.00115322676479e-05
4.39037408082479e-05
5.49536452081464e-05
5.79738259742573e-05
4.79791072223486e-05
6.59721976502897e-05
0.000107960542106042
1.08407862168576e-05
6.07308544676929e-05
5.61021140368882e-05
4.82870107649705e-05
4.37656274907852e-05
6.78268261986708e-05
5.69821165111172e-05
4.11161408948886e-05
4.04270092143478e-05
6.33670899725703e-05
9.57710141737308e-05
8.65989665331312e-05
4.65747051755347e-05
2.34235851997853e-05
1.44097584245762e-05
9.57617357390816e-05
6.99879664798902e-05
8.80768403609961e-05
3.10415283735908e-06
6.44729329769744e-05
7.13426932302998e-05
9.1580391740673e-05
0.00011369856015596
3.6359191216955e-05
0.000119986584748503
7.03873327207325e-05
5.27589829158693e-05
7.94092042193788e-05
0.000102549089534812
0.000115622696829821
5.86234955306188e-05
7.79871320479588e-05
8.70753386558409e-05
6.72759210291663e-05
1.42344245403057e-05
4.78731357642031e-05
0.000119489338799441
5.27815004076828e-05
-9.86276673765254e-06
9.2405848040932e-05
4.16605538333195e-05
5.27891902124312e-05
1.63942860762796e-05
1.6138704488258e-05
9.56835171177249e-05
9.51535602300339e-05
4.94237270964507e-05
6.15716954144773e-05
9.36334453557427e-05
-1.14860414113431e-05
5.73713850918486e-05
6.81878688574378e-05
9.43532275310939e-05
4.27518867160964e-05
1.08561643594824e-05
4.46358708509534e-06
3.00790677303073e-05
0.000104628350901044
9.04805523324657e-05
7.25778732380051e-05
5.28446479153715e-05
1.9460029280158e-05
1.93948106185266e-05
3.00763909594407e-05
6.72181326834825e-05
-3.06960029442878e-05
6.65926116705758e-06
5.45348246306521e-05
9.29843291518935e-05
5.11381738219024e-05
5.51926229199862e-05
5.34490613382808e-05
8.69399965761969e-05
6.72196999375898e-05
6.31612245651056e-05
7.27089570428069e-05
-1.32670370208184e-05
0.000103236647338571
3.39196555522921e-05
7.94744777412902e-05
5.60483727254721e-05
5.56950982098193e-05
7.40725619716611e-05
3.82518192323261e-05
0.000110003301618816
7.65823868928416e-05
3.47482524508592e-05
7.66691335137136e-05
3.46178098048762e-05
4.55618955684861e-05
4.70085421853838e-05
-2.5113896856557e-06
8.55094231153956e-05
4.62314672753378e-05
2.68414068928418e-05
5.0577292424924e-05
6.01074617936513e-05
4.32946004010895e-05
-2.37054373546263e-05
-6.75813339997121e-07
0.000100709281664797
2.49229287041107e-05
3.18658788723566e-05
4.78082528341698e-05
4.27949063772148e-05
1.16056141092462e-05
3.0608788468399e-06
4.50926904614928e-05
6.91743475067133e-05
9.09758183919218e-05
2.70561352851044e-05
7.04856446948935e-05
8.78675255092043e-05
0.000121667906813565
2.4934810374054e-05
9.94150548258275e-05
7.06480749692447e-05
5.28552047118531e-05
-2.11715432689652e-05
3.41960404908022e-05
3.19870547352459e-05
6.06527279264474e-05
6.68128203230117e-05
4.57417563544629e-05
-4.7875659508913e-05
0.000107635922359715
5.2388413199476e-05
-3.51632720624259e-06
1.56720321248187e-05
7.12411015530771e-05
4.81935681765051e-05
6.73538001500908e-05
0.00010527814636383
4.28046142932397e-05
8.25074977690599e-05
2.25228609739355e-05
7.47967089131625e-05
3.58489946575396e-05
7.12564552969007e-05
8.16503178947653e-05
7.74434310953919e-05
8.68192329953545e-05
3.94716870952195e-05
4.12638874110513e-05
5.44313589226469e-05
2.39983044740044e-05
4.06315393507862e-05
2.95493187041733e-05
0.000100867247147656
6.73344260583945e-05
3.48689234132689e-05
0.000123882849879841
7.2064857880592e-05
5.27587776855054e-05
8.0261484937618e-05
8.04736283959504e-05
0.000111838680338991
8.14120582696843e-05
6.77460226559189e-05
5.92855727669492e-05
5.2019561225024e-05
3.73186705958799e-05
-1.65503742633094e-05
5.44601625836276e-05
4.66242836247112e-05
0.000102253809082698
4.01565922104762e-05
3.77374342792315e-05
7.9064678350282e-05
5.54093290730706e-05
1.29724138467639e-05
2.65033654341299e-05
4.08983330841213e-05
0.000105323553151664
4.44733137337829e-05
6.74687136229568e-05
5.25361609032582e-06
1.01633119373419e-05
4.62524280324868e-05
7.88298275446082e-06
3.69374547273915e-05
6.04941857973188e-05
3.58612880073411e-06
0.00010178722167234
8.6488708969389e-05
4.12712708596344e-05
6.90759400463125e-05
7.42783851054176e-05
3.67132949337966e-05
8.9030365532085e-05
7.15468714634909e-05
3.43670337656392e-05
5.64071388620964e-05
4.35028068798816e-06
4.87931077271269e-05
0.00010297701644873
7.32822907612729e-05
7.6119759199701e-05
0.00010370771129474
4.45604300960943e-05
9.7759113525279e-05
8.26404459095741e-05
9.77081538675035e-05
-2.11859229350226e-05
2.4085590564137e-05
7.83202993364483e-05
2.91764546816733e-05
1.96436233522717e-05
0.0001057182182403
8.52561499270236e-06
3.54754605862558e-05
4.04462852602688e-05
0.000121120086865173
3.7212916478537e-05
4.55154445740319e-05
7.49259514427629e-05
3.68735933926414e-05
4.48347867777688e-05
1.00296395366722e-05
7.8135459609978e-05
3.64288816094833e-06
2.71986441245435e-05
5.56894320110434e-05
6.30364867236726e-05
6.74699783082593e-05
5.09106284684525e-05
4.09143499518511e-05
0.000104385911807481
9.17889298747498e-05
9.83291071382762e-05
8.32886698858565e-05
8.0536236195988e-05
1.97346646804272e-05
7.41175314875611e-05
7.36770267585129e-05
8.80240442624684e-05
6.65725146427089e-06
4.72415335341881e-05
4.9684571832375e-05
7.60030408567635e-05
7.84693073931401e-05
3.05482189857539e-06
2.65048584775478e-05
8.9709399729136e-05
9.54973852495811e-05
1.17426820624171e-05
1.48864818321143e-05
7.67186356254663e-05
7.0871629915892e-05
0.000103810635958566
2.63329006929284e-05
7.53651740017298e-05
5.87110077960384e-05
4.82684286151435e-05
6.77743869644811e-05
3.68628615091382e-05
4.98906647601901e-05
4.90101473539638e-05
8.5395993801509e-05
3.44252627664589e-05
7.94937724253921e-05
4.84737628453225e-05
9.44323575372636e-05
-1.05156101769247e-05
4.27744638258142e-05
3.31688249401836e-05
5.28971309751908e-05
0.000118547703993263
1.81525551171153e-05
0.00014492075467586
0.000112062983049465
0.000104750471051158
0.000123177988549442
5.94255444474741e-05
7.45149761747514e-05
5.99530561542676e-05
3.48063585934572e-05
5.86321235887548e-05
8.71135805272954e-05
3.92911387922205e-05
-2.23033801211566e-06
3.55215010475166e-05
6.16098332691988e-05
7.75484953385869e-05
5.32542132409636e-05
5.26939781671984e-05
4.82913709522264e-05
4.24928241919706e-05
0.000104113805415083
3.25253722902751e-05
0.000130642828775705
0.000126337530697131
6.87800203541278e-05
0.000113655107510141
3.87071749481844e-05
6.41607122568199e-05
5.21450448191518e-05
0.000121942220913841
7.83213332860615e-05
1.67537471616057e-05
4.8554115558891e-05
6.11881701689442e-05
5.39048899803116e-05
8.16914933303537e-05
5.02831737466613e-05
0.00010197117995255
5.51554036773713e-05
8.28344444255246e-05
5.70995632506065e-05
6.32734247490409e-05
3.72500005798221e-05
4.70751200560814e-05
-5.4461436121935e-06
5.35435086415773e-05
9.60591413387467e-05
4.01219145581641e-05
7.97046217038785e-05
9.08904878864688e-05
2.43079708803274e-05
7.98895926141833e-05
5.42300332179175e-05
5.13858898878447e-05
5.94903174269355e-05
2.57751890381972e-05
5.42996049245614e-05
0.000126932836498074
2.5726677420687e-05
4.73931133654159e-05
1.89547598065515e-05
2.43989871520083e-05
0.000118748721261015
3.67844213945558e-05
4.42547071899952e-05
5.77621999410494e-05
3.41055679370049e-05
4.82660630121333e-05
4.34193233025133e-05
3.1682216538605e-05
-2.06197227873948e-05
0.000102332618339551
7.18575138049437e-05
5.33676985393667e-05
6.77259024377659e-05
6.17008921663171e-05
3.90070253152858e-05
6.17918972993565e-06
9.24662621832452e-05
8.9899010732178e-05
5.88152782030913e-05
2.2957137661461e-05
5.26678448047173e-05
0.000157491035795492
7.68937847902994e-05
0.000119855070717573
4.82098305458605e-05
9.93962159011782e-05
0.000114039317656842
-2.31030317498907e-05
9.20820939076139e-05
4.97660264508477e-05
0.00010357446347725
7.88145768542295e-05
2.61347115400176e-05
2.76552908266537e-05
8.36709674353955e-05
6.60264987489399e-05
8.57977924992994e-05
0.000110616380595062
1.04154610737632e-05
3.34364924642639e-06
6.19495903192994e-05
3.57660344196518e-05
9.04819632933602e-05
1.50810274832156e-05
-3.92080935693164e-07
-1.18017355188914e-05
3.86233645343275e-05
6.56025706584311e-05
1.14493518989034e-06
1.35483210085826e-05
-1.34159602813116e-05
6.63132107589678e-05
3.035764057904e-05
5.07842099856596e-05
8.22985659094855e-05
9.1214014626463e-05
5.67613227304058e-05
7.59033558431761e-05
0.000109503731167796
3.63581237899637e-05
7.6485858236015e-05
4.98700509013256e-05
8.08136130300966e-05
9.64931692450928e-05
1.97165431792403e-05
7.08082633745051e-05
6.40538845814236e-05
6.145086154279e-05
0.000120821001910526
9.72441499558697e-05
0.000128282083069746
1.704928777723e-05
7.46215131156319e-05
0.000125836737131708
4.85896935937944e-05
7.73045231053166e-05
0.000135616701245938
7.93204335116284e-05
0.000123387469957204
6.52640190571406e-05
0.000110902342382148
7.75237432820367e-05
3.26652359496439e-05
0.000106697441618533
1.6830237178586e-05
-4.63109603664414e-07
2.17628058298507e-05
1.55679301193994e-05
7.29035466367557e-05
7.59269312832321e-05
7.34331481416026e-05
7.70622117317897e-05
6.518011397329e-06
9.36187402491942e-05
0.000104203921698596
1.2603577479215e-05
4.22651319098806e-05
4.99885504556053e-05
5.51491642503699e-05
9.05324289030288e-05
4.10458700295704e-05
2.97978050936334e-05
9.80885109606955e-05
5.17344670711333e-05
6.71050661383683e-05
0.000108476650336708
8.71881877013161e-05
0.00010482283056097
7.50567573572934e-05
3.02990405121764e-05
9.22990083904653e-05
3.75959824134765e-05
4.2133727920838e-05
5.6380206021119e-05
6.10412875991325e-05
4.64600639658967e-05
3.70492842046914e-05
4.70209919243281e-05
4.52021994109033e-05
8.32565922834177e-05
7.02203049270591e-05
6.89718934647648e-05
9.33140458444801e-05
7.27464415466979e-05
3.34428345694974e-05
5.25481094297734e-05
4.68338432711085e-05
1.40922700257225e-05
2.37855872693858e-05
-5.92165997108023e-06
0.000110564536661003
5.07800042687296e-05
4.77439244538482e-05
8.26068814357843e-05
7.20426772189191e-05
9.39807115900174e-05
6.55735400209344e-05
0.000113759120910846
7.2775891463622e-05
0.000110200655468253
5.58611323423379e-05
5.06135492771172e-06
7.75094674348897e-05
9.19588443605374e-05
3.69190997115729e-05
3.74561397176449e-05
1.89530862637738e-05
8.79965638286668e-05
5.35189965169216e-05
9.35153601199217e-05
-9.85249117016147e-06
2.89773577676285e-05
1.8993145578415e-05
-4.17649748488759e-06
3.76943721500414e-05
7.45299532348974e-05
9.6585766805498e-05
1.76251650969452e-05
8.42443940701231e-05
4.69861584883918e-05
0.00016810163899532
8.40221359053714e-05
8.27634558448878e-05
9.04415600367374e-05
4.29681874928152e-05
4.52185726411063e-05
-2.67779646590071e-06
2.50331123221267e-05
6.52180783759392e-05
7.85798954835176e-05
1.74420355221086e-05
4.9123425495041e-05
7.20697139111438e-05
6.03443195185347e-05
2.79652928171298e-05
8.59046843446941e-05
3.83583252539067e-05
8.2864981574292e-05
7.35888393961879e-05
2.48371040748599e-05
8.65266833782323e-05
3.63720207420798e-05
5.08292265440186e-05
5.40111569789213e-05
9.03256302783341e-06
8.76179425776451e-05
5.73030484945587e-05
2.18923463352736e-05
4.89839986411426e-05
0.000101570703624821
9.08084768116659e-06
-1.12081846953777e-07
4.70670592935047e-05
3.16323077331867e-05
1.68745749931509e-05
7.50782175331793e-05
3.73594126019118e-05
2.97119348782565e-05
4.83526433185586e-05
2.00481796834267e-05
8.30123593712916e-05
0.000109782075223906
9.70469555218287e-05
6.89202484779978e-05
7.50125555756298e-05
0.000109850563294293
0.000129604172375377
7.73100803427774e-05
0.000100891378267717
0.000100643871921278
5.21827407770795e-05
0.000105498452733192
0.000129259613701949
0.000106460744943511
8.43229509854933e-05
8.90353871752855e-05
6.75074913070405e-05
6.44269487684843e-05
6.9673077755514e-05
7.89593991147644e-05
0.000102700269894812
0.00010292786345519
7.00798224615786e-05
5.87668809699465e-05
4.03116536231089e-05
3.7090991161861e-05
1.52592163224481e-05
5.44820471091413e-05
2.64468429863141e-05
5.63653584209644e-05
0.000105966038531382
1.14091030222871e-05
8.0957112408741e-05
9.02689058596779e-05
3.54309275822014e-05
2.97853880532533e-05
5.13040457800095e-05
2.96642193017256e-05
3.91379257223105e-06
8.69851200778238e-05
2.20106060197317e-05
6.91876213708445e-05
-2.66812514368317e-05
0.000127689072689101
7.02269575951888e-05
9.12250536519189e-05
3.49917565295966e-05
5.54974209611548e-05
4.86801725751934e-05
0.000103173751944156
8.10816379403482e-05
6.67173799809478e-05
9.67742643969177e-05
5.34793594762147e-05
8.93124427244801e-05
7.32298840877853e-05
3.48844919777599e-05
0.000111181419139903
5.5195226493243e-05
6.11079102901191e-05
3.55466934243653e-05
2.09902558987374e-05
3.8485819772131e-05
6.74379113318111e-05
7.53661642180703e-05
5.46271864874466e-05
9.83831884908361e-05
7.21868245929101e-05
6.0319191083434e-05
3.33060889252169e-05
3.64545608355275e-05
0.000162825536130383
5.32788739583944e-05
8.73070977768132e-05
7.7625430001092e-05
8.72224126805067e-05
5.8509286844488e-05
4.93378159461289e-05
7.22957708719646e-05
-9.71270095365096e-06
7.20555581551181e-05
2.88549743129609e-05
5.72421314642479e-05
9.46111510454351e-05
4.64076642158915e-05
3.98891637031475e-05
3.39670955164522e-05
3.92156984967518e-05
6.18147758130992e-05
9.0262199447408e-05
7.66087910848693e-05
8.64058064317211e-05
5.53275312387559e-05
8.12866903336943e-05
8.93071031911677e-05
7.76097926644265e-05
3.88120022778995e-05
7.30115784256058e-05
6.32349213593383e-05
5.64024158386992e-05
7.8282068245671e-05
6.08181412166395e-05
0.000113956952961935
4.43844358013833e-05
3.48934457848838e-05
0.000108207421628464
8.83986656360959e-05
5.14916101413759e-05
0.00014082551022674
7.71843883517757e-05
6.27234487314061e-05
0.000111880291764308
6.60402426192536e-05
5.20608520484412e-05
2.01871570456193e-05
6.34690200786067e-05
5.08779400356381e-05
5.39782785685255e-05
-6.18412808755426e-06
7.49826553889874e-05
-3.9339747868698e-06
3.98833425404972e-05
1.80168513342618e-05
-9.14587477579418e-06
5.81517203175547e-05
3.08572452931508e-05
0.000105934774291102
3.8909694899049e-05
5.85725036978877e-05
1.88112575280437e-05
5.82747189461976e-06
4.56725936888843e-05
7.78375515246712e-05
6.01913086354635e-05
8.34192074734482e-05
-1.68898458774198e-05
6.08124170223784e-05
4.00373354077507e-05
2.46418197261912e-05
8.29757741440214e-05
1.39786112991142e-05
3.93374757924499e-05
6.82400796991367e-05
3.69959301858532e-05
4.06179324456739e-05
-6.89521740161752e-06
0.000104509035736106
6.09427966909245e-05
6.07640140987435e-05
6.42603955586768e-05
0.000116890689239092
5.43669947113893e-05
0.000114254018277703
1.2671118879307e-05
5.92651119678011e-05
9.28573642891634e-05
8.91097106752473e-05
7.28844501200679e-05
8.52272101556898e-05
6.83255110962986e-05
8.92248813922787e-05
8.51253496108231e-05
0.000103189596526288
8.21674985964634e-05
9.378805160166e-05
5.33681517321495e-05
2.90104360313595e-05
9.22073396999317e-05
4.67466171576173e-05
-1.37236218898091e-05
5.25850296415138e-05
4.4936409028932e-05
1.76902497264166e-05
5.23955679587681e-05
0.000138475482852508
8.02709432937546e-05
4.09180896994618e-05
-1.2693145095058e-05
0.00010627128711239
9.38228703961996e-05
9.47018379880791e-05
8.21754888338411e-05
0.000104734494409071
1.07942296833015e-05
6.03205693746191e-05
-1.88988056279514e-06
2.53816342050313e-05
3.36095654810094e-05
8.71598175255442e-05
4.50360604898717e-05
0.000105084144143077
5.36503343709819e-05
4.40939570991345e-05
3.91720229396591e-05
5.46675296484067e-05
3.19290165956485e-05
7.96242170449062e-05
2.37853157041766e-05
3.2506709560043e-05
0.00011132098752292
8.57887174297726e-05
5.25004777222705e-05
6.17224577475265e-05
6.33193098574489e-05
3.36503768386084e-05
6.98478580409359e-05
2.90872007839618e-05
0.00011193374851442
6.36426231478856e-05
3.32696680153995e-05
9.74831017111635e-05
3.71872004595043e-05
9.60802324651554e-05
5.5484233600398e-05
6.20109698944749e-05
-5.20841671300507e-06
4.25868915294538e-05
7.39192072878172e-05
7.5002421144325e-05
5.72668871186626e-05
7.34644569336579e-05
9.74669121275183e-05
9.04328015944354e-05
7.23640175507483e-05
0.000129953486794455
5.29813148630981e-05
6.44294732563668e-05
2.62475632058527e-05
5.15448017864487e-05
4.92256749288307e-05
8.12391032775876e-05
3.67882754574561e-05
1.16512799997529e-05
5.56279688235218e-05
6.05290578874697e-05
4.65662661630415e-05
3.22751036575633e-05
1.77461632324652e-05
-1.31731039017827e-05
-2.58374580268041e-06
0.000129284649618584
5.91033218303459e-05
8.09712140346092e-05
5.94417165609794e-05
6.25101239079063e-05
2.37911037682687e-05
3.98872207787732e-05
2.15925649335541e-05
5.79442794042323e-05
9.3645433635596e-05
7.24295397052476e-05
0.00013275399473591
7.98934572567021e-05
3.30803730234552e-05
7.47173526774677e-05
6.61396224417824e-05
7.10480440589034e-05
0.000107821612688668
3.12773821460503e-05
0.000109878673880861
0.00010006773711686
5.1706249467695e-05
3.54421875206795e-05
6.80213673863775e-05
5.25105520339655e-05
3.71642698268074e-05
-5.32534804938037e-06
7.74627623651263e-05
8.52100100697619e-05
8.08763313827108e-05
5.75819641185662e-05
6.21257506277771e-05
6.10469429131473e-05
4.86356540525186e-05
6.12421232538531e-05
4.15537783539087e-05
4.65639869734556e-05
1.49723215722632e-05
4.24244833129991e-05
9.77664226160989e-05
1.6951614707191e-06
5.3055327032484e-05
4.07257933789458e-05
-1.22304160426621e-05
6.99248805491955e-05
5.74197219953353e-05
8.56337413962703e-05
5.74590467745708e-05
1.5532792305695e-05
8.92201416382875e-06
7.0322693665217e-05
1.87402001313215e-05
2.4732004295087e-05
2.53242773588782e-07
1.74020504715632e-05
6.40127291905614e-05
6.14737591869467e-05
6.29532672880734e-05
8.83158957182155e-05
8.58471400345968e-05
7.50999578693972e-05
3.34988077081111e-05
3.14018933286194e-05
7.30940376291204e-05
0.000109404796096032
2.70938561993313e-05
8.28343556070791e-05
7.60237699714655e-05
0.000132559079607795
0.000115159753992999
2.25776294930208e-05
1.10635074335287e-05
0.000100036588977691
6.81217780180896e-05
8.21729179832515e-05
6.86956823599528e-05
0.0001083266960851
5.09355691419973e-05
2.13640719339972e-05
8.62963222815321e-06
7.12277796969462e-05
3.60097944569614e-05
6.33533855967819e-05
4.90372746945681e-05
6.14896252571282e-05
6.12883018973507e-05
2.79090872469248e-05
2.24731149118075e-05
8.88424743175691e-05
7.25953027988868e-05
5.47063301442488e-05
7.6555949473293e-05
5.10159341752834e-05
8.37211315385277e-05
9.5401071827976e-06
4.03731266171464e-05
5.08631226766538e-05
4.09674542562701e-05
3.86786082635667e-05
7.21418350382448e-05
3.74857627205776e-05
7.87972605281428e-05
8.46705879318368e-05
6.45139179318701e-05
6.15244067023386e-05
7.61896491757004e-05
1.10641890156308e-05
6.50086877169294e-05
0.000126675529143247
0.000108893910457252
7.09317469666609e-05
6.91371565450197e-05
7.19717777474181e-05
1.80689507658947e-05
1.49352797528421e-05
8.87750021027729e-05
0.000115469725546232
5.22634797986463e-05
1.1489768116536e-05
0.000119550832409797
0.000102676922378815
5.80664613296478e-05
5.7090340326937e-05
5.08052808034826e-05
3.37193292048605e-05
2.73231180624182e-05
6.67705606217659e-05
5.52846303476147e-05
3.66861042886449e-06
2.45580694045887e-05
1.49509240630791e-05
1.27074609438659e-05
5.52388492002898e-05
4.23809198085574e-05
7.95844849239698e-05
6.24411757600176e-05
5.6175674555203e-05
9.24624108177414e-05
2.00701116312128e-05
2.81124095350914e-05
2.62787213810531e-05
1.67835406725547e-05
2.39052532815377e-05
5.2116152817773e-05
0.000106089384636175
7.9634787912204e-05
4.77190675466561e-05
8.42692763340102e-05
1.58806109472105e-05
0.000126888614423854
0.00016873357302517
0.000103063670443826
9.93050793323311e-05
7.56467459899707e-05
1.08617085432816e-05
0.000101278887157254
7.55330647090979e-05
9.42805994801957e-05
6.56274607018054e-05
7.4088415187747e-05
2.0078351079651e-05
4.02046175181999e-05
-5.46104066636799e-06
-7.4324069983586e-06
8.4493667517768e-06
5.91416984389779e-05
3.71152152264235e-05
2.80271674872656e-05
3.25933915281589e-05
9.42473083654849e-05
8.40600141429388e-05
4.67657899058205e-05
9.21206386205688e-05
7.23309563342688e-05
-1.28026783872235e-05
7.3484439608e-05
-1.95852306725751e-06
5.25886391721008e-05
9.93493158049003e-05
3.5170062131029e-05
-6.47530966516917e-06
6.36537899380847e-05
3.9620189943406e-05
8.07724378127086e-05
4.2598298337242e-05
6.54488125111473e-05
6.85374817899316e-05
6.53928496758783e-05
7.76398215943295e-05
0.000127973707587821
0.000107110472341438
0.000113405180695983
7.21295372451593e-05
7.3826734853331e-05
5.65195358209378e-05
2.92531272734942e-05
3.27424141987694e-05
5.14853292580258e-05
6.26335903127583e-06
0.000118936165098366
8.60308880556269e-05
4.44150462201831e-05
8.44787660013964e-05
4.77450332945972e-05
5.03813749388199e-05
3.46972405480256e-05
4.7524651774903e-05
5.10009039994249e-05
8.66970033900234e-05
8.4686534045189e-05
6.68330877436235e-05
-2.20748796231398e-05
5.99917711908308e-05
6.39392858121986e-05
3.59885039504588e-05
8.45765060536414e-05
-2.88238449150709e-06
7.41920482395745e-05
0.000100791692730491
4.17256649655716e-05
6.40309471032651e-05
5.88774474512051e-05
1.11756023968834e-05
0.000132995162924993
0.000125991358615699
5.75597152019501e-05
8.40123251208082e-05
8.23497442166965e-05
3.96466712850756e-05
9.64613393432881e-05
4.84365002366605e-05
2.16548147190037e-05
9.67154517186914e-05
2.52934633131062e-05
0.000116717336903069
2.59049298427393e-05
4.40191806332987e-05
3.28318167462973e-05
1.4325702714938e-05
1.78075179510608e-05
7.51206521906471e-05
9.75949915559105e-05
6.51790282336585e-05
1.21412506024393e-05
7.14174323163076e-05
2.58554423057849e-05
6.59405159900971e-05
-2.12136608483539e-05
4.88448306107722e-05
9.11220317862255e-05
5.78627741189631e-05
4.50102356513959e-05
5.62865005049004e-05
3.46248724688563e-05
4.28592215982644e-05
6.17215567502137e-05
5.12829785300304e-05
5.51286079252487e-05
4.51651270366808e-05
2.9681645954327e-05
7.81898511686004e-05
3.34970810021036e-05
6.21412790043285e-05
2.64620339473685e-06
5.88848620499471e-05
2.6727852082464e-05
-1.18425330362122e-05
6.4759739353514e-05
7.32894179351044e-05
1.63144288919532e-05
6.57009010756485e-05
0.00014944156403042
3.6575100256017e-05
5.26245052503622e-05
9.16048414362673e-05
5.13681521556895e-05
6.44116923601871e-05
8.69351560104562e-05
9.2373143661618e-05
9.60124046176572e-05
1.71468294135806e-05
0.000103753127234642
5.82433679674958e-05
0.00010670276180615
8.08845130646352e-05
9.24839851064244e-06
0.000115998459361854
6.66001550261674e-05
0.000112083124788101
2.90278559703309e-05
0.00010544798442929
6.42668242256924e-05
1.80407172365438e-05
4.22853897144536e-05
7.76017783963855e-05
6.89893303034145e-05
5.46142607784326e-06
5.16723619200626e-05
1.03259960267782e-05
7.15908631792254e-05
6.37890338213208e-05
3.77247902818303e-05
2.5450137136853e-05
1.19594412625497e-05
7.44374572657321e-05
3.69337653850089e-05
7.33834232427599e-05
4.46115409853551e-05
0.000112272231670752
8.9879795245685e-05
-1.73762807047697e-06
1.04149449307303e-05
2.02818482953173e-05
7.05678021725218e-05
6.22570799029911e-05
6.41645900938061e-05
5.8280205585954e-05
4.22282607206831e-05
5.18206009346257e-05
7.45120627451353e-05
-1.20723778281755e-05
0.000117041816988192
3.29921748235142e-05
3.63776067017869e-05
7.06976506121312e-05
2.43588591429507e-05
2.23924291032413e-05
7.94461312369871e-05
7.34728143717912e-05
1.47492812784484e-05
4.11951338218644e-05
0.000108082155448204
4.54903910686223e-05
4.27067656001462e-05
5.3431861135627e-05
3.40431643427401e-05
1.65870573183505e-05
8.59761000638917e-05
1.81380688151386e-05
5.44397279904839e-05
8.58195961399295e-05
7.56645952001825e-05
1.63623309040008e-05
5.62746571313561e-05
0.000110991640894161
8.45305934833884e-05
8.90706026385884e-05
5.0092227062337e-05
8.95257985741031e-05
5.26556312700915e-05
3.76011151446055e-05
9.86383628215401e-05
7.70217398488131e-05
7.6423072072338e-05
0.000114285480130915
-8.91353610814845e-06
9.31922987742507e-05
5.32264860571804e-05
7.01705830897197e-05
6.16160851055371e-05
4.5475794741513e-05
5.47560640768236e-05
2.57395627079157e-05
5.95942936692577e-05
9.29944343439649e-05
5.00791221847448e-05
3.29054291941335e-05
5.30926055976351e-05
4.75505019449931e-05
6.09908190923615e-05
6.6888860878114e-05
0.000118633349464415
4.84501494367685e-05
4.40077615910337e-05
2.55481375046825e-05
6.38258346165241e-05
6.50302048799867e-05
1.36209577574396e-05
0.000134001009217172
8.84803415879656e-05
6.45260049915509e-05
4.66755524027668e-05
7.64330050433635e-05
8.60707366915515e-05
6.52905428070097e-05
3.77476996298536e-05
9.99049664509977e-05
5.91187481509135e-05
0.000115472912406222
6.53030781460245e-05
8.37744590900794e-05
0.000151799096609643
7.22735784777872e-05
0.000102402748619412
3.04891186944417e-05
3.0443224098022e-05
9.15295943773703e-05
2.21856911526267e-05
0.000126242523113392
2.54063707116889e-05
8.46272479693794e-05
1.23666510737492e-06
8.78161271571915e-05
4.61574995503342e-05
-2.70411552991743e-05
3.23565928521883e-05
8.67451644831194e-05
2.34645343104441e-05
5.09793945964993e-05
1.77061981308645e-06
1.56909841076088e-05
7.80018829028891e-06
0.000109930122714997
6.41367182096118e-05
9.20375217777679e-05
5.64390474023256e-05
6.4370193175033e-05
0.000103636705803885
7.47761597949894e-05
5.14394317016836e-05
3.23732390076856e-05
-1.90130408348152e-06
4.50009024211352e-05
3.42860102946545e-05
6.13543590666212e-05
5.86713425452861e-05
9.86572534155184e-05
6.74798709510968e-05
0.000103081988680995
1.27163677376523e-05
5.97460507170783e-05
3.59900799721052e-05
4.29378603009356e-05
3.61192961770159e-05
3.86554426016532e-05
9.52324508476969e-05
4.59761374245002e-05
8.08739320689064e-06
2.47272963945391e-05
5.69082104033129e-05
4.36268481992865e-05
2.94240121862864e-05
9.54693197078287e-05
0.000103178543052439
2.70228247888256e-05
2.46485181468869e-05
0.000104130125605325
0.000126904167843047
4.36073917376673e-05
3.98224556551584e-05
6.49120792005863e-05
6.79237359079368e-05
4.01457576997632e-05
2.66985462357352e-05
5.6991731004378e-05
4.23216438836297e-05
6.51718458404299e-05
8.96782281310618e-05
4.0944140766713e-05
4.43747727236679e-05
5.14140339912347e-05
3.47954164450156e-05
5.14030778161809e-05
1.28291796623187e-05
1.89064599114457e-05
4.35379449224094e-05
9.36676245075968e-07
4.9545972618526e-05
4.46179601637597e-06
7.39391847242068e-06
7.43532241807789e-05
4.5478288030804e-05
7.48390825984379e-05
4.2912884441161e-05
9.06991851797013e-05
3.13550939640416e-05
4.67483381501703e-05
8.01034757025998e-05
2.65575031352132e-05
5.43430491879347e-05
3.55600878881788e-05
3.82654645090962e-05
5.78575122050926e-05
4.63254154534784e-05
0.000127353970110177
0.000107049391321004
3.79086254857611e-05
5.94201245018597e-05
7.57761018556958e-05
6.05518379770803e-05
4.36346263449998e-05
4.64819140607997e-06
5.04733953592661e-05
0.00011056114939175
-3.36650591599885e-06
7.12165781124888e-05
3.27056020510499e-05
3.3199081218637e-05
4.49673706614536e-05
3.16751176152107e-05
5.36360380086126e-05
-9.84044290362168e-06
5.20911792076456e-05
9.62066961033749e-06
8.35071851182476e-05
9.50927142914242e-05
3.63447686055106e-05
1.264633830641e-05
2.33846794825573e-05
7.43103632489721e-05
5.55285528839697e-05
7.66119116685869e-05
0.000120568200197467
5.76152936405818e-05
4.23368719687071e-05
5.73037619595559e-05
3.19439850775514e-05
6.05148869017919e-05
5.67373146938057e-05
0.000109681120331682
0.000101391867055237
7.4585631371371e-05
8.34867731250439e-05
4.76416822119337e-05
2.16024019584002e-05
2.37398727427619e-05
0.00011375470084882
4.94708770918465e-05
3.06586135495064e-05
4.44232035499338e-05
8.44960324573767e-05
4.42396936592512e-05
0.000102992423707508
8.92605361531327e-05
7.19665078321223e-05
0.000113397094228401
2.37399920544167e-05
2.51288213478397e-05
8.32726498312197e-05
1.0810349869803e-05
3.22804809954992e-05
8.91468608335518e-05
4.85615102311162e-05
5.60965728075353e-05
2.90082975004503e-05
1.62471784213275e-05
7.56438158986356e-05
4.34043266047738e-05
8.24704844819388e-05
2.38968962327819e-06
1.14764644367734e-05
8.48726456748948e-05
3.33396858389149e-06
9.70241151078425e-05
7.63762229250914e-05
2.52598849750711e-05
1.61912480079987e-05
3.85038453123404e-05
9.19797754873657e-05
7.69451191033442e-05
1.13019760444033e-05
5.11540440838779e-05
0.000103982663494747
8.52797845343688e-05
3.06622439003762e-05
4.08756051705129e-05
4.62771455840064e-05
-3.56431372458598e-06
8.03389974996823e-05
7.11798798852631e-05
6.26929646169276e-05
2.77240262394144e-05
3.95984567230851e-05
-4.00463420534201e-05
8.12709325648259e-05
3.71567562387223e-05
0.000101851703510092
9.48067514942517e-05
7.29670429608412e-05
9.65634649145093e-05
7.45126704441585e-05
6.84627767608695e-05
9.24541603032453e-05
7.67652327307145e-05
4.19053998958503e-05
4.50986915670736e-05
9.90846263619824e-05
6.40769200048039e-05
5.04771207941269e-05
2.4937407033311e-05
1.36799414194784e-05
3.37619109424375e-05
6.20315589071776e-05
9.74378582776293e-05
6.33376755398868e-05
5.67078918734187e-05
6.13382443429415e-05
9.0448929094089e-05
6.91320046385938e-05
0.000101560062104077
0.000108940897540413
3.99602166921474e-05
7.36936698466005e-05
6.26932100679951e-06
9.85669198486571e-06
3.02006272082501e-05
8.85993823797055e-05
8.1629272222484e-05
1.49079960477072e-05
5.07190896819051e-05
3.74955562456278e-05
8.35999028187578e-05
9.55194333211514e-05
8.14618844083478e-05
0.000143626776911634
7.50729421843157e-05
0.000106637636341885
9.28347702304384e-05
5.76224267626001e-05
0.000117854297298352
9.12864578553199e-06
5.37400426137158e-05
2.4383836997131e-05
5.05280849245028e-05
6.28817230658439e-05
8.2379807482276e-05
6.80062691134525e-05
0.000128261225590981
3.03977218590952e-05
4.53572421743003e-05
5.83633490608473e-05
0.000139538182644822
-4.57426612626001e-06
9.25229326011533e-05
6.1731826972836e-05
0.00013409618942608
3.71059779147455e-05
2.43221717179496e-05
9.52229756043151e-05
9.94594031035428e-05
6.81945611157568e-05
6.70159110270796e-05
0.000111675203279435
6.95735417442353e-05
3.07947762238752e-05
8.18014772934457e-05
8.59180520757409e-05
0.000104778760147277
6.65063649669969e-05
5.82002618494679e-05
3.79575874823904e-05
0.000144351762223935
6.31095612831372e-05
3.64020337168074e-05
9.87235757354076e-05
3.59040232151488e-05
0.000102710128087893
-1.61104337537677e-06
7.84197251251164e-05
7.20202938748424e-05
5.08518940843096e-05
8.2351731876441e-05
5.12707928389267e-06
4.94288900299999e-05
8.76853102940646e-05
-1.9029534907309e-05
5.31575118931157e-05
-2.07622970861609e-06
4.18228021546391e-05
3.19518028879266e-05
6.30472789490395e-05
1.1360388104378e-05
1.95719912480928e-05
7.91920671226684e-05
6.32692209708255e-05
9.31757217815627e-05
6.99390080735709e-05
7.84059585344469e-05
2.3333009363333e-05
0.000107219774633179
3.84618707057757e-05
6.34401456748173e-05
1.75357441341641e-05
0.000131968294344516
8.79456543160738e-05
0.000106701700461665
4.807145595891e-05
5.13760785462066e-05
2.93464616225852e-05
1.85808205035615e-05
3.34445028607885e-05
8.25859187907281e-05
0.000127354515784741
9.3483118242676e-05
6.74121242663441e-05
1.299602935818e-05
8.56564061933525e-05
6.08471736083857e-05
3.97600563831972e-05
6.92570639777601e-06
-1.50024704909032e-05
4.57187309928065e-05
3.67238423215509e-05
2.93957497472993e-05
6.82238418619287e-05
9.66140222516446e-05
3.17066422397828e-05
1.33889623388263e-05
5.74732320648607e-05
5.44511932198176e-05
1.75125557942373e-05
1.52819144633902e-06
-2.20924840722436e-06
5.1913054684352e-05
3.44277212302659e-05
5.57167289774596e-05
6.37573167729152e-05
4.69009924558804e-05
4.83484648873541e-05
2.18504795583365e-05
2.39791218162241e-05
7.73967622548395e-05
-3.76959800803533e-06
-1.46469100538625e-05
1.73753827827113e-05
2.62452160695752e-05
1.45137597670133e-05
4.64813125499609e-05
2.46334525172589e-05
7.54343899138254e-05
9.07640404604181e-05
4.62985409623224e-05
0.000136138699661382
4.85169480958381e-05
9.02255013357072e-05
0.000111466139285796
8.5027343061791e-05
8.4009060808365e-05
5.08848362376429e-05
7.45539748747034e-06
0.000141409022151526
8.46302673031457e-05
0.000119631629151875
4.86268087877399e-05
0.000111738940299514
4.95000143271216e-05
1.47029912069877e-05
4.66424959966551e-05
8.51783160892003e-05
0.000103503115455937
8.89834658464761e-05
9.93219579707586e-05
-1.91034386826428e-05
3.88904309643899e-05
3.939114163339e-05
4.43127917707849e-05
3.86995143312141e-05
4.86387936715194e-05
7.97824224773654e-05
4.42473168280451e-05
3.8553622143048e-05
3.62953241292232e-05
3.18365821144461e-05
6.03281975553066e-05
7.99363111961382e-05
4.5544989569315e-05
3.22438933526725e-06
4.97179147593951e-05
6.51539079884978e-05
7.32735792649088e-05
3.2762610226614e-05
3.96388626322569e-05
9.235836586906e-05
-1.84463575782218e-05
4.12690541782599e-05
9.73496814262187e-05
5.97501893270375e-05
7.82956040973011e-06
7.76199871248743e-05
9.11742371954622e-05
0.000119125943577925
2.17234744590712e-05
0.000101794371022123
4.47340547907988e-05
3.83703631648826e-05
8.43248990816515e-05
3.47422621117123e-05
9.28613508722539e-05
6.62951970511309e-05
7.95119142930424e-05
5.41544114445454e-05
4.5667190541021e-05
6.95294414245909e-05
8.86200721409104e-05
3.8804343069045e-05
1.36267606988776e-05
3.20440703816876e-05
1.73234980153124e-05
4.45006950869652e-05
6.83113133942364e-05
3.37128280397701e-05
8.61708457448916e-05
6.81276787234421e-05
5.78386100724779e-05
6.41504303959787e-05
7.29868890288246e-05
7.53131634303255e-05
9.90109396175933e-05
3.15869896929563e-05
4.61387932602803e-05
0.000122597325761125
3.29287953907531e-05
2.77531958583304e-05
8.47459638750661e-05
5.68069506067438e-05
5.0773912860147e-05
2.9601994475083e-05
3.78249602874324e-05
4.09796596370931e-05
3.35758167287781e-05
7.57931186749966e-05
4.02806954526863e-05
5.02928556188314e-05
0.000105564252079623
-4.38233529462353e-06
5.98740083916993e-05
3.84391139087552e-05
1.67885131519532e-05
0.00011475207232312
8.35892894265636e-05
6.43852016350749e-05
7.27143024418386e-06
8.37517388771454e-05
9.34547420105035e-05
9.19353238663099e-05
2.06138339028954e-05
5.91356159610509e-05
8.70287393979924e-05
5.95303716570978e-05
9.49964670015597e-05
6.8875549503649e-05
2.10098764322728e-05
3.1752442089647e-05
3.03063248586636e-05
1.700797647636e-05
1.71426491259049e-05
5.03402138864327e-05
4.93614669313219e-05
1.95567277675703e-05
7.22912155602834e-05
3.48945186205257e-05
3.07993926234909e-05
5.80539553630759e-05
9.16247354847197e-05
4.90394994089537e-05
8.93518830756692e-05
0.000105557042335614
7.98982266504828e-05
8.35614657632275e-05
3.36552523605143e-05
3.40749169403546e-05
9.28957283254722e-05
3.94757512531996e-05
4.25855763191533e-05
5.4300085333891e-05
7.8000890019779e-05
8.20390324965823e-05
0.000113981950788562
5.03780994605573e-05
9.32335208290938e-05
2.57473858956667e-05
6.18671165516628e-05
9.4377379952725e-05
0.000113669427974187
0.000101472312568438
6.30199170341776e-05
6.21130844653509e-05
4.75875641911658e-05
9.06577200430073e-05
7.0897515247995e-05
9.83251169978917e-05
6.42813242588757e-06
5.45609452066826e-05
9.54134072776523e-05
6.46408700620007e-06
2.6269614236126e-05
8.88380599275538e-05
-4.52208123954365e-07
5.17431196167617e-05
-1.92230669188179e-05
6.44924123216919e-05
7.03381906948828e-05
-1.48481772681983e-05
4.178471890431e-05
5.06086335290844e-05
-8.53518202534764e-06
1.47132593314175e-05
2.03502377360032e-05
0.000101256755092378
4.8460193873278e-05
2.10711981920605e-05
3.23942189899552e-05
2.79547617848696e-05
5.37660133456318e-05
7.48082957400952e-05
5.92986215717992e-05
6.99528255847136e-05
6.72049047370701e-05
2.18328778622227e-05
4.21006795775969e-05
9.69513854809462e-05
0.000117862452944471
7.31128357228632e-05
0.000103138712680297
5.19768497884209e-05
8.54800843234204e-05
0.000114836603512193
7.15956182886136e-05
8.25674918890915e-05
7.20833921892757e-05
0.000112518062076079
9.75202054498367e-05
0.000102039892991309
9.35340319053348e-05
9.97311160334e-05
7.2144075781306e-05
4.59282731273443e-05
8.7675329751237e-05
6.26668073405352e-05
4.76840564673309e-05
4.56988629471827e-05
5.87297978877211e-05
5.33286207983299e-05
8.5507193674508e-05
9.16984783151202e-06
-6.67494440917794e-06
9.87062872076408e-06
6.79244395763084e-05
7.64956611264541e-05
2.52426704195545e-05
2.78409260423337e-05
3.5741584757534e-05
5.5980927556227e-05
2.00267413797645e-05
4.75672615486131e-05
5.06202816936713e-05
0.000119227740312168
-8.93051367557953e-06
1.06228371675384e-05
3.84887915930873e-05
-1.81093254088557e-05
7.77011513401484e-06
2.1567198261773e-05
5.06357820780914e-05
6.54438170823934e-05
2.18652044121616e-05
7.29043884560542e-05
8.09055051087045e-05
9.26110213456545e-05
5.15643973127117e-05
0.0001144362477135
0.000131350894489596
2.51061133180804e-05
9.39674984183028e-05
8.95338934320434e-05
0.000102984998735829
8.74295556765738e-05
0.000122141008783093
9.08465155482719e-05
8.30262049484447e-05
0.000107497166497138
6.84426195418602e-05
4.04169004421564e-05
8.35011543951688e-05
8.29566053372843e-05
7.34652361802516e-05
4.88289918657006e-05
7.01847043641533e-05
9.99032102413271e-05
3.6247154428405e-05
2.27736138611867e-05
7.80988516947566e-05
1.77897359744201e-05
7.52116805133577e-06
9.4231075793339e-05
5.0736331279924e-05
3.3707341125181e-05
4.35495155401465e-05
5.29340996981271e-06
3.45356345603123e-05
2.67159856897035e-05
2.77459951756289e-05
6.6639479367053e-05
6.20666669538691e-05
3.10554997091839e-05
6.66563197597538e-05
5.1169607830052e-05
5.68629004433282e-05
-4.93618919438371e-05
3.45235783169731e-05
3.17117057517444e-05
6.71258549357852e-05
-7.60786850506026e-06
1.34140499844803e-05
5.8026461776686e-05
2.70093558355374e-05
2.41436148603468e-05
6.99551200221642e-05
0.000110293308838159
5.3533315306293e-05
0.00013492189353249
6.08896255773259e-05
0.000110586017852018
7.51352315865733e-05
8.86208616819276e-05
6.76537276701424e-05
9.18275091185761e-05
0.000129219893480383
1.92831413152984e-05
8.3042096228049e-05
8.33802700098749e-05
4.81015378626602e-05
2.76322919454537e-06
-1.83465666687465e-05
3.83860952545265e-05
5.75686024126201e-05
4.7370147059072e-05
7.89363500832113e-05
-2.96249424447742e-05
2.15315626372042e-05
-8.2005831728263e-06
-4.1487390950125e-06
8.83009429289711e-05
1.49801628724531e-06
2.82238446291292e-05
-7.58593000782288e-06
2.50874133021618e-05
1.98975868115365e-06
3.57523430877649e-05
0.000107891573076432
6.7435267902077e-05
4.219852874109e-05
3.18598821341775e-05
3.70055519316591e-05
3.69364358925246e-05
6.46085448050701e-05
5.24037129758892e-05
7.89930579358298e-05
9.00433426489926e-05
7.51835010616064e-05
8.00167269772377e-05
4.91534433280419e-05
6.74313270489196e-05
-2.06207742448502e-05
5.6816843683763e-05
0.000104635398459602
5.90192914287066e-05
0.000101284702485554
0.000111954716457167
0.000120990292384557
0.000109038515795664
9.89632857046725e-05
0.000110372003588263
9.34623858471811e-05
6.30542769332421e-05
4.84029426281745e-05
5.69904911626545e-05
5.42548582126666e-05
6.68802059351588e-05
3.81908690711265e-05
2.87749256453269e-05
1.87115326078437e-06
1.87362875251467e-05
9.21098010197708e-05
3.79519196425284e-05
3.3349022759271e-05
8.76736768272147e-05
4.13966799709297e-05
4.89433436784032e-05
3.68404951184139e-05
4.73915168863681e-05
2.2063844914884e-05
7.69156487242319e-05
9.97091551582905e-05
2.44561666749314e-05
1.51544725856457e-05
7.57155486858367e-05
3.68904237250058e-05
-8.32756586884215e-06
7.60880240786624e-05
8.96115063930817e-05
1.97569043614891e-05
3.84473048369927e-05
1.4870552496461e-05
6.0866499518147e-05
5.82779153810601e-05
9.09868563596769e-05
0.000124616729354124
0.000147637725938377
4.68969990431618e-05
0.00010713367728332
7.35503123985294e-05
6.87220519155955e-05
5.80015926576007e-05
4.31908305217113e-05
-8.7464686968301e-06
3.61710639862221e-05
5.45597572182581e-05
5.66594480634304e-05
3.65229026411233e-05
4.13886980228453e-05
9.30191443297351e-05
0.000112579663935052
6.57659497128301e-05
0.000101538125539545
9.88618778115774e-05
7.18741103203257e-05
3.47577436264931e-05
9.31000566831095e-05
4.44121456344899e-05
5.54342895717968e-05
1.28551491431185e-05
0.000100560620014437
9.98649675072514e-05
1.81911709588173e-05
1.74966742507175e-05
1.71246453692517e-05
9.31334061550051e-05
3.34924821997788e-05
3.18170434502319e-05
5.60174680875295e-05
7.59203204013987e-05
2.64191521218371e-05
4.17658276478381e-05
8.9704720858444e-05
7.65865790056673e-05
8.01773129626363e-05
8.98543979885694e-05
2.58695609223842e-05
3.30930684921996e-05
6.94628541585731e-05
4.39855616492415e-05
5.98964951105452e-05
3.71349265676554e-05
6.90650598680822e-05
5.13142048908811e-05
8.43087604516268e-05
4.17139477736952e-05
2.19136608187357e-05
6.24476266095954e-05
4.42692807390652e-05
6.75786275255651e-05
5.72662884952077e-05
5.35754451122554e-05
0.000148988589432203
9.65103084668314e-05
7.91647911793647e-05
6.30721006865154e-05
2.93491927212181e-05
3.44033688633684e-05
4.82492829600473e-05
6.11967835316225e-05
7.5328562137161e-05
7.73401661343279e-05
4.52282326830868e-05
4.36249706974939e-05
8.21140641022623e-05
-3.77050984289245e-06
1.55354244663773e-05
-1.1645153575609e-06
4.72997745340173e-05
2.60889950693259e-05
8.31086413204596e-05
3.85383039543972e-05
4.75794895948599e-05
9.02912783893037e-05
5.62218012589926e-05
5.96027276543933e-05
4.27831269726686e-05
5.92056974401874e-05
3.00206003605273e-05
5.21349189192754e-05
9.93979988575499e-05
6.94780029912242e-06
5.75123418296338e-05
6.89074987872683e-05
8.55387690834349e-05
4.52372196868525e-05
7.77769030177055e-05
5.51349489336807e-05
1.36517486619701e-05
7.67538794811373e-05
0.000108568364820898
9.01531260256678e-06
2.74960949597684e-05
5.61663009317984e-05
0.000114281351139527
1.48890840792272e-05
8.17196079455021e-05
5.97090456684578e-05
7.27537999012323e-05
7.06673650440816e-05
8.02262035134731e-05
3.37910705067412e-05
3.21221705706435e-05
9.45057231800953e-05
8.18365721812897e-05
0.00010964731795572
7.50289550539782e-05
5.9305881107608e-05
2.31838516565416e-05
5.67363437210511e-05
6.4021210962768e-05
8.24880609367245e-05
0.000100080085273186
5.66790121652352e-05
2.57502059800837e-05
0.000106175559001008
0.000125400738184189
3.14079121088631e-05
5.82700845718285e-05
6.82832375214442e-05
5.94018360601622e-06
5.10188723408023e-05
8.276466322821e-05
5.55607897212423e-05
7.88144006770513e-05
9.11086067233368e-05
6.14702676193551e-05
3.72050112733259e-05
-3.59445148247414e-05
6.59898319629874e-05
4.71975292724277e-05
8.54110961472572e-05
5.25387553183745e-05
5.11540295571996e-05
3.22414488224679e-05
9.80152919152251e-05
6.63512349889066e-05
4.33639464169907e-05
1.82662911415617e-05
8.65572961599074e-05
4.56218854191254e-05
2.27223398505798e-05
4.2704513802904e-05
2.84008935044696e-05
3.18336331783183e-05
9.46609443917188e-05
6.03883857943387e-05
2.91931511512105e-05
5.51592567649873e-05
1.97089694793043e-05
7.79395476134162e-05
4.18875354239152e-05
3.65685943707365e-05
9.77241080347318e-05
3.59895342537332e-05
7.95514517088924e-05
9.6166885970046e-05
1.81592612319611e-05
4.23616435522733e-05
4.69129136428894e-05
7.26259690728964e-05
9.80809667389003e-05
8.828252699725e-05
3.08582245815465e-05
5.62790955310036e-05
8.1218329496401e-05
6.25832369191066e-05
7.15475547123763e-05
0.000121184646702654
6.79900408014701e-05
8.57569839778652e-05
7.63927605063632e-05
5.36813641696642e-05
8.06607034372846e-05
3.74255341848198e-05
5.72701722135951e-05
7.70627286475267e-05
2.1946248043134e-05
7.77740585532028e-05
4.57198521615678e-05
5.00810709070019e-05
3.49208818339218e-06
5.34979683053607e-05
3.38885227594171e-05
-3.60839468064611e-05
4.69497827452757e-05
-1.35598243606298e-05
2.16894273466841e-05
7.64319249779181e-05
8.00379450008511e-05
6.549741306998e-05
1.87738541167368e-05
4.02909285241249e-05
2.23113756451294e-05
8.37618810346428e-05
5.97269701231758e-05
9.16510690530774e-05
6.32051143406832e-05
7.31638846877006e-05
5.27735479590096e-05
3.02524099928467e-05
5.25735420447498e-05
7.16187403704376e-05
7.15414974184447e-05
0.000109544616570683
6.03689561532042e-05
9.77317152435719e-05
4.20874041398464e-05
2.06420507440745e-05
7.78660601836834e-05
1.02341515041991e-05
7.65046268829045e-05
1.9005772375433e-05
6.38149755759675e-05
6.56682525356698e-05
4.88315723622849e-05
1.3011772174937e-05
6.14565216616899e-05
7.64542127024394e-05
3.70857145354576e-05
7.45638916610106e-05
2.42437022157939e-05
8.80798110411561e-05
9.47977601562996e-05
0.000100810350325286
7.81200065630675e-05
0.000104098854450486
-4.68128068825812e-06
5.8166420751365e-05
1.9972526974498e-05
3.31935981312859e-05
2.66874416963092e-05
4.45204110952503e-05
0.000115032996690814
5.66791300618638e-05
4.83171603623653e-06
8.4594582207387e-05
5.58896786367828e-05
0.000122894690630705
2.52367800541139e-05
7.56249921391322e-05
7.43979585302508e-05
9.77574949556871e-05
2.33968526226985e-05
6.74675290280203e-05
4.26951440534469e-05
8.41541880745956e-05
0.000112608342793735
6.33334998888736e-05
1.64513607463751e-05
8.38699266973062e-05
5.47312605697334e-05
9.8379259748899e-05
4.02159351103192e-05
2.68371711945985e-05
0.0001153309732562
1.26636013873077e-07
0.000113362796902104
7.09253811253212e-05
6.17769343497598e-05
3.8877757826309e-05
7.74700417606777e-05
7.69783614790503e-05
8.02181590208454e-05
3.43536121086269e-05
2.35175907925952e-05
3.136844690202e-05
4.79189067430277e-05
4.82701313239736e-05
0.000112208045216551
6.97450510559809e-05
4.3325199375854e-05
8.4101843993918e-05
7.99207320206244e-05
0.000107081672386303
7.84881303381394e-05
7.72852798998022e-05
3.37427353071533e-05
5.23208000698202e-05
0.000130895889593331
0.000104114625222441
2.04150051682613e-05
0.000136381035616925
1.56311203448653e-05
7.09905094417099e-05
4.50287345563323e-06
8.3379172917808e-05
6.8756198256031e-05
4.94644454545016e-05
0.000101817936907954
2.58172786188512e-05
6.94480867974484e-05
0.000120360470445364
2.43765573488109e-05
7.21413595318745e-05
2.34647025875984e-05
0.000106984804860563
1.2935061634908e-05
4.87760379868744e-05
1.02717960928749e-05
6.6532150610566e-05
6.89780746851665e-05
7.40435726806573e-05
6.54966159982754e-05
3.97058135500035e-05
7.78093194208008e-05
4.97046564698275e-05
7.7539721792549e-05
7.95502935965926e-06
4.21567675069576e-05
8.7316649382241e-05
7.8250704424521e-05
3.58582696581699e-06
0.000104265781023409
6.88816948315979e-05
3.27921583071668e-05
-2.23181341235914e-06
0.000103658212777168
4.75651494238398e-05
8.45683166294067e-05
9.4486980159884e-05
3.40878928392119e-05
1.40560296436455e-05
-2.44461646207446e-05
3.10412633644584e-05
0.000132673158735794
5.77388317134897e-05
6.10198745397504e-05
3.38700559920355e-05
4.59317335277676e-05
0.00013844804391614
9.24961874747479e-05
7.97082217099666e-05
4.79981717093604e-05
8.76624131878933e-05
8.64105319901249e-05
4.35608523934179e-05
2.11057779365868e-05
3.73098012764908e-05
8.50807450058181e-06
4.32330945512992e-05
0.00012838182037144
0.000118093858262089
2.72896968972804e-05
3.71776266223793e-05
3.32016842042012e-05
1.20984507342359e-05
6.41406359444921e-05
2.04644362178751e-05
6.0497500831577e-05
-1.0917118093621e-05
2.90317867171902e-06
4.68299687312829e-05
5.8382176302158e-05
0.000119032408941165
5.20650705414472e-05
9.65718430328299e-05
6.81746459780062e-05
8.40963119563037e-05
5.60456740256553e-05
7.8953216596669e-05
-1.28687863729262e-05
1.65864047480622e-06
7.89655870116169e-05
5.57031991545098e-05
8.77894620247795e-05
8.16623617249364e-05
0.000105286747365921
7.23890180415643e-05
5.61129698304347e-05
4.55208028228838e-05
0.000117991452894512
-1.91235181341056e-05
6.28172168520182e-05
7.74557113463744e-05
4.51680698012559e-05
5.08764413501182e-05
0.000105495717457314
4.41051837851565e-05
7.78157608910153e-05
-3.49715146904048e-05
8.7047715772575e-05
-5.63826114235945e-06
4.87454561014178e-05
3.64149191863267e-05
2.11623459525772e-05
7.74640485502104e-05
4.28614684996089e-05
6.67653969053753e-05
0.00010058880642559
0.000110147919686493
0.000139743668835044
6.29928557314772e-05
7.77770326997609e-05
6.64223018114966e-05
9.84562698676793e-05
4.26529675935605e-05
6.93090556936149e-05
1.79279913435186e-05
3.6652341965545e-05
4.6305677221963e-05
9.79007659168421e-05
3.42109054123058e-05
2.69198794926089e-05
7.63405513467759e-05
8.80442509399005e-05
9.4578821064049e-05
1.92905017812653e-05
6.67624934814587e-05
5.28365554011345e-05
0.000104150785528882
0.000116471807411789
3.66044893617815e-05
3.59434603365129e-05
5.59599186202989e-05
5.75887944083624e-05
0.000110269487179163
-1.03610791278623e-06
3.90170219137096e-05
7.03949803133725e-05
3.99513867658456e-05
7.71318784810957e-05
1.05877220542031e-05
9.549372924467e-05
9.64634449909473e-05
4.79826002386722e-05
5.53839059667486e-05
1.08428511639329e-05
4.83181173727742e-05
1.94595678118483e-05
0.00011121332826607
6.645946777466e-05
2.39321171254347e-05
4.46370608357584e-05
7.74024781138636e-05
3.93029070553156e-05
9.83578772133797e-05
8.68308654645662e-05
6.56177973844518e-05
4.13726510302109e-05
1.6485048172289e-05
-2.36842295517883e-05
1.52869098105877e-05
5.49947100520685e-05
9.65385771691846e-05
0.000109300631576764
2.14994076445225e-05
9.75520218207373e-05
0.000114060111865674
7.1171902186622e-05
5.48823716050149e-05
6.11521727209098e-05
9.73561344328975e-05
8.77105970554149e-05
9.19144681130508e-05
8.09774507005432e-05
9.20414749018107e-05
7.19199889626528e-05
6.51426739769649e-05
0.000127002765778989
-5.16131160960326e-06
4.47948371160103e-05
9.30166852675604e-05
5.43269848907732e-05
6.42869509830783e-05
6.4452509304481e-05
0.000109795207740676
6.79722640026761e-05
2.17403351469735e-05
6.71585482358304e-05
6.38603197095561e-05
3.00153848173382e-05
3.16412259450545e-05
5.16735385190833e-05
4.23051983499409e-05
9.33462960220468e-05
8.22205731732216e-06
-4.1596994890945e-05
5.43524084882321e-05
4.52574606611626e-05
5.41953882179342e-05
6.24122810982894e-06
5.87059459464212e-05
4.39368222528482e-05
7.14198920280476e-05
-7.80070400872005e-06
3.00833566128948e-05
7.2905520697145e-05
9.61575580290498e-06
8.51220770097112e-05
0.000112130573150596
9.67807044909621e-05
2.31312049555325e-05
8.56165949564904e-05
0.000102842927156572
8.47349025638943e-05
5.89550860183784e-05
0.000113252971518861
6.71143121310534e-05
2.65292890710269e-05
6.6251271087331e-05
0.000137210446560298
6.14003265284254e-05
7.4043768263467e-05
-1.45983395953707e-05
5.85810195266991e-05
9.4525427424145e-05
2.62488382789676e-05
8.88621668457929e-05
5.48999970100945e-05
0.000123762484305034
3.42494599220094e-05
7.25157839883984e-05
9.88203561999312e-05
6.60885220171853e-05
7.88180001535605e-05
7.36901531295475e-05
9.16224598175263e-05
2.69105245419066e-05
9.95901989214344e-05
1.81961594947397e-05
6.82160434293762e-05
4.0120579596057e-05
7.49500037106171e-05
6.06462753115447e-05
1.38100903194859e-05
1.38727373874929e-05
3.91145954349845e-05
6.1341658484576e-05
4.79913059691325e-05
4.16992450009306e-05
-1.07505115139634e-05
4.42093629258866e-06
4.04697501963984e-05
5.59536512396009e-05
5.58409216772123e-05
4.75024390555058e-05
7.93758977180937e-05
2.22224312318718e-06
3.6776221661027e-05
6.73393801390183e-05
3.31568220021887e-05
4.55702895393414e-07
5.01091854992624e-05
9.69676485091429e-05
7.91524647953676e-05
0.000100080034347828
6.53852169617731e-05
4.79732310119659e-05
6.39308282701534e-05
3.75535874139356e-05
7.713704351783e-05
5.28224022031469e-05
8.19548810698539e-05
2.79171930735986e-05
5.01874904457486e-06
7.98600657157325e-05
2.63199825778155e-05
5.84100615297804e-05
7.96992326767103e-05
4.98445770942007e-05
3.70531392459446e-05
5.37124862151681e-05
6.1818155634218e-05
4.84333256068918e-05
6.75249493170411e-06
8.63380659605496e-05
6.86665031891049e-05
6.49080576878105e-05
6.89985033376589e-05
3.81407807135833e-05
-1.9456780104223e-05
2.01085080831433e-05
5.76611659486681e-05
1.80026050503863e-05
6.65732125775519e-06
4.81511463866395e-05
8.81910367543866e-05
0.00010347993285521
6.0469585540138e-05
2.47985535151616e-06
5.68725328896384e-05
2.81401831705092e-05
9.40006951068843e-06
0.000108982143365766
5.75016860717468e-05
5.37927163648276e-05
9.62793979913813e-05
9.15571427184562e-05
0.000114437246945734
5.5996872772413e-05
7.23629854207088e-05
0.000121980730824993
1.85730583630797e-05
8.44518675796556e-05
2.58622593342434e-05
8.73938182255516e-05
9.06435381317176e-05
4.32244888334441e-05
2.82454468925997e-05
9.22242343119262e-05
9.63836274886113e-05
7.50598209664081e-05
9.62153335488409e-06
3.6941218675641e-05
4.80835016261015e-05
2.88090789076076e-05
-6.56997217897848e-06
6.49131776480955e-05
5.1595096978475e-05
2.43261978175847e-05
5.2121838817436e-05
4.53778272834428e-05
2.09259110581135e-05
2.36131575831416e-05
2.76005207403924e-05
1.38130647878712e-05
1.78855146296668e-05
0.000115736605718215
9.21763419700223e-05
4.54862496354856e-05
6.78696047628545e-05
1.63260622423092e-05
-9.26457920769938e-06
1.73339638331173e-05
-6.10744557103491e-05
-9.03493449481881e-06
6.62889299003946e-05
3.60962465155753e-05
9.33116234137059e-05
0.000122921380438704
0.000107258182663324
2.00001991971841e-05
0.000123955212326335
5.77786786881287e-05
7.78106221253207e-05
0.000103810403326638
7.24710038295656e-05
9.7413379075345e-05
0.00013229099499234
6.40085009514026e-05
8.06429994934946e-05
2.14625535918557e-05
2.78955507096451e-05
3.31760361977035e-05
3.73494962826313e-05
6.36608555379098e-05
3.25208530514202e-05
8.44809980625715e-05
6.16604691453414e-05
5.82195013178606e-05
2.87640833981937e-05
3.36577561125229e-05
5.97701723959002e-05
2.40392641005412e-05
7.33481438391641e-05
6.14697650690259e-05
5.44250200466909e-05
9.79703887366821e-05
2.01922391641013e-05
5.55171033828831e-05
-8.42893322052726e-06
1.15393369539112e-05
5.54894428605257e-05
5.02453275502783e-05
3.84471489054052e-05
7.33769640183141e-05
5.74664134530057e-05
4.08058311948048e-05
4.92486717470519e-05
7.30457901026216e-05
7.21999866834907e-05
1.75335987759247e-05
7.38373963678721e-05
0.000102617060929604
5.22193892529685e-05
0.000103785318780893
3.60678148716842e-05
8.59692811069457e-05
3.52575896550857e-05
5.08348019369422e-05
9.50096096596054e-05
4.57810076036171e-05
7.59664384750789e-05
3.21965941406001e-05
4.98335390451932e-05
5.37837353324136e-05
5.23801274725899e-05
7.22270896402181e-05
6.46631314277112e-05
4.50463456059434e-05
3.18193288653456e-05
5.6488145805478e-05
1.84487429050829e-05
4.90091883530845e-05
4.85922826878368e-05
8.01241474994686e-05
1.66217149570297e-05
8.08951147418119e-05
4.47105565744269e-05
6.63732031300259e-05
6.24996970584764e-06
9.56604317613409e-07
-2.67939392586804e-05
1.20329922035643e-05
6.9887192215273e-05
6.26672277773446e-05
-1.0766200774886e-05
8.37719776364881e-05
6.47900497455712e-05
5.23670161004749e-05
4.36256750769626e-05
4.27845641990319e-05
5.21585693602433e-05
8.5324550691925e-05
3.01669435928335e-05
5.99661217827498e-05
0.000128489799848633
3.28312211560571e-05
1.05089121461586e-05
8.40689525457848e-05
3.72955116607938e-05
8.22304281939665e-05
8.23225665584459e-05
1.03364172365003e-05
4.2822699117471e-05
3.2225956446451e-05
5.59591347809181e-05
0.000108502576627906
8.30799564434654e-05
5.18864940030178e-05
6.90919440097239e-05
5.192921112716e-05
5.32513725337976e-05
8.53698452011687e-05
0.000101296186578079
0.000100238418762671
0.000127871596308402
5.29104996342494e-05
6.96822355889307e-05
8.87557555317998e-05
8.75646439754704e-05
5.36162145561888e-05
2.63431521640556e-05
7.16274552968364e-05
0.000122246108599307
-2.15209517536128e-05
6.96979829814307e-05
1.77595246350192e-05
1.26768360068206e-05
1.16282484221142e-05
0.000103794984233829
1.12368766806831e-05
2.79043741828491e-05
7.75967150800562e-05
1.51835054856948e-05
4.55015805769236e-05
-1.29280454110554e-05
7.04200283331879e-05
3.91896563185233e-05
9.97173723715119e-05
2.13397827650869e-05
7.85003464066291e-05
3.76009428517794e-05
4.67491962761495e-05
6.76265802364353e-05
4.61462068701114e-05
3.2319352378313e-05
0.000106141005517585
8.47594638086009e-05
0.000164004877341225
6.83875296336704e-05
8.90340342354557e-05
4.16252610248988e-05
9.31812072842449e-05
0.000100506926328568
4.14956942462863e-05
0.000125791300393927
7.81649072152732e-05
6.61550084038393e-05
6.95424163248688e-05
2.06223136092924e-05
5.04288155045512e-05
8.90091660438729e-05
4.27647059914295e-05
5.48671032369842e-05
4.9876524244436e-05
0.000134266851779543
8.81925550939162e-05
1.87340079804533e-05
6.77157022802358e-05
5.56252030629357e-05
9.68325006869402e-06
8.24801430218714e-05
6.19664572889665e-05
6.25863884452655e-05
2.65632524660485e-05
-5.87805161752171e-06
7.00404937464162e-05
2.4083975508711e-05
5.61922162637775e-05
8.92278131911151e-05
4.28439187573822e-05
3.53421770066307e-05
2.63777028141159e-06
1.1477029696773e-05
9.79029113907639e-06
3.32853887084416e-05
3.2255728032347e-06
2.90893848484939e-05
1.71766443173872e-05
4.67419096652473e-05
4.18310707163593e-05
0.0001178066232229
8.65367916361924e-05
8.44281362739839e-05
4.27620120647837e-05
7.25947964749727e-05
-2.5280706070533e-05
9.0722194110039e-05
9.64160455517134e-05
9.26637957751927e-05
3.50853738719729e-05
0.000118674347755552
7.79459525505779e-05
5.62996782387048e-05
3.24544874273115e-05
4.16340966104394e-05
5.90905194504213e-05
0.00010946108463748
9.60502978177544e-05
7.6657457028364e-05
9.4524303291068e-05
4.4813632686053e-05
5.83811517931573e-05
8.76496843250939e-05
2.80674927734454e-05
2.71954989602811e-05
7.24608411098017e-05
5.38638701882636e-05
2.79320950304023e-05
9.105243729655e-06
4.83547092246962e-05
5.94328586530334e-05
8.53978237812117e-06
3.63753562003395e-05
2.82111872223641e-05
7.6030376257508e-06
7.15250653943804e-07
4.70690545380959e-05
2.49823963397152e-05
4.32021454780442e-05
4.8147479488485e-05
3.70706383625934e-05
5.7954844849782e-05
7.25690924939725e-05
4.24638840686419e-05
7.46735298192355e-05
2.30129543635455e-05
8.66588428318746e-05
4.43630417503202e-05
3.38065628265834e-05
6.29531106386772e-05
3.95132770512459e-05
4.72219610146455e-06
8.5425862613391e-05
6.15737194789496e-05
4.50007084525072e-05
5.94279260776023e-05
6.81375386413871e-05
5.26638856938003e-05
-1.23271972003498e-05
6.27737486641313e-05
4.39153983973029e-05
0.000106160295236579
2.97562856282984e-05
7.58634088136933e-05
4.70012417585627e-05
9.91220147704931e-06
8.93771137416685e-05
4.52507098738413e-05
9.25777558166885e-05
5.12373612582509e-05
7.3781754721494e-05
6.10034133139921e-05
4.23465784865465e-05
2.16159923282873e-05
8.58054620417563e-05
5.15835990065447e-05
0.000121536021707326
9.75102151142744e-05
1.21179053636548e-05
4.23991189939851e-05
6.70656812936702e-05
6.18716911248011e-05
1.90668644477421e-05
3.63025542020434e-05
6.17763846389773e-05
7.58991167493767e-05
9.10093988437127e-05
3.52946409087989e-05
7.2124467662081e-05
3.67546557789551e-05
4.75960903932922e-05
7.87755183687904e-05
4.46245754545239e-05
5.00064389617962e-05
2.36656805371872e-05
0.000114810398743429
3.65443563109019e-06
-3.36192428341494e-06
0.00012972613345979
0.000143264941534384
3.86599925984537e-05
5.97242713123191e-05
6.4474293523403e-05
0.000130028931107681
-5.86814125103671e-06
5.40074174759436e-05
7.23182846906949e-05
9.59900291009638e-05
7.64041019416704e-05
0.00016635114866708
7.98930773518234e-05
7.73116668846379e-05
6.44773070765805e-05
4.37643061672427e-05
8.09341781217493e-05
0.000101459231115495
4.60789807234829e-05
3.96751908598991e-05
4.36793843456622e-05
7.52830151437563e-05
8.93431930432068e-05
6.19648387403629e-05
1.10847250251552e-05
5.09192760129248e-05
9.8194945754873e-06
6.27010384578862e-05
1.93489349040576e-05
6.75301253121553e-05
5.25574148702069e-05
2.33467314950557e-05
4.57574974817605e-05
7.42004527072961e-05
5.16507145567468e-05
3.48971256874801e-05
5.72769527443165e-05
1.56999796595899e-05
1.38221655332383e-05
4.17963478112124e-05
5.85380989426876e-05
4.52902195653864e-05
5.54281656408009e-05
0.000101772993219381
0.00013253830936094
3.9581296138516e-05
0.000108841416345996
7.64661660367447e-05
3.75080433293859e-05
6.44306125600661e-05
4.72315999080788e-05
0.000102293261830377
6.5183120129473e-05
4.05141064793131e-05
8.21686728660815e-05
-1.74556700622374e-05
-4.10821577666944e-06
0.000121441496127364
8.26627040143891e-05
9.41582538141211e-05
0.000110871325608648
3.30962513680625e-05
3.67771191773193e-05
-8.40678678374722e-06
6.08747406545748e-05
6.67944408107935e-05
-6.6373627094349e-06
1.03205665068381e-05
6.41290095464539e-05
0.000119397877013073
8.68048707629564e-05
4.7901695384795e-05
-5.83606813850116e-06
9.27517326960736e-05
4.60882409903594e-05
4.22195089323098e-05
8.21510012556204e-05
8.63842185452674e-05
9.72953141973245e-06
7.2207788403398e-06
3.90182215962944e-05
7.59693898884366e-05
-3.09046211116242e-05
5.15377191976323e-05
5.70869828562179e-05
-6.94220393145178e-06
0.000108924891684635
4.85516345405901e-05
3.79632838460006e-05
6.8354340775463e-05
0.000110435045150164
5.8312439324971e-05
7.39412421719613e-05
8.49994702416345e-05
8.46371609860027e-05
3.39624390093069e-05
7.56838239199461e-05
7.74088936936431e-05
9.07589025240417e-05
3.04712591140838e-05
5.30427071850895e-05
5.59890361770934e-05
6.23722526523446e-05
7.25704088669715e-05
5.74486791904773e-05
2.85563062249025e-05
1.75978143958346e-05
7.65565789369199e-05
3.68923581307828e-05
5.24508176908872e-05
6.609035878357e-05
8.52927291781979e-05
5.4456155080476e-05
5.09794080720573e-05
6.58663826658407e-05
3.06804757019026e-05
8.23710791034828e-05
-3.02003485247179e-05
9.71983375120948e-05
9.06233665723208e-05
1.07025146510568e-05
4.07957621010231e-05
6.9295365867721e-05
9.94634650889732e-05
7.25914653119105e-05
4.97224372106123e-05
1.94764541049231e-05
8.46773610800663e-05
6.75807678908744e-05
4.07355498599759e-05
1.77593794975809e-05
5.55342882584976e-05
9.90401684077568e-05
9.22618437148454e-05
8.61283315722797e-05
6.82871382795338e-05
5.14840277120418e-05
0.000103473128645266
7.70507490252513e-05
0.000101155957487714
7.54036809004767e-05
3.44614388809498e-05
5.43690020095346e-05
8.2565412962615e-05
2.88496080514153e-05
6.92184311478562e-05
2.5741312382375e-05
9.91073699812036e-05
5.9163179705601e-05
0.000101636967332957
-2.7063598290734e-06
8.6980810114898e-06
8.77046988357499e-05
3.77846409560589e-05
6.80968240736051e-05
6.26361382232683e-05
7.57014936868696e-05
0.00011021643865417
6.38837345076091e-05
4.8521372307678e-05
0.000114345652267287
2.16241838190173e-05
9.2095137275302e-05
2.85596664834568e-05
6.84220752160213e-05
7.70549525572791e-05
4.81297257653302e-05
0.000122541292836215
1.71848003051153e-05
3.08345278428502e-06
8.6642602248592e-05
8.15847334239134e-05
3.68165814362313e-05
2.94946135480897e-05
0.000103846583659369
7.08375796360635e-05
5.86051892435725e-05
3.72300112873038e-05
9.41917098170419e-05
3.74163040362653e-05
5.05446702699241e-05
7.74848068618907e-05
0.000104182845488374
1.48144399706435e-05
-1.69530573382957e-05
3.14009955085222e-05
1.61183684215543e-05
4.80176309624765e-05
3.07069992064905e-05
8.89128386186435e-06
2.46496245489272e-05
-1.06763477138905e-05
5.13331186031495e-05
1.63090525983043e-05
6.86110785372045e-05
2.54116031590945e-05
7.66865960496926e-05
6.73719694827301e-05
0.000118923287228497
7.49480319905703e-05
9.99624039875717e-05
2.23042937347788e-05
-2.66664743577865e-07
6.36494561662301e-05
6.22802600574369e-05
8.72426874574674e-05
0.000122154518557306
9.29621403916875e-05
9.56517132095772e-05
6.90171340750277e-05
5.42691312913299e-05
7.07328019035522e-06
7.50095697570848e-05
9.58535848250841e-05
-2.0723316672063e-05
-4.97160004645143e-06
5.07067771447711e-05
3.2782253900067e-05
2.95456188658171e-05
-1.41376128491317e-05
2.45560927861104e-05
6.03401356019599e-06
7.9871962937647e-05
-3.38778990259643e-05
3.10997661312903e-05
