# Supplementary material for: Research on computational propagation and identification of mine microseismic signals based on deep learning
Source: PLoS One. 2025 Oct 22;20(10):e0334641. doi: 10.1371/journal.pone.0334641 (PMC12543183; doi:10.1371/journal.pone.0334641)
Supplement: S5 Data — (ZIP) [file pone.0334641.s005.zip › 000100800001554.xlsx_0.txt_24.txt.txt]

2.47352719412992e-05
1.16681997143371e-05
2.92390181158706e-05
5.7111605410815e-05
-1.20770805709252e-05
6.66513724099422e-05
4.2632649672959e-05
3.41667388890057e-05
1.95585330086151e-05
1.42531704716926e-05
7.03302351259908e-05
1.66415059163142e-05
-1.62746387028583e-05
-1.5005308496635e-05
3.65467361248084e-05
-2.64856671977765e-05
7.9946414861606e-05
8.33838577059243e-05
8.79896869531751e-05
3.59998878894121e-05
5.13509241829615e-05
5.89786195741095e-05
6.00557688055252e-05
8.09201019289523e-05
8.91015397198518e-05
9.05622704881428e-05
5.83861991543651e-05
6.90997326061794e-05
0.000105804366496844
6.22602338265573e-05
7.87387638136174e-05
6.17544550077032e-05
4.19501716236902e-05
7.87275598666214e-05
5.37562799684111e-05
9.72184843992123e-05
4.73610000636211e-05
2.4648448398553e-05
4.60345778388071e-05
9.13595574165593e-05
8.32095082064643e-05
3.92007711582275e-05
0.000100833778893119
6.43923362555756e-05
5.61113158201778e-05
7.23243369221577e-05
5.65914612819541e-05
7.64585313091027e-05
-1.85135179721237e-06
9.83353078612891e-05
5.39681433616094e-05
8.8449277540918e-05
4.47075465318713e-05
9.29979534471789e-05
5.37859861149474e-05
0.000134250857380351
3.79841122637108e-07
6.58031510642252e-05
5.4620376425645e-05
9.39467177640999e-05
-1.45580160621392e-05
1.27765815040088e-05
9.30091476756761e-06
0.000121167810518618
2.1461818022522e-05
1.312227117892e-05
3.82906437678607e-05
5.58179391425595e-05
2.08813055736966e-05
1.59925317836543e-05
4.12095772691418e-05
1.72064358425628e-05
7.39998586917815e-05
4.59012091753031e-05
4.64697989867015e-05
7.54319731194707e-05
8.07455149702264e-05
5.30273799534506e-05
3.48598820090715e-05
9.11460904038367e-05
2.98576996840142e-05
9.87035024006891e-05
8.48463336169399e-05
7.17113107961517e-05
8.28289382212293e-05
8.24024056167886e-05
0.00010354330299492
3.34136473210593e-05
0.000105867633259111
9.26496620022784e-05
0.00010004230633997
3.3816638171402e-05
0.000113819391758671
8.55068847427036e-05
8.56416704332152e-05
5.70522150999445e-05
5.88767763600038e-05
6.30854757938301e-05
8.43917245012936e-05
9.65936797190729e-05
3.51996171357819e-05
1.68403491564454e-05
-6.21659483932712e-06
7.51812124210257e-05
5.61752719792968e-05
1.6969810108736e-05
4.88315438799328e-05
3.65480052278276e-05
-3.09841541774047e-05
3.04377584998396e-05
7.44327454597976e-05
0.000127738386440067
2.85127363617066e-05
8.51938897719402e-05
8.93234527140278e-05
9.19876923768631e-05
6.76072498902447e-05
6.71555918590539e-05
4.24182517768759e-05
0.00011425883132585
5.54427086119517e-05
6.69480594762507e-05
9.56665430787084e-05
8.41279681799578e-05
-1.77040214594391e-05
1.16326208877701e-05
1.94895509345081e-05
6.68103114055441e-05
6.7679534433612e-05
4.94626257708081e-05
5.97793123113182e-05
7.44903535826453e-05
1.66378074782098e-05
1.40396879362376e-05
5.84510686712181e-05
2.04635306325497e-05
7.64841259870068e-05
6.1136759882851e-05
3.04022484757804e-05
3.12630748124869e-05
8.68696050401893e-05
7.56249290632959e-05
4.02429995843325e-05
9.76820639170076e-05
3.82869599655632e-05
7.66208152059339e-05
9.92878225819894e-05
1.10057070190475e-05
4.69099434780987e-05
-2.19294422742363e-05
5.95157661979132e-05
8.48967531915787e-05
8.46956659522846e-05
3.86805657489807e-05
-2.10831496055458e-05
7.7830599186459e-05
8.70705590442174e-05
3.82488661533154e-05
6.44430986061648e-05
4.16775970429137e-05
4.61062547539803e-05
5.73529430634937e-05
2.45199106598989e-05
4.54057805362581e-05
8.31608769066972e-05
8.37871135292229e-05
6.05181349811597e-05
4.40289725920588e-05
2.84404446898369e-05
3.27790083791715e-05
8.79112359607556e-05
0.000108260999975335
5.92267974273901e-05
6.11350920591178e-05
3.19050328736059e-05
4.51244217608539e-05
6.87678322044545e-05
0.000110337230008095
0.000116604749935497
3.59822325504296e-05
6.97164638254478e-05
5.83655440127453e-05
4.59297965991973e-05
9.51215172514251e-05
6.4512082067462e-05
5.39840863111352e-05
3.68766152329807e-05
0.000127533189728911
5.85617253792681e-05
2.77481227192716e-05
5.56822696509513e-05
1.74901085500361e-05
3.2884085026329e-05
3.7223450460252e-05
1.22384393095893e-06
7.51268220213736e-05
-3.50200865934978e-05
6.04956074861723e-05
8.7696577992626e-05
7.80442446389203e-05
5.03143873459906e-05
-8.42328058456949e-08
6.73239952047855e-05
2.94107019779093e-05
9.13564702904197e-05
8.93555559628681e-05
3.16075976895367e-05
3.03262645850664e-05
6.41474809779461e-05
6.7759833429223e-05
6.34176822789683e-05
7.34660176957034e-05
5.21918556694423e-05
5.54283818999715e-05
0.000108607107168351
4.61877900680447e-05
9.72925885557093e-05
0.000117236793391188
0.000104350406837165
6.06400404796606e-05
5.38823499022505e-05
7.72949457770693e-05
9.81621181627622e-05
4.1024623104292e-05
3.62825596081639e-05
8.85356336529376e-05
2.43313228857226e-05
7.88176416835944e-05
2.23907539785764e-05
-2.72467768541077e-05
6.99459838815259e-05
1.71609537127512e-05
1.93127314229427e-05
5.042591211455e-05
1.04863079544069e-05
6.79705597072771e-05
-7.30246327371125e-06
3.47654648429467e-05
1.25704816071011e-05
3.50494190930604e-07
-3.51392787671249e-06
4.57605856924991e-06
9.70478203466389e-05
4.44329150944971e-05
0.000105122313419343
6.15811991607194e-05
9.02281549115354e-05
8.96078787250567e-05
0.000120640993112876
3.41630835675346e-05
8.82142554117994e-05
2.36839021707069e-05
0.000123827724761371
4.25651097343986e-05
2.69308547307651e-05
4.62776499540488e-05
6.93002621769955e-05
4.92314630480343e-05
6.73533905829915e-05
1.71200846074086e-05
4.56009825915814e-05
0.000109329191362424
7.80661627718333e-05
6.5874377907023e-05
5.82163306889697e-05
8.73060590518801e-05
4.56883390315895e-05
7.73179401851649e-05
5.46438323586951e-05
0.000101254333437989
4.40585976647765e-05
5.10550035232538e-05
7.89810941282861e-05
8.38073581874546e-05
0.000107183968508196
7.80321534619775e-05
5.51261484544934e-05
9.82307642329446e-05
-2.74699048731131e-05
8.05686140036419e-05
4.63992113026868e-05
6.15896538312923e-05
4.61949989048318e-05
5.07448198434888e-05
4.2428770749221e-05
7.90594513545103e-05
1.97203422541073e-05
0.000111924702021651
5.89309725506344e-05
5.76554982779759e-05
4.48768118792705e-05
9.28849894476454e-05
5.88178411059047e-05
5.60442824343385e-05
2.88925385676154e-05
5.867484815754e-05
2.87466066179973e-05
7.08194290426975e-05
3.24651299229147e-05
5.16762130386034e-05
7.89525759999326e-05
9.5454147067838e-05
3.147565694339e-05
8.18211842756732e-05
5.31672371696465e-05
9.42600179592659e-05
4.80990513281809e-05
3.21558003588099e-05
4.61099747313045e-05
7.4377447515499e-05
7.48759725649574e-05
8.97433425222406e-05
3.36211746181683e-05
6.92012725107822e-05
9.05192629593861e-05
4.82698718036712e-05
7.07411007697073e-05
3.52958744904548e-05
7.30823793851164e-06
0.000116340857767366
-1.96939740874062e-05
9.14727221314263e-05
5.57707503640642e-05
9.86569947828045e-05
8.4778231219496e-05
5.8440972055254e-05
7.91352485424635e-05
2.82716202388005e-05
4.60695863275834e-05
0.000100534160130284
0.000111123977201059
7.5416322853185e-05
6.23816637168375e-05
6.2747106255788e-05
8.8387305678069e-05
0.000118512286916733
6.92420252329676e-05
4.60322304498383e-05
5.33163312994787e-05
2.41524968337773e-06
5.29390305724012e-05
-5.85672994102296e-06
1.98577358169983e-05
4.60997298913463e-05
4.42573168967543e-06
2.74798340739322e-05
0.000129978639877792
-1.06387051989671e-05
7.44067616216344e-05
5.43487101174601e-05
4.14070104435366e-05
9.76603961126556e-05
0.000129129106757831
2.72435404028838e-05
2.35449926754574e-05
0.000105838065919501
6.7154383061468e-05
9.84419842807405e-05
6.81065949143628e-05
1.70024079749791e-05
1.55720257039269e-05
6.03535956575359e-05
5.03648919039555e-05
5.93347861653844e-05
4.9535785977433e-05
5.49066872235085e-05
7.64985663149188e-05
2.12410885908712e-05
3.74524755253695e-05
3.412359729494e-05
3.56876927051723e-05
5.86901462843263e-05
1.75573869904961e-06
5.72905951940169e-05
6.30703952869096e-05
-3.38494798134131e-05
0.000115842646846757
5.15960717092178e-05
8.48988286271947e-05
4.15046536083686e-05
6.72970464446127e-05
1.82945816251846e-05
1.05581443293361e-05
7.72406932086697e-05
6.13922093927422e-05
6.69143616468154e-05
6.38540116952393e-05
4.59504341407659e-05
-6.18049490811138e-06
4.30634487835515e-05
4.8394670778415e-05
1.98994936049531e-05
-1.3220814029633e-05
5.26941990603116e-05
4.54042588550443e-05
9.78452267697649e-05
5.05119007631922e-05
7.26155384413554e-05
5.34889354762744e-05
2.29276669471134e-05
4.424734884673e-05
4.2651420463328e-05
4.04277403822502e-05
1.23948602398266e-05
1.98568693776988e-05
-2.14287584872327e-07
3.41974092788664e-05
0.000105342187087547
1.36777022711553e-05
0.000107281821903746
2.40515121892554e-05
8.57609271946974e-05
9.86508576126581e-05
4.72897782193765e-05
8.87592749731745e-05
0.000104020856249321
8.42610626868469e-05
5.8185862707663e-05
3.47399702086773e-05
7.95369621021986e-05
7.92633569274388e-05
3.99930303325633e-05
8.42928559809878e-05
6.335025521889e-06
4.2731341840878e-05
5.12928163804558e-05
4.75753497763994e-05
4.5189908739574e-05
8.35271567970571e-05
3.61625646058082e-05
3.06863000718618e-05
8.10452178704911e-05
0.000106505380192756
8.11171016268853e-05
5.15413823704137e-05
7.22488552954614e-05
7.43574849412231e-06
5.84959449616179e-05
5.94984350059578e-05
6.28524600265996e-05
5.81779962246094e-05
4.0132245999312e-05
9.96635563881917e-05
0.00010662178622377
4.81686852591808e-05
3.73747558419229e-05
2.05068715222954e-05
4.74272391380248e-05
5.25100648236248e-05
8.02408263288901e-05
7.03285167489094e-05
9.62695901963021e-05
0.000107905119037764
7.54770701215085e-05
7.08139898171353e-05
0.000100883717759004
0.000107369573414513
4.43559502746981e-05
6.2621109643806e-05
0.000100220678607673
5.75529564478578e-05
6.54437350127641e-05
4.52547525598847e-05
4.96101602482276e-05
-7.69758015146065e-06
4.65051602374553e-05
3.59728049700746e-05
4.20163654526047e-06
7.00812843487801e-05
5.11563851437292e-05
8.58818782147938e-05
4.88479485110002e-05
4.09095750150774e-05
8.4522729001407e-05
2.97606846862198e-05
2.85496952527484e-05
1.97927263685208e-05
6.51699159724269e-05
4.98038226406762e-05
5.31253012212785e-05
8.25736704618706e-05
2.01468779546977e-05
8.48164909654072e-05
8.1384715821913e-05
7.08020839670093e-05
3.18867413688972e-05
8.40349888873846e-05
9.11343729147444e-05
3.97406889247954e-05
2.32359109804228e-05
4.31062058792056e-05
6.77698543960244e-05
6.22784230188635e-05
2.38004055699572e-05
9.40064670464886e-05
-1.07952340208217e-05
8.28734515148073e-05
5.68410615982183e-05
8.59770564952887e-05
2.12870535308413e-05
9.14839472831569e-05
7.48000665084091e-05
0.000108569813785499
6.6532710470158e-05
6.5942770096353e-05
5.77974937180014e-05
-3.38040899270278e-05
9.61787632026116e-05
6.14814264393022e-05
5.95315712863297e-05
4.09969760907053e-05
8.02612316504976e-05
-2.54844166497886e-05
2.75414913584272e-05
7.37930409758193e-05
8.13623294626036e-06
0.000158555491966345
6.63405417224933e-05
3.50224355211907e-05
9.3214032434091e-05
0.000106237123428802
2.00033601409238e-05
0.000108871711989581
1.23588815206048e-05
8.92005585760605e-05
7.66354175689619e-05
1.88488255383681e-05
1.96474001960697e-05
-2.66676281471214e-05
6.76071441525101e-05
9.61054778849839e-05
7.63067939480049e-05
4.22747676268653e-05
7.09094197411152e-05
7.24379026380025e-05
6.12463133798064e-05
6.39219491589677e-05
8.95546908935196e-05
4.83091277202015e-05
7.35546234218785e-07
2.33030743754996e-05
8.91537137619643e-05
3.03271074459518e-06
2.65805208235621e-05
8.00285552629329e-05
2.21099195853581e-05
7.87152854911934e-05
6.04466774247273e-05
5.04350107331652e-05
3.32799417090226e-05
4.59745590410913e-05
6.0914141628262e-05
-5.49318705210192e-05
5.17709067190747e-05
9.00251378605213e-05
3.27999496352991e-06
0.000110117935104158
4.00352835150596e-05
2.26454562687116e-05
7.59359985678482e-05
-5.78338338765486e-06
0.000100258271340646
3.37115321668821e-05
9.13763966648711e-05
8.39326102431276e-05
9.52666997687399e-05
6.71087784106561e-05
3.84483141660247e-05
8.69659103105015e-05
5.62021328182783e-05
4.2082559605516e-05
7.72956396487105e-05
1.77801108209658e-05
2.03585839045126e-05
8.91778933216775e-05
5.4520174862962e-05
2.93810046211296e-06
5.52654618888731e-05
8.92326918585334e-05
7.2091586219797e-05
4.97168135173646e-05
0.000106633968641282
8.45583917224497e-05
4.52493186014484e-05
0.000107388031663084
4.85310730726641e-05
3.889682037402e-05
8.33256781488984e-05
3.6286114957181e-05
5.33949616889729e-05
2.91231442566516e-05
9.77553420773956e-06
7.20059598355161e-05
6.99198621098686e-05
7.74672875216464e-05
7.83390622839407e-05
9.58533014877291e-05
9.56723568489659e-05
0.000105114618046673
-1.9283683314794e-05
4.03396135618104e-05
4.25702428310118e-05
7.16186483241968e-05
3.54144684167814e-05
8.01981726142474e-05
2.80258951708659e-05
7.04675691059544e-05
8.89941851892109e-06
4.52044444174875e-05
0.000109752997565267
8.79054082018783e-05
5.27255771389432e-05
4.65758759805163e-05
2.41683131455072e-05
4.18346811778121e-05
5.10186920101292e-05
7.92141982266135e-05
0.000115615433205548
3.26937086940287e-05
-3.20581332631545e-05
4.36970510330598e-05
0.000108294595728048
5.37133368994933e-05
4.89517317621564e-05
9.3880238177524e-05
5.15789119987915e-05
2.22193873537497e-05
0.000114769485056951
7.14426946264668e-05
9.50483597907859e-06
3.56590027150389e-05
5.7722425248115e-05
3.94459744223125e-05
6.44764161425872e-05
0.000110322551154857
7.16793822301679e-05
4.03253791761626e-05
-2.84277918405113e-05
7.38710986896189e-05
0.000168907332227928
6.75575985922528e-05
9.86036074623478e-05
6.14254408763549e-05
6.85275954416557e-05
5.80687005197046e-05
8.1438221217941e-05
1.56511942062182e-05
3.62773731724975e-05
6.94442975731823e-06
9.39520693122098e-06
7.83122942542139e-05
6.23488458924365e-05
5.81452216301477e-05
6.15297296876594e-05
9.23450042281536e-05
8.95772166922123e-05
9.24406998113263e-05
1.45079869997693e-06
6.79194758813347e-05
4.89559543618424e-05
8.37676119780972e-05
2.23230788074756e-05
5.26696539128761e-05
5.74136729478557e-05
-2.01799154553697e-05
3.98957939643553e-05
9.44824293467142e-05
3.69943820374023e-05
0.00010576596610165
0.00015100380827497
5.28572338736718e-05
0.000140493564236985
5.70221434861947e-05
0.000105244009329
0.000141256038242106
6.17756008944827e-05
8.39515360918634e-05
4.71617619339364e-05
7.11336886027376e-05
3.43237124475536e-05
6.25419241716613e-05
0.000133271683882908
8.10128926358123e-05
3.2598633983417e-05
0.000129437475426899
2.42965089630213e-06
5.71303101870342e-05
7.80357964517527e-05
3.55387926529053e-05
6.61272775912576e-05
3.45742029003862e-05
2.14300771181359e-05
0.000109605845443266
3.01991302691963e-05
5.94646024308456e-05
0.000108871848366156
2.00172945033919e-05
7.84851083191529e-05
5.01100379990644e-05
9.47187329444431e-05
6.69724838299868e-05
4.59694899981578e-05
1.02917226025247e-05
0.000104701641585947
4.50498312062726e-05
9.6025862130744e-05
6.29533595726601e-05
5.20321915466922e-05
3.22599268116461e-05
8.7891733370939e-05
4.83649047194458e-05
5.69292064974089e-05
0.000103720248461838
7.83319985469103e-05
3.05548979998363e-05
0.000108892284641827
2.75751608511774e-05
-3.97926439727657e-06
2.77617091278884e-05
3.54433397224906e-05
6.894565875146e-05
5.94859504196274e-05
2.38703976561998e-05
6.87904571030284e-05
3.3706725318933e-05
5.22913843933805e-05
-1.05137056655164e-05
5.52803061200063e-05
0.000134475217110291
3.00908310425573e-05
5.71510253730425e-05
9.86279861233312e-05
3.92887421506834e-05
2.60540569869349e-05
0.000103549460488459
4.8209479640592e-05
9.5195445218868e-05
8.87549999504284e-05
4.56763612366638e-05
9.63209973031948e-05
8.44090331710112e-05
-1.95835636401846e-05
6.45192811252684e-05
4.24179388659902e-05
3.61905236967953e-05
6.6162790375948e-05
0.000100621651445593
0.000100862565478309
7.87198754631467e-05
4.54494521575335e-05
5.30656226872317e-05
8.59567380588985e-05
8.14255416688298e-05
6.89990864718952e-06
6.7850168523572e-05
5.29140858064368e-05
3.51642471254919e-06
4.82996069647235e-05
2.26750346549563e-05
1.93690128623046e-05
0.00011475146235934
4.18097761334631e-05
4.55327702021245e-05
4.6614267775874e-05
3.89855934890636e-05
8.21936646133825e-05
9.38724119386443e-05
5.27151590620341e-05
0.000100167991857627
9.54546690309774e-05
8.56512774320939e-05
8.05830526481903e-06
5.46847621235506e-05
5.20809944595285e-05
6.32084740548439e-05
8.84870354259035e-05
8.1299543926389e-05
3.79944164515271e-05
9.21298823323265e-05
7.30597345955367e-05
8.56641937977536e-05
6.12479086507924e-05
1.62262297777569e-05
0.000101284645395508
8.30735586711724e-05
-5.40781086512288e-06
-1.36384762899851e-05
7.84062305664701e-05
2.53824253392396e-05
4.76581133561082e-05
7.6265735476392e-05
1.47102707315092e-05
9.60390828213184e-05
5.64403052754369e-05
3.6309422289485e-05
1.3800785917129e-05
9.12099702888368e-05
2.21209708935769e-05
0.000118231946777221
9.50883217214922e-05
5.84328772739928e-05
6.15483620061674e-05
7.27234534532874e-05
0.000102777150131645
3.36323717501593e-05
8.53648532896235e-05
8.8886815463737e-05
2.50109721453021e-05
6.06767838152116e-05
5.38372691192258e-05
0.000122857228863507
3.56231777854513e-05
6.74385794752233e-05
0.000117853605083517
6.34742066837387e-05
4.7020829331058e-05
4.23409453105796e-05
8.35496992215373e-05
5.45137736619065e-05
1.55234068469914e-05
5.61977171360252e-05
4.24422127597295e-05
1.77219766384165e-05
9.37440826670763e-05
7.07329546815323e-05
7.99926673080965e-05
6.96437253829443e-05
7.25822809912963e-05
4.42486780716894e-05
0.000131022439701516
8.81573859230008e-05
7.26654739791015e-05
2.14685538102611e-05
7.0170112902963e-05
7.22885396802617e-05
6.43037589828616e-05
3.88633184477828e-05
6.25506092766114e-05
0.00010146247324854
5.9896109353599e-05
3.16096773381633e-05
3.9390058985918e-05
0.000118634269233751
1.35937770558705e-05
1.95024626201666e-07
3.32890350947474e-05
6.3672502511662e-05
5.56677024146383e-05
0.000132059949127028
0.000110402582497806
5.38141237205534e-05
5.43860187703776e-05
8.09560473445504e-05
7.91923805572812e-05
4.31524850662176e-05
6.66074154257601e-05
6.48615274446536e-05
5.95063773086031e-05
5.99183665529916e-05
3.43231031701026e-05
3.69617546506098e-05
7.88560029297749e-05
4.91824280527651e-05
2.36191095763945e-05
6.86592972752626e-05
3.91103927850033e-05
0.000119214851601589
5.95495180122846e-05
2.21183950915339e-05
1.40442207887242e-05
2.39914941170903e-05
3.12541114451267e-05
4.04721756731881e-05
4.48004271671271e-05
2.23026525814345e-05
1.46847459025666e-05
2.33598444335551e-05
0.000102055675722009
6.61815637160098e-05
6.73420362719417e-05
2.13860768863714e-05
5.78359260880514e-05
2.57567048650305e-05
5.23690256039086e-05
4.64548682459185e-05
8.88373698828218e-05
1.04581945889008e-05
5.70641015613561e-05
1.88022821087251e-05
6.60274603726069e-05
0.00011139098536093
9.29795491495595e-05
0.000120205986173398
4.75291766543295e-05
0.000108124780728262
0.000109029601699389
9.38474868242306e-05
0.000125278886249155
4.96309232378998e-05
4.12462067883062e-05
0.000100199934290743
6.53206523620932e-05
0.000114457848457341
5.93782539575396e-05
7.66611424924596e-05
4.82483347815628e-05
9.05172739256196e-06
8.20102084766175e-05
0.000140100739497614
4.08067638235286e-05
1.04768673148705e-05
5.22021867842334e-05
2.80539341491307e-05
6.20539572434217e-05
2.57194903007591e-05
9.38309826218598e-05
2.54514762609497e-05
5.63531703119835e-05
2.85478272235525e-05
5.23509825950053e-05
2.93925941563963e-05
0.000110123342154051
5.82857666628831e-05
2.85088978533912e-05
9.26139128397265e-05
8.09481665326843e-05
5.99452684965001e-05
4.30493997994615e-05
1.45287242217337e-05
3.17482028719734e-05
0.000112795882846882
9.46694426197668e-05
0.000104544443775581
4.55707677821412e-05
6.28085816659071e-05
4.69576262087227e-05
3.00494177409889e-05
8.35285799683365e-05
6.4938037211836e-05
4.78094335884339e-05
5.00525328008261e-05
5.40830123099072e-05
5.01541935049282e-05
8.66567591876672e-05
5.55495716676382e-05
8.77316443006082e-05
3.89048596243955e-05
7.03944445116382e-05
2.73673946109639e-05
5.58081917621416e-05
8.90942933674054e-05
5.48502257060338e-05
6.47013954705311e-05
6.93768827888035e-05
3.64988643940078e-05
4.15268574328864e-05
3.55540502561683e-05
9.9798337014566e-05
8.36886798390434e-05
8.56095237067514e-05
0.000122146599443903
6.96867476271253e-05
6.37697711308214e-05
0.000121111934548918
4.33891013213996e-05
6.05901846159932e-05
5.67183161410626e-05
2.12962883048006e-05
2.13202532085397e-05
4.35086520262935e-05
4.91463850501188e-05
5.33142598787692e-05
0.000111915240962597
5.16556356763871e-05
5.27900414625364e-05
9.18603580630002e-05
8.62923268387674e-05
6.15380660300899e-05
8.62466634394736e-05
3.89454548649697e-05
0.000108778178351576
7.78440638211747e-05
6.53600555815786e-05
9.41166884144588e-05
0.000124418305310035
5.8700334932829e-05
5.08485983716063e-05
-9.02792948392167e-06
-2.05872969807304e-05
9.56866770001896e-05
6.0008007503945e-05
3.87414240916759e-05
8.15900781710754e-05
5.80386554945284e-05
8.88010099020665e-05
5.02033267066733e-05
5.84628183306031e-05
6.71437268207663e-05
1.70176330402305e-05
4.72937805234996e-05
0.000119462857987529
3.85238649509014e-05
4.43902843549301e-05
7.71718456542266e-05
4.28822115214519e-05
2.53519516814761e-05
7.33052308774052e-05
9.1073539505148e-05
7.05645511539879e-05
9.82609977642983e-05
0.000133230818634389
6.75330528775713e-05
7.56078024906945e-05
0.000112555140634839
7.17521931131053e-05
-1.78323234580562e-05
4.54386287781083e-05
6.81132633806602e-05
8.85772779413865e-06
1.16986803667004e-05
2.61809236904969e-05
-4.80508764982192e-05
2.87998020564904e-05
1.63177025611292e-05
5.10294526934625e-05
6.51253062114746e-05
9.92347421095699e-05
4.66199362098085e-05
3.85148350954783e-05
-2.8654768625315e-06
8.32326789546527e-05
6.74157003571517e-05
6.61782252693826e-05
7.34317152716101e-05
0.000102657807989655
6.23743056720947e-05
7.35330866809227e-05
5.83154536635533e-05
7.78966148038365e-05
0.000134539292559166
6.39443201722132e-05
9.15053752797146e-05
5.21926821100389e-05
9.40123690550978e-05
9.18963020893314e-05
0.000107185361997879
5.66727512222775e-05
2.0635662254032e-05
7.1746735909146e-05
2.6753278531435e-05
8.10865439048787e-05
5.90805290554638e-05
0.000111975988089503
0.00012611198472676
0.000130423240996287
9.95509456070563e-05
1.89109248093322e-05
2.62060993097539e-05
3.94434177855746e-05
4.32555757235124e-05
7.90896399703693e-05
-1.30097578961615e-05
4.19697361850246e-05
2.64338986641537e-05
6.17133792742752e-05
6.59084632671413e-05
1.74932996481473e-05
4.1472503705618e-05
3.57152405863341e-05
5.1299653135617e-05
2.86245904648199e-05
4.10915580071695e-05
2.7186456444549e-05
6.96211617080634e-05
5.49124580987367e-05
8.74356608083594e-05
7.74076425112417e-05
-3.49962563041141e-07
-4.93426702804833e-05
0.000102553645779081
4.29719442102641e-05
1.10225026768471e-05
3.98630750913163e-05
8.28827627411963e-05
9.22585832400343e-05
5.79546601791459e-05
9.04884513564176e-05
0.000100814954035149
0.000113413509553488
7.99475299220315e-05
4.4176716029609e-05
8.36328773270968e-05
4.265392199128e-05
5.4318710347318e-05
3.4961591557501e-05
3.30891431586228e-05
3.1353150669867e-05
0.000105486378310249
4.85391208892124e-05
-4.28786870223096e-06
8.12174737261354e-05
0.000119492743667699
6.45252327600173e-05
6.02878308896951e-05
4.48624938496484e-05
0.000136595769924529
8.75523968725924e-05
1.19317013881095e-05
8.35388477361079e-05
4.07515972159629e-05
7.73657350476368e-05
3.34466001641582e-05
0.000118941834202215
3.56094505327512e-05
0.000100598918209394
4.9199229594077e-05
2.45646406602009e-05
3.49903154520985e-05
7.25665681471674e-06
7.36421300834648e-05
7.57708506293478e-05
3.81335800174779e-05
-4.25445708843058e-05
5.21134793238047e-05
2.90287453272471e-05
6.71422301387626e-05
6.89209432989019e-05
4.99523113540049e-05
7.62713335026805e-05
4.80856850420728e-05
8.48506617983944e-05
6.4371530230732e-05
1.69933897814225e-05
4.96100769986342e-05
6.0795391300887e-05
4.3623828528644e-05
4.3064768834586e-05
3.94631091323373e-05
-1.36478077925542e-05
9.02673687675791e-05
2.2404945569853e-05
7.52892976065807e-05
6.65414810528068e-05
2.28128673883708e-05
-1.06323846284134e-05
2.70086987768533e-05
4.70085157431358e-05
3.11640383976204e-05
7.28032050947106e-05
3.39720460041426e-06
5.32012627338162e-05
8.88578492449036e-05
6.15576752296498e-05
7.86979292921902e-05
2.1676138254118e-05
4.39814951589116e-05
5.2153757316281e-05
6.59117134622261e-05
0.000116894189812975
7.2579171527908e-05
0.000120947682155577
4.30896752531667e-05
6.87363082917865e-05
0.000112823666259576
8.09422400652433e-05
7.02393825478356e-05
8.11775302655114e-05
0.000100586593016113
6.41636497276419e-05
7.21585808992771e-05
2.80793262343518e-05
0.000118019096828573
6.84278278679311e-05
4.29801527373684e-05
1.30878330726389e-05
0.000108901824894183
2.55485997571787e-05
-1.77018002911321e-05
3.88258828435401e-05
2.59758403118029e-05
2.69307213610227e-05
9.14415965044279e-05
9.31270621603807e-05
7.54836929724592e-05
9.65945497238074e-05
1.86980756347509e-05
3.0116711359812e-05
6.35598956220954e-05
7.90648837908955e-05
4.79276355442861e-05
-4.70684317337469e-05
3.28891721698404e-05
8.70833780346574e-05
5.20278489404265e-05
4.49590560120701e-05
4.99032158921115e-05
3.83083040545733e-05
7.95034299877857e-05
3.64311794111746e-05
2.39696031545072e-05
4.60743594710433e-05
3.69424606892012e-05
0.000102173182923954
7.87398239407894e-05
8.99919029077609e-05
6.76191135206064e-05
7.37157378236439e-05
0.000105793064573978
3.02267622526668e-05
6.03742256595276e-05
9.19357024221865e-05
3.45061888557486e-05
6.1755402935269e-05
3.73939293680459e-05
8.59831624759133e-05
2.24177182852811e-05
0.000123505520390088
5.39189684760213e-05
3.95924789078908e-05
3.90191560121336e-05
7.16111138469146e-05
8.8751091020969e-05
7.7795536386581e-05
5.92556071432221e-05
2.63253590921191e-05
4.79963913516213e-05
2.34337818503554e-05
4.75425615405392e-05
9.91248920863614e-06
7.31727086947886e-05
5.21732232271944e-05
8.38762657772226e-05
6.96185176411796e-05
7.06729762831915e-05
9.47888846471783e-05
8.63473408278322e-05
2.37792081756385e-05
1.95761275484612e-05
5.09858618676107e-05
0.000116047272107835
4.52376678014663e-05
4.59820483212164e-05
5.03238406848427e-05
3.65409560681176e-05
5.45566654157312e-05
2.92054344973644e-05
6.3267509117857e-05
2.42996517618152e-05
6.13303254215374e-05
5.68277537164871e-05
6.87924782188954e-05
6.12348539402848e-05
2.08419954032708e-05
1.49964610791063e-05
3.42505169279265e-06
4.70536829160988e-05
1.16705272415731e-05
0.000113075539770105
5.47111119934253e-05
2.96790340012781e-06
6.32091642363683e-05
4.66719731419933e-05
0.000117353437466831
8.33516289207303e-05
4.60709974274148e-05
1.8049279887122e-05
0.000111168588590873
8.18057567685992e-05
8.3093866604226e-05
0.000131297224636206
4.92852155174695e-05
8.89305342178509e-05
-1.89411435770419e-05
9.13901201207045e-05
0.000107766078837201
-2.76930449876412e-05
5.00817985855347e-05
2.85210006092364e-05
-5.08934493164525e-06
8.19846398434717e-05
8.93527058377066e-06
4.40609646676983e-05
6.1422793168112e-05
3.69067485423267e-05
3.36155024002374e-05
4.55695954871797e-05
7.61194731428537e-05
9.60919154081336e-05
8.67573343044887e-05
6.57877071421349e-05
3.3828009461632e-05
7.0767679605525e-05
5.58361089755696e-05
5.59957224866326e-05
4.85834018309468e-05
7.59247348513929e-05
4.59615987524297e-05
-1.20644395601982e-06
6.20653848291342e-05
3.2429143938272e-06
6.46412458931684e-05
9.87706640115286e-05
7.34389599273222e-05
0.000102393527306235
0.000144928949082627
5.56222445935452e-05
4.24575487977847e-05
4.35386382257533e-05
8.77150303146452e-05
5.63448060671978e-05
4.27286533358199e-05
9.45827898668233e-05
-1.84819734737325e-05
0.000122920918323256
-1.85606137370498e-05
3.64356629834635e-05
5.80707524730826e-05
3.50895901855761e-05
8.03028067345152e-05
8.25212551751465e-05
6.88289520381048e-05
2.82538289543872e-05
3.30027284383e-05
5.8444493237518e-05
3.40665992277494e-05
8.79424191762539e-05
8.56868774506382e-05
2.39634226060496e-05
9.23021199941679e-06
8.81293905996205e-05
6.95681169235721e-05
6.93550238430914e-05
4.47424140770763e-05
0.000102193143525132
6.00456412684997e-05
0.000112488879003678
-1.15807482688329e-05
8.51456148854844e-05
8.61923205281955e-05
0.000135743541639409
6.46189207554412e-05
5.65815917109994e-05
4.4168106772286e-05
7.36310308237547e-05
7.9269183243279e-05
9.76385670305429e-05
8.40239705870996e-05
3.05233452704181e-07
5.14313263656173e-05
3.77942511140183e-05
8.91891520526375e-06
5.62430480029498e-05
6.2244965274166e-05
5.83614798299211e-05
6.54241318447742e-05
6.47186022971236e-05
3.36289212121335e-05
0.000103276095988956
0.000110268811963245
5.92707197615555e-05
2.97525747464151e-05
8.69795168705857e-05
8.44080795863992e-05
8.88947388390641e-05
3.39596989106595e-05
0.00011394830773263
7.44841041745728e-05
5.70886498716629e-05
3.05923973566255e-05
5.8163792075548e-05
9.49087632377736e-05
7.87362927044866e-05
4.19954899467141e-05
9.04070085778059e-05
7.92983505626883e-05
0.000117901224219145
7.23829389894032e-05
4.62483146606642e-05
0.00012533986435487
6.47117651731231e-05
4.7998779561283e-05
4.14862764287399e-05
5.43320455739396e-05
4.40056969845407e-05
9.53031993281213e-05
6.57829244076564e-05
1.71425403449303e-05
4.64405449905445e-05
9.94643765699139e-06
2.50627448709258e-05
9.66634442938892e-05
6.32448793407925e-05
3.91869782553434e-05
5.64503156339473e-05
8.30659369583433e-05
3.62349596897422e-05
0.000104982125028538
3.90479223856448e-05
8.11550753196776e-06
9.37220972831533e-05
5.91189777715226e-05
3.4636427029386e-07
0.000113881811018833
0.000122110070367871
0.000106551290015491
1.35315933358181e-05
4.9232361002983e-05
5.3374662225674e-05
3.63047304398727e-05
1.82023452290969e-05
2.59181373710316e-05
7.79100014049582e-05
5.10511317876596e-05
9.41352221783471e-05
9.16046250788338e-05
-1.91946428152254e-05
5.24225660518048e-05
3.65370819988571e-05
2.35530801535736e-05
6.85626854695996e-05
3.58427200312541e-05
9.67504458324048e-05
6.31210788193432e-05
3.42601635242131e-05
6.62037636838848e-05
3.51998143598676e-05
8.28290811871725e-05
3.7739335899964e-05
6.65056386616653e-05
8.32658219634863e-06
6.45482642320791e-05
5.55110519893203e-05
3.55317593767108e-05
7.14877790287639e-05
1.93258640520633e-05
6.85399755252414e-05
1.25124636552377e-05
6.44905708039128e-05
4.92894633870149e-05
-2.53341502562642e-05
8.83072051169188e-08
7.27410609534199e-05
5.08794265277376e-05
4.07326548360767e-05
-7.67654685607402e-06
8.02807712502158e-05
4.01999961958973e-05
0.000102572069956471
3.47953976293811e-05
1.43109331076041e-05
8.66616621266942e-06
4.37460365807961e-05
5.37790434939154e-05
3.49603381700696e-05
-2.58831620171974e-05
4.0321956576618e-05
2.33951245801334e-05
7.36591618165573e-05
9.75744503479982e-05
6.00127316423421e-05
1.71959082857131e-05
1.72487260803533e-05
-6.50386206205958e-06
2.8742422958403e-05
7.23022996196913e-05
2.6011484570674e-05
1.93631888813768e-05
2.7561496274978e-05
8.14344685846031e-05
6.55710030813667e-05
5.46741709494836e-05
8.14141833791874e-05
7.80203631019319e-05
3.24668150111612e-05
4.43410458000695e-05
5.47960849225335e-06
4.35473182328735e-05
0.000103147102036229
1.2616700836127e-05
3.9791629570368e-05
8.07220992110693e-05
4.99400877294581e-05
6.24154917620367e-05
9.27608537159365e-05
5.24627341783432e-05
4.81771504890661e-05
0.000141148709556557
8.78853127513511e-05
7.7317714161152e-05
0.000110142688035188
0.000126484751535437
2.94098629399081e-05
5.6538443394336e-06
8.55593728963132e-05
4.77343738080885e-05
5.42899061454581e-05
-2.22038839645043e-05
5.12910658156537e-05
6.50823057611013e-05
4.8754316032707e-05
3.16925253287089e-05
2.00120350206949e-05
7.40701769558194e-05
2.54250174212458e-05
1.18568727116083e-05
6.85736693520232e-05
4.10858698073441e-05
2.96100850603387e-05
4.52039751115354e-05
7.55259223140387e-05
7.26411920619766e-05
6.81253961467474e-05
4.52649587755017e-05
7.62430309701527e-05
6.15325031740794e-05
4.65686930285653e-05
7.6026724983052e-05
1.28191200487751e-05
6.41473057970194e-05
7.56005572246801e-05
0.000101570949878389
0.000131423636137959
0.00011633165491463
3.6981918885966e-05
8.28496707989546e-05
6.52780792666168e-05
9.87971601514868e-06
3.8631801108908e-05
7.76143535366677e-05
0.000114172361885878
6.80598668677654e-05
1.08089319891501e-05
7.66621191835409e-05
4.84704237294342e-05
3.11017649323955e-05
-4.51551354660607e-06
4.14556206780668e-05
8.1188673240207e-05
7.86005362775653e-05
8.1290322081359e-05
5.97508524321847e-05
1.5985445960547e-05
2.51932627273104e-05
4.97474606347178e-05
3.61508189905125e-05
3.50436267928977e-05
7.12824970275704e-05
4.95990028811131e-05
6.825880154962e-05
8.28189655091674e-05
0.000130360526256076
7.44396272697749e-05
9.37663193089352e-05
8.49891981070743e-05
5.83305195750036e-05
4.53237859223263e-05
6.13176629348251e-05
2.53957025525651e-05
8.92001267092134e-05
9.6068776464623e-05
2.29086127454603e-05
8.31440471856896e-05
2.82404937747196e-05
2.2789012350786e-05
3.15264986658457e-05
7.41049799480548e-05
0.000103746012296855
1.26868925075184e-05
4.0569934240107e-05
0.000101323320633561
4.42328737962395e-05
8.28195421070935e-05
8.75551911417853e-05
5.96557996121164e-05
8.37529688477203e-05
5.6173654615575e-05
1.26944934983328e-05
0.000122166440634466
5.6133612330537e-05
1.99443756714037e-05
4.50118167492859e-05
5.24806792459222e-05
4.01174152321067e-05
8.45809022362783e-05
0.000129729908677337
5.108422725785e-05
7.0555977639738e-05
4.93517160412537e-06
8.14134857952782e-05
0.000123753661076639
-3.20083161007907e-05
7.14805727437004e-05
8.6808180150091e-05
2.01580117124175e-05
5.3525681606163e-05
8.72771217712072e-05
3.67301830399416e-05
5.9356900348356e-05
4.82480634515194e-05
5.3286806901862e-05
3.56447008711092e-05
6.26707256301224e-05
3.63880196235447e-05
7.63161708723248e-05
4.73374988439945e-05
1.093098653859e-05
0.000118244188225943
7.21939143034018e-05
6.39143684530644e-05
4.96916027013341e-05
7.91514055310725e-05
4.69106808388524e-05
3.37896355829609e-05
3.43657304970179e-05
2.71695229092168e-05
7.66983818346195e-05
8.16118282604624e-05
0.000113317872552766
5.8007042186099e-05
6.10409713219986e-05
7.35159414210795e-05
6.10918850216553e-05
9.53840156380074e-05
5.55412306828973e-05
8.93848444761272e-05
9.30170758073817e-05
3.57491948059706e-05
4.04707119034344e-05
3.94548010969301e-05
8.27522538402926e-05
2.87669943551336e-05
6.28139822910811e-05
5.33693282830936e-05
3.86184757518219e-05
0.000147355351836682
1.96322416627975e-05
7.87203915674262e-05
7.76596626920604e-05
0.000111733190210667
4.80036042487755e-05
3.18666931458352e-05
-5.06755830976253e-06
6.99196084002805e-05
2.83738768967753e-05
2.10371730346785e-05
4.98610349476055e-05
5.43632470460482e-05
4.73408159982962e-05
4.73843012038891e-05
3.06977323459265e-05
3.0645587906907e-05
6.04233507463956e-05
7.36382608552939e-05
6.65339195795599e-05
5.72678543196624e-05
8.0431616839178e-06
4.77946877837577e-05
3.12134978704631e-05
4.47335895627636e-05
5.84424662843618e-05
-2.73508380547519e-05
3.27658092087124e-05
0.000107307107130516
6.54064664309845e-05
8.10794449024849e-05
0.00012054789955861
6.36038641125876e-05
3.7291869794429e-05
6.61371277028366e-05
1.12897221786344e-05
4.9538765148529e-05
6.52863599077688e-05
0.000108843900865731
-4.60440443388371e-06
9.57853825198957e-05
7.17560234864411e-05
-3.28752638902944e-05
3.35768967118191e-05
7.45795530079054e-05
5.934469897053e-05
6.92060068120429e-05
1.80130076258729e-05
2.6158610915078e-05
8.01443791345978e-05
7.60902442245908e-05
2.27173041779623e-05
8.18985044250331e-05
1.21022582408773e-05
7.56400938109677e-05
4.20634480527475e-05
2.04660623924165e-05
5.06520542766753e-05
7.18000860554263e-05
2.69174459586741e-05
9.12190300242769e-05
3.40137440389982e-05
4.90140314391195e-05
7.26557007254766e-05
4.33673261390067e-05
5.74515231964491e-05
5.97078059553055e-05
3.6359198906676e-05
4.1282054016141e-05
6.37453028931356e-05
3.92773408316906e-05
8.57856295062116e-05
2.46200362124961e-05
5.34823691914398e-05
6.54945777221051e-05
4.47362536381954e-05
1.31008616976461e-05
-1.3880256096589e-05
9.03779102831152e-05
1.38600172603353e-05
1.78894654342207e-05
9.31001125364077e-05
6.53828935238804e-05
6.38609122447928e-05
6.10821373395456e-05
0.000102178796266393
5.82193715132955e-05
5.72093134750121e-05
5.00397836690765e-05
8.3461976402594e-05
6.87505379302964e-05
4.54546840692196e-05
1.82784058110896e-05
6.33270831844403e-05
2.24761376514072e-05
3.87112684893159e-05
3.91906237437794e-05
3.6997889465743e-05
0.000114259311578462
1.41221088654577e-05
3.85836103043007e-05
4.41301882996311e-05
-8.19866042047899e-06
6.03137734122916e-07
3.2866444409002e-05
9.15568704568168e-05
8.18829614783984e-05
8.72851577993829e-05
9.54463998395605e-05
5.51596159211206e-05
7.13527958170426e-05
4.72660548258739e-05
2.40382335632566e-05
0.000101815609313327
8.22464861248859e-05
3.57662622044742e-05
5.22572501855734e-05
6.55010308541223e-06
7.09337466975011e-05
3.99031014065061e-05
5.31270884475979e-05
6.56392412470999e-05
5.90576707788135e-05
6.57966862273788e-05
2.54986419724153e-05
2.84891218101683e-05
5.60965001842318e-05
-4.52970312643771e-06
4.68158312556002e-05
7.44216945272164e-05
4.19326924226282e-05
4.7297932681269e-05
4.5178026992801e-05
1.0040085230341e-05
5.56825429594618e-05
-1.95505933307844e-05
-4.49409240303135e-06
-5.70768415055297e-06
5.28388535368679e-05
5.87128411099754e-05
7.28025105845078e-05
0.000112405097185537
9.94208771492844e-05
3.62864685794567e-05
8.09873407145794e-05
5.63483767972077e-05
0.000112595384990966
4.59759032114433e-05
3.14239976275005e-05
3.9866830790529e-05
6.34839883164052e-05
4.11784399271205e-05
5.39277827312011e-05
5.28283944311288e-05
7.67046981864883e-06
0.000111098874959751
6.43100861683648e-05
3.50625645055084e-05
2.35888132516371e-05
6.88151485683092e-05
8.76523309201804e-05
0.00011951994069839
0.00011677249489305
0.000103151958941906
5.40912447280146e-05
5.26830315070389e-05
1.12720814404647e-05
5.51573959026461e-05
9.4363114656e-05
4.59643103869718e-05
8.94680007753733e-05
5.37601912941701e-05
3.09475419934341e-05
2.94892023462874e-05
0.000119272182341787
7.67649052305637e-05
8.98544718052863e-05
4.95495915028068e-05
0.000119526566240813
6.57279159578228e-05
7.50395432296048e-05
2.43420519947902e-06
2.44946699410838e-05
2.75425081714454e-05
5.29494122096002e-05
2.10990435015276e-05
0.000103666158150085
0.000105713793922975
4.62872551516731e-05
2.36353882716216e-05
3.984810517299e-05
1.13934873333394e-05
2.54614508287188e-05
7.02597244722276e-05
4.31749753464416e-05
-3.96192262083967e-06
0.000108611812793382
9.05428917086732e-05
6.77737493013789e-05
2.45317636345134e-05
0.000111668776232434
4.64066405745025e-05
5.10908198906266e-05
7.09726002719824e-05
7.59155949145191e-05
2.62849330433e-05
8.44932312703403e-05
5.57663977598991e-05
6.1892110562808e-05
4.36067593322988e-05
6.24726092631815e-05
7.30877583809852e-05
4.8142540528021e-05
7.14583143804757e-05
0.000149947662819942
8.81910410871068e-06
3.3974249522292e-05
7.28984645426088e-05
8.70527556026345e-05
-1.09306261376417e-05
5.69252613667675e-06
6.71233200838816e-05
2.1420878844788e-05
5.61445541796234e-05
4.47828509223817e-05
5.79424158022961e-05
3.17861023447518e-06
5.05639692394971e-05
7.12901805314902e-05
9.13152519957182e-05
9.3101087418773e-05
3.24216791112722e-05
5.44082610462918e-05
4.58096491933336e-05
6.51760455119136e-05
2.50443345683415e-05
7.34448012133941e-05
3.21957112574177e-05
2.82700073138289e-05
4.99063952038464e-05
5.94201053176009e-05
6.94465770996212e-05
6.18820104854633e-05
6.42496197270758e-05
7.85608457552763e-05
0.00012553355693818
2.2795752353451e-05
1.20607597673955e-05
5.81824159742784e-05
7.34544777223247e-05
0.000127148445738078
7.32146334887008e-05
9.9174953599285e-05
2.43923451089938e-06
2.53384898889221e-05
3.74667553540866e-05
7.49350660067347e-05
0.000113949879463623
6.3903235091231e-05
9.36353817863874e-05
7.52973978757556e-05
5.61884451239132e-05
5.3246536753577e-05
5.01674111189346e-05
-2.08371217900078e-06
1.15248512345362e-05
3.99432839116277e-05
5.58758462086784e-05
0.000105831468225487
7.20396057443072e-05
-1.50482315884957e-05
8.69100631074213e-05
4.60404580114633e-05
8.650360924928e-05
6.22411128711244e-05
0.000102607495038242
6.119693452451e-05
-2.11378742936222e-05
2.39945566948748e-05
3.16049982885508e-05
6.20579190633172e-05
5.65412883636933e-05
4.21009814862307e-05
4.61056479946534e-05
5.63754641785361e-05
3.51073367943617e-05
9.61607041900588e-05
1.2267587554404e-05
8.62156307511464e-05
5.77366050766409e-06
2.81537436986722e-05
6.02028083227474e-05
7.83419774444326e-05
7.94045230979041e-05
3.76999422191522e-05
5.02449019194243e-05
5.77060844056158e-05
0.000113634300385099
9.74365079613124e-06
6.59577879873022e-05
5.74719294238955e-05
3.14676041215952e-05
7.92857488068408e-05
7.22569607828988e-05
6.8793652000829e-05
8.58257490231954e-05
1.80594890495951e-05
6.50373291925511e-05
6.77178054074682e-05
-3.31104253641604e-05
7.24378168639028e-05
9.71118537966719e-05
5.57704267864218e-05
6.2341200052193e-05
2.90951886350622e-05
6.66002151799175e-05
4.87590822027813e-05
8.71923857347444e-05
3.98912651698064e-06
4.30626970796323e-05
5.75519052760586e-05
7.76535652139091e-05
2.20902581551686e-05
3.03575689917636e-05
5.03757108134327e-05
2.78605542082009e-05
5.15113190978463e-05
7.59370782734489e-05
3.16928733932121e-05
6.21942017809934e-05
0.000118988715366452
5.67695543942246e-05
8.79840087593679e-05
3.39960701432272e-05
7.97516948423959e-05
7.87599961928528e-05
8.31523288843331e-05
1.92057072556234e-05
5.35391164137581e-05
7.45271063778612e-05
0.000107068685186733
9.86532260877955e-05
6.32178081041239e-05
8.92857678016911e-05
3.30198945739759e-05
0.000118063463140403
4.43879857895094e-05
0.000124437950273842
7.38864730581588e-05
0.000105025710222774
8.00189477473345e-05
8.32547609037033e-05
2.48716041017995e-06
4.36513271880524e-05
4.35536025558741e-05
8.73833004578713e-06
1.70192878280336e-05
9.05020871340824e-05
8.29920992416033e-05
2.78823179746825e-05
3.27594695760809e-05
6.17365320123481e-05
8.91352740062946e-05
3.68154533642591e-05
4.88313642421718e-05
5.87952752444044e-05
-3.36582124872548e-06
4.09644305676692e-05
8.13948733651761e-05
4.81619253297557e-05
6.91148878424348e-05
4.85581283366951e-05
4.73258769320974e-05
0.000128098630038379
3.63573979900555e-05
9.00701915431566e-05
5.37359836467549e-05
5.22169544961272e-05
5.63497111174077e-05
0.000107561730698997
6.43202736399312e-05
5.76899380118253e-05
1.91646663303104e-05
3.99266639521926e-05
3.49594724118389e-05
0.000100390562186015
3.40867490471896e-05
4.05176879044481e-05
0.000120774891483738
8.41006806205757e-05
4.98244936414195e-05
4.70456482311329e-05
0.00014541657801492
5.73234649246182e-05
6.50292654786282e-05
7.342617473144e-05
5.40498372713795e-05
5.71141456905918e-06
-3.23736426098034e-06
1.93891008406178e-05
2.71849862595537e-05
4.58077286325598e-05
5.47141622756628e-05
-1.36426500176705e-05
8.30595177551803e-05
4.26489186145025e-05
1.46444311502774e-05
2.34803472225527e-05
7.39279150541161e-05
3.27213503574146e-05
7.58786138507095e-05
9.63692602767846e-05
5.6839331195163e-05
9.55459687558227e-05
6.97236090744663e-05
2.43574444173951e-05
1.09160686298945e-05
8.81092396069873e-05
5.47067750022272e-05
5.95633649774624e-05
7.60075078933421e-06
0.000120603704029457
2.15921067433627e-05
-7.74531231057327e-06
5.98623963749312e-05
8.45342572696235e-05
8.40964329533734e-05
2.07557238707555e-05
5.89061000239601e-05
8.56424902861049e-05
9.96602422179381e-05
8.49927952401024e-06
5.12329312433912e-05
6.30117902211797e-05
2.88618022287004e-05
6.7233935013479e-05
4.76966237654296e-05
8.91228635147604e-05
8.23509242290275e-05
6.57418046938676e-05
4.90219154751331e-05
9.15282149007649e-05
8.28969428018372e-05
8.83429284146168e-05
7.38568425925772e-05
8.71870156580859e-05
9.05696581368325e-05
6.77463590832887e-05
8.00723309671813e-05
5.89028268955437e-05
7.65299367002474e-05
5.69195654356889e-05
4.43126341849135e-05
3.05839379377838e-05
1.32551852274614e-05
6.15866780147969e-05
3.7020433927037e-05
8.5986117096902e-05
3.26337334667879e-05
5.26177801726499e-05
6.21707301023745e-05
-1.07201074849599e-05
6.96618016428914e-05
5.80270035599423e-05
4.05886674250589e-05
7.94520068951398e-05
6.6332213916941e-05
7.47950800456806e-05
5.57050032470838e-05
-1.57822074143475e-06
0.000124601095668167
8.44618083072107e-05
8.02720758040285e-05
6.9917323576061e-05
0.00012600018325006
5.33905931981725e-05
9.59564148596068e-05
6.46648956952135e-05
0.000108732978295029
7.66406375675647e-05
0.000109543327927323
4.35786518009884e-05
8.74383788210798e-05
7.6371184588305e-05
0.000115823657937572
9.37417964148379e-05
0.000106184328085777
2.76025126688498e-05
4.48432534847871e-05
4.81362729584039e-05
0.000102735344846944
9.32824189024902e-05
7.23387605201083e-05
-3.61272273847477e-06
8.30367014933275e-05
7.64802213724133e-05
5.14032577744981e-05
4.95273894137024e-05
4.46026980296365e-05
7.84962071816249e-05
0.000113590842633658
4.58463742062062e-05
0.000104989069391444
0.000104097148826339
-2.60803015143525e-06
5.9921631690348e-05
0.00014618877438156
8.98888567089332e-05
6.46916015523313e-05
5.60459528861428e-05
4.95320079890224e-05
4.60493809509844e-05
4.86698147430957e-05
3.02787156088242e-05
8.20216837234478e-05
9.04506662429503e-05
7.04816230960263e-05
8.57278528473379e-07
4.91410056475533e-05
4.93010000398902e-05
6.2634911695872e-05
2.18227099397799e-05
7.21864308056155e-05
7.4170384392203e-05
9.13384354448652e-05
6.08011519449274e-05
7.6014983797226e-05
3.31259099359953e-05
5.42520376835104e-05
3.594166913015e-05
6.54474487120556e-06
8.98895367612174e-05
4.27322871750101e-05
4.18340952834981e-05
2.66105802305357e-05
9.0123232192251e-05
8.75215899654707e-05
7.56292439369246e-05
8.00605092197486e-05
6.60713623586548e-05
7.69309267621184e-05
7.06944148879599e-05
4.4350193175182e-05
0.000103419243516573
3.18247818717178e-05
7.69150513855906e-06
3.55148996554025e-05
9.6722483222227e-06
9.4625856800672e-05
6.87752980504929e-05
1.34880548947933e-05
2.01343255992892e-05
5.74959115433345e-05
3.15197803497451e-05
0.000120748606377929
7.91630814925901e-05
5.06124159383883e-05
4.26454591112016e-05
8.36529091353458e-06
3.71009846492783e-05
-2.43763468272332e-06
8.39545322562795e-05
6.31147555479923e-05
7.75135793903632e-05
7.24925343537468e-05
6.69816358812346e-05
1.91642207464365e-05
3.73046978865877e-05
0.000103770354892148
1.62656742964968e-05
2.81868747160601e-05
8.34751407643027e-05
2.34254624376874e-05
4.10713465106702e-05
4.62067055242371e-05
0.000105043959110425
7.17077542894267e-05
9.69912769149314e-05
0.0001154836017822
3.69802148304384e-05
2.03410004956825e-06
3.80677722071761e-05
8.38587256184748e-05
8.28087912353534e-05
2.42162718560331e-05
2.23142842162131e-05
0.000100724082871258
7.33146766487316e-05
1.55106241035441e-06
6.49197384819299e-05
-5.42605949183838e-05
3.21734076568618e-05
2.73122165477342e-05
3.36770677742408e-05
3.80629774226485e-05
8.71074545502192e-05
0.000105428074857333
7.24406140080888e-05
7.50505069216276e-05
4.08445672669479e-05
4.98467892285309e-05
0.000112328252311857
5.63853407492235e-05
3.72190732003193e-05
3.29590348641698e-05
8.95366462709554e-05
5.13956423124511e-05
9.03144792505231e-05
6.12703971747571e-05
7.58660835610789e-05
4.47804993305485e-05
8.93849918462397e-05
-6.18268775344862e-08
4.56876603646447e-05
6.29723292097683e-05
8.62741574339708e-05
6.23399477048846e-05
6.88244473846122e-05
6.07733090869881e-05
6.74810221014761e-05
8.77374682434077e-05
5.05553286004758e-05
4.41473131568405e-05
3.29637473022507e-05
1.72942132195936e-05
0.000100167658043468
-3.65209778914369e-06
7.24243679111733e-05
8.39843325863204e-05
6.73457885192476e-05
1.75413723644256e-05
7.47545671905242e-05
3.89159454505168e-05
5.16265773859768e-07
2.4620178463045e-05
4.07091209058786e-05
0.000114652359894388
0.000117248407647695
6.58255437234517e-05
6.30802538979466e-05
5.88392477906736e-05
5.00028112965856e-05
5.19766060876479e-05
3.17015709345497e-05
5.85857029061856e-05
9.88936355966546e-05
5.57927612110388e-05
0.000127075564548837
1.87236279141317e-05
3.57873031001199e-05
9.39131920628753e-06
3.49842992001139e-05
3.17402588197591e-05
6.94410004757981e-05
5.85781953650503e-05
5.34485765771665e-05
8.55236908749893e-05
1.37513887365444e-05
4.93251680571705e-05
8.15182288834086e-05
2.18372301329926e-05
3.46874166466247e-05
2.81392085404212e-05
9.41345965941295e-05
7.94278233931808e-05
6.33215893962452e-05
4.09605445512731e-05
3.78723798878142e-05
6.04182428956152e-05
5.15323609436192e-05
3.58146435066868e-05
3.28919434676339e-05
1.57221532426711e-05
4.70180070745384e-05
5.38855485162517e-05
4.00365683944203e-05
5.38044627057011e-05
5.19865738836141e-05
8.69818922026614e-05
0.000108890943933789
7.87225718948046e-05
4.98347813432666e-05
3.38285808667933e-05
9.41431448126271e-05
4.50276652850047e-05
3.8885478234645e-05
4.84334516643705e-05
5.31833919658758e-05
3.18637656603202e-05
4.5175479880344e-05
5.01549174202445e-05
4.42363793359083e-05
3.09880447526056e-05
1.62940720307977e-05
6.32876798358411e-05
0.000149292741144221
5.3035426958298e-05
0.000127498642499967
5.98674051967582e-05
6.96100105410271e-05
5.94115464282793e-05
8.88556130470118e-05
1.07300867948269e-05
5.83648123769732e-05
8.91881024884018e-05
3.70549756686367e-05
4.34570763270739e-05
0.000101976619224621
7.51394647887366e-05
9.64043540056189e-06
2.4916358828754e-05
3.23208164084118e-05
7.49997463559486e-05
6.04083873852634e-05
9.49852356054065e-05
-1.68621525984311e-05
9.32954970578592e-05
7.79406983340232e-05
-2.62743715352128e-05
1.80637838471135e-05
3.36392460718879e-05
6.9892644788614e-05
6.41719972540401e-05
8.32167366655528e-05
-2.76324896314296e-05
-3.81429358945058e-06
4.25613997693951e-05
8.16799714524571e-05
5.9546257776884e-05
7.44963454770986e-05
7.20969238855335e-05
1.99833439120006e-05
7.20100422901277e-05
-6.7279805810096e-06
5.2593372404987e-05
5.19399522426674e-05
2.49500148801552e-05
6.61258625091638e-06
2.56252037606037e-05
5.71875929976904e-05
3.74451422635064e-05
4.90673183600643e-05
8.2558667265083e-05
7.29170373900677e-05
4.7714359127408e-05
4.84566342020378e-05
-2.49777900879225e-05
8.82865183338756e-05
4.42721595147439e-05
1.70380141474844e-05
3.47046117320811e-05
2.43287503580213e-05
8.01757559038122e-05
7.75491784373173e-05
-2.59585904121375e-05
5.42504213807816e-05
1.62547135170278e-05
3.44275026763993e-05
-1.67935775805066e-05
3.64649008007332e-05
5.20439920036321e-05
4.76086965250455e-05
0.000107229281889737
0.000123396957100617
8.51881963700298e-05
1.93686102349049e-05
0.000129306340025185
9.37395474964092e-05
8.20168163489235e-05
-9.07113339075364e-06
8.33093400411857e-05
5.97590939535854e-05
0.000110273454363582
1.20772016501711e-05
3.31054647205111e-05
6.29421352092785e-05
7.88814977409226e-05
6.19837471369527e-05
-1.62600880980585e-06
8.38300956722837e-05
0.00014017547773302
7.3378490406069e-05
7.04894508679075e-05
2.95453472129494e-05
7.21921036998442e-05
4.60773806152693e-05
4.08248376653139e-05
8.1140558348562e-05
6.94534891033489e-05
-1.01661691406051e-05
6.72946200881261e-05
0.000124982754056363
-3.74813507807595e-05
8.15064932346657e-06
7.18447779946447e-05
2.19096081794578e-05
7.05822411893059e-05
4.4637587177684e-05
3.0147576628686e-05
8.66668207208e-05
8.84194101337089e-05
4.23865107000188e-06
6.75916278952993e-05
6.11957933409116e-05
3.27445070577289e-05
6.65086254517347e-05
6.78339617143836e-05
1.81705634085964e-05
-1.89623442606449e-05
5.19042900377664e-05
4.68182815819813e-05
3.68214207403986e-05
0.000112930975493244
-3.40190296421728e-07
5.29389468681603e-06
4.1068687749434e-05
8.30420369003417e-05
3.51550222741587e-05
3.54549977252342e-05
5.27117598542269e-05
-1.71936854255543e-06
9.61537923121218e-05
5.27346630869098e-05
5.79884598825825e-05
8.21023737127942e-05
7.26005802687742e-05
0.00011122223211259
0.000126661351274736
3.77650006623058e-05
2.72442651610758e-05
5.22505113029736e-05
7.58881655764832e-05
4.85734019178675e-05
0.000136924071516479
3.94604759004859e-05
4.95100588002988e-05
3.40701980261408e-05
5.16698560517282e-05
3.92557559631304e-05
7.29642540345129e-05
0.000106452399094375
9.05048621721093e-06
5.83327273548965e-05
2.95373067488036e-05
1.45873447764233e-05
6.54352388508324e-05
4.11762616735519e-05
8.40073862332691e-06
5.14287416235098e-05
4.89951294329326e-05
5.1242420057732e-05
6.06025964010787e-06
7.31202726695067e-05
5.96452671576836e-05
5.16365149856181e-05
8.92960590646122e-05
8.89970637699798e-05
7.87658400135412e-05
3.51579207935638e-05
1.85788074317082e-05
0.000109525033640079
1.85065155095321e-05
7.32093707679995e-05
4.16847117475098e-05
2.28794505109133e-05
9.36294281701378e-05
6.26856215092154e-05
4.33591460111572e-05
2.27724565498128e-05
4.79853905544682e-05
-6.45212976711275e-06
4.76255791150712e-05
7.10515802889065e-05
6.31323284288654e-05
6.11480800293438e-05
2.51476818580465e-05
1.58748372917527e-05
4.53959287213264e-05
2.24365634658156e-05
0.000107807489030817
0.00011450227419028
7.51713912543468e-05
6.8572205988177e-05
0.000109783639708949
6.00232415034575e-05
7.89414879103232e-05
0.000117188705190272
1.76813672259845e-06
6.06332713588554e-05
0.000105649343102519
0.000150607715946205
6.28052431133549e-05
5.06488329510041e-05
3.26533263208357e-05
5.23635959908891e-05
5.78796306849909e-05
4.16482484154017e-05
7.91620741384446e-05
2.56497559745065e-05
7.29426015922139e-05
7.04000716116166e-05
4.04532527094761e-05
4.52484776034516e-05
0.000115445640756256
7.35885419220691e-06
0.00010407666481445
5.05227929665119e-05
4.31980259193815e-05
7.39279714604545e-05
5.01247721602751e-05
6.09072321812043e-05
9.77730637001862e-05
2.87722860008382e-05
6.71623309310482e-05
1.92196305135497e-05
8.14342692565539e-05
5.28052397080065e-05
7.51947513783402e-05
7.81119884505323e-05
8.30356970562385e-05
0.000105368176887496
2.76877587401158e-05
8.11128288045955e-05
0.000107144241515708
7.14708073912732e-05
8.35357549299216e-05
6.41093023187963e-05
2.5603691322123e-05
9.58598417975686e-05
5.52751659854826e-05
8.33106354882592e-05
1.65069023049223e-05
0.000100269782735565
3.09474690294767e-05
6.57700187368398e-05
3.89772058817583e-05
3.89255521324116e-05
7.63725857525032e-05
6.68313507861749e-05
6.47150687917548e-05
5.04573251198991e-05
4.22509282631221e-05
5.85204390077964e-05
5.81152740402592e-05
8.3865408711132e-05
8.94908003842994e-05
1.47898871174923e-05
1.79642604136522e-05
6.50068584969124e-05
6.79067208875247e-05
-7.85893105956149e-06
7.48813843578671e-06
7.5132723695291e-05
5.71326123282176e-05
4.87727837240857e-05
7.2795385704273e-05
-1.7228560298491e-06
7.39383955109647e-05
4.5950813483268e-05
-1.12347332398368e-05
-3.73942574153962e-06
3.8919737576791e-05
4.0050820478716e-05
9.84165085162955e-05
0.000108048692408253
4.43307087077603e-05
2.9526186060316e-05
4.79523833183638e-05
3.98394211439929e-06
2.28110123144129e-05
1.64815900475391e-05
5.75699711777779e-05
6.6533880569096e-05
2.97123916559638e-05
0.000110861116821571
9.09451250015249e-05
8.53882943797919e-05
7.26247637372498e-05
2.02500267178923e-05
1.70232708420181e-05
3.08067187775061e-05
7.21108209493502e-05
-1.68878857744459e-05
7.23792860000814e-05
4.13627027396691e-05
6.42159353283783e-05
5.4865296544263e-05
3.46883066585776e-05
7.15679314429778e-05
-1.42450232789809e-06
3.02071603366912e-05
5.21170609536583e-05
-1.93358406215287e-06
4.79457656564576e-05
-1.71404138074692e-05
6.00692830479306e-05
3.27100145502457e-05
6.12823940521939e-05
1.90013441811626e-05
6.70347983435097e-05
7.35243596035106e-05
9.31737093763053e-05
6.55023606671695e-06
7.12373361365743e-05
4.72905116455681e-05
5.66743756729027e-05
8.8769843925185e-05
4.48976358106817e-05
5.91512236636166e-05
3.91479766990675e-05
5.93520761471606e-05
5.50339419346775e-07
8.02209263226865e-05
2.55326881499831e-05
6.60510854263161e-05
3.46685959301388e-05
7.59564295454163e-05
7.35522572169847e-05
1.83565597204141e-05
6.28215000749313e-05
5.21981074471775e-05
3.33291522554268e-05
3.39682349214825e-05
1.16434342473286e-05
0.00010280561095993
4.37538026982888e-05
3.84575454733341e-05
7.27064340585278e-05
7.22837045065594e-05
7.3270096579842e-05
9.4019442998847e-05
0.000104345501773657
4.02914811263579e-05
0.000124120120085579
4.93847037951381e-05
3.28816325125934e-05
8.53405327212956e-05
2.27562371156412e-05
0.00010211293172819
9.20409404506531e-05
8.04802414206297e-05
1.79313039365583e-05
4.65713259868741e-05
2.99848160730383e-05
1.48416680715093e-05
-1.92079448941159e-05
7.94170086849551e-06
9.49022779435531e-05
8.32970434536181e-05
6.17213119588861e-05
3.63138436654395e-05
5.23676527640694e-05
1.54405883176141e-05
8.45056611551766e-05
5.84244809769632e-05
9.52672418500829e-05
2.7965151990748e-05
8.52935539867742e-05
0.000113643403073967
4.64180202428296e-05
7.90367995277726e-05
3.41079079422937e-05
6.83426037216068e-05
7.46539650573817e-05
8.78583287270964e-05
3.57168775658028e-05
1.36716084576073e-05
6.60204669424258e-05
7.29424959791124e-05
3.58145033420238e-05
9.7648448317699e-05
8.20114143729476e-05
3.2592154481154e-05
1.97909666670983e-05
3.81800561893681e-05
3.20979314844069e-05
5.50877092817516e-05
3.75481151715021e-05
3.98065572831429e-05
5.8325390273598e-05
6.19508692538404e-05
6.79642313263411e-05
8.04693328078267e-05
2.21325708388608e-05
8.80500019160903e-05
7.11314437057043e-05
6.51524724618618e-05
3.26566532344706e-05
3.38729466667081e-05
3.99501730162421e-05
4.93213554791909e-05
0.000106844575969161
3.68697241375936e-05
0.000112771924108034
0.000103840086297975
8.15468706787349e-05
9.04237336065835e-05
7.2640834702012e-05
7.63358571640217e-06
0.00010046981266009
5.1399863528884e-05
2.65486683189096e-05
4.98070088247143e-05
4.94650632145518e-05
6.61239920917608e-05
5.51959939845243e-05
2.17161939025989e-05
0.000112380660953891
5.39359164819749e-05
7.81545064727245e-06
5.3627965495144e-05
0.000100877598132412
3.00886085401207e-05
6.53384146431275e-05
3.69306594053745e-05
6.69170169754891e-05
4.33777299575544e-05
3.64896482826484e-05
6.05731676314479e-05
8.1175210097346e-05
0.000109240502529369
6.9715526517608e-05
9.90870060494844e-05
0.000129214919424917
2.95621432766621e-05
1.69227012415706e-05
8.04060134500073e-05
0.000110898839980159
0.000107697037950672
1.15664101689188e-05
9.90485264813918e-05
3.68936038370243e-05
3.94888244809149e-05
1.37159002894655e-05
8.58961222115418e-05
6.86436063977691e-05
5.08351454895891e-05
3.03753239531633e-05
-6.89495471565668e-06
5.41849502869423e-06
3.14240213330417e-05
6.32487702888802e-05
7.78543195663868e-05
1.80095873365624e-05
6.93279047280213e-05
7.95352749608323e-05
2.77846487374401e-05
3.3811875398989e-05
3.37916137407285e-06
9.26138647732325e-05
4.78647703352093e-05
7.83720852117991e-06
8.57561067731803e-05
2.13098864550167e-05
1.06435137908858e-05
0.000105243598954424
7.95968819645625e-05
5.06582624744779e-05
8.34176902309045e-05
9.19175274257427e-05
9.3044920828392e-06
7.57899946433953e-05
0.000109906028331171
9.17395943554375e-05
2.96954911268392e-05
6.40481205496032e-05
5.77921668186069e-05
1.59164898385351e-05
8.58220228050182e-05
7.5392118573978e-05
6.96950880031321e-05
6.51378542245804e-05
2.90670983667884e-05
7.31649200642068e-05
5.9093321585255e-05
6.64689155322017e-05
0.000131569377396146
6.90858650591074e-05
3.21883756788318e-05
9.88612467090584e-05
7.50153313469032e-06
6.50228069018477e-05
4.18682110651621e-05
6.86295687135953e-05
1.27045286022144e-05
6.57670471730487e-05
5.46678713549755e-05
3.21437434626429e-05
5.26960787140438e-05
7.17597654266353e-05
1.99409431132791e-05
0.000120505573299543
0.000123636605031939
2.55776351595013e-05
4.79696460328336e-05
4.99120618895132e-05
-4.69338978737209e-06
5.5169863571953e-05
3.14416931324241e-05
0.000105148745358435
4.09692951482622e-05
1.15137421681063e-05
7.4230448393591e-05
4.17569092355309e-06
8.12322121452718e-05
8.41439445593846e-05
4.73845151768271e-05
6.73642880972817e-05
0.000115016719998522
4.17526711732579e-05
3.67340684780203e-05
8.01597950814405e-05
7.50501475100125e-05
3.24507204969775e-05
5.93090609013037e-05
4.22454065690913e-05
3.9866508195048e-05
7.02708060645511e-05
-1.15809615096625e-06
4.84441947127815e-05
9.59171638131281e-05
4.34844491829811e-05
6.48596770943124e-05
5.46081450309838e-05
6.51812524613158e-05
3.86440240081245e-05
8.88871918309767e-05
3.22603117072947e-05
-4.69845708108834e-07
4.4905112397868e-05
3.01909028461416e-05
3.87226404733352e-05
6.90383367957472e-05
2.25516230318876e-05
2.67011513227492e-05
4.06148782509431e-05
1.86048027504845e-05
9.27916567951898e-05
2.14963662776396e-05
1.26958916717202e-05
9.97600152161064e-05
9.15414882064789e-05
6.41485313994646e-05
6.51742928010509e-05
7.87132192338709e-05
7.91409779760859e-05
5.65486821596282e-05
0.000104771906672306
3.52467465518505e-05
4.15947714646468e-05
0.000107206193278219
6.86536237033497e-05
-3.63472188368473e-06
5.9087673353173e-05
6.94035020481282e-05
0.000118931331165351
3.26560999316758e-05
7.93824721781241e-05
0.000107819134876997
0.000103223314589556
0.000102967199334844
9.88264247494129e-05
0.000113420407274203
7.14942375938533e-05
5.54252001663598e-05
8.97907538817979e-05
0.000134784889514664
0.000111342239128806
7.48005023932168e-05
5.31887069820908e-05
7.73158766595424e-05
0.000101250513516329
9.24588526026627e-05
5.00380607164352e-05
0.000118433385954461
5.84813846094091e-05
5.08460061187099e-05
3.99602660481074e-05
8.7173326607353e-05
6.39577159708892e-05
0.000127777516077211
-1.16744912521486e-05
6.03442616069e-05
-2.80112423545702e-05
2.84390779146278e-05
0.000110996247927012
6.01836454299116e-05
6.03816077701405e-05
0.000103634950595595
2.35473393027316e-05
1.22381752147536e-05
9.66362507899122e-05
3.497269955719e-05
7.96695149840461e-05
7.52501496544128e-05
3.39367951432125e-05
3.15227249577305e-05
5.08826139935451e-05
7.43074513951169e-05
4.42951915948164e-05
5.14713917238861e-05
8.91167886268628e-05
6.95272209495576e-05
5.39137621257246e-05
4.62028148074334e-05
5.28642618901914e-06
3.98727844895988e-05
9.17770061064167e-05
2.33842343837284e-05
6.79214366318342e-05
7.51078297087299e-05
4.33051900429132e-05
4.08595015051971e-05
4.97787399515469e-05
2.47545204155507e-05
3.13555812398492e-05
7.12783756965835e-05
8.69950006967134e-05
9.06008725484939e-05
3.3144572163665e-05
5.74608246161894e-05
1.88280378499563e-05
5.95509945387926e-05
4.41333618167969e-06
7.0967577048793e-05
8.91446908034273e-05
2.62426639478648e-05
1.31786806057793e-05
6.55190456370894e-05
0.000128113316762759
3.94267143897999e-05
7.81241259512164e-05
4.40793875893984e-05
0.000125737599359017
8.31511261755825e-05
7.97668819682206e-05
-8.77593857091356e-06
8.87502063712045e-05
6.93607897506293e-05
7.84758591781255e-05
3.75565527754586e-05
3.50001412224206e-05
7.06012020257571e-05
7.2227978412957e-05
8.40622133174699e-05
8.02616471823239e-05
0.0001251047148781
9.73023652805575e-05
7.42262193528905e-05
8.24032527103481e-05
0.000130760581361516
3.42841940569447e-05
1.86422682469899e-05
3.72572119614727e-05
7.37479695720816e-05
1.86279512018268e-05
6.88110702766667e-05
8.74364008357429e-05
5.50304709419258e-05
-3.96727317899163e-06
6.82972951840741e-05
4.22018259699569e-05
7.86065550392044e-05
6.66925849030816e-05
7.19242818807933e-05
1.94886134051421e-05
5.44999914720957e-05
6.46924800231223e-05
0.000108381301420627
-4.31397128312735e-06
7.87789173697871e-05
3.34992692828577e-05
4.4633565576286e-05
4.96377769622255e-05
4.73992801057954e-06
3.17807194809174e-05
1.19140791861192e-05
5.79584094861829e-05
6.28350674102371e-05
4.76747309145234e-05
6.87487567180718e-05
2.40975580238508e-06
4.52667110155167e-05
4.26102934902736e-05
4.64433958417641e-05
4.68933411298464e-05
9.02432477177994e-05
4.57096399055135e-06
9.92297132812581e-05
1.76349055006158e-07
7.67764099484925e-05
-5.11092707509447e-06
2.58649016704444e-05
3.0399334345108e-05
6.16511800943636e-05
2.25008156112749e-05
4.52257753390346e-05
0.000102935147930302
9.06386836975344e-05
4.71413634830492e-05
3.49076449494961e-05
4.20560841562173e-05
5.67721208998322e-05
6.81518854041294e-05
7.20623290007801e-05
0.000120732077401913
6.2262211336196e-05
8.33516109122356e-05
5.55676316666519e-05
8.73036959863261e-05
0.000118707900821038
4.19208116435252e-05
4.74804616649054e-05
8.48458303444376e-05
1.63061820095285e-05
8.73829032845336e-05
6.73212026590566e-05
5.78462756765482e-05
4.47273170429006e-05
3.97565963724847e-05
3.79719350076264e-05
0.000121169090943282
7.99993234203786e-05
7.20657492116838e-05
6.93693743020723e-05
3.64791089483916e-05
8.16725280802603e-05
3.41317501986894e-05
-1.61078910504861e-05
8.38484016156091e-05
5.34868194728809e-05
7.55121846657986e-05
3.15665274595351e-05
-1.15176034254662e-05
9.8216829098394e-05
6.70428922164541e-05
9.90295344001273e-06
4.13471910123592e-05
3.98659014055825e-05
3.80559828597315e-05
5.37166964303201e-05
0.00011531089114698
7.19677367681794e-05
5.6671554342261e-05
8.08173363740552e-05
4.36959670808987e-05
6.50681478809724e-05
0.000123125434466723
6.14122946135579e-05
-8.34734267281049e-06
5.43350121769158e-05
9.20131770984551e-05
7.95702197024167e-05
1.67068318564766e-05
7.60949155997848e-05
-2.60909585734391e-05
4.67509811403969e-05
6.72732051483418e-05
3.29847734696921e-05
9.66272134325887e-05
5.11285299030597e-05
-3.07812055834677e-06
6.40852633171927e-05
9.72889350713587e-05
6.42187783427438e-05
3.28177013937654e-05
4.64335921964724e-05
9.22378711702155e-05
5.90923690888747e-05
1.75712470718861e-05
6.99351460815767e-05
4.78777757085976e-05
5.17923584838024e-05
1.10004144773501e-05
4.66471384842942e-05
2.91021667064298e-05
4.60582559890144e-05
0.000128390295478758
1.76082869003915e-05
9.18863328702582e-05
7.55965681160201e-05
8.83911522458891e-05
6.33179678704918e-05
4.39821720592923e-05
8.75957081198619e-05
2.54495954731295e-05
4.73922950803968e-05
0.000123489492184522
6.10174018023287e-05
4.19111628400343e-05
9.31839549209263e-05
6.53072330361117e-05
5.74304112260962e-05
9.41122815129024e-05
3.08135109756523e-05
-9.21120619141253e-06
6.52962632211898e-05
4.39355637294259e-05
8.58843481764022e-05
0.00010198295918506
3.14387447120595e-05
0.000106126346932627
5.76674878086686e-05
7.82708896210309e-05
8.19104608584989e-05
8.69266641024611e-05
5.70657522436571e-05
4.65009188626433e-05
4.36271809046241e-05
6.61240644159831e-05
-1.02064506780264e-05
5.13349248304195e-05
9.74103324089999e-06
4.90073682026971e-05
5.30460098851632e-05
0.000102409040903825
4.14883063617335e-05
1.97241505159046e-05
7.69291988916677e-05
-3.15157596173948e-06
8.71647489017799e-05
0.000101355763131337
8.45670680549726e-05
8.81218886948316e-05
6.8411296944998e-05
5.89796301238773e-05
7.80287796483817e-05
4.06303504590929e-05
2.51182412918449e-05
6.08189486862931e-05
0.00010778067855386
0.00012797702346905
4.73137457298715e-05
-1.14834594063608e-05
6.00871555510365e-05
-2.87863261318494e-05
5.2666005021485e-05
5.17669029184936e-05
2.17137785906742e-05
0.000107831975409031
4.40671344689985e-05
5.46362152000475e-05
6.51970773285503e-05
1.57273687926147e-05
1.71033939208554e-05
3.71455333941948e-05
8.62049867634148e-05
6.76580685450246e-05
1.15683080046295e-05
8.43545882750725e-05
5.45860273790908e-05
8.31917890835057e-05
3.1753733544914e-05
5.77666393617103e-05
5.44933461822367e-05
7.45514726245035e-05
2.21027063312682e-05
5.36309636904404e-05
5.02911602881374e-05
8.33221708231236e-05
3.15982088946509e-06
5.31945155870126e-05
2.00723009242297e-05
5.76930808954407e-05
3.93689504798915e-05
0.000103474883460686
6.35898479367071e-05
4.5438381864314e-05
9.42142096087665e-05
6.45760886575704e-05
0.000112116049137317
7.36092463224976e-05
7.94157312236215e-05
7.45387074416874e-05
5.30103686798684e-05
9.75615682218196e-05
8.14841235719061e-05
4.54228212894127e-05
3.88445954720129e-05
0.00011231109059288
2.77287065358936e-05
1.01279278941049e-05
0.000108369862974133
0.000101915582099828
9.43697806131838e-05
7.29145018751817e-05
7.90732226437247e-05
4.69498336874087e-05
7.72906028830478e-05
5.11781708727593e-05
5.90412473820156e-05
7.94532322522155e-05
0.000126812571376838
5.93113064584248e-05
9.97490158874289e-05
0.000105779657447414
6.56730096412331e-05
3.07171339720491e-05
4.44786691599241e-05
0.000105634705038354
7.6272916677094e-05
6.70922439840818e-05
9.129747126916e-05
1.5218797918732e-05
-8.38150583357843e-08
5.89315220113817e-05
2.43459199476458e-05
5.42422061973692e-05
2.23072999090363e-05
0.00013621434088892
5.91891782487711e-05
6.55919973494458e-05
0.000113178904574823
1.44931237956879e-06
7.41720152274516e-05
2.22210598516807e-05
4.61013964379477e-05
-1.72599826254425e-05
3.52159450444709e-05
2.33444248245689e-05
8.55092814099145e-05
7.13861158440703e-05
4.93603414073503e-05
5.63321111287442e-05
3.32607431873005e-05
1.67388135815217e-05
8.4704085252405e-05
5.7004717726481e-05
0.000122023921661952
0.00011734633655019
1.21428750648788e-05
8.33634153364218e-05
4.25060608472629e-05
6.70963852138321e-05
9.98378365345757e-05
5.01296562651782e-05
0.000106452030382935
7.2619713140045e-05
6.61952529637238e-05
4.08333705214451e-05
5.09408408996315e-05
4.87111376782295e-05
9.00622791561274e-05
0.000135729412661308
6.25632105553573e-05
8.50948171678323e-05
9.26419873126773e-05
7.76600079172782e-05
4.34073535027885e-05
4.95963765457265e-06
7.50753135556075e-05
6.14973780213912e-05
8.99625063419293e-05
5.51334855762987e-05
4.7766563428721e-05
3.32294024525721e-05
3.77201363844399e-05
-2.14685272715638e-05
6.98324330897994e-05
0.000100576670912045
4.11974181029988e-05
1.81513627175068e-05
9.04084406031825e-05
7.55150565032356e-05
7.41572372982842e-05
6.3223092644334e-05
7.64338258830464e-06
4.88613533498717e-05
7.04913236019427e-05
3.96941970278539e-05
8.15536200850107e-05
6.74993675334337e-05
3.41496599526527e-05
9.17317428352943e-05
3.3804106263379e-05
3.92914302304071e-05
4.70373346841663e-05
0.000128885246234802
-1.06453539387544e-05
0.000104450680689721
9.38119071521337e-05
4.44403711377085e-05
2.15549348174008e-05
6.6830068029807e-05
4.8521264714441e-05
7.13350171655222e-05
6.44960928994576e-05
2.63594343959396e-05
5.00714375582794e-05
7.58165550049406e-05
8.75233134925819e-05
2.95240848768715e-05
0.00017029057604421
7.79630182563629e-05
7.78259285867524e-05
6.04178397599016e-05
3.09045986029952e-05
0.000100038505134513
4.23540259588159e-05
-3.18131635981877e-05
9.4180762398e-05
2.97384679477726e-05
8.14179088581266e-05
4.00415781025945e-05
5.03956202495171e-05
1.33104015194595e-05
3.08993159960341e-05
2.48553567872329e-05
3.51152658981878e-05
6.69010116267004e-05
3.35974363467813e-05
6.20579258898969e-05
0.000130141817687081
7.3536528571362e-05
5.22905060936774e-05
3.75155009665926e-06
7.38073680534325e-05
6.3258120194701e-05
2.22741216489137e-05
5.31109599040657e-05
3.40345480206394e-05
9.01878283433711e-05
1.86026930925478e-05
7.31449754220422e-05
8.48188368161768e-05
1.43189242345988e-05
6.34267139488512e-05
8.77757606118478e-05
7.28839298331082e-05
8.18157980098427e-05
4.99838265713916e-05
2.89727192669684e-05
5.59337468241251e-05
7.8760620841855e-05
8.12991081229276e-05
-9.22611114337508e-07
7.50199381799803e-06
3.57869144744344e-05
0.000116837405362173
2.79671617102712e-05
5.19525813845192e-05
1.26202898101274e-05
6.60922868075417e-05
8.53999806061267e-05
3.16818640555395e-05
3.43821458629764e-05
9.0691689273397e-05
2.63470794101998e-05
3.96895683795704e-05
3.74441352426724e-05
9.85138983407272e-05
0.00011272182449286
8.86185950599011e-05
4.6563913267216e-05
-2.04790892575689e-05
9.37355665261059e-05
2.09541173984995e-05
3.90402623859374e-06
9.41102087393295e-05
8.60267771359204e-05
5.60420043585807e-05
-1.40364852120678e-05
3.54864761792815e-05
0.000100830730388345
-8.09157778001678e-06
-3.14835828502647e-05
9.67510071416588e-05
6.70779707710275e-05
5.10703634215885e-05
1.8867502269964e-05
8.74602237137286e-05
0.000125343163395638
0.000122081907929256
8.36592072479161e-05
-1.57985065194742e-05
8.81135970243196e-05
4.74582884245815e-05
4.59524308740427e-05
7.929460124903e-05
5.88121155796885e-05
3.74961795384388e-05
9.88243851563234e-05
4.06579604703095e-05
5.87602072990845e-05
7.065846118226e-05
9.79091843181022e-05
3.29782629070923e-05
6.25003822236107e-05
9.38204531147752e-05
8.5125759011452e-05
8.50703276443535e-05
6.06507629152418e-05
0.000107009771772943
7.10944413923019e-05
8.20546606112787e-05
4.09855052047056e-05
6.15792007010041e-05
4.04169409788124e-05
1.43874466000124e-05
0.000104581371740558
5.84550582989319e-05
5.7363404465812e-05
3.04955287596056e-05
6.68322128231069e-05
0.000102600097237301
7.93416224723131e-05
6.45590033340177e-05
3.12701786415287e-05
3.62119799928498e-05
3.04390861762156e-05
2.5324094267533e-05
4.30741938506102e-05
9.5684186893523e-05
8.86576657060891e-05
6.62318166840089e-05
8.02752420319173e-05
5.37947897686489e-05
4.62817478393567e-05
8.74457828532399e-05
4.60211534403706e-05
7.87408338221615e-05
9.44570703939895e-05
6.55508289491007e-05
4.53349226677019e-05
1.51342643781512e-05
6.0582223886069e-05
6.60232942280801e-05
0.000107152287559415
0.000123499941879893
6.04477544267907e-05
3.86938725616944e-05
4.86164508584219e-05
4.63996969071599e-05
9.67839218464105e-05
8.85492698656286e-05
0.000125895645609104
7.47890127164249e-05
3.48896421258153e-05
9.31524371999352e-05
7.13696433064855e-05
4.70820308962875e-05
4.3998508937238e-05
9.07411241045585e-06
2.15134978130273e-05
8.66308417215385e-05
3.01343364869852e-05
6.97877988770186e-05
3.28818774991548e-05
6.13605514692056e-05
5.35613921489013e-05
6.50659772161914e-05
2.65477424389816e-05
9.19862516901227e-05
8.60569095808603e-05
0.000103546974184793
4.39849411639166e-05
3.93477636671871e-05
0.000111424867559324
6.02553572501682e-05
9.38647705723111e-05
3.42003732618345e-05
3.82305679408295e-05
1.13943657586895e-05
3.88523817143024e-06
4.47765635285201e-05
7.9168752449479e-05
7.53965312278735e-05
2.62027263555855e-05
4.23798753040896e-05
6.28204577319501e-05
0.000101392859660951
6.1658124770394e-05
7.50706863333167e-05
8.1255036819051e-05
0.000122262716977109
0.000132322598201805
-8.54065083541182e-06
1.20725369427705e-05
7.06164484093517e-05
0.000110254058325725
8.11223638692672e-05
5.75195157144126e-05
6.47393377499454e-05
2.64760105755992e-05
2.32480580999806e-05
3.18932421610722e-05
-3.2452300525282e-06
5.4423373011208e-05
2.50738455367581e-05
8.19315685697271e-06
5.57515314623225e-05
6.77078074680101e-05
-2.64833906317019e-06
4.62363993606061e-05
2.80837096246428e-05
-2.5321993097468e-05
4.9094168025405e-05
6.91726226236351e-05
7.13164254073691e-05
0.00013416939056893
4.3762656832727e-05
5.1503732485561e-05
7.79025905536717e-05
-2.72528488057955e-06
6.250992245573e-05
8.53071355986873e-06
0.000104938053711759
6.58467736064699e-05
4.75592616737682e-05
5.14020855703031e-05
0.000123193373053568
2.97908913420392e-05
2.3957360911767e-05
3.2875982524491e-05
3.46671004387782e-05
2.41414415224256e-05
7.67602419879223e-05
5.68902323029252e-05
-1.70602815773656e-05
7.02929074509054e-05
9.54647642310416e-05
5.84057351001431e-05
5.7588235355373e-05
9.59328728464645e-05
7.34351465146107e-05
5.07146063981322e-05
9.21210463551388e-05
0.000109186939700039
4.90496327545439e-05
9.70302820467347e-05
9.53244534311329e-05
6.61634547506089e-05
7.02396747361609e-05
4.86102366279717e-05
5.53722196073517e-05
0.00010332914478084
6.55813113330818e-05
3.0909559322929e-05
6.81608264538188e-05
4.78510519137875e-05
1.28559359268904e-05
0.00013242824167045
3.67672184909905e-05
9.55278112251515e-06
5.00680083738205e-05
3.3052831787514e-05
4.90148587178192e-05
1.85334545319776e-06
3.76470615370151e-07
-9.18937044212904e-06
4.22666741747393e-05
7.98338570139426e-05
3.99077088376264e-05
6.6827382722788e-05
6.71181826399429e-05
7.46902804040356e-05
7.51822666660327e-05
4.09415783992377e-05
6.59302124582998e-05
3.02173249975005e-05
5.41726618212299e-05
9.07857587299303e-05
5.63108855842532e-05
2.78346225570892e-05
7.53174209562032e-05
0.000100187958171864
6.54650352634788e-05
0.000105938736318329
5.05452390087759e-05
0.000123765071769458
9.65226399179361e-05
6.48335705224273e-05
6.207682718462e-05
8.37879575153194e-05
-1.76538624175629e-06
0.00010602647000131
2.58594677304223e-05
9.15005053662459e-05
6.46918376182445e-05
2.56537230253763e-05
4.42211786952096e-05
7.63038234247054e-05
5.43748258584626e-05
4.2954197681883e-05
-3.02247861667173e-06
7.84505336373755e-05
-6.44652242988734e-06
5.02878988884963e-05
2.51804356863616e-05
2.46578687937979e-05
4.91845297626827e-05
4.25722147344397e-05
9.79843421731919e-05
1.46709124148916e-05
4.5149879363403e-05
2.42808142875945e-05
2.46871707586791e-05
-1.30239739857227e-05
2.26082449095944e-05
4.38381139142542e-05
3.65617956971044e-05
1.82240009597493e-05
0.000144681447823845
-1.62513391822134e-06
6.70646717192113e-05
8.15342163011014e-05
0.000112218014235511
6.97749743573246e-05
7.20329332822195e-05
0.000165763585581093
7.1672929949516e-05
8.87710060378173e-05
6.61953605794628e-05
8.31510812216959e-05
6.85574060910561e-05
5.82690921085214e-05
0.000113400682118073
6.73763966668809e-05
8.54291937090939e-05
3.8464874960988e-05
7.41132461162842e-05
4.95157864228903e-05
4.36625842326504e-05
2.66792790541701e-05
8.73929392430129e-05
9.60424394053536e-05
5.17228634756062e-05
5.43099762917881e-05
4.69983190937771e-05
1.73290151000143e-05
8.19565044925657e-05
6.47622871214543e-05
5.37852605429501e-05
1.72994322241097e-05
5.13879526970471e-05
4.12822390931521e-05
7.05032371409573e-05
5.64221048374995e-05
5.32792816898522e-05
7.08285771472741e-05
0.000126254778873774
3.89725619542267e-05
7.55146900533092e-05
0.000115144212669294
1.41587503973217e-05
9.67833933098026e-05
9.79263740412816e-05
4.52332813368543e-05
8.01310071548577e-05
3.03668239795469e-05
5.00885234045802e-05
8.94836833539587e-05
7.30136471082024e-05
1.10772205497203e-05
4.34511324367119e-05
0.000106767534629459
4.91290069992058e-05
3.02956690440545e-05
7.5553141093574e-05
8.88070895564399e-05
0.000105430589548461
5.52030375414161e-05
2.50833803119582e-05
3.04981691018081e-05
6.33803798164335e-05
6.88228062665092e-05
4.48496235486819e-05
8.53900586564567e-05
4.17488274301009e-05
2.32028352465169e-05
7.68043293602061e-05
-1.11298227557499e-05
8.44677484839973e-05
2.70409872956569e-05
1.18309256043571e-05
0.000101466829361714
3.61068797660605e-05
2.24568923018071e-05
4.86333032856446e-05
1.96802503703672e-05
5.00512633850907e-05
6.90709319999653e-05
9.50145161230169e-05
1.07370072700479e-05
8.0759471661124e-05
5.42667632988027e-05
3.62332759997917e-05
5.25942635889791e-05
2.30414732622358e-05
8.27759722552411e-05
-2.02140647423835e-05
8.19577256593912e-05
7.89639862361387e-05
5.70404952654275e-05
6.18677568493333e-05
-2.0463297208176e-05
-1.42386434289455e-05
1.64901928135478e-05
0.00010961065988285
0.000102271071937907
2.04372627488978e-05
0.000104353514347506
7.40621568813547e-05
9.2009262391331e-05
9.60941076802255e-05
0.000102416302618578
0.000122089018662861
6.55178047603205e-05
1.73674498820494e-05
1.05029612809463e-05
7.17500731349473e-05
3.48556713400761e-05
9.40578310411237e-05
3.50637240668874e-05
0.000111398996244962
8.39137772192151e-05
-1.90586992584473e-06
1.74117868561239e-05
6.63500634225954e-05
0.000102604954404444
6.28845369027533e-05
7.57633081625835e-05
9.09371793580031e-05
6.56882319761228e-05
7.12982416029444e-05
2.79618747340095e-05
9.71813868917432e-05
3.15780315853284e-05
6.43287435555996e-05
-3.68251043800357e-06
4.5867364032092e-05
0.000125167645356411
3.70540744467155e-05
4.7490103168894e-05
6.88611813631091e-05
4.44892749597147e-05
4.72886602469212e-05
6.36269834367679e-05
-1.58631587215364e-05
2.54946476792927e-05
5.13649329736442e-05
0.000108612673148261
3.8503946065848e-05
4.72523329638833e-05
8.25496591572775e-05
3.56101762807423e-05
6.25186225366303e-05
0.000104038456485312
6.58638234632548e-05
7.29909910123192e-05
5.11844645702012e-05
5.89352134988953e-05
1.14420565535563e-05
9.55163615054273e-05
6.71849969006803e-05
3.28504336927634e-05
5.2724858871764e-05
3.96616537144882e-05
6.54087597523262e-05
8.62437036393798e-05
6.03051265595819e-05
2.16645339860755e-05
3.85370876631307e-05
1.79016194693893e-05
4.05043242506135e-05
4.5138351731849e-05
0.000103622443839591
7.12941287910286e-05
5.79462537251645e-05
6.01702815727738e-06
3.63073208582229e-05
3.23402648179324e-05
6.54165531008724e-05
5.35994900276342e-05
3.0069392535117e-05
2.87510169019707e-05
5.00083773550033e-05
9.42981545331648e-05
7.84107962790123e-05
6.08921188329798e-05
4.156834306622e-05
0.000116064280922836
6.5365991410403e-05
2.95191595148665e-05
5.7438357550029e-05
9.59796867726598e-05
5.31086932864461e-05
3.4503057762612e-05
5.34035866313941e-05
7.68012493550583e-05
9.54373063526152e-05
4.89301322137323e-05
7.10626129268348e-05
0.00011666822693791
1.80095333317749e-05
6.47585811685754e-05
4.65048876448503e-05
4.70348045810245e-05
0.000139661849250223
3.39357182827295e-05
7.71707369695819e-05
4.70223847374548e-05
7.98521572873193e-05
7.59988815462911e-05
4.44585164538625e-05
2.80588249651177e-05
0.000101460615830498
2.97367795842815e-05
9.79471532839213e-05
-2.15459828686474e-05
4.80468754787294e-05
0.000113755867331445
6.94048568324606e-05
8.40808760889993e-05
6.32461345073835e-05
7.57212034862144e-05
5.2872571501702e-05
2.19166119856035e-05
7.52625451707923e-05
6.47232024156351e-05
4.56203611903782e-05
9.97395000558512e-05
0.000107569681490717
6.79470461715429e-05
6.70165948438513e-05
9.42412373143954e-06
2.59801521915209e-05
-3.17194186440335e-05
3.00103578543126e-05
3.18540322488227e-05
4.04374996991613e-06
8.37142042376969e-05
3.00454184715008e-05
-5.40464373974515e-05
0.000133677652470202
3.84293570101656e-05
9.86291852388868e-05
8.24289058130639e-05
5.56564626243609e-05
6.30745916253325e-05
5.25881786341927e-05
2.67523369397945e-05
1.15257999506909e-05
7.30005210759294e-05
0.000100662955226281
9.20602209261105e-05
0.000119192012602928
0.000130016870699706
3.11194490390355e-05
6.88283404574972e-05
0.000132643457377168
5.11227388778037e-05
4.93692807909326e-05
5.79049232313608e-05
3.11098907707729e-05
1.76931945026023e-06
6.3230920441825e-05
3.87629592090652e-05
6.27706009948046e-05
1.70464292751761e-05
3.88039631719751e-07
7.3984014230784e-05
0.00011257195183632
4.02955577762387e-05
0.000102091101642913
8.58861623661475e-05
1.52545786741207e-05
4.55486754158168e-05
8.49119558951525e-05
5.81514579600786e-05
7.41026508851173e-05
6.63206370980611e-05
9.27986739295168e-05
6.25977990976776e-05
4.33888150810447e-05
5.74612574061736e-05
7.22279392871343e-05
4.80292869414242e-05
6.00790618536103e-05
7.99167024703601e-05
6.880900563608e-05
3.79257641543257e-05
3.09878553490018e-05
1.13810323753418e-05
5.74328835282245e-05
7.69394001257817e-05
8.33961407882045e-05
8.05805219512666e-06
7.00599167597105e-05
0.000100741545327813
9.99383074489655e-05
2.32073315574015e-05
5.19186481892023e-05
8.43610128315323e-05
5.24725644584447e-05
7.84668904062182e-05
8.83035287804865e-05
8.353205279211e-06
7.1010376821985e-05
5.35218608452302e-05
1.83805526180215e-05
3.15887253344491e-05
8.96672474485263e-05
9.00347789019435e-05
4.47428138066036e-05
0.000105607263365055
4.91091132182991e-05
0.000117293660952155
3.61634177063938e-05
-5.36707195545281e-06
6.04243766847478e-05
1.31772702271512e-05
6.42142791327524e-06
2.03745777351496e-05
3.95866983582745e-05
1.74826942657814e-05
1.45413661360818e-05
2.33447048066597e-05
4.05250482465491e-05
5.26697785176242e-05
6.35982108094792e-05
8.65300931704884e-05
1.31616329489135e-05
5.3468373947201e-05
1.6343961456811e-05
6.20297616476052e-05
0.000108106223750324
0.000109737469032215
4.31309225281085e-05
7.49682715820676e-05
4.85445520934976e-05
6.47957272950196e-05
9.52995746284904e-05
4.25245322759919e-05
8.58093516529867e-05
2.89013895320611e-05
6.26613892594545e-05
9.08525667793399e-05
9.212633616402e-05
4.98545770388502e-05
3.5715336209555e-05
4.14216879924541e-05
9.159548305647e-05
8.90321190843922e-05
5.11175919470208e-05
4.82853741404584e-05
4.14008539955098e-05
5.52803163919298e-05
3.47407042869977e-05
2.90812120023597e-05
3.92131742113879e-05
2.15758404521687e-05
3.6502206449481e-05
4.25297099253074e-05
7.79756639223654e-05
-3.82909939286168e-05
5.11832310118708e-05
0.000117103360230423
5.0495799685761e-05
2.0316006219454e-05
0.000123245710169646
4.30523578601665e-05
0.000135152925579884
7.68443421900795e-05
8.37866041745435e-05
7.67909022908532e-05
5.8302170398004e-05
8.6922588729601e-05
1.37758387136001e-05
0.000129077915745257
7.60494793170176e-05
4.09672101900326e-05
5.37688236115606e-05
6.81328704229247e-05
0.000100197430750566
6.71303553409787e-05
7.13029599426096e-06
5.40090430243582e-05
1.21967335758824e-05
6.39462301540346e-05
2.64802990871386e-05
4.91718390263045e-05
3.65742506836229e-05
-9.30879093230835e-06
3.53698828246482e-05
3.03409046449496e-05
3.18090011267812e-05
7.81592185080252e-05
0.000100409067590324
4.6194911151687e-05
4.3725887485924e-05
0.000123782231065313
3.91008663208264e-05
3.50241976748409e-05
7.99239439820504e-05
3.29943138471626e-05
7.71903292509965e-05
1.99302022960129e-05
9.56839285829255e-05
6.67485661594877e-05
8.27125167512064e-05
3.60699417670435e-05
6.52578174762329e-05
1.80720126629382e-05
9.38763124243008e-05
-2.11272937247281e-06
1.99295327151702e-05
5.70912615422213e-05
3.7157275852413e-05
9.67959509536904e-05
7.2112566752821e-05
-5.66896853005504e-06
1.68376256320777e-05
3.51053020006609e-05
6.6261643628574e-05
5.52553474635905e-05
7.55914665688168e-05
5.5522748367562e-05
7.04693326365757e-05
1.54253662117202e-05
0.000107701946650102
3.82658326865807e-05
6.12214944163862e-05
2.51007332732939e-05
6.27766075378942e-05
0.000105935009410964
9.57979852867003e-05
4.7907274697892e-05
5.20927505312452e-05
9.24042500046211e-05
9.97606408589279e-06
1.67275678945568e-05
4.99291725552688e-05
6.69519026517511e-05
1.46203572041636e-05
1.65279579370963e-05
6.20464421729292e-05
4.54754231689923e-05
4.50466920341607e-05
6.18082152387592e-05
5.8254467470615e-05
7.27953729761018e-05
3.29056562772128e-05
8.96026603886969e-05
8.22177262681353e-05
2.65080931100749e-05
7.62619130722746e-05
3.42727225554919e-05
7.09821316152578e-05
5.15840302567962e-05
6.51408331244468e-05
3.59396714321745e-05
2.70256243652456e-05
3.36897907366304e-05
5.93516409081103e-05
0.000111148086150915
3.80361808492525e-05
5.39106553256614e-05
0.000149150048669412
5.96693562784383e-05
6.01801267899568e-05
0.000110692361415529
9.74557084123314e-05
1.04169051233994e-05
5.01797713650159e-05
4.05518750025162e-05
8.54115127053219e-06
7.60678350779561e-05
2.16925221278247e-05
8.60544906606894e-05
5.84021542934319e-05
5.33865039595385e-07
2.93009303430638e-05
0.000127626701379783
5.40486364191917e-05
5.0489580830686e-05
6.99522741158047e-05
7.35736080667696e-05
9.33172871905939e-05
-6.76177379910175e-06
6.34195190692053e-05
8.10385937173073e-05
5.94120212046524e-05
9.09219177290075e-05
3.98399432717108e-05
8.80798899676331e-05
0.000129721913724692
5.7071980076968e-05
8.71285957389418e-05
0.000103500150468024
4.27880030322419e-05
5.14019642482378e-05
8.07083362959164e-05
-1.49079943424698e-05
0.000133902462880036
6.72167390657121e-05
2.95691885899362e-06
9.48274629500531e-05
3.94576800078744e-05
-3.97384045285598e-06
6.58067927573377e-05
7.31013033444085e-06
1.75975579278781e-05
4.05836738118902e-05
6.61087875749337e-05
6.3219668754015e-05
2.83070788450742e-05
4.04495125005604e-05
5.76634147421941e-05
7.91454248522839e-05
3.94016933313302e-05
6.68321213282744e-05
5.83081641740084e-05
4.69686622761186e-05
4.94037995576677e-05
3.77234230728126e-05
6.6900934398469e-05
7.38246130781131e-05
0.000106725239706734
9.70504228700183e-05
7.89482441891324e-05
3.52196639785549e-05
3.09503771302779e-05
7.44486643045993e-05
6.28923966977424e-05
3.3336745355194e-05
2.95276449217132e-05
6.38181391144052e-05
3.01945173430424e-05
5.57014751577855e-05
5.35956447721222e-05
5.23839146165077e-05
7.17869759212201e-05
4.68380702621633e-05
-8.93322258234093e-06
5.66857292764433e-05
5.84664026261732e-05
5.78797395389502e-05
0.000106211072174527
2.15610149350234e-05
1.0466104520862e-05
4.98817417410125e-05
5.60126911870503e-05
0.000125551813617036
3.36823169547963e-05
7.09313651373799e-05
6.03367876395926e-05
5.78380644322998e-05
5.58524305559129e-05
7.92848478817126e-05
0.000102774411943704
7.77093613617068e-05
0.000104875271573648
3.89848685967768e-05
9.99208240701575e-05
4.80874270889794e-05
6.01082238621675e-05
7.5067106485428e-05
7.58249268686343e-05
2.47847969711644e-05
1.1810643231303e-05
9.28942426130134e-05
2.31831522768002e-05
3.07676690672541e-05
2.91325178166664e-05
1.30251991179882e-05
5.2154507138454e-05
0.000120271465021655
0.000105698688751176
5.6358091419608e-05
5.56104427522268e-05
7.06781802642051e-05
0.000102118309232935
9.01319608229939e-05
5.09331289790734e-05
1.08450357087486e-05
4.19704960357567e-05
6.2823824049743e-05
2.90539836879648e-05
4.38507426823283e-05
6.63800052374565e-05
5.92196627118303e-05
5.03535574079446e-05
-1.71869107298604e-05
7.30781464553477e-05
8.3035789390338e-05
2.08849394195925e-05
3.02006842601188e-05
5.05638188103579e-05
4.66841855888756e-06
1.6303520416935e-05
0.00010507070249174
4.90454048155334e-06
9.08743267306146e-05
0.000100814227181313
9.34527249204011e-05
6.02814213607079e-05
3.33134058509052e-05
0.000143946344613768
6.81179447736498e-05
1.0221715812561e-05
0.000127798275203063
1.72237169775203e-06
7.17894269165712e-05
-6.40954880148909e-05
4.98323074566282e-05
0.000120572142979677
6.53956049133926e-05
1.6300956358542e-05
3.81999369469071e-05
9.05614126754109e-05
4.76151174924828e-05
2.89779108322451e-05
5.21475794517895e-06
5.81863642309659e-05
-1.21802139297321e-06
3.41176067319388e-05
7.0566268062279e-05
5.27109384044091e-05
4.74496705707205e-05
5.55001232899767e-05
8.62670615514841e-05
0.000103990879962899
0.000117278907965482
6.54186654512296e-05
4.88258623644363e-05
0.000123913950065399
0.000128033706139686
6.68567440253901e-05
3.52198199676826e-05
3.96740336117248e-05
3.44795446481648e-05
3.15897665960331e-05
3.66688023463849e-05
3.56858420660636e-05
9.93273148195076e-05
4.05555889911296e-05
8.51070711026602e-05
6.46328862646352e-05
4.43563492817489e-05
2.43965884262498e-05
0.000131869573972965
9.06895843360241e-05
3.21710858089198e-05
7.25235972489906e-05
0.00011611614570692
4.6876617342274e-05
5.00808788739519e-05
6.44877191802648e-05
2.34141333592358e-05
4.1919037367352e-05
0.000111677788546719
4.67504011880187e-05
7.87021050754741e-05
7.71757174436631e-05
1.63799812790543e-06
3.06468477454017e-05
-7.19506341768177e-06
5.82864513525866e-05
6.0430034900058e-05
1.77208178411971e-05
9.91846358247803e-05
9.48017269983492e-05
-4.92089952692513e-07
3.060122803544e-05
4.66367616705754e-05
2.94152124108016e-05
5.59457046578479e-05
5.50339860754688e-05
9.92030340360287e-05
3.59575622329623e-05
8.48479737763563e-05
4.37917985671438e-05
9.95608634921336e-05
7.87983566841814e-05
0.000102276396632057
4.51472175635385e-05
2.71515780168464e-05
5.07207896788468e-05
0.000118379700323524
5.42386847222498e-05
7.01049826443012e-05
0.000126350354771416
3.90632943849391e-06
7.18978835223903e-05
6.47462233522304e-05
1.4267263567559e-05
5.37498025442048e-05
7.89700530900848e-05
4.48953240265319e-05
0.000106045617723817
5.88471708097672e-05
4.20189590701412e-05
9.27705891097838e-05
2.87737788628983e-06
8.67812341241206e-05
4.69295576411638e-05
7.24314529922963e-05
4.02455934691735e-05
6.14029371491501e-05
9.69124859305978e-05
6.01744853814229e-05
2.61448279955956e-05
3.26595480195259e-05
7.11329359447639e-05
-1.71690321669206e-05
9.32355633767672e-05
7.51232217331831e-06
8.78087974869963e-05
7.44519340916886e-05
2.27131224080005e-05
7.66489888440699e-05
8.2433551554764e-05
0.000109002194264104
-5.06583173372778e-06
8.35092189438746e-05
7.08925282946751e-05
8.99740896861503e-05
2.76751369672665e-05
6.02450919046104e-05
1.98700049825711e-05
0.000115174576772778
2.3480854240471e-05
2.91485232309086e-05
3.95442260535544e-05
2.59764214653656e-05
5.76201590818363e-05
1.22324143535179e-05
1.5345125804504e-05
1.18947346892073e-05
2.68117647949811e-05
6.93000880657407e-05
3.16596376258802e-05
2.23287304957181e-05
3.41153819603978e-06
1.18389336035685e-05
4.35825058578998e-05
-1.85842466734971e-06
3.81461801865604e-05
9.89572619983633e-05
0.000118238795590474
2.45488819931332e-05
7.60450611243826e-05
6.42550789074066e-05
5.37718233471492e-05
7.81996631221574e-05
4.27076543958072e-05
6.2110709257979e-05
0.000107979843481473
6.0435203612514e-05
2.85738384575486e-05
5.96734164934142e-05
4.43175112372145e-05
1.02200483702387e-05
8.13100742002053e-05
8.61909578649299e-05
8.33826502355378e-05
7.62455187426157e-05
6.45947446514698e-05
8.7505487934995e-05
5.63114094266596e-05
2.12409809518011e-05
6.98319924659025e-05
9.17854981062302e-06
5.02491578476395e-05
5.12067309399892e-05
5.54730103657302e-05
4.4395675637358e-05
5.09622826962483e-05
2.8051243407906e-05
9.96795583360947e-05
7.56006060118844e-05
6.11618756912882e-06
4.76037883303681e-05
7.23815237944336e-05
4.00734741498245e-05
5.25424964960348e-05
5.30727871909676e-05
4.02715882128965e-05
3.89998092037164e-05
4.49123676565395e-05
3.73434773794559e-05
8.5694704146894e-05
7.38884149151879e-05
4.93784141431853e-05
4.71795223437241e-05
7.50753091568338e-05
9.18742843064255e-05
8.9396476964335e-05
1.27959001511522e-05
7.70174132959225e-05
6.80325753739075e-05
5.13395819475084e-06
8.08820912476456e-05
9.18764819715169e-05
4.54220151513131e-05
5.86407297309561e-05
5.60153073864717e-05
5.38177095707534e-05
6.31808976783933e-05
3.24485015316354e-05
2.72066880475405e-05
5.15277595881102e-05
4.06564248575711e-05
9.81364067794153e-06
2.96493090823953e-05
5.8373903573679e-05
5.82975530838185e-05
6.33691525656557e-05
6.01049297668459e-05
7.39248917328566e-05
2.82775005010556e-06
8.41027719671341e-05
5.01197602900493e-05
5.65978047494263e-05
0.000103597842191227
9.83240658404189e-05
2.99455985841849e-05
5.157739593231e-06
3.75649577276238e-05
2.04303878501563e-05
6.75988891705571e-05
4.64618813647979e-05
4.19733545268566e-05
6.76939124969709e-05
-1.63485358288174e-05
2.05773227045811e-05
8.00112140826731e-05
2.71262730970659e-05
8.60323957999802e-05
3.86182652637583e-05
2.9514824393424e-05
6.9151207649835e-05
-4.80644680855563e-06
3.70109231400391e-05
3.54077116780422e-05
-4.58546920493749e-06
7.19654875566246e-05
8.12015155261453e-05
1.71389454511207e-05
1.11476193563473e-05
4.62673840018067e-05
3.06448153876278e-05
3.20767853152827e-05
3.58840296636526e-05
8.91140627600059e-05
3.80801573949124e-05
5.26893670802207e-05
2.81371642073088e-05
9.1957838085974e-05
6.60488376936959e-05
8.05904718782396e-05
6.00951828527066e-05
5.32788552821782e-05
2.00765352793576e-05
2.34666308100494e-05
5.44882201788259e-05
2.77465850824537e-05
5.16166742740851e-05
0.000102360822357002
4.99493028819877e-05
-1.03525986852467e-05
0.000111826106102189
7.4301351729556e-05
0.000114106790620052
0.00011036836684982
5.08957922314682e-05
5.84135796299843e-05
4.62240776796241e-05
9.61182085730358e-05
1.10172698427056e-05
7.34917717391916e-05
5.51644293255148e-05
3.2316422757876e-05
7.91520823114519e-05
7.88505709227638e-05
-1.96389671218739e-05
8.27070703093108e-05
3.29659286504831e-05
4.95132735773352e-05
0.000106835487684126
8.94074139137825e-05
9.95674616765774e-05
6.74016854909447e-05
3.4481625543048e-05
5.13935147982506e-05
8.90567965752372e-05
1.52808249945566e-05
0.000103140000214183
4.08257615531831e-05
7.64371012047528e-05
0.000129925749609499
9.66673929864405e-05
0.000128968311456275
7.08486620895174e-05
6.5450357425166e-05
9.34071426100905e-05
5.11554045153562e-05
9.6190177609782e-05
8.40139185198148e-05
4.05549775527713e-05
6.05076956421771e-05
5.05597129270851e-05
0.000122020631278817
4.00597297331653e-05
3.41934408337057e-05
8.74569463959007e-05
4.96651489062147e-05
7.68069571040654e-05
4.74314106568841e-05
4.88090404953093e-05
8.00117585194676e-05
1.5264505666815e-05
8.19910250217421e-05
0.000141659270547701
4.01943359599873e-05
4.3350129807398e-05
9.24731949595299e-05
3.86333521715982e-05
5.22185001198159e-05
7.71924845377455e-06
7.24533482029028e-05
2.52015899845085e-06
3.19321623714729e-05
5.37148565406578e-05
0.000107594867914623
9.21039518473608e-05
4.94442611926822e-05
6.9158523358583e-06
-4.84871492247841e-06
5.58733187376635e-05
3.1401930106154e-05
2.69224372853854e-05
0.000121898586367689
7.74289024280096e-05
0.000124205062900178
0.000113188524668333
-6.56226801572892e-06
5.64832391912947e-05
8.74196473679216e-05
5.01625361270151e-05
7.99783808257783e-05
1.670667048555e-05
5.82160505805969e-05
7.04228497956527e-06
3.22336621586652e-05
8.29434494072428e-05
4.93721948943347e-05
7.42867383275122e-05
0.00010714565703495
6.73273843890332e-05
6.59038962521204e-05
9.04435322305569e-06
5.17430939116836e-05
2.38830828643321e-05
0.000104228807578365
5.06629239440126e-05
7.06046596590073e-05
3.45129100931738e-05
8.49034733082821e-05
1.44786766831004e-05
7.52855003104663e-05
8.03022622907561e-05
2.73874701833157e-06
9.79010132241435e-06
5.3928218363678e-05
3.59146927383928e-05
4.69581051153144e-05
7.93913480482018e-05
5.21211129060044e-05
-3.21104953987504e-05
7.75853135543924e-05
0.000118477872914921
4.830151484278e-05
0.000103300087614087
3.32681885758043e-05
7.78948382127594e-05
3.22721124223036e-05
7.05638140050716e-05
2.10164745766068e-05
1.41161415816307e-05
1.67335551187172e-05
3.21112575089209e-05
3.58068810578925e-05
6.31460768618022e-05
7.87009114389752e-05
8.33830477428089e-05
5.79693956734911e-05
4.18025431520593e-05
4.54366434448082e-05
0.000134105689708546
5.50833084813668e-05
4.13740743010476e-05
6.53774676101499e-05
2.00104976550975e-05
7.48116212112753e-05
1.83150054888015e-05
3.58250274575144e-05
5.7715888887237e-05
5.55384293221374e-05
9.09606783513967e-05
0.000160596581889309
7.7031701484094e-05
8.35354432069791e-05
2.55579253864314e-05
4.31360477626451e-05
7.08939127501348e-05
4.49481278578918e-05
4.61416915078377e-05
2.16507589514105e-05
-3.52208930423325e-06
8.08200588417039e-05
6.47635275992555e-05
2.43702126391339e-05
1.52607758989885e-05
3.3924318734475e-05
3.79866979893832e-05
2.00318781230971e-05
6.45212822200784e-05
8.1222214915311e-05
6.45223659485925e-05
2.37510266006572e-05
2.9921123320945e-05
9.92427797509059e-05
2.28845942666198e-05
3.72863417867373e-05
5.24765737867252e-05
5.88686997557124e-05
0.000122497824252388
7.34354437176709e-05
5.4465145642088e-05
5.0328166851383e-05
5.16126194292265e-05
8.84327450659451e-05
5.19512652246719e-05
7.50647247731943e-06
4.32388530593952e-05
0.000107363816252048
6.6015321053066e-05
5.93603947692112e-05
-7.31028616315443e-07
9.12464125146498e-05
5.66611028528843e-05
0.000105374869427273
3.44798123158537e-05
6.1354902591031e-05
5.78269912235516e-05
6.03242616620161e-05
9.7309359748206e-05
9.85081570747207e-05
4.91957388155907e-05
6.77824130947675e-05
6.05920181056806e-05
5.71570695266505e-05
9.93248393833412e-05
1.20765274175391e-05
0.000100527953437406
0.000113261263310369
2.89159256772379e-05
8.86118419991502e-05
5.48992545220925e-05
-2.78030853334065e-05
2.81207911547627e-05
2.07770294173983e-05
4.18671090356196e-05
4.61267862148477e-05
4.77937398020414e-05
0.00010706628644319
7.16907367497696e-05
4.3725323972689e-05
0.000116601119105492
8.89849485376089e-05
5.78251742523919e-05
3.86924840215397e-05
0.000101679169008353
3.84137068187237e-05
8.79990669689365e-05
4.20370143214515e-05
4.35028583308209e-05
6.93830435249578e-05
6.73748247751658e-05
4.67396669130107e-05
9.29669978133528e-05
8.41358475371956e-05
8.22564730800972e-05
6.34309444002561e-05
4.52903241715392e-06
5.51195103703432e-05
4.0940160788945e-05
3.47043211944996e-05
6.89509868680779e-05
5.14158238037946e-05
0.000113187222723032
4.02843064995293e-05
3.56976087393773e-05
-2.52572658598018e-05
3.38266967189039e-05
4.56335024744141e-05
9.99588941652124e-05
9.80267882230277e-05
7.85900784555773e-05
1.16568457710882e-05
6.84030463874002e-05
7.60623134244188e-05
-4.37644636335518e-06
4.61295336648873e-05
7.67710979462972e-05
9.03691101916584e-05
6.78867122453582e-06
7.26734566559702e-05
8.4055879102623e-05
4.55749472986979e-05
5.43416524131459e-05
1.0378308383294e-05
2.69780820595106e-05
8.87389720056744e-05
0.000100175723831844
1.47160804837969e-05
0.000140539411308032
1.31133651749744e-05
6.76937901728218e-05
6.63848732034037e-05
5.23707737301761e-05
7.91101291017186e-05
6.25534677449628e-07
5.04862109403012e-05
0.000105947559596985
3.56584533047923e-05
3.27025784609287e-05
8.13678637985936e-05
6.05406726178214e-05
7.36608945429399e-05
2.96134321307696e-05
7.30266955939696e-05
2.87920604965455e-05
3.78895518030995e-05
9.35319107776047e-05
2.54895787285311e-05
4.47272700357652e-05
6.98103819034939e-05
6.04580155313753e-05
7.33642896679656e-05
-7.85582535609656e-06
4.97317825021254e-05
-1.69965506302786e-05
4.10436007753359e-05
4.65327998792535e-05
4.09250653306731e-05
3.56405837053625e-05
6.2788174477136e-05
6.35139171214787e-06
4.23455908566901e-05
4.48301703693267e-05
6.78329671484597e-05
3.62780167009064e-05
4.39447827979341e-05
6.16748292634535e-05
5.96258718742695e-05
7.00617100732352e-05
4.51414955529843e-05
2.57981804744596e-05
6.61161948089146e-05
7.55743879750642e-05
5.72518448188039e-05
0.000153427145424944
6.81903078762133e-05
-3.69936684536836e-06
4.93665838085774e-05
8.19228813161513e-05
3.05685498962041e-05
3.25120902279463e-05
6.00148690803136e-05
-9.18263487988869e-06
3.55293768071311e-05
7.21811661710594e-05
9.29321387404625e-05
7.48681031664181e-05
3.88933002850009e-05
0.000110743211948659
0.000119707944887766
8.56464813041778e-05
8.8556800756129e-05
-2.06189785508236e-05
6.75718651288751e-05
3.2911788961189e-05
6.45812793678131e-05
0.000114617173467494
6.11970968740023e-05
5.94325779045438e-05
6.34459465496677e-05
4.73568451874901e-05
6.2564497256246e-05
0.000104810012509798
2.51272709205063e-05
5.44581273988318e-05
5.19693844111973e-05
4.88069440088878e-07
6.75440668782768e-05
7.83780382903776e-05
6.53900714961387e-05
7.53458307281427e-05
2.15328760550902e-05
5.19486115714137e-05
0.000118946150396496
3.9530364460318e-05
6.13708678139836e-05
5.4261155223563e-05
8.68686192746122e-05
5.89363827039035e-05
1.25464357443349e-05
7.90363984732971e-05
0.00010342136150927
4.12436676577598e-05
3.52718724598785e-05
4.77681748535997e-06
3.17271826867413e-05
6.96498084286518e-05
5.733907337e-05
0.000103949040818088
5.01422778306401e-05
7.03796101581087e-05
3.22903454412315e-05
6.19593766397964e-05
3.30573551101679e-05
9.29057042620484e-05
7.98404957286124e-05
2.45661347163033e-05
3.53251995640299e-07
8.76675260453338e-05
-1.89914042046931e-05
3.71743948609888e-05
5.42292396362314e-05
5.90622804924496e-06
7.12236712607596e-05
5.05419820741832e-05
2.91519223325449e-05
4.55084045261427e-05
-4.12317396725374e-05
0.000103911173000124
7.93128642433495e-05
3.41930459782877e-05
1.20555632167988e-05
9.85851383631219e-05
8.83419456027502e-05
6.9909287540424e-05
3.93600025932454e-05
9.53112016146357e-05
6.95659358454208e-05
9.87006658865044e-05
0.000108605086043789
7.92042163189563e-05
5.19191023796935e-05
3.57106839071404e-05
2.98161310907775e-05
9.47011587902171e-05
9.13375655220959e-05
8.10724058320217e-05
8.12370867679866e-05
4.62551131035814e-05
0.000100999143828793
7.48385252484148e-05
8.53502283721574e-05
6.15848437960278e-05
0.000140057793400138
4.15790120521411e-05
7.57550262133086e-05
0.000108688679887038
5.70456208376319e-05
3.07011129822134e-05
6.00942758353858e-05
0.000149139720974382
9.92218625654554e-06
-3.53557313742737e-05
-1.84246126609051e-05
4.86573239206544e-05
2.92668951066041e-05
9.81393805286621e-06
3.24682199028269e-05
8.90295276504312e-05
4.35871726937193e-05
7.81329655200314e-05
6.86727852833354e-05
1.74893555330611e-05
6.45015331075247e-05
9.5806631388429e-05
7.68146140175867e-05
7.56786795390305e-05
4.79650851723937e-06
6.12317574636682e-05
6.49111240871685e-05
2.33717026881987e-05
8.38986044871178e-05
7.07561236608083e-05
9.95634551988938e-05
9.31952265234771e-05
3.30230408894542e-05
5.19285889252631e-05
4.61102599921183e-05
7.9875700573944e-05
2.79019100713312e-05
8.58718585741575e-05
1.87855401575028e-05
1.1926581999806e-05
-3.40164291095684e-06
4.70522006615777e-06
6.82772936164597e-05
2.25950392703552e-05
7.40307927157946e-05
3.65731924834001e-05
5.14281446504976e-05
7.84665493051684e-05
6.9967343646947e-05
5.92210901690943e-05
5.27262980724837e-05
6.60698519297478e-05
6.23243973239803e-05
2.56555908499996e-05
2.77492485976488e-05
5.55480006449199e-05
0.000123366441212296
7.85943144162434e-05
4.76377246205471e-05
4.21628221250563e-05
6.69792465862101e-05
6.80399344009115e-05
3.6134717845481e-05
7.65199143945695e-05
5.47154743256102e-05
3.57217263385774e-05
1.52792459272332e-05
2.99585595698905e-05
0.000125868931703772
5.68529078443633e-05
3.17481370775769e-05
5.19985786855024e-05
1.50701322518656e-05
4.50290405364021e-05
3.57353471673956e-05
7.22047162638312e-05
4.03791033925339e-05
0.000127981398929062
4.15194086933349e-05
4.19657438997464e-05
7.49956763531832e-05
6.91242261410715e-05
0.000135360596029123
9.79709069393013e-05
0.000117770417427471
8.1022720402252e-05
2.8818797149391e-05
5.67788397609796e-05
4.14608406123248e-05
7.27631396562788e-05
4.72908879503312e-05
5.00731944644012e-05
5.67960159189261e-05
1.58335870563354e-05
5.61403367029615e-05
0.000100788391931671
6.67640044781223e-05
9.31452693376302e-05
6.18017112471222e-05
3.33450509212112e-05
7.28999590299357e-05
5.86965753594893e-06
7.97911033953415e-05
