# Supplementary material for: Research on computational propagation and identification of mine microseismic signals based on deep learning
Source: PLoS One. 2025 Oct 22;20(10):e0334641. doi: 10.1371/journal.pone.0334641 (PMC12543183; doi:10.1371/journal.pone.0334641)
Supplement: S5 Data — (ZIP) [file pone.0334641.s005.zip › 000100800001557.xlsx_0.txt_24.txt.txt]

6.14700465500868e-05
0.000100249941157166
7.16522003696547e-05
8.75260161259574e-05
4.93112461795041e-05
9.65738440640581e-05
8.81797093963809e-05
3.13171667934449e-05
3.6737647041074e-05
5.03092353252479e-05
3.7877319018327e-05
5.53644239128776e-05
3.43037308177631e-05
5.82735294718378e-05
2.02040063971888e-05
3.54067131847519e-05
6.82661968133581e-05
2.16125655710725e-05
7.13284490751333e-05
4.68138971474527e-05
3.54095758223802e-05
9.39570710758235e-05
4.3642630431199e-05
6.01159501932848e-05
4.20807140771435e-05
7.77083240498357e-05
0.000103658273796816
-3.4177664423625e-05
0.00012812526713857
9.97153055045171e-05
7.16358905339046e-05
0.0001171338674608
0.000101585718590122
7.5436584930231e-05
7.99455760312782e-05
0.000121250927771567
6.56180398060991e-05
7.3459129658802e-05
0.000153465577043531
6.59096478749159e-05
8.25358373770248e-05
9.64008450498433e-05
2.07422568219098e-05
0.000100046198888232
6.00060650181628e-05
3.93049282059303e-05
3.90218344514715e-05
4.73541924904608e-05
9.90346609162451e-06
5.81733700110034e-05
-1.24204236444774e-06
3.58449467334275e-05
2.64184576502319e-07
-1.50530211386168e-05
4.99236624272954e-05
1.15093981732851e-05
4.83046587039633e-05
-1.35577085422362e-05
9.15569213779021e-05
6.74588739313807e-05
9.07539528365826e-05
4.77435557591517e-05
6.99604719062726e-05
1.60409062884073e-05
3.69765907811594e-05
4.91085446144113e-05
5.62493454345917e-05
3.0979556658785e-05
3.94170474827627e-05
4.38629737654413e-05
7.10826876235363e-05
3.26108033799005e-05
2.77278231215545e-05
2.21313897371497e-05
3.60694013853706e-05
7.81563546389547e-05
7.52913820142586e-05
4.94414138446637e-05
3.32580231732848e-05
5.00639296407093e-05
0.000111590048639949
0.000121526309355755
1.97105459021185e-05
3.12013361629575e-05
4.94363522011942e-05
5.003808211569e-05
4.02157693263284e-05
9.94615844509927e-06
6.2927174213655e-05
6.71401456665681e-05
4.69619499771895e-05
7.68230996728685e-05
5.61573595330024e-05
1.06400468468941e-05
6.88067922293302e-05
0.000116518554097647
3.74543047456037e-05
6.86256626982721e-05
4.24268192737354e-05
6.1549934016061e-05
0.000117920199721531
5.66217749114738e-05
8.85935583526862e-05
5.56356715680683e-05
9.6649645247888e-06
2.60547859621207e-05
9.39803998415029e-05
3.52005231299778e-05
0.000105706426446213
5.40844540770456e-05
6.89226099651152e-05
3.12920354441586e-05
5.60485307113857e-05
4.59007623869954e-05
3.99197311742674e-05
2.52579034104608e-05
4.29124820584256e-05
-7.15764563456216e-06
6.1813256358861e-05
0.000129804578950701
9.80870230498913e-05
0.000110358974203673
2.80644163440052e-05
3.34622986216632e-05
9.40674258964264e-05
2.5654740844111e-05
4.06479704266516e-05
4.1293566076358e-05
2.14279678855969e-05
7.53473570707636e-05
8.22373897810932e-05
8.50657602106725e-05
8.43788336844046e-05
5.59970602193605e-05
5.87499090824902e-05
3.71720120619606e-06
8.46166784082528e-05
8.03433563798064e-05
5.97758689186893e-05
2.11373279406703e-05
4.70311902868514e-05
-2.56419567148579e-05
3.02680770776477e-05
1.99879050120912e-05
1.89305728039657e-05
9.22675353350479e-06
4.36274562674204e-05
1.93303117445841e-05
2.13278481171305e-05
7.45478706065653e-05
8.60954115986e-05
7.61689057150074e-05
7.86744134810227e-05
7.30733734936455e-05
5.93630566923422e-05
7.73179173589571e-05
9.91950952239451e-05
6.89220813818914e-05
8.07169928485228e-05
4.81059305904216e-05
1.35365316621044e-06
3.64772953220915e-05
6.02344942415469e-05
5.78877439943567e-05
9.97513568352144e-05
7.73275568672645e-05
3.01000271613722e-05
4.7463080023178e-05
1.1272977127702e-05
1.62318318262375e-05
3.63961480101175e-05
2.26296447223761e-05
-9.68705292539755e-06
5.01852388834222e-05
3.83974286886853e-05
1.68121608491757e-05
8.33041676781747e-05
7.79153684441347e-05
2.16993397530646e-05
4.99404965586208e-05
3.51415003301109e-05
0.000135656259305303
8.33768676388038e-05
1.53456066437375e-05
6.07085848236607e-05
5.41178643076999e-06
3.98881267920224e-05
4.26033056937858e-05
2.16065227947532e-05
-4.65386625438268e-06
-2.86474103998167e-06
0.00012938007347252
9.07879962717959e-05
2.68574986899289e-05
4.11506672932254e-05
3.20381260944097e-05
3.96204003652982e-05
4.38504442124905e-05
3.96545437198814e-05
4.89210577062587e-05
6.17607585742592e-05
8.47677049835687e-05
9.85287362765083e-06
3.10928726955056e-05
6.6453032572328e-05
5.57679743545908e-05
4.99495389391401e-05
4.44624470328834e-05
1.32458418378321e-05
3.29170776513145e-05
3.87473040870715e-05
0.000103930739990275
3.48672184889601e-05
4.67002340617083e-05
7.29234534337034e-05
8.55874761891174e-05
7.37373002450274e-05
8.40543228045255e-06
5.34198516207826e-05
7.22289340797789e-06
3.12768096382847e-05
7.02355177369036e-05
0.000112506205338718
7.41877717078284e-05
3.73292433393273e-06
3.99968938426673e-05
9.26611035255899e-05
4.07562806535909e-05
9.22542371493417e-05
3.60639339963757e-05
3.76757637799919e-05
8.11522310225052e-05
3.09311818315614e-05
6.4482607972036e-05
0.000105140489158634
2.19839581644885e-05
6.81963164560203e-05
7.84414881066102e-05
2.49570012005093e-05
8.65703159263822e-05
2.80335670306457e-05
6.23994033106372e-05
3.68129139326764e-05
8.70789334241767e-05
4.6671423843242e-05
6.94037472164812e-05
7.10643278664004e-05
3.19735404971246e-05
1.40176151809932e-05
4.46523817236787e-05
0.00011839876770934
9.23525670870447e-05
0.000106043489994673
3.77166496126357e-05
3.0885494425865e-05
5.47606835014582e-05
8.1652188039945e-05
0.000102538361819573
5.25357145561188e-05
7.82596033191022e-05
6.82053153185501e-05
3.68545928970672e-05
7.3048725927128e-05
6.94301084610736e-05
6.82136418742821e-05
8.72838846837522e-05
6.54604163740972e-05
6.9736996217915e-05
4.41904960900638e-05
5.435578835574e-05
4.25383411835764e-05
6.3437332172519e-05
6.37642671083228e-05
1.40767966334379e-06
4.74896285048109e-05
8.23258590358516e-05
-1.44026317570044e-05
4.20496728548587e-05
-2.72252497849793e-06
6.97998060475338e-05
3.42374676305451e-05
2.9560679954066e-05
2.3021724377766e-05
6.21334105052862e-05
1.67549652176163e-05
4.97623123511106e-05
5.40461215377749e-05
8.08414113663523e-05
8.26246086870925e-06
3.26745979026216e-05
3.19719950835123e-05
4.89476329163245e-05
6.85147187261806e-05
4.71310956231855e-05
-2.88643218189031e-05
6.91170483422611e-05
8.90055517749569e-05
2.26101309363184e-05
0.000112688145827087
3.4869893514915e-05
3.43116603255e-05
1.88919070050532e-05
9.1925167546342e-05
6.03183759532895e-05
2.11155857786065e-05
9.03254730110542e-05
4.07700310054365e-05
1.84014069767135e-05
7.16523552389233e-05
5.2609383523391e-05
4.23774837788238e-05
8.89073385793248e-05
3.22744886464368e-05
6.27596979321952e-05
-5.2328349052626e-06
7.0255868134942e-05
0.000118153777527756
8.70694651003469e-05
8.13901621927777e-05
4.62265761291626e-05
9.57004263688291e-05
6.73678082574507e-05
4.94688010682297e-05
3.97586524703342e-05
1.6326890367267e-05
6.46060905560338e-05
1.50388053789257e-05
5.41630518968847e-05
0.000101090929693073
5.33700981255917e-05
9.46190544798038e-05
7.4799413318464e-05
4.43578330041185e-05
4.91981767754299e-05
1.73658000284857e-05
4.85885535918437e-05
8.47321211796093e-05
4.78024531158324e-05
7.62487166229862e-05
6.95046946176047e-05
5.94971426791151e-05
3.46475450200005e-05
3.57836539146577e-05
6.53709895304723e-05
1.93626189793717e-05
6.0530882010964e-05
7.46725927748517e-05
7.93182968633288e-05
9.11624660761863e-05
6.77949052914646e-05
8.48842907744974e-05
0.000147812325937241
7.16164151169494e-06
9.57917267163422e-05
2.31176227581644e-05
9.17706017779266e-05
8.23123018491063e-05
1.78081496605843e-05
3.24124475319811e-05
5.90533623790265e-05
6.32362336402737e-05
5.05911662959853e-05
0.000118927256755224
-2.0304418057888e-06
4.13864408997266e-05
4.71602089593284e-06
2.83559102248576e-05
4.69241770415706e-05
-1.73204301291565e-05
-7.1930429214418e-06
9.72411467914063e-05
4.36614598880585e-05
4.66882798798062e-05
5.78900349017234e-05
5.56493997585664e-05
4.3932203583736e-05
7.86881483809812e-05
2.92982411491097e-05
6.26217418761056e-05
5.24371589831978e-05
4.41604735371387e-05
0.000112430428772349
5.437223668689e-06
5.16722064339433e-05
3.10715696467989e-05
5.28210956176108e-05
2.63808476623638e-05
3.34062797419233e-05
4.17533148674338e-05
7.22356708461608e-05
3.27909001172955e-05
2.57609895739301e-05
3.40505724923052e-05
5.75145979511791e-05
5.5604439337162e-05
4.29395704496937e-05
7.62380647859363e-05
3.23532471636431e-05
9.10494278028514e-05
3.07798464920107e-05
6.24303694478314e-05
6.23615576112635e-05
6.31362647434174e-05
2.10015521222317e-05
9.64979886501173e-05
2.73227055975452e-05
1.6701223984272e-05
4.50528773857071e-05
0.000106026584755404
0.000100989968937333
5.93912350713435e-05
3.75458534633303e-05
8.37421157415943e-05
-4.99707761196306e-07
4.6304531905378e-05
2.78937346598173e-05
6.97747590198527e-05
6.27485129545867e-05
4.22813308301986e-05
5.70062425731255e-05
9.64339916563123e-05
4.21016227833426e-05
7.8837125794883e-05
1.54263584631242e-05
8.50377047271389e-05
2.28438304945059e-05
6.96834382132981e-05
5.95112212685704e-05
4.57247398009872e-05
0.000103627447678348
3.42930727686831e-05
2.83939732400616e-05
6.12081860131752e-05
7.79931333652392e-05
-4.07305953042163e-05
4.60064628244929e-05
8.8368051043957e-06
3.32777068343296e-05
6.12304116707347e-05
3.38573591112758e-05
7.92317540402448e-05
0.000101367286432617
7.20444370111362e-05
4.02302117957966e-05
5.06486003310185e-05
9.06050407143601e-05
-1.18531985135421e-05
1.42577261468819e-05
5.53600215973844e-05
5.15013666304542e-05
3.85871053349439e-05
8.07356180024936e-05
9.03832375098944e-05
3.75820950707587e-05
5.7703210142506e-05
6.49686853388847e-05
-1.2685010933857e-05
5.00754968621055e-05
2.97470359793964e-05
5.36052044299902e-05
6.69679193991643e-05
2.95758002075499e-05
8.51603400594092e-05
8.32184121337155e-05
9.52384367621187e-05
6.51069196368082e-05
1.54091685354703e-05
4.44955153429958e-05
2.33198241076016e-05
-8.20957423882871e-06
-2.64608730362668e-06
3.66810104681988e-05
7.61498002935537e-05
2.61389119758906e-05
6.66921407546419e-05
1.06617345444601e-05
7.75223904946894e-05
8.22312994818921e-05
8.32933648832187e-05
3.95624746329345e-05
5.79208576260628e-05
3.58053478247231e-05
6.0764781133726e-05
7.28546108049211e-05
3.90453724136524e-05
0.000131101540114181
2.51008333004073e-05
9.6542395110333e-05
5.75049048825587e-05
3.8659888897959e-05
5.18385960108917e-06
3.41527762574488e-05
4.83391563131836e-05
-1.9471806178989e-05
7.14173475934742e-05
4.62743811321987e-05
9.23695171929184e-05
5.74118453151285e-05
2.06548961374232e-05
7.98266612116625e-05
8.75446919592315e-05
5.05396993076175e-05
1.18392269446219e-05
4.06822726609148e-05
3.92836339457127e-05
-2.24593289671156e-05
6.53952420575847e-05
-1.85488479912127e-05
7.30301388645612e-05
8.13748855317489e-05
5.69955188249529e-05
9.6521138455466e-05
6.03104639458152e-05
4.70883088349629e-05
6.63780737493129e-05
1.68416371353664e-05
1.54248959247184e-05
0.000107973328299826
5.81605580178048e-05
9.59959745758761e-05
1.72424656357072e-05
5.30073932733158e-05
8.34429650954203e-05
6.78561435318734e-05
2.33913097949503e-05
2.79695522044848e-05
5.67200516062282e-05
8.16464843250969e-05
3.66589558018394e-05
5.08164200920441e-05
3.31710365206053e-05
7.40822364013246e-05
3.86061317002802e-05
5.00288197248191e-05
5.60565209248973e-05
2.75063535923906e-05
1.97240917988032e-05
2.20343348244985e-05
5.21281842616138e-05
0.000114319270268131
4.60043985811588e-05
7.64026913904006e-05
3.05175689254617e-05
3.83405495166123e-05
4.8950139459061e-05
5.24940194104718e-05
3.92992403359991e-05
1.51903748157002e-05
5.11640960916628e-05
9.35148891013209e-05
5.63169504842944e-05
7.04064905591515e-05
5.13605272910108e-05
9.21268213226952e-05
4.12965605281038e-05
5.73598556068185e-05
0.000100778616261961
2.79389916697229e-05
5.51193174305501e-05
4.90663415552502e-05
0.000100252227795681
4.40125795431786e-05
9.94007601922606e-05
6.75540406814519e-05
0.000107991728420815
6.91793152995569e-05
6.83681979573537e-05
9.18402981874108e-05
7.23075224612838e-05
1.61810490888604e-05
-4.16390703886545e-07
9.09162304135577e-05
0.000128129455764996
3.66470099499849e-05
7.98625582881421e-05
0.000101838589961274
4.45021466192319e-05
4.11030727286535e-05
0.000107919655885615
7.8342503564701e-05
7.75613030756765e-05
8.28108620236932e-05
8.82028222465714e-05
2.47435860278872e-05
5.12833769286853e-05
2.92235860794825e-05
7.00314434655613e-05
1.75252027390145e-05
4.62713183383517e-05
4.86640783348408e-05
7.01424483214167e-05
4.25213380109596e-05
4.08064170718952e-05
7.42064560836829e-06
9.39480987627251e-05
3.71163397038203e-05
4.265648350687e-05
-1.78696547839773e-05
3.62375388100464e-05
-3.1782734230385e-05
6.9972104500272e-05
8.14865330952176e-05
8.27122915182355e-05
7.63955912918793e-05
0.000106248800547628
7.6601399305609e-06
7.02849385844238e-05
1.67279805570271e-05
5.17547401665616e-05
8.5917234737052e-05
4.09625123250713e-05
0.000124871022971431
9.70020037447381e-05
6.36832145007239e-05
6.50374219418969e-05
5.46756874556509e-05
0.000105081213616279
0.000115522343331036
6.1955686760283e-05
4.73783422900931e-06
6.64671742441515e-05
4.41413393257798e-05
0.000119057301091906
4.9369754817044e-05
5.43730958126399e-05
1.08801876715824e-05
6.69126715067281e-05
9.86085799370266e-05
9.96953962258461e-05
5.6290077004979e-05
4.04921444302042e-05
3.2475227015397e-05
2.38942542951962e-05
6.3920188809409e-05
7.41034112138906e-05
3.58619558526122e-05
6.14537165071221e-06
0.000111167875281551
6.17554887702265e-05
-2.67058026527793e-05
3.14112100676246e-05
4.01059140032948e-05
5.36200781432856e-05
4.94421405116775e-05
-4.39680664779194e-05
5.76752248265935e-05
3.61461561369983e-05
3.87054663505933e-05
2.73036846789745e-05
4.10894033373953e-05
5.51865805762782e-05
9.53712796144866e-05
5.37329414471552e-05
4.11790028340663e-05
0.00012442347076263
6.69312772413617e-05
7.49299877884937e-05
5.82071989822408e-05
2.52764946977729e-05
8.45736032466753e-05
3.63558864631966e-05
7.79761187269376e-05
0.000104080167950587
3.73717251248948e-05
6.09225163600041e-05
8.71382623432624e-05
5.48728559840945e-05
4.26330983671169e-05
4.12488053299308e-05
0.00010659417212343
6.81713559463578e-05
4.82810297697746e-05
9.07685093871382e-05
2.05103194740114e-05
-3.89529912635741e-06
7.42095921400137e-05
9.8303662575202e-05
1.52266243735941e-05
7.79146333260219e-05
4.06928349917525e-05
2.11761232313888e-05
3.04538618718304e-05
2.24847019228412e-05
5.97769458391399e-05
5.34644195830968e-05
2.45457251523257e-05
3.67065157574109e-05
8.91097614733451e-05
6.9770334662953e-05
-5.82237124075522e-06
3.78276964177888e-05
5.35588588707749e-05
6.5870203444727e-05
8.60202424434291e-05
4.26105467689908e-05
3.19576022122514e-05
8.75693772587226e-05
5.28079000944027e-05
7.9142012975151e-05
1.3249013915618e-05
2.0700650138117e-05
0.000109338558996751
5.6684229115992e-05
9.07989753699139e-05
0.000102829049831936
8.19082310158552e-05
0.000100590119230433
2.94163903575258e-05
4.28970795144415e-05
9.86710785052741e-05
6.51468697581966e-05
4.71999551950395e-05
7.59019157997161e-05
4.23677673078311e-05
8.82138963930412e-06
9.96184101103281e-05
9.63798926607908e-05
6.64607353620367e-05
1.90463540399917e-05
6.39385058196046e-05
4.9583878416248e-05
7.34185179043435e-05
5.9615360211221e-05
6.75454532672639e-05
6.87315093029816e-05
7.20204293174337e-05
7.40808056613221e-05
4.41898831068578e-06
4.16900995779307e-05
-2.72625337629921e-06
4.38570226361406e-05
2.05993582685917e-05
7.39777841182214e-05
3.70645706820058e-05
6.87856807959693e-05
1.55762554055751e-05
3.31693358027144e-05
4.97623355924712e-05
3.44940815760521e-05
2.92864643296897e-06
5.73849316870706e-05
5.13398405247599e-05
-6.17879026529728e-06
6.53715537189828e-05
9.85501713030701e-05
5.8098549679546e-05
5.23997556958604e-05
3.87766077907932e-05
5.05375764730254e-05
-4.10836264703798e-05
3.75447241752434e-05
5.94972893530842e-05
7.95166712999079e-05
3.99915199999602e-05
4.85394539366091e-05
3.97175149700307e-05
2.50871418464345e-05
3.88338592681355e-05
9.15981607874955e-05
3.88821156746264e-05
6.56165597676061e-05
7.154724699748e-05
7.74757804537159e-05
6.10982192830206e-05
7.69713915534691e-05
-1.30169389236563e-05
7.1825711696331e-05
4.71344410053266e-05
4.89396882272235e-05
4.59705121612701e-05
4.92707943143778e-05
6.97417449335898e-05
8.34171844943074e-06
3.07807365000206e-05
6.67905683333974e-05
3.83255566575728e-05
2.76600708000967e-05
5.33187576853988e-05
6.24029767939172e-05
0.000112458254831936
5.20773542009669e-05
5.30933222620457e-05
0.000118821826979519
2.49282380298407e-05
4.82696065849415e-05
3.30547072518091e-05
8.16340872430026e-05
6.46201136595173e-05
4.32875016764459e-05
4.57540139803979e-05
6.37857791843302e-05
3.05626981996611e-05
1.87287354454881e-05
2.51901138992675e-05
6.7543461742885e-05
7.7059763631334e-05
4.97833930886342e-05
9.92411187238447e-05
4.41442996519255e-05
2.96981591754267e-05
1.37053682762251e-05
5.4590159701432e-05
8.11721790202966e-05
5.49736394489077e-05
4.56840799533045e-05
0.000108649348822997
0.000101309011226682
9.27844359922267e-05
1.35646899069223e-05
7.01701676828239e-05
3.9873225129954e-05
0.000103317812027027
6.54894609027294e-05
6.99247640757961e-05
2.75061995495952e-05
5.95715280023262e-06
4.9019104738625e-05
8.15150752714607e-05
5.91929361210943e-05
0.000110731159518076
6.29893129354141e-05
2.62716439094098e-05
8.74853462369569e-06
1.50918642755305e-05
3.25287962023173e-05
4.51298628311903e-05
5.62448929469282e-05
4.3934892447408e-05
3.56063024627277e-05
2.21157486352565e-06
7.40364213578961e-05
0.000103536819115302
6.27191493260082e-05
8.17515553416138e-05
3.09806256582204e-05
7.0755188132469e-05
9.42134808223132e-05
9.05879668436123e-05
4.80331255250631e-05
8.30849884975516e-05
4.220145236344e-05
3.87711984211325e-05
4.27398766661747e-05
7.44900735605466e-05
5.56779643508262e-05
9.32308023161849e-05
4.32314476913854e-05
0.000122268830772483
1.38903105798917e-05
8.58421366962284e-05
3.94053433541635e-05
3.6287717897732e-05
5.40829073915842e-05
0.000108993555962744
5.42800725002491e-05
4.97971825455898e-05
4.98935554564365e-06
8.87362663414911e-05
5.32197657990337e-05
2.69992929820659e-05
5.97503293854338e-05
-5.36737003725948e-07
7.78546806039213e-05
4.36122221907282e-05
-1.68405192308267e-05
5.30030551496164e-05
7.28405387946784e-05
3.02673799695709e-05
7.34887851409121e-05
0.00010510273968953
2.7419228132698e-05
6.67584209210315e-05
5.27465743805838e-05
6.5346083543095e-05
3.67409337815799e-05
2.75842266139012e-05
8.78757766803302e-05
6.45061175021125e-05
4.27614618981947e-05
3.510867989482e-05
5.95526217491157e-05
0.000103216177360378
2.3263299380019e-05
6.53932139556824e-05
6.0568397261096e-05
8.83069570950483e-05
8.38896649858657e-05
6.06065520214039e-05
-8.5644656993616e-06
5.77099780262526e-06
7.36700730845285e-05
7.39170105683512e-05
5.39821142135738e-05
3.6537675124382e-05
5.79651974840983e-05
2.49963836854543e-05
4.55627430967233e-05
4.91085697493186e-05
2.89291221396423e-05
8.55195818542618e-05
2.23947224805663e-05
4.68923698273174e-05
5.18042614812662e-05
6.96783099315663e-05
0.000140867539352369
9.85134805228729e-05
6.96082379032441e-05
-1.14891155206801e-05
2.41123597481963e-05
5.0981809346355e-05
9.06127638945717e-05
3.70579487345763e-05
6.96084593234822e-05
0.000108852405425418
6.87510547387547e-05
4.56796960625275e-05
3.48369158622535e-05
2.59519457992956e-07
0.000111288456486209
9.54786458686748e-06
3.4557048164184e-05
5.42687364308223e-05
2.36102864247299e-05
1.56416555031456e-05
7.27878846064836e-05
8.12482162260732e-05
4.71465368772863e-06
5.16883584136324e-05
6.31485950531936e-05
8.82522402424992e-05
6.76852415370622e-05
8.07889537845788e-05
8.60221399558514e-06
5.87177317888124e-05
4.951287924124e-05
2.52890151362113e-05
8.68480215393595e-05
1.14947702389798e-05
5.72629276490661e-05
0.000121931293604196
4.07271395987739e-05
5.74985717059291e-05
9.24661706066617e-05
5.10869169201554e-05
0.000104526147938663
6.02206601508046e-05
2.871108283889e-05
2.63641701818646e-06
2.93446928285318e-05
7.22107238061223e-05
8.7640166595242e-05
3.59116321431747e-05
9.14264552955708e-05
3.88250573001793e-05
4.96788557794155e-05
3.73067798320414e-05
7.42954213053537e-05
4.48034178777778e-05
2.34286604944612e-05
2.81574637096566e-05
7.37166387296606e-05
7.00026053382472e-05
1.69798517528321e-05
7.47020403266692e-05
7.58760498615174e-05
6.89698545406048e-05
3.54114867993758e-05
4.88307892860812e-05
4.25452581398386e-05
2.05221272293975e-05
6.87442594946285e-05
2.90607090930682e-05
3.24337843276088e-05
1.8942279265731e-05
4.40375726045488e-05
6.05446074105941e-05
6.13151341357083e-05
8.24993021630382e-05
6.73602678939682e-05
3.92773085749716e-05
7.24889277690915e-05
5.690297190295e-05
1.382220112191e-05
4.58170171618971e-05
4.17345029196143e-05
4.75708542586012e-05
8.98962447123625e-05
5.47305561129282e-05
8.6254071033709e-05
6.95805773230826e-05
5.11153129417933e-05
7.04769753470813e-05
5.42827301862487e-05
8.767890784171e-05
4.31325335641931e-06
6.32125841404092e-05
3.80489266181889e-05
5.04498594429975e-05
-5.14491568505794e-06
7.39621683010088e-05
-2.3276442131409e-05
5.89104063911633e-05
-2.4981905942193e-05
4.48434056698564e-05
3.19654877942775e-05
8.27153262743844e-05
0.000119570976930172
4.21963297243175e-05
7.68030226050644e-05
7.69176198674861e-05
0.000119168593882099
2.65073351813213e-05
9.36939899616332e-05
4.05448967372838e-05
5.93783857871068e-05
8.17292058306306e-05
8.06942504306964e-05
8.01010935428905e-06
2.14009324708702e-05
6.1993339784265e-05
5.47664202384362e-05
5.02344356740538e-06
5.47487715716852e-07
9.59564476175957e-05
6.85331018842087e-05
3.61104967433559e-05
7.15609791241278e-05
2.69064085008089e-05
5.24920680761266e-05
3.11118130481229e-05
9.30525336161953e-05
1.92968383782063e-05
2.20518961550582e-05
6.64761022207743e-05
3.80214447582851e-05
5.64866544015439e-05
4.13852545598437e-05
8.01914847585619e-05
9.21404405269189e-05
5.28716348090741e-05
4.9540476935975e-05
4.6436559659092e-05
9.29792916484418e-06
4.3333655255692e-05
4.37289986562216e-05
-4.18886801675389e-06
9.79296803119558e-05
0.000126845280317701
8.42190226736044e-05
8.69905294965231e-05
3.30524760256716e-05
5.89062612135186e-05
2.97088343403686e-05
6.44570720547283e-05
3.39482355156957e-05
-1.08145096622658e-05
5.39164383471603e-05
4.16169189071164e-05
4.73355389509711e-05
5.07630357139943e-05
5.33266848371387e-05
-1.99333935136085e-05
5.52384211999515e-05
1.40677282726849e-05
3.72482807434689e-05
9.17419185729071e-05
4.99262762947842e-05
5.13774219926585e-05
2.56120136848105e-05
2.13464171360699e-05
4.33940104428635e-05
2.66417689704338e-05
2.84763525958181e-05
7.54533548829813e-05
4.87902253950733e-05
7.15195611119021e-05
3.25603156175153e-05
9.98875512310025e-05
9.84666144143583e-05
5.01465468755311e-05
7.19891994089372e-05
3.91698701879347e-05
8.28503374117069e-05
0.000103630369168653
3.9666709682987e-05
0.00013804595449639
7.3765546085222e-05
7.47458751392333e-05
4.67839446139241e-05
9.291995457763e-06
0.000109310354540024
1.35133824686187e-05
8.39454512546772e-05
6.05735752821852e-05
4.10589562083964e-05
0.00010425137223359
5.57643913273179e-05
2.18599418563934e-05
7.46554880738077e-05
6.13926825459265e-05
5.8154758907299e-05
4.74110801003525e-05
5.17441739703779e-05
2.22520030720731e-05
4.27676181944326e-05
6.04707482094452e-05
-4.42193483822222e-05
3.81855426309969e-05
3.21722413883913e-05
3.88406440595082e-05
4.17704103776129e-05
2.71301173484444e-05
4.23808132083566e-05
6.30973789777628e-05
9.72809376295481e-05
8.97482375478349e-05
2.2889802460676e-06
4.24332384070317e-05
3.64859237190005e-05
7.95918321546573e-05
4.02161866029172e-06
1.787184521128e-05
7.5974552182565e-05
-1.16662229726439e-05
5.82339742853379e-05
3.272011000701e-05
3.77482434958855e-05
1.95758681554719e-05
1.0142617598607e-05
7.34967548196175e-05
7.55182008586388e-05
7.14693149537939e-05
5.40077487677094e-05
9.97143920249659e-05
8.43021136772796e-05
1.90893422162644e-05
4.48041911617499e-05
6.82173422200713e-05
0.000108296497201827
3.81608312436914e-05
1.70938266334845e-05
-6.0050028826005e-05
6.26046302072455e-05
1.06711609525494e-05
7.62388557929687e-05
8.97602319681183e-05
5.2505678649655e-05
5.698113082877e-05
4.45821249802657e-05
9.07855280986104e-05
1.86179225843254e-05
6.2242160297967e-05
7.11755031524318e-05
1.24705408273363e-05
5.22128894373716e-05
3.26287484135029e-05
5.17063111829483e-05
7.13541377115332e-05
6.04660449688728e-06
-4.91088762871836e-05
3.5039669267122e-06
1.53159280190018e-05
7.12289345331663e-05
3.8608457075003e-05
4.38445183567596e-05
5.58435835235855e-05
2.28092968797993e-05
3.32809849456245e-05
3.4013223083476e-05
5.01430394034588e-05
0.000102522063595056
4.64172701914075e-05
5.72527867252099e-05
6.40982755494692e-06
7.27652346829718e-06
2.89568915603441e-05
3.53142580525097e-05
1.46263838676303e-05
0.00013367957115577
0.000143978656681118
-1.98826042448631e-05
6.18967569991942e-05
5.04808046774757e-05
8.23136040627479e-05
0.000113408439561727
4.30920146993004e-05
6.99557202941478e-05
5.08636716596048e-05
5.95412890107228e-05
3.91546080590567e-05
3.06650070509231e-05
4.66996121940964e-05
4.07607619856524e-05
1.10294244584198e-05
6.59641814126536e-05
5.11473333664401e-05
4.63294617209917e-05
4.20853291386247e-05
6.91936328901828e-05
1.95102299677319e-05
8.92867783232884e-05
6.68109742489805e-05
3.66623794006811e-05
6.79868673669068e-05
4.15946818491773e-05
5.42858491404321e-06
3.2445047133566e-05
8.74810397983704e-05
2.57400727265408e-05
6.65825425639146e-05
2.11228056663326e-05
1.60293874289592e-05
5.83210461663784e-05
4.72897604538346e-05
9.55551972428479e-05
2.76059137812421e-05
2.67624976849209e-05
2.22969881462712e-05
3.61287802066083e-05
4.88741759348565e-05
7.4650914617232e-05
8.3306131187032e-06
4.33969740312683e-05
2.73932762809024e-05
8.24702572534219e-05
0.000100105005881752
8.90795765249622e-05
2.38977147843606e-05
4.74033709866837e-05
0.000101867548847984
3.4451603742239e-05
0.000104184391372509
5.28938682943469e-05
7.62724410950304e-06
6.7993910800314e-05
7.76999496099565e-05
4.90302245535956e-05
6.24474176404866e-05
5.62804374416566e-05
2.03569964059834e-05
9.24946459152649e-05
0.000100919751427793
5.10495025192803e-05
8.34188464177628e-05
8.43456723045817e-05
4.73103144753777e-05
7.56811871731714e-05
6.90862470237832e-05
-2.48314764102977e-05
6.02162501978515e-05
9.330227121603e-05
6.97125018562468e-05
3.95063960786589e-05
6.86654872007975e-05
6.88991684060018e-05
3.45180138778866e-05
8.80794432860696e-05
3.51224983865438e-05
3.86755942541448e-05
5.41804974835626e-05
5.56776664353683e-05
5.15176624618834e-05
4.36003697118243e-05
9.44915337835148e-05
3.27084295646453e-05
5.96937568180674e-05
-1.95813622969015e-05
4.3120358060713e-05
2.95012290019958e-05
2.21646483341182e-05
2.45835153493506e-05
3.05916050523645e-05
6.16207833254033e-05
4.73894264331194e-05
3.89869033818184e-05
3.67579978270519e-05
9.02918351008789e-05
5.4780177531544e-05
4.14164849555287e-05
8.6318664754365e-05
2.00288358562776e-05
0.00010040713767407
5.3198412282082e-05
5.81233987781846e-05
3.08796554140458e-05
4.33953890648842e-05
8.25148211814187e-05
1.04784620148614e-05
6.78977982291601e-05
3.62483671119741e-05
2.31570349289112e-05
6.57013174016695e-05
7.23132137338747e-05
2.02757334318677e-05
5.00046690554029e-05
4.19362285561599e-05
4.94306484169201e-05
7.17348173131115e-05
2.06639496074252e-05
2.36486737487083e-05
3.15217313238272e-05
4.513090673987e-05
9.81864392164918e-05
7.09874036430152e-05
8.2136191282987e-05
4.02138549348983e-05
5.64953424901961e-05
0.000105023350301955
9.95311215292442e-05
7.08505700854208e-05
5.04161024234133e-05
7.12966564305306e-05
7.59751685586796e-05
6.37220551250089e-05
3.24305905640267e-05
6.00504645601179e-05
0.000131142195400913
8.10899836075049e-06
6.23804691527535e-05
3.54497721849035e-05
9.14325464006105e-05
3.14187119011646e-05
4.80068352715796e-05
2.36128910362636e-05
1.04317491844969e-05
9.01849041249693e-05
2.86391591489411e-05
1.48368628275288e-05
8.09008003113539e-05
2.92327931092452e-05
5.54690642800163e-05
-2.41654209051727e-05
8.11971951613966e-05
3.23651112490332e-05
2.56956621733803e-05
2.31886875321326e-05
-3.08564684982891e-05
8.76855946954937e-05
5.08741480799861e-05
4.98524680968238e-05
-2.48758337618867e-05
1.31707657229518e-05
7.63722720851714e-05
2.80337567670867e-05
0.00011453888556117
3.99617082351918e-05
6.43736544623059e-05
6.05921007033885e-05
5.60601736582156e-05
5.16636720050835e-05
5.06269739973257e-05
7.42815338228104e-05
7.41235330085554e-05
5.13319797769241e-05
7.43576762526588e-05
0.000106127400147986
5.85278265425438e-05
5.13043686491372e-05
5.99034856074734e-05
7.11794727544613e-05
8.07577887419708e-05
5.62369215395271e-05
4.64879808928783e-05
5.16053799338839e-05
6.43308437313967e-05
5.61863454447876e-05
7.95899728731924e-05
6.81037825467454e-05
4.7218423916355e-05
6.74639223846398e-05
7.10869574751961e-05
8.58067817711436e-05
4.84578756893536e-05
7.57903612309514e-05
7.21188625197273e-05
6.46136746310485e-05
1.83239786266506e-05
8.00680693274028e-05
6.79893234103114e-05
1.34912768573924e-05
8.93068091139987e-05
6.79683239792638e-05
6.07309263499614e-05
8.99020053484178e-05
6.65011106305372e-05
1.90576745620905e-05
9.25766735796485e-05
2.29263192226184e-05
1.64723358501942e-05
7.64875612101461e-05
7.24446034385122e-05
-1.52470643690493e-06
8.22671934949988e-05
6.84979551080515e-05
5.94358869107132e-05
1.29588625516062e-05
5.96083394980858e-05
8.749518212349e-05
6.82101936451255e-05
2.70203112583135e-05
3.2607037501048e-05
1.99989008426877e-05
3.39390087844982e-05
6.94546467045464e-05
9.11855773994644e-05
1.55161779207207e-05
0.000103882937107298
7.14748047682801e-05
7.96477690148702e-05
3.55802341093515e-05
1.39753079478137e-05
6.75771765455943e-05
1.99470741828883e-05
4.68034293724814e-05
-1.80336614066468e-05
5.20151973919906e-05
2.3770087997448e-05
5.98411740909943e-05
-9.68955211564667e-06
3.56595813966507e-05
5.22439280440505e-05
-5.79652409803688e-05
2.64445012520468e-05
5.75171588483272e-05
6.57503533793793e-05
0.000104984322567872
-2.69924505023076e-05
6.35136910715089e-05
0.000127891616734023
6.91745965955535e-05
2.69062279729915e-05
8.6205548203517e-05
5.20034830476512e-05
7.53191333388514e-05
8.69520218816284e-05
3.15514021123668e-05
6.83454910382388e-05
-8.66239295347512e-06
4.10606461380658e-05
0.000107521624313002
5.53627664149252e-05
3.92688512620614e-05
2.13588339440539e-05
7.03835447500901e-05
3.1144355441297e-05
5.87594355755407e-05
1.24212998882879e-05
6.36366130538892e-05
5.4114799156859e-05
6.69994441276003e-05
7.99598946099452e-05
3.30622163172632e-05
3.79829785531896e-05
7.9143044374941e-05
1.24363664808142e-05
8.74140542930718e-05
3.11792197311424e-05
-2.8451667101197e-05
4.26113141303399e-05
2.55159545175566e-05
3.94459922572257e-05
4.05224480191221e-05
5.12432011052087e-05
3.40406896504058e-05
4.44863496926214e-05
6.53123087559454e-05
4.02251065710318e-05
2.49536533538783e-05
0.000105142199140569
7.8652436099316e-05
2.49026362953262e-05
2.32613440582908e-05
1.11588721562157e-05
3.13288174342956e-05
4.43083113887363e-05
4.48720196140596e-05
1.61609025181468e-05
3.26244158474203e-05
-6.25453696513404e-07
5.82332753708634e-05
3.74196670545383e-05
8.83433329627228e-05
5.7823972808981e-05
3.48676817083367e-05
-7.42836899293783e-06
-3.44362074908051e-05
6.51504023314867e-05
3.47393292726718e-05
0.000130974804555555
-4.60471623560414e-06
8.0973588064069e-05
2.95116363541771e-05
3.47824080880917e-05
-2.60187495175818e-05
4.68982187739485e-06
5.11065737793459e-05
6.40875304506272e-05
9.84626280128597e-05
4.63736929982141e-05
3.65714220747192e-05
0.000108669879854036
6.46893243107991e-05
5.60654610438123e-05
0.000104309635104551
8.66673124636389e-05
1.23767780450885e-05
3.01612951210584e-05
5.45304051832217e-05
6.28632168341947e-05
4.74037202639593e-05
5.55610938238456e-05
0.000106515628414853
8.9075524758039e-05
2.36295158305953e-05
7.7095082889746e-05
4.63555663777173e-05
7.47165693223228e-05
4.09657177800339e-05
6.83052570631833e-05
4.59686145259677e-05
1.22467232893336e-05
7.82254072930564e-05
-1.09119004113252e-06
2.23530519168143e-05
5.92819049090497e-05
6.83160268204516e-05
4.378092286755e-06
6.04191993413298e-06
-2.72673012404917e-05
6.53723246386828e-05
2.25282002246349e-05
6.47525708691118e-05
9.98547268778809e-05
7.51527324360563e-05
8.87335845970645e-05
1.21544253938224e-05
7.88168196199471e-05
4.63788718905782e-05
1.90274365932917e-05
7.9547418526086e-05
6.17350818011609e-05
5.94034990878349e-05
5.21756527083564e-05
4.4212675155097e-05
-8.1936042256812e-07
7.80282387681573e-05
7.36488933486204e-05
7.13114872153539e-05
1.34793779831357e-05
6.25589428208746e-05
4.10841281964427e-05
4.68230241257085e-05
2.88839628249236e-05
2.55798246238996e-05
9.09632965545637e-05
0.000105907874925598
3.0152532578964e-05
5.3734309970134e-05
4.36554877786973e-05
5.05919096602786e-05
6.94934188681122e-05
5.57403127054069e-05
0.000107141358727394
3.70074600525127e-05
7.59830818702067e-05
9.39326518687431e-05
1.03426311958101e-05
1.81769277580048e-05
6.57073258786242e-06
6.46781105095923e-05
2.44534745391535e-05
8.98423337687294e-05
5.70414048545529e-05
4.95147147401997e-05
6.11742322219283e-05
2.90755068580492e-05
1.64572922422383e-05
0.000103001861647722
3.61720999195281e-05
3.06597695909945e-05
3.56574434304457e-05
6.0867296434493e-05
6.43020822496885e-05
0.000120316561171227
5.82037462957429e-05
5.01086403351823e-05
3.54456390043225e-05
4.912241388395e-05
8.33315588373581e-06
2.75831844940861e-05
7.49724206443217e-05
2.10672183702988e-05
7.4468764977349e-05
9.21846705038283e-05
4.09360026467042e-07
8.7285267378755e-05
5.62512008041259e-05
4.91896275992635e-05
4.41186955470663e-05
3.81255813771743e-05
8.33297341653898e-05
8.93119891770749e-05
8.36341114155067e-05
6.29141711628342e-05
3.49711239862364e-05
9.35232889295906e-05
4.24499640263625e-05
0.000104207295227312
5.07581028906295e-05
8.61000570975401e-05
8.38567759332041e-05
8.24174027797152e-05
7.10682231886218e-05
-3.34432677583111e-06
8.37174606751568e-05
6.9463234162617e-05
4.49024004118611e-05
6.67044312531917e-05
7.40350890381999e-05
4.27666020286156e-05
0.000109182437096192
9.85216759075368e-05
6.27283219583332e-05
5.28460003144969e-05
4.52669350812817e-05
6.30866328105428e-05
4.77779458010549e-05
4.83855305907402e-05
5.56790409620144e-05
1.81545578914105e-05
8.67524400102465e-06
2.44231846232082e-05
6.20148540996407e-05
4.93334631175363e-05
3.70577324252684e-05
-1.98285184263833e-05
3.86821658228057e-05
4.63468295932348e-05
6.78438930342971e-05
2.78764707746747e-05
1.79338560940254e-05
3.68717157423958e-05
4.02730330545396e-07
-2.895995562304e-06
2.23943864510866e-05
4.82256619450234e-05
-2.29623751422558e-05
2.64067886995659e-05
-1.37200243635088e-05
5.26197768065383e-05
0.000110909579625965
2.06370052240611e-05
6.75550823013854e-05
4.16607254411185e-05
8.89684113268342e-05
8.38551506824855e-05
9.12989624337827e-05
7.14690303911402e-05
7.37965237930867e-05
5.41850963593635e-05
7.98530005874159e-05
8.34147145621975e-05
9.03092153748405e-05
5.81837493506434e-05
4.30102021038436e-05
2.18475295553986e-05
4.21351998775607e-05
8.3807923265106e-05
-1.72607762383217e-05
3.26454897688928e-05
1.56133740803836e-05
1.37057135548768e-05
4.67513476239947e-05
3.71776561943652e-05
9.13935307987416e-05
9.30291386800806e-05
0.000110076279046787
3.08565523434256e-05
4.78598461002009e-05
7.37078101545617e-05
4.62231498167592e-05
-1.21530591405967e-05
-3.98431261489799e-05
4.65707060133203e-05
1.14082466190303e-05
7.83660494082869e-05
3.61562644536617e-05
5.91293777044462e-05
0.000124624606526447
7.52560000081287e-05
5.809152784239e-05
2.0275471723846e-05
8.21524330591951e-05
3.45151235537308e-05
-4.12554848378557e-06
1.47797031303471e-06
7.896569660504e-05
3.63783439600655e-05
8.91773460646853e-06
5.24766809043048e-05
3.1154165652175e-05
6.75881759453604e-05
8.05259178925504e-06
0.000112920333847913
6.71817243929819e-05
5.24435650937404e-06
3.37153168320441e-05
4.10291894324243e-05
3.41289535851243e-05
7.08498955193489e-05
3.21953182537502e-05
3.06421795053804e-05
5.06723064926601e-05
6.4804829314163e-05
4.77961884335104e-05
-2.72501965878031e-06
5.63276335249735e-05
7.60934584862074e-05
3.20301688377363e-05
0.000110078373515323
3.08224353993613e-05
5.55505489795665e-05
8.54865172489362e-06
9.23715144263121e-05
7.10715016546606e-05
8.0799249478496e-05
5.79777910108135e-05
5.57303838387394e-05
7.77534402413591e-05
0.000102214585906896
5.21646471879609e-06
1.93140291902315e-06
6.3661071510801e-05
4.99301671885392e-05
8.15897148909606e-05
9.33672188237902e-05
5.28666003098407e-05
3.95165760366199e-05
9.94311359879e-05
2.83127393262906e-05
4.08247888510503e-05
9.66677000234703e-05
2.02382345369044e-05
5.65866397926012e-05
6.08440123934934e-05
6.14153430751379e-05
3.75979192809797e-05
4.06414724309232e-05
3.39422342859167e-05
6.66736084363577e-05
2.59430274852998e-05
1.79877187274931e-05
2.20144405926178e-05
2.27420025382504e-05
9.08943788080292e-05
4.53910807999357e-05
7.44520284440651e-05
4.51610044582101e-05
7.89468239080714e-05
6.41915948499709e-05
6.24014792431144e-05
9.71710963788665e-05
6.70384119903941e-05
3.06925906152295e-05
0.000101374023175524
3.89026721926896e-05
6.06557358274621e-05
3.34832471115796e-05
8.07882534234096e-05
6.31140588711517e-05
4.27121561329159e-05
8.87410070776442e-05
5.05297886369642e-05
5.75484090838564e-05
6.3226468436279e-05
1.77854060628749e-05
1.81239016712328e-05
4.28599972152549e-06
5.71455839914212e-05
6.73954852702766e-05
5.65665486886807e-05
1.41362263716629e-05
4.56643823014131e-05
9.13132699871744e-05
7.99429598009443e-05
7.328554783594e-05
-4.99538529395192e-06
4.12098722774104e-05
3.87531622852521e-05
2.15299428262354e-05
5.65811657327539e-05
1.03594587508371e-05
2.12033821316373e-05
1.17581477534458e-05
5.29370030336494e-05
8.0320086602086e-05
2.2360207896874e-05
1.3891948610002e-05
7.61882716070926e-05
5.90350017794738e-05
3.27453462202931e-05
4.18344606185523e-05
1.77605330938499e-05
4.08915759930909e-05
0.00014749067266399
8.05972356977111e-08
-9.54793171911368e-06
6.19408892847788e-05
4.56528602190414e-05
3.89890349358616e-05
3.50044727026391e-05
4.42513858229607e-05
3.81927622149828e-05
0.000114791242948521
7.78678493882782e-05
8.40469208360578e-05
3.46126324416582e-05
0.000107757464039328
2.9514441950331e-05
4.08382651923442e-05
5.65863254838234e-05
4.06161306640584e-05
2.60442958643291e-05
2.25384826221751e-05
9.37211672301214e-05
3.55942829041487e-05
3.7043136242287e-05
6.93078108577906e-05
2.70832208892268e-05
0.000101980138151523
8.50314035183187e-05
7.25299749425123e-05
4.65728892452653e-05
4.4939572855285e-05
9.26517888008487e-05
4.56047432100613e-05
3.54339378794984e-05
5.16210112943725e-05
2.02181849425019e-05
6.3167043760235e-05
0.000105245192665317
3.44508291354738e-05
2.33658071751613e-05
2.79213257063574e-05
5.36232363213797e-05
5.65396436082852e-05
4.13639367661383e-05
5.07714443198821e-06
7.8562559498357e-05
4.12536764663215e-05
2.90822210220853e-05
0.000118714435720838
6.69556714293387e-05
2.96612914534594e-05
2.31700844605758e-05
5.94693928779342e-05
3.69269278087428e-05
4.3734317784492e-05
8.97474242562328e-05
7.66547557843761e-06
9.09363935027114e-05
6.73845976015824e-05
-1.12603656539918e-06
2.68019922582316e-05
6.32056492682425e-05
7.77673425850146e-05
3.12020472719049e-05
7.16199208648711e-06
4.92610021399589e-05
4.67582649310736e-06
6.40568137174896e-05
0.000133067703559407
5.84173427524712e-05
9.91336210380133e-05
5.31376953960384e-05
4.77964293918408e-05
7.91302115361019e-05
-7.62280750364636e-06
8.0963872747277e-05
-4.93619925017654e-06
5.13699184397025e-05
7.07680312815757e-05
5.95684655724084e-05
6.60243319004604e-05
4.87509680568005e-05
7.08068787855449e-05
7.05534003507473e-05
8.89999219729105e-05
0.0001391837394009
7.18168013389429e-05
5.20096927574786e-05
6.96421344062062e-05
7.60261992166513e-05
5.54725910599178e-05
5.35652975062321e-05
9.8225836350697e-05
4.36416096411986e-05
7.44476949786692e-05
3.15624692335028e-05
2.68477478174723e-05
5.8812081635598e-05
8.13669892431078e-05
9.08928492324186e-05
3.24259390384881e-05
9.70377709851779e-05
5.29189808443681e-05
3.29159885197215e-05
3.59261246654253e-05
6.10318625002418e-05
9.06840294186397e-05
4.98744912104924e-05
6.41825790420403e-05
6.67241276220423e-05
9.59546819288966e-05
6.40766410760321e-05
-2.57507528324763e-05
3.31681356936137e-05
8.72315106199877e-05
3.89216307030742e-05
5.29742156781485e-05
3.47994030754901e-05
6.08442447278398e-05
0.000139343914864622
2.85581846503161e-05
7.72190588381972e-05
7.29019090382473e-05
9.13291397468298e-05
2.67718422710398e-05
3.14030095316556e-05
6.67084135865809e-05
8.15760897406399e-05
8.61294168621115e-05
5.06535743067282e-05
2.81879510612831e-05
0.000100707375926802
5.94276130199674e-05
4.65867513488639e-05
3.74743600936624e-05
8.40890782719349e-05
6.6510670712496e-06
5.00889097475312e-05
5.50136793339811e-05
-1.84135590349325e-05
6.31302808297077e-05
9.69519020074285e-05
4.2918262896036e-05
6.44767966874055e-05
0.000123161192062788
8.93163825210862e-05
5.15334637904498e-05
3.75873779778653e-05
7.2388230289418e-05
6.35242231331605e-05
0.000132488998421628
5.36122382588443e-05
4.25468042286166e-05
3.63974191865798e-05
8.49118899460764e-05
3.33225185253553e-05
2.59302235739308e-05
8.41813542379788e-05
2.03873264633609e-05
9.16105714600655e-05
-1.10149589591499e-05
1.80345586406095e-05
3.31497447514079e-05
5.57601096456734e-05
2.02507405131791e-05
3.82981475883956e-05
7.54053644526937e-05
-1.13284853547447e-05
8.11015784468341e-05
0.000108777301532947
7.26350382885204e-05
4.94146135922267e-05
4.42743891339222e-05
3.73262180635337e-05
6.02168661709535e-05
0.000101073319809765
5.94139980328493e-05
5.00983769175007e-05
3.46906049515213e-05
6.88692066305431e-05
4.55095374701735e-05
0.00010581146200234
8.20557493706539e-05
3.35997886349829e-05
8.54156893829315e-05
5.93564172948657e-05
4.6614868854335e-05
0.000101832787792341
8.47924206253903e-05
4.66699786482514e-05
4.23249487816283e-05
6.40645921210191e-05
4.85737606390285e-05
5.73790761684269e-05
6.11076102024662e-05
1.05152613197351e-05
3.38995293151898e-05
6.36299150927734e-05
3.10809652975023e-05
6.76611276196637e-05
3.1224126531283e-05
8.31627114627178e-06
2.75934995883531e-06
4.59199302750964e-05
4.27656706737267e-05
3.73300023166011e-05
1.58150024745093e-05
4.97594293464981e-05
7.01315219917162e-05
4.43200970768372e-05
0.000106870118809993
9.16962446045212e-05
4.9208207565673e-06
5.92200635610107e-05
-1.49061730018565e-05
4.92398837893479e-05
2.73391707403056e-05
1.65569891058297e-05
0.000103084886710791
6.73225061568813e-07
7.26867376276047e-05
1.09869801345799e-05
5.25021492193634e-05
1.6116354013054e-05
6.80920526804375e-05
2.17959010755649e-05
6.41240060484453e-05
6.93218818315759e-05
3.24468247286593e-05
5.40545904939849e-05
8.15431044261717e-05
3.08346439147365e-05
5.08366424459851e-05
8.37041659644413e-05
0.000134012223796536
1.01237888686385e-05
7.95236109554909e-05
2.26176853487165e-05
3.9138283876801e-05
4.57758488797367e-05
5.40750432468487e-05
7.79377424422271e-05
1.19354200552842e-05
0.000101943976892484
7.34452074406829e-05
9.15821304908627e-05
9.00810963332595e-05
5.37729550522289e-05
4.97611522127575e-05
2.38681267390136e-05
1.76281927394165e-05
5.1984090461169e-05
5.3561654615865e-05
2.29530800039907e-05
5.75576462663712e-05
2.63344051909034e-05
1.96966370650268e-05
8.73317337299052e-05
3.09247300813772e-05
3.70615978509688e-05
0.0001031465383416
7.83833636278569e-05
6.11927490513568e-05
6.48256598475657e-05
9.23295605364134e-05
4.34201489847018e-05
1.05486222590216e-05
7.78026318850989e-05
8.84710198420725e-05
4.19033734316583e-05
4.76397708721947e-05
3.80578733233817e-05
1.75140746879153e-05
3.33658889862913e-05
4.79154637188642e-05
6.06652021820359e-05
4.97684771440437e-05
2.02800712280702e-05
1.51702714631965e-05
3.84513359416933e-05
0.000154283095065832
2.27084947643522e-05
7.36857568401824e-05
-1.57627038613964e-05
2.543017256976e-05
9.24370165366305e-05
6.47411830891237e-05
6.85605176187625e-05
6.29205201450491e-05
8.8349230438497e-05
0.00012727319780429
7.32721465608921e-05
0.000106557782902321
7.11503034553866e-05
9.20852750270388e-05
3.92117299543873e-05
5.86493742264367e-05
4.66765871453504e-05
6.63498347791364e-05
6.32564937307277e-05
6.20824611485165e-05
2.12658243081113e-05
4.5601213857469e-05
5.68463626322634e-05
6.68079358198377e-05
5.43250322075116e-05
-2.77103154688709e-05
2.01015795001936e-05
4.95489238433335e-05
4.39781561898062e-05
5.98611546391485e-05
7.72982463190797e-05
6.08554951802692e-05
7.89953909939897e-05
2.39051541574414e-05
5.63452014374237e-05
5.38412164208935e-05
0.000110786010849171
4.20993331733957e-05
0.000103969492940822
8.63487738977661e-05
7.18894572231915e-05
5.65537545887871e-05
6.06167775143783e-05
5.66802372156807e-05
6.40656545096381e-05
-1.63617719919183e-06
6.70091660750522e-05
7.13001597729892e-05
5.27306289663386e-05
5.82653506512946e-05
4.87872489396866e-05
8.69506630073963e-05
8.09626205409196e-05
5.55491732047986e-05
2.30962092769486e-05
2.92044966253696e-05
9.90881329498838e-05
5.75665153105898e-05
7.94011361338506e-05
-9.93792923327452e-06
7.58102501052325e-05
4.84095288956315e-05
5.42719556893093e-05
3.52235191524793e-05
1.71802923636627e-05
8.91623040897321e-05
2.43840030577714e-05
2.01736542791057e-05
-1.01458544504074e-05
5.20118393331362e-05
4.10210546710046e-05
7.03281375598661e-05
9.74297527811565e-05
4.59486102276876e-05
2.67494178939261e-05
5.57549931710952e-05
-2.88640676317076e-05
1.51041824577363e-05
9.44575731422412e-05
5.39015151980522e-05
2.36787051282928e-05
2.0467326389773e-05
0.0001173216674727
8.52495856282616e-05
5.34151066706424e-05
4.40247383517603e-05
5.26634478465355e-05
-4.40666047247428e-06
3.91509721691315e-05
0.000104086597312637
7.8872996677852e-05
7.60456087959897e-05
1.93153327783979e-05
6.42968290267109e-05
5.42252473639535e-05
5.3870204853715e-06
6.72864764436671e-05
6.44583720705398e-05
0.000106925961624978
4.46186014190279e-05
6.15815963900029e-05
8.12722037210411e-05
6.1256331854663e-05
9.50502580714612e-05
5.33771303970605e-05
4.26364861618169e-05
4.68402489130834e-05
6.21900161968168e-05
4.67362640856331e-05
-1.57043392323157e-05
3.08473281961741e-05
5.3229536862883e-05
6.57391047059156e-05
4.99485868534435e-05
2.59192453784334e-05
5.31634913697248e-05
4.27699764859552e-05
4.54849318699088e-05
6.65948258879701e-05
4.49157589550768e-05
4.36368663296513e-05
4.44577783325961e-05
9.57625411003695e-05
4.02572473581743e-05
3.80517979883768e-05
3.47428015001386e-05
5.67985955127533e-05
5.54281969035834e-05
3.34445215549814e-06
5.20324856226713e-05
0.000106898642088136
2.37126373309121e-05
6.58900908705793e-05
8.28238287917156e-05
6.66951121292223e-05
6.53965808642877e-05
8.20760914473824e-05
0.000122416470827381
2.18123134114311e-05
6.22720854602992e-05
0.000115652922402635
7.2721287106382e-05
4.77096898313255e-05
5.16918430885675e-05
4.76589808740664e-05
5.61855419078266e-05
3.39502771733414e-05
5.42318703775118e-05
-4.37123111623954e-05
2.34152509224947e-05
2.45862653379572e-05
2.79544986671085e-05
7.87648911243223e-05
3.53128802288545e-05
6.5840580749851e-05
6.84079357712819e-05
2.07887086641482e-05
4.21496647503961e-05
0.00010439856343444
5.5773805480514e-05
1.04344818851894e-05
2.62818924068593e-05
9.20659695589327e-05
4.43156726860793e-06
3.3494029300993e-05
5.32018828022515e-05
8.18023554700747e-05
5.85520189972465e-05
3.31495896759892e-05
4.5191133711548e-05
5.15900770711892e-05
0.00012359324239678
6.82301541653867e-05
1.13578838660615e-05
7.19496102663062e-05
2.33975616189818e-06
4.34922020856232e-05
4.00839563002688e-05
3.98895156133209e-05
6.68614058929451e-05
9.42878250545534e-05
5.10358924859166e-05
2.39233273610084e-05
1.59789344350225e-05
3.36540267662971e-05
6.43670973754518e-05
5.56708696222953e-05
7.36554529129688e-05
4.40857103729752e-05
2.12083479181235e-05
8.27638415134801e-05
2.17075033483854e-05
0.000105343482605824
7.77749220954512e-05
2.8790973824984e-05
6.15489654688576e-05
6.75091326494683e-05
3.75373134601044e-05
2.42887836486484e-05
-2.13233824663726e-05
5.26429229180865e-05
5.23755299041069e-05
7.07162564937428e-05
1.26158619119219e-05
4.55668058370233e-05
7.73012249984775e-05
8.89845893960577e-05
6.43242036895028e-05
9.05340421860501e-05
0.000117548265599862
4.01108168012286e-05
7.07573179152595e-05
0.00010840875530716
7.97703787956705e-05
6.11893849482898e-05
2.11327046612069e-05
4.06834321775692e-05
2.4443688665532e-05
0.000101152567753902
4.85051505320442e-05
9.58398471337174e-05
4.62004941065307e-05
6.30082429154602e-05
6.8794573050096e-05
1.26289581532087e-05
8.11509104430568e-05
1.84244624294264e-05
1.20401218840851e-05
7.24131559894569e-05
2.70600792688106e-05
-8.25172230075518e-07
2.35283072482496e-05
1.32644287555856e-05
2.03588875094307e-05
2.90715768833638e-05
4.44412897211588e-05
7.70081971710582e-05
6.40903209264629e-06
4.5330350489123e-05
9.18435248990136e-05
8.36673052178444e-05
8.69411308185532e-05
4.99188530685545e-05
4.56386817785986e-05
0.000117068532053033
8.93457816595269e-05
8.71173446839212e-05
3.71365041593121e-05
7.4231418615416e-05
5.33282082726756e-05
8.64934930856927e-05
1.05365343700761e-05
8.54025986434824e-05
6.89936384907782e-05
4.65665823192972e-05
6.49194425347462e-05
6.06565098716323e-05
1.37286820378558e-05
4.26020391160119e-05
4.21115126896484e-05
1.53768773409668e-05
5.70386486178809e-05
9.71780514508921e-06
8.57989606246775e-05
4.38975047815142e-05
1.65048343792925e-06
1.81269639656789e-05
6.30909950639946e-05
7.19921657158266e-05
5.28514251092498e-05
0.000114974415541859
4.99310581236444e-06
5.80396155297919e-05
7.49102850430807e-05
7.26478459122613e-05
3.73477643025501e-05
6.18494107202315e-05
6.18421044164785e-05
6.71003136143779e-05
8.33951495435711e-05
6.23096033042097e-05
4.75997424050873e-05
-5.07376070788948e-06
6.04129917439506e-05
8.18546956889312e-05
3.91419424076177e-05
8.10272010548303e-05
8.03676051030181e-05
2.52880325284022e-05
2.85943322528379e-05
7.24908506330304e-05
2.32412912625725e-05
0.00013607658450035
4.58699861407343e-05
5.84789041324936e-05
3.05086382676584e-05
6.50049608375374e-05
7.39659568376948e-05
8.18115458092897e-05
3.46562699898824e-05
9.98629278616407e-05
5.4031158789789e-05
6.45202471292434e-05
3.93348293784172e-05
7.87449754858147e-05
9.8576580003164e-06
5.57299458840353e-05
7.92112166434377e-05
8.2576955154918e-05
0.000100487862496052
7.00471298770888e-05
6.84489737489219e-05
8.08367393939859e-05
5.77282478446659e-05
5.52114948943336e-05
2.45328470998681e-05
1.40210309716388e-05
0.000125822395599915
6.0496135342186e-05
9.46670084970887e-05
2.03654684383804e-05
5.71793240472958e-05
2.68765665064846e-05
4.80821430493077e-05
8.45476761306039e-05
4.815614298414e-05
5.37661039675107e-05
1.70903207859533e-05
5.09492487903262e-05
7.57018467355672e-05
5.61716714170813e-05
2.23269346463132e-05
9.99036708038852e-05
8.27502487618637e-05
2.37401249551067e-05
9.02057395592675e-05
-2.13936215198379e-06
6.56907079877725e-05
5.76382694148629e-05
8.55605282034105e-05
6.65229226437251e-05
4.34000160742712e-05
3.37083965029477e-05
5.12781051342576e-05
7.35216387967285e-05
3.86501494242541e-05
1.97975186124873e-05
6.18598625489669e-05
4.98823286371891e-05
1.31512766359221e-05
4.91321556765135e-05
3.78633603636072e-05
4.69492269478282e-05
4.27288409721763e-05
8.52436436678565e-05
6.93708191865279e-05
-2.05118879679935e-06
1.43666385453052e-05
4.41052475234641e-05
4.84282274558033e-05
8.37394052156997e-05
3.11660552130612e-05
7.18618033343818e-05
7.48503762941198e-05
5.88229616978309e-05
6.61867115523354e-05
6.87189700944007e-05
7.52072682025833e-05
8.28057628456931e-05
9.63242980830997e-05
5.93336523482216e-05
7.8109580335785e-05
8.49773472122888e-05
4.59759786529744e-05
5.64547578063912e-05
8.66458053823078e-06
1.76825780403717e-05
9.7994269187652e-06
6.11526767032613e-05
7.83656025304336e-05
3.94682359293537e-05
6.59894868654779e-05
3.94774243959698e-05
2.11070430879347e-05
7.21557072527233e-05
2.26743463289134e-05
7.42787525325679e-05
4.98063994364846e-05
-7.69888635581781e-06
9.27830791784932e-05
3.29212030963687e-05
4.73044930250941e-05
4.02446956822104e-05
8.94255419933814e-05
9.13699283881772e-05
5.81285863081225e-05
6.5020796140723e-05
3.78076525284496e-05
1.96898866216272e-05
4.0053616836843e-05
6.83527163843933e-05
-5.0638919281653e-06
3.45932595517808e-05
7.96675929546571e-05
3.61149031068819e-05
3.91965486519219e-05
3.15319963777306e-05
7.57671612023913e-05
4.2526618854298e-05
7.35167233958585e-05
7.9198066709688e-05
5.66600499167036e-05
2.01590775229026e-05
3.37964881111706e-05
5.72941664953537e-05
6.99621657058967e-05
6.65159395212469e-05
8.67180976696344e-05
0.000109302931442003
8.81570600299512e-05
1.20040829736861e-05
9.02023475505551e-05
8.96695316920462e-05
9.78922306106359e-05
0.000105419407051371
0.000104343499059096
7.01408948490751e-05
0.00014102620222454
6.87634335920669e-05
0.000115543990843037
5.40833604135936e-05
9.45434979526873e-05
0.000126670574842243
4.2937559948833e-05
9.89338738736704e-05
3.93278543932554e-05
8.25647192978013e-05
2.69726079520969e-05
3.34908739885572e-05
7.84770806512966e-05
2.74145246963355e-05
9.79024169868338e-05
3.88774970645684e-05
2.43139990508808e-05
6.74900268552383e-05
-2.96398752438413e-05
-5.11450010342364e-06
3.91763753872051e-05
7.58907287982018e-05
6.48974519441322e-05
1.47250116778653e-05
6.39051191779886e-05
0.000100001692404269
2.45950491578369e-05
7.26024173110049e-05
4.87349771713876e-05
4.5425987156099e-05
3.30726097866421e-05
5.79618691661807e-05
5.84546819909335e-05
6.45375794152334e-05
8.64511933171457e-05
7.36986187051846e-05
2.0736435924675e-05
2.45220476853047e-05
4.20463155684321e-05
1.43460846912116e-05
-1.89803451538725e-05
2.6720350016903e-05
7.26615085088773e-05
2.10843843073233e-05
6.19418816153172e-05
8.55768686004411e-05
4.95869519459818e-05
5.34043425163966e-05
5.37971820676915e-05
0.000102308324018461
4.65818456378863e-05
3.42153103342471e-05
8.73512050372971e-05
1.22720909342587e-05
8.121590138499e-05
6.66792666218688e-05
5.03893241690888e-05
4.76436718397632e-05
6.91688953617663e-05
0.000112019153324105
9.24567650733294e-05
4.13830166938613e-05
1.61285361071481e-05
7.97071813177278e-05
8.18106768799652e-05
8.24576773284115e-05
6.94673719498165e-05
-2.83727572224583e-06
9.88346277379114e-05
0.000113311009288122
3.37841229396534e-05
4.26751328816655e-05
6.48838152656379e-05
5.94833345802172e-05
3.58464775101283e-05
4.17768305764298e-06
1.95587631570622e-05
9.75563011420287e-05
6.5514868136749e-05
3.07616185004164e-05
3.20949683229963e-05
1.57533620894392e-05
5.60280930485385e-05
4.13408589840821e-05
0.000112132375401122
3.29771668755086e-05
8.59651949506565e-05
0.000104951819821379
9.17950561624359e-05
8.93878149293154e-05
4.33546865445462e-05
8.71876918623106e-05
2.663687036084e-05
0.000108096795774252
5.38969825143393e-05
-7.69058390763199e-06
0.000100697506891526
4.01407637186803e-05
3.73580764068867e-05
5.55997409201811e-05
9.41680358092067e-05
5.68458014360382e-05
0.000107645100677713
9.02594211460188e-05
9.42437164120365e-05
3.20808517093098e-05
6.91968133640454e-05
2.58661713912604e-05
7.28215386875406e-05
7.13683145537715e-05
6.19492301132065e-05
7.35181542196349e-05
3.90493968760035e-05
-4.15283551862486e-06
0.000117315416977172
0.000102749202027507
4.15401253706211e-05
3.8475399452149e-05
0.000105921948754834
9.25161480926593e-05
1.87779873878617e-05
4.26113643012124e-05
4.74977504893921e-05
4.99789000524102e-05
2.25726083800375e-05
5.16630894427816e-05
0.000110809567761184
-4.70144884389967e-06
2.08426564021177e-05
0.000106911473861005
1.65485051870804e-05
3.82962774615368e-05
3.46357187316799e-05
9.16358616637316e-05
7.69642108887052e-05
6.30092982058101e-06
0.000106821341364327
0.000103636462022357
6.34028037870151e-05
5.93122318966623e-05
0.000135962672064062
4.72413071376017e-05
9.05432848829464e-05
5.81118357252606e-05
6.2977542227694e-05
7.19266697179702e-05
5.02753253087249e-05
7.51976691880383e-05
0.000124043071715992
6.22703498934321e-05
7.89527704976693e-05
5.69435903442304e-05
2.10676080405665e-05
7.08164445217629e-05
2.77064007254225e-05
5.70337862830559e-05
3.26555130130837e-05
3.69144460518905e-05
5.05655778979781e-05
0.000115389206320861
5.80481735433195e-05
3.0788235313171e-05
3.39320350918121e-05
3.59585878289871e-05
7.40762480356677e-05
4.66918013701361e-05
6.08483683545752e-05
6.16343572326401e-05
5.15362054281005e-05
6.23889895326059e-05
3.29402698711409e-05
7.48739637932359e-05
0.000155045675552399
6.20925791763375e-05
0.000103138377510329
7.00602283957585e-05
3.96628134331764e-05
3.98671717181075e-05
8.29652707255691e-05
1.06852804757342e-05
9.54761282488467e-05
4.19973905947524e-05
-1.20125791900452e-05
-3.02507916174999e-06
2.83817952525825e-05
-8.6393009212341e-06
5.20566218444198e-05
2.93632846056515e-05
-1.73161155439111e-06
1.18541854156505e-05
3.1461815692671e-05
4.16670294352576e-05
6.48051993455947e-05
2.35332042723407e-05
2.92951261880194e-05
3.67939076260395e-05
8.00900972541753e-06
-1.1756158560347e-05
2.78178347041642e-05
8.46610576952289e-05
3.09536633140449e-05
9.0977449938927e-05
0.000101366307875703
6.44719960161249e-05
4.26966634221428e-05
5.9218444151666e-05
7.43216405528998e-05
8.17457523966171e-05
3.39052673535699e-05
5.22326312770121e-05
7.96656532853076e-05
1.67369591011652e-05
5.90605123058238e-05
3.06360069753154e-05
5.12468384497214e-05
7.91036935786471e-05
6.78410962252167e-05
6.14214531070569e-05
3.34697690755126e-05
3.86461045052822e-05
2.43945971400945e-05
3.71699039954007e-05
1.53134150391197e-05
1.35902361642436e-05
8.70051072841486e-05
6.44481477403979e-05
7.71907061559113e-05
9.11815534968129e-05
9.87996980193378e-05
4.70273293941772e-05
6.90588472439806e-05
7.41766102393677e-05
5.86284055411574e-06
8.82231533114506e-05
8.83061952807532e-05
3.93346292907499e-05
3.45549677729804e-05
6.26315905143772e-05
3.40940490072774e-05
4.24106537962828e-05
6.90095925095074e-05
7.29980808172969e-05
6.20734647329347e-06
2.67581646917109e-05
4.29871848862397e-05
5.05475623052571e-05
1.79253148735331e-05
4.74657750490948e-05
1.70068330773681e-05
4.68175732098353e-05
9.88411099141757e-06
3.64606175046648e-05
5.64474637396434e-05
3.83373644869688e-05
9.95199739318266e-06
3.22506968830904e-05
4.34005998146996e-05
2.33835457200792e-05
5.61409605246368e-05
7.07848020149905e-05
5.26964947468759e-05
6.96314078031352e-05
7.01999890859775e-05
4.96078477084484e-05
5.16859390917403e-05
7.8073277472808e-05
5.94471252487507e-05
1.14429032624926e-05
0.000103113496410294
3.39262967260408e-05
5.88129637815706e-05
6.25206958108709e-05
2.1402485153203e-05
9.12298668975282e-05
1.9894748121915e-05
9.06294949047374e-06
5.24737853538412e-05
2.15504544324787e-05
4.55936284172957e-05
1.89235623538136e-05
3.2667153288814e-05
5.84945982469701e-05
2.48222866737024e-05
5.14652491907438e-05
4.93379371407229e-05
2.75872782684225e-05
1.5063027842872e-05
4.16093392390098e-05
0.000105615405831003
8.89845473424843e-05
4.84550779831097e-05
7.19055906148001e-05
5.32251546533332e-05
8.50886635152411e-05
9.03385526755652e-05
8.28477418577138e-05
7.88836893163511e-05
6.0489305651782e-05
9.89223718766756e-05
9.72617119027043e-05
0.000102785065692261
7.40413632862987e-05
7.03208561387471e-05
5.67013232004338e-05
4.41558734004947e-05
3.84226251753907e-05
0.000107924015580017
4.02197226077683e-05
1.1261627544291e-05
3.33374261417454e-05
4.78343629615203e-05
9.88589778229279e-05
5.52840751521584e-05
6.60249879916693e-05
6.28076683545365e-05
2.47820879689916e-05
5.60313973754482e-05
1.9572822728051e-05
4.74504281129102e-05
8.05059021344011e-05
1.04110258518669e-05
5.86633209584432e-05
8.87843459402806e-05
9.08329532853657e-05
7.45344695215895e-05
4.75790517061258e-05
9.49878990828845e-05
2.29665530721686e-06
1.70503475727097e-05
-5.77699700896984e-06
1.96329806171661e-05
3.26260617078372e-05
3.38510250526239e-05
1.28533795032705e-05
8.21798808569208e-05
9.89376158757506e-06
8.24385664760032e-05
2.96603298503677e-05
2.87898035934828e-05
2.42202792830163e-05
2.53988488877709e-05
8.54116483423507e-05
4.91504915954222e-05
3.52880429790264e-05
2.21880272737215e-05
4.91250462059993e-05
3.11054884391444e-05
4.63034540720399e-05
-1.54638228412762e-05
3.06734568916041e-05
1.63793749767023e-05
9.38799939484743e-05
2.11762046663541e-05
1.55620939468967e-06
2.35161215131219e-05
4.38462008026263e-05
4.83477361176438e-05
0.000129938896719514
3.50951337751794e-05
1.27355165691105e-05
5.59384215724398e-05
6.69286865115593e-06
5.20443724559278e-05
5.34497801170259e-05
5.40787803122084e-05
6.58733291075352e-05
5.41533571012779e-05
8.06093613496333e-05
8.08110372910577e-05
5.2897883185501e-05
4.76412727594094e-05
1.51307362533382e-05
5.57825827180664e-05
9.4368767581462e-05
6.13561376800454e-05
1.27413975994498e-05
7.8690823270612e-06
5.87138221184069e-05
4.91629418944594e-05
6.23574027437561e-05
-4.0552851183416e-06
0.000122090175131519
5.45342108246158e-05
2.5482777577767e-05
8.54809458298182e-05
3.21962841823296e-05
7.68878912320465e-05
6.79661564117856e-05
7.10039005758325e-05
5.73858516160251e-05
2.41670012275416e-05
5.99514312361045e-05
2.28488370138182e-05
9.16318831279227e-05
5.23829933277901e-05
4.13050527759385e-05
6.4155489006739e-05
4.14371268002368e-05
9.82891328613603e-05
-2.70367073098591e-07
5.52537021253195e-05
7.07023471530056e-05
1.52543438736674e-05
7.51080074291154e-05
4.80825654452662e-05
3.89844135413836e-05
7.54368297277481e-05
0.000105672573903929
8.70135467068673e-05
5.93253998004978e-05
4.8487908682231e-05
0.00010775179553193
4.42558719394151e-05
1.16972922415095e-06
7.2067618448872e-05
8.51375018133935e-06
1.32700884001385e-05
0.000169252084852621
4.74651209429133e-05
6.29434525342697e-05
6.89606371390962e-05
8.93835140534844e-05
7.19223120980216e-05
5.45088128658437e-05
1.40734277520746e-05
2.70100365944263e-05
3.45322687289449e-05
1.88995379835082e-05
1.74572892229363e-05
2.55756328154121e-05
0.000120188669211894
9.89657893558149e-05
5.92052537783087e-05
5.37692023345141e-05
4.95568494381071e-05
5.82737592338096e-05
4.54133285494666e-05
1.743963622385e-05
0.000104696040345111
9.63929599917372e-05
2.757800120876e-05
4.14613004455981e-05
7.70599492791897e-05
7.74423196861492e-05
5.91553682787388e-05
4.63350671268208e-05
6.33142212318452e-05
3.37380423152833e-05
-4.53757517087366e-06
7.10245022191849e-05
3.70561667723763e-05
1.3506981184652e-06
3.8699110263321e-05
6.4298184251043e-05
1.79537841818343e-05
7.73940066636398e-05
3.84645436407744e-06
9.18392425685435e-05
7.67549605187508e-05
3.9185645650699e-05
3.67416486633678e-05
1.42964652746168e-05
2.87606640737486e-05
2.00092840130777e-05
-1.3415351602429e-05
8.35469487409806e-05
5.45349755987673e-05
5.92393333760521e-05
3.29068356356319e-05
2.46692274278602e-05
6.10985168320272e-05
5.31358375552866e-05
3.91213627391035e-05
6.06436079204802e-05
2.85481480619295e-05
4.32368284115614e-05
5.75774758460997e-05
5.98332193056244e-05
-4.48519978640671e-07
4.63581035493445e-05
4.46289665235271e-05
8.09267790538793e-05
4.89863216797118e-05
8.6858178759258e-05
6.33890914091834e-05
2.53739872700641e-05
7.82031162052419e-05
5.93777035708222e-05
7.99478684238183e-05
4.38654498047013e-05
0.000108447356328504
7.57315326638153e-05
6.30351692316931e-05
1.62776066549456e-05
1.49875127776167e-05
2.21873504205251e-05
1.85847494896906e-05
4.28666804482099e-05
7.03249383337603e-05
4.82674654660539e-05
4.94717432404785e-05
6.07645123925353e-05
3.04261404321996e-05
2.69479334982939e-05
4.69523073362853e-05
4.00393824220308e-06
-3.54234040611176e-05
2.84393350279594e-05
-1.40347470418855e-05
4.13527678688279e-05
2.9775720745405e-05
7.0100644169574e-05
-2.69753848102419e-06
9.05861682835449e-05
-1.44869026880314e-06
7.14001678395185e-05
8.57191048360299e-05
-6.18973294301728e-06
3.74256123150469e-05
7.93024499246177e-05
2.15663170539824e-05
0.000107711856597404
6.6302200629175e-05
6.00746903834313e-05
9.53118151330227e-05
4.65577038629677e-05
3.65309929131018e-05
0.000130059398056193
9.03862988525966e-05
4.70302929439721e-05
4.25019524302789e-05
9.29598092040661e-05
7.87568405429584e-05
7.15725573937007e-05
8.4096601369412e-05
8.76179663197641e-05
6.1789402984806e-05
7.66345279841181e-06
2.075209054101e-05
4.10784847047789e-05
6.0293427276534e-05
2.80805138265712e-05
8.3660614493652e-05
6.54563074027858e-05
8.9420197425939e-05
7.52548040024147e-05
4.90056824072694e-05
6.54141947318744e-07
6.41305828170009e-05
-9.50557280120116e-06
3.30663356302399e-05
3.91096480026587e-05
2.84049078582727e-05
8.83265111495957e-05
7.41098375724136e-05
1.7987398279244e-05
-6.59592089950509e-07
4.1285575790922e-05
5.37302256168296e-05
6.83678062734476e-05
3.7393336265049e-05
3.07639887375165e-05
4.60572969230562e-05
-7.98532484110272e-06
4.88847574770671e-05
5.25642584735791e-05
1.910377394223e-05
7.51562290477933e-06
3.75597879102469e-05
6.09038661632083e-05
6.34816536178184e-05
8.87643267449264e-05
0.000137559114755503
3.96992069033831e-05
5.17864053121523e-05
5.04971648810702e-05
5.07341438204098e-05
0.000114713635374452
5.94211539992662e-05
0.000103771174837416
9.0389400751918e-05
-4.49775704855406e-06
3.8541630657447e-05
4.78563892638128e-05
2.25487683681068e-06
3.65377655742704e-05
8.74166268107817e-05
7.50755611517933e-05
7.42523193584657e-05
-7.7257653435102e-07
0.00010239495422745
2.67276107594562e-05
9.55740624369432e-05
7.84569465802967e-06
6.19479110359815e-05
3.57515127457582e-05
9.34315860298813e-05
7.01771523758325e-05
0.000101583159164227
6.47836675106193e-05
1.49834545166432e-05
8.49344072213068e-07
1.41864519810233e-05
3.30772949232033e-05
2.10922927368468e-08
6.6854528035554e-05
3.15551195306316e-05
5.75406300383335e-05
6.25941394564954e-05
2.89888455872869e-05
-1.77872646908289e-05
7.29235276969582e-05
1.4186022473544e-05
9.17440008518251e-05
0.000110920372216417
0.000107908304237979
8.01317880162466e-05
3.85306319687385e-05
4.04519012551377e-05
4.40529017836188e-05
3.04095584210469e-05
7.44705458137003e-05
2.67820784795909e-05
8.26618737171224e-05
9.69622469439423e-05
7.55441686183951e-05
7.4803892590937e-05
2.58303090127252e-05
4.95991914391774e-05
3.44695403464188e-05
5.4937418517643e-05
7.597032453495e-05
7.28013956586152e-05
6.91447096505367e-05
7.96539601294225e-05
4.65125571584572e-05
9.74847645132197e-05
4.83720556081425e-05
2.72478316282007e-05
5.78956703672619e-05
6.47471562434617e-05
6.19242425339695e-05
1.72179543161974e-05
9.2066670551296e-05
2.74593880153063e-05
2.62099217084741e-05
7.20609582281375e-05
2.42520239062923e-05
3.29819302985823e-05
3.00139430910558e-05
2.16173019365494e-05
8.18063041064717e-05
6.51129000968211e-05
6.62075385703992e-05
4.51587347916874e-05
-4.16677675473059e-05
8.58964470195466e-05
8.04410449928962e-05
-9.93536384126143e-06
7.38755763801609e-05
1.76137604864742e-05
3.20862322599937e-05
4.4363211769473e-05
4.49629683826681e-05
8.59212089285887e-05
9.64186356955193e-05
5.88074421238866e-05
3.99105008876284e-05
4.72450350005215e-05
7.02889083656687e-05
3.66843354095056e-05
2.84580635614678e-05
2.67149930608154e-05
4.33974151280067e-05
4.2992328606861e-05
5.04335497766713e-05
5.70523911130977e-05
5.48662959096023e-05
7.35170046485767e-05
8.656236368904e-06
-3.17817568805939e-05
4.51323362707101e-05
2.86497609539362e-05
3.45478264454331e-05
7.24338586384936e-05
0.000107431154041164
6.14600011448973e-05
8.49194464381482e-05
3.7132374048082e-05
5.53117951378553e-05
4.44044760222832e-05
0.000113503932619361
7.65225703596797e-05
3.85582788086077e-08
4.0910998832e-06
5.76682132671148e-05
4.27755834696428e-05
7.26745689857381e-05
5.06006004800703e-05
3.97891831606907e-05
-1.78730876241089e-05
6.30152229408012e-05
3.20790034544438e-05
8.09560926626394e-05
7.81761272480033e-05
1.30784645692291e-05
5.27496229130409e-05
6.03236070794319e-05
2.18682989745978e-05
3.07370556352481e-05
0.00011336536482278
4.87181310314338e-05
1.0584733782054e-05
6.7856950876672e-05
5.34792872140381e-05
6.9380444892083e-05
2.12211653634636e-05
7.14931892793774e-06
2.71556477133552e-05
3.61361178391604e-05
1.53997884872782e-05
1.33018871259018e-05
7.03233130294967e-05
4.94569103013641e-05
4.45945249314636e-05
4.20480887251216e-05
8.41497933390664e-05
5.93739397337788e-05
0.000117272101231847
7.29676265725871e-05
3.35638878431602e-05
4.98364266663402e-05
5.32323306923118e-05
8.3694000505347e-05
4.8321864132612e-05
1.12876188352535e-05
5.82113778516851e-05
9.28114326663029e-05
4.76336131358579e-05
5.13674487021719e-05
8.16226793429092e-05
5.38508094941047e-05
9.16316327896784e-06
1.9282621831583e-05
1.75615102772254e-05
5.44556929132304e-05
7.13761944956108e-05
4.95718005975265e-05
3.8860218631676e-05
4.22256825415524e-05
6.45929025356772e-05
5.41703418032295e-05
6.32901913103568e-05
0.000101893282491602
8.32264853827477e-05
5.05816236880057e-05
8.07561391914518e-05
2.18696710106626e-05
6.19545779211031e-05
9.15033404140501e-05
3.52016407795738e-05
5.90875668981754e-05
0.000111816375035462
7.92064597169943e-05
5.41007881441828e-05
4.41945386565704e-05
4.27876101887118e-05
-4.53259904289198e-06
8.20838352055078e-05
2.171940739275e-05
4.61202565874553e-05
4.99323848312734e-05
2.58567561340037e-05
9.70695396006528e-05
7.82427479663417e-05
6.16477789209483e-05
7.25135286834867e-05
3.07308514183127e-05
6.48272628900241e-05
6.71378378884753e-05
9.52057836277912e-05
3.37829320738107e-05
5.80182756702784e-05
5.47856975179592e-05
5.11312031408919e-05
2.50034669649038e-05
6.20368601954622e-05
9.20085452815579e-05
8.01980616473193e-05
4.9856377215838e-05
3.24762138666749e-05
0.000101638067317656
8.20479854851381e-05
8.46476054814877e-05
2.01868158506338e-05
2.99021402930532e-05
7.35446863995088e-05
9.91538816185133e-05
7.82296048913097e-05
5.06348574022329e-05
6.27811779240227e-05
2.816747088794e-05
4.85065730711636e-05
8.88572375717763e-05
4.16785972910362e-05
8.5246336942268e-05
8.34923849235138e-05
8.93602840729092e-05
7.02707011413658e-05
0.00010100688786236
4.46763863725773e-05
5.22124272201718e-05
8.63150195201107e-05
0.000100093950586771
3.09432792073072e-05
8.43380317474228e-05
4.30756965147023e-05
0.000115702338959504
4.34012756758254e-05
5.05115586861156e-05
6.93998589728213e-05
1.93116724092926e-05
6.31639198101442e-05
3.15751229461194e-05
2.79815460275983e-05
1.88211885315081e-05
6.35617679254963e-05
7.69013067393629e-05
-1.75761175178996e-06
6.01333161574983e-05
2.92163282546181e-05
1.50058275203702e-05
2.07700981834328e-05
5.74041694843674e-05
4.76396752975667e-05
3.34081210195144e-05
1.07115180047345e-05
4.90105461195477e-05
4.32278144802987e-05
7.26410307152466e-05
1.52651034209575e-05
2.1389528036134e-05
0.000110094846109877
1.48593088394756e-05
7.53729347868379e-05
2.74941607346771e-05
-2.05317715064245e-05
2.76692985852876e-05
7.8566624030624e-05
6.50980109860495e-05
6.15020232513971e-05
3.05936311094516e-05
3.87106783113088e-05
6.42247853844262e-05
8.6241237779248e-05
0.000115316528544746
9.7668601514831e-05
0.000125577684641801
2.82108762319467e-05
1.24185585162145e-05
9.56373152437662e-05
8.24782019926273e-05
6.22650270181654e-05
4.118810616439e-05
4.08828469837306e-05
7.03936507379343e-06
7.3195178784177e-05
1.9937626129031e-05
5.14805377037737e-05
5.60568278217425e-05
4.10426365193488e-05
6.03962615323341e-05
4.66550663218018e-05
8.86003492540872e-05
3.03282224989434e-05
4.37620222611401e-05
8.82053282423157e-05
5.46385032965838e-05
3.48830623092229e-05
5.68818564976653e-05
-1.61410442001141e-05
5.74168152404348e-05
5.7989022692292e-05
2.54910927553249e-05
7.0995777369789e-05
4.69852171560422e-05
3.08844249116867e-05
7.53475186340501e-05
3.37340131846632e-05
3.97658309690375e-05
2.50557438532788e-05
5.50060061426766e-05
3.80738884964423e-05
8.0691522052313e-05
1.59893538810591e-05
7.27506020118544e-05
8.40018566407108e-05
8.22290670829377e-05
2.35122506891754e-05
3.73571119475508e-05
5.93593429680819e-05
1.69363152815598e-05
0.000103254942561993
3.5144197890083e-06
9.03250289668423e-05
5.33580633409382e-05
0.000103143848647611
6.60239125522568e-05
4.23701568876772e-05
5.71300320414557e-05
6.02375582790472e-05
4.58994534340842e-05
7.55197753472565e-05
6.18049634603699e-05
2.36227205969382e-05
2.94364508796653e-05
7.1301631527085e-05
4.51335284339398e-05
3.37462424470387e-05
3.23311768598279e-05
8.39260463505046e-05
6.45732721237974e-05
6.58193291849669e-05
5.22644506070207e-05
2.6922435520243e-05
4.49717705533113e-05
4.96621953203743e-05
5.71154774982299e-05
6.16808928213806e-05
6.90819871945585e-06
8.50471005981519e-05
2.55619844289587e-05
5.58126406188081e-05
1.63821535404332e-05
7.39537035699166e-05
6.76263307333945e-05
4.45634173795943e-05
3.24953138996055e-05
5.75533042324762e-05
4.12967017852896e-05
3.5271378194571e-05
5.54011317316315e-05
4.15235145212919e-05
6.42280230444559e-05
4.87886001225127e-05
9.41514795922722e-06
1.8866500114835e-05
8.49419607923444e-05
7.99731823034074e-05
6.95506134753765e-05
6.54198386116532e-05
5.6231392865387e-05
5.16577286782588e-05
9.89239492270514e-05
7.38962280974662e-05
6.63392861141235e-05
0.000134721259960929
4.97088759839145e-05
1.95820171160285e-05
9.20094596482927e-05
8.74250823560159e-05
2.13660441942521e-05
4.90799988070269e-05
2.87981563883218e-05
0.000101874812943336
6.12099186231375e-05
8.258627150513e-07
6.41069033621785e-05
7.99565961283186e-06
5.05018493658741e-05
4.60632526684229e-05
4.46678998746795e-05
0.000103751093083209
2.55557089814096e-05
4.66664417559152e-05
0.00010405101325872
5.07711279941387e-05
1.29717317879528e-05
8.42611816264327e-05
5.34307333347095e-05
1.76093404479198e-05
4.78105044178054e-05
3.16328742218043e-05
2.5686428527596e-05
3.94935467307133e-05
4.23853240197279e-05
0.000114944630245497
2.6131727255116e-05
7.45546865883376e-05
0.000150209579157809
2.83214421238938e-05
6.71324863578646e-05
0.000109980144189815
8.4248450445157e-05
3.95973719680968e-05
9.28356753844544e-05
6.56803812948976e-05
6.03518113908844e-05
2.39841216003076e-05
5.22743838177508e-05
6.41446741716563e-05
3.70686045748638e-05
3.1083639640407e-05
9.15151532366649e-05
0.000106603503548932
8.29029652782685e-05
6.44196122122529e-05
7.41834495389046e-05
6.15578359458314e-05
8.28754426032311e-05
3.19885336136626e-05
6.23408688076525e-05
4.39325302807007e-05
9.48095267184951e-05
6.04646510836603e-05
7.15722748388875e-05
2.02096009406904e-05
6.52025113632037e-05
4.31708666310617e-05
5.0633151533055e-05
5.81456709622001e-05
4.21546486377039e-05
2.4223818688896e-05
8.44719231761436e-05
0.000105843763787011
3.73167085974858e-05
2.2243777743051e-05
-6.76406591552144e-06
3.66955244120988e-05
1.0124581803479e-05
6.8603416947083e-05
6.44021462332593e-05
5.13976507437874e-05
5.20280026038738e-05
3.67262271603249e-05
9.67597480993209e-05
8.12575389392696e-05
7.65457727666666e-05
9.038889375868e-05
0.000107919955900761
0.00010029443073
6.08361043582967e-05
7.61734314852464e-05
0.000116797136023648
2.79312050621788e-05
7.16057490038187e-05
0.000119770757846127
5.56087206461592e-05
5.13983744803453e-05
8.54622944307546e-05
4.53579793108895e-05
8.96691885574385e-05
2.52047810782746e-05
5.57872183518837e-05
8.18225862118532e-05
5.23735139460715e-05
0.000114434234609867
9.55869182367546e-05
6.06159529268024e-05
5.48660765347121e-05
2.1659353125456e-05
5.63755124042281e-05
6.26168905952585e-05
3.09715344304073e-05
3.1438771892806e-05
5.85858903408596e-05
9.10999884792637e-05
5.62196621613781e-05
6.78248044131048e-06
7.02745260485246e-05
4.96162910583088e-05
0.000102527336505937
3.00464979430808e-05
6.77636574132895e-05
6.8140418475154e-05
0.000136831980195252
1.40668274008561e-05
3.55600959703928e-05
7.4027571595791e-06
7.251956141838e-05
3.31022212993392e-05
-4.4708887086806e-07
3.26072916775904e-05
4.31506728378509e-05
4.31784334687071e-05
5.14642771393575e-05
6.78298362768001e-05
2.38534558129338e-05
2.85615687724081e-05
7.100690791049e-05
7.96007354633308e-05
-6.66032420359194e-06
7.39930200996586e-05
6.44442482783797e-05
8.1239416535102e-05
3.59872816442956e-05
4.95999369353892e-05
9.98325606524372e-05
8.28196073199333e-05
8.61703929888991e-05
4.20670418266434e-05
9.8781387125838e-05
5.7856723342968e-05
5.10247669316344e-05
5.80273216986799e-05
2.63415905474645e-05
9.04936245881893e-05
-4.28923246685848e-06
3.41927717512482e-05
5.88791449770168e-05
1.06232876127506e-05
4.78433082080629e-05
8.56071033604827e-05
7.63599211047511e-05
8.90050558923205e-05
7.71244614342423e-05
3.83067821652787e-05
2.93962182492095e-05
8.17021804147641e-05
4.3846178277656e-05
6.72943244748977e-05
5.41937462164522e-06
2.93971780154193e-05
-1.60612600442684e-05
1.30285097229719e-05
-9.06276597377748e-07
5.38815689202243e-06
3.79153913489835e-05
4.5197702931115e-05
7.29707723823159e-05
3.23470059403212e-05
2.1019306330191e-05
-3.09777917414576e-06
8.50230458708121e-05
9.70541607946133e-05
2.82686852488279e-05
5.79989081922584e-05
5.7680303989771e-05
5.68955952590678e-05
6.12562516893847e-05
7.55932370360962e-05
3.58261227861742e-05
4.71322243010322e-05
2.88158028763701e-05
9.45327688355511e-05
-1.1289973368416e-05
5.72743606384201e-05
2.09893643768531e-05
1.60880322130918e-05
4.52711604860487e-05
4.33603648919933e-05
4.66039059500855e-05
0.000113809120502368
4.24632570961798e-05
8.23364792930086e-05
5.74586522110295e-05
0.000115037707399852
0.000100067208604685
4.2941226192506e-05
3.64300281551647e-05
5.64404868850721e-05
7.59156084984582e-05
5.27822905458055e-05
2.56795823033553e-05
-1.2494304635469e-05
7.15674586497712e-05
6.59212022530383e-05
1.8641865799959e-05
-5.08419659804459e-06
6.15377200746611e-05
5.0583781602519e-05
4.40314789361262e-05
1.65956633031809e-05
7.15174579885239e-05
-2.19174460264829e-05
7.52081677526835e-05
3.060731247544e-05
2.3688027867433e-05
6.20704251992288e-05
2.88233880130496e-05
6.83688207661986e-05
3.64583663008133e-05
0.000109737402626835
1.16892382671521e-05
2.995639832044e-05
0.000107719848115691
5.47114424308364e-05
4.35149537049852e-05
8.34396614581936e-05
5.48421424459611e-05
9.70907343240077e-05
4.8197333968002e-05
2.53704599868018e-05
4.14086269249568e-05
6.81207293404345e-05
5.08604427232954e-05
5.91209089857146e-05
3.886213476095e-05
2.90031695917199e-05
8.49986739089594e-05
6.41206157629028e-05
4.53007653585909e-05
2.31923219289625e-05
4.93969319051851e-05
7.23111011505809e-05
4.32098677712457e-07
5.92497240616002e-05
5.11525792450985e-05
2.31223042994097e-05
9.89543573926652e-05
9.01419900423696e-05
8.99907733387829e-05
7.00891627861197e-05
3.16281645737008e-05
5.65655939892921e-05
2.92966365407955e-05
5.09164375898813e-05
-3.32201825506545e-06
8.34462279849891e-05
3.20645912943043e-05
6.41811069994994e-05
2.76000261379486e-05
5.00824591758947e-05
1.87451869217581e-05
4.6823871528347e-05
3.06568967508771e-05
5.97019606490526e-05
5.33216669082028e-05
4.87543882132282e-05
4.82665824166131e-05
3.24104698012015e-05
2.79504667764578e-05
5.14554478747719e-05
6.16794482376882e-05
2.31253775218741e-05
6.13547561975161e-05
1.31561208963709e-05
3.79337900146056e-05
1.31854095599967e-05
0.000107784129523657
9.35223494175816e-05
2.59481617971271e-05
9.42672691452478e-05
9.22576140273895e-05
8.87207219382127e-05
3.47738985268397e-05
0.000122723704464604
8.7805456697314e-05
9.24460534472149e-05
0.000108784006466758
0.000149364686637129
5.43915145863813e-05
1.54411156304288e-05
9.28370079663589e-05
9.78641714050658e-05
4.85478193659922e-05
8.75636542246869e-05
2.8892075136472e-05
1.57529535062077e-05
3.38334758876048e-05
1.39429703587864e-05
2.87061973002973e-05
4.9291937642408e-05
5.53126576383511e-05
2.95184189741933e-05
3.96552028262491e-05
6.84300044289174e-05
8.03393648656458e-05
2.7908151626665e-05
4.25044336846699e-05
7.00179807622529e-06
6.95843802187503e-05
4.47695260056965e-05
9.06323849183096e-05
6.90444281646201e-05
4.08738140558105e-05
8.37105421194126e-05
0.000102685222607592
6.12842707550932e-06
2.58504621079631e-05
7.48973732689522e-05
1.65029713531059e-05
7.60536920471179e-05
6.93187355617566e-05
4.49454630678812e-05
7.32039052912474e-05
6.59933192192256e-05
1.47277091797221e-05
4.87545904621011e-05
2.80365931178149e-05
5.19780077126765e-05
6.57442548193588e-05
-8.73162805005574e-06
4.67896106665154e-05
4.1764785523086e-05
6.40724229219104e-05
9.56885018473529e-05
3.83239783717061e-05
8.62986330071711e-05
4.72799078286201e-05
6.50537251750835e-05
1.81173793082525e-05
6.86657779517934e-05
0.000105679395800554
4.77222598429457e-05
6.10989019157554e-05
8.90580816219223e-05
1.00656461017266e-05
7.47833136341994e-05
3.2987946270691e-05
1.75011638287591e-05
7.97873316003285e-05
7.1031158807123e-05
6.71320591290578e-05
8.69827948572371e-05
3.18192570049666e-05
3.94412994961929e-05
5.20134496726102e-05
2.19001656204707e-05
-5.15467950192215e-06
3.56070398606056e-05
9.87378398547282e-05
6.29821517007015e-05
9.33271298494472e-05
4.75705832358983e-05
7.40851136349197e-06
3.67734883589898e-05
-4.55924985367329e-06
3.61111798041764e-05
1.9581020691054e-05
3.94653898211128e-05
3.19513591057471e-05
1.85380711389803e-05
6.60392583035724e-05
3.44733652449263e-05
1.93117650913512e-05
4.96812566541056e-05
6.84417433735353e-05
4.82908595646865e-05
8.32841184164819e-05
8.40094526436878e-05
4.15514079826092e-05
6.6379306393378e-05
5.74978466137784e-05
6.73035561269014e-05
7.22851160978854e-05
3.07849402291968e-05
1.3153242610178e-05
4.99610576342349e-05
9.65112130277891e-05
5.20542022250503e-05
5.46073952317783e-05
1.35166164054684e-05
7.31614341449132e-05
0.000100453581493625
0.000117346767426729
4.63930415021359e-05
3.27529882602301e-05
8.28162547940452e-05
2.37166078491581e-05
3.88097309401874e-05
1.33919724516222e-05
2.58123918155777e-05
7.22082287259389e-05
4.45471163213092e-05
2.47646494732181e-05
0.000114706479319635
3.01872509695273e-05
3.95643381235213e-05
2.64927599288784e-05
1.6219028167123e-05
6.55525763322752e-05
4.48696523855182e-05
6.39955961730563e-06
-3.37299511775959e-06
1.34923846164472e-05
3.68171236079036e-05
3.56767025292893e-05
3.15183299051715e-05
3.49200407817591e-05
7.25162799285417e-06
2.46168410729767e-05
6.1511537221465e-05
4.83633056782645e-05
1.41405244911713e-05
6.65099465516615e-05
4.13024354523586e-05
0.000117672144288167
-3.03664983038044e-05
7.86303642066458e-05
0.00013308085993166
7.56846540315494e-05
7.07874092776342e-05
8.11516760479653e-05
1.81410619515881e-05
7.96349497576847e-05
2.56036860044079e-05
5.26130701404626e-05
9.37088611813841e-05
6.24637329713033e-05
1.56044457575858e-05
1.09978786872772e-06
8.10370684780131e-05
8.35412273191181e-05
8.12226785013534e-05
5.2616135458367e-05
8.72551838091463e-05
9.83752572127078e-05
1.68776307841342e-05
8.07429824325527e-05
4.09188713884239e-05
4.17468320470235e-05
6.47863257070196e-06
8.17366996498505e-05
1.23504970890518e-05
1.95108733741657e-05
8.39947013361924e-05
5.94147004583063e-05
3.3685267657786e-05
2.06325462453906e-05
9.75163733841324e-05
7.57440617839677e-05
8.58865831470289e-06
8.16848181135714e-05
-1.5074496792527e-05
3.64848669852101e-05
5.29399074356708e-05
4.5581631836909e-06
2.90296019771705e-05
2.52283018647398e-05
4.21265803685095e-05
1.09962025712432e-05
7.08679370194458e-05
5.40355670842595e-05
9.09542846191049e-05
7.83641457807783e-06
7.3319553323032e-05
0.000100173580267598
3.79850788051572e-05
6.18806364259951e-05
6.00914570070136e-05
3.98808678531903e-05
3.56157272381466e-06
5.14464339062018e-05
3.80694978275929e-05
5.28387687631718e-05
4.10880153112266e-05
1.29141923363689e-05
9.85517274138376e-05
0.000103286040720865
3.19950237402606e-05
2.3014458663786e-05
7.68701341746532e-05
5.94960017368016e-05
4.24838895277513e-05
2.61067212492288e-05
1.12923890288072e-05
2.81361838368633e-05
6.15062714593348e-05
2.76250300051529e-05
2.39501583786462e-05
3.11916662311833e-05
3.31629699675429e-05
5.45334678825448e-05
6.92018302297262e-05
7.26723903064328e-05
1.69154648790361e-05
3.33235241085961e-05
6.0927272982575e-05
0.000113068230166645
8.32085094453356e-05
4.6441167711386e-05
8.8407536322684e-05
1.67836514950457e-05
4.65337368088154e-05
6.72912265113315e-05
1.68547237182236e-05
6.51487838938012e-05
9.52917902991438e-05
7.10291740376904e-05
0.000122028340092693
6.20102359535169e-05
9.01489920574802e-05
7.2217731017932e-05
0.000102482500169781
6.10104058330055e-05
7.06936071522528e-05
9.40074681333352e-05
5.02374550917905e-05
5.63989230827739e-05
7.20113372934981e-05
6.59624649584711e-06
6.69842524449834e-05
8.23217276284224e-05
6.68080290754118e-05
6.30345461336031e-05
8.82479529566447e-05
4.78431057158366e-06
1.7086949031052e-05
5.38573539364883e-05
2.92573487695391e-05
7.74307633495071e-05
1.63568851999733e-05
6.66977375518353e-05
8.85214805885833e-05
5.30374310769974e-05
7.43024105461056e-05
7.05778539628335e-05
5.621585249667e-05
0.000101425919011964
5.11719320742161e-05
8.56194243082291e-06
6.48147190904514e-05
4.77767211895764e-05
-1.56544034017711e-05
5.46390173643967e-05
-3.33030592049507e-05
2.64291459691674e-05
0.000112093210773946
5.18101983843357e-05
3.42723306928606e-05
7.75574120829599e-05
3.31849606985788e-05
6.02865444476659e-05
2.9075361904759e-05
6.15933996848014e-05
8.9238331586457e-05
6.68894687734421e-05
2.99182355996036e-05
5.97285901406554e-05
9.37226342407343e-05
6.14866706726434e-05
2.07279618323108e-05
8.4035620520685e-05
8.66392600758505e-05
9.03890585197366e-05
8.46873453884605e-05
4.02061338809962e-05
9.03540912610772e-05
0.000152820373708017
7.00451182786271e-05
-4.08993577976402e-06
0.000113869356046661
-5.80236816141207e-06
3.47538373626707e-05
0.000130860407744001
7.97422857255587e-05
0.000142532820212893
1.25681115416826e-06
5.65880732537502e-05
0.000115755480504762
7.90780628129825e-05
4.48824468831772e-05
8.11338932480527e-05
2.64925809408703e-05
7.96074836813921e-05
3.45761817304142e-05
3.01579740074264e-05
9.26415677680869e-05
5.58579738906293e-05
9.08792865997757e-05
6.08199361459293e-05
1.3062389738043e-05
-7.01805266066086e-06
4.84797339593776e-05
6.1157357070344e-06
1.17659316462202e-05
5.41772685927417e-05
8.9935252544867e-05
3.89549962453414e-05
5.50675619172317e-05
3.0922699043804e-05
9.74933524720689e-05
5.4322918084459e-05
4.81357503944747e-05
1.92336797797056e-05
2.79188813076238e-05
-5.03194329993928e-06
5.92707390150468e-05
9.72722548437194e-05
-6.55459110036296e-06
-5.04268986361495e-06
6.73605785118435e-06
3.79241345650769e-05
6.49951873664736e-05
3.05979494664758e-05
6.98290482946014e-05
5.60507471177546e-05
4.83529809112446e-05
0.000111373871090115
4.98701322529265e-05
0.000121445522786503
2.95423054094649e-05
7.54277406081417e-05
8.22966956132258e-05
2.00447464865777e-05
2.9111160066758e-05
1.89535719817994e-05
6.92607635299855e-05
6.75213403621056e-05
5.93201136801207e-05
-1.17268457390258e-05
4.59343812548026e-05
3.80503635379676e-05
4.45602264721222e-05
2.77217657110601e-05
5.54832712402553e-05
8.29605859186335e-05
1.70961780542595e-05
8.99381682048947e-05
-1.17737332243469e-05
6.40041165564508e-05
4.50796936410921e-05
2.92418780831577e-05
9.79169074008548e-05
7.05763881182039e-05
2.27952174415187e-05
3.6117819853025e-06
1.49560300113159e-05
3.93514500651928e-05
3.07006088390356e-05
3.04316383191209e-05
8.81209421829806e-05
4.98958698348489e-05
7.09033102245377e-05
9.07238861762907e-06
6.20763838563764e-05
8.07765763108784e-05
-1.06621914667518e-05
6.43312949812976e-05
2.24196067851916e-05
4.47355895887837e-05
5.57259900623617e-05
4.31984059441098e-06
3.17435115415303e-05
6.56325573350081e-05
0.000118971686841181
8.09944011198775e-05
9.19821598777948e-05
2.58847624882229e-05
7.72214554508437e-05
7.21662953405157e-05
9.36744526938735e-05
5.85864523904373e-05
-6.93312572955551e-06
-4.54614568730324e-07
9.95874921301814e-05
4.07661814998898e-05
3.16057033859403e-05
8.0608229189533e-05
3.20617267920393e-05
5.41804351576772e-05
2.37798652835651e-05
6.4753052066741e-05
1.42579535698802e-05
2.30427677439587e-05
2.39730972683179e-05
2.60181467785162e-05
7.95578473791998e-05
8.78584201144847e-05
4.65608150326607e-05
6.54604254018345e-05
8.86539368183982e-05
-2.73245645302374e-05
2.90012485818035e-05
7.40478867398074e-05
6.94927645232016e-05
9.73728951834277e-05
5.09194183875255e-05
3.3531464479002e-05
8.63496244238284e-05
0.000136848824426425
7.3545937933571e-05
7.01206821247124e-05
3.46531046235584e-05
8.33284855038451e-05
1.50948853478438e-05
5.65147890285981e-05
8.69565017511903e-05
5.03718456738757e-05
4.83817985964933e-05
-1.03100666147791e-06
4.50547889249609e-06
6.50099394876553e-05
5.34701462296421e-05
7.69020562908119e-05
0.000123349569379687
1.5606478535141e-05
2.16061713691719e-05
6.03205724658914e-05
2.44373593235473e-05
0.000118114063361097
6.31986116510926e-05
6.72687291382883e-05
9.77619108905369e-05
3.8480789925295e-05
1.8524246134448e-05
4.70219103261079e-05
-1.34567157753828e-05
2.43556606711511e-05
8.26792336425262e-05
9.76564714354952e-05
8.17904314633232e-05
5.97493185298653e-05
8.1359336856506e-05
4.89562038974824e-05
2.33139506767227e-05
-2.98710236538897e-06
5.49266021438456e-05
4.49787128801434e-05
7.34262209414433e-05
2.4584234069084e-05
6.8520771684799e-05
7.4473345504461e-05
8.25717315802147e-05
4.98817689068112e-05
4.08330205557331e-05
9.79206470829385e-05
5.44671117685567e-05
5.83821143338922e-05
9.21023162435162e-05
5.33912807110849e-05
6.74980061101974e-05
6.42953508566861e-05
4.03625641111688e-05
6.17324293975918e-05
6.5563236797266e-05
0.000106956781083593
9.06321494865649e-05
3.34006509360371e-05
7.0647481691355e-05
0.000115714860713088
5.16208074849303e-05
7.44503340917985e-05
0.000104030598855164
8.65021479711044e-05
4.05906034763263e-05
6.64801323830997e-05
9.88854555576231e-05
5.97904713452339e-05
3.12829270850259e-05
5.11173328629661e-05
2.04184841118478e-05
5.38229721115908e-05
4.73940796942179e-05
3.75919090902242e-05
6.27445417588268e-05
6.577773337484e-05
3.07103676762291e-05
-1.75726813032687e-05
3.6258229921199e-05
1.42869575963284e-05
9.70112029227436e-05
7.13368534190148e-05
3.24576455127405e-05
6.1939392014367e-05
2.73594607122275e-05
4.22458056660333e-05
2.78859226786323e-05
-4.53582005390075e-05
6.29032585845972e-07
7.95077054979282e-05
-1.305897096495e-05
2.78646002097776e-05
4.30463336350395e-05
5.25978325245821e-05
7.12237139037934e-05
5.36660730324085e-05
9.74367252911056e-05
3.24765463970931e-05
9.89253192201688e-06
5.50469939432486e-05
5.19452244430309e-05
8.34476144175952e-05
7.88700279801021e-05
5.18266203009887e-05
8.72878489398441e-05
6.47959038247842e-05
5.89174993928046e-05
8.71974765310535e-05
5.3100205516173e-05
8.79428648346081e-05
0.000114862795545551
7.791571954204e-05
5.53388738192095e-05
7.32370972391807e-05
7.62570228356522e-05
3.68361412036174e-05
2.07827060138706e-05
5.90042942389949e-05
7.43659213579066e-05
7.45840902939452e-05
5.87679728821343e-05
4.25908235704017e-05
4.90288124488588e-05
-1.16983183109616e-05
4.05456624027256e-05
1.38845988417449e-05
8.82908116908846e-05
6.743715329274e-05
7.30561525689221e-05
-3.28093580349723e-05
7.34225409957782e-05
4.6880302592817e-05
1.70280526480453e-05
7.54594165650942e-05
4.95258227089373e-05
8.84018727328976e-05
5.85364572623461e-05
4.57927579916267e-05
5.8894586940118e-05
2.64814399852e-05
7.47949250801206e-05
5.00850496776564e-05
1.8429007414558e-05
3.8374764583417e-05
6.79232051936437e-05
3.70199491894068e-05
1.72657874457457e-05
4.18093995613819e-05
8.26234033424698e-05
8.03694528495938e-05
9.01226574565695e-05
3.09582959894176e-05
8.19878227482811e-05
6.42183607436848e-05
6.38909805682666e-05
2.86318436979358e-05
9.18228179339553e-05
3.17150558745705e-05
8.06095463513325e-05
6.93468622346284e-05
-1.52123947088315e-05
5.35342738116778e-05
6.71001224139451e-06
1.81838916724655e-05
5.2738850382563e-05
2.95711774241396e-05
3.61196801545183e-05
9.4589006066692e-06
2.17959802668422e-05
6.90920852440774e-05
8.90612029663099e-06
8.59641115893457e-05
6.42934974084009e-05
5.77741502198794e-05
3.20016533661279e-05
0.000128275415304652
2.07390103607156e-05
9.1246254797395e-05
6.15246469628454e-05
-2.55485110717335e-05
-6.06479599351572e-06
8.33428769503996e-05
9.81111528018757e-07
-1.55187985663629e-05
4.0996187932165e-05
6.32572916614241e-05
1.6696310371775e-05
3.90639302479509e-05
1.0492489136857e-05
9.62970186427023e-05
2.32940713888092e-05
3.6768563223264e-05
-6.22162954490535e-06
3.76802087507768e-05
2.47814344202576e-05
6.90902786940597e-05
5.43737645627087e-05
2.90508917022058e-05
9.91853484613825e-05
8.87701197566039e-05
4.56679017650762e-05
4.42937424803237e-05
0.000116683671627638
7.4338478137673e-05
0.000108544831865317
0.000137412953080083
0.000102884683910653
7.34243548965148e-05
8.88820308551596e-05
0.000116180157806023
9.51429202244735e-05
6.16499716433567e-05
-2.63289042568014e-05
1.60778817958648e-05
2.4579943550961e-05
4.50271132577233e-05
2.29003650893378e-05
1.55262488263323e-05
1.4848150675896e-05
8.34422598220528e-05
4.31435756451909e-06
4.29134158356982e-05
5.68078630019075e-05
5.33846309721691e-05
4.30422735878972e-05
5.48038406802724e-05
5.47973330857343e-05
4.38119219175197e-05
9.19548112034519e-05
2.67709796398675e-05
6.23447015709235e-05
2.04209200943543e-05
1.20470328412584e-05
5.16105316642771e-05
3.82309889591586e-05
4.6730277757147e-05
6.11396139422281e-05
-4.59326217120928e-06
1.65601800617945e-05
2.8746853218548e-05
2.21696575161855e-05
5.97185750737174e-05
5.58348271531907e-05
1.73594793783974e-05
6.79690355585013e-05
7.65829407154001e-05
9.86217874858559e-05
4.01561700785599e-05
-2.98006630311391e-05
6.36096357658272e-05
5.07362233179143e-05
1.61254421516522e-05
3.79118062483496e-05
1.45061676935022e-05
5.17631591244698e-05
0.000110184404443257
4.36164403117751e-05
2.53824945858079e-05
3.70633160169923e-05
2.78813459518189e-05
4.843170255695e-05
2.62683422857839e-05
8.51694924360815e-05
6.69629993857516e-05
4.24605936251729e-05
4.13350278757006e-05
0.000104626925406776
2.15083851376064e-05
5.37739815186243e-05
9.59441144775102e-05
4.33482075955701e-05
3.85704363376612e-05
6.45256322111774e-05
8.47058908237129e-05
5.5244296765235e-05
8.20827614301706e-05
7.24232472963429e-05
8.68895470835312e-05
2.72375873307387e-05
3.90329032756594e-05
8.09199577929047e-05
5.46205652426025e-05
6.35289183597527e-05
9.8512280209361e-05
7.13648326581629e-05
1.30958305112733e-05
0.000104391899831999
8.94527950714417e-05
1.40203585403059e-05
6.98495374554002e-05
8.66742772043078e-05
5.25823960111793e-05
0.000108528210860376
3.37293233873599e-05
9.0155180299069e-05
6.41826969275984e-05
7.02758612887574e-05
7.97945226041483e-05
7.09451096056582e-05
9.22743718608299e-05
4.49493667089705e-05
9.22897646591073e-05
3.57317370524813e-05
5.45866736496523e-05
0.000122195622214073
4.25390100749345e-05
8.03849225625886e-05
6.61243817855486e-05
7.18194412965047e-05
5.36489536108205e-05
6.51723433238143e-05
9.31189795980717e-05
7.04178264218113e-05
1.35159622647905e-05
7.2580073713234e-06
5.28636253480462e-05
4.24132318738193e-05
9.85955905723471e-05
3.52545532854831e-05
7.52261242567658e-05
5.07693634512114e-05
2.13506920476627e-05
6.07847737062363e-05
7.26000181939799e-05
1.88543570298039e-05
3.53875797934187e-05
4.57068198359797e-05
-8.33724895922039e-06
2.68443774759056e-05
4.76820148891529e-05
6.89924466425594e-05
0.000100987017126542
7.10289341292609e-05
8.23975298297337e-05
9.70570385895766e-05
5.45367025628019e-05
6.86045054067922e-05
5.50819171749454e-05
2.70814880176617e-06
4.08718717106545e-05
3.17302767057793e-05
7.77016884057449e-05
5.48331637288501e-05
8.83782276438242e-05
8.5976177272562e-05
5.68472075925149e-05
5.91059683638447e-05
8.26468328824992e-05
4.46042815245052e-05
5.77642224068216e-05
0.000109108193546416
6.0346341540416e-05
2.78640156105694e-05
4.72978806065918e-05
8.45498399719416e-05
5.5481444530924e-05
3.5329481495219e-05
7.16279462025919e-05
5.2756831413808e-05
2.65613884522697e-05
8.01080455704553e-05
5.17941888644144e-05
4.80418990048781e-05
8.56028086659211e-05
-7.76256577624677e-06
0.000110012327853863
3.12872580111219e-05
2.88848231834898e-05
3.26402749128442e-05
7.55723225024587e-05
3.13443506285663e-05
5.2328030782791e-05
4.11352285202874e-06
3.05754144673528e-05
7.38250804777888e-05
9.42051810500188e-05
7.22470610559007e-05
-2.5383735331839e-06
6.85034959766103e-05
4.5427537101918e-05
7.99813743700593e-05
7.69024802512377e-05
5.94540553002021e-05
5.31069477572443e-05
7.68631831313962e-05
4.14582546645987e-05
4.73680777764868e-05
5.60741695161939e-05
7.11267489501585e-05
3.73102350823508e-05
8.45074930968309e-05
2.96504504401453e-05
9.0120199835966e-05
5.96696502718176e-05
-1.55556693202981e-05
4.25060570505561e-05
7.35880724968507e-05
8.27185171685713e-05
1.31128179777579e-05
6.04410506362758e-05
4.92349177636409e-05
5.18009611151868e-05
6.66546105442444e-05
3.33882147735024e-05
5.53721662987442e-05
2.03027311232599e-05
0.000100929680959933
1.19077611124345e-05
2.79796884137917e-05
7.95174815349524e-05
8.03117220026286e-05
5.83970200075e-05
2.54770281250813e-05
8.55368102383948e-05
2.89026726907123e-05
1.49143277437783e-05
2.1726473709928e-05
5.69325588292589e-05
3.67947055502051e-05
-1.36119795835176e-05
5.70881871389713e-05
5.4821741692456e-05
9.45699808735876e-05
3.43237039419597e-05
7.50912124834692e-05
0.000106515701682169
-6.75785175915189e-06
5.64220623659178e-05
2.58359478791492e-05
6.66718506457791e-05
9.64204653291385e-05
4.90020215771452e-05
8.12377704815328e-05
5.05810249996796e-05
2.38816573287844e-05
1.93166910877612e-05
5.50912995929574e-05
2.84186572241285e-05
4.64485463147828e-05
0.000114628046826491
6.50501102328699e-05
3.95401620310619e-05
2.56137390355831e-05
0.00010995603530192
8.32682959859294e-05
5.02584601895095e-05
9.11466026131145e-05
8.29391469919121e-05
4.24808639449964e-05
3.66172674844624e-06
3.19381270339559e-05
6.54347186807817e-05
2.97987249567795e-05
7.56944163701182e-05
4.56553139448586e-05
6.07826825459133e-05
6.1774158531739e-05
8.3479199928465e-06
1.24664334053718e-05
2.0191948318053e-05
5.493360255154e-05
2.3796386427194e-05
3.10908570118429e-05
5.45524190196172e-05
8.82453554324272e-06
8.92496988243141e-05
6.64669367482091e-05
5.86957899694683e-05
4.72706189029225e-06
9.7968807548563e-05
1.6013308595409e-05
1.23482750775308e-05
3.21127987305361e-05
6.46561691499262e-05
3.95469980361699e-05
6.0152119303394e-05
4.20864051531133e-05
5.18619810250682e-05
-1.53606935260222e-05
1.52703590208197e-05
3.48676340001194e-05
3.31470704255046e-05
2.04460778661514e-05
2.05088416218739e-05
5.6845430281342e-05
2.63436941981123e-05
3.58990348576295e-05
4.63386509748767e-05
5.76848865682033e-05
9.32324955464546e-05
5.02348052987448e-05
5.51500733324233e-05
7.58944169492647e-06
5.28077838024105e-05
6.96287894018241e-05
3.82707827862718e-05
5.42729615166791e-05
5.16084956159532e-05
0.000115105687537958
5.61977732493177e-05
0.000116129901825978
0.000106182175577932
6.88637935971766e-05
3.8668082306629e-05
4.75633625679608e-05
8.27962274242515e-05
5.30397988703895e-05
9.03824028557631e-05
2.85343208084722e-05
0.000102404260927017
4.95513687408368e-05
4.8552348615635e-05
5.77283757273312e-05
3.14908167991364e-05
2.76063849184024e-05
4.603745688351e-06
5.56254015673132e-05
5.42581212629476e-05
5.70050446477561e-05
3.48313221426451e-05
3.62714260580844e-05
2.7781716328e-05
4.6917805646232e-05
0.000124168673432853
6.48243288247319e-05
-1.31473293645935e-05
4.35364436921079e-05
7.66581812226163e-05
5.47529283964848e-05
9.52662144809706e-05
3.47012901083002e-05
3.41501560777224e-05
4.26057287192528e-05
0.000104421043666417
8.81425487481372e-05
8.60563835835168e-05
8.61078279500152e-05
0.000120921761595263
6.65196338788748e-05
9.69256079735767e-05
6.45741276519986e-05
3.75151291544116e-05
8.90949822302835e-05
4.07106001179257e-05
4.63546867903246e-05
6.03469659281824e-05
6.22187697213173e-05
2.28453730773948e-05
2.51653664053523e-05
1.88822086871626e-05
5.37470089973001e-05
5.57179189855125e-05
2.26084124406904e-05
6.91547909171571e-05
6.65409801364539e-05
6.42104015013579e-05
1.42626404989971e-06
1.43101182227443e-05
5.57677616045526e-05
4.2277546522587e-05
8.21338425780573e-05
2.29667103069298e-05
7.21185140908983e-05
4.55292694290579e-05
4.82830217655431e-05
4.69676960972382e-05
7.40254294323534e-05
6.63531904625045e-05
1.89810936778393e-05
5.7658044614547e-05
5.47495667502341e-05
6.39533098369948e-05
7.42845974073867e-05
7.38960794069748e-05
6.16512632681605e-05
8.57805859467258e-05
8.35094016667132e-05
6.40510822529898e-05
4.66549345135199e-05
0.000112029012411142
3.2043646305884e-05
3.70133660213455e-05
3.44388160284536e-05
6.04240947268537e-05
5.9833698353335e-05
3.69105227133366e-05
4.2506700157446e-05
0.000105235011397306
7.55279248437036e-05
5.21505424752921e-05
6.84649830335758e-05
4.37178911123444e-05
4.25124703569655e-05
2.54074531051006e-06
8.68575063656258e-05
5.82734111104996e-05
9.22078159089767e-06
4.93694714444239e-05
3.43202897600607e-05
3.44616068425933e-05
3.21681714218065e-05
6.32338090443296e-05
8.82872423308347e-05
3.04880388961285e-05
7.61856891151583e-05
7.02648933618203e-05
4.65962966307638e-05
8.00071620716446e-05
4.96252845904454e-05
9.44270538179003e-05
5.32419039689075e-05
1.41531428249229e-06
9.4466263610019e-05
6.53921169348928e-05
7.08053373122531e-05
6.32194595503373e-05
2.20098762941827e-05
4.69961543166973e-05
3.59045188336179e-05
1.42279020630321e-05
8.33649448581421e-05
5.90990370318562e-05
9.6858119802332e-05
5.68737172983049e-05
4.91538727190364e-05
-3.70113126702877e-06
4.6788520097035e-05
0.000101832147231195
8.40706734143731e-05
8.02179218422316e-05
1.10007505788752e-05
4.32418329204334e-05
2.16115645142319e-05
-1.98466063029757e-05
0.000100856739981797
4.43288712393967e-05
7.63346845649225e-05
8.50575044526549e-05
-1.63700804697148e-06
0.000110347112998229
5.17869785329885e-05
3.46063298948198e-05
8.18247333793532e-05
4.97473512878673e-05
3.78992509628179e-05
2.47637106172761e-06
3.97617703404684e-05
7.27175811310153e-05
9.78538993765529e-05
7.86686740893409e-05
8.45486553074476e-05
9.526485661991e-05
0.000129910534050925
4.87237277165759e-05
6.76497751551976e-05
5.9477035354481e-05
8.80413615175053e-05
2.63638159340212e-05
4.7860524751011e-05
4.64316208561201e-05
1.41113638721331e-05
3.77383452609077e-05
7.88003426849573e-05
3.38936141419891e-06
6.35161646592408e-05
5.7178798560444e-05
5.98425875818794e-05
9.43895934638604e-05
-9.34298200588251e-06
6.12199413494238e-05
2.5658002844949e-05
6.81258431915917e-05
3.77748478528778e-05
6.28798534144867e-05
2.91173751421376e-05
2.06419949747338e-05
6.012615894277e-05
9.0803511422398e-05
2.02527408396191e-05
4.19417504789616e-05
-1.34906518768677e-06
2.95972619630903e-05
0.00011189215228142
2.5828689527797e-05
0.000100468754348943
6.46758547399002e-05
1.26874707341754e-05
7.07025920732608e-05
1.07119242049119e-05
4.1870290244693e-05
3.94823697342137e-05
6.66308535017249e-05
4.61535332696364e-05
7.43609286759843e-05
7.52551536066071e-05
8.18762589024273e-06
3.9999677315268e-05
8.17977865317734e-05
9.08331807207926e-05
8.18896994491901e-05
0.000117409051975819
8.6000831319348e-05
3.49391922635743e-06
4.9401894490359e-05
6.7833609335551e-05
-6.09630589205914e-07
0.000134412782296645
6.81763160952666e-05
2.37784859452648e-05
6.20648976661855e-05
4.19520896267519e-05
7.92592487723795e-05
5.74963949401735e-05
3.05692907075759e-05
0.00012230155209347
5.8239242565278e-05
4.9150638222053e-05
7.71694463104784e-05
8.75102812684733e-05
7.69915511451709e-05
0.000118707603232606
5.99809878441338e-05
3.65946554829593e-05
0.00011961077796942
4.14908779598902e-05
6.93108091150939e-05
-2.62929778002536e-05
2.54378541014974e-05
9.07985821554512e-05
1.40774161014858e-05
1.06168069373015e-06
4.69241622802713e-05
3.52338218293962e-05
2.71377550960641e-05
3.22832692348784e-05
8.49556932264633e-06
6.82398035317944e-05
3.35769319081099e-05
5.29701357230062e-05
5.54056775857116e-05
1.66788998969889e-05
8.82713243674215e-05
2.26624132021244e-05
2.90951789857854e-05
4.39435660560347e-05
4.15749771629591e-05
0.00010710869714874
5.79054287973908e-05
4.3842303570729e-05
4.50678556291799e-05
0.000113756502564508
2.93984362657551e-05
-1.57134337697752e-06
2.70312634914373e-05
1.208630396191e-05
8.52769394074928e-05
8.7640920806015e-05
3.60992597907195e-05
2.75682951391328e-05
2.28560425190835e-05
7.36487810203076e-05
5.27228584571843e-05
8.2197831881698e-05
7.15459153836949e-05
8.39139085003657e-05
7.26799363462558e-05
1.27784818842951e-05
6.7020699443745e-05
4.90625950120911e-05
6.96526532955725e-05
8.15701455990201e-05
3.06379015746554e-05
5.49701418846064e-05
2.6755654559727e-05
9.44279868273966e-06
7.1453542511758e-05
0.000115954675321015
6.64521775990551e-05
6.42075015321533e-05
6.52294395202347e-05
5.60073923636566e-05
8.84875394542979e-05
8.42621674923549e-05
1.85743050784668e-05
2.67498211677319e-05
5.0055090853872e-05
6.47314211286796e-05
5.19561785598577e-05
5.67945833431473e-05
7.0190588048076e-05
5.45228153896186e-05
7.90060771412295e-05
6.24329846920979e-05
2.0766800755338e-05
0.000103094613191691
4.63099051338981e-05
8.55027187621537e-05
3.93179417512847e-05
5.5050113868939e-05
4.52208420219206e-05
2.61045987895969e-05
6.08744728798356e-05
5.7951573663941e-05
3.33588039373328e-05
3.94582399888264e-05
6.34831113485163e-05
9.97932700499486e-05
3.73892407906182e-06
4.17678434962671e-05
1.18884480670977e-05
2.61445720297176e-05
2.70892423949632e-05
-1.53422884940419e-05
3.54024953795278e-05
0.000102131863976239
1.10911248445583e-05
5.07131362604488e-05
