# Supplementary material for: Research on computational propagation and identification of mine microseismic signals based on deep learning
Source: PLoS One. 2025 Oct 22;20(10):e0334641. doi: 10.1371/journal.pone.0334641 (PMC12543183; doi:10.1371/journal.pone.0334641)
Supplement: S5 Data — (ZIP) [file pone.0334641.s005.zip › 000100800001571.xlsx_0.txt_24.txt.txt]

-3.16989587118521e-05
0.000115536204561794
9.36166948711128e-05
5.88547088466266e-05
4.42613946634975e-05
3.36656831274362e-05
5.06190376910414e-05
9.97090176735262e-06
5.55649237846152e-05
4.02187389136854e-05
3.10053507268211e-05
2.02714689471898e-05
1.42155073491058e-05
5.25255508001134e-05
2.95177431932284e-05
5.13630528318397e-05
5.97117906043207e-05
4.12372079223147e-05
7.36987612070355e-05
0.000104692812393475
2.86909430980163e-05
3.77008263501661e-06
6.79687671693154e-05
1.94438147598536e-05
9.36803641474245e-05
0.000121025493705607
5.53635358349802e-05
6.94270373064671e-05
7.46025308986511e-05
8.34082562875614e-05
6.9030522078355e-05
5.78402670276617e-05
4.71844257958877e-05
5.26796554448862e-05
0.000101789965417986
6.20863889946275e-05
7.67521989918579e-05
6.2443197672565e-05
9.73574339944757e-05
3.72805244873959e-05
4.49703494674097e-05
-2.61038982618677e-05
3.32635238769624e-05
1.05996958224012e-05
6.45936288658223e-05
4.79692982376943e-05
6.6088671413154e-05
-2.38859566195182e-05
2.82108533188281e-05
5.1974277099247e-05
6.09400920466271e-05
-2.36710266145978e-05
9.64255663125391e-05
2.01276442633017e-05
8.26746219294392e-05
9.81647296871311e-05
3.47246950251377e-05
5.86565485116146e-05
4.07592986621377e-05
4.01757167180729e-05
2.94769177125274e-05
2.55812868734522e-05
7.5962839179316e-05
8.15557418520739e-05
1.55647616723639e-05
7.22244509393614e-05
-2.33169512797671e-06
6.48407699226268e-05
4.50322377667896e-05
7.09020929746113e-05
0.000143145048837474
0.000121587800746397
0.000113835623659246
0.000106814039573897
9.92128490036833e-05
0.000106235084190882
0.000128627880144226
0.000137785839989078
-7.13448024350697e-06
9.68036989648706e-05
0.000119198835076774
4.95829621546141e-05
3.84740264795862e-05
7.1989261911178e-05
0.000102321967733998
2.60978692442344e-05
5.07371754896161e-05
2.50953326121392e-05
1.35494812881979e-05
-8.67031308229925e-06
5.71049734619339e-05
5.84672723575669e-05
6.84542448195873e-05
4.10199916032385e-05
-2.76875922605164e-05
1.14320299324199e-05
4.42844546113541e-05
6.03470598549166e-05
7.18896367672912e-05
4.32793419031383e-05
5.19079496456793e-05
6.32264925765641e-05
7.42301751740895e-05
5.79681487838638e-05
7.23943884041782e-05
5.76638111849535e-05
5.25661621026248e-05
0.000121700831242177
0.000117567724554259
8.01198220181315e-05
9.67656482421376e-05
9.34112450834019e-05
6.42869131767536e-05
-9.57696083754965e-07
0.000104723097040465
8.11107674946413e-05
7.74600001659666e-05
9.12980743102569e-05
0.000123808023236033
6.02118063404637e-05
0.000112401502736221
3.91418712821803e-05
5.29413086099514e-05
5.7516516414918e-05
5.08570127417232e-05
5.92352356119191e-05
6.29081782449641e-05
5.18122181618299e-06
7.0047384750357e-05
5.96303770124459e-05
3.09859366395693e-05
1.61438350900048e-05
4.27325772053354e-05
0.000103989411598541
1.24488978553553e-05
1.19712391050413e-05
1.57815450553173e-05
1.42694008983487e-05
6.38885865821277e-05
9.17170544799192e-05
3.15964378618099e-05
9.23280280494987e-06
7.84594086571433e-05
4.2319293556966e-05
9.54499505495233e-05
3.9572705986042e-05
3.22578591888434e-05
2.55193146134281e-05
5.43458684102894e-05
5.36580948863315e-05
4.32746549312984e-05
9.28491049513664e-05
4.79875543727507e-05
9.7241943558536e-05
8.22478885374406e-05
7.31129288145604e-05
0.000109161812778462
7.32033217093019e-05
-1.59405327917507e-08
0.000104697569260146
6.44570544446211e-05
2.92447912993629e-06
5.23699468145444e-05
6.25708078774666e-05
4.26578901458825e-05
0.000125554683373704
0.000110923824268822
3.7670443514358e-05
5.17639650223746e-05
4.80159967114384e-05
6.05757227236784e-05
3.9688949282509e-05
6.50614363364046e-05
4.67332745539671e-05
9.5092904121559e-05
-6.51008191409708e-06
3.8896654578457e-05
5.8213128523531e-05
4.19759455863322e-05
0.000107181323367396
5.42012832737883e-06
0.00010950200915881
6.30590059141594e-05
2.72514103932883e-05
0.000120290482474272
-1.01363260248789e-05
2.98992275403e-05
3.77115783666381e-05
6.7513608465692e-05
4.70505440999152e-05
4.15364628465714e-05
6.81364426108407e-05
5.09053771988599e-05
7.91314170964035e-05
3.08982021863444e-05
6.2718468987371e-05
3.67722348710376e-05
0.000128065343646615
9.41391023962476e-05
7.52248895824195e-05
0.000101902924379667
4.99324996634877e-05
4.02831084472713e-05
9.83221236481553e-05
8.25956702358426e-05
5.32150928518982e-05
4.31265094623111e-05
0.000119583746377708
-4.5780916678453e-05
1.27222105361428e-05
0.000107479206225445
6.04220478167809e-05
1.55096365986939e-05
6.4049479433376e-05
8.31561389599529e-05
3.83260940088948e-05
9.51145933402005e-05
8.12235442990306e-05
0.000101414095973864
1.77539186573534e-05
0.000107622477072502
8.50435876076853e-05
0.000107818074893012
5.50111745211308e-05
7.49464959896898e-05
0.000110448016025796
9.98297567438018e-06
1.21509463764293e-05
7.19987443855521e-05
2.50635338358604e-05
3.55402419104508e-05
2.21369776516208e-05
4.07317936743999e-05
3.54139890746068e-05
3.35932024173378e-05
4.08286147299215e-05
0.000108494968599403
9.6438851732683e-05
2.53273927434141e-05
5.62375499255247e-05
1.64643854053562e-05
3.70063964959337e-05
8.15316312352948e-05
6.39679426484751e-05
9.5246075735617e-06
7.88969368502024e-05
0.000125916454407695
3.59780875679948e-05
9.09423930282839e-05
2.8210433337195e-05
6.36860424057805e-06
7.61075977951718e-05
0.000104811858744012
6.49074682787825e-05
5.6503659617106e-05
7.11774898923246e-05
5.18686141091366e-05
6.54887973437492e-05
4.98462928582224e-05
0.00015555816320387
3.10899228922223e-05
5.74777095640727e-05
7.1613233993479e-05
6.53836056456798e-05
2.50073106581362e-05
0.000117520190778684
8.94650603411913e-05
7.88284845275344e-05
6.2207842975248e-05
6.92026479967508e-05
6.56956600809204e-05
7.27796737705086e-05
6.47284977326666e-05
4.5072186579623e-05
8.32257486395957e-05
6.40986142350667e-05
5.38470222201672e-05
9.24196763901948e-05
0.000104937336299889
3.06923545646885e-05
-1.24439436300428e-05
3.70236624160032e-05
1.12256253905067e-05
3.60007934039671e-05
3.33012461377177e-05
3.0803926096024e-05
4.40069139236374e-05
3.29112276521676e-05
5.06125927669293e-05
8.94466347282332e-05
0.000104620040590116
0.000113500664730468
5.71568586639902e-05
0.000123808011660318
0.000137175628262078
0.000100006321935881
-1.07492771924915e-05
3.43297576791852e-05
3.3295455712981e-05
3.28915300113422e-05
2.30062127124288e-05
0.000115023074211699
9.6222562763873e-05
8.8760385048691e-05
3.73741172050283e-05
1.95821156622455e-05
8.88772027030082e-05
4.88017185186217e-05
-4.18790227757247e-05
3.05100571611417e-05
0.000106810168187256
0.000113094256939635
3.20302891507472e-05
8.58912484270292e-05
-1.40454316756898e-05
1.30617014740827e-05
1.95311100138038e-05
3.90342011826358e-05
7.4195280024505e-06
3.45264017873041e-05
6.45695200256931e-05
3.62872793958177e-05
6.8667926662641e-05
7.4085098022378e-05
8.83838617090197e-05
2.59959248389212e-05
1.57814559695394e-05
0.000116192234466292
3.89968145336288e-05
6.60959887525594e-05
3.50922519466735e-05
9.22581215771592e-05
6.54792206065899e-05
5.45812472472419e-05
2.09119090316809e-05
6.8909655109719e-05
9.70492550175019e-05
5.93014570301203e-05
1.31577946686323e-05
7.75484465127995e-05
0.000108885461630404
9.06667051496624e-05
8.09842877372105e-05
6.52357204781901e-05
0.000125907598200076
6.57347564209272e-05
-1.1785296640864e-06
0.000100108546231345
0.000114917223309171
6.33619319693025e-05
4.49671410207721e-05
8.0809404684581e-05
8.01707950666288e-05
2.50917885715892e-05
8.80210753067359e-05
2.9947410446291e-05
5.31128760257357e-05
4.12686675116193e-05
3.98806002102051e-05
6.2721266788152e-05
1.98018580228667e-05
0.000116753966042052
3.76551654689543e-05
3.83419806727859e-05
4.07318601258894e-05
6.14249831187119e-05
-7.73121646390675e-08
6.90213299284418e-05
8.07751468292012e-05
9.74850342485521e-05
-9.2270915095543e-06
8.33858041609019e-05
7.6102066111113e-05
0.000115581622858373
3.4074555730906e-05
7.6014996062561e-05
7.75385012709585e-05
5.60446120663661e-05
0.000111545622717079
7.51204762141277e-05
5.19890834595778e-05
8.42072416641356e-05
7.13053429838048e-05
-1.3456173690719e-05
3.29081497573331e-06
-3.02621121036417e-05
6.10686914145289e-05
0.000105497721284052
7.71641525348098e-05
3.50238022200354e-05
3.89842098265695e-05
3.26625331168417e-05
0.00010003057130748
0.000133602218836197
6.84545236714215e-05
3.72054683987598e-05
0.000106290992965861
4.54221093869898e-05
7.22513137928191e-05
3.35121426059649e-05
6.89466894883765e-05
5.51339125986408e-05
1.45831105425522e-05
5.36950553713384e-05
4.50863581050202e-05
0.000107084511827339
2.08469171123254e-05
9.30771579383147e-05
6.96386880621827e-05
7.58543738716327e-05
5.9362657200908e-05
4.95862653382993e-05
4.75426753702585e-05
9.0022164503399e-06
5.15578693020462e-05
2.45534263703608e-05
4.66432062314844e-05
0.000100600698579907
2.52076134099478e-05
3.31046341512816e-05
4.25468474191267e-05
4.74510978997522e-05
8.40707911452888e-05
1.39838121762091e-05
9.64427948377763e-05
2.51228627147966e-05
5.7433870844907e-05
4.8514626280379e-05
4.25909390963055e-05
5.69430817087283e-05
6.10687308660544e-05
5.14631897500933e-05
9.37219154141545e-05
6.39919788717778e-05
2.83248095034161e-05
0.000132966040917566
4.2549527666492e-05
2.32000639227496e-05
6.639309855786e-05
-1.28942797049144e-06
5.32651667094027e-05
2.50695242799617e-05
2.65048388702795e-05
5.63396665535438e-05
2.8990079776582e-05
3.15983687399361e-05
4.35829205793424e-05
4.06943954085093e-05
5.47999762978867e-06
5.24029257361952e-05
-2.38073418474216e-05
5.24979383104851e-05
3.95423135833045e-05
9.97857249761377e-05
4.54928949384705e-05
1.17584873008522e-05
-1.85961737423824e-06
3.54912382811168e-05
5.90620558804287e-05
6.51579812707437e-05
2.88717154716953e-05
6.86139308265293e-05
5.8608424110441e-05
0.000126658182657228
-8.33748195469851e-07
6.60943375516315e-05
1.98763393327123e-05
7.89228138751889e-05
5.0751185307271e-05
9.25141906551569e-05
4.98338163205802e-05
4.9334500581777e-05
3.79213712972319e-05
1.96567355321957e-05
0.00010983193161474
4.43782179964194e-05
6.18618329594829e-05
5.98922798896912e-05
6.40411083682771e-05
5.64764695032861e-05
9.44837048217975e-05
6.98242222265041e-05
9.29192176454518e-05
7.71063533449739e-05
9.71559736484925e-05
2.17683461873961e-06
3.10218508521483e-05
4.3109622857463e-05
6.62093337477337e-05
1.41998381329598e-05
4.78234475281522e-05
0.000105516123998109
5.58771408799633e-05
3.70387585910624e-05
8.90205592040938e-05
9.59816270660182e-05
8.33286241991392e-05
5.14488765792737e-05
-7.44801071361555e-06
4.24523753553799e-05
8.75548500998874e-05
6.92147701855293e-05
6.26142580822983e-05
4.69872087501751e-05
7.09219430225448e-05
7.3316059475919e-05
7.59321204169634e-05
-1.2452080397253e-05
2.03363105315875e-05
1.4216083101448e-05
0.000117306941820492
8.17537037480159e-05
5.95589646913694e-05
1.74878727797103e-05
2.75863875927738e-05
1.61649890602739e-05
2.98905152549695e-05
8.67049408019169e-05
0.000104127141426252
6.23272888017511e-05
0.000128109368341315
2.62573109791726e-05
0.000117802968190145
2.26916961417592e-05
2.93729499727386e-05
6.18018459526889e-05
3.6739194046974e-05
4.34531939593747e-06
0.000121278372544646
6.03708196206129e-05
3.05395757214003e-05
0.000138214982625517
8.52609551740602e-05
0.000137687677099771
6.68347765093021e-05
0.000122337990357688
5.13680230418694e-05
0.000111785449663796
2.26603741713205e-05
9.87089830138736e-05
2.3626386462626e-05
6.68543353628664e-05
4.25705169660629e-05
1.53611351819718e-05
7.81501397865193e-05
3.86026877471744e-05
0.000105866043214121
7.58630327831535e-05
5.87014418200384e-05
7.96502855470315e-05
5.60032174625402e-05
4.14645408506411e-05
3.416764354364e-05
9.94325019631701e-06
1.93276097963419e-05
7.32625904347293e-05
1.44624633136817e-05
8.8049372423057e-06
9.211159267805e-05
6.99263972720527e-05
0.000108758354916185
3.00077449237518e-05
8.31603000246374e-05
6.1429009491152e-05
5.28591865301184e-05
3.27059775976124e-05
6.72596343744913e-05
9.982703123801e-05
8.31597735432213e-06
8.58803171112111e-05
3.148602208026e-05
0.000101689380391419
1.62381961840889e-05
3.01155435920566e-05
5.19288528920983e-05
8.06873134404943e-05
7.93689915663448e-05
3.97950831095002e-05
3.89062727449205e-06
6.29107392356839e-05
7.43381334058842e-05
3.49443903259912e-05
5.52704135115576e-05
5.49686895975248e-05
3.00471902635241e-05
8.03587297398009e-05
7.60673400940398e-05
5.5128915147536e-05
6.76751519605465e-05
0.000112792489961359
3.7229699454927e-05
1.91197484044664e-05
4.25333949364045e-05
1.19722326848443e-05
3.52572374460827e-05
8.54098748200242e-05
2.04840392070461e-05
3.87428877814007e-05
4.25804143186144e-05
9.14216930186647e-05
3.5313799363754e-05
3.42421176072532e-05
4.39564645827565e-05
6.53627067186299e-05
4.67620245259329e-05
7.16365126385235e-05
3.07622573558885e-05
2.49683165765703e-05
8.33340057614508e-05
5.80210907051333e-05
3.46046489840741e-05
7.17575814020327e-05
3.09228717792037e-05
4.73901760738801e-06
5.76638295241333e-05
8.78111584227236e-05
5.84737423832411e-05
6.15975588477532e-05
6.93715931716699e-05
4.88201686472534e-05
5.27228339597678e-05
9.26008912177262e-05
6.21521435366664e-05
2.51706268739309e-05
1.66206772905203e-05
2.07615904315233e-05
0.000105433427381966
7.36103922104391e-05
8.23713992873838e-05
5.77015466450642e-05
7.40644001003926e-05
8.93964157263946e-05
4.50221435564955e-05
1.40825006320533e-05
3.10071395417225e-05
9.75593000645793e-05
1.90133590497895e-05
9.14340117533541e-05
9.50995817767954e-05
9.88629452811519e-05
2.46760377708528e-05
6.67978546341886e-05
4.92380359141551e-05
6.63750027503176e-06
8.84286379595366e-05
6.12261327770485e-05
6.7257503522841e-05
1.88360115853691e-05
7.18954609392151e-05
5.73368762862546e-05
6.21861876416442e-05
7.98186298862134e-05
7.30327117783763e-05
5.99609564798158e-05
1.80341447383858e-05
8.80651846221571e-05
0.000119347994699218
4.02499148958261e-05
2.37266496824363e-05
4.16548519410757e-05
5.19104285541199e-05
0.000129438937753616
0.000121226053583049
8.80580604198933e-05
0.000125596378195131
6.64721617551121e-05
9.63836931676213e-05
3.3566568956828e-05
4.12580716864986e-05
5.44709827345724e-05
0.000137611571149232
6.61167452472521e-05
3.09344879292849e-05
3.13044681882834e-05
4.73181626633728e-05
6.36366765385281e-05
4.22083742272402e-05
5.31805996401235e-05
0.000124758722871446
5.64739499474553e-05
5.24124603642655e-05
3.845483932404e-05
6.41217978991434e-05
5.94287828347772e-05
7.69031625593742e-05
6.0987853732478e-05
0.000102262516400805
6.90787241521031e-05
4.24196169208438e-05
5.43951761581151e-05
7.76206981642392e-05
6.41811517377162e-05
4.86467625678782e-05
5.41230155750281e-05
8.14728259827629e-05
8.20868794505273e-05
9.26071134951859e-05
5.93907922593027e-05
0.000102822088326215
6.33395044964367e-05
-1.06830789111779e-05
8.72868107317234e-05
4.34861466295547e-05
5.98987526189989e-05
7.06445627392465e-05
4.45468984318866e-05
8.76871966239649e-05
0.000101994122659121
7.97821923361852e-05
1.44891420013945e-05
3.84856969640715e-05
0.000107189414884265
3.67073826098662e-05
1.39588040619338e-05
0.00010096875595219
9.1195303578e-05
7.2096015235419e-05
6.66101222270683e-05
5.03646771408541e-05
2.7570499789646e-05
6.93039034904291e-05
0.000114834007756538
8.82308594006213e-05
8.29986211082703e-05
7.18307627217818e-05
9.09059388746151e-05
6.30921479278483e-05
4.27919588329867e-05
0.000121858328570824
3.74167843388599e-05
8.37123638752421e-05
5.91227364857916e-05
4.47010703937388e-05
3.53533216959596e-05
1.60686620074264e-05
6.53613242401731e-05
3.34595240450831e-05
7.3210648406627e-05
5.71188772772389e-05
6.41270462046347e-05
2.91746798340271e-05
3.10778949831039e-05
7.13377958478707e-05
9.04683677917684e-05
6.51213272511744e-05
6.54222015328381e-05
6.11924791178705e-05
9.18924981703624e-06
2.50700886348307e-05
1.74456154722787e-05
4.75679776749808e-05
8.45721367246147e-05
0.000127993778167008
1.69029240705141e-05
6.1574339665325e-05
4.81723031030796e-05
9.92426442959257e-05
6.97583738701699e-05
0.000110289481586984
5.71403390520201e-05
5.13082393814388e-05
7.02986115329084e-05
-4.768131647725e-05
3.77471522495486e-05
7.74787666652517e-05
4.90155961147098e-05
3.66583606402552e-05
0.000122199077248691
8.34634879792245e-05
3.34024872904882e-05
1.1104882874077e-05
0.00010393668158942
9.65093586545319e-05
6.85881166545856e-05
3.85882213876867e-05
3.39382364062697e-05
-1.62102462924581e-05
3.9912951053446e-05
6.88897776796016e-05
0.000137634616997568
0.000155665785801683
8.14620929175599e-05
1.02834960789094e-05
1.74241712675428e-05
4.05989839308811e-05
9.8839390404692e-05
3.17041084982817e-05
-1.89522808249528e-05
2.19758540732228e-05
5.825026081116e-05
1.76705569038317e-05
1.47901412215278e-05
5.78580441689102e-05
5.8318601055958e-05
4.4963648600682e-05
0.000169790256848555
4.22392782264317e-05
5.21775407256024e-05
3.24018127923584e-05
0.000116979293499773
2.43650066409376e-05
3.00201709923537e-06
6.49595504166972e-05
7.78186126946932e-05
3.79464855598567e-05
4.1586552832869e-05
2.60884479445629e-05
1.15940429886622e-05
9.19907979603485e-05
6.79117276092072e-05
4.84393496332385e-05
5.05132106274478e-05
6.69451531138763e-05
4.63788458715766e-05
3.54061684932445e-05
6.79020606330116e-05
8.81889177112435e-05
0.000106890377869439
7.60232360670746e-05
8.99087524101959e-05
8.92923566095286e-05
9.21051180225279e-05
4.62235409247621e-05
3.93769237173824e-05
0.000110682865263471
9.08532092019161e-05
7.35421906765575e-05
3.55587244813564e-05
2.74065722663559e-05
7.42371597748029e-05
7.81889596528243e-05
8.29128177037834e-05
3.58755037800288e-05
5.41365448762301e-05
5.406619666249e-05
9.38028426428412e-05
0.000106282879228789
4.66372113440945e-05
7.88003305713305e-05
7.98822965694816e-05
4.74220308811379e-05
6.60818989045092e-05
3.65944901592839e-05
-2.44629107069976e-05
4.80972970457719e-05
5.91750001341592e-05
4.78199739667684e-05
4.66227630937432e-05
6.54790177606221e-05
3.6773930610563e-05
9.01992100001752e-05
2.96061388825501e-05
2.21841582006226e-05
6.86305858495366e-05
7.42602859707799e-05
0.000110751092881315
1.39135222949595e-05
0.000122091520349836
8.99243306837113e-05
1.55618796234108e-05
0.000120163581591132
8.90805699633426e-05
2.85616064316072e-05
2.73888338751568e-05
8.81102815278788e-05
6.80185679451974e-05
9.63338642103344e-05
8.22470508980066e-05
0.000212081795102385
8.65998383706856e-05
9.506538354392e-05
4.2267568063722e-05
-1.56224801835744e-05
6.21834885820891e-05
0.000101717336069471
1.71514240212288e-05
6.10557509036616e-05
4.49576301495122e-05
4.78589969519341e-05
2.44470537388334e-05
3.64703997590485e-05
3.81630344654028e-05
6.31247633115962e-05
5.50328476524414e-05
5.62401156149187e-05
2.56145499674917e-05
4.14650837347338e-05
-2.31030283549274e-08
5.95992137782856e-05
7.94974512950473e-05
0.000104279596582068
4.76628346083548e-05
4.70759038349503e-05
2.52368908536057e-05
1.89768170999603e-05
0.000102898128111142
5.62288431674804e-05
2.97003943394919e-05
5.52802988036699e-05
5.14033143705653e-05
0.000113343075689725
9.2413483753593e-05
4.93231260784367e-05
1.84181287554939e-05
6.03818694635356e-05
9.53711553119748e-05
3.19596493345453e-05
6.46780500749081e-05
4.40881459250151e-05
4.2605979269102e-05
7.07494660595947e-05
0.000113527622973643
7.90317420158939e-05
6.18974476476236e-05
1.55407227905701e-05
1.43023648746262e-05
3.12543547967899e-05
3.66965401069815e-05
4.8916771236137e-05
3.81275318021748e-05
6.09119155391823e-05
4.95064421966465e-05
3.32980409808868e-05
5.71418868508637e-05
4.71960226636654e-05
7.37750367967354e-05
8.07132512644386e-05
3.19112315282678e-05
-4.42877767499288e-05
2.89172632868093e-05
5.04409717925019e-05
0.000111215468031849
8.82191284547957e-05
1.88743357658647e-05
2.11697137933315e-05
7.71885732264842e-05
3.29403137349817e-05
3.24063288292151e-05
9.17153380278994e-05
8.87452546051433e-05
7.84918785962633e-05
4.37469253598281e-05
7.16666813664662e-05
7.88097437304288e-05
7.8558621260272e-05
5.65711128939402e-05
5.092973877465e-05
3.69040375900398e-05
7.5383445648825e-05
7.62720704428613e-05
3.58152656350551e-05
1.55743001922215e-05
4.97727109998168e-05
2.10944058789362e-05
5.47711792075016e-06
7.49481285922527e-05
3.67690101008088e-05
-3.06463372466444e-05
1.88991992039361e-05
8.14723257173199e-05
-9.85881759860675e-06
5.09352055412644e-06
6.001340756553e-05
3.03405250570043e-05
1.45497360497571e-05
2.80152900742012e-07
2.96206847335128e-05
5.57975851750628e-05
-1.11367910642981e-05
6.42977134185443e-05
3.16431277074549e-05
0.000153029916651957
0.000104967649633034
8.24731332635475e-05
6.97009928813668e-05
9.11929909840641e-05
0.000122125306880403
0.00011740811749042
1.56523213929013e-05
5.81015204208863e-05
7.37217017616096e-05
8.88740146953909e-05
4.54953850748082e-05
0.000106357948350752
4.09955161634425e-05
2.65598133998145e-05
5.17552028865956e-05
7.16310824402653e-05
4.31909735477827e-05
-1.51986901240511e-07
9.04768325444108e-05
5.4942003213663e-06
6.30907958221373e-05
0.000105820256709939
9.53868949334286e-05
0.000108304632844791
3.86182781237886e-06
7.11230173722564e-05
-1.44414402138214e-05
5.33016354960919e-05
0.000103839327650569
5.27378294436705e-05
8.36177167032013e-05
4.79110174142642e-05
6.23922428954617e-05
4.2721211293136e-05
7.37643043229517e-05
4.65677269138668e-05
7.90500451059109e-05
6.33163603314554e-05
7.91858326130749e-05
1.48632277035839e-05
6.08999826853966e-05
8.47969692461328e-05
0.00010164120361279
-3.91284285027992e-06
2.74966200752682e-05
6.52265918203598e-05
1.63846967660473e-05
-3.76875428044255e-05
5.16123730705218e-05
4.93216136831846e-05
0.000105181040670584
8.69423736547863e-05
4.96628162129929e-05
0.000129073233277686
8.02350499499988e-05
1.03777316946593e-05
3.25004244386482e-05
0.000112263306871647
7.41573382655654e-05
6.08713764710097e-05
3.73041915651859e-05
7.94731489968476e-05
0.000110916058901108
6.24389153091404e-05
6.57000038851234e-05
9.39345538957701e-05
6.63837609118513e-05
2.85397329348382e-05
8.90027424795685e-05
6.00073073773975e-05
0.000106977165194288
3.25458210016273e-05
9.23150280736282e-06
3.40318005941202e-05
-4.50257917848208e-06
2.80370170890294e-05
9.65364182839184e-05
1.22190750672065e-05
5.16441285629014e-05
8.50044479039882e-05
8.63919164164785e-05
8.56854144079353e-05
1.82648920789723e-05
4.77597795049172e-05
7.87875517297572e-05
9.0823282736578e-05
7.35608213633775e-05
5.02324800635241e-05
3.16853500104391e-05
7.90109242901421e-06
3.75109963700349e-05
4.28452961432798e-05
0.000106256362498566
5.32906243389017e-05
7.66772958220216e-05
9.22369293364793e-05
6.84719484977502e-05
-3.16932261803546e-05
0.000107151410565541
7.39528470582054e-05
2.54548133337755e-05
-8.03319471191428e-06
4.84944789999733e-05
5.96082185773463e-05
5.28342448016389e-05
4.93049851447936e-05
8.84844572157289e-05
2.85255118628363e-05
3.97186262535951e-05
3.99749135782837e-05
8.79658747303601e-05
6.21814548292679e-05
5.49684054134421e-05
5.78401020592814e-05
4.0475789158188e-05
7.03628159928195e-05
7.49731457714308e-05
4.51165119821184e-05
6.1306051418185e-05
8.58733580185178e-05
5.29723235661538e-05
9.35323265003696e-05
1.98234183558393e-05
3.60258052839358e-05
0.000102556925900899
5.36055375462228e-05
5.18419574712104e-05
6.37798162627855e-05
3.38788093710893e-05
5.00093474897118e-05
5.81779161298393e-05
7.92444198257545e-05
3.37369251658885e-05
2.74217418621454e-05
6.92153465198896e-05
0.000101918368552981
7.77847109761478e-05
4.91639246050224e-05
2.15667734854673e-05
2.93221173840071e-05
2.60596497046944e-05
4.99952096253252e-05
6.52275522044781e-06
8.39814560303097e-05
4.85611996253262e-05
3.74637726610271e-05
9.72963366052828e-05
7.08329847499679e-05
6.67902311929841e-05
1.70755429487082e-05
2.90950191006124e-05
3.8047991857432e-05
0.000101484575257778
4.17107943259197e-05
6.28538127020739e-05
0.000108900629761379
0.00010516633515036
4.00725129604936e-05
7.81927062910756e-05
5.11467904134946e-05
6.24389904323881e-05
4.36747321518637e-05
7.21970037586333e-05
2.68919636786124e-06
8.11571010629829e-05
1.74425330722951e-05
5.39918002097362e-05
8.91394929266004e-05
6.2099169223958e-05
1.02459869384752e-05
4.18898992921925e-05
4.84228258408427e-05
8.0111411356917e-05
9.52313355300304e-05
4.94979294689872e-05
6.25612943076809e-05
3.25724095382582e-05
9.98980746063624e-05
3.98798216037575e-05
5.26529587817828e-06
5.25509495798638e-05
3.41851756520279e-05
9.34787474663922e-05
6.92875279517746e-05
8.09137020770863e-05
-3.27834540998907e-07
0.00010125572568225
3.28960811606156e-05
1.38399899527366e-05
0.000114060703198933
8.34335538759165e-05
4.54849069324651e-05
3.39109591369395e-05
3.30062317620148e-05
-3.92171376299026e-05
2.28252180036376e-05
7.93857816343266e-05
1.31213397462953e-05
-2.65766064586009e-05
7.24749614236974e-05
3.27645137284486e-05
6.2800887826776e-05
0.000138537911204181
4.07153760502962e-05
8.59219403083112e-05
6.00469720612743e-05
2.31588930367618e-05
8.46353935357579e-05
8.51195603012369e-05
7.536453242247e-05
3.08757641186864e-05
7.79120933480296e-05
3.9613036507784e-05
9.47060897548688e-05
0.00010913507399125
0.000131091071624293
1.49267664098245e-05
1.41497708689108e-05
1.37148192743503e-05
1.98729064986213e-05
7.53830631554228e-05
-1.5760133603081e-05
0.000100783720210031
1.37785089314643e-05
-2.22751782063158e-05
7.34284651164188e-05
8.57590056913544e-05
0.000110536115537212
8.54577880746817e-05
8.37739035410911e-05
3.77565743387985e-05
6.17432370436237e-05
5.47144901744638e-05
2.97574458111834e-05
6.59076058285685e-05
3.14149841545198e-05
4.6845177737695e-05
6.62415234484876e-05
9.64146884712196e-05
6.70567872256785e-05
0.000118651459429779
8.00814020692285e-05
7.00429356494988e-05
8.11915678282083e-05
4.47951537028069e-05
0.000141557376043756
9.50663150422229e-05
4.96352545570116e-05
4.74841718910487e-05
6.57352832177707e-05
3.17933308274309e-05
-2.78937849203744e-05
7.67330444624007e-05
6.44156195146579e-05
1.35979884689907e-07
4.17526449862337e-05
9.31080231780882e-06
2.50812154375231e-05
8.15575028161685e-05
5.21642193295705e-05
7.97955612255551e-05
5.95200247785479e-05
3.61761216091748e-05
6.83461983306885e-05
3.42685442105308e-05
9.02183665107562e-05
9.35057839498601e-05
0.000144630094256641
5.19781534673145e-05
6.39397314877294e-05
4.83880543131928e-07
-2.66558557323093e-06
-2.57909198123789e-05
5.81432440780765e-05
5.47067846694154e-05
3.572879919916e-05
9.02425890194437e-05
2.1321306876091e-05
7.51375051545323e-05
4.93155390571384e-05
-2.61753535451095e-05
3.80507259275525e-06
5.76754919311646e-05
7.39996042483339e-05
0.00012412897448732
0.000107553995390744
0.000118314858794487
9.51034129991242e-05
9.43318148273451e-05
0.000143068387673091
7.00698094543396e-05
4.30806015149281e-05
1.93433494166432e-05
1.5771695530198e-05
3.95003898221116e-05
8.45599057220914e-05
8.64890801001956e-05
-4.31088816025903e-05
9.55389349015087e-05
6.69800378095046e-05
4.50843806641014e-05
8.74846670944609e-06
6.22983915905507e-05
2.66447688689939e-05
4.91670935887904e-05
7.49795942930113e-05
0.000106501593659247
9.56019905454266e-05
7.50713880363162e-05
1.71999647142877e-05
8.11224187918434e-05
7.69819691070642e-05
2.92079456942509e-05
5.89973352521266e-05
4.95555388729262e-05
9.06470020686513e-05
1.56728078317033e-05
9.22548555368221e-05
0.000105070823875886
8.07927283991112e-05
4.44867991200899e-05
4.64514847291888e-05
2.08988313602876e-05
1.30622058933811e-05
3.6010132820983e-05
5.05275625902981e-05
3.73980338104864e-05
3.60117351408296e-05
7.00206923519548e-05
9.04447181455293e-05
0.000123761010085781
5.94739372699931e-05
5.30913848286471e-05
4.48917109826367e-05
8.11777589863991e-05
4.96960718783838e-05
1.88268501078852e-05
5.98251637350886e-06
5.5813517482258e-05
9.5708045103752e-05
6.45053860882475e-05
2.13125227909654e-05
4.87443434342107e-05
4.94667488790321e-05
2.9940272875384e-05
7.3412706616707e-05
5.78550281275072e-05
4.5683303292584e-05
4.16565096278429e-05
3.24937294634663e-05
6.72760253015914e-05
0.000117428488674464
6.79993336658652e-05
0.000111180941120022
5.27876857441993e-05
3.20662802061096e-05
8.15602409720572e-05
2.99343943957821e-05
5.4200288434067e-05
6.76354808451877e-05
-1.1383265139574e-06
8.58670507970689e-05
7.25628751140426e-05
5.697185487702e-05
0.000109127858206073
6.93739733778767e-05
5.56682369873973e-05
3.6908598901059e-05
6.31819605081581e-05
1.49118979979593e-05
5.73022910140286e-05
9.67417490651484e-06
7.2202550545046e-05
-5.06947855720393e-06
-3.60766217521068e-05
0.000127756436249842
-9.7788325252844e-06
4.26974697916092e-05
8.12612386565539e-05
2.32843836416042e-05
7.55281152138276e-05
2.74666247281347e-05
4.8757946925858e-05
3.67825247448821e-05
6.65332370410793e-05
1.59108073559379e-05
0.000102584569354759
9.5913725671868e-05
0.00014946526831002
5.81497436268814e-05
0.000106747006464554
8.63284641704948e-05
8.96119653930658e-05
0.000133089101291104
4.36384748614113e-05
7.51293048482469e-05
1.69090710631415e-05
5.34711984095165e-05
1.31415054659517e-05
9.82212095049157e-05
5.82507367846525e-05
0.000104768438456006
3.50751765041773e-05
2.93309867652843e-05
0.00012477732285092
6.80569959718715e-05
6.97143069788795e-05
5.1147214695201e-05
1.79855992475781e-05
6.38998905557977e-05
3.5800283900211e-05
-5.03136402815677e-07
-2.20630961587416e-06
2.45590374981012e-05
2.31273776090821e-05
8.19428295284341e-05
4.85303892384897e-05
7.27324067859181e-05
4.00299881143913e-05
3.71609961731658e-05
0.000143178393153149
7.57525276010764e-05
3.92190615096715e-05
7.53166292334387e-05
1.0786303566053e-05
0.000116885965007618
2.73650706822424e-05
9.11778609719605e-05
0.000112614136796732
5.36162195886723e-05
5.81827975161419e-05
5.96403861706646e-05
9.79830341763831e-05
9.33907414083258e-05
9.91869024745009e-05
3.54861827576869e-05
4.58476526905916e-05
-1.13866019623376e-05
9.11309165614451e-05
5.72869479528674e-05
9.58993715570743e-06
-8.61336920763168e-06
8.62002332876003e-05
2.63580021723572e-05
7.51556554446769e-05
3.49551539904642e-05
-1.3559586829641e-05
7.48320530555591e-05
5.98938355591367e-05
7.52256107962459e-05
8.10355600932395e-05
2.98370327327075e-05
0.000101313757074087
4.24614733064742e-05
5.38218779310037e-05
4.97472177155831e-05
3.66098652534314e-05
4.58338133284688e-05
3.41731301881223e-05
2.08359859707826e-05
3.75302685903277e-05
8.29599231635458e-06
6.37169064337253e-05
7.74758154584828e-05
3.64976415353361e-06
0.000133350717849367
9.26011470723055e-06
9.52240994620297e-05
9.74973128229815e-05
5.29832481630509e-05
7.46460365642562e-05
8.52553794060306e-05
3.05950733865175e-05
9.43952677325377e-05
0.000108576540882223
9.87929316904063e-05
9.59770160477165e-05
8.73127351364682e-05
9.69925207391131e-05
4.32343816008404e-05
5.48974690458059e-05
5.67882358801329e-05
5.80874585748109e-05
7.96043419250382e-05
2.3419429405073e-05
-2.7342121997023e-05
7.34362786781238e-05
2.22447669720556e-05
2.22336068485482e-05
5.27177806529689e-05
5.34419928362865e-05
0.000122435426630293
-2.24953609681444e-07
7.63418113011991e-05
5.38336242764537e-05
9.61029315837393e-05
2.35669213310938e-05
9.60819928174804e-05
0.000104355407872781
0.000124580134091319
5.00429168827274e-05
1.50764276596446e-05
3.53233271274667e-05
5.9331874064811e-05
4.30200625440218e-05
6.19259657881211e-05
3.07138918034883e-05
5.09502405777254e-05
0.000124826982031693
5.25349753539514e-05
7.65516344905586e-05
5.69837883248819e-05
2.81706342678497e-05
1.656541117121e-05
0.000111980086711226
4.04451277406374e-05
7.22418565668993e-05
3.54547768734745e-05
8.66174222598981e-05
8.54473260757492e-05
5.0541864265919e-05
4.37715606916484e-05
4.03313882806079e-05
6.0509666819143e-05
5.59025896050654e-05
5.52567311245061e-05
2.63501555384493e-05
3.94931082231224e-05
0.000107964897993422
7.26828175178571e-05
1.87342948101123e-05
5.99212550085499e-05
4.69199332683008e-05
3.67919278990671e-05
8.14352546804846e-05
3.05329329259899e-05
5.86065583346083e-05
6.52114109936959e-05
4.27984875586631e-05
7.5392292165409e-05
-4.19159907785846e-06
-2.19922902434295e-06
0.00010679975647563
-2.46073560300942e-05
0.00011340112108738
2.31201798360684e-05
4.90451707843048e-05
6.62937787563481e-05
8.56219851817602e-05
3.75079921067651e-05
9.40143243893965e-05
0.000104186819534733
5.83860748080939e-05
-2.64258428227448e-05
9.86843416570661e-05
8.77607428977496e-05
5.47810434214978e-05
0.000114222549636847
5.41169550613783e-05
9.25630324858771e-05
2.42710505297174e-05
4.05131898992662e-05
6.7594012411155e-05
9.67407836197882e-05
5.07072033895693e-06
1.45237832014493e-05
5.08204269719727e-05
0.000103637538611902
6.85075396033306e-05
3.17047546748485e-05
-2.41341758754674e-06
6.38154751693421e-05
8.98508688812718e-05
5.13095359701978e-05
3.87023166518982e-05
2.96323674849938e-05
7.86632261096273e-05
0.000115622760000442
1.18834776087209e-05
6.74253524814982e-05
5.67936334935666e-05
7.81786082464782e-05
6.40741691277187e-05
7.28748953283246e-05
7.11791249718888e-05
2.05855503772387e-05
5.82581048215548e-05
0.000122559005082693
9.70809313843895e-05
7.09285387111048e-05
8.36691796546356e-05
0.000102258053879028
5.25243029730578e-05
-6.10327052926246e-06
1.8466528973046e-05
3.97891350186756e-05
1.2663453879954e-05
8.19275350048234e-05
0.000131116930695452
4.66752883068937e-05
8.89501476616648e-05
4.53810455322459e-05
7.67645625546791e-05
3.67188015787887e-05
6.77994280022115e-05
5.53456510389834e-05
6.38386607091905e-05
1.2326799016547e-05
0.00010223097780582
7.38648525314084e-05
3.4746278238754e-05
5.52560179441217e-05
4.87793066879259e-05
0.000106215815722904
9.84867775372196e-05
8.53777486738398e-05
6.93647554623064e-05
6.58695404044742e-05
8.75461923384817e-05
6.61514978132396e-05
4.96129866753719e-05
6.42332679893611e-05
0.000103004267370817
4.17187473661763e-05
8.95649981827544e-05
0.000116721159754617
1.125249411353e-05
6.17419816014533e-05
5.24116452031255e-05
8.82770781111083e-05
1.59235833724737e-05
7.28391574096649e-05
5.72266118122133e-05
3.14684210645211e-05
1.18263074390725e-05
1.53866522177219e-05
1.79644290596405e-05
8.8696558560024e-05
6.49586251093184e-06
3.98555300835797e-05
2.08620900161826e-05
1.1130804538774e-05
6.60133610754166e-05
-8.40190213296388e-06
5.78804915074222e-05
-1.26368955495321e-05
1.70331239894761e-05
9.00613545795973e-05
3.47168229923688e-05
8.96601539169694e-05
6.34389411689467e-05
0.000105271219850492
7.8108171541776e-06
5.82890044664204e-05
6.27746088458302e-05
4.10101093735193e-05
1.99972648010756e-05
9.32255709123711e-05
3.32815941459268e-06
7.05018863710895e-05
0.000137596731645766
4.87086941498762e-05
2.54776028203505e-05
0.00010240632689301
0.000107016316006593
1.34615792040454e-05
5.09282174020277e-05
3.09398555005351e-05
4.65042805989979e-05
5.60484160547153e-05
4.7542147244043e-05
2.96960781463314e-05
6.26408596750417e-05
3.99439823759934e-05
7.75191517624216e-05
0.00011475967275111
8.01997648048547e-05
5.70934714589659e-05
8.69755135771076e-05
0.000108541631896141
6.03975785764747e-05
7.62293086245754e-05
8.32219626521156e-05
5.81534754667682e-05
6.23790488363414e-05
0.000100863867931024
9.492870623853e-05
8.46565798043562e-05
4.30098441035816e-05
0.000100975374152402
0.000129651240486091
6.37455616363967e-05
6.53448186446411e-05
7.98359978261316e-05
0.000131084103146382
1.61329429360947e-06
5.77530733307025e-06
9.87760585543708e-05
0.00011448633566242
1.76157923879871e-05
3.88335220228227e-05
2.21714727965863e-05
2.58023884036092e-05
5.41177866804812e-05
2.99354251237817e-05
4.95005568507956e-05
9.56271096655834e-05
6.0053739015432e-05
3.4236216043676e-05
5.58040462688456e-05
2.38177586615344e-05
3.87558270886301e-05
6.58654266227001e-06
8.31622549948799e-05
9.71757748890245e-05
6.71691318723213e-05
6.36310157907488e-05
9.32463228473015e-05
9.26785468443247e-05
3.38591358017279e-05
2.08409679020404e-05
6.46923118641287e-05
-4.93182887649726e-06
5.24022093711247e-05
7.93676760263057e-05
3.79061164223593e-05
6.38047933085298e-05
-1.62045907897554e-05
2.90937793642249e-05
4.8267801145215e-05
7.57578174493476e-05
5.78666460957792e-05
6.60312085211186e-05
8.31050519254195e-05
9.01787559390124e-05
5.01327364177428e-05
5.00238625585214e-05
4.32234508549988e-05
0.000108573943485246
3.24170632072563e-05
8.09823769097379e-05
0.000118461666649289
3.38252143294472e-06
3.88066474372748e-05
7.65138060194749e-05
1.29173063004339e-05
5.09557534868954e-05
0.000106370744302903
6.79255737504945e-05
2.77686708505204e-05
3.48972695273918e-05
7.83052141602686e-05
8.25116546623705e-05
1.95034912367902e-05
4.22725742534761e-05
9.21541294555089e-05
5.38625535092177e-05
0.000144057425662458
6.55837365252682e-05
5.70964693453504e-05
3.91044459557479e-05
0.000119532447100663
7.75008454365724e-05
3.61085078654932e-05
3.04907027289396e-05
5.23844868266698e-05
4.93977151816886e-05
6.15038392472887e-05
4.10762911729948e-05
9.3764921912937e-05
2.29825269216906e-05
2.29441617489269e-08
4.44662983729159e-05
2.18637208538568e-05
2.30936238954319e-05
5.27835110026332e-05
9.38006197177929e-05
3.04846749805559e-05
5.1091036914134e-05
6.48150245291933e-06
-4.21554936816169e-06
9.09433065176277e-05
8.40707661191218e-05
0.000109271870122798
6.31621266993449e-05
8.32349630441754e-05
5.81308809269863e-05
7.87603725553335e-05
0.000109591767789138
8.71741302052732e-05
0.000110296021223652
6.33875760225231e-05
-2.12243256087553e-05
5.53769848027024e-05
0.000108989714977024
5.01514516095216e-05
6.6990173252231e-05
9.68862236439858e-05
4.16906564148627e-05
4.19757071617136e-05
7.13689795201204e-05
3.76734695408998e-06
0.000155290646269954
0.000103163665933573
0.000103794333286848
4.33684594301494e-05
7.49392016384844e-05
2.73977525844332e-05
3.18743314507018e-05
4.51991597554643e-05
2.76298503939549e-05
1.89121769686405e-05
5.88281798429031e-05
-2.89772784561916e-06
5.83725111159368e-05
7.69777192914367e-05
9.70560011097264e-05
8.15974039128446e-05
7.77862724559264e-05
4.68910943466486e-05
1.50585612411512e-05
3.83554569613872e-05
3.54905351480689e-05
5.51773881382261e-05
4.43354112549392e-05
8.88472667961005e-05
2.38452046834682e-05
0.00010942922154195
6.79134027191173e-05
3.45122849576476e-05
8.25619846546585e-05
3.8328068474412e-05
3.34280117489739e-05
8.06280504232011e-05
4.82109701236694e-05
9.58258182547528e-05
8.67908660522717e-05
4.26941621113745e-05
0.000132209150735414
0.000109197285488075
-9.6038594936653e-06
9.75725312535609e-05
5.31407565169453e-05
-1.33965970913922e-05
2.83433024756811e-05
0.000121140752440204
5.75035587637734e-06
3.88866851031129e-05
2.09169256288839e-05
8.20244232837239e-05
7.07062194630281e-05
9.57236625625831e-05
4.04203364779325e-05
4.15093753239523e-05
5.55745357537915e-05
6.32142975485615e-06
5.3811340465769e-05
4.26536970568159e-05
6.65752896132737e-05
1.95103848569437e-05
4.2319301413994e-05
6.62838097854676e-05
3.17938137426727e-06
0.000140506512944615
6.80902700025425e-05
7.45245315285687e-05
7.43212286598035e-05
7.27000006346878e-05
5.00757866180981e-05
0.000118173634815595
7.686521970793e-05
6.80440899798487e-05
1.37994204024479e-05
6.55689576206196e-05
3.28962127661831e-05
0.000130250950892218
4.81685413801844e-05
-9.52372277359215e-06
8.10915687572965e-05
6.08331601653035e-05
0.00011851752771637
4.70646823636334e-05
9.21544376760843e-05
5.73419747876557e-05
5.49549017596535e-05
3.58645045329409e-05
3.30562488437226e-05
-1.16502678181624e-05
6.99842500158423e-05
1.16393346780005e-05
5.64681118353895e-05
4.38362394488394e-05
1.63246330085299e-05
4.65253618342839e-05
7.1982121720183e-05
-3.57415182993048e-05
4.63945794092181e-05
0.000129054442412139
1.84034691695462e-05
2.76469567281188e-05
0.000120558661662659
2.96593119001716e-05
4.02502687994599e-05
3.85529438838493e-05
0.000115421683149476
8.82172639201195e-05
5.09728398719112e-05
9.87684142600719e-05
8.85776876111751e-05
4.52668873741145e-05
6.32175194658356e-05
5.27254271997739e-05
-6.42947355438885e-05
1.58030263977881e-05
7.84549304399281e-05
0.000103360813104689
4.20705327104183e-05
7.38095572472042e-05
6.42601024298909e-05
7.93902279572471e-05
3.70976377887228e-05
-2.00181234980215e-05
6.05503733887609e-05
1.26916513945769e-05
2.71063227430813e-05
6.4381547327636e-05
3.17966097625621e-05
2.25929941412065e-05
2.06435912089097e-05
3.79550497673207e-06
3.59507177674713e-05
7.57173175705574e-05
1.14773617311722e-05
8.31444687899125e-05
9.11459984344567e-05
0.000132750639435807
5.84366741758785e-05
4.51835081594287e-05
5.47566896201073e-05
3.03138055423414e-05
3.73719060946307e-05
1.57700880779836e-05
6.66763130422079e-05
7.51838262161699e-05
4.75424420546821e-05
6.92782670123359e-05
7.6336795700739e-05
9.18621932454099e-05
8.65865358315398e-05
7.56993404147871e-05
3.19651148281312e-05
5.13858959829456e-05
7.46498541964209e-05
7.95989262155851e-05
1.65629647451542e-05
9.77274012534505e-05
6.40084172216018e-05
3.11855930060396e-05
0.000111858112853068
4.41003247877195e-05
-1.16676117890746e-06
5.87870710169572e-05
5.26802661267307e-05
0.000108596552716466
1.490813496021e-05
4.40244233446169e-05
-4.4711886592124e-06
3.16119887736915e-05
5.39286184317969e-05
5.76165265206998e-05
4.7372144130901e-05
4.38029103185708e-05
4.91811350993333e-05
3.71199930255722e-05
2.08071120718868e-06
3.44384835512518e-05
5.79246400162628e-05
7.4206998189764e-05
-3.69502291844907e-05
7.47735860869114e-05
5.78723637873394e-05
6.83588552962823e-05
3.90189644800412e-05
4.55576025880634e-05
5.05707240797053e-05
3.30289462539592e-05
-1.22848194786035e-05
7.84248238300635e-05
7.55242336861814e-05
2.21536729506605e-05
3.49087038347183e-05
1.29613199690227e-05
8.04869842455396e-06
3.54024153942339e-06
6.55504495230356e-05
3.3775925731231e-05
7.19339575218113e-05
7.44226800081672e-05
3.15193190181738e-05
2.43720714291278e-05
9.29205601926045e-05
9.33908750862727e-05
0.000105830530742044
9.64784775261164e-05
-2.67766408081306e-05
3.89173750443066e-05
4.20510010457949e-05
3.71347127575434e-05
7.38967729604173e-05
5.17731147738301e-05
1.94304845821504e-05
8.1675734711871e-05
-1.42803599969724e-05
3.44201257583993e-05
9.18558525386871e-05
3.77017899687778e-05
4.51427252893291e-05
5.39282228680025e-05
5.38629211166361e-05
8.37602144287438e-05
5.99957556332863e-05
0.000110538199836322
-1.56166041359556e-05
6.87374384735091e-05
0.000103221954717268
-1.47152064213971e-05
-2.53105841006343e-06
5.56435798773301e-05
2.59103904538331e-05
3.89359005083348e-05
7.39470627891282e-05
5.84413381736462e-05
9.30359248866528e-05
4.77732780045944e-05
9.49724676158417e-05
0.000105352540158337
8.18142552496696e-05
6.87062445440795e-05
-2.44701756282934e-05
5.86008974939787e-05
5.54807305009037e-05
3.1289221844887e-05
7.69645412973036e-05
4.03279928362306e-05
8.70278270072269e-05
7.48761879649734e-05
5.77213632674413e-05
6.68209524204024e-05
7.62601605217638e-05
8.08772004441148e-05
4.72565785936196e-05
5.00548906363915e-05
0.000106276067330661
0.000103673988112059
7.89148739768942e-05
9.57713761516583e-05
9.61791206640881e-05
4.49146926354967e-05
0.000121681687516332
4.82878647587676e-05
2.75546203040066e-05
0.000109028260596656
8.85309082325999e-05
7.40549918304286e-05
6.36537367352949e-05
3.92379137312981e-05
9.11418153792879e-06
6.26648278177385e-05
3.04624764924056e-05
4.27162710099735e-06
5.90691037487244e-05
9.30288690730008e-05
7.90478101706178e-05
1.52723600941636e-05
2.86733191113418e-05
5.80725357910086e-05
4.95156577122599e-05
3.56519632738207e-05
6.96727335764189e-05
8.34302760263391e-06
9.90074529526145e-05
6.87441205086955e-05
-1.46101473521658e-05
5.44617816304887e-05
1.53019960827586e-05
0.000112913133378391
5.05430088500665e-05
3.82098414897974e-05
6.56935095447309e-05
5.63658143973795e-05
3.46527412669573e-05
9.34319626548561e-05
8.23031712192124e-05
7.77432396795127e-06
9.01296120565626e-05
2.65499725204672e-05
1.65856458867297e-05
8.65449194049528e-05
5.80441208192352e-05
1.20386139088676e-05
4.13421679881167e-05
0.000125092757270534
5.79048560305804e-05
7.95946078562522e-05
8.78456056117664e-05
0.000148374458660971
1.16179921783522e-05
1.37906818589515e-05
4.82208519450237e-05
0.000105863203721756
6.03612024328993e-05
6.96712719316181e-05
0.000103107069465107
4.88247351363556e-05
9.00904418576659e-05
7.61137650686472e-05
4.37283985866638e-05
5.52663921749171e-05
-1.25443997349143e-05
7.98087806000328e-05
3.31492913781246e-05
7.71620787944459e-05
1.15150945857345e-05
5.21757505990486e-05
5.11396603381831e-05
-6.55388215570148e-06
1.21679199715973e-05
5.45106095575738e-05
-1.2786152091296e-06
1.07072410757066e-05
-2.07223319501795e-05
7.41569549760565e-05
5.06470296351713e-05
4.90208759286861e-05
4.93517476881313e-05
7.18236345401873e-05
7.20814313061685e-05
3.57885870972181e-05
9.92191646400486e-05
5.83416191137761e-05
7.74342451954607e-05
7.82212681703416e-05
6.66367552976283e-05
4.00406241266473e-05
8.0914132766644e-05
0.000115380935244702
5.02391612331125e-05
5.85931499364385e-05
6.76035388723794e-05
5.05586647453785e-05
0.000116253529926272
8.02271527385919e-05
0.00013982965547994
7.77868673506747e-05
7.60948724168231e-05
9.61994455015781e-05
6.35149474225288e-05
8.28954958754585e-05
6.40091581607357e-05
6.58375026280644e-05
5.83775417474842e-05
6.84591813536739e-05
6.13239791369197e-05
4.19216006384338e-05
2.25694172166e-05
5.44121033605258e-05
6.0932132877982e-06
8.19318401434387e-05
6.43952342411198e-05
4.36448663834349e-05
5.10498995386665e-05
1.78780504448864e-05
8.77966418229784e-05
3.62769052961617e-05
4.81158376127934e-05
4.13617659234669e-05
9.86767132411906e-05
9.09523397440828e-05
7.88063865057993e-05
4.28620233926986e-05
3.47409337627352e-05
2.61143101377668e-05
2.15916233846613e-05
0.00011824562310148
6.0026589696372e-05
8.5158935445502e-06
8.1940782195328e-05
5.60228908258264e-05
3.29765203359975e-05
3.03582292578178e-05
9.76907291920024e-05
4.8821295016637e-05
4.84123232680691e-05
4.66196099371791e-06
8.83673410048711e-05
4.36913501223798e-05
4.2223710204842e-05
-1.27066433960734e-05
5.43001362138117e-05
2.1209370260317e-05
9.02626516360266e-05
3.47145880302333e-05
9.71746804051334e-05
7.11918040760784e-05
3.33573462586305e-05
8.32433002142338e-05
4.92598424402847e-05
5.91132686268817e-05
6.89350100646708e-05
4.55259537291029e-05
8.79921403984825e-05
8.03396429419339e-05
8.63105512310453e-05
3.90359966967465e-05
3.17889620518325e-05
2.25069217508879e-05
3.23378295038187e-05
3.3046003275252e-05
2.37248577156824e-05
4.83885236769882e-05
6.12331260632254e-05
3.00585276803321e-05
8.86885898737438e-05
7.95314927993694e-05
0.000103636979591331
4.10644084926281e-05
9.95580744075723e-05
5.65571562332366e-05
6.93520306395865e-05
9.21251886351036e-05
6.25468783358887e-05
7.02028711956367e-05
2.70772048932435e-05
0.000108231531077471
7.65623759252928e-05
0.000144834547804454
4.10047925037517e-05
3.53682440583094e-05
3.30688973220836e-05
9.40130985094371e-06
4.95595281814462e-05
2.02774540594083e-05
6.13851073386447e-05
2.42917678587918e-05
4.3797449487397e-05
3.77648407570587e-05
6.26978623974625e-05
5.31580078291687e-05
3.49893095671896e-05
5.66755443695582e-05
2.74870232897023e-05
8.71475064810252e-05
9.65657133501902e-05
6.84483364894029e-05
4.41789873155203e-05
1.15659361472747e-05
5.90683161637152e-05
2.7199219075859e-05
5.52031902648184e-05
0.000112817969818996
5.65441538342214e-05
1.21162116796593e-05
0.000109279960562684
4.98855342596487e-05
4.39484763556463e-05
2.50426306023462e-05
7.27329595373761e-05
6.52801837680584e-05
4.34585415727355e-05
5.27460058865919e-05
1.56744758176265e-05
1.42580587037719e-05
7.95665686102672e-05
4.75082396898324e-05
8.79385039441469e-05
3.10475461938129e-05
9.7828508461232e-05
7.29728570339226e-06
5.66082946199873e-05
9.83463144354407e-05
4.31617048988828e-05
3.37856994058355e-05
3.74373258322816e-05
7.74487002603854e-05
7.94035112878939e-05
7.38630907129798e-05
4.35438493558707e-05
9.6177716129061e-05
4.43145240389142e-05
9.85918789955685e-06
0.000114078995213274
0.000103209811126489
6.50554142535086e-05
0.000136045606570882
8.90309750678976e-05
5.62168047967862e-05
5.87060608260133e-05
3.88736971206902e-05
5.26700953427841e-05
-2.13905206010443e-06
0.000110779781599135
2.83309090003185e-05
1.84856058886027e-05
-2.31909774794432e-05
4.72848391819175e-05
5.540376203448e-05
9.71909217178013e-05
-2.85471651789392e-05
4.58999184048403e-05
3.20896282362297e-05
-1.9279605328078e-05
8.69857072608169e-05
5.19151313566551e-05
3.42614615552326e-05
1.97563101774718e-05
0.000104341605817573
0.000107894469519718
4.4173717508055e-05
3.40267636540838e-05
8.96862183996463e-05
7.52361410055414e-05
7.58766552298509e-05
5.92728228376983e-05
9.04263699915534e-05
4.64255895380171e-05
8.84350957032616e-05
8.86687652702738e-05
2.27135905751661e-05
4.95021691735607e-05
9.04028618143037e-05
8.82382181826781e-05
6.50705246497681e-05
5.24236886152318e-05
8.00984085810416e-05
3.47577276776242e-05
0.000138036487825048
-8.51017063562608e-06
6.24382840195973e-05
0.00010814528763866
5.42139978862677e-05
6.43532687343142e-05
0.000114693226300883
2.85918119806384e-05
5.58681739955475e-05
4.72003505947709e-05
4.98510236586316e-05
7.49196269822209e-05
3.63822881211249e-05
7.20810969221444e-05
0.000132195755323823
4.7276895055432e-05
0.000121411767644253
3.18260764998927e-05
2.94433622738563e-05
4.06876572859592e-05
4.88054631415038e-05
6.15689301719759e-05
5.99260682064594e-05
4.24469132959036e-05
3.39004017272625e-05
3.40714848956252e-05
6.55401908843695e-05
0.000109042142068659
3.23497835031808e-05
4.96048333441464e-05
6.01738604270198e-06
6.51542824567105e-05
6.9865132999255e-05
6.3848612719397e-05
3.96710424724514e-05
6.49752880454876e-05
5.92131747832237e-05
5.80975969991653e-05
3.85253653391757e-05
6.333374191812e-05
-6.12481707713007e-06
4.54285738181412e-05
0.000107259172569991
4.40424234002763e-05
2.1582345597393e-05
8.92897701158963e-05
9.52243395236095e-05
7.27231060228101e-05
4.27609922847391e-05
3.1312640793393e-05
4.12422630995073e-05
7.91877693185635e-05
3.40750758744414e-05
0.000122361671257388
0.000113215357968221
5.35730272720122e-05
7.36759730158711e-05
7.52789733186304e-05
4.72044401173676e-05
4.87412582703426e-05
5.95759303932978e-05
7.68823278613118e-05
3.19952818252595e-05
6.48536749075742e-05
4.73022322410421e-05
4.96493644697899e-05
5.9563863601934e-05
5.85791797199479e-05
6.43808998814231e-05
5.74193736659226e-05
6.55499227778586e-05
7.65326946918159e-05
5.45544495925574e-05
6.79460998432451e-05
7.13713060655559e-05
0.000105933709015835
0.000127063887959416
0.00014286270701666
0.000115300765873265
5.92824464558908e-05
9.5291860450436e-05
5.9325034838996e-05
0.000138505813197927
4.99803846108073e-05
5.98546401022467e-05
0.000120432191599404
4.98967252852351e-06
6.76399551150039e-05
-4.5822560233885e-05
7.06411317373909e-05
3.00635744978891e-05
4.56918676156794e-05
2.01815361758978e-05
2.85729184080013e-05
1.08766133364119e-05
7.06256115283186e-05
2.76665033681531e-05
6.70721545002957e-05
7.18652164691018e-05
2.31246456718652e-05
4.41755765933946e-05
9.13301077360247e-05
5.34117876970943e-05
8.43845262595143e-05
6.07024135790509e-05
7.3850616571349e-05
3.58064236898596e-05
6.68144184061358e-05
7.08642481731484e-05
0.000138205181037304
6.58066044940266e-05
7.55594627903547e-05
0.000118621168865881
6.07090684092778e-05
4.66262157711634e-05
8.33201370806657e-05
2.02901309816898e-05
9.50021688711705e-05
4.30604028869828e-05
7.31662714877934e-05
6.54331712329303e-05
-2.99455756868455e-06
7.72702623978629e-05
2.50163079949105e-05
6.08207781740067e-05
7.81240715248293e-05
5.58080821259034e-05
5.68141552574011e-05
6.90195273633093e-05
3.29844909425091e-05
3.81126499551383e-05
5.43538823158373e-05
3.21464518058924e-05
6.10315325407938e-05
9.84542978209841e-05
2.89070794831429e-05
7.82853844445437e-05
1.19341525195779e-05
6.94584198378703e-05
6.24523908929955e-05
1.00213479716312e-05
3.38474285084308e-05
0.00014526425206681
-4.88421427183619e-05
1.19104432802656e-05
9.5795581964929e-05
4.94982499942823e-06
7.96816157038321e-06
-9.71490954818018e-06
8.99829749716622e-05
8.5452870910845e-05
8.03180429514155e-05
7.8837164459641e-05
7.45475429544629e-05
6.73114950973468e-05
6.2119963228445e-05
6.91638372696252e-05
2.51089083551395e-05
1.41733214525175e-05
9.73148358395184e-05
5.54904835550066e-05
6.59153626748307e-05
7.13079618501491e-05
3.52228885517172e-05
7.14364525583057e-05
7.05339428687404e-05
8.42398292577052e-05
0.000103535937147571
1.52481496971417e-05
1.7472734597394e-05
7.35008539727017e-05
7.48045186327977e-05
0.000113504603496874
7.08587035840711e-05
3.05593640852793e-05
6.6252593612175e-05
4.06867061263168e-05
7.87450071248627e-05
5.18022078641616e-05
0.000101536000360251
8.03310497745544e-05
5.58505752480243e-05
3.5611097087437e-05
2.24960450178256e-05
3.24010242255209e-05
8.59943728330904e-05
5.79515928186749e-05
8.2525306848985e-05
-3.69696998040937e-06
6.41018676066947e-05
1.42252768003843e-05
0.000126955050625054
8.47339637263602e-06
6.12480501159411e-05
-2.06686508851427e-05
3.30361400697452e-05
2.06724189874155e-05
9.91130642660625e-05
7.8639000536378e-05
2.33181645748824e-05
5.58892490797841e-05
6.24211467274595e-05
4.25506065389234e-06
6.98735980669464e-05
0.000114416593411354
8.58578263975641e-05
8.2289565712911e-05
1.58451252049907e-05
7.39738812411157e-05
5.40133943038684e-05
0.000112297779566019
4.10825462583701e-05
7.38659109683283e-05
2.56575828169192e-05
5.62311512258923e-05
4.74816314418729e-05
0.000109013412937807
9.91730490240225e-05
1.93855634513418e-05
7.62659476329479e-05
1.32377262515084e-05
8.87829162655924e-05
4.41405767899765e-06
2.4558199804595e-05
4.78124931248335e-05
3.42744666320933e-05
4.10747160727252e-05
0.000101285428342528
8.05600050584579e-05
1.55816223983642e-05
4.73524380521046e-05
0.00010436587381904
0.000108149473114453
5.67336225402075e-05
9.26616523489446e-05
4.15275006687901e-05
7.40622047739748e-05
2.47130710857189e-05
2.6906229370176e-05
3.70037657161853e-05
6.60301896806838e-05
5.47086768549784e-05
8.14419238767537e-05
8.33854029130711e-05
7.91171269193553e-05
7.69296799091402e-05
0.000122659042242832
0.000105150313565163
-6.81746564983742e-06
2.63218847757036e-05
1.00655036459296e-06
1.42898949906342e-05
-1.6544501648401e-05
3.76629515260721e-05
8.34126701130574e-06
-3.5328676799604e-06
3.07836849109831e-05
-2.07516627691457e-05
6.37332482755411e-05
-1.33889858611886e-05
9.52971393952914e-05
8.24839161424333e-05
4.60888055637973e-05
1.39771189234168e-05
6.58217895563606e-05
3.65108464014973e-05
9.38568368112026e-05
1.76699503627796e-05
3.19631686877447e-05
6.9264521471193e-05
6.91423615066886e-05
5.34805849812328e-05
6.28159733945022e-05
7.76943686815696e-05
0.000106435519730721
0.00011825848292983
7.19697156220277e-05
6.40122967903378e-05
-2.1100083262655e-05
5.95789770356855e-05
5.24527732204175e-05
9.09262729134226e-05
7.44268824126375e-05
0.000105059086106286
5.4615377047242e-06
8.36547266065545e-05
5.81888067098847e-05
1.67345239793816e-05
7.14920159216389e-05
5.94397048117163e-05
2.87348248687974e-05
3.85417838994772e-05
4.8014766340079e-05
9.86443528341247e-05
0.000114144299475266
6.50862471361284e-05
0.000118304346164927
8.94090883099268e-05
7.71753997585258e-05
1.74183792382632e-05
8.89402235269912e-05
9.91722734851581e-05
5.50335103445647e-05
0.000132957635763928
4.33972129604043e-05
4.8398217822209e-05
2.09562742974525e-05
2.83603559811748e-05
7.25056928687901e-05
-4.57492594507203e-07
4.18330555426659e-05
4.94618512747725e-05
-1.75900544210714e-06
0.000104054743645537
7.54128756435219e-05
3.71859669469142e-05
5.54742464154939e-05
2.05964418550395e-05
3.22294893919322e-05
4.04494477908784e-05
1.36582197616466e-05
4.84241867910782e-05
8.52608579208633e-05
-3.12014329490079e-05
4.55295259874371e-05
6.05360927930384e-05
3.93977003524752e-05
0.000127125840429492
4.36897832669748e-05
0.000140697689253431
7.23881891438054e-05
5.67463300252101e-05
0.000131965637874747
5.30182424023445e-05
7.43012958650477e-05
3.46603499868469e-05
0.00010093268975437
3.11054674029879e-05
8.85915210601771e-05
2.94195540796766e-05
2.54530344537548e-05
5.76344351795283e-05
0.000104026578672508
7.1938417077147e-05
3.1697705306491e-05
7.55598681680189e-05
6.40863369233013e-05
2.36637124604405e-05
3.0874632027215e-05
8.53163416380233e-05
6.46324843925468e-05
8.340244276013e-05
0.000113649453198825
4.88599898161366e-05
0.000105702806393083
1.31549602848385e-05
5.39988258380529e-05
0.000155399728478391
7.60892622957334e-05
0.000144839611751445
5.19441628044075e-05
6.740280137871e-05
7.41874830173383e-06
-6.49478581792482e-07
6.94208682950168e-05
7.16372813445101e-05
3.16073355620014e-05
4.53352186230989e-05
-2.5353230411805e-05
5.28855706739102e-05
-2.66842396455942e-05
5.41261625268416e-05
9.05039339418161e-05
5.05875322429837e-05
1.84018013739588e-05
2.19102229681488e-05
4.22316526141155e-05
7.51031442740822e-05
3.95668199035214e-05
1.64061082648026e-05
6.75332851585887e-05
4.06418815046445e-05
7.79181162973161e-05
7.36953315010317e-05
5.74901127325608e-05
3.3939159916501e-05
1.13803130072291e-05
6.67452558706807e-05
5.81354478662599e-05
5.88617475819194e-05
2.95485067106795e-05
3.67136549036349e-06
7.97551314335807e-05
6.73615898592103e-05
3.5571247735259e-05
7.76530163554249e-05
7.68922916662827e-05
8.99091618526499e-05
5.23007245797066e-05
7.20374355884419e-05
0.00015953917692038
6.95230983636264e-05
5.89614563621412e-05
6.85959607500968e-05
2.33532191353801e-05
6.43382208506373e-05
5.48236827179497e-05
4.77715309115606e-05
7.07733263630569e-05
6.20149590077713e-05
6.01381548606847e-05
8.97189071917794e-06
3.31147038126038e-05
3.39158001831778e-05
1.1722836885553e-06
5.08156770841529e-05
2.82556560573561e-05
4.5399432977023e-05
4.78011573937043e-05
7.38231807051477e-05
8.03011883273521e-05
0.000106511979459211
3.54242411326344e-05
-2.07567926080668e-07
3.87489062933669e-05
7.05063131372248e-05
0.000105397915780185
1.83558007928781e-05
3.96490734075419e-05
2.34226142767953e-05
0.000115129521841828
4.64457910893708e-05
0.0001160792567663
7.3056555621946e-05
5.15986330840498e-05
1.41824336854624e-05
7.43565506985731e-05
1.21790680894746e-05
6.41939429753293e-05
7.37707678991262e-05
8.03771751939316e-05
1.60001761391039e-05
5.11925022996399e-05
8.65626382039662e-05
5.5553090563378e-05
0.000110447060452402
3.92521880452379e-05
6.96152705491322e-05
1.97924247223756e-05
6.54992466110466e-05
5.68626002630341e-05
4.01360780416435e-05
4.85749043713205e-05
6.50418240477576e-05
0.000113468579992457
4.23311587405994e-05
9.91738067583146e-05
6.84492683969425e-05
2.79780978575905e-05
9.06282350469878e-05
-3.45228753147748e-06
3.90868210813212e-05
-4.72480401120821e-06
5.86827705082456e-05
4.00725939792522e-05
8.91259297421095e-05
-3.34704842224419e-05
5.61472097484102e-05
7.26218082951547e-05
6.19098872353407e-05
7.09737503502963e-05
4.20547888944629e-05
7.37366509398457e-05
7.55998747676025e-05
8.16214133009437e-05
7.13078064927987e-05
3.08564875494299e-05
7.38014950053785e-05
4.64870652692701e-05
8.29182874504314e-05
4.28624317422808e-05
0.00012371829504711
0.000110838725063968
7.6327928891508e-05
7.5882254350794e-05
7.33980519978239e-05
1.69734345656203e-05
4.25241106911904e-05
7.54454506515403e-05
3.3006793038874e-05
7.47768970146617e-05
-5.02253677591888e-06
6.01327007367296e-05
9.91864737638765e-05
-1.64159740516813e-06
-1.67439148360182e-05
0.000123600324407703
8.68329956979391e-05
4.63468460979328e-05
5.1752688512434e-06
6.73719670280779e-05
4.96596556924641e-05
6.29322475259493e-05
5.62709099686682e-05
9.19624871175642e-05
6.4190707036768e-05
5.14245119827163e-05
7.29256587940097e-05
0.000100297416361349
7.57111487372046e-05
5.6153017367893e-05
0.000111856267417481
4.77594869759005e-05
3.67191167416983e-05
5.86485059672365e-05
7.15548176210697e-05
4.99040037521483e-05
8.75084043502136e-05
4.75358532569013e-05
-3.30537492813219e-05
5.92867136487348e-05
-7.50710770620503e-06
6.8670329279574e-05
0.000120168185733915
4.2553211780925e-05
5.1568626947459e-05
8.00675050014959e-05
6.11211594426654e-05
5.25235732422391e-05
7.59250781522296e-05
5.15393124576006e-05
5.16269788353698e-05
6.23943297295858e-05
7.30126614372936e-05
5.1983235531709e-07
8.15410737768758e-06
1.9351493811828e-05
8.37981927856555e-05
5.59163645857114e-05
4.70658882123061e-05
5.86955124926892e-05
0.000111280226208239
6.78342360441075e-05
1.44190439369709e-05
2.79556356562815e-05
2.36031971389017e-05
8.85455791831895e-05
2.52006937345625e-05
3.80806523154789e-05
6.02959691247806e-05
0.000103339102793961
9.84287166163031e-05
3.23624588397983e-05
9.63365433593614e-05
3.92834439120576e-05
4.08280475945017e-05
2.50695840722398e-05
8.02311182323689e-05
0.000119712958582256
2.78244868705471e-05
0.000151194957071221
6.23228263969639e-05
6.15869850583331e-05
7.86301583963527e-05
3.38150428252383e-05
8.56712413734199e-05
8.96099209072599e-05
7.28616780806583e-05
1.37898030383152e-05
8.89341781808867e-05
5.93969934228496e-05
3.75694650346533e-05
8.20772801000784e-06
-5.89588229104251e-07
2.781926474083e-05
5.00784522767587e-05
5.12066706290654e-05
6.82173803763474e-05
1.50419371641066e-05
0.000110792629623556
-2.00928577974163e-05
8.60381380921812e-05
8.47615426154423e-05
3.30953241144949e-05
7.49047643120654e-05
-1.1861158232073e-05
1.86003804680935e-05
5.56973088035759e-05
4.79544397511867e-05
5.14208029841293e-05
0.000101894091883634
5.30628615642372e-05
9.12095861542998e-05
2.99499637278433e-05
5.4898573174326e-05
4.68516852518019e-05
2.27977253884971e-05
6.44075535765493e-05
9.89038098733498e-05
3.78810404643085e-05
6.00709961434442e-05
9.38904369052643e-05
5.48537601686094e-05
0.000103390886241851
1.87022310136425e-05
2.15569257311855e-05
8.16510203815459e-05
3.86021515001837e-05
9.6234985466522e-05
4.30213729348922e-05
5.4283782256917e-05
0.000106600753598449
3.72220134330053e-05
6.19751086065269e-05
7.35227115839014e-05
1.17396336888559e-05
6.07971581320925e-05
4.55883687440982e-05
8.62232863080132e-05
3.60821648186274e-05
3.41040920414157e-05
0.000101844450033495
4.32041718166606e-05
2.80488771773995e-05
0.000117401342017259
5.92423444154126e-05
2.61733413416922e-05
9.40854446347127e-05
6.34551762587359e-05
9.54816734711519e-05
0.000100891062251585
2.61463647105194e-05
0.000139714796041596
9.79832691971104e-05
7.12836242552365e-05
9.79959992655158e-05
6.61761360543848e-05
5.66270138050574e-05
6.01390181990417e-05
9.72829379126853e-05
5.35401077038428e-05
3.41124587585617e-05
0.000126029095114342
3.30640723411127e-05
5.9613716804797e-05
4.36681894099859e-05
5.8726426727737e-05
5.01877809511585e-05
0.000110890446404968
4.66698659042583e-05
7.37047073553465e-05
8.32914789924801e-05
5.82574738432637e-05
5.40183285976266e-05
4.96266553757651e-05
2.97187391694126e-05
7.22655981636891e-05
7.6851046973615e-05
3.87797161239099e-05
6.87544270824532e-05
4.38995526629578e-05
4.47572692461758e-05
0.000118425934701983
4.993792362431e-05
2.1929321858569e-05
9.8629860351293e-06
6.88515659357337e-05
0.000113688519149829
0.000120213797641401
9.67707573408358e-05
9.73567194702786e-05
6.10523639036118e-05
9.76208243104169e-05
5.66045267596839e-05
4.81892206871141e-05
6.48023495241522e-05
8.60127515849073e-05
8.3892193803842e-05
4.76594503360214e-05
3.66919782902781e-05
-2.23084264411776e-05
3.29752907917532e-05
6.54144197840371e-05
4.58037327788667e-05
7.30883377927074e-05
2.61496372858935e-05
4.56971134793173e-05
8.0094399466117e-05
7.06691882784036e-05
3.93557266815831e-05
6.6339549586513e-05
5.1439865389623e-05
5.21965974518287e-05
9.15454263957566e-05
3.17838976748166e-05
3.34001753473145e-05
8.41781664098716e-05
6.90084871892522e-05
6.38414569761709e-05
7.14663791415245e-05
6.75204881013775e-05
5.84326507904054e-05
7.6431820759545e-05
9.86822181695272e-05
6.99577319544434e-05
4.91822420741413e-05
5.79694709777159e-05
5.87370121919384e-05
3.44054746386752e-05
5.1586280814843e-05
6.58524363801214e-05
7.42801529424052e-05
3.17884954253263e-05
5.38474150709037e-05
0.000129750458114109
7.54581241344083e-05
4.21297416053034e-05
4.77758079842201e-05
8.89171486746582e-05
9.43112921073543e-06
9.466243448143e-05
7.36988621818875e-05
6.74238221962445e-05
8.5961831642616e-05
4.54177163876292e-05
2.1093633054145e-05
7.78864807459496e-05
0.000105241364160698
5.8665648186554e-05
3.56008353690695e-05
3.0325085472767e-05
6.66642935516938e-05
5.86480974924328e-05
5.47118834897106e-05
4.8504898996492e-05
7.93805813528534e-05
7.77112661236068e-05
3.65541843923024e-05
-4.06829703207202e-06
2.99934291660181e-05
8.59586822873823e-06
5.23087335751846e-05
5.8327298760371e-05
7.51815712297998e-05
2.03644610010626e-05
9.21616819020318e-05
4.22024739441274e-05
4.89933918876694e-05
0.00012160369601027
6.43565867386408e-05
8.7714146009934e-05
9.23636453248429e-05
0.000159425530251138
6.00152343908361e-05
0.000111508957898131
6.78185891239006e-05
3.07974275448126e-05
0.000121561591068789
4.55809519780344e-05
4.45558642963871e-05
7.70007086184753e-05
5.39886926454578e-05
6.47232964359394e-05
7.74348636370883e-05
2.65327774508295e-05
-2.11086667022804e-05
3.95358441586989e-06
3.90235869654865e-05
9.20244137303017e-05
6.13857972832209e-05
3.12907017579413e-05
5.11131039147176e-05
7.8575729537257e-05
9.80046748792583e-05
7.94111600079294e-05
0.000112306022098868
9.27348787778848e-05
2.06051847293192e-05
3.90074112543987e-05
5.7412126414956e-05
1.47061203595153e-05
6.11993672705566e-05
1.85467676158792e-05
4.51504463502126e-05
6.82771909444097e-05
4.88437155952868e-05
2.51579800911679e-05
5.69351446247382e-05
4.84115465121644e-05
8.24996448340555e-05
4.27333349339459e-05
0.000103424864451738
7.1979141388223e-05
7.59173507017402e-05
8.78339435724627e-05
5.34292433758242e-05
6.82618330663306e-05
3.55097606614173e-05
6.93283724705851e-05
5.8579419998513e-05
2.29216191555149e-05
-7.89521336898552e-06
5.5530014483289e-05
0.000124467058903039
0.000117939581908722
0.000134837255824908
6.00179523733594e-07
7.54022082484369e-05
8.63876733976607e-05
3.91093561812126e-05
3.81013932223592e-05
0.000128783536573864
2.13733511392265e-05
5.74538645105086e-05
8.76292694503858e-05
7.54252458384947e-05
4.06521687244124e-05
4.95648220848565e-05
5.04249642706019e-05
8.00976488928156e-05
8.17603293991871e-05
1.94845237499968e-05
4.23939199583423e-05
6.5476817813378e-05
3.63993195992337e-05
3.70061714334259e-05
5.84156872100979e-05
8.55273489510472e-05
1.9376988199228e-05
4.23025055107923e-05
8.87569537416871e-05
6.55077194329931e-05
3.04834813822948e-05
7.13140827871123e-05
9.75368427772962e-05
4.69058971742073e-05
0.000122389786563741
0.000143968566285859
0.000116010851926062
4.67784389366108e-05
6.62047956148475e-05
9.46843451596254e-05
4.75499523713272e-05
7.0438890003019e-05
0.000110924575185932
9.08864837450278e-05
5.30775664969653e-05
3.83352259263167e-05
7.19093037056988e-05
6.61289450749598e-05
7.61929559051653e-05
-9.6882319794628e-07
7.97811494099868e-05
9.49362159412424e-05
-1.13833419308471e-05
4.71126030078567e-05
8.0404423413411e-05
8.51513774661122e-06
1.51913524987194e-05
3.62656316054422e-05
-2.11870874449443e-06
4.29655567305837e-05
5.86217770369136e-05
6.51703963097551e-06
8.7412223261565e-05
-4.39485674421516e-05
2.68862778353976e-05
4.10078826503351e-05
0.000117945753078308
7.23492100755343e-05
1.92788983542372e-05
3.59753895862196e-05
7.65272240958493e-06
5.4424662238943e-05
5.30022191809067e-05
8.4135194536413e-05
0.000132165844043759
6.10711596217449e-05
4.38107788675073e-05
7.44788111381478e-05
2.40958780771421e-05
9.69343916616885e-05
7.58580485581834e-05
6.92310526851493e-05
5.78873613566074e-05
3.2714095498626e-05
4.70243673723285e-05
3.69979822809138e-05
8.56249150319767e-05
0.000101962318528305
8.93209585478256e-05
8.53072753614661e-05
4.93843499119137e-05
5.41984358309042e-05
7.88420238697602e-05
5.64816567736045e-05
0.000123448852133104
6.41603529373134e-05
2.00261333357579e-05
3.47875452233098e-05
8.54702655489759e-05
4.625106576419e-05
9.19082517667053e-05
5.62412790514174e-05
5.20905854576154e-05
-2.19725290496367e-06
3.2862950681227e-05
3.78111092894895e-05
7.2846075033404e-05
3.80998260926555e-05
2.67538428188006e-05
5.57339489807165e-05
-2.55855213520543e-05
2.46775610911682e-05
8.03345245057627e-05
3.17058242134819e-05
2.26248428482832e-05
3.91539856342852e-05
2.43241408091393e-05
-1.0160569129095e-05
3.83545554638814e-05
2.53578309473377e-05
6.36672860998095e-05
2.21871769804646e-05
7.1689565250452e-05
9.02727606950463e-05
7.76354849646126e-05
0.000107947302615106
5.71819880490986e-05
7.88646160217149e-05
5.7121413782154e-05
4.44435732180903e-05
4.32773415151287e-05
0.000137888150568286
3.83338138960941e-05
5.97178655530817e-05
2.4249019988947e-05
3.72239420151467e-05
8.8869145839921e-05
7.25562179497575e-05
9.22319342687352e-05
9.85860928513781e-05
4.95224342485299e-05
0.000135262034656978
3.58755083646671e-05
8.59443257752487e-05
5.5545378466961e-05
4.3398475561826e-05
0.000109119793354893
7.17829153785301e-05
9.18755695118274e-05
7.46585510298544e-05
1.8619619935421e-05
7.10275335796171e-05
2.61432574041914e-05
8.44928605146813e-05
0.00011398487698019
6.01292825704411e-05
2.7756603466097e-05
0.000116336215600047
5.1698477287257e-05
4.97938655466586e-05
2.69909922362498e-05
5.74352466925401e-05
6.88185677376067e-05
4.82866709472769e-05
6.47320526734627e-05
6.51416808069742e-05
3.9917535997807e-05
9.57126821829297e-05
2.27628358264482e-05
6.73771451230436e-06
4.16431087957981e-05
3.15863075919072e-05
-2.48539191695904e-05
5.99388279510365e-05
0.000115892893890882
7.62298861098487e-05
0.00010985140154271
8.39603891178051e-05
8.59552733144659e-05
2.40732637521483e-05
1.26822058697202e-06
8.90246491383792e-05
-2.125721273764e-05
4.49139769807952e-05
5.73914576759521e-05
7.10679488800475e-05
8.43985708751253e-05
1.69521894030032e-05
9.59698056686834e-05
5.89454107919774e-05
9.99004945269804e-05
6.51866869349181e-05
5.7025122424359e-05
3.87195358723841e-05
5.05434094971551e-05
2.69714659105351e-05
-5.25089665219882e-05
7.61387714276633e-05
9.38352621980475e-05
4.94759527452232e-05
7.67254174855989e-05
6.04394145703974e-05
8.63138466367476e-05
5.68655063161384e-05
0.000104310365524404
1.84779356930437e-05
0.000130443978718676
0.000113793542602406
1.00560811232404e-05
2.19725448777456e-05
8.16948088820523e-05
6.10002766034245e-05
7.30139209924125e-05
5.5559164907462e-05
6.60598529444961e-05
5.89357124247201e-05
2.48198363680008e-05
3.48597879540072e-05
9.98458604115038e-05
6.44143433136946e-05
0.000115919235338858
7.61446781933536e-05
1.67186571310972e-05
7.72526618421712e-05
1.21061348418178e-05
7.83512928391062e-05
4.19447934356226e-05
3.70622781034738e-05
1.87218096816961e-05
5.89181955995913e-05
-4.0426529444404e-06
7.16611088586305e-05
7.49810170440383e-05
2.33965876495881e-05
4.73390009958061e-05
5.05824892223616e-05
6.97056215391089e-05
-2.87195266034279e-05
7.64121634710938e-05
2.18920326579856e-05
7.0375354772944e-05
5.12035343657666e-05
5.12280144726623e-05
2.72069193380909e-05
7.76105156418156e-05
5.13298060443181e-05
0.000106994966224273
7.78952044929861e-05
6.78012706447911e-05
2.35657468194057e-05
7.42826453355688e-05
9.98310655277987e-05
6.81126966019089e-05
9.73248938971987e-05
0.000105486815472236
0.000154528609336912
2.73172038121796e-05
6.19536800785536e-05
7.66831019312261e-05
0.00010012333158933
9.57446091164418e-05
6.02216163540816e-05
2.52217691680694e-05
7.54273721067531e-05
9.20299932532915e-05
9.8663410426872e-05
8.17863046949936e-05
1.02238493850598e-05
2.97975089900987e-05
8.91019458258055e-05
9.59431358662584e-05
3.14149522875723e-05
5.48103958128149e-05
0.000116660978892289
3.3462649340709e-05
5.42839362640834e-05
8.7130967719119e-05
9.72321789884223e-05
9.23618237878527e-05
6.38453166514873e-05
7.02037742362027e-05
0.000103817405758031
5.02076946769e-05
7.29164671620568e-05
7.46645682279136e-05
5.01979842744866e-05
2.00884015079765e-05
2.73147873655968e-05
6.54597737656384e-05
6.3370946463089e-05
5.19523657921306e-05
6.82178417257548e-05
6.14879312338854e-05
6.33932196303344e-05
0.000148879964484798
5.2766918634036e-05
7.09244212379862e-05
0.0001211624215567
7.25107535188564e-05
6.09139888427321e-05
8.33165768816807e-05
9.42252699646466e-05
2.18194758832054e-05
8.43107128308962e-05
4.60929090098146e-05
7.41534171132499e-05
7.93551211947312e-05
4.97095806732958e-05
0.000107849501101281
8.42766921016269e-05
5.92775119120718e-06
3.4707958830449e-05
0.000110588245335406
5.02429113265292e-05
4.2130838992637e-05
-9.63162703726071e-06
2.10996888527553e-05
7.57154870174355e-05
5.81353063560617e-05
1.49700858657733e-06
3.71111166545394e-05
9.19922549890607e-05
1.31209169635579e-06
1.55491475641127e-05
6.47866804299059e-05
-1.09977013321774e-05
-1.79526138954981e-05
5.15101999229875e-05
6.33475130368098e-05
5.9315869235177e-05
6.99367308242009e-05
0.000117835790199235
0.000108396240477291
5.93472758263148e-05
0.000133330146356012
5.85694970494834e-05
5.77542880934146e-05
7.83730903625173e-05
5.5090192191418e-05
8.18150866884851e-05
0.000117379255363679
0.000102834579832663
4.37377252024245e-05
3.40927653504395e-05
9.16256582141568e-05
2.53912295510058e-05
4.09701600347561e-05
0.000126187311593665
4.39368109236181e-05
-2.4850532001988e-05
-2.14707762983003e-05
9.4969107843957e-05
5.89859906353647e-05
9.35932016728944e-05
5.97657475833991e-06
0.000100643364958638
6.07167919536285e-05
3.36670920401764e-05
0.000103103631948664
4.1661578020569e-05
3.93953523526968e-05
-2.39821951980319e-05
7.39299254364277e-05
8.32667324332554e-05
4.57819841343701e-05
6.99033867952659e-05
2.4287027851656e-05
6.6732843933311e-05
3.26776602470015e-05
5.81954290077619e-05
1.64521017526527e-05
1.56077269913094e-05
5.6068838035835e-05
2.66464533032859e-05
3.76651323244542e-05
7.05102793722693e-05
6.35682549713666e-05
0.000118224513642995
3.50215394522865e-05
6.71088311973153e-05
5.85905248496633e-05
0.000126433055418035
5.47370817064032e-05
7.96953514826073e-05
7.60063826482382e-05
9.92062572777554e-05
7.48831768695907e-05
7.48960377266081e-05
3.6830247827241e-05
7.25594262896355e-05
7.89854709614469e-05
7.24455880360638e-05
5.74577883732456e-05
5.89291524475739e-05
9.33979933636987e-06
3.85048254311603e-05
7.7896556592361e-05
3.38271872777594e-05
7.01813173188752e-05
2.11876844664862e-05
8.33298586220451e-05
-8.81387197765742e-06
-1.77595795512671e-05
2.13122524537689e-05
1.93812277664981e-05
6.53936099240241e-05
7.68917312405155e-05
6.4024160294079e-05
4.76759351071103e-05
0.000157797411701229
7.49178717738123e-05
7.03576071675673e-05
5.785725304374e-05
3.08450061987197e-05
3.13558591422065e-05
3.0510638563746e-05
2.31622999416196e-05
7.18399629014328e-05
7.84624565740563e-05
1.17566167065395e-05
0.000109765780472079
4.16597414305593e-05
0.000100282639031042
3.92652997794285e-05
8.73213316793046e-05
8.19369188588078e-05
6.51641838063987e-05
1.79868290527167e-05
3.83769065030322e-05
8.90353224816752e-05
8.09029906092928e-05
4.43103890736367e-05
5.33774579964419e-05
7.51353132675833e-05
4.28052759747396e-05
6.24727175796123e-05
0.000134698315564309
3.02207837117485e-05
7.01284735043938e-05
6.58578826316195e-05
0.000141657255368831
5.11870515984909e-05
9.46717645550327e-05
8.43954356962569e-05
0.000116951595219189
0.000110731938659531
3.23485775014541e-05
5.27866674671819e-05
7.37591360430541e-05
8.0439100677139e-05
2.22178469926135e-05
5.28467097346342e-05
0.000106105750097805
7.74494651419624e-05
5.75891192079976e-05
3.13029097305784e-05
2.8953653467778e-05
7.30972787310452e-05
9.96693502946777e-05
5.90213264382763e-05
5.07999762565465e-05
6.62576585596198e-05
1.1661360825681e-05
6.57332324277561e-05
4.3343141160356e-05
3.26289542684752e-05
2.32822077403951e-05
7.66593125266048e-05
4.81242268573436e-05
-2.37658103286671e-05
5.38582856505883e-05
3.46404582883249e-05
7.32159251673353e-05
5.40799392377785e-05
7.94108531907128e-05
8.83062790287831e-05
3.28305760667661e-05
-7.38938908606261e-06
-7.55744432656231e-06
6.74011291131371e-05
0.000117266260047268
6.59254300813303e-05
0.000103713405401769
6.99908327597593e-05
1.26854782566426e-05
8.55530741111726e-05
5.92206705195216e-05
-4.2374792401656e-05
5.07328057075715e-05
4.92060638157079e-05
4.17274965731682e-05
0.000110345576444283
6.4473429601188e-05
9.5175686630284e-05
2.70042628823059e-05
6.82083398657401e-05
3.06693241840341e-05
4.33179555796025e-05
4.88031425288717e-05
0.000111408532664351
5.05319547856615e-05
4.32302810847664e-06
2.84081926995304e-05
4.91845181759963e-05
5.95276327276427e-05
7.11619171249586e-05
4.67865931385524e-05
8.028422568326e-05
7.53417513540323e-05
3.92096352520929e-05
0.000101377787597373
7.49299935130029e-05
6.1376671480605e-05
7.84050576594398e-05
9.99628403829445e-05
9.8411619388468e-05
4.64677278032912e-05
6.20758666053318e-05
4.34723183888287e-05
8.50391127841043e-05
-5.75394458607637e-06
6.14962025012786e-05
3.55452355112323e-05
8.43857354144283e-05
1.47218722365958e-06
6.15410523134334e-05
7.27625603785173e-05
9.20950780630085e-05
5.78392165166392e-05
4.36888593149331e-05
3.82281748169536e-05
9.38255720604709e-05
6.50917192077438e-05
4.34301200082924e-05
2.68423653469346e-05
2.84616729067625e-05
4.80376637240156e-05
4.2573527410082e-05
7.66407022685651e-05
3.02682341328932e-05
1.96987137047874e-05
-6.64385922916828e-06
4.76357594369665e-05
3.16349669059005e-05
4.39225039292122e-05
4.16520165904911e-05
9.05776800916777e-05
1.62822968929683e-05
4.2997842690405e-05
2.92895416239498e-05
-1.21538082559468e-05
6.5444386840799e-05
8.5473267579371e-05
3.26056533815271e-05
0.000108080865658976
6.20819226356424e-05
6.2927165906919e-05
4.04482711968878e-05
8.52041999007618e-05
9.73110719103905e-05
6.78533801746354e-05
5.5017978770062e-05
3.60700699544432e-05
0.000118081390385808
1.93076805671097e-05
4.49590413450605e-05
8.43484159689092e-05
1.99083958150036e-05
3.92127293756736e-05
7.94997075220801e-05
0.000115223350553627
0.000102899725472128
2.41100802962064e-05
8.87783804339057e-05
6.11460103130614e-05
4.46290567419649e-05
4.45061828876014e-05
6.1079230639928e-05
2.99813987380826e-05
7.80832316291647e-05
9.07322155192458e-05
7.24370981083664e-05
9.13122029152251e-05
1.26482488459299e-05
2.95609383001994e-05
4.85346066299878e-05
6.56042768896291e-05
2.19371515997813e-05
4.5153518404103e-05
8.33666882255155e-05
5.27370072170565e-05
3.4096400687976e-05
0.000102678433599574
5.01208092490992e-05
8.09755462204737e-05
6.71504021667651e-05
7.46168959328539e-05
0.000116942860220128
6.81541611260438e-05
5.01957610508324e-05
3.85260109756313e-05
5.98730782212334e-05
-1.0201829691072e-05
1.59192729742007e-05
4.53709530627104e-05
0.000112644472633883
7.09421602503073e-05
4.46077524233529e-05
3.91687915291556e-05
4.92702469375872e-05
4.18659277820915e-05
0.000103242651904109
8.29215888226026e-05
9.92952030757888e-05
0.000114151917701619
8.60707014442097e-05
8.35494008223185e-05
3.49181884526906e-05
6.69652150237703e-05
0.000126701897561408
5.49730154766241e-05
8.79462313872843e-05
5.58724068044668e-05
5.45032975562667e-05
4.16680503083157e-05
7.74446948491242e-05
-1.68793829794092e-06
9.20271100928075e-05
8.17739986679685e-05
5.04931058009853e-05
9.75750263979751e-05
8.14604750467084e-05
5.19486189464755e-05
3.25384310151547e-05
6.86014163407555e-05
0.000133584437498066
6.56200731261043e-05
3.70544167908311e-05
3.15082122956438e-05
9.26928916329998e-05
0.000101125061274237
-4.71606506151652e-06
-3.9720041925923e-05
6.9163187006619e-05
6.05009515248163e-05
4.07223227971823e-05
7.22517123941675e-06
5.39065175207818e-05
6.67827684509997e-05
6.72207203326244e-05
9.4954668475155e-05
3.83112386410074e-05
5.54250425886686e-05
0.000102856061411864
5.20404369962431e-05
2.74228012253733e-05
1.79257742674684e-05
4.96995916065887e-05
9.28265719042948e-05
8.59590943751904e-05
5.08347040384684e-05
2.29723960064143e-05
3.03755555527578e-05
4.72916357004404e-05
4.27513517321464e-05
6.7888277939848e-05
6.20936407118994e-05
5.05192306696885e-05
7.60286819027447e-06
1.9277301442363e-05
1.05059249390097e-05
4.94281212497552e-05
5.45784774840816e-05
8.84805337083636e-05
6.30479289038664e-05
0.000100463599459184
3.06156322416748e-05
6.81234319863813e-05
0.00010990026834697
0.000106054103105723
7.56259657276896e-06
8.24673316178064e-05
5.07342689464648e-05
6.94026562426929e-05
3.95366618952701e-05
5.54159244309774e-05
2.42324396397372e-05
0.000105128295248471
2.88106724529196e-05
1.65430416227943e-05
5.84415485217916e-05
5.8073366060071e-05
4.23288321967521e-06
0.000100107313130211
5.83411276334694e-05
7.55177698774449e-05
6.60378837587208e-05
-2.46775787401429e-05
5.40306374324856e-05
8.22596070341788e-05
3.40038681848822e-05
2.06526640294315e-05
6.53462675578565e-05
3.97764551451754e-05
1.98636252991039e-05
6.25499537612597e-05
8.61318794216887e-05
1.35769917362992e-05
2.63246373695758e-05
2.9385179173405e-05
1.60398259229157e-05
9.84420663114448e-05
4.42070761230855e-05
9.03354167473709e-05
8.20930407920476e-05
7.76496011593956e-05
6.17933517567894e-05
6.84788443672732e-05
8.42645668639735e-05
4.12090172814986e-05
5.26625027735686e-05
3.94478892317487e-05
5.03594595343714e-05
4.49165567298879e-05
3.04099137729567e-05
4.05646317074859e-05
1.40189203508512e-05
8.43733741962276e-05
7.80617019927103e-06
5.05714767004586e-05
1.02048108360369e-05
8.8330183990938e-05
2.42171241280831e-05
6.45388531723652e-05
0.00011140272889457
0.0001030758374192
3.60976936271612e-05
7.0200722311575e-05
-4.56279982532038e-06
6.66414724455805e-05
3.29564847912985e-05
0.000112230802767204
0.000102586533004842
4.56120249024073e-05
1.74917302847845e-05
-3.62568690437097e-05
4.95422183746646e-05
-1.73692378897498e-05
7.09903947979668e-05
9.90372598335568e-06
2.08809853136602e-05
6.92987291139595e-05
-6.21656299671091e-06
9.84045007217309e-05
1.40764971515005e-05
6.09363812643765e-05
0.000129065538604371
0.000109896826281479
8.91603036759681e-05
4.65063616955752e-05
6.29595339796925e-05
0.000120253534583363
3.43205391450262e-05
5.79148809174012e-05
4.78460456090127e-05
0.000102757547824071
5.39595401722238e-05
3.47974893515088e-05
4.24016870510931e-05
4.42844987680606e-05
6.38759536898592e-05
5.84799339137696e-05
4.84609874232626e-05
0.000111016689948932
0.000136648603127614
4.69049163311898e-05
5.32849095805264e-05
3.73318335601005e-06
3.14922201398155e-05
-1.34626920756197e-05
7.13138125097026e-05
5.39260626400972e-05
9.80363250570272e-05
6.22049423001545e-05
8.57940206377153e-05
6.72509809038483e-05
2.984089771914e-05
1.57606338936018e-05
7.15758293565105e-05
0.000143294930344957
-5.2332813842456e-06
9.09082530077356e-05
7.36157041439916e-05
7.10238097425544e-05
6.85446415510612e-05
8.20291977412517e-05
5.61430529820716e-05
7.68711579763699e-05
7.31384171734576e-05
9.7458676573962e-05
2.41764722276156e-05
7.62375523221818e-05
1.74910605331307e-05
0.000122137514203098
6.7208065637625e-05
5.29156951554854e-05
6.27973838352959e-05
2.60205762578664e-05
8.94832965947986e-05
7.78666721551794e-05
3.60407061875338e-05
2.86018357166982e-05
0.000105166402407889
6.69601996915215e-05
4.97734823863904e-05
1.54287750268945e-05
0.000124724397986972
3.41510921149269e-05
5.52671119157251e-05
5.93393859081301e-06
5.07185558719955e-05
6.90598214343078e-05
1.69747987268045e-05
1.70533406465362e-05
7.24102067417875e-05
-4.30441108027387e-05
9.76479777166531e-05
6.18330052734565e-05
4.65165285303788e-05
4.01649214017101e-05
4.09217232152676e-05
6.25466575299561e-05
7.88193012773214e-05
4.01287946533972e-05
8.29639703078153e-05
9.3193532108938e-05
3.33723300038685e-05
3.50136629557083e-05
8.34843241571592e-05
0.000121890452723498
9.57972040588953e-05
6.30218906470543e-05
4.62848919740475e-05
3.20756945311679e-05
6.72924752977918e-05
7.78409930991076e-05
3.05747134403996e-05
7.03387780856966e-05
9.62130603345738e-05
8.86061470464694e-05
0.000106014453842287
8.699736976205e-05
1.39048921274053e-05
0.000128946293856193
1.21027129977096e-05
2.28966066839204e-05
5.89919370501492e-05
3.21850063704377e-05
0.000100113695933921
8.77736520987319e-05
4.69664412950892e-05
7.28240115927963e-05
5.23697600726488e-05
4.04346303967668e-05
2.88687409418404e-05
3.041355724679e-05
4.03045281451926e-05
5.31482118047376e-05
4.89316354709688e-05
7.09812081207798e-05
5.57329668200497e-05
4.4825951569858e-05
7.61684523798499e-05
2.34588952357584e-08
3.75724608173214e-05
7.34344716960334e-05
8.27094055621597e-05
4.58750662855322e-05
4.74528543797864e-05
7.6739654888091e-05
2.86337703543644e-05
7.82547032765508e-05
7.50927113676812e-05
5.91411297387296e-05
1.01946370386521e-05
6.89682899964084e-05
2.80824536804229e-05
7.26855239083332e-05
7.95456658801609e-05
9.29513985969067e-05
3.42110316502285e-05
5.36144374444026e-05
6.55216137531052e-05
8.93858308195947e-05
4.47448058278866e-05
3.41251698093849e-05
7.51306486620261e-05
7.66561762735757e-06
0.000105441428142818
0.000108780763699928
2.12862624687006e-05
3.52955141286635e-05
4.76443531710239e-05
4.83997428214545e-05
2.16529134258781e-05
5.91988271219905e-05
8.84604648572707e-05
3.38163754387537e-05
9.02389285525683e-05
3.61574608064618e-05
3.82149435570864e-05
-9.89590277547484e-06
9.01119518157307e-05
9.13355805453627e-05
6.57144167086124e-05
9.08038503013681e-05
6.05493248996482e-05
3.74816832152284e-05
3.59393209356368e-05
-3.09552609084559e-06
0.000119961195803876
9.6307278753e-05
5.12147044657221e-05
7.22157018782431e-05
9.3799432069036e-05
-2.13100168851272e-05
-1.19286272345487e-05
4.01856569935664e-05
-2.71273937575869e-05
6.37270864060801e-06
4.06368273467328e-05
6.69876506180334e-05
7.17674884326411e-05
9.8372869673078e-05
5.0469527923245e-05
9.41444330463119e-05
6.94975577585328e-05
0.000118292770007771
5.08433799508126e-05
8.2380774032834e-05
0.000107786231145701
7.42841809405174e-05
4.82455601395739e-05
9.33422932555559e-05
5.02052151976373e-05
5.77042323625118e-05
6.74845756690106e-05
6.59878666501351e-05
3.70953960282728e-05
7.74809754199419e-05
7.65542206764072e-05
7.24003036179184e-05
8.82689296824714e-05
5.82327257644373e-05
6.0003660341391e-05
2.71990493455838e-05
6.14165947512816e-05
5.3855464482221e-05
-1.09877008669662e-05
5.16838859429561e-05
4.54139575968352e-05
4.62240039142159e-05
8.06556928281054e-06
-3.84236360139541e-06
8.10746273832012e-05
1.49628766320844e-05
7.53186485655166e-05
6.54350605637609e-05
3.0250389413416e-05
5.66023369717369e-05
5.88462225222325e-05
9.29210324359839e-05
7.76400889861986e-05
7.3803773886166e-05
8.58152838338515e-05
5.78669017072091e-05
0.000122292714572458
7.97072049667829e-05
7.26902053473173e-05
7.37880664034279e-05
6.83686227368611e-05
0.00010408741708172
5.75040262086229e-05
2.11157100952424e-05
8.23760417018655e-05
6.69204569319661e-05
0.000110518035130226
0.00017014390793585
0.000122220105314682
6.94600245830945e-05
6.13311324734679e-05
0.000103638719046167
1.8881918278888e-05
0.000100402562816019
5.09151807074925e-05
5.32038984163175e-05
0.000127625151106733
9.5142633839431e-05
0.000122383518668939
3.63968418179054e-05
3.90667981435045e-05
5.98708111279059e-05
5.24313030238991e-05
4.79405637770638e-05
7.44983733060616e-05
4.88810748044069e-05
7.48272004895718e-05
6.94819423677122e-05
5.40001297799837e-05
5.15719254676934e-05
1.32025922683665e-06
0.000100009608640588
9.33274131059323e-05
0.00011879936180448
4.17500103351432e-05
3.89435648470392e-05
8.02286159813037e-05
9.67255406604466e-05
7.854468901543e-06
4.48469439559347e-05
4.3817413225224e-05
4.85528670551588e-05
0.000108797344785786
8.44523863896937e-05
7.59379203275901e-05
7.54426269752719e-05
7.85524069603474e-05
6.75826904474137e-05
0.000119388210261302
0.00010583457007182
5.22187323172414e-05
8.26351004745e-05
6.86902739931817e-05
3.03176357922557e-05
0.00011697040887948
5.42213745207097e-05
0.000119312214704393
8.89624847633455e-05
0.000106001751880851
9.61561274148221e-05
4.20003304908891e-05
2.64149472696474e-05
-1.45352910512276e-05
6.41315245990247e-06
4.79313591558029e-05
3.32950729524085e-05
-5.63951631171545e-06
1.06805961492584e-05
6.04987991297932e-05
6.05883186473758e-05
8.96611592481175e-05
2.86082208166521e-05
3.99472669637066e-06
6.06304501866756e-05
5.17038011919415e-05
9.25435511435912e-05
7.57932070338168e-05
1.64412483189676e-05
4.9878072489365e-05
7.42709400968031e-05
9.24927658362737e-06
2.57109397422345e-06
0.000114664927688218
5.5457382928581e-05
6.73408192071999e-05
7.5586939243271e-05
6.20106322651443e-05
6.93952957462953e-05
2.84332113560689e-05
0.000118190471063614
6.2240286038074e-05
3.81989918707528e-05
8.38178685285306e-05
6.43551114098145e-05
8.86714310806088e-05
1.24824677004687e-05
7.86399019578052e-05
9.81468507246191e-05
5.24366204181332e-05
0.000151262030000649
7.78129657349299e-05
6.16631011011752e-05
3.65838182089414e-05
-3.45950630955693e-06
5.58272566567425e-05
0.000124560566173378
5.35956807241472e-05
0.000135508084241587
8.02240037829611e-05
1.54565920511651e-05
0.000119791996280835
9.76353308068701e-05
6.87501845741991e-06
3.99802357051674e-05
8.46775009865204e-05
0.00010642860293869
3.44097526684315e-05
4.10281827404914e-05
3.90707839946518e-05
8.51488658602174e-05
7.99256450320769e-05
5.8372197236079e-05
8.58460468879416e-05
2.99219491123715e-05
7.22469890723541e-05
2.23274631046598e-05
4.80730477023546e-05
6.4728647344818e-05
2.43338232271674e-05
6.80549822420362e-05
2.77846113736961e-05
7.98546235964574e-05
3.79271289528758e-05
3.05558511950988e-05
5.78286786857114e-05
7.2115468370614e-05
6.31881839919005e-05
6.54445293159027e-05
6.70392673845749e-05
2.0537110852948e-05
4.02234884155818e-05
3.41109326837808e-05
8.28578895698359e-05
5.10254897434264e-05
0.000109404447366859
6.17380926423765e-05
4.6194842488044e-05
8.55270724203428e-05
4.3246700317075e-05
6.60786803860285e-05
0.000126790351407209
8.3346142874039e-05
0.000135619540216504
7.29658525974083e-05
0.000122164607688723
3.82188651140872e-05
4.26327854625211e-05
7.03109516393559e-05
0.000118041937445778
5.90341352876453e-05
3.07089789089548e-06
3.04549502434513e-05
8.86709055895292e-06
0.000102446825472269
2.06493297520679e-05
8.50413538487094e-06
4.0688903348658e-05
5.49504888309512e-05
5.63394315482005e-05
4.25431348833571e-05
4.73565211132048e-05
3.82230196972242e-05
6.52686110880512e-06
6.49969602890278e-05
2.59747981229775e-05
1.39048990500671e-06
8.23788151688698e-05
4.41161828685925e-05
1.27078932003969e-05
-2.6490153281295e-05
9.0021681792838e-05
2.11605274949592e-05
4.96211708206293e-05
7.16620657798782e-05
5.18965924642073e-05
1.18472193531843e-06
-6.93461767407097e-06
2.99261777274605e-05
2.89314968586437e-05
0.000139846669866842
9.62610259737148e-05
0.000114847068139727
8.13524101923218e-05
8.32918001329263e-05
4.55827205373556e-05
7.16061484069757e-05
0.000127714554873714
0.000124379401806653
5.59583939765414e-05
9.07508795620649e-05
0.000157117340437135
8.38177203117656e-05
6.86608966092016e-05
3.58220147343644e-05
3.07159348462985e-05
5.76389974471745e-05
5.68972720406872e-05
-4.1133759432316e-05
2.26234812669523e-05
0.000106524414042798
-4.4471811334596e-07
5.49396977200142e-05
6.62436896672542e-05
4.91843101812528e-05
1.6480714440262e-05
8.14856857784653e-05
0.000130154265660224
8.07672341215384e-05
9.18874094153496e-05
3.97372697729946e-05
6.72199276167664e-05
0.000111128921390126
0.000130726445547639
5.75139426571622e-05
0.000108250892904665
5.39886167418327e-05
6.19411315470922e-05
7.27055490766168e-05
-3.78303577610755e-05
5.28466574130331e-05
1.01844973826677e-05
4.93098758535386e-05
4.15840387087073e-05
8.46596059908255e-05
0.000137168994227307
6.86569801924488e-05
6.31132248361977e-05
8.77440558349191e-05
3.78910345801333e-05
1.37488947128393e-05
3.70757052752638e-05
5.84014351339963e-05
6.46285809128488e-05
4.29408063659859e-05
6.31105695313245e-05
2.55693714114199e-05
5.71581300388612e-05
4.67605789742679e-05
5.26811047260246e-05
9.86478044812867e-05
-6.24251343957508e-06
7.56450038904237e-05
6.59757821529609e-05
-6.46214226085086e-06
8.11743658607684e-05
0.000101900042756133
5.50553312782977e-05
7.13958067648993e-05
0.000104734857081225
0.000101997267264981
4.25137918257406e-05
9.22118315968074e-05
0.000122825698292448
7.57808142013748e-05
9.33955923385805e-05
6.48441787267881e-05
5.99234333915286e-05
5.63265268576568e-05
1.9982600125738e-05
2.66841186726113e-05
2.79629895088953e-05
1.6641826537101e-05
4.83228419689588e-05
3.60582535767659e-05
3.49866975631091e-05
7.69197797797847e-05
1.31145650833046e-05
4.49082992498284e-05
4.72185568013769e-05
1.46209496518739e-05
2.72504969270304e-05
6.49379870661151e-05
9.45375694825389e-05
3.94350756614578e-05
0.000133996737730706
5.04059289375898e-05
7.84104930208089e-05
5.97452145438107e-06
3.1516890057187e-05
8.17737304747384e-05
4.86598446517778e-05
8.03653480352007e-05
3.23685767018655e-05
9.51639616396067e-05
7.40637458647464e-05
5.43746463613298e-05
4.84668777282152e-05
4.70837832718823e-05
2.1445563898191e-05
7.58716593106534e-06
-4.97240370773061e-05
5.45049313761324e-05
2.71531741339226e-05
1.42279433696923e-05
8.0453820439976e-05
3.98830486348503e-05
5.19300066526191e-05
4.97755599410575e-05
6.49876682870416e-05
8.16925596428217e-05
6.98353370634209e-05
9.20774284770865e-05
3.09183743875448e-05
5.68828046578814e-05
8.81742694496192e-05
0.000113748555431724
6.36891256800299e-05
9.37578642256384e-05
5.59966268624123e-05
7.63331263715934e-05
9.05055534324194e-05
4.86971571141365e-05
8.51312093692576e-05
6.56583253917317e-05
9.30883248289237e-05
3.37930376838512e-05
8.71671323226042e-05
6.28224693566082e-05
8.28178872702897e-05
3.14366509175977e-05
7.44437758794141e-05
8.52738408751416e-05
5.82930242253019e-05
5.95023072423911e-05
3.38237896825474e-05
8.58366048009496e-05
7.15727454246755e-05
8.20362073929502e-05
6.54514096953791e-06
7.73199877070333e-05
0.000152175994836977
0.00011789025287936
8.65790766665056e-05
1.82856543717492e-05
-2.42869924288819e-05
5.36889129229535e-05
3.1051510382144e-06
7.06157191162714e-05
2.88407694135673e-05
2.67478473956617e-05
5.46072818753507e-05
8.82490239121283e-05
1.42197283494762e-05
7.97440625862692e-05
-1.8358789976771e-05
6.2142515455779e-05
3.88420041741075e-05
8.95838628701388e-05
9.47894620949858e-05
3.08862021516171e-05
-4.59426645734869e-06
7.12099439219676e-05
1.5061089983858e-05
7.01067485866995e-05
6.42938661572064e-05
1.20063525748239e-05
2.26050052876914e-05
5.32570060893727e-05
8.96847100710343e-05
8.19950657526829e-05
0.000109139300295259
3.83900693978189e-05
5.99813938069455e-05
6.65473983609585e-05
5.08525071069078e-05
6.85615164564308e-05
6.6034324332635e-05
6.11767258764881e-05
8.88991231196434e-05
6.84897229733817e-05
8.09210722226156e-05
9.13526011916131e-05
4.15389205103142e-05
7.04168796054678e-05
6.32992406992635e-05
4.85719421023258e-05
5.72626086385396e-05
5.66050273994141e-05
3.10627409309286e-05
-2.42224211233594e-05
4.72336752705921e-05
1.46493575416499e-05
-1.10853307751173e-05
4.42895066420886e-06
2.18092890168316e-05
5.70569468213121e-05
6.38553576182118e-05
5.1070697383957e-05
7.97389099661876e-05
5.72448304347638e-05
0.000113315683058135
3.22326536170458e-05
7.26728004723738e-06
8.2890832551274e-05
6.0367388509455e-05
2.0212702643504e-06
6.66165887506806e-05
6.60635103787847e-05
0.000100396317115656
2.06018065319101e-05
3.62822822093681e-05
8.64032837479158e-05
8.13697025891454e-05
3.07367549693531e-05
8.38634261918054e-05
7.71157454757599e-05
7.00066332748562e-05
1.36365329821238e-05
0.000133673868709197
0.000124095796842643
0.000102678168298976
9.20995795994927e-05
5.38878745836526e-05
7.15049236810648e-05
2.07049034455186e-05
0.000100518241184816
6.99367719905559e-05
9.70796593548975e-05
1.48662728687558e-06
5.82583554525612e-05
6.02772037920113e-05
2.63894400952438e-05
-1.0990333847223e-05
4.53329265217514e-05
4.33856947274348e-05
7.87650504636231e-05
4.81394237778671e-05
5.29599032381666e-05
1.70218147630936e-05
5.09466880033039e-05
8.40418846524419e-05
2.15482853801345e-06
-2.55406197536501e-05
3.83301891923589e-05
7.97146716347137e-05
5.22363745529957e-06
8.26769440880614e-07
3.62973866342208e-05
5.21032141354063e-05
1.71747771503298e-05
6.60937820403702e-05
4.5401677418632e-05
5.56596911606952e-06
7.87008195796302e-05
4.86381462728261e-05
9.12726473991366e-05
1.95562437967522e-05
2.36568414998374e-05
3.67931147534432e-05
6.62712205705275e-05
-1.80562202320337e-05
7.51264775320006e-05
0.000131413288016458
7.09750802391621e-05
5.78848409455107e-05
5.16917410440998e-05
9.56786699123931e-05
7.11556184097768e-05
2.72001832196222e-05
3.81230638480611e-05
3.78569061318876e-05
2.52163353805592e-05
4.93871099394868e-05
3.4757914164274e-05
6.64371000289143e-05
7.91791157924304e-05
6.83311308669224e-05
7.00563100454479e-05
2.28512272753578e-05
8.08774575988563e-05
8.1427201915171e-05
5.90418328729912e-05
4.25711243202043e-05
6.3406557667432e-05
-1.55036771974312e-05
4.05268592076689e-06
5.14785489685361e-05
7.83551285311165e-05
8.71312159499555e-05
5.22386737435182e-05
8.23951103348868e-05
8.41771611996025e-05
0.000135435198639379
4.62082890572303e-05
9.4122683967151e-05
1.41182159676709e-05
8.10545873094011e-05
5.90825133253872e-06
3.68804560501526e-05
1.79664171749461e-05
-4.88500994170609e-06
0.000100207822718607
7.54169268481283e-05
0.000141925127137464
4.71074633254069e-05
3.06416009538589e-05
2.40047599328963e-05
3.79421394165119e-05
8.54715601122097e-05
8.2516570024829e-05
7.0042342623651e-05
6.48293228770584e-05
6.95465703174263e-05
0.000121935295772915
8.28580120826584e-05
6.0826464384126e-05
7.6529414392797e-05
7.75071948687323e-05
1.05277460244477e-05
3.96982919324166e-05
8.55611176994978e-05
0.000101828085492416
7.18436516401313e-05
8.11126326247946e-05
0.000108556915631199
1.72886034523046e-05
0.000100706291438571
6.96515123082969e-05
3.58155601576932e-05
-2.02128376927064e-06
5.44928580915024e-05
2.0091367878791e-05
5.53907942726407e-05
6.73349868373501e-05
6.71584697121245e-05
3.58235032897595e-05
6.77267154883723e-05
7.19350454106066e-05
3.02842342712383e-05
2.8758830181182e-05
4.87161641272423e-05
0.00011508351230466
7.95909165091895e-05
3.631960529803e-05
4.10822082814262e-06
7.22229468438322e-05
9.07614095707341e-05
7.7107400327986e-05
5.00860490269832e-05
8.26750903819774e-05
5.78840363558955e-05
3.68217991578809e-05
5.15894249598931e-05
6.96200815122924e-05
2.24856379107234e-05
8.35913209503932e-05
0.000108911052525676
2.8447465663148e-05
4.14863846135462e-05
5.49117968208063e-05
7.78006268944709e-06
9.07170814404322e-06
8.33074210110737e-05
9.29514362645627e-05
2.85384527325873e-05
1.68890994124322e-06
8.70879508276708e-05
2.83521032130483e-05
5.12236604704039e-05
4.87115382390301e-05
0.000105983380832913
7.26414081181531e-05
3.68071275410156e-05
5.5649853832408e-05
5.16136929290384e-05
8.52201125754631e-05
0.000108098007751169
0.000119347249550104
2.96368305139655e-05
6.20790730139059e-05
6.30125677441097e-05
5.39247023523987e-05
0.000120178695673563
0.000117033202752713
4.69699597003368e-05
3.75767709188696e-05
5.49396562594363e-05
3.38055815357566e-05
6.25352599256734e-05
5.10186261519677e-05
5.99454976122421e-05
0.000143541556486284
2.6016655233087e-05
-3.2843956604556e-06
0.00010394366356219
4.69470411930767e-05
6.59715092392029e-05
-1.06024343372437e-05
8.63474934690235e-05
6.3342048230239e-05
5.44146496321089e-05
3.47015246814139e-05
0.000115270478423111
3.81782822133057e-05
9.57706761671313e-06
6.16172482388166e-05
5.52657031711894e-05
3.66181149477373e-05
9.87206283789227e-05
4.33815165329152e-05
2.18439601336601e-05
-2.21816787956089e-05
2.39986709672047e-05
0.000119077956856316
4.59688407221408e-05
9.13239880478004e-05
-2.46003486620479e-05
7.50472888423709e-05
6.67992380981128e-05
2.88253775077545e-05
4.86750386536153e-05
7.43665616942708e-05
8.46959166580714e-05
4.92804611399443e-05
8.46916345202498e-05
4.39443092987389e-05
5.72549648668423e-05
1.52658963110993e-05
5.45106744667699e-05
0.000105273989189467
6.75300683268002e-05
4.25610214086933e-05
9.99877748023422e-05
1.88639155448729e-05
5.88711365113004e-05
7.24125186827123e-05
2.39820768143259e-05
3.86736498494974e-05
4.96646115536233e-05
7.83588698153399e-05
2.44813557390394e-05
6.97051854743085e-05
8.95850102218794e-05
0.000103533550662792
7.92013589475164e-05
0.000112379839481503
7.09583686982753e-05
5.18315044328109e-05
7.42226098547306e-05
6.954582993398e-05
0.000118132606359489
2.25302265036274e-05
3.96071028757806e-05
1.1047011098086e-05
3.52488613053187e-05
1.15091457891732e-05
-8.24120369973324e-05
5.78731353908308e-05
5.60959781667695e-05
4.21433146735282e-05
2.26351776546116e-05
5.06912464775572e-05
2.25809404146088e-05
0.000101372817267152
5.52539803899352e-05
5.20661176320711e-05
0.000106349371884848
4.40770738790966e-05
6.67624143452913e-05
9.19043877385797e-05
5.5572366519441e-05
3.75911861827067e-05
8.0597832160963e-05
6.62121335624256e-05
8.67961645070724e-05
4.79209346794048e-05
7.11388621117185e-05
3.70251128485335e-05
9.0888154870045e-05
0.000119687770831321
7.79211170382921e-05
0.000116124706895104
0.000104916130676722
4.80925925900238e-05
4.31686305296075e-05
0.000134713775295916
4.68751486037734e-05
0.000152792168093606
0.00011320331981054
5.37587610153249e-05
1.41320389735345e-05
6.70059646267375e-05
5.45707387252002e-05
3.37210298934444e-05
5.69286589077562e-05
5.43955742017585e-05
8.198575533765e-05
3.71883937018301e-05
0.000103337976635049
7.42962111798242e-05
5.04597478968039e-05
4.12288509560046e-05
8.48114834587829e-05
0.000135366936353424
5.38589802253642e-05
4.59935361159205e-05
9.32462188792909e-05
7.52764146024137e-05
0.000111339309909343
9.96385774962661e-05
7.04494468491979e-05
1.5430609576798e-05
4.10275283612552e-05
6.13640478625961e-05
2.77998386197841e-05
9.42112898344192e-05
7.04822045366912e-05
3.74333049232407e-05
5.22461744416409e-05
5.39903988585244e-05
4.06992642435515e-06
4.65535881527863e-05
7.84170459498638e-05
1.95865235978707e-05
4.61154293327422e-05
7.21442829373272e-05
0.000123341466383843
2.09992493953094e-05
8.84988558428391e-05
6.39374377965458e-05
0.000155481866150163
3.42858757312714e-05
2.84941804705578e-05
0.000104918044039411
1.42980404900538e-05
5.52494533106915e-05
4.18102159001111e-05
5.27165737149228e-05
6.6141706425661e-05
0.000103108057967008
4.49763135224371e-05
4.90574266584498e-05
7.35264285616983e-05
0.000108883378956163
1.58857485320423e-05
4.37568302766858e-05
8.80040487092286e-05
9.28644069369764e-05
5.47043681838367e-05
1.69705803541445e-05
8.23999784837808e-05
4.14253825583654e-05
8.28102757163249e-05
2.52367551860367e-05
2.78875678304332e-05
0.000117467221055643
6.56990082905346e-05
5.41364191409827e-05
0.00012612260531663
6.39884511212369e-05
-1.66483923166268e-05
8.97646931120079e-05
2.76252173739495e-05
8.12889895207389e-05
3.9982158717112e-05
6.97005217967828e-05
8.34206462075951e-05
0.00012067801702874
9.62968325925374e-05
5.69275558901748e-05
0.000104054822668745
0.000120984564927351
6.90955430626309e-05
3.65512031033174e-05
0.000120034376967261
8.50938422576409e-05
3.00339185171633e-05
6.04037300214166e-05
-8.00989012561146e-06
4.08424301088243e-05
6.01025328900851e-05
4.94762542450296e-05
1.42563506836718e-05
3.13189636977618e-05
2.65279989190269e-05
9.78029437105807e-05
0.00010196587539915
2.44358718495576e-05
0.000118289698097002
2.5259182779603e-05
8.64667167306467e-05
3.54154123432278e-05
2.26750162568869e-05
6.59478945077767e-05
7.01410814394037e-05
2.87705892994421e-05
0.000104651806131617
8.07023492989874e-05
9.41325386107098e-05
5.79303467269934e-05
0.000122190701432697
1.75559843693066e-05
3.27335887405496e-05
9.14328407263507e-05
6.96201086815333e-05
6.69940464675989e-05
0.000134088897691846
0.000129210490306696
5.28804752884481e-05
6.75569815878161e-05
4.90320851884801e-05
0.000100722819965174
9.50757776708971e-05
0.000118918080309239
2.60954138183426e-05
2.55846405543629e-05
3.04923098276667e-05
5.50902985637712e-05
5.52052411143804e-05
8.54824884628955e-06
6.79802233430875e-05
3.15622937095323e-05
9.53070497896495e-05
0.000106533963905179
8.35739946338127e-05
2.75483182655283e-05
8.68115374856596e-05
7.74579474751294e-05
0.000117712462787826
2.69899094880092e-05
0.000102011515199752
6.65900728821327e-05
6.81594597058405e-05
7.90967278912659e-05
2.86640259651383e-05
7.94012463469026e-05
5.49763994693169e-05
4.867674443314e-05
8.146613715445e-05
7.30708457715565e-05
1.02347130181668e-05
2.61054851809552e-05
4.84525042132624e-05
5.0736416305223e-05
5.36417747678228e-05
3.70988087022018e-05
6.0666329089322e-05
5.92471861927575e-05
9.37190359020029e-05
3.4400752743134e-05
6.71793589357917e-05
6.2184855404701e-05
4.77491135410994e-05
9.31553263665551e-05
9.39309108253856e-05
7.89172559046637e-05
7.13501096594295e-05
0.000119996714220019
0.000100295913605267
9.6208243770517e-05
6.42815831345678e-05
0.000108724416292518
8.38133949334309e-05
6.42797835877018e-05
3.15262254840273e-05
0.00014387532078601
2.74285244265021e-06
7.10074994125206e-06
4.95164866603835e-05
1.87223011760533e-05
8.32449624968927e-05
1.98841049650019e-05
7.96497440357812e-05
5.63176941338987e-05
9.55525480109398e-05
5.67056735106662e-05
9.41531065831962e-05
8.28812204941703e-05
7.62859105987959e-05
9.79154153237681e-05
0.000116154541126648
5.95498740981679e-05
9.73805317609029e-05
0.00013829429068324
5.21448357033543e-05
6.75249474178171e-05
6.66017023065043e-05
3.73689327352892e-05
7.32190798320911e-05
7.4283162344803e-06
-2.20891797619842e-05
6.95848828957734e-05
7.53277970933323e-05
2.95283357495193e-06
9.9319750721999e-05
0.000119089911556132
1.11957032940039e-05
5.60995124323612e-05
7.87361002952455e-05
2.62914775697563e-05
7.03147871164704e-05
6.47733257236845e-06
2.35407929626822e-05
5.86268834301939e-05
-5.88513235005662e-06
0.000102241952348473
5.44341839000613e-05
7.46809175135951e-05
1.2665351317491e-05
4.98903793088247e-05
6.77227401505012e-05
