# Supplementary material for: Research on computational propagation and identification of mine microseismic signals based on deep learning
Source: PLoS One. 2025 Oct 22;20(10):e0334641. doi: 10.1371/journal.pone.0334641 (PMC12543183; doi:10.1371/journal.pone.0334641)
Supplement: S5 Data — (ZIP) [file pone.0334641.s005.zip › 000100800001572.xlsx_0.txt_24.txt.txt]

6.31582077681408e-05
6.46891647939802e-05
4.67669848717814e-05
8.2772915091688e-05
3.98982994372734e-05
8.31003964029565e-05
5.03872097830717e-05
6.46102865578336e-06
7.71281451562111e-05
0.000150341480696342
2.22163443786968e-05
0.000107449705490483
2.46971299109913e-05
-3.4221458096938e-05
1.30663206612618e-05
3.89845982714866e-05
4.89141973107486e-05
4.43453677520532e-05
2.1715262377185e-05
1.56651808005489e-05
8.80839549438531e-05
3.06684355995301e-05
2.27108180173309e-05
2.46535478431527e-05
3.70353889353288e-05
6.21697181470452e-05
6.0678213231602e-05
8.55015608771845e-05
2.79189021111464e-05
0.000131479233501273
6.8641438147027e-05
6.51536530349425e-05
3.70152374322436e-05
1.95630051777256e-05
9.17498928299411e-05
7.29272861035309e-05
0.000127592894677683
4.70009078565532e-05
5.87111175182263e-05
2.02567064368065e-05
5.21181340127711e-05
6.3218127085184e-05
9.58030465259158e-05
5.79172636361404e-05
5.75710929615121e-05
6.08863779086347e-05
9.61732240288744e-05
4.05836305543371e-05
0.000118234212014896
-1.74140546297219e-06
-1.10119867200787e-05
5.61199576969647e-05
7.22049355032247e-06
6.89248442967472e-05
8.76216987900387e-05
5.97863345989176e-05
0.000123644747576413
5.34452529757135e-05
2.90583950698768e-05
0.000124334882086927
1.71983641143966e-05
9.65059128174468e-05
2.44785957320873e-05
1.27707911624814e-05
9.25410767683347e-05
6.52025696026017e-05
8.16999466436969e-05
1.92268794939846e-05
1.26707490322424e-05
7.99013868149293e-06
4.41244992202582e-05
4.29512849573561e-05
5.10347613082035e-05
1.28795459865201e-05
8.8230457392314e-05
4.33363546388619e-05
2.29389580249428e-05
3.41110136278796e-05
0.000100273877663901
4.62323129196969e-05
4.43598379431234e-05
6.2279455011701e-05
8.19444038918859e-05
6.5647148335214e-05
8.08960450718161e-05
3.31655828426499e-05
0.000103888835596803
1.92650254523934e-05
5.55050045339002e-05
3.00211702235036e-05
8.71440511165229e-05
1.78221535932844e-05
7.12991605702567e-05
7.6652970218784e-05
3.44559324639656e-05
0.000107790680652099
5.94133397759176e-05
8.45705300611345e-05
8.37303871057957e-05
0.000122522459909803
4.8347364789066e-05
8.89789468443105e-05
6.60640462920676e-05
0.000100571700879724
6.69604144731744e-05
5.59446350556279e-05
3.31701506185513e-05
8.44540197828779e-05
4.68357501963478e-05
4.8758526808576e-05
8.0044849595869e-05
9.4915902002752e-05
5.16008466253696e-05
7.08477049727697e-05
2.98058487476134e-05
5.12504586788008e-05
3.79530619175725e-05
3.29793763625258e-05
3.56612937329063e-05
2.14116698138326e-05
2.33157584689945e-05
3.44714596156504e-05
9.65999170592604e-05
2.72695613506992e-05
7.27623467118916e-05
1.74288373369984e-05
7.93005835167257e-05
5.99069373030362e-05
6.48121128646477e-05
5.52962223284859e-05
4.18193611000289e-05
5.7817959440817e-05
9.46988516461403e-05
-1.02199757297505e-05
3.48108421483278e-05
3.24660222129419e-05
5.64159063908431e-07
1.13366839188806e-06
9.10383269158838e-05
7.94216263726305e-05
8.44731919509089e-05
2.31745896372681e-05
3.687491541128e-05
2.94338832959794e-05
4.3335410549505e-05
7.04350490340897e-05
8.68179726200708e-05
0.000119449618311391
9.36345508153401e-06
4.06856595423306e-05
1.4922141302445e-05
0.000102479493295521
6.60886746299821e-05
1.49001957142872e-05
1.93038581623357e-05
3.36521674443544e-05
6.98495856858508e-06
9.04771036284361e-05
1.04369558479153e-06
-1.06496913151937e-05
-8.81182410396539e-06
8.3572323652896e-05
3.83350241769852e-05
-1.12180670866815e-05
5.71413393180433e-05
0.000114450431722189
4.37848004297393e-05
7.55631811582958e-05
1.12363631303452e-05
0.000120703808981714
3.13933909284195e-05
8.04315153316063e-05
3.85565126522408e-05
8.21577580898285e-05
4.89732048767664e-05
5.38937577282639e-05
6.31267963484561e-05
7.41658923284155e-05
8.64526845381249e-05
6.15973555152787e-05
9.81712010695382e-05
8.60501385585101e-05
3.82675206175119e-05
6.671802181398e-05
8.60205431051633e-05
2.75052139443132e-05
4.38768346968171e-05
7.47848324657763e-05
3.68400686473326e-05
4.16770408938828e-05
5.28202897462608e-05
8.1823364379564e-05
5.19508371132328e-05
2.07025598353405e-05
4.07939205195813e-05
3.30946317086943e-05
8.15025650466959e-05
5.59751133609817e-05
3.70081802246118e-05
1.82704272295762e-06
2.58827964299834e-05
4.66887913287577e-05
6.93676145422226e-05
0.000109679934093426
8.73749664727803e-05
1.78072156937918e-05
0.000144522956794766
6.92328417482188e-05
5.37119945531956e-06
4.12911316680624e-05
2.28597429811364e-05
8.51315745297626e-05
2.08145775330996e-06
6.44002768103611e-05
6.32220256548336e-05
-5.20359799496038e-05
7.92239436329786e-05
9.59640344214176e-05
3.73092971135772e-05
4.52504795996456e-05
4.29241493270938e-05
7.67866880704617e-06
6.81606776113075e-05
0.000100699233887425
2.60679987041078e-05
8.58224579760991e-05
6.93867039944277e-05
3.78804588499799e-05
5.80076985121154e-05
8.74295339247395e-05
1.89855300593726e-05
0.000108669551839072
6.36203159978284e-05
0.000134444230117483
5.61589642543137e-05
8.30278703073163e-05
8.4691157269773e-05
3.49709528320667e-05
8.62631769823937e-05
7.39451281442327e-05
5.28244854460467e-05
0.000124496179947139
8.70124848624674e-05
6.88951995906111e-05
0.00011448296401876
6.86446415185406e-05
5.17132139356424e-05
2.89269422989713e-05
2.33275652211804e-05
2.00711814513234e-05
3.94407726022973e-05
3.87028920955957e-05
8.17745575669452e-05
3.65702838076412e-05
-1.48130578515368e-05
2.55849397323769e-05
1.546640167368e-05
9.1459821708198e-05
1.13017510224309e-05
2.90517606039051e-05
4.62234245496976e-05
-8.38921604115348e-06
8.02175816333876e-05
7.24414602929119e-05
7.89584457947402e-05
4.43612177698504e-05
8.79501547907443e-05
0.000163671018318695
6.63430194847774e-05
3.69804607259205e-05
3.49121731293736e-05
0.000106080463103924
7.80117607072637e-05
4.41073804837634e-05
6.42509168165988e-05
1.27680736036375e-05
0.000102093449720699
9.22379344549764e-05
8.31989744586163e-05
3.33097506938383e-05
5.20172004524552e-05
0.0001245185653883
0.000113251828213838
0.000100399977481467
5.12372846765327e-05
2.08616976754918e-05
3.36604835048705e-05
4.13299860313541e-05
7.33072751365572e-05
1.06514499689378e-05
8.84819604866102e-05
9.22709284330676e-05
4.24420171742319e-05
3.769475111573e-05
8.15170229578761e-05
6.47970613067846e-05
9.02298120398241e-05
6.67004958451218e-05
0.000114949687760526
7.75580015238621e-05
4.87807244873856e-05
2.37088339017184e-05
2.99753953878541e-05
6.30589822346588e-05
4.29094540944803e-05
5.1391041972267e-05
-2.26250017004011e-05
2.64673597161865e-05
4.50271900780717e-05
-1.47229096615318e-05
2.72857134148038e-05
1.22426738713021e-05
0.000106731170204408
7.53263909642237e-05
8.57028019185812e-05
5.03754642576672e-05
5.72426570204172e-05
9.12773583620513e-05
8.18745407264732e-05
6.05237071071046e-05
8.86623034030027e-05
0.000118056488691433
5.10805111250629e-05
4.31584609221398e-05
7.64879972693218e-05
8.74445645663249e-05
6.40146162697836e-05
0.000103014517359557
0.000116312749367464
8.67055558433896e-05
2.19769076219229e-05
0.00010197883360907
9.08836280365509e-05
0.000106134478202441
5.96015803584778e-05
5.06389626767746e-05
4.37862053544975e-05
1.54826355947872e-05
2.12317228810999e-05
9.55747456181644e-05
-4.24912665738285e-05
-2.53225483129379e-05
8.88595043020427e-05
4.2733324640046e-05
3.79269171464682e-05
4.83455187688067e-05
5.7250834931743e-05
3.24182488545427e-05
7.88312383004955e-05
4.34657022027322e-05
2.1500195791277e-05
-2.36560975994002e-05
6.46345283937919e-05
5.75466362619982e-05
5.00228331004298e-05
5.44221110099781e-05
5.78348583473998e-05
6.06728546820989e-05
4.52855231343215e-05
0.000115421363722046
4.09726393966077e-05
8.50800769261058e-05
6.70656212917934e-05
0.000132275201132486
5.76093731606002e-05
8.0153349624315e-05
8.5466959324801e-05
2.10426991800854e-06
5.85260725363317e-05
1.06791227922905e-05
0.000103770765648371
0.000106157394317404
0.000102046216291374
0.000112000482364208
8.64721132149417e-05
7.74227278987743e-05
0.00010629547407144
5.93554577228124e-05
5.53856412317269e-05
3.3558405896985e-05
2.88059232154913e-05
1.54559805795067e-05
-9.53131698685701e-06
5.97975794957801e-05
3.45720005849247e-05
0.000103958701034253
5.67711311589692e-05
6.36396593881934e-05
5.48163681589944e-05
7.71159033861015e-05
3.47431749178387e-05
9.78326248840089e-05
2.93423953949487e-05
4.24908244550017e-05
0.000110060044417463
4.50243793461888e-05
5.46400466745954e-05
6.09484141764614e-05
4.46368541495495e-05
1.48508064935556e-05
8.31537401756984e-05
4.0682680215851e-05
7.93815843222644e-05
7.19528447961881e-05
3.48877760161528e-05
3.22684482874995e-05
2.4906003763916e-05
6.52835513029235e-05
-1.67966502755068e-05
6.32408950471267e-05
3.55252597582449e-05
5.3163359662895e-05
9.07464656866569e-05
1.4166983755893e-05
7.03177853519021e-05
5.67144205520451e-05
0.000103506962469032
5.58808848045259e-05
0.000106933882106125
0.000119347493819023
8.80524836088868e-05
8.3782391183347e-05
6.10027095134458e-05
3.59191507482289e-05
5.43963190089087e-05
6.62980295397154e-05
7.16632261967508e-05
6.74154314669283e-05
9.78763761507335e-05
5.01224139742946e-05
0.000120144918360811
1.69831416399553e-05
3.75314495228111e-05
6.72977464765577e-05
1.41530938872854e-05
5.74806132930293e-05
9.04446412423199e-05
-2.79570762953969e-05
5.24350827274989e-05
8.95473856723786e-05
0.000117522480417984
4.29432116971592e-05
5.50512865039761e-05
0.000115840510523002
5.28758128372656e-05
2.238929372793e-05
3.01613761040237e-05
0.000106287752781893
5.58594583020575e-05
3.51765953948961e-06
5.28421145933261e-05
9.10603451978291e-05
3.91708122223794e-05
5.21864481625441e-05
-7.57682349170791e-06
0.000125860853128843
7.01125263346913e-05
1.34604303927688e-05
7.20699266684641e-06
2.89820611961128e-06
9.82780604308626e-05
6.03211446393136e-06
8.13370465957769e-05
2.31796264702597e-05
3.85253203193315e-05
1.51582579763036e-05
7.48867712933317e-05
7.06040250242202e-05
6.15831667016228e-05
7.64677562882634e-05
6.65117734413956e-05
9.12694722366997e-05
0.000107812565870241
-1.45624669969451e-05
5.55594497242599e-05
0.000128565087550909
5.82157179582997e-05
5.63184218737746e-05
0.000113583195359217
7.63720086037283e-05
5.2317449506392e-05
6.94244611444907e-05
0.000141270880765563
4.94351168365477e-05
5.67661559757192e-05
5.8169578010989e-05
0.000113773295786754
5.49757090069561e-05
4.94699562079876e-05
6.6063473727002e-05
1.85136990588976e-05
1.13921645638644e-05
4.2437710678701e-05
2.22569313765425e-05
4.83171128999733e-05
8.20909240409324e-05
3.87594911379511e-05
6.00139474093639e-05
5.82096878915801e-05
2.21046814694037e-05
0.00011520222161585
6.64946312909089e-05
9.27666076376733e-05
1.69261788002637e-05
4.31463121944653e-06
1.12080424306884e-05
-1.24291967418622e-05
5.80545742397656e-05
3.72399121002557e-05
0.000144605138166174
4.77807182527555e-05
1.10460312606886e-05
9.28811405825294e-05
4.80063304646058e-05
5.81296609196943e-05
5.70133282344075e-05
0.000115956255417994
2.59371823897202e-05
9.93089996554275e-05
3.44977459257748e-05
0.000108152661036858
5.94750884978056e-05
0.000113855059662005
6.08239910262024e-05
2.69253429207878e-05
6.06306882498037e-05
6.40860240437192e-05
5.48944065621273e-05
3.04266817663082e-05
8.65822492855182e-05
2.76537071250169e-05
4.14858129074136e-05
2.08324618634311e-05
7.75869227443684e-05
3.45427184890067e-05
8.84415999735523e-05
3.08568536450812e-05
9.64810274322306e-05
1.85740393458913e-06
8.00162522736463e-05
8.95805197970319e-05
4.08913422540398e-05
8.72662810603974e-05
5.0802203823395e-05
4.3689523621968e-05
4.76731471797688e-05
2.39593403683957e-05
5.2595372410481e-05
2.70648360802664e-05
9.53066533113062e-05
5.11603630092173e-05
9.20808242513647e-05
9.70495562243698e-05
0.000131171946696093
1.34441493083663e-05
5.20385954770781e-05
7.20448257078741e-05
6.46366050702509e-05
1.62019305736675e-05
9.1896620933713e-05
4.48567656593795e-05
1.08296428427303e-05
9.64984343002063e-05
2.38403251600929e-05
8.47772218782039e-05
4.49040226134992e-05
2.7946471439897e-05
-7.71737435102461e-06
3.86700397632942e-05
3.52765329757605e-05
9.08655040743622e-05
2.99606302766102e-05
4.81564208376227e-05
7.33338553478728e-05
3.25593599114682e-05
4.95420087335288e-05
7.65903762618269e-05
4.66713761481555e-05
1.77579181833086e-05
0.000105587803376052
5.70145953257464e-05
5.28405348621255e-05
7.35529154115327e-05
9.54332993506337e-05
2.51653248446642e-05
4.91541175364545e-05
7.71801247910385e-05
7.5273745954392e-05
7.05144935516997e-05
1.209361419807e-05
5.60819654244388e-05
2.47102341444914e-05
8.10443445476123e-05
2.8435341238837e-05
2.38572400513078e-05
9.40380323873701e-05
5.85019751445091e-05
6.19306342846093e-05
5.29553298922925e-05
8.8818839162373e-05
9.28691974033218e-05
8.00474000613648e-05
0.000104867493195004
3.66284104649361e-05
0.00011717532481279
5.96710672195214e-05
6.6819360339878e-05
0.000108501701320368
3.49208659570355e-05
0.000108628105411941
5.13165006980364e-05
3.18053565928656e-05
-9.53542118885065e-06
0.000115655359576957
0.000117500853501199
0.000128642134019617
5.26918035935256e-05
4.90492400763915e-05
4.81632608240695e-05
0.0001156482686955
8.52349988802038e-05
8.16527209246854e-05
4.52693113471165e-05
6.1036921545723e-05
7.08394768120746e-05
6.57344312148858e-05
8.69283290411386e-05
6.19340562734908e-05
7.9196659010506e-05
9.92084846979172e-05
2.61518221297542e-05
6.98064932947159e-05
3.7929039409884e-05
9.16018546995382e-05
8.91728050771913e-05
2.77260209380196e-05
2.69862489898682e-05
5.77808879979851e-05
0.000108560273501433
7.48339166171938e-05
8.84447309600517e-05
6.57127031255618e-05
3.59193318795461e-05
5.85870984919972e-05
3.16527126969171e-05
8.63865411184195e-05
4.48983736385473e-05
9.34750033027519e-05
8.26531847605254e-05
9.07998227994504e-05
9.2251730223275e-05
7.03086757632981e-05
7.96608749460184e-05
4.06507851764515e-05
0.000138970592320458
7.88207722345541e-05
6.24623254057128e-05
0.000141902410978521
7.91957821809423e-05
4.58135297221688e-05
5.68131107813996e-05
4.10400135491306e-05
2.99913242672578e-05
8.15153514021891e-05
8.35341285365142e-05
6.59060755749499e-05
0.000118531439306512
2.08193407707735e-05
-1.40760533709769e-05
7.15931802769781e-05
6.77851987304351e-05
8.26097672279499e-05
9.4588332884406e-05
2.14126944813903e-05
1.34421519868004e-05
7.91007534383582e-05
7.62843529226732e-05
3.87880232036464e-05
9.21917813755181e-05
9.09810622993898e-05
0.000119241740530321
5.69382125385632e-05
0.000106820809858054
6.14784144499874e-05
4.90080725032426e-05
9.88772621512467e-05
6.80454789864821e-05
4.31034996018556e-05
1.91051168170057e-05
4.3940945894841e-05
7.89950852880587e-05
8.29781588227727e-05
6.1329109189626e-05
5.03463544437369e-05
8.31956367827149e-05
7.59952042530527e-05
2.44885469674757e-05
9.35047248885197e-05
9.03837488499783e-05
-9.30683093671013e-06
2.24967359238813e-05
5.49402616521247e-05
9.74602367129469e-06
3.85149265955805e-05
5.94608913040436e-05
-2.52400706650804e-05
4.3474193973132e-05
3.03095667507101e-05
5.59656028756375e-05
3.36566936303966e-05
8.63979886103574e-05
1.96586856158777e-05
0.000109509858617863
9.84288271766273e-05
9.47352770752796e-05
5.03564061278593e-05
8.65340024182328e-05
7.75439938914855e-05
2.99508177617464e-05
6.61824594332573e-05
0.000100379286985293
8.49947441559581e-05
0.00012388383255103
3.15650926724952e-05
5.45073604717188e-05
3.33179310929132e-05
3.94235446595151e-05
7.09907113598051e-05
-1.09990978988645e-05
5.57972981883823e-05
8.09139309327397e-05
7.07324745101424e-05
2.6163452735553e-05
3.3456942329602e-05
8.56833152668917e-05
8.36966788552258e-05
4.88617493058267e-05
0.000121849683658356
0.000155797431941328
4.7160490795481e-05
0.000111722441938363
3.34608223071335e-05
7.05496285962624e-05
7.88418989122133e-05
0.000169545677612372
0.000115364077833774
0.000108377710983239
4.85963288095603e-05
8.6928547412942e-05
3.16806680014835e-05
2.706198457225e-05
3.42890118971757e-05
4.63248554400776e-05
-2.73217303548615e-05
4.25815773596277e-05
0.000145982556556595
4.85771447635651e-05
1.93173119181209e-05
3.94141679837665e-05
3.58788696092539e-05
-1.08697762533751e-05
4.86517283290001e-05
7.92290632141486e-05
6.80690788653675e-05
0.000117694281841158
7.34194806400979e-05
5.46762073089331e-05
6.12482307238594e-05
0.00014435120451615
8.02539908114322e-05
4.40153131854863e-05
2.6507539855551e-05
0.000114814176743113
7.27364304997243e-05
3.25495314712139e-05
7.42611320979154e-05
-9.03764344819223e-07
5.66436063569603e-05
0.000106251852150836
4.14473812847349e-05
9.95860952616747e-05
3.29891996468633e-05
3.44237726374342e-05
5.90047914127066e-05
5.28749870018886e-05
6.02854354893376e-05
7.98905533290365e-05
6.66197286592824e-05
6.65876654018413e-05
9.99945990453808e-05
2.03031742704128e-05
4.21533096505331e-05
1.80090957349657e-05
7.689714453719e-05
2.52036468810503e-05
3.81906413487914e-05
4.82815637616005e-05
1.30305776713686e-05
4.77491786714796e-05
0.000104544665519844
2.7590095314499e-05
4.53817972993939e-05
7.92196218044546e-05
9.02401447179554e-05
8.54125610320927e-05
8.97803518963713e-05
5.25132047882562e-05
7.00343248903555e-05
5.66034275300374e-05
8.50385641357969e-06
2.03842515439096e-05
3.17184149120867e-05
3.33477871659738e-05
1.87636676440207e-05
7.49855588224203e-05
6.94082751290614e-05
8.21481508125715e-05
6.48381207910428e-05
6.27952705186059e-05
4.18130965711654e-05
7.9436432677652e-05
7.52601597209922e-05
7.80710621365444e-05
4.08410019552624e-05
0.000112264088991507
2.94675999234455e-05
0.000101518823868401
6.46132418851214e-05
0.000146209364796756
8.73155418042141e-05
2.80638931258243e-05
7.09606114419832e-05
8.13941474067223e-05
6.15100772038019e-07
5.00676293300313e-05
5.06609523939174e-05
9.34846904689648e-05
8.61527167364445e-05
6.78074158425889e-05
0.000120329940078591
1.65382194770248e-05
7.97885697861076e-05
5.48191501085417e-05
8.56004537387367e-05
6.95206965441503e-05
5.88984813738795e-05
0.00012110863420657
5.96495422989075e-05
0.000112610521408437
6.49925224215341e-05
5.63010958836345e-05
6.29515676345676e-05
8.44395707763654e-05
4.2894516982465e-05
6.04071661846098e-05
4.13133817694411e-05
7.81799036588155e-05
2.89764554105636e-05
7.55235606638415e-05
6.94891298684946e-05
3.33345166799283e-05
0.000140862763599348
3.74566428063838e-05
4.4144771550544e-05
5.38939010005041e-05
6.88723988405068e-05
7.35879143011944e-05
4.50663336886871e-05
3.15929657919468e-05
1.68994644055471e-05
0.000103802875891089
9.08238417111574e-05
8.77220313997478e-05
5.74948568472958e-05
0.000128605701578193
7.26534606558913e-05
1.6554229828842e-05
8.53010873392419e-05
1.16941452806795e-06
7.22879028713283e-05
3.16230338757818e-05
5.86707195200359e-05
9.07200097428887e-05
0.000103145397749562
6.38389793422097e-05
4.87983144967528e-05
7.37693149468264e-05
0.0001143784027417
1.81119451379926e-05
-3.71897587940039e-06
7.5031508356595e-05
5.36755198662494e-05
5.53702090149919e-05
5.22972919062832e-05
8.30553473327593e-05
4.95785587123086e-05
5.40237753345674e-05
6.24134165895072e-05
0.000106239763174993
8.68437286312009e-05
0.000116775857998188
-7.66881205482864e-07
3.23691049751236e-05
6.12240407134029e-06
5.81007771272315e-05
5.12124287941847e-05
6.79434431079337e-05
5.14605854789406e-05
8.80296066292487e-05
7.93261717619415e-05
4.01546458623883e-05
8.94315278122922e-05
6.7885489004044e-05
1.01774649873902e-06
1.2537883924787e-05
0.000109339957460811
4.40282754307491e-05
3.52729124731216e-05
0.00012625425703064
0.000114462855450015
7.65571202448547e-05
6.6448824080443e-05
4.2906166277579e-05
0.000109620126471361
7.19007280112339e-05
9.45095755028914e-05
5.40708262774289e-05
8.26684997983452e-05
5.66691873951114e-05
5.29047922961608e-05
7.64911382884995e-05
6.61034224032957e-06
4.83549385693046e-05
6.64629676945513e-05
5.40873691001328e-05
6.36333418207848e-05
7.63870953997275e-05
7.1365543193546e-05
2.96142274759724e-05
8.31485775920062e-05
2.74585435599849e-05
0.000102808759454637
4.6167927257051e-05
8.03498459896601e-05
6.05343492320463e-05
8.11979856376774e-05
6.09566539718206e-05
4.63589303921301e-05
7.67823949371831e-05
6.84037541227838e-05
5.88013986452868e-05
4.74835188493873e-05
6.47560222408958e-05
8.97889063781686e-05
7.38897582944314e-05
4.85278988665507e-05
3.94514891406624e-05
0.000105728605385348
3.91438214884753e-05
8.59382729101348e-05
8.57035792244521e-05
9.48270301831717e-05
3.17783999952166e-05
6.97897370455128e-05
7.58340878718365e-05
4.64633923631777e-06
2.91521551050549e-05
7.47409558422074e-05
9.64401720386981e-05
3.35022790454572e-05
5.20693434844638e-06
8.69638432393755e-05
0.00010512175457319
0.000106829152711206
0.000111375019538105
8.68879753989599e-05
6.79127866995442e-05
5.94564386483455e-05
6.73135794467696e-05
7.85627222380368e-05
1.87907965815553e-05
9.42692746285243e-05
9.16589492426318e-05
3.79385823656675e-05
6.3385207776133e-05
6.60329812466018e-05
2.81939805667172e-05
8.32264376120241e-05
6.85499605032982e-05
3.45481958062793e-06
3.21121898609652e-05
0.000111372977067241
2.64299002728103e-05
6.76789718199557e-05
0.000117216514878711
0.00011257682966444
5.14759225972808e-05
7.3370188918398e-05
4.73848265323738e-05
2.58784595374664e-05
2.05212071546285e-05
-1.57016833078052e-05
-2.25729331166222e-05
8.02436809916096e-05
4.47118321491875e-05
4.82161080326166e-05
7.90320926008899e-05
8.55011729135032e-05
3.91414397114599e-06
9.53721338923245e-05
5.1524156296752e-05
0.000105946651617867
3.62199748784028e-05
3.96534415663862e-05
7.81589150562056e-05
0.000120660786240982
7.08098276886414e-05
2.78238808923437e-05
6.38658203278264e-05
9.45876941033349e-05
7.56278490510527e-05
0.00011498383853419
7.18553432522945e-05
3.86371412823264e-05
2.17443469453409e-05
5.44436135722253e-05
9.77304325575552e-05
5.77087140816833e-05
9.88870321879332e-05
0.000104992681131485
7.14010885722778e-05
7.97888664851778e-05
7.95853176149865e-05
5.38147957701568e-05
3.44457271368873e-05
2.82962369818891e-05
6.61136569660463e-05
8.30603264300209e-05
-4.75146778536674e-06
5.06670850831624e-05
6.36963444719436e-05
8.17818631504454e-05
-3.41201734515056e-05
6.01431681516835e-05
2.60887542235828e-05
4.53338202139074e-05
9.04613167032313e-05
7.00209038600377e-05
-5.30973407063405e-06
9.03569570025138e-05
9.56747949321052e-05
3.75094147668165e-05
6.80371485153264e-05
4.42736135856334e-05
6.76321754082997e-05
3.81700522382357e-05
5.26955632517604e-05
1.05020768257487e-05
6.79457747335749e-05
5.94756957072576e-05
7.48180577883517e-05
7.331188045235e-05
8.59774942145365e-05
-9.82543575327264e-06
8.20595584652737e-05
8.0567259375935e-05
8.07550292589937e-05
7.88635485674514e-05
0.000103184599350955
4.22838953294545e-05
9.63237166171242e-05
8.67239054217188e-05
1.58070608247296e-05
4.73769646215194e-05
5.10113270719489e-05
6.0418895624677e-05
9.89484870077349e-05
3.97252943230098e-05
9.62818067991066e-05
4.41346213410705e-05
4.50877599274576e-05
5.58974019578425e-05
2.38438362446933e-05
-8.77006992389798e-06
4.35773814423106e-05
5.16803015423817e-05
4.47302719971988e-05
1.70384590649766e-05
4.50140621379698e-05
-7.0466061110345e-07
3.78135652829141e-05
9.28712350865609e-05
4.39012115435376e-05
8.80137327010757e-05
0.000107144959128392
8.47607395766286e-05
9.80381798594428e-06
5.17960940859892e-05
5.4157245094721e-06
9.03522946007877e-05
8.34685726910242e-05
9.00638723093851e-05
6.69861992784453e-05
2.96193535750988e-05
6.4245084748466e-05
0.000110904456591773
6.9922532403244e-05
4.53212314951166e-05
3.39535530542255e-06
6.98769773041907e-05
4.97456832693736e-05
2.44374504376378e-05
7.6464213379412e-05
1.79028913906415e-05
5.64790432164989e-05
5.84912735890634e-05
0.000111590759577524
-1.65008847813738e-05
6.1300748393064e-05
5.6773753635087e-05
2.81113309919058e-05
7.30732106706988e-05
5.01765385420582e-05
0.000138023005880107
5.95684539807123e-05
9.01162763718275e-05
0.000110452964635999
0.000127097194830877
0.000120018564984561
2.91826684937259e-05
9.3962606292254e-05
8.74064738873717e-05
3.80275429271291e-05
0.000118858769430543
7.35229453434583e-05
9.24826582550572e-05
6.21963619082227e-05
4.1104325508161e-05
3.52833422233203e-05
9.61613325616395e-05
8.99468112389817e-05
1.93640095596469e-05
5.46345606706748e-05
2.97644005854965e-05
8.09725949816082e-05
-2.51901716722996e-05
6.28378069525882e-05
5.6423176281555e-05
-3.19474025427938e-06
2.27178749569642e-06
6.41443814180919e-05
1.95108243670642e-05
-1.43471139227747e-06
4.42752324433806e-05
4.1848585955896e-05
0.000104635807184558
7.91262035200593e-05
6.85038016676875e-05
0.000100350896102101
7.2969686961643e-05
8.98913889587422e-05
0.000112676906151811
8.49425968803092e-05
3.46609390466177e-05
7.1068732691403e-05
2.70865153974754e-05
6.96968629934595e-05
4.71712277282006e-05
6.13281651203499e-05
1.9433917842034e-05
5.8695253178589e-05
9.34455026455523e-05
0.000136130731033311
1.0299836407971e-05
7.77368127173844e-05
6.87172042068833e-05
8.16031953262119e-05
9.84988447855684e-05
6.59056881942186e-05
0.000122078858159449
2.44105891578729e-05
7.34998083173854e-05
1.35628194590321e-05
4.67112908678568e-05
5.01791604743923e-05
7.40914974584704e-05
3.11983534514429e-05
8.59725083404984e-06
8.77826464826834e-05
1.21899757027703e-05
3.67750543639406e-05
6.89788464598624e-05
7.42344401135729e-05
2.07957541654121e-05
-3.01225715460702e-05
3.33025282517578e-05
9.08302855964676e-05
5.94924335115055e-05
3.3547744370182e-05
0.000118716717218735
5.34984593384638e-05
7.00647299534493e-05
4.93754304621045e-05
4.53243025759364e-05
7.20429171361661e-05
5.83085475018551e-05
3.12222117714586e-05
0.000108947981045725
8.70612304435425e-05
3.59285785444989e-05
6.77036018519535e-05
7.67644144679141e-05
0.000121462143610825
1.90145792259119e-05
6.68044893267961e-05
6.05361167749655e-05
5.57245772710671e-05
1.30815188394742e-05
2.0586477806158e-05
9.69489399684314e-05
3.91686447177581e-05
1.81720016265971e-05
7.71635276750639e-05
6.55787425337188e-05
3.8898401251127e-05
5.5252842257115e-05
7.35346909699078e-05
1.95126357255386e-05
5.48294819126469e-05
3.98735971559722e-05
4.24606141067763e-05
6.07089924424411e-05
5.20364862218961e-05
7.81049697003774e-05
0.000109924421657774
4.68399911779682e-05
6.06659237307708e-05
5.92749019269481e-05
8.64379537810584e-05
3.83375176226283e-05
9.3573702850399e-05
7.01991047565827e-05
6.92058820310552e-05
9.16602542637387e-05
4.7893803314806e-05
0.00010035426396436
8.42270779327435e-05
5.94756625783001e-05
2.10259543239932e-05
7.98636804827992e-05
0.000109275914600072
3.95041769453847e-05
0.000117255507802337
3.39726002854851e-05
1.83734024087183e-05
-1.6971829496252e-05
3.64348294337968e-05
0.000122252367322283
5.58828344012201e-05
6.26163560287784e-05
4.22493172575986e-05
5.92125114659734e-05
3.09752293184215e-05
7.53779175498774e-05
8.41012792349918e-05
6.36395561271081e-05
5.23459066844638e-05
2.89568104747797e-05
8.38431063093041e-05
3.97852986688592e-06
5.76364402016987e-05
5.78956489085489e-05
9.8223296300673e-05
3.00247650458805e-05
4.52552615212411e-05
3.02422194249076e-05
4.40405997320107e-05
3.53366545537207e-05
7.80965819423787e-05
7.222426735357e-05
0.000124117815029624
2.18873087365281e-05
6.00387580806371e-05
1.2209901661103e-05
3.177597327175e-05
8.24962486627011e-05
6.77927820125513e-05
5.24520409253466e-05
2.09234560833375e-05
-9.138028656462e-06
4.83433287176649e-05
9.54730501360524e-05
8.40424819871838e-05
7.93012859777749e-05
0.000102303625198478
8.01203489525642e-05
0.000104705760881486
5.7372326010014e-05
8.58634529605832e-05
6.47511173503797e-05
0.00010611056477046
0.000139728646652589
0.000121680283567648
6.68046099821355e-05
5.66043107804714e-05
1.13224348290951e-05
6.66693823355078e-05
7.26397327261591e-05
3.16501041988611e-05
6.71197990612925e-05
6.58842741323096e-05
3.1717623447756e-05
4.28028645161359e-05
0.000102849016687962
7.26932236554097e-05
5.65665633513327e-05
8.77334729471443e-05
5.20305736634733e-05
3.80647077435596e-05
6.44251975288569e-05
3.511265208358e-05
5.83554955485756e-05
5.86406670838631e-05
3.86851066707027e-05
3.15118443191676e-05
-4.38806092453313e-05
4.96781551603103e-05
1.78227218835376e-05
2.7383046575407e-05
2.67876956724339e-05
7.85311175731948e-05
9.60939321560855e-05
3.02490113088204e-05
1.54506125710127e-05
6.78401915872315e-05
7.12392912589865e-05
6.07160003500597e-05
7.0420167821107e-05
1.59167874773405e-05
7.94147394776131e-05
1.41478025351518e-07
4.43634912488726e-05
0.000102355014192187
7.03775042451501e-05
4.05675034220994e-05
2.22767683066337e-05
8.06499260197852e-05
4.92918149789319e-05
5.03664138980414e-05
6.33449434958228e-05
4.24655082628528e-05
0.000106614749310776
7.81786813838709e-05
3.81039347362932e-05
8.15660266750929e-05
7.8325274044557e-05
5.35268771640494e-05
2.07737000572673e-05
6.18077571320185e-05
0.0001193341514399
7.28142802203632e-05
3.22119663493606e-05
1.79329648588232e-05
6.37566800399482e-05
7.65744175630723e-05
5.10617223197043e-05
4.84413826288902e-05
-7.72310188648883e-06
7.60916683911791e-05
2.57443372123457e-05
0.000129220845320891
4.06577036803267e-05
5.38732964028045e-05
2.93751051943584e-07
1.28612212834763e-05
6.32719993388058e-05
5.91407608185351e-05
6.58051918010949e-05
8.46547145800255e-05
0.000119337446327696
-7.02048004322654e-06
5.53661095495321e-05
7.04513098708126e-05
9.86143114401984e-05
-2.21515416438955e-05
6.20140785596872e-05
6.64624213591646e-05
4.7718647399028e-05
1.09724307112364e-05
1.19001038914816e-06
5.70027930698661e-05
5.0878301401537e-05
-2.22436086545989e-05
5.31078056678741e-05
9.1048771899032e-05
5.33527578054294e-05
9.09849831671115e-05
5.38426912237966e-05
6.81324067945362e-05
2.18976474552529e-05
2.91091312558753e-05
8.81208863914536e-05
3.45436302933672e-05
7.6960932004292e-05
9.21189983311262e-05
8.99830057214491e-05
4.11994920772342e-05
4.22437347165724e-05
8.05469582630561e-05
0.000101377479992344
7.83162294910746e-05
3.3407928318734e-05
9.96360055648905e-05
7.79247863021326e-05
5.10410928652889e-05
8.00979568448992e-05
9.27842065612739e-05
3.44203642921283e-05
4.39994754066476e-05
7.33148462667133e-05
0.000100463787307527
9.57114443609849e-05
4.92910635202419e-05
7.60444802756559e-05
0.000114167448408056
1.15670371648776e-05
1.12120047297942e-05
1.15749508844916e-05
5.67010463732951e-05
7.44667292394227e-05
5.73757921544413e-05
5.20466269917177e-05
3.54636789421516e-05
5.59343146872414e-05
4.96666921029456e-05
4.21002251501837e-05
3.25056550719736e-05
0.000125765915725469
5.57882926897351e-05
8.30287009410786e-05
0.000116121540284595
3.94817776025279e-05
8.19961250559991e-05
6.14527246576516e-05
2.46014566262707e-05
2.52678690468915e-05
4.73705113917996e-05
6.81866078838538e-05
9.34832586341019e-05
3.49951863088658e-05
2.02573854701035e-05
3.65819501311463e-05
2.26000920701582e-05
0.000101131870043716
9.45145948591889e-05
7.39604078611848e-05
2.54346619903192e-05
5.40961115044894e-05
9.07763406884705e-05
4.91682457933989e-05
4.57559696742183e-05
7.68219321525761e-05
6.34026166163022e-05
6.86777013759396e-05
3.23360644501857e-05
6.70125648541981e-05
3.3939500810995e-05
6.36034026127407e-05
3.12807313349136e-05
4.36634763117816e-05
4.12205378981968e-05
9.75651996732419e-05
6.43029668949137e-05
7.41368612209909e-05
0.000106099859121258
9.69382732122098e-05
5.33637495596714e-05
0.00010163239718961
5.9686272335218e-05
5.62549544742653e-05
6.53112307276224e-05
3.04099725188112e-05
6.98091156254864e-05
3.18028491510399e-05
5.83187990840743e-05
1.76656443151017e-05
4.34737308371361e-05
2.84923359051823e-05
6.32489609945037e-05
3.30902184911908e-06
5.64954141676913e-05
4.04846077119775e-05
6.34174360707191e-05
3.83745105949445e-05
5.27428696092045e-05
7.48297503934108e-05
3.38556553163843e-05
5.8144370885076e-05
6.5051570505923e-05
7.89875711745366e-05
5.26195132216163e-05
4.54747081502861e-05
7.41435442925364e-05
7.46255905022957e-05
0.000104074702461463
0.000100888978775517
2.06119638756086e-05
5.89588987986764e-05
7.89039117220677e-05
9.01030637853195e-05
4.01305349633094e-05
9.39225138694749e-05
1.27327510742443e-05
9.56742964360629e-05
5.36931042095887e-05
0.000127639924116923
9.81122229210838e-05
1.29791661157887e-05
6.97023334758966e-05
6.40465225740371e-05
0.000137957656001656
4.86259625197925e-05
2.78253925217185e-05
9.43465210196885e-05
1.43097350907742e-05
0.000129215573846641
0.000107666057404905
3.95778558114814e-05
-6.07012084271756e-06
4.69236115456463e-05
8.33594359281401e-05
5.74676757975315e-05
8.50179809070917e-05
2.9887885966305e-05
-6.47624725657464e-06
1.5057345906241e-05
1.04546877513296e-05
5.4410576528284e-05
2.87920093105584e-05
6.60096475378537e-05
6.3259486274723e-05
5.8837207492347e-05
-4.22279886048437e-06
7.27334673612735e-05
6.55824465707826e-05
4.96399090278868e-05
5.60194889669041e-05
-3.84907938545354e-05
2.70010626331556e-05
7.08447816856656e-05
9.26138543189619e-05
9.82995691185495e-05
6.07246894874518e-05
5.66308885249106e-05
7.73735304277608e-05
6.33480525890611e-05
2.68291733282788e-05
9.74476029373215e-05
4.72066309038908e-05
9.11861348254492e-05
7.30083215633691e-05
8.08912518969729e-05
2.23931782452682e-06
6.1816373658696e-05
1.01639830539045e-06
7.17872568467734e-05
5.57988415310681e-05
3.19026770844678e-05
3.49827795400322e-06
6.38523285246408e-05
6.17208659812801e-06
3.69130032001426e-05
5.61460055580781e-05
8.72402734816938e-05
5.56083744085438e-05
0.000116751125260146
0.000128840757077789
9.82080897521914e-05
5.43267866848803e-05
3.84905714778795e-05
5.54592492181342e-05
7.72831546382744e-05
4.54079452609389e-05
4.82332285841031e-05
5.59791205568715e-05
4.38142902717691e-05
2.25829649501886e-05
2.43536936013932e-05
1.19976909648855e-05
9.86701092800452e-05
0.000108580598202866
0.000101629329866523
6.08588378536132e-05
0.000125991061682673
1.78380707504237e-05
3.59306961094427e-05
7.72662314463365e-05
5.50429212110095e-05
5.86295761223045e-06
7.31514401631541e-05
5.84850006024606e-05
6.7399495983125e-05
3.89503952145079e-05
5.94443193097965e-05
9.74093612183946e-05
8.46587930314963e-05
5.74578159102034e-05
6.4596955621433e-05
6.22997180506393e-05
6.62695273114277e-05
0.00011330087097412
0.000115929980483553
1.11463215543171e-05
7.85300462188928e-05
2.99039284134474e-05
7.14883468835126e-05
6.1301838795679e-05
7.46196162837708e-05
5.56452288807545e-05
5.28257725719441e-05
0.000112582075404803
0.000129465186586768
2.96195523869347e-05
2.94877501996932e-05
7.28846767575261e-05
4.088401738207e-05
5.06057463622868e-05
7.55730179915593e-05
7.69868717500371e-05
6.23121278952783e-05
3.25893189285419e-05
2.31735898697405e-05
8.96462057558123e-05
-4.53793819302461e-06
5.12081948205536e-05
2.57618232004466e-05
8.12159009805346e-05
7.43210378741235e-05
2.41462654413971e-05
2.03742900674772e-05
4.75201877286115e-05
3.00492655089825e-05
7.19441855879676e-05
9.28932814530864e-05
8.41705212055072e-05
9.40918465196343e-06
8.28410585022644e-05
4.33661772710517e-05
8.43103659382271e-05
7.41820986118589e-05
6.28122484237434e-05
5.1389690671172e-06
5.36461033977265e-06
0.000127192179168405
1.25217746150443e-05
9.00344070104614e-05
0.000107919351974214
9.01639408582844e-05
6.58740162416634e-05
7.74595486737475e-05
4.59855144862105e-05
4.72358128551023e-05
8.89271589859544e-05
1.95664857303474e-05
7.43455970325222e-06
4.21212531733078e-05
9.47829624784684e-05
3.98765348399964e-05
0.000143112200305232
0.000101500735377274
6.24903764938887e-05
8.80606257261015e-06
7.93042626717028e-05
3.44432388106832e-06
2.18664273420577e-05
1.90824570228869e-05
5.30488368246166e-05
2.92937814083894e-05
6.46876325606738e-05
9.14174463927992e-06
2.45756802067924e-05
2.88819631860056e-05
6.99772934948424e-05
2.69499799954612e-05
2.87428474289652e-05
1.40236269598255e-05
6.88092278790805e-05
2.95026360953135e-05
3.78759895534084e-05
5.30900025816564e-05
7.03108699880484e-05
0.000103339563486557
5.02041150538735e-05
9.13119380663229e-05
6.39939397886765e-05
-2.37459306061008e-05
6.40759579900447e-05
5.37271956889726e-05
4.18086000344266e-05
1.9981224441475e-05
7.25927955778284e-05
4.62764743253958e-05
0.000109581171825944
5.47367835924613e-05
0.000105899639047182
6.68558578218689e-05
0.000134945160371075
0.000121683479748684
5.71623048822179e-05
8.04685703092979e-05
8.70290245059885e-05
4.32471735690144e-05
0.000101678637975911
5.63106695282566e-05
7.70594300441082e-05
4.61087377263152e-05
9.94349046374262e-05
3.37657410647162e-05
7.84994321471013e-05
9.43607743838545e-05
0.000116133843519203
1.55128257597337e-05
8.79752600659169e-05
0.000112254557556322
3.49806262507932e-05
0.000113542875160279
-1.77515947658009e-06
-1.50330930899078e-06
2.95095161371153e-05
7.93402783068551e-05
8.28746337223288e-05
7.20648235903689e-05
2.02698841718243e-05
3.346280043748e-05
5.24816827146533e-05
9.62500912177676e-05
5.10466648456931e-05
3.79380051237931e-05
1.91641810567096e-05
-1.64012439248663e-05
8.2526985327981e-05
6.97059108769789e-05
4.82103450445513e-05
3.53483236062783e-05
3.11239085510447e-05
3.20674257805424e-05
0.00010310438114713
-8.46300652222828e-06
9.16700136863341e-05
7.52275962752222e-05
2.83887676129732e-05
4.77741466546183e-05
4.27196995314858e-05
5.58824251458163e-05
6.52352205503391e-05
7.62722652476002e-05
7.22452352465428e-05
5.74795870031138e-05
7.89302238825729e-05
2.42637003725183e-05
0.000123632806431697
9.21507024552529e-05
7.37592343278929e-05
4.24580854548569e-05
7.47056431336957e-05
4.32397208027408e-05
6.78301465003491e-05
8.97179915760813e-05
7.11607410783441e-05
4.18223552578829e-06
4.17504822335537e-05
3.28138224894375e-05
-4.60812885465465e-05
0.000107800086105326
1.15077472048595e-05
6.486006021351e-05
7.4752745207242e-05
5.22418020769976e-05
6.22658236294461e-05
2.33934737142533e-05
0.000107688550416614
5.73988896867807e-05
5.4022699518945e-05
4.56263361001667e-05
8.91484900455702e-05
8.74595559446525e-05
9.54674087811127e-05
4.63955500754323e-05
7.88313339696498e-05
9.70290618391115e-05
8.01961849579487e-05
5.09054560498381e-05
6.01949661986394e-05
5.75041443495052e-05
7.37947524713483e-05
4.2368525556127e-05
6.25929570518602e-05
5.42195691754777e-05
7.3220027878822e-05
6.04291708038273e-05
6.14422899484643e-05
2.65186632310521e-05
-8.35345934934326e-06
2.99940602243081e-05
2.62129218011193e-05
8.83891703261967e-05
3.09825252862179e-05
9.65029193494535e-05
4.09568274307387e-05
2.238367690345e-05
0.000111287310885516
9.60728444874268e-05
0.000110181874055468
2.48137216929406e-05
7.90817260449316e-05
0.000121336226117237
5.90577473320983e-05
3.51828111319791e-05
0.000122652291732532
0.000158787526536626
8.12755465996134e-05
9.49406022300922e-05
1.0390106071579e-05
4.22891687498308e-05
4.30437805759597e-05
2.57203278840426e-05
7.65268067823101e-05
7.41264364705904e-05
9.27198075585936e-05
5.23877940754029e-05
0.000105404505229984
7.17204851737123e-05
0.000140940562426855
4.64583846831878e-05
2.6826209208741e-05
7.02825611444209e-05
9.43120182317041e-05
4.25010551333887e-05
4.12992087763764e-05
3.53984995783208e-06
8.9907982412991e-06
5.9278629324226e-05
6.61613817871586e-05
0.000109928955405227
8.56119694632962e-05
2.23558332411109e-05
5.19377083053983e-05
7.60004278439012e-05
8.99022752328149e-05
5.13951520525337e-05
9.20808490490425e-05
8.26470747000742e-05
9.19405735784534e-05
3.37876563974907e-05
1.53883393015224e-05
0.000125998476022632
9.56545155416147e-05
5.33819338369688e-05
4.14839605272108e-05
5.93562410285774e-05
1.26986125625259e-05
6.15542874709817e-05
5.66456124978776e-05
6.50160145923012e-05
8.28273419942114e-05
0.000115972169858237
2.31876587037362e-05
7.43413738190916e-05
6.32865762924847e-05
4.65886884286658e-05
4.57639991719038e-05
5.14812743488327e-05
0.000128469187450945
6.6221712225043e-05
5.86792740625943e-05
3.07600350701785e-05
4.99644193659067e-05
6.646571377598e-05
4.41849508212216e-05
4.75338792350067e-05
2.39558619098298e-05
6.73793649349667e-05
7.10622519856548e-05
0.000104752494703949
2.66885361471962e-05
2.88014660160435e-05
2.93673613237683e-05
5.61051791786523e-05
5.35114487871426e-05
3.2460253457632e-05
0.000180184311121409
8.0170043835669e-05
4.0145920145328e-05
4.27113320094243e-05
7.17672892635206e-05
4.30726791633991e-07
8.31289356221853e-05
4.01389125051575e-05
7.41000422241442e-05
8.12635657564808e-05
4.85149506846014e-05
0.000103229088013552
8.51517359685179e-05
6.22856088392565e-05
8.20356201690865e-05
1.6456816331321e-05
3.1629219627336e-05
4.86914921384939e-05
6.5711195231463e-05
9.1783512362739e-05
4.84940724334642e-05
6.64778913835807e-05
0.000110993072241597
6.58851689229258e-05
7.62632237311183e-06
6.19683882648273e-05
4.77058358088836e-05
8.10655830200117e-05
5.19679256647773e-05
-6.38118793024405e-06
0.000108092970059416
9.94339829569539e-05
8.06217179389351e-05
0.000104038943089221
3.52097302530879e-05
9.12153518068588e-05
5.59501795653285e-05
4.03240133157609e-05
4.60824988739276e-05
4.87290393347841e-05
6.19000853267463e-05
4.47487506684025e-05
5.10616364056127e-05
3.67190590142907e-05
8.9572746418911e-05
7.73330332782152e-05
5.80215200431678e-05
9.79478149202211e-05
0.000115439158154897
6.96866540676211e-05
6.91835137844687e-05
1.51036121358222e-05
0.000120125737234028
4.11406222590141e-05
8.50947627221092e-05
4.46316010895799e-05
7.73232696368932e-05
2.83772567766194e-06
2.26642204898039e-06
5.64627553544037e-05
6.34806237824098e-05
9.1119715239728e-05
4.22510151867327e-05
5.73655603802111e-05
-8.33901614532617e-06
7.986274313241e-05
4.28315746728673e-05
1.41378129643302e-05
8.99519579639656e-05
7.99853759928356e-05
5.63754737457133e-05
0.000106253301260579
4.31428365866733e-05
5.39153939543923e-05
1.15300997363396e-05
5.32733540193713e-05
2.1808748169244e-05
8.94416662169751e-05
-1.56873402259693e-05
0.000128620842510919
5.91078992366267e-05
1.87209822726174e-05
-2.4176426032763e-06
6.26482903870653e-05
4.57308042828701e-05
-1.51975612164916e-06
8.43131024425932e-05
9.71811542910369e-05
6.89723289375393e-05
7.05097906318988e-06
6.48395148278291e-05
8.1217881140738e-05
-1.46168073839568e-05
7.06747429965537e-05
3.16585132038313e-05
8.27159876615957e-05
0.000132536304479919
7.52644309389168e-05
5.28649919006656e-05
4.21959788445506e-05
4.73750625652752e-05
1.46706357453759e-05
8.92300411528984e-05
0.000137683813636751
0.00010666737575105
3.50958187502337e-05
6.99155783044091e-05
6.04953404828056e-05
2.6499051344628e-05
5.97727060852201e-05
4.92878919718339e-05
3.88668928153767e-05
5.61775810917193e-05
2.7154212165871e-05
3.49603183228786e-05
1.75550141161337e-05
3.32864103682459e-05
8.4467427474252e-05
3.70244768778943e-05
1.08980080652049e-05
6.59037866527035e-05
7.53475532968977e-05
8.45435866083429e-05
9.4638817240782e-05
9.80260925853567e-05
6.62499778010515e-05
4.14112703982651e-05
0.000129445697384443
0.000113086170171177
8.87925298635467e-05
6.56891245198551e-05
7.24481141957721e-05
6.25165813856077e-05
7.74681129177318e-05
0.000112843353984655
6.39150777688862e-05
0.000121112326364919
5.47509485563898e-05
5.71932995446107e-05
4.83445380332816e-06
8.04508135517174e-05
4.95827757862906e-05
6.33402471946381e-05
0.00013284450862194
1.32771412567669e-05
6.32804768655947e-05
7.05784527569147e-05
9.73539189103593e-06
7.68855788782041e-05
-2.75556369623946e-06
0.000104768061447391
1.47233750646177e-05
8.67990274195127e-05
0.000119758646823084
8.62635008706516e-05
0.00012179371050158
1.01420726559837e-05
4.99543547885144e-05
4.21957902579122e-05
6.99317496360501e-06
0.000106965323685845
1.59198277142781e-05
4.54996364668038e-06
-3.40124966101063e-05
7.92214306520046e-05
-7.33056656916496e-06
4.62546544551028e-05
7.6971576761767e-05
4.3532371687228e-05
5.36476375529446e-05
0.000135600247616252
0.000124073447846615
7.57204645793426e-06
7.31271562950003e-05
7.77393014775574e-05
7.3595113859902e-05
8.32140696368282e-05
9.81427140022172e-05
6.8972523454727e-05
4.99622006978726e-05
0.000110374567450679
5.49965869372615e-05
4.91594355035668e-05
2.33445987026404e-05
8.0783582175121e-05
3.58622361086818e-05
3.21352337532204e-05
3.27643234546786e-05
3.46166461860605e-05
9.28230812326e-05
2.00920585037102e-05
3.49438524257581e-05
1.43493216238053e-05
0.000106033184954548
7.30589420924666e-05
7.08171513408457e-05
3.46646661259158e-05
8.91256162726923e-05
3.44625312245472e-05
5.17530395138591e-05
1.85473997944387e-05
1.92354726973125e-05
6.63441364539822e-05
3.8252171286336e-05
5.1099970521818e-05
7.09637230557e-05
1.25303483348741e-05
2.6253340129013e-05
0.000113536355116117
0.000122316421334105
0.00010228245338936
3.77526589006242e-05
5.00655573692713e-05
8.7665202897452e-05
1.79096826186653e-06
2.01379806305491e-05
2.29176821211417e-05
3.4597792818385e-06
4.64350476339732e-05
5.65025003698864e-05
5.91129526213435e-05
0.000130991127955519
3.24196998728702e-05
9.31137374044434e-05
7.49006964599611e-05
9.52640624674051e-05
6.42954395072698e-05
5.46212826435281e-05
8.06232759415747e-05
4.76281787368492e-05
6.08781774436328e-05
4.98442667342799e-05
7.93401556893076e-05
3.18880888299472e-05
4.62251825925555e-05
2.05942097868528e-05
9.25113470280441e-05
3.71132324646378e-05
5.41316814287692e-05
8.76915649009096e-05
0.000109535706468585
2.69828265504358e-05
5.06318541013897e-06
7.34055671235109e-05
3.4004294848865e-05
4.4149947843509e-05
4.33168842246907e-05
7.12145147718122e-05
4.10398086411784e-05
7.66441383055585e-05
5.54055223709017e-05
5.65164976544765e-05
8.80251409519261e-05
1.2335348925601e-05
5.9595372227009e-05
8.01201012398972e-05
9.74788469524325e-05
1.94117877512722e-05
0.000105361451101453
0.000115380425461701
8.52686003473983e-05
6.09680438387439e-05
6.71813806787899e-05
9.4427490565544e-05
-1.43902887918262e-05
3.0773216668271e-05
1.81111947370388e-05
5.67274472849624e-05
0.000121427694397494
7.57029437219265e-05
1.44712161066237e-05
8.45537200374964e-05
6.710781677539e-05
-5.04723234848117e-06
8.8179756665967e-05
6.44125195904995e-05
1.82758067792859e-05
7.52179506011923e-06
7.61877933232625e-05
2.17848955495662e-05
4.22355403712072e-05
8.62329627704624e-05
5.65609253895633e-05
4.7766300644926e-05
4.40533196729154e-05
4.4633469768104e-05
3.61536291764083e-05
2.74496794725689e-05
2.64970124220605e-05
8.65703967952657e-05
6.45765176812379e-05
6.96125363727965e-05
6.30300375751391e-05
1.22857453595369e-05
0.000104293055736318
5.61445594642446e-05
0.000111803253809022
7.47719092671319e-05
6.90514044627594e-05
8.58153940804908e-05
8.39441477051681e-05
0.00016904505794745
2.84214297315101e-05
0.000103989084434409
7.33083552605402e-05
4.07214551129989e-05
7.49908100343619e-05
0.000111787433266471
5.06297716315973e-05
3.11100787611815e-05
6.80352971672591e-05
0.000114686544504122
0.000110430259989943
8.67316895131048e-05
1.59826884507367e-05
8.77461210533672e-05
5.47897077523196e-05
9.38957681099787e-05
3.12585431776764e-05
7.25740692485336e-05
6.9619335125856e-05
1.41261826823139e-05
3.28962650103613e-05
4.56977645289904e-05
-3.32818182981667e-06
0.000135833754792406
4.2918855968415e-05
3.93269896928791e-05
3.40884968634835e-05
2.5558980889978e-05
5.51099253273368e-05
6.98159405632687e-05
6.92087185261166e-05
9.8456417891207e-05
4.25996211835144e-05
1.8534792502576e-05
-9.46772164652953e-06
5.20323165564481e-06
5.24528839625335e-05
6.87967530582132e-05
8.42798295098836e-05
6.76953456604467e-05
4.02871250117405e-05
4.0264493715245e-05
7.43579089993222e-05
1.03857265782269e-05
1.5663288857257e-05
6.85166832275174e-05
7.5678386987038e-05
7.61937471225732e-05
6.74131343211966e-05
8.83386726640137e-05
3.69675454709867e-05
0.000106133162174563
9.2797639954684e-05
3.75246865705886e-05
9.34851876549289e-05
7.63506036024409e-05
8.81127213989895e-05
7.07888440952357e-05
-9.51247566793076e-06
3.63344406925793e-05
0.00012819509379206
0.00010236706637504
7.21507965117637e-05
4.69675562584868e-05
7.5363377410729e-05
6.54327600340131e-05
8.39338501892337e-05
8.69604506932047e-05
7.53346339730778e-05
8.16574072475942e-05
7.93600920217986e-05
-1.43170607165649e-05
9.0309249484746e-05
5.88776363489767e-06
9.33538094989523e-05
7.32611956078884e-05
2.85540263450341e-05
4.94318757674637e-05
4.21248656680658e-05
6.46344070561481e-05
6.92959021493819e-05
6.8138382092786e-05
4.90300577794367e-05
4.60773320993201e-05
2.10290063764884e-05
4.58667705730587e-05
6.12412450845044e-06
4.35448644349313e-05
3.45460515696994e-06
6.73814738450416e-05
0.000105899434347666
7.91345847686707e-05
4.42220077084413e-05
1.38933249282776e-05
4.22269450773258e-05
6.22703733290976e-05
5.01916310729204e-05
6.09427809244622e-05
2.42085292275376e-05
4.24588828852015e-05
3.8861270595303e-05
8.90404645652147e-05
4.56026543425674e-05
5.95826628415867e-05
4.51915518597714e-05
9.08563590014544e-05
8.59233138607819e-05
9.71112479163121e-05
2.72289606347837e-05
9.6245265905345e-05
5.63456103769361e-05
0.000115531575651563
6.73403559237331e-05
7.88785912934553e-05
3.10082950981511e-05
3.00233154573621e-05
7.562226788812e-05
8.21455739874975e-05
2.99801254814207e-05
2.86311212197874e-05
0.000102923572659289
5.66290207350422e-05
7.23428668448799e-05
3.58030931181862e-06
6.46071009139182e-05
-4.86358588862333e-06
1.44498568239786e-05
8.35785367566427e-05
6.27307688490506e-05
3.02563344903829e-05
2.53644671321543e-05
5.42605928481358e-05
4.60225388761424e-05
3.42453186764763e-05
4.59993931475323e-05
5.89480793081015e-05
1.7039207546013e-05
1.71553443208202e-05
0.000117690642751897
8.91514394038359e-05
-1.98544700355372e-05
9.35819879514536e-05
4.14633959418076e-05
-3.21170475658961e-06
1.00188390636917e-05
9.3786321088969e-05
3.66767879542793e-05
0.000104449201541273
2.50445954737684e-05
1.84206853933251e-05
0.000100450119050849
6.45007082737087e-05
7.63138478887679e-05
3.02971368366003e-05
0.000129029343836432
3.22615060938461e-05
5.41784068257265e-05
5.36407778361805e-05
1.52388209076965e-05
8.53545164821639e-05
5.86099661412566e-05
0.000107544542490037
0.000124184130122083
5.87605182782947e-05
7.17227481009091e-05
8.93998885831351e-05
7.10251599638611e-05
5.55198632250086e-05
3.34138094043502e-05
6.43759925296188e-06
-3.36125635566404e-06
5.01396048110685e-05
0.00014397471937569
6.06224299043624e-06
0.000100197976550507
0.000124440795513844
9.30296916351979e-05
6.66442287937798e-05
0.000101688206547979
7.45469517894555e-05
3.88568805813364e-05
8.53325760308019e-05
5.19001366688854e-05
6.89870967518897e-05
7.34365668134422e-05
5.89210215103937e-05
7.05349406005366e-05
8.01812057363523e-05
4.89615160955324e-05
6.18764443874338e-05
0.000120206159913751
7.30398880523892e-05
0.000146625738202949
7.19683857128391e-05
4.68956052827186e-05
8.13629800759022e-05
0.000127223618700411
-1.10086073980219e-05
2.26647505169032e-05
6.13624774761383e-05
8.09603016910684e-05
4.29668933676074e-05
0.000108733867031185
7.41513024393929e-05
9.53702732251004e-05
4.67607579395798e-05
0.000135044449751893
1.41203449527489e-05
4.57871584064964e-05
7.01896303420562e-05
7.91579076205312e-05
5.52465679083435e-05
7.21909543424948e-05
5.28280486261551e-05
7.10159405727013e-05
7.4690328537469e-05
6.73738899807275e-05
3.71243409260642e-05
8.10076699166101e-05
4.05293786987311e-05
-7.94525167533791e-06
7.2943130464481e-05
0.00011658900344976
7.16159723165443e-05
0.00013926476169985
8.12741661178416e-05
9.5298449515662e-05
9.95353750298111e-05
6.01213452490534e-05
4.61872187275149e-05
9.95458685758779e-05
0.00012586663710496
8.01918202302663e-05
6.66063648726638e-05
0.000131545419177382
0.000115847031683573
5.11395464062645e-05
4.49624837587016e-05
4.07975741081999e-05
1.64699543701772e-05
2.0511124952326e-05
1.38609787348831e-05
6.23983932460691e-05
-1.16369769706475e-05
2.6654927162772e-05
4.91495415147215e-05
2.43838571637556e-05
3.09952132547662e-06
2.1290341807863e-05
-5.52358705292341e-05
1.45190216442282e-05
8.30694932517078e-05
-1.77882894829684e-05
0.000100584753892765
0.000100721512554784
9.5785772015043e-05
5.05332981205201e-05
5.22027631098905e-05
0.000107090873795643
1.93286461653725e-05
6.80086590835121e-05
8.01441944669664e-05
8.85297149117328e-05
3.56447284140686e-05
5.46947107369201e-05
3.28703061897085e-05
7.98917146455903e-05
0.000141372761396026
3.25873099833042e-05
-3.44383016554064e-05
7.78735190227005e-05
5.4050931869605e-05
3.31755038407727e-05
0.000107900852124894
6.02836255524952e-05
5.58955896515882e-05
1.80489047816589e-05
5.33821459464102e-05
2.11776221725682e-05
-2.03522823179083e-05
2.19868116533177e-05
4.68635558282227e-05
0.00010790100329802
1.41464104504801e-05
5.19029216196489e-05
4.80173681284742e-05
9.49552868587813e-05
4.94175318975336e-05
2.89395089101884e-05
4.1063605131969e-05
6.4542926872883e-05
6.07245107507035e-05
5.88227370555961e-05
3.7613802394595e-05
7.98243542052041e-05
8.91565918190888e-05
4.09976568394523e-05
6.27688966752045e-05
3.06797773483511e-05
0.000120268960413777
0.000118448465688524
4.78348532871903e-05
6.71980830042691e-05
-9.345994408067e-06
4.63635599193093e-05
3.9891653460537e-05
0.000126450188718844
0.000117147677025318
8.52669454792356e-05
6.73034284094416e-05
5.17682031199824e-05
1.65397110416049e-05
4.43605107804771e-05
0.000180254191478192
3.46335401050057e-05
4.53290931215153e-05
8.99813674093188e-05
3.00899109317025e-05
-1.39682758717564e-05
4.89800570411593e-05
7.17863080809517e-05
6.99284853748513e-05
1.96830198453779e-05
0.000101016701575082
2.35121294626869e-05
3.85700358752166e-06
9.55995570420607e-05
5.4180249657619e-05
8.10065910955699e-05
3.90114258624197e-05
0.000102132927778029
5.57974977595301e-05
6.83398582426481e-05
4.04641157984044e-05
9.36759701132036e-05
4.29474549698229e-05
6.93420101922158e-05
8.564611862002e-05
5.20871145054007e-05
5.97012862916407e-05
7.51544292132023e-05
5.11874403550715e-05
7.80327496245667e-05
5.6098346399656e-05
7.06024768587408e-05
9.71058441795172e-05
9.63958908329526e-05
8.59359953674351e-05
0.000100727336904282
8.12789221490441e-05
3.20365819793499e-05
1.50964939266296e-05
9.15976405460294e-05
4.17560893141983e-05
0.000135209694440359
3.46856175592495e-05
2.7021269761994e-05
2.97419182029108e-05
1.88399655359244e-05
0.000105841080662305
3.42739873602662e-05
-2.8605938749284e-05
2.97660104040623e-05
5.24848517143932e-05
6.75742906638939e-05
5.2029495374924e-05
-1.8485359902799e-05
0.000101378512202059
0.000114714704668011
5.63632031837836e-05
6.56723543755981e-05
9.73026678633526e-05
4.02525132933942e-05
5.54913430997394e-05
7.98611317895726e-05
4.37212050135655e-05
7.92798552935826e-05
4.99420335894624e-05
2.48396684140073e-05
9.9202632215259e-05
8.65763248831535e-05
5.00072529026109e-05
5.75495304827831e-05
-1.49398281040809e-05
5.85760035174214e-05
8.74975252861722e-05
8.5678651784794e-05
4.67877975932705e-05
-1.13802481064706e-05
4.30381373888773e-05
5.55346527928976e-05
7.23732066308133e-05
9.87308415640333e-05
7.77364984668958e-05
2.42338796913857e-05
-5.23314567506096e-06
0.000129851255460695
4.92387105208659e-05
7.49027368533759e-05
2.82871889950789e-05
8.55858991580858e-05
5.23164749395426e-05
1.65516856039779e-05
1.14914395456751e-05
5.52128667424713e-05
7.07389504277601e-05
6.02965517489004e-05
3.85680070618079e-06
7.74671808270049e-05
3.1481120984081e-06
8.78139322874764e-05
4.53275937569471e-05
3.72658891349425e-05
3.88759469073318e-05
9.55156071879939e-05
3.77795634046451e-05
4.49335038672186e-05
5.80286205233424e-05
-8.99968190248349e-06
6.79145940995048e-05
-1.57146268218314e-07
4.79787218000931e-06
5.66853784403077e-05
3.86833755274805e-06
0.000133499263517683
3.46256426903131e-05
3.76858814641389e-05
4.10053430343755e-05
5.25068604587737e-05
7.91296683924e-05
4.32224766583906e-05
0.000101762892522421
3.71374096058086e-05
8.31757413260087e-05
7.71035024199389e-05
4.69249123244672e-05
9.88495342026811e-05
5.18826617761891e-05
4.74450238877354e-05
4.43473759150798e-05
7.40584117153571e-05
3.38178013099097e-05
3.51009542139594e-05
2.90097424041491e-05
-1.4239912148363e-05
6.66059808447292e-05
2.3020720576713e-05
2.90650492910036e-05
7.4823808083793e-05
-2.8515273687507e-07
0.00010473570516193
3.4059226278759e-05
1.13644522142701e-06
2.41858210710869e-05
6.17881952456935e-05
1.85631337529034e-05
6.05771929541441e-05
4.72313606897397e-05
7.73030442775104e-05
1.87156281382059e-05
8.51667722533447e-05
4.67765099367188e-05
-2.57125197084399e-05
7.35005827502403e-05
2.16632520792643e-05
1.23357800508537e-05
5.71662745368651e-05
8.99369490730738e-05
7.24944706721219e-06
4.30358833298616e-05
0.000118705328637822
2.69171423561516e-05
9.43753450794898e-06
5.15261829122316e-05
8.2251339118058e-05
6.62848017459305e-05
2.58993637662736e-05
0.000111322202218984
2.92365934091776e-05
0.000103334148062585
0.000118848177437775
5.94710157623912e-05
0.000101008157462059
5.14507904298939e-05
9.72612741363228e-05
4.95725194560034e-05
5.73429506779618e-05
4.35579632903803e-05
8.11476584060543e-05
4.78116032537685e-05
8.67853400348684e-05
6.03635144033859e-05
8.82961805946636e-05
9.34929380387017e-05
8.02720619923324e-05
5.09542566475671e-05
9.63719042549079e-05
6.05239642243795e-05
5.66158315629276e-05
4.77503266326892e-05
3.40497224470873e-05
2.03390071993744e-05
4.85736177108698e-05
-2.40307981585625e-05
4.04954892925155e-06
5.5733265301571e-05
3.93491879035699e-05
3.40767211752485e-05
3.38569893571414e-05
3.15608109221872e-05
7.05308984045726e-05
0.00011726504444053
5.60685073269877e-05
6.13968146267075e-05
4.85262422299731e-05
6.11203166694197e-05
2.73586841359706e-05
6.39221845271556e-05
2.22254655415176e-05
7.28784863071748e-05
3.70848438247695e-05
7.53579608719605e-05
6.66113288103594e-05
1.07941084842417e-05
6.21786922031794e-05
4.53571889699222e-05
5.62854424988889e-05
7.74322765686778e-05
7.59077990969192e-06
7.99709168668599e-05
0.000100247270686427
5.10471186525204e-05
7.48879679290873e-05
4.00540516367316e-05
9.62419133268862e-05
6.46238234697663e-05
3.58078373731184e-05
2.55041285952298e-05
1.79612838986877e-05
7.08431072617406e-05
3.08814163785257e-05
1.88836737148956e-05
9.50113520015074e-05
3.63252598485242e-05
2.97343483350671e-05
6.60608399225346e-05
3.0227595892115e-05
9.09805133683816e-05
3.73838638268098e-05
8.45976628545732e-05
-7.6150846866967e-06
4.77443332275134e-05
5.19222894183033e-05
9.11413492391855e-05
5.37694516388027e-05
6.34670386946079e-05
0.000116130711120113
7.72006897961618e-05
-1.64719725433187e-05
4.66023131118928e-05
5.04113079238316e-05
1.82124441368556e-05
7.04675867618461e-05
5.7723264217318e-05
6.7593528772852e-05
6.3642802531259e-05
9.61695853827847e-05
7.05969128721657e-05
1.73788465480283e-05
0.000118917427524589
7.18977809791881e-05
0.000133441089291483
3.94838989062799e-05
5.89474486187803e-05
5.65519378876246e-05
8.71765120635436e-05
3.19206492837974e-05
5.35180658105618e-05
-1.02852334203275e-05
1.91797761495849e-05
8.33999569596287e-05
5.58453127591618e-05
6.35770034573071e-05
1.43860651090826e-05
9.45796804240854e-05
5.85335290957099e-05
6.29453116119523e-05
2.67699395770107e-05
5.03406659364905e-05
8.26827014472403e-05
5.12320820880346e-05
9.00171037654296e-05
6.94857653700042e-05
0.000129147040570469
5.49903274416967e-05
2.75570840368668e-05
3.26026135504134e-05
1.56710879327966e-05
4.21942157729104e-05
6.12183531842326e-05
3.03883122793632e-05
0.000138285656135617
6.49074757093198e-05
0.000150850937605217
2.05137957096004e-05
7.81221692926452e-05
0.000123871017249812
5.19767234925763e-05
2.09081942103735e-06
6.23789892154558e-05
0.000100816841826346
0.000136034745513194
8.0603038545629e-05
5.56472578784805e-05
4.93572921040403e-05
5.45208119849154e-05
6.41863492466117e-05
3.98458241366504e-05
8.98915273420292e-05
2.71476300045954e-05
8.99932378289311e-05
1.2851823657375e-05
8.93574099716558e-05
5.35547718822727e-05
0.000101543497159976
4.33705942727987e-05
7.03001969131178e-05
8.36327606990642e-05
9.5496876767517e-05
0.000127249649110274
0.000101819325063572
0.000134179346489356
6.04396748721224e-05
-2.39402824406867e-05
1.63132084582414e-05
5.42050304101136e-05
7.39217380360304e-05
4.0323415990991e-05
1.50997826654541e-05
0.000139069145580659
4.11355125876963e-05
5.12068062646107e-07
4.92528871702472e-05
4.79503995369181e-05
-6.06453623604496e-06
7.85449198337454e-05
6.16190975157145e-05
1.4305376609214e-05
2.71096267294593e-05
2.4413740118211e-05
6.04686310781633e-05
-1.19068539143264e-05
7.18017667040603e-05
5.47663969728369e-05
6.52907190483749e-05
4.03385487611187e-05
5.60276323581339e-05
-1.0140285752872e-05
2.72648686077049e-05
7.19290899277871e-05
8.99499807298941e-05
4.53596886233409e-05
4.70227301758794e-05
-2.55180321673345e-06
6.58428489154104e-05
9.86654880038828e-05
4.04170860638479e-05
8.99639048015913e-05
5.25108001389941e-05
3.8902923835154e-05
6.94121457050539e-05
1.35455444066663e-05
4.25462781383286e-05
4.13644505499713e-05
8.89526106286379e-05
-2.46707821814996e-05
4.58611529838412e-05
6.02121220860511e-05
7.40195321029091e-05
3.68587884911981e-05
3.84347077527153e-05
4.35736290787203e-05
1.53742664466497e-05
2.01729526514889e-05
6.03127574752089e-05
5.92857704124092e-05
7.51264319874362e-05
7.29436526665301e-05
8.82469133508915e-05
4.83516311769756e-05
3.58646615766631e-06
6.51195583490893e-05
3.51391036358135e-05
6.31484998585439e-05
4.5726717844011e-05
7.17662054418803e-05
2.67790149096534e-05
5.29760552956137e-05
2.32230691236514e-05
1.51238565272335e-05
6.00149592974322e-05
7.61643295831286e-05
4.63624966885009e-05
8.35157506831701e-06
3.36420981678663e-05
6.62142415392457e-05
7.17350222838265e-07
6.96529313864864e-05
0.00014066185715449
2.162567590174e-05
0.000114131659257938
6.92668480833382e-06
1.66260028363364e-05
8.09374316391348e-05
5.08276304074792e-05
8.99366186344685e-05
0.000119526654909413
0.000104443185610909
8.84754394487546e-06
7.40214428695864e-05
4.05913497683036e-05
8.05174482839565e-05
9.0251010490078e-05
0.000102473104251759
8.22777407606151e-05
6.13318217707142e-05
9.1304731844162e-05
5.32793251736767e-05
8.82612700019628e-05
4.23745700232313e-05
7.84827990897283e-05
7.70672546369764e-05
5.50922331767556e-05
6.80145143909051e-05
4.09468367317916e-05
0.000121620505083061
8.05099322144785e-05
2.25409553361337e-05
7.89080880359059e-05
7.24042089646019e-05
-1.88661401326183e-05
-5.37596337608507e-06
7.22048280008311e-05
-1.19659650422712e-05
5.2202258177597e-05
7.01669916853256e-05
0.00015268170092733
7.18239694278985e-05
6.6542402161599e-05
6.74669014754128e-05
4.32384943573372e-05
-1.39149122680532e-05
5.54260137209238e-05
2.81865857829996e-05
5.13848778522057e-05
6.87131851347697e-05
6.94655862625341e-05
3.94754195691973e-05
5.01706087314892e-05
0.000104457102631198
5.8224418111434e-05
7.70947072575367e-05
8.9174257941965e-05
6.14425870653009e-05
5.08350192498904e-05
6.93843738476365e-05
6.8186551858857e-05
7.07757547122291e-05
7.88309762011811e-05
5.46923510994762e-05
6.92143455620036e-05
0.000106918737865489
7.58420475225652e-05
8.94731389530637e-05
5.94449152231935e-05
3.96568378429544e-05
4.76502173766985e-05
0.000109217420558334
6.26957714750041e-05
4.00550168723222e-05
0.000139105863449124
1.05376028979051e-05
3.48366710240475e-05
8.16697226348994e-05
8.63688825053626e-06
0.000108556935213634
6.09419719650505e-05
4.42181745238542e-05
7.21861358871792e-05
7.62338675478042e-05
4.32537064371711e-05
2.89697417402231e-05
3.59264173731853e-05
1.13561755039899e-05
0.000116772548305014
4.02611583974531e-05
4.91775054497528e-05
8.56053399880602e-05
2.24168557102251e-05
7.4232470853385e-05
5.24858121647384e-05
5.35825589171225e-05
5.36378648596755e-05
3.83348379810637e-05
6.10530714225325e-05
7.09216695771173e-05
5.16332178976667e-05
3.13941661454166e-06
5.31136047977738e-05
0.000101011804910329
9.1389012402628e-05
1.91838376558894e-05
7.98525151154204e-05
6.70902623413071e-08
5.38289792158452e-05
-1.41414374545818e-05
4.85905636613296e-05
6.99556385608194e-05
3.89514063892348e-05
7.05012244713956e-05
4.32975141294242e-05
0.000100040694423936
0.000109771349294377
7.9295193148771e-05
8.68113373959008e-05
-2.06228237544291e-05
4.12845543317753e-05
5.09429289119983e-05
4.77779457991078e-05
5.23141665944739e-05
3.83975107382061e-05
8.7723496188875e-05
2.51986407834877e-05
9.45025988844401e-05
3.04327820453972e-05
-1.02877405549568e-05
3.91167495260482e-06
3.82194443626813e-05
0.000110170110183131
5.95348665823057e-05
0.000118366655513453
2.63215453441031e-05
6.94030921202624e-05
4.30402534260126e-05
1.65547499396398e-05
9.54919426845302e-05
4.74640301266551e-05
5.2706490617366e-05
3.60732767283011e-05
2.61010002471018e-05
7.0649344751274e-05
5.40660269373372e-05
2.87586254194474e-05
3.32148131860946e-05
5.05861630845272e-05
5.49072422880985e-05
3.91550435482437e-05
5.13881471023527e-05
2.20084440045177e-05
5.11664167746641e-05
8.66390287508603e-05
9.81724676148951e-05
-3.98394634649471e-06
4.4861722364975e-05
-1.08766004546285e-05
6.60361311713441e-05
0.000121930670813807
0.000122283161159926
0.000104277502043995
6.61726729740442e-05
6.17861266593823e-05
6.28191374404793e-05
0.000117623629991802
7.95431300461735e-05
0.000143929210983951
1.67931896652154e-05
6.46304535319347e-05
0.000134817248128067
5.21424626198773e-05
8.96259786385226e-05
4.15385082900556e-05
5.59654069470814e-05
6.1409616383203e-05
5.09453540883783e-05
7.81353346117233e-05
5.27425572038013e-05
9.24285847016537e-05
4.25323196666126e-05
8.06618157727112e-05
9.50510941200986e-05
4.34073148759299e-05
7.36989978464757e-05
3.82218302509689e-05
2.70524755248208e-05
4.73649956070422e-05
3.67034725505033e-05
1.94746127149275e-05
3.69758654409453e-05
-1.18321877797722e-05
4.57055309242078e-05
5.6830553897645e-05
7.91062369857635e-05
5.23670257685204e-05
3.75890169991456e-05
8.97014045998082e-05
2.65995786241788e-05
-1.72891869085689e-05
4.56991466232529e-05
2.98926716079387e-05
5.62626464521139e-05
6.75390023210772e-05
3.10814428658154e-05
0.000108818071739736
7.01963177696524e-05
1.04858581328502e-05
6.07928785175158e-06
7.71782309275694e-05
6.62248558722466e-05
7.06340738505703e-05
2.78648937817041e-05
6.34135527655929e-05
4.32895879484334e-05
6.27795288260004e-05
6.33764805306127e-05
7.34351252415706e-05
6.50881607502268e-05
9.2126162476293e-05
0.000112725785209122
0.000110704767790889
5.23454050813774e-05
5.13340485506707e-05
0.000118350383556624
8.05620341700632e-05
3.93201292929622e-05
7.59597813629573e-05
2.24290600847001e-06
6.61114558900503e-05
0.000114969344364821
6.43104020570567e-05
-2.11039385252679e-05
3.44946766833805e-05
0.00010420815612854
9.36191489199541e-05
3.16099204536688e-05
6.01583798290514e-05
2.91187190764741e-05
9.61759667913115e-07
1.41561055782366e-05
3.77864181496023e-05
3.58126554781312e-05
7.11598791288382e-05
2.98249627757226e-05
8.57678903910321e-06
4.00337796715289e-05
6.55792081339875e-05
4.17962193016638e-05
4.1804822037633e-05
0.000101882372360388
0.000132771911317214
4.79165742449603e-05
7.3772338404313e-05
2.28757742962127e-05
8.00060587755674e-05
2.41672195854141e-05
0.000110366806176097
1.08357508971941e-05
4.85129207769999e-05
4.14642580217112e-05
8.76405332582887e-05
6.54884574168643e-05
7.79502854265094e-05
4.04967439296348e-05
6.51824344245914e-05
3.90882825429134e-05
-3.88381366726361e-05
6.47626967410696e-05
8.24706411775516e-05
6.20851132564711e-05
5.67777177309874e-05
0.000104356176225849
6.83885914410492e-05
1.16000927361871e-05
2.64664221938879e-05
0.000116399881909661
9.43689952255159e-06
3.20207353989311e-05
2.61719652523469e-05
3.84647683581314e-05
4.10759216137806e-05
6.70867534755593e-05
3.16596704713549e-05
8.35253885732326e-05
2.49437894764338e-05
8.47746541576807e-05
1.31586367418124e-05
5.09762232739807e-05
3.24536755648328e-05
1.77859513247259e-05
0.000100558562309754
-1.78984751952015e-05
4.54841129909328e-05
2.53595278502946e-06
8.42076729633047e-05
5.76854028244902e-07
4.85099636225994e-05
4.35146539931461e-05
5.47975468991484e-05
-6.13097682339e-06
5.85516849505914e-05
6.97221050725894e-05
6.45593898261492e-05
7.59757717559216e-05
3.93376078381342e-05
3.47527313761415e-05
0.00012728326012498
6.34093281631156e-05
7.28394648312276e-05
8.56851982466852e-05
0.000100318536643469
2.11550667561987e-05
5.78675064922569e-05
9.49498697268277e-05
4.81355768494935e-05
4.89214370128267e-05
6.49120760871939e-05
3.0244077850602e-05
7.90583922010522e-05
8.28256616928809e-05
3.01878875190165e-05
5.29592816653498e-05
3.04491521081448e-05
4.02626137479668e-05
6.91412339617616e-05
2.25253522669441e-05
7.5973676053708e-05
8.49215718240489e-05
3.5650984780083e-05
-1.11737073325209e-05
4.60329259920865e-05
5.25404590622945e-05
4.37476907474239e-05
8.34074357185593e-05
5.85396583339109e-05
5.57608375765746e-05
2.36261237436332e-05
6.11764323229326e-05
3.27608955709832e-05
4.86753007355823e-05
8.80366533850609e-05
-2.75719493131304e-05
8.72497139928899e-05
5.9535640796738e-05
8.64884897326851e-06
6.74205662208017e-05
3.32917914554779e-05
4.94966379119254e-05
7.86765670177267e-05
5.3644828637187e-05
8.85424244585217e-05
5.92685644364008e-05
4.08773369309358e-05
5.00811059188019e-05
5.45213243450938e-05
6.17942499123526e-05
8.21710406833575e-05
2.01218877813037e-05
7.32000409751751e-05
8.62669774767424e-05
8.68994843208005e-05
2.17585962306858e-05
3.5319210406744e-05
5.77449376554406e-05
-6.00728549239359e-06
1.51959571073274e-05
1.91222876913306e-05
8.19270458358511e-05
2.64216462545249e-06
6.68471572942123e-05
3.07838413682405e-05
4.43642396666769e-05
0.000112419403096394
4.86550969958442e-05
0.000112309049751746
-8.04852554632224e-06
7.92828160326314e-05
5.39860410184434e-05
6.80872370022776e-05
8.72536884312257e-05
7.42978409049056e-05
7.36662931842203e-05
6.05470934529079e-05
6.76084000755342e-05
5.92008900823838e-05
0.00012739511873982
0.000114621676940012
5.25992586781567e-05
5.19513144658432e-05
6.04147944311139e-05
4.67535031895351e-05
3.2634861431872e-05
5.95977014075512e-05
3.53484467516225e-05
2.58348893803159e-05
5.74950241434214e-05
4.88860875025549e-05
6.3351591311642e-05
5.56580611900301e-05
0.000104150176368998
5.10526882458911e-05
7.1845871966798e-05
8.49090082463631e-05
8.72917168211786e-05
6.78596804278787e-05
5.36932588768863e-05
8.5508766146588e-05
4.92017009605541e-05
3.14923623838262e-05
2.18831240568308e-06
7.84994205360652e-05
7.48461909720289e-05
4.80377243832537e-06
6.0482093523894e-05
2.37113170575082e-05
9.08023040314901e-05
5.65405954058786e-05
6.41671860804041e-05
8.61886924098446e-05
0.000111842212191342
0.000124495301245352
0.000103500213913084
8.3441617364071e-05
7.93268678184981e-06
6.25346441510726e-05
6.188819407782e-05
5.62653946701081e-05
2.46043218628933e-05
5.13536219831281e-05
0.0001188642778326
2.92414686160876e-05
-4.50109581668636e-06
8.33422709817736e-05
0.000110740751032451
2.23719136139887e-05
2.68277175450909e-05
3.61304602663901e-05
6.97085540966656e-05
1.86574890733449e-05
6.89193354850023e-05
3.93748186302995e-05
6.81491759322594e-05
-1.12332901329151e-05
6.1043076428273e-05
-1.66392131987686e-07
1.0309582198495e-05
9.49175138995391e-05
1.52412685042891e-05
7.78125930936881e-05
3.29774739282925e-05
6.57884423810344e-05
2.16277262430422e-05
2.86594930104431e-05
5.16949280827492e-05
8.56877617570938e-05
7.32940694934347e-05
2.29377298630103e-05
3.26808364725813e-05
2.60864064232171e-05
5.02914447170309e-05
2.59365356631865e-05
7.13422961643214e-05
3.49666048837469e-05
-5.11062480696807e-07
7.63083929837007e-05
5.78727847551812e-05
2.72605734463537e-05
3.02369764731655e-05
2.22124811662284e-05
2.4209747504953e-05
5.08707412900086e-05
1.50086087181517e-05
0.000119790328944614
2.36003703526336e-05
4.68365226306086e-05
1.02571891784777e-05
1.99632302946559e-05
2.94476784644542e-05
5.33821940164618e-05
6.46299511100139e-05
1.92146384901327e-05
9.58627588321191e-05
7.87378268136798e-05
6.4451304982152e-05
8.5983637421028e-05
3.08964136539257e-05
0.000137975631472617
2.16632368583043e-05
6.84209726029289e-05
6.82404660223895e-05
5.1183467244072e-05
0.000130683658395081
4.99459335458199e-05
0.000106712763131447
7.93247424558993e-05
5.41636552424342e-05
2.12756301916001e-05
0.000113966089665706
7.76814835804224e-05
7.54473987337806e-05
8.09850058061423e-05
6.7695394872915e-05
0.000115769966154053
6.36112006877458e-05
9.37383250273292e-05
5.98534815398669e-05
8.66095009488826e-05
0.000102761376449647
3.88920563724784e-05
1.10379739854446e-05
8.78111791872699e-05
7.78846807556842e-05
0.000130973176506972
7.23743436016021e-05
6.23558601470066e-05
3.90485262802631e-05
3.70436380444062e-05
1.07101940997646e-05
8.58833219440094e-06
2.00739035698173e-05
4.72184384499548e-06
6.70573484661179e-05
2.62834537346664e-05
0.0001102998950308
-2.08380500365064e-05
0.000108257007702236
5.38523709392317e-05
7.42433320767583e-06
6.81050433814877e-05
2.33317447919046e-05
1.69662770032764e-06
0.000112891926816813
7.20858950121916e-05
3.24321966376264e-05
7.52736464022193e-05
6.6323291168468e-05
8.32849800056973e-05
8.44600301044099e-05
5.58416914727807e-05
9.83530798630583e-05
0.00015074910287281
2.8119187926606e-05
7.7143512869498e-05
8.40984572537148e-05
0.000101935028147923
6.20967642985453e-05
1.41716578635747e-05
0.000112504118811736
4.30078488206475e-05
5.091792513132e-05
7.02403862845738e-05
3.27892860655069e-05
1.78149812406412e-05
8.40078994527406e-05
4.50901509627145e-05
2.43298844592172e-06
3.8338433782168e-05
6.24921647411024e-05
6.98499049602593e-05
2.15477174095745e-05
0.000107611575084826
4.89199918676072e-05
6.2202890085061e-05
8.07972926931868e-05
0.000117215572124908
6.87748472334715e-05
4.31758899282638e-05
3.09240942775962e-05
-1.26347200308732e-05
4.05832582413627e-05
5.35483113878553e-05
2.83925527978985e-05
6.47749279453866e-05
5.2091168575125e-05
8.7414844882419e-05
5.03236697511012e-05
9.67325439456281e-05
0.000101597966089116
5.24641289786643e-05
4.50712575890992e-05
1.3836949581122e-05
6.47906983417754e-05
0.000120005914510418
5.87259665150559e-05
5.60947215972802e-05
8.46708335916429e-05
5.30101403745339e-05
7.28358370476976e-05
5.06303696611807e-05
4.57890075469695e-05
0.000112714780071444
2.22808499084573e-05
4.04968657571161e-05
4.59450275173926e-05
4.88983599350631e-05
0.000162668851678196
0.000100612930754735
0.000107635615614207
7.8165472321373e-05
4.83690698624535e-05
4.52741345045463e-05
2.46461554132638e-05
7.05986797434627e-05
3.38326164872118e-05
5.38126883315557e-05
3.16706528578537e-05
9.66675202568577e-05
2.70528896929923e-05
2.484088145706e-05
-2.22535190298026e-05
0.000116848688855402
2.98355115932894e-05
7.12551531951187e-05
4.17542342069685e-05
4.73867376127415e-05
4.4841521574724e-05
3.79751732725232e-05
-7.3334779097918e-06
3.16134128383436e-05
6.87479080319677e-05
8.32656766757871e-05
6.08606235241221e-05
4.43999810863857e-05
5.52531459111433e-05
5.89159029977326e-05
5.78175668753848e-05
8.99337019461771e-05
6.35015030760565e-05
2.94024653214411e-05
6.27823616077227e-05
8.52136000979648e-05
9.80834865843477e-05
9.30303698484236e-05
4.78071921256164e-05
6.82503031017826e-05
1.59664922725494e-05
3.21870672000138e-05
4.61973414331136e-05
7.50105477043102e-05
2.80643988938855e-05
9.19673292706052e-05
3.98480504786195e-05
2.59883981187578e-05
0.000131578503468214
5.93804412913507e-05
5.14816418709912e-05
5.84426797517071e-05
8.21232386823075e-05
3.37347983984246e-05
2.43632776500083e-05
7.40440287582953e-06
4.06458731837544e-05
2.43480409861564e-05
3.22677463709981e-05
5.35922510633794e-05
3.50080700542762e-05
7.08617086697021e-05
6.65221656329896e-05
3.56076420854219e-05
3.41104639016772e-05
8.05231906372266e-05
1.58509429257649e-05
4.00465805198208e-05
-4.44906026880351e-05
-1.63407216545231e-05
8.74256830860992e-05
5.07113694878111e-05
2.94708300808441e-05
4.73682063106283e-05
3.49172555412719e-05
8.27794278966156e-05
-8.67707627720597e-08
6.04000526829817e-05
6.79320566908038e-05
6.7981929735622e-05
7.63832427035392e-05
6.72006665296928e-05
8.29088690206684e-05
8.01542865233314e-05
7.43378647567186e-05
0.000104942207746295
8.94320909994082e-05
0.00010507546515271
8.03223973264421e-05
0.000105842817943356
6.11266786157277e-05
0.000138208851818989
8.31820441779252e-05
5.98027559398855e-05
2.72555656678152e-05
5.52876269757862e-05
7.81927390888811e-05
8.23766898284636e-05
7.93169127289111e-05
4.72330488377974e-05
5.24404843660427e-06
1.30417661720222e-05
5.73745639468019e-05
6.96690313203621e-05
9.71563351114732e-05
2.80323346907963e-05
7.98937675980892e-05
3.72966176235288e-05
4.38816499608629e-05
8.33809583405825e-05
6.4274548631276e-05
7.36800122203234e-05
5.31064536724828e-05
2.78580675908172e-05
4.72745269855637e-05
5.27635036409353e-05
3.16505252021091e-05
8.12379249018363e-05
5.57192620943728e-05
6.69762477024956e-05
1.11534218007088e-06
4.47557035988876e-05
8.10528678438658e-05
4.16146996129517e-05
4.52269808903891e-05
2.62208697053664e-05
2.26815961830914e-05
8.11697686681495e-05
3.40939370964798e-05
0.00013178048079702
2.75406935725125e-05
4.9184325774556e-05
0.000104945405526708
6.02783693715497e-05
0.000109865691682071
9.79281722710476e-05
0.00013631613331006
9.7028174932985e-05
2.90323585007505e-05
8.12709995465777e-05
9.57024265243321e-05
2.65252701690218e-05
0.000130680695644019
4.80108422535039e-05
3.27630451619886e-05
5.33210132029694e-06
7.8911529570976e-05
-4.81969832239341e-06
6.99764885666613e-05
9.54583659790744e-05
3.48837831064971e-05
5.41988523495299e-05
-1.07355428778708e-05
2.03478946542393e-05
-1.16400657557467e-05
3.90025015342312e-05
4.11122317956948e-05
3.17626027089704e-05
-4.41663960056824e-05
6.18669425699248e-05
4.12302415951057e-06
4.38023864845737e-05
2.35771996154531e-05
4.7674294285452e-05
0.00010050223134567
9.60096781599729e-05
9.75250377240893e-06
0.000105474330945254
2.69393087807405e-05
7.76768102800457e-05
0.000108352759611779
4.58941314380969e-05
0.000125181892798614
2.92608822989477e-05
9.53769893331514e-05
1.89300050625813e-05
6.06144299012313e-05
8.35569195178652e-05
4.87552432521137e-05
3.37486256746979e-05
6.76770115795174e-05
4.77004908303441e-05
1.32936477381058e-05
-9.68484772952014e-06
7.78001789708089e-05
0.000100953990280802
9.73921105192336e-05
5.19841077145504e-05
1.41139392134279e-05
5.60892685247162e-05
7.14968070242418e-05
4.42424631507338e-05
4.11736430138498e-05
7.3968086861037e-05
-1.0238490485909e-05
8.16855805005612e-05
5.55572383579521e-05
4.00312563891934e-05
3.99146746763005e-05
5.19908750199725e-05
7.2074245604187e-05
4.85156463989672e-05
6.41931719006864e-05
6.0288179241179e-05
0.000104564552980537
2.69689446371439e-05
2.86749549001626e-05
1.9995696982559e-05
4.13093717769321e-05
1.14576514043511e-05
7.8464640888678e-05
2.57606025644587e-05
0.000106935454348153
0.000114198948639547
2.45680745402942e-05
9.77543732453125e-05
7.48336500993494e-05
9.75879869484866e-05
8.3443747196167e-05
3.47361532928837e-05
2.30670086913594e-05
0.000120686514193155
4.05188589460567e-05
3.92769317431285e-05
2.32391899025631e-06
8.21861260701963e-05
4.62650641812465e-05
8.86648343687295e-05
0.000118615475902152
4.59070822542132e-05
8.01501602040567e-05
0.000152228194817599
5.31028753632631e-05
4.32651327268214e-05
-1.64760416014934e-05
4.62535475368482e-05
0.000104476190175158
7.36287454261022e-05
4.74932801246076e-05
-2.87679625504563e-05
4.86099871917643e-05
6.62655512939745e-05
5.39017872777653e-05
4.27219713944602e-05
4.45602005009425e-05
7.10630361211755e-05
8.50362760909871e-05
1.91183516448006e-05
6.35509456214061e-05
5.94115243212354e-05
9.59728396832817e-05
0.000104429895970551
1.56190567229173e-05
0.000116516911321538
1.10167612064489e-05
5.32032806357523e-05
2.73044757771542e-05
8.55812181038573e-05
7.23852387469738e-05
6.72707106026988e-05
8.73547066634532e-05
7.47970290534128e-05
1.76038057381668e-05
8.37222077515983e-05
2.44741066321517e-05
4.78816565453359e-05
1.3811417461873e-06
4.46234371324274e-05
5.17122159530693e-05
6.32570948355986e-05
6.10104541234597e-05
5.59287288798012e-05
9.76352861176161e-05
7.22363441565688e-05
6.24540252138592e-05
6.57552183102481e-05
2.44657604704062e-05
6.9018669422992e-05
5.9884428106193e-05
-2.90423547224665e-06
6.95836124118949e-05
0.000123824802363308
8.98064875924639e-05
4.91036550692259e-05
5.09259679650029e-05
7.36202987126743e-05
6.07844017340435e-05
5.60577152323408e-05
3.15201161388373e-05
7.91062523185341e-05
6.48086551453786e-05
0.000108256047747314
7.717868409584e-05
6.47351130529639e-05
6.01521284369915e-05
7.32340916870361e-05
0.000103744533169822
3.42231197629229e-05
7.92822330268251e-05
2.7492839379318e-05
2.95639753522485e-05
6.19422038236182e-05
8.45809799605646e-05
8.07446666664534e-05
1.0263463727444e-05
3.75015400416107e-05
0.000115517620869492
5.44312818148472e-05
6.18637056595038e-05
5.04914789733275e-05
5.75021607510871e-05
0.000102094096353136
4.90423013623411e-05
6.20349516201733e-05
3.78524466941802e-05
-1.37148226388434e-05
0.000128182635764466
0.000102865045391437
7.9549659194142e-05
6.39028865174826e-05
7.13752134731566e-06
8.25052086665634e-05
3.99908372630445e-08
2.70627748490321e-05
0.000153018620253204
0.000109709699636015
0.00011733624434722
0.000106797586281891
7.87692795472054e-05
7.8752716202107e-05
-3.39162775295183e-06
5.10283949625921e-05
0.000102644630117165
6.94049969218854e-05
5.70697201134985e-05
8.90267694809129e-05
2.24606521319403e-05
8.80384620766628e-05
1.78032261741599e-05
8.66099090547337e-05
2.64093506643468e-05
4.66265090255794e-05
-1.1108010060504e-05
5.69905631248086e-05
9.38857087770353e-05
9.98760207829366e-05
7.20700224170452e-05
8.98035420654714e-05
8.75631813863173e-05
8.43844166233328e-05
-1.07127671059829e-05
-5.70487614822634e-07
6.6380252930421e-05
2.06260184255894e-05
-5.42676082877766e-06
0.00011294906051801
-8.91291800299934e-06
6.07355663940067e-05
-2.3384042666996e-05
5.1007256772482e-05
5.58369740390613e-05
0.000138324013146089
5.86110370632076e-05
7.30038386693761e-05
0.000106772074664038
6.86066497636693e-05
0.000112550093341106
-1.94748577590206e-07
9.68782740604189e-05
4.02876579720858e-05
8.05016796993779e-05
8.04189910424279e-05
0.000118127258582369
2.99960260700712e-05
8.06828844391145e-05
6.85849049953887e-05
5.68659356150673e-05
5.50320571062177e-05
8.0916980268216e-05
7.40345094191124e-05
2.28935170895378e-05
3.39703892465985e-05
4.95842434993797e-05
5.04556259237836e-05
1.67820192549821e-05
4.90361279759112e-05
5.0066591722378e-05
2.47960660489562e-05
-5.48727793453404e-06
2.2459198196693e-05
4.67462462207943e-05
-3.43682581908109e-05
-1.38189624253486e-05
5.33730634620036e-05
6.73698012027323e-05
9.96207852177197e-05
1.76550610869327e-05
4.68665299016827e-05
0.000101682501631042
4.28671013469653e-05
3.50419321581085e-05
5.66079949511621e-05
4.77172581235388e-05
9.9601403466319e-05
5.41534139041824e-05
0.000119897022727533
7.90598468905311e-05
3.64465682894549e-05
8.93595748590329e-05
3.42347364396164e-05
9.75093472823352e-05
4.7909425037194e-05
3.27399100914549e-05
5.60576812873995e-05
2.73472581203909e-06
0.000163869653438749
5.9756303449075e-05
0.000109214538985216
0.000109989828075466
8.44508587593385e-05
5.43297635391295e-05
4.061335900723e-05
1.32082092711654e-05
2.51902185645657e-05
5.57924021016485e-05
2.03132202445332e-05
0.000128079194191324
-4.85668135846629e-06
-1.91066370417514e-06
1.59630574436254e-05
0.000106207928979151
5.33960112702578e-05
6.80001436195941e-06
8.43080630145331e-05
4.91994937932485e-05
0.00010213420154065
8.65738295059461e-05
2.3587974957805e-05
7.76355306502357e-05
0.000102576931386591
0.000104283560256602
5.79269893016775e-05
5.80422440142948e-05
7.9550724753904e-05
6.5119520452544e-05
-2.285234185881e-05
8.05218141734906e-05
7.63290769708457e-05
-2.28613942769476e-06
3.02416799559465e-05
-2.59895300893794e-05
7.70105118759365e-05
5.6310006712264e-05
9.27064338294015e-05
5.60604458553665e-05
-5.35330799270817e-06
2.19109014808305e-05
9.67303352874014e-05
5.4536550263557e-05
7.86921518640302e-05
3.01202986921071e-05
9.69696882241712e-05
9.9385142882787e-05
6.86008765307094e-05
5.35290773028e-05
6.00870420763108e-05
5.05320887236184e-05
6.40849482080912e-05
4.16808735463282e-05
7.29447162424865e-05
5.67035368459644e-05
6.54118774576793e-05
7.38422516946411e-05
8.95882382470751e-05
3.14762058379992e-05
6.85551230736478e-05
8.81478940928763e-05
3.90294065147521e-05
5.75282731532698e-06
6.1573857243341e-05
5.77074164228628e-05
4.94777846188266e-05
4.10878119600681e-05
0.000116891650567833
9.01173609954589e-05
6.86159744646142e-05
8.41744732526877e-05
7.85395806748788e-05
5.39070034850044e-05
2.65672310091121e-05
9.18460115983146e-05
7.41061768704094e-05
1.26820693878974e-05
-4.56157443830257e-06
4.19813386920878e-05
1.73425935062264e-05
6.4040365010923e-05
5.50314724651784e-05
4.33606534150493e-05
5.33448711054839e-05
0.000102252345610812
1.09974829586076e-05
9.97114788053478e-05
3.51414519359904e-05
5.45926256431095e-05
0.000116623263427884
8.17229923405144e-05
4.35686446459926e-05
6.04131639895415e-05
9.66677281268676e-05
7.53051930757083e-06
5.50091366101112e-05
3.32022975499178e-05
9.6154984970229e-05
9.46781550015216e-05
6.0632476452186e-05
8.2940310259787e-05
8.44698109414892e-05
3.82951242952312e-05
0.000157224678192089
2.98610524104249e-05
3.15827879933438e-05
3.24320029180577e-06
5.830299173584e-05
7.65355974218412e-05
6.53449306478697e-05
1.53054751399249e-05
2.13012535987975e-05
3.18495855376846e-05
7.55964462810479e-05
0.000134499355834867
6.21932781572356e-05
5.61157421947585e-05
6.73175957758962e-05
1.2175675736257e-05
4.05018807434544e-05
5.08871445037039e-05
7.54018789439069e-05
-8.3577877876142e-06
6.40020432842185e-05
9.79289406970333e-05
8.92472971317948e-05
7.9027750292343e-05
7.95505434123281e-05
3.47243938575567e-05
0.000123674710490149
6.64206100156029e-05
6.43263809842134e-05
4.40805006803158e-05
1.7967747543923e-05
8.55965400519323e-05
5.20027179849529e-05
1.52686545471706e-05
8.0556895602947e-05
7.70113314483826e-06
1.78902196745254e-05
4.30691175615332e-05
-2.05040421043275e-05
-6.7254404288468e-07
7.59712673591617e-05
0.000105606566901315
4.89187353411131e-05
7.33339312461834e-05
8.22195904243586e-05
2.09608129687473e-05
7.45619304960185e-05
9.11457623567164e-05
8.05787298037619e-05
4.95943594194504e-05
9.92089025491851e-05
8.54314683683169e-05
7.5529242711739e-05
6.8334982005071e-05
8.91674514955579e-05
5.56622653321333e-05
6.67376531830586e-05
6.46121387557448e-05
2.00431316790193e-05
4.29911384410275e-05
4.39241047457639e-05
5.68525049847212e-05
4.73361276323683e-05
2.52107606680867e-05
5.26241758126234e-05
4.48231017950596e-05
0.000128886469804226
1.88806351714277e-05
4.754725454086e-05
6.41473613372435e-05
9.38230750176826e-05
-1.12629154270622e-05
1.16687495847457e-05
3.32561479902214e-05
9.26312493159466e-05
0.00010593830331647
6.52285075983191e-05
1.03380360450389e-05
2.14773484713327e-05
6.90259851627278e-05
3.48875372452243e-05
7.15079658703585e-05
9.13037560509782e-05
5.44345201953128e-05
8.80464338829954e-05
3.34527485917116e-05
3.83958033984241e-05
0.000142498139987169
2.5068846300494e-05
0.00010051814132873
0.000178936608062204
7.77092946229677e-05
9.99581705371808e-05
8.61482900115191e-05
5.37269902063778e-05
8.44276883750987e-05
1.17704144502667e-05
2.6353888905517e-05
0.000119354063413725
5.56811237416135e-05
9.2087588659634e-05
-2.39417853431633e-05
7.0061640972694e-05
7.72184124593043e-05
4.93843897945809e-05
1.65317964203339e-05
-2.11895563119466e-05
7.13244661114825e-07
6.69064734881396e-05
7.54304341333599e-05
0.000102543600734332
4.80855536101639e-06
0.000137887374371084
2.33108930493796e-05
9.3526836683104e-05
7.99567166952435e-05
3.45023417726376e-05
1.23442362572156e-05
0.000122329463510304
7.20452650816019e-05
8.97507719147226e-05
5.92377565609523e-05
4.36517887929933e-05
5.85492607148443e-05
4.56276941006388e-05
4.47702427975913e-05
3.51856513792444e-05
-1.3749933396812e-05
0.000143002900331729
-9.60372239924707e-07
2.4555646983734e-05
4.13583548431166e-05
7.82874118731316e-05
4.72993178642359e-05
2.70391407749611e-05
0.000107156600149125
8.12613086863296e-05
7.22645164244191e-05
6.1996212672453e-05
3.44958356058449e-05
1.17146499867684e-05
9.63774409064208e-05
1.53738479141052e-05
4.08614803463017e-05
0.000111033141908629
7.42611986890074e-05
9.45098974732671e-05
6.94669570936189e-05
8.58105665519772e-05
7.47894377603061e-05
0.00011826383509383
6.97171154240272e-05
4.77832091834606e-05
-5.4297651281425e-06
4.39666635852814e-05
9.63264364235618e-05
8.10037320126216e-05
3.99975998713358e-05
8.17662480253314e-05
5.08368601939195e-05
1.45790885319699e-05
8.80367380733398e-05
4.60203743886986e-05
-1.51389713290861e-05
6.5923898211121e-05
6.27900364115221e-05
6.61336548369644e-05
2.78669145340627e-05
5.58401247692917e-05
0.000113394250807426
1.79372417148545e-05
8.62606572994384e-05
0.000110027931949461
7.86635061847656e-05
7.37378171062856e-05
3.72678336613739e-05
0.000127545479815487
6.07457165450495e-05
2.27745999570198e-05
8.2514460973456e-05
3.23934373112742e-05
8.49572864525563e-05
-8.63185623782639e-06
-5.72820770139178e-06
3.15022365740665e-05
-2.05673499689681e-05
6.31792339776743e-05
5.06516138490318e-05
3.49331339159953e-05
6.11415228583532e-05
7.29496451938252e-05
7.96195494996193e-05
3.14549286003693e-05
5.75195028722949e-05
7.88117851728104e-05
6.06863886419929e-05
7.12650464466501e-05
0.000113716066183682
6.89571714525016e-05
3.6948838405484e-05
6.23143119118879e-05
6.66702324168773e-05
9.47835809148516e-05
4.9225738989491e-05
6.83876159997913e-05
0.000115494682573701
1.85922660019951e-05
5.92122668382135e-05
0.000116071382259963
0.000129606562852128
3.74835322843284e-05
4.71858227553283e-05
-6.45217875332444e-06
5.05126618344038e-05
1.21655816606369e-05
4.14305681128129e-05
2.57051860262211e-05
0.000112089871261302
0.000103703946228021
6.31378817263782e-05
7.36927855599876e-05
6.65315046552087e-05
5.55083116976731e-05
3.55024689508043e-05
4.94970438859677e-05
4.28199218095484e-05
8.20970102806093e-05
1.17004465873351e-05
2.78093488452903e-05
4.18562418435514e-05
5.40911060725006e-05
8.51547807730124e-05
1.57112248566534e-05
5.68283893503362e-05
2.80494579431593e-05
2.27353001140873e-05
1.76999865366026e-05
2.41132440105146e-05
2.77758602058349e-05
1.9246014683258e-05
3.44081294390696e-05
4.62368978003727e-05
6.84682977370355e-05
7.88133445349687e-05
0.000106946303448555
7.40679762787565e-05
6.86375761160887e-05
9.47170802217027e-05
4.56391250075761e-05
7.83523947263008e-05
0.000103826115383438
5.16859159257576e-05
6.65754927419923e-05
7.15619441171101e-05
4.86684236245691e-05
5.17671313275884e-05
1.31908306628285e-05
3.16114693881971e-05
8.21869288196946e-05
5.99857862901469e-05
5.64617272267093e-05
4.03930536769256e-05
7.1350423632765e-05
4.23209908571302e-05
7.2542136959024e-05
8.01339709801321e-05
7.27784447228577e-05
4.83233785567645e-05
7.29265612758093e-05
8.15342359431129e-05
6.68974154127387e-05
-7.85001654832635e-06
7.46557978230631e-05
4.92318145253306e-05
7.07779385942378e-05
3.0585309170756e-05
2.31523407119129e-05
0.00010083761672401
-9.43860656391779e-06
5.93107097788439e-05
1.90267192861526e-05
0.000123985505539612
6.15647462639037e-05
3.5368509022749e-05
8.00766012936698e-05
6.26910207630324e-05
4.39958542399944e-05
8.16994840828184e-05
3.22250696394901e-05
3.37244844680376e-05
3.72481982372328e-05
6.44521573429002e-05
0.00010774226313996
5.5881907725854e-05
0.00010638528196819
0.000117907843130942
7.02636681967876e-05
5.52912339582257e-05
0.000139701627433779
1.04479991669166e-05
6.37689919603457e-05
8.93545814896379e-05
2.96260733921984e-05
3.30763954829942e-05
5.44756691505169e-05
3.91557660143842e-05
6.10839204786935e-05
8.36320047475128e-05
4.35486565166638e-05
3.35945941665174e-06
7.09970869344403e-05
0.000114548164136176
7.99420226568186e-05
3.04675294467782e-05
9.65272752396495e-05
1.27412975655283e-05
5.29041431203913e-05
-3.0189492061078e-06
4.88583934734932e-05
4.1005950489783e-05
0.000102245696878551
9.52981677574522e-05
5.93653064841646e-05
9.33018807554086e-05
8.68113933361106e-05
9.10161525432789e-05
8.34989483635812e-05
3.69259317045101e-05
5.6676121131413e-05
6.50607365948055e-05
0.000127523764961712
5.60991567893525e-05
7.17618089253806e-05
0.000138249621765691
4.65666409448299e-05
2.67321158934105e-05
6.60909924000805e-05
5.88646923378076e-05
3.39349207745455e-05
3.43646137574694e-05
1.12813367024436e-05
3.44779525720672e-05
0.000124122022961489
6.20934675954821e-05
2.50381951700137e-05
-3.94599851003409e-06
8.3652009353187e-05
4.08841022410399e-05
0.000124988519354151
5.10150530277556e-06
1.79727691145813e-05
2.92109155215921e-05
7.00444105807818e-05
0.000105887584058469
4.52651642026995e-05
9.88920197498164e-05
8.92738930894193e-05
9.47767411999492e-05
5.95730062561837e-05
-3.20053461760372e-06
0.000106230023023891
0.000109197513943204
1.57617004754073e-05
7.02367226677985e-05
5.38030295336194e-05
8.15248375349709e-05
4.05428948761744e-05
1.79612268687255e-05
7.03376814069733e-05
3.9310348883766e-05
5.51025562616954e-05
8.48152098389164e-06
-4.93206580032898e-06
0.00011938411062593
6.30791908240741e-05
6.8948481784375e-05
5.47066013278333e-05
3.33450438839603e-05
7.69057590007628e-05
3.21986260122565e-05
4.2644447203608e-05
1.23534993133066e-05
7.85579230093338e-05
5.79786389119483e-05
3.49383530024568e-05
6.1161790551106e-05
4.61604145909976e-05
7.80461290712502e-05
6.00251934998131e-05
7.89889283350189e-05
7.60433234683771e-05
6.79644284188193e-05
7.69604247923355e-05
7.20198144073321e-05
5.69397295863913e-05
4.73369876172242e-05
5.89765767438796e-05
8.72219911507751e-05
3.43204309042317e-05
9.88503809568303e-05
7.38356970111371e-05
6.78829625102146e-05
4.90219567505678e-05
0.000103607332013866
2.28275417574771e-05
4.38508074002724e-05
0.000111968378742419
2.50191612324979e-05
6.23194144697965e-06
1.67285631096204e-05
2.92758152671907e-05
9.69507334934494e-05
8.27593329854682e-05
7.29499365438177e-05
5.57488197640653e-05
5.19142713858243e-05
5.687558029343e-05
7.84219494052376e-05
3.85711258967052e-05
6.02824807924946e-05
4.9352639712609e-05
6.67087625921003e-05
0.000135629785916316
2.78480105786903e-05
-1.06372563552714e-05
9.88342661638315e-05
6.11360617800596e-05
3.27510893122903e-05
8.737438244555e-05
5.59197333930623e-05
7.13860978005631e-05
0.000142101330261675
-2.71307000502489e-06
2.27636258996053e-05
6.75634393032894e-05
7.66984635103833e-05
4.4329092206563e-05
3.04029466826493e-05
9.46097076878112e-05
2.79244225921543e-05
5.26289267572692e-05
6.65460302624599e-05
1.83997021287766e-05
1.95332227998792e-05
4.07469733585391e-05
6.47290662157646e-05
9.89168856084696e-05
9.24836555940963e-05
4.77336951482787e-05
5.8965991491244e-06
8.63556417043629e-05
7.45259447841617e-05
2.70833659663415e-05
4.83801990662641e-05
1.62636437913032e-05
0.000101951180890748
8.7937664692964e-05
3.2203505465561e-05
3.29076570490839e-05
6.18745672788645e-05
7.41763807231048e-05
0.000141786424109695
0.000104326919987768
7.77363525214215e-05
7.76383183118104e-05
0.000129961611754497
3.80793832393097e-05
4.22199119167053e-05
4.39492499206227e-05
9.74583613601333e-05
3.95733808441084e-05
3.62793636675827e-05
5.209200839646e-05
6.60650350947276e-05
5.50418449142726e-05
3.5898174420939e-05
5.78622389895506e-05
1.84928235308994e-05
7.82488653206104e-05
2.31563109919439e-05
3.12039538857334e-05
1.06201240388133e-05
4.93366756559348e-05
4.8147167987235e-05
6.18210919486849e-05
6.59969137615844e-05
3.41521526607819e-05
4.5571250445402e-05
0.000107318659715719
5.8826472475598e-05
7.18215197815139e-05
0.000130142394580222
1.85858404156835e-05
2.28124732255929e-05
1.60383990309138e-05
-1.66484702081427e-05
0.000123191114380268
6.52978058797748e-05
4.93535654683807e-05
4.06900851617254e-05
0.000126563340488149
0.000126646549489842
5.37327295659782e-05
7.7404746622072e-05
3.48823317561223e-05
5.42165802962293e-05
7.89916715235944e-05
5.16698665288951e-05
8.06114519912443e-05
4.3618837621687e-05
5.29636870262536e-05
5.32993075362307e-05
2.23774809253118e-05
6.88669201940281e-05
1.95809099517464e-05
6.68283260222797e-05
8.62358823573932e-05
8.51300146006309e-05
2.98214331177061e-05
0.000102752076060711
0.000102261010932506
9.79181198905567e-05
4.96096523223258e-05
9.68972807117039e-05
4.35201360640079e-05
3.82163360393203e-05
2.73549426616708e-05
3.9368728900929e-05
8.52684218068821e-05
7.70110685991917e-05
4.45716583962503e-05
-7.96697430666114e-06
0.000117496695097557
6.96809147008952e-05
6.36067213282271e-05
2.2158504614318e-05
9.53830340416563e-05
-9.29719706548859e-06
8.78320167326279e-05
7.81164175064434e-05
2.44128501227705e-05
7.62578592214582e-05
5.46135391866227e-05
4.30700308548594e-05
5.32975161023013e-05
4.56594554091695e-05
8.78997704125464e-05
3.18862418136555e-05
6.03949295063358e-05
7.96453010639222e-05
0.000137918774178092
7.7531523814442e-05
4.25226020292061e-05
7.73149476384316e-05
0.000115991196459838
3.83494641807588e-05
5.78576107450832e-05
5.37312379640935e-05
2.20255850537613e-06
0.000134001363401781
9.27579586297529e-05
1.43454451167023e-05
5.88183124581115e-05
7.33112157827832e-05
7.33748943727246e-05
1.47382952488316e-05
6.68577506272943e-05
3.0183963765664e-06
4.85939178892314e-05
3.96278399206298e-05
9.61084799230376e-05
2.39823517101829e-06
4.02455906396904e-05
5.36905249327381e-05
7.8398281396297e-05
6.46250940784746e-05
1.95708499590373e-05
5.43867035621028e-05
6.26721043452788e-05
6.46423287697263e-05
5.08303757014342e-05
4.41287024694826e-06
5.54124514471281e-05
2.67397102829814e-05
6.01123965738216e-05
6.6999626034028e-05
-2.72798936826037e-05
-5.24437818070444e-07
6.14848885146425e-05
2.89542754811223e-05
0.000103774777769304
6.64842402028111e-05
9.68129186185531e-05
8.9292963377991e-05
0.000109330461585742
0.000116074283316445
8.09776749909599e-05
0.000103854528358163
3.04216732906445e-05
9.75713717626356e-05
6.78131689426879e-05
3.41255504222802e-05
4.75315177424948e-05
3.66366858378436e-05
4.68971169185996e-05
0.000106305754926673
5.49456468849459e-05
2.31845577150634e-05
4.85933713393439e-05
3.69433112731957e-05
5.27006266141105e-05
0.000106360964301368
8.20044974755458e-05
6.82808574754941e-05
8.33047878572038e-05
7.41831481237741e-05
4.00150317127858e-05
4.44056283846153e-05
3.09603833160915e-05
8.89041763840611e-05
9.76982451000419e-05
5.21340365795367e-05
8.33112848053758e-05
6.39716053664622e-05
7.89545828032728e-05
1.84671283510289e-05
2.80903255477489e-05
6.68232511597744e-05
7.46495440705318e-05
8.15151102900043e-05
-1.99364898637262e-05
3.81350873293769e-05
1.33466119831769e-05
1.68987815542804e-05
3.34662325854941e-05
7.94821249833474e-05
0.00010745172292976
3.79156630423806e-05
3.93377578433637e-05
7.51907421131351e-05
7.91170924246777e-05
6.73373201572324e-05
0.000131591559888128
6.27886066727611e-05
1.36158579496287e-05
6.83205169997509e-05
3.09234095928852e-05
-1.11543211262404e-05
0.000102898861989383
-7.78410688757491e-06
0.000104294323988598
4.54869301084304e-05
4.62211201731704e-05
5.03381869541508e-05
4.23673140423498e-05
6.95290591673672e-05
2.02369209314161e-05
3.44634882285821e-05
5.77173678161846e-05
3.30944031578271e-05
7.8537358481341e-05
0.0001207990838252
4.61519283899047e-05
1.64205162396527e-05
4.667305012488e-05
6.15607039945223e-05
7.05711284801655e-05
2.81577598246742e-05
4.88692940728725e-05
7.62675634037566e-05
8.52068228452196e-05
3.17776877353728e-05
-2.92968250051915e-06
3.291773881031e-05
0.000118766820105922
8.27588757370406e-05
3.86216930119819e-05
1.97986691779962e-05
4.67913189503277e-05
5.65407480423674e-05
5.66333036763474e-05
5.90461849902932e-05
7.18712216908767e-05
6.00814841753113e-06
3.60855906682555e-05
5.73338998257658e-05
0.000103318103732352
4.117089202397e-05
3.21386701430723e-05
5.84279140248704e-05
0.000130573593548792
7.26052246854501e-05
6.72848997442559e-05
6.79084770197957e-05
8.67479095812558e-05
5.81954316547567e-05
1.26691945114125e-05
2.63966289506746e-05
5.51213091095708e-05
7.63685510481978e-05
7.36219101597387e-05
5.97555888384054e-05
0.000109348065826986
-1.99541549614812e-06
5.41141775196885e-05
6.72295719335011e-05
4.35271470595606e-05
6.58968734556119e-05
6.62769224089315e-05
8.24010925280876e-05
4.9896907770204e-05
8.7611967696706e-05
6.35825448736646e-05
6.026866552164e-05
8.21018879892596e-05
3.54977203149835e-05
2.76153532123155e-05
8.16198491757457e-05
7.10329182952198e-05
6.46853821615657e-05
4.77605978322662e-05
7.1895582820084e-05
5.33564782605717e-06
2.89264551863633e-05
6.89061873403312e-05
8.98722235939469e-05
5.33866178135197e-05
7.79686722865425e-05
6.889320964903e-05
3.86104042765063e-05
6.36293582163786e-05
3.20843938790711e-05
3.95989354942702e-05
3.05763580290329e-05
6.11514426747019e-05
5.39471856727626e-05
7.238671454645e-05
5.45818958087031e-05
8.6777358263859e-05
0.000101620767559463
8.65916339479182e-05
8.6991688350517e-05
7.4199986955899e-05
1.01160805376238e-06
0.000111858754159858
7.14243648842434e-05
8.25576179859899e-05
6.75588276566156e-05
3.07151763958959e-05
9.08037125118169e-05
0.000128164353037963
3.91221995112191e-05
4.56856145858655e-05
8.89666139157337e-05
3.6930547500523e-05
9.51811796941665e-05
7.27739575767806e-05
5.68701008615161e-05
0.000100783567896354
-3.28562290691295e-05
5.93379499297575e-05
-3.70915992132753e-05
0.000119028316332592
5.63783825316358e-05
6.54655917753168e-05
8.75469879421971e-05
6.16160959266245e-05
0.000114480413440823
8.32954641979152e-05
5.75127512701328e-05
3.68084270832388e-05
8.13993172473643e-05
3.90518938439897e-05
1.9413153206982e-05
-8.07833558759185e-06
3.49780727225442e-05
5.87045292799807e-05
5.06414185117727e-05
6.05936954617338e-05
2.62190411356664e-05
-7.80688389201116e-06
1.4486354802503e-05
2.74603466794677e-05
6.00071833560163e-05
8.09971080885807e-07
7.68215497502519e-05
7.40466411559575e-05
9.95875958711764e-05
9.87414593110428e-05
-2.81132240215227e-06
0.000102578068210222
4.63342817914375e-05
5.25145506983501e-05
5.33569160609692e-05
6.12159116716692e-05
7.78096413251072e-05
2.93421186892065e-05
6.23843630300339e-05
-4.16274623234328e-06
5.43392298750078e-05
4.75130670626563e-05
0.000117370555256856
6.63658306206142e-05
7.81971320576673e-05
5.70863311280484e-05
7.03059711080285e-05
1.16195213178635e-05
3.71252222798951e-05
5.02343553672587e-05
5.37960334694563e-05
-1.72273753360377e-05
7.48920296061715e-05
9.41882961452922e-05
5.56557511579316e-05
1.87279621620788e-05
9.14069956395826e-05
2.69003343162029e-05
1.92938653313826e-05
0.000117970111029217
0.000168324543423794
7.46219907027641e-05
0.000140762747792368
1.6672664537928e-05
0.000150736208275815
4.78606621705743e-05
6.76845761199343e-05
8.22454159426852e-05
7.32015775194461e-05
8.7161639927287e-05
0.000106351019982974
6.43381992170504e-05
2.81251904545165e-05
2.73202762338127e-05
3.3875826135363e-05
5.90439303162943e-05
8.64764760054232e-05
6.20710566770774e-05
5.00225526938798e-05
8.8672014157793e-05
5.77143758319143e-05
0.000124899227672481
2.22543469323346e-05
4.41544613487353e-05
9.30632746548898e-05
7.44108018205976e-05
2.63118006241184e-05
3.14702237806288e-05
8.03009339020538e-05
5.05803860025802e-05
4.19642265161265e-05
3.11842622700725e-05
4.83281949734964e-05
0.000112261420530311
5.84983750335853e-05
5.37440247600989e-05
9.01811178181627e-05
4.51583409942809e-05
2.92579321420296e-05
8.17759451882049e-05
6.10453666307661e-05
7.82998185709516e-05
7.15053263752575e-05
7.1630560187663e-05
6.94653082389021e-05
1.66466228110032e-05
5.4122299415665e-05
4.40175447512278e-05
8.85022891906514e-05
8.95751810721211e-05
3.0505331730034e-05
3.08381057384233e-05
3.66789457981742e-05
4.91613354303077e-05
6.41097382892834e-05
8.59118775336446e-05
1.90879247783515e-05
0.000133871785406864
0.000101490191192204
5.20751685765296e-06
9.42875127276865e-05
5.85379009979038e-05
2.7012782538522e-05
0.000125256553443861
0.000110608529880744
-5.03823965089915e-06
3.64950637538476e-05
5.87574096972796e-05
3.562474558046e-05
8.68468627818321e-06
-2.17700118778901e-05
1.6544563325859e-05
6.16476158980047e-05
8.56194807809466e-05
6.07472275476958e-05
2.70948634451367e-05
3.77578687864346e-05
9.77815888661802e-05
5.43377337539271e-05
3.86493073493262e-05
6.4666841560461e-05
7.86767351036634e-05
0.00011473288353319
9.68987527365879e-05
2.8926816663657e-05
8.27016562575568e-05
0.000104155301799434
5.82373091843538e-05
2.86079918900597e-05
-6.50712253013949e-07
0.000117963182358466
9.86314413309056e-05
3.61665753642999e-05
2.82099793187402e-05
5.57901776934824e-05
8.07533893318158e-05
2.51089094616693e-05
2.53664424544999e-05
-3.58094025840999e-05
4.11684350133431e-05
5.83170556466297e-05
6.56171079829411e-05
9.11997027092211e-05
3.61505060107411e-05
4.12831702427933e-05
2.79089217588985e-05
-3.83747237941563e-06
5.16019284137995e-05
7.3290556122658e-05
6.63327203740218e-05
4.14538930003001e-06
5.41298578507701e-05
3.33524667412001e-05
0.000101334466391441
8.35162312278138e-05
8.57432217495285e-05
7.96025189600849e-05
5.57773852475312e-05
3.8163952221912e-05
-2.47460182108948e-06
3.432213022602e-05
7.55850835390286e-05
5.02050999878394e-05
6.09260851830323e-05
3.93603539470075e-05
2.86995444445651e-05
7.83614217657645e-05
6.03895813518138e-06
4.78685647367148e-05
3.89226087542921e-05
6.94447644246771e-05
-1.91286101725751e-07
8.75767949441695e-05
5.67496809406693e-05
3.41325135362397e-05
1.28166325183821e-05
1.65777275097784e-05
5.32624684278623e-05
3.1071807460452e-05
3.84325368188515e-05
8.51749140339741e-05
9.21087685244359e-05
5.48246909562805e-05
5.1116614920877e-05
6.81956724776722e-05
7.52553625043662e-05
1.38803695727467e-05
6.41885803296693e-05
4.26736155572075e-05
1.53876983941698e-05
0.000122276016297486
6.38721396547023e-05
2.44586117533533e-05
0.000109117757161641
0.000122021993945722
9.99200279404542e-05
2.36850133781403e-05
5.37564666186716e-05
0.000128662420216658
6.31217470436093e-05
1.63920220750014e-05
8.69162572897016e-05
4.13408434594846e-05
8.85967257628416e-05
6.66666836536816e-05
7.50946982928231e-05
4.23233641842128e-05
