# Supplementary material for: Research on computational propagation and identification of mine microseismic signals based on deep learning
Source: PLoS One. 2025 Oct 22;20(10):e0334641. doi: 10.1371/journal.pone.0334641 (PMC12543183; doi:10.1371/journal.pone.0334641)
Supplement: S5 Data — (ZIP) [file pone.0334641.s005.zip › 000100800001574.xlsx_0.txt_24.txt.txt]

2.28614207629625e-05
4.38052496782899e-05
7.40929248437712e-05
7.22959460510006e-05
0.00011096348345019
6.02814353936134e-05
0.000140325922370676
1.82269810645772e-05
2.93118947707765e-05
7.61205911682971e-05
4.78032805814496e-05
-7.62507319128347e-06
4.66971718021013e-05
8.59063656002944e-05
2.32038786367056e-05
6.84867311820092e-05
6.2652797541818e-05
5.83407424601964e-05
6.86112214580669e-05
-1.29550661055149e-05
0.000111435631701256
8.31220624624522e-05
5.00218104651996e-05
7.57861856681998e-05
6.27475145003312e-05
3.69260658607885e-05
0.000116491276976646
6.74661732966684e-05
5.41433549860164e-05
7.3275185413593e-05
7.02134083737161e-05
1.76152593847345e-05
6.05807036571895e-05
3.92896434182571e-05
5.16087536915495e-05
5.46902143466271e-05
5.58897095926793e-05
0.000104572403627435
6.88406976109736e-05
-3.04904107808872e-07
7.18366105116311e-05
4.88756711794801e-05
1.39275552238137e-05
0.000126105888401213
9.83209198073468e-06
3.81558235419873e-05
3.56681509709003e-05
7.15053967035971e-05
9.71324858792125e-05
4.62874702258213e-05
3.52151826458285e-05
9.73478641378224e-05
9.23827767895168e-05
9.36317888895654e-05
5.29918961710835e-05
0.000111013638257503
6.67897531876639e-05
3.00703697007636e-05
8.29766418834775e-05
4.5492131088935e-05
6.806949495457e-05
0.000122864731094841
-2.07723499701616e-05
3.57140130534481e-05
9.44823179557404e-05
5.00174810529124e-05
4.75428657965391e-05
2.7445462030688e-05
5.87904832194559e-05
1.8506895400397e-05
0.000110197661198599
7.91957746392866e-05
6.3649639070701e-05
1.77572504611875e-05
8.80809874181065e-05
4.73808391592872e-05
6.11717335356863e-05
6.37397115526149e-05
9.1210207374801e-05
8.64657735000217e-05
5.35060769952255e-05
4.37677851342854e-05
5.21496842663423e-05
8.69478703297981e-05
5.52150822576912e-05
6.62621725239525e-05
0.000104894339131429
0.000109848228495221
0.000103920695035761
3.39321349034935e-05
6.91709772571819e-05
3.51158571105642e-05
1.7546829842439e-05
8.35588821335126e-05
6.92652927576838e-05
6.2944677135333e-05
7.87261366016961e-05
7.66992718867966e-06
6.38271760530389e-05
8.36475995070985e-05
3.27319884977227e-05
2.24894353218435e-05
9.75559050233905e-05
-3.57733004696862e-06
5.93093495574604e-05
3.76588021523692e-05
0.000104064889232286
1.37764538154014e-05
7.4404894155692e-06
6.6530809011405e-05
8.11863875919239e-05
6.46929657028646e-05
4.72353300914248e-05
1.49159017494562e-05
4.48428370813792e-05
4.80155027369499e-05
3.72866804439988e-05
6.43709851038792e-05
2.57832479482718e-05
8.11515483854039e-05
5.885690326515e-05
3.90420800685614e-05
2.62450451345202e-05
6.27129830943321e-05
4.89630249428462e-05
7.06110237354781e-05
7.21176290902792e-05
5.09792645914354e-05
7.26179549978364e-05
-9.71847673210599e-06
3.14377771753462e-05
6.89637318613453e-05
0.000113517589751227
4.1728892755108e-05
3.07325299450821e-05
8.58889470765113e-05
6.08077751082102e-05
0.000104889496652756
3.74212006321594e-05
9.01699994806323e-05
5.35758853982954e-05
5.50143046121423e-05
6.10850067497999e-05
-4.78427666983217e-06
4.56449127356189e-05
4.33369838034546e-05
0.000128581064516384
5.70989735314126e-05
7.86172503435538e-05
5.86738398787112e-05
1.75230876783245e-05
0.00010415106658724
7.51993929611201e-05
9.34461678332893e-05
9.56649362896057e-05
4.68529904168408e-05
4.70430049319282e-05
-9.47180664196242e-06
5.9034063995422e-05
4.22627363319512e-05
1.78545934675835e-06
1.54116632007955e-05
5.47928411122696e-05
3.62264070539387e-05
2.77863795913605e-05
4.36789091984736e-05
7.51875036817868e-05
6.01059488091287e-05
6.22425460836891e-05
8.69610270388646e-05
4.4777258156988e-05
8.43407618765476e-05
5.46886062705853e-05
9.31194542813496e-05
5.26658063775274e-05
6.33279666380381e-05
6.58394840526432e-05
6.22933408309519e-05
7.92150779394591e-05
9.48554108418551e-05
2.29938846067247e-05
0.000152912293829577
6.13929907584046e-05
0.000104924708697656
-1.30729624497369e-05
2.96002346553727e-05
3.31356686811061e-05
8.44138586758384e-05
9.47352701734676e-05
3.41248887910965e-05
2.02925671972342e-05
2.25461319685043e-05
2.85125884668964e-05
9.24725581883496e-05
5.07136571127813e-05
3.00962858206782e-05
9.38800985821436e-05
5.00233325301228e-05
7.12501508452286e-05
-1.0663070193441e-05
3.30535603205149e-05
5.34645485803122e-05
-3.29472760742804e-06
2.41470471062639e-05
7.20862833915355e-05
6.31084022685073e-05
5.60149449009805e-05
7.48809922009562e-05
6.47365136350425e-05
-2.07769809853087e-06
5.9370730059097e-05
6.43260137926261e-05
3.44962914099129e-05
2.26316682632405e-05
9.5180778422654e-05
7.14310832057361e-05
4.10204809589108e-05
6.8991292364309e-05
4.36475502268016e-05
3.20398351063019e-05
0.000144528729644113
8.70412346929439e-05
5.93274258659086e-05
3.5110670732604e-05
2.04591732237719e-05
4.05926942912752e-05
0.00010124800644357
4.37025179557358e-05
5.82658430860677e-05
3.79188553052687e-05
2.30524636680168e-05
1.04036571641244e-05
8.11484544956253e-05
7.16789042590025e-05
5.53842523332775e-05
8.66696689460398e-05
7.28600837019881e-05
9.97177362361691e-05
0.000134346233827742
0.00010144310108074
5.84894144558003e-05
0.000136384100527449
0.000115751323194625
8.39508292558723e-05
5.44660237385367e-05
1.65561052944011e-05
0.000141086194700928
7.71336387080669e-05
0.000155613225934391
0.0001626274653843
3.68273876059448e-05
6.79980179086853e-05
9.01625504988014e-05
0.000102451163049629
0.000110309269256591
0.000137465240733064
2.9972359362144e-05
5.76112213780082e-05
5.13712131013325e-05
5.51584984033439e-05
3.75770737591432e-05
0.000106044958025408
3.44866604075179e-05
9.85059900573008e-05
8.84001079754444e-05
9.10219561063341e-05
5.51598914456779e-05
5.83700853281523e-05
8.89205906084855e-05
0.000114578785194486
6.09327874332011e-05
2.29043514739762e-05
3.48570908238245e-05
8.12273778381804e-05
3.50211356026281e-05
7.87679803826384e-05
9.74487986957178e-05
1.0524482890074e-05
1.38595242054051e-05
3.27456306377378e-05
0.000110229801980574
4.61774894749031e-05
3.82611610009295e-05
7.91960031585298e-05
8.19997469807567e-05
3.04612393689673e-05
3.67107500828592e-05
1.92061301648813e-05
1.80274807830095e-05
8.33370979015977e-06
3.49110852756528e-05
9.51781873632422e-05
9.34795309945759e-05
1.74438702519554e-05
2.10880895439409e-06
0.000114339030902042
8.2093619114049e-05
2.91422508145153e-05
4.08648751263089e-05
8.73688610193355e-05
3.3313079548048e-05
3.93787378248673e-05
6.14560270804161e-05
6.77849529405457e-05
4.6032232998831e-06
8.31293585552726e-05
1.98944091985149e-05
6.02606654343904e-05
9.04676322769334e-06
4.38672734846912e-05
3.72757855413649e-05
9.18255574303059e-06
6.61595923911517e-05
-1.55006122506369e-06
6.15996949730987e-05
5.39467982762878e-05
1.27089007959134e-05
3.34833428593295e-05
7.00140175370367e-05
5.46804929842413e-05
3.57114195358224e-05
0.000101861383638265
9.75393433195727e-05
6.1797920815653e-05
9.08307341764125e-05
8.0607528094756e-05
3.8020576500175e-05
3.8357498749216e-05
4.65508896784996e-05
3.1550705256084e-05
7.43660689897542e-05
6.83957404290771e-05
8.33489733719492e-05
6.50198976401624e-05
8.34913836666023e-05
4.82084925093812e-05
8.17526784754277e-05
3.36491124673269e-05
3.8019678529145e-05
4.85260379251314e-05
1.07688168423842e-05
3.03411147437254e-06
3.02546800150753e-05
4.67943727041766e-05
0.000120616620018738
4.80166764895306e-05
5.64515132139934e-05
-8.02546414541583e-06
9.40759349173718e-06
0.000103048162666096
9.14825134232126e-05
2.82312455505718e-05
6.37250225956809e-05
8.96059143704847e-05
5.69244327593833e-05
8.51030096407366e-05
0.000110653437661522
8.5979362462257e-05
9.93479996329165e-05
0.000114916825608718
1.96958347205746e-05
5.23333012654568e-05
7.97565410179908e-05
5.62209052326045e-05
8.36206173571609e-05
8.40770256108819e-05
9.38119006503845e-05
0.000115033945758164
2.25914086156562e-05
2.84584733760772e-05
6.98442749347638e-05
5.7350964699695e-05
3.99386669943458e-05
6.68426787344098e-05
3.21020026688232e-05
7.23437208205824e-05
5.77111650597972e-05
1.62892343942784e-05
5.62458906695665e-05
9.76227783204897e-05
-1.15836094513214e-05
0.000128628626120157
1.0738769810676e-05
3.89976042072413e-05
6.51820039065636e-05
4.49584555947576e-05
6.39615821355799e-05
2.38022990193472e-05
0.000114108598840477
7.62816964765411e-05
5.85586554873067e-05
0.000147659911457098
6.70959258765622e-05
9.23163160379436e-05
0.000155863215932401
6.30065788929817e-05
7.54563789264468e-05
9.82330977234124e-05
0.000110238504068934
6.05460515285616e-05
3.56970370193059e-05
3.05119897646609e-05
2.75306396417739e-05
2.36511525734022e-05
6.28820304697096e-05
0.000130513463007563
3.60823160298275e-05
3.05179469229687e-05
3.07641768644228e-05
5.78003847002047e-05
0.0001001506293563
2.63378088678074e-05
9.72431918905895e-05
8.61679329808724e-05
5.61340522220833e-05
-4.01655015718471e-06
5.86733414564082e-05
7.52294554405046e-05
3.45176349940583e-05
-2.4357665035827e-05
7.27363660099421e-06
9.47548197618461e-05
7.74644335135261e-05
5.13470317775049e-05
4.72724426799302e-05
4.89669077542517e-05
2.51154341961335e-05
7.38607886109801e-05
1.12648279518667e-05
3.15787087295654e-05
8.08485161904583e-05
5.31621092697899e-05
6.34675565541521e-05
3.85583277012448e-06
2.76657383188905e-05
1.7003619031203e-05
2.32009240665684e-05
5.78070880350697e-05
9.60222870827369e-05
7.461163715859e-05
7.97096805200232e-05
9.34710186543446e-05
6.01171524473409e-05
6.9039843670611e-05
5.43324544984309e-05
0.00010746790323011
6.71941305514254e-05
2.4845854722895e-05
5.70359930713994e-05
1.00664763294273e-05
0.00010022832848939
3.67348525608231e-05
0.00010033022216214
5.73920064304321e-05
4.77109439572761e-05
5.86261756129901e-05
1.77969502479033e-05
7.42061803047304e-05
4.03745885861174e-05
5.73877000448835e-05
5.09228721407233e-05
8.74617553155337e-05
0.000124512194893582
8.04048675408692e-05
8.63784780135984e-05
8.98228576643005e-05
0.000106179277479028
0.000108041818299972
0.000130949750687815
9.76885664472327e-05
2.0785626189819e-05
-2.0491315628073e-06
3.01931054174212e-05
7.26275754416108e-05
8.86060711589117e-05
8.34548566559027e-05
7.87944881276509e-05
4.84455889182026e-05
3.1703133448373e-05
4.00888585529861e-05
4.55388280709666e-05
5.00317148409679e-05
8.1165908028783e-05
5.3089196898139e-05
0.000105056035425726
2.64931157734904e-05
7.41920426589014e-05
8.80698450426638e-05
-2.40053772047674e-06
4.03014433302393e-05
8.44753817288336e-05
3.05466629635139e-05
2.06600594666202e-05
4.38662473123214e-05
2.74009065303956e-05
6.34050204462436e-05
6.96567614848575e-05
5.27036594514303e-05
9.0576106468198e-05
2.58861424021931e-05
4.93550112454818e-05
0.000115019723198289
5.97879767956886e-05
6.04786963013629e-05
1.17320532221085e-05
2.57472403542021e-05
8.17976791680557e-05
4.03308868157957e-05
0.000133024567421869
0.000118966733936522
6.85109064651862e-05
3.61694585507275e-05
3.77038252130482e-05
7.84268091583478e-05
3.71169542474307e-05
6.5861994599538e-05
0.000116617741891419
0.000109812119026408
0.000104562194256793
5.79782228608422e-05
3.00619726122705e-05
7.36010927692083e-05
-5.81935338585649e-06
1.90145367114691e-05
5.65787820433552e-05
8.46795426067403e-05
5.46342257784447e-05
7.0507993704803e-05
-3.75609469739873e-05
9.86447462652631e-05
2.79979990153398e-06
2.29223263912202e-05
2.061785885943e-05
6.33668834786284e-05
2.78208567504366e-05
6.13432008374212e-05
3.91136630753704e-05
0.000112713830186841
0.000114117161507264
6.44914747184746e-05
4.92949608069241e-05
2.89366401997855e-05
0.000103820485834032
1.24612328611035e-06
2.33481523297304e-05
8.71752732172849e-05
2.9052141388564e-05
-5.46200924029744e-06
5.58157584477032e-05
9.74933277292021e-05
0.000120534052802394
4.02786451368665e-05
4.71901727524564e-05
1.35648808031232e-05
9.46460758609105e-05
3.53214303703905e-05
8.06654981882147e-05
0.000102486284657531
2.25354725426014e-05
7.99861696818686e-05
6.90929311887872e-05
7.08047037320281e-05
4.34785963740659e-05
9.2303334209223e-05
4.29028270182425e-05
6.56511872063908e-05
3.82990793206662e-05
7.64640823547312e-05
0.000101931552821903
6.66844300126728e-05
8.75164410549527e-05
3.36595825518698e-05
6.94760584181095e-05
5.90899653208651e-05
4.28939026809748e-05
3.61910956917437e-06
-7.37612247590177e-06
9.1969251900544e-05
0.000108597272131856
7.61228071936519e-05
9.23330126869667e-05
9.83859527450716e-05
0.000119339882789945
4.11671325345056e-05
7.54687158394165e-05
0.000103701977242173
3.50751763312475e-05
0.000119412032893618
6.11303344539276e-05
5.03783429971041e-05
7.76816931195268e-05
3.14822451877778e-05
8.33746391609962e-05
0.000120636668742714
7.86389898829815e-05
1.27920843956416e-05
7.88756104123448e-05
3.07715677408714e-05
9.52175020941412e-05
6.08485951783425e-05
3.40425830970972e-05
6.75367658844188e-05
1.32444004381004e-05
4.77513249408831e-05
5.98453469168359e-05
-6.20762176843051e-06
3.01338214441209e-05
9.53376168636418e-05
5.29285720246012e-05
4.31336933307488e-05
4.112108821631e-05
9.783438943303e-05
1.26363478129501e-05
2.14895123316328e-05
1.82257586889109e-05
4.49004686678336e-05
9.02642808169646e-05
1.56802000584812e-05
6.32816359910336e-05
7.16941170297827e-05
8.73163922720524e-05
2.90274717119209e-05
8.91334190110957e-05
7.90379097213784e-05
9.42590117894249e-05
-2.65165692759844e-05
0.000156155694718008
6.79378835476332e-05
7.99616241090666e-05
7.05845181862137e-05
6.88784791950309e-05
7.04187156747626e-05
8.51346547600107e-05
6.76718494596078e-05
4.01925720991721e-05
8.17546711913538e-05
3.36678560833476e-05
5.5125074958704e-05
4.84695802441806e-05
0.000100081579650854
5.65644822720767e-05
4.65301567298695e-05
2.68212635195433e-05
1.1466662276484e-06
0.000105670518958008
5.20779775800849e-05
-2.70953313173975e-06
3.56884486780205e-05
2.90148847058839e-05
3.48322416501537e-05
6.8935957059133e-05
0.000132778897081637
6.75612152937969e-06
2.25190836366799e-05
3.53770483532368e-06
2.68355950310408e-05
3.76603364280637e-05
5.23703607075397e-05
9.86971720502775e-05
9.01195598307291e-05
4.53578204809347e-05
4.04147963725579e-05
4.39276691333696e-05
-7.71143243722083e-07
0.000109068471561376
6.18043921836464e-05
3.30312896490194e-05
5.65655493476606e-05
4.33985288465759e-05
2.50657605231672e-05
1.74235991881185e-05
9.72089646867242e-05
0.000100111070223513
2.61317629781274e-05
5.88340701106662e-05
7.38939728323266e-05
4.84048289454519e-05
5.1654582820981e-05
7.21178122053773e-05
4.58063710706535e-05
8.02564393897575e-05
7.35779849074167e-05
6.87919299484686e-05
8.23266557829087e-05
9.47125679630625e-05
6.15199032359605e-05
5.01723320414167e-05
9.2881937237163e-05
5.30595150490809e-05
7.99743314795634e-05
5.31059372224155e-05
3.72676387260583e-05
0.000133980635393295
7.37441095033017e-05
8.13375931688571e-05
5.15245847693214e-05
-1.02434790439611e-05
7.81653074286364e-05
6.80191107829043e-05
7.43896848654304e-05
6.92986260892796e-05
3.3877181620517e-05
5.95789235873596e-05
3.66072473979612e-05
3.01388083761374e-05
3.65008578432954e-05
7.23420669378233e-05
2.2348189165659e-05
5.5792896657836e-05
7.6751251372828e-05
4.40823781122154e-05
-4.643604597415e-05
9.91084286705064e-05
6.05587736465888e-05
6.14247351865201e-05
5.76222510174894e-05
5.98874485262993e-05
5.8008666129441e-05
5.33586708135941e-05
8.87482971686926e-05
4.8372106417965e-05
5.44010048703809e-05
6.93466243390077e-05
5.10025965333694e-05
9.13153745338051e-05
8.82165993281962e-05
7.86812333284082e-05
8.40335220118758e-05
0.000116808892281058
5.78777890472735e-05
5.96052518317238e-05
0.000112166598716006
7.58872802342125e-05
4.38412795212989e-05
8.32335039578784e-05
4.87516361341172e-05
5.32694688090574e-05
7.65650963680025e-05
0.000152155915193991
5.51604075563106e-05
4.02033191888119e-05
0.000168680441605874
5.09922511720837e-05
2.90781081769032e-05
7.4112726092573e-05
6.18173865378438e-05
6.19365320465459e-05
1.57274092282841e-05
-1.27505454159538e-05
3.89786577289947e-05
6.2804047219942e-05
8.83677798179415e-05
4.11861833044426e-05
4.86865314509985e-05
6.42058805192232e-05
8.42823969820564e-05
0.000101801631152098
-1.44175079574683e-05
-4.65557901333499e-05
-4.34023190593522e-05
-1.35883624726382e-05
4.27891373367072e-05
8.09581941109995e-05
6.98489383408473e-05
6.04848109395826e-05
3.39758956309799e-05
4.91719263682952e-05
4.44066694198945e-05
6.21757551541554e-05
3.95840281061822e-05
0.00011598911990762
4.02056321003949e-05
5.19091344771194e-05
7.80619410856424e-05
3.96616303951604e-05
4.52017849061409e-05
7.41612460280045e-05
0.000112245384817901
0.000100653391586121
4.95920845412077e-05
8.29630592435329e-05
2.25684652319691e-05
8.57346140921763e-05
1.84342239629093e-05
0.000120329964725003
2.81329407659519e-05
6.93236843857104e-06
1.01139179750271e-05
2.34426011274978e-05
8.16264464073811e-05
5.30092302783169e-05
1.3952829786204e-05
5.11582155364648e-05
3.53651918087057e-05
7.48569080013282e-05
5.49080220263594e-05
4.34773283185011e-05
4.26939151069513e-05
5.95407547451159e-05
2.25485068932467e-05
6.85890094177092e-05
6.87187678584972e-05
0.000112758870856145
5.49927788184497e-05
4.67797479678175e-05
5.14397874104527e-05
5.41507175337499e-05
0.000110255181242434
3.48771575500138e-05
7.00813326806064e-05
0.000121967889206487
0.000106549859044872
2.49894544966038e-05
7.20302571317766e-05
7.41100282490803e-05
5.32358502708864e-05
4.74613158443297e-05
5.97829463374161e-05
4.36027823981042e-05
5.00496123067033e-05
5.51314379634496e-05
7.67371883215378e-05
8.09905134635555e-05
3.43778616710564e-05
0.00010531010656694
4.97486968073118e-05
4.68436826466708e-05
2.21939312559998e-05
4.49068645664131e-05
5.88773776892183e-05
0.000116746057877692
6.47663654101622e-05
2.43305635979875e-05
3.77593613220513e-05
5.58297279484435e-05
-1.13010515379719e-05
5.97768939479189e-05
3.12787370900292e-05
3.18707378382976e-05
5.15267275971174e-05
7.03301866718061e-05
-1.90647523065666e-05
9.5162980135749e-05
9.67910563097949e-05
5.51891767703822e-05
4.69682504870567e-05
6.84866925238974e-05
1.58453053214086e-05
7.35602770094125e-05
7.81850608292449e-05
8.01518776555149e-05
0.000130808222172384
8.80020134590767e-05
6.5151188321225e-05
5.54372334500434e-05
4.60688939948582e-05
3.86281836789947e-05
-2.19396331341005e-05
5.12159897921324e-05
-4.61181896677541e-05
3.50682056311088e-05
5.40534276224067e-05
1.3318528993833e-05
8.20779451691688e-05
1.9638353915106e-05
8.90643417732285e-05
5.47890756889229e-05
3.34253101718421e-05
3.41806587073814e-05
3.87637642631501e-05
6.86517183840504e-05
2.67134210048167e-05
-1.40454226560064e-06
8.7201764716541e-05
1.96956364923837e-05
9.81739895147241e-05
3.36144018817629e-05
1.10724328023487e-05
5.34669379934606e-05
0.000109163573214197
7.20091160956746e-05
8.80329113964187e-05
7.36066560728604e-05
9.04679679538988e-05
3.09306364524352e-05
5.71749034246194e-05
8.83942947694634e-05
4.13682691218311e-05
6.9207371821312e-05
0.00012088886132917
1.41193832906565e-05
7.50847394952992e-05
2.60443227060773e-05
7.46649772320208e-05
6.09046346051767e-05
7.56438887458652e-05
8.46711859736778e-05
7.47345589462518e-05
3.40554107596825e-05
6.35268174871441e-05
-2.93826842774672e-06
9.53774471703436e-05
9.0697918312673e-05
7.76832982136032e-06
4.33611788091944e-05
2.29602731611373e-05
6.79132134243074e-05
4.81103253290717e-05
5.19698658019942e-05
0.000111381361329986
8.06754583430592e-05
7.92050467088023e-07
-9.68983153017086e-06
9.0727468188361e-05
5.09814738803587e-05
2.71603974942666e-05
5.10211762098908e-05
3.07092787013368e-05
7.45346012111628e-05
2.43061644186164e-05
0.000123410078997543
0.000119957213958791
6.54261142594356e-05
2.96344331465264e-05
5.15550354685324e-05
3.3334742460166e-05
6.67999587346508e-05
2.9369774745173e-06
6.49453240671875e-05
4.30980877406907e-05
3.21158880504515e-05
0.00010555723996186
5.36253502139879e-05
1.90514132410466e-05
7.14328032515527e-05
3.27173655396955e-05
8.06454667706948e-05
7.83067207852248e-05
5.13411956918792e-05
9.31017281811177e-05
5.5512893652413e-05
9.5888048394323e-06
8.25046106270989e-05
4.59116834887186e-05
8.66941302598943e-05
9.39766079645014e-05
4.50227182808212e-05
7.49948218922209e-05
6.64552428413552e-05
1.79644784620035e-05
4.69916366384791e-05
6.19419084603751e-05
6.25401967392633e-05
1.30533041537438e-05
3.74541142801169e-05
3.8576813764211e-05
6.09725405899586e-05
2.86293166058513e-06
9.5452325870924e-05
5.80613061290787e-05
5.25933165856546e-05
2.30481218118953e-05
5.38449127594582e-05
3.23673346285283e-05
8.54496844724461e-05
8.37812587172865e-05
8.68791898973566e-05
4.52489425496588e-05
7.87161909280653e-05
7.64338504646626e-05
8.01241689967595e-05
4.72520983695395e-05
6.06666514487617e-05
5.67668385500147e-05
1.13168755250566e-05
6.03489805105164e-05
6.08553280976206e-05
0.000120055911905786
8.62036586476242e-05
4.8127373624761e-05
3.13097409862479e-06
8.64418729031537e-05
-3.2456469143239e-05
9.9199330523821e-05
0.000108488006643572
2.14981568962058e-05
6.69810854997252e-05
7.39077323482859e-05
4.36670767582955e-05
9.63962396132701e-05
9.82003549406288e-05
1.04422400198262e-05
3.32754813289031e-05
1.50883271510657e-05
9.31376742589275e-05
0.000126228954728279
5.87325252856376e-05
7.41021459838061e-05
8.94739205074818e-05
4.71724267265086e-05
0.000106024158738217
7.93796963327283e-06
5.30191086498421e-05
8.027285498963e-05
6.814070664302e-05
4.49144367692578e-05
3.55795435256704e-05
3.30959254933386e-05
5.14260648068714e-05
6.11205060845321e-05
4.89812886903403e-05
6.58770746753636e-05
5.9639669704887e-05
3.82781671688446e-05
3.06995749142173e-05
-1.84304412466501e-05
0.000111463895992698
-1.01480124284658e-05
5.04842026416363e-05
4.40353082023139e-05
2.97953087014629e-05
5.47597751756835e-05
8.15971384717208e-05
5.54883349124932e-05
1.36941062005545e-05
5.34875705056961e-05
8.52755493275308e-05
3.5543612513512e-05
4.44825175513187e-05
4.26928304578095e-05
3.0193316340667e-05
3.75905724906846e-06
9.25139776410895e-05
2.7542965897258e-05
1.15128270534841e-05
8.17360473576256e-06
4.58242369636588e-05
3.51027836726741e-05
0.000103756989496168
0.000151748202279954
6.90204116132225e-05
0.00011376790170025
4.61188712330795e-05
0.000160270069836664
9.80194838525672e-05
0.000112434319320842
5.08736669700733e-05
8.89673201196573e-05
0.000126138429349949
7.36997047428867e-05
6.5797296398816e-05
8.17640577078631e-05
1.54541015531061e-05
5.29385382308456e-05
4.06195109730644e-05
3.03792691245783e-05
0.000124571749839844
4.41234729886779e-05
2.89119865468353e-05
5.16505707391318e-05
3.92687513115594e-05
-3.49114613903245e-05
8.71959569063159e-05
-2.97133236705803e-05
3.01694967054045e-05
1.96552187380935e-05
3.38101747728403e-05
3.90460750674492e-05
6.16414225367139e-05
3.53367750805411e-05
4.44931382141906e-05
7.27108802867719e-05
6.68767608173011e-05
4.74650812448266e-05
6.11256516315975e-05
8.17300541624239e-05
6.50359963218137e-05
7.37808634174735e-05
9.29399895431386e-05
5.23199608036011e-05
7.79405331938177e-05
5.9422383401303e-05
7.99268340736417e-05
9.11233524231701e-05
7.1087804334273e-05
4.81865944170069e-05
6.66969146423535e-05
0.000104979791028802
1.62236444242438e-05
9.2640610982455e-05
1.8653087342589e-05
7.65393107190995e-05
2.99386087743392e-05
-1.50838748567896e-05
-2.73452672388299e-05
5.93325618936369e-06
-3.17617289859552e-06
6.1057501340776e-05
4.65312193063777e-05
1.77908223188641e-05
1.29035724628722e-05
8.60879842800901e-05
5.64048486109316e-05
3.27216975197029e-05
9.47572081810327e-05
8.87120714655047e-05
-1.62521314367418e-05
3.78895263155512e-05
4.22001658912283e-05
8.30665437133248e-05
2.71666909864029e-05
2.69089655130357e-05
6.11743509904698e-05
2.35536709908285e-05
8.78268903612124e-05
6.87678695000413e-05
-1.78368198678185e-05
9.86225869538694e-05
9.34536238662903e-05
1.83629660754072e-06
4.01797090236126e-05
0.000116035621442028
5.91234415628701e-05
4.18291109012002e-05
9.1798716069864e-05
0.000107969170699604
6.69544336002741e-05
5.78650662625217e-05
1.93718238011981e-05
4.73231706674731e-05
5.65136338199857e-05
6.06512693277332e-05
5.40364655396631e-05
0.000148098312732521
7.27108207962906e-05
0.000126092833974356
1.76375537560311e-05
4.45641956018889e-05
1.95383937221458e-05
4.84216018719575e-05
7.10841023772146e-05
8.56877514007215e-05
2.15077858529444e-05
4.14407077667113e-05
5.70012810352162e-05
2.21347077383961e-05
5.76970127258404e-05
5.90436847572594e-05
6.09968352814512e-05
9.31520087977905e-06
4.41579068329062e-05
4.60376770273425e-05
6.44687023452132e-05
3.59848612595259e-05
2.24464750334636e-05
4.16431960172608e-05
8.05862900021803e-05
7.18619557457033e-05
7.78100509739184e-05
6.46684235141378e-05
5.22490201962689e-05
2.308861578702e-05
9.00072865542114e-05
8.42235259275971e-05
4.97438435777079e-05
4.89700276070006e-05
8.30523311493291e-05
5.26855490898409e-05
3.46174800269449e-05
0.00011242979931268
5.77521483458811e-05
2.52192333516199e-05
5.7200375980231e-05
2.80920227991235e-05
9.95505569248335e-05
8.1605438602969e-05
9.79471989770782e-05
6.14545184384456e-05
2.56102359745004e-05
4.86791523728639e-05
4.27537573915645e-05
8.66216064466589e-05
7.20915855437912e-05
8.91403676576442e-05
8.61600899596603e-05
7.26676797876698e-05
0.000104227500039232
7.4408034536854e-05
3.88925481019569e-05
9.13719979623541e-05
1.24242734878593e-06
3.17367495655365e-05
7.17812470164455e-05
5.62436807230584e-05
2.76715706992154e-05
0.000146216090100425
8.55947282474536e-05
1.55762588524301e-05
5.53912636020011e-05
7.19771122415175e-05
4.70469246689339e-05
4.63089840323559e-05
2.66757503150837e-05
4.83722425903921e-05
5.32173881985885e-05
2.72635199620031e-05
7.96748490004491e-05
4.89996617055869e-05
5.19228637833639e-05
5.32213712176018e-05
5.6808811369673e-05
9.92597328950977e-05
1.04891239408432e-05
4.62792271398264e-05
7.77357571264321e-05
7.91364343983669e-05
3.87885236656277e-05
5.72670417659871e-06
-2.92360031463151e-06
7.75298020744161e-05
8.16261667483755e-05
2.29626287935128e-05
9.22245205299082e-05
4.33495125420987e-05
6.03307179875609e-05
2.41450075354604e-05
0.000142271580739644
7.5971775759427e-05
7.92832410861009e-05
4.1994427498636e-05
0.000105541717065407
4.02249349962214e-05
-2.03172873036563e-05
3.35193671282493e-05
3.66002506449596e-05
0.000127722371362101
7.99331617694104e-05
0.00014313061466725
6.33262206649721e-05
3.04131548028956e-05
9.21577105751144e-05
0.000118372265179292
6.09484605269174e-05
9.96001893699016e-05
0.000115845408874061
2.40297367637772e-06
4.64554178607142e-05
4.54637434389045e-05
3.23390164551113e-05
2.70975406088585e-05
6.65167382574782e-05
3.02323764730345e-05
6.36460430918869e-05
7.83463568972508e-05
-1.23416029998217e-05
7.24472180783332e-05
4.28498437694829e-05
8.59916411515632e-05
3.74370979938645e-05
9.97845822362992e-05
0.000100983472470509
8.48428641911412e-05
0.000112414411490825
9.65136533323573e-05
1.09186797930509e-05
0.000106038495871592
7.68433958676429e-05
7.79516684283287e-05
0.000107460495188408
6.32201071197323e-05
6.21535347858565e-05
5.05712110852812e-05
0.000118722248722626
3.39567737009556e-05
1.40288949465835e-05
5.55893624457326e-05
8.87870605466277e-06
5.61775239317327e-05
3.83851539877328e-05
6.68637931178842e-05
2.94935908772623e-05
2.92508400040194e-05
-8.18218229006219e-06
1.90836899003779e-05
2.86846321441842e-05
-1.08537297074352e-05
4.11818195905932e-05
7.83661357902859e-05
0.000119446183330243
4.76319323653302e-05
7.16025189567079e-05
4.55156452024092e-05
5.44403545608581e-05
2.65712171668265e-05
9.31333592884784e-05
6.00040112461139e-05
0.000121379429711515
0.000103675137996097
8.09151714255003e-05
8.36213076134972e-05
6.51344621176567e-05
8.40832986602051e-05
9.67031325061493e-05
7.30670971357038e-05
6.24547670003731e-05
1.32063862287944e-05
9.09332598263449e-05
8.78822335625622e-05
7.4075754666844e-05
4.72889337191396e-05
7.85695006447814e-05
0.000111301857590195
8.97244789883412e-05
4.33791435080928e-05
3.85550543703051e-05
8.83267040656112e-05
5.76611253949429e-05
9.41050443078639e-05
-2.89797929638195e-05
8.64698622046546e-06
5.84227443518479e-05
3.29738789645231e-05
8.57732192615072e-05
4.53046996410331e-05
5.80603542306115e-05
0.000105735746607421
-1.67256878444483e-05
0.000104194921804768
7.61161977901849e-05
0.000103399925917299
6.85904765557298e-05
0.000117406707025073
0.000103488620896692
0.000101664550760528
2.97820329609065e-05
0.000147787407608879
8.53228995573542e-05
2.9216196994431e-06
0.00012084351123866
0.000103684414699905
5.24500813565852e-05
0.000101054854963661
7.11196266147397e-05
0.00012714209689873
7.04924610789795e-05
6.2840788588673e-05
6.84517610918431e-05
8.6662667770786e-05
1.48893646010125e-06
9.56986081932978e-05
0.000101711126017142
-6.97329511324609e-06
3.45403627832389e-05
3.06653440191468e-06
8.75798553897072e-05
0.000126400994186074
1.67994111875624e-05
5.97470306193746e-05
5.82382200104102e-05
4.86520751114635e-05
2.69027474263042e-05
3.10796533490724e-05
5.11757142522094e-05
6.46000635638316e-05
8.8239989867557e-05
5.05205274061833e-05
3.39964575518284e-05
6.52447564021753e-07
-1.05462470959947e-06
6.83431126536347e-07
9.09292181748651e-05
5.67549794738884e-05
7.87898670053905e-05
6.89015209908197e-05
0.000103797000225688
2.46614174373988e-05
2.40283412642854e-05
5.00104324324379e-05
4.59017714586276e-05
4.51087797858809e-05
4.26273255178609e-05
6.96758964381087e-05
5.38210011343621e-05
6.29608386843557e-05
4.17791375132488e-05
4.92211025834314e-05
4.62804498988837e-05
7.9501638522192e-05
8.26418562926749e-05
9.4882457721946e-05
3.15036683242476e-05
7.80656608102494e-05
9.27993687576421e-05
8.63951915545364e-05
7.48576255098994e-05
7.87855214936156e-05
9.97187753716405e-05
2.65012869726409e-05
7.91403687488179e-05
4.53683788893316e-05
0.000116517876823286
2.53059877627558e-05
6.32671529865192e-05
6.72476856279604e-05
0.000163008091887156
7.82108809868512e-05
7.14830464428182e-05
8.67600375010849e-05
3.75243155117462e-05
9.44758388313845e-05
4.96947469745589e-05
0.000108628828373006
6.20041255174394e-05
5.49775737740504e-05
-1.0341104633315e-05
2.45542396309501e-05
4.09464140533385e-05
8.26775153984184e-05
9.16034020322591e-05
2.95388439327081e-05
1.78318801957672e-05
2.58643834486999e-05
9.14534685777099e-05
0.000106468199565026
3.16153202100237e-05
5.20660499581394e-05
6.29063860154311e-05
6.8830070251365e-05
6.19917534694498e-05
0.000113794968499612
1.30550643394974e-05
0.000104856239839931
8.73961611742198e-05
9.43705171503378e-05
3.98688129128984e-05
5.34272036043653e-05
5.88652571518815e-05
3.17812799306648e-05
5.82084583424923e-05
6.03822254633185e-05
8.78259928612988e-05
5.18301347693695e-05
6.15495850700639e-06
5.36470449312396e-05
5.89563130316274e-05
6.51025048798636e-05
3.87216089114604e-05
2.34922512592567e-05
-6.70974611977903e-06
0.00013877209928932
8.64522667741755e-05
8.76350737832126e-05
4.22799312093211e-05
7.01772390011556e-05
0.00010242184902224
6.52372675219668e-05
8.10161492694557e-05
0.000102275611322308
7.4971357866977e-05
3.75704448192601e-05
4.0871096880429e-05
4.83410841482524e-05
3.47419202643627e-05
9.89391013785446e-06
5.10408089485569e-05
3.56328585006893e-05
9.89477791522166e-06
8.60278842089057e-05
2.13319031262932e-05
4.60719897053848e-05
6.38994736774786e-05
0.000109059281149105
4.75481549220253e-05
7.42851660280864e-05
2.11039315688078e-05
7.12906133148352e-05
0.000139677072822547
4.63433173899003e-05
7.0867320230611e-05
-1.40788455374054e-05
1.39918915333544e-05
5.28347807152484e-05
4.05576670950762e-05
6.94362197721494e-05
7.49008498070682e-05
6.74949541313812e-05
7.10600304131475e-05
3.66990006500235e-05
7.2104245422249e-05
2.78888142710088e-05
4.90877982537553e-05
5.06219213981575e-05
1.02596623458205e-05
7.27465739949979e-05
6.48222796830464e-05
0.000106710284792203
9.9640922220635e-05
6.79732903065022e-05
3.34929948864076e-05
1.07681756853219e-05
7.69120690448989e-05
8.01612185102336e-05
3.85332972057906e-05
7.30607278479971e-05
9.16503878757276e-05
0.000128889002718336
6.06114331262255e-05
6.8895539284378e-05
4.04094758416868e-05
8.18748020101185e-05
7.49896729687636e-05
8.06029861263126e-05
8.95671374123426e-05
8.11004043874922e-05
6.00336637253707e-05
6.41993629919568e-05
5.23988508128034e-05
8.39158632417115e-07
9.31955987869485e-05
3.69493406223251e-05
5.8518909902955e-05
-1.05856098847224e-05
-2.23925186236866e-05
1.356366212254e-05
4.499797679959e-05
5.48716128850788e-05
5.45197059648605e-05
7.92651923241119e-05
5.51407287628099e-05
7.37235521155865e-05
9.80829021039326e-05
4.82526577061328e-05
7.27545938149242e-05
8.07765571340335e-05
4.55760432410556e-05
4.73965502308984e-05
6.30580509738639e-05
9.12362189480803e-06
7.85045878598298e-05
0.000115512568025024
0.000116288382520558
9.09982243575139e-05
6.72853673318733e-05
5.20162364429488e-05
7.05434155219284e-05
2.66102131587898e-05
3.08891307475029e-05
5.86670420709029e-05
2.99759951026793e-05
2.25921351100394e-05
8.87290508646199e-05
7.28146807792672e-05
4.92217477530051e-05
0.000130264021267587
1.32168011530483e-05
-5.92108626580669e-06
2.58175119443167e-05
0.000111939303918451
6.37590493276858e-05
4.62109414440214e-05
5.32842079530435e-05
9.79062015292238e-06
9.5550098493974e-06
5.54168976427848e-05
-7.04363923357898e-06
3.25395352103364e-05
5.8910747262552e-05
3.09531732854342e-05
2.20265695290008e-05
8.62142787342299e-05
8.38159075738938e-05
2.68174916082534e-05
5.97020610144153e-05
8.49169511421443e-05
5.18501830055432e-05
9.9317047110066e-05
0.000110688238106671
8.68968421835694e-05
6.41712592504309e-05
7.24835547001865e-05
3.48110694011095e-05
0.000182726310072759
4.84149411911859e-05
-5.53650645751607e-06
2.33963158250242e-05
0.000130910801714021
9.99919731518393e-05
5.45262462402568e-05
5.58994545654435e-05
6.09144181372016e-05
6.30089032593471e-05
5.23300380662187e-05
8.01980647697513e-05
3.01926856838895e-05
2.94496203511178e-05
3.72964332712055e-05
6.03376802331788e-05
0.000120963489005327
3.74557044345741e-05
1.21354872587509e-05
7.39939839590458e-05
3.45562853959664e-05
3.5374896261609e-05
5.08682899157247e-05
1.34514848869288e-05
6.38071172194094e-05
5.86556963989934e-05
4.76863496392143e-05
2.86247488974734e-05
5.42104648951116e-05
7.42133808803689e-06
2.85464170118299e-05
9.52077032108731e-05
5.48269570035327e-05
7.06698090408187e-05
5.93468367431851e-05
1.75201246231261e-05
7.75881683765294e-05
1.37971581405152e-05
8.1565155694653e-05
5.27277225606839e-05
9.29663693939293e-05
8.07014471110429e-05
3.97728867710781e-05
7.33912698132748e-05
7.87757760692757e-05
1.56277666351133e-05
7.89619550073253e-05
6.2957266912198e-05
7.84668951213168e-05
8.22155240527449e-06
0.000144140367396396
4.63786022603961e-05
8.17911450449701e-05
9.82780871108129e-05
8.81315228432914e-05
8.92550887825904e-05
4.37017631039484e-05
6.73647370245554e-05
4.96347595341468e-05
9.94303265836943e-05
8.22735326022757e-05
4.50873320750755e-05
8.95274960234228e-05
5.49706692066646e-05
6.0926800863401e-05
2.64255563865815e-05
6.71414752104049e-05
0.000134885121205636
-3.17766762381225e-05
5.98388280063281e-06
5.28476567067468e-05
0.000100766996008332
4.96253438251757e-05
5.38995969204732e-05
4.01266237564551e-05
4.68616102551749e-05
5.64840746412839e-05
7.56811594225345e-05
3.00499569328496e-05
4.03095483549864e-05
5.69837038094309e-05
4.7977147737815e-05
0.000126669028265659
6.97570784151399e-05
3.34857308260572e-05
4.75033724865463e-05
5.80707279094759e-05
5.28065278670118e-05
0.000101967338782888
1.13064231690792e-05
4.65576472425706e-05
8.78304015541886e-05
9.88100413889767e-05
8.05007756858401e-05
3.7464219440458e-05
9.15249684571858e-05
5.78457655251527e-05
9.36109541711646e-05
6.21692309215783e-05
9.51308986994801e-05
8.75564523024961e-05
0.000105965865954977
6.2520948285515e-05
6.73922881618531e-05
7.71775150701141e-05
6.75456954071045e-05
8.48855018556777e-05
4.5642333514248e-05
5.252680038026e-05
8.91459834418066e-05
0.00012897546006275
0.000130816589492432
8.58090581231984e-05
6.79854444854385e-05
8.27035248931851e-05
5.31189364194445e-05
5.76229226207253e-05
1.15339587725215e-05
-1.28233960657484e-05
4.11881905744054e-05
4.04343306931356e-06
1.87431834057278e-05
8.79764009390772e-05
9.13384120417217e-05
4.56765781491357e-05
0.000102527751669567
3.13380584505873e-05
6.60557847351741e-05
5.9524305979314e-05
6.48732514204672e-05
3.35128384652322e-05
4.86293012381875e-05
4.11278467275382e-05
9.12614729474079e-05
4.35972848103074e-05
6.14927674148461e-05
5.09955816088124e-05
6.85042938298061e-05
4.15671262291548e-05
6.13608336176622e-05
1.65999368255679e-05
0.000107722136171304
5.79776342761386e-05
3.54887982460306e-05
4.15047846193338e-05
5.61790009336187e-05
4.1822149561322e-05
5.91634208621305e-05
7.06768427985355e-05
6.2104304204544e-05
4.98718323889638e-05
3.16561845396264e-05
9.41608992520852e-05
4.12796444742765e-05
6.06717231881645e-05
1.53303910827085e-05
4.66589917048193e-05
8.57757730974331e-05
-1.38425302069006e-06
5.85788943845943e-05
9.27013443304402e-05
4.48038646067854e-05
6.96337278761355e-05
8.41911617039515e-05
2.66174663059226e-05
4.5716397759826e-05
1.16462993525512e-05
4.34758070670818e-05
0.000165714208757229
5.02404760163724e-05
4.80034802231249e-05
3.83519656025715e-05
-1.82190632026682e-05
2.70485499523949e-05
6.62444315295538e-05
1.6866752936979e-06
8.91667662025741e-05
0.000115122010368092
6.3510404815402e-05
6.59007260760641e-05
2.13299092385141e-05
5.46247806633971e-05
8.66753465782455e-05
7.16490908524997e-05
6.86329867583962e-05
0.000122399709617163
7.24763456383338e-05
7.46224077726097e-05
1.06669260752454e-05
9.90055096463601e-05
7.64558083925862e-05
6.74357947466347e-05
5.23118733004308e-05
4.28844800775731e-05
8.09415072709604e-05
4.6535771195242e-05
2.05205383251691e-05
7.9457547396976e-05
3.79093044806003e-05
2.4526566353414e-05
4.38940146245017e-05
6.64055756936547e-05
5.17619507512558e-05
6.33438154788889e-05
8.06749060335551e-05
9.40986718694815e-05
6.13041338971702e-05
0.00010256368450291
7.3968955606463e-05
6.32324116297829e-05
0.00011100657223256
3.93175293911923e-05
5.78471213516411e-05
0.000107768880865691
7.44684222780303e-05
5.10460542150899e-05
9.09242486734348e-05
5.99727426356389e-05
6.92208572398413e-05
3.16950055245779e-05
3.57742223462123e-05
2.88389075606653e-05
8.25386561428349e-05
8.88149247750897e-05
7.56583009101867e-05
6.93827436998857e-05
5.66070725046679e-05
9.89010128719769e-06
6.86092717419738e-05
3.10206550889962e-05
8.66339574399001e-05
1.96398095806014e-05
3.61006146044732e-05
-1.7355766389884e-05
6.31929970098305e-05
8.91253619448794e-05
4.27683649002136e-05
9.09314323466317e-05
-2.54840368880974e-06
2.63812291857963e-06
8.68440069312488e-05
3.39892614740519e-05
7.31742082258384e-05
8.15931599037843e-05
3.25157014633599e-05
4.67594516016948e-05
4.76946968721682e-05
0.000136768164019298
7.60858961823795e-05
5.00428360723029e-05
9.27306276564757e-05
3.13661551271213e-05
4.05813116046814e-05
8.00424194857104e-05
6.44940104452015e-05
0.000124674917209072
0.000105599196247478
7.06401322438486e-05
0.000148406063113789
8.13549833376291e-05
7.68878561593241e-05
0.000113514413685889
2.21461083128836e-05
6.55070754072504e-05
4.39078231270845e-05
6.28322303462732e-05
1.33119853712787e-05
6.14196746637825e-05
0.000109984234077165
5.7458743540456e-05
8.62022508190878e-05
4.65646082113255e-05
5.97539747909616e-05
-3.68195536498118e-05
5.42438263806681e-05
8.84169214373779e-06
8.6325457270713e-05
8.28306054445125e-05
6.91321236294989e-05
7.67468149350985e-05
6.15600984727692e-05
6.94119896593936e-05
6.51016891538944e-05
1.07021066674779e-05
0.000133763890938851
4.30548679932027e-05
5.87487331165478e-05
7.93521853419102e-05
7.13727279538973e-05
8.0629780630424e-05
5.21183220741311e-05
9.0160324794316e-05
5.07297808531116e-05
7.01561336678816e-05
8.5680886728186e-05
4.95092249412279e-05
6.97447919905989e-05
1.51787100102958e-05
1.81915725651765e-05
6.68325881697442e-05
4.71934324903077e-05
7.56499371403165e-05
6.32760135272308e-05
5.80691673932525e-05
4.25297529585077e-05
1.52019578172539e-05
4.38985240572027e-05
6.50741734746638e-05
6.87182073793715e-05
4.11182033732625e-05
6.36705060129203e-05
5.49026090779754e-05
0.000108702181731203
0.000100362282878041
4.1349369101518e-05
-1.19333683752069e-05
7.07422933043323e-05
1.52821305462768e-05
5.24408303729678e-05
8.93573123606118e-05
1.99404325490567e-05
7.69556631140743e-05
9.93255266412841e-05
7.55959800819524e-05
7.00813348454056e-05
-1.48880164578391e-05
4.20439571922958e-05
5.81609777324903e-05
3.84448308434924e-06
-1.73369484805107e-05
0.00012609905062206
5.94755232764786e-05
2.91102786985348e-05
2.46183733016311e-05
2.70253778578849e-05
-2.81090283420019e-05
8.23360396979736e-05
5.45419921381013e-05
4.68801397381375e-05
7.42166415523437e-05
2.7503978493843e-05
7.28671662959665e-05
7.20222104451447e-05
5.41714059251512e-05
2.3041554601271e-05
9.33943321391923e-05
4.21893668696131e-05
4.92888228950139e-05
-1.07678167024261e-05
5.99118178385183e-05
0.000108956737439976
-3.48808298829087e-05
8.66179459442879e-05
6.07112351285151e-05
2.7357570662827e-05
7.09857813051556e-05
8.3086916120416e-05
2.57969141650426e-05
3.46422762763775e-05
6.29434689702052e-05
2.89881217017724e-05
-3.54132866232611e-06
5.65239329500118e-05
8.14812443800543e-05
5.98887147363845e-05
4.57781703676974e-05
0.000117908047884266
7.23594551918084e-05
4.60948081934564e-05
6.20829298479746e-05
7.19387018086736e-05
6.8048166878827e-05
9.39000336360206e-05
1.65266898129041e-05
8.04847334174522e-05
0.000113753820121776
6.98533256245985e-05
1.70813852968659e-05
4.94649318976361e-05
-8.37579221909883e-06
4.30295010452703e-05
5.36000759843314e-05
2.25482232322364e-05
7.47763562476041e-05
4.20194934523716e-05
0.000102834257761702
7.16919558369118e-05
6.73317655636863e-05
0.000105668055625219
9.569488884967e-05
0.000150879232647703
1.84018564562987e-05
6.7910288851739e-05
9.57066262812755e-05
7.51048337235918e-05
2.61437132606976e-05
7.11940283275856e-05
4.3388863315395e-05
7.71761065221484e-05
3.75645654955105e-05
6.24399878025597e-05
8.97029318163686e-05
6.30613706221487e-05
6.10418839235243e-05
0.000102005087336005
1.77925590121248e-05
2.93920548011367e-05
8.87979707277596e-05
6.62719687614528e-05
2.54082965350102e-05
-6.09325514672625e-06
8.40028619772865e-05
-2.42213597313341e-05
7.01966077366531e-05
7.71680419110814e-05
6.06988815776934e-05
6.99335989707323e-05
0.00013782763112567
8.04733653675033e-05
4.4303674548936e-05
6.9739887852069e-05
9.78097863212197e-05
5.33580907759518e-05
0.000109747916698098
8.44231711982348e-05
4.75401166793209e-05
4.61190786196374e-05
7.58257150217668e-05
8.22158907380394e-05
5.81824742761496e-05
7.90844004018216e-05
5.13593893525705e-05
0.000108999307868735
4.60047888138894e-05
6.26897070565409e-05
7.45578043963224e-05
7.89956017292221e-05
5.00549658458652e-05
2.98519605436277e-05
8.78401188396363e-05
9.81351003989956e-05
6.50642717129407e-05
6.53087370791791e-05
7.18183719102082e-05
8.33474175771743e-05
3.70157685593396e-05
0.000120463821050493
7.32064580105248e-05
9.68321132664538e-05
6.80193386274051e-05
4.8719476593488e-05
0.000103070780298987
3.8869895643779e-05
-3.28981141624497e-05
3.00847153195156e-07
-6.79593391648487e-06
3.42725550603836e-05
4.8397403381546e-05
2.87496915398935e-05
1.90873086166973e-05
3.84597181005622e-05
5.38794545339175e-05
5.85066740478405e-05
5.05208941958746e-05
3.19325067624508e-05
5.92094058801283e-05
6.36003617479836e-05
4.94219620392357e-05
8.42013352531666e-05
5.89097714550663e-05
5.36841502707163e-05
2.24382827965965e-05
7.99393032973331e-05
6.97803195784947e-05
6.31794625647249e-05
9.95581922407897e-05
6.46667739041916e-05
5.98017294357154e-05
5.54204150959656e-05
7.3679864835354e-05
8.87846390939814e-05
7.18201228068956e-05
8.94914375528933e-05
7.79664640848135e-05
5.53452860651664e-05
6.53231556945696e-05
4.88206626345121e-05
7.15281756853399e-05
2.98279736414357e-05
8.77377638519678e-05
2.32698559732147e-05
4.57297159356474e-05
7.18698951050899e-05
5.58695029300084e-05
3.02085677291302e-05
3.81776436299886e-05
-2.50482083088098e-05
9.35740989224704e-05
5.59668708486407e-05
1.4637495291042e-05
6.0023918393454e-05
8.98940624116809e-05
3.93517534789365e-05
5.52192519999396e-05
4.89682574729948e-05
0.000125636472384279
8.2676325091998e-05
2.05254490218367e-05
-2.9599067991565e-05
1.00440476064859e-05
0.000109467723825298
3.40107940218356e-05
1.44930405335382e-05
0.000112163675993081
5.57264291885233e-05
0.000106361385219642
5.14409591584519e-05
0.000126821350785378
1.01246417526074e-05
4.26703132797175e-05
1.78042905745982e-05
8.01535265980967e-05
0.000115477955995882
5.39687207120088e-05
8.8117073116379e-05
2.15046964481179e-05
3.51190780313967e-05
2.24575511136842e-05
3.7616995281433e-05
0.000109603541575192
3.4838350481904e-05
5.58404896780689e-05
5.90494562580816e-05
0.000111350076840874
9.76860408061388e-05
9.66395566833526e-05
4.21802809610813e-05
5.07989630834055e-05
7.69874461440234e-05
0.000100581065875199
9.83302531336043e-05
7.71919670637454e-06
7.73749597517437e-05
6.28974638248989e-05
5.1413011283406e-05
4.83986520625888e-05
0.000117001907259302
6.70047066602053e-05
0.000100946135285317
6.11679737230164e-05
-5.83384187914928e-06
1.30896072888487e-06
2.61160067757063e-05
7.59276973445927e-06
1.9314081897586e-05
6.28794458761696e-06
-2.2881732392679e-05
3.20625191815748e-05
9.36911840295907e-05
3.15187114984035e-05
7.86145094596042e-06
6.54358583278038e-05
7.32886184629456e-05
5.32145955541015e-05
0.000136020514392525
-4.7923014532593e-06
5.2148382882272e-05
7.97889687530512e-05
0.000110881646633197
6.9204280134872e-05
6.97057411448391e-05
4.60770151310166e-05
3.03228666105749e-05
1.62067569924137e-05
6.13688245378637e-05
0.000100872619158425
3.3524068753379e-05
5.24012441154023e-05
7.97827901842248e-05
8.78046009011074e-05
6.48338136066835e-05
8.67064058887586e-05
6.59245936421388e-05
8.50381954116284e-05
5.28571038412355e-05
8.43888204065934e-05
0.000105588862644418
8.37716946494733e-05
4.23160163320533e-05
8.62108378093744e-05
5.64737876423033e-05
5.64636509756689e-05
4.11459843490597e-05
6.61013765942259e-05
7.65029487200168e-05
9.6838974366626e-05
9.35389035536192e-05
0.000121473248047025
1.52214943870304e-05
4.03347527065385e-05
4.74451888564891e-05
-4.97659194409709e-07
6.47059756032913e-05
1.87082095583904e-05
-7.3588570739465e-06
6.46225557621721e-07
-3.00268411428192e-05
5.58916278054363e-05
5.50811254876251e-05
4.62677364425727e-05
8.55577843089835e-05
7.66948020556236e-05
6.05767484682429e-05
8.46806568938353e-05
2.88266327723156e-05
7.96491399832344e-05
1.81541253150311e-05
4.58236206367092e-05
9.23562577400677e-05
7.45480225670162e-05
1.2350660048067e-05
6.58878563011888e-05
4.33663502029233e-05
2.02229288598056e-05
4.71324794560698e-05
3.62914459811227e-05
6.19093246050644e-05
0.000103362402096557
0.000118004696056899
4.61771404157039e-06
8.69332435804292e-05
0.000128861794486136
5.01662434243773e-05
2.25549092818055e-05
6.48524022498244e-05
4.50716202051535e-05
3.9627230394825e-05
-1.05875088129981e-05
5.49051556691622e-05
6.82636900315205e-05
4.11284414940325e-05
0.000113047878932086
8.62762928355282e-05
7.29953839260053e-06
2.7892772990158e-05
4.92178126822115e-05
4.72705466332853e-05
6.52330529405238e-05
8.07486404087752e-05
0.000109165388158779
3.74038441866479e-05
4.61102747529242e-05
3.33655535629886e-05
4.86599332528586e-05
0.000118925775252373
5.17112196426604e-05
3.03543437069371e-05
8.26917281589841e-05
4.16942155470323e-06
2.12736104042185e-05
8.03844280052637e-05
4.73664048081577e-05
4.51153241678286e-05
4.41260070134015e-05
-1.64161087553309e-05
0.000115690921589734
0.000100921214018064
0.000118645243788188
5.47033997413233e-05
7.61018474314731e-05
7.83111069639485e-05
3.84347818106114e-05
9.08201642446129e-05
6.33639706121552e-05
-1.47184413010873e-05
-1.80737149809424e-05
2.75286014596034e-05
3.13981859803151e-05
7.75510706679647e-05
4.51486009429238e-05
7.98032286209854e-05
6.29622457268226e-05
7.75815863468619e-05
0.000131169317856523
0.000134548162996536
5.85319240492322e-05
0.000107853208131674
6.80952073480393e-05
-3.70751622972657e-06
1.99890002438197e-05
1.80105533752615e-05
0.000109291616880503
0.000120740083076443
1.7382525370827e-05
6.66122646323428e-05
5.31107778359048e-05
-1.91558146915056e-06
0.000108047901007463
7.4444191316559e-05
0.000102587925604672
3.6676624335642e-05
5.41369390483536e-05
8.42226318699574e-05
7.77376400393619e-05
-1.39693652170634e-05
4.97387062854601e-05
1.81105674366481e-05
1.36961829282175e-05
2.14946381579824e-05
4.05363075769166e-05
3.70945552010622e-05
6.68688460355933e-05
9.13503910691706e-05
7.52993826400992e-05
4.14324687864676e-05
4.11291892841688e-05
5.83845612053065e-05
7.5756558952885e-05
9.08653649186917e-05
0.000106215963212675
3.58372077603898e-05
5.59199347337823e-05
8.13770388590033e-05
3.52707295333244e-05
6.05464223176111e-05
6.71017314616921e-05
6.93014103474826e-05
6.9723966251519e-05
4.86152122090207e-05
8.7103835270749e-05
4.91016957352914e-05
2.35210301233969e-05
2.85242232434714e-05
1.42523387581974e-05
8.94244461919557e-05
8.9635473616358e-05
3.99207262402876e-05
3.66851878886696e-05
0.000133165479018562
8.95522350788351e-05
5.20034618440346e-05
5.97596293126734e-05
9.239020177747e-05
7.30745058194196e-05
5.20567810584614e-05
1.91582156836422e-05
6.05849237576375e-05
5.39742328915921e-05
5.41341759829495e-05
5.71070334860408e-05
5.11363223145591e-05
4.61612213174444e-05
1.60960780157569e-06
1.46184230068928e-05
6.56411468622061e-05
7.20708812777274e-05
0.00016612503736204
9.10445146289002e-05
3.24701165177585e-05
2.76093020982255e-05
9.61072626872106e-05
5.82891257634707e-06
9.05911932256731e-05
-3.54546513054803e-05
9.77774472595643e-05
9.31082761483919e-06
2.15169746629097e-05
3.25862138220556e-05
7.51198805676768e-05
6.31857505500318e-06
-5.91185009583628e-05
1.21879677051835e-05
7.33803729548453e-05
8.42462559730078e-05
2.58443825555984e-05
-1.08669275743557e-05
6.15481447095315e-05
0.000113255289886067
8.19180607427812e-05
6.76813512287461e-05
4.11729457878449e-05
0.000126566551592153
7.05075349662323e-05
5.81778872755851e-05
0.000113965046121872
9.83613538132236e-05
8.72455584436166e-05
1.47366891919695e-07
5.53310029774212e-05
4.62508690807215e-05
3.20404594278514e-05
8.40253188872707e-05
2.71184883762094e-05
5.01338414874281e-05
3.14278140550611e-05
8.13844885559763e-05
6.79200557706441e-05
1.29615370652996e-05
3.69722645391745e-05
5.48502338516445e-05
6.21658979655209e-05
7.08218844196716e-05
9.37798574617164e-05
9.961996413798e-05
6.24133687258371e-05
0.000129184539143275
4.85402874816476e-05
0.000104777724053295
6.81535118370902e-05
5.30923107667664e-05
5.25103455085124e-05
6.44463939873483e-05
6.28903248874726e-05
9.32455577882139e-05
5.47185078734007e-05
5.07717989733689e-05
2.74358866128497e-05
4.48435221966304e-05
9.54277030643341e-05
0.000150912137104312
9.06985207000364e-05
5.33148531341278e-05
0.000108307069250052
2.73390744274832e-05
6.82854315308285e-05
6.52848059258837e-05
0.000106339933717997
3.16288501869948e-05
6.46239577032186e-05
8.44848201376588e-05
6.59239359468518e-05
7.90482292660439e-05
8.65622883108029e-05
7.86930530638946e-05
-1.65859260347345e-06
4.98436516373888e-05
8.55981203482428e-05
2.4649438135906e-05
6.44741982056124e-05
5.97918144944531e-05
5.3163374506057e-05
0.000114753900908355
1.54204894197844e-05
6.52601263939149e-05
9.65746377486109e-05
3.02070940667499e-05
0.000141467858009441
5.57062244929889e-05
0.000106451062475272
3.84844772379082e-05
7.12357969349289e-05
9.02361756535052e-05
5.47325903217822e-05
8.13477378567663e-05
5.78989460128804e-05
9.10987035679976e-06
0.000120706017581594
8.12839744836477e-05
4.01491990366985e-05
6.07871240381917e-05
2.90567234027491e-05
5.6910581611301e-05
5.7251936619726e-05
5.70531688078611e-05
1.65303702544373e-05
0.000115998968254951
1.7214424928274e-05
2.68890419189351e-05
9.31225947013961e-06
5.40691549250972e-05
8.59976661382132e-05
6.15363506968079e-05
7.80367595502977e-05
7.46799538023285e-05
5.59366129708475e-05
7.85284540374056e-05
1.04442303040394e-05
6.69462283221166e-05
8.29422974787359e-06
4.45541166049718e-05
6.48256219537415e-05
7.37367599850313e-05
3.98716199962294e-05
4.87920394106822e-05
2.52220126599251e-05
7.27877622567098e-05
2.52744878701515e-05
3.00041414756558e-05
0.000113855955365172
3.66745304995137e-05
-8.47844113850581e-06
6.11986509171028e-05
0.00010097588564912
5.13136830686011e-06
3.14875232887464e-05
7.59065132655212e-05
3.15056899279582e-05
7.49239743361216e-05
0.000112884777941841
8.98367908768527e-05
1.61396993635728e-05
5.46259653196897e-05
8.49809870472756e-05
9.64843440029583e-05
0.000109010290762041
0.000138451771033833
5.14032303871406e-05
0.000131620033927031
4.88400443588216e-05
7.37392829760389e-05
4.8843413344619e-05
4.21915980831262e-05
9.7200968180656e-05
0.000107260451943322
0.00010806967143901
6.08837679056497e-05
8.0057463356215e-05
7.80109114099964e-05
3.73928902369087e-05
-2.96620180904701e-05
8.39722447395777e-05
1.50501722194325e-05
0.000116347142448364
6.96543101163639e-05
3.69138157576426e-05
2.59790918106512e-05
-1.43174063966652e-05
5.75679223083533e-05
7.181210160834e-05
-9.99329463451517e-06
4.60043639648758e-05
3.11843145628112e-05
2.25644015117941e-05
3.25694418038204e-05
6.15753282211848e-05
2.88955206626553e-05
4.05038756017973e-05
8.57704059290142e-05
2.79421038488573e-05
3.61189370473813e-05
6.17248322208121e-05
7.73805315811705e-05
8.20113145340997e-05
2.07469999899853e-05
9.14420570367181e-05
6.92021831929511e-05
8.66997510027919e-05
2.61178069764681e-05
8.90644151375103e-05
0.000114671960011281
6.95211807277339e-05
7.40618688432278e-05
0.000114256873997381
5.29162742190989e-05
8.60396079057375e-05
4.17098332053515e-05
1.34762940390541e-05
3.20762806758381e-05
8.99559429958839e-05
7.23576415013653e-05
1.19074262066149e-05
5.20406449804013e-05
6.91698414075082e-05
7.07148472820489e-05
9.10763873425454e-05
6.92433287894583e-05
3.70863604962649e-05
6.84131058201813e-05
2.7293892278226e-05
3.28534049794796e-05
1.39212081498253e-06
3.11506212196211e-05
1.65132121580984e-05
5.47600664919518e-05
1.90434281681855e-05
0.000124540550026733
4.11323015789504e-05
2.00120454499529e-05
-7.58800537900288e-06
3.23864834908867e-05
3.81653713128632e-05
9.03226293596434e-05
2.60790590095044e-05
-7.51646582979793e-05
8.13998572826746e-05
5.80129662601454e-05
4.10120959840891e-06
4.37562143703816e-05
2.81283414626952e-05
5.57650038245192e-05
7.23855409738114e-05
8.10102211558509e-05
0.000123221639619843
-7.82205129693142e-06
0.000102972249156486
5.10558302336039e-05
3.24111609316738e-05
1.62887124488992e-05
4.93676609295415e-05
4.22270961842213e-05
4.58050846943435e-05
7.33816488670191e-05
0.000110737004968184
2.76006923311561e-05
0.000108936174300062
3.19816101416002e-05
4.28364077019605e-05
4.26344299986798e-05
3.67929145186961e-05
8.60712040994432e-05
8.06186739470097e-05
9.53025104665204e-05
0.000135925703567197
3.2263981372765e-05
4.84320000184504e-05
3.12714470198692e-05
4.19550006252935e-05
6.51764125067113e-05
7.24969158246909e-05
4.36655899913801e-05
4.03106821243387e-05
6.61490214815858e-05
0.000103561434953502
4.21071727986994e-05
5.1517765177802e-05
2.68753026270824e-05
0.000104388144518111
3.4000664165588e-05
6.27179250905041e-05
7.60018831721164e-05
2.67264822949099e-05
7.4936133390729e-05
6.74734291876932e-05
5.55469047396469e-05
2.13694484073636e-05
5.46969806947855e-05
2.92705016102486e-05
4.1732659505576e-05
3.45163590972684e-05
3.19433502292332e-05
8.09031147646171e-06
4.78198477828009e-05
9.72471133815368e-05
7.24880035157174e-05
0.000154159574690561
6.65077873408126e-05
7.86310260338519e-05
1.64468460827329e-05
4.97598840858459e-05
3.19757831493327e-05
7.07265371430202e-05
8.26583429357708e-05
8.69869318948545e-05
4.23742511343547e-05
8.62450083574928e-05
4.28557365146522e-05
4.36323812343441e-05
5.68184636143276e-05
5.2402119474645e-05
5.10451689170841e-05
0.000103580946602922
3.27748951712565e-05
-3.91003561295841e-05
5.83508482326504e-05
8.52364889552063e-05
2.13782959896056e-05
0.000105213172322635
6.20117163343319e-05
3.42076218835159e-06
0.000115694689896518
3.72457178120443e-05
8.42449048750752e-05
8.49496674957145e-05
6.89434803524034e-05
-8.778404704338e-06
0.00011111345840597
5.75392489977783e-05
7.53117939606696e-05
3.53023357031269e-05
8.48137818689694e-05
7.40897774909026e-05
8.66551349200278e-05
7.8825781948312e-05
8.86933735293515e-05
3.84364714276507e-05
7.05420023982306e-05
7.01547721537379e-05
2.51547203252702e-05
4.57841274365103e-05
8.99861008242114e-05
1.39358040211334e-05
0.000134037399564397
7.26815658784351e-05
7.33838337443202e-05
9.41702861684255e-05
4.21223657542142e-05
9.63449285924627e-05
4.75958290792748e-05
1.8645458651429e-05
6.71653573470545e-05
4.40272357582012e-06
7.68636588474339e-05
4.30891577972146e-05
0.000113780203637455
6.13864389649684e-05
6.09854135153998e-05
1.57986025190023e-05
1.54684484305106e-05
5.96753918366736e-05
2.18390492523955e-05
0.000122868926699107
3.28395405004149e-05
9.05766536780453e-05
9.29347458098457e-05
0.00010446621131354
0.000104369649873935
8.47066214672882e-05
6.02675417227296e-05
6.17810344110291e-05
6.08442734159544e-05
2.45321636635204e-05
6.84987535343489e-05
7.45741607419787e-05
5.00294184123912e-06
8.31408940817441e-05
9.60350050101157e-05
6.64475620848265e-05
4.63093397942407e-05
6.72789004721511e-05
7.30852874634749e-05
6.71730473167089e-05
6.02485544818422e-05
1.20916486367015e-05
8.50701784649377e-05
2.72873158094361e-05
9.31319006022966e-05
4.97556196624497e-05
2.97218407722283e-05
7.39349618347315e-05
6.31265146441597e-05
4.46223827950582e-05
1.58331449934725e-05
8.30363937592233e-05
5.30206044730264e-05
9.76693896289625e-05
-3.06649756045416e-07
0.000140983789753931
4.57662405180359e-05
9.9736736232327e-05
7.92265293110701e-05
7.80270317496154e-05
6.84502421920485e-05
3.19217809070315e-05
0.000107088314572801
6.64881336184315e-05
5.66409007346806e-05
8.77235818451534e-05
6.75233369665838e-05
4.42262656847281e-05
5.8704783298208e-05
9.12224769715417e-05
3.95220985933627e-05
4.42478346768667e-05
9.83634211360653e-05
8.83893139694757e-05
-1.1020610559836e-05
0.000130701533348969
-1.10243140814025e-05
-3.17715310803446e-06
-1.9066234379148e-05
5.16534080690573e-06
1.45141246813225e-05
3.62831110391691e-05
-3.75463354220316e-05
5.06233835291113e-06
3.89158307511649e-05
3.23787284295596e-05
7.08940437397845e-05
4.11355793469998e-05
1.58655753818819e-05
8.07008816983442e-05
7.95957787573676e-05
6.92564471651073e-06
7.60397519677674e-05
0.000107375744759096
2.44749482923576e-05
3.89937376161246e-05
9.56447711409907e-05
7.10107351505274e-05
6.71596043651548e-05
-5.00657650110491e-06
2.98982201895614e-05
6.68897660520281e-05
2.32386532688761e-05
7.58322890217247e-06
9.27536739049215e-06
7.68035646881786e-05
9.97722772053732e-05
0.000144447832072408
7.01073616810382e-05
8.67530343552022e-05
4.73209274359773e-05
0.000123928490176986
8.04406257256734e-05
8.29130063307961e-05
4.44787714992519e-05
0.000102167419147472
9.4358220386644e-05
9.3110777893194e-05
0.000100143329850212
5.96778487540288e-05
2.5126324617958e-05
7.27764047052115e-05
0.000129194528936675
7.0052181473543e-05
8.71964263254623e-05
0.000114093804006748
3.61634299083158e-06
7.12957959212508e-05
0.000132061988228019
4.33120560290439e-05
6.48486133187181e-05
2.92592368700239e-05
6.71579974274996e-05
5.34455720369211e-05
0.000128150871125682
7.08214748177799e-05
2.3848501917001e-05
7.96560397071853e-05
0.000110684149770156
2.1427351161884e-05
6.66704211468941e-05
4.02759047263459e-05
0.000124488754374563
0.000102972739127943
7.40941018270667e-05
3.34238263468288e-05
1.84411429075294e-05
2.07778218878076e-05
4.53517241550625e-05
3.27069025185542e-05
1.03820920707093e-05
3.3772126717492e-05
0.000128570852524835
6.15196458831788e-05
6.58458185261338e-05
9.20443289780423e-05
0.000114129077803346
8.45935119276055e-05
2.40104441798164e-05
8.63281661200384e-05
6.30967277519951e-05
0.000143224725892483
2.44868486250519e-05
0.000126326890267029
0.000141217347623263
5.9642454304599e-05
2.16644299855571e-05
3.88755679248319e-05
8.17878545090198e-05
5.76581156885632e-05
4.7519341372253e-05
4.99748474596904e-05
9.30782570568826e-05
0.000103366562785609
0.000138180898808577
7.66353073149052e-05
4.62932658527097e-05
2.45923427409108e-05
6.41519747230049e-05
8.37516726456821e-05
7.2964529046859e-05
9.69032607891587e-05
2.62593808532391e-05
2.138634661712e-05
-2.94597451845394e-05
3.18937637432697e-05
3.79242788164204e-05
4.42082311536995e-05
4.43531355843016e-05
3.58675786061712e-05
-4.09316182701954e-06
9.48229533651221e-05
0.000102613428264116
6.6480837350936e-05
0.000134237633716463
9.00376400876567e-05
8.49709061669947e-05
1.65665775782231e-05
9.06736950195645e-05
7.43351987025746e-05
8.19289463792772e-05
6.37084370426259e-05
7.14759673981769e-06
2.85641140496537e-05
8.79913614679483e-05
4.3290128509956e-05
7.29986000772736e-05
0.000102765475503804
4.43043694037191e-05
6.93727016586405e-05
4.82934870939779e-05
4.61395780617657e-05
3.26054511282588e-05
3.7154752675244e-05
4.22220709390942e-05
-7.35295449035831e-06
1.02975401198e-05
2.86266218596908e-05
7.10651279039841e-06
2.74131098357876e-05
0.000107564649207662
0.000132404882305432
0.000107350771353507
0.000120625214149742
7.79507779620622e-05
5.29695560636115e-05
-9.81107449397447e-06
3.02156359382883e-05
7.89925795450593e-05
9.9426900927465e-05
5.40805482769275e-05
9.65146305796772e-05
6.04308399017876e-05
6.61121714978343e-05
7.52109060584222e-05
4.31445693550886e-05
0.000106549104553187
3.36847298785843e-05
4.1409397351416e-05
8.40419279718891e-05
7.25827345951043e-05
3.95703839875805e-05
5.76421681032326e-05
6.27897610973956e-05
0.000101427930396124
5.03934873018999e-05
2.78942967026036e-05
5.69977950198677e-05
8.5892703118951e-05
0.000129059173350634
4.60602444299102e-05
0.000105854393237518
-4.94171067924154e-06
0.000110310225507334
9.68391396701081e-05
9.03314931305554e-05
0.00010713762321785
9.04728538632923e-05
7.6260554980653e-05
0.000115527499214495
-6.08823141634159e-06
3.79173191707685e-05
5.89391285736683e-05
0.000118852029070523
6.29920494277257e-05
4.66054311926456e-05
8.3458941841113e-05
3.2411050148941e-05
-1.16719683286968e-05
7.10235156606662e-05
6.34902655878665e-05
7.41081750568223e-05
2.32500704007191e-05
0.00012184334297067
3.08156116250852e-05
3.7768689761019e-05
8.09686790444533e-05
6.95087841693149e-05
2.86804682822756e-05
0.000128148029408044
4.04037807232643e-05
3.41992759748459e-05
-3.3687276416599e-06
9.74376373303113e-05
3.10802636506595e-05
8.7227584288923e-05
5.63568389607447e-05
5.51651046741235e-05
0.000106907446672447
6.29807982505087e-05
7.516177943164e-05
4.52024273704871e-05
6.52040322857616e-05
4.36141201159367e-05
0.000100437828024553
5.34153440256733e-05
1.66271405432988e-05
0.000102049426876523
5.57167699904178e-05
2.29959059464186e-05
3.98698731646077e-05
7.44805934813744e-05
5.94929665673758e-05
0.0001062093693143
0.000107993214798427
6.31829140147321e-05
2.37301173843527e-05
9.16304447110629e-05
4.25119043056483e-05
7.37700131452923e-05
9.02059982765869e-05
7.892319634856e-05
8.2756731118567e-05
4.0182614816172e-05
5.68377110443057e-05
7.74893069820553e-06
6.85221664966162e-05
9.90125773491694e-05
4.26129171458403e-05
0.000100797803481076
4.6559827423498e-05
4.49263379816184e-05
6.52730090904159e-05
5.40549326419324e-05
2.72922959485053e-05
7.24207231142044e-05
8.1314495591177e-05
6.1724680754724e-05
8.30082910382663e-05
0.000118308324013065
2.62629846932368e-05
9.32671345924675e-05
5.8428825460084e-05
4.34415645444224e-05
2.46148320540333e-05
5.07503599381962e-05
4.46648245922083e-05
8.9081091397072e-05
1.94855176116989e-05
7.50837241761276e-05
6.69600042885881e-05
4.10389306764783e-05
9.91890826343892e-05
7.14079203407664e-05
0.000109697837818297
3.95865151438547e-05
1.47732648180559e-06
3.84415810852237e-05
9.46964843096972e-05
6.90495808554407e-05
6.47443112547027e-05
6.74479105716259e-05
6.08134102583868e-05
9.22942709557322e-05
2.09509315641846e-05
-3.50280782788559e-06
0.000164286626777059
8.35530606128473e-05
0.000111599011547702
7.52961071565743e-05
-3.12262172085803e-05
4.04165828848323e-05
5.48976480397107e-05
2.7473532695907e-05
8.6006865528733e-05
7.2344866298856e-05
8.92906566142155e-05
9.18378328753289e-05
4.78807839016799e-05
8.65037207446249e-05
-1.22082736773246e-05
5.18541180474472e-05
2.95537283965463e-05
9.36916775840686e-05
2.75256432102298e-05
4.48955834553073e-05
2.87435208437644e-05
5.6685496029365e-05
4.65711425354068e-05
7.38403807587058e-05
3.14839638698173e-05
3.45769093520263e-05
8.2095466186692e-06
5.39240127007573e-05
4.78739517692307e-05
7.79793176401245e-05
8.44697963155083e-06
9.16879538350802e-05
5.97198542787868e-05
0.000102952639040498
1.76944144530131e-05
5.44513548407213e-05
7.43413547311369e-05
4.33001885442044e-05
0.000106259524147791
9.68897631136003e-05
8.67592604344305e-05
8.89792052159448e-05
4.48226164241969e-06
0.000100137571258237
0.000110693664976542
4.01800996378588e-05
2.97746243638962e-05
3.97426517012778e-05
5.51884328457249e-05
4.75605569748083e-05
2.94246970419336e-05
7.56982257461918e-05
7.61913330027817e-05
5.70233696457441e-05
3.0421680355797e-05
5.67523772513212e-05
0.000130532581189982
2.21128203872166e-05
0.000135418419395943
0.000153603143657482
8.91467958823437e-05
2.17488603588518e-05
3.38927583099032e-05
9.37214756790505e-05
3.29077809520122e-05
2.15253738412609e-05
6.55231731779133e-05
5.34592494998744e-05
3.4310119547516e-05
4.60628733258487e-05
9.26896750284133e-05
7.00946435257355e-05
6.24763042427813e-05
7.26725052614679e-05
8.01820508020811e-05
5.4373642231134e-05
7.98490722434968e-05
2.99061741667152e-05
2.28318082789095e-05
8.20085841236893e-05
5.83304849663953e-05
1.16304868064393e-05
0.000109081216699818
5.43946815166573e-05
0.0001221849155781
7.38549499083667e-05
-3.57543672880423e-06
0.000114804566032085
2.13073426045228e-05
1.21117278588664e-05
6.99390166234257e-05
7.57284777976524e-06
5.4850419829677e-05
3.74480472603747e-05
8.51374847550966e-05
6.94580331802733e-05
0.000118065250323907
5.95030849462642e-05
4.50393725282468e-05
1.06462899568924e-05
8.35280156403038e-05
8.61299392871613e-05
0.000123595360126895
6.09130809718298e-05
1.8019813005696e-05
9.22423288566128e-05
4.66990558868868e-05
9.25429277097965e-05
6.03140250573905e-05
9.5478780004046e-05
6.68238985064358e-05
7.03221620376419e-05
5.81566897438748e-05
4.43206744102109e-05
0.000115115263393147
7.16691140362751e-05
1.46401461103447e-05
3.23989776592013e-05
5.96608275580627e-05
9.32015487412061e-06
5.31652940119672e-05
4.92275981687701e-05
7.6286580064405e-05
4.78525415634846e-05
7.61249648340312e-05
3.01182656758559e-05
8.08574263727722e-05
-5.93299120390596e-05
3.79000889260456e-05
-9.95951781548782e-06
4.48278419919619e-05
1.25960415000502e-05
9.40476323624603e-06
7.74092521647674e-05
4.71934655944817e-05
3.36343544414786e-05
3.7024438338524e-05
1.27079283469843e-05
9.0790828356722e-05
8.85930786721558e-05
2.89968962797512e-05
3.20748459221203e-06
2.37853997937351e-06
1.19665595612747e-05
3.40335116390492e-05
1.39350946719499e-05
4.79581422480525e-05
6.53380877867357e-05
9.25684557886183e-05
4.6945308790572e-05
2.95140986357942e-06
4.66396645144877e-05
0.00011424028648464
8.72333567095296e-05
9.06570227501215e-05
5.95400556246088e-05
0.000118136117513074
8.6335398317883e-05
5.03979183134453e-05
3.96660391450125e-05
9.22612418050076e-05
8.35633075975089e-05
0.000134786658824488
3.5813406289966e-05
2.9108431669442e-05
0.000109490795204234
9.86845227449631e-05
6.644552101418e-05
6.30656669265701e-05
8.03860651331351e-05
5.45521818818118e-05
9.67958620862509e-05
0.000104872027482547
9.78977012577603e-05
2.27729732171945e-05
4.30482260943521e-05
0.000104545780735519
8.94601905193361e-05
2.11146202051233e-05
6.50233730368429e-05
6.70618942326407e-05
4.65024032051327e-05
9.60454164310175e-05
7.34927736201491e-05
9.61954244190355e-05
2.07693669137383e-05
5.40027618184006e-05
9.81295288818972e-05
5.52466535154585e-05
4.30948356492208e-05
9.55025770852846e-05
6.63739637684509e-05
0.000153080233868846
5.83308383205156e-05
2.09140392990529e-05
4.52126733428994e-05
6.57494310944956e-05
2.22195303917325e-05
5.2533980176924e-05
4.00425275092351e-05
5.71311238639521e-05
4.53771218447941e-05
6.75639829098006e-05
5.74577718026662e-05
0.000115903383185612
0.000143928236973534
7.40161565248471e-05
7.51702830036923e-05
4.98166422946048e-05
3.79292328047687e-05
1.97104953756505e-05
7.30395326412499e-05
5.82501225975958e-05
4.85364692334019e-05
0.000115487273457499
9.92973834643745e-05
5.53363936670451e-05
7.25581444846638e-05
5.03942135606459e-05
3.71184950919805e-05
3.65611523346046e-05
3.73932863526535e-05
6.04103770856552e-05
9.38126401546368e-05
5.8996274483002e-05
5.339311904749e-05
7.43059254228368e-05
5.5383863084458e-05
1.15775542157557e-05
3.03534337214758e-05
6.56150925306249e-05
4.29223307437839e-05
5.94008736939459e-05
4.64897693260804e-05
3.168027639947e-06
6.06077669027134e-05
4.85090127110983e-05
7.69782445083577e-05
7.8013790898389e-05
0.000113051370426187
8.50594460435524e-06
0.000101168845742522
3.37777096916615e-05
9.82748882315059e-05
7.92746188734379e-05
0.000109893597961422
0.00010354685913789
7.1391425458227e-05
0.000109312760116303
6.8063438161813e-05
0.00013751909606826
2.37463846058506e-05
2.08793664943006e-05
-1.13564798464818e-05
9.43929248819205e-05
1.1409124621528e-05
9.8162241737713e-05
4.54594360540066e-05
0.000131205209333153
3.99612231826454e-05
0.000100904881172624
4.46844058857593e-05
3.86431715195991e-05
0.000127539918637312
5.63870139550837e-05
2.32471862855613e-05
0.000103345656972451
2.76393495374595e-05
1.83463133173685e-05
5.598507135641e-05
6.92305147959781e-05
7.51741735439662e-05
1.79066052025361e-05
6.49025432446316e-05
1.10531435276686e-05
8.77702962649054e-05
4.18538167165988e-05
5.55405473800228e-05
5.48147268613146e-05
5.36972288642433e-05
4.67570226965927e-05
6.42677636999703e-05
9.22892274754131e-05
8.0103080895954e-05
7.61919099736811e-05
3.78253675525712e-05
5.79760544037875e-05
3.53407936891003e-05
0.000104416248800034
2.28421030636059e-05
7.27400507471789e-05
6.89166457637794e-05
6.25182567389052e-05
3.02964961360969e-05
7.73344299852884e-05
6.1166575367477e-05
-1.0255782358339e-05
7.83826915195722e-05
9.65566506288262e-05
9.05376731598918e-05
4.2334936263415e-05
2.16375638552514e-05
5.09047169255387e-05
7.72366849373837e-05
7.53655084686241e-05
3.95754197738826e-05
0.000118097570118227
8.13503323316055e-05
6.79658977272577e-05
6.95668435929652e-05
1.94700505365647e-06
8.86984928289425e-05
8.80390474287424e-05
9.22061012320908e-05
0.000111964141992421
8.16379960555039e-05
0.0001068465298961
1.67875160836349e-05
1.59053199506033e-05
1.67577839367309e-05
6.22879144044141e-05
5.06441402034211e-05
5.40234934778858e-05
-2.48642016321563e-05
-5.49917556539096e-06
1.10329621066245e-05
0.000114051149149851
0.000102379499425917
3.05457511012795e-05
3.60378323943855e-05
7.9014120354583e-05
4.94308110660822e-05
0.000128940840990341
4.94154655402865e-05
6.05221063338873e-05
0.000109613929374576
7.08061846144641e-05
6.38537592390257e-05
6.01922039087234e-05
6.17253880139352e-05
2.49172258416019e-05
6.27266897792405e-05
2.48794047817545e-05
8.11826776349355e-05
6.95795052935857e-05
6.65341633529044e-05
3.78504242539471e-05
7.48208385372157e-05
3.63506365318072e-05
3.05927556801053e-05
4.25325095343132e-05
5.88455114731012e-05
3.84226893697452e-05
0.000140222351357245
1.25767251808544e-07
6.31378595711376e-05
5.29140770307112e-05
3.12615979215501e-05
5.95962119307593e-05
4.50366659743608e-05
0.0001386819294613
0.00010715923201732
2.99228404539433e-05
0.000144634861414069
0.000149003175102795
0.000121485747999968
7.61303447922836e-05
4.85232625777163e-05
4.5925045279915e-05
6.89736771632177e-06
1.57724564353896e-05
8.07917857842752e-05
9.73882842199963e-05
6.09774076160782e-05
5.20236886127967e-05
0.000131142733198086
3.87189993980631e-06
6.04730082917662e-05
5.88773342912562e-05
4.7892739921868e-05
3.23811481897971e-05
1.73639400062936e-05
1.5278667925615e-05
8.24691030588587e-05
-3.77888437038047e-05
0.000100722021253139
1.30121704253492e-05
8.14126310943442e-05
2.36585014709312e-05
4.29845912166241e-05
0.00010789168752893
1.38809442067207e-05
0.000108060280938612
8.83526591386512e-05
6.89936135789663e-05
-1.12029499088668e-05
7.73317270960725e-05
7.29762925526374e-05
9.07317735731581e-05
6.38319021403924e-05
4.60491976896143e-05
7.22097331684189e-05
2.09779834152186e-05
-3.73875352399172e-06
8.75063757346343e-05
4.96630256513161e-05
4.13853383664696e-05
6.8063209943354e-05
3.02699219694287e-05
0.000142516121597181
3.34510245717382e-05
4.01400243545366e-05
-8.68687850756353e-06
8.76450377444264e-05
6.24061956253582e-05
7.54436982520349e-05
5.53057116660466e-05
5.72749293432977e-05
8.35506587046764e-05
6.2526605719939e-05
6.29792916432128e-05
0.000108153819979359
8.42314096672891e-05
2.82678560559423e-05
5.32922899237678e-05
6.86878724862096e-05
5.74708139724642e-05
0.000109494064221951
4.39209271629781e-05
6.88832491450231e-06
7.16919399089643e-05
7.03762621544001e-05
5.30050378757509e-05
5.93871865291084e-05
8.60510350050796e-05
6.6977119415678e-05
3.66009601072002e-05
7.22858614833802e-05
3.42602522010431e-05
1.90696737834365e-06
1.80485218473629e-05
9.48977902175495e-05
4.60979737765424e-05
0.000121722392841592
2.84314528945258e-05
4.15479771707852e-05
2.50671977662076e-05
4.70295884702806e-05
0.000104032377359842
2.60187537086202e-06
0.000100593261011373
3.98126992404856e-05
4.20339215755096e-05
0.000135718222717466
8.84713188877104e-05
5.78899167717319e-05
2.39572663974922e-05
6.59292026315555e-05
8.93968496642689e-05
8.54199185771105e-05
3.11768726227397e-05
5.29686386186422e-05
4.24195271593167e-05
0.00010077647121101
5.58666556411607e-05
7.0378452243172e-05
3.35467994575809e-05
4.99231881396621e-05
7.17770047966182e-05
0.00010306144498654
5.37616651551982e-05
8.74420010391761e-05
5.10330443662293e-05
6.253807474767e-05
8.21252063501884e-05
8.19545653810671e-05
3.812184934869e-05
3.57664774606234e-05
3.81004083151116e-05
6.06604804631328e-05
1.9719609050431e-05
5.68551518930478e-05
7.50730401975457e-05
3.14855246237171e-05
0.000118384594946952
6.36433708372698e-05
1.63623238957891e-05
8.42658263972663e-05
4.71587533637382e-05
5.12136065490119e-05
8.83449572181919e-05
5.27954461880081e-05
8.29101285326774e-05
4.59316447856127e-05
2.25898362756441e-05
5.24717715394532e-05
0.000102196871888087
2.35612127180509e-05
1.8176483725803e-06
4.79528533478227e-05
9.77927052804241e-06
6.21325276522108e-05
6.91790819247788e-05
3.03731015075247e-05
5.13297163278661e-05
9.28040964014427e-05
0.00011026925974397
3.88538393784289e-05
-2.08992536001547e-05
5.33233910142123e-05
0.000124836226720797
5.95237195065361e-05
6.93316098952752e-05
7.55100176841358e-05
4.32190476938206e-05
8.77013113788904e-05
8.29568790573657e-05
5.81984486606501e-05
2.74587653989892e-05
8.87413136283536e-05
8.37570265913461e-06
4.92893444908097e-05
5.70754577605309e-05
2.17430357751993e-05
4.30350191348067e-05
7.55000322264318e-05
4.27160859678497e-05
3.87599401776452e-05
5.26951806390708e-05
4.4725010788846e-05
8.30863450543874e-05
8.58651454046939e-05
4.27616735380475e-05
8.22024119460578e-05
3.17513680251537e-05
-2.54192806367866e-05
2.90841080992224e-05
6.79120400538624e-05
5.88813418000742e-05
1.38886677603675e-05
4.24574510980471e-05
-7.62015801726932e-06
5.01044710695265e-05
7.54446115339925e-05
0.000107869659567819
-5.86140108579259e-06
6.676817373257e-05
2.74798401639291e-05
0.00010550484014755
8.04975607844444e-05
2.117584504224e-05
5.2677348370336e-05
2.00850155946336e-05
0.000156765972784027
0.000107982181866741
0.000105752832395226
7.33326087468451e-05
5.3326358776779e-05
0.000100910924734558
0.000107075433853945
4.3028131755243e-05
6.54988557188513e-05
4.28021479271802e-05
0.000101478224697678
-2.02241257185569e-05
6.56260457113759e-05
8.28497068133792e-05
8.42976479656722e-05
3.22666944079215e-05
3.86704578917159e-05
7.81516689357347e-05
4.36507717737111e-05
7.45724368793255e-05
4.0123435010543e-05
5.33740968422841e-05
5.17842359449199e-05
5.65172571124537e-05
4.69927814765924e-05
8.81867809677617e-06
4.68270310108779e-05
4.32909495652587e-05
5.72735409833533e-05
6.44848923738751e-05
7.81981251962969e-05
3.04874852361565e-05
2.09360810378197e-05
7.18419602032236e-05
5.25600772470466e-05
7.58937044497354e-05
9.29618200199506e-05
6.76893688098334e-05
5.91435649069263e-05
5.13185423969365e-05
8.22692232521642e-05
1.2990842650644e-05
4.24356230235621e-05
0.000100136812666738
2.56692639071482e-05
0.000102348289311839
3.67429696437733e-05
6.87494616044272e-05
8.26429202991779e-05
3.9265607163257e-05
6.48837391575738e-05
7.09133257527396e-05
8.83518582813443e-05
4.7054055398063e-05
4.32074690950265e-05
8.65932503996622e-05
8.25721042195615e-05
0.000129184034325026
0.000124610656690091
1.53217188623261e-05
6.33374237778084e-05
4.43819128433689e-05
1.51381623744559e-05
5.39506053605705e-05
7.70945890076396e-05
0.000144384526545082
4.53334083920581e-05
4.80030240400868e-05
5.77839409383013e-05
2.00912312873385e-05
5.60874711510852e-05
5.44947058324573e-05
9.50555389859317e-06
9.07962422964257e-05
4.20839012676054e-06
5.57518182031379e-05
6.3804517604476e-05
3.83935318483189e-05
7.42195052543678e-05
4.85903176088663e-05
3.27262033428673e-05
7.00305925977369e-05
4.25281294443128e-05
1.38001631087054e-05
3.79797511782937e-05
6.49079525346734e-05
0.000142264533639007
3.68746319692679e-05
5.59724692983137e-05
9.3026231264892e-05
0.000117605497497122
2.71645435167465e-05
8.77890787618682e-05
4.61270782061054e-05
5.41270035137472e-05
9.7601490521826e-05
-1.80973020455621e-05
5.02794598578337e-05
7.55493816691913e-05
0.000102722811735577
7.81323696610422e-05
6.69130001046834e-05
3.0093033220077e-05
7.25959837935831e-05
5.35418505752436e-05
7.70653146731992e-05
7.30458229191701e-05
0.000108544191944371
0.00010202942652647
8.37956492376919e-05
2.27674673374317e-05
6.06453505700996e-05
3.692710748181e-05
2.72036570839714e-05
0.000109253818466949
3.35119804530282e-05
3.99797824158159e-05
2.50440981764841e-05
8.77986406793267e-05
8.71346553386206e-05
3.2451952076703e-05
0.000117331396635447
9.98738819131102e-05
4.98026841963155e-05
7.12634359302908e-05
3.19367288044656e-05
6.07709842683549e-05
2.75598575723759e-05
6.87847129137448e-05
0.000104640385999213
7.95984883939474e-05
4.36239584158607e-05
5.681621590223e-05
6.68159813836643e-05
1.91312558993269e-05
8.9239768292614e-05
7.78717000049416e-05
6.97006425100111e-05
7.52560183925073e-05
9.39799548313504e-05
0.000123763330622402
5.76098603031969e-05
6.45426189357343e-05
4.64933143895132e-05
6.48109993100462e-05
1.09498569951387e-06
7.83908005211304e-05
4.17347342698969e-05
4.48552256514034e-05
0.00013023409288368
9.38465833927162e-05
8.53508864570987e-05
3.74510332012292e-05
0.00013786475567187
1.80316923653599e-05
4.75618915043957e-05
4.39168535049619e-05
0.000111254249735123
8.91785148804647e-05
0.000111806845882192
8.17603082970391e-05
2.08285971865996e-05
2.06399829217883e-05
5.63904085767313e-05
-3.23218460057118e-06
2.29354757843645e-05
8.51019614026772e-05
1.77709015426933e-05
4.92554027862368e-05
3.54919527783463e-05
2.69804625640442e-05
6.30080986098754e-05
1.42540184178749e-05
1.82524967017142e-05
7.72501014184574e-05
2.02892582760093e-05
4.83845083063917e-05
5.3461999628812e-05
6.29408070265789e-05
0.000115343402736197
1.02695174373907e-05
3.79382689285697e-05
0.000106063993313445
-8.22647251618248e-06
0.000134478281026949
8.49329722892318e-05
0.000100823844043284
7.6881217737485e-05
8.44407147863754e-05
0.00011222822551837
2.19759971780805e-05
0.000115594473232643
7.92958286055192e-05
6.58130199703744e-05
9.13819507334462e-05
0.000121447254941187
0.000110296764808543
-5.70150548995796e-06
7.13651659735316e-05
0.000141668740962674
6.26220252323367e-05
7.99352483285249e-05
5.83025941954387e-05
8.47399229893135e-05
-2.49763275689884e-05
4.73381405771206e-05
3.07516815466771e-05
4.24223934835891e-05
7.42237275029967e-05
7.30475923325504e-06
8.92972305504516e-05
9.0117697670678e-05
0.000119004316806977
9.47016923120707e-05
5.80191779882223e-05
8.10575194817637e-05
4.48438496847916e-05
3.77867133740565e-05
4.61321188764984e-05
0.000111055704271327
-7.70493004202199e-06
6.87818719011649e-06
-5.51885451016954e-06
6.76794464881465e-06
4.44298058982201e-05
3.0320152091225e-05
9.09347775916849e-05
3.85437360790463e-05
0.000143311722020887
6.82742870178744e-05
5.41990227029538e-05
0.000112634463514765
3.17965010032355e-05
3.62593316107605e-05
6.86515764086856e-05
3.59209303261606e-05
2.34470505937421e-05
5.02638016666115e-05
3.04739362000895e-05
1.27526432489075e-05
7.74485088182106e-05
7.95234883766103e-05
1.4287710932884e-06
8.29930190460645e-05
8.04111665911944e-05
8.46157192665044e-05
3.59680778223905e-05
5.75830586858567e-05
5.52720631279773e-05
9.45109787950771e-05
-4.29390023099781e-05
9.66143574701724e-05
3.48554747015067e-06
8.42663753039321e-05
2.62570797135258e-05
3.28055143797143e-05
9.24509669691411e-05
8.85114191373437e-05
0.000143670568513209
7.24617648161121e-05
6.90249848091607e-05
7.50551289013773e-05
9.31245966421067e-05
6.39064692117658e-05
7.30570610839857e-05
5.96850637282819e-05
0.000105755192596054
0.000111761124175041
7.52070104688963e-05
9.8068809771821e-05
1.85373949418803e-05
3.29310162347994e-05
4.62920063300552e-05
3.48485891850382e-05
6.34524228631614e-05
4.41004768089129e-05
3.63609145516262e-05
2.36559488252263e-05
3.13342958960463e-05
3.11853213666986e-05
6.23226132144776e-05
5.21511019779005e-06
5.72681524903396e-05
5.29387571079495e-05
3.36992099197927e-05
2.98580019621891e-06
3.1762041485923e-05
4.16111860108267e-05
5.50005747912886e-05
6.09197640002665e-05
4.61402397976991e-05
4.28311242087102e-05
0.000109838013487737
4.66541662809166e-05
9.85260610036558e-05
9.60817877203854e-05
3.66674634662232e-05
7.31406364938523e-05
7.22641570686742e-05
6.20778736554234e-05
8.91661393118237e-05
5.12650818080795e-05
5.51330381181105e-05
3.12451608707471e-05
1.13985746348166e-05
0.000108855727230307
3.1293335298122e-05
2.7507880311898e-05
1.88636297710014e-05
0.000110330916460172
4.90027857363112e-06
3.53792432451233e-06
5.17128742198829e-05
3.05652834883504e-05
3.82932420950176e-05
0.000147405914670044
1.69683132585212e-05
1.76562295100389e-05
5.81478470092197e-05
9.6641408507747e-05
0.000124186633496284
0.0001002170846176
8.74912658484267e-05
0.000125794720456412
9.66571486738315e-05
8.28783342831267e-05
5.26121126263949e-05
5.52187816451363e-05
2.80049275732554e-05
2.74760634356088e-05
5.73539655832188e-06
7.31697610872051e-05
5.62003998443384e-05
-4.01834469492241e-06
3.02898512155587e-05
0.000104353145268497
5.11177941686882e-05
-1.47602081811115e-05
4.18726475901604e-05
9.46148391242557e-05
8.79636672785231e-05
6.25043671854486e-05
3.21108553887908e-05
4.56665175113642e-05
7.65645179142417e-05
6.21314033529345e-05
6.4545096959417e-05
1.8170619260133e-05
9.5593914309386e-05
7.20318094684344e-05
5.64327120617184e-05
0.000119333981265685
7.3907546857618e-05
6.98946792068267e-05
8.97455341724908e-05
5.08686431241279e-05
8.33118274166965e-05
7.82967887108555e-05
6.30792113873252e-05
3.43765157370204e-05
7.62092568259149e-06
4.59165126729988e-05
6.11964219870073e-05
7.46970287011068e-05
0.000123801599009512
0.000108211144553583
9.09972452406034e-05
8.47470980496752e-05
6.18365604343327e-05
6.28907235827971e-05
2.15228902389535e-05
8.30778965942735e-05
4.66822405797407e-05
7.28669261884453e-05
9.02406805251558e-05
3.51739820164801e-05
7.4815321525508e-05
0.000100158009432715
7.11955939783946e-05
8.07937187590501e-05
4.2751531740276e-06
1.51490031933014e-05
8.95172404578091e-05
1.21224020415844e-05
1.91515722515426e-05
0.000116167984919117
7.18694531994887e-05
4.16740571927963e-05
2.65925903872969e-05
0.00014012560491154
6.55698713827181e-05
2.66187996156745e-05
8.53925715890457e-06
8.17458359525092e-05
0.000115268765184868
4.79253184084591e-05
6.68644691219223e-05
1.90870570220023e-06
7.34742232226026e-05
3.62971661481881e-05
5.79731118639004e-05
0.000119334372022709
3.77556264984163e-05
7.63848779202705e-05
5.51990459928633e-05
3.54569747058158e-05
0.000118417792939622
2.6586769954039e-05
6.09404057605826e-05
0.000116600502216122
0.000101785326514269
5.55458554989834e-05
6.07002082804e-05
2.73035758057264e-05
2.94175522174746e-05
7.11354000463173e-05
4.98314964029958e-05
2.49569206708508e-05
4.27246426616562e-05
0.000121926363517793
4.36443435212334e-05
6.15417286903082e-05
3.86293281263056e-05
2.4762843337696e-05
-1.47067459680108e-05
6.82460830726073e-05
2.10019026779146e-05
3.70471764347951e-05
-3.66081303963835e-06
1.78684631447383e-05
9.01341825365499e-05
9.04313693477075e-05
8.32284674841587e-05
-5.58995180632422e-06
9.53283278878845e-05
1.36788099100053e-05
5.22846225612348e-05
2.977439668272e-05
9.48850341137335e-05
7.22745031111741e-05
6.51979039464417e-05
9.615472412951e-05
3.28661256263532e-05
8.93044837963374e-05
7.63701799847463e-05
-2.07306699934485e-06
4.43400212496261e-05
8.29348965650018e-05
-1.59052136704953e-06
2.70701040785232e-05
4.76764299832796e-05
3.8289706453268e-05
9.27428739821941e-05
8.19905148251856e-05
4.90552566796721e-05
2.34958014709164e-06
6.59367325226021e-05
3.72516682323143e-05
2.30252799453687e-05
5.52119838566817e-05
-3.25300690963385e-05
9.40145929471325e-05
3.43344899565737e-05
9.30350977040951e-06
2.00766479192907e-05
7.58484715798988e-05
7.44292249057962e-05
3.23510881206594e-05
4.349334420917e-05
9.81944019033223e-05
4.46884558027369e-05
5.15852116496435e-05
1.53483741830207e-05
6.05174092897093e-05
3.57787766058277e-05
5.06871079819026e-05
5.96277942738049e-05
4.24631909320857e-05
4.32819860349799e-06
7.63175114844759e-05
5.58044183734604e-05
8.42044231290215e-05
2.46152669740794e-05
4.99818252583558e-05
7.06730171993828e-05
7.79066714713718e-05
6.27230923011987e-06
4.38752173212023e-05
6.1066660760794e-05
7.37766496823082e-05
6.08024463904324e-05
5.03884664423954e-05
6.82033396116958e-05
3.64710590378425e-05
4.04797233738294e-05
8.29587501961587e-05
0.000118511022793936
4.06758708913962e-05
2.46806274297577e-05
4.75724739579771e-05
6.91612006833139e-05
0.000109935759358983
2.21205769300443e-05
5.25860750856929e-05
6.88395473816561e-05
3.00477808308155e-05
5.42683186429694e-05
9.66474850260477e-05
0.000131477782807778
7.97440472267996e-05
0.000135303861790491
2.05999322514236e-05
3.78549700256404e-05
3.55996273912356e-05
0.000111446566085122
0.000140808009112442
0.000130052331363098
2.67136981680238e-05
3.63026085291922e-05
7.8345418858011e-05
2.73459928088941e-05
3.73680000529497e-05
4.5758362312679e-05
5.74531839103121e-05
8.92821257551868e-05
9.56094219550401e-06
5.68293145148485e-05
4.80139862662554e-05
4.32876158045968e-05
2.58393485032637e-05
5.08749934129938e-05
3.77294053157465e-05
6.84352989604269e-05
7.67292865816585e-05
9.81223170157498e-05
-1.0376326432965e-05
2.60688245180093e-05
2.67083532393056e-05
-1.11911005068935e-05
1.4552776911192e-06
8.69664593012898e-06
7.1925347865657e-05
8.36449902653507e-05
0.00011930537134917
7.86241860819756e-05
6.24835730357086e-05
4.87991561414782e-05
7.71651588305249e-05
0.000138338631265458
2.99808376115337e-05
4.7355996761962e-05
7.24489078033337e-05
7.89936200645962e-05
0.00012874252974965
8.43820146301222e-05
8.6030645302221e-05
5.14870192092622e-05
6.27447204838014e-05
5.26723214175267e-05
3.28978525790493e-05
-4.74335695865001e-06
8.74624488265367e-05
1.7921733324595e-05
0.000141846734423019
0.000113793691138324
4.47998058418857e-05
4.30405745511481e-05
0.000101566742027802
7.03176114436544e-05
5.08024732673156e-05
6.71262277791112e-05
1.61276362743735e-05
4.85995379394806e-05
4.17240529903968e-05
3.36757907239712e-05
4.78477808197989e-05
4.79135462552432e-05
2.0355958444301e-07
8.82761682814613e-05
2.55057351430193e-05
4.18891305329881e-05
3.26355426157759e-05
4.05968590655872e-05
3.66316207751965e-05
3.62181375282732e-05
8.03021792504543e-05
9.31213026885479e-05
8.58243458165073e-05
7.04272874675995e-05
6.54397374725874e-05
0.000108011826919749
3.23134363244134e-05
6.32699863645582e-05
3.70331422416819e-05
3.64124528019268e-05
5.48884743667609e-05
3.46663527527483e-05
4.88155269273792e-05
5.09660841542943e-05
5.16296794198537e-05
8.48704501697809e-05
5.44318959840074e-05
3.27636843052451e-05
0.00010497316643194
1.77109382856182e-05
5.26138366073792e-05
8.07455140693164e-05
8.0468299887375e-05
9.93217199462345e-05
6.21484897095173e-05
8.30919045416884e-05
8.73641312714505e-05
7.74316389341034e-05
4.89063359644587e-05
6.01217642898263e-05
4.38937975017614e-05
5.6288943551559e-05
7.27800083552128e-05
8.69022311137885e-05
0.000143595593359883
3.45941794621219e-05
5.30050337691457e-07
2.45198642023333e-05
6.24356408793034e-05
4.2593521218373e-05
6.88229599907302e-05
6.71716552658107e-05
8.65875088175215e-05
9.8903754020642e-05
-3.42995826427311e-05
8.666680454141e-05
3.73683149400286e-05
9.82671288134817e-05
3.58309392073756e-05
8.142514896481e-05
4.42968717633546e-05
6.71341797702276e-05
9.1077832561067e-05
3.59464862976973e-05
1.85594104123311e-05
2.74763998179112e-05
2.18092289479813e-05
-3.95621476444702e-05
6.11915284079988e-05
4.89783090735119e-05
-8.86028874088107e-06
2.2859088236865e-06
1.85021392995636e-05
4.69214522740258e-05
8.3535784525289e-05
6.88287401904377e-05
6.40789442304624e-05
2.28088060802132e-05
6.208828043338e-05
0.000129348240917231
0.000108704356007138
9.13638803975375e-05
8.9174733300795e-05
3.87451331475308e-05
6.69345221884038e-05
3.73650560675953e-05
0.000125862371989187
9.56091573918693e-05
4.20310173147711e-05
0.000118509659039247
2.91885887449969e-05
4.45986176462575e-05
6.4689389819244e-05
8.5030795564125e-05
3.34317931438191e-05
3.39330569902691e-05
8.02531108705079e-05
8.10140388837622e-05
-3.94750659920609e-05
0.000108637991457916
5.33844720484925e-05
8.0141117550817e-05
0.00011139918580569
6.90849534173715e-05
3.21509641185314e-05
3.52051391523163e-05
8.26321189868682e-05
7.54092878671366e-05
0.000104087605329841
6.6100876009022e-05
7.61316945747075e-05
4.99555248757198e-05
7.34696538399789e-05
5.951001106347e-05
7.93012316727575e-05
1.70174589422298e-05
0.000118754305217417
7.66871200732095e-05
1.6793865045923e-05
5.77080908809158e-05
4.60567979599869e-05
4.02712801640649e-06
6.77289669496452e-05
-5.4910950176797e-06
7.09011131219445e-05
2.81404830273144e-05
3.18220099573457e-05
2.91748847527841e-05
5.20758187094911e-05
3.14623979861749e-05
5.6046985049578e-05
7.13608377348633e-05
7.34815439128916e-05
8.09964464266891e-05
-3.22160448830656e-05
8.67565855707458e-05
8.10973713046622e-05
5.32699632394482e-05
2.79791759013497e-05
6.84435607242443e-05
5.23473426351542e-05
4.18263975991876e-05
5.1212013794505e-05
6.65644441636975e-05
7.20325385527476e-05
7.82904429563847e-05
2.15908853682588e-05
-7.27186102707052e-07
7.17629526647475e-05
9.97748099417382e-05
0.000122811899544661
2.70859080508792e-05
3.36680153278354e-05
9.5623174988942e-05
9.9986702513091e-05
6.53461750281331e-05
8.03226628123384e-05
7.00306768106694e-05
0.000119550765037254
7.66552331152526e-05
8.16397494726866e-05
6.71626160522153e-05
8.86812257582082e-05
5.92089188476875e-05
6.95882162102373e-05
7.03405680536563e-05
6.77818516896051e-05
7.24177148885251e-05
2.23269660985581e-05
5.96207609256431e-05
3.73181387089117e-05
7.50050795980656e-05
4.0830415761879e-05
9.18157813690219e-05
5.7196258403492e-05
6.03134785221037e-05
3.73557272674241e-05
2.52675512846522e-05
6.03139713856642e-05
4.65276328096105e-05
2.93423787757029e-05
6.86975307503955e-06
4.25053663193386e-05
2.73829265082037e-05
0.000141334149331439
5.50877605566717e-05
0.000108728464829905
4.67770682533365e-05
4.25798993115925e-05
5.50294122189279e-05
4.7788177877304e-05
0.000111487925570603
0.000109802290842045
3.43921904576178e-05
7.46530723680474e-05
1.61265354295888e-05
4.99618845128018e-05
4.55336644869789e-05
8.7711877188901e-05
7.64794820782443e-05
5.46478362446746e-05
6.08478440991713e-05
0.000127583799213777
8.28348072350549e-05
6.52640339906242e-05
9.17490943997406e-05
6.4795197913835e-05
8.97473422703674e-05
0.000102975363494805
7.02517494355585e-05
2.7432051830449e-05
3.4519579215403e-05
7.58655860177643e-05
7.68559993603446e-05
6.87479139464352e-05
2.25418708970824e-05
6.47601455191147e-05
8.02742213604435e-05
9.26973249649134e-06
8.95050458587652e-05
9.13573103592989e-05
7.30882631138767e-05
0.000106629362686772
9.14236258464266e-05
0.000104955835580176
5.38685288510847e-05
6.85607216935452e-05
4.79399085180845e-05
-1.18416112958188e-05
6.09149829636751e-05
5.08830858081804e-05
7.89887203598585e-05
6.23903849501889e-05
3.44533936177884e-05
6.50405636984201e-05
1.49204663325189e-05
6.97108910626341e-05
6.72818932244269e-05
8.20756024530284e-05
-4.40582392502658e-05
1.06218332637444e-05
6.38653677653006e-05
5.29476378582254e-05
6.68699775926311e-05
7.66440579661847e-05
2.77951352684821e-05
-2.12160895814403e-05
6.25630190571447e-05
8.71796888049904e-05
5.27821402269058e-05
1.36199793683488e-05
0.000119662636221773
4.39567654957994e-06
0.000108891768698395
8.42265036235077e-05
7.88157526092854e-05
8.59075362402043e-05
7.01816225987542e-05
6.98342785406886e-05
0.000114102854687202
2.00918190171667e-05
9.74835530743065e-06
3.63818276140056e-05
9.70913531410191e-05
2.73393486905531e-05
5.81990796187262e-05
1.92635724313281e-05
8.56446772768283e-05
-1.69268164902372e-05
4.27865158377527e-05
0.000107319672994
-3.54674755800557e-05
6.46118513905645e-05
8.75225416160489e-05
3.41618121340814e-05
3.5780961498716e-05
3.86187537522983e-05
5.60172664307077e-05
6.17412013867842e-05
5.09795620883209e-05
3.98457150944389e-05
0.000138810601791804
7.49321611951587e-05
4.46043867305986e-05
5.80326909637343e-05
3.93525378885637e-05
8.53617605977545e-05
3.71821395619701e-05
6.90427027888665e-05
5.14356867697259e-05
8.87875573486293e-05
-5.19844129784775e-05
-6.53233909686326e-06
-1.40656680785094e-05
2.78755423817803e-05
0.00011791453439032
6.20893387201253e-05
0.000131994727458901
4.37210262704392e-05
0.000100046449749863
4.15969356935119e-05
5.44479643046996e-05
4.94227186957644e-05
6.97005800959709e-05
6.31871145406074e-05
7.03003272536346e-05
3.76555714298089e-05
3.40745336144413e-05
8.45954475795832e-05
4.43974447426344e-05
1.91786775094039e-05
5.51580814123243e-05
3.78439444493896e-05
0.000112920270593352
1.95351810963938e-05
5.73482543370091e-05
3.70351157909088e-05
5.80775258477377e-05
4.48671436232238e-05
8.42888822319219e-05
5.38160292092401e-05
4.23631864792163e-05
5.84473779932875e-05
6.88259962797315e-05
-1.35444701285087e-05
8.44713279507902e-05
4.92858622833625e-05
4.78075176899437e-05
7.79103167544467e-05
6.3699708012839e-05
2.17818752618777e-05
7.0672280911419e-05
6.74356304085918e-05
4.44258472920663e-07
6.52880238353824e-05
2.53638096062369e-06
6.55558813519723e-05
9.9803844014164e-05
3.89938887314044e-05
7.91525794954684e-05
6.51203193982222e-05
8.33336237559017e-05
1.45026129837104e-05
6.73667163224113e-05
4.73749632848173e-05
3.9025242110619e-05
6.70601948625265e-05
7.10871861160541e-05
2.5381358217256e-05
0.000102778831653185
4.53865922363009e-05
6.38372396534091e-05
7.68098224145451e-05
1.02499006636438e-05
5.70461973154771e-05
7.57148432650456e-05
5.20658400913223e-05
5.85405315523824e-05
1.95974846088264e-05
7.32954672146502e-05
6.23588151739265e-05
0.000101354190374207
7.58735469419661e-05
9.67207239951361e-05
0.000107697686928949
0.000100052416283281
0.000110197775303122
4.1908233370831e-05
9.01044663297194e-05
8.96839679311448e-05
0.000101399023950572
9.31417818124431e-05
-4.70964777403612e-06
9.13985292777617e-05
8.9253416060697e-05
-1.23931155040773e-06
-6.00271919073122e-07
4.64582063100703e-05
4.34991904916131e-05
0.000104594037538649
-8.97588163454196e-06
3.45335905161821e-05
1.20042087984118e-06
2.66143074933487e-05
6.8944943969045e-05
2.82646841543903e-05
9.31631123527511e-06
8.21036342963064e-05
0.000110564352955762
9.1402686645253e-05
0.000126435564907836
-2.81640006415338e-06
8.06690287673149e-05
6.73166953897972e-06
0.000107406580454586
2.53386503641398e-05
4.0741560022349e-05
4.93082387618065e-05
0.000112130615920033
6.49557332109428e-05
9.48781860135983e-05
0.000108525129037836
5.97342195452886e-05
0.000113542718268297
2.61201528392155e-05
-8.9609521273799e-06
3.9581798259385e-05
3.48011037247647e-05
4.91820245921756e-05
7.47484946056114e-05
4.69001929850026e-05
9.47260288214075e-05
8.89879419175913e-05
4.64931944434193e-05
9.52960800239417e-05
9.26606105771814e-05
3.34117251741319e-05
6.18904779209617e-05
4.53929099106867e-05
2.80382182043233e-05
8.32441675981298e-05
6.61287219503495e-05
5.30564863256991e-05
4.8399269185209e-05
6.19459588080378e-05
5.08995144327111e-05
5.41683602721334e-05
0.000135741130670079
4.8672370342672e-05
-5.26985667165781e-06
1.83157548012727e-05
5.72032173216046e-05
5.70956275291721e-06
6.64430490991974e-05
2.68272432847038e-06
6.95855261598783e-06
3.49652856977063e-05
6.62513728934494e-05
0.000112040266736378
3.05752542924978e-05
5.77779356023553e-05
5.71646926354567e-05
9.13484337118098e-05
2.22299177831406e-06
6.57108757905031e-05
0.000119940173447437
8.14443999897005e-05
4.50992681492991e-05
8.69815597801325e-05
0.000116299348160534
3.53520378614523e-05
5.87046558482322e-05
9.89312332972019e-05
1.53879620646587e-05
4.30846730269279e-05
7.90870176996532e-05
7.39918652374031e-05
1.78067038421157e-05
9.17352606560526e-05
5.99374088780075e-05
5.80968865327729e-05
8.80552058845644e-05
4.65335550375333e-06
9.06721661259349e-05
3.13017108417419e-05
3.98291640979464e-05
3.48715914866239e-05
0.000100919219431195
6.73050699121819e-05
8.89269610592084e-05
3.88564582462317e-05
-2.88405087925905e-06
0.000107259767346209
3.82104126084319e-06
1.13909545280139e-05
5.16049477574619e-05
4.33118156247347e-05
8.61554502083581e-05
1.40484793027788e-05
3.13122227504097e-05
0.000109176611455027
2.81111882499995e-06
5.4102002524756e-05
1.78055092803136e-05
1.91723545595524e-05
-3.54719453797195e-06
3.95287913006629e-05
-9.37073803332169e-06
-1.88872496891341e-05
7.10674958094013e-06
8.39376896134614e-05
6.20468367555322e-06
6.26529913941528e-05
9.12791951306715e-05
5.19211925164786e-05
0.000138388409851701
6.66181586720999e-05
0.000100851631418807
3.05852058599803e-05
0.000131758057022689
-1.41445498120853e-05
0.00010922086747174
9.46066008785078e-05
6.23391948249107e-05
6.57024081055719e-05
7.17719107491342e-05
-5.22076228589148e-07
8.40595285052868e-05
0.000126151417415103
6.14331528569764e-05
5.16961718908941e-05
6.48225747945524e-05
3.918756769372e-05
7.33239706026276e-05
7.83872004640694e-05
6.00842878545804e-05
8.35920926638522e-05
6.03811978774178e-05
8.98286916575561e-05
5.3197567228861e-05
1.39401018535294e-05
8.9033120982661e-05
4.50294487861536e-05
7.96042124183848e-05
0.000102947048811191
6.01544134439452e-05
1.58759602201493e-05
4.9275463317366e-05
9.70147964953845e-05
0.000115971781049061
1.04129811891688e-05
3.05307595380956e-05
0.000105392087918183
7.52218408764391e-05
9.73305139745824e-05
6.30484953740315e-05
2.8823453523495e-05
6.72258010173631e-05
1.77875301894069e-05
4.67131394195535e-05
7.12730084863502e-05
9.75453217272294e-05
3.89920481852516e-05
7.29821870812214e-05
8.0186211030708e-05
7.68445937357155e-05
0.000113807766170603
0.000123293175559395
1.01111612545837e-05
3.69107825471499e-05
2.59108693621027e-05
6.56157339200074e-05
0.000107886893271186
3.93023727343211e-05
-2.78156190699392e-06
3.96111972767959e-05
3.95481445619945e-05
7.81453635603953e-05
0.000101637625647299
5.45007333579044e-05
6.99409833634657e-05
2.78719849787358e-05
6.04157084807484e-05
0.00012380897967509
0.000108595651077387
0.000120778057381975
7.06256787258302e-05
7.36721737301492e-05
7.48736211531772e-05
6.38782133062209e-05
5.01950208463561e-05
-2.30712110101187e-06
3.27070082969638e-05
8.78725401882009e-05
8.61538586575036e-05
8.44807231867973e-05
7.59029319400248e-05
8.24053518400273e-05
3.15189269985002e-05
0.000111017510396795
2.86420735393935e-05
4.80539974097032e-05
-3.14536359970286e-06
6.02810668614248e-05
9.10290688494514e-05
2.0936259620427e-05
0.000151890216872195
1.54842868007522e-05
6.01627177214446e-05
9.77405834444366e-05
5.51408184310398e-05
5.96064198436969e-05
7.69625687459901e-05
2.59547451528188e-06
1.22764977901348e-06
-1.31043212596181e-05
0.000101123572558403
-5.2455554828623e-06
7.22708318151107e-05
9.87057384501003e-05
7.61772613873975e-05
2.73895519055443e-05
6.09444151017096e-05
6.70023929635569e-05
4.29855440095169e-05
4.1867308322352e-05
7.92599947831148e-05
0.000128048777463037
7.26466769273979e-05
6.00916268694373e-05
8.06769984917554e-05
5.34393831310484e-05
5.52549813067979e-05
1.36545550746648e-05
8.35245326966126e-05
4.49019247073072e-05
0.000116558658673724
3.50849844086255e-05
7.32779693898079e-05
6.0528502084723e-05
8.69363076785577e-05
6.00667245237894e-05
7.08984062710574e-05
0.000128892427579467
5.62843399188287e-05
9.70101914345571e-05
0.000103133555991073
4.99267067857742e-05
3.79991468135769e-05
6.03171665917543e-05
8.05321375010103e-05
4.57397416245722e-05
8.12102324934908e-05
4.19185085933913e-05
-6.48208302088871e-06
7.33387447834652e-05
4.70733474700967e-05
6.83565699825986e-05
5.81971973823739e-05
0.000144368999113675
1.86047482903582e-05
4.81317779441958e-05
7.60093425698432e-05
2.93769816554386e-05
8.75897352351578e-05
0.000110310995397699
1.74210674608446e-05
4.70960294703396e-05
-2.01083415050949e-05
1.66611692231482e-05
1.75538214832968e-05
9.76048636721671e-06
9.99920958907148e-05
2.48462651919302e-05
5.0448903368157e-05
5.57288020667102e-05
5.7365465886514e-05
4.69071520786391e-05
7.3875040563518e-05
0.000133171159668349
8.84037202598107e-05
7.25103499684598e-05
5.90816800628687e-05
0.000102655781666083
0.000147303875051685
3.45476051472151e-05
5.68095794636406e-05
9.64723449898262e-05
1.26373799435306e-05
9.66208542228445e-05
1.406338343971e-05
0.000107264824278189
7.24395878766398e-05
1.38318474614845e-06
0.000133368863373029
8.48100132241699e-05
1.4069974352105e-05
9.32945581410643e-05
1.59725954130682e-05
3.79842631146388e-05
6.6799594331601e-05
9.50024426543546e-05
6.1063228796096e-05
-6.61820262557909e-06
2.62467732860222e-05
0.000110867502231205
7.29418926609072e-05
4.38547744157517e-05
7.07456067863151e-05
8.27219066957622e-05
8.16761211441482e-05
8.12768957599352e-05
7.18632681467821e-05
7.18572581911346e-05
3.30222559703014e-05
0.000106145474654184
6.5130805258023e-05
5.35532269304439e-05
9.27896884240648e-05
5.1736515013795e-05
3.83341667830572e-05
0.000122402942374294
1.09174447693363e-05
4.18310732527805e-05
6.73156889323014e-05
6.74170547794825e-05
5.43499125730305e-05
6.26386231788776e-05
8.09434108514719e-06
2.01969638209446e-05
4.64044276844523e-05
7.06963368009253e-05
7.72140019487879e-05
5.91920263714319e-05
6.40465778563957e-05
3.7594973534122e-05
7.26914234597691e-05
5.32549015715258e-05
0.000106099313138775
7.92238804760143e-05
6.34789651011398e-05
4.73699235470133e-06
4.6896205781624e-05
7.7070740089514e-05
2.25687872769117e-05
9.81378567490211e-05
4.27230491197725e-05
0.000110838199532629
0.00010987873791464
3.47538963206223e-05
0.00013596862737503
2.35279426534767e-05
-1.94458858756706e-05
-4.63067335947782e-06
2.63448782018964e-05
4.50555964216278e-05
-2.14398471287454e-05
7.32580560073557e-05
-2.01602878840325e-05
6.20964881402303e-05
0.000114562666571159
4.8663501479641e-05
7.30289554654397e-05
8.62929445132216e-05
7.08040440427425e-05
7.86250184493527e-05
5.26301978727728e-05
-1.86493684987894e-05
0.000105087383153886
4.52557194202431e-05
0.000104645686777463
0.000107863189765511
2.75264290416667e-05
7.80338930098796e-05
6.93273375253577e-05
6.44130453747847e-05
7.83065494043348e-05
6.92829231099539e-05
3.45449815503835e-05
-2.04372102409913e-05
-2.83955529164709e-05
2.74848662997227e-05
5.39130562869966e-05
4.5410219683426e-05
3.90738156241238e-06
6.7206939891533e-05
5.21366988334346e-05
6.44305774899641e-05
-2.21163179572159e-05
7.81848610131e-05
3.49710687217432e-05
5.83305205439112e-05
-2.83734687938519e-05
3.74304876404572e-05
9.41951212320946e-05
2.66748347519273e-05
3.62321686436835e-05
4.2854299364074e-05
0.000114944160972175
6.61088520510448e-05
7.92706601124201e-05
0.000105566983223052
7.23956881492156e-05
3.71118842603471e-05
5.22145187002542e-05
6.42490778628915e-05
6.95224000688014e-05
4.43246359849045e-05
0.00012206468563417
8.60966578624383e-05
9.65520077083805e-05
0.000108202998549205
8.37880787165443e-05
3.51956954652622e-05
6.34667591388625e-05
0.000110422744679254
1.10977679596781e-05
7.99329356270928e-05
0.000106524409445071
9.11113032333052e-05
0.000115807959029038
5.57172717358434e-05
9.52940273396186e-05
4.3772467925605e-05
4.5650633763707e-05
3.00393490988932e-05
7.69393349375263e-05
4.74589184118255e-05
2.33769775357964e-05
5.12324859628516e-05
1.27322863413853e-05
5.121027416604e-05
2.41282465130635e-05
3.98346629933352e-05
1.50777870663524e-05
6.16465251289413e-05
4.86652843496976e-05
3.93904895984051e-05
4.22063166066236e-05
4.18624904539983e-05
2.14507381613934e-05
7.29712491398508e-05
5.06238036105296e-05
8.80474851277929e-05
6.7620362796846e-05
4.12098151349523e-05
2.12145780048026e-05
2.24603618107582e-05
9.87538291766855e-05
0.000116771964950607
4.8831773958177e-05
2.43165201138884e-05
7.23972908597873e-05
4.1373302640965e-06
-3.45862138443829e-05
5.66693329841752e-06
0.000129153113393006
5.97568914333924e-05
7.47567049950391e-05
3.94075364673102e-05
9.91621976384865e-05
4.04907669590194e-05
0.000125592884071057
-1.11621854780377e-05
