# Supplementary material for: Research on computational propagation and identification of mine microseismic signals based on deep learning
Source: PLoS One. 2025 Oct 22;20(10):e0334641. doi: 10.1371/journal.pone.0334641 (PMC12543183; doi:10.1371/journal.pone.0334641)
Supplement: S5 Data — (ZIP) [file pone.0334641.s005.zip › 000100800001575.xlsx_0.txt_24.txt.txt]

5.65660469720979e-05
5.80314838684159e-05
4.43437923623055e-05
3.22086707030589e-05
6.99898827942101e-05
2.86400897256279e-05
7.03482655044904e-05
6.74128239368811e-05
1.24815261049823e-05
4.10534383910608e-05
9.20878771648306e-05
0.000105542456825045
7.22754522802584e-05
2.21581562215976e-05
4.70407821867077e-05
4.72654909074321e-05
5.36494600278661e-05
9.72513288757655e-05
6.70076927664126e-05
5.31072790492379e-05
5.11997485116131e-05
6.33081469443788e-06
3.35709114685813e-05
-1.04324680955133e-05
0.000103914126692121
9.32215227170323e-06
3.89155180312453e-05
3.03480281300293e-05
-1.62585255230077e-05
0.000109655302530256
7.64237282487606e-05
8.75730803501888e-05
7.69050910770324e-05
6.69291188250177e-05
-2.52241465861672e-06
7.61331043011367e-05
6.3057047692557e-05
0.000114141260127114
6.58406382360859e-05
2.70564870995213e-05
7.81666777108703e-05
3.87062469784584e-05
4.45930868483878e-05
7.56817028979253e-05
0.000106471298732475
8.02792105234764e-05
8.07629413689632e-05
1.34616269903241e-05
4.32193891845392e-05
3.10617394145053e-05
0.000122762352319493
8.60004214579083e-05
5.00841289517848e-05
2.40308701155832e-06
0.000116612267712351
8.10222081623302e-05
7.41275954691594e-05
3.08363767654856e-05
7.80837566319538e-05
-3.02135957105338e-06
7.85104831649669e-05
0.000169719480788882
-2.72452643984419e-05
6.83654665133273e-05
4.86666110068671e-05
1.83815445769982e-05
7.96481153865977e-05
-4.01071644443186e-05
6.30563279159948e-05
7.07958440231328e-05
4.9391929147128e-05
2.38061810802274e-05
6.10351288475719e-05
4.6304513917964e-05
5.53228872986487e-05
4.87109695668899e-05
0.000172585954714915
5.6078993235813e-05
0.000108227288843364
4.93816518692774e-05
4.14326220115953e-05
6.11939987354131e-05
5.717145366915e-05
8.36243655886604e-05
6.6386570461107e-05
2.53831612883038e-05
5.36067676837615e-05
5.07404435008687e-05
5.1357873371683e-05
9.67824403882101e-05
9.2161796741219e-05
5.25516074337621e-05
-5.2032815525858e-06
4.16342694415619e-05
7.84383331025344e-05
5.23371124814922e-05
-3.18958808660958e-05
2.77289171980975e-05
7.49159795177243e-05
6.74660743196731e-05
-4.13673625875863e-05
8.41483455786551e-05
5.25673348534124e-05
6.90198119564693e-05
0.000112994447426867
0.000104119115621395
8.45691754166591e-05
8.0354456830349e-05
0.000121646104680713
1.36963180295102e-05
4.71303999445525e-05
4.87447498537952e-05
6.47610245605953e-05
6.12244943535061e-05
3.81265180956762e-05
7.34701940921512e-05
7.12572029340359e-05
5.80747258435528e-05
7.17241704328442e-05
5.95916356092189e-05
1.37143621522052e-05
9.5866619993666e-05
9.84352998655559e-05
3.87602685943099e-05
9.55095920660249e-05
7.28910026737276e-05
5.803979682813e-05
3.92824783057293e-05
2.72823967720999e-05
2.87467600423243e-05
5.26017647376587e-05
6.33602583320662e-05
4.07761677019463e-05
7.7047410542601e-05
8.50427689785042e-05
0.000104260807282327
6.68057213283024e-05
6.29692126698492e-05
0.000139991982254171
5.29575252693901e-05
0.000101886800002942
7.74870839244174e-05
0.000114593513582403
3.85120974620491e-05
8.05291109355663e-05
8.33534421375821e-05
0.000100590919464979
6.39873507278345e-05
4.09143252018585e-05
0.000100065190877645
7.53558613829844e-05
6.98592005767218e-05
1.00773643383102e-05
9.4531143064551e-05
0.000109232362362924
3.89385486026699e-05
4.45868266606961e-05
7.99465930123644e-05
7.34016650112899e-05
4.1892847311624e-05
2.58197931715044e-05
7.81967693713917e-05
5.29483516062795e-05
5.58137909589272e-05
7.04334666784109e-05
4.84362744922625e-05
4.28380949798445e-05
5.04180100536666e-05
6.69827378256495e-05
4.51845724810338e-05
8.76344838406408e-05
5.4842029840965e-05
7.3915140051056e-05
5.62014723229816e-05
0.000113041607148516
3.41036326955165e-05
0.000105461151689803
9.18459911095724e-05
3.49148148534532e-05
0.000110402321666874
4.03344113058821e-05
0.000149254722288423
4.0080961321809e-05
1.60307404328239e-05
6.3078980459476e-06
4.92778137436692e-05
1.87511310117026e-05
7.44938744867782e-05
0.000117304663637669
3.08474658235121e-05
3.91637637591715e-05
3.02798943207432e-05
6.16997154760725e-05
-3.30182419833488e-06
0.000122535083403085
8.50232395482164e-05
2.63200899122484e-06
7.21263185127975e-05
5.82991078880733e-05
1.47223008289743e-05
-2.66495664652046e-05
5.07691606507914e-05
5.1092580773754e-06
3.87466458060204e-05
4.42309536692618e-05
0.000122979852033648
8.69452217159262e-05
5.72392552850893e-05
6.49970218956386e-05
2.89507060308228e-05
-4.01046267774522e-06
0.000121134625691348
5.52082830422889e-05
0.000115112161231604
0.000124979854747525
5.70455314415754e-05
3.36307321157484e-05
5.73799643255086e-05
2.1369908507309e-05
6.41157955294088e-05
8.38907424777296e-05
7.48155858161709e-05
8.45705306642701e-05
2.31399718198588e-05
0.000123082647917374
3.64900104825284e-05
4.32891619112013e-05
8.74104889328061e-05
4.50202937520251e-05
0.000109927634334214
5.46596364546981e-06
8.97953691835499e-05
0.000124226668567763
4.1506479033719e-06
3.85421678090666e-05
0.00010752749806708
9.84210860545757e-05
4.40885547573666e-05
4.83523303808381e-05
5.91549283165845e-05
0.000103259408320523
8.35156973452076e-05
0.000115567323673977
7.3820883783107e-05
4.03522389769122e-05
2.99676810780919e-05
5.62117665701277e-05
5.97830799106189e-05
7.48628044629657e-06
3.87522419644744e-05
6.27904040049586e-05
6.63678079489252e-05
5.25087712342872e-05
6.35380865147062e-05
4.9347789718573e-05
4.76342980564676e-05
8.5545097861552e-05
-1.11423676046228e-05
6.33219614186932e-05
7.56742475820664e-05
0.000100686464589096
9.12946456525369e-05
4.11205581765016e-05
0.000109342112590861
3.77315143280081e-05
4.30701507229824e-05
2.84356765310598e-05
2.92591125182296e-06
2.00568701480443e-05
2.09585803886315e-05
9.70752512713064e-05
8.06488247406073e-05
2.41492007487779e-05
2.8839190632232e-05
0.000110041197535918
0.000131081424412698
9.78609069526364e-05
0.000109948171564559
5.57731353523896e-05
3.5445125693818e-05
0.000107840600121179
8.89594895937318e-05
7.42111608091319e-05
4.60200458209272e-05
3.13997643456643e-06
3.20042631861499e-05
3.26025145880023e-05
5.67798236623671e-05
7.83936533951934e-05
7.22970522678884e-06
6.99910785813079e-05
6.28866680454001e-05
1.41813081017108e-05
0.000126151750027044
7.41282026315092e-05
2.93596920237923e-05
0.000131008987226491
9.59720507286062e-06
2.8173902996865e-05
5.59917688960958e-05
-3.1757528367154e-05
6.87190762655682e-05
3.07481563162324e-05
2.45137818428076e-05
6.39058621870489e-05
2.1594473839474e-05
1.07701395280041e-05
6.61973252328088e-06
3.60875309022402e-05
3.34094664755729e-05
7.4947404015278e-05
8.450118708612e-05
0.000148939998736332
1.19884601818248e-05
5.37116142045802e-05
5.96736965873739e-05
3.98760893822802e-05
-9.94960974607383e-06
3.51937852662397e-05
6.83553716877224e-05
4.25697389386105e-05
4.52147065828733e-06
3.23321428139835e-05
4.57806391370919e-05
9.5628018074328e-05
4.12221625954105e-05
7.94558537569517e-05
0.000135341864243716
2.88178940228452e-05
1.38148181466632e-06
7.52880691802441e-05
8.9640253306644e-05
9.23570649222496e-05
7.75486293226627e-05
3.84205465197503e-05
0.000109648403275136
0.00011915536010934
9.33261072176841e-05
2.79375033707064e-05
9.11481152852086e-05
4.89368928697198e-05
5.4248584380283e-05
8.01308978131587e-05
2.1715031006146e-05
3.530631232902e-05
8.61429472218898e-05
9.87480107307799e-05
6.23502711089567e-05
4.91064934514951e-05
4.46138232692508e-05
4.31432024789076e-05
8.18445721297784e-05
5.50120335982646e-05
6.74387693538509e-05
3.62657058171972e-05
2.82251824468754e-05
8.4630455081792e-05
0.000108906410931294
4.18725574262766e-05
8.04531433684881e-05
9.36553122526429e-05
5.18160641413336e-05
2.56929930795598e-05
6.44382559794193e-05
7.61999876886198e-05
0.000102989957392062
6.34417969206885e-05
6.07353479262835e-05
5.26118046701837e-05
6.84329440044494e-05
7.69531279861387e-05
0.000111586789272574
7.48639363786115e-05
3.37185157483938e-05
8.52722884102767e-05
5.19467007499573e-05
2.06003056695264e-05
3.48417218895246e-05
8.31252376416439e-05
7.26841045408128e-05
2.44343363156429e-05
4.45866349115413e-05
6.11834519454004e-05
1.05942421564256e-05
7.12959668145702e-05
5.78893554516628e-05
5.54366223608863e-05
0.000107797700414398
0.000100987406611914
6.58098499258345e-05
4.92304231424633e-05
8.78008451087782e-05
2.3659712304913e-05
4.0770760988654e-05
9.92191274236408e-05
7.54512228122485e-05
9.59611881801907e-05
9.15067450584975e-06
-2.46333061624003e-06
4.65288725520607e-05
0.000115349573526382
4.93138084816873e-05
1.74106182481644e-05
6.92599001573285e-05
0.000104535376169628
6.87528284953204e-05
6.38938223985445e-05
2.37938282139253e-05
6.90645214259148e-05
5.89238821256263e-05
0.00010996904316329
1.30641669557001e-05
4.0604642000308e-05
5.48259475360305e-05
5.56550277125204e-05
2.88922720402611e-05
3.13437803644466e-05
7.78968610393077e-05
7.00190307294444e-06
4.44722135146756e-05
0.00012657593779625
8.03170151256808e-05
6.09192841717936e-05
4.47464718677933e-05
0.00010672302834549
7.14613476009227e-05
2.65885753394773e-05
9.95859931439199e-05
3.61223903261426e-05
2.1822235648785e-05
3.85628087594391e-05
5.31306572225792e-05
5.60618049657196e-05
4.43447839005798e-05
3.0929944006545e-05
-5.5226881309378e-06
4.8795878568701e-05
8.28784730234013e-05
6.87242164093322e-05
5.6651578468594e-05
0.000110837288240753
6.11595380660507e-05
7.94894339818277e-05
7.01176147094467e-05
6.0740260452555e-05
7.39919746496599e-05
0.000105329619989528
2.78206431052184e-05
6.16953258686972e-05
4.29235130006619e-05
2.07064008878818e-05
7.43349678842983e-05
4.97868373945225e-05
0.000102024164658564
0.000126867313336086
8.12398208734404e-05
4.26554499300783e-05
-7.36465939722354e-06
3.00548667129003e-05
7.76893913513352e-05
9.03914476562702e-05
5.76720288708922e-05
5.60545031270357e-05
5.64409926101815e-05
5.13362260482364e-05
0.000103905410983884
6.09146434737852e-05
-2.10630253752726e-05
0.000105623052815471
9.88916375139048e-05
6.99685859829257e-05
6.8428652576126e-05
6.24973171213484e-05
-1.35818206907104e-05
9.80619051054028e-05
4.76991140870008e-05
1.50593217062881e-05
7.57489377401308e-05
1.3047396320025e-05
9.26646493457841e-05
0.000120193067721462
0.000118862620505639
9.83348830081894e-05
3.69730503857066e-05
-6.49663825842226e-06
1.36167836908102e-05
9.80600264174533e-05
3.55255702912794e-05
1.8907632926953e-05
5.22209422217063e-05
7.69985831162107e-05
2.88142832822404e-05
4.90146328065717e-05
5.30425940874291e-05
4.46702235791243e-05
5.64703315004921e-05
4.9345033351473e-05
0.000124775018413474
8.30559598689474e-05
1.48263466378898e-05
2.73737910442497e-06
7.56216861862473e-05
5.09868036746749e-05
5.62143028186561e-05
0.000174849969986726
9.50964750159334e-05
9.37124694512362e-05
3.95417614348425e-05
9.6699152315142e-05
3.89049082334075e-05
2.07991161138613e-05
5.36878908078857e-05
8.56797792853635e-05
1.56453495305961e-05
4.14778460415898e-05
1.96941533778266e-05
7.80471194789274e-05
3.59839626717007e-05
7.0559853959211e-05
-4.120277578343e-06
6.25952734172472e-05
4.47696765249958e-05
9.93046661399069e-05
6.33319940256376e-05
3.72421922491264e-05
9.63306535786347e-05
8.80541883908187e-05
4.51940267906551e-05
2.5583216969157e-05
6.77552560951299e-05
4.43471552259315e-05
9.85429512080769e-05
1.63708159180076e-05
6.39599785783722e-05
5.43971380821879e-05
2.48705752997842e-05
7.8591188787732e-05
5.2721378229398e-05
1.84483211246397e-05
9.69351194727305e-05
7.51553452739131e-05
2.83451592466759e-06
0.000143684763036904
0.000128690107261491
6.15848558856847e-05
6.18946464147714e-05
9.32469266774826e-05
1.87753159330197e-05
7.05209857488774e-05
5.27476901494313e-05
2.85593024463523e-05
3.69734215347561e-05
4.86817587592586e-05
7.12547760529098e-05
3.44325922946749e-05
2.74118667100227e-05
0.000115002228841296
4.11621317713732e-05
7.63608080372587e-06
7.32411521889181e-05
8.56902680040355e-05
9.18132964002927e-05
0.000119080367280891
3.60225182115636e-05
5.76630783236553e-05
9.39854227032175e-05
7.89719989190845e-05
1.89022256711836e-05
6.80311380952641e-05
0.000108130923344149
6.70162732340294e-05
-1.09462643695604e-05
0.000103476373766488
-1.23750046704139e-05
4.86745142500665e-05
0.00012311525401679
5.72282238671603e-05
5.84898951220398e-05
9.51781811152447e-05
5.07756123759195e-05
6.67313959646345e-05
3.60115229995248e-05
0.00010468017087763
8.15137739298576e-07
8.49047818195952e-06
3.63315291946911e-05
0.00010803531763502
9.14847416165892e-05
-2.95860829085376e-05
4.92188433539485e-05
4.60153184767668e-05
-2.60298549599016e-06
1.64865995344221e-05
9.70698920889548e-05
9.1996336735303e-05
2.54239720893372e-05
5.20389727657244e-05
-1.03663684238424e-06
-1.67505524688858e-06
7.96430955062281e-06
5.63866749357169e-05
8.00322535168801e-05
6.33105149745906e-05
7.83000359452858e-05
9.88892748614783e-05
2.25114991717395e-06
0.000134454323889901
1.61775933863413e-05
6.22013128656276e-05
3.44352640521786e-05
9.49204414869873e-06
7.49903717943323e-05
3.7766480938891e-05
0.000101106039891135
8.81835452260576e-05
8.59517241932229e-05
2.85954920754993e-05
0.000119464893467018
6.71904268367273e-05
9.39040494235038e-05
6.42809900551152e-05
0.00013190683524256
9.98215973379893e-05
9.19358439101951e-05
6.34105820973176e-05
3.83569385745912e-05
5.99025669859121e-05
4.25548125403537e-05
2.13702301494948e-05
4.97260326149225e-05
0.000106052070181788
1.64136560175007e-05
1.41170568488994e-05
8.5984374626523e-05
7.53088986246368e-05
4.66530346394582e-05
2.38245320893837e-05
2.68111679175449e-05
-1.77777101547208e-05
6.80802804164047e-05
-1.06024892852521e-05
-5.427626890199e-06
4.04408005159084e-05
5.78370369271348e-05
7.58336770604137e-05
7.29677285849479e-06
7.38227770290854e-05
1.14189057945474e-05
3.42364129050977e-05
7.52741351694894e-06
1.02890026996294e-05
5.39234896759864e-05
6.94440011577277e-05
9.32809773555244e-05
8.07714503187494e-05
0.00012180314561422
4.23434267287705e-05
7.72317906947511e-05
7.51329890754407e-05
3.59613379205661e-05
7.42176908376577e-05
-1.26635421897002e-05
9.41642392364331e-05
6.02873426411033e-05
5.82518075710477e-05
5.867711279521e-05
0.000147481510569645
7.68683767778414e-05
9.95142054441471e-05
0.0001200873247999
3.77867241809244e-05
0.000109895420269609
7.04082936794575e-05
5.15104562696196e-05
6.34873617655752e-05
6.69814880519997e-05
-2.60672852484541e-05
5.44615527934487e-05
5.73535337542908e-05
-2.84020547321291e-05
0.000104212836937524
6.98680273447038e-05
1.51805638778126e-05
4.23511949079047e-05
-4.60830200039043e-06
4.02778410626236e-05
5.56680100146208e-05
2.52259674032714e-05
4.34788936618611e-05
7.46391730548544e-05
4.56697841854329e-05
4.08667888210877e-05
2.21145350472846e-05
2.69178651375728e-05
6.24886654286285e-05
6.73330812050724e-05
7.51885124016706e-05
5.31114405900363e-05
7.02198785941267e-05
6.03759613723326e-05
6.57413902663023e-05
8.44540127384123e-05
4.78304573091183e-05
-5.43802313649051e-06
8.17343079956361e-05
9.16919873823693e-05
0.000128442642498018
4.31138097535494e-05
9.89133856118498e-05
0.000103749638490202
0.000101506577185672
2.79002320021324e-05
7.28812269595054e-05
9.57899429140336e-05
8.89214363038467e-05
9.02444061384007e-05
2.94878842020277e-06
4.10127708732369e-05
0.000117620218457714
8.4798982041954e-05
4.69304006252938e-05
5.18691414516394e-05
0.000102747806076374
2.59224646409567e-05
0.000107900514145267
7.08406185096093e-05
8.20828740123355e-05
8.65991344379622e-05
8.19891980333617e-05
8.1494421505584e-05
4.78300933014705e-05
4.16665349025947e-05
6.67339085373141e-05
7.01625789937582e-05
5.78936210896e-05
2.731196009163e-05
1.50292765517422e-05
0.000109384867613308
6.37017647763039e-05
2.96960911634548e-05
2.65390350996653e-05
4.53243482711235e-05
7.23448545694544e-05
6.40522765627689e-05
3.51008584623701e-05
0.000118537920971863
7.8730452824744e-06
4.84164120364939e-05
7.86634697075398e-05
8.70778961116727e-05
9.92145830787835e-05
2.96114395268206e-05
4.05295714193397e-05
7.47802288645061e-06
5.4919189991713e-05
3.27491337415187e-05
7.3355949972464e-05
8.3621356687148e-05
0.00012506167941357
3.22896845686253e-05
6.11122855671558e-05
9.70580790397374e-05
9.23621689657903e-05
3.8584286959492e-06
7.94277915278106e-05
7.20712756388812e-05
1.90861477889131e-05
7.72832397127764e-05
7.24245277506253e-05
0.000109606303915312
0.000100477353023081
6.13933413120264e-05
8.79551728425066e-05
5.80881925020967e-05
7.84089258394383e-05
4.46524424882412e-05
6.10438974966874e-05
7.74955135114712e-05
2.04478516619976e-05
1.50735531006126e-05
-6.03265264742268e-06
1.39407770673742e-05
1.25184294210442e-06
7.71506879456563e-07
3.42905688491444e-05
0.000105032707620106
5.44705264470807e-05
6.60608217997693e-05
1.68096173683788e-05
2.34642084626725e-05
2.38660781748177e-05
1.3841517198668e-05
8.54890882158632e-05
-2.0771219257581e-05
1.01364175733336e-05
3.98782033827817e-05
5.95936198697103e-05
6.46716701645645e-05
4.71836057487984e-05
3.37512971718556e-05
0.000108909794851877
2.89500459570345e-05
4.7092954221141e-05
4.55618547960523e-05
4.76410140760211e-05
2.84816692561117e-05
2.72551142701897e-05
3.55637864638475e-05
0.000110134250281483
0.000147449136152131
9.076888541035e-05
9.47153470618114e-05
5.92442542830582e-05
0.000103115933198636
3.65120894693951e-05
9.50487558315999e-05
7.6797142372878e-05
0.00010644260282541
0.000111928507383595
0.000115561475174583
4.53044350765772e-05
5.49681016781893e-05
4.25843925108079e-05
5.77099415213869e-05
7.51570101826992e-05
3.0405960606487e-05
6.99638799497092e-05
9.20798843326816e-05
4.66061290971203e-05
6.53902174119571e-05
1.5223583984784e-05
6.14927328332869e-05
3.02994884357628e-05
2.7939310086275e-05
7.54262256189473e-05
4.16377467455144e-05
7.1410138212082e-06
6.28666048246548e-05
2.20352126603142e-05
5.84789313594065e-05
4.92640651716994e-05
3.09509159465455e-05
5.59446948467604e-05
6.57777925131915e-05
6.88851033325681e-05
3.21928194552466e-05
7.34551828719618e-05
9.33120464900686e-05
7.3193144441136e-05
5.63448606875377e-05
9.32307579670219e-05
6.48298277616717e-05
6.41746817217303e-05
2.88634495008508e-05
9.75525206884448e-05
4.32961461279913e-05
8.57256694891707e-05
1.70749039502239e-05
9.52073064867405e-05
0.00010179625315084
6.34070176681608e-05
6.33170046516933e-05
1.28903357006921e-05
9.95220658912266e-05
4.92902332783393e-05
9.83848680813591e-05
8.44144561468184e-05
5.27773916288672e-05
2.22918543873379e-05
8.71899124003391e-05
7.54696634872077e-05
4.23717827717305e-05
0.000101591445190865
2.61602769020925e-05
8.07998170354752e-05
4.87106161961965e-05
4.88408986887656e-06
5.4708300279777e-05
0.000138647998534121
8.98091925587555e-05
6.49295219228111e-05
3.60145325277868e-05
6.2489611359624e-05
3.15607723919873e-05
5.96514833163259e-05
1.64438369138305e-06
4.2621001031057e-05
1.90693369656159e-05
5.41381049933315e-05
-2.80781551904227e-05
0.000101521323118401
0.000110508962224891
4.39299390980696e-05
1.43456495808494e-05
0.000114155505695361
2.3141550642663e-05
6.4027269242187e-05
4.05625517520607e-05
4.94791191405332e-05
3.01988184083567e-05
5.49466505431615e-05
6.90068121911585e-05
6.82252918957053e-05
2.32882226879025e-05
9.08793019147503e-05
3.88331461251826e-05
4.73728231961022e-05
5.36567974891744e-05
4.63041516222024e-05
7.46406260112116e-05
9.47413819062656e-05
0.000101121270215679
6.0007163984371e-05
3.51121119776615e-05
7.17007509439554e-05
9.97622557388418e-05
4.07030216372767e-05
8.64033756854634e-05
2.71603908164202e-06
6.11519367331996e-05
4.19239956193835e-05
4.2209974610117e-05
8.71281594339253e-05
-4.299385345824e-07
-5.36727972005579e-06
6.783903490556e-05
4.73493847535297e-05
4.28222863902474e-06
2.55027976756481e-05
2.44072183331468e-05
7.8363619000794e-05
5.55628368393898e-05
8.33433642124312e-05
5.66379161474242e-05
1.00003349630121e-05
4.19542731551389e-05
5.23726106046334e-05
5.5496227797069e-05
8.69081141686524e-05
6.2901396530645e-06
-2.55187379109569e-06
2.20973659834751e-05
4.57644792931526e-05
2.88786819327975e-05
0.000103729938228669
3.39329943641156e-05
5.2919606515024e-05
-3.89873042909802e-07
0.00010434494610735
4.32404774115242e-05
5.27811534528729e-05
9.29433713640912e-05
5.78934662311744e-05
2.76327634209992e-05
2.78974437157579e-05
0.000100745966689585
7.11217081601711e-05
3.46465151774541e-06
7.10687703489288e-05
3.56559269952029e-05
5.43508031679465e-06
4.89044353919842e-05
5.61404165278681e-05
5.88219255026311e-05
-8.23424411119385e-06
3.61802261481765e-05
6.69958809118552e-05
3.21143761489841e-05
3.15953794313516e-05
1.74385068580363e-05
7.04393947999148e-05
8.37197646979281e-05
9.17625417082023e-05
0.000114069135197557
5.89127209245408e-05
5.83605416304373e-05
5.63378804073766e-05
6.69021107834821e-05
8.13947000449086e-05
9.43324972267412e-05
5.80530595329072e-05
5.61510633064009e-05
3.1141575427983e-05
-2.24790250042025e-05
3.53101709288442e-05
5.99399672795143e-05
7.89561039621875e-05
4.08366626103509e-05
5.64283597813097e-05
8.49584761093341e-05
9.28757661500148e-05
3.71089370348954e-05
3.11848407083548e-05
7.11650832370953e-05
8.22940091597694e-05
6.59319912725943e-05
6.00369914870205e-05
8.98204244370264e-05
-3.33276467849737e-05
3.1284304460598e-05
3.39694074788177e-05
6.4991780995993e-05
4.51032577975842e-05
5.21540028344904e-05
8.75243211119179e-05
4.17826918534451e-05
5.35127182477342e-05
0.000108886138024809
3.58466149961868e-05
7.3257181454166e-05
3.79716109734221e-05
0.000103274127726127
2.16548778506725e-05
5.79405508926753e-05
2.71411307560675e-05
0.000101501260449779
3.99135458601519e-05
7.36044897117034e-05
1.67213821622816e-05
0.00014574010288196
1.89712308765646e-05
3.41982884832371e-05
8.69006833513465e-05
4.18732122848074e-05
9.00431146723209e-05
2.67146789199431e-05
5.71656694925696e-05
8.6836705926969e-05
1.93625626970793e-05
4.72078162202755e-05
5.80990379731907e-05
9.65758209341532e-05
8.16633921588304e-05
6.95872866498623e-05
8.19060610626435e-05
9.56177479584187e-05
2.01283582364588e-05
4.24778257025855e-05
2.64672379995441e-05
7.29071710200092e-05
3.73166072954193e-05
6.11954459996993e-05
2.13464593061121e-05
9.541739470638e-05
5.91519579411008e-05
0.000116046352613814
4.28537887561428e-05
6.59077310030076e-05
9.18203616602157e-05
9.52184259173559e-05
9.12926037665658e-05
4.45572522451552e-05
4.09086674794849e-05
6.42226089110829e-05
3.08113301584187e-05
7.13746964812281e-05
9.00973432296576e-05
4.98164357191355e-05
4.75507978247587e-05
7.62938621426573e-05
3.17059044674694e-05
9.97937995225988e-05
6.76212164095277e-05
5.40613414317401e-05
7.80185650486623e-05
7.45945074716887e-05
0.000129436773652719
7.78102098988404e-05
6.78760693764938e-05
8.78648226367172e-05
4.16073885279931e-05
1.03573007262545e-05
4.98836582893849e-05
0.000112638959462596
3.60846945819634e-05
6.37013088562777e-05
-7.8344382867496e-06
3.86046660791691e-05
5.74594569370289e-05
8.5081567174737e-05
6.20116120031713e-05
3.83101028072812e-05
6.49322280683232e-05
4.12627369315615e-05
7.74422015438932e-05
8.58988740644494e-05
2.66655636479338e-05
-1.5704984148867e-05
4.72713126214829e-05
0.000116896678587099
8.6210510573304e-05
7.23152283520364e-05
7.04865035249103e-05
5.24099936999575e-05
0.000129334989381379
3.62650889247687e-05
7.97398757182641e-05
9.74932988375703e-05
6.31302313283465e-05
1.31798456839466e-05
1.95122025856495e-06
1.84221320701332e-05
4.74778419731961e-05
7.21300434938448e-05
4.06719964593353e-05
8.20393005550654e-05
7.20491885830729e-05
1.83758163190993e-05
7.12295226312843e-05
5.7090709393298e-05
5.33704780846545e-05
-9.51993287878086e-06
2.92603413119962e-05
0.000101443269380032
6.55931286233663e-05
2.87743357891078e-05
8.39984222488357e-05
0.000106024153251381
4.45865249156625e-05
6.6860989610204e-05
5.64530276814511e-05
7.66127376570053e-05
1.37827107341185e-05
6.56113474137326e-05
5.54742236281308e-05
9.47981872345402e-07
5.72960679931887e-05
4.82354357948474e-05
2.43317174874746e-05
2.89371380221458e-05
6.41823832395074e-05
6.4331621843416e-05
7.54274929537044e-05
3.74581743639835e-05
2.16125480829668e-05
2.93459508434147e-05
3.41787180057152e-05
3.62152882797956e-05
7.73988660401463e-05
5.44969430840423e-05
5.98161137021601e-06
0.000108221500019581
1.38851158455248e-05
4.24706904982056e-05
0.000109848986776953
7.65830224822017e-05
0.000102334146403026
4.86367602169922e-06
7.62442166715235e-05
5.34832373866187e-05
7.0184805643774e-05
7.43663739515919e-05
8.99642842868164e-05
4.04120774816572e-05
0.000115233174843924
4.04265625740005e-05
5.39139698860848e-05
8.41915509720559e-05
3.9157659606266e-05
4.70062191081178e-05
1.73295005174688e-05
7.85338577109445e-05
9.24168295334486e-05
5.08258062694231e-05
5.27317497527905e-05
1.70488040811712e-05
2.40184220314377e-05
5.22006427832414e-05
-1.19777560208601e-05
7.90409875549109e-05
2.71266761390582e-05
5.98566526175102e-05
3.04604280663375e-05
4.10408618846086e-05
3.63179220421846e-05
-7.48994471809884e-06
2.5867172474986e-05
7.7411745357483e-05
2.56932238681808e-05
6.60094422504279e-05
9.63861927504783e-05
6.95779218054597e-05
4.85932451153847e-05
8.24878651861813e-05
6.98183529326695e-05
9.12623014509042e-05
8.42793880726732e-05
6.36497119165291e-05
6.86702127733514e-05
7.09787701001325e-05
5.2674893689406e-05
3.11345074876783e-05
6.71491648911816e-05
7.93671048055201e-05
7.55611041802178e-05
8.963810107753e-05
7.47356111277596e-05
0.000111011827165928
1.62670299041373e-05
2.13646998536812e-05
4.55164561056193e-05
-6.09941014999959e-06
7.97870140820255e-05
7.28586816545557e-05
1.23570124520872e-05
8.04908358722296e-05
8.45472911890631e-05
6.1705232778748e-05
1.14962384240181e-05
0.000104483769417781
5.22232347801518e-05
7.64899567520817e-05
1.56003310373557e-05
-1.56451848676338e-05
5.547479411896e-05
5.27551562327694e-05
8.05219548533559e-05
8.76793367478848e-05
6.37099504086101e-05
5.40298142625542e-05
8.36015115228433e-05
0.000132655081698143
2.42425020523148e-05
3.80441458745084e-05
4.23779092582471e-05
5.37140621377839e-05
7.13105413039068e-05
4.41934794060126e-05
0.000103663549827583
5.74617791893986e-05
2.77537709972939e-05
5.99696466139878e-05
7.89006279381628e-05
4.07417920446437e-05
0.000104858499471989
7.54974410388252e-05
5.44139899967858e-05
7.74724327899387e-05
6.94924670736762e-05
5.4577699849142e-05
7.88052402051208e-05
3.65860269563142e-05
3.57956134200072e-05
3.21740427513117e-05
1.32094868012925e-05
6.79850244037846e-05
8.18686782291359e-05
4.04855996232394e-05
6.57750857767402e-05
7.58817238111735e-05
1.4567012369609e-05
5.86101088052198e-05
9.96004812226943e-05
5.5588869014644e-05
5.27764076965763e-05
0.000108786374572449
7.98834561251937e-05
1.59922352150822e-05
7.70461761475205e-05
9.04111509811582e-05
8.87016188392387e-05
0.000114028902293542
1.59566641356554e-05
7.53159722405466e-05
6.2810902653668e-05
3.21143645272992e-05
1.12793505820329e-05
8.51004298047549e-05
9.00062965867466e-05
9.41606078033872e-05
9.17832538657147e-05
1.32152935255134e-05
4.3019966672788e-05
5.05077218201025e-05
6.48232362506765e-05
7.96165291914257e-05
4.86385509689546e-05
-1.10680917944832e-05
2.73557292974543e-05
8.69263865069139e-06
1.98284673708622e-05
3.11765155498005e-05
2.9899939174455e-05
2.48386750464592e-05
6.60075058576935e-05
0.000100954962762398
1.41300869825749e-05
4.96357209397763e-05
4.76996102514701e-05
0.000142931743813859
3.17138005344295e-05
8.78434345771897e-06
5.54169611175785e-05
4.08761986987482e-05
6.54282754006052e-05
6.22857612199324e-05
6.5192654997477e-05
0.000122588382930144
0.000189978731244499
9.82011082316243e-05
7.04322045215537e-05
5.66836819888161e-05
5.37948412909827e-05
0.000110142013128846
8.01421560186879e-05
9.35542558641463e-05
9.19755059412502e-05
0.000121848683048362
5.93933747520604e-05
8.0838393099598e-05
1.41023245105562e-05
6.22137774109219e-05
2.6816483724645e-06
6.69930924769276e-05
4.47500031666334e-05
5.00484475509153e-05
5.93518331313175e-05
4.63421644766951e-05
9.77230114066423e-05
6.27274275440948e-05
-5.50552378553867e-06
5.34230047105549e-05
2.75824739221674e-05
8.8046906729103e-06
2.39293676499876e-05
8.90817752729582e-05
2.0490884958132e-05
5.64083138375962e-05
4.06130393785991e-05
3.78447702309685e-05
7.7232143061071e-05
2.55347940902645e-05
3.94372466400247e-05
9.91666525374933e-05
6.97300673205139e-05
7.10578758368083e-05
3.82171152419891e-05
5.77175300850302e-05
0.000105581593527272
4.18138613701779e-05
6.43071268326928e-05
8.61200868876308e-05
5.19277186922881e-05
7.14842173850639e-05
4.7656551342635e-05
5.13901841746022e-05
2.65371355534622e-05
7.11540738025249e-05
5.74405769637926e-05
5.58260531044542e-05
0.000111736454668203
4.11759081090292e-05
2.44363753627941e-05
6.20578324852819e-05
8.46226969304405e-05
-5.10598689713699e-05
1.43071588911202e-06
0.000114215658286644
8.38443545422765e-05
7.27151499117854e-05
0.000147676448891679
5.18315175020073e-06
0.000105800639023749
0.000105378477204492
7.81208777113359e-05
4.05321634011349e-05
6.96453581260599e-05
4.75859601224692e-05
6.80205689427679e-05
-2.00972418701525e-05
6.71717782337686e-05
4.05399663777665e-05
3.8621671088206e-05
7.63391176510631e-05
0.00012112238344527
-5.2150462359427e-06
7.71821446155893e-05
7.56141525991167e-05
3.79081785644781e-05
2.75467140714844e-05
-2.97688617002321e-05
5.20055928189596e-05
5.36875646910012e-05
6.25520332588748e-05
-2.08333350841454e-05
1.45496727416883e-05
4.73850576051539e-05
0.000105220575453941
5.86154170783533e-05
1.65003033888677e-05
0.000107518829995168
5.9108431883603e-05
4.18216770465683e-05
6.54426042289759e-05
2.45761232422581e-05
0.000123495308547658
2.67913365340849e-05
3.13966772027145e-05
8.27319897885996e-05
4.74102713316718e-05
9.32919461630652e-06
2.39659240736477e-05
8.50372304190485e-05
7.60842937657893e-05
2.83280865778057e-05
0.000114455676913578
9.61377333494859e-05
8.66676904597159e-05
0.000101208595539325
5.3796561201621e-05
7.07206727412227e-05
2.53436937296051e-05
9.13132026254029e-05
6.15165189781212e-05
7.72046489956138e-05
5.24895176178179e-05
1.12079081520844e-05
3.13668308363357e-05
6.35579648717513e-05
1.88997364645448e-05
7.9830756183434e-05
5.35303995508533e-05
5.02156126609024e-05
4.85810719860786e-06
5.3990802153693e-05
5.24018399096564e-05
-1.72788429777184e-05
6.82758986958317e-05
9.83337043405441e-06
4.04624592629435e-05
4.2195013150625e-05
-8.25928358524772e-07
0.000107532062855483
6.91402804702881e-05
2.45657327476361e-05
4.13841167493621e-05
5.33066688223222e-05
5.57671939305987e-05
0.000122866738148906
3.74242491361199e-05
5.62804608196646e-05
2.64228248632603e-05
5.81817455023978e-05
6.47755193041931e-05
9.43499857653558e-05
0.0001176649413914
0.00012327171345634
8.6933422567907e-05
6.75216618863025e-05
8.09101830645996e-05
-8.00919336525446e-06
5.01722840527073e-05
9.13921900295588e-05
3.09102206937851e-05
6.83952416697843e-05
4.69297090839434e-05
6.02140637603114e-05
3.72129584255097e-05
5.33664582749728e-05
5.65041390681863e-05
5.32415065852659e-05
0.000107425790948979
3.4925956663169e-05
6.44817749361839e-05
0.000119779811912316
3.73721765683743e-05
3.50842287282115e-05
7.5197542994385e-05
8.30064031436257e-05
6.92819337914148e-05
8.17042477613839e-05
-5.51538627163292e-05
5.35091788215353e-05
8.70863450361036e-05
3.25920182775334e-05
6.55460303269814e-05
2.29144898465583e-05
8.2953455728961e-05
6.29753479186277e-05
8.15385501102617e-05
6.09983207075673e-05
8.72390256705707e-05
2.70839516711403e-05
9.09257304381769e-05
9.1872116366799e-05
5.18545216022669e-05
6.61985433505735e-05
8.96183117583472e-05
3.728698322846e-05
0.000113764977326403
6.39994053720961e-05
0.000140923442379133
0.000126299990766322
6.96659593615519e-05
9.14379511500984e-05
0.000109230316223589
7.91220413632795e-05
8.31700975280191e-05
5.08547018959858e-05
3.10121644472603e-05
5.20396345421075e-05
2.88258285330066e-05
7.1377483769573e-05
1.03769514909539e-07
9.41159607641304e-05
-1.92027641482924e-06
7.20771903305806e-05
5.88210019569334e-05
8.47971622387608e-06
4.3609460969784e-05
-1.0019017057377e-05
-7.38454652153077e-06
4.55524110558774e-05
4.27370623837668e-05
6.19834384217826e-05
5.57441851972795e-05
9.25135682371806e-05
1.08462681145361e-05
1.01416824479871e-05
3.46144510974671e-05
7.55016529442431e-05
7.03522883307916e-05
0.000108832914987984
0.000129100085935663
8.17299291848728e-05
0.000100882187373125
8.50463265585121e-05
6.44406228840623e-05
0.000100463231367582
6.55866080037864e-05
9.17972875878167e-05
1.39307406754671e-05
0.000121951297757069
7.43903047579516e-05
0.000114155058447476
6.72863860499638e-05
1.99853351301397e-05
6.14399457373812e-05
1.02826933800352e-05
8.4849019668239e-05
8.83767534963871e-06
9.51509361675478e-05
0.000147766172616418
0.00010501074245043
3.4276410623634e-05
9.98478077871461e-05
9.19937622502739e-05
5.84573275770631e-05
2.7743020932827e-05
7.93676768539316e-05
-2.92045671594448e-05
0.000129260103419326
9.10071580315059e-05
5.3120740677542e-05
4.64493140320287e-05
0.000112685526625039
6.60590702336035e-05
6.26533540657831e-05
-4.80952529891849e-06
8.4682063253254e-05
7.50353763580675e-06
2.67061143955938e-05
5.06230991315553e-05
0.00012535032597558
8.07294333863359e-06
8.74643058232399e-05
6.06714517418874e-05
4.30390567882063e-05
4.22791322544203e-05
4.72311072353578e-05
5.41926815841027e-05
4.69088760725453e-05
6.35169361673325e-05
4.29804408355079e-05
0.000108587389289109
9.80889488080271e-05
5.60946601233883e-05
8.71098870279801e-05
7.29472891074499e-05
2.2524679265614e-05
8.68526207557838e-05
4.68726033710724e-06
9.63351643167132e-05
6.31288435400174e-05
7.25611361996466e-05
2.45357718451078e-05
8.72690753675099e-06
2.8246144050706e-05
0.000138776919395752
1.66436746427284e-05
0.000128972659999457
7.23143620821233e-05
6.18806232577652e-05
7.5872116505806e-05
5.97146988315307e-05
5.31092126426519e-05
8.37170587340759e-05
7.32229234344545e-06
2.67190437707824e-05
4.6807432376241e-05
2.46546523231249e-05
7.74243604706114e-05
3.95830442205487e-05
4.52682327564537e-05
5.04198980592122e-05
3.90047196933281e-05
4.89020418404282e-06
5.60554891344462e-05
0.000100237042446416
2.49760358535585e-05
7.35992209160061e-05
3.94816539462057e-05
8.51326892212517e-05
1.68470174446091e-06
6.72676754575634e-05
8.49918036525466e-05
6.62235961787514e-05
6.39234138146911e-05
0.000115286166164494
2.82724539796903e-05
6.86222291699793e-05
7.57386469294065e-05
9.05832302129735e-05
9.15389302062006e-05
8.00645902178828e-06
6.70689947743936e-05
0.000144288817263406
7.50499942794179e-05
4.40961804057591e-05
-1.60119539401195e-05
0.00011226268351608
3.26864927988371e-05
7.44692502395502e-05
8.05168010083714e-05
8.7956094556198e-05
5.05063086232871e-05
1.28865512979101e-05
4.68561591081358e-05
6.52660771822991e-05
0.000111701353405861
7.8129289113231e-05
3.7256108004004e-05
2.98935302780486e-05
6.87038539522102e-05
0.000103065555220501
4.2925560756027e-05
1.5808576424297e-05
3.2902005079103e-05
2.30145932513104e-05
2.86350380989162e-05
3.59338012738396e-05
3.86309794090162e-05
4.72688842274535e-05
6.5160513910414e-05
1.27502950718684e-05
5.4488332843206e-05
4.38535603799269e-05
6.34315088179035e-05
6.24715730705476e-05
9.4747010640121e-05
5.28071410852584e-05
6.48584638251738e-05
5.15204446039456e-05
4.34702083136559e-05
3.92300232731125e-05
4.80414000867237e-05
0.000101050649208394
9.70836581301762e-05
6.82453714531386e-05
3.33947113970679e-05
5.23953273795837e-05
7.4323152631909e-05
0.000129476764265224
4.56016314101329e-05
2.49045544035625e-05
0.000119383348353338
1.23766317866961e-05
4.30546735623964e-05
3.80551470475626e-05
7.72743252435974e-05
9.27831019708256e-05
3.14197922847885e-05
2.06177950392403e-05
9.15265894653163e-05
2.41492761717428e-05
3.04471813182808e-05
7.74234658261071e-05
1.28265997601922e-05
2.86093564768147e-05
0.000120641615127711
7.88000940567435e-05
4.75967734919913e-05
7.22860160768825e-05
2.29544177041496e-05
-4.69541056182498e-06
7.51916392655298e-05
7.01510158640839e-05
7.06130632811364e-05
6.14209969335752e-05
6.06827174613097e-05
1.45897037093113e-05
-1.89566016228047e-05
4.77756076994665e-05
6.58856339551858e-05
4.87303685520755e-05
7.6339824346607e-05
3.75866411411896e-05
9.06926063701991e-05
6.04891355730553e-05
5.42555240696901e-05
7.87765106528574e-05
8.72043424271796e-05
7.43686757472513e-05
5.97994151968915e-05
8.91883124091449e-05
6.41462894143116e-05
5.1520213490514e-05
3.25076292979994e-05
2.82224920497201e-05
3.33407609542341e-05
2.61689756877875e-05
0.000103547380870801
9.64030536321355e-05
0.000100355863904919
3.2884446502275e-05
0.00011891599126672
6.18834198797558e-05
9.63593635152632e-05
7.17164501676054e-05
8.75968578692323e-05
2.09740234333453e-05
6.15593783777617e-05
3.03380565001209e-05
5.41036136719636e-05
-1.20776868126035e-05
8.9785784423549e-05
5.65640768104274e-05
5.41660006063183e-05
6.42139014377956e-05
1.4821812961032e-05
5.25918110151308e-05
2.82979951967464e-05
8.90684782081351e-05
4.87740708918799e-05
3.25601398955774e-05
7.19274649770318e-05
9.42968407680447e-05
0.000100328183535277
6.44264485674676e-06
4.03950888577665e-05
0.000125537710340737
5.552903940063e-06
9.20749102098987e-06
4.51743868009661e-05
4.93646893451237e-05
0.000107131326273943
8.80470927237872e-05
0.000111326556772436
6.21216699028706e-05
6.42707153652271e-05
0.000134278022578204
9.5588508233474e-05
7.45147229647023e-05
2.45588050544376e-05
0.000112463513824742
4.9181745486638e-05
8.71537510588405e-05
2.14434831575457e-05
6.23866621163961e-05
8.48671729719023e-05
0.000111264722176686
3.55694012879479e-05
5.11955469107622e-06
6.24776946202058e-05
0.000103386004250503
9.76417138056612e-05
3.4818132897187e-06
7.45528825113867e-05
6.15648501316434e-05
9.71999892389687e-05
2.8864368432345e-05
4.72082281224374e-05
7.60272329266177e-05
6.95333838965877e-05
9.75615340225565e-05
-1.58039112016856e-05
5.12651169879901e-05
4.09387290124771e-05
0.000104636433906869
0.000107555544047501
-3.13814355756302e-05
7.10729115676374e-05
3.64577502500798e-05
7.15619384079177e-05
5.4629105029093e-05
6.19456323608055e-05
6.17055084372921e-05
6.87178066374222e-05
9.23013549095561e-05
8.57428198700905e-05
8.40654219963984e-05
4.89957985726956e-05
4.06560903487946e-05
6.01268417856559e-05
0.000100944241365285
2.50909534181611e-05
9.23472558297318e-05
5.49999842518785e-05
2.18256812339388e-05
8.12973975792401e-06
7.67057787834213e-05
0.000102332331150087
5.70900707892581e-05
0.000115891469334062
8.31100373907572e-05
8.65898756407181e-05
1.17759660341391e-05
8.14917087117313e-06
2.56397542580656e-05
5.81954027501044e-05
-5.51402885249507e-06
1.15054024792155e-05
6.55220606315775e-05
8.23644981422037e-05
9.09107266295376e-05
0.000116067582642895
6.30087191340619e-05
4.53754905851627e-05
5.31595876454763e-05
0.000142396146610383
9.20852785797254e-05
9.20266137409556e-06
6.14219617287115e-05
6.5046019677246e-05
9.70522872507753e-05
5.46865813321058e-05
0.000122731197739356
8.98711927383354e-05
9.3352187948696e-05
0.000105624779487021
5.59388831713018e-05
5.07206528765255e-05
8.05369790629112e-06
4.59626525452737e-05
-7.39169945078859e-06
6.90107180304455e-05
6.63762294921381e-05
5.26440778207928e-06
6.78846775816962e-05
1.84015082298771e-05
1.85752012805859e-05
7.68578691993767e-05
-3.65274688836398e-06
7.29098227578592e-05
7.59584022203361e-05
0.0001071179666621
9.84958758500195e-06
7.0049020961596e-05
3.80536290022747e-05
6.87230252077435e-05
2.67042102336277e-05
8.53428462536508e-05
3.61011159462434e-05
4.82352153453019e-05
4.62161656423112e-05
6.17283458945027e-05
8.33233463464744e-05
2.30372073731855e-05
9.54965685608465e-05
9.4854616397699e-05
6.18556791726997e-05
4.34122969052878e-05
5.13627329184024e-05
0.000103026338705141
2.46505626448406e-05
4.45708198764431e-05
-1.97640424926569e-06
9.68570491814278e-05
5.3517577132212e-05
3.43097298589577e-05
1.39673900395302e-06
3.37176393466034e-05
3.64216605853817e-05
5.88361032338592e-05
4.16605786310821e-05
8.37954207864866e-05
8.74430026980387e-05
0.00011532092652899
2.98325295648799e-05
9.69932323579085e-05
5.73335065663259e-05
4.36297096834797e-05
7.15542902545575e-05
4.3264974073185e-05
7.17381728042528e-06
9.31014481656894e-06
4.27011357881174e-05
8.4184094571603e-05
1.33585724764267e-05
7.12860326059687e-05
8.62932029276783e-05
4.04118910675505e-05
2.07266434637763e-05
8.32083803294624e-05
7.63670249162768e-05
0.000132442148758057
7.77368966233281e-05
3.90037826266459e-05
7.41891940052586e-05
-4.22655207399253e-06
4.99028554041481e-05
4.83950020694933e-05
7.11806017612175e-05
8.91183195123204e-05
-1.69022684486498e-06
4.15338318694508e-05
0.000113892834056385
6.37973482760234e-05
9.02670098599985e-05
6.00425778164578e-05
4.77538968771457e-05
7.40439010086166e-05
0.000109276862893623
5.11270036720319e-05
1.047627713193e-05
0.000105827734990607
5.53930122272962e-05
9.12976863007471e-05
0.000101983919179766
6.73256508383459e-05
6.51744177099887e-05
0.000104125985158616
0.000106853420468606
9.84795451270064e-05
5.54267983788515e-05
9.29709409164164e-05
9.28056690798495e-05
0.000181576185023041
9.81190734486575e-05
3.06216428756022e-05
1.30383249590015e-05
3.75934885842041e-05
7.58922506655357e-05
1.72230232677835e-05
5.77995987459325e-05
6.71308323548055e-05
1.81113213488056e-05
-1.80255774662113e-06
1.58856742751637e-05
5.88926470699895e-05
9.09537539045343e-06
4.04889602481532e-05
6.71497443577026e-05
7.64807676582258e-05
5.66314022554272e-05
7.81602120042381e-05
3.44260030607072e-05
2.90098553919082e-05
2.94302138835917e-05
-1.53905267635909e-05
5.86535440996483e-05
-1.57249728147416e-05
2.91691032336549e-05
8.34406019198124e-05
4.77740953220485e-05
6.7725003167516e-05
6.6925258281274e-05
1.79210110062864e-05
0.000108815689159212
0.000124983262157764
6.92727563376758e-05
0.000107313938263477
4.06446577536994e-05
6.34933165329423e-05
9.08340364271724e-06
0.000117279506155615
6.00350589287434e-05
7.36214521578963e-05
7.97672215503956e-05
3.00579705214075e-05
8.69723460068839e-05
2.90245144539316e-05
0.000136336394848865
6.8457646463388e-05
6.4888913046489e-05
1.93047274153624e-05
5.9844332006194e-05
5.831820566581e-05
4.21548564810574e-05
2.88374455588106e-05
7.54500980661418e-05
6.04097781760169e-05
3.58729303681984e-05
7.87445964335712e-05
8.72235425497126e-05
5.59824144311924e-05
9.50365521000677e-05
3.96228538300764e-05
8.95580368961175e-05
6.87608515570047e-05
5.47909494086798e-05
3.22008881215823e-05
5.78115553130884e-05
9.37077803083258e-05
3.20179636238282e-06
3.0030900245165e-05
-1.11384731422818e-05
4.96688880836009e-05
6.46680766906537e-05
5.70133817735599e-05
1.46374206903076e-05
5.40962539948435e-05
6.84584797591903e-05
2.19565570109113e-05
5.82396873292758e-05
2.96693907702724e-05
3.22418618171744e-05
-1.44701566861716e-05
5.95318171625653e-05
9.44382170248504e-05
7.1195726075681e-05
3.72846729051711e-05
0.000116397629049951
6.53983157573101e-05
5.3612934737659e-05
2.58202073877707e-05
3.75949027996264e-05
7.40154802902652e-05
2.25222823720396e-05
5.58393655836845e-05
0.000127288490226948
5.87140102012678e-05
5.23674100851913e-05
6.8832271043142e-05
7.2620789612956e-05
5.51919228145442e-05
8.22909726077901e-05
2.8084792253447e-05
7.18829818004591e-05
9.59044592999446e-05
-9.97804100073639e-06
1.69264770436096e-05
4.03184453339029e-05
7.88532098333853e-05
2.17050798580298e-05
2.96381183368785e-05
3.21561079643858e-05
6.36132889255803e-05
6.13587070062467e-05
6.44686080489698e-05
-1.50420778706789e-05
2.10573483030936e-05
5.32810852987038e-05
3.2693494524753e-05
4.42172511916985e-05
1.8450355665844e-05
-9.91837967108415e-06
4.56478127249552e-05
5.30129248955772e-05
8.60698118527115e-05
3.91413586145641e-05
9.98398643701826e-05
7.86706480952325e-05
0.000101713710156279
1.3308573081103e-05
6.95421480512248e-05
5.24920662105258e-05
0.000138683095352331
9.29549641108332e-05
1.17122731508218e-05
4.28751495194666e-05
3.34888262661285e-05
2.09743253127766e-05
7.87379212532009e-05
7.64246407705939e-05
9.10861553416888e-05
5.43977793244724e-05
2.84129050525801e-05
0.000118991962333211
5.21132163744379e-05
7.5411686038256e-05
7.42853831111662e-05
6.75508576165798e-05
0.000109577128395947
7.10778625458984e-05
6.14625344586791e-05
6.88626771447396e-05
4.16954145289846e-05
6.54197260747595e-05
8.88792522361775e-05
3.10692401382001e-05
2.42841765235432e-06
6.1899482187435e-06
2.36751442167649e-05
3.98500235714163e-05
4.6947410092012e-05
5.34711690801489e-05
8.000803093188e-06
6.18232461973417e-05
4.39163760509643e-05
3.61116677786098e-05
8.88245918254688e-05
2.93786931648826e-05
5.64640051118141e-05
5.86858399502837e-05
1.27935520789865e-05
5.777568310984e-05
5.03350380630581e-05
7.564325376978e-05
4.3316700218767e-05
-3.77693638837829e-06
2.96209270273959e-05
3.1189204895741e-05
4.56145456335089e-05
0.000115541083339208
4.52335309686732e-05
4.7365196572464e-05
9.52042903761829e-05
3.28983907085515e-05
0.000101571687360961
9.41165727497313e-05
4.1040575506489e-05
2.06899779391471e-05
5.00408141863187e-05
6.22274907713072e-05
-2.12291621523634e-05
3.27612247783404e-05
0.000126403559612826
3.29386509294832e-05
3.98021309522305e-05
3.43752525779585e-05
6.61148896080443e-05
4.97585613714473e-05
7.71820112950615e-05
6.44960611352556e-05
-4.98244624845405e-05
4.96330282678981e-05
8.56403606163336e-05
6.62744336230916e-05
2.08853909076451e-05
6.71572197817397e-05
4.31045188158474e-05
7.85074396558818e-05
7.53585754663556e-05
8.40255653775205e-05
3.73909582220728e-05
5.34477892881496e-05
9.85557131869182e-05
0.000112449910408338
2.68377404929849e-05
-9.74045650280098e-06
3.37009252840413e-05
0.000120589344912816
6.70518570662856e-06
7.72535064525611e-05
-2.52824165138525e-05
1.46688400589093e-05
2.2350265413025e-05
4.84045790910537e-05
7.15596938410086e-05
7.94541448654666e-05
2.59278580699913e-05
9.18614586703846e-05
8.81792639208959e-05
4.53380161723171e-05
0.000152530981815769
0.000146395843995887
0.000141868270552714
9.41917465418357e-05
3.29829736517749e-05
8.33566592079578e-05
6.31120188784598e-05
9.66692377692246e-05
2.47323872816705e-05
9.38660683954543e-05
8.75875663177273e-05
1.43769917363717e-06
5.58819803394404e-05
2.69557834201262e-05
7.87830620203133e-05
8.34583567932948e-05
3.28163079002078e-05
3.9227142344819e-05
7.9161886251519e-05
9.24897020878317e-05
0.000131633101582752
9.9250059733038e-05
5.67955716644852e-05
3.53913936423887e-05
5.12611316490796e-05
5.46281712932505e-05
5.76445783927655e-05
4.09239997145282e-05
6.07468499331079e-05
2.45061099734833e-05
6.69469039712162e-05
2.50188482659576e-05
8.30811930099627e-05
5.83410645529664e-05
5.95381024020831e-05
7.65161489489409e-05
6.24023788737594e-05
1.56436815722408e-05
5.17254083065945e-05
6.95438855991e-05
4.73495746432334e-05
7.83596400510725e-05
0.000109403400183736
4.24358670210853e-05
0.000127454993464555
7.05767977080029e-05
3.67749736312072e-05
8.78887752698603e-05
6.94453114236626e-05
5.26254259067959e-05
8.4219282963729e-05
6.51921280101482e-05
4.27766311221896e-05
6.66377872072293e-05
3.61148980153788e-05
6.19602646411442e-05
3.71929126791489e-05
5.67433088698155e-05
4.38414682811807e-05
-2.74451205997637e-06
4.86330358407364e-05
4.45558218834222e-05
4.39968536369493e-05
0.000122577221287832
2.47289546267044e-05
-2.13872834788861e-05
0.00010243975518518
5.4155713247228e-05
6.91365887085679e-05
0.000100958181928146
0.000102095631561038
4.26898923725296e-05
8.45392353589696e-05
-4.20787501026814e-06
6.50849735822135e-06
2.32668368302155e-05
1.7300750527922e-05
1.83502669853303e-05
8.96611227232141e-05
6.21934286836691e-05
3.08751782502765e-05
4.60421166304903e-05
5.97441049197159e-05
5.33627820239773e-06
-7.09062169674861e-06
0.000100346419488344
0.000100266120261166
3.86680859808842e-05
-1.3129781910625e-05
9.69499768868171e-05
0.000154247776239297
5.21045907108634e-05
7.11756461245373e-05
9.92857946361515e-05
3.21264019926931e-05
6.47589503980836e-05
9.20353339974852e-06
7.34684149318653e-05
0.00010049276317051
9.86630015478051e-05
0.000119532525728964
0.000141055943979396
0.000126230539274975
3.0772539017763e-05
5.45169471184838e-05
8.33788646028855e-05
5.09280285981836e-05
7.59002278341233e-06
8.26094815904547e-05
3.76269795291647e-05
3.01636001678997e-05
-6.56379362128175e-06
3.58692529748389e-05
8.26499674337693e-05
-5.02599738879295e-05
-4.07065952332874e-06
5.20611674205128e-05
4.92911299669832e-05
8.9739473189146e-05
2.78495646951923e-05
2.19575853693699e-05
6.76732399561755e-05
5.48000118964866e-05
7.32469782965752e-05
6.48061689877293e-05
6.67682575820092e-05
6.385938504751e-05
3.24126407925237e-05
0.000103593038954101
6.56204046065924e-05
9.77898323309956e-05
5.5286472251795e-05
4.46958792687248e-06
5.29122695392519e-05
2.53310951351552e-05
5.72651974989163e-05
5.60184004422801e-05
2.64596733386199e-05
5.05021326664299e-05
8.76959205887229e-05
1.19320028474057e-05
-2.48710073220146e-05
0.000115319301810824
1.25486755126349e-05
7.70404918160806e-05
3.1223607545814e-05
8.60820594625731e-05
9.14379448263958e-05
3.89953827656095e-05
9.8334158513144e-05
9.6784207324126e-05
9.81207367484277e-05
0.00010335755525965
6.02500039463915e-05
6.40054698531785e-05
4.71399142881917e-05
0.000162967447757723
5.63315948387129e-06
8.14720770976342e-05
7.2602799640823e-05
2.66951170342768e-05
2.42338680421108e-05
4.56747691728891e-05
3.65799880411566e-05
5.93202700298268e-05
8.04239697286464e-05
9.23128671774252e-05
7.28599780232638e-05
1.44051702381373e-05
7.30674137035992e-05
5.75253306809069e-05
5.12961706039628e-05
0.000101397343277479
2.17821078573034e-05
9.07560095792078e-05
3.551371809354e-05
1.98532356610075e-05
6.97572456595942e-05
4.66274378264989e-05
3.73989044927528e-05
5.13294451432582e-05
5.3909893737743e-05
3.01573060252754e-05
0.000109513780514052
9.28069894071429e-05
4.05193838295572e-05
3.35889555102201e-05
0.00010054922143936
5.03524274873499e-05
3.95673773243416e-05
1.31878557053957e-05
0.000101724889048731
2.90217509933959e-05
6.37226444063626e-05
1.34650024955659e-05
-2.015742277951e-05
4.11588782182809e-05
-6.94972272927167e-06
4.71650469129055e-05
4.7600583250564e-05
4.19435031482832e-05
8.51044623171512e-05
-2.17710697621908e-05
5.07151271800867e-05
3.93666451137163e-05
4.10772794481064e-05
2.75555660896097e-05
3.94434938503103e-05
1.78583473046046e-05
5.40363043500268e-05
7.13595368546155e-05
9.27232065012068e-05
8.3767738914937e-05
0.000111468575356629
3.99865605794763e-05
2.87810311497357e-05
-3.94532853225465e-05
9.75484989153764e-05
4.16696941861534e-05
0.000101358558386356
8.23893425380235e-05
6.02313533363516e-05
8.75892736422309e-05
5.17476173917528e-05
7.24481516487193e-05
8.59896721069499e-05
3.05915139272663e-05
7.84249410781204e-05
5.50193002118459e-05
0.000119840490332432
6.66471939109262e-05
0.000111026221394096
-1.10125820130015e-05
0.000116070290502703
4.71241191448669e-05
2.10522282059404e-05
-1.58668717958128e-05
0.000103544725014603
5.87903218866457e-05
-1.32354359475841e-06
3.94299446300689e-05
5.86018758938463e-05
6.79194428560944e-06
1.92705195986126e-05
9.2631342931522e-05
3.15352106059588e-05
4.4247416573818e-05
2.7580704109174e-05
9.45088089918135e-05
9.13818633293177e-05
9.17590572106787e-05
2.69535567430931e-05
5.66573890361995e-05
4.9109943555359e-05
3.68739163824837e-05
0.000125533466161746
8.53589280195762e-05
5.45520817196242e-05
0.000121572321939928
5.39285163751864e-05
0.000155854832227677
0.000100524239470709
6.69479192559265e-05
4.77245316905339e-05
6.02888766408723e-05
2.8058202871254e-05
5.68081685932667e-05
1.14406479735155e-05
6.18980181606421e-05
8.06316070013037e-05
4.87627766414359e-05
4.96285970772516e-05
6.1737259825016e-05
8.87835919515279e-05
7.17508259968815e-05
0.000110834344109091
7.66021159262562e-05
6.03414968054101e-05
1.24762100209155e-05
4.30252078474713e-05
1.57820966051317e-05
6.16817339095232e-05
0.00011235912151823
5.24888191260259e-05
8.19740131429568e-05
4.73604280588019e-05
1.36284454275092e-05
5.67023351270298e-05
4.78810697607768e-05
0.000140481533689158
0.000132508856688109
9.02556079493799e-05
2.52488435442045e-06
2.95240528977593e-06
9.20100700503445e-05
8.26651504445659e-05
9.85382921442274e-05
6.00682828503598e-05
5.57512522231203e-05
1.99054985087623e-05
8.12157359758739e-05
0.00010277791914384
2.63978858381512e-05
5.81176918891395e-05
0.000114663591436605
7.43888571502745e-05
5.70819385363344e-05
3.4227213169232e-05
5.02268291296658e-05
8.5265600098096e-05
3.12936303882121e-05
5.97237029610449e-05
0.000116286803840334
4.86629941756045e-05
3.98304377414117e-05
0.000144875538514084
0.000126898748069383
3.51236249685582e-05
9.80832536092548e-05
6.42477319545298e-05
7.05013973057687e-05
3.538271893996e-05
9.2847456480687e-05
6.77750145264062e-07
2.6836499534876e-05
6.28548139596749e-05
1.86531921124316e-05
6.73420126146404e-05
1.91080854177387e-05
7.01754273476747e-05
6.80577174364613e-05
0.000106531665583563
8.15943180700762e-05
5.16476947046375e-05
6.65684852877588e-05
7.99908019256818e-05
0.000162917457621254
6.39415336657199e-05
9.5988342562327e-05
3.3266973284586e-05
0.000108641290007753
9.08680817488249e-05
2.78009448613625e-05
3.84401418211698e-05
3.01938730521472e-05
0.000112279221168439
7.52092673566326e-05
7.68767274328241e-05
5.23929593761954e-05
0.000110610481868894
7.89894030756495e-05
9.22011254085058e-05
7.28263547098179e-05
0.000122910282005596
5.93128454377118e-05
0.000160483238507627
5.98808458970943e-05
0.000110289471044729
3.49606801760994e-05
5.26383111188373e-05
7.31965255954734e-05
2.61689977283611e-05
6.48766849673289e-05
7.66181878476186e-05
7.40360948957354e-05
9.17601779259236e-05
4.26943482424827e-05
8.66718024382641e-05
7.0061691750306e-05
2.15938319197056e-05
8.97839447254005e-06
6.32173563377648e-05
0.00013568207369227
6.87489678882954e-06
-3.21790620252699e-05
-2.66085935703053e-07
7.33487302920928e-05
1.1723887019321e-05
-2.66232605856912e-07
9.59156183595886e-05
7.27733021215846e-05
3.53916259574301e-05
3.93427814402109e-06
6.99800614974392e-05
-6.11088694269241e-06
5.75016951907414e-05
3.8101425135807e-05
5.44600264104015e-05
4.7308159275652e-05
-3.16489083889024e-06
5.66057565377225e-05
0.000105512698620422
5.61344826560495e-05
9.53903798893955e-05
5.30652367145639e-05
4.00198238036145e-05
5.88018031354385e-05
9.07724601353801e-05
6.6819820162988e-05
7.22548786117226e-05
8.78136880405861e-05
8.32392361553727e-05
4.03766224962095e-05
4.96283329881385e-05
0.000108607012836295
9.86147585935999e-05
9.49394640811793e-06
4.34755411141105e-05
4.72288073462632e-05
0.000133821219573492
3.40840253164059e-05
9.69497788924768e-05
0.000124392665172274
3.37143876741006e-05
7.30512170269178e-05
8.0898950255561e-05
5.55211207825548e-05
4.20307767873931e-05
4.99558144131186e-05
6.12041134383168e-05
2.71267036847934e-06
8.13637591810508e-05
9.16561243074037e-05
3.85173223225797e-06
4.42982527723912e-05
6.35296567066517e-05
6.86582398128892e-05
2.54880384421996e-05
8.20777257460247e-05
-1.8099599794067e-05
1.99671247069482e-05
4.93890708248264e-05
3.59669295068885e-05
4.98782751305979e-05
3.45360482202433e-05
5.71536965711545e-05
-1.44606286815219e-05
1.08633518628546e-05
3.86114856161896e-05
3.77629766627413e-05
5.70821776552616e-05
5.35361886764383e-05
3.71647814727641e-05
5.70771372348551e-05
3.27518139041394e-05
0.000100690294611966
3.08500376506758e-05
7.3790485554083e-05
9.34644880044688e-05
7.47574620862174e-05
9.17644571990584e-05
3.62471733010176e-05
5.92235341436666e-05
7.48305253763937e-05
5.79739584868861e-05
3.64342984725616e-05
-4.20590150424893e-07
4.25240661515664e-05
7.36348634403422e-05
0.00011597620591227
8.41368710472783e-05
0.00015027245638134
3.2489012426322e-05
8.46080065642408e-05
1.99439587835733e-05
3.84951368327943e-05
9.12359705347144e-05
7.10800587365071e-05
-2.60303723080538e-06
4.94402786219587e-05
6.27337766211057e-05
9.3228105462159e-05
6.53703248833555e-05
6.07736557697516e-06
6.14561012719209e-05
4.55124066412013e-05
5.72031605314347e-06
4.41017102646942e-05
8.13484919001745e-05
4.41936036847727e-05
-1.67501643614868e-05
8.45176128863613e-05
6.2169196009692e-05
-3.20127072875457e-05
1.47198756565429e-05
3.19834143155934e-05
1.28288197087262e-05
3.47660308059955e-05
6.22999263741635e-05
7.23605269401536e-05
3.72495949564787e-06
8.43203062413518e-05
7.94491710652349e-05
2.47179216942274e-05
6.11912702266594e-05
0.000106096208331
9.33198859284465e-05
7.35425068238676e-05
4.05574004213788e-05
7.88451393740536e-05
5.57531544622111e-05
9.39341347659798e-05
4.49480754887669e-05
5.92757173773886e-05
-2.57445538420036e-06
5.12353596196673e-05
8.86204915980861e-05
3.56180059561701e-05
3.31468133392566e-05
2.53030970498227e-05
7.96359778096515e-05
5.2052308155562e-05
0.000138417445997967
3.49658858429648e-05
6.05994366666369e-05
6.88685273265529e-05
0.000124397894543052
6.29802756537079e-05
8.61663209041094e-05
3.20744605385743e-05
2.06576911245856e-05
2.22414592578521e-06
0.000109799651805207
3.56330403149386e-05
3.47019740416864e-05
2.95670542776867e-05
2.73805163165931e-05
7.52056878014544e-05
3.74656577803007e-05
4.46753333364021e-05
9.87066785853291e-05
1.12546133578945e-05
7.11991303294184e-05
5.65732733542428e-05
5.02979996605217e-05
5.70189293980234e-05
4.87660762480201e-05
7.09684647391669e-05
5.17422998432083e-05
1.9503617437861e-05
0.000107777387599649
7.7150369763371e-05
5.51200631485109e-05
0.000127483388998403
5.8463532910294e-05
6.53233185666826e-05
8.0172980363135e-05
9.34356644906481e-05
5.37044296676934e-05
7.43223218370401e-05
6.40079113575134e-05
6.63787582265125e-05
2.16686738099224e-05
4.55421181035924e-05
8.86409601173115e-05
7.42597773729532e-05
7.97793981823601e-05
0.000124034308256018
0.000135112472043747
7.36754415053144e-05
1.89681599227734e-05
7.07916166593774e-05
6.35634283041645e-05
7.49976970541589e-05
5.91988289684936e-05
7.11611656696583e-06
5.61443912948664e-05
5.04303593469903e-05
6.88001776324257e-05
1.74138963698827e-05
8.40923936972668e-05
9.79713905039576e-05
4.05770336139626e-05
3.17982193669192e-05
3.17364909841552e-05
7.71686320421867e-05
6.87757642857077e-05
5.77886866253425e-05
2.646905730959e-05
8.60574694080785e-05
7.3589437133226e-05
-7.69511441406165e-06
4.55767409257601e-05
5.38442179674392e-05
5.4968149110025e-05
5.61020468431716e-05
7.34169757222954e-06
3.9753306386667e-06
5.37263038691427e-05
5.98266612975274e-05
5.96320519081485e-05
5.03121978640799e-05
8.24182704057611e-05
7.59842841786577e-05
8.75921984159302e-05
7.33820275738296e-05
5.3708162128245e-05
8.14658497471856e-05
4.60438001044804e-05
9.74221867621768e-05
7.57780968858077e-05
9.39145262330776e-05
7.57757755495811e-05
7.08692088836577e-05
8.53643766264796e-05
7.61392016302541e-05
2.81944840434943e-05
3.08705099615622e-05
6.50580701293986e-05
7.40680176229884e-05
8.29382181328198e-05
6.42462609297804e-05
8.01013189006088e-05
1.57642823961841e-05
0.000113028910907824
5.1321130612283e-05
0.000100966267636656
7.96116218645432e-05
8.83542405943658e-07
5.72176611601187e-05
2.45207132857209e-05
9.55011413366123e-05
9.60769752002422e-05
0.000123799713189126
5.66759686959927e-05
-3.46911244043761e-06
0.000120230866502524
3.50986250503442e-05
3.85674285453112e-05
4.8443056928456e-05
0.000108853321276458
3.65029569805991e-05
3.24977928139136e-05
5.68322481225191e-05
7.9004042849345e-05
4.07036633461502e-05
1.54554888337452e-05
6.92965835242837e-05
6.12595639051387e-05
5.99746485124383e-05
6.5898992183417e-05
8.51250056327965e-05
3.19045504882618e-05
0.000125000984375872
1.92099063120498e-05
9.75836255323113e-05
5.42835645853678e-05
7.55881617557104e-05
0.000133803850928366
3.51116191652489e-05
9.75793107160306e-05
4.73378241598627e-05
7.41113059849826e-05
9.69165507547244e-05
0.000106316067501829
0.000147281894556754
8.26942772138662e-05
0.000102761992255456
2.78542987238396e-05
1.95853986358445e-05
8.86756268922807e-05
6.54379715871776e-05
8.24849951789811e-05
4.61923252041323e-05
3.09894359930747e-05
0.00013691697356833
9.422667229417e-06
9.01913661822237e-05
5.28325419471036e-05
3.56898632910266e-05
3.83372396371697e-05
8.16305951268599e-05
4.15960154382464e-05
8.86161292528054e-05
-9.7552841989859e-06
7.65099549214232e-06
9.63798416021919e-05
1.56675941877638e-05
8.6763748890349e-05
0.000121551485302778
0.000102790458079124
7.84447266851093e-05
9.08458680747997e-05
8.98404310304461e-05
6.21891600581068e-05
8.2858607682272e-05
2.13189075778786e-05
8.51126381207954e-05
9.01960559959459e-05
8.61400859526643e-05
8.62030895346178e-05
4.27463521275671e-05
6.36173597188791e-05
5.26923428230957e-05
2.22412165461357e-05
0.000126652560127742
6.28422927115241e-05
8.9421314379086e-05
9.67195678827733e-05
2.79007193206758e-05
5.79888219677313e-05
5.65171252380488e-05
0.000106016944626865
8.22778410126618e-05
6.01755905740031e-05
2.34507758426472e-05
7.84257061203496e-05
0.000132691628224262
5.13287456241028e-05
2.77354652878493e-05
5.03879265381258e-05
1.32637348623981e-05
0.000103413901653481
8.56874545845122e-05
5.95684186160124e-05
2.41471687326457e-05
5.80378681981701e-05
7.41489078115835e-05
0.000127906923058862
9.79980594859355e-05
3.28663949010644e-05
2.75217088897057e-05
4.1280929601116e-05
1.6382428861234e-05
5.61932014407492e-05
2.44366820223659e-05
5.88812265669666e-05
2.56619630482795e-05
4.66987586957201e-05
8.92068057828137e-05
0.000102626147572564
6.77008705224198e-05
5.02556821069929e-05
4.39966505083285e-05
1.38241644091091e-05
5.64472079003959e-05
5.60622673975638e-05
1.19207788239962e-05
5.95725701724466e-05
7.16354215385597e-05
1.99857227936076e-05
7.78302358915912e-05
3.02376916816363e-05
0.000124050551651645
8.90830209169233e-05
5.63613873903576e-05
9.73001548284025e-06
6.85660898771141e-05
6.85841424528432e-05
0.000135213789178048
9.28085828017943e-05
3.56049218130691e-05
7.62190034421315e-05
5.53269464519163e-05
5.96621508166898e-05
3.75817252048587e-05
2.55714736106464e-05
2.19320186274491e-05
1.046341081068e-05
5.22937581824418e-05
7.55920559466296e-05
4.96741408949711e-05
4.9818654942398e-05
8.90325657348335e-05
9.68245233801623e-05
5.9351012158306e-05
5.03480737343249e-05
7.80591389287825e-05
5.60193791255171e-05
3.59330958538728e-05
9.93921019287792e-05
3.72209937651037e-05
5.62917507943569e-05
5.87291979588844e-05
-2.71246197950456e-05
1.36787210712435e-05
2.6008938150554e-05
5.40983219240117e-05
2.5734411428639e-05
4.26397625099763e-05
-9.92505690800955e-06
1.14167659771031e-06
3.52572219274775e-05
0.000104696275048864
0.000100042822285071
6.65232628280209e-05
7.0982551694807e-05
8.96813586796923e-05
3.01934326206524e-05
8.89258159213494e-05
-4.46383944715123e-05
6.65601919674066e-05
8.17019548655327e-05
8.37493785894157e-05
6.39537995975346e-05
7.01396085700482e-05
2.79718981024605e-05
3.90046217966354e-05
2.18380281603967e-05
7.35038533278864e-05
6.04992616224064e-05
8.59814285683887e-05
2.65358352467279e-05
3.72153625027995e-05
6.53304126992294e-05
8.20565860049036e-05
8.93767842774689e-05
9.30994204102652e-05
7.41832396905189e-05
0.000117568548071185
4.47504156053747e-05
7.80961991736302e-05
2.84032073733317e-05
7.28173857727951e-05
6.41857699945048e-05
7.73699070959354e-05
9.04269767704724e-05
1.20959633131319e-05
2.93554630859864e-05
2.48158870456073e-05
0.000121545893970791
6.07017421356126e-05
7.18838999942923e-05
3.16145371643292e-05
6.30334253498612e-05
3.50279247445488e-05
3.31501801419271e-05
3.45023921078524e-05
6.37744268457571e-05
4.56170498012839e-05
2.74369565604543e-05
5.18375896587101e-05
7.22307687939746e-05
-1.65134530511435e-05
2.41842921781268e-05
0.00012450860722402
-1.5649732927871e-06
1.94523749389117e-05
7.92512995452763e-05
8.79178214835021e-05
3.27984149245203e-05
8.7138105385833e-05
4.82487053798006e-05
2.16302944102139e-05
6.25863850619626e-05
8.54489879928139e-05
3.51276331028457e-05
3.89654845836079e-05
1.4766345980525e-05
2.74947694762342e-05
4.33879526740645e-05
0.000103337350685998
6.24404550951869e-05
6.52718900886554e-05
7.88692105549655e-05
6.02592335900191e-05
-4.10964837155453e-05
4.35921971224855e-05
6.65182733490051e-05
7.15937844605286e-05
4.30025983812557e-05
4.00390814628865e-05
-4.4602743698563e-05
6.1498525187626e-05
7.63995065438595e-05
3.97158236584178e-05
1.66283890875843e-05
2.77119151390956e-05
4.18221372676824e-05
7.83902326999346e-05
2.77764217196351e-05
9.6721096864973e-05
3.29320659335357e-05
8.59822235899978e-05
7.14062868064273e-05
8.17899153752284e-05
6.0502306877254e-05
9.22630192147379e-05
0.000108155332399461
2.92694266970432e-05
0.000108676475870439
7.36055717078975e-05
3.20974272360171e-05
5.20987419991989e-05
4.31383475847443e-05
4.72237280943088e-05
3.63772786477453e-05
3.23816318429277e-05
6.83751517792699e-05
3.27840412274696e-05
8.50821232012807e-05
8.70861611477896e-05
7.91610459488384e-05
7.73572447395753e-05
1.4352670754697e-05
3.09838066256952e-05
5.58167693842817e-05
7.49063754139989e-05
6.0600083421587e-05
4.70047853834089e-05
7.81174871717254e-05
3.02585005055931e-05
0.000122153525870196
9.1925627396653e-05
4.81482854715105e-05
6.7527193316918e-05
2.67376319890369e-05
0.00011466985510372
4.45971148764691e-05
6.15094375116915e-05
2.93493991010782e-05
5.72093638054219e-05
3.09224303945238e-05
1.24776425573778e-05
2.88225447862151e-05
7.9480346186385e-05
4.29688075050101e-05
2.96783647885737e-05
4.51285469483793e-05
-1.59503121693323e-05
4.00513277848648e-05
3.04395631547969e-05
7.02937367859745e-05
9.83043489188784e-05
7.12381546983456e-05
2.74507105307233e-05
5.71533213096285e-05
7.10178345499304e-05
5.60583689016065e-05
9.74081235922198e-05
9.02179982567104e-05
2.05886061502581e-05
1.42703011838912e-05
4.04783247013118e-05
0.000117583984274229
3.87163828322075e-05
9.34886626531695e-05
5.69083996407446e-05
6.77666768925862e-05
6.83369498313805e-05
9.15817300216879e-06
6.39812759916709e-05
7.29735701276735e-05
2.94077948841575e-05
-1.22021029374965e-05
6.60567104013013e-05
1.27100101812366e-05
5.34805198593615e-05
8.35445402997083e-05
9.38125150353876e-05
2.17026512709077e-05
5.88957371228576e-05
5.76713381775329e-05
0.000102505447473788
2.14703674137594e-05
4.40097993688669e-05
7.24135993985017e-05
6.74992710440329e-05
5.98257724283601e-05
6.80891095214295e-05
3.21683549479594e-05
6.14871963932454e-05
0.000100750368149638
4.16829728364055e-05
2.69589876229543e-05
9.15388864260848e-05
5.34570860998496e-05
6.47737665208144e-05
4.1854066073114e-05
6.42921679673572e-05
2.05182301161387e-05
5.94512405016188e-05
4.26876130687174e-05
5.80725328984074e-05
5.29756551672826e-05
4.69442285308887e-07
6.98325031172474e-05
8.11660625791573e-05
4.95127036280741e-05
6.98597122450515e-05
5.38328732908468e-05
6.78387469664029e-05
2.44937557582071e-05
0.000100029205720707
4.60758912152542e-05
8.07187891127831e-05
2.32519386014096e-05
0.00010217802759429
5.50830376236304e-05
5.94032375893815e-05
9.34626071801782e-05
8.25638911626786e-05
6.79409129917373e-05
5.9895259746316e-05
6.06215778318159e-05
0.000118697456701248
-2.03689307022953e-05
0.000125235776704549
9.30597408118257e-05
2.65511230478321e-05
4.2877307678128e-05
0.000120611090171561
-1.86879760801872e-05
4.14585286709495e-05
0.000118000627970474
3.31025672542036e-05
0.000122234419848533
5.62416045074266e-05
6.86149578642415e-05
-2.3232095848257e-05
7.7909303733765e-05
5.13821373508122e-05
7.42511459689831e-05
3.46906556771373e-05
3.78537500147673e-05
3.77123268382833e-05
2.04145929973787e-05
5.85636845935281e-05
-4.15632458766496e-05
5.8550826760997e-05
9.53490638545089e-05
6.62703274920903e-05
6.58095885061464e-05
7.5068594320551e-05
5.06890214325681e-05
0.000105747461581286
0.000101857380703741
6.73917118680032e-05
7.03215905228574e-05
-6.120803216603e-06
5.87674637800729e-05
9.30141203837387e-05
3.32020968207641e-05
2.31661894944076e-05
5.77338104081374e-05
7.54264144369937e-05
6.99940273165465e-05
0.000127096247616765
4.19488719576792e-05
5.26688787202008e-05
-4.16157094672705e-06
3.65707840549032e-05
9.29769133723621e-05
5.84078767656755e-05
3.58667411035559e-05
5.66445052025254e-05
8.61848719480115e-05
5.05210780239627e-05
7.60955453199199e-05
9.16875981088755e-05
8.17822767949255e-05
9.6086670490668e-05
5.25740691805905e-05
0.000103353208297378
4.08495977956379e-05
8.08199374461673e-05
7.86620478532391e-05
6.21063642237946e-05
8.82949942223952e-05
5.60993697452874e-05
5.85510307498901e-05
3.74442297315973e-05
-3.39941120679292e-05
4.4168456561347e-07
8.70325937723316e-05
3.28206858785285e-05
5.86628782182696e-05
-1.66354546147356e-05
8.05569117714793e-05
5.11083896676775e-05
2.86544303293368e-05
7.31227501407654e-05
0.000142944276603997
3.47148164254651e-05
8.81594865561773e-05
3.88885069576666e-05
0.000101220886883562
0.00010834845645396
7.10370863057426e-05
2.63272546914283e-05
3.85523808488161e-05
1.90592158946664e-05
2.41382695433467e-05
6.34823282323947e-05
8.29087912089435e-05
-1.47314978698711e-05
2.25245817758036e-05
4.23512090913793e-05
7.26129045145068e-05
6.20714903441417e-05
6.3731455241295e-05
0.00011181855703425
1.86133184236899e-05
-2.33949779712159e-06
8.07558374912396e-05
6.66720396516532e-05
2.58348943524333e-05
0.00010545622922483
4.82608964703901e-05
4.89430639243553e-05
4.99672186818281e-05
3.1744577247931e-05
7.46660587982938e-05
3.25993682925285e-05
9.6848094638839e-06
5.97955652812652e-05
2.05588728788493e-05
-3.77009762447786e-06
3.7421186990424e-05
3.13225577050566e-05
4.12256224397897e-05
4.21056797153114e-05
8.73194410365209e-06
4.44943351595815e-05
2.92518169098261e-05
7.38382613359374e-06
3.19301718727923e-05
0.000100556013781997
4.39086236365335e-05
8.42118563132243e-05
4.97183088589368e-05
6.69546287040078e-05
7.15572288649172e-05
5.61703745599121e-05
3.54281661556677e-05
8.14580492850114e-05
9.62200180543803e-05
0.000104093886947877
8.93786879641198e-05
4.9619763257176e-05
5.77781224460375e-05
8.44392622722e-05
0.000135032411146155
8.86811457724168e-05
0.000105617869194317
-5.32755330601147e-06
8.65587761918749e-05
5.58538640626021e-05
8.98607558038756e-05
5.3117654173573e-05
5.0127868161808e-05
9.70345679753121e-05
9.62774792102231e-05
5.51697068332251e-05
5.32999087859218e-05
6.64737109357545e-05
-1.27692759628028e-06
5.67694788643085e-05
2.48700194207643e-05
-3.01162260073286e-06
0.000104730566406201
6.25778925920852e-05
4.4467165830612e-05
1.60514479845556e-05
8.87210546110728e-06
5.03029293434477e-05
8.47026413022506e-05
4.09053538647886e-05
0.000146115361317887
6.66528938935413e-05
3.29768679481861e-05
5.90762287149787e-05
8.51229000025671e-05
9.7477693215994e-05
5.44714539077724e-05
8.05752198917206e-05
6.55282122070595e-05
8.60003075991676e-05
4.01757770739628e-05
2.84581647845664e-05
3.67805919529033e-05
6.99764376515722e-05
4.5826564561917e-05
4.99147913886084e-05
5.50606345298728e-05
9.82225627457765e-05
7.76097398312889e-05
9.21863491574778e-05
0.000107891386892313
3.43739252264527e-05
6.74513193380221e-05
9.72639928254726e-05
5.1305097859428e-05
9.08833308731281e-05
6.00498220262352e-05
0.000112261165741072
7.22159959620149e-05
6.75734963081499e-05
8.83612684251651e-05
1.4942179584754e-05
6.28547664510092e-05
-7.80555190067276e-06
1.38379516746613e-06
7.31765455128123e-05
5.88985042304442e-05
5.76992068526727e-05
4.76944452143132e-05
3.99957423781021e-05
-3.07327785460512e-06
1.37218920333807e-05
5.56801742116296e-05
5.2171400242471e-05
5.98896567756755e-05
5.47703180568422e-06
3.67732962589486e-05
1.84548599938474e-05
4.27540293458612e-05
9.97342752930332e-06
7.85881273135988e-05
5.3677405806055e-05
5.14215412218121e-05
4.65702207261059e-05
5.89530062126495e-05
2.35103012118015e-05
0.000124755409153588
4.32595438694857e-05
6.13849556679476e-05
7.6122637347892e-05
-1.77785603356154e-05
6.53021722175835e-05
9.93394599704404e-05
8.86147724657638e-05
1.96400671973083e-05
0.00010588507148235
8.99254913520358e-05
0.000139387812288503
7.64980363702143e-05
8.21013187696959e-05
8.69557795405609e-05
7.57374195869366e-05
5.62354435061877e-05
4.33317825795553e-05
7.24732399650332e-05
3.62857476248948e-05
6.81601550626059e-05
3.61979139724137e-05
9.06016259130084e-05
6.09742404035746e-05
0.000105041476831346
4.27961476158649e-05
8.35377882246069e-06
1.82298423462316e-05
2.22308765614206e-05
6.67556892142277e-05
2.86937507688716e-05
9.04480198283227e-05
2.69714488120646e-05
5.39614078056934e-05
1.3368701171106e-05
7.66503489033091e-05
5.23566955619088e-05
5.35378069367127e-05
8.50139148986343e-06
2.79046560521807e-05
7.90103402567154e-05
7.58198989784538e-05
1.8082263700345e-05
6.0856345043772e-05
4.45855406456337e-05
8.5569992499861e-05
8.96938035409698e-05
7.47765811570599e-05
7.41580298556506e-05
2.88357682961041e-05
-1.39414334614069e-05
9.00515409170433e-05
4.79156730238131e-05
5.56576042998364e-05
0.000139120068829807
8.3892547765591e-05
6.31396359722643e-05
9.03689273318941e-05
0.000114789885685723
4.67704741236128e-05
6.9890849517627e-05
0.00010755782543356
0.00011717992607132
3.50494573024392e-05
0.000116392423320842
6.7284709170048e-05
-3.45440248747722e-05
0.000122741294366643
0.000136675268472406
0.000117568943403412
6.51291822472052e-05
0.000133756014669542
1.80917497343159e-05
8.16572924568744e-05
7.83396745249194e-05
8.90302855138564e-05
1.30873912416323e-05
4.50724473241262e-05
2.73503568424538e-05
1.57070270414235e-05
1.45620911602856e-05
4.87940238024534e-05
1.953204440565e-05
7.7854539646248e-05
1.15431395011147e-05
1.15171237118519e-05
4.12445472242217e-05
7.69645625477955e-05
4.49907520330629e-05
4.93406593865928e-05
1.96796143338433e-06
4.49482685944451e-05
-5.29771079362647e-06
5.08453437370168e-05
6.07816140050835e-05
4.3150900828017e-05
0.00010669807885576
7.33064934395974e-05
9.32534055032793e-05
7.29425464682198e-05
5.00729647984039e-05
8.24610856569752e-05
9.71927477296732e-05
5.98379167695052e-05
3.97789234981867e-05
9.757096869144e-05
0.000105136635989235
9.50197946048721e-05
0.000136190165212055
5.21816801084863e-05
3.87624522652853e-05
6.67429185998496e-05
8.50677354786563e-05
4.90591253508247e-05
3.79232634752567e-05
6.84937633923252e-05
-2.99166644556147e-06
2.13164545170766e-06
-5.4948696816514e-06
7.47409410737402e-05
0.000110324705114408
4.59492188188553e-05
3.17830628202521e-05
6.16687444172153e-05
7.36545006466004e-05
0.000107730384244066
3.44046070281887e-05
6.62117344365718e-06
-8.78180651320309e-06
5.26812276864275e-05
3.30607752787854e-05
5.09781870989018e-05
5.96051214105909e-05
8.50821175226789e-05
-9.39859028797896e-07
4.49241023075623e-05
7.19623640005165e-05
6.02669717486532e-05
3.7804808764206e-05
4.69051588079026e-05
7.10590239134665e-05
7.02922388890888e-05
0.000105698122977714
1.04108894134006e-05
0.000108235751839634
6.77481261647341e-05
7.26389986222636e-05
9.83992790997352e-05
-1.95554198931812e-05
8.87333889073594e-05
-1.85854863164228e-05
7.01628531195583e-05
-2.81157130753145e-05
5.66315074885483e-05
3.67466150536102e-05
3.00263277340552e-05
-3.59966459671109e-06
4.10748009298355e-05
9.8499656738247e-05
4.3990482710469e-05
-5.50207504035075e-06
6.79284862015016e-05
2.18853214842333e-05
6.40393175821675e-05
7.89398572975507e-05
8.02823631430591e-05
0.000145656982753055
1.82647426343942e-05
5.93550130763207e-05
-2.29288358787374e-05
0.000104165613283062
0.000103426410038003
4.47139763469576e-05
4.57508580825919e-05
9.07832409667557e-05
6.60531953257138e-05
7.99033341596417e-05
9.45822987600243e-05
8.17913811939593e-05
4.82641252842271e-05
0.000104108076640109
0.00010848874953517
0.000127098916384818
0.000104454583841681
5.01881156558234e-05
1.1240870922053e-05
8.96903538912457e-05
3.09347909883861e-05
4.00013279250435e-05
1.94383968774802e-05
4.30454255758504e-05
7.40307674967227e-05
-7.74423341053717e-09
0.000120635355865421
6.02863152301994e-05
8.67451431882601e-05
7.74487138095075e-05
4.33006734604833e-05
7.06781088928042e-05
8.2152538407852e-05
0.000103743174827477
1.6727368400377e-05
-3.15667351821036e-06
2.17231596559462e-05
1.74440857674495e-05
8.93877239018413e-05
9.47816417513114e-05
1.63006385035415e-05
2.54014032838141e-05
8.11725870525075e-05
-1.96560113094963e-05
5.67599506416399e-05
7.84870851869973e-05
1.50976197154716e-05
-5.09799521646896e-06
0.000103544606856847
4.91117221338831e-05
5.84919546705389e-05
0.000108962055412902
6.25009071821314e-05
6.05345461832675e-05
8.47514044543048e-05
0.000120503213268812
8.49593434472879e-05
9.93309671267619e-05
9.29828952981169e-05
8.58413989242571e-05
8.43759287616371e-05
0.000121270150439433
2.62784713172206e-05
7.39812167554836e-05
5.68683061183698e-05
6.71493968391398e-05
2.9550518471237e-05
0.000127115649815694
0.000103101434504858
4.41474131499212e-05
6.9440774408494e-05
4.46279110181091e-05
3.99398652585631e-05
0.000119075092581751
0.000110237319897035
7.39120896553008e-05
6.36324240975369e-05
1.37929710656493e-05
6.9714197271305e-06
7.61668675455413e-05
5.04371795812767e-05
3.5385273834086e-05
7.98273276939576e-05
6.28908799038236e-05
3.31837438756024e-06
2.49216036057631e-05
3.81443904920543e-05
3.44665477790409e-05
4.47072984050688e-05
1.88908860615246e-05
6.62397705571467e-05
7.26282594760159e-05
5.78756887748981e-05
4.36090483617601e-05
4.98793208342571e-05
3.50620632343395e-05
3.74232309787928e-05
4.73501910559965e-05
3.2945094998839e-05
9.65189773497699e-05
2.80550384699611e-05
4.03211538243726e-05
8.6569838201083e-05
1.771147177618e-05
7.36686792134124e-05
6.23778660290144e-05
3.27065937828102e-05
0.000109275043702726
0.000135316849835123
3.26570349158534e-05
8.56337360859465e-05
7.06813884676061e-05
4.58375267256393e-05
7.21849431914544e-05
7.94680976072117e-05
9.00025617342555e-05
7.1704784304938e-05
8.00087113279129e-05
0.000129890824525553
2.20059131115184e-05
2.73827589769755e-05
3.83217320868214e-05
0.000165377321871034
3.60730531310952e-05
0.000118561294021546
2.9597179697068e-05
4.52800718853678e-05
5.88924364377915e-05
4.76118560171856e-05
3.66438318710083e-05
3.04793154022023e-05
8.57797295096547e-05
6.58599660226668e-05
7.45249696087603e-05
1.12039522757852e-05
7.90755890518919e-05
6.00712966721872e-05
5.77578855261171e-05
0.000132604071885195
3.11420261486617e-05
5.39592542794449e-05
5.35686274094465e-05
2.02239535324139e-05
0.000118119933401887
2.4702472184005e-05
8.6597755021511e-05
2.51899214894158e-05
5.20700732081546e-05
4.64268082111891e-05
1.5836727851384e-05
1.11906000217246e-05
3.29218809774181e-05
3.77431447117244e-05
5.33675283766734e-05
5.8001320136523e-05
2.08503099607048e-05
4.85163091117033e-05
4.93568273891778e-05
4.34598144635285e-05
0.000101132781959035
0.000121880882833053
0.000121871518843289
8.45623127572859e-05
7.33785346676927e-05
9.5972052914627e-05
8.82808101516041e-05
0.000115121970601238
4.58485127355344e-05
4.94111334065259e-05
9.44888245291609e-05
0.000111664032141069
6.1169632283572e-05
9.57238378854076e-05
0.000115993690230131
2.64910912987421e-05
6.04480196340282e-05
5.98186224587294e-05
4.64749882516972e-05
-1.56678171361044e-05
9.78096849951559e-05
7.80158453422471e-05
2.89943114978582e-05
3.13099103837663e-05
2.10887165227531e-05
1.22427215242182e-05
3.19024339808635e-05
1.69486483181385e-05
7.26868913007083e-05
5.5157809389999e-05
1.24021366169391e-05
7.73172030646834e-05
4.71608731022187e-05
3.17109306469837e-05
-8.36191676749597e-06
4.35640912044515e-05
7.94563430561395e-06
0.000100234191010436
1.17294708961571e-05
6.65457971010562e-05
7.15492695480957e-05
8.53190381663351e-05
7.64550138626433e-05
0.000122158781280941
5.16437197193361e-05
5.93202338515585e-05
6.78343802294977e-05
3.10715856035112e-05
9.20222302408473e-05
8.10364469122011e-05
7.28845860281191e-05
0.00010582838705908
9.49571016964643e-05
9.84600010986107e-05
8.20551239325193e-05
0.000102094835710396
4.70584016134284e-05
0.000106693320311263
6.48731877838728e-05
0.000126375137911082
5.24611664352767e-05
9.43659970737807e-05
9.61142703004294e-05
9.45636874832302e-05
3.99309581654604e-05
8.36882236872516e-05
5.33812768260001e-05
2.7563645323231e-05
0.000162108962793062
0.000112966131296718
5.15861504385797e-05
3.05521301172505e-05
6.08708549163257e-05
5.22456983527946e-05
3.92648840903585e-05
5.80843338340443e-05
4.36603014857668e-05
5.54958882519095e-05
3.72733225760688e-05
4.66056968537422e-05
7.64556372879791e-05
5.16918359867139e-05
0.000102000934708823
4.26523390125624e-05
6.04268383606736e-05
6.43279566398737e-05
8.60350239964826e-05
-4.10672362233493e-06
5.08468423999715e-05
3.79859228137329e-05
7.09136498825728e-05
3.13051964387689e-05
8.24617206583546e-06
8.71648267747091e-05
2.09281132827021e-05
7.87164443417831e-05
9.24033641413042e-05
3.61078883199119e-05
4.09078401196839e-05
8.05323600640993e-05
8.20258991091144e-05
5.4015659034208e-05
4.19128178799732e-05
8.59351906684367e-05
9.790617027756e-05
0.000107148923064579
8.73436916291121e-05
7.97741815666207e-05
7.41188968010854e-05
3.62146092506148e-05
0.000100597869884607
2.36611972408152e-06
0.000103595974015468
-3.35630367523858e-05
1.88976952784944e-05
4.90906065124304e-05
3.95263160110537e-05
1.92702884380332e-05
7.54164542897359e-05
7.60927571184739e-05
4.50020175199213e-05
9.11574615770687e-05
2.37895885593647e-05
9.22021161540611e-05
6.04549515656075e-05
6.84479917866056e-05
6.19176912323637e-05
2.98632318620622e-05
8.35664730578019e-05
0.00010415485905681
0.000105228872426908
7.080563814212e-05
3.31620214524916e-05
9.72799595799133e-05
3.91888179156043e-05
9.32366292031698e-05
0.000112933503025013
9.52524019974967e-05
4.28248345672077e-05
6.43759631080175e-05
7.80462873956928e-05
4.85651906599103e-05
9.06543104304063e-05
2.57519910512148e-05
8.98924066249172e-05
8.18110745417267e-05
8.75629927234816e-05
2.16091768325203e-05
1.63735398382921e-05
7.79582415519247e-05
6.9853948295878e-05
4.41839686045115e-05
1.44227086691397e-05
8.48161714752836e-05
5.32116769129472e-05
7.54142444429809e-05
6.39670200527507e-05
8.93943711572389e-05
1.67886759048553e-05
8.12012171692121e-05
6.51846104113855e-05
9.76252202423467e-05
5.98349108977834e-05
5.38087354197661e-05
6.32692590099607e-05
4.69736457519943e-05
1.24742166985758e-05
5.25616448541422e-05
2.8667763147854e-05
2.51591622338813e-05
5.93570188805153e-05
7.60398200807896e-05
-3.24145065498131e-06
1.54289294441153e-05
4.82472919946678e-05
3.84248916196811e-05
7.70966278549731e-05
1.1169797830882e-05
3.30080441344931e-05
2.56475002745325e-05
1.56498986095753e-06
8.9313454147952e-05
5.05588109064854e-05
0.000111655736299745
4.88805383711327e-05
0.000112501394422107
6.87603145103161e-05
4.73377820456483e-05
7.90095393720878e-05
5.17651816643031e-05
9.40577501285693e-05
4.65292085572642e-05
4.84300827459563e-05
9.56175659616371e-05
6.4449275689351e-05
5.96932202472097e-05
9.93981533635291e-05
1.4253353815083e-05
9.77329560736849e-05
0.000114873002068748
0.000113072982053683
8.33818682624463e-05
8.64214156851967e-05
2.72233287519705e-05
4.39705499073278e-05
6.69709557968926e-05
6.79775188456595e-05
5.35968658816281e-05
-8.59344309473822e-07
6.46029527353688e-05
1.46082911070839e-05
2.05941523437958e-05
2.42345549091961e-05
3.86163430459757e-05
6.64856861204834e-05
2.30420778167061e-05
4.97670486854964e-05
7.72110110057363e-05
1.23817135545968e-05
-9.69401457362051e-06
5.47851987581624e-05
6.77833698724773e-05
4.70198842790811e-05
9.00532723523252e-06
5.70376191527626e-07
2.06690688946675e-05
7.29806354954923e-05
8.71618477296035e-05
5.28858170532185e-05
2.0305328337728e-05
2.71061949931545e-05
8.38022638090196e-05
8.37185195634905e-05
8.01541260612767e-05
6.74021013945889e-05
6.92412146833591e-05
9.73164413135133e-05
5.18372034240796e-05
5.38584637683067e-05
6.41127504635018e-05
5.5131172105246e-05
2.18838218150373e-05
4.62063796179072e-05
8.6828458148757e-05
0.000121956537705386
4.11380824855201e-05
6.8565136094607e-05
9.58025630278872e-05
3.40488985461867e-05
0.00010050369187533
4.18337530030313e-05
0.000114563403725284
2.07658968201879e-05
8.39338950604711e-05
6.51314196673556e-05
8.62079057809195e-05
7.37602356921203e-05
3.34423465450394e-05
4.4446215163695e-05
6.8745106288067e-05
6.45314428089346e-06
0.00010486072131299
7.79445025216871e-05
-2.50858747169923e-05
5.08677931268228e-05
1.78686234655152e-05
3.27140603582828e-05
3.89979363128246e-05
2.73060921125195e-05
1.45247763631127e-05
6.3517825162794e-05
0.000109584810723862
6.61134126648613e-05
9.30442709551064e-05
9.54261084719001e-05
5.49724701091905e-05
4.7719836645094e-05
3.11256821511276e-05
3.91022881087175e-05
-1.52802715029238e-05
2.44926220322509e-05
-2.9712097403748e-06
-1.77686038318701e-05
6.03712446022622e-05
8.15087047223717e-06
3.91542019644738e-05
5.73067832558284e-05
0.000100768121107678
0.000152085860534134
7.50270530129825e-05
4.97558440724284e-05
4.7259796592766e-05
-2.83073218167682e-06
7.59939982508463e-05
6.20912826763101e-05
5.95286417313039e-05
9.58355942494577e-05
5.7800674551894e-05
0.000126768952882044
1.69985192289121e-05
3.89655666890161e-05
4.6791672971241e-05
3.83423959019039e-05
0.000101088894701007
1.81950571275741e-05
3.95750503623597e-05
7.67684791086362e-05
4.53442266022509e-05
9.30900406987688e-05
7.14632365932453e-05
0.00013152147447406
0.000108027602979962
9.75199078774071e-05
8.7730698971201e-05
7.53851624650252e-05
6.50729464690232e-05
0.000101892985451132
5.43566659850905e-05
5.26610466177333e-05
3.18145812934001e-05
-9.61810374244691e-07
4.96798169797833e-05
-1.45668373163925e-05
3.36910758358913e-05
5.71711419063922e-05
6.62179723098687e-05
4.71600019326284e-05
2.10421155551393e-05
2.6627896931716e-05
1.93303336953325e-05
2.4984381747357e-05
-2.21025141958647e-05
3.72348454715972e-05
-1.02945575099503e-05
-3.20814043443672e-05
6.66797001080047e-05
3.78331431160626e-05
7.95566663680834e-05
6.16766858015618e-05
3.31945486225023e-05
3.76319593974777e-05
7.60234767780569e-05
-1.10141568881848e-05
9.11252569611275e-05
0.000135076251843911
0.000142656772660273
8.33727761570218e-05
0.000117567071230881
7.93064010742428e-05
0.000130396403529935
2.52592635063261e-05
9.35922669272795e-05
8.59188029527133e-05
1.13323651394911e-05
0.00010926874417545
6.47632859383087e-05
8.45306741600895e-05
4.83802779950568e-05
7.06762572976869e-05
7.16740378600577e-05
6.02137980310875e-05
5.46020355239021e-05
-4.6214767379832e-06
4.70889089577562e-05
4.75983452699082e-05
0.000101889337303774
8.90656151958405e-05
2.32422946296329e-05
4.7782909004121e-05
1.1187628965542e-05
8.22809096103134e-05
7.07529578163289e-05
9.03172001613318e-05
0.000105353117292281
5.9430876727535e-05
2.32400922184992e-05
4.95354086250252e-05
6.28284018552271e-05
1.52900789083102e-05
6.00286472725759e-06
9.72406842763018e-05
5.65960948428314e-05
3.55485040082172e-05
1.39823569465062e-05
0.000106555545157807
3.53166103917268e-05
3.1439810577916e-05
4.99032054842473e-05
6.45850179031613e-05
1.47936490822663e-05
3.06725354379852e-05
7.00162136567842e-05
9.97728316831603e-05
6.96317091507141e-05
4.61199753116958e-05
-3.4921189515763e-06
6.84450840782369e-05
3.59144162329448e-05
8.40583865187299e-05
6.26805533265343e-05
7.44779735378747e-05
9.91646560987385e-05
2.39808278969979e-05
8.6944199269062e-05
-9.65092835030711e-06
9.48130675614632e-06
4.53598277738747e-05
1.54845256913261e-05
0.000113198703821168
9.02400023018258e-05
8.7313322520812e-05
0.000119479921597142
3.78156063897959e-05
8.56682663036214e-05
3.58779013365166e-06
-2.03851555285736e-05
6.51587325836497e-05
3.63251348207061e-05
4.99212863954382e-05
6.14290589385134e-06
3.77524004003141e-05
5.67950954979893e-05
2.38478609468024e-05
0.000101914781120168
2.23443413840676e-05
3.41500722030602e-05
0.000108446006374182
7.66648980055784e-06
9.81260645346654e-05
-2.00254082218098e-05
4.80957620227401e-05
0.000127727660029339
7.39080418436684e-05
7.53217022672127e-05
7.05622246950863e-05
6.23727684031272e-05
2.05680692959498e-05
7.92996183529087e-05
6.48147014059944e-05
1.34850469892809e-05
3.58516475704755e-05
5.24425172515825e-05
4.76214816729108e-05
8.40810315347727e-05
8.9984401285717e-05
7.34864068230517e-05
3.56592414844772e-05
6.35628408737641e-05
1.36804535045942e-05
8.19986167324623e-05
5.14794959167578e-05
6.89829668780882e-05
1.6083461941943e-05
-1.07289371730765e-05
3.06688934359962e-05
4.51704986959174e-05
5.76659661142908e-05
3.68482224323152e-05
4.95858409483619e-05
0.000108726353079839
5.29007721559089e-05
8.98321962062974e-05
5.53661763856265e-05
6.47003572606413e-05
3.38654313126857e-05
4.35682480123701e-05
5.00383252855823e-05
1.69026349838923e-05
5.78769564923482e-05
2.2980298819849e-05
-8.52931684276258e-06
7.21799362507744e-05
7.25844910034498e-05
8.08966138304151e-06
1.94842664023471e-05
4.84690893277566e-05
6.66643914895146e-05
8.26872629590956e-05
5.34060533323422e-05
4.02367185996447e-05
5.30394563645887e-05
0.000115236019012978
2.78224005585998e-05
0.000102198276048662
9.37409213480437e-05
6.26498440422408e-05
5.51247888788432e-05
4.01531023881545e-05
5.97913989940782e-05
1.77595327441954e-05
3.22231033336164e-05
8.17032844890813e-05
6.49433395063194e-05
5.48188791838841e-05
5.41265455877691e-05
6.30370563915275e-05
4.63505809783097e-05
6.69352606756721e-05
7.19255595871895e-05
0.000116059321232583
5.84232120182173e-05
4.12041461290015e-05
3.52502198299043e-05
3.58090228621235e-05
5.51401283696571e-05
3.02147944832235e-05
6.83490717312222e-05
1.15669936050575e-05
3.41695600515786e-05
0.000101858922488414
5.09950085207278e-05
7.20850421114764e-05
-7.6934043660346e-08
1.56290682193447e-05
9.06245437994806e-05
0.000138753039815356
5.7412229405995e-05
0.000105382278438937
4.51194856864495e-05
6.56344286191495e-05
6.35979740773864e-05
-1.1683750439274e-05
0.000108716475277571
5.79512844033001e-05
4.35258987362971e-05
2.00723761613824e-05
5.01896395287831e-05
7.83051909054839e-05
0.000127185759044218
5.21551732198397e-05
7.32563802270162e-05
5.17332689517427e-05
8.68884798992421e-05
0.000100963652839301
7.75787308581846e-05
5.89273007759654e-05
9.13741065659235e-05
6.8107836323916e-05
1.07882789387487e-05
6.04475263400812e-05
7.52703246176316e-05
6.88115499449897e-05
1.21261796349659e-05
4.63981407413865e-05
4.42747387159311e-05
3.96852382573339e-05
3.16831073195063e-05
-6.58734782850382e-07
7.86772025597998e-05
3.53807014635991e-05
0.000154151145587316
4.93135844858318e-05
7.74504660491107e-05
9.15249011496695e-05
0.000112627500689699
8.77108787978144e-05
5.95138128172888e-06
3.30889592330229e-05
4.73623239831087e-05
-8.20852850582462e-07
6.47269350282623e-05
4.36858469886806e-05
5.12943953301428e-05
8.50244989049683e-05
8.57082835502054e-05
8.20269638265594e-05
0.000102194806016773
3.84241783618816e-05
7.47493172744554e-05
9.13531860779896e-06
3.98224549561695e-05
9.43762735686489e-05
7.95140905621491e-05
7.18105913358956e-05
1.42528413344538e-05
3.2765372638702e-05
9.30309642164512e-05
4.38468788544386e-05
4.75986434692896e-05
6.33831933707646e-05
-4.47144825435476e-07
4.03191122898298e-05
8.77210317204497e-05
0.000119150779965487
7.00231899420719e-05
3.82964129275102e-05
5.85870959296365e-08
5.5803264660075e-05
2.93060759791937e-05
0.000105024097967154
0.000108292230850244
3.30264375444652e-05
8.82071413497989e-05
0.000101400439808049
1.78220477813257e-05
5.17997198769553e-05
5.50601149382253e-05
7.82497227771837e-05
7.20456502667955e-05
6.69573842579074e-05
0.000132538152895925
2.55393474759274e-05
6.91886475085575e-05
6.63429861632423e-05
0.000148385116370112
9.2077067392674e-05
2.09414035428111e-05
4.27138120116418e-05
7.14779489875986e-05
7.0500197021531e-05
6.53232862235338e-05
4.12474766524581e-05
0.00011446282880781
8.23503489328968e-05
6.67348900681831e-06
2.08528288482435e-05
4.72381194338614e-05
5.59387231049842e-05
2.37586389172413e-05
6.78006381874972e-05
-1.08157452373546e-05
8.30131339430468e-05
0.00012568828468264
3.56564606399529e-05
3.1935309780357e-05
6.19354912205727e-05
5.30669996660421e-05
0.000112094628050815
3.24581613228089e-05
7.41606876694848e-05
5.53745298690517e-05
6.0912305003978e-05
0.000102995946109315
4.88273848994702e-05
5.07922603629167e-05
6.52071219064009e-05
5.15677292122088e-05
5.85107159156642e-05
6.25265640010081e-05
1.95433846506685e-05
6.84502307238821e-05
4.71267073661337e-05
3.54091466849174e-05
8.01775646398618e-05
7.49334440596825e-05
4.33455541545e-05
5.52111771160665e-05
7.61313361699401e-05
3.33556629544457e-05
4.24189964985938e-05
4.32068006195561e-05
9.74553829760412e-05
5.83868186710526e-05
2.53322237914743e-05
4.6759471959445e-05
3.36973223188925e-05
9.03118152428389e-05
3.77402688473829e-05
5.08384871842742e-05
6.86934912161454e-05
3.62915068180006e-05
2.75281814597809e-05
4.54822284774688e-05
0.000118626565640032
7.87087745630683e-05
8.61289356397799e-05
5.77727371652298e-05
7.38835212314506e-05
5.54157001079515e-05
6.29313879808308e-05
6.83383095935554e-05
4.2722647145258e-05
5.22196291629058e-06
4.6412077679028e-06
8.91978239742538e-05
1.83970294718681e-05
9.01256019386484e-05
3.6244830415034e-05
6.36145004278255e-05
-1.36462782189221e-06
1.38138453233722e-05
0.000112530203075696
6.69197563037609e-05
5.8797215487806e-05
4.29132362034351e-05
0.000124485119606244
6.25663089064967e-05
4.84771875260656e-05
4.14039679796931e-05
6.41064112864049e-05
2.85058493442069e-05
0.00012203041973745
3.09531036147709e-05
4.02473216011905e-05
1.03682119195586e-05
2.47650602028843e-05
7.79630745319366e-05
0.000112927901037615
5.00309865233515e-05
5.48624999527958e-05
0.000122137801963716
8.88147977198851e-05
9.1402026745782e-05
0.000128747400399038
0.000104018135098348
8.86105585981564e-05
2.45916463897642e-05
6.31744192294517e-05
7.57928610969043e-05
5.40060602229055e-05
0.000109948966749433
9.61054887272585e-05
1.08502932120365e-05
8.81985403699539e-05
2.99125089919155e-05
0.000155294525830625
3.76913894769287e-05
0.000105340073246445
1.43283029241378e-05
2.65242325798895e-05
3.7437983214062e-05
-8.77226400627355e-06
2.87369200093888e-05
3.74537630587305e-05
8.86576365318314e-05
7.00116085353538e-05
4.23981141772288e-05
7.12227424937923e-05
8.58266194692504e-05
1.71994103718911e-06
6.83020996334797e-05
0.00011293087748757
9.2494562927438e-05
5.80786096210125e-05
-1.25336092403107e-05
4.06718371841484e-05
-9.82546872848876e-06
3.79356044191058e-05
6.53773074298958e-05
7.31308586369855e-05
3.31760756874479e-05
6.11215223215636e-05
2.44581955365533e-05
7.26221794609343e-05
0.000106718403742687
6.48260939466456e-05
3.46805191776432e-05
0.000103724366985292
7.95942978097374e-05
3.66831974713233e-05
9.21127641948571e-05
-1.12544053578335e-05
8.37981951872899e-05
4.64019210605417e-05
5.95017852355693e-05
1.65229701875485e-06
0.000100288297667736
5.48792621601339e-05
9.26543722319538e-05
7.13806361322524e-05
7.40867218340471e-05
7.76878959216598e-05
-1.33450452382409e-05
5.38761789935337e-05
7.19241449080236e-05
9.74204438417908e-05
9.53221723022214e-05
3.82690706127567e-05
7.26240423237079e-05
5.51631747349261e-05
8.8255775971747e-05
7.90631619098694e-05
5.61849422056652e-05
6.11590242603183e-05
9.24288030500473e-05
7.56434484737324e-05
-6.26056876595652e-06
5.0216003527469e-05
2.74435743759745e-05
0.000130652013726044
4.7447981168524e-05
8.48625741944282e-05
7.74926946927277e-05
6.84432708317842e-05
2.68198316318183e-05
1.70845882477293e-05
3.22057996555204e-05
2.03666846397108e-05
8.17042947208674e-05
-1.09422896646968e-05
0.000135273069501801
7.81261894544373e-05
9.55055990609314e-05
-9.86502674774811e-07
3.58655280131055e-05
3.16696516204615e-06
0.000101029132497515
6.13947860614895e-05
5.63911057865571e-05
9.48090279354284e-05
3.89325789268223e-05
7.18160422650517e-05
5.64883003457435e-05
8.50015156563887e-05
7.30876413965001e-05
7.10943197325756e-05
3.96539349756481e-05
4.9362231650656e-05
0.000112052761379015
4.16361423061888e-05
0.000108837562260164
0.000109439210856217
0.000119246274510983
0.000121894176065287
7.13854004252882e-05
0.000103235986812597
4.84099936832951e-05
7.07666263597689e-05
7.05028065161131e-05
0.000109021354449895
0.000120783964824213
0.000129678566150349
0.000113149006087077
5.80439632007771e-05
1.25184236424049e-05
4.48334583094256e-05
7.74650297714131e-05
-6.55888771617432e-07
5.31129453201194e-05
5.72497064723215e-05
4.55232915263374e-05
4.4014923690766e-05
5.32075509599479e-05
7.91201291047025e-05
3.5010947806756e-05
-5.04012122043294e-06
4.62237160270578e-05
-3.72233852559657e-06
4.98724721184278e-05
8.0597019200631e-05
4.31000083990375e-05
8.61590248643508e-06
2.39728065811303e-05
4.01803716240115e-05
4.00631619152232e-05
6.65643660339896e-05
6.38355258947001e-05
0.000103048065297752
8.24829559017031e-05
9.05707474405687e-05
5.50323281184271e-05
4.12846103543334e-05
9.55980650106345e-05
0.00012747573662249
7.4900997358405e-05
9.07446899510358e-05
3.55843545793697e-05
0.000101451503317171
7.12766958067074e-05
5.46760188587479e-05
3.43466579397657e-05
0.00011576158814526
5.44856250391495e-05
8.99964049118274e-05
4.09008762060235e-05
0.000111783858341576
6.22718372650825e-05
1.13370397047034e-05
5.86179107758847e-05
5.72937058377691e-05
7.67511251629894e-05
0.000107185708419854
4.85659197776198e-05
2.43176062312962e-05
6.43706566416057e-05
8.8379787741468e-05
6.51143055165169e-05
8.36704366559283e-05
9.35198097277387e-05
4.88049781625685e-05
3.69947741603061e-05
4.74073514827215e-05
-8.60810682622928e-06
2.26963052469434e-05
2.89486368234511e-05
5.69351509447453e-05
3.48482898532166e-05
3.02032765516842e-05
3.31890694310969e-05
7.9883805916083e-06
4.03277071941828e-05
5.77796415949546e-05
1.92068671175072e-05
1.78805150417493e-05
0.000119608788479834
3.20094903214837e-05
0.000121042069745414
6.59834648747082e-05
6.90806471578871e-05
2.73417625862984e-05
6.56616803588851e-05
9.30401390810549e-05
5.0986800183587e-05
7.80374281055548e-05
0.000101438218972852
6.82663837971619e-05
0.000111870641330585
7.76326509019726e-05
8.69351181986105e-05
6.6675561541494e-05
4.24281056733377e-05
7.28401037318619e-05
8.18472049236625e-05
5.87200801440891e-05
9.90280511115358e-05
1.47663024642504e-05
5.50803551780882e-05
3.98409195143132e-05
9.05026032996075e-05
4.71276183848609e-05
0.000132726903351509
3.04400330688683e-05
8.65097227026631e-06
1.61508188459009e-05
1.34564401882532e-05
-4.64145759828043e-06
7.54041869369881e-05
6.15989824307321e-05
5.37121383288111e-05
5.5162705298356e-05
-8.18863971923432e-06
5.0950104175596e-05
0.000103664606345479
8.36808827595715e-05
7.67900576826447e-05
6.36621145477735e-05
-1.91681667636675e-05
2.37480653244583e-05
6.13399896173952e-05
-2.51663504111121e-05
1.81742852877761e-05
7.68461964430408e-05
6.5885734794723e-05
3.11860484654636e-06
3.86074246093526e-05
2.27185581369533e-05
0.000113199888096984
2.95160052365186e-05
1.26142341946323e-05
6.98181587627806e-05
7.44552446392202e-05
6.66230024492353e-05
-1.33704290700963e-05
6.64834127267486e-05
9.49638690776859e-05
9.59150278785038e-05
0.000128743751548379
9.29608382494456e-05
0.000139957594694501
0.000102197738318705
6.25395582679265e-05
7.42969415595809e-05
5.05534773972845e-05
7.82236230170442e-05
4.00774976866221e-05
5.28287126216799e-05
5.19967580138734e-05
4.1720777559205e-05
2.98873820859327e-05
8.83257897072393e-05
4.13225743107801e-05
1.81579746269632e-05
8.5203088048903e-05
4.56443968685342e-05
6.24878747872325e-05
2.70986654288891e-05
4.50699274395141e-05
9.42175900810926e-05
-6.98625016206046e-07
-3.93481723037638e-06
4.78589003841982e-05
0.000108287232208881
0.000131063892392111
4.99142472033402e-05
5.48700793698796e-05
6.68446553016062e-05
0.000118290478963895
0.000126854803970905
0.000112138726379996
5.84506230265733e-05
6.55978881971854e-05
8.24702276804936e-05
4.89213675576044e-05
4.68038207422595e-05
-5.92949834148834e-05
6.17556255771357e-05
3.43850997729371e-05
5.64595865066718e-05
3.58236305857897e-05
6.60802370697496e-05
5.62613877304983e-05
7.84012576213489e-05
9.85102563737714e-05
5.73855422054335e-05
1.54895908403459e-05
5.73790683983295e-05
0.000106460540989916
2.49274159737818e-05
7.71011809259355e-05
0.000117471533470378
4.02132364099372e-05
-1.83876519822151e-05
3.96979990898187e-05
4.7712663945084e-05
7.57641092752396e-05
7.6675546502155e-05
8.56033583960601e-05
5.66290323249735e-05
7.09262879369845e-05
6.27405181375115e-05
8.55174064912345e-05
4.12587134993585e-05
-2.77994112089356e-06
6.90127489792547e-05
3.65046750804047e-05
3.25735269729944e-05
2.64110579864608e-05
2.80580834277157e-05
7.66568491262367e-05
7.13952175122214e-05
6.49857170618155e-06
3.64301495920387e-05
1.35473677568605e-05
1.75387705855399e-05
7.35638873475771e-05
5.64434451791843e-06
-5.53525711194581e-07
8.48746188005036e-05
5.09347618420272e-05
5.88472187973916e-05
5.97355905175788e-05
0.000143065606879376
5.7255981496674e-05
0.000125532733843753
4.72518158006854e-05
1.64419621151799e-05
9.56510224538298e-05
-1.33460749087707e-07
6.52927345916374e-05
6.52582981144793e-05
2.8236221979562e-05
-5.34077953747507e-06
3.13385322248805e-05
6.32665479941448e-05
3.33569452829705e-05
3.91021414109857e-05
9.46266263964571e-05
3.95037388079893e-05
3.89221238282005e-05
5.48004692864963e-05
5.94889155142238e-05
2.69411470528295e-05
7.93234804365397e-05
0.000108357008271046
8.97795114463977e-05
2.81867348328304e-05
6.44107133630812e-05
0.000113835524687046
0.000100209958195203
7.50116415021098e-05
0.00010823114398937
1.32171206254876e-05
2.79071304688724e-05
6.10048781504166e-05
4.6540015925549e-05
5.24425974759426e-05
0.000104850885210706
6.67443117211026e-05
0.000106377709460095
8.01058253202439e-05
8.64982404000698e-05
6.50153958783307e-05
1.5691523655301e-05
5.70599472238665e-05
5.96418575176569e-05
5.45254672678176e-05
4.37420695923782e-05
-4.81427343455651e-05
4.49838331435439e-05
-1.7695821079722e-06
5.33628818264751e-05
9.91400970985854e-06
6.78816087650619e-05
1.66816821871073e-05
6.98102132461575e-05
9.92585285475088e-05
9.38075499745734e-05
2.51088768936381e-05
3.55546528895301e-05
7.72412077902994e-05
7.73103837485639e-05
9.13676541878996e-05
6.84099109485088e-05
-3.23127192069852e-06
4.4043755662872e-05
5.8741597845959e-05
8.41490100010679e-05
0.000106068946814979
6.28622372995583e-05
8.31760050101717e-05
3.21554392253337e-05
7.84328372367076e-05
7.92436779226115e-05
7.44997840188517e-05
8.92062144441277e-05
6.39440649374418e-05
8.24104687997425e-05
-3.81976327909545e-05
8.11398398451826e-05
0.000133245633418129
4.43387006596284e-05
-1.60521322081997e-05
6.24190318009123e-05
2.61408921285816e-05
4.11613538869312e-05
1.01259100671492e-06
-2.28261748530716e-05
7.21171003356285e-05
-1.23570762483172e-05
3.67198375005515e-05
8.38762384095176e-05
6.49903995716544e-05
4.96769916852816e-05
9.23442491643088e-05
7.72237905645793e-05
7.69541006338267e-05
7.10958870422232e-05
5.19506659339068e-05
5.6444298839866e-05
4.51525082485214e-05
5.99180959487192e-05
3.11237235422502e-05
7.40030713341421e-05
3.38911877228553e-05
3.54666823406158e-05
9.35032475014982e-05
3.37236314305617e-05
6.38784181702811e-05
3.43961343864511e-05
0.000116175628278541
8.4009640826418e-05
5.62554926274692e-05
8.0376346223676e-05
0.000148915979058031
7.36768195148991e-05
0.000148297322225723
4.86820393251084e-05
0.000113216148242683
8.75890712643887e-05
0.00010463931423332
2.26719427252886e-05
6.57357607676311e-05
3.89759917059277e-05
4.96052119857757e-05
3.62866773137077e-05
3.75296503352575e-05
0.000105901927376113
3.93919905336369e-05
4.40892362131979e-06
7.25886444773886e-05
1.42273791368062e-05
9.38519923838645e-05
5.8674984218791e-05
7.71865070454866e-05
8.03676182719344e-05
5.24937759737689e-05
5.34570687317606e-05
1.42776746721872e-05
4.95158369625605e-05
8.59660217970585e-05
7.81423304453853e-05
0.000112146588723057
9.0500412653856e-05
-2.12053998493903e-06
3.0905723075331e-06
2.90597424369321e-05
5.41733903102367e-05
7.75625129765947e-05
4.58194582363782e-05
0.000124501028871658
1.03156021065001e-05
1.33269038118884e-05
7.77826518502709e-05
1.25773285833218e-05
0.000121841836290675
3.5260565298955e-05
5.83103451328434e-05
8.80214677987729e-05
5.46361001964597e-06
4.08592389763067e-05
5.43794354508656e-05
0.000142997567510903
5.57268518759627e-05
0.000106113765575616
3.86268370820596e-05
-1.56455695198122e-05
4.49303115878405e-05
0.00010742539192498
0.000108985390962833
8.43939456759868e-05
9.96483349379248e-05
3.94645529510186e-05
2.70603876227821e-05
3.82162840032191e-05
0.000109248685934066
7.49546409580309e-05
2.55642782053284e-05
4.80377718525317e-05
6.95601805128712e-05
6.84791704485114e-05
-5.62691852378185e-06
1.87097999016813e-05
7.91614879324774e-05
6.9950451481679e-05
3.39831696320109e-05
6.90978063654707e-05
7.13729347484619e-06
3.60338486615833e-05
8.05088601809254e-05
8.90776961035312e-05
8.51745850600213e-05
0.000102341835503724
0.000115458775078147
7.93113266427948e-05
2.65852064684704e-05
-1.67149061696571e-05
6.46764536709744e-05
0.000103385981004054
-5.21301578986015e-05
0.000131120451588118
2.79752936259336e-05
1.3506684026205e-05
3.71893253981854e-05
1.37653495052862e-05
4.84067965069656e-05
5.99888930747701e-05
4.1089344450634e-05
0.000135150036797274
8.72752473646902e-06
1.6996634054884e-05
1.9286566843239e-05
0.00012241516429897
6.05329897203513e-05
0.000107933315690352
2.68018154757311e-07
0.000118619046812827
1.73572640396352e-05
6.32862672382914e-05
2.56143540138045e-05
0.000109478128231138
0.000158601882637363
4.85263149302549e-05
4.31043704017055e-05
6.01306582604196e-05
7.59974467611948e-05
0.000113653739300166
4.94792585862589e-05
4.64140359321468e-05
4.97820422427077e-05
1.86379102968471e-06
0.000101404776652965
7.34113543922173e-05
5.19572195029119e-05
6.60839231832517e-05
-4.03347738682934e-06
5.690377216316e-05
-1.4010574674777e-05
6.68312318023115e-05
4.79626254200591e-05
5.07064863595592e-05
5.69599357769427e-05
7.66369192233713e-05
8.32561389656071e-05
8.81737299825768e-05
7.78948414808798e-05
7.20506607025655e-05
5.86884296823193e-05
8.61569487975932e-05
5.18906613750859e-05
7.32008351135937e-05
6.10142598818147e-05
6.6768044165655e-05
9.38447311763234e-05
1.40627365963832e-05
6.82714930669567e-05
