# Supplementary material for: Research on computational propagation and identification of mine microseismic signals based on deep learning
Source: PLoS One. 2025 Oct 22;20(10):e0334641. doi: 10.1371/journal.pone.0334641 (PMC12543183; doi:10.1371/journal.pone.0334641)
Supplement: S5 Data — (ZIP) [file pone.0334641.s005.zip › 000100800001576.xlsx_0.txt_24.txt.txt]

3.29001610166427e-05
7.19639763240638e-05
0.000124676454034572
4.53409401099052e-05
4.51099485239901e-05
4.58482364238794e-05
3.22517017090382e-05
0.000114542229372845
1.39741416439215e-05
7.89317056651656e-05
3.74032720550124e-05
7.5930685686867e-05
3.29612655242327e-05
6.9925594565184e-05
-1.96235395647831e-05
1.40227653251427e-05
3.94797110119953e-05
8.50062654739867e-05
5.55900515697406e-05
0.000109083456420051
4.10903102443573e-05
0.000103354226247391
8.03515625304946e-05
4.71352526729999e-05
4.51700872180021e-05
9.37895677323848e-05
5.61620744303765e-05
7.00877271308537e-05
7.72562871146333e-05
5.41902477135299e-05
6.63161758927318e-05
8.74656465059707e-05
9.78277366842587e-05
6.88778178374586e-05
7.30612448162762e-05
7.04558036330659e-05
9.35979392767986e-05
5.9977872645324e-05
0.00011604770039136
4.40931785151872e-05
6.2062202523575e-05
7.44298390563141e-05
2.54639788204618e-05
6.8802445177461e-05
7.87904364614368e-05
2.97477796497794e-05
6.98868302957613e-05
5.5181663178162e-05
4.49039263314517e-05
3.01432228449757e-05
1.38874499738521e-05
0.000100679976950258
3.08277563984996e-05
3.44185933937662e-05
3.3843291411425e-05
4.47242606845337e-06
4.86849955069466e-05
6.86680111026949e-05
-1.64278457526907e-06
1.00356794967688e-05
-4.79284797882997e-06
-2.41725253150219e-05
7.69720162811148e-05
3.65559737510587e-05
-1.78677385768804e-05
3.92022898885902e-05
4.21424639605772e-05
4.29491961104475e-05
3.14656273615984e-05
5.52511902408325e-05
3.33045401760024e-05
1.38232090749036e-05
9.33718500515307e-05
4.03704877719076e-05
0.000111122136684921
7.40372543249523e-05
3.91748378307334e-05
0.000102553130388348
0.000119400576334521
0.00010409214943144
0.000132513921486267
7.10049168131824e-05
8.56108784593458e-05
8.74325784681555e-05
5.33367857255888e-05
7.2701784146905e-05
0.000113900749977272
6.89875945652814e-05
0.000105859693100192
6.85774489761332e-05
-1.94404510176025e-05
6.80892925470972e-05
0.00010094199432401
6.29498571236381e-05
8.9591291627853e-05
2.49572990575666e-05
7.67861554037192e-05
8.4876935988513e-05
4.37028130541683e-05
8.88389672542461e-05
2.58843905851946e-05
4.82793300340543e-05
6.98588894939955e-05
8.25516583166151e-05
4.57586912963199e-05
1.56865466621837e-05
4.84015583160697e-05
2.66187969910835e-05
7.99896192663794e-05
3.588091686174e-05
4.62104878921177e-05
0.000102621984354895
6.43647048310132e-05
5.00022328300868e-06
4.83575881652544e-05
1.54705576466346e-05
3.43569847892623e-05
6.00246326697005e-05
-9.09719737064444e-06
2.85313637546207e-05
5.54851491629484e-05
7.41450902201297e-05
3.17113957473084e-06
1.42090635390715e-05
2.60883960222434e-05
5.04559009675902e-05
4.5940818543886e-05
7.8133429831689e-05
8.18885882371573e-05
0.000150429631115042
3.47648920826446e-05
5.56849586802076e-05
-3.72404467529177e-06
0.000100901552587277
9.19495595888154e-05
0.000112438717560544
9.22185293630882e-05
9.60913251362151e-05
9.92963797869403e-05
7.51473936986584e-05
1.80496595285885e-05
4.3826513403326e-05
8.19709960594557e-05
4.33004078441123e-05
8.20634812426446e-05
6.37834207885884e-05
9.53542940273238e-05
2.59198689014261e-05
8.30625600679363e-05
2.74205683322338e-05
1.45549793835891e-05
2.35936868564684e-05
8.41846831045787e-06
6.37110337447287e-05
8.70539774395592e-05
0.000106840056775966
8.76661510419328e-05
5.08862304001466e-05
7.2045497405015e-05
8.63766902392855e-05
2.03013537065099e-05
4.55227849580862e-05
7.30152152224753e-05
6.66993414480721e-05
4.05017057804915e-05
8.71479134174684e-05
3.06179841953174e-05
8.25311928208367e-07
7.28262146036726e-05
7.82730050937488e-05
3.45764228707824e-05
9.71233627394527e-05
8.08025988169374e-05
4.89084030936625e-05
0.000135690813143041
2.97652709133569e-05
2.97858205298176e-05
8.37133011187992e-05
8.17712704253912e-05
0.000106918357232054
8.64810184395417e-05
3.03993598272189e-05
8.53283398192001e-05
3.61159985459862e-05
3.05895422079466e-05
7.32963416791441e-05
0.000112031941431832
8.63102902979542e-05
4.37967791210727e-05
7.25795372790502e-05
4.27401254667092e-05
3.97335436292297e-05
2.91144829187878e-05
5.34062231202338e-05
5.35015209425091e-05
9.57325002257151e-05
1.94805539799257e-05
6.34145601118418e-05
4.02518622290403e-05
8.50888564251687e-05
1.5151782158097e-05
6.77756029740165e-05
5.44472750148802e-05
6.46573445308996e-05
4.9488884578646e-06
6.94179520980442e-05
1.07682151045984e-05
5.78146074233817e-05
6.82184660759162e-05
5.69422442625633e-05
4.04328442383807e-05
5.09946456678387e-05
0.00011251674536121
5.1261833042895e-05
2.42967323568427e-05
3.86027912325002e-05
0.000127794885185701
7.8489930848002e-05
6.96752755987295e-05
4.92095763703321e-05
0.000106883856578407
2.30478443850098e-05
8.8376599053723e-05
0.000119897075504194
6.71571405042565e-05
6.69734422247842e-05
6.92634597061637e-05
7.7474580027678e-05
3.43519345629669e-05
0.000107855583947233
4.04772174196981e-05
8.41175264760989e-05
4.63152529844408e-05
4.05825942571322e-05
6.55313974244883e-05
8.1155337572145e-05
5.19616272781951e-05
5.86530750144671e-05
6.89493439449832e-05
1.68327403006115e-05
5.71613606413291e-05
4.04241195728996e-05
0.000100139545136428
6.18590450215878e-05
1.77661573858289e-05
1.97171292152727e-05
4.95600312068966e-05
3.28587088836694e-05
3.67649033196796e-05
2.72592133705145e-05
9.63522063010021e-05
9.55773228517372e-05
9.19683104763736e-05
0.000113349152339409
2.55490006666829e-05
9.66959193465123e-05
2.68385015820544e-05
6.12396509517069e-05
0.00013786240479779
7.73590860106276e-05
0.000102300324274675
5.17074969682763e-05
4.12183341821889e-05
0.000149032255730426
6.83358159914542e-05
2.60062466407788e-05
2.90851588329111e-05
5.35084956946402e-05
9.15140558629561e-05
3.57590695145859e-05
9.49680069759017e-05
5.73192382616409e-05
7.37742558958691e-05
3.9931993419448e-05
3.5350582552308e-05
8.59632585830017e-05
6.42032891159175e-05
1.02946661871358e-05
3.5771822099757e-05
7.54566865282664e-05
4.79944660604691e-05
6.59721317303944e-05
5.23282563496983e-05
1.2917943916714e-05
4.06491430843597e-05
7.10807288208147e-05
0.000104474134404352
0.000114829512441388
0.00010554191341379
8.02431119681354e-05
4.65686592084829e-06
1.94641844278254e-05
5.03568196180309e-05
4.25440333521435e-05
5.08918938116335e-05
3.11874629390355e-05
7.49635075065549e-05
-3.82503332602381e-07
3.30509788555601e-05
4.5378275710251e-05
5.6018049373789e-05
2.35066360379932e-05
4.942691127999e-05
0.000100144582602582
2.04681415675837e-05
5.3766803575442e-05
8.61133951526218e-05
7.682706884772e-05
9.5982408430232e-06
0.000127700590874477
5.17908661920874e-05
-5.91732352021411e-06
5.22097118026464e-05
3.71349532377898e-05
8.85634205518627e-05
5.84345421296179e-05
6.40909304676948e-05
3.15323687435779e-05
5.91650314593433e-05
7.85421936146081e-05
4.55615898939696e-05
5.42903650705938e-05
5.60724162966484e-05
8.83256671064638e-05
0.000106427045269157
5.19751578790979e-05
5.56203539656038e-05
2.0889287452852e-06
7.41349197420286e-05
5.43371548558631e-05
1.43983091082619e-05
7.72838833518145e-05
3.66776009173609e-05
6.23270136385141e-05
7.78764826930687e-05
8.22086565298378e-05
4.10325979262458e-05
4.45900513879559e-05
1.75887443515964e-05
5.71766785456536e-05
4.12427085553706e-05
-9.71699488139588e-06
0.000101243391361019
5.04543522134678e-06
7.18045053246031e-05
2.04876036779985e-05
6.06737059306453e-05
-9.53747432892869e-06
7.53302337382124e-05
0.000102072763256203
4.78968307318219e-05
4.34815031556632e-05
5.77257524103947e-05
0.000107623333663308
1.73491198215107e-06
6.03854474551065e-05
6.64330471634806e-05
6.38907629725097e-05
0.000116502384252145
0.000132725708431247
8.89242542559783e-05
7.15171041238889e-05
5.97766711917861e-05
6.95120937796212e-05
0.000101793818378564
8.13855988790053e-05
0.000140011324968635
5.97827209554998e-05
8.28046269944406e-05
7.10196345601691e-05
4.46888708302767e-05
8.62710698869415e-05
6.09985699201318e-05
9.79345607233844e-05
4.38827048042413e-05
2.80072189171451e-05
6.59951137363159e-05
9.11080211116298e-05
1.79158866040786e-05
8.09712006690523e-05
5.66433678297168e-05
9.63168738239775e-05
3.57717161348296e-05
2.9087070843417e-05
7.92954955474521e-05
8.50520363933724e-05
6.34621135545851e-05
2.21336398066782e-05
5.73218050527475e-05
6.92209568734298e-05
6.05944875220291e-06
1.48204266842054e-05
1.59998614937153e-05
9.02649394165031e-05
2.22866143944915e-05
2.25419520272519e-05
9.23348355148534e-05
0.000113293956943099
2.37677458144311e-05
3.22084632465316e-05
0.000106198694046043
7.04274715441504e-05
8.18697857046641e-05
7.22784787388393e-05
9.47746368867913e-05
4.19001830048489e-05
4.94086871359526e-05
7.22933040531965e-05
9.81168144368465e-05
-1.60390094637658e-05
0.000103712742978835
9.81137185134533e-05
7.33420298203544e-05
4.663935220589e-05
3.06148336717957e-05
6.85276905577555e-05
0.000122887705187812
-1.31744918192118e-05
3.61722935426066e-05
8.1496707883819e-05
0.000104849738499961
5.95612480941086e-05
4.29240411528876e-05
6.62088810915367e-06
7.39702845314172e-05
2.14030816937634e-05
3.69490940880636e-05
9.23351807194169e-05
9.76935589000695e-05
5.2889227614873e-05
8.6340292761536e-05
1.18062423112526e-05
6.80680789191592e-05
4.1578964610079e-05
1.41122036835886e-05
0.000115492435390422
5.89643770840421e-05
3.89481162973606e-06
1.04428882443526e-05
7.94978272772469e-05
4.0227986118167e-05
-1.72494937413551e-05
2.64393957107834e-05
0.000102658892198098
2.26609777801747e-05
3.20655969335715e-05
9.06033849252991e-05
5.78775806527556e-05
5.04401268871144e-05
3.09743046323183e-05
4.19978891583106e-05
5.6389254450481e-05
1.8409134953842e-05
5.75646613763256e-05
5.50219750838359e-05
7.67036374911046e-05
0.000111608667002608
3.72163702143045e-05
6.76183331987853e-05
5.80788888122671e-05
5.62067336786796e-05
6.22083979200207e-05
0.000151095917192864
5.9995889642668e-05
8.06557393093186e-05
5.36855835152792e-05
8.93675062887237e-05
5.58694019665152e-05
6.62864640119932e-05
0.000105651620547714
0.000107111598281952
0.000103724861086078
6.75773022892557e-05
8.00497645282431e-05
6.34840491347672e-05
5.47325008350866e-05
6.71763493702825e-05
4.6085874456478e-05
3.1729150772026e-05
6.80015338572265e-05
-2.33279372170402e-05
6.88986338790331e-05
4.26684707048046e-05
1.24214350511397e-05
9.13114795454407e-05
5.90983771303754e-06
4.30593746206611e-05
1.02302189262348e-05
2.37912048100642e-05
9.03973411311988e-05
8.62370278474786e-05
5.97899170039353e-05
4.81074392984376e-05
3.51562175706055e-05
5.65353572716935e-05
8.617191947845e-05
6.34700343106822e-05
6.75869737722944e-06
5.18156184150821e-05
3.14366524342136e-05
2.58308348927251e-05
7.0007527250402e-05
6.08549638678206e-05
9.99081048932745e-05
8.45665480387766e-05
9.91625334376959e-05
9.84262158867852e-05
5.79053128720239e-05
5.37442130840966e-05
-2.8480388623665e-06
2.30022416224626e-05
7.94645988280744e-05
6.1533850390562e-05
-4.16433149621439e-06
0.000106252189769862
9.73636810759578e-05
6.80180225070591e-05
9.90134039798851e-05
9.38517305297045e-05
6.84003264591737e-05
5.69915195150939e-05
6.46665056192418e-05
4.01434867975978e-05
4.82676792912016e-05
7.37046441825996e-05
6.39023057619999e-05
0.000124418312472677
4.8317536131461e-05
6.09745183184552e-06
5.51747339806871e-05
4.35698737249909e-07
8.86485571775666e-05
-2.81160245044455e-05
6.25096295582118e-05
-8.56371831760003e-06
0.00010018873350808
5.12826127735928e-05
5.1183751061663e-05
6.5374787160457e-05
8.21913948620994e-05
6.70633515656187e-05
9.22988581975663e-05
6.75619280212431e-05
5.32296896474655e-05
8.45777581622764e-05
5.19382932946678e-05
5.38225660136197e-05
8.04067325116088e-05
7.29457378698677e-05
9.61963075985675e-05
2.3266630261592e-05
-1.65935380964364e-05
4.86878668381681e-05
5.87337540939911e-05
0.000109194494049056
4.83121582460965e-05
0.000116153491242871
7.49842795565263e-05
1.7647748930239e-05
1.29135475946599e-05
7.4130780952642e-05
9.36387125238558e-05
5.90637795535098e-05
4.0701523713923e-05
2.21813806529597e-05
3.84427636264306e-05
0.000142109145217434
4.95083758738748e-05
4.83427294909514e-05
0.00012732891859104
8.20706625801072e-05
0.000113384720124311
6.89847654423827e-05
0.000101063981342906
0.000104613071191058
6.94159374533672e-05
7.38688057260642e-05
4.90726022549442e-05
1.81124114203629e-05
5.38997439807369e-05
8.41735415965497e-05
8.63991372873321e-05
1.1471784518014e-05
6.49589615747583e-05
2.62871910194731e-05
7.18309130369763e-05
9.29901428148028e-06
1.66749572746051e-05
7.77508939174959e-05
8.58662207428206e-05
4.67703949882203e-05
4.14217772455736e-05
6.89506340060217e-05
0.000116855930060728
3.67402910960314e-05
3.6446116129881e-05
4.81208841119256e-05
3.41009732668164e-05
8.00064960471805e-05
8.75577872967702e-05
6.35917497010895e-05
0.000110877795160715
6.68625555701717e-05
9.52046944593075e-05
9.17911411189102e-05
9.52885150992479e-05
-1.31062381717064e-05
4.65106604586283e-05
0.00020634085603458
7.35528985320913e-05
8.00141009932132e-05
5.54088411563035e-05
5.51509709790426e-05
8.90139272375503e-05
4.25123578476607e-05
4.34442931195697e-05
-1.14182903897814e-05
4.18297257748305e-05
7.78162562266693e-05
4.05046036091281e-05
8.14522751450198e-05
6.63916834576172e-05
8.04236288581553e-05
8.21876291584652e-05
3.77273838296814e-05
7.2337915422516e-05
9.14463430242334e-05
8.70304486653753e-05
5.08396034478604e-05
0.000107955231737392
4.01640594369874e-05
4.84148971926447e-05
6.46787149823718e-05
3.03999674898893e-05
8.6325953725608e-05
7.47178516218489e-06
3.43081518589761e-05
6.38471633404112e-05
0.000104750807887461
8.12530314869061e-05
7.76202564421656e-05
7.79578622842047e-05
7.4581408982696e-05
9.59530430254998e-05
3.9170600437479e-05
0.000123019447868114
-6.42400931594123e-06
0.000123818384821582
6.86973321423778e-05
4.40578488595889e-05
9.12635056073367e-05
5.60738922540611e-05
5.51507395755525e-05
0.000102605541349981
7.59969669482827e-05
1.66590876508203e-05
4.1576627023909e-05
4.30581383522172e-05
5.77225601633482e-05
9.85315255607467e-05
8.71494269421818e-05
6.81280497848303e-05
6.78299620736214e-05
8.19548838410115e-05
8.77425161685217e-05
4.85711491720973e-05
2.12188287801605e-05
8.53964230158762e-05
5.05072988340217e-05
6.77216535978469e-05
6.21772932008836e-05
0.000109789855179381
8.03028761362366e-05
2.64453333025537e-05
5.15819720452291e-05
3.71871067630155e-05
1.55005978209552e-05
2.93686992637835e-05
7.65753249195105e-05
3.92546446372817e-06
7.23728842439367e-05
7.11589962264436e-05
2.92081286133483e-05
7.3081524379852e-06
0.000141765545578997
0.000147811818469
6.92082294070359e-05
9.18651630059148e-05
0.00014018208765696
7.15281192571292e-05
6.79566504797906e-05
8.58256767461035e-05
5.5697719725656e-05
7.19671846934916e-05
3.01350688806668e-05
3.51010583395959e-05
5.19733571253348e-05
2.34450660379496e-05
5.98347827731033e-05
4.79299028421933e-05
6.69677977056602e-05
4.13609115951529e-05
8.94757343043028e-05
2.22729665624292e-05
5.76592433145551e-05
7.00396332410432e-05
5.90837169626287e-05
6.42493111907384e-05
9.61310731096844e-05
5.15559749587497e-05
6.45756661181494e-05
6.92859362669075e-05
4.85553232806961e-05
3.20594345247266e-05
0.000124921513815552
8.60428917447558e-05
1.85585296958842e-05
0.000121642038957377
5.808236056787e-05
4.90784264407719e-05
1.19131597554932e-05
7.86424247886625e-05
4.90079044686864e-05
3.34446614805637e-05
3.53699543414411e-05
8.00554992205825e-05
0.000118205386052522
3.97654852657595e-05
-2.26777947248384e-05
4.35189635894915e-05
9.69263537612047e-05
7.64429150961727e-05
4.11210267216499e-05
9.18381873136588e-05
8.41526289700161e-05
7.67698862258463e-05
3.00970740051458e-05
3.51423464661332e-05
4.14802177738058e-05
3.27717853502558e-05
8.93140384316271e-05
5.53207110860314e-05
7.23089395295973e-05
4.84159215421697e-05
7.21216686519459e-05
8.55256668362348e-05
5.69283580876327e-05
0.000115119958433137
0.000106272007561927
8.21333534445028e-05
5.5945497288465e-05
4.48874775422955e-05
2.94315919717284e-05
3.10196927849625e-05
0.000116233362867807
3.02687470579958e-05
2.82966498129072e-05
4.35583246455755e-05
7.19848590038539e-05
7.13263713377805e-05
7.88182468989449e-05
1.31138602806378e-05
5.01421893349782e-05
5.50905553836611e-05
3.89630365987075e-05
3.87935817088057e-05
5.2148809377149e-05
-1.48880017025114e-05
6.70340750777558e-05
7.48962273857182e-05
5.47295646711274e-05
3.7616638940891e-05
5.87964005959538e-05
0.000115795056526498
2.64001342474764e-05
5.93858741295233e-05
-1.68694714284062e-05
0.000126413891744392
6.92735909267294e-05
0.000101389481362433
4.5464715223406e-05
1.63739435257355e-05
2.7622523322436e-05
-5.53605854109052e-05
6.58868691756392e-05
-5.18334507405793e-06
-2.80590057769589e-05
7.02404240497258e-05
1.72973487313872e-05
-3.58874071545772e-06
0.000118821854446823
3.03892308566821e-05
6.78259838689765e-05
1.64006588838051e-05
3.76482608816583e-05
5.36043883950468e-05
6.71445896765348e-05
-6.37213086796843e-06
1.52335884740721e-05
6.6800915942959e-06
4.25224701099135e-05
2.70144949462869e-05
4.40503550783384e-05
7.04221969397184e-05
8.66847784846138e-05
0.000103242868331283
9.10267524491291e-05
3.16479958112679e-05
9.78896700152286e-05
1.32456406839985e-05
3.30787610549052e-05
5.15795732683639e-06
6.23113166381262e-05
7.36721622098233e-05
6.17611810785111e-05
5.11092646198604e-05
4.35680629537811e-05
6.06920675314748e-05
-1.67399506755606e-05
3.77531137936706e-05
9.09865514788417e-05
5.51286442693826e-05
8.8962004073415e-05
7.14801006399178e-06
5.58190295539128e-06
5.1101272627288e-05
4.73013576230445e-05
6.29784246608328e-05
5.08378764031333e-05
8.59167118074132e-05
7.04874803829556e-05
4.10909108415302e-05
3.6693175447701e-05
6.62200084676434e-05
5.33760109480586e-05
0.000115509821107543
6.02188050982855e-05
8.67585261334682e-05
5.47627314237694e-05
6.42321452128336e-05
6.09559832430687e-05
0.000111446221127835
7.45262509086133e-05
6.54432372049754e-05
3.64670374157728e-05
9.74199171428472e-05
4.08110209703512e-05
9.16486546909725e-05
7.04122432688856e-05
1.99149109146009e-05
4.9105645951754e-05
5.94456346198342e-05
7.80513439505327e-05
4.24245502403402e-05
2.4360676182895e-05
0.000116109152819453
3.40757803564559e-05
5.03518212752396e-05
6.07962774784935e-05
5.90011209753605e-05
8.96653309391008e-05
5.78799657821814e-05
7.87957131161206e-06
1.53260120742994e-05
6.9274333325191e-05
8.73548994724167e-05
3.86850303869161e-05
7.96794076193574e-05
-1.34129381414868e-05
9.74931111700689e-05
2.50282681947082e-05
8.90994419184128e-05
7.47104148832355e-05
6.21194824253426e-05
9.64758909693943e-05
6.14447107348568e-05
5.67014131132618e-05
7.34740287267633e-05
4.91036512953656e-05
4.624547264765e-05
6.36451457374114e-05
4.63406293556943e-05
8.72975634968334e-05
8.24018235170529e-05
9.86017637305095e-06
7.8213465304488e-05
2.56300448986519e-05
7.41608618872116e-05
0.000191495864210726
4.29388824633107e-05
0.000125791201530218
5.81284056429921e-05
9.3397432864526e-05
7.44382129261701e-05
0.00010687432951256
1.93738798266004e-05
2.86684957677835e-05
7.90343183884083e-05
0.00010208952609523
5.4832288750602e-05
6.69428614928253e-05
2.07398913471933e-05
9.35966668970733e-05
7.44684109163248e-05
9.72050614278358e-05
6.26700333223874e-05
1.49597684484935e-05
5.74320373245549e-05
5.27963781001686e-05
1.17499383115675e-05
8.01905859210902e-05
8.69013305250339e-05
9.65439863780309e-07
8.78292514402847e-05
5.41792968689102e-05
3.02885132316429e-06
6.41046655967684e-05
1.87441118402057e-05
3.34322388783584e-05
8.21893773181828e-05
5.82889109583688e-05
2.00059057970787e-05
4.14397314177433e-05
8.03024583298211e-05
0.000112648004439952
0.00015257300569632
8.26708112851521e-05
3.09918727864086e-05
5.00230123344148e-05
6.00760167186874e-05
6.32064507278694e-05
0.000133722642823038
-5.87054432539087e-06
0.000120227061548991
2.44991148415092e-05
4.00612218744744e-05
5.35149735245316e-05
5.55052654672837e-05
8.50499924646606e-05
5.14160583564882e-05
0.000107714446823187
5.43280169015982e-05
9.05069073149183e-05
7.1523917007994e-05
4.46199351780629e-05
-9.94417194857912e-06
6.84748836820144e-05
4.28230315286254e-05
5.35761616855473e-05
5.38955448192522e-05
0.000177277774550712
4.46483393362461e-05
7.44337777517202e-05
3.06210832114541e-05
7.48703860491328e-05
8.49916593462738e-05
0.000101945142960713
1.84163531683356e-05
4.49690166546667e-05
5.928439272133e-05
6.04186175976261e-05
4.33119939908889e-05
5.73254642824594e-05
3.6479572901785e-05
4.06222084938834e-05
2.83379705138363e-05
0.000106232174341147
9.89044811071862e-05
0.000113859599236333
0.000101958743491342
7.93628269714878e-05
6.02616361914333e-05
3.54632150791605e-05
7.89745570294045e-05
8.12047161442246e-05
4.02442943825402e-05
0.000106524594310718
2.56487813758868e-05
2.05341222723701e-05
6.37120941259037e-05
4.3918757496956e-05
0.000121154762978164
3.35112769868668e-05
4.37970641048961e-05
5.69645470394965e-05
8.23772786779004e-05
7.39907963703183e-05
8.59710772664035e-05
7.76757160694584e-05
5.40008374329247e-05
4.25721025538382e-05
4.01923359655289e-05
2.2218651299781e-05
9.33947508831555e-05
0.000120812548667709
5.17517007738425e-05
8.51742163432572e-05
3.46586277019805e-05
5.67855431625355e-05
3.58345699791716e-05
1.98217389172298e-05
5.67040456018062e-05
4.46385495078989e-05
5.28169810458936e-05
8.06858467065084e-05
2.83755528687342e-05
0.000130722877759571
7.20802928268902e-05
7.62076279496634e-05
2.8871295456979e-05
0.000105846564708164
6.31249361576835e-05
3.43210853008306e-05
3.838257728165e-05
0.000128282994172822
0.000104759134532763
6.35503650568101e-05
7.44424500627261e-05
3.31685635198108e-05
6.77773184272142e-05
0.000108959107633983
7.09607513061975e-05
1.77126846531319e-05
6.17932810258521e-05
7.09886670032786e-05
2.0057314539936e-05
6.99843903136698e-05
9.95346426550902e-05
3.14149106906663e-05
4.52361017985326e-05
6.14273295196568e-05
5.24578111693351e-05
8.10802556102666e-05
7.20378150142581e-05
1.52779886900649e-05
5.51763974026795e-05
9.52138141420793e-05
3.5096504057864e-05
8.2456211410785e-05
1.71889490688531e-05
9.9642755390396e-05
3.33399888899708e-05
4.46070874576532e-05
8.1777287220514e-05
9.8041311873115e-05
8.6200103780743e-05
5.53653020918864e-05
2.51972637069039e-05
2.25649492310938e-05
6.63611066626671e-05
3.52925106538187e-06
2.00222400073857e-05
4.78128826303686e-05
4.78257350388775e-05
8.31042728028017e-05
8.57489350352175e-05
5.52585465194131e-05
4.18432252790759e-05
7.45320195002077e-05
4.99169133136741e-05
6.29649025996042e-05
1.46746325717932e-05
-6.3040052451853e-06
1.38992928970735e-05
6.54988022126805e-05
5.13417054292632e-05
2.28035721302949e-05
9.79600075755782e-05
5.90046347343339e-05
2.66166232803747e-05
6.04694587203743e-05
5.29951791833705e-05
3.4900508313263e-05
8.11589082698756e-05
4.36393055553131e-05
2.40907922356621e-05
6.02234790852491e-05
6.6160388081999e-05
7.51307571253221e-05
1.05157406665503e-05
5.33554213179367e-05
3.67045132018945e-05
7.39120652595995e-05
-4.17421279172543e-07
4.42402594189621e-05
0.000100871547340969
8.01067516622093e-05
5.22476358845895e-05
5.09077448309206e-05
7.72562690714598e-05
-3.93817284284347e-05
9.21641651620672e-05
4.22745304641384e-05
4.29848600876238e-05
5.68689303257752e-05
0.000143467141320821
2.24802602969979e-05
5.28853508531443e-05
8.50413162601034e-05
-1.24924839230498e-06
0.000124830831814993
6.94411691117157e-05
7.38916263838474e-05
6.55277317477081e-05
5.88023049574151e-05
8.85743898507303e-05
8.84201631196957e-05
8.00400301646339e-05
7.1390127667716e-05
5.0640721628582e-05
-1.16781076942751e-05
4.50220277875324e-05
8.67766398219861e-05
2.28676197762279e-05
6.908017017253e-05
6.90283534375867e-06
6.31455365615044e-05
3.65884034543275e-05
8.99778572888095e-05
7.95405301479126e-05
5.98139508780398e-05
4.94864279446139e-05
6.02984188821497e-05
3.74899907900121e-05
6.81800106696497e-05
2.96651274861578e-05
5.77655050177214e-05
5.17433379817473e-05
9.22344727686327e-05
7.65710720654924e-05
3.32570263422835e-05
0.000103701869315667
-3.69794266683076e-06
7.00481786377101e-05
4.80184275779198e-05
6.28378264394835e-05
7.67073837902132e-06
5.62185492397e-05
-1.37523142870859e-05
5.23519918777795e-05
4.30093097337481e-05
4.76396109086461e-05
-2.62975283240886e-06
4.40154157340083e-05
8.73854590497321e-05
6.78786463414041e-05
3.94045720628874e-05
3.94632032990152e-05
7.52533980612797e-05
9.26057272981011e-05
8.42150775455916e-05
4.93557187577466e-05
5.74864844186309e-05
6.36298472726488e-05
3.3414786371329e-05
8.6802556995281e-05
6.44495438308081e-05
5.42545250076163e-05
4.26970776080986e-05
2.65446839886103e-05
9.25346853880113e-05
7.01508915031598e-05
6.01816271533003e-05
3.12098240448724e-05
8.40106464956874e-05
0.000105979555922338
4.77681576001651e-05
0.000120307761040015
5.62663677059346e-05
3.25810088689653e-05
4.08287832524437e-07
4.01012007221478e-06
1.62112065426296e-05
-3.84004733371161e-05
1.50979110175578e-05
1.64405601041052e-05
7.57302013057901e-05
-6.3655879300426e-06
5.92821632483505e-05
7.20442139920745e-05
3.42486516532594e-05
4.13478067954259e-05
7.08391323628416e-05
7.91324646765357e-05
8.53229421779643e-05
3.37200908085207e-05
5.16099385976524e-05
9.58203714814285e-06
4.4498932384421e-05
5.87858957243134e-05
1.80016317556917e-05
5.09265174024516e-05
-3.07257103558127e-06
8.29395809030788e-05
2.95987701797212e-05
7.28391666093812e-05
8.4168555352668e-05
8.87331527894137e-05
9.34045100943838e-05
3.98763567961409e-05
6.82234498277366e-05
4.80537835032604e-05
1.24537447492363e-05
9.65735823546162e-05
7.177781611832e-05
0.00013844182868043
3.54910958828168e-05
6.699964856922e-05
6.32076320596341e-05
7.74251809537505e-05
2.49225757974252e-05
5.92720740036368e-05
5.74545496878543e-05
8.42966542868198e-05
6.49534702612372e-05
8.31751500698581e-05
3.47839911196385e-05
4.34498631005488e-05
2.40845331916288e-05
7.18640368418384e-05
5.53856666167218e-05
0.000128880408684682
7.80904489705549e-05
6.08120294068275e-05
5.24082801181447e-05
3.51432903833673e-05
4.55681982734675e-05
9.69968619933717e-05
7.20387148292428e-05
1.15605860720813e-05
4.10846336427452e-05
6.1186212763814e-05
2.60063938208019e-06
2.13745451726341e-05
3.27008822885787e-05
8.24973048305763e-05
3.17729063764542e-05
-2.33106833350609e-05
1.02163019009504e-05
5.56724921166635e-05
3.16572471675766e-05
8.90693584909417e-05
5.23720977468228e-05
8.38933189818806e-05
4.91701146804907e-05
5.20965004936224e-05
4.87256209755287e-06
7.27812356082404e-05
0.000121952469823922
0.000107447438751922
8.1325901914025e-05
2.94654501528037e-05
6.65758861602174e-05
4.09634527812046e-05
8.04181177388035e-06
3.54207114253457e-05
3.39174060157898e-05
6.52999962968248e-05
3.25057434208477e-05
0.000127689148937979
2.99283390789214e-05
6.81273312777007e-05
4.83640847207421e-05
3.30935621343542e-05
3.71227485252966e-05
3.7190380011549e-05
4.02146032975443e-05
5.55487394640565e-05
9.01637578593144e-05
6.49083473655334e-05
7.82346866369401e-05
3.72454976600005e-05
6.0124316514332e-05
0.000104328482290837
7.24238940031182e-05
9.08002871951509e-05
0.000108696265404624
8.57398422905199e-05
4.79572438084674e-05
6.53826019866545e-05
0.00010800604538453
5.32778991589131e-05
6.78505745182147e-05
4.84779220183084e-05
4.83734333213014e-05
6.31028199187149e-05
4.54881829755871e-05
-5.78215263818524e-05
5.93992892086578e-05
-2.2240578381679e-05
-3.60280982816675e-05
-6.65424509981348e-06
5.94911528890877e-05
6.10350782391275e-05
5.68819955873906e-05
7.81238765557683e-05
2.69308750301902e-05
3.57806536606103e-05
4.08973326253196e-05
5.85413666090514e-05
7.41483368156814e-05
0.00011136757328892
6.31141270876014e-05
6.12239026586656e-05
0.000122589584976683
7.61798182957697e-05
0.000105334370121302
7.03710631791939e-05
7.22965238883811e-05
0.00010133038528808
8.81976803770573e-05
2.22560076683762e-05
7.38511958061844e-05
1.67585175380338e-05
9.15775004696938e-05
3.0215765551176e-05
0.00010644859134296
4.4942377273313e-05
4.43881897216068e-05
7.05997107295613e-05
6.72054980127353e-05
4.13065303023298e-05
0.000101559819824632
3.69618666684353e-05
5.29400875800089e-05
3.30801179047844e-05
3.60522185689703e-05
8.22705039486259e-05
1.95181702180424e-05
0.000160029724618542
3.60211524758347e-05
0.000107542981967908
1.61903733662786e-05
3.49023100286842e-05
0.000110945018963659
0.000127129789230257
-7.66556428110591e-06
5.82622120334401e-05
7.05081698367152e-05
0.000133428873609624
2.92773607306241e-05
5.58636056709929e-05
-3.66594466374438e-06
2.89864456128152e-05
4.89991941960253e-05
2.71133233777275e-05
6.9373909533174e-06
5.32887961051719e-05
6.93718740742803e-05
6.11396143062591e-05
4.76439163969342e-05
4.8103299312519e-05
1.98624606851465e-05
1.38264455133527e-05
4.44236264947713e-05
6.67004431570186e-05
3.91893274466551e-06
3.69793764780556e-05
4.80596710651648e-05
9.81380931521685e-05
8.53278445378679e-07
8.46793749402055e-05
3.33435963287773e-05
2.96785896305196e-05
4.01092852751984e-05
6.08391898729717e-05
6.28896201021961e-05
9.39375227209777e-05
4.16407563259627e-05
6.38507741385242e-05
0.000143408443508907
0.000102250272127019
9.8177883610937e-05
7.73103073026168e-05
8.29180784125598e-05
2.58591803408046e-05
1.13069390984448e-05
4.9957506796596e-05
-1.55482476656073e-06
6.6263582653374e-05
-2.03028419476235e-05
-2.09988647113851e-06
2.68936832675036e-05
6.41510303235605e-05
6.03278668099189e-05
7.54505027797838e-05
9.64178778476845e-05
3.0021215042218e-05
5.44406642989539e-05
0.000123423062262425
5.66920522707145e-05
1.1963590912023e-05
3.63678824134216e-05
9.46047054267117e-05
4.60046806888951e-05
5.5525833826923e-05
1.81104861860629e-05
-1.59693097069792e-05
9.20522768555522e-05
6.4336205761882e-05
1.7201898783486e-05
7.22767642863544e-05
6.34142571590987e-05
5.98145803401707e-05
9.09290719352327e-05
3.50894408151204e-05
3.89652328182658e-06
3.49184521779081e-05
6.65258324787653e-05
9.14093816295703e-05
4.3998233316144e-05
6.43143271347436e-05
9.14294497105789e-05
1.17661092100367e-05
0.000101793470659278
6.82847630141882e-06
5.48109910260203e-05
5.01751106641864e-05
0.000108793454855224
7.68618157416009e-05
8.71663401438167e-05
4.98911156513113e-05
6.68054813061674e-05
6.62631934254904e-05
6.79589435658878e-05
7.80844786943474e-05
7.71934974709856e-05
9.10674662739448e-05
0.000132735380898741
1.05342483443895e-05
4.73419590130814e-05
2.84325942585946e-05
1.08206227129392e-05
-1.38770953586829e-05
0.000138581221748726
4.14789428920796e-05
5.49015219307375e-05
5.14471905262547e-05
7.93224688767479e-05
5.23700764976394e-05
3.98752703939947e-05
3.84658422637853e-05
4.61312487612174e-05
5.67619462610396e-05
1.28052458665948e-05
8.11266867412489e-05
1.41076348837189e-05
8.24241120125187e-05
8.70730161677629e-05
4.69931313115674e-05
7.7808075978514e-05
8.82117214163414e-05
0.000119723650635006
8.22934256201806e-05
7.58107117017372e-05
3.87129030443193e-05
9.66997028700419e-06
2.85945819497266e-05
3.42986968363451e-05
-4.30180870510242e-05
3.15330629429388e-05
6.53296523621842e-05
7.75908058630927e-05
2.95815673559613e-05
5.05434190047117e-05
2.85819461539953e-05
-1.22320402815685e-05
7.90318227933542e-05
5.06751433247727e-05
5.72583952312789e-05
3.82766833066726e-05
7.05128342303202e-05
6.02532809199072e-05
1.37594672812855e-05
5.83864732098232e-05
6.5361110803434e-05
6.11464816513166e-05
8.7275651945913e-05
8.52001140591791e-05
5.79648302047319e-05
0.000108221724314094
6.09387849501543e-05
9.0233751294378e-05
6.16221778341817e-05
2.8212566033087e-05
6.21590768416321e-05
7.32669620694039e-05
2.50408539740769e-05
4.21575317154732e-05
4.41029776601621e-05
7.87329481343561e-05
0.000124012322646125
1.37115086839487e-05
5.11909586058947e-05
5.04127725091968e-05
4.87941699899949e-05
1.39314205170086e-05
-6.3069459267713e-06
1.13064680110998e-05
0.000119435373514827
4.61146604953712e-05
2.20041836318966e-05
-1.43998297487697e-05
0.000106170785540869
6.2208838060238e-05
2.91330349835643e-05
5.98383411404094e-05
3.15594914468723e-05
1.53784845394895e-07
4.7178082907539e-05
8.69187617451048e-05
6.77700538178857e-05
6.24540097192534e-05
0.000101970952055184
0.000100470990635635
4.19249769730338e-05
3.57796470610062e-05
0.0001009978928567
8.93947289370181e-05
5.15948439355062e-05
0.000112039434610783
4.81392626739764e-05
6.73507505532801e-05
8.57114459157899e-05
-1.32483382620743e-05
6.32705246778129e-05
9.39337278608104e-05
4.34633515656883e-05
7.52441094854804e-05
9.27167213083555e-05
4.06780424475235e-05
3.43229811672084e-05
0.000115009030264595
4.13396621856522e-05
4.46562866479381e-05
7.08748337844194e-05
5.37289949014391e-05
2.00405219542561e-05
6.18408119213099e-05
5.28186799599027e-05
5.32184098627085e-05
7.44291709926001e-05
7.95131023054082e-05
9.35217039621643e-05
6.45141453319498e-05
6.48080246387505e-05
5.18055284535053e-05
8.53012970831869e-05
5.4938156625483e-05
3.45561796412131e-05
1.92726450518075e-05
8.77237015412851e-05
-1.45563060543587e-06
3.87942583376745e-06
3.91259007190905e-05
7.86767491285967e-06
9.45321154664674e-05
0.000107903395868586
6.32701214756511e-05
2.65121630063602e-05
3.64161471383361e-05
9.53722239961732e-05
7.42294329821807e-05
7.59014050582276e-05
3.98936224552112e-05
0.000100574498045279
8.2771828476599e-05
4.25967110331656e-05
1.29549074664975e-05
0.000119649583564942
9.65397327889419e-05
5.2062186548119e-05
6.39687294191077e-05
1.22307358205452e-05
8.69472079445573e-05
7.71988887263247e-05
2.73394019586815e-05
5.76692196023055e-05
6.49366537742762e-05
-3.90907235951645e-05
7.45339373737534e-05
6.57223444195495e-05
6.54548877115286e-05
5.22283847935503e-05
5.82511175873616e-05
4.04022894868697e-05
8.70248710008619e-05
6.46864881103806e-05
2.73029174855335e-05
6.26829975202766e-05
5.78062226623368e-05
8.20766400077519e-05
4.81259156254074e-05
3.95018850568608e-05
6.86993623146046e-05
8.93269086012814e-05
5.14361711777694e-05
3.757720483119e-05
6.63669706116383e-05
8.83760850304112e-05
5.05829880371169e-05
3.16317512070993e-05
9.93568027807162e-05
3.39699441849252e-05
4.21062507673299e-05
7.12033304886752e-05
1.24989142539468e-05
5.85782507015446e-05
-4.09096438111453e-07
7.87219581469802e-05
5.11710540899897e-05
5.9312791292673e-05
7.26932404936639e-05
3.84041552995713e-05
0.000125048945948796
-3.71996170826937e-05
6.98688981523486e-05
8.50960475524239e-05
8.63400262905272e-05
6.5481007009652e-05
8.11050770034627e-05
4.81288428158586e-05
9.48842455495468e-05
3.39231173084402e-05
5.51992602691042e-05
0.000106164781952777
1.60851051343015e-05
9.99155210321787e-05
5.46853306933941e-05
7.09536339551762e-05
5.10971776241102e-05
0.000112450396275117
4.85626239456788e-05
8.83249040667847e-05
9.09688152986539e-05
4.5476621051173e-05
0.00010208465787006
6.36237808856041e-06
0.000120051660273737
4.36191852331835e-05
1.44657503416396e-05
8.19005756722899e-05
9.8554311727204e-05
3.33301003570274e-05
3.31871744991465e-05
6.27561132333463e-05
6.54505053534062e-05
8.869064553388e-05
6.53870822705478e-05
1.35516531395772e-05
6.76605174238058e-05
-3.98436970065539e-05
6.68605133571729e-06
9.20073768699701e-05
2.69437401126759e-05
5.10727231135203e-05
5.56452861700195e-05
5.60734536150992e-05
1.21626686146591e-05
6.94659681710516e-05
8.2940492031855e-05
6.24639809731537e-05
6.53835632327752e-05
0.000118621623711758
7.91380715103712e-05
4.40587740054536e-05
-1.44397487398393e-05
8.20450468065915e-05
2.19642795803627e-05
8.65649647646299e-05
-8.50289627324945e-06
-1.69315369400945e-06
5.52038965032477e-05
5.12762074288e-05
9.66601363443496e-05
4.54556798286112e-05
3.78096258770683e-05
1.5206054165163e-05
4.93276829374106e-05
6.35950213170417e-05
8.65266780888441e-05
8.11619712405558e-05
4.94069439277773e-05
3.51774675052886e-05
8.19781391952281e-05
0.000101303366981561
8.35378486354471e-05
9.50949014785585e-05
3.545401525523e-05
8.03615404494662e-05
9.38670839385372e-05
6.96457625400159e-05
0.000114651913957987
4.97466050150729e-05
9.55528632945164e-05
3.75468850513997e-05
0.000122139463510176
5.5598133151505e-05
4.50273220682824e-05
-8.47972945527149e-06
4.07097293595623e-05
0.000100300747814921
5.07134719168237e-05
0.000149513501926694
6.19670968487611e-05
8.4098916015061e-05
2.01926945371722e-05
3.24025182286199e-05
5.95671131731721e-05
7.01624022229971e-05
8.75967013439448e-05
3.65482157892988e-05
6.41824958796703e-05
9.64507051806904e-05
4.23297782591395e-05
2.81867773905341e-05
7.0946140204708e-05
5.43609218513999e-05
5.07833002992571e-05
0.000112150810483341
6.24707512126301e-05
3.15751985491676e-05
7.53477787656677e-05
0.000120792919822562
5.19025541535909e-05
7.63395550142042e-05
7.59209110671527e-05
0.000102238452513636
5.92869630014388e-05
6.32104536680096e-05
0.000111708367167645
2.44272753445263e-05
1.73584114422148e-05
2.79491830272629e-05
9.22381606985026e-06
6.63081276643354e-05
4.32983953492799e-05
5.45948784054892e-05
5.42578009547892e-05
5.36087906226806e-05
7.51629208652693e-05
5.85298980718144e-05
6.50565276891841e-05
0.000151033253156918
6.22742374331169e-05
9.10214392296867e-05
1.20773712402449e-05
9.3461447078948e-05
6.19983761852062e-05
5.00047901483427e-05
9.02093006879977e-05
2.7160895972092e-05
7.67330701116325e-05
7.68120976503248e-05
5.95158411770859e-05
4.83816501581594e-05
2.45335095094568e-05
2.67866181604304e-05
4.91553792992427e-05
0.000110473785636257
5.50090651107679e-05
2.76564945740008e-05
5.49244982448143e-05
8.28414767217e-05
9.36500392605229e-05
4.08694030853133e-05
4.67406783194409e-05
3.7947925466854e-05
7.71569181358241e-05
3.22365886647651e-05
6.03613690203314e-05
0.000111695089776742
6.69662867089412e-05
8.45877841615768e-05
6.19127174696107e-05
0.00013585929105069
5.71908858501463e-05
8.16133794563732e-05
0.000125118160241805
3.03546941016353e-05
7.00294805848967e-05
8.03767645287306e-06
0.000112066890198585
3.74594575780431e-05
5.43193803981477e-05
3.72704324697328e-05
2.22906090009908e-05
4.92074895675059e-05
5.82672840858271e-05
9.13671011904771e-05
-1.52762046263036e-05
5.60703903510855e-05
2.92073477892772e-05
3.04737588776328e-05
6.55566292718293e-06
-4.28094166882732e-05
2.24880433316588e-05
6.18908515968602e-05
5.02174459645125e-05
6.3891782965444e-05
8.27555420664198e-05
3.91527990247268e-05
-1.93819035263672e-07
6.16803996658564e-05
6.42865119532036e-05
6.76497246734204e-05
0.000120338270529415
4.53897548309644e-05
8.70694708280423e-05
0.00011927064678278
0.000102598593869794
3.71280809657183e-05
7.05285921214646e-05
6.41891788040055e-05
0.000104719136292152
7.4805112673734e-05
5.56521236853653e-05
5.37096349685063e-05
0.000129050123464206
7.84011419354437e-05
7.73602682400535e-05
-2.50517342453461e-05
6.57291143498262e-05
3.78650060166107e-05
0.000125274216098266
3.02451917255873e-05
6.85194632975885e-05
-2.5788551936921e-06
6.48904946708958e-05
4.35446781932511e-05
5.9764008345638e-05
-1.32140424546528e-07
4.93187898447761e-05
2.74369091267428e-05
6.88214043216588e-05
7.87498491820386e-05
2.15200877772912e-05
7.38932805065853e-05
9.1642235346237e-05
4.58729373323407e-05
7.10602749503773e-05
5.76138738106184e-05
2.46092850177611e-05
7.72392333477619e-05
4.2202679932576e-05
4.29047676540364e-06
6.87206632704004e-05
6.53126362572789e-05
1.327516308473e-05
6.20691153244398e-05
8.96603629389939e-05
2.98104940028261e-05
8.8812645415028e-05
6.79426326965551e-05
0.000112475149421015
0.000111147056966182
3.90203254127784e-05
4.41460702956862e-05
3.58535714150688e-05
9.72567906129708e-05
5.41207617901616e-05
3.71875352876583e-05
8.8908570071184e-05
0.00012063741029522
8.28161519697791e-05
5.8112747864466e-05
8.8978954402981e-05
9.75210617361844e-05
4.47261202515617e-05
6.724331429536e-05
8.56368243668312e-05
3.10559755863158e-05
2.98093539928642e-05
4.2296795696496e-05
4.85626905805941e-05
8.15308519167305e-05
-3.8445543029242e-05
2.9309408766922e-05
5.66772011607455e-05
1.30392760651441e-05
1.94343316675788e-05
3.00889978881301e-05
6.85493279375581e-05
2.89113642198178e-05
7.97142586248082e-05
2.76318618472376e-05
4.70683706154418e-05
4.36653219649927e-05
2.6318329919116e-05
0.000119250478234195
2.66452377288033e-05
7.38084578362598e-05
9.46378423254788e-05
7.74634381868869e-05
9.67369987857173e-05
3.02516800247937e-05
7.0271153512563e-05
8.0746393942361e-05
2.10899583039949e-05
8.22786002786574e-05
6.67871325678022e-05
5.30461538689322e-05
7.59074045550201e-05
5.11404282841963e-05
-1.61236989435551e-05
4.03057856339811e-05
0.000100879766233451
3.0189568142096e-05
4.18545072190548e-05
-3.37974251294859e-05
7.99303070674802e-05
3.16352672238905e-05
1.57076939691067e-05
-6.14840175362014e-06
-1.17620942829011e-05
4.25144398306181e-05
5.94913040472788e-05
6.32618374173757e-05
3.37082429376687e-05
9.32143092490893e-05
9.14499168893248e-05
6.55351006181636e-05
6.36042903608867e-05
3.68494511996054e-05
2.52488845739152e-05
9.06559658114e-05
4.58378942690776e-05
6.15387494255687e-05
-7.02760916194502e-06
6.26532092888786e-05
6.98847492930324e-05
9.76387443186602e-05
2.75464099218393e-05
9.42213297208744e-05
0.000130135053314925
0.000126341426880486
7.55805374740451e-05
2.43080811983086e-05
6.6715721199625e-05
6.99778162403703e-05
3.07618461896972e-05
8.37808807149232e-05
4.34783848280082e-05
8.12160459866471e-05
3.69314266491707e-05
0.000114299860188334
3.99234939362525e-05
6.31581940896762e-05
4.20222749676195e-05
9.69456493987161e-05
6.52309668713548e-05
9.05363886899671e-05
0.000106444113112679
2.05531456858143e-05
4.95535778277698e-05
8.18351271770219e-05
0.000130145418322159
1.739681472473e-05
0.000111174243051921
0.000166305431228246
3.32429375000875e-05
0.000118602028561906
3.405073172625e-05
5.57717012482222e-06
5.83640579419203e-05
8.52897998501752e-05
8.01910640078604e-05
0.000106013607349473
1.07702661738035e-05
1.47230889613127e-05
8.64748988975021e-05
9.4559945834068e-05
-1.06226857860412e-05
8.55736525156023e-05
9.11208541198243e-05
1.00144813890068e-05
3.44140647271402e-06
5.81458622650571e-05
9.53082304905062e-05
1.45732909251903e-06
2.01485971182158e-06
3.57054719329821e-05
3.02610879428582e-05
9.96080823807062e-05
6.22072797089474e-05
4.29888679659678e-05
8.76535897293755e-05
7.6918377483286e-05
5.72993387000543e-05
4.96676363304041e-05
5.0769360271392e-05
6.72138875323879e-05
8.70740799499902e-06
8.56223305225234e-05
4.62049680435554e-05
0.000109204772726684
4.40126198037702e-05
3.31684100866648e-05
2.45837671526744e-05
6.25087799127815e-05
5.15426719828909e-05
1.68737381612273e-05
2.59497762760885e-05
0.000100895711169335
5.5626389291385e-05
2.89547799823691e-05
2.70157650098763e-05
9.91075909594616e-05
3.96866650443204e-05
9.24077356649077e-05
5.2377878108899e-05
4.15347826183205e-05
9.52437805980959e-05
3.57664415633261e-05
4.96446156032297e-05
4.57146506897785e-05
1.63328434590808e-05
0.000112635252421906
6.95948785958022e-05
5.9680305925668e-05
8.32421766576159e-05
1.64269385590043e-05
9.11936659494801e-05
8.26846303410078e-06
9.23328882337159e-05
9.2343177636728e-05
5.76218752170464e-05
5.52973674436956e-05
7.78103327289601e-05
4.64334605380579e-05
2.20505688606123e-05
7.17377526595433e-05
9.38961512677464e-05
6.54839984947125e-06
3.01328673545305e-05
2.07180129717992e-05
8.48711484905412e-05
6.08079551187736e-05
6.35213434696231e-05
4.82841000632669e-05
4.90193099375628e-05
5.90728629461722e-05
6.7921037164158e-05
5.88167427048712e-05
8.77679085262496e-05
3.34474576286031e-05
7.31374406388085e-05
6.66957820306259e-05
6.7170476277986e-05
9.66091197327577e-05
2.580787790338e-05
6.11948223060716e-05
4.79131886197466e-05
0.000110123393031577
3.38301992651304e-05
6.44747525604433e-05
8.29526304168189e-05
8.10838422452264e-06
4.58487883191026e-05
4.882867233784e-05
-1.37510161719166e-05
0.000109085814070154
8.49316609637702e-05
4.90795892983824e-05
6.74334029760076e-05
5.43740306773554e-06
6.75454205030478e-05
1.75086581858442e-05
5.16905584312862e-05
6.12515523868708e-05
2.50804529877366e-05
4.18813715717183e-05
3.2408688684901e-05
6.74946967664531e-05
0.000103877154515711
0.000101134605516392
8.33074919964338e-05
5.99894388865588e-05
7.81879486156354e-05
9.42128318939074e-05
8.20637135643924e-05
6.23361197728196e-05
5.90852412570578e-05
6.07868976068951e-05
3.88801143491119e-05
5.04825294400137e-05
3.40179118110437e-05
4.83550689540629e-05
2.06224827380983e-05
0.000134236983777861
3.63896048526913e-05
8.17552546317008e-05
4.98139597248916e-05
3.512463678901e-05
-1.52190402909944e-05
8.45916851831859e-05
2.23395828176389e-05
8.10197246709248e-05
4.9355940439085e-05
7.09498051057392e-06
7.47002036129816e-05
4.6694897095949e-05
8.49319558384858e-05
9.71907855563623e-05
2.68669293514421e-05
8.82287016329679e-05
7.49392158719411e-05
2.19032704746547e-05
4.99006748661275e-05
4.18952005208508e-05
7.1487258651667e-05
4.24587818162061e-05
9.3613161211144e-05
7.31426234336628e-05
0.000115647385425705
5.66517251364348e-05
5.74633157169316e-05
0.000106095314136252
0.000124856138091169
7.21090672857577e-05
8.9830491901264e-05
5.3462470825836e-05
0.00010255218430242
7.55487925031849e-05
6.62770825368548e-05
3.6055484659722e-05
7.8222715818715e-05
5.18698144184717e-05
6.89162593494031e-05
1.071254466921e-05
5.51515310228124e-05
1.94054770906453e-05
4.32673627368719e-05
6.13133826735072e-05
2.57504474639462e-05
7.31297203955981e-05
4.53963450358068e-06
5.16445100080266e-05
2.22174982553612e-05
6.17885703592147e-06
7.94304953745943e-05
5.93577172085344e-05
6.53631598657126e-05
6.59601978698584e-05
7.13764103773903e-05
9.95317037457074e-05
3.97957694396616e-05
4.3538164148765e-05
2.58833334147109e-05
7.55056015860334e-05
9.00937513856868e-05
6.02310489650604e-06
5.33184762535924e-05
-3.38378047090969e-08
7.22013340508597e-05
3.78898193558056e-05
-2.58530688287709e-06
4.29616693966318e-05
5.39785803275345e-05
1.39513945299057e-05
6.41897408953037e-05
9.22132951547034e-05
5.84066213335536e-05
3.71106846167412e-07
6.04038750251719e-05
5.68575405672654e-05
-2.34726741488594e-05
7.86176302721418e-05
4.50727263226486e-05
8.9359545920693e-05
5.38042573114981e-06
8.08192810306516e-05
8.49921599212358e-05
6.54377193140228e-05
3.53183595719083e-05
5.09372223181469e-05
7.72390522612415e-05
6.55952088697159e-05
4.33550323414651e-05
6.35459653604597e-05
8.68305383040393e-05
8.65180607388054e-05
8.53884603341279e-05
3.53936055681949e-05
2.13745085411776e-05
-2.20845791260205e-05
6.34378709769419e-05
6.93235701543535e-05
3.77790578418592e-05
4.65908009348398e-05
9.32905820024763e-05
7.94204388954264e-05
-4.70581887201093e-05
6.12080881267719e-05
0.000117785425250477
5.89506473278595e-05
3.35633787382202e-05
4.64429626514217e-05
9.82884396300098e-05
8.5888720102106e-05
0.000101579194597496
6.63322560957778e-05
5.61998886700076e-05
2.93075395713003e-05
4.79503176068101e-06
7.64249338028782e-05
0.000151832848745489
0.000109675428003843
0.000126046931672838
7.71365678163809e-05
9.37025038475172e-05
5.40413626339627e-05
6.39935510033408e-05
3.53994344362189e-05
9.09961607929855e-05
0.000129806333018461
6.69896291076282e-05
4.02693400705731e-05
7.08009874916466e-05
5.42001965041372e-05
0.000112176662458491
6.30098366267647e-05
0.000122634685824374
3.18681015017549e-05
9.74741523778484e-05
6.97629159718769e-05
5.83163071033759e-05
6.84478801178277e-05
9.29138608619409e-05
5.64537865452734e-05
8.1290663438368e-05
0.000116008623362915
4.08974615414943e-05
6.67266354651995e-05
2.84633479749611e-05
-8.65933153475155e-06
3.66457146972684e-05
4.13403864111506e-05
8.4254946361076e-05
4.60022950780887e-05
3.28040248070691e-05
1.78823653959611e-05
-1.57380924004435e-08
7.03889605480761e-05
5.96949685026374e-05
8.15907367810662e-05
7.80074374496868e-05
6.481849785516e-05
2.3827225573317e-05
3.98970502056511e-05
2.23641146992509e-05
7.762210460865e-05
4.02083543958736e-05
5.69873178727293e-05
1.57068225677676e-07
0.000101684775317288
4.77580394551583e-05
7.56943883518033e-05
7.6756869047797e-05
7.09367533912778e-05
6.34696223427788e-05
0.000110100023141172
7.93151243742698e-05
9.18353808351896e-05
1.2353303597758e-05
6.30729984930267e-05
2.30334994425747e-05
3.65281374145979e-05
2.87558421275992e-05
-5.85138743628767e-06
1.5258534036637e-05
3.05929549489612e-05
0.000108850903744804
6.46128162964912e-05
9.03624469376301e-05
1.81224087869719e-05
9.09339558472751e-05
4.48520223539954e-05
2.81997124022285e-05
3.68855921428688e-05
8.4077274370499e-05
5.65587806609794e-05
6.56146384614774e-05
6.27621099072864e-05
1.91766541935592e-05
5.62293065111701e-05
-2.28476285663943e-05
6.08000098946144e-05
3.9258449403923e-05
7.47393580842918e-05
0.000105761795248716
5.63044146284513e-05
4.41889735106208e-05
0.000107767163121419
6.96861461765734e-05
7.1825156922134e-05
5.12126057440347e-05
0.00012467531614947
0.000108699813669779
9.15690473216879e-05
9.86859848539473e-05
2.40355336593032e-05
4.56841398534275e-05
8.43066376817733e-05
6.04936898356229e-05
-3.14480185816625e-05
5.64910140652519e-05
4.58619367081448e-05
3.43962452620505e-05
5.05153994029873e-05
7.27959515223434e-05
8.54595702205838e-05
-1.14897103972588e-05
6.2715682949981e-05
2.12374528925245e-05
6.78503949163516e-05
4.8107062276689e-05
5.17585409753638e-05
6.6443833457021e-05
6.7449800911546e-05
9.91113240975303e-05
0.000129639454922931
6.1556044066055e-05
4.82157876820786e-05
4.75331890765843e-05
4.9395963633716e-05
2.88847365203219e-05
4.17233107102135e-05
5.379747056061e-05
6.15565812607942e-06
5.99873605761005e-05
-3.09964058235288e-05
5.3406962572086e-05
4.07752445708504e-05
3.02832747644445e-05
7.41219402795492e-05
3.23762787562516e-05
2.61308958544237e-05
6.48907755595236e-05
2.90609993014151e-05
-6.13438055018834e-06
7.0159102243874e-05
9.88581281142884e-05
1.10669969371236e-05
0.000121420197260557
6.60652607320908e-05
5.1294412780286e-05
6.87564570261187e-05
3.25756592522016e-05
5.91096750689473e-05
9.50481571528481e-05
-9.92013963164829e-06
5.81462447972477e-05
8.65548695474037e-05
8.24238177714205e-06
3.19449868598594e-05
6.90771423686058e-05
4.42491162013305e-05
7.95498595733551e-05
7.69572092310615e-05
7.90176910149227e-05
7.75136989008765e-05
6.85399043786061e-05
6.90552389400154e-05
9.90980978402843e-05
4.60199064748555e-05
5.93702876964223e-05
4.00225436087193e-05
5.55762519735308e-05
5.94533156756836e-05
5.3019480733103e-05
8.95542777071699e-05
7.13208735614556e-05
-3.71756290856857e-06
6.09763225454106e-05
7.86672716362637e-06
3.42264536642196e-05
-2.77280055033032e-05
8.71988438780731e-06
9.12037729041433e-05
7.49891401784974e-05
0.000139858212504292
0.000105407090881967
4.47127564398692e-05
2.86117428816705e-05
4.26386022847721e-05
4.73614129773436e-05
8.40446444932336e-05
7.75977345273035e-05
0.000154123641168091
9.97613008775899e-05
7.47755511932306e-05
0.000130795749928418
3.84657214969521e-05
3.79063632381034e-05
5.52834371494967e-05
2.36072670177032e-05
7.05102403079042e-05
0.000161347297869022
0.000102752627885616
6.08552495832151e-05
7.79604125197635e-06
5.61091192669394e-05
6.46948192456476e-05
0.000137385531903336
8.73131880862518e-05
2.46496822486963e-05
8.17365985382346e-05
7.73875449738081e-05
7.79321236822184e-05
1.13408310534953e-05
3.81530377955545e-05
6.45780756561076e-05
5.36224583699145e-05
4.24849061341488e-05
4.08869734232135e-05
4.38648567746441e-06
8.1919754179316e-05
8.69941375849123e-05
0.000102466214718182
5.56335334265716e-05
7.16729328537427e-05
7.50463111538146e-05
2.55104681507852e-05
4.45266786476667e-05
3.98968226763349e-05
3.7953299518546e-05
5.68998536348192e-05
5.50050808497092e-05
0.000122345164230448
7.40548768420939e-05
2.94910808097823e-05
9.30748646977239e-05
5.75246096730377e-05
6.38356582563565e-05
7.44116098065353e-05
5.7830943361472e-05
0.000104461246084039
5.77654016112422e-05
5.21176178147226e-05
5.72786733834958e-05
3.38928803034232e-05
5.27340164742973e-05
6.86428330766557e-05
1.81906706229179e-05
0.000126945936198785
8.33564432269672e-05
4.32511818961332e-05
-4.19852732255249e-05
2.87575883128799e-05
1.55758052699191e-05
9.48787273918826e-05
7.14216101578703e-05
1.95336892857857e-05
1.63428017204164e-05
6.6766390688223e-05
-5.67870344785311e-06
2.83341279421203e-05
5.45236447091228e-06
8.29672298210704e-05
7.2541505956091e-05
0.000113761184089312
8.69729004576614e-05
5.42930354469404e-05
8.41184006632886e-05
4.56992575609581e-05
9.38509619603433e-05
2.37912752064314e-05
1.90436865173177e-05
6.54908258746113e-05
7.58385669610256e-05
0.000116145561673001
6.53818222215489e-05
6.41601963341422e-05
1.53967163314068e-05
6.31618456087322e-05
4.57052841988212e-05
2.85829325060848e-05
1.5319436542736e-05
0.000111679097460122
0.000116714549628744
8.43497171804417e-05
4.13785916512641e-05
0.000118940186250083
4.2719646525854e-05
5.85181662809673e-05
8.07530113073489e-05
7.72013974570528e-05
4.32070280696633e-05
7.09307056634038e-06
7.27307976283004e-05
0.000114860962921301
2.37708766104413e-05
3.18764112597643e-05
2.69964298330418e-05
8.32413858681766e-05
0.000108907185492717
2.46111652264085e-05
4.83610882427657e-05
3.16670925968593e-05
4.79405776707567e-05
4.97368201655839e-05
8.68659602898384e-05
0.000101068734043423
5.51394041884955e-05
6.36011656851077e-05
3.73751281770307e-05
9.57006413762082e-05
7.46796321616883e-05
3.72531504488455e-05
3.64243736469713e-05
9.97468338504963e-05
5.23852681629686e-05
1.02756192085036e-05
1.94801509960701e-05
6.34627005482202e-05
4.91007712105885e-05
7.47319405888728e-05
6.38699742517637e-05
6.50058518685478e-05
7.84964762353153e-05
8.79538622564858e-05
4.68422201544335e-05
7.55141938994822e-05
5.72098556903113e-05
0.000102168839486159
1.05658866356315e-05
3.93037199445513e-05
1.42891770334335e-05
6.13684737141187e-05
6.70567058738083e-05
-1.33204519253197e-06
7.68517185409317e-05
5.44564650855741e-05
8.11999767276342e-05
5.57957154248072e-05
0.000121341779409984
6.7167126568963e-05
7.05317304097479e-05
0.000116892956353686
5.2108836897224e-05
5.11164873614177e-05
5.75146378130556e-05
-1.58363175444912e-05
4.4757435252119e-05
7.60019588043518e-05
0.00010206252759097
1.82757014428977e-05
7.22751865057929e-07
4.15186398684555e-05
7.08106060696933e-05
3.0812372533973e-05
5.20671096553594e-05
3.3289164096352e-05
4.08575230317164e-05
5.66740524732351e-05
-1.63610969092676e-05
2.0452747965099e-05
2.54564691818546e-05
5.54995370874993e-05
1.34307497566371e-05
5.69791745294952e-05
4.26170324220285e-05
0.00010254089669363
4.41546826473171e-05
2.40320926913856e-05
9.8854975597825e-05
4.2700351846705e-05
4.39727206610638e-05
3.03603029062713e-05
9.21021669321036e-05
3.34363791355197e-05
8.2615021788986e-05
4.65123319352897e-05
5.78882711588467e-05
2.07551890968432e-05
0.000115856705394054
6.18206279754125e-05
6.37277466046679e-05
4.25847555259603e-05
0.000136624558509009
9.93703702054557e-05
0.000102470203438942
8.83963794761849e-05
7.77141551870223e-05
5.96265519824532e-05
8.62194903525793e-05
2.19715960695011e-05
9.19126349669317e-05
2.18983339700248e-05
1.70300058623476e-05
5.90268768804194e-05
2.84929939126014e-05
1.49896823103084e-05
6.86210886953102e-05
4.53632330301322e-05
-2.35983758072382e-05
0.000109690514780615
3.50271968876904e-05
4.77429117416381e-05
8.34806844326964e-05
3.43578881488459e-05
7.41933479872686e-05
6.39383050823255e-05
3.42970909856119e-05
9.45831041870169e-05
2.87793865470372e-05
7.22362718130018e-05
9.9879247831691e-05
3.25183482847357e-05
7.24170129921233e-05
0.0001243690587193
3.76126250683423e-05
4.42366511310621e-05
7.43322939913668e-05
4.51124890730154e-05
8.62276771998192e-05
3.11431689587371e-05
5.98989085288219e-05
6.17721991289796e-05
4.50758521725447e-05
0.00010762407978945
0.000111969689470101
0.000117430941099232
0.000105454473148642
5.60323077901006e-05
5.33662847265793e-05
4.29225001384854e-05
9.75518957160962e-05
8.7152603350483e-05
1.41744922891626e-05
2.36421403008933e-05
9.60798716547111e-05
-8.438894556756e-06
8.55429632775237e-05
4.72112394412037e-05
7.09443399123768e-05
0.000136272685508326
1.56259513418077e-05
-5.79065424678849e-06
2.30355677325568e-05
-2.06146518991729e-05
9.41751123285823e-05
9.50517962579147e-05
2.73371903658418e-05
8.12461233994299e-05
6.86071688874085e-05
2.60971382726009e-06
1.69357897732532e-05
1.78172975716042e-06
6.26595396727232e-05
7.52221730817593e-05
4.15543479060382e-05
7.88597297859542e-05
7.59966038967636e-05
7.81281250133998e-05
9.68981016717825e-05
0.000115191557230728
6.17448277506326e-05
6.57321152267315e-05
5.96709545745443e-05
6.68669083362358e-05
2.46901315889564e-05
4.28792682843636e-05
9.87642995203379e-05
3.19586201178886e-05
2.81970465282805e-05
2.48239793541268e-05
6.82834724965744e-05
9.64966725512599e-05
4.59651206043176e-05
2.14025948712264e-05
5.00693024128917e-05
8.64133535186902e-05
7.21935471713223e-05
5.31106400373323e-05
0.000124019298721278
6.44001470559469e-05
1.04570165512469e-05
6.34726235565368e-05
1.90526955101426e-05
6.57400612958552e-05
5.28105757827258e-05
8.55871618557973e-05
5.55005779940321e-05
5.33286106542165e-05
7.72244606836983e-05
3.1134028432171e-05
7.44933556359399e-05
7.86455504625102e-05
0.000113913942779263
2.96611312505657e-05
0.000133800220689611
5.96132934533217e-05
7.79954143465996e-05
1.59632090598677e-06
4.36475100493789e-05
2.09604629923808e-05
2.83131903844154e-05
6.02693985505464e-05
4.71374393860922e-05
1.02340974231579e-05
8.55705041179742e-05
-3.9140397286858e-05
8.23854620003516e-05
5.83908272882369e-05
5.93124977993966e-05
5.16257772304972e-05
-1.41049600853444e-05
6.27991240611288e-05
4.01910642931661e-05
8.14033319319661e-05
6.63449956922656e-05
1.8419180633798e-05
7.49776926941203e-05
1.26641898864103e-05
0.000109914690604445
6.98112494646076e-05
0.000138389392257144
0.000105577135187084
9.08694381349609e-05
6.1015686833315e-05
6.80639571781412e-05
0.000121894412420623
7.75843471647835e-05
4.360396110141e-05
4.92883300771227e-05
8.4760068446099e-05
7.21673362920642e-05
0.000102243087042478
4.28154052292157e-05
0.000129134383398882
9.82564572692632e-05
4.71691779949286e-07
3.90254663292061e-05
3.77704775783414e-05
5.07635694804799e-05
7.57269220889548e-05
1.34068334639752e-05
2.70979116083454e-05
8.55267436863972e-05
2.83184209290313e-05
7.51799091314395e-05
6.46201029764103e-05
0.000129078184117651
2.84652744402612e-05
5.48348280198175e-05
7.56425128564279e-05
3.70935371131957e-05
1.83256908620032e-05
-3.27660825489778e-06
1.85420593627078e-05
7.19879621505956e-05
9.45679601505885e-05
3.39379919875046e-05
6.98071371690177e-05
6.70567416411439e-05
6.63087717812878e-05
3.70181037167601e-05
7.22009764079383e-05
0.000102326240328559
8.8444158421185e-05
3.98699735145344e-05
9.17469064598159e-05
2.41507986346509e-05
7.61877304201893e-05
6.95164899409783e-05
6.04332461735261e-05
0.000118638604298851
8.4838036475588e-05
9.84049941857624e-05
8.09461618575478e-05
6.82394228686781e-05
5.3902482959727e-05
6.24125553594594e-05
9.17715029486547e-05
2.37957356261063e-05
7.69193049455744e-05
3.83393751637186e-05
9.00072432643808e-05
1.16890438555865e-05
0.000120413502445745
2.28200330121357e-05
-3.45151118582803e-05
2.45278629463397e-05
4.86237801395146e-05
-8.58949087613883e-06
0.00012532371936196
-5.8124919235613e-06
2.95729736481756e-05
6.72192430385776e-05
3.96731259359625e-05
3.39599363030481e-05
7.77809324509566e-05
-1.27507830436666e-05
3.61353571458863e-05
0.000120062831344997
2.63980449763907e-05
-2.49547672399642e-05
6.14197829642481e-05
3.53802856139314e-05
2.68723744239623e-05
7.53170582937154e-05
6.82691420853452e-05
5.48328558517682e-05
8.75909513098577e-05
4.77536480816332e-05
4.8686315303146e-05
7.44591516769788e-05
8.95917225503935e-05
5.12924467483949e-05
2.94329680047836e-05
9.2317161798206e-05
7.5341399940009e-05
6.48819753238169e-05
7.83082087450167e-05
6.93538065008375e-05
3.53025500498751e-05
1.7809355564034e-05
5.53131288918983e-05
-1.41748072781792e-05
2.91765035796839e-05
4.42693508394546e-05
6.25562495578958e-05
7.21816700716855e-05
7.66974750853314e-05
9.72923534217164e-06
7.71487385642129e-05
2.57789881945494e-05
4.55190941868857e-05
5.86708710171463e-05
8.64230218680229e-05
-8.24620216677222e-06
0.000106662188911492
7.94707609119654e-05
8.27785934612597e-05
7.88055161993085e-05
4.84068700348868e-05
7.28039363740695e-05
1.29231603325256e-05
0.000101510797681792
4.15937241502688e-05
9.32213986280523e-05
3.31001761754243e-05
6.12298931880756e-05
4.79495995646538e-05
0.000109211990334012
4.95155950324313e-05
3.97789561137814e-05
0.000140463714875908
-3.23380976749473e-05
5.26263878622249e-05
7.30065706019243e-05
3.4825652127638e-05
5.88717108124284e-05
8.46789215926365e-05
3.79646466664106e-05
1.30308922000185e-05
6.76919961187886e-05
7.62318679081232e-06
2.31891707777592e-05
7.63536184764984e-06
3.71585669312333e-05
0.000102319198771713
5.67925086854394e-05
8.37933114178898e-05
6.23546303213108e-05
3.20893699915775e-05
1.76738945630448e-05
4.07523888220926e-05
9.96561196505035e-05
3.33961063993589e-05
2.70093465420987e-05
8.66231488899889e-05
2.75827233633674e-05
5.77614262136874e-05
5.17957232195915e-05
2.33859450739695e-05
7.00724550467863e-05
0.000138347605941475
0.000117483908967671
0.000123408842079513
-3.38989382237499e-05
0.000142857480195913
2.75729164510421e-05
7.08543307516949e-05
6.31274400248793e-05
3.54560392784808e-05
-1.89125453638891e-05
6.65014773231422e-05
2.53683735107857e-05
1.42173995087216e-05
-8.3572803759996e-06
0.000152986927672954
4.15283231717042e-05
4.32194378257039e-05
7.01893732290273e-05
-9.05932638939444e-07
-2.241446967034e-05
7.36424009006554e-05
2.97520434188916e-05
7.20606106289233e-05
3.62858208079412e-05
1.11232453682391e-05
5.29128141860382e-05
0.000123430355703255
4.1104297515002e-05
0.000102527719071839
4.22273507928119e-05
2.09099647773605e-05
5.97701816063399e-05
6.22305952041384e-05
1.76911850905645e-05
4.58270710382522e-05
8.21427338200712e-05
5.65387281230014e-05
2.06457051677124e-05
7.11452416763745e-05
2.01739671102313e-05
5.01193968525083e-05
1.35437063329429e-05
3.04187909735778e-05
2.67848607865453e-05
3.31444136854451e-05
1.1475905732899e-06
3.41473218472279e-05
6.76315465252309e-05
0.000122162832343216
8.68517293081165e-05
7.39123566653776e-05
8.15880063553644e-06
5.34695344072416e-05
0.000142554361012133
0.000101281916155996
6.75032560832336e-05
9.18506303602697e-05
-1.21152826297421e-05
8.21407065271935e-05
8.1871938940302e-05
9.62352836171404e-05
5.45343055565111e-05
4.80703923270568e-05
9.56275333280827e-05
6.50701059196793e-05
5.86402840855664e-05
8.44844411082987e-05
5.40017085799073e-05
4.49347338605091e-05
0.00013531549191841
8.06862738482879e-05
8.13404336667651e-05
4.2193048145186e-05
5.33800793361976e-05
-6.12232572530778e-06
2.49824750342674e-05
4.56843649245085e-05
3.41238192661907e-05
2.3222909104307e-05
4.96743245857952e-05
4.36048424738597e-05
8.60124866203039e-05
4.51563894297766e-05
1.37378609799092e-05
8.95756169540899e-05
0.000100246335551678
3.17503533304248e-05
6.36721218806964e-05
6.78745200118901e-05
7.91040981979955e-05
0.00010767282882224
3.78398111620453e-05
1.63014484190069e-05
7.28579533280103e-05
-3.63280800750854e-05
3.01652424438372e-05
6.05642314917937e-05
1.22643428618845e-05
5.25484331891323e-05
1.05015907158916e-05
0.000113030328874083
6.91061306310556e-06
4.25490147689755e-06
9.70701737580254e-05
4.95517765304286e-05
6.43556544672088e-05
5.25067683923838e-05
-2.37954181088157e-05
2.32994256710941e-05
4.75324055932659e-05
7.39069883653612e-05
5.83208585721279e-05
1.37806081387374e-05
5.68512517238861e-05
8.46687257163978e-05
2.70862036776546e-05
3.52797453459548e-05
0.00010033220400327
8.68440774492791e-05
6.39895529702375e-05
0.000106766481916846
6.86506270365638e-05
0.00012556237025743
2.69171639297511e-05
4.31026453995221e-05
6.09068655823489e-05
4.20986470553709e-05
7.52747907563179e-05
3.06626325788385e-05
1.91322757276017e-05
6.46407897654036e-05
2.1906498039144e-05
7.86070878294892e-05
8.65164827591161e-05
7.92854457028441e-05
4.98029419394466e-05
4.82365528199253e-06
5.10740069587181e-05
7.44888014063185e-05
2.1585560067574e-05
1.72282167646545e-05
4.66869451893935e-05
2.09985518323042e-05
3.16641045075456e-05
5.85964235752436e-05
7.02181621372549e-05
1.04446715197621e-05
2.50290086014302e-05
4.65262472311387e-05
-8.56373280283836e-06
4.36085942464667e-05
8.71663901797063e-05
8.43964982813169e-05
9.40304133211755e-05
2.60135383301873e-05
3.5214116253351e-05
4.63564524417865e-05
5.84117181763993e-05
5.5634610876122e-05
7.06148189550513e-05
4.20497850220736e-05
7.28347509031247e-05
5.54549176483341e-05
9.01655602073332e-05
6.94826032154339e-06
0.000110622697770553
7.43163956577411e-05
8.31721753361561e-05
3.28820969452411e-05
8.21123414801894e-05
2.62653212360125e-05
3.54213094875797e-05
6.65178643345854e-05
5.72830848880114e-05
8.67790482560371e-05
-9.78997621494959e-07
8.95670866822518e-05
7.36364250618041e-05
2.75209090934375e-05
5.3120834426179e-05
5.71932405666783e-05
9.11511403204984e-05
4.06992500900858e-06
9.35467690089763e-05
7.49307132068759e-05
0.000100644994033102
5.64433181628201e-05
7.16889211993264e-05
8.95727771639423e-05
6.78865466053162e-05
3.611851488286e-05
7.0035606852641e-05
7.62879407693172e-05
-6.88257624537361e-06
8.90728902317834e-05
3.90992180227773e-05
4.88865555470953e-05
8.25193778533321e-05
5.67844180013822e-05
5.92358047446354e-05
-1.61019362236146e-05
-9.85328235187734e-06
2.41917488950601e-05
9.30196659576129e-06
8.76722580217087e-05
6.05715439731e-05
2.76373751820177e-05
0.000104795684413057
7.14484323966405e-05
9.94630694085151e-05
7.21198855699825e-05
5.50190058517277e-05
6.81751308889499e-05
2.57008158656781e-05
4.21371716091694e-05
-1.36125313835889e-05
4.88539980524041e-05
9.98658911098691e-05
6.45465132598441e-05
0.000130177332816692
5.35363132902707e-05
0.000116614683403734
8.60068384848771e-05
1.53798798874195e-05
3.14555939080207e-05
0.000105007272468478
6.64293279468179e-05
1.88900650397209e-05
0.00010748644835141
7.72870963612353e-05
3.72895538249559e-05
7.34850246427697e-06
9.25699266449389e-05
4.63830532244827e-05
7.5466862026252e-05
8.9446493492988e-05
-2.27019415371219e-06
6.55243066949408e-05
4.86099955691575e-05
6.63290627090016e-05
8.91732568812679e-05
6.14517115380768e-05
5.07270463099422e-05
5.57964896091404e-05
9.0136669364055e-05
0.000103622563878157
7.38213907219657e-05
8.04816252542907e-05
7.77435472184706e-05
5.28945698530101e-05
5.09039945729514e-05
9.39577257718062e-05
3.85073935974177e-05
2.52912345810212e-05
0.000103693504390564
0.000108626091202987
6.95455437817521e-05
4.90369846133741e-05
4.8947023772949e-05
8.7179122695095e-05
6.026895791681e-05
0.000100688949188062
6.10581797497984e-05
1.87164691433237e-05
4.38738528738657e-05
4.03673690861893e-05
1.75849971663925e-05
2.42513792580724e-05
5.23677725034112e-05
6.51481834267151e-05
4.89549211480999e-05
4.96520408951335e-05
6.59814762892009e-05
6.74981527658018e-05
9.83259821826264e-05
8.46272626877984e-05
3.57399099542564e-05
0.000145171870296913
6.61872537026148e-05
9.7544250576182e-05
0.000124458736308264
7.70064163392471e-05
4.71519811426492e-05
0.000104323795822467
7.80045999193798e-05
7.43552537834981e-05
2.74130440488333e-05
2.88661557233978e-05
2.32585710638389e-05
3.40571783227357e-05
4.75021828682056e-05
5.20133715739522e-05
9.88825858478704e-05
0.000108800757500962
8.09750983548689e-05
1.09281250951086e-05
2.45995099654589e-05
5.62555723237303e-05
4.84891455363613e-05
1.27814251559057e-05
8.91322175136236e-05
1.79626775057328e-05
4.45122648495023e-05
3.4321933630153e-05
2.88661104077952e-05
4.95261352902188e-05
5.92079398676953e-05
3.84979089226741e-05
0.000139377631042376
1.88692843935016e-05
8.89198132648783e-05
4.90535465097308e-05
8.14098242737416e-05
5.49766924055431e-05
5.08585049570656e-05
5.81883986141303e-05
3.56855090469941e-05
7.90926889282047e-05
2.21774240701554e-05
6.32295785171392e-05
0.000119944496842186
0.000113735007100324
6.54972678131959e-05
3.38374807840392e-05
7.29055401720293e-05
6.10371304208009e-05
9.89905777593164e-05
-2.36494915642655e-05
4.86381805817034e-05
7.22404654880524e-05
7.1434154670751e-05
3.62218822509538e-05
2.05535940840278e-05
3.89034885221182e-05
3.58131656960191e-05
7.29704946510776e-05
9.89640594999524e-05
8.58087779638696e-05
0.000121639041168335
-2.96735859537143e-05
0.000103328896061884
-2.3859050725263e-06
8.65866042265205e-05
4.31801921993741e-05
0.00011204768360021
-2.51473371344886e-05
7.14894642036577e-05
3.21344913647851e-05
3.08016761827809e-05
7.27958285241784e-05
9.56366475069365e-05
4.59813097415743e-05
1.4643219811616e-05
6.86011519820002e-05
1.90467922896681e-05
7.232859226202e-05
0.000136669127219157
-2.96340739074687e-06
1.66309834172246e-05
9.9776627385858e-05
0.000130227418085441
9.33304298816592e-05
0.000125507988222169
6.15063791027134e-05
5.91246867074912e-05
0.00010242050090102
4.10456384787795e-05
7.76093403790447e-05
6.63433870726189e-05
7.13511252751509e-05
8.16511450607314e-06
4.59031175010454e-05
5.16144883648163e-05
5.67493230463536e-05
9.7384942156434e-05
8.91732060779101e-05
0.000115733965046208
3.21785824559528e-05
5.78500848301032e-05
4.12081538341175e-05
5.070504078573e-05
5.44922417792027e-05
2.07652035473222e-05
8.5522006956959e-06
4.7158177806746e-05
6.9632023778368e-05
1.22072873251306e-05
5.30123602307419e-05
3.40654411614064e-05
5.48173092703709e-05
0.000113200702849048
4.57207593360297e-05
2.66611108294024e-05
0.000102908355805078
4.96172814170555e-05
7.0149108740696e-05
9.93409603779176e-05
3.5639345812403e-05
5.02351255135967e-05
0.000105986954778497
5.49496707319716e-05
6.85202417007413e-05
4.34235556932688e-05
2.91701331010044e-05
8.98233710404901e-05
3.5444084545872e-05
7.05597770251562e-05
4.5304603192318e-05
2.7775025724415e-05
4.86058888276136e-05
5.52529293170979e-05
1.66961469555331e-05
9.70811360667392e-05
5.50386282416813e-05
6.90856932178964e-05
3.1709012747186e-05
2.75680971608492e-05
2.44719360070555e-05
5.66539435936461e-05
1.27039721226842e-05
8.63612435274761e-05
-2.47266708022782e-06
6.39060907920924e-05
0.00010358076427091
8.90839415879745e-05
7.86059862135206e-05
5.72067639333262e-05
4.25337144858598e-05
4.9606574619212e-05
7.2436811326986e-05
0.000118883827307186
4.67458258208901e-05
2.75106555352399e-05
4.09296899902708e-05
2.04141960871908e-05
2.29883182554757e-05
7.79822866693154e-05
8.49091800257833e-05
7.78893833672789e-05
5.42138377128571e-05
6.8077448049177e-05
9.68685716445745e-05
2.03228844231443e-05
6.37283730851979e-05
6.2129722837856e-05
8.25142385414066e-05
9.79304165008604e-06
4.16462812340617e-05
-1.90592702445455e-06
3.56322015121539e-05
6.23899237522917e-05
7.96441828490094e-05
7.61974548223978e-06
4.76761126780244e-05
3.1612287130915e-05
7.42087498245392e-05
6.61959927614467e-05
0.000105303992953443
7.88644947377612e-05
0.000116242334428522
8.33742251210931e-05
6.23727679977096e-05
1.75586583158518e-05
6.5576651089819e-05
9.63168143574637e-06
7.31494492820355e-05
2.46926303933898e-05
1.05706914124239e-05
3.17653141329464e-05
5.14996281720732e-05
1.55566603294942e-05
2.52755522080831e-05
5.73393507938443e-05
4.50782650799076e-05
7.67508182267279e-05
5.63214494428436e-05
8.89865146417787e-05
6.15419178901725e-05
5.18955721473602e-05
2.19868570052903e-05
4.88064897506157e-05
2.17131430336332e-05
5.58375327253388e-05
4.80097890679311e-05
0.000147245858748341
-1.88267427376709e-05
2.99179523939413e-05
4.9907692268871e-05
2.1727155696603e-05
6.62802566676325e-05
9.68145506550603e-05
3.60820920706844e-05
2.23504511589963e-05
7.68662960541058e-05
4.10865539904443e-05
3.60269519312687e-05
6.38768575648563e-05
5.01520878559441e-05
2.47167627479669e-05
8.80087964742292e-05
-3.39663984740105e-05
3.87639607006048e-05
-1.4224150131098e-05
3.71437635878377e-05
7.65293439567837e-05
4.13371396025416e-05
1.54822586001111e-05
8.78897739212622e-05
5.92828720059246e-05
4.77676695677613e-05
-1.27631357318608e-05
2.72573414316564e-05
2.49466592845971e-05
0.000118503501750565
8.28884316444395e-05
7.23374112892003e-05
9.40652687298706e-05
5.38334838877069e-05
1.52835091539434e-05
1.39392116863086e-05
5.69335621984531e-05
0.000123338236389692
2.3394073867587e-05
2.74483188864533e-05
2.30375050634908e-05
8.02470721357236e-05
3.79505814433265e-05
8.13669160548084e-05
-4.2886350261819e-05
4.39764779546996e-05
7.53835626980997e-05
7.03293289782398e-05
7.41313857609781e-05
-1.86894934048026e-05
4.0587537043188e-05
5.45629174809941e-05
1.938446741039e-05
5.33643864889823e-05
5.34810084793509e-05
7.79023561828613e-05
4.9448702154054e-05
6.53264024347339e-05
0.000116619765950959
6.62033007273865e-05
6.93536532396421e-05
4.4688296523811e-05
3.65850053155982e-05
5.0701543558036e-05
5.40595887711447e-05
3.97024717409708e-06
6.48213903136827e-05
-2.76630052214439e-05
8.85070326169242e-06
0.000116959352237188
4.54712701024308e-05
4.28959097625558e-05
-2.79877896833173e-05
7.66810150621027e-05
1.02968266071268e-05
0.000107046741460131
9.99931009396197e-05
0.000138853612487926
0.000126920851802383
0.000101706759349523
8.76837519301858e-05
5.45086572972494e-05
9.88920861965389e-05
6.49380185156127e-05
4.52003618571095e-05
0.000107100445379391
0.000100887358285178
6.44896781924878e-05
3.63649104192968e-05
3.2410022863961e-05
3.64500678358821e-05
1.95710128610534e-05
9.68446349453119e-05
0.000115438605543935
8.04919808674411e-05
7.22193747683907e-05
3.95137586513376e-05
4.21974119213275e-05
7.42407472247626e-05
7.1806664466097e-05
5.98988458139414e-05
7.3334003919046e-05
1.6291969114874e-05
5.39738194720925e-05
7.83863688968808e-05
0.000104248365526582
7.81225339205019e-05
6.15916578093042e-05
3.77520372531705e-05
0.000113790790869496
9.17697399822304e-05
8.16847078692605e-05
0.00010853727680584
8.06378644998442e-05
7.99928041464236e-05
8.79839623655557e-05
7.60924907915498e-05
5.62901617919591e-05
8.90952847793572e-05
6.32613444850394e-05
5.25433442593812e-05
-2.87844699515919e-05
5.41973493327996e-05
0.000117709010155906
9.86691193367968e-05
4.4426617456811e-05
5.60323098122971e-05
4.73875917074299e-05
3.11887908940158e-05
2.67688435960671e-05
4.28187920181814e-05
-2.61170778835615e-05
6.53462660941579e-05
5.02527476136983e-05
4.56319298355647e-05
4.23807842431285e-05
2.9895050539369e-05
2.8198918237878e-05
5.49569496589442e-05
5.13829484625411e-05
8.23971055106848e-06
1.7687618666352e-05
1.08443163559847e-05
7.02394670829102e-05
-1.79339545879754e-05
7.3491658267473e-05
7.50693410349872e-05
8.52680453759948e-05
0.000120539184741841
5.44648815383278e-05
6.79892789540968e-05
7.86057799811944e-05
2.76468914184574e-05
8.72991755877175e-05
0.000122362608764233
8.88247615788451e-06
3.76145261393379e-05
8.43942052435204e-05
0.000118741233116178
7.02343312183249e-05
8.71366207350031e-05
7.16578227098989e-05
8.47727666190258e-05
3.32099346290774e-05
0.000137255804212851
6.38428146534982e-05
0.000107873879028473
4.69853988924064e-05
7.70639890126338e-05
6.31475797519707e-05
8.72066320694258e-05
0.000116247476993078
8.6351497463082e-05
9.30154951675276e-05
4.43162357485206e-05
8.25839115903663e-05
9.50527705462226e-05
2.89620150125502e-05
7.38069245613903e-05
-5.53410950905344e-06
-7.94729452209153e-07
0.000120192466418779
7.3519046713902e-05
3.09461350011811e-05
4.33510750919221e-05
2.86065506061961e-05
1.35923936355377e-05
8.9525491567841e-05
6.25494048689645e-05
1.88562962603416e-05
5.17303645927069e-05
8.89598392659832e-05
-9.98364143041229e-06
-9.33351887323384e-07
7.21705177798327e-05
6.93429272265499e-05
4.37109426396739e-05
2.85957100664244e-05
5.43459468051227e-05
1.72662017852442e-05
2.79408659269781e-05
8.20715115839193e-05
9.56474973740253e-05
6.83291155004053e-05
0.000100779212524708
8.0391658222586e-05
2.18586942180719e-05
9.7891029390365e-05
9.14080812512738e-05
7.36635838705308e-05
4.34000936782277e-05
6.26414000186598e-05
5.24235143141897e-05
8.59778053387377e-05
9.35681514288865e-05
3.69706182173142e-05
5.10732946776042e-05
4.8790031418631e-05
5.40593377457139e-05
1.98747332507504e-05
5.24149957301882e-05
-2.11996582437194e-05
6.20712926268255e-05
3.19984680729446e-05
5.12507593606776e-05
0.000104784708486259
3.87328855321038e-05
9.51762811142122e-05
4.3577446159979e-05
2.50807338692283e-05
5.61570996943162e-05
5.98330956179504e-05
5.96834734540569e-05
6.71788642325602e-05
7.75493896946669e-05
7.46830426183822e-05
7.78456799613194e-05
6.77698397129209e-05
5.69452737816334e-05
7.54727733117214e-05
5.03628312081917e-05
2.1755097556513e-05
1.48818683480229e-05
4.00154573001533e-05
8.2724216258203e-05
8.17905576882729e-06
3.05384888134568e-05
7.72822539714877e-05
0.000109180308798805
6.03132748098403e-05
9.24607742314143e-05
0.000102267585709318
0.000102110691218659
7.5462758619225e-05
9.93402672167814e-05
0.000106870766784058
4.74376962433628e-05
4.36209327359289e-05
6.57539760881384e-05
9.26984939785821e-05
5.97709608744881e-05
8.63833790808046e-05
6.39735607281881e-05
7.35262930642151e-05
7.0919246001107e-05
1.96789932961871e-05
1.11664329983053e-05
4.74470349979377e-05
0.000107512390698754
4.07432201745697e-05
3.05600854395459e-05
4.4956707121861e-05
7.70941878423001e-05
6.65038875258501e-05
1.21469855719906e-05
5.02936042286131e-05
7.15926776966548e-05
0.000132324591656424
7.37503891699137e-05
4.97588979267017e-05
5.07613319184382e-05
1.68314271100598e-05
0.000133819062651587
9.8595386233181e-05
7.68869210791156e-05
2.77541626621558e-06
6.45436911685305e-05
0.000164657982771241
1.25334610776988e-05
8.77819822660485e-05
7.77260175730863e-05
1.75995817290873e-05
4.06681789898024e-05
-7.12816775039455e-06
7.34869477601985e-05
4.17628235877879e-05
4.23456871161716e-05
5.78052884851133e-05
4.17230349797661e-05
6.06639721519231e-05
6.16018420032359e-05
3.49547490610288e-05
0.000117783132691004
6.56597488443935e-05
8.25100154339844e-05
0.000113254117783289
8.59815381776619e-05
7.10109540711873e-05
0.00010254796601615
4.41365728709425e-05
8.44335935641101e-05
1.24352987468214e-05
8.70976328113977e-05
6.19369095863716e-05
9.83301560390141e-05
4.92023695601307e-05
0.000115457697413381
5.69036419241923e-05
5.35163986710653e-05
9.06946423130291e-05
8.46828452399243e-05
5.72176919872857e-05
5.25038525621745e-05
7.59105302272228e-05
6.91131728805327e-05
-4.88468023277538e-06
4.60049113281058e-05
4.22360101734097e-05
2.91611977060224e-05
1.24390552480984e-05
8.10543136607015e-05
3.33027658633337e-05
2.44521617929917e-05
4.08256467682971e-05
7.55094425246608e-05
7.8843212671482e-05
8.71795953475752e-05
7.14713728939465e-05
0.000102990748908151
6.74555846807221e-05
4.5691700803917e-05
3.56163850909311e-05
0.000104822340293838
7.36205863584768e-05
8.35569457104964e-05
6.46422310630389e-05
7.00616733821667e-05
5.69858807838895e-05
1.04290341383396e-05
4.08333268691261e-05
4.4936638506593e-05
7.62858504792724e-05
3.96524028038584e-05
6.9321192530649e-05
4.53153962292178e-05
8.15750984666852e-05
0.000100828379680489
8.74715362218952e-05
0.000106399165487743
5.5866620296744e-05
4.66007730660011e-05
2.15510600229639e-05
9.76597153371133e-05
0.000105944487836772
4.94055934893854e-05
8.06382404037174e-05
6.9448631143292e-05
6.3685588374772e-05
3.64086936572163e-05
8.27025660180528e-05
3.4705051528769e-05
9.62593878634235e-05
2.58284521388393e-05
4.83584027642923e-05
8.44080553729281e-05
8.42475413692137e-05
7.421299917603e-05
2.10923055081212e-05
5.84998873630992e-05
9.45600824089399e-05
3.38868672262036e-05
5.33128837197387e-05
7.13256545629669e-05
7.30732926667851e-05
1.67104899297377e-05
2.47773468945533e-05
0.000124927771190858
1.92743780571724e-05
4.24197179019287e-05
2.8469606022195e-05
1.40768319911894e-05
0.000132530223572427
7.85301069468214e-05
5.54449163484918e-05
2.57238619769498e-05
6.45645789396407e-05
6.06907418427283e-05
5.54517525909719e-05
6.52653452541299e-05
3.96505410626292e-05
7.448170132189e-05
9.13199128324155e-05
0.000105707882969914
6.53107940355706e-06
4.72021512017723e-05
3.09465221806071e-05
3.3883679866996e-05
5.46918687304951e-05
0.000100280291054343
5.10757475441107e-05
6.56338863900754e-05
7.59899043000485e-05
2.7931159389258e-05
6.4597057437563e-05
0.00010183335478858
5.01255625588021e-05
5.77310818583769e-05
1.72637697497452e-05
1.19743431293909e-05
1.01784545921416e-05
7.94823026095964e-05
3.62977227460342e-05
3.73082822101369e-05
4.54862383596079e-05
9.912423632774e-05
0.00010175839431114
4.57646946761217e-05
2.47667291397349e-05
8.23882142740456e-07
4.3660451572024e-05
5.63384464030545e-05
2.73022193521856e-05
3.24002964226893e-05
3.80770672551786e-05
7.85712691615835e-05
4.09066954773889e-05
6.72869693873959e-05
8.26125617827932e-05
5.62189320796609e-05
5.12793129460208e-05
6.79007337833133e-05
6.89249108420295e-05
0.000121396297318478
5.49927901198916e-05
8.60474817502567e-05
5.82066959291112e-05
0.000106125790240491
4.34722626577194e-05
1.31120240701163e-05
4.77948219781797e-05
8.10774013904016e-05
3.20708159222806e-05
6.97734600271296e-05
3.55877041873024e-07
6.32988055066004e-05
4.1268447370952e-06
0.000101506777647021
8.15881719916118e-05
9.13568369157139e-05
5.12792001888136e-05
0.000102443089233875
7.26803371380523e-05
0.000114774760537694
6.76337773510686e-05
7.17881689055251e-05
0.00011096600985135
6.88341239780168e-05
4.88899009448986e-05
9.54351580369526e-06
6.22496749959415e-05
5.57061196690855e-05
5.25392007703989e-05
8.00994012652679e-05
7.28920837167487e-06
3.695637155409e-05
5.65111752788133e-05
-1.20795402219563e-05
6.54158355603907e-05
1.37651941746354e-05
1.61876868544716e-05
0.000128416556177274
0.000115579197646601
2.88078584933034e-05
0.000105594111277075
0.000101976019347775
4.54320846191057e-05
8.19985965153201e-05
7.50579416655641e-05
9.04003061635556e-05
0.000106358812067141
2.74267589919757e-05
7.8933547019662e-05
7.99672804503783e-05
6.58362556425609e-05
5.98644307541828e-05
8.49109229436866e-05
9.06800070229171e-05
1.96206699410675e-05
3.13243678381957e-05
0.000110610064027131
5.30475216148666e-05
4.97508745698813e-05
6.90435419100535e-05
0.000101927021668842
7.13448476522241e-06
8.42172876784769e-05
1.74734547004996e-05
7.8576727600479e-05
4.56046190508677e-05
1.78072396562789e-06
0.000105788521267839
-4.78856442736804e-05
6.90730120056346e-05
3.53503591528601e-05
4.4273220749882e-05
4.9763029294222e-05
4.23484461470471e-05
4.31145051055633e-05
6.31368974698607e-05
2.93032724793357e-05
6.55319723976536e-05
9.18218954688397e-05
9.5747620354299e-05
5.0425758856728e-05
7.95486294179333e-05
3.6151077750642e-05
2.14818431090786e-05
5.67561727856821e-05
9.39106396922471e-05
-1.96443401420495e-05
5.74983486322454e-05
9.40224885450409e-06
-4.47598889527234e-06
5.60320252392516e-05
5.89355053307619e-05
4.1184062492794e-06
-9.0849831984421e-06
3.79112696537557e-05
6.14210399391384e-05
6.33411495379621e-05
0.000101538938372064
4.40795418564083e-05
5.23843638851661e-05
8.73057308598449e-05
1.85888803626428e-05
2.07064439798014e-05
0.000107229718995976
1.84436015605623e-05
0.000104751631946164
3.7491732551666e-05
1.30547864631494e-05
3.13547122556112e-05
4.51978384933623e-05
7.05105810565053e-05
0.000110743034362802
-6.57414661685956e-06
6.88786753186271e-05
4.79237695177738e-05
8.36192080401988e-05
3.33684919585523e-05
8.48415607689166e-05
4.40381342023303e-05
6.37506035921324e-05
6.28764418816542e-05
5.40287488781545e-05
4.28887698809579e-05
7.69630079214743e-05
4.62889353880371e-05
6.78014271540091e-05
1.17017122186749e-05
3.11974001181381e-05
6.62364267503213e-05
7.25628431363613e-05
2.65464324382113e-05
4.60800520361134e-05
5.12329422299815e-05
5.62876483788996e-05
4.67107507042284e-08
6.16717107819559e-05
4.49453233793748e-05
0.000102966751609688
3.22031162018447e-05
5.99417434913009e-05
0.000130943775197587
6.68274070871164e-05
4.93276541774414e-05
5.4912210125453e-05
2.64128659308298e-05
1.21417424548922e-05
7.12530142108172e-05
3.9597254421662e-05
6.3438907237883e-05
1.96693236263028e-05
1.77017445060423e-05
5.33456726468767e-05
8.28177821815356e-05
0.000112503212495343
3.57052851810701e-05
5.57161837053922e-05
5.9798004430542e-05
5.85551859365868e-05
9.66051415093147e-05
2.63114232667447e-05
3.2782352126142e-05
5.01882030344339e-05
-5.5388411794403e-06
4.57720435801818e-05
5.68459874851119e-05
1.42987703115796e-05
8.94092853067054e-05
5.87980164863141e-05
0.000103547417400772
6.88590489759232e-05
4.41687342061805e-05
6.33091674347857e-05
1.48936663043721e-05
5.32414904452545e-05
3.92849632274141e-05
2.15184429631854e-05
8.97616681918751e-05
8.71990712646749e-05
5.57174148445347e-05
0.000110888548499223
6.62322290260345e-05
3.96700925742558e-05
4.35672071146232e-05
0.000101531644819731
5.43441777299036e-05
8.05770716243658e-05
0.000101627952633228
5.21360130483795e-05
8.3550278507741e-05
3.2464592175199e-05
9.63837476370382e-05
1.98696628450467e-05
7.06314196083394e-05
0.000109158900464815
6.98753364372675e-05
1.83530823708109e-05
2.35694747163164e-05
3.82039302887219e-05
8.12217642470853e-05
5.96209652452576e-05
4.45951576008692e-05
4.81027453844025e-05
5.11754603955095e-05
-1.04745391501786e-06
5.14355407874179e-05
2.27710400245169e-05
9.22093359271297e-05
0.000108931274506554
2.72525109317068e-05
5.27929601391493e-05
1.05906038991817e-05
-1.46638477534618e-05
9.78122809532928e-05
3.15244554698769e-05
8.36702538153795e-05
0.000100622876199927
0.000130041482607762
1.53873591251175e-05
8.0602838199177e-05
6.31235886542896e-05
6.50728684374295e-05
8.23846577785117e-05
8.92674205431509e-05
9.62515831049616e-05
7.89928042856044e-05
7.4521551759461e-05
8.16794522946585e-05
0.000122400668890182
8.86569477925054e-05
7.92690155086901e-05
7.11521745060039e-05
0.000131548994168821
3.325997205593e-05
0.000104223487004475
2.559118187424e-05
-1.68800882969363e-05
8.89473889651455e-05
2.67647076906178e-05
2.88219132983438e-05
6.60762362352415e-05
2.20976630350044e-05
7.41154500874948e-06
1.49397005569407e-05
8.19204156935598e-05
-3.60320397918237e-05
4.75895982887289e-05
6.76204747646907e-05
3.13634641104936e-05
4.54714797712223e-05
3.13705427217026e-05
4.83841401760504e-05
1.91363828930913e-05
4.49776411917699e-05
9.85663888700998e-05
9.26642703294306e-05
-9.95624133099991e-06
-4.38600137073939e-06
6.34880864313869e-06
6.27080514276959e-05
0.000107760769933364
3.25504989970106e-05
-3.51004109546178e-05
3.50601971307482e-05
0.000101946010162389
5.53273276393146e-05
2.60173285547034e-05
8.93437050740749e-05
7.41893666226495e-05
2.67127066946532e-05
3.70760542678424e-05
8.6526596329533e-05
0.00011105646366917
0.000107969000084607
6.18985516351396e-05
8.10456663459801e-05
5.21072660449816e-05
8.13957958466031e-05
5.01924561854936e-05
5.82797410089668e-05
8.7792707039719e-05
8.77407286970214e-05
8.95381032994432e-05
2.22206187437989e-05
3.18326206572463e-05
4.66160909784588e-05
1.77122176953946e-05
8.98707453840313e-06
6.75065702447644e-05
3.74562941836393e-05
2.02770495117289e-05
6.44518675900024e-05
-3.68929030041146e-06
3.06551177712856e-05
1.13126622277729e-05
6.11175200186225e-05
-1.52834765268026e-05
2.32009295155084e-05
1.23867331886054e-05
6.3606726606752e-05
2.8604575236645e-05
3.83098363842945e-05
9.46221742647692e-05
6.90076491010519e-05
9.92690133340666e-05
0.000108686770511552
9.5819359236629e-05
7.60997614312129e-05
4.37813266860644e-05
5.7018983894296e-05
0.000117503517074368
6.88143481935567e-05
0.00010032286779259
7.78782560593895e-05
7.25060760394286e-05
9.42542460619824e-05
7.46879679305458e-05
7.55813544980922e-05
1.73504496694321e-05
5.22455132597298e-05
5.82569203982849e-05
5.49587791641957e-05
4.0828627618507e-05
9.96145513480955e-05
1.19206979884425e-05
3.67526386624471e-05
1.90493401138804e-05
7.04774756193617e-05
-4.01643747152535e-05
6.59774110833054e-05
3.11577847688537e-06
7.35666332177458e-05
6.94483821415438e-05
2.2777360123432e-05
1.4935068654139e-05
5.44699730973688e-05
-8.33360383713039e-06
3.31802862011788e-05
3.11686423892879e-05
3.18782239660373e-05
0.000111592945323899
3.55531566178161e-05
3.58205468276519e-06
4.99458678809708e-05
8.54549193729434e-05
2.79247361675698e-05
6.1986719146019e-05
3.03332784764104e-05
8.03728837376023e-07
4.11580897715522e-05
7.63011346622655e-05
-1.90072984684168e-05
9.27224096447829e-05
5.99688833965067e-05
7.8294360071117e-06
-6.6298067978017e-05
6.49949547822975e-05
7.70391566922055e-05
8.2120747791702e-05
5.5124715572719e-05
8.04762013277406e-05
7.04960403759019e-05
6.15199082807199e-05
5.08237562886677e-05
6.10892083163558e-05
9.37106229534455e-05
0.000146186937505303
6.95114565069485e-05
0.000100191963256091
0.000107048386839521
8.42283055524229e-05
7.51480721384211e-05
4.23713589959999e-05
5.78542619094108e-05
3.90441689205467e-05
3.94176246142036e-05
-2.44423028741282e-05
2.80819747635929e-05
7.77699816636921e-07
1.97708579904699e-05
3.86170808824364e-05
5.1926571705954e-05
5.86210124694233e-05
-2.55774633502368e-05
6.97971794627699e-05
6.73661945386371e-05
3.36013310659569e-05
2.84877441127493e-05
4.70521580247446e-05
0.000136154775406488
3.50411637373835e-05
-1.14058709471082e-05
6.08339958242006e-05
0.000109040447366209
8.58835512323002e-05
5.27990245387258e-05
0.000114227107195014
6.70075199328776e-05
9.10400783580443e-05
5.90033262341767e-05
3.68337583644245e-05
3.74158892723986e-05
3.83360707716045e-05
6.47885008937887e-05
8.56090460445279e-05
6.73480282788859e-05
1.89327365890209e-05
0.00010222911907904
3.84919703834257e-05
0.000116478481826084
2.74240992082994e-05
5.63891370828371e-05
8.74328290485701e-05
-8.17239020001687e-06
2.04976770046991e-05
3.13685514553004e-05
8.40638650490283e-05
6.71289574741658e-05
4.78661209363401e-05
0.000113764821772403
0.000108389778549333
9.64297204104732e-05
5.39103431313657e-05
5.92793738830824e-05
6.69229255030307e-05
4.4342299283944e-05
1.94378884146555e-05
0.000133869647483054
5.92015285207943e-05
-8.61017948382442e-07
6.10445032333435e-05
9.07265564386786e-05
2.5072841071089e-05
3.37060086735819e-05
5.11511383476778e-05
-2.27512096250211e-05
5.45932474566263e-05
8.23777181035474e-06
-3.52051133297533e-05
-4.07515217208422e-05
9.99787158599367e-05
6.06663996034601e-05
3.37327053610053e-05
4.92232587456907e-05
2.84622470216456e-05
9.22702090473878e-05
3.5223154129309e-05
9.78152414950454e-05
1.3740096973668e-05
7.03439936940601e-05
8.19238651841396e-05
7.28445036192492e-05
6.79150560911505e-05
3.73865226263513e-05
7.49028459704348e-05
2.90255199221668e-05
2.83612911439024e-05
0.000152561838145197
4.55055459522625e-05
9.93614346154891e-05
0.000148987912943917
3.23300520505386e-05
0.000124660651586815
6.56004895314436e-05
6.68653773235636e-05
5.75515498445487e-05
9.30051428478968e-05
4.85988291953183e-05
2.07478516229302e-05
6.65034346299909e-05
9.86042741174177e-06
3.8026176909354e-05
2.1561305099577e-05
0.000102834381546564
-7.04131933246936e-06
-9.74778981726527e-06
8.51012329222911e-07
5.25910719109946e-05
3.95371882686229e-05
3.83733030331984e-05
8.84588647104862e-05
3.09761250321109e-05
5.8312779410064e-06
4.57035562979923e-05
8.48104716899816e-05
6.26909317931928e-05
2.40121410686382e-05
4.28097985312496e-05
7.24123911266098e-05
2.5259493281655e-05
3.19167417468628e-05
8.16010384279719e-05
2.43953887662366e-05
7.37609954697545e-05
8.84808911405243e-05
7.29245472653243e-05
8.77273482456642e-05
8.74835705862383e-05
9.25516788004141e-05
3.87338092925774e-05
5.87879276174841e-05
4.44197121889102e-05
7.65725366589995e-05
1.54131744888502e-05
0.000139402335605647
8.04571007477362e-05
9.00638868195551e-05
4.68146960853043e-05
2.13475665636546e-05
2.47993231920369e-05
-1.61537524703853e-05
0.000122606162103587
5.75552727133183e-05
5.97731265330896e-05
7.39528282682096e-05
0.00012138533343455
9.99216134480004e-06
9.53166813376962e-06
4.72223196240879e-05
2.27948287865021e-05
6.53746986014948e-05
-3.13411712115666e-06
6.3451627306906e-05
8.59869570769569e-05
3.48108396309814e-06
1.17859230409977e-05
6.89375685912053e-07
-1.91105130294783e-05
4.28483613502941e-05
-1.22504801078634e-05
5.39819464641555e-05
5.90429988681233e-05
3.56084184804978e-05
5.40408347232959e-05
6.97431929861439e-05
3.70305262859916e-05
1.17250486455467e-05
4.26709194885653e-05
6.56253079618092e-05
2.36034960316811e-05
-3.51904002938839e-05
3.34029371323792e-05
1.76554116419094e-05
3.96578935251913e-05
5.95628603743172e-05
1.72715738630179e-07
8.10084708920378e-05
3.24066418749686e-05
7.8627906251474e-05
-3.6378433095034e-06
3.28860591080582e-05
3.5787767095518e-05
5.2475512960741e-05
0.000100347430248241
8.63792559477902e-05
0.000105019010511296
9.48260594431412e-05
6.3412299963326e-05
9.85284157363214e-05
1.97592581203159e-05
1.39841103038557e-06
5.82009385612953e-05
6.62129779914459e-05
2.82462340330873e-05
5.95219634964018e-05
4.29803559220446e-05
4.87742256433445e-05
7.26358892340191e-05
4.51504475711972e-05
0.000104300048693657
6.96258539051864e-05
8.83047169863177e-05
6.90124483751363e-05
-3.73276973173885e-06
2.23045712284151e-05
4.23411913908017e-06
7.37931160698828e-05
9.91640912384981e-05
4.85963672800117e-05
5.03524567982187e-05
7.6757984298493e-05
-1.4849950495338e-05
-5.1401287461806e-05
2.10136393045193e-05
7.07058637366755e-05
6.72848982636295e-05
5.24934355256106e-05
8.90708552986693e-05
4.16466669921804e-05
1.47243293839736e-05
8.45831924517213e-05
8.95463655491278e-05
0.000127599693086638
7.8353890717575e-05
7.87509823092299e-05
6.85164437268462e-05
0.000110937106608068
6.25383782174962e-05
4.79604146896875e-05
6.22368992961857e-05
5.59257229208753e-05
1.35506185189812e-06
5.1774187519814e-05
9.49088039793624e-05
2.86743134765611e-05
2.80235322997393e-05
-1.39195033207989e-05
-6.05117569457841e-06
8.38892058547645e-05
3.07771010942883e-05
0.000115617247927172
6.07222510149122e-05
8.7166375033346e-05
7.90144643734595e-05
-2.48533784219424e-06
6.28483322438535e-05
4.34338727725144e-05
6.58638110907594e-05
0.000115576697032939
7.22479040437104e-05
4.92246092253187e-05
9.58476727958288e-06
2.83902871549705e-05
-1.69287739484647e-06
-6.01358786102882e-07
-1.85388483264252e-05
2.85982497436624e-05
8.40216364062497e-05
7.60585507311646e-05
5.46930387914053e-05
3.3413903985494e-05
3.97388474364624e-05
4.1977648421625e-05
5.80005311752937e-05
5.57796960157576e-05
2.92838099771134e-05
6.47231223083205e-05
5.5844956812298e-05
8.96704347174078e-05
7.49548577400758e-06
0.000106858139309726
5.98731754856465e-05
0.000117816955047618
6.53511320186619e-06
5.78057303167287e-05
5.77927240277102e-05
6.75677325760377e-05
8.45407839723531e-05
-1.92105392052282e-06
1.75545206190612e-05
2.23132081437044e-05
0.000134124785059761
9.17313271243885e-05
7.80533796410872e-05
3.31285697451466e-05
0.00011138808405908
6.25681315256441e-05
7.75420633518952e-05
1.36508877861174e-05
8.55210352728882e-05
4.22703544786418e-05
7.38521584079676e-05
3.36273364940799e-05
-3.76449327155652e-05
-1.75423530264557e-05
4.84597643785633e-05
3.30264311564027e-05
7.22587204072319e-05
6.97483727198182e-05
2.65414322428469e-05
4.50802447055522e-06
7.6756313902986e-05
2.68574299005952e-05
1.15753028352686e-06
3.31831987471704e-05
7.42988416855473e-05
3.90722866764802e-05
2.29395133965742e-05
2.91132641796015e-05
5.85611241695694e-05
7.11811347553001e-05
6.90283443637856e-05
1.47680116135456e-05
7.39103909692864e-05
3.9734560843077e-05
6.79822116512674e-05
2.29968767467685e-06
8.36447294235498e-05
5.87215066252186e-05
6.45818156262937e-05
7.59031212235324e-05
5.81432437756622e-05
2.81302817684765e-05
0.00012739545088988
4.53794812882006e-05
9.22175517708804e-05
0.000103618464692329
9.44745365922222e-05
8.97920052201458e-05
8.50629950655439e-05
0.000106323150204643
7.05433877290563e-05
9.69295508039967e-05
7.73961922993299e-05
5.11146982934644e-05
7.05477543018973e-05
6.65227103605339e-05
9.91678754450464e-06
1.30440874130227e-05
5.39434676535716e-05
3.27795021494749e-05
3.78806908536997e-05
5.62338578106882e-06
1.83674869457162e-06
2.45011279776343e-05
2.83081545098184e-05
3.65638374173171e-05
6.4259976665445e-05
0.000102159262574267
3.63459146346294e-05
2.84453236063456e-05
9.30037296226557e-05
5.95700950522129e-05
-1.4526481200024e-05
1.02349830461446e-05
6.31262796898368e-05
3.64635460503922e-05
8.42555645924005e-05
4.81754188823401e-05
3.10507810254575e-05
6.80989975747403e-05
0.000107230032035331
3.22493657986378e-05
5.65193400398641e-05
6.73122076291321e-08
7.16117090627351e-05
8.28999087287516e-05
7.69489581482474e-05
3.68399598445122e-05
-1.00556071280595e-05
6.82036946168616e-05
6.54211568234361e-05
4.26433815404282e-05
4.71713768513096e-05
-7.16209175508841e-06
8.37255675747138e-05
6.41657014682305e-05
8.76687365637619e-05
5.48251478764311e-05
5.68498047114933e-05
9.46091995494211e-05
5.79900975973467e-05
9.74628008916064e-05
6.11617984879169e-05
0.000105693863345025
-1.44751890361018e-05
3.85274357650881e-05
5.87212597927008e-05
-8.02167126080455e-06
2.41761733214233e-05
1.04859882375044e-05
2.43460153199785e-05
5.26107444778213e-05
4.38335418591223e-05
-5.23311338980081e-06
4.3618127084119e-05
0.000120563967998999
8.9316084189823e-05
9.83105163111663e-05
7.0739789558039e-05
5.62463978958296e-05
4.19139014689718e-06
6.65658953510797e-05
3.55767986077326e-05
3.68745117908912e-05
2.75271934496448e-05
3.61381540767025e-05
3.76899426893797e-05
5.97083210264121e-05
6.00553093698288e-05
0.000117019929234181
8.12571042019097e-05
0.000102964701288271
0.000127763739304307
0.000117197127326131
7.53896110799701e-05
0.000113542464231282
7.08663455070047e-05
8.1789249023538e-05
8.90388070702213e-05
2.64926354519113e-05
4.68155084320892e-05
7.47703600276654e-05
6.00342275847627e-05
6.17802951269376e-05
4.08254333035529e-05
9.75910560916331e-05
5.79651658190798e-05
4.10458152180806e-05
8.92067206925808e-05
7.29493240923323e-05
5.66039349924646e-05
-3.17213348295169e-05
7.47742289108886e-05
5.7925974588655e-05
8.04070089347177e-05
-7.36020248515672e-06
4.71966467334882e-05
1.673199045842e-05
0.000125402575216013
6.06316091824513e-05
1.9794786326677e-05
0.000106379980477739
8.49423914349126e-05
5.77011734739681e-05
2.69327774786938e-05
2.86825877526002e-05
3.29117613080089e-05
6.69822272776844e-05
3.07148815245037e-05
7.97328659737016e-05
6.34442936511393e-05
2.84721621197471e-05
7.27481720632513e-05
5.54987709239786e-05
5.55402469396685e-05
3.03329800516716e-05
3.6332994126732e-05
0.000126020160028456
8.79165362623586e-05
0.000100884629986493
7.44793903208377e-05
0.00011880137547582
8.55281488034332e-05
0.000100350814933576
7.53416003662449e-05
7.30371032531033e-05
0.000112254384747217
5.05015380281655e-05
7.58793644419375e-05
4.37767627806847e-05
4.24553919124193e-05
0.000116749145260015
9.47368537532836e-05
9.54925521916444e-05
8.27036622045626e-05
0.000109855593927028
0.000118147534110651
5.18487210327915e-05
8.68684751704509e-05
8.56640730644943e-05
3.1648147641847e-05
2.28399202134438e-05
3.4457809556847e-05
3.40916917352641e-05
2.24981688512721e-05
2.42865941054439e-05
7.17792798642955e-05
3.27554457240931e-05
3.01943883546272e-05
4.81785250971371e-05
3.99020030690929e-05
5.97470408677031e-05
2.56795454439234e-05
-1.81354684254441e-05
0.000113933117272284
8.83714426360196e-05
4.64542879000493e-05
0.000108499839593829
9.74588859575606e-05
5.54877943635644e-05
0.000106325452326475
5.99561180855253e-05
9.90379231074052e-05
8.16945036670643e-05
5.46706013513985e-05
2.06703071300897e-05
9.71234269804294e-05
0.000100838758744416
0.000114556926328424
2.16544029175929e-05
5.59845480235944e-05
6.01234305577071e-05
7.62198484814581e-05
9.027714271821e-05
4.57858883432776e-05
5.97280046645822e-05
2.57643216512486e-05
4.03831303906978e-05
4.56141363396216e-05
7.65938246314444e-05
2.82446692776533e-05
0.00011216808354803
0.000106413808974076
0.000130206350392567
4.49757987981647e-05
9.17871833925855e-05
2.30286531866053e-05
6.50741663964051e-05
2.11669785456868e-05
1.84578249298289e-05
9.0014435533083e-05
7.91113809809688e-05
6.35907369828214e-05
4.52426046865351e-07
2.51453655408819e-05
5.32088892069274e-05
5.55567924963184e-05
4.24685921010933e-06
5.85412702048497e-05
8.02723316122172e-05
8.21677031698995e-05
4.29762430492539e-07
8.10519086560644e-05
3.92797122410909e-05
4.02015963474789e-05
2.48874714976589e-05
-7.34297106452846e-06
7.56592640699629e-05
9.69869812299499e-05
4.14679478049276e-05
4.0337756455885e-06
6.99215698856516e-05
0.00011347781443015
3.55242387700976e-05
2.1281715691408e-05
0.000124962213968627
5.67384841595626e-05
4.3982334921986e-05
5.45195771365184e-05
0.000124742047580835
0.000118981689228637
9.17126093910809e-05
0.000112810172103399
4.48803988094821e-05
3.52596181056401e-05
9.39791734736108e-05
2.39911514521655e-05
7.22244291866156e-05
6.83261747006241e-05
4.69186239111221e-05
5.84448205382336e-05
2.12777184311829e-05
0.000103759494044752
8.73008710304518e-05
8.83251859960356e-05
7.59468845751547e-05
1.59358529873921e-05
6.00476549847376e-05
6.48596008844331e-05
-9.11553565667209e-06
4.733076799216e-05
3.44724823434427e-05
6.48585177054977e-05
4.78962682693831e-05
6.82047178501371e-05
2.09579690014562e-05
4.62248734138961e-05
7.10639816855392e-05
4.00365313153352e-05
-1.10194453584066e-05
7.05734141629883e-05
2.53483255387118e-05
7.41775130667215e-05
0.000106571820411874
3.16570978560461e-05
2.54858608368765e-06
5.27781959106079e-05
0.000117284871243174
0.000131256076249213
5.01926552440115e-05
3.09696772831205e-05
7.93837298979478e-05
4.48625650257285e-05
3.20677665240733e-05
5.91682723515264e-05
9.00900772432007e-05
0.000110632997983184
9.04565710233795e-05
7.8811561579252e-05
7.28007121771954e-05
0.000108738463286668
0.000106735632822013
8.67086864846285e-05
0.000106390213833042
7.90351039822072e-05
3.11522787359229e-05
8.42467658742886e-05
4.54517511177598e-05
5.25440735541519e-05
2.8204564926525e-05
-1.99354881472933e-05
1.31664419010909e-05
3.48493873827123e-05
5.37335475504622e-05
4.77241302897247e-05
4.31795383870345e-05
5.48131478262497e-05
-1.83595738479774e-05
4.60929277181907e-05
3.38456843427467e-05
8.47083486505712e-05
3.17596409499922e-05
4.5803481031852e-05
8.44157588820609e-05
3.14186862720852e-05
1.80777090022328e-05
-3.39042697367409e-05
6.82347699363142e-05
3.25207271180257e-05
0.000110025624492082
3.8866853200945e-05
5.84141431340348e-05
0.000127158792686426
0.000126000341316464
6.31182198009822e-05
5.40294082440198e-05
6.7277362152422e-05
5.71329333982813e-05
5.43525451440114e-05
0.000102046234882336
6.36489418230613e-05
1.44290693082394e-05
8.8789165459373e-05
3.71368967480887e-05
3.61721069793274e-05
0.000110129893025136
0.000110595012245691
3.63650262032216e-05
3.34791715605619e-05
-1.01389820962901e-05
6.87862501114588e-05
3.18285586399217e-05
8.96469872142559e-05
2.50031964340277e-05
5.58298613646289e-05
0.000126284489071834
6.29615388948946e-05
-1.50254634438533e-05
3.77162350957139e-05
3.50144411717314e-05
3.59095211578349e-05
4.80296258762954e-05
7.20959921370993e-05
4.99058546575596e-05
6.74767003504343e-05
6.11302218415681e-05
2.5920715832607e-05
3.88034740157774e-05
4.82958648043554e-05
9.60163851002739e-05
0.000114673314331326
5.39703850715213e-05
3.40350190620027e-05
-1.63869388804787e-05
4.34489707470947e-05
7.95310738420494e-05
4.30761036852084e-05
0.000123096485572113
3.58071348863704e-05
4.87573372511675e-05
7.58364871748538e-05
0.000102005740461075
7.91980566640901e-05
3.80850133196054e-05
7.71082861558888e-05
2.8946382579667e-05
9.26948617973206e-07
0.000114876803657475
9.32311257892783e-05
6.4901181580668e-05
5.14652696248101e-05
5.42766803675338e-05
0.000106972641336704
6.30681648590394e-05
0.000143756360439406
9.89528092492208e-05
8.5591936007138e-05
5.55724863277615e-05
8.94940885793842e-05
5.99527335067197e-05
2.93972473307048e-05
4.14375793559102e-05
6.66673030350045e-05
4.01316710011537e-05
3.99007358403047e-05
3.07077755371872e-05
4.80929614751445e-05
7.11854258065376e-05
8.047223719773e-05
7.34699145364421e-05
2.4089727086094e-05
6.17051384351117e-05
6.43900035157011e-05
7.69397596426867e-05
4.21472734805669e-05
3.3715773555953e-05
4.40528972040872e-05
-1.92327753592358e-05
7.71088499602289e-06
6.72543683249508e-05
0.000100884414779998
3.49972692785506e-05
-5.37119001225094e-06
6.9441258528753e-05
1.27493288255109e-06
-8.82110483693473e-06
7.05623626574991e-05
1.90605906649042e-05
8.98239360845518e-05
3.77681216537202e-05
5.88724770145109e-05
6.68967353400566e-05
0.000102038351260443
5.67263769318748e-05
6.2945625255276e-05
0.000113207036502967
7.70482847620086e-05
1.85352839577938e-05
9.45307279044158e-05
8.29220690660855e-05
9.35450332869893e-05
5.48306980372043e-05
2.93604300352186e-05
2.31796711778615e-05
5.42149537339678e-05
0.000102993738885533
6.19261855415144e-05
5.47939193901305e-05
6.18749535723036e-05
5.84039481884058e-05
7.28900873920359e-05
4.54407012552103e-05
-3.11914761649117e-06
9.49977016126446e-05
1.64833800309597e-05
2.31949527507877e-05
3.60558304357099e-05
-9.91529590691722e-06
-2.74107925979068e-05
7.46803395841271e-05
5.3462819524761e-05
9.38120838118301e-05
5.18581908217586e-05
1.60638573940377e-05
6.89715382734395e-05
-1.54273469319243e-05
7.12353546274391e-05
3.25255251992323e-05
6.9593088564736e-05
3.6858434643477e-05
2.19885113980468e-05
9.52839668106637e-06
7.06581353420558e-05
-9.22638358794826e-06
7.14216955526683e-06
1.70937970927946e-05
7.02063239760535e-05
5.56937929694669e-05
5.54153295412289e-05
5.85137990997343e-05
0.000115689328820235
9.00203344867049e-05
4.81065492047619e-05
1.0774214113881e-05
0.000116121322763967
9.03416452892284e-05
0.000127008856335289
5.13765298698243e-05
7.89821521593906e-05
0.000147672043694746
6.1340868228025e-05
5.58346909510453e-05
6.76286920035596e-05
7.38026402885172e-05
6.86241101227292e-05
6.03497635329656e-05
3.06305983848605e-05
2.019612582722e-05
9.17450760169419e-05
3.64888173648078e-05
5.83543009616122e-05
6.71446258706128e-06
2.44471399417022e-05
-2.31065225885156e-05
6.77119385176875e-05
7.80737864349066e-05
-5.36841471762699e-05
9.24112297885547e-05
7.2468193373414e-05
9.97594903840157e-05
5.74103550093252e-05
8.2963456402956e-05
0.000107697256289726
2.58759099066116e-05
