# Supplementary material for: Research on computational propagation and identification of mine microseismic signals based on deep learning
Source: PLoS One. 2025 Oct 22;20(10):e0334641. doi: 10.1371/journal.pone.0334641 (PMC12543183; doi:10.1371/journal.pone.0334641)
Supplement: S5 Data — (ZIP) [file pone.0334641.s005.zip › 000100800001579.xlsx_0.txt_24.txt.txt]

6.71068275681553e-05
7.95435846056132e-05
2.33846808759712e-05
0.000103574856611525
5.04159065076369e-05
0.000103895487853992
0.000157933766176217
7.01879957281034e-05
2.31817372317431e-05
5.89489271659e-05
6.23221871238237e-05
0.000101170775294036
1.48417429565466e-05
3.8156484143954e-05
6.47860753306728e-05
7.21406377170969e-05
7.17374337476472e-05
0.000126083514683502
4.24102780168209e-05
6.56482795591732e-05
6.78640270549201e-05
0.000157911626017846
6.59185142862064e-05
4.09596150119291e-05
-1.53437209266245e-05
5.2967828269122e-05
0.000114557440543497
9.85305564645157e-05
6.66075559965402e-05
1.98297808407622e-05
3.30460843933275e-05
-6.61549804481875e-06
3.89607295927387e-05
9.7323698396315e-05
4.93301993733252e-05
0.00010171136130736
6.12156265212969e-05
3.34069858099011e-05
7.47554755260088e-05
7.08964727989859e-05
9.91751282566422e-05
7.82063565555211e-05
8.92867293683996e-05
8.27204154107132e-05
1.51947002234197e-05
5.55690917822667e-06
0.000110155130920758
3.99799648282402e-05
5.35808903363428e-05
7.52999318394404e-05
2.48883408805124e-05
4.51934042886566e-05
6.50719128481769e-05
4.74633649941399e-05
7.36404804943741e-05
5.27767489089118e-05
5.527638511372e-05
-2.65697813417725e-07
0.000103606028196155
2.91601872236953e-05
2.67865782716751e-05
8.05608250842201e-05
2.40957165936762e-05
5.92710018108717e-05
3.25196106529409e-05
0.000106128432661198
8.85326824128008e-05
2.81808365126512e-05
4.62552075220519e-05
7.8547085412028e-05
7.55230350808241e-05
0.000100836661076654
7.12859393721603e-05
9.8583417864392e-05
5.13134265833034e-05
1.07875760748006e-05
6.42313813927577e-05
2.54963481229604e-05
6.44186883199594e-05
0.000102699257684061
7.34441831272281e-05
4.23356827239637e-05
6.77694716119763e-05
5.65011304545729e-05
0.000110789181648279
4.66651643502225e-05
5.82035635513329e-05
6.03640135271055e-05
6.66356834797628e-05
5.3279417299201e-05
0.000123019549259771
1.0552776997554e-05
3.64142802829025e-05
7.45693427298777e-05
4.60991750611504e-05
6.03504261619059e-05
5.03076773457638e-05
0.000126089438051405
5.86269134226627e-05
9.6582550626646e-06
0.000130675608470067
0.000136434529005648
4.74078466756891e-05
7.87808542886153e-05
0.000102013288712279
7.55571125918547e-05
2.5570727861853e-05
1.1314023621118e-05
4.63579973501812e-05
1.21730758928799e-05
2.78701321097582e-05
5.45672998972814e-05
4.9368024092581e-05
5.94322932802309e-05
8.85103418873241e-05
4.78936852164331e-05
7.76213873012182e-05
3.63896580223002e-05
7.88719659355867e-06
6.84845986295377e-05
6.76988707979373e-05
2.61513541983894e-05
7.83960135430849e-05
7.85442819147587e-05
2.94625443887791e-05
4.37173906504262e-05
6.62260842770371e-05
7.54058613346455e-05
1.03230615056561e-05
9.50145661755132e-05
5.89516279480005e-05
4.14006794696302e-05
1.51165881602662e-05
9.47423216492927e-05
5.29038417820007e-05
2.40809571300417e-05
9.52214960805349e-05
6.81640655614081e-05
0.00012100677688216
7.13547313456917e-05
6.34444946292342e-05
5.64166503646338e-05
2.45602388149612e-05
6.6317052498198e-05
2.85237242295979e-05
1.5325626861575e-05
8.30039492206375e-05
4.82571699655074e-05
8.62818179138111e-05
5.88252730722593e-05
3.2689384240724e-05
4.30641017534637e-05
2.0364808082988e-05
9.25821051461615e-05
0.000105278590420516
3.08086634905749e-05
7.46727568053167e-05
6.8656148234536e-05
7.11602068507708e-05
5.13643743049285e-05
0.000112366611053825
9.05070194309475e-05
8.86736296458743e-05
1.31078379566512e-05
6.2784829845697e-05
3.19610370977588e-05
3.74226346583438e-05
2.8298799768965e-05
8.27053784930285e-05
6.06014739462241e-05
3.34639935173608e-05
2.63024197882906e-05
2.34139432875592e-05
5.19578733916275e-05
8.27163623187932e-05
7.81825824345231e-05
4.17111076757174e-05
7.66472971359095e-05
1.54502435206689e-05
5.06858876507206e-05
3.77600833169065e-05
4.967594377292e-05
4.52209355305966e-05
3.65920027303455e-05
5.46479263405548e-05
2.57519654417228e-05
3.47567441672034e-05
6.4031879295586e-05
4.80635524362541e-05
8.20427203746099e-05
4.8366348530576e-05
2.90846695635046e-05
0.000116007639988056
2.90636277557377e-05
-7.39993833730789e-06
5.60242089781569e-05
5.4471982930664e-05
4.81857654594577e-05
5.50588771623037e-05
1.41004319106463e-05
8.01820216450467e-05
0.000103395008466325
9.56850814905442e-05
7.89998996983131e-05
3.30526339208747e-05
9.88987386020838e-05
5.42417110293845e-05
0.000153952855621165
3.42734100121669e-05
5.33945882908963e-05
0.000137649595506821
4.53757318169435e-05
2.06955367240587e-05
7.89967586119032e-05
5.99540319305418e-05
0.000121621236606828
3.616069382837e-05
5.89775559495703e-05
1.18285288689188e-05
8.78550649950002e-05
9.44609774471926e-05
3.46601592554571e-05
2.17089873822111e-05
4.84790417013e-05
4.35542234660659e-05
2.51004948718605e-05
1.28119426427631e-05
6.70596511705034e-07
3.81929004463948e-05
8.61102719793562e-05
8.48334756041203e-05
5.60513377562769e-05
9.86002434027579e-05
8.79393495671633e-05
5.44189572977466e-05
5.33638033712315e-05
8.74671107305499e-05
6.958702535828e-05
5.87594495361716e-05
2.92025216588529e-05
9.39767281872251e-05
7.46907913422357e-05
6.53620555524992e-05
5.7432864876302e-06
7.89628339265201e-05
4.85986452392277e-05
2.17165936424383e-05
6.7247964276668e-05
-3.3609437901923e-05
2.92667981231304e-05
5.42037789606834e-05
2.85592622494768e-05
2.30639288352284e-05
7.25911149064922e-05
0.000109086699525106
2.48460331276272e-05
8.49802094446276e-05
9.48156485108091e-05
1.04927875905551e-05
9.65508396376582e-05
4.377428288172e-05
8.50843694686224e-05
9.36556052133667e-05
0.000113334118981995
-3.45588128298152e-05
5.46121038876485e-05
5.52533903400659e-05
7.50772231949892e-05
0.000132530725243534
4.74370658859728e-05
0.000117529556491703
-5.19889285594604e-06
9.48671357263658e-05
4.30937822922947e-05
2.10152664948515e-05
5.75618804523362e-05
4.94787508022837e-05
2.03592125963984e-05
5.68904364518704e-05
6.39922855519577e-05
6.03575705683945e-05
7.08249885630967e-05
7.17137894606815e-05
2.79370033330301e-05
9.61720546019449e-05
4.53517488329561e-05
4.38676186405637e-05
3.17683736761077e-05
9.39936336165191e-05
3.48466537165871e-05
5.35044702859898e-05
5.45984255163423e-05
4.7806459711451e-06
1.22085766974579e-05
9.77873520753558e-06
3.5278611377243e-05
6.8494497342164e-06
7.14687874067009e-05
8.35032392429575e-06
3.22175887085385e-05
6.08653119713645e-05
6.34494305070047e-05
9.23713549080672e-05
2.13787220584992e-05
5.66222088069514e-05
2.00179903046686e-05
7.78745028153925e-05
4.72231154768745e-05
2.8347620536035e-05
7.93009046325065e-05
4.0538013130275e-05
1.98761878412957e-05
1.62589618121958e-05
9.40625927258096e-05
3.55951074441174e-05
9.83493751884183e-05
7.62568817924289e-05
9.76963729970973e-05
-9.32222358756042e-06
2.77979766983918e-05
5.51378789944782e-05
6.22824587324525e-05
3.76488039408409e-05
7.06322551168769e-05
3.87795995096773e-05
4.65018336403243e-05
0.000126567648789268
8.44095166601288e-05
6.05037982005883e-05
9.32773630347842e-05
8.50672997683787e-05
1.85447176426646e-05
2.72576325024649e-05
2.6487994332523e-05
4.53231505439168e-05
4.50134827224192e-05
6.93171485666383e-05
8.58226367716353e-05
0.000107423779795144
6.7172865469303e-05
9.0224661263927e-05
6.33977450507086e-05
5.17605720464943e-05
8.74282270425292e-05
7.18857200980182e-05
6.84573522866034e-05
9.41443203442238e-05
5.12491008807152e-05
5.55638597711435e-05
3.27729799530836e-05
6.18798894655552e-05
6.37458465830247e-05
6.21659660953957e-05
2.68067543226881e-05
0.000127708032132341
7.75627401466361e-05
3.83977244452446e-05
0.000103754672614559
4.92966441307944e-05
1.72323169344346e-05
8.30844908253437e-05
7.34994819342833e-05
4.73016377343578e-05
7.45725423077449e-05
3.36427804500265e-05
3.19484230166887e-05
6.19053945717848e-05
0.000121434579821004
0.000114111048062721
3.90439721516686e-05
5.57026098919939e-05
2.00141473292459e-05
6.19214539332161e-05
2.70951456832074e-05
3.27104094037262e-05
-1.91990942254966e-05
7.49956773614285e-05
3.40214715093101e-05
3.00729033677441e-05
9.45054223053252e-05
3.09335742727938e-05
2.8256791331777e-05
9.04354391903184e-05
3.54682960529722e-05
6.34699934780066e-05
0.000121256004032255
2.85666597818311e-05
4.93380368851453e-05
1.8057962208912e-05
8.97122924111106e-05
0.000100778734641679
5.9920857900681e-05
-5.62996686256028e-07
7.92885633511502e-05
1.63153152548397e-05
6.26512251981485e-05
-2.26094980529679e-05
2.22836752011445e-05
0.000114511220770611
4.58818582665684e-05
0.000101631858991544
7.93198297787902e-05
9.08714433259662e-06
8.64624829902155e-05
5.77591143823542e-05
-2.25787856541713e-06
2.425631823117e-05
8.5482727961417e-05
6.65554955809842e-05
7.24126256856093e-05
3.73571250828384e-05
-1.10884437550173e-05
5.287702372903e-06
8.4125208033752e-05
1.92624227995428e-05
0.000102016342246065
7.65564157408936e-05
4.21355981318798e-05
6.69915581935821e-05
4.00004586443478e-05
7.45085704467564e-05
3.79565726400766e-05
0.000101459534484478
3.3953094593068e-05
0.000112881030484556
4.42667310468288e-05
0.000104712256466514
0.000120390672484535
1.60769864989889e-05
9.4234510848653e-05
5.05124466013814e-05
1.7311165278e-05
7.25945603744195e-05
0.000113356201437175
4.56499401741678e-05
1.22830874083936e-05
4.47537993980892e-05
9.8758410114386e-05
0.000116051080355884
5.31084271630844e-05
9.08063942136487e-05
8.20544593729638e-05
8.62274684527405e-05
0.000128709756424298
8.16728278053941e-05
3.28250174638428e-05
4.61504651261983e-05
2.74913432900288e-05
3.85621594866298e-05
2.25361857622793e-05
9.4019471128719e-05
6.86552978230898e-05
3.22391357732556e-05
1.4764705140095e-05
1.17467599022087e-05
6.11682677006995e-05
6.86126889003633e-05
5.1874923746886e-05
2.663489741979e-05
4.32559358488172e-05
2.9444733102017e-05
4.72419705611207e-05
4.93115229565835e-05
3.18780399592087e-05
-2.08204335037692e-05
0.000103928322627552
7.71258639703846e-05
8.95902432737229e-05
4.02832900252665e-05
4.54501836575332e-05
2.58326330246903e-05
3.75877558374715e-05
6.10461160071188e-05
2.68346644179337e-05
4.42817661742246e-05
4.26920941819805e-05
9.60461574988643e-05
4.41689854552698e-05
7.30127493296477e-05
1.49943673087307e-05
-4.11105238728295e-05
3.08122410405813e-05
3.79186200917774e-05
1.25413639624838e-05
9.95538613636958e-05
2.27016125174451e-05
4.55773291776822e-05
-6.49171763185097e-06
8.23974545172764e-05
7.57094377704787e-05
5.39873888400351e-05
2.44608694657423e-05
7.74936105121965e-05
6.22862121623609e-05
8.24890390986365e-05
0.000101106923354088
9.40525737637375e-05
2.73766069083002e-05
9.5122618817497e-05
6.81173434809478e-05
1.63571455840494e-05
3.50648429984826e-05
-5.38779498215207e-06
0.00010947893910395
5.33980381799834e-05
6.33950443019456e-05
3.61454011493674e-05
6.80743247746797e-05
3.86846331565622e-05
9.37374418145312e-05
1.80427473653725e-05
6.38698836311126e-05
7.69584361593398e-05
2.73582915617349e-05
5.54949885068815e-05
0.000102502992973044
5.22885895502569e-05
9.07403935946672e-05
4.61064691846793e-05
4.70356347378363e-05
1.76828081108153e-05
3.67590736058516e-05
1.7306044701374e-05
5.3914453199687e-05
3.66786322467102e-05
3.87230236540193e-05
6.89408968094351e-05
4.51459299402915e-05
7.5707932259755e-05
5.62887780096865e-05
5.80089009456584e-05
5.47613284244187e-05
1.81845348044672e-05
4.55650312887504e-05
4.95306195333806e-05
8.01933442303693e-05
0.000109028068183519
9.90747792597005e-05
1.12366023704623e-05
9.65027470620345e-05
5.10614724271003e-05
8.50466890022596e-05
4.41079327867936e-05
6.94763220735225e-05
8.696592294677e-05
-6.14175405145286e-06
7.46754151573425e-05
6.59592265879764e-05
7.44939137078646e-05
3.31804042654149e-05
2.39899169157965e-05
8.19702982850887e-05
4.9011576928744e-05
6.14191694105575e-05
1.57081559652682e-05
5.50635899531384e-05
7.1705264368648e-05
4.36391826170581e-05
5.69935913199229e-05
2.37347679065022e-05
4.26565915942023e-05
9.07024012487099e-05
9.90071487818185e-05
8.1109405773346e-05
1.71593064823743e-05
9.06280443632721e-05
6.61618710801896e-05
4.40360142782725e-05
4.68043046423483e-05
2.10801419476019e-05
4.9932691542776e-05
4.57320627279838e-05
1.02739790644779e-05
0.000104786717133902
0.000131184433793643
4.31065350639114e-05
7.37666024594933e-05
8.05201790113406e-05
4.80671781236445e-05
4.4368246333163e-05
9.92955083821127e-05
4.20814721843365e-05
3.84224500596481e-05
7.54616719918481e-05
9.7112856018296e-05
-1.27517031407042e-05
4.55839264016055e-06
1.97957383186002e-05
8.8222462334435e-05
2.09163293373752e-06
6.03575407349576e-05
8.52245200375661e-05
0.000104653086005265
9.72510168929775e-05
7.59254443517785e-05
8.75969183926945e-06
0.000132087183187134
2.57056134184348e-05
2.23361858198632e-05
6.94696873256805e-05
0.000170785139964121
9.26053846241453e-05
4.98917709069312e-05
5.32476576503286e-05
3.75997473453719e-05
2.87871043575511e-05
5.40928950231961e-05
8.30400775540814e-05
9.56954642271945e-05
8.17254326108083e-05
1.86315932608819e-05
2.37012531628731e-05
5.70607678538369e-05
4.20002848145044e-05
9.19767052000435e-05
4.72930108393434e-05
2.07900424832385e-05
8.17965360273738e-05
2.39778188973008e-05
4.43884966706791e-05
0.000112085029302846
3.90206246880043e-05
0.000137015730476455
7.70338831505321e-05
9.83778303764197e-05
7.28863050503743e-05
3.89462042781286e-05
4.52664469987349e-05
6.72404597757654e-05
5.12670841352642e-05
4.65225817439735e-05
2.37890970588946e-05
0.000118411389148679
7.29223809717528e-05
6.1846181830979e-05
1.7496119440849e-05
1.04298986634864e-05
2.67048301838389e-05
4.77760217884579e-05
7.53467319137843e-05
4.01613831287687e-05
7.80162181270978e-05
9.96394464508085e-06
5.48785282983241e-05
5.18962825136123e-06
5.30230299413992e-05
5.26480651585591e-05
2.54677599112059e-05
0.000108895991792704
-1.82818140646223e-05
5.34619987078335e-05
4.87334691996128e-06
6.13921409025136e-05
9.37334601447234e-05
7.41732480129052e-05
5.75360988231904e-05
6.48339658545318e-05
2.56990274670529e-05
6.60595496067288e-05
8.62450384449497e-05
3.67821062525827e-05
2.5448226386284e-05
8.88150797258039e-05
8.38965906016377e-05
-3.96438347965088e-05
4.49036578731529e-05
8.32241469104677e-05
6.54444436887798e-05
-1.03705230190232e-05
2.69261499571037e-05
6.81980266545986e-06
8.62924951397873e-05
5.00106808259585e-05
4.54932253311426e-05
9.47796251573987e-05
3.820075205605e-05
5.63723894251991e-05
7.94246929965486e-05
6.08058217875399e-05
0.000126957676254454
3.531438064658e-05
7.84896158459813e-05
7.74210932642114e-05
8.29189006597517e-05
7.04825184652743e-05
5.15563485323427e-05
5.97578634375767e-05
6.65546894797354e-05
6.60296523767081e-05
5.31197868413088e-05
9.5198443855384e-05
0.000116074427004144
6.14510240808601e-05
3.97984837482147e-05
2.82224698802944e-05
4.18015903887509e-05
4.22761240315559e-05
2.03298703491884e-05
4.59581619033236e-05
8.53749074532491e-05
3.16474558008283e-05
5.16176724689764e-05
5.15467088114291e-05
5.52156937728654e-05
2.59293910252155e-05
7.06609474774093e-05
-1.67324309633157e-05
4.58320701391448e-05
9.09690206343643e-05
4.8401795777201e-05
-4.28597779586307e-06
6.60462269068531e-05
4.19000457912528e-05
4.79768957610581e-05
6.82078306575732e-05
0.00012148884283998
7.12825222803138e-06
0.000101439068259245
1.8176686951124e-05
2.58452754639524e-05
-3.24378522388495e-05
7.88536573531247e-05
-2.91596910789073e-06
9.16189424284328e-05
7.54875185640583e-05
5.36414757741267e-05
2.80002649743999e-05
1.93698663884077e-05
7.0471500808537e-05
5.38188420170094e-05
-8.89411487243037e-06
4.24562498702212e-05
3.39362607305632e-05
4.52536561033654e-05
4.49727097174744e-05
6.82982434119664e-05
3.956911462928e-05
8.54947831013794e-05
3.27722449841623e-05
5.35529477825744e-05
9.11161477689756e-05
7.2867585818667e-05
5.58735042516089e-05
9.3835192858161e-05
3.5363853995147e-05
5.14128663070828e-05
6.04093595718747e-05
0.000138001044548906
2.51476858887495e-05
-1.62259760965477e-05
6.48215634704976e-06
3.71819982065307e-05
5.05858987362196e-05
7.39722825489479e-05
9.84867022989891e-05
7.27312834428135e-05
4.64511938537444e-05
7.61258172958889e-05
6.29007267920746e-05
8.65027072392649e-05
5.28769639100138e-05
5.74035480619747e-05
0.000110305355035194
5.58007835808251e-05
0.000125652283551676
9.09107024795452e-05
6.10317053340948e-05
6.94460303767122e-05
8.48585810455074e-06
7.8957396429255e-06
5.31708474475292e-05
8.1409017012081e-05
4.12725328232683e-05
7.4435259518904e-05
4.36812718872005e-05
8.24829997950142e-05
2.11008638884742e-07
1.7603121214906e-06
0.000101702829235712
8.17457893069486e-05
2.07606392545865e-05
9.2860975718747e-05
8.07592098363614e-05
7.58679457926582e-05
5.84908836434444e-05
6.70796465961837e-06
0.000106988213217969
0.000101257608675518
2.82462615079593e-05
7.77223091749632e-05
4.1132289922694e-05
4.0970343591108e-05
0.000113642852319859
9.24005342322925e-06
5.18871283724997e-05
7.97269421994191e-05
4.18387539735185e-05
4.20126898320331e-05
0.000124515762711398
2.37954197087213e-05
5.67299498277387e-05
5.50400531255334e-05
1.52197650532955e-05
1.40045772047703e-05
0.000110656457499726
0.000104590159388614
-4.32019874583531e-07
2.60319716329833e-05
6.78740176632773e-05
2.46297571780748e-05
2.95416087014e-05
7.12078433060599e-05
5.53220461245739e-05
9.91876659650317e-05
-4.46024728720065e-06
6.02697192461884e-05
5.28531502192661e-05
4.93525608794041e-05
8.73923954245425e-05
4.12647379502306e-06
0.000158303339124199
8.73772676004864e-05
8.76163898200904e-05
2.63460155194065e-05
9.63359505688252e-05
1.00384470769865e-05
6.17659746017668e-05
7.24254878567819e-05
6.45242216569954e-05
9.38911901116932e-05
8.22522424692284e-05
7.16339607018307e-05
3.43611460588248e-05
4.39822576556221e-05
8.06894719833136e-05
6.48125426212656e-05
1.69223298973997e-05
3.83279663601726e-05
9.5018115865752e-05
1.68818257318882e-05
0.000117351075673149
1.61863327618365e-05
9.24009887193575e-05
6.34558996169189e-05
2.97308717840131e-05
2.48142915350258e-07
5.80260095486096e-05
1.37025782487392e-05
-5.6592699453096e-06
5.63619651426679e-05
6.6933963872773e-05
0.000103568911845289
7.76998115576094e-05
1.64883968074418e-05
6.27924681394971e-05
4.28812502864335e-05
6.66767297188634e-05
4.07359885138119e-05
5.23673579179129e-05
2.82109382308998e-05
3.42630052526144e-05
7.2904034658481e-05
4.54049083337892e-05
8.98417615700609e-05
2.72575901070168e-05
0.000186198856767671
4.56453757131542e-05
7.98628014386407e-05
7.93330544454396e-05
4.7812007943806e-05
4.32757951818469e-05
2.72587834873963e-05
5.66506536554967e-05
6.32562400486687e-05
3.06027962651004e-05
6.87059120630258e-05
1.30561173873374e-05
-9.60613576180711e-06
6.63084404799522e-05
8.26270582927346e-05
3.0479967219814e-05
1.54011027313615e-05
6.72142543778517e-05
0.000113713043581154
1.84764808801973e-05
7.86546976912707e-05
6.23037616481569e-05
3.12680471664925e-05
2.82200569904445e-05
4.16244893176649e-05
0.000130007706516837
7.0699327769347e-05
1.6878826655949e-05
6.15454368671788e-05
4.90177559264169e-05
0.000103135935221315
7.74742313139252e-06
5.10555368127177e-05
5.72299832354487e-05
2.74134563213515e-05
7.78733045736546e-05
5.92864858907146e-05
7.3162447572095e-05
4.98619959334687e-05
8.75743891817499e-05
0.000134928207098757
5.24858218263422e-05
3.03415015728931e-05
7.85168622659542e-05
7.46508250347704e-05
8.24406528865387e-05
3.72121298137609e-05
5.36519543472372e-05
4.09293881753636e-05
0.000100959854945852
-3.47937329388994e-07
8.40059103610718e-05
5.9561667885346e-05
-2.63350375868085e-06
0.000104021814101431
9.18388463253405e-05
4.87024713460153e-05
9.80799868359501e-05
3.47027504790945e-06
5.97911735845936e-05
1.78447709129189e-05
8.79526342792191e-05
4.96564484424052e-05
7.82382652981355e-05
8.72609507668864e-05
5.70582711516014e-05
1.83186035266089e-05
4.6794362810792e-05
4.53265195276335e-05
9.47641154908776e-05
1.7685653149393e-05
3.47053226005472e-05
0.000104460824931506
-1.52242911631437e-05
4.09467976361617e-05
8.64271363249672e-05
6.7366993775463e-07
2.33596211144333e-05
4.05145032837793e-05
7.8000571483806e-05
5.75290811278413e-05
1.51451407707623e-06
5.4456859540797e-05
2.0584941705588e-05
5.09453395420998e-05
8.40443150798591e-05
7.22308362491766e-05
4.98310766658917e-05
8.1840194042633e-05
4.83598035129324e-05
5.51978675843994e-05
2.07320618814957e-05
9.88192508299476e-05
3.26546326267933e-05
3.89381179480608e-05
3.92268399417045e-05
5.56680755118151e-05
6.39115305410927e-05
6.04072027518396e-05
8.64461852142235e-06
2.14214861550316e-05
3.98512352293133e-05
5.40387177341932e-05
4.87487957711927e-05
0.000107137155509297
6.18392096949547e-05
8.32615288266279e-05
3.74472254820758e-05
3.31776666221614e-05
5.07543587293276e-05
9.21981581229005e-05
5.16593050545831e-05
8.89796068771683e-05
1.63158446999922e-05
0.000142038738453453
9.37236091987458e-05
9.05614814370517e-05
9.39656552334956e-05
7.76544476363945e-05
-2.79032764225097e-05
3.90525308701589e-05
4.18867798215603e-05
0.000106640168506066
9.87483182452573e-05
1.77823678257936e-05
7.39237622257069e-05
3.41392689256067e-05
6.95173678891706e-05
3.9365875277774e-05
1.37451048675203e-05
7.28893215773437e-05
5.39756843669428e-05
3.54807215957981e-05
3.9874028546359e-05
8.77245188713127e-05
5.47661617248054e-05
6.09386614733232e-05
0.000127632635631767
4.69626557459644e-05
4.01948826366893e-05
5.4716804725222e-05
7.29876289550408e-05
8.36071461175509e-05
5.91221733124538e-05
6.55400960112667e-05
6.5489978970786e-05
0.000105683261202917
1.10881964982477e-05
4.41497169878285e-05
5.460322790735e-05
3.16085899149662e-05
5.43196659212557e-05
3.53733232306088e-05
6.93431579436514e-05
4.14292724493739e-05
4.93597416584055e-05
4.41506419900994e-05
1.70336006457275e-05
8.75723489881944e-05
5.25221772766347e-05
-1.42941375556823e-05
1.9215681293323e-05
3.71286899256267e-05
7.49811119746007e-05
8.41636305500572e-05
8.69194903671949e-05
0.000100891898124515
0.000112275359498627
2.42784970203002e-05
9.13002213045332e-05
0.000114212610338642
2.85671135957073e-05
4.6350453003698e-05
3.37566515482461e-05
3.41928006683301e-05
6.08232233752755e-05
-2.94783814339106e-05
8.66456729437745e-06
2.95010758692504e-05
3.63014807631463e-05
4.60741706190409e-05
7.44469415400675e-05
2.34566529748628e-05
0.000122262591790333
7.54718825138858e-05
7.9645066671835e-05
8.93201418776665e-05
9.66606114449498e-05
6.08602728580325e-05
1.94231721607791e-05
0.000102199436750219
5.29298994961403e-05
8.30569353149139e-05
-8.86753827811355e-07
9.83226487255549e-05
9.30517939994751e-05
-1.91547860225558e-06
4.79391397704272e-05
5.18810967660872e-05
7.26965939802795e-05
4.28357965334406e-06
3.08081404898247e-05
9.26508250193036e-06
0.000109383344088676
1.47514880959724e-05
4.92566090389285e-05
1.89206418737144e-05
9.74534369323847e-05
3.59150245051139e-05
4.1147304258477e-05
6.55840123077037e-05
7.4233246530378e-05
9.53670383746068e-05
7.97964852539048e-05
1.42717262797373e-05
0.000120895825894037
-5.84507508115291e-06
7.16896988694461e-05
7.58893837613507e-05
6.16529515266296e-05
0.000102212720441383
8.61419996821503e-06
6.51026095540802e-05
0.000116870436387603
9.18837989223453e-05
1.25394804366936e-05
9.38063364324101e-05
5.04773067989633e-05
2.23080988169953e-05
4.58181962755725e-05
5.72756728499163e-05
4.93415614278986e-05
1.93650754000062e-05
3.74737135980676e-05
3.43490694892024e-05
9.02392073389309e-05
6.21270007058045e-05
-1.28089152562911e-05
8.69108115890573e-06
6.67900461073902e-05
9.74979070893882e-06
4.83353187658023e-05
2.13403122459366e-05
7.28876885771593e-05
6.83036570257538e-05
2.90892041378046e-05
7.06860071733785e-05
6.48890234930952e-05
-2.97073903223178e-05
5.6897266800733e-05
3.42495943129486e-06
6.15999647932481e-05
2.49028395409683e-05
-1.68650711523187e-05
7.55164242879637e-05
2.42421834850897e-06
3.52676469387784e-05
-2.20994842561028e-05
3.99224572683454e-05
2.01708575727664e-05
7.3432645681965e-05
-1.39344391425884e-05
3.52159163589502e-05
9.28146546925547e-05
2.62111377030243e-05
7.55447264976902e-05
9.1628157665283e-05
6.79092081458346e-05
9.1487728092166e-05
9.0183743660608e-05
7.73040591852274e-06
9.03868049320489e-05
4.7693683498103e-05
7.58746992883985e-05
6.14153822982412e-05
6.5670792148893e-05
0.000110909032157163
9.60565336029604e-05
7.87859865054048e-05
7.95956578391983e-05
0.000120084615061007
7.41605228234056e-05
9.51672904653926e-06
2.35177293352906e-05
-7.13002896395492e-06
7.92234900139177e-05
3.80955609172176e-05
3.45846246821032e-05
8.06755709453407e-05
7.18608584865871e-05
3.41610276056407e-05
6.54863036736016e-05
2.36177257437532e-05
0.000155146242850883
4.68982595564041e-05
0.000113378768538366
6.53523171224903e-05
-1.08435843218631e-05
5.31449024740242e-05
4.62232676305795e-05
7.48187102150901e-05
8.09405584557887e-05
4.84542392022737e-05
3.64242911262954e-05
2.69673908046219e-05
4.96344456728083e-05
8.03630620884552e-05
1.57928559055028e-05
0.000112298586089135
5.94979466200292e-05
0.000109001932775336
9.66798699154321e-05
9.58983236602837e-05
4.09880237158315e-05
1.65550834611349e-05
0.000119744499353548
0.00010932174428703
2.18677077823812e-05
1.51337565000893e-05
3.03401991361415e-05
7.33424395906872e-05
8.45074063095383e-06
0.000101828989881875
9.47398631404987e-05
6.61508157507507e-05
8.99209292769306e-05
6.26944104467171e-05
6.3699961864119e-05
9.47665298503906e-05
0.000120597793850414
3.78480546277642e-05
8.34300632783282e-05
8.32070556223664e-05
1.12047819976552e-05
0.000122334659941184
6.9058861498801e-05
9.75105007835334e-05
5.21153140099082e-05
7.57887404088828e-05
0.000108598904363103
7.50763450181585e-05
1.0172979819926e-05
7.39073598287847e-05
4.44211805355311e-05
8.18350909007725e-05
-1.55187422044396e-05
4.29422390060612e-05
4.53340622060885e-05
8.87603859070673e-05
0.000108586363758149
2.87471660544825e-05
2.40221472875943e-05
8.40816758109076e-05
2.84358312699408e-05
-2.14340153469241e-05
1.34397346032974e-05
6.39762429386399e-05
-1.8759545756224e-05
3.75714627103366e-05
-4.19307981760086e-06
-7.09803050826994e-06
5.11910055337872e-05
2.70811890502626e-05
5.70632050449907e-05
4.92672705811949e-05
7.99107154936511e-05
5.84254026038204e-05
2.74035146092367e-05
4.21155510865533e-05
2.87219671872005e-05
7.57971630069185e-05
5.37313033441605e-05
7.25590269507014e-05
8.05456452817911e-05
5.51220272142502e-05
6.90561541848457e-05
2.21954086301877e-05
4.64753669023024e-05
1.61268443664914e-05
7.12230049843592e-05
8.07448649547014e-05
8.52595188199556e-05
5.02457934908213e-05
3.54123797286508e-05
8.96295709303167e-05
6.1493919594579e-05
1.53469803455013e-05
8.12803794188338e-05
4.39424697613963e-05
5.33319645573083e-05
4.65569307220791e-05
3.63307734090957e-05
6.7439318053822e-05
9.50385684303666e-05
-1.02741272845554e-05
8.73852908792012e-05
-1.84261237659983e-06
5.69098208726756e-05
0.000124098456522996
6.1379301512841e-05
6.11555637050406e-05
7.34446944917981e-05
7.20634161416195e-05
7.88618517526689e-05
5.58205646710453e-05
1.77417428398258e-05
5.04860844819805e-05
0.000106482400542785
4.05908076390247e-05
5.04805619212271e-05
2.63252743030281e-05
3.61114015890602e-05
6.7447650729873e-05
4.93818009938569e-05
3.31297121720616e-05
7.27040016030758e-05
4.18955271770682e-05
0.00012315201228113
8.49211988482883e-05
7.40968506613417e-06
7.43353963659558e-05
2.45401245700046e-05
6.39788354305031e-05
3.80520511834197e-05
5.0756113218615e-05
0.000163450128340249
5.00915730014764e-05
4.13858887680265e-05
8.85309248994692e-05
5.80320615247369e-05
5.64703066571255e-05
8.04192798544246e-05
3.34321633263862e-05
5.17852961846987e-05
6.51930848415513e-05
6.24894095212941e-05
3.44267570378773e-05
2.40600924802544e-05
0.000123119381217103
7.23488819499952e-05
9.33478713774622e-05
2.29836562381076e-05
7.72328444082376e-05
4.55715348319166e-05
5.82101645411195e-05
4.42136279130685e-05
8.45803147678217e-05
3.93162225333441e-05
9.78594676399675e-05
5.18182561204641e-06
1.87300814846105e-05
3.48287599363554e-05
9.33538284262016e-05
6.05821524070641e-05
9.18294628228178e-05
2.12318916122108e-05
3.3056319465358e-05
3.36489226041798e-05
3.96591976295929e-06
6.68369643597489e-05
5.41332082506556e-05
4.12698392668542e-05
8.83997619808075e-05
2.45748182972068e-05
6.6282140662095e-05
3.27522583203392e-05
3.4405638947569e-05
4.812462915928e-05
0.000113400716963052
6.08353531046466e-05
7.57517290469155e-05
0.000122290094500746
4.39332082231272e-05
7.44726471693521e-05
2.85213937295509e-05
4.84429390796974e-05
4.4407788841947e-05
9.71947323077668e-05
5.51110559298591e-05
6.69011293170855e-05
5.68798688242397e-05
4.78615069705571e-05
4.42525832761738e-05
2.11279636808432e-05
4.20139412114469e-05
6.57997419046774e-05
2.15054897964257e-05
6.76814583061126e-05
-8.84935098993174e-06
6.90756198122812e-05
8.58322971752781e-05
8.49260433217199e-05
0.000122465467208765
6.36723446806153e-05
4.1111152151814e-05
7.2554322263018e-05
6.32099269750673e-05
0.000106060965655686
4.35275580449498e-05
7.51933412473891e-05
1.55031322168928e-05
1.43558056101217e-05
3.6752347247088e-05
0.000108463504178077
1.73488562828045e-05
5.16225608062839e-05
0.000140799649344916
2.14215469395336e-05
6.0128560481473e-05
-2.35155358164248e-05
6.9863952291793e-05
7.45260001076011e-05
7.04488491802024e-05
7.90164016344968e-05
7.4682597970699e-05
6.17446438064664e-05
4.57526685835618e-05
2.40430513727845e-05
9.35059628131352e-05
2.58041071491064e-05
5.84493409257512e-05
4.99550400350521e-05
7.52311125281527e-05
9.96094133324914e-05
7.82982380875111e-05
5.30399808214374e-05
7.39745248939116e-05
7.16310522766112e-05
4.49054650407717e-05
3.74299515182755e-05
9.36801684137285e-05
8.79286282291501e-05
0.000130769777788017
3.77439623638215e-05
6.94929071523847e-05
7.76572375901098e-05
4.00970797278557e-05
4.53859894601721e-05
4.97949541853597e-05
0.000103110112328895
4.21415082594829e-05
6.51435628260228e-05
4.63607503397329e-05
5.85095369447776e-05
8.32765110594742e-05
1.73068098129671e-05
0.000107979362965426
9.60154060045213e-05
3.65434153821224e-05
4.55953937550977e-05
5.65562655507546e-05
9.84495899371157e-08
3.74347297731769e-05
4.7291131150005e-05
5.74228165666324e-05
8.04510464366916e-05
7.43887636179276e-05
6.91373511799193e-05
6.5570395092394e-05
1.48471142515119e-05
0.000142464821304317
7.22849103092126e-05
3.31380814867733e-05
2.84939923626923e-05
5.36094738643228e-05
3.3035553381457e-05
2.53321309177848e-05
2.86257058811462e-05
8.42902185977329e-05
7.22885923854821e-05
3.31005348170452e-05
4.9682898491673e-05
6.47005782691484e-05
4.71318360122729e-05
5.02481702076859e-05
6.48709721234674e-05
4.90071922866706e-05
2.64834709132386e-05
1.24515785816271e-05
5.81629927849607e-05
4.58177073503067e-05
7.06628989792862e-05
5.08416596599485e-05
5.03290016113193e-05
4.76515458318121e-05
7.44624285450993e-05
6.72590521388071e-05
3.5532903649512e-05
-2.09402116030093e-05
8.59791092223879e-05
7.30945103407886e-05
3.51494325504526e-05
2.78566640984852e-05
9.22627538196985e-05
8.75540191907714e-05
9.09855212087794e-05
6.38778882516276e-05
3.53518098249986e-05
7.27401371955805e-05
2.47057964958317e-05
6.73435916562992e-05
7.28413554341843e-05
7.01454922043028e-05
6.64692097613408e-05
0.000100980801094598
6.2558748601843e-05
5.91756508998975e-05
3.72725589717358e-05
6.05067603637674e-05
4.94722405132022e-05
1.90745017188085e-05
-2.88541972555283e-07
4.09075464835482e-05
5.57244516877642e-05
0.000117288830839462
1.89310858400928e-05
2.25565045775024e-05
-2.24978429782555e-05
8.72846258728468e-05
8.53979254394843e-05
0.000101520466647648
7.42720411613319e-05
1.16821202355842e-05
0.000101383137702443
9.98520589430539e-05
3.29143732260296e-05
2.60107464013242e-05
0.000107564192265535
7.93383703915325e-05
9.53652029979925e-05
5.82434832840481e-05
8.90523139008372e-05
5.12520653290489e-05
4.38744215132681e-05
9.42671051107542e-05
0.000102086543487727
-9.67560751818948e-06
5.35115591006759e-05
4.911044823943e-05
3.89000042488016e-05
3.85233417134018e-05
0.00010750183626734
3.2574238216639e-05
3.41939991527437e-05
2.1823747065404e-05
4.65354433372018e-05
8.30705385880873e-05
5.34753129077231e-05
2.21779013243988e-05
6.10590204151923e-05
1.49409655998024e-05
8.76229129135725e-05
5.75619259101038e-05
3.36564176018445e-05
5.9314840232625e-05
4.63917853804305e-05
1.57243390676692e-05
7.05058313935842e-05
8.6863136701078e-05
3.40133352785899e-05
-1.08175278461822e-09
6.87054368099972e-06
1.43987511450587e-05
2.03349295453604e-05
-1.77997763485533e-05
7.8835430223503e-05
8.36846953167291e-05
9.07723174936478e-06
1.22607993536387e-05
7.86575606433876e-05
3.07257323885338e-05
-5.7044925213077e-06
7.793936176479e-05
6.62009672777173e-05
5.14987908691814e-05
6.01988684385892e-05
5.45042017957066e-05
7.59289993065694e-05
4.89962161814017e-05
6.94086244394723e-05
8.97239356474441e-05
5.51541005256072e-05
4.36194519463648e-05
7.25951775888428e-05
4.84922519010833e-05
5.14995861995544e-05
8.85421134519082e-05
8.66581973024814e-05
8.32786032652352e-05
9.96488759120112e-05
2.61188019092072e-05
8.5713771731965e-05
4.12245726359745e-05
1.01589451245446e-05
3.99260742642165e-05
2.32954327876052e-05
8.80140346840423e-05
-9.59949524272982e-06
8.90779183385807e-05
0.000116819595914453
3.80755011051827e-05
4.74260678471026e-05
8.76379815554088e-05
4.29425428771957e-05
5.31540272121779e-05
8.64452495511218e-09
7.1745353854156e-05
2.96530307636323e-05
0.00011872701701119
6.35066455318017e-05
9.72218231723184e-05
9.61339341371106e-05
8.40113495013718e-05
5.9972337148984e-05
4.79080722307273e-05
-3.75819021684165e-05
4.3332166684325e-05
8.13678632068616e-05
-4.2594639515418e-05
3.53432692884239e-05
5.17321211113312e-05
0.000142902909323405
8.15685128870349e-05
7.03543303753911e-05
6.18681843360791e-05
-1.60713904890869e-05
5.67974235073853e-05
5.40931273646144e-05
1.97338280321949e-05
6.82703151964447e-05
2.68714121347074e-05
7.41784908361561e-05
5.12222373117004e-05
8.4189538135179e-05
6.19044420729692e-05
0.000101153759465457
0.000105585930824525
3.46100564223943e-05
8.13963978826843e-05
7.28178368745809e-05
6.29492278502293e-06
0.000116615775801869
4.49828378735706e-05
6.03235746892317e-05
7.37233437010458e-05
6.71627385550265e-05
1.55305208776286e-05
6.46448911514073e-05
8.33116943881708e-05
3.83430770326901e-05
0.000100933998269652
2.41312489216941e-05
7.00074423931707e-05
4.92745624406083e-05
0.000114913208568506
5.01459042581276e-05
2.68510533354802e-05
0.000105062116864171
7.73624307347221e-05
1.43717851526902e-05
7.05317866618096e-05
6.18608688525371e-05
7.37374101331116e-05
9.00754941993491e-05
4.72388894818945e-05
0.000104845253709007
-2.66333330724273e-05
6.59144629394089e-05
7.81914193017597e-05
9.55962637036704e-05
2.39019020977959e-05
1.0952163637721e-05
1.97218615256538e-05
8.09175413853801e-05
5.89782204704539e-05
1.212227786076e-05
5.19361381370932e-05
7.04822236157159e-05
7.60593566831355e-05
8.03580109797898e-05
1.96775196035833e-05
8.54971140371967e-05
1.38450662260821e-05
0.000138725754288076
-9.83150271191487e-06
5.90058110129889e-05
7.70921677530644e-05
0.000107993953214353
7.19245587928698e-05
1.24602325841359e-05
1.70423809136309e-05
7.75904881810713e-06
4.7055049798577e-05
7.16984326559708e-05
9.97151514186887e-05
6.02383129411007e-05
7.76812942082818e-05
8.91080283065442e-05
-5.37346525874659e-06
5.26143582122954e-05
6.57605785618286e-05
5.09196225728265e-05
4.62821495314969e-05
3.62236493423809e-05
5.78225144827169e-05
8.96473046082869e-05
8.01885141186138e-05
1.45973440845779e-05
3.91011438236092e-05
5.90846882704976e-05
-1.0690587774837e-05
2.56716715388743e-05
5.53930980628834e-05
6.53677761739205e-05
8.76856343139592e-05
7.92388296997428e-05
7.81549780323493e-05
4.88645935299292e-05
6.83437147751172e-05
5.81866683444444e-05
5.64410563069757e-05
7.17081266392049e-05
3.60889675765222e-05
4.31272078011158e-05
2.8389282877948e-05
8.66082863464753e-05
6.78765168293521e-05
1.0437095789001e-05
0.00010402651265351
6.78020711468232e-05
6.8993981491544e-05
-1.76814167539088e-05
7.4034374111143e-05
2.10667286796693e-05
0.000117228586975766
2.22283545433775e-05
2.42274129653985e-06
9.72826078275012e-05
2.55709445936406e-05
2.65471865238071e-06
4.27570444657568e-05
1.00576267243235e-05
4.49973316198195e-05
0.000124858575297155
0.000121087755872617
3.67757881541425e-05
5.29720776497958e-05
0.000103724964787871
6.3855774639144e-05
6.64779620968547e-05
2.05178637839461e-05
3.39416060167241e-05
0.000104721985524373
5.8719191251986e-05
3.76604589975388e-05
0.000105318815497025
0.000111612462572481
7.04256089162783e-05
5.64008060194932e-05
2.00170179495345e-07
9.74653976615524e-05
5.60715999410495e-05
-2.68495336101441e-05
2.72330684558536e-05
3.46684620315692e-05
3.45783759606803e-05
5.70799652374417e-05
5.08811003282415e-05
8.30098688736596e-05
7.44106671659064e-05
2.71735673487515e-05
9.15734990361681e-05
9.74580517060214e-05
9.35846905899105e-05
7.52570802818153e-05
5.00537699086885e-05
5.31671462881185e-05
3.99414319610534e-05
8.57799967630504e-06
5.55147968097418e-05
5.5311222955005e-05
4.01595017143938e-05
7.42753082799789e-06
3.60761040118122e-05
5.81134030861904e-05
0.0001045137123479
9.45588123140523e-06
3.3514899687825e-05
0.000102672189321651
3.78840735312753e-05
6.24340417561412e-05
2.44666311540182e-05
2.71143115297312e-05
2.32715895188247e-05
2.62310026482146e-05
0.000116186560549129
3.07806959545189e-05
6.60720034074865e-05
3.52411404538867e-05
0.000114236342104826
8.43570028482356e-05
1.49793118825029e-05
1.56331741497942e-05
1.10883477802915e-05
4.00847673926529e-05
8.18636197733571e-05
8.41970038527283e-05
8.94734547254419e-05
0.000105519781980369
2.21317790407983e-05
3.5334852652832e-05
7.4822636173527e-05
7.94809298308821e-05
7.88315548352628e-05
5.06070848568196e-05
4.02287944123027e-05
7.48114866518639e-05
0.000121616206478131
2.55964428642702e-05
6.11219003593201e-05
-1.4340118487943e-05
7.48839440529993e-05
7.41799465358013e-05
0.000125640563233848
9.55251550169117e-06
4.41890777431956e-05
3.95360241446828e-05
4.73514974823175e-05
3.95106099844671e-05
3.82252484951921e-05
6.19867731473658e-05
0.000110441190376868
8.04757511311963e-05
5.47345383234643e-05
0.000107003799122149
6.73754265221578e-05
9.69346464698057e-05
7.91616537518742e-05
7.83908208988711e-05
9.50818648163634e-05
0.000106674222464186
7.00268079391934e-05
8.23099880408143e-05
4.55178663954231e-05
9.8548068374255e-05
2.48092565625578e-05
1.33624730731889e-05
3.49603786862692e-05
9.94174790059301e-05
6.4209402832015e-06
8.80128732360594e-05
8.18762336985885e-05
4.62084029554723e-05
5.85729034954326e-05
5.1677972253071e-05
6.84354363913265e-05
1.62890987280511e-05
3.71038757641199e-05
2.70261378249615e-05
4.6519749722296e-05
1.65908741500566e-05
4.8994971991742e-05
6.93627489270124e-05
8.07612991321876e-05
0.000102131805851151
1.42585129163199e-05
1.85798922331874e-05
6.38387666559285e-05
6.57629735327154e-05
1.92058887421188e-05
2.28441016617173e-05
5.90792023608938e-05
3.28964025147885e-05
7.73853774599642e-05
9.76074979826958e-05
6.87745455930611e-05
6.98822850773102e-05
7.72910292016432e-05
4.00780225881486e-06
5.27173902131175e-05
1.35798198868406e-05
2.8001028761862e-05
0.000119411882255339
7.94194488213545e-05
8.66469904089682e-05
8.53882265640881e-05
6.53419191640752e-05
7.55675277561216e-05
7.00007795516772e-05
6.24433750559359e-05
3.46298463493207e-05
4.75954274217661e-05
3.96409338992104e-05
8.11747084940196e-05
8.527018830539e-05
0.000125412559325866
9.71879070324401e-05
4.89461580125306e-05
6.72500710146707e-05
7.28462571717632e-05
5.97439884406874e-05
4.59690342223814e-05
7.33385996044819e-05
6.2754038401328e-05
1.77989116717576e-05
8.53224087322381e-05
0.000113678380590747
6.60758241606677e-05
7.9405361147121e-05
8.74319795905319e-05
8.5985622166846e-05
5.04668429607417e-05
7.28376585740749e-05
0.00011260556301997
4.905620938315e-05
7.38458390140865e-05
0.000112518934024534
4.23835418534856e-05
8.39119301951438e-05
6.148977923366e-05
2.2927686815624e-05
-1.05996613716656e-05
5.48547588372394e-05
0.00010618612382805
9.14833465542552e-06
7.79525120931695e-06
5.41246954566805e-05
4.26364215930171e-05
7.40761423510315e-05
3.56091274122162e-05
5.17923674311545e-05
3.47586679974574e-05
6.4251180639933e-05
8.28557740318655e-05
0.000116369310693008
4.81165266116088e-05
2.14126337212703e-05
6.57455659634491e-05
5.82778744359112e-05
6.91248473048358e-05
0.000146637049450363
1.12917985260211e-05
7.77975314959714e-05
8.24382274260062e-05
8.53354213383334e-05
6.32994183405665e-05
6.53504549886812e-05
7.14301919831471e-05
1.11668817628369e-05
8.58060184515801e-05
0.000116419765360525
8.86338584778492e-05
4.66486077987803e-05
0.000113561366521313
5.82883163250003e-05
9.55354404293834e-05
4.33298296837024e-05
6.64736617079154e-05
3.49329342000074e-05
5.04509297529963e-05
9.06992856980877e-05
4.13073645935796e-05
1.80466187366771e-05
7.06671830074093e-05
2.68215188012339e-05
4.04754252088007e-05
6.55706515683209e-05
6.2262868823697e-05
1.71815171379577e-05
6.48462451813903e-05
0.000121287393602105
6.92342007201042e-05
5.7134378943977e-05
8.29008325260453e-05
0.000102321197163931
0.000106301391775035
0.00012466576553669
9.71505673598268e-05
0.000123282184981703
6.0299032662353e-05
5.82847828354862e-05
8.4948859608477e-05
6.46480596932973e-05
3.67499660627013e-05
2.98154293962533e-05
0.000125342678223819
5.44497719828387e-05
5.27740077668736e-05
5.79341652321055e-05
3.46566600939989e-05
1.84267235548551e-06
5.41369622667893e-05
3.898614243998e-06
7.48568951745836e-05
2.3241058347023e-05
4.65588214419138e-05
9.952850032619e-05
3.31590170243518e-05
6.19280248521282e-05
6.34845665190793e-05
4.35203109399468e-05
5.19143048461215e-05
0.000115852106199152
7.38659451042177e-05
6.02378518457718e-05
4.31521685049148e-05
2.4550786338415e-05
5.25960551774622e-05
3.02019521439093e-05
5.02068752230195e-05
4.43578102426614e-05
7.50892604214225e-05
3.53466812705013e-05
6.78991950018071e-05
3.87807195832054e-06
7.87412389960316e-05
-1.33311727474857e-05
3.43014200025303e-06
3.24068374179391e-05
4.25394698275394e-05
8.6944732058338e-05
0.000121028710904418
0.000100807376966333
6.17500978683699e-05
7.32892930959562e-05
4.98345564801975e-05
4.81122242476555e-05
0.000105371582940687
8.03426843152796e-05
-2.22453411018471e-05
4.36893737019499e-05
4.84462885110722e-05
3.58264421180835e-05
2.00230841106182e-05
0.000116927597274061
8.32668750512313e-06
1.8095670618718e-05
7.80595109825473e-05
0.000149117545644821
8.08898628457289e-05
0.000109447914765948
0.000149641200860412
0.000120185747502293
6.02804965575272e-05
7.12842448264547e-05
3.72648168107991e-06
2.37675333519756e-05
5.68917387463019e-05
-3.63279970730185e-05
2.46452447118594e-05
5.8389432739952e-05
9.07244178199279e-06
6.79095929970942e-05
6.09488591016455e-05
5.32713181139377e-05
9.80500527478774e-05
-2.98755958368245e-06
1.81965786035566e-05
4.5713678178504e-05
2.24199504538906e-05
9.06962545807046e-05
4.4502381411096e-05
3.44622178455366e-05
5.42474785375335e-05
7.24645913607571e-06
6.03669293982524e-05
4.19346931876753e-05
9.70670593646226e-05
7.18216229664932e-05
0.000119070095967518
5.70784887246657e-05
8.66383948153363e-05
6.45406088431738e-05
0.000112333421050349
9.49020679746093e-05
3.9642308912457e-05
9.19089663070883e-05
6.95188873354596e-05
0.000114136763316828
6.79893802552041e-05
8.73948739325073e-05
9.33165792455291e-05
7.9296388134143e-05
5.66956581437362e-05
6.55370828299797e-05
5.0381318457825e-05
4.38018229393956e-05
-4.50426614084239e-07
0.000118136215332598
1.6522900829741e-05
5.76177177695602e-05
3.43852436015147e-05
4.99680035028909e-05
9.86631735877886e-05
4.05944038618183e-05
6.70356445377093e-05
4.42520292351396e-05
4.85394549344144e-05
4.02089900925178e-05
1.91049460735379e-05
-1.31123154955913e-05
4.29780762718533e-05
4.65507193666132e-05
9.29016873603053e-06
4.61298570392393e-05
8.65880165463852e-05
-1.85231452174534e-05
5.0505740428982e-05
6.31095316188225e-05
8.12380891562398e-05
8.31280889273411e-05
8.23833343068228e-05
2.66691524712247e-05
7.39835448233645e-05
3.53162294383725e-05
3.62174633368548e-05
3.77243743130958e-05
9.30792172950837e-05
1.20903623812664e-05
6.11415595823895e-05
1.54574676362582e-05
2.03695010663413e-05
4.22448300401411e-05
5.60251117082872e-05
1.87702768825079e-05
8.28799831673764e-05
7.99741237361225e-05
4.53481442039118e-05
6.72706001299386e-05
3.4073500191846e-05
0.000124407657579738
4.23382621780466e-05
8.44424125970037e-05
4.45035698318554e-05
0.000103890548929801
0.000115029799936286
8.91768500442902e-05
0.000129771553785827
2.16664390352487e-06
0.000107444004784683
5.90279597505981e-06
7.72387063545969e-05
3.53176980973816e-05
5.85489314231646e-05
5.91842238310702e-05
6.10099019833884e-05
1.10627690261323e-05
6.90329691455736e-05
6.77445139819492e-05
9.27583419321638e-05
2.71143826020595e-05
-8.92352210733374e-06
-1.01862841869915e-06
4.01595850189307e-05
4.12525481072814e-05
1.52353940240501e-05
5.67923137025112e-05
3.61226650648012e-05
5.35121767589275e-05
1.08479838125952e-05
1.1320318184785e-05
3.02787095582652e-05
5.29296787816619e-05
7.25921586315588e-05
9.75770738631572e-05
2.19161777634435e-05
5.2643796270695e-05
8.67514884027301e-05
5.26324752661405e-05
6.86934303402351e-06
5.14793339431354e-05
0.000142802539460465
6.103330766477e-05
2.95241149689449e-05
6.77394437160593e-05
9.09223436744204e-05
8.25363752717828e-05
6.04012717789876e-05
9.19461696139836e-05
6.00803528685236e-05
6.89907119061976e-06
2.05826541249731e-05
4.73512217176672e-05
5.39417307329532e-05
6.17948898034486e-05
2.20499550277461e-05
4.37311726988494e-05
3.5972259413627e-05
5.96261822021499e-06
4.25054317671575e-05
3.10932361741795e-05
4.33425569649188e-05
0.000136318068832762
4.24718205688514e-05
4.10092153408896e-05
-1.00737487589041e-05
4.71491417699439e-05
0.000135908616321906
7.1372414691968e-05
7.59365579338106e-05
7.32195178059077e-05
7.04893334179599e-05
2.77599218899757e-05
7.72402289628059e-05
5.53977158288585e-05
3.1995903392802e-05
6.85081381594138e-05
-3.16109999178614e-05
8.4538592029556e-05
9.36158937718832e-05
7.37810787882992e-05
4.12498922616836e-05
7.15247136388755e-05
5.32481969414584e-05
7.61179974629965e-05
9.35043155283373e-05
7.81276006674772e-05
0.000100588364364133
2.81737288626748e-05
5.51019595778568e-05
3.64083612115319e-05
1.63172128079907e-05
8.29510607596594e-05
9.89195797021751e-05
1.77166356082634e-05
4.12960997791139e-05
9.65590073090354e-05
-9.442122973062e-06
6.50618075424797e-05
5.07571813088743e-05
6.02990550333852e-05
0.000102279607762219
2.30815858823053e-05
7.13367591169632e-05
0.000124054099535707
7.8913424752096e-05
6.35909175155772e-05
0.00010611419667948
3.9392194656191e-05
6.55424462922063e-05
-7.91956277124376e-06
-2.18603305862685e-05
2.76431704065383e-05
3.91827449261942e-05
4.46839352637971e-06
6.34612532094259e-05
4.43927407380479e-05
3.61552669970139e-05
6.96859545850255e-05
5.40399240463245e-05
1.0197606403936e-05
6.82385695673739e-05
2.22519531532958e-05
7.05658551780132e-05
6.56307896607877e-05
9.02954139168372e-05
7.67421644047399e-05
6.10173285738297e-05
8.60788785884765e-05
8.14116494195802e-05
7.99870020611201e-05
8.6346641604212e-05
4.33608467609518e-05
5.24867624472848e-05
4.46142754573823e-05
5.90283032326733e-05
0.000106653890465087
9.0850573628028e-05
4.94434086360397e-05
7.4464712728808e-05
1.342464397852e-05
8.83844785102484e-05
6.09184663704515e-05
0.000105615387199956
7.28913598751485e-05
2.75138855645058e-05
8.02548681257421e-08
6.05053054517288e-05
3.34596737731862e-05
4.17251452966865e-05
4.07862223259559e-05
2.45453045532158e-05
1.79486420695175e-05
0.000119391861302162
5.73616385198062e-05
0.000116056170407263
9.13065281981858e-05
-1.08750437615386e-05
6.98010099786801e-05
8.8413050580928e-05
3.31209876558576e-05
6.13031199082021e-05
3.06362836193448e-05
3.3956144708238e-05
9.16165010592404e-05
-8.00875460859864e-05
4.97066484363167e-05
8.58138649913774e-05
1.78135288926899e-05
2.41174686585993e-05
4.28810654859852e-05
1.53807585507697e-05
7.74965400040853e-05
6.64158952867191e-05
1.67758750403881e-05
3.02598203440063e-05
4.38762641572963e-05
4.1444607786828e-05
4.45926566908581e-05
4.9378801907896e-05
7.48662167496299e-05
3.12156426670729e-05
3.73031333280884e-05
3.05162200795568e-05
4.12706015678962e-05
0.000123765868079764
3.28228442672662e-05
2.4036166373805e-05
2.03813856725752e-05
6.16382613377719e-05
5.62728941584764e-05
7.67339762349857e-05
4.03403093682116e-05
4.22636351734075e-05
0.000109508444350415
0.000108200586185225
5.21867783059836e-05
7.42368166773494e-05
2.31453392029329e-05
0.000152753638346218
4.85122954025258e-05
6.54671715598297e-05
5.33948907565435e-05
7.77516116348442e-05
9.72564699666072e-05
4.99278720754948e-05
5.82131486646033e-05
9.57022698752248e-05
7.83883841145698e-05
8.77569413996941e-05
6.73423368893298e-05
6.34305064947241e-05
7.36047789135118e-05
2.7260203925968e-05
7.75441831339223e-05
2.1573026571617e-05
1.34003119836206e-05
-2.05582725258251e-05
0.000109390791135135
8.36845684868065e-05
6.1295557705799e-05
7.49023092685505e-05
7.53056688009515e-05
6.35091423841383e-06
7.73358637626198e-05
5.42772893872833e-06
1.43761622718317e-05
3.67821909350329e-05
2.58315422653211e-05
1.15750824519938e-05
1.14942569194331e-05
8.64629584779409e-05
7.35579693256267e-05
5.71704991342584e-05
1.46870757640728e-06
0.000116968849130194
9.196762254404e-05
1.56443572041827e-05
4.22235617589295e-05
3.9661213724552e-05
6.3673536550914e-05
9.89828419874934e-05
3.59515757985838e-05
1.07734142718335e-05
0.000112080948382276
6.45056367785414e-05
5.10445793532505e-05
8.51844453986889e-05
2.98069483644038e-05
0.000129977251005461
0.000106379578767286
9.23638407397082e-05
8.81073551349696e-05
2.72704689733987e-05
9.31398534437615e-05
6.50541604653264e-05
6.91970276309699e-05
2.2263614119341e-05
0.000107606265498263
6.28830724847589e-05
5.79733022087761e-05
8.94630527916596e-05
2.77549982264492e-05
7.20792322760308e-05
8.87903464763717e-05
2.93420678376158e-05
-1.82833495823452e-05
6.44849352224749e-05
3.94370690052734e-05
3.58622500994828e-05
3.97337131031461e-05
9.64376158146637e-06
0.000110048534723722
8.05256232004251e-05
8.64832343454858e-06
3.60168346769936e-05
0.000111874866687745
0.000101743353207345
6.59502859777851e-05
0.000116337640309663
-3.51840665759728e-05
2.76432473005053e-05
3.61533989795616e-05
7.00485141397499e-05
4.95647375006757e-05
8.73428600061267e-05
0.000124356446462388
8.68138921390993e-05
7.08672123149509e-05
6.21538669912117e-05
6.02050828762081e-05
3.20033116061927e-05
0.000103538402942379
5.1435260029877e-05
4.38666540990153e-05
2.36291595415996e-05
7.32418164642199e-05
9.53370761625771e-05
5.2175539939473e-05
1.27478885759001e-05
8.19828660944207e-05
8.16681356292759e-05
2.23387542227268e-05
4.96537004754769e-05
1.03618128072899e-05
7.70599775067078e-05
3.40641947963772e-05
4.91145906724965e-05
-4.77441171691535e-06
3.519352627493e-05
5.74293990671232e-05
2.05236120284272e-05
7.31253687334886e-05
3.18377856461128e-05
6.99911966047827e-05
0.00011613764660573
5.46455896844686e-05
0.000150086190334694
8.55723558667048e-05
4.16078532128192e-05
9.43277740833717e-05
7.13860835678065e-05
4.07617733301414e-05
1.49061514943746e-05
4.92068206642554e-05
3.15638715437874e-05
4.20185933796791e-05
7.78612440182944e-05
9.5471726041504e-05
5.69702294828945e-05
0.000151134210943193
5.84945860410045e-05
7.38459934338241e-06
0.000120230403758542
5.57660906432672e-05
-2.6050892309708e-05
3.79817592473478e-05
6.59610528173019e-05
2.66446788582582e-06
3.37664378385703e-05
7.70559728954169e-05
4.91195358657257e-05
9.50268353450442e-05
4.70181391156742e-05
-1.15371451445792e-05
0.000129777219769105
7.61836287605224e-05
8.72511458055465e-05
2.27844206070054e-06
3.8288477380739e-05
9.95993231053306e-05
4.50600380796557e-05
-8.97737771863754e-06
3.59017809820658e-05
6.42414218386662e-05
1.19684160318557e-05
3.70673795245931e-05
-2.11499221952488e-05
5.95167525934589e-05
4.02302432248568e-05
2.24589983329287e-05
7.35581421048173e-05
1.05218808716378e-05
4.81498591330781e-05
3.63989602157872e-05
1.06630042371821e-06
1.29364625503602e-05
2.06580978373063e-05
7.39148009926447e-05
6.95970119901146e-05
5.26112949184581e-05
9.248993607281e-05
6.85330213631416e-05
0.000104751604511492
6.38576401238193e-05
1.89938176461867e-05
0.000114997129395875
6.2027691636566e-05
0.000126840720178519
1.7722133561534e-05
1.06023674467613e-05
3.85347876993434e-05
8.15539301077813e-05
5.6941404391674e-05
4.43188474663983e-05
2.60029619062125e-05
6.48203000627438e-05
6.51315117957597e-05
-1.04493714617106e-05
4.12684475281187e-05
6.29052371502371e-05
7.94889184234547e-05
5.79182422412665e-05
0.000105432252857077
5.24910190062407e-05
2.90680756962396e-05
2.67533463338391e-05
9.73977721493932e-06
6.04128661524425e-05
4.40422420782818e-05
8.08386988135268e-05
2.53441197815881e-05
5.54109454165984e-05
8.0334008251644e-05
7.94921262481669e-05
6.05054059455746e-05
3.43664636632725e-05
5.16349687416643e-05
0.000104176505768217
0.000146235677123115
6.64667791599553e-05
6.45074102505205e-05
5.26237677030069e-05
0.00012984087756672
2.77844868058014e-05
3.56426765207468e-05
2.81566143806929e-05
6.83513245980054e-05
0.000108819855981235
0.000109009820340766
2.34550200457323e-05
1.74611542579885e-05
7.14350416307702e-05
0.000128820373946495
3.03079953999568e-05
8.98390629413518e-05
5.92023155138444e-05
0.000110689657936992
-1.5757671640901e-05
3.50822623642493e-05
-1.4159432602137e-06
6.92866994522553e-05
8.88575215428568e-05
-2.4159476258416e-07
2.39186850104366e-05
0.000102048468574489
8.22510286003901e-05
8.13422470351644e-05
4.5955995703842e-05
7.9419628400628e-05
3.62682042024694e-05
4.75440437996131e-05
6.37437363899411e-05
0.000138189224702494
6.13933446735097e-05
5.76561255170014e-05
8.10390312994257e-05
2.62675845062082e-05
2.44545877314053e-05
4.69631758451325e-05
6.78442057547827e-05
0.000121523021436019
7.81863521908408e-05
0.000129702033094648
1.82038167220754e-05
6.07618181541808e-05
2.15100685309728e-05
1.19028908507325e-05
4.58705024492921e-05
5.84717697717129e-05
2.74942824004529e-05
9.34627145107307e-05
7.85607931623118e-05
1.48824854858655e-05
7.1174358282152e-05
1.18048422214208e-05
2.13965024473192e-06
3.11391819002246e-05
8.10871410029296e-05
2.33033686597042e-05
5.70092982231917e-05
8.44595773261837e-05
6.31031286575925e-05
6.74623354168896e-05
5.29208201459137e-05
7.10409463654579e-05
8.17259865265172e-05
1.77307111492683e-06
5.76584234285729e-05
6.22763524010705e-05
6.83285814851122e-05
0.000102356585063554
-5.65043885897914e-05
7.48394746576557e-05
2.50904354556251e-05
2.26447390312041e-05
0.00010405283077701
2.60009681302516e-05
-3.94587274020112e-06
0.000101361821350058
3.65143513306192e-05
6.49431284592876e-05
7.62257624496322e-05
0.00010462797585779
7.22945406424198e-05
5.64331158305271e-05
7.83901097659498e-05
4.36321650329887e-05
0.000105412319360882
6.16279232784369e-05
5.67833429281355e-05
3.11172685844795e-05
4.90984204607659e-05
7.0034626198169e-05
3.79593027700481e-05
0.000127193896772338
8.12054896822449e-05
5.00452274683819e-05
7.73111025162987e-05
4.11297714875977e-05
1.49141019749212e-05
3.20210946215491e-05
3.14464812041033e-05
5.03345768915458e-05
4.2514301394523e-05
4.30531503143709e-05
3.17735948035298e-06
6.83465435082962e-05
3.31764756249042e-05
5.06258116037051e-05
3.36025703130758e-05
6.95308700464916e-06
4.29927427777418e-05
2.1059783134687e-05
4.61901426130951e-05
6.31395171891372e-05
4.34276892173734e-05
5.83823486073576e-05
3.53169461121608e-05
5.63847611192993e-06
2.33005591695662e-05
1.79779422109186e-05
7.93426749307879e-05
9.41711976640295e-05
8.03448390731327e-05
4.8840994534043e-05
0.000104674095808362
3.86724223842133e-05
6.20576960698588e-05
2.56096896921376e-05
2.30418645311583e-05
3.74698106894282e-05
7.66933398301183e-05
0.00011484033940654
7.00858637903669e-05
9.29247487083324e-05
2.31881859533845e-05
3.39420712756097e-05
-1.58826353205357e-05
3.83148837607963e-05
5.40461591079638e-05
2.0516989632151e-05
9.10762656500597e-05
4.92849470446027e-05
6.74735155265065e-05
4.78487317986365e-05
5.81173879089751e-05
5.51554521449242e-05
3.55809273703349e-05
0.000106204575260935
7.39738936076671e-05
8.7888053000318e-05
6.45476657708972e-05
-4.22094295815305e-05
1.11137844564816e-05
6.65308176989262e-05
9.19053760703653e-05
5.07122018693783e-05
5.69283041276583e-05
2.11895454301106e-05
2.64248341778415e-06
7.52314133467074e-05
7.68002065044173e-05
9.96595634045602e-05
4.82620245772347e-05
6.76058013389348e-05
8.91495932312356e-05
8.87094944612559e-05
8.60057508341237e-05
6.91789599911656e-05
8.60922044840948e-05
3.91402502586504e-05
8.69876663547652e-05
3.29152832006953e-05
4.16188784221567e-05
0.000107700194167233
4.16717991109936e-05
4.66150099478252e-05
4.33088735507085e-05
2.11169160383014e-05
2.76252641800998e-05
6.17730134146422e-05
4.61666788506874e-05
2.80551827438234e-05
2.06589193709387e-05
6.53356503037835e-05
1.6718537027465e-05
6.02928914465382e-05
9.51119526312652e-05
6.25103780200939e-05
1.06473253972589e-05
8.42977695593996e-05
8.34938730897851e-05
6.55305750715629e-05
6.42499934251147e-05
6.13895916487647e-05
8.43100248358861e-06
0.000119132214723617
2.67378330084785e-05
4.28178234513636e-05
0.000119954964322155
4.94385550820099e-05
8.48153985273781e-05
4.81815652248012e-05
2.8553922826764e-05
5.51872509436817e-05
6.62064235900675e-05
6.9526692209984e-05
4.05896238044761e-05
6.99132442633022e-05
1.72061755261374e-05
5.81876887950303e-05
9.85209797569698e-05
5.8177971448375e-05
4.11864232344185e-05
7.87035732820651e-05
5.90575244588792e-05
4.62484384541418e-05
3.37318289621046e-05
4.41330945089497e-05
5.15387916183346e-05
4.03484283387717e-06
5.69600270429685e-05
5.8469119158059e-05
5.23199250131091e-05
-3.26867949735121e-06
4.29440095213156e-05
6.13789983494257e-05
0.000111444711416436
6.1741774665599e-05
-2.83726429432199e-05
0.00012939560644855
2.33761672070182e-05
2.33153354053279e-05
6.86178971592675e-05
9.67811048678846e-05
7.34477521224257e-05
-3.2064279478355e-07
4.50424269145966e-05
6.48199696578061e-05
4.88809327012779e-05
4.22962911479236e-05
5.09781032663881e-05
8.58709156751799e-05
3.26309630317299e-05
3.91423676090883e-05
5.37029237070058e-05
3.61572644521563e-05
6.03635616401977e-05
0.00010279653353738
2.88161878272551e-05
9.17528458667653e-05
5.73235975016531e-05
4.4941179703506e-05
5.83007899665842e-05
7.96627182392183e-05
9.52314268915852e-05
4.47281327403133e-05
2.41777872281477e-05
5.37003463122867e-05
1.75856595572227e-06
9.82232149883699e-05
1.9492448288799e-05
2.25165571676064e-05
5.21640776292919e-05
0.000111964413009549
0.000115073127687255
0.000103740819733083
5.96353382254336e-05
5.19806728842537e-05
9.03679674291552e-05
6.25140131580027e-05
6.23323524807811e-05
1.38818880274112e-05
0.000104859561382946
9.16169275512345e-06
6.28839132205038e-05
4.26528382073165e-05
6.00651710604198e-05
5.39585020684577e-05
6.71185735840848e-05
7.22100277802722e-05
2.10631443116942e-05
7.11127523757236e-05
3.50447401720354e-06
4.07410794117113e-05
2.98887803520668e-05
3.64878733953081e-05
8.33540608374463e-05
7.68288596396165e-05
8.24597144264723e-05
6.04950518923306e-05
3.4450421729081e-05
4.43813600361514e-05
4.27438537389885e-05
1.63442972660192e-05
6.72846973567146e-05
3.14465508154881e-05
7.82519404052804e-05
8.89670040054278e-05
2.47988389707093e-05
6.61330116634367e-05
4.97433671305823e-05
5.56006141084205e-05
0.000111388867798341
3.25321137295709e-05
9.79194215292269e-05
0.000129305969892329
6.47350526914956e-05
8.57655040527346e-05
6.51274662073233e-05
8.8384681975892e-05
2.82868620115781e-05
8.32047898653925e-05
7.73767683405564e-06
4.79639768152996e-05
3.71847125937016e-05
4.82886980974391e-05
7.45360362627837e-05
3.5052636901376e-05
3.96583561597508e-05
4.35400966475102e-05
4.01822936156802e-05
5.78314980142717e-05
0.000103034491291092
3.92173965604212e-05
1.80860369196462e-05
3.69512421045153e-05
5.19921253742828e-05
3.90317529334926e-05
1.53741175951415e-05
3.0103993199596e-05
3.65925616774471e-05
3.68446393102072e-05
3.3076879590752e-05
9.71417822269946e-05
1.1415005188844e-05
8.29973606828699e-05
-7.65556971163932e-06
3.52703294216834e-05
6.37853418115871e-05
5.74172189195352e-05
6.92041845066924e-05
4.90549508192628e-05
5.06901739389762e-05
6.49095167701711e-05
7.41315649012335e-05
6.95126298636518e-05
4.86542140247216e-05
7.48731940431033e-05
6.37819528778404e-05
6.86514837803145e-05
7.91750410573796e-05
7.9724515494643e-05
2.70812118361414e-05
7.75918974961839e-05
1.89497535980576e-05
7.01562161610582e-05
7.92443658252206e-05
5.66396874182784e-05
6.33923992937955e-05
6.86526048807289e-05
0.000120203032145449
6.33213226575917e-05
9.62258798458612e-05
-1.33588155741351e-05
7.14911355451022e-05
4.90719491248495e-05
1.55540508520565e-05
-1.21888024530783e-05
2.40478712691714e-05
9.54631135097823e-05
7.09674662418876e-05
3.86113397707396e-05
7.83638667049508e-05
5.81159440593325e-05
6.06432990827207e-05
1.55149586920766e-05
7.7368080892681e-05
6.31989549311267e-05
6.42000988331861e-05
2.16975646116412e-05
5.39535911424553e-05
8.99943172026097e-05
3.87538296779347e-05
4.22280963556641e-05
3.98019792465601e-05
3.7009838494433e-05
9.81065810315312e-05
8.46431516565907e-05
6.10552846401279e-05
8.86520610662048e-06
4.68260873705833e-05
9.22323456889114e-05
2.86317178380068e-05
5.08686404673067e-05
3.93035193932634e-05
3.85452402136388e-05
8.57675523990233e-05
4.84585036024651e-05
6.49095973869075e-05
6.69970632064058e-05
5.12015433974108e-05
0.000121110442972565
9.33513940578793e-05
1.28828814475101e-05
-6.27275144970399e-07
0.000107227327402074
0.000124098708152339
4.10445518595231e-05
8.853871613431e-05
9.38401358115834e-05
1.92558293754387e-05
7.2675173417358e-05
0.000138442727325056
2.41282098621515e-05
3.67987730573304e-05
7.95688235012166e-05
5.24177036247151e-05
7.17954209973562e-05
6.96939196108021e-05
8.75879764135688e-05
5.85575132605891e-05
2.75239489568045e-05
3.01458240489125e-05
1.36318245178936e-05
3.07767671301279e-05
6.46566841880152e-05
9.30861902794206e-05
-2.88776540912112e-06
6.58058770317431e-05
7.27992696998551e-05
6.10754849988833e-05
1.34261697461186e-05
7.34160609320129e-06
3.55265435007463e-05
3.45400161535598e-05
9.59668728516344e-05
5.5634371365995e-05
4.59756369855225e-05
0.000101737452747792
7.64637192716227e-05
6.42064168987256e-05
2.39663915995885e-05
3.204065805048e-05
4.93509375285923e-05
4.32763110416406e-05
7.11037081295904e-05
3.84256711085015e-05
4.08939818379178e-05
7.54164426396634e-05
7.89942835967354e-05
6.90641551879285e-05
8.36748477231686e-05
2.57486590743724e-05
8.20320785397812e-05
6.10115011931118e-05
5.92242360054748e-05
8.42060740005065e-05
4.12779113052716e-05
2.037292152381e-05
5.50672951221126e-05
5.01679934139877e-05
1.52223271946265e-05
4.3930136335389e-05
9.7430901608854e-05
7.51777295047643e-05
8.09141718069572e-05
3.53728459445638e-05
2.74617294500055e-05
9.81369096333006e-05
5.45742798153662e-05
0.000115123772456481
6.01810234294269e-05
6.89732773796497e-05
8.27824943993533e-05
7.12963464170465e-05
6.08778953076449e-05
5.79972572489843e-05
9.04005872373096e-06
5.56001717385064e-05
3.2709687327472e-05
3.91111513378834e-05
9.5554411689782e-05
5.33528259448637e-05
3.23001163867012e-05
4.76302557953114e-06
4.34631067418686e-05
5.10941099168138e-05
5.73785744437985e-05
0.000108261372055332
0.000101571537797444
3.74427402317717e-05
7.62230267694343e-05
2.69003488969913e-05
2.86445279517027e-05
4.24827460015222e-06
0.000113290751799794
-3.75143975404575e-05
4.45003731263348e-05
8.10823054539684e-05
3.77446025517296e-05
1.0253106639375e-05
0.000106334073773011
4.42314897942646e-05
0.000100336469296275
0.00011855875522589
7.69461058916068e-06
9.05854172480355e-06
0.000118384683763701
3.50647715170263e-05
1.97029613705476e-05
2.81822349759122e-05
-3.86584900313206e-05
9.62363204500146e-05
5.76959572705137e-05
5.29967497763699e-05
0.000123547149120277
3.56299102383903e-05
7.19841093122676e-05
0.000126855343039592
6.9590648227029e-05
9.18139487893133e-05
4.12621903118537e-05
7.20070119207325e-05
8.31916215227853e-05
9.8442002471477e-05
7.53186794890861e-05
6.78653685395564e-05
5.18046250838957e-05
2.54336814666837e-05
1.85495475588425e-06
2.19028491703819e-05
-2.22631815107984e-05
7.06317628745195e-05
5.2858533693497e-05
6.07649515274842e-05
3.1664181183966e-05
1.34446654784786e-05
6.64031464502922e-05
6.90051041965896e-05
6.95805640773946e-05
0.000107829326631021
6.62683067706486e-05
0.000109977851582245
1.66393953149091e-05
0.000161149165900209
0.000118673873030911
6.16241550096824e-05
8.92728335797225e-05
5.69744457741971e-05
4.5446969499315e-05
6.96912952652294e-05
3.56350848857695e-05
5.52747500281011e-05
6.77312168644207e-05
5.8459285125223e-05
5.01532730253839e-05
5.51795165090491e-05
5.82941663901823e-05
6.31227693283184e-05
6.41038555116766e-05
8.99159710844968e-05
3.96372019085617e-05
4.52678950962604e-05
9.03460465278853e-05
6.88237909323665e-05
8.71767855533282e-05
6.92426565051754e-05
4.5859640447663e-05
6.20219549205345e-05
8.96489227779275e-05
7.43611219916846e-05
3.93916866956816e-05
3.45292204287419e-05
9.06392829635863e-05
5.86133679779688e-05
3.5624657994915e-05
8.16454499874879e-05
4.82692703946009e-05
4.8890354222749e-05
-5.68902004926189e-06
3.13763853226291e-05
2.20976762554212e-05
5.21535421625954e-05
4.7763834208992e-05
2.48995373826202e-05
8.62273671895592e-05
1.57942389000972e-05
0.000102130804255307
8.56072549294174e-05
6.72015092192368e-05
7.27013369248793e-05
2.83658692496878e-05
0.00011090102292926
2.89183949851982e-05
0.000127366195029187
2.52902347787471e-05
9.24533214117783e-05
2.82360309764367e-05
1.24342578184516e-05
6.53201551126161e-05
4.09822044867492e-05
0.000104489679063495
0.000107905195102629
2.86184626854094e-05
6.28051221796101e-05
8.95350766101082e-05
5.43919648342408e-05
8.70210614415324e-05
6.99058962589984e-05
6.10802769895156e-05
0.000107620449724848
2.14586068803437e-05
6.46989754614253e-05
8.09413661099065e-05
2.5636460147752e-05
1.7036796676461e-05
1.09620859262959e-05
0.000102113444055268
5.43466493068607e-05
5.30243835327861e-05
5.72592643402218e-05
2.75101024214077e-05
-3.09679073141534e-06
-2.05889268714055e-05
7.39509367022496e-05
-6.53865357488031e-06
8.37010768064949e-05
2.31642665619138e-05
6.26266094597602e-05
0.000110141867575494
7.49990827917362e-05
6.99982438031441e-05
3.9191852034117e-05
6.18851688462858e-05
5.92788239054306e-05
0.00013096628951916
3.31169674431858e-05
8.63415745116892e-05
6.14999632053229e-05
6.19217096541961e-05
0.000104695207773999
8.55947790296583e-05
3.69845188530291e-05
8.82896108603003e-05
0.000104209010598181
6.48482805842799e-05
8.44673023371884e-05
4.03795051532019e-05
8.72836512517078e-05
8.70789294489856e-05
6.56162063029957e-05
6.36755582322707e-05
2.56938237614216e-05
8.86248181780532e-06
3.32344866556676e-05
2.0224538416641e-05
7.3699535080134e-05
2.7641472754648e-05
3.02490131993442e-05
9.54840136924241e-05
8.17446353380525e-05
9.45116154557535e-05
5.56299688634927e-05
7.41221268973644e-05
5.20426107082272e-05
8.28110068525406e-05
2.46989318734773e-05
5.5757963536691e-05
6.24206633310973e-05
-9.3383498585326e-06
4.19433849762132e-05
2.91952480996508e-05
9.2802542869895e-05
9.57021808847583e-05
9.92232781730626e-05
8.37250785138724e-05
0.00012373019318853
4.26893648391544e-05
7.35785864104924e-05
5.25833610652733e-05
7.51011803907735e-05
7.70686634663559e-05
7.44025864528628e-05
7.13149910425015e-06
7.46942506278317e-05
1.24536063979667e-05
3.03807163507619e-05
8.7007126077402e-05
0.000113341979986907
3.30676675909717e-05
9.64849380611508e-06
4.77089660746429e-05
2.66272539619527e-06
2.45229785946406e-05
3.39201380550328e-05
2.00951722488961e-05
4.84799825124595e-05
3.9185027558044e-05
9.83349662594335e-05
6.50488741085589e-05
8.90155821309258e-05
2.95808521439542e-05
6.62493289011006e-05
7.30533511982096e-05
4.84789157318563e-05
0.000119731373191111
6.14470259478279e-05
7.10872189276834e-05
7.15394717214316e-05
2.46235399903856e-05
8.16449124477669e-05
4.55848805264071e-05
6.58086664777017e-05
7.43540692966622e-05
3.64060813249322e-05
5.30663421009682e-05
4.23942751902358e-05
8.17976863480013e-05
1.76375839096354e-05
5.19936345171715e-05
1.36968332303343e-05
4.00180650617531e-05
6.78312809438222e-05
5.40127886783594e-05
5.3587771023646e-05
5.0221321361937e-05
9.62918697586645e-05
7.69452870405506e-05
5.39331250608844e-05
3.20537553201405e-06
7.52922331602106e-05
4.30275658866708e-05
2.63311169561004e-05
2.82716939870435e-05
4.23068698647328e-05
4.60498964220218e-05
0.00010995411682005
9.04461303449293e-05
5.01387954987306e-05
8.43525953467816e-05
8.22021655527454e-05
8.10231415601107e-05
6.22830605659869e-05
0.000108222043662957
3.72939204934061e-06
6.77664491030098e-05
6.53767853411209e-05
2.8771407049955e-05
2.74200640831911e-05
5.9155664951641e-05
7.21393250261854e-05
6.44340379008677e-05
6.7857823109696e-05
2.56470559492003e-05
6.60071354591268e-05
4.08593989022445e-05
6.89140554035106e-05
0.000121312383098225
6.77219535507846e-05
3.00363698305838e-05
6.33071105817289e-05
4.37422484840644e-05
9.33918329610853e-05
4.98341701246556e-05
8.61966857757609e-05
9.12546961921536e-05
4.21895868055129e-05
7.08344447920023e-05
0.000122649066488264
8.47993657527802e-05
4.45863253143788e-05
-6.27276919232296e-06
7.46602616123806e-05
-1.00930402900094e-05
2.78586470285481e-05
8.70321780928279e-05
3.59230382812292e-05
5.17352965667481e-05
5.6919497835506e-05
4.71648858012888e-05
5.98705634182076e-05
3.56196593445452e-05
9.61624505772446e-05
0.000102885013428337
8.46977180610958e-05
9.63500287363339e-05
9.1025954580566e-05
5.57546877345931e-05
4.37382905921596e-05
2.12533841919318e-05
4.48095308073365e-05
4.67944432086801e-06
4.06254507017349e-05
7.87118856686265e-05
6.23407365993999e-05
4.08375337011346e-05
7.68589673721725e-05
3.92258325215219e-05
7.70715614109213e-05
-5.37204058610849e-06
3.32118202171988e-05
6.54016579624702e-05
9.167756488907e-05
5.64108336908597e-05
7.08085648586822e-05
5.01030199595564e-05
9.86332747026865e-05
7.21796749890756e-05
8.49117439996141e-05
7.53996232646827e-05
4.82393309696659e-05
9.80777525007732e-05
9.41327563959729e-05
5.44163628241732e-05
4.73977983775694e-05
5.04862084148406e-05
0.000111842160006562
5.03755075776806e-05
6.69605581101945e-05
4.77086653483589e-05
7.77699201324071e-05
3.21744955528629e-05
-9.49335286562124e-06
9.97135603978469e-05
7.42222476360318e-05
8.07328934044919e-05
4.34609544418163e-05
9.83864504104143e-05
6.50055648116663e-05
0.000104776254784689
4.08864840272539e-05
2.841979172521e-05
9.5088197497945e-05
0.000109964122527249
1.69161187981687e-05
0.000148541986107589
5.68556346971395e-05
5.40924502283432e-05
8.85626864808158e-05
4.90863970542547e-05
6.54507457476126e-05
2.71794762356808e-05
7.5206897212204e-05
2.2921272469146e-05
0.00010072892777283
-1.51240377735683e-05
6.91530596728831e-05
5.34375428682097e-05
2.36904027350917e-05
7.91920202554434e-05
5.69663342360582e-05
8.35184623285329e-05
6.94307591079289e-06
0.000127992514389392
8.08061202483496e-05
-2.54021257892225e-06
2.89449813615581e-05
2.97804124852003e-05
5.12612288642648e-05
9.40270741553973e-05
3.45437289257519e-05
0.000111345848909472
0.000101687495917303
6.71148666840309e-05
6.98470735781307e-05
3.26710714023263e-05
5.03192056613047e-05
9.90825825800083e-06
4.46722018015473e-05
0.000101518407820665
3.51270728161344e-05
1.94960768231143e-05
8.21104110375535e-05
0.000124317994872954
1.60075212966677e-05
0.000106856118646192
6.51215539170658e-05
8.79356862653454e-05
6.61992699612522e-05
8.11128155685356e-05
6.22103258097542e-05
7.00792075399599e-05
7.02894395501329e-05
5.18930386173253e-05
5.32675597916917e-05
9.13681825842591e-05
9.5174535577243e-05
6.36901125471851e-05
5.77884990894289e-05
8.35164974903987e-05
6.94063255839566e-05
5.05745617967114e-05
0.000103666143705644
7.57114005163698e-05
6.2321644190382e-05
6.16487471761251e-05
7.80073858160064e-05
0.000100160066747595
7.01105551696442e-05
2.5518906786941e-06
0.000102399539856593
0.000103010231311424
7.02017761379512e-06
0.000100801901596864
7.55908554540198e-05
4.09764780580847e-05
6.52467344950035e-05
7.74596236819215e-05
5.72807374305849e-05
8.93047288557204e-05
4.32680540296881e-05
2.11482440825129e-06
3.13782412744695e-05
8.58704703086876e-05
3.81557004465429e-05
3.61531879460266e-05
6.56682212360709e-05
5.04489796264533e-05
3.48782392860779e-05
0.000103433041531284
4.77945095298081e-05
4.7061829079862e-05
6.15016777005967e-05
7.35874254668144e-05
5.21463828615379e-05
9.55016426780382e-05
5.39626514987436e-05
5.89901791324911e-05
6.84946633491257e-05
5.71465689960437e-05
4.37248617769985e-05
7.69876913726163e-05
0.000113780759978977
6.42777436892093e-05
9.52399410357584e-05
7.47301706978286e-05
9.07820273578733e-05
6.51438188747498e-05
7.05910578237998e-05
5.14624221078963e-05
-5.3614208527963e-06
4.22309898403094e-05
8.36595701120408e-05
7.29269284350989e-05
7.12892521656353e-05
5.36319796760202e-05
0.000117020527055708
8.52956625564046e-05
5.01391106975568e-05
3.92380231519587e-05
1.50493765663388e-05
2.89710178872429e-05
4.61254324992657e-05
5.39612020816116e-05
6.11074977968459e-05
9.74111819057572e-05
4.8784775908918e-05
3.73643342408062e-05
8.29919122311391e-05
7.41847700327073e-05
3.19596752484326e-05
8.18935394646941e-05
-8.12339744682748e-06
7.74941562250345e-05
-6.30360528428901e-07
6.24112820098141e-05
2.70558037950682e-05
6.54378219570095e-05
3.32686314230539e-05
6.53665586500768e-05
0.00010107947071825
4.235820099887e-05
5.95364537728221e-05
5.61503345780359e-05
7.7501177645247e-05
1.70182557962267e-05
5.30791272890933e-05
5.30150202576645e-05
4.97046315989587e-05
0.000130060293050708
6.59270848837665e-05
3.71987556025068e-05
4.12897007139414e-05
6.240726381894e-05
9.01243321327426e-05
5.83890196457067e-05
3.10520902917487e-05
0.000105356198688575
4.41048008615918e-05
3.38542954208187e-05
2.81005926458429e-05
4.71066201644889e-05
8.03772318987232e-05
7.32113552639378e-05
4.78114190190966e-05
6.6001369108637e-05
6.91387684991125e-05
0.000101904604500042
9.6526076932603e-05
5.13611207680722e-05
5.37203039322232e-05
7.77912179882033e-05
7.82512793018447e-05
0.00011712584700471
-1.12403590389111e-05
6.95938684288892e-05
8.00849803338368e-05
8.1273948181179e-05
3.52016975146621e-05
0.000107898459780617
6.54192151082819e-05
6.71225858492675e-05
5.75942202665795e-05
7.77154933215993e-05
4.26686983501885e-05
3.93752444061772e-05
6.07834660950101e-05
5.89732374525884e-06
3.01590940542086e-05
1.0442755477489e-05
0.000130794278010423
2.05216228290714e-05
3.84187151053871e-05
8.70562172484969e-05
0.000101721911771157
8.41741648989035e-05
0.000151766022984271
9.87860364990655e-06
6.23759331261156e-05
2.63699458915927e-05
1.50659288881367e-05
4.17358029132741e-05
4.69025269623359e-05
4.23040333175038e-05
2.17818095686841e-05
6.26726826686986e-05
0.000107644510702297
8.39843195844498e-05
1.02881654608441e-05
6.21135005015779e-05
4.61801725125357e-05
8.36235984413658e-05
3.16160772997583e-05
-2.98310556780381e-05
6.91605928774505e-05
0.00011339535460812
0.00013020976539806
8.7052653784588e-05
5.55462098954778e-05
0.000110903093200126
2.80010612681557e-05
2.24766059258772e-05
6.64429302188815e-05
9.67564260553229e-05
8.92539813337099e-05
4.46846865402552e-05
6.95747584412172e-05
5.03095359202352e-05
6.13958013494214e-05
3.68099817970589e-05
7.63377692780737e-05
3.39196988348339e-05
4.61892587695187e-05
6.69576935139025e-06
3.81131511134783e-05
8.30250821378207e-05
4.14056627974883e-05
6.95754141181751e-05
4.61958720587562e-05
7.44986280819564e-05
8.51249213173705e-05
4.856732753536e-05
2.54020126747238e-05
2.11439877574083e-05
9.68545186203851e-05
9.65375144267863e-05
1.88553392104838e-05
7.92825326293953e-05
3.26466735706889e-05
9.1866037091357e-05
6.63552831036499e-05
4.30825624185377e-05
5.65200892790071e-05
9.37039071875002e-05
9.06936080384762e-05
4.40397314232161e-05
7.19804216120997e-05
0.000136296730734348
6.41708780193235e-05
4.12218190948581e-05
7.25462809301686e-05
2.50294754866616e-05
6.30349611021899e-05
4.23789139223914e-05
-3.1353271695295e-06
9.95158311704081e-05
1.87803568457102e-05
5.42232409025955e-05
9.96131586810117e-05
7.5495111378191e-05
3.24860323013277e-05
5.68025428437424e-05
8.1815770541614e-05
0.000109747871303221
8.42295864403381e-05
7.63434291759301e-05
3.08180578799642e-05
6.20274131454497e-05
6.81817502746813e-05
3.60164687236144e-05
3.23292971011052e-05
3.40788712434549e-05
1.99960530014395e-05
6.96476531114207e-05
6.41085595129418e-05
9.74717565005507e-05
1.25953884526581e-05
4.08576374401682e-05
2.18161320898425e-05
0.00010077354565189
3.03647307700214e-05
7.08607137513203e-05
5.16887450991866e-05
6.94558714555598e-05
2.5651927317983e-05
6.33324076808326e-05
8.25639521831133e-05
9.36100909196922e-05
5.82701071853969e-05
6.66840255480522e-05
8.76139180766903e-05
1.74191051626258e-05
7.12207094673238e-05
3.90767913348788e-05
4.48662294452179e-05
5.10053811547476e-05
1.00719585333242e-05
3.49816158413647e-05
8.33050752657129e-05
5.65448547021307e-05
6.48836242400442e-05
0.000102617738879456
5.12684182015929e-05
7.20019275198114e-05
8.70820599287023e-05
7.77143605138596e-05
9.16015320355392e-05
2.70082041022684e-05
5.90704213929523e-05
6.52399809137425e-05
0.000155334778438657
7.72374491289643e-05
5.72710438020712e-05
6.12995443876735e-05
1.70774981313361e-05
8.4059242210258e-05
8.25537865456308e-06
7.2280073318872e-05
5.75524890298406e-05
6.65431479587251e-06
6.81548445868346e-05
4.29130915279812e-05
8.67864975022585e-05
3.54972981458254e-06
7.79920843781561e-05
5.67573465966262e-05
4.59813108587087e-05
4.35505730461901e-05
5.73154042569647e-05
6.32261456687584e-05
6.49451538664424e-05
4.03064712792376e-05
4.71273386173309e-05
5.34804101364365e-05
0.000112725479347396
5.70546119916974e-05
6.62450460595129e-05
2.27700608082168e-05
2.71288290155205e-05
0.00010840677250967
7.28704392339376e-05
-8.58554150209318e-06
0.000114090191260549
7.17273909588223e-05
0.000115021979977184
8.18622353032791e-05
4.25693282326215e-05
8.08768581481251e-05
6.62851900489257e-05
3.5773295795753e-05
7.63416143591877e-05
5.62753813692723e-05
5.12050654073759e-05
4.51571835343403e-05
6.19443805431856e-05
6.84291845100925e-05
0.000109239688251518
6.25498901951086e-05
7.75865374905829e-05
6.25372140624234e-06
6.11349178911108e-05
7.98208688107007e-05
1.0493942719315e-05
9.71811887304617e-06
1.66571329898487e-05
-7.62144739537866e-06
2.14418806990653e-05
7.90000621804842e-05
6.01943578319344e-05
2.65953420900846e-05
5.9523552701485e-05
6.26205617915167e-05
5.29898705430554e-05
5.56338578261895e-05
4.47438373658573e-05
2.95382114271142e-05
5.52549655274308e-05
3.36415346746204e-05
4.73701882083388e-05
5.77244805425248e-05
0.000122200579617041
6.79330704395263e-05
3.10117445306548e-05
3.87234903119192e-05
4.59731306852794e-05
5.01606575838424e-05
5.05986558903307e-05
4.84589690312983e-05
6.47483583918095e-05
9.3661376401296e-05
7.71892397404488e-05
7.94537777436118e-05
3.8361989681805e-05
4.52699783804e-05
9.26617405981814e-05
2.5917904734433e-05
2.85052972421662e-05
7.53238018750433e-05
4.2906833768291e-05
0.000110825653376501
0.000102340465290384
5.02912054918868e-05
9.79098321709295e-05
7.84852828266659e-05
9.66993141239969e-05
6.01738431186311e-05
-1.29264458654004e-05
-2.96913917657915e-06
4.77050648280691e-05
-2.58049037877173e-05
1.88129508076227e-05
-3.802413047387e-06
4.46530764916476e-05
6.16251692068951e-06
3.6339053674567e-05
4.45491408121468e-05
3.92082846447211e-05
2.51946101331042e-05
6.21002158923088e-05
5.99455528238685e-05
9.20440191160244e-05
4.17193394744689e-05
7.04409534348447e-05
1.30658228336515e-05
7.25164714326503e-05
4.08369359331427e-05
6.04080725327889e-05
2.70411464491101e-05
6.39886279054777e-05
8.79777542728799e-05
6.59387103992208e-05
6.63987272968645e-05
4.70341609622383e-05
8.26493566088138e-05
2.60895049936149e-05
8.12837996780626e-05
8.5813041530553e-05
0.000120122365563514
8.61518644339896e-05
6.94427977477192e-05
2.39954229094539e-05
6.21417237473654e-05
8.79930715724544e-05
0.000106873494373725
0.000102512091385669
6.72501513787363e-05
8.29255129360134e-05
3.52165464289914e-05
6.99287350913538e-05
0.000112602562614826
7.32237629463923e-05
6.14241840995115e-05
6.8207916350303e-05
4.72825426699568e-05
5.79050988101968e-05
5.87004029765005e-05
7.12045217061623e-05
2.4358205540674e-05
3.81830548917274e-05
5.2735255519114e-05
2.43702548591799e-05
2.44968683416984e-05
2.2503967747186e-05
4.41381180465397e-05
2.85028976296816e-05
2.88994735196476e-05
6.74708506334538e-05
1.47066527137443e-06
6.2057259573437e-05
4.55141977631088e-05
5.92503525437784e-05
2.74027915724746e-05
4.27688907737212e-05
8.76712883881134e-05
4.56283230241928e-05
4.89475893608288e-05
4.78360623425881e-05
7.06212696657893e-05
1.41289990974465e-05
6.93669559323664e-05
7.93443418879459e-05
6.53633430257351e-05
6.65136479158897e-05
1.79967154404604e-05
6.12915417154012e-05
5.76774408561513e-05
6.33638049464927e-05
4.3611422468488e-05
6.34421754664052e-05
9.85434737015781e-05
4.09818041854619e-05
5.53623676035904e-05
7.60296714555462e-05
0.000119814892253084
4.92994821797349e-05
4.4416381363893e-05
4.02464204313494e-05
4.9385421417067e-05
4.51886434756576e-05
6.0280807745042e-05
5.3898052148095e-05
5.39268913784614e-05
9.30039644809957e-05
6.20239039534715e-05
3.35101364104222e-05
1.60057772467222e-05
1.93870113572903e-05
8.20012681837685e-05
0.000103485600611117
7.88301953267017e-05
4.23741672494852e-05
6.48433114722062e-06
-5.79072138464014e-06
6.16243415419131e-05
7.43247353214542e-05
9.23508944070541e-05
7.44153635686512e-05
0.000111020145422356
3.42955191336536e-05
1.90382108616516e-05
5.71544379584448e-05
7.05468052264202e-05
8.31055408112596e-05
8.52682454371873e-05
2.93282837549618e-05
-1.24133678631465e-05
2.74070075946884e-05
0.00012206610285832
8.67520259620256e-05
7.3551231533486e-05
-4.3225748066119e-06
9.9988386556661e-05
4.86986218894185e-05
5.75139137003644e-05
1.40930077409254e-05
9.39939747388418e-05
8.78898060268207e-05
2.02202041836274e-05
0.000151518988696952
4.97188141091551e-05
8.83187014097345e-05
5.91253770106648e-05
4.374782777925e-05
6.52814504391629e-05
6.64907548856421e-05
5.2422843172051e-05
1.08241288376686e-05
3.64173172811773e-05
6.41360661493839e-05
4.82931143338869e-05
9.4715214384424e-05
7.42486424198316e-05
4.97858261808771e-05
5.33496144486939e-05
9.7791523604729e-05
0.000119766752683692
5.87937330626579e-05
8.159755194113e-05
1.01226563186598e-05
0.000101471125596629
7.06426442617101e-06
7.6954590393459e-05
8.30028366480606e-05
6.03168314670364e-05
7.18541212073045e-05
1.25533318971784e-05
3.1436862603328e-05
2.95621134776183e-05
9.02916075054771e-05
6.51762739592993e-05
7.57374268735965e-05
9.35840552805419e-05
3.16883035560565e-05
7.53603569398393e-05
3.78026436745953e-05
8.91381067713323e-05
6.64795074845086e-05
6.12299120355705e-05
6.50363155949398e-05
9.19356417891198e-05
0.000113365291344792
3.15723858601813e-05
8.98605930303691e-05
7.66599572548693e-05
7.65762629617836e-05
8.93143632285217e-05
4.14372302478728e-05
6.98357736136241e-05
2.98011609287468e-05
0.000140539218865686
4.74657850644169e-05
8.72305116952008e-05
7.87565972231814e-05
4.05392145671193e-05
2.9061422493003e-05
7.1342518877834e-05
7.28654824848176e-05
8.622187070158e-05
4.40350354566152e-05
3.38743366268371e-05
6.3470678506342e-05
7.58173208815649e-05
1.97267375402789e-05
3.9513817381412e-05
9.43236332021057e-05
7.86353404995694e-05
0.000100469787511205
8.75352705223157e-05
2.94620525739674e-05
0.000124592891222157
4.21009808070982e-05
7.45401561669225e-05
4.31830725107797e-05
5.18659848165876e-05
2.82995921763584e-05
5.07511270938052e-05
1.93814111607924e-05
4.82858469042955e-05
9.66222754620634e-05
4.91425907022921e-05
8.53216627347393e-05
8.83303378420555e-05
6.39173410046394e-05
3.88783022289774e-05
4.55516623120931e-05
8.73116665525146e-05
6.45210647988721e-05
1.21922816098204e-05
7.02401516631922e-05
7.52584001456167e-05
4.62592316499955e-05
8.25265444150729e-05
6.96751122880023e-05
3.37987576743764e-05
8.37974618011149e-05
4.24622569326609e-05
4.03850922153309e-05
7.43539131062477e-06
-4.78232933230999e-05
6.04098582720318e-05
9.98511992028292e-05
5.43479459700636e-05
6.77034186106195e-05
8.11929573577801e-05
4.11612945546525e-05
7.67214920400469e-05
6.00583226289705e-05
4.23195578228034e-05
7.14368099631761e-05
8.81711485730966e-05
7.0593183906732e-05
2.67352046512688e-05
5.57584851003417e-05
7.31564306151611e-05
4.16879808947473e-05
5.22841641428829e-05
7.06827691661712e-05
-8.04465745128056e-06
9.76546420726507e-05
1.2820977181657e-05
6.73015664190741e-05
8.91686276256003e-05
5.28034136137715e-05
7.18865922836743e-05
6.77557973681025e-05
6.61577627561314e-05
8.56258560611381e-05
6.56853829242549e-05
0.000105556580725516
6.22558290491906e-05
0.000111694736869545
6.81000151786556e-05
8.34723011248082e-05
2.75418227845764e-05
7.49621691070291e-05
1.70030888612264e-05
2.41242375398787e-05
5.6621038877139e-05
3.60644299901757e-05
8.19442681549628e-05
1.68384223861934e-05
2.00932084818565e-05
1.79205916724199e-05
4.15036247339263e-05
6.44122885780938e-05
7.78501800393151e-05
0.000104463060831818
0.000118739033981331
5.2033925286189e-05
3.76646046868889e-05
8.93524512676404e-05
7.13220887631621e-05
7.60372336272086e-05
9.15486965268108e-06
5.83414319929268e-05
4.95933647374544e-05
5.52359271367227e-05
7.17492907475463e-05
9.29827626995351e-05
2.75062421086603e-05
4.58775662820102e-05
0.000124768887531153
5.67680598051875e-05
6.27505781366826e-05
6.04200456887887e-05
9.57475047416642e-06
8.90824978105023e-05
5.17425405427324e-05
4.43728216214382e-05
6.01249403767545e-05
1.45007331739081e-05
3.11501542060407e-05
6.07682060643544e-05
4.14201774191612e-05
0.000107094624943074
7.75786638189001e-05
3.07850480869677e-05
6.7857464792216e-05
4.72582601462918e-05
4.47198638006403e-05
8.16578647807556e-05
8.27765736774025e-05
3.41835861386254e-05
6.30292558097589e-05
7.09237930107806e-05
6.59772689788462e-05
6.59902995592915e-05
7.99464140365667e-05
6.34836847984585e-05
3.02887841803923e-05
-1.11194530360459e-05
7.32533770275265e-05
8.75488615885906e-05
0.000120547364102608
5.54245870602576e-05
0.000105593677751656
9.05581001379651e-05
0.000115822322259727
7.82002820428472e-05
5.6975863790992e-05
4.57051538993508e-05
5.98088842033977e-06
7.31756827795296e-05
6.54232376556507e-05
3.15879551877999e-05
7.41197012589774e-06
0.000101190098227584
6.02534120169475e-05
4.44988778251115e-05
5.84370617798151e-06
1.5841670166056e-05
8.99323965324214e-05
4.09777097640969e-05
1.98378968829319e-05
3.74221915122977e-05
8.08873120832774e-05
6.43211839041724e-05
7.81883851276257e-06
4.97151240461927e-05
0.000108510849345345
5.9954112191671e-05
6.49740310694844e-05
6.01854309044339e-05
6.26130122311309e-05
4.80463374737931e-05
3.86675646973024e-05
7.68777609317996e-05
5.41199977434824e-05
5.90211583822975e-05
3.94293819070993e-05
0.000102998126909643
0.000114203677501727
2.16609107034137e-05
0.000117044003563206
0.000114919788012848
6.53414393707575e-05
8.57902425198796e-05
6.20691970003475e-05
2.40798117390793e-06
2.48488249032676e-05
3.60876342108918e-05
6.86209124732765e-05
7.05959932030551e-05
6.01446690492654e-05
4.52261907650636e-05
5.04462960985095e-05
6.67154158649005e-05
7.71539625951879e-05
-2.68731876382472e-05
8.05390717257688e-05
8.13048945806599e-05
1.94901460200105e-05
3.84787671922679e-05
5.39402117314933e-05
1.1559548561873e-06
7.00419521072662e-05
4.59979072883e-05
3.56776772277539e-05
7.06372021501561e-05
6.47060626514529e-05
6.26108079243364e-05
7.8025333649852e-05
4.55886439008612e-05
6.56043059327787e-05
9.63610640135465e-05
9.7505837936755e-05
8.63192261566691e-05
3.95922115890221e-05
2.40207005520081e-05
2.41960201214647e-05
3.01724240875499e-05
3.09862844345007e-05
9.8607172892602e-05
5.0046549383866e-05
6.24131907642096e-05
9.25176609254936e-05
6.57463082343123e-05
4.16423562889546e-05
5.9272293964149e-05
8.66675929903281e-05
8.94102045884209e-05
6.13954056068405e-05
9.68017084734919e-05
3.22064561640111e-05
6.14301717373411e-05
7.71049109897872e-05
6.25586546157e-05
4.49466053235468e-05
3.0810184448565e-05
6.10267659013959e-05
8.42413456522447e-05
1.15893311182205e-05
-3.37331596644474e-05
7.68673160014764e-05
7.47817859322071e-05
4.86371764897556e-05
7.36592339783492e-05
4.59765809854621e-05
6.51595326659656e-05
5.67017761867672e-05
6.55009944976796e-05
5.33213696976042e-05
9.36219356534911e-05
0.000121148480087429
7.89424970124407e-05
4.18928201672703e-05
6.95583508672234e-05
5.51906409958791e-05
6.64426874900732e-05
7.62964049780517e-05
8.31426947930996e-05
8.84710048991106e-05
6.94924854814561e-05
6.65540311704748e-05
4.21000402841518e-05
1.82043217999965e-05
-3.1502001134197e-05
4.43670592256648e-05
5.47271144881388e-05
4.86740138017429e-05
7.07515238579302e-05
5.36512330989176e-05
4.37003115342481e-06
6.88209253484911e-05
2.58500486738476e-05
2.50491885814825e-05
0.000106354821200426
9.63007000267518e-05
7.86470228210799e-05
7.1821172412123e-05
3.23356734195848e-05
5.60561049482764e-05
0.000103474699801302
4.15947971388567e-05
2.02560989714108e-05
4.37829878218017e-05
-6.36833036059055e-06
6.430504400628e-05
4.00874702646508e-05
5.69220083583383e-05
5.56579773097215e-05
8.84638448140018e-05
2.82477622968631e-05
6.07066778248077e-05
-1.29884960381095e-05
2.58614627055505e-05
8.09425052716154e-05
7.29357788187552e-05
8.37796498966732e-05
0.000118308620087008
5.74307559645539e-05
4.00595255544038e-05
2.77259896023672e-06
2.71571645945031e-05
2.42890159308473e-05
1.77707148170409e-05
8.46373920139856e-05
9.55121077568626e-06
6.3075404499252e-05
9.56493164895053e-05
2.90442201862991e-05
5.48903809714444e-05
5.50363236887233e-05
0.000153672695798526
8.95553122062705e-05
3.93274965637055e-05
4.28991987223614e-05
5.34908773992707e-05
5.23790077924076e-05
6.20958573972895e-05
7.00810837817254e-05
3.86338543924598e-05
9.82346649083269e-05
2.99241055338216e-05
0.000121834483705059
6.88476078682348e-05
0.000106749700616552
7.66916660494144e-05
9.22076087079074e-05
0.000102302998292531
8.96385735625563e-05
9.75855998015893e-05
5.5102498309752e-05
5.34341454453249e-05
5.84594760332846e-05
-2.82470381214447e-05
-3.01718726717759e-05
2.55460832178776e-05
2.78638101386931e-05
7.46862966153991e-05
7.57827977990701e-05
5.4612163243339e-05
6.6414220689735e-05
4.74849786872964e-05
5.21707003820572e-05
8.06256132608279e-05
0.00013110377588376
4.31015865985531e-05
0.000113230563990512
7.5400380778529e-05
0.000105239318308824
3.78774550313886e-05
3.42276169568218e-05
7.71179981202827e-05
8.0673198414064e-05
-1.4781491408662e-05
0.000138448684655921
-4.70384933914136e-05
5.18752611768291e-06
4.9595262970164e-05
5.18685057146946e-05
6.32033851900042e-05
6.93423196849099e-05
9.79206095248625e-05
7.03456500533711e-05
8.57837487962503e-05
8.25436311471965e-05
1.5499759637635e-05
5.7904598939603e-05
9.26289288999291e-05
1.86170750243192e-05
9.89410508647206e-05
2.2573159048875e-05
2.1518258649415e-05
8.1278629370955e-05
5.59450086298775e-05
3.8895389935034e-05
3.31473365708233e-05
3.95138462350449e-05
5.9228903846029e-05
2.39546897813198e-05
2.13596552830259e-05
0.000111146078358212
3.23497596530702e-05
3.66964625549535e-05
7.758310447973e-05
4.26950134304245e-05
6.87494171429264e-05
0.000100830069442659
7.52208508640826e-05
5.81852852030825e-05
1.0345834806314e-05
2.73176807038019e-05
6.10893054599675e-05
2.58522578586336e-05
5.44856855964263e-05
9.00034123815648e-05
0.000147088348893525
4.81326020125103e-05
4.32527827876748e-05
1.8222975972814e-05
8.01558202758122e-05
3.75169437493043e-05
2.23279517218822e-05
1.48685612551278e-05
8.66739004214873e-05
7.7459504852258e-05
0.000102301769471517
1.04298472093637e-05
6.53908251290851e-05
3.64398055602366e-05
6.73896115376691e-05
4.83656246323142e-05
-3.19943092787476e-06
5.02497158970447e-05
5.00807678389256e-05
5.38136360388182e-05
4.19682225007977e-05
7.36228162524075e-05
0.000141719224045929
0.00018474567078124
7.87594790194944e-05
2.23514400276192e-05
0.000105864091627542
5.12167862168038e-05
6.66475433442209e-05
5.64863559420775e-05
9.46887023924433e-05
5.05922298102949e-05
2.7880606676289e-05
8.14537452404569e-05
5.59757346311797e-05
9.46107755901584e-05
8.55569631162407e-05
3.95849881056713e-05
3.83757176950087e-05
4.58858741402741e-05
2.75826560263596e-05
7.94468910270834e-05
6.84732115259649e-05
6.50504771555664e-05
7.21420889786811e-05
2.68875209522731e-05
1.85473635086791e-05
3.8053387559369e-05
3.93312292140516e-05
3.14947270805685e-05
3.07265485680094e-05
9.41592787316104e-05
5.65608462103076e-05
7.61618804556019e-05
0.000100901798754517
9.941800526214e-05
3.7772532426254e-05
2.44216575908104e-05
2.27926830906007e-05
1.65665607197182e-05
6.16054231884645e-05
3.5530622373886e-05
-4.24090445758539e-06
6.25803710862934e-05
6.27097626010853e-05
3.94655481292399e-05
4.92450977104303e-05
4.99229075662903e-05
7.4000114544388e-05
4.77480590968912e-05
0.000134788402856755
6.86258261243339e-05
5.78625298929621e-05
6.48348139020695e-05
5.89279062925135e-05
5.87472821523553e-05
0.000112701229514512
3.99499172276951e-05
5.02831447515763e-05
1.68304123451125e-05
8.21514404333148e-05
1.81888109410472e-06
3.21673126909062e-05
1.98706339963668e-05
0.000123175920308161
3.82374715189526e-05
7.91457760955575e-05
7.86170822183305e-05
6.49192502873828e-05
5.19776307290776e-05
1.30565995813193e-05
6.17397369899031e-05
6.33086561402127e-05
9.07523255784243e-05
3.8732119314818e-05
5.37732734754198e-05
5.89155356961938e-05
3.7104768717754e-05
6.08994782004826e-05
-3.05241513439213e-05
1.50844123353166e-05
7.74582616161678e-05
3.9028205050985e-05
9.88587690552045e-05
0.000128552848948258
8.34744248298127e-05
8.04637299726362e-05
4.25082567566497e-05
7.16336055368368e-05
4.65507281478579e-05
5.09364406415632e-05
0.000115180226210475
6.90531836968493e-05
7.43026021975488e-05
6.52129083620361e-05
6.51349864451454e-05
4.10326640163642e-05
6.03522784725405e-05
6.12942572100235e-05
5.42233582853272e-05
7.30776041811552e-05
3.8206574530362e-05
2.30715808761674e-05
6.66378451761732e-05
0.000142875185020155
8.35030305361648e-05
4.53992335911765e-05
5.18627333319343e-05
9.31629732729756e-06
4.90482856231798e-05
9.05057867605538e-05
4.46097652724779e-05
6.23167114738385e-05
6.81118589525789e-05
3.12364490226091e-05
5.15298758525047e-05
9.4023637716173e-05
7.83759074429545e-05
7.64501946754403e-05
6.59371034087698e-05
2.82934783524637e-05
4.90369457492536e-05
4.85620172750986e-05
2.3024882229139e-05
-8.13573241648953e-07
6.59018939320699e-05
4.92928539375663e-05
6.50448406622532e-05
8.65132331204139e-05
3.9179220090955e-05
7.38966484376368e-05
0.00012406596052074
7.09210211116372e-05
8.03491160244505e-05
4.30530888560529e-05
1.41933043034844e-05
-8.37147384137427e-06
6.53568099106477e-05
-2.81553318958881e-06
4.63331282911414e-05
1.89114270321272e-05
9.91990890208937e-05
2.71786248062357e-05
5.77327760289827e-05
2.94296684867905e-05
2.42961614179036e-05
1.39699832363569e-05
4.16421200250638e-05
0.000108186903336809
8.40898011135785e-05
1.59669549690681e-05
9.51030073840783e-05
8.76866637202073e-05
7.70150598623584e-05
5.0818451006925e-06
0.000132477630711463
9.26133649603772e-05
-2.45523377127251e-05
9.76171048842806e-05
0.000113680543199563
7.51395753020127e-06
9.24289339839825e-05
9.77134304190748e-05
5.23980160775032e-05
5.40931929954857e-05
6.34702368829247e-05
9.83963349037103e-05
0.000109620109906099
-2.87978120061481e-06
4.4414700336049e-05
6.77492560547646e-05
3.36660314069948e-05
4.62093928329572e-05
6.05416882222568e-05
9.38298673953979e-05
3.02293317916892e-05
8.34674955102733e-05
5.02889706961615e-05
4.10927129978296e-05
5.41321458532609e-05
4.79084660583457e-05
-3.91660983866779e-06
3.71076142028478e-05
3.43621761171124e-05
1.30267768409618e-05
3.26756737750494e-05
0.000128695491845213
0.000140310299325287
0.000108420981301519
4.17218254127849e-05
5.32300765741995e-05
4.47553797712222e-05
5.03841580125439e-05
5.70313528014495e-05
6.13893007623055e-05
6.94636784594608e-05
3.16908764254646e-05
0.000146481343649961
6.44110314914919e-05
5.50525573806311e-05
6.13603098097413e-05
5.24285996134251e-05
8.95869382878791e-05
4.26313571028327e-05
3.1688708009032e-05
0.000134064161695136
6.81351263733354e-05
8.8178187522032e-05
4.65904845337189e-05
-2.36496267449438e-05
7.47827993040191e-05
2.14577828548589e-05
3.70091273248547e-05
2.97903331545483e-05
-1.9070148507664e-06
-3.70576266293755e-06
4.15102232789478e-05
9.32266152564927e-05
4.33810167492546e-05
3.98466998854064e-05
7.07494185238646e-05
8.37871929824149e-05
3.27621210780076e-05
8.96959754218741e-05
9.26544285189672e-05
2.3138147055885e-05
6.39256593820356e-05
1.0805574679683e-05
8.60170479988731e-05
4.9240762209845e-05
1.49871188494145e-05
4.00367090107421e-05
5.60129649016634e-05
6.34428842495599e-05
5.65353141727328e-05
-3.75666951129983e-06
0.000106018178221598
0.000113066404257352
6.90993236524802e-05
5.26607119733309e-05
7.56770847128044e-05
0.000122212352070322
0.000111439087347826
5.19793066620828e-05
6.5624333318146e-05
7.90933044530374e-05
6.44913434214989e-05
0.000136979265222717
3.49876548196514e-05
3.40506147721664e-06
-1.06031302064928e-05
5.1817771876976e-05
1.79454858686724e-05
7.04108302883573e-05
6.80641687352531e-05
9.80223343064917e-05
4.94607580802016e-05
1.94861447371552e-05
4.72210283173496e-05
0.00010605630972294
5.18425610712219e-05
7.68280596677906e-05
8.02456184429272e-05
3.71998796691447e-05
4.05961819894461e-05
6.83231084316311e-05
3.09471300297051e-05
7.00078858920357e-05
3.77490444505221e-05
2.92951286864777e-05
5.36990987808552e-05
4.33537529840104e-05
-1.03135975937875e-05
7.99619115357983e-05
5.56726590646706e-05
8.62068034722387e-05
8.61168262945277e-05
-3.43941291576518e-05
5.96409908220608e-05
3.6165467120399e-05
4.89901202191857e-05
5.77153472990135e-05
4.35591030815869e-05
8.16110322712108e-05
7.68932362840537e-05
7.49945502823716e-05
2.15021144928961e-05
4.96772654025522e-05
6.01412737418106e-05
5.31243840020031e-05
3.40306753596089e-05
8.43287545273471e-05
7.43301232068804e-05
3.53518696275842e-05
8.29751797568147e-05
7.91338804602983e-05
1.33583935235307e-05
8.09061666099197e-05
7.33344499471964e-05
5.28603462133764e-05
6.88659743590356e-05
8.87440264765552e-05
7.94546215468437e-05
9.83550826596103e-05
4.65740427112756e-05
0.000102219694255614
9.87184050252803e-05
6.87065215019692e-05
1.38259234986953e-05
1.9822497833011e-05
0.000106230177788087
8.10374322151525e-05
8.23442552164361e-05
0.000134335919421248
8.50991676151325e-05
3.2058659132658e-05
4.96216407734262e-05
2.61901608850699e-05
5.9682012851055e-05
9.14627988732613e-05
8.67595924161938e-05
-4.14665783058192e-06
5.35362173741058e-05
-2.11362832433455e-05
2.49098759535132e-05
2.54135881904952e-05
2.99216772423884e-05
4.99765775965638e-05
7.02281040482485e-05
8.66580807983594e-05
2.78677766531616e-05
9.04476175108602e-05
5.11788568202757e-05
2.10852151619547e-05
2.72371765739631e-05
6.62158095056726e-05
2.26567067262987e-05
6.94439475224502e-05
6.47559766477935e-05
3.49406950231017e-05
7.45578218876859e-05
7.04797573560018e-05
4.61853162399568e-05
5.1684173746338e-05
3.68783793810528e-05
2.90901562905015e-05
3.78092740825394e-05
6.48417962485656e-05
0.000105926039086921
5.66939819545102e-05
5.28590620542611e-05
-7.30491537555153e-07
8.96801325967412e-06
1.1169790321595e-05
0.000112086007103908
4.76668534117063e-05
6.21815972086487e-05
2.7410990239612e-05
3.28451051411048e-05
6.86008766261472e-05
8.29839106779605e-05
3.03419636639197e-05
1.52957775659193e-06
6.12678477366238e-05
-7.85634331236122e-06
2.35809915146764e-05
8.60647144013228e-05
7.65980351404885e-05
8.61715593826845e-05
6.57233002263293e-05
6.85553708152914e-05
4.47246974038992e-05
3.83512612279547e-05
5.33893445947656e-05
2.70510313805497e-05
0.000117139330272533
0.000121218465128245
5.1524939577606e-05
5.36435809270669e-05
5.28933258709895e-05
8.09117227703203e-05
2.73274046409106e-05
6.13345853607106e-06
4.05931592190091e-05
8.54505516787761e-05
-3.17690951086166e-05
4.76360500203046e-05
0.000109910464524336
8.1680905064501e-05
6.94570730606962e-05
3.17068797798499e-05
5.35070123011354e-05
0.000111171883197077
1.25845361281389e-05
3.35546289254118e-05
8.84631261624239e-05
7.24875248251591e-05
5.07651420476243e-05
-7.15331076667815e-06
4.34989539111886e-05
2.36166587468816e-05
4.20305843655806e-05
5.76043323271012e-05
4.47583682217003e-05
5.17368287190846e-05
7.47147402129925e-05
6.88835345652126e-05
3.77200607156451e-05
4.64303317371149e-05
3.8947558048611e-05
6.95340167214882e-05
6.53908316164416e-05
3.48636864722452e-05
9.60211541224986e-05
7.17523773549082e-05
5.81323120670753e-05
1.64850762036233e-05
9.92075254506127e-05
7.99278133441595e-05
3.97827353176439e-05
5.1423287680899e-05
6.4187899072647e-05
9.81243780233363e-05
2.84446904098035e-05
2.83841513530411e-05
9.57147989149987e-05
6.26354619463385e-05
7.41736496053484e-05
2.245060744477e-05
8.77072941437995e-05
7.07774227231752e-05
5.98303471773443e-05
-2.15169797538468e-05
1.72155675585667e-05
3.5648222049431e-05
6.13331850185248e-06
4.30471793464978e-05
8.95343492710359e-05
4.78028081423874e-05
8.16116324940386e-05
-6.43994541299129e-07
2.44762695890845e-05
2.29806560142212e-05
6.04312846376477e-05
6.69903441681633e-05
7.30007865596857e-05
8.27558908913835e-05
7.39903060397859e-05
7.05451402865776e-05
6.68933074665266e-05
0.000121982977402968
9.18277360685528e-05
4.87436379940962e-05
3.58508431076289e-05
-4.79428527122468e-05
-1.52061437497602e-05
8.30703200466072e-05
5.79052769935927e-05
5.51473545736786e-05
5.19611885778751e-05
4.71912616837272e-05
7.51878838922447e-05
5.69560679610268e-05
8.2995486359872e-05
0.000105344996393398
4.40325048698481e-05
9.84681374327772e-05
4.38853944091369e-05
3.77486209283953e-05
7.02305649336859e-05
4.59884401634059e-05
3.05864568374203e-05
6.58293574504747e-05
2.88382257654958e-05
6.65904040729329e-05
9.04015932927526e-05
9.34867459403613e-05
6.62216038596349e-05
6.74764047710604e-05
-4.13917303795768e-05
9.28707597018176e-05
3.41253305165237e-05
6.27654675643564e-05
9.66496307259089e-05
0.000136967170132946
8.5863665377255e-05
5.77740953196328e-05
3.63613907792719e-05
7.3979298319191e-05
7.8139646420794e-05
2.16357126508931e-05
6.67715716507568e-05
3.07354563679961e-05
3.91832538057791e-05
3.94393687415869e-05
9.38937625742059e-05
5.32376199935185e-05
5.24017212193159e-05
8.96926729574591e-05
6.03118190139592e-05
3.20203619271416e-05
0.000101628901858633
9.21479703917912e-05
2.17537614455413e-05
-4.26275201625186e-07
4.21959883948719e-05
5.76229466082128e-05
3.54515874347016e-05
3.63642733312733e-05
6.95871606704535e-05
6.7372352773317e-05
2.57244622693311e-05
6.79409565740676e-05
4.9935470979228e-05
6.09014855135695e-05
0.000111994583887332
5.86721560859824e-05
7.00379595525625e-05
5.94821379471559e-05
-3.00045053415495e-05
3.55648596100232e-05
4.97343743829002e-05
4.13115376656405e-05
1.19643337071921e-05
6.64670358844942e-05
6.79067397390769e-05
9.00740239312501e-05
6.7975011499055e-05
5.9655703657238e-05
9.72724270580901e-05
8.66427011363216e-05
6.84480786608391e-05
6.33321496879812e-05
-2.89140512627844e-05
6.19880372564118e-05
6.45830552783261e-05
2.28323744954849e-05
5.21036400199031e-05
8.56201522996349e-05
1.80570346492762e-05
2.34986209742857e-05
5.84249865137803e-05
8.2206319218296e-05
5.81145912525526e-05
0.000100576513741124
-1.71274369942234e-05
6.28672418596965e-05
8.15217743243535e-05
1.88791154210585e-05
2.19389803416165e-05
0.000103993877198957
3.85004844651413e-05
4.33052025112019e-05
4.96482356476871e-05
0.000120994397712329
9.14120172280066e-05
3.46930963096385e-05
5.56186018936873e-05
2.96599472416087e-05
6.63337064949568e-05
2.94368044709427e-05
-9.38141905175954e-06
0.000105882892979023
8.15525476334771e-05
-1.54223445336844e-05
3.03332027890195e-05
8.96277859292423e-05
6.76681207592355e-05
4.92397202526276e-05
6.75833470504659e-05
3.87390243473253e-05
7.77711947176436e-05
5.52302751336692e-05
6.14144751283455e-05
5.60853261596755e-05
6.3183220288082e-05
6.87059487443545e-05
7.28535554889192e-05
3.93233774851329e-05
3.32526141148493e-05
9.91007534455786e-05
6.02391754926212e-05
6.79019264806483e-06
5.65218382417657e-05
2.89290278522664e-05
0.000101820246491561
7.27425271480245e-05
4.01702550040964e-05
6.72680539195028e-05
2.08571665090948e-05
6.83363570496383e-05
7.4506461248098e-05
1.95863646725942e-05
9.57622362816014e-05
8.66603316266005e-05
6.36051070896992e-05
6.97154883848628e-05
7.79277029236965e-05
1.26360709284881e-05
3.9972835591924e-05
6.64642626115006e-05
2.01753514356759e-05
7.01301699788107e-05
6.97443773541317e-05
2.66242932376622e-05
6.40497985367024e-05
-2.05407873106503e-05
8.35107621121938e-05
1.68478849395005e-05
-9.783452646851e-06
0.000103652084347145
3.51610331990812e-05
5.08863589236518e-05
6.7249109461369e-05
8.84796249636863e-05
1.91603864101727e-05
4.27181151733078e-05
4.23363281930634e-05
7.46543657501001e-05
8.67262058618648e-05
9.29077614035237e-06
5.5700725776547e-05
1.39794440161152e-05
5.06424793257795e-05
5.20789446121794e-05
3.20033743163496e-05
7.95514233631527e-05
7.84549881101735e-05
1.81193887574588e-05
2.91186849736541e-05
5.26882802784158e-05
9.03727171146515e-05
3.42872335280898e-05
4.11838428980816e-05
3.1104289546339e-05
2.58948079299881e-05
7.77056615634041e-05
5.73685880176293e-05
2.53529232871472e-05
3.15501166977966e-05
1.43247794538548e-05
4.77837207038901e-05
7.32692104741625e-05
7.44109596196738e-05
6.79366079768518e-05
2.44937081102891e-06
