# Supplementary material for: Research on computational propagation and identification of mine microseismic signals based on deep learning
Source: PLoS One. 2025 Oct 22;20(10):e0334641. doi: 10.1371/journal.pone.0334641 (PMC12543183; doi:10.1371/journal.pone.0334641)
Supplement: S5 Data — (ZIP) [file pone.0334641.s005.zip › 000100800001581.xlsx_0.txt_24.txt.txt]

4.7247930600682e-05
9.92364996547621e-05
4.84974593744382e-05
2.1108324771823e-07
4.9295392363028e-05
8.0062292857736e-05
6.25889525683268e-05
0.000101872109331985
3.58455560051922e-05
4.40456161364326e-05
3.90493984671678e-05
6.18136252301663e-05
4.76450024606581e-05
4.20585869303591e-05
0.000101148110052998
8.0431249519619e-05
5.46766609814338e-05
2.24436215874986e-05
7.47208379537621e-05
2.85617831386084e-05
7.37200784378946e-06
7.16351878610829e-05
2.11087522199516e-05
1.25116253766985e-07
1.51793077071882e-05
6.04615917657527e-05
8.45433856231863e-05
1.39389616084257e-05
7.94994424535673e-05
1.78086031879155e-05
-1.62405724527813e-05
5.34517780332978e-05
8.27332156712011e-07
5.9958282035925e-05
7.32779698408237e-05
-3.36366333702421e-06
1.93284010152744e-05
2.80080094918371e-05
2.59569232373295e-05
5.90070369699371e-05
7.09761021853119e-05
5.04769840753712e-05
1.85353944118282e-05
7.63139024758666e-05
3.9940682891093e-05
0.000105413778757705
5.81476994844253e-05
2.63638571233726e-05
2.1526542602115e-05
6.33903076205703e-05
8.82602350352181e-05
4.56595484664089e-05
0.000108821267747532
7.74625132674658e-05
3.68621943484158e-05
0.000117867717737061
2.39221584007976e-05
3.34495871650852e-05
9.33291472741965e-05
5.6355324344904e-07
8.88726018082641e-06
2.00518922510256e-05
3.78997339433088e-05
5.93262758499248e-05
8.83083232326469e-05
4.37041470571333e-05
7.95310816276289e-06
5.71259918981758e-05
0.000104788940280616
7.8210768566849e-05
7.66980620294195e-05
4.14561274937566e-05
4.47658156162234e-05
7.52371705389387e-05
6.58625559824082e-05
0.00010373260961321
7.23895920487062e-05
4.58405554101443e-05
5.51891506325369e-05
8.7582056083163e-05
1.41074930143821e-05
8.60362326077666e-05
4.24365110402755e-05
0.000103300981452995
2.63684003218854e-05
7.5688488221991e-05
9.16557528961025e-05
4.958653885511e-05
4.74800127495816e-05
6.34536134669304e-05
-1.09419739686395e-05
4.16604600714541e-05
8.57805862320177e-05
-8.18424372273323e-07
2.64041375344165e-05
-2.80500329889931e-05
3.08831344321064e-05
6.86340197249615e-05
8.72111266418264e-05
1.14230489886589e-05
6.1151580233742e-05
2.79403838769423e-05
4.2043238547075e-05
0.000106792938757007
2.04529014784532e-05
2.67450808496034e-05
2.87807478551704e-05
6.18392333778251e-05
8.39049176519445e-05
6.36720039600886e-05
1.99902236634838e-05
5.27915341179632e-05
7.27409904439865e-05
9.43449597022481e-05
3.75690398513944e-05
1.36669294626383e-05
0.000108588806124443
2.12293308970949e-05
9.9675535801278e-05
1.93542835958311e-05
6.28507539306511e-05
9.12577842973449e-05
8.09569820934561e-05
3.88653069286011e-05
5.47566790193713e-05
1.22947346476936e-05
2.40979241481489e-05
0.000117169115868358
5.81479586359925e-05
7.30788062051716e-05
-9.31776552359148e-06
0.000111767809073248
3.70545153659052e-05
8.41659468691683e-05
4.9673734602557e-05
5.64136515769967e-05
7.27319024355236e-05
1.96191236165557e-05
7.53076950370807e-05
7.2165365434618e-05
6.46912869083328e-05
0.000120226648077284
3.78024124888233e-05
5.07152921237155e-05
8.43012505281789e-05
7.76993348691129e-05
2.01970191589005e-05
4.8584987892375e-05
6.49580900728743e-05
3.88341620439949e-05
-2.60926972934875e-05
7.3339573860919e-05
4.89198539935028e-05
1.54088772066581e-05
6.34850143425196e-05
8.83123245707311e-05
0.000103288378564755
5.07302996762985e-05
8.95030303013199e-05
0.000106906102498577
7.46032515858828e-05
1.9981520052681e-05
9.4569975676482e-05
4.50377857878709e-05
3.19424249705853e-05
6.08726699472354e-05
1.7204116018385e-05
6.89650774128922e-05
2.89296316383448e-05
1.98211501733172e-05
1.1186734910669e-05
1.71346804830566e-05
1.50634824366054e-05
0.000127759630414427
-6.21287300868922e-05
5.08399414516481e-05
4.88266131622209e-05
6.72782623176823e-05
2.02099827931468e-05
4.05280895982585e-05
3.44741526773454e-05
3.5618760949495e-05
6.7765496643157e-05
1.00818104974699e-05
4.70326600284949e-05
9.25258657126322e-05
3.24528888652247e-05
5.4813921011591e-05
0.000102399171134563
5.30224281761922e-05
-4.58147171295983e-06
4.18241553877268e-05
6.58131219479819e-05
9.73156313819668e-05
8.65798028437234e-06
1.21993630569954e-05
1.47536599170777e-06
5.08261735187946e-05
8.47713936019762e-05
9.88781288816545e-05
7.97499902940622e-05
5.36065602463476e-05
6.68391922811115e-05
3.80038111390555e-05
5.07328467133872e-05
1.65134191228872e-05
1.93819570441678e-05
5.92108065282249e-05
6.5287873435831e-05
5.88744822515762e-05
4.30198739422037e-05
9.81461854939604e-05
4.15490116623747e-05
6.49327027262593e-05
2.81262015850036e-05
-1.99035156532889e-05
9.74077506866872e-05
5.39930722967505e-05
2.69213655232327e-05
6.77078703665454e-05
0.000130289119849691
2.08926447288251e-05
3.77134482029589e-05
0.000121389686130591
4.4517798532264e-05
6.49286892332279e-05
4.94184151159117e-05
1.67537042520295e-05
9.09309938269698e-05
3.81495145175959e-05
4.31824145037924e-05
8.45935051620341e-05
7.52543814440797e-05
5.6614695123179e-05
5.46929117331604e-05
0.000107185454213743
6.18005961018868e-05
-1.43346848520534e-05
7.62935103370575e-05
-1.40467465151713e-06
7.01162842801755e-05
4.76703804324625e-05
6.69298865904782e-05
4.29082428623681e-05
1.27417293082372e-05
6.03306091529019e-05
8.32027888001776e-05
5.18435078997574e-05
6.98544411949374e-05
-1.78857187646502e-06
2.90804188936956e-06
2.29503050461741e-05
4.57214963150582e-05
5.30557440039278e-05
4.0923831706147e-05
5.88066616949972e-05
3.93875955632357e-05
4.36806603905804e-05
5.16311505285913e-05
8.16432862587744e-05
7.15173618416417e-05
-1.02688423189831e-05
4.11837577942537e-05
-2.03165100774876e-05
3.15588604087876e-05
0.000129896489433786
4.76493054928603e-05
3.47106951313468e-05
5.60424690860092e-05
0.000100284449828965
5.78852499091303e-05
9.4277619713906e-05
9.35275717321054e-05
4.11025684504058e-05
-2.51036316428798e-05
7.47250981480161e-05
7.61024206388873e-05
4.80854333517574e-05
7.32406112431287e-05
3.27430250653299e-05
6.83787241874927e-05
-3.33666729541518e-05
4.35369980174914e-05
3.7425784978263e-05
8.08568214157674e-05
4.31542003738101e-05
0.000129408800950643
7.98330007999418e-05
9.50948543715138e-05
9.06584752957056e-05
4.48908135171448e-05
0.000105605390745162
0.000120755001375648
6.83354891561464e-05
7.79662031944887e-05
2.5780376113184e-05
4.82952639134099e-05
3.11092132703607e-05
4.30788411054531e-05
4.02721077030146e-05
2.39501284741689e-05
3.75455177450069e-05
6.66032828227391e-05
1.45567300033963e-05
3.24510851950094e-05
4.97219447377512e-05
3.94621252906613e-05
-4.81774256970669e-06
5.26046611523941e-05
4.39037250568357e-05
2.53076771955764e-05
1.88578936665164e-05
9.97045960050718e-05
8.46252687007748e-05
5.60187032807705e-05
5.85359323533138e-05
6.70825586201773e-05
6.05666068935835e-05
6.33566549808586e-05
4.92049679371277e-05
-8.0916985437072e-07
6.90227303570632e-05
5.64272773735557e-05
3.90340575431865e-05
5.37859341443083e-05
3.32313415874817e-06
5.20012138226655e-05
3.52934397545374e-05
4.76846956771731e-05
4.46540574826447e-05
4.04659567570831e-05
5.41169585105105e-05
5.32116505548014e-05
4.31545912716702e-05
7.50642768377244e-05
4.46121741705999e-05
3.62100891473879e-05
0.000108594532374879
0.000116931328900032
1.89038256066688e-05
4.25302217163826e-05
3.57641470866502e-05
1.49931368298214e-05
5.11293361488442e-05
4.73736277724725e-05
3.72843839865368e-05
6.51275640705465e-05
5.31839743847961e-05
6.44144315685671e-05
5.31906519164139e-05
3.59945194903517e-05
6.3054358597613e-05
5.35931759295223e-05
3.53223158205204e-05
9.04588042061911e-05
7.82288459246199e-05
5.72178693170232e-05
8.03326030860755e-05
0.000119740262224137
9.31105637787688e-05
1.33393858963572e-05
5.69003765151557e-05
1.54821205510989e-05
3.93880460001187e-05
1.49824758131747e-05
5.61402116655547e-05
0.000114653919186313
2.00817264273868e-06
0.000102155821747379
5.19516296897169e-05
5.43484148646235e-05
2.72536831253384e-05
8.53348205870677e-05
7.29186720787874e-05
9.38363402878897e-05
2.05061812521436e-05
4.54887836708216e-05
0.00010200712263565
9.28424446255011e-05
5.57119770324381e-05
7.37662992825877e-05
3.87656801298978e-05
4.6715683311576e-05
4.27498149906268e-05
5.09187396493772e-05
8.2250078130163e-06
5.09614360059643e-05
5.93034141432269e-05
0.00011383407828181
5.6090855106063e-05
6.3538328590628e-05
3.49326347182761e-05
2.17788375205887e-05
7.00159632922203e-05
9.80416674307537e-05
6.09491791287655e-05
8.98169658793687e-05
7.29025589978547e-05
5.78211662208188e-05
2.62413334238645e-05
9.28031913116122e-06
7.15324468202116e-05
5.50887068609181e-05
9.1607296862777e-05
5.5953226932888e-05
4.17731499379341e-05
7.04687170962894e-05
7.32181663581381e-05
4.95211643058931e-05
0.00011219160612975
6.85144323017778e-05
7.23375401916077e-05
-1.91261134415226e-05
-3.12230838220529e-05
8.50282304493362e-05
4.23633361796306e-05
0.00010431428282837
9.49673226885087e-05
6.73589740244807e-05
-7.00229562880244e-06
0.000138483075400092
0.000126943375231759
5.35747424166212e-05
3.81448533021264e-05
3.37243717354672e-05
3.70475271015881e-06
8.45484059923164e-05
8.75201460196426e-07
1.40137271167798e-05
0.000138071504694643
2.15078770243215e-05
1.82802265174393e-05
8.9386461671659e-05
6.95877629723711e-05
5.40073416751565e-05
1.55086324659031e-05
6.25969806678708e-05
7.26210538052047e-05
8.19571134266488e-05
2.73153677548166e-05
1.97410612769362e-05
0.00010547189240226
9.56864297410995e-05
6.23704439521534e-05
8.13552712948749e-05
8.60127837613341e-05
3.51891921988581e-05
6.18729061365564e-05
0.000116030350149685
7.86398509485665e-05
5.62268856936052e-05
5.64283346455824e-05
2.42530537749199e-05
7.20711110761461e-05
5.2450926816278e-05
7.75546182353181e-05
6.83779386599411e-05
2.87087151851736e-05
0.00015796704446238
5.977458208669e-05
3.5722351025899e-05
2.35903921590715e-05
2.41724465724153e-05
8.84354974469634e-05
8.82099724943315e-05
-1.46726550445949e-05
2.27235886709951e-05
8.18049765174602e-05
4.68603233656124e-05
3.35360799183979e-06
6.94648752691684e-05
3.68003042102901e-05
1.93129783279145e-05
2.18934150184325e-05
9.22723679114682e-05
4.79464572157658e-05
6.56663462135018e-05
0.000140152544314801
5.27976196403094e-05
5.89602705686996e-05
2.34736468857556e-05
8.25405213494834e-05
7.20791954317945e-05
7.95387958511161e-06
1.59812792713914e-05
3.66321797408467e-05
0.000142656123397299
7.73432535981365e-05
3.14072352113435e-05
9.31216774551608e-05
0.000111190914446322
7.5931047423006e-05
7.89684529899205e-05
1.55511218327479e-05
8.99775306207333e-05
8.29034898397923e-05
4.15339170153026e-05
-2.80075768461495e-05
8.92665184035148e-05
5.02067879994954e-05
0.000113246020266813
8.68703369259991e-05
5.43151869752043e-05
1.07091396109004e-05
3.10134155644936e-05
4.14145366270659e-05
8.7049326716269e-05
7.60412505404687e-05
4.56217797898698e-05
9.62494173180947e-05
9.96162169390384e-05
3.61849766258946e-05
5.77491743031254e-05
6.08108140922858e-05
5.21429896481907e-05
-1.96259452227777e-05
5.13137461253827e-05
0.000100812007134998
5.41800668289748e-05
8.55345898452879e-05
1.81199751344865e-05
8.68410602139115e-05
2.44226550362524e-05
3.71816270383499e-05
6.34626660618223e-05
2.15087177513631e-05
3.82533900006197e-05
5.33919300536424e-05
4.95505886038611e-05
5.60164141699712e-05
8.55688931324853e-05
4.73494867061383e-05
5.73030406203781e-05
5.53146747284508e-05
1.90161093842593e-05
7.14974458303257e-05
5.56200057572359e-05
7.48729698292142e-05
8.29968237920415e-05
4.65049921264261e-05
5.34342941933685e-06
4.49264866109856e-05
-6.47934148668676e-06
4.17556387698505e-05
-4.35574584117957e-06
2.44925491748452e-05
9.25076402957872e-06
8.39933297215364e-05
0.000113378710816572
3.33253533910114e-05
4.77052164333249e-05
3.20822520203966e-05
2.12577919450438e-05
-4.99462961134348e-06
5.1201431075119e-05
4.2803785825836e-05
0.00011652309899914
3.71975074992574e-05
8.75538010475123e-05
7.00537967613368e-05
6.78631832568838e-05
5.89797408495627e-05
0.000113707278333508
5.32053482945951e-06
2.05987637377889e-05
0.000114315329919288
9.25713512347249e-05
9.18037222003329e-05
6.13766373666698e-05
0.000128939541570179
2.60089209053963e-05
7.34459281337214e-05
4.26359977756473e-05
5.33248892680065e-05
6.09718841550375e-05
6.63011851309905e-05
6.832813313419e-05
8.81192963629781e-05
7.98178026749416e-05
6.42055290112918e-05
3.564482000166e-05
6.80995469309176e-05
5.57039079885938e-05
5.23158929897851e-05
8.82177596466033e-05
3.78911415735207e-05
2.30649962647639e-05
0.000131075043837053
0.000118368986051259
5.13588780750645e-05
4.91334807347191e-05
1.69023130135608e-05
5.91264020921015e-05
4.3689283380627e-05
6.69928593516111e-05
8.08965722565338e-05
7.17505667386781e-05
9.63205040390111e-05
1.92473319463524e-06
7.72551810752406e-05
3.42111752547592e-05
9.62575387787615e-05
5.70784433359306e-05
0.000107907104895016
3.31889187379467e-05
6.28468074909668e-05
4.77775832901934e-05
6.40383579427792e-05
4.02471782432378e-05
5.68820789144381e-05
6.45128882947589e-05
7.81909251529121e-05
5.24086179191907e-05
5.42256890565782e-05
0.000114831610433928
6.6534951884025e-05
3.19162547604069e-05
4.01268834449621e-05
7.32626020126116e-05
6.65689118770439e-05
5.33675390226767e-05
8.64133777251209e-05
5.57517590369339e-05
5.94349821960229e-05
6.13947941761833e-05
6.33498362375064e-05
3.69218592015708e-05
4.31017209005003e-05
4.74533279625847e-05
7.43481963829847e-06
9.85948431382657e-05
4.74442633174832e-05
9.57752963427492e-05
1.73397410156292e-05
0.000128829089710196
9.50812193504987e-05
7.35324816947212e-05
7.22336655715948e-05
0.000100408093369172
6.38089794859867e-05
8.5054170764033e-05
2.89138730562491e-05
6.12916639235907e-05
2.4332841970369e-05
4.06280991322855e-05
0.00011017186320082
6.54500204615879e-05
4.25691709411256e-05
9.85089022939295e-05
9.58077478733029e-05
4.63742622668752e-05
2.27905633151506e-05
1.8589779414746e-05
2.74279266676957e-05
1.18890428776177e-05
3.77258897849522e-05
4.13854678852091e-05
6.67244166965972e-05
0.000103647383647707
4.90352167669282e-05
9.61308543224467e-05
8.2422860691563e-05
2.29109320706211e-05
-1.83310986350796e-05
2.8341452375956e-05
9.03963944911401e-05
3.367019737682e-05
5.80083875386161e-05
0.000100620140488146
9.8021088748324e-05
-1.73861317437446e-05
4.28773582656147e-05
9.77586364033506e-05
8.88964799103173e-05
4.31531767081559e-05
6.57347692527527e-05
5.76162932698901e-05
1.37836893529522e-06
7.36196260695844e-05
5.29190355537105e-05
7.9711203292109e-05
2.06817360249183e-05
7.5689452071992e-05
0.000123064529770516
3.46241920504425e-05
7.35841004645704e-05
7.67915457076226e-05
8.75656160417451e-05
4.48862223816739e-05
8.14827265815024e-06
0.000135814026966457
7.38864736140922e-05
4.19098895573055e-05
3.30793393588417e-05
0.000108083499356113
0.000121788021675066
5.72696225278004e-05
7.79486176138648e-05
1.25274926543207e-05
2.04844492050916e-05
0.000133121658586518
1.8593971557909e-05
1.20026415251355e-05
6.54780889476118e-05
-2.38926508778187e-05
3.00753704917805e-05
4.35262067521495e-05
3.01146289666142e-05
6.95445281581036e-05
-1.15056014001785e-05
3.99983908038338e-05
-1.03286723763056e-06
2.64980562444955e-05
9.04174532426144e-05
0.000115077748524793
5.69326361440139e-05
5.79305015025306e-05
4.51068932641926e-05
7.10464423000846e-05
6.36661409942984e-05
1.89031945145962e-05
4.8449380073256e-05
4.67897860625018e-05
6.49202494071424e-05
4.17393917988069e-05
0.000116882555288909
3.07770715403831e-05
6.51926575886893e-05
8.68935747946606e-05
7.77554170912014e-05
8.1464436937561e-05
7.10787925384913e-05
3.5688308623677e-05
0.000127268548517611
0.000109964388603362
6.76437200202939e-05
3.14064594401217e-05
6.094626142099e-05
0.000103542413576449
8.54547782876212e-05
1.82458539328247e-05
0.000108675564519477
8.6574913335634e-05
2.88315931781739e-05
4.10579064851567e-05
6.47093128604748e-05
8.48781945863109e-05
9.88731742942523e-05
7.22516845803082e-05
4.98388992457619e-05
-2.18244337181577e-05
1.4625258007722e-05
7.82076259637649e-05
8.54723154293325e-05
0.000107304226563472
6.62625673934878e-06
3.33855970263432e-05
9.45049325649702e-05
8.6232170811731e-05
3.80364143456593e-05
3.72412209623656e-05
7.94575816839089e-05
7.35271066788361e-05
5.22095276063969e-05
5.11643011729164e-05
2.47253154512366e-05
1.97816451282431e-05
9.99874650231852e-05
2.80679335288372e-05
4.75755734505947e-05
1.28949867153693e-05
7.47526161406229e-05
4.05375764316751e-05
0.000100073453535975
2.97309656034885e-05
1.01290865728569e-05
3.15689797667656e-05
1.83555433257302e-05
2.06091022647291e-06
6.87079653276994e-05
-1.10152988582859e-05
2.82898045511825e-05
7.84310784383356e-05
-7.35309032046185e-06
4.24483117799456e-07
5.29382609090558e-05
8.30544067074475e-05
7.40698591189955e-05
5.86744633975471e-05
8.24053602349355e-05
9.79336829020769e-05
2.70047274808999e-05
-8.08165923530956e-06
9.92822795568859e-05
-6.21634267946894e-06
3.98816834033063e-05
5.34041966460643e-05
3.56258309202029e-05
4.54543580812277e-05
-5.55553718454547e-06
7.7815411709704e-05
5.07811918786417e-05
7.74877922973894e-05
8.77846812107579e-05
1.48528701679538e-05
5.05666339893294e-05
0.00013576707912729
7.64352825515366e-05
0.000117511412761396
9.93060413810777e-05
3.66784215832969e-05
3.85925623437286e-05
7.68980914668604e-05
-3.81897548019508e-06
7.77325704903047e-05
5.86076555296935e-05
4.28590708020573e-05
0.000122656989848692
7.86520850289436e-06
0.000138116936976078
3.19294850272989e-05
5.08310180582469e-05
5.36455966114633e-05
3.75321946736926e-05
4.33541591769712e-05
1.42728964997996e-05
8.94001309219768e-05
6.32601385634498e-05
4.88633258403373e-05
0.000132388083159749
4.99088864257043e-05
9.52815380698399e-05
1.93435025473489e-05
9.63576741233896e-05
-3.64057072542871e-05
-2.60518804389175e-05
5.84660145133651e-05
7.91942592518955e-05
4.09028514537251e-05
3.42071459869033e-05
5.23860783488863e-05
0.000102016489478561
6.45944680095187e-05
2.71674876304471e-05
5.57631076046727e-05
6.07444617359743e-05
6.8228232970498e-05
1.82059015059285e-06
3.80264818983622e-05
4.33610305962333e-05
5.2615500483034e-05
4.13451275781353e-05
5.00890447365194e-05
6.87090014741465e-05
-3.40938363184024e-07
3.67843120398443e-05
3.47356312097173e-05
6.32725435751783e-05
1.90640507452706e-05
6.64609640074506e-05
0.000101867459806705
5.19851235370943e-05
9.71605047091604e-05
0.000109279342072109
6.90489010532718e-05
2.18319287862649e-05
6.65559363796985e-05
1.00646026026215e-05
2.49922941350692e-05
9.45643352482774e-05
3.81243850586752e-05
2.6177174598844e-05
2.08056033277547e-05
7.56238102255462e-05
4.20259264535376e-05
0.000120084393359229
8.66384053804381e-05
0.000116503444510214
6.94810975111956e-05
5.72596893629488e-05
5.03390137297532e-05
3.27214560757722e-05
6.84337262883865e-05
6.56632603299221e-05
1.42827408247427e-05
3.70445077540745e-05
7.99029195159754e-05
3.14250949745838e-05
2.89156687597022e-05
5.70160680765436e-05
7.85453239176955e-05
9.4090704811169e-05
5.40904515346362e-05
0.000120584085184252
9.96454351272234e-06
3.11256344961173e-05
7.11061835506393e-05
2.57831453147053e-05
6.64244989100966e-05
5.35186104703047e-05
9.02375495289874e-05
3.60708376396758e-05
0.0001190518986142
8.98112514707775e-05
9.36663709006759e-05
0.000119106210825964
2.1645618197942e-05
6.5571932016772e-05
4.80315461081587e-05
2.93846406567587e-05
9.6281867087018e-05
7.7846754089735e-05
5.3867169214875e-05
8.00059915139734e-06
3.10064296018672e-05
8.38387803530093e-05
0.000108253398957177
9.88231217174255e-05
9.82634751044067e-05
5.21444953098818e-05
2.07017476085e-05
6.20152407006676e-05
4.14902531870574e-05
0.000141769018510317
7.40062534506876e-05
4.31074745033907e-05
3.92110318451252e-05
9.75491290207117e-05
3.22878931272482e-05
8.15484009163331e-05
7.32258501461638e-05
-1.97673643502702e-05
6.28310380881053e-05
2.67017493324263e-05
4.91335639003796e-05
5.67770055715949e-05
5.28247695809801e-05
8.16510624566883e-05
7.67991227159846e-05
6.09789632049134e-05
0.000101841379168347
8.30182094164695e-05
9.43111658293129e-05
3.28132076785756e-05
4.70957836223418e-05
4.12190359327402e-05
7.56578639341227e-05
5.28344230282765e-05
7.04665193193156e-05
8.79915285924914e-05
3.92324873473764e-05
1.80225511598575e-05
8.63912792663238e-05
5.42688586427543e-05
7.31305179355205e-05
7.3049003187638e-05
9.03864167307771e-05
0.000120889213820738
2.04925509345127e-05
4.8084347011577e-05
8.19442697241658e-05
1.68773390258942e-05
1.04506725984362e-05
-2.99796777975464e-05
2.99581119964319e-05
7.62496503624286e-06
7.99270960850595e-05
9.22527252198203e-05
7.15073946031039e-05
4.24774409542397e-05
1.28089239643814e-05
4.67633941461587e-05
6.53432872169358e-05
3.57892828653394e-05
6.01740035619539e-06
5.76746902742414e-05
6.81390614771387e-05
2.23683838295277e-05
2.45717059318547e-05
6.95162068048862e-05
5.78435106755059e-05
3.30768249125473e-05
5.70837169299448e-05
6.483604112914e-05
2.66279019092015e-05
7.23969696746528e-05
4.00256804672552e-05
4.72605107672021e-05
-2.67926287667692e-07
4.96628049564519e-05
7.65785232100899e-05
6.91486455925167e-05
8.31831341478192e-05
7.79530323244257e-05
2.88300670372493e-05
3.92041051723737e-05
4.04261860471648e-05
7.61747473240481e-05
6.04520150394096e-05
3.38350591495265e-05
-1.13284829124258e-05
6.63880619216135e-05
5.39100177453207e-05
8.07486130591479e-05
6.15257032113882e-05
9.42111773598042e-05
-1.88719859453689e-06
0.000107854400187973
3.56455270941699e-05
8.26771981008637e-05
8.55161187833945e-05
6.07846169832155e-05
9.0842190106054e-05
9.30324483504078e-05
4.4022151331555e-05
0.00012739421571682
3.39385031149687e-05
3.41338820332601e-06
8.74846332695724e-05
3.31762886844104e-05
6.15709014229447e-05
7.93323915323246e-05
5.37029676010311e-05
4.47460235063021e-05
5.88820563613033e-05
6.54653232428292e-05
4.21223801742537e-05
5.07737784907817e-05
5.61233587829559e-05
7.19065611523089e-05
7.1994976393651e-05
7.17985311072942e-05
3.56458344941194e-05
8.76236140096921e-05
9.91673537727149e-05
6.17077537286871e-05
5.56049285443276e-05
7.69056165858853e-05
0.000112545892186896
1.39644743463074e-05
7.66811665443238e-05
2.19631293653089e-05
3.97012034633008e-05
7.83633518886177e-05
6.68614088612619e-05
4.26679899988884e-06
5.64037062099779e-05
6.545341817308e-05
1.32503444740442e-05
0.00012971611074073
3.61553396687241e-05
3.95111606554305e-05
5.38879320078079e-05
8.71757710813509e-05
7.60041928588371e-05
1.07784216761583e-05
7.69270057943835e-05
2.26188337214179e-05
2.2850904211554e-05
4.00848836451741e-05
4.86074513435212e-05
3.52864677109071e-05
3.32063075499232e-05
3.54493059171317e-05
4.57691549016129e-05
-1.74104074867737e-06
4.25825061780689e-05
8.61555389715552e-05
4.32071228558716e-05
8.67030468666063e-05
9.14119020043918e-05
8.61576821964325e-05
-2.37010615386871e-05
3.32580466846788e-05
0.000132926428277701
3.81374366311746e-05
0.000131184980222877
3.4324945772066e-05
5.08237211610275e-05
5.33440525167545e-05
3.75252389283861e-05
-2.44316068197082e-06
7.40630942913279e-05
9.79392504733512e-05
4.15487423463661e-05
0.000108558750194303
1.75370184171358e-05
5.8250337796673e-05
4.59229527038328e-05
7.35226314755648e-05
2.60979205770348e-06
0.000101880687402252
7.34784283330835e-05
8.73617529481902e-05
8.7572262099857e-05
9.31341289603029e-05
8.22862305474724e-05
8.35157636340194e-05
5.2590653967999e-05
5.77125988423502e-05
-1.10022905861798e-05
3.88775419705997e-05
5.73907731245699e-06
7.39821782587626e-05
2.80793151562481e-05
5.07993344967151e-05
4.43542407254012e-05
1.5476675303976e-05
0.000110139379285715
1.6636555136658e-05
6.60817113317812e-05
4.81720122612587e-05
1.09924577234416e-05
3.84886313532896e-05
2.7569768110515e-05
3.95065132051266e-05
4.38138948113636e-05
5.54599889928436e-05
3.63504904019701e-05
9.65126702959682e-05
6.54688322193628e-05
9.00794991059558e-05
3.75466667425397e-05
1.66342374088794e-05
8.83672724452097e-05
-2.15697949935177e-05
4.08735074326327e-05
-5.47268845837033e-06
2.12267055661817e-05
4.26481805426056e-05
6.36728637317373e-05
6.5555982333008e-05
9.60746209355646e-05
9.79910897439075e-05
9.07583441866298e-05
8.38433807257636e-05
4.62984970488301e-05
-4.21035208920448e-06
6.07551793275471e-05
2.02495761580385e-05
4.63770915361368e-05
4.6995309933054e-05
6.41180643036004e-05
2.31094726710678e-05
3.75060239596447e-05
4.42390954192747e-05
6.87128578984783e-05
2.03015939253139e-06
6.78932650147767e-05
5.62537791634991e-05
5.95969822370307e-05
0.000140602517773553
0.000107634988674514
3.32501773930709e-05
9.0493083992554e-05
4.50314895116077e-05
1.6093237073696e-05
7.84129080141954e-05
-3.92921308362877e-06
7.17074098814405e-05
4.11205193566909e-05
5.60298341456537e-05
4.05115757962443e-05
3.21319669502339e-05
8.16007375110826e-05
5.58368859538434e-05
2.15825948604179e-05
5.89326635034019e-05
6.61791081063877e-06
6.22477127293746e-05
6.38155752837129e-05
8.76732838232599e-05
1.72929552697082e-05
1.13740625603694e-05
9.37450117144293e-05
2.03911991869522e-05
7.30328930194673e-05
6.91242349126596e-05
4.92891770851079e-05
3.88869710370094e-05
6.54023092272802e-05
5.83344900902009e-05
3.33989437508301e-05
5.35243176002546e-05
3.7181136242917e-05
8.33932838518796e-05
0.000107043455845607
2.18330591978477e-05
5.56487582775954e-05
5.74332454092917e-05
-9.07658090662198e-06
1.24350129480002e-05
3.41479772720251e-05
6.57215042536013e-05
5.4413312447158e-05
4.11722500345923e-05
-1.93069861420507e-05
-8.73520772126453e-06
2.22218091078809e-05
6.91064294876462e-05
1.83598175764879e-05
5.7691619804522e-05
7.39841094813571e-05
3.133406975341e-05
6.15317358327329e-05
9.85090552801111e-06
6.49979227151346e-05
0.000104180761316022
4.37920137882723e-05
4.73272107253596e-05
7.07837004324546e-05
2.47593896187487e-05
8.65230644474266e-05
1.94869690622197e-05
8.76814135782955e-05
3.1699069972431e-05
1.14377246918909e-05
6.38955086502482e-05
6.63103206058623e-06
5.37598128265651e-05
3.84466365314474e-05
2.61567258505435e-05
3.12870404069876e-05
5.00554831751805e-05
2.85151142366646e-05
9.63447089109138e-05
4.30146015243967e-05
8.32913229441199e-05
5.42130116216243e-05
5.44258365763609e-05
7.04418522091904e-05
2.67258718766119e-05
9.18509607952246e-05
4.57907056560302e-05
6.42155652409119e-05
3.44133703863e-05
4.18911885515161e-05
5.55446838364392e-05
-5.78493304869522e-08
8.46137926989737e-05
6.23008946149418e-05
8.78347829588643e-05
0.000105182548776808
9.09768884811556e-05
4.1380973639053e-05
-2.82440488906031e-05
9.6848512726167e-05
-1.48758765876957e-05
3.36469398985819e-06
1.00637014277897e-05
3.23966125410143e-05
0.000114297213826517
2.83548232317575e-05
7.57519188713625e-05
7.33543752105922e-05
5.94365270413842e-05
9.65043972678503e-05
7.66131254960404e-05
1.61570613425844e-05
6.46688929681443e-05
2.56641452035568e-05
3.37712943052553e-05
4.05271507260618e-05
0.000102556784934079
6.74080127849126e-05
6.87372319676839e-05
5.58500665478308e-05
2.58878661096376e-05
6.4025514422142e-05
1.18082828622036e-05
4.45560161734826e-05
3.84650974556276e-05
1.26512497797644e-05
8.52609014045683e-05
4.88651068679376e-05
7.89394038109491e-06
8.0148693826468e-05
4.43050153804028e-05
4.79582201170009e-05
7.48654977347159e-05
5.15770919328716e-05
2.10472878587433e-05
6.85410048419085e-05
1.8617201065068e-05
0.000101812794732119
5.09608782599697e-05
3.77572388909923e-05
5.9133182222257e-05
9.27315513523037e-05
0.000119915955049952
0.000106226708123597
8.26267269000416e-05
9.70865913331654e-05
7.20582767550824e-05
-3.87453104462554e-05
6.81535043978937e-05
6.3244254856545e-05
-2.59614404092288e-06
9.49150333747107e-05
3.69008632323957e-05
0.000129727803596408
8.57421860692862e-05
0.000139221744111808
2.22444802331515e-05
5.56938364174682e-05
4.80406012173027e-05
7.64363699079531e-05
3.76579297274202e-05
8.31437134062274e-06
1.67938381006535e-05
4.05903616771871e-05
2.42356366360223e-05
4.3235068427782e-05
3.56745586142765e-05
1.88107960555925e-05
3.60217368236416e-05
1.71854224014369e-05
0.000124363507932485
5.5797789461361e-05
0.000103803601992304
3.17115541121699e-05
-2.2333003474209e-06
4.95815206071626e-05
9.24573196440932e-06
4.44587525504254e-05
4.62219399805179e-05
7.95883565478809e-05
5.88752884128594e-05
7.22100665231419e-05
8.35127146537509e-05
7.08155495944957e-05
5.54168358849608e-05
4.13449306398182e-05
9.44947438405623e-05
1.20251643835347e-05
6.04858406466898e-05
8.80329957253892e-05
6.36762917777866e-05
7.48015890502221e-05
6.86543926918307e-05
0.000143112424426002
7.44880774061565e-05
7.07280471003783e-05
7.59518882091321e-05
2.20508427805325e-05
9.1092947067077e-05
6.88315980017535e-05
3.38489925367152e-05
5.98735966413852e-05
0.000121336497227635
8.28004503581725e-05
4.50752802300244e-05
8.43673309788487e-05
-8.67300943609947e-06
9.66602695790741e-05
5.72788665171953e-05
5.13704940120607e-05
3.00759279094578e-05
5.36243125568721e-05
0.000106327966828037
6.01958149841701e-05
7.44846784525973e-05
6.08461619363277e-05
0.000104247417307687
2.78162736850764e-05
4.96683143575483e-05
2.39751965953097e-05
7.48483028678746e-05
8.38998333325008e-05
7.32929632508114e-05
1.42792715841983e-05
5.2963208720494e-05
4.80597904300973e-05
1.85595443785276e-05
0.000102692012384861
0.000122813174798608
0.000125367058863739
5.3747713351242e-05
9.25445466597321e-05
2.65366532886235e-05
1.0438771641305e-05
8.33739480689802e-05
9.37631182957055e-05
2.55467019414914e-05
8.03937699686926e-05
7.14425753164598e-05
9.94180986863831e-05
2.2588702911354e-05
5.17878806618078e-05
0.00010769100729874
5.32333246676332e-05
7.99401273750057e-05
7.65726338526068e-05
0.000133911332760175
7.76258022879897e-05
9.3389869894354e-05
2.72179535195201e-05
6.8282021992657e-07
6.70239265029179e-05
7.37978646551392e-05
3.16663210833765e-05
5.48254741013743e-05
6.29043957007868e-05
8.05944770140863e-05
4.6648271889549e-05
4.60098471775521e-05
7.09354073268836e-05
7.93175530570474e-05
2.56332351126336e-05
7.61547963771634e-05
4.27450624087181e-05
0.000106910135502718
5.77973983994083e-05
3.78804156897207e-05
7.06565925310121e-05
3.65344959822746e-05
7.10474980047741e-05
6.76013250980749e-05
4.82503538485514e-05
7.92149174784991e-05
4.38558023861687e-05
0.000100632280883759
3.69774210122172e-05
5.29202991721752e-05
9.10379932503716e-05
2.30567007838304e-05
3.13759578693944e-05
7.8385911255961e-05
7.6962240959036e-05
4.19915588433783e-05
9.71387908008104e-05
5.27850110207362e-05
7.67447906325221e-05
2.66209618682479e-05
1.06176955788708e-05
6.82078463585766e-05
5.66437769386693e-05
4.40659934294647e-05
8.31574696096295e-05
3.33628686872991e-05
9.28334121445166e-05
8.5357507471707e-05
4.66016588412366e-05
5.67168356241652e-05
5.4301218108182e-05
8.21283937039953e-06
0.000145809740051085
3.06381414364857e-05
9.0763966132205e-05
-4.93631838600025e-06
2.28350343369552e-05
8.7454530597032e-05
8.03334658364059e-05
8.84125695766872e-05
6.52497173093204e-05
5.35963086503565e-05
8.00050721504448e-05
4.05192376871205e-05
7.27844446346132e-05
5.81101634403942e-05
4.97583166496745e-05
6.67273259628528e-05
9.09373251676958e-05
8.20704114997805e-05
2.75162263408915e-05
0.000112325289743201
6.37998683628038e-05
2.3923295259895e-05
6.57987850091104e-05
0.000103179180694475
3.61208413659583e-05
5.68422886267967e-05
8.11636976602177e-05
0.000106573785689316
9.51668779389086e-05
0.000103685420453363
3.7177205936944e-05
5.96807836238239e-05
8.31586392729785e-05
3.80803481231317e-05
8.62550803858274e-05
1.76293850531277e-06
2.88306046027226e-05
8.54630329586431e-05
8.27945753223746e-05
2.38955715160798e-05
-1.94210112267824e-05
0.000110592732597347
0.00010344560180087
6.50666114451491e-05
0.000113304457691259
7.20078222829082e-05
2.74913619233348e-05
9.24201027669726e-05
8.48746758968423e-05
5.09004978667649e-05
6.99448406884425e-05
2.80492152378662e-05
6.50447389978565e-05
2.93494394112278e-05
6.21391409880863e-06
0.000138017236024542
4.34322725885847e-05
5.48637899882938e-06
6.55859244078655e-05
6.49154682976467e-05
6.67081183511703e-05
0.00011683233470065
8.52163061731503e-05
7.05384462052745e-05
9.18851387088139e-05
8.36296946057441e-05
0.000101255191560077
6.84115583190364e-05
6.16815144703464e-05
4.93547284948065e-05
4.31833812072666e-05
4.54263995735722e-05
6.10038215539159e-05
6.20231441442121e-05
6.53658777858505e-05
5.46600039364228e-05
7.00503231293818e-05
0.000100358028570524
2.49275825111677e-05
5.8089889758101e-05
7.40952739011139e-05
2.2197206878785e-05
4.71723255374707e-05
3.03997473158514e-05
4.94343448228507e-05
4.72214736792442e-05
7.98697673939436e-05
3.19158807714249e-06
5.41937470807265e-05
4.2460186120808e-05
0.000102333807772857
3.75141315019414e-05
5.32252670956635e-05
4.67487576361893e-05
0.000113259650129048
4.00587125049726e-05
0.00010062578175534
7.93500124941149e-05
8.248809209312e-05
6.23692448509354e-05
3.55448046831563e-05
8.35009491745013e-05
6.35616418893855e-05
6.59330596900649e-05
3.59614070520146e-05
5.41785156954464e-05
0.000117745012886717
9.97637270984589e-05
1.66726670324096e-05
7.84540668336105e-05
7.17198828362477e-05
7.49232702362048e-05
5.11986049624224e-05
5.61210165026702e-05
7.28923680408046e-05
5.5766158618825e-05
8.70922727219503e-05
7.97079762457369e-05
8.79481016896957e-05
7.38354618663363e-05
0.000104665822875779
3.85570184127566e-05
4.73035931390884e-05
5.02091941336275e-05
-2.33759947174358e-06
8.81734322831072e-06
0.000101170933515564
3.07775179427928e-05
3.79978196145753e-05
0.000101193662638344
-7.51397332194169e-06
8.80700168600043e-05
3.16664582295891e-05
0.000101666119862645
4.68052937156839e-05
0.000144960007733164
2.0428527105035e-05
1.10209534204604e-05
2.85518570335796e-05
5.96437673711554e-05
8.42211556359107e-05
9.94588168812419e-05
6.7313826430951e-05
0.000119957022472287
1.50326692514486e-05
1.21301573722342e-05
6.0324304074184e-05
6.52081213749931e-05
4.68858743953544e-06
8.05907590597293e-05
7.18763702007301e-05
4.06994545749218e-05
2.82616999531559e-05
9.57735971308289e-05
3.76704159247458e-05
-1.20783779605084e-05
5.35501775574089e-05
2.26743594700558e-05
1.15214130375659e-05
2.48317787167966e-05
6.25476509937314e-05
5.02431703571308e-06
8.19133331852565e-05
4.99020359380083e-05
1.95868311256543e-06
5.5993274173831e-05
6.61450666926587e-05
8.90587286512684e-05
8.82898713952864e-05
6.51350376333806e-05
3.72839644204367e-05
3.8078465729734e-05
4.16898996837681e-05
7.85990956877826e-05
1.99551548598886e-05
0.000101474197114196
-1.76980808651711e-05
7.66243986716879e-05
7.82207599678966e-05
5.59259697586241e-05
5.66671618475076e-05
2.40251358523e-05
8.11004315946344e-05
8.40243011400728e-05
7.90947357055468e-05
5.17356257875969e-05
5.29997728528914e-05
0.000102266326873922
5.09497491157682e-05
7.2398876257053e-05
1.03664507886949e-05
0.000109825115170428
-2.02172872849711e-05
3.39708222602064e-05
9.47917804550277e-06
7.18155131921446e-05
8.84637847099485e-05
5.55568745998235e-05
-4.62883728038309e-05
6.90852177805902e-05
7.75808898268392e-05
7.77236591057656e-05
7.38249737941051e-05
8.53617960269449e-05
4.92381443748521e-06
5.58769732736041e-05
8.38740520431142e-05
5.69088269295954e-05
6.41537332514689e-05
1.87532501609804e-05
9.7464924077087e-05
2.40893659978369e-05
6.37364730715416e-05
2.43503077908815e-05
8.72984612387145e-05
8.50032896345102e-05
7.16872203849862e-05
7.39726328295892e-05
8.41059267182362e-05
8.97705557876499e-05
5.20737878747341e-05
7.76726883125973e-05
5.76078124897244e-05
5.5144668793103e-05
0.000133739627724978
5.49430636939443e-05
5.58088310709852e-05
8.80483031925784e-05
3.75439796405262e-05
6.45027850976251e-05
7.55934395089278e-05
5.59474933898453e-05
9.37906795291438e-05
7.4866605633608e-05
3.17970319282104e-05
1.60885737566498e-05
0.000100553090979229
0.000100963901950293
1.50745668876258e-05
4.30981894603321e-05
-1.62939855842363e-05
8.18185685260742e-05
-1.86652892425714e-05
7.3131785002819e-05
5.95497167690564e-05
3.38701369977621e-05
0.000102824940682847
9.56043530865858e-05
8.48830438195166e-05
5.87030946840691e-05
8.11378177102726e-05
0.000109350480259549
4.12334307936524e-05
0.00010129871877965
4.6164551331824e-05
5.93170087003083e-05
5.47510780818856e-05
7.04507428561417e-05
4.77865659741508e-05
3.41642024164884e-05
4.56560548112847e-05
3.35823654067406e-05
3.79449791505152e-05
5.02969659047079e-05
5.57678409243534e-05
0.000100700072922835
0.000101641486503943
5.94120307427961e-05
8.66847101662938e-05
5.56169987119533e-05
4.8546504344261e-05
4.60418371862443e-05
3.78621945288647e-05
8.77024328762147e-05
-6.49298594598752e-06
6.94876486864817e-05
9.42967676202326e-05
1.88388382196251e-05
2.30077140563071e-05
7.07141243555633e-05
6.42746210540753e-05
3.94687410991289e-05
7.35423688121375e-06
5.74132000180249e-05
5.42866407972049e-05
6.51275637496744e-05
-9.06567120225716e-06
5.6527936663217e-05
7.34099500291247e-05
7.80135528104431e-05
8.9985082129935e-05
2.83611051101137e-05
7.82408260372824e-05
4.66670181410373e-05
2.52503445438918e-05
-1.89794211397281e-05
0.000109422490822598
0.000100042125879476
5.90723864304651e-05
0.000102506387319134
6.85221695276203e-05
3.24516020426928e-05
0.000118507259046166
3.76098186903411e-05
4.31809669594714e-05
7.62205719429036e-05
4.6882801980903e-05
0.000106515044821095
1.61205094880205e-05
0.000119360100593804
7.53828941765021e-05
7.64254423693044e-05
5.82008666492644e-05
0.000123511138199847
3.44917740490489e-05
0.000128199462640464
0.000119795804661513
0.000115071131523281
1.59255446140518e-05
3.14456783272362e-05
5.94737463334042e-05
5.27700710719656e-05
-2.02174815938092e-05
7.83094799592324e-05
7.26425127245542e-05
7.23893330233877e-06
6.11157715842826e-05
2.11030149160861e-05
4.3737451944907e-05
9.72663990230865e-05
2.91348881596092e-05
-6.18600203723082e-06
1.57441273331164e-05
3.50652196131221e-05
6.39180395253078e-05
6.68401865848861e-07
4.29384467140528e-05
5.49082666319597e-05
1.83377901662689e-05
7.81319427850965e-05
2.56856867623705e-05
-1.59249826288238e-05
0.000104628837878173
0.00010093411588426
6.10295055510281e-05
6.15549730604007e-05
4.43362431755909e-05
2.07353933336693e-05
6.52731948569239e-05
4.63188008436205e-05
7.38994279336644e-05
7.27619202332975e-05
6.36758519498291e-05
7.59329598863131e-05
0.00012051066945854
2.79382320259155e-05
4.69312521966127e-05
2.72710666941401e-05
5.10512799651531e-05
6.59592252595698e-05
7.22267913222672e-05
3.90739412048607e-05
6.48354042997553e-05
9.88003165476893e-05
4.03959074271952e-05
6.27930388970698e-05
0.000132830711208532
5.73510859767092e-05
6.4323075075728e-05
4.49264890580276e-05
7.26705964588592e-05
3.09011650572687e-05
4.41041866971792e-05
4.53890606500301e-05
-3.40454399841552e-06
-1.20756540186752e-05
4.13768779745168e-05
6.1720009802622e-05
5.39641923621461e-05
2.09040806544967e-05
4.67921135431711e-05
8.88433393472432e-05
6.44632064957972e-05
0.000110085565428775
7.6385362675573e-05
4.55202942924398e-05
4.6658599777279e-05
6.67427186718634e-05
6.6592398354164e-05
9.6980671073795e-05
3.82252674735292e-05
9.50191476633662e-05
7.19848987947884e-05
6.87116867024282e-05
2.69669056506053e-05
0.000104921212395184
7.54371881066779e-05
6.17810332470513e-06
5.60359724990481e-05
7.48938416564741e-05
1.9643894839837e-05
3.04423830353188e-05
4.98436320863449e-05
2.80020577639224e-05
-7.29048580465327e-06
2.97509395417734e-05
8.23318851488458e-05
6.79134748743401e-05
4.80353983970771e-05
7.20969981235507e-05
1.77752241784392e-05
9.3942400675495e-05
2.61968770691689e-05
4.75538397988594e-05
4.65051456694991e-05
7.59399709082035e-05
7.96003311334873e-05
4.40124407328719e-05
5.4868831954193e-05
6.82434539434974e-05
4.25488080141961e-05
9.44004582511068e-05
6.20407090893025e-05
3.99322613603637e-05
6.72648136670493e-05
4.3083716854286e-05
2.22111494454358e-05
0.000100048513609865
8.01604512939666e-05
6.77910364101681e-05
2.81994865043574e-06
4.59285318410627e-05
9.5532894847931e-05
3.74661557280889e-05
7.09693538523368e-05
2.91829734993611e-05
3.38534544566115e-05
6.42232617855297e-05
4.77396667103314e-05
7.57725534246056e-05
6.91380290710243e-06
0.000109971354191624
8.4426747317134e-05
4.06328243835514e-05
7.93200684279358e-05
3.66274314266815e-05
6.3298779332162e-05
2.85805678701359e-05
9.38225420645746e-05
3.18399745632403e-05
8.64323601928873e-06
6.0507485705994e-05
1.36343438657942e-05
7.93549334969689e-05
4.15923093089852e-05
4.95491059836261e-05
9.91398749035148e-05
4.60929299051524e-05
0.000100268655390991
8.60626640619922e-05
-5.38982569550407e-06
2.5050958685492e-05
5.90234750542178e-05
6.94531619430706e-05
7.10726755313284e-05
2.00339545985808e-05
0.000104987537331431
6.87921831633111e-05
8.6576824435952e-05
2.18926320462772e-05
7.99125867191164e-05
5.94615514110078e-05
6.48053904615777e-05
9.8114153678432e-05
8.03578867279047e-05
0.000102660623717664
2.84602126320696e-05
8.99556926587788e-05
3.55471030087206e-05
6.50745109420629e-05
8.90575713587976e-05
6.604338657664e-06
3.75647385803297e-05
7.89070801701137e-05
7.03348413457928e-05
1.146585884086e-05
6.70730412550293e-05
0.000116587098197115
7.0137493516663e-05
8.03627218862528e-05
6.2945669846118e-05
4.23794719201115e-05
0.000124784377398086
9.41866992140778e-05
8.14417443042987e-05
0.000143390909017822
2.98010784254059e-05
2.0348069815865e-05
8.21883408812096e-05
4.19038544079691e-05
0.000120628078187284
5.40976199671928e-05
0.000125606585808798
7.5941854054701e-05
8.37996810105647e-05
3.78414978712194e-05
6.21479235657204e-05
4.85238670148574e-05
6.60921696173429e-05
7.26503870290513e-05
6.70428132113049e-05
4.58822008851571e-05
3.15263674719821e-05
2.33039716803953e-06
7.85158300835982e-05
2.24461574368023e-05
3.94052357633021e-05
7.22032674780386e-05
7.04814033837082e-05
5.93947972465758e-05
3.09556329931538e-05
4.80980339220013e-05
9.50029898593546e-05
9.50932437628087e-05
9.82486319197205e-05
1.98289573072435e-05
0.000122128992468506
7.81925780115398e-05
3.00771098692556e-05
8.399545915075e-05
2.48443996491666e-05
7.04110821471047e-05
3.68895143973928e-05
5.94228513186514e-05
9.46799303024519e-05
8.15523603380092e-05
0.000112968132234608
0.000130592130055201
0.000131288136923517
7.83271380067718e-05
6.90564886276052e-05
5.63861411691814e-05
0.000105108219795483
8.45596655655394e-05
5.19875635334512e-05
1.54842103556127e-05
5.90664540724733e-05
6.19490936362133e-05
3.89036625750887e-05
7.11860780601841e-05
5.97284200058208e-05
7.03033258921358e-05
8.95517398766028e-05
5.55203222639224e-05
8.6088501557919e-05
8.042007492933e-05
4.20569456554217e-05
5.43788055442732e-05
5.82276250637582e-05
4.40480506445341e-05
8.70639230171378e-05
7.07191452229213e-05
6.63777613643531e-05
6.72763250348388e-05
9.05433332280936e-05
9.64913564003296e-05
8.04174670736366e-05
2.23355192882592e-05
3.1905564511458e-06
7.3665834582385e-06
0.000117429671230966
7.5759997710143e-05
7.21276938168366e-05
2.06839590487915e-05
2.7601661975771e-05
9.50250367954427e-05
8.26545757811152e-05
5.6643894752576e-05
5.67323333341701e-05
6.90901091438333e-05
0.000130610056881813
6.93038549547675e-05
5.24255876612349e-05
-1.92875901207881e-05
1.03091828690899e-05
3.05315217125644e-05
3.7135571160413e-05
3.54701518496125e-05
5.41361790048587e-05
6.50289957395259e-05
4.72827289420958e-05
1.44362133622461e-05
0.000102440251878928
7.33656238706098e-05
7.65391443526189e-05
5.12563882739444e-05
5.90700699718981e-05
6.86036645402234e-05
0.000111096349156351
5.88916316210973e-05
0.000106677268049805
3.19259924484044e-05
6.89604424966374e-05
3.12041569139309e-05
5.2527506375085e-05
3.21726745805441e-05
3.4665058364275e-05
0.000107270253937183
6.20442758337078e-05
3.76555402855557e-05
6.242137020581e-05
2.4809594725176e-05
5.19843602228158e-05
6.54141986776128e-05
9.93642850372919e-05
3.18795051275891e-05
7.92665668331273e-05
6.3831258831842e-05
7.99272482333999e-05
7.40159838534481e-05
0.000108112441556372
5.01237044463123e-05
7.53654872408272e-05
3.84820280522292e-05
6.19320614582548e-05
5.10189032310294e-05
9.16341848521602e-05
1.36271304705408e-05
4.6192548903923e-05
4.00275705248483e-05
5.59750299786668e-05
8.44409759408301e-05
8.60457412019842e-05
0.00010642716788308
6.32024506735782e-05
4.31483109815624e-05
4.36050946259276e-05
5.78505906723077e-05
0.000107386127017158
2.04941442944902e-05
6.79645051371178e-05
1.04479456973152e-05
5.91792702047476e-06
3.76968657857211e-05
8.3615852940005e-05
5.43044100141849e-05
3.32896825932074e-05
4.49118271575544e-05
4.39834740346464e-05
3.77827284006556e-05
5.30841613348058e-05
-6.7929308208563e-06
-5.73131883810695e-06
4.2842463312102e-05
9.20530100585311e-05
7.91994692088981e-05
8.03863807434962e-05
-9.55681921631904e-06
1.06554600112435e-05
0.000110518527159384
7.32351668676785e-05
7.24546197009551e-05
9.09248382043543e-05
0.000106949835728789
6.15778549073218e-05
8.32716010922726e-05
7.34478906549231e-05
4.42352726083983e-05
6.24072429108281e-05
6.82943665030525e-05
7.47217705903344e-05
4.49429958475663e-05
3.50767636899925e-05
-5.55819750356909e-06
7.08917294248146e-05
6.32448273378009e-05
-4.57387154479267e-05
9.43966944225922e-05
3.21553439666678e-05
5.86327236401524e-05
1.33874899791251e-05
0.000122159486111797
0.000105609447730988
5.54223888070618e-05
3.41477327064597e-05
5.07757214947265e-05
1.70549537859812e-05
4.01934683232977e-05
4.39803702232389e-05
5.90475195643069e-05
1.57654776601413e-06
0.000117670718210899
3.57625374655958e-05
4.46953496822574e-05
-1.01202271261357e-05
4.68442761594163e-05
8.80700671594366e-05
6.28138870999431e-05
8.7378459768843e-05
7.00125463512874e-05
9.2790403759343e-05
7.29785180862872e-05
6.05993379228229e-05
6.79324581395931e-05
9.86064938656591e-06
1.94533826417991e-05
6.23364969936765e-05
2.17100719350953e-05
5.5752809441641e-05
3.74530795155315e-05
6.90538037248579e-05
4.62499302349032e-05
6.17896913387969e-05
9.36512931587297e-06
6.24815821449761e-05
7.90922617740958e-05
0.000100079691715531
5.78188699281328e-05
7.94010505008285e-05
6.3277618931902e-05
-6.16588211479921e-06
-5.69265423701743e-06
4.78984439671709e-05
7.09102009013117e-05
3.04950885429282e-06
0.000107096789924725
9.96201431250051e-05
3.60896452844694e-05
8.7315506705683e-05
5.8467732756228e-05
6.01055076159229e-05
9.06853361705786e-05
5.53327878909818e-05
3.67262240207451e-05
3.06392307084679e-05
7.17560431014909e-05
8.2680201166132e-05
7.63537336257946e-05
4.32831863135476e-05
8.6892006244113e-05
0.000100025852953659
4.3004417681654e-05
5.51693437563839e-05
7.38871705711733e-05
6.65329957234852e-05
7.3415480664536e-05
6.17523031147008e-05
2.29771367107188e-05
-1.03778400352911e-05
5.73898243445965e-05
5.25246527198674e-05
6.87936460689028e-05
1.80720424826048e-05
8.24311188370577e-05
1.55112155472648e-05
8.34535576690058e-05
1.91583996693107e-05
9.79632656418456e-05
4.50195702535193e-05
6.16160576092046e-05
0.000110163927446051
4.21650774224249e-05
4.00235096905722e-05
-5.86305097816656e-06
8.96604262642245e-06
5.97176899862078e-05
3.54309827327534e-05
6.21136559085349e-05
6.90724908024357e-05
4.01107986855255e-05
6.94282560322561e-05
8.19143763426247e-05
9.15057151169922e-05
4.00850593086175e-05
3.20647206942121e-06
3.74832225116865e-05
5.93831655962781e-05
1.53290013064114e-05
9.66168883986895e-05
1.17406527994695e-05
2.99719259448273e-05
3.80290547177279e-05
0.000114971031922309
7.04329066102077e-05
4.15638211980778e-05
7.02106674088214e-05
1.8159178696957e-05
9.94138170938361e-05
1.69773482252411e-05
1.72998953224194e-05
9.00024341932572e-05
6.93175921525097e-05
8.69082431492629e-05
-5.88288786646384e-06
2.77790856970777e-05
7.58949943964223e-05
-5.51696896206189e-06
4.78660961108477e-05
6.48609470924889e-05
8.50571829629768e-05
4.07954410443447e-05
9.79642325310619e-05
5.87042902451183e-05
2.30309209824751e-06
4.4654458509666e-05
0.000118682050172725
2.75094136224031e-05
7.68380511611531e-05
2.56121937383804e-05
2.96422293782596e-05
0.000102355297987811
4.63123029923735e-05
8.20161602914529e-05
5.39128411074932e-05
8.38352110392834e-05
5.54374518170934e-05
4.81679186294811e-05
2.50731188177884e-05
3.6531854077151e-05
3.1833226213362e-05
5.44421995909068e-05
8.00414909411374e-05
3.58470095083922e-05
8.33458009085761e-05
3.91919785038623e-06
4.44209112888678e-05
8.04873912359298e-05
4.76540391459785e-05
0.000115401792460592
0.00010780920102842
4.42157475034854e-05
5.10503449151102e-05
0.000100683704973517
9.32764128981214e-05
3.32185924430448e-05
4.30032541883022e-05
9.58394647054535e-05
5.90483644425667e-05
8.81493466835912e-05
7.81422157927698e-05
7.5988659102791e-05
8.45326237336711e-05
7.62318295437507e-05
0.000107849587870546
3.75844685159328e-05
4.93342741695021e-05
7.60900585443496e-05
0.000164995079948096
1.59298682046489e-05
7.41117353110075e-05
0.000103742817858916
8.13312949044693e-05
0.000101643203484102
7.52493191973699e-05
4.37630802545384e-05
2.69087511526195e-05
5.12706425872041e-05
3.66880138743908e-05
4.24377684190725e-05
1.0882430335729e-05
5.1277029438891e-05
0.000114106618276986
8.86581341654487e-05
4.30866243487202e-05
8.70416624525718e-05
8.33429709702231e-05
3.17308153755011e-05
8.64798458132732e-05
4.0723960285801e-05
-3.65560016333491e-06
7.76961812759797e-05
4.75179864831923e-05
3.8765185975404e-05
5.25441548716301e-05
6.5350569055915e-05
6.02752336240864e-05
9.00889037891709e-05
6.85595444431362e-05
1.39800773031248e-05
9.40168699086757e-05
9.5428615828656e-05
6.39034343432394e-05
0.000102562881405538
0.000121926068703573
5.01860819692887e-05
2.78557745883972e-05
5.09482387261595e-05
6.96862008774156e-05
0.000101132470180562
7.98599921011121e-05
3.35375994436547e-05
2.64316138825445e-05
3.87814000684939e-05
6.71084730084666e-05
0.000112110411269736
8.17243894934997e-05
0.000126080560209886
7.81420551198854e-05
8.06967276814626e-05
7.86725569264465e-05
0.00011595891230916
7.20902872525318e-05
7.16055293066519e-05
5.66295060467048e-05
3.93156738250848e-05
-3.66869207847262e-07
-7.81909001183273e-06
3.15852741329787e-05
2.1243374960704e-05
-1.16320533283707e-05
1.05114801976733e-05
7.99132499419385e-05
5.82428982153604e-05
4.38504898927776e-05
0.000100568318379122
3.48044079888915e-06
2.38249690848295e-05
4.66456704164173e-05
0.000101145297170585
9.20205240661304e-05
6.94177452120271e-05
4.16962535626958e-05
0.000132691433442007
8.50177667308951e-05
7.74257588699046e-05
0.000116491896278428
5.73318879944079e-05
5.3458735609369e-05
2.01868243700475e-05
5.91012357240548e-05
6.45989862547523e-05
3.57403907865709e-05
3.39483609363022e-05
6.3745035175602e-05
7.38791107776224e-05
1.8487612326711e-05
7.75618824338836e-05
8.79279221502685e-05
5.19003696983839e-05
2.57769921483522e-05
8.94397620653669e-05
3.61105146224027e-05
8.89982261458707e-05
9.50699756983096e-05
-3.34461983239454e-06
2.65614022035127e-06
7.70696721462435e-05
7.94521039664775e-05
7.03454988782542e-05
3.40568553693253e-05
6.5739760087256e-05
2.60314525823153e-05
6.73974473056707e-05
3.67237782454004e-05
6.94696542495205e-05
2.23910711386781e-05
1.22733552985453e-05
-4.07089804258288e-06
8.77679981539877e-05
5.50355735881693e-06
2.29403911279397e-05
4.29759141516769e-05
5.97861077896729e-05
8.72094510428693e-05
9.5533848033987e-05
5.85609176525332e-05
6.73413601497563e-05
6.27487073379602e-05
2.65657390176695e-05
2.39958841305123e-05
4.81236310248817e-05
5.25980098543026e-05
3.43283076750126e-05
9.94786463638759e-05
6.64835624961559e-05
8.90326789649408e-05
5.05687381901723e-05
3.95568725996973e-05
7.03108456635631e-05
8.32221400594227e-05
6.85130912398119e-05
4.65905960243977e-05
4.91915647810876e-05
-2.80336797611086e-05
5.71652387057276e-05
5.34885065694912e-05
6.35626408299027e-05
4.04034030763115e-05
4.35714106555961e-05
6.8906554702364e-05
9.70485538047557e-05
6.63398604264023e-05
4.26497225711826e-05
5.18886113975345e-05
2.53415839731059e-05
2.89641325683557e-05
7.3501578690773e-05
5.95711572458379e-05
-2.02586726055809e-05
-4.06209189535479e-06
5.50150269312492e-05
4.10773647846465e-05
7.66818497030498e-05
0.000102217602915686
5.83628794305008e-05
3.39235392720007e-05
5.7017880233494e-05
8.17769767022101e-05
4.97173053532029e-05
1.94515749075404e-05
-8.38251640597543e-06
4.4420750248945e-05
-5.15284219191698e-07
4.64215558116794e-05
7.11601854205843e-05
7.01581296765674e-05
2.02800254730685e-05
1.02156049805128e-05
8.15653200088753e-05
3.92893355259865e-05
9.51357637359778e-05
1.64933357473647e-05
9.05512693147768e-05
7.02927608177414e-05
2.63560275688146e-05
4.77350618068291e-05
4.24409716645456e-05
-1.64148430810438e-05
8.97098185069366e-05
0.00010856984027245
4.65041540266708e-05
2.93753298325975e-05
2.25441030113008e-05
2.28038233935494e-05
7.79544598933566e-05
2.20767307152674e-05
0.000105883461001775
5.37145224011235e-05
-2.06627124072793e-06
0.000102918252684191
1.27989617961483e-05
5.43941010776904e-05
5.57356869038048e-05
0.000119477879578373
8.18463918290824e-05
4.17531672773342e-05
6.68074657227629e-05
2.48535692567774e-05
8.31552097918491e-06
7.36074750813329e-05
4.27750047264872e-05
1.06023783064132e-05
3.37045708776392e-05
2.68659077585405e-05
7.67924621706537e-05
8.78758488865165e-05
6.61024138312525e-05
1.5419094973422e-05
0.000110290519358864
8.55031787756273e-05
-1.74361751997263e-05
-2.11764380941392e-06
4.72223269337863e-05
3.06085003116799e-05
0.000124588639141032
8.91594915154484e-05
8.11941547030136e-05
3.13531952464631e-05
5.5956695539199e-05
6.63979187450761e-05
5.76456892295507e-05
0.000103493150261529
3.01129411767377e-06
1.12420932037051e-05
4.32970667170354e-05
5.19903571750405e-05
1.88175869629648e-05
2.50164397482331e-05
6.04512405744961e-05
5.96053891017331e-05
3.94051467089439e-05
7.36668173548166e-05
8.69609591073862e-05
0.000115231319871199
3.87842960645378e-05
8.03620262870976e-05
3.00883735943763e-05
9.88927258562266e-05
3.4740803146057e-05
3.97439579893812e-05
5.77484805233745e-05
6.60763484171608e-05
0.000100539304903667
0.000112453678024688
4.72378196834522e-05
6.75727277059784e-05
5.51202230521886e-05
5.98634898718584e-05
0.000128720654839186
5.01611564172456e-05
6.84456289144276e-05
4.83117120249831e-05
3.57137509652072e-06
6.80262903307475e-05
6.30658131293123e-05
8.13656868169751e-05
-1.80876534767014e-06
0.000113826342298542
5.00848099669778e-05
3.82383969087512e-05
6.47640234526551e-05
0.000112047029699378
1.67000551398836e-05
5.72948549826489e-05
7.38663026864665e-05
3.8337323691207e-05
5.48019190102574e-05
6.91290506770378e-05
6.45146424892336e-05
8.49983836635982e-05
3.56906148002016e-05
9.8356332337305e-05
4.79121145542495e-06
4.0204262336168e-05
7.47904588470509e-05
3.17034557221006e-05
3.31913677328296e-05
6.31230819824204e-05
7.39034634357664e-05
4.86070989425157e-05
8.45701804127409e-05
6.78310359350655e-05
6.91822439000818e-05
-9.69999258934331e-06
3.68957087711837e-05
5.97270812696662e-06
6.3762523993427e-05
9.83297666228036e-05
4.68597564615265e-05
4.54110376439022e-05
3.85207967049675e-05
4.61864099171026e-05
-1.3292936666572e-05
3.26285477727208e-05
7.55995103432272e-05
4.5527103226674e-05
3.01275327527473e-05
9.85956467089246e-05
7.45542948201092e-05
3.57874786606175e-05
6.75769099680123e-05
5.17425288042286e-05
0.000101338092746357
-2.82555531755998e-05
-1.64409218892302e-05
3.8417255303943e-05
6.59295348145335e-05
6.72285909273496e-05
5.28440849580404e-05
6.92952207127219e-05
5.45153123901804e-05
9.57249762294243e-05
6.39156117237914e-05
2.23669242639086e-05
0.000113813912394242
5.81378839067005e-05
6.27847199422441e-05
9.47002608662585e-05
2.32573068859551e-05
8.81218860309884e-05
8.76609702728452e-05
6.64282464634066e-05
5.78824909125834e-05
7.70393498446166e-05
6.94535812699643e-06
1.34273292967639e-05
5.62205695622271e-05
2.81684384106581e-05
6.72615279127842e-05
8.92023964703008e-05
7.45877627094382e-05
9.18181738217439e-05
3.10774677711391e-05
5.65524933605679e-05
3.74132856170974e-05
4.43367772812034e-05
9.1725369091679e-05
9.50570776638072e-05
2.93920486642732e-05
9.88308502817385e-05
0.000110829931173005
6.69655408252034e-05
5.76846896371861e-05
2.9861531164349e-05
3.27001812823714e-05
2.10566848141614e-05
8.77091076566196e-05
7.34853512536713e-05
6.50679151855032e-05
4.50825881060076e-05
8.80532093298044e-05
9.60044775928041e-05
6.58518473023568e-05
0.000115518699714331
5.68732869936768e-05
9.3090471612358e-05
0.000156493239890779
0.000105522422372948
4.3600020986634e-05
5.12344644697795e-05
8.36487650212797e-05
8.58415784034516e-05
3.11943433812089e-05
-3.58194858910845e-05
3.07185232858858e-05
5.1459578902833e-05
5.95131346319455e-05
0.000106232008217943
1.70659604178452e-05
3.88468307910698e-05
1.62375992553386e-05
5.73407518825817e-05
-1.62988752030886e-06
5.53732409741466e-05
2.76440904288813e-05
4.23999398058054e-05
4.6388558434957e-06
7.16067064151264e-05
5.95426832936541e-05
1.36778468015908e-05
4.95615659168606e-05
7.29751082487875e-05
5.70541059904319e-05
3.74184185888711e-05
5.31916478029547e-05
0.000118088665654398
5.539871224696e-05
7.02436468955453e-05
1.43693652620548e-05
4.95582225294413e-05
7.76191945081537e-05
5.83864943765004e-06
3.97683383624435e-05
5.72364369905933e-05
4.70769303963696e-05
6.69694381602346e-05
0.0001120157179579
0.000147756534068711
1.84439313722043e-05
0.00010192920788972
3.06058506355923e-06
6.34164088790766e-05
7.70162077667994e-05
9.70443353408454e-05
8.38476804277898e-05
2.65403835594496e-05
4.27134152810491e-05
4.12017884588882e-05
8.16793920805937e-05
7.49342885934393e-05
7.49182413344406e-05
7.43505935845372e-05
6.22906004570729e-05
8.62657675724343e-05
4.54042680408194e-05
2.96706999372902e-05
3.31388419693968e-05
9.87780539814548e-05
6.63223216814242e-05
2.323957092986e-05
3.74276681095034e-05
9.04068734455766e-05
5.19409142369614e-05
6.87633722504243e-05
7.73005285593547e-05
2.39216141386649e-05
5.05346473566384e-05
1.62707253320612e-05
4.29446201302235e-05
5.97435117080761e-05
4.81874732523651e-05
8.27629691424739e-05
-1.85481183791929e-05
6.00856319318653e-05
9.56153751506574e-05
6.42809970618916e-05
0.000112267025348312
6.48019692644961e-05
0.000119935960268085
5.81577621773355e-05
4.93471649052075e-05
7.77177207046363e-05
8.51294363294178e-05
8.61357794998646e-05
5.16242312272212e-05
6.9408803155138e-05
9.98179468403507e-05
5.85491403316863e-05
9.22325139677654e-05
6.42603320609652e-05
8.20080176979862e-05
6.78132483682926e-05
4.30701420160542e-05
4.79394954130897e-05
0.00010406943621812
1.30091783879092e-05
6.10864555443164e-06
0.000100538295672131
7.94493138425291e-05
8.68382457580201e-05
7.3102996259517e-05
3.55869727858112e-05
5.14930877061809e-05
6.47503918824861e-05
7.04803258810031e-06
5.51570716572701e-05
9.12692980740028e-05
6.32715601765222e-05
2.58828660620768e-05
4.54438557133306e-05
3.04497756031482e-05
4.53801285797691e-05
7.06374356530301e-05
1.07777080319191e-05
6.37489009450607e-05
6.60034531197259e-05
6.10619946163444e-05
2.46304269097611e-05
3.75325176984606e-05
6.27708570248644e-05
5.32323318911358e-05
5.45703276076756e-05
2.84833881997058e-05
4.20587232669047e-05
8.20793586833838e-05
0.000104603647362887
8.69578679232671e-05
4.851581711547e-05
6.42838265668549e-05
2.34425449157998e-05
6.41324864888813e-05
0.00010437147647009
3.19910757494149e-05
2.85230494931634e-05
0.000112932186070857
8.13469159524264e-05
3.92555731962433e-05
6.4657041872387e-05
4.7966107136756e-05
6.67455922234203e-05
1.46885762050573e-05
5.29490185634594e-05
8.55513174371144e-05
9.35103450058473e-05
7.94012373167973e-05
4.49511724431949e-05
7.66803509573109e-06
5.44037861716655e-05
3.70912143396594e-05
1.81865142904545e-05
3.44522051598881e-05
0.00010147618238586
1.46183060823092e-06
8.3294260829128e-06
0.000117917975269877
0.000100820865268958
5.53969133338632e-05
8.35607012399568e-05
5.32308145315255e-05
2.08556610628758e-05
1.90147451844317e-05
7.53487320117161e-05
7.83174108315796e-05
-2.27955578820215e-06
5.87335899650508e-05
7.66381150785425e-05
4.57918229126963e-05
6.02371867506358e-05
7.03064280164946e-05
6.20325379580304e-05
3.77200754441864e-05
-9.84249530500181e-06
2.10540325184172e-05
4.59159811016386e-06
5.09986255889037e-05
6.87408105075198e-05
6.75059597745445e-05
4.27733363519623e-05
6.7626556837397e-05
0.000117754441279997
0.000118239960393981
5.29521876070472e-05
8.21966303970274e-05
3.39009944847677e-05
4.90468696993128e-05
5.1796871433557e-05
5.86549288435931e-05
9.54366269362641e-05
8.42385615129024e-05
-6.03314431168387e-06
7.13271075687019e-05
7.57305390035739e-05
3.71507113932183e-05
3.16973510624022e-05
0.000101570390040724
4.52145567724827e-05
6.33777116456838e-05
1.28698390710654e-05
5.42735225823505e-05
7.33743155360621e-05
7.06836255072921e-05
6.77151228170734e-05
4.79383450296694e-05
0.000131919786541212
8.09020484080582e-05
5.88012904497921e-05
3.83549029476228e-05
9.09352162903017e-05
6.23428681473841e-05
3.91225003566404e-05
4.77884524079727e-05
2.9348037070118e-05
6.263630840445e-05
0.000107250059942395
4.42533564564083e-05
3.89562214627495e-05
4.95895775519037e-05
0.000111837361179269
6.37071680707612e-05
8.89487552147171e-05
6.82081544539886e-05
1.37627526470322e-05
4.19161247068838e-05
2.41086753497061e-05
4.2987324819549e-05
1.68847844233536e-05
4.40580201047536e-05
4.79196558144756e-05
0.000105178210851688
8.17883385440688e-05
5.93864032449642e-05
3.55662846431841e-05
2.71710942901237e-05
3.65382331816241e-05
5.14069097587848e-05
5.44494725512456e-05
3.41148001424648e-05
3.62917352089489e-05
6.90188812820002e-07
5.93364685716033e-05
4.94237854162147e-05
-1.23232405909371e-05
5.72877575024735e-05
2.73724785884262e-05
3.51365458170987e-05
6.82758355879508e-05
7.70240685376945e-05
5.87993912247956e-05
6.01477881929036e-05
3.32195958784267e-05
0.000100876311977238
5.27856973028679e-05
8.59163852447524e-06
5.08058256416382e-05
5.93343064426069e-05
3.96870324652166e-05
7.42222370714088e-05
0.000105513184003199
4.89435310190377e-05
5.69214769037238e-05
3.76314195917196e-05
7.28258279701822e-05
6.63667698705024e-05
7.30676710097019e-05
0.000100441421863964
6.37108237757377e-05
0.000101670603867368
8.69851547502584e-05
8.53568652012657e-05
6.02969681054588e-05
8.5538056291341e-05
4.96344771294553e-05
7.28349738137192e-05
4.23656506960288e-05
0.000129906710026907
6.59114780613039e-05
9.1839598373746e-05
3.24393284447115e-05
7.58705937743879e-05
3.73071670512437e-05
3.26524048993193e-05
0.000137062052123497
3.56787343693541e-05
7.53998551366351e-05
7.52017408160437e-05
8.89191080892839e-05
5.10205325384533e-05
4.6999005042783e-05
7.6535993804359e-05
6.12937372754532e-05
4.71670370402946e-05
5.42318891207332e-05
5.15722292045596e-05
7.82062556356267e-05
3.20036259305438e-05
2.59998193935209e-05
3.34857907248715e-05
2.75459632545986e-05
5.55230838353937e-05
-1.05066304197088e-05
6.9377092873049e-05
3.35212241948606e-05
1.74282912113613e-05
3.36509206283128e-05
8.12593778602506e-05
6.85885645880454e-05
3.56702620682786e-05
1.95057425899181e-05
3.05800838384759e-05
6.78592145547217e-05
8.64002674309813e-05
5.26250689490142e-05
7.77507565282232e-06
4.32640496897251e-05
5.68924939214451e-05
9.00117142688503e-05
9.03254733288876e-05
2.91770807790118e-05
4.61984004388198e-05
6.20302210263978e-05
4.67606799495095e-05
5.25429369586478e-05
3.44757428431682e-05
4.04267528159607e-05
4.04061332215185e-05
1.82431643048115e-05
3.60453981457045e-05
7.37663051350389e-05
4.28018788267078e-05
5.72744177964606e-05
5.7318375025581e-05
6.77984744668525e-05
0.00011166726808557
9.5309346694364e-05
4.00438105469531e-05
4.93503382291035e-05
9.56309338758566e-05
7.9017968781467e-05
0.000125728153901983
1.50911699991994e-05
1.52852773891788e-05
0.000121977613898507
0.000116544863095216
0.000142917400887297
5.39322088771468e-05
5.16476693427128e-05
5.55854083482381e-05
5.26043336158936e-05
4.53649283432762e-05
3.19191363256451e-05
1.98974773152531e-05
5.71463922715958e-05
7.26775830435193e-05
7.33988253247968e-05
3.37457015101197e-05
6.56844230981716e-05
7.88502661140601e-05
7.79057889125764e-05
6.7720832272918e-05
0.000128777788649289
5.90970193155354e-05
4.53440117027085e-05
2.55737522104151e-05
9.6538508144475e-06
0.000135756779401025
0.000127228131887374
9.60426671193895e-05
3.08656233917813e-05
2.27026257262945e-05
5.85227267473981e-05
6.0684355184411e-05
4.4768228338244e-05
5.25599770711866e-05
7.88141637750397e-05
6.92924425895867e-05
2.92337716142325e-05
3.77533605326108e-05
3.72995478268927e-05
0.000147618918962129
0.000105910888890981
0.000109159152457583
3.9149183854183e-05
3.04077137181968e-05
1.21967005344539e-05
3.23548057926268e-05
7.31997960580772e-06
7.31771451176014e-05
3.6614943848926e-05
4.28574998136903e-05
6.37914934964655e-05
9.5961203517722e-05
7.34619354727546e-05
4.32187803327873e-05
8.21583117746902e-06
6.92541092304195e-05
0.000103880045141684
3.29794413665994e-05
8.73868989860846e-05
1.11686851661299e-05
2.65882785449874e-05
4.18851900874206e-05
6.70613535293755e-05
6.83874045238542e-05
0.000136432302452631
4.22563039638613e-05
8.43274174316869e-05
5.94001324953079e-05
3.38517979738242e-05
5.71484167968107e-05
3.10112211977027e-05
3.54655604785304e-05
6.89008941160712e-05
4.74708268634767e-05
4.0937618820651e-05
6.42288953380251e-05
5.75436731946428e-05
2.5528107289276e-05
2.98013676830657e-05
0.000110584594207738
7.45222937860226e-06
6.2902226939017e-05
5.79574427942503e-05
0.00010909386657433
1.55155466712937e-05
5.8001351997864e-05
8.12739201940866e-05
3.91854274213795e-05
2.69565924138011e-05
5.26466621100401e-05
3.00037831624594e-05
4.60998343989691e-05
5.33640366976814e-05
0.000120681157788421
6.33715806042655e-05
3.76695057041205e-05
8.13576731522055e-05
0.000100647427275792
6.7235938190028e-05
4.96842673871259e-05
7.8096075310144e-05
0.000160424509019803
5.93368293139618e-05
0.000109323806643554
3.03613471038625e-05
8.58620491787046e-05
2.64018725218894e-05
7.0613204790231e-05
4.64074422727162e-05
0.000106322008418904
0.000106081553567837
1.38512859646376e-05
5.59614936996787e-05
2.83097914447254e-05
-1.79979974690096e-05
0.00011720759411554
4.09142051862491e-05
7.72809794463716e-05
9.82150199177176e-05
7.46114259368496e-05
5.89019672851944e-05
-2.07990847015364e-05
4.87711430662391e-05
5.50435371309129e-05
2.92994912503024e-05
5.13432197952699e-06
9.85287576321895e-05
7.87975630198602e-05
5.90743033862129e-05
-2.12479055642729e-05
5.87674081712981e-05
-1.55257597580827e-05
-4.70247586711941e-05
7.17519872653647e-05
0.000110278630661147
9.11600088481359e-05
7.79538532170469e-06
3.92968906813772e-05
7.09216599368226e-05
4.07935828854518e-05
0.000131357045465818
9.66147040846148e-05
0.000113945626493437
9.78879713464153e-05
8.05733757362548e-05
7.4130308765025e-05
7.49309329503205e-05
3.5468945780424e-05
6.85447796435537e-05
7.98336191957012e-05
5.43419559394521e-05
1.85564889732846e-05
7.84352305064256e-05
3.62358495310789e-05
9.47480833213957e-05
4.43011073101269e-05
4.65543644371241e-05
3.33594298875876e-05
5.75395020907603e-05
1.65136741651917e-05
3.45827243933669e-05
5.64817850590975e-05
5.88082303073296e-05
4.97736536285594e-05
5.54594590778073e-05
3.76203488400434e-06
3.91120278313289e-06
-5.69552581768348e-06
2.24318411068838e-06
0.000155985930985533
4.23679750945506e-05
4.96817439703772e-05
3.56357599900388e-05
7.77186030163871e-05
2.34518596409287e-05
5.80348422679695e-05
4.73587827356244e-05
8.28049213240693e-05
0.000101512873046208
6.79629902762693e-05
0.000100914840858138
5.66630245652781e-05
6.29131071119696e-05
8.71021260107026e-05
5.76884675516494e-05
6.45482053552504e-05
2.95931339895405e-05
4.70565285167253e-05
3.29622890022343e-05
7.90320272654816e-05
3.88624140566351e-05
3.69599973729149e-05
4.68123465584256e-05
6.76712154177666e-05
7.85037159020705e-05
7.28903120963387e-05
2.45564689208662e-05
0.000130014229379164
2.78222245136404e-06
3.79761195214214e-05
9.20541592577381e-05
6.59377477208388e-05
6.50199080676493e-05
3.63718187700117e-05
3.43858751538126e-05
7.24783343974886e-05
1.88536042194526e-05
5.84865310745457e-05
9.24761217777854e-05
5.57744867858192e-05
8.4765967247457e-05
5.3332115065562e-05
8.13338300868827e-05
5.10935693877694e-05
5.9656402369107e-05
1.37140312873946e-05
5.17677764687896e-05
3.58004779013515e-05
3.76988200414735e-05
2.1692228093863e-05
5.40374789576527e-05
5.84494940036251e-05
8.25568694165334e-06
4.42102621403524e-05
5.68973895707357e-05
7.24348092962903e-05
2.20826004256264e-05
2.29373084878584e-05
2.776922713718e-05
9.3550491496044e-05
4.5246711652334e-05
3.45563769344651e-05
4.76973669780443e-05
0.000119326479312298
9.01114307680701e-05
3.83086914089635e-05
3.29538466300133e-05
0.000107088794345203
9.11121472926898e-05
2.90259462025123e-05
5.04230610329318e-05
2.80252130736272e-05
3.96096095268384e-05
9.69511571898867e-05
6.13445755826461e-05
2.32951910299821e-05
0.000105858433628514
8.35548952491199e-05
0.000107333242665543
0.000119501588948657
7.17299111546704e-05
7.81937659361783e-05
1.60116581899651e-05
8.19722994728273e-05
8.82073151624729e-05
3.0710020143549e-05
5.88956901194958e-06
9.68684111008567e-05
9.21926410919266e-05
0.00012016342503189
8.4940486284618e-05
4.52926685727897e-05
4.99842065066472e-05
6.69668604297606e-05
0.000107921494133704
6.99341173416756e-05
7.99024985037683e-05
7.97151244954314e-05
2.08078834712665e-05
8.26183799964032e-05
7.40665363141282e-05
5.51388990228581e-05
5.44181858091387e-05
9.9219712455624e-05
1.14746725106584e-05
7.13966109618151e-05
8.73901605573236e-05
-1.72209202106349e-05
5.24079055731101e-05
5.84008623961517e-05
7.25659814245937e-05
2.87057440911946e-05
9.95263382369447e-05
5.4457018726981e-05
9.52978440392247e-05
1.58600428308739e-05
0.000108954215882687
9.08024080917588e-05
7.02631445154876e-05
-1.26399944338828e-05
8.1509507117693e-05
3.32668813879293e-05
2.30554768256477e-05
5.68381911960834e-05
-8.17427185227041e-07
4.88296001081419e-05
3.64418679095508e-05
6.82822467674532e-05
7.29825821140476e-05
0.000107602274010544
1.86751659587816e-05
3.45528692683426e-05
4.90664576341195e-05
4.18660054008872e-05
5.94833588010482e-05
7.28490605490094e-05
2.65388614096338e-05
4.72842369246503e-05
-1.31437023603587e-05
6.99486556137659e-05
3.82433009199255e-05
3.24107693641248e-05
0.000101392639162968
9.07570052437256e-05
6.27365666289594e-05
8.13393126090867e-05
1.37555978287624e-05
5.94930330672961e-05
0.000113770684038839
4.46328387025022e-05
6.7576652318634e-05
3.80548543596361e-05
0.000100576898031796
4.43786574885394e-05
5.57766175821038e-05
9.07595867267917e-05
1.3296520563529e-05
9.86210806333693e-05
3.58759526912649e-05
8.5478146730824e-05
6.51410451470486e-05
4.20784086331604e-05
7.94656153332097e-05
6.93433645912194e-05
6.45845749134334e-05
0.000119750665554623
-1.29297250269063e-05
7.93257101123914e-05
8.65423579217708e-05
9.07558464624812e-05
6.29721403078188e-05
0.000111747139442374
0.000160301423053589
7.23527062171214e-05
5.70529711182018e-05
9.31923266333633e-05
2.81318722635027e-05
3.12859802618758e-05
4.12038170474717e-05
3.03150693919723e-05
5.41204848410582e-05
4.13040711802333e-05
6.9481786831277e-05
2.23882678738196e-05
3.02943998842604e-05
5.88121398461144e-05
5.00797605180109e-05
8.37506874060485e-05
9.18257596994901e-05
6.59957461172366e-05
9.83976103109686e-05
2.57267536387479e-05
6.82782082593336e-05
5.48472477239816e-05
6.24240143179413e-05
0.000119068380092049
7.63232385567234e-05
3.6022369989613e-05
6.42708778915135e-05
7.22810618353003e-05
5.2027046662393e-05
5.51622479378134e-05
5.91408634077316e-05
6.96072458927227e-05
-1.44594699198089e-05
9.13323428011056e-05
5.87041767696558e-05
2.98174484278174e-05
5.84352517339149e-05
3.00565535021526e-05
3.38502565826403e-05
0.000110354307513266
8.48429302603196e-05
5.49557831170567e-05
5.71190750314687e-05
9.51434137841432e-06
8.31836915939847e-05
9.44532132321178e-05
7.13729636877288e-05
0.000143040192081714
4.7995624289597e-05
5.42410357056975e-05
1.29056513850625e-05
-7.77577800024354e-06
1.206810769199e-05
1.53667609661032e-05
9.5396128745023e-05
7.09498175609953e-05
9.70617030479278e-05
0.00014977151099142
3.47317363514013e-05
6.9722926508193e-05
0.000115488631424298
6.3095025457532e-05
6.02100960826323e-05
6.04460524850528e-05
3.78339689760995e-05
7.04453425736564e-05
0.000122210929024203
6.60681752161555e-05
5.20309139293557e-05
9.85994699284637e-05
1.54846785718825e-05
8.04298379770231e-05
8.40801442477665e-05
2.67014128170746e-05
7.15899829422192e-05
0.000145980269090764
5.82321849412547e-05
6.8133042255889e-05
3.57424571026296e-05
0.000101134856651065
9.0484491370217e-05
5.85275238727124e-05
5.65323094619215e-05
2.06425559959387e-05
1.79605901039919e-05
6.62986642389079e-05
5.45437120484426e-05
3.24861533066497e-05
7.37931918561536e-05
2.92651099220834e-05
9.46855261691568e-05
3.69316773877334e-05
0.000135612135039949
4.47455182444708e-05
7.20897707437233e-05
7.38573191055178e-05
7.98077410855852e-06
0.000105703422983934
6.13815144623235e-05
4.96077026345675e-05
6.40738599450571e-05
3.16325332848964e-05
6.55788635129791e-05
2.84886533167665e-06
5.38623082004362e-05
9.78491663650467e-05
0.00012671373682175
2.75431356543941e-05
5.69294828735741e-05
4.76137991823329e-05
5.82327579518621e-05
2.48886916635356e-05
8.15745640787617e-05
5.28274800829967e-05
9.8451119327882e-05
6.43884868987633e-05
4.6278126740839e-05
0.000108354202693808
6.72575013755254e-05
5.32137322108623e-05
0.000100797452296253
8.15031642426875e-05
-3.23557410245793e-05
6.6740957768739e-05
4.88065121358431e-05
6.68384402870884e-05
7.90256826613407e-05
7.17191365589652e-05
0.000105952479351711
8.64273918502578e-05
9.39899419105713e-05
9.95230310069276e-05
3.95131773700732e-05
2.36985944547321e-05
0.000107663877338354
2.42043953526745e-05
5.75825720470695e-05
5.42523786317544e-05
2.27343684600368e-05
4.36777563365258e-05
9.51892146224278e-05
6.80870091574654e-06
7.63656057111065e-05
0.000109616447086343
8.1007980248428e-05
1.0689874680315e-05
1.24363822342056e-05
6.34042313092284e-05
7.36916425472476e-05
0.000106931810709061
4.29438857498157e-06
6.73740118099661e-05
6.03767279294456e-05
7.13356108800972e-05
9.2184707950242e-05
6.5462653391235e-05
8.37535346433281e-05
7.26945170056884e-05
8.99475574267381e-05
3.17764944681845e-05
1.69351708748736e-05
5.64367838178497e-05
7.2281566809174e-05
5.31829179415377e-05
6.465322645098e-05
0.000100981840682059
4.27472033415228e-05
0.000110723005342281
5.17297802928803e-05
1.52420821736065e-05
0.000102067749756964
6.98636122766205e-05
7.85985568385167e-05
1.79621508699793e-05
2.90009197241239e-05
5.22037304216967e-05
8.13527717092011e-05
8.23833120624008e-05
3.3022365890133e-05
2.91990409561822e-05
9.73835333156458e-05
5.16367674481165e-05
9.06571410384021e-05
2.07065322664681e-05
0.000109598920820926
1.06375911808144e-05
1.46146106053654e-05
5.9428205606578e-05
6.25020866473091e-05
6.04672584417512e-05
1.79216952121853e-05
3.0512744634399e-05
2.06386865305086e-05
1.17707542493302e-05
0.000114236647755586
3.20541011696503e-05
-6.19009192978939e-06
8.68219540740697e-05
1.1757442986472e-05
4.04393748136101e-05
7.05415473078287e-05
2.67558773998916e-05
3.22752285670578e-05
7.792764850082e-05
3.8961159468091e-05
-3.2195993358265e-06
6.7884776732572e-05
4.43476007692059e-05
8.32151227672173e-05
8.09272083828976e-05
8.87806813988616e-05
7.59387160732706e-05
2.74469601452594e-05
6.93527903498336e-05
3.13231918467394e-05
7.25478136747862e-05
6.06999977399199e-05
-8.19645296949496e-06
9.8588091643846e-06
4.57890503629045e-05
4.57591636627027e-05
7.28483813761533e-05
9.79426032020357e-05
4.21169195006942e-05
0.000118345608689815
3.52137729443e-05
5.14293382864006e-05
5.93193703452414e-05
9.36721087613475e-05
7.23303979540479e-05
3.76383684402879e-05
-4.53806688281361e-06
8.15117999614952e-05
2.07235466636908e-05
3.18914815352325e-05
1.59290535564889e-05
3.60878882267643e-05
5.14071951628512e-06
4.95604793922166e-05
4.4421171487397e-05
5.87152904066723e-05
4.31220084951254e-05
2.48416600721525e-05
8.00466973714709e-05
9.54081933446928e-06
5.70517030469178e-05
-1.96595957740081e-05
0.000105536264004877
4.60284816328396e-05
4.2854842984036e-05
3.34826797957715e-05
4.17429710711499e-05
5.6637047872068e-05
5.13593020341115e-05
7.35795350869418e-05
-5.2816865160542e-06
6.16287186683193e-05
0.000114313420360057
6.4022286275523e-05
7.14276022269757e-05
4.14460454481927e-05
5.03398399471887e-05
9.57545546006281e-05
9.84827128239914e-06
2.56947485322693e-06
0.000120630143459668
4.20631417229339e-05
6.43225430988337e-05
5.1415665228298e-05
5.70972521675107e-05
8.62482102317626e-05
0.000119460887543327
4.96280039307689e-05
-4.41382333559155e-05
5.15722304880339e-05
8.82904326699706e-05
7.01113452610394e-05
5.54694978049312e-05
5.82595930888876e-05
9.75263437801008e-05
8.74082037038743e-05
7.33099927578517e-05
0.000131317259343116
5.8504157334583e-06
7.71037486872588e-06
5.35703016040269e-05
-3.23573000407395e-06
1.91129498480281e-06
7.92585871004808e-05
7.10489711198873e-06
0.000117371141573569
6.63415419708281e-05
-5.87248416552268e-06
6.31941828054319e-05
2.66190321983618e-05
4.04741899273922e-05
3.36353471366753e-05
2.93300295629968e-05
4.63411488000565e-05
8.66406372679379e-05
-1.27650670740905e-05
4.27296024284513e-05
0.000127904243728122
6.4729681525823e-05
8.45059137289871e-05
6.35510643825991e-05
1.8193970957297e-05
9.14407202931314e-05
2.21287541224432e-05
7.80741199138099e-05
0.000126184296019572
8.24383163784086e-05
7.82650026961596e-05
5.21242439760903e-05
3.38422176289776e-06
4.53379896625127e-05
8.4416272186752e-05
5.68459726745087e-05
1.24575372013671e-05
5.05009829851529e-05
2.35199993439208e-05
8.51375329929787e-05
9.86909543807164e-05
9.8525591801957e-05
5.23495333328363e-05
-1.23456035254208e-05
6.15054999048518e-05
6.6806651905848e-05
7.8497235972086e-05
1.988730312741e-05
5.98837587821589e-05
8.52518576456883e-05
0.000107722812102405
-9.07618088069896e-06
8.18136273362445e-05
6.87322335372323e-05
5.10334097698006e-05
7.98839497103999e-05
6.49855692827291e-05
4.47647315820988e-05
-1.25776263570156e-05
9.15992883216642e-05
8.40093640827792e-05
3.96782319452738e-05
2.98061857348689e-05
7.18382999314633e-05
0.000120409419515591
0.000103883508352158
3.98186110248093e-05
4.48046646811096e-05
6.32671677146299e-05
2.66538895870564e-05
1.56802850310372e-05
3.23407731594265e-05
6.3231701664728e-05
4.3292197118193e-05
4.76685248072175e-05
8.51819316608857e-05
4.27092511471553e-05
6.59469232979834e-05
5.9343493437715e-05
1.61120232168502e-05
4.34442492342999e-05
9.29018388637953e-05
3.76746701805325e-05
1.05855077390084e-05
6.40274011720209e-05
3.80546246865421e-07
6.91220821383791e-05
4.16589390817326e-05
-2.03550624272525e-05
4.52172147072272e-05
7.36271885865217e-05
2.37914332498285e-05
1.37821511100424e-05
8.53365855411776e-05
6.23777039378543e-05
2.5990535656384e-05
4.66418798480815e-05
8.1852610681262e-05
6.32753376533362e-05
3.70829805483963e-05
7.09942393346808e-05
4.91415719937979e-05
5.32321690967325e-05
8.16118511371185e-05
8.54516780154122e-05
6.27717261697099e-05
6.13266524851751e-05
0.000114533467414301
7.88576997857211e-05
1.61543719190721e-05
8.37229052565687e-05
7.60750176666881e-05
3.28438259113495e-05
5.9833009075909e-05
3.20169046613891e-05
7.09235795332586e-05
4.50039520247825e-05
4.88191352581481e-05
2.91699380476767e-05
7.41144114105146e-05
8.80474976153238e-05
2.59231284038708e-05
6.17935712736119e-05
8.28341325773613e-05
7.43932109980202e-05
8.23933015020789e-05
3.61049296078539e-05
5.61333845558705e-05
5.83612270689937e-05
5.61169493992408e-05
4.87933423754621e-05
6.02181950099292e-05
3.56026459201037e-05
1.39735465625908e-06
5.11118944217805e-05
6.06295125372159e-05
9.00865098671295e-06
3.36266043597289e-05
4.56531025621587e-05
4.57179032218415e-05
9.77001087035241e-05
7.30248498907016e-05
2.86943868221291e-05
1.77357282914706e-05
7.13607595952715e-05
8.65393026908952e-05
2.26357427750547e-05
5.36014825882019e-05
4.08298762840695e-05
1.49521888685084e-05
1.69395355644315e-05
5.37886859428962e-05
0.000148627204318967
6.87386396433477e-05
-1.1865062304762e-05
2.89921626491244e-05
8.21828219682325e-05
1.87255070231295e-05
6.29477268468271e-05
6.87514727919834e-05
3.30445066576548e-05
7.77675672064886e-05
9.35301803378421e-05
8.8824731201322e-05
8.6323885807408e-05
0.000100723510168353
7.22283814768938e-05
8.05590170052919e-05
7.86493211115715e-05
8.53357765750031e-05
5.38575023501614e-05
8.13390477869572e-05
7.9000257969634e-05
9.50073687183317e-05
7.1443786665266e-05
0.000113697465372406
7.16505549336576e-05
1.16916082159331e-05
4.86920143470719e-05
7.52824437747893e-05
9.95878708488252e-05
0.000120985053635796
-3.14316130459016e-05
6.78023554541191e-05
4.71392378616712e-05
-1.37259432253579e-05
4.72820916391656e-05
3.74274618366553e-05
4.62368804214706e-05
3.01175110714221e-05
4.36423866240357e-05
7.67517541150789e-05
4.59885587744874e-05
4.04563458185444e-05
3.41277097455297e-05
3.66522616970578e-05
8.95240180945107e-05
7.89572089457075e-05
5.91842807038308e-05
-2.71162053803816e-05
3.62542260334152e-05
3.13833822762082e-05
4.97244540622124e-05
0.000127476739874253
3.28000557643943e-05
6.7811603617805e-05
4.21155510498785e-05
9.21253680379434e-05
6.79446752278174e-05
4.49435142614587e-05
5.30882108936903e-05
3.73218594528848e-05
0.000106939629868632
4.2529345669862e-05
5.03738792422424e-05
9.76140558224724e-05
8.72849047045178e-05
8.00762933207811e-05
9.78448748801977e-05
7.39361008887902e-05
0.000101746133120216
4.18524609055992e-05
-1.5400170722444e-05
5.12576722823714e-05
8.29295026723407e-05
8.35435929863846e-05
1.61204603556898e-05
5.17946189202296e-05
1.76583623508182e-05
6.86209104095429e-05
6.89830617918057e-05
0.000111234101505181
4.62853345461688e-05
4.2964387429876e-05
4.59213812108316e-05
6.92954891052512e-05
0.000125217084896559
3.05666008196471e-05
3.85952916169614e-05
0.00010616447728941
1.46434669669214e-06
5.58631235334351e-05
2.14265539457595e-05
7.23650625709576e-05
9.65742268300337e-05
-4.45592522344769e-06
3.94701670390521e-05
5.66800362996645e-05
5.8897529981959e-05
9.36550264080514e-05
8.73849846114616e-05
5.47659221804283e-05
8.41194628534171e-05
1.84791962143937e-05
7.39023517222e-05
5.12698426834964e-05
1.93963757021813e-05
7.90711655802495e-05
6.08113870060498e-05
8.56661798123979e-05
4.57775689188596e-05
1.91217554997782e-05
7.38020805123587e-05
3.83639522880594e-05
6.72851564001984e-05
5.46641723301588e-05
1.9302874732374e-05
3.19702724580618e-05
5.02300347401087e-05
2.09951538693928e-05
3.48375495725543e-05
4.15088436773538e-05
4.13936616527665e-05
6.26225420854999e-05
9.35138209629967e-05
7.5634298640789e-05
6.35732793833226e-05
4.01867225405098e-05
0.000110803524501234
6.09572889878595e-05
3.12692064930931e-05
5.15400212993906e-05
3.56070978307878e-05
8.85799337981293e-05
2.76019425639963e-05
9.20699719771324e-05
4.16125758372395e-05
1.20307784012819e-05
1.7428738208117e-05
8.38234767668981e-05
0.000103471056430315
2.62838902526898e-05
6.18530135092176e-05
-2.76855586881392e-06
8.54408409172226e-05
1.69720663236722e-05
7.19201918843364e-05
7.38837004808765e-05
6.32089563668093e-05
0.000121228935572704
3.59684379350566e-05
5.2980452861897e-05
6.60751304050916e-05
5.89698783260268e-05
6.47573785920822e-05
5.83985225681019e-05
4.65578652840527e-05
3.37816687383768e-05
4.54760042103001e-05
5.82457332291096e-05
9.04952674042489e-05
5.11409223602311e-05
3.74162143848621e-05
6.22433940787807e-05
0.000120554892493729
6.10330274422157e-05
6.25115523833474e-05
4.37427381318184e-05
7.78689949901773e-05
7.21660048653264e-05
8.01517639528352e-05
2.1166364129664e-05
7.37456093498408e-05
7.6727835740221e-05
8.31776073187565e-05
6.88290053307708e-05
5.21981552979683e-05
6.2773269397881e-05
7.50250725094982e-05
4.15874130763317e-06
-1.45700531790053e-05
-1.58081284610581e-06
5.72009104618356e-05
9.64998576163335e-05
8.89507823218143e-05
4.2805082984947e-05
4.03343882104723e-05
5.08416724021669e-05
7.49814856883878e-05
1.56983446522466e-05
9.08193601030986e-05
6.37590342289508e-05
5.52008732283461e-05
9.81262024597322e-05
3.44672174119609e-05
7.61829383687028e-05
2.90918047379107e-05
7.57566307984053e-06
6.21509732235312e-05
5.68396217650756e-05
4.09178470436367e-05
7.92387691335897e-05
9.27334824858451e-05
5.9566813434014e-05
2.32554502996766e-05
6.30427290362876e-05
6.2388769786559e-05
9.27377740707759e-05
4.10383405022472e-05
6.2313293280639e-05
0.000120039067505115
0.000124755283259821
4.97256929659343e-05
4.85966370667774e-05
0.000106880052357021
0.000110996309185432
7.01790785316884e-05
0.00010668540756926
8.866422812433e-05
2.67886545594702e-05
2.20964882716237e-05
0.000112831342798251
2.67136253140822e-05
5.68513597476795e-05
9.17743370590153e-05
5.56066835224486e-05
2.96518815004882e-05
6.05798136080408e-05
6.56693574647439e-05
2.93354219665396e-05
4.02139831549663e-05
7.79755302418877e-05
6.79572839487034e-05
4.65294232154573e-06
0.000100963326894312
3.35867660651482e-06
0.000103081997973697
2.61669774735394e-05
6.49081422265765e-05
9.99071951550435e-05
3.4176881974247e-05
-6.17236289186717e-06
1.34182183233099e-05
5.55882202758673e-05
1.94243138031104e-05
4.38414771442082e-05
5.44728239092745e-05
3.42555039691611e-05
9.53850713965654e-05
3.3969317458518e-05
3.00202377407303e-05
7.363486393058e-05
6.22144641939785e-05
0.000100489688375013
9.14811456831925e-05
0.000128713015963862
3.88572310386991e-05
4.78898987814836e-05
6.33965594632433e-05
4.02720390085596e-05
9.72571359674658e-05
0.000130117884318362
0.000122305240982844
4.54652549280954e-05
9.92281865798057e-05
6.42884126999209e-05
-2.71558297988721e-05
6.81647148379233e-05
4.07123176381011e-05
0.000109950109125177
0.000106732484457638
6.86677931612345e-05
5.20412961926188e-05
5.51801939180678e-05
5.4624393303325e-05
5.83441571323895e-05
5.28989220948228e-05
-2.31699580603614e-05
6.20898010742205e-05
4.71755237357619e-05
8.21671323909566e-05
-3.14348176916172e-06
-1.26058043866776e-05
5.96431516463595e-05
0.000102160093856099
2.55725072463071e-05
5.7735489738871e-05
9.17634380600944e-06
9.52681829920612e-05
7.3350759543871e-05
4.78345028873084e-05
9.83554867785151e-05
6.93258829922137e-05
8.1458991936403e-05
4.32674707403136e-05
7.51688989648464e-05
5.25639116998812e-05
8.32750615609689e-05
9.54489053105112e-05
0.000102741265542736
5.92630408478012e-05
9.73854200048728e-05
7.75423147767456e-05
1.66902473984411e-05
3.29364217476286e-05
8.16807684754112e-05
2.62114273186773e-05
9.02870661661997e-05
7.54730364748706e-05
6.3557087956523e-05
1.00271024237016e-05
9.20996194917334e-05
6.40105527227158e-05
6.15056323281977e-05
3.87009445260778e-05
0.000115793587733114
-5.98403886192806e-06
1.76146374003126e-05
5.56934556457676e-05
2.75468222139436e-05
7.25337123064322e-05
8.33994371031246e-05
1.78593025046555e-05
7.27914135770504e-05
7.39896720953345e-05
3.40876667477086e-05
5.38773720295275e-05
5.56935947979373e-05
4.32268988102116e-05
2.3768842938837e-05
1.00419513774748e-05
2.38755020602839e-05
4.29954188130227e-05
5.40775521854338e-05
0.00011426017538201
6.69921755490932e-05
0.000105952975773384
4.82383925503148e-05
4.6920581251169e-05
8.9151510295909e-05
5.00117573604414e-05
5.27774570956577e-05
7.15468460368995e-05
6.56057124532779e-05
2.86254955359801e-05
7.46562995298178e-05
7.34830745640191e-05
5.07978829018437e-05
5.35227313922463e-05
6.18292002370616e-05
2.04008227500054e-05
2.25253121280986e-05
6.04096699549602e-05
8.94634207190062e-05
7.89277493807061e-05
2.46758047897083e-05
1.2101744459276e-05
1.4636180376581e-05
2.70861352306914e-05
3.04693578969084e-05
4.34463860289912e-05
8.95148246147096e-05
5.87114309663487e-05
6.87704601610269e-05
6.16922660396609e-05
6.22829543274347e-05
2.93945492850472e-05
8.53259635874692e-05
2.70316264756084e-05
6.31621348182755e-05
3.36669961247701e-05
8.26109370546988e-05
9.20488559441861e-05
6.75982011712556e-05
5.00825437625664e-05
8.15367725942636e-05
6.19419406128924e-05
4.14715028600535e-05
-3.05789495204189e-06
2.03782013718974e-05
-6.94452560778968e-06
8.699866839296e-05
1.9727662444893e-05
3.68073411175128e-05
-6.02201192977702e-06
3.47823030147124e-05
0.000124051974796484
1.98594799431647e-06
1.36850914298873e-05
3.96036092610704e-05
0.000132282530037519
8.46829165988691e-05
4.25235813236408e-05
4.65746818169317e-05
7.89006884494625e-05
-7.4618813811371e-06
2.94479088183355e-05
9.22195911102246e-05
3.66456920412263e-05
7.77930126612522e-05
5.34493457890587e-05
8.32292210605093e-05
0.000104905192351344
3.14515083519987e-05
3.83591679743874e-05
5.67994888486086e-05
6.34982648469275e-05
0.000155457864149786
6.45732423067184e-05
1.55027809657746e-05
5.3968417859124e-05
2.19629526302063e-05
9.10995793711285e-06
3.9901086333199e-06
5.64213637991138e-05
7.39512654454663e-05
5.0917314317239e-05
6.53258623852902e-05
-1.81654450274587e-05
-7.08981767614072e-07
8.20239967869025e-05
3.888570752991e-05
8.03758896206688e-05
0.000111236161856449
9.21724779397089e-05
5.397637808878e-05
4.7031701055247e-05
-2.263346617503e-06
5.4197931694484e-05
5.24594393361562e-05
8.94710880098245e-05
6.23658137939486e-05
6.3754507622682e-05
8.93632419417199e-05
7.58959088546723e-05
3.47423445868884e-05
8.92064702833972e-05
7.61483224851984e-05
8.21270543846252e-05
0.000111614626987015
5.05449154952769e-05
6.88194369915836e-05
9.3076294858618e-05
6.99109040327087e-05
0.000126075795911343
7.5383019099118e-05
4.85772323340741e-05
-9.09265993451455e-06
7.25820229483996e-05
4.53901415791833e-05
4.53381136468572e-05
2.62468297971315e-05
-9.1370818306362e-06
1.11758934563053e-06
7.1845262960059e-05
-1.55251958026784e-05
6.15336915868541e-05
6.0430612392956e-05
0.000125381858028128
4.2025440219018e-05
6.57360662141141e-05
4.7961800946099e-05
4.10906655846054e-05
8.83198270505124e-05
7.45919049117233e-05
-5.80122226903656e-06
9.19975253270251e-06
2.02972590113728e-05
1.71304261915645e-06
9.43244690341313e-05
8.06301462865048e-06
3.36517581162848e-05
3.20535391678834e-05
6.94297415492573e-05
3.43410988190379e-05
4.14456345952762e-05
5.70602605270998e-05
7.4475430481092e-05
0.000109125495365207
6.08218669900803e-05
0.000125086475594324
0.00012702228885346
4.72474150335134e-05
4.6991096732261e-05
6.00775187118224e-05
8.06586811253671e-05
5.17908380053136e-05
0.000130315716692459
6.48442192762129e-05
5.26850313900795e-05
4.72552105221212e-05
2.53455479090051e-05
0.000107916632877723
5.65917597285261e-05
5.4915867175641e-05
1.62913606579267e-05
5.35982211081293e-05
7.52085072286954e-05
0.000113911601710202
5.70683898333598e-05
9.36175363039523e-05
5.62968271098122e-05
4.1233267759618e-05
4.43163122008502e-05
3.41003481419946e-05
3.57878639778026e-05
9.03324989945493e-05
6.7617173626566e-05
9.52773547769197e-05
3.58916994290449e-05
2.23032155099181e-05
2.51750945925708e-05
4.30495701383884e-05
4.23732235497262e-05
5.01207373403292e-05
6.90073270248011e-05
7.61454792134628e-05
4.48010803972598e-05
-7.45178875765695e-06
7.10843726666846e-05
6.00211659120076e-05
3.26445577303111e-05
3.10671145036683e-05
6.77036586629838e-05
4.47858906307787e-05
6.71003629693599e-05
4.5659369924818e-05
6.35295056469384e-05
5.94434413301844e-05
4.82175407550743e-05
5.38444304668295e-05
5.39855890593978e-05
7.37284775624958e-05
7.3575492456674e-05
5.47607813753821e-05
6.42207146419302e-05
3.91161846717085e-05
9.98028484046095e-05
-1.51409752188902e-05
6.24819886190325e-06
6.67478631320035e-05
5.6853467334866e-05
6.29624473978887e-05
5.24178619984518e-05
1.95196450524835e-05
9.40683670872946e-05
6.46601100066021e-05
3.56028206281776e-05
9.92549781465319e-05
5.32221577311919e-05
1.55545502195054e-05
8.23561044117777e-06
4.74271394413254e-05
3.47130869697065e-05
6.85506834418378e-05
6.03878667463456e-05
6.06516782543514e-05
9.30283136571069e-05
5.50421675221757e-05
5.33131292450294e-05
0.000109667717261591
5.54863522976755e-05
5.48341551654309e-05
1.81758133037637e-05
-2.92698609607504e-05
1.8325901830085e-05
2.70893829156869e-05
3.73001551042867e-05
4.61074605071693e-05
9.52445863196513e-05
6.78469930258908e-05
7.3021543039806e-05
1.14309800831153e-05
0.000133812785006048
0.000114901865388812
5.99148106511196e-05
3.81776924625278e-05
8.80796440293107e-05
8.08984919914477e-05
4.39322092251903e-05
1.46519034211815e-05
9.83388099961745e-05
7.68210620890201e-05
8.37729821539516e-05
8.07734346041435e-05
6.06736041713843e-05
5.88584455095951e-05
-5.57986516784651e-06
3.75619046841106e-05
4.26573793307812e-05
3.15314225872871e-05
6.57182259086072e-05
3.76353987107324e-05
7.10467521965288e-05
9.63586869440385e-05
2.1544883876679e-05
0.000118665452305339
6.62834374584504e-05
5.93914073146564e-05
1.32437395751305e-05
2.30198153415197e-05
4.16923055134879e-05
0.00010871143456306
3.10075460630833e-05
6.97312118058008e-05
3.5015311578942e-05
9.64986026794751e-05
-5.08490494039092e-06
0.000106320394997136
8.89346541288479e-05
6.44790830967579e-05
2.12559927076198e-05
5.47725514531635e-05
5.1390872515957e-06
3.36634185592504e-05
1.47092744862731e-05
6.29228356674997e-05
7.97750032163129e-05
7.87878837439722e-05
8.96703374850518e-05
6.58184084124826e-05
8.58694897298668e-05
4.34886773277325e-05
7.43340596196798e-05
6.99369726699204e-05
8.94662530209382e-05
7.79376685501771e-05
1.14743028396761e-05
6.28625558673872e-05
3.90958542107842e-05
4.4653058731333e-05
6.56624370283485e-05
3.42977696124487e-05
8.869963192859e-05
2.99873147682863e-05
3.63081438215802e-05
6.80548784028942e-05
6.78327673158281e-05
3.34514863564513e-05
5.68414415877899e-05
6.45777813607337e-05
2.5696167300834e-05
-3.02407067169093e-05
8.88443597358141e-05
5.66236183653525e-05
4.39687310886582e-05
6.15202582667424e-05
2.34856416494442e-05
5.11332411774846e-05
1.85288159109708e-05
4.22387502968655e-05
2.70831141918389e-05
8.93649871378516e-05
8.13041421864369e-05
0.000119426310040344
0.000101488191103352
6.6894362127621e-05
6.19380552271356e-05
7.07777960323929e-05
3.24316930929326e-05
2.92680049877027e-05
2.61822674397438e-05
6.38431968819084e-05
4.38115789008555e-05
2.50936916175914e-05
0.000111038710015643
5.97221598611447e-05
9.15355492478594e-05
1.82708927795461e-05
8.18048452431622e-05
4.90561311190523e-05
2.58504119057585e-05
3.45390653475674e-05
6.10290857518858e-05
8.1190177866266e-05
5.50335071229618e-06
2.89177498788849e-05
7.35217402845857e-05
8.06337810684051e-05
8.89623649749676e-05
5.69019629057294e-05
5.0357735444387e-05
3.67756091573533e-05
4.98869250616923e-05
9.09655666225856e-05
0.000123188595604969
5.57496159149567e-05
9.72813493980868e-05
6.09383699325583e-05
1.91221363224337e-05
5.50702447722145e-05
0.000116445901789496
8.44147466439358e-05
3.23866700295251e-05
9.46740075863207e-05
0.000109844453464462
3.47172404099436e-05
8.95205721743148e-05
8.43350857792599e-05
1.99791858070831e-05
0.000124218700557584
6.6353163667724e-05
2.21788510264967e-05
4.43790212144035e-05
4.73733513575463e-05
6.15427151367109e-05
9.04113338964052e-05
4.96952309007077e-05
6.7675418728218e-05
9.49803491092103e-05
6.01912370034533e-05
1.52047868531895e-05
9.32430358507881e-05
7.40144930796509e-05
5.69025223234075e-05
7.47152773267413e-05
8.99173596577662e-06
8.8977403623107e-05
5.12044584660043e-05
3.65340609339226e-05
9.3930898322014e-05
6.23950414248392e-05
8.29555125290746e-05
9.78176365077633e-05
8.33922300441848e-05
4.93831728840095e-05
7.99921718615485e-05
5.53735399371814e-05
1.85634041063557e-05
2.97211140209571e-05
0.000122415689139044
3.77237878355271e-05
2.53095909430219e-05
9.58395796772732e-05
3.1579372825014e-05
0.000139406052171816
8.8974618862439e-05
6.44626553429002e-05
9.98654817965534e-05
8.8856885269692e-05
5.5237355338848e-05
5.7866557032975e-05
7.30114209959314e-05
4.51449560894614e-05
8.34933971724948e-05
4.8287530581308e-05
1.01115173125651e-05
8.855507593998e-05
0.000114241827276228
6.32287671816662e-05
5.72330942517792e-05
1.00007241899897e-05
6.53186515073706e-07
3.93313936598437e-05
4.95334059193708e-05
3.27020229929914e-05
4.02872446546722e-06
6.66267636116352e-05
6.91441386956299e-05
6.0616348115371e-05
3.50426456130596e-05
4.91965120657327e-05
4.34861189382509e-05
7.52947776023768e-05
4.1668124919833e-05
8.1172446477849e-05
0.000135798050939611
3.8764010843229e-05
-6.08709299449447e-06
5.78942700507693e-05
8.351177674668e-05
7.504569933934e-05
-2.3510863994608e-05
5.61725902853041e-05
9.29533519565536e-05
4.63876511386022e-05
0.000110289245282604
9.44658982009434e-05
9.52533099590661e-06
0.00013110010584948
4.94400077782155e-06
1.06333750917259e-05
8.0721772606346e-05
8.93579222168655e-05
1.78649783841611e-05
6.89686679202569e-05
6.59378616440465e-05
4.71113027078353e-05
6.67185211144082e-05
-1.09110312454817e-07
6.74884707140228e-05
4.66098732012762e-05
4.79354787112235e-05
5.89451524894948e-05
8.625199188513e-06
8.25571635040381e-05
4.33110775214286e-05
4.61312477323201e-05
6.58932056258796e-05
7.46502030305752e-05
1.57410351769146e-05
4.88841630378728e-05
6.87639756166002e-06
2.42355777281948e-05
4.68477999223925e-05
7.61783189277166e-05
8.28027096965391e-05
6.33024080405889e-05
-5.72848317047225e-06
1.28101190896144e-05
5.81426628417e-05
4.50017337637744e-05
5.1685128347647e-06
0.000131658554617928
1.37317460678544e-05
4.46206773371504e-05
2.16079962916458e-05
6.88372099734607e-05
7.56605363566182e-05
5.54761256843539e-05
5.80583471824678e-05
5.04477738505436e-05
0.000124069777641822
6.13593116049607e-05
8.95125676414583e-05
6.17926708644117e-05
-1.4898461970181e-05
6.99786864151096e-05
7.38787370805024e-06
4.72689487064818e-05
8.95368526684981e-05
0.000100694474161224
6.11601804944384e-05
0.000104014744802484
6.81919248055224e-05
5.67063067693547e-05
2.50096470534228e-05
0.000114653475834836
0.000103216395319619
8.72177077780555e-05
6.10028898519376e-06
3.88840416641384e-05
5.45761064693345e-05
3.39066154975712e-05
0.000105052272941204
-2.56748057017569e-05
1.09543582232788e-05
2.75522439200687e-05
2.88948037537992e-05
6.25546678781921e-05
8.70542130864798e-05
8.67085505908016e-05
1.55093301170045e-05
3.14820507957644e-05
4.09680054645402e-05
8.93798832435207e-05
4.42520169317228e-05
3.19032803733098e-05
2.1731859224284e-05
9.2261895349903e-05
5.03489564938486e-05
8.61160526559072e-05
7.61420905281136e-05
1.15148179624329e-05
2.58195985841441e-05
4.02611681992943e-05
4.25076723287277e-05
6.72212181660866e-05
1.79531357689293e-05
7.04796750794559e-06
5.21336742295479e-05
6.66180306340693e-05
-4.85822811180718e-06
1.49292833032734e-05
4.59524418894244e-05
2.2598413939912e-05
9.73023379566324e-05
7.72694400738308e-05
7.21983595977226e-05
4.9378414446821e-05
7.28694755932161e-05
8.67399224589222e-05
4.01104960069143e-05
4.26861849983063e-05
4.35540519934201e-05
9.08287931493443e-05
6.66694538438242e-05
3.24357177025087e-05
8.26189430060509e-05
8.20491675191995e-05
8.14052779335955e-05
6.22169355188606e-05
1.84793007935493e-05
2.79099460158623e-05
6.51841988520655e-06
5.11639151075725e-05
1.3250570349338e-05
8.72742101187182e-05
9.91713656254031e-05
9.78506975317225e-05
3.03925861140288e-05
1.84546073061798e-05
2.99163349394548e-05
4.62091701732808e-06
3.51572106019016e-05
4.34704494380241e-05
0.00010594968072239
2.75215624457798e-05
5.54706963783353e-05
1.92734797824941e-05
8.08116260074762e-05
3.32203195517865e-05
8.59170389003513e-05
7.33651475004476e-05
3.66500445323666e-05
6.34271544556152e-05
5.30200818055098e-05
5.01078072001066e-05
7.31047377781857e-05
8.34691528568901e-05
8.59182534473433e-05
4.95363677030276e-05
1.49710668423518e-05
7.15622327051105e-05
0.000116934456706106
8.07343469604208e-05
2.85556876506563e-05
9.69690112655123e-05
3.15108479321961e-05
9.01646743368703e-05
0.000119517539837031
9.2334505929131e-05
6.25535924824782e-05
8.79819729595453e-05
-6.59400588415407e-08
8.18663392748442e-05
8.49294976878053e-05
2.95787913517563e-05
2.33197122820256e-05
4.58784794696193e-05
1.28441370426923e-05
0.000113408130051889
4.65133949480678e-05
9.95952815981993e-05
6.39180512769668e-05
3.4728912275837e-05
2.66445153621909e-05
6.8033996680077e-05
4.58677864039686e-05
5.15285539770856e-05
-1.59225623215841e-05
6.78892092761011e-05
5.72071188247326e-05
4.36974588768119e-05
5.60297715466827e-05
8.33062148622024e-05
2.52509903089392e-06
4.43037467540617e-05
8.23757601868965e-05
7.15652946061241e-06
7.46839419899805e-05
4.58474555325628e-05
3.19871040346007e-05
4.03986569936347e-05
7.78716090913128e-05
9.65435906799389e-05
4.38657269930634e-05
7.04833030956631e-05
-8.59711378263431e-06
9.78401267344966e-05
4.16807614816205e-05
7.42347911609017e-05
3.44428040229018e-06
4.11773631011718e-05
3.53219195057667e-05
4.50731597234705e-05
5.1289546374656e-05
0.000138383671556432
7.82512655878189e-05
-2.04262434314392e-05
8.12199272247675e-05
8.85172460968285e-05
0.000105790780949071
8.08390371749507e-05
2.85872255155368e-05
9.96093780619106e-05
6.14351647469556e-05
8.39767216101756e-05
7.49816954369959e-05
3.11150221595349e-05
9.24739092820275e-05
6.21384678970491e-05
6.98492518669636e-05
0.000104807698791949
5.73003999577032e-05
9.04071102394207e-05
5.69984772595942e-05
2.17035383372851e-05
9.7048455411559e-05
0.000103126316203421
8.54398487939023e-05
7.71264832115951e-05
6.46027415222917e-05
1.05622608664094e-05
0.000119759935046188
9.992699752171e-05
5.95488817508821e-05
5.26026250732791e-05
4.118592696584e-05
5.46093645799136e-05
4.33822733710265e-05
-8.57614983757111e-07
3.09108956642198e-05
4.53708690472877e-05
4.76620053156164e-05
4.09834801871005e-05
8.63252499899542e-05
0.000129533376210597
8.90652173924277e-05
4.37436350064924e-05
3.84512278898356e-05
6.07412710243807e-05
7.19990961528547e-05
3.16682296399773e-05
5.83499980839561e-05
2.64817646200708e-05
2.88342165684732e-05
1.8181642955072e-05
9.38860181385245e-05
9.70454799001435e-05
0.000105092475050058
4.73901156648759e-05
7.0433650320543e-05
0.000141173320674864
3.91896681402605e-05
5.33711065274551e-05
7.08323690845978e-05
6.1641140646235e-05
8.0828789794995e-05
5.78385200904345e-05
5.80187593671765e-05
4.25112845349822e-05
9.87893075947067e-05
7.3480863237392e-05
3.33862130767743e-05
8.61587513242013e-05
7.40483992889916e-05
7.30272318902841e-05
4.86972412903514e-05
3.46641060655906e-05
3.74086233090213e-05
5.27802461226696e-05
4.18561766154771e-05
4.1385535495267e-05
6.60606369222785e-05
2.07294621777663e-05
0.000110710242338494
7.72246841230492e-05
5.13319271293576e-05
8.03913254921171e-05
4.5307542347023e-05
5.17598842976727e-05
4.2525433203487e-05
1.84380158713887e-05
3.36869527055001e-05
6.82056875710231e-05
9.32527298139677e-05
0.000120624287792884
6.63130159397231e-06
3.99313605590051e-05
0.000112011728606068
8.38913505920995e-05
6.49988594224957e-05
5.04345255600719e-05
0.000120779030906676
9.01863048779909e-05
5.3278278349514e-05
4.80841025545605e-05
6.1265241208844e-05
0.000121086712387065
-2.85811265025001e-06
2.66671972397454e-05
4.67458117563366e-05
7.9329932723732e-05
7.17911997508591e-05
3.57296349643064e-05
4.96418019376521e-05
4.87711907118744e-05
4.10754481574168e-05
6.67563610505288e-05
4.57814468230853e-05
4.05159278545433e-05
0.000113056618480087
-3.53492590919235e-06
7.80723274498442e-05
5.94092846996505e-05
-2.44213081593413e-06
6.28418938501311e-06
6.47785999763058e-06
5.18796808568925e-05
9.29117981305167e-06
3.66548726260641e-05
8.94089434886483e-05
7.73058957050189e-05
-5.59661695923613e-06
4.87326477553911e-06
4.92439448761116e-05
3.68408768019382e-06
7.10015800028988e-06
5.1094324797437e-05
1.59753191513249e-05
6.66424040327819e-05
9.51883824074526e-05
2.92335921544379e-05
6.46389070384961e-05
3.4524912370641e-05
4.44703754682797e-05
7.42554007970896e-05
9.23224484435164e-05
4.09304763569266e-05
5.65608956517304e-05
8.58180241711735e-05
0.000119346602616801
4.69606098976257e-06
4.58834991144611e-05
9.97378398122176e-05
4.54114045735097e-05
3.58688557115643e-05
1.11961672111998e-05
5.65508840110432e-05
7.74519536127336e-05
5.85106899516442e-05
2.46114626747754e-05
9.69719087452894e-05
4.843262022733e-05
7.80827753121587e-05
9.55989851354556e-05
2.42555100990218e-05
3.49295095110957e-05
7.38506923420368e-05
6.16038097896302e-05
0.000114024746655738
-2.04185988042226e-06
5.54784996733698e-05
5.07390091284402e-05
8.32061387224627e-05
4.34734045621904e-05
4.69363741338481e-05
5.61971092736161e-05
3.60108998426718e-05
6.97877541188452e-05
3.74253601729166e-05
4.65066791969505e-05
0.000103892390557441
1.1660062943019e-06
-4.023328099493e-06
2.82832234631868e-05
1.93145981412084e-05
2.92468122653946e-05
8.63947539871616e-05
3.67712137267164e-06
8.76262777243756e-05
5.80285084189249e-05
0.000107659974597627
2.46743224498856e-05
4.62001481247568e-05
8.47623925639314e-05
7.05253507348632e-05
4.83306056942687e-05
8.85071036035768e-05
7.5975192213292e-05
3.85242560496694e-05
5.90920626216314e-05
0.000119332461896422
5.00529716244085e-05
4.88068409425642e-05
5.7258220728569e-05
0.000145504008477156
8.61001550674806e-05
4.10390811008156e-05
4.41972328346297e-05
6.02434097208617e-05
8.93765685301848e-05
5.3209610452815e-05
6.32301937455926e-05
4.02208076918638e-05
4.0116430344049e-05
9.3414712295309e-05
6.17116089343433e-05
-1.80935501974225e-05
8.3151638470645e-05
6.40458833882481e-05
0.000108035334625483
3.37049538914852e-05
3.50980597376261e-05
-8.40914035340091e-06
6.14028054964785e-05
6.93641964010159e-05
6.04326556750826e-05
2.61628474918891e-05
5.16776605382426e-05
1.66909594974968e-05
6.29858165973252e-05
4.27505236444993e-05
1.32886071249291e-05
4.77990899545363e-05
4.04757385183271e-05
3.80221720385474e-06
5.99296222472727e-05
9.84484070574698e-05
9.58003019127881e-05
7.52979932278041e-05
3.09883222954348e-05
5.51073401110414e-05
6.55621998756621e-05
5.52263012537734e-05
8.2864437487025e-05
5.98784607836475e-05
2.12690930397974e-05
5.15265642510301e-05
3.08738192251922e-05
3.79682782785474e-07
4.70965557111947e-05
8.48971170058913e-05
3.07837732337992e-05
4.60839113798936e-05
5.10992554853287e-05
8.30566942544297e-05
8.82715042433645e-05
7.25660020853885e-05
9.65221090626194e-05
