# Supplementary material for: Research on computational propagation and identification of mine microseismic signals based on deep learning
Source: PLoS One. 2025 Oct 22;20(10):e0334641. doi: 10.1371/journal.pone.0334641 (PMC12543183; doi:10.1371/journal.pone.0334641)
Supplement: S5 Data — (ZIP) [file pone.0334641.s005.zip › 000100800001582.xlsx_0.txt_24.txt.txt]

9.96329466852747e-05
8.94842503084892e-05
0.000118071101627078
2.64312936903587e-05
7.21573275298871e-05
1.02347500610618e-05
7.44055104744751e-05
-2.51691637764163e-06
1.56334649487505e-05
-2.46779773352843e-05
5.79060454506375e-05
3.90411220103799e-05
7.40062700752534e-05
6.2577293971116e-05
6.37657095352558e-05
7.40397702733897e-05
7.45882575237665e-05
-1.5985567536368e-05
8.02481673424401e-05
4.72250213015154e-06
4.45306778085121e-05
3.01211419373327e-05
4.62623506658014e-05
5.63106971063743e-05
9.52374947431773e-05
4.90104752449648e-05
7.3830229021018e-05
2.42889533443803e-05
7.39769607297134e-05
6.06530234119413e-05
7.08636361360615e-05
4.08925915712447e-05
0.000112686391614386
9.26062945153086e-05
3.36679406472664e-05
0.00010266365784153
4.78316984034345e-05
3.69867026531475e-05
2.57296847207381e-05
8.59643656311209e-05
0.00012972626504964
6.95887676801158e-05
-8.98649982335873e-06
0.000102811682903658
6.37046009282767e-05
7.60329564259329e-05
2.3524519782529e-05
6.09051548524915e-05
2.48158876430641e-05
7.36327804643513e-05
4.06093380836868e-05
7.42259999721197e-05
1.36330683664128e-05
4.15878707406624e-05
6.08346678335147e-05
1.27028183951703e-05
7.84854647714254e-05
4.79077138740559e-05
6.06037720728255e-05
4.72769931656482e-05
7.6629575330555e-05
0.000101863180266022
0.000138036949964763
3.05749244166237e-05
9.15924508994405e-06
8.92120394579491e-05
4.63128746035444e-05
8.59965727290723e-05
0.000111659593198447
6.92606915403427e-05
4.72968345756042e-05
2.77291188952715e-05
-8.82651941918435e-07
8.62650663501295e-05
8.29286113007006e-05
6.95493931146539e-05
3.33366482729516e-05
3.38269711693799e-05
7.38465650882702e-05
6.81468800317249e-05
7.53589248500026e-05
1.88193068990112e-05
4.50758416341298e-06
2.53168901420394e-05
8.94608303200204e-05
4.34112592880022e-05
8.05133438486079e-05
5.58999951854378e-05
6.14102671536334e-05
7.60490983829214e-05
8.58996253587507e-05
7.14160517446017e-05
6.47910639947056e-05
8.68098474183359e-06
8.52087523249551e-05
3.71139276887309e-05
2.56178725590097e-05
3.95411744767884e-05
0.000100028774324086
8.51821873464734e-05
8.74319061709334e-05
5.98303046796005e-05
1.51986117028487e-05
4.48758624836778e-05
3.72495455610448e-05
6.5344742930733e-05
4.54622268698434e-05
6.29589954824739e-05
5.65347460138777e-05
4.86753754734318e-05
6.27175490475713e-05
9.39834067283208e-05
4.38289904621563e-05
2.24768924607487e-05
0.000106023391404516
4.60735870418944e-05
-8.7581927806961e-06
6.46041102521018e-05
2.45044670111172e-05
0.000112368566099248
0.000103555542635989
-8.80083564964991e-06
4.58323878781702e-05
1.28880291476377e-05
0.000103807481965277
2.23357952660548e-05
9.00428966713481e-05
7.53775285912537e-05
9.76344127026369e-05
0.000109570533187499
2.00662254707957e-05
2.84306813623804e-05
2.4615580587403e-05
4.4323540398383e-05
6.7133219374743e-05
2.90724561764298e-05
1.45036942853096e-05
5.0982459295971e-05
4.03230163739824e-05
8.16313769909382e-05
2.19500543351885e-05
0.00010152670461311
4.00800927722103e-05
2.51536796507977e-05
1.22818740001016e-05
6.24757200018008e-05
6.3975810415518e-05
2.04996004163909e-05
9.7086604160944e-05
5.77396811851493e-05
3.19765704747622e-05
1.95781317678146e-05
5.74476503953625e-05
3.60871924467663e-05
6.62021933999914e-05
0.00010159455846776
7.35821699601432e-05
0.000102655103605871
4.00523997526514e-05
8.53538914572774e-05
0.000108486866849053
2.51811603970766e-05
0.000104731476867777
6.63498098901037e-05
-7.4414049427034e-06
9.58240045368627e-05
6.87716076974803e-05
6.63313965823626e-05
0.000138026935252927
9.52434602352244e-05
9.41426608940542e-05
4.84558643514932e-05
8.27483687682403e-05
2.26044472444552e-05
3.07570025053316e-05
7.05700448624682e-05
3.39826961739225e-05
5.11887319923548e-05
5.54874430859462e-05
6.47713036218008e-05
2.83487230674236e-05
7.73061690735654e-05
9.70356051205807e-05
4.27768923446361e-05
5.56789636832822e-05
7.32535556540028e-05
6.63499991573059e-05
5.96488673773787e-05
8.15821702890705e-05
3.82304353857462e-05
4.65754180548212e-05
3.83459195489141e-05
5.22549076412761e-05
7.76252579106561e-05
0.000109516480482058
3.99345055003196e-05
1.36981945245575e-05
3.29788865920611e-05
3.85758448035709e-05
2.71458034427575e-05
8.84739174368987e-05
4.40030618801092e-05
6.51170401007861e-05
1.10352010759535e-05
7.80422695499807e-05
6.72448075177661e-05
5.52310814925995e-05
7.36598362653691e-05
-1.71727310921256e-07
2.11591717249259e-05
3.79589817882858e-05
2.8185005296168e-05
5.21768604198873e-05
-4.0819126963054e-06
6.70887993280512e-05
5.70834092846685e-05
5.5689374193055e-05
7.27198183389376e-05
5.73651305640432e-05
7.42179915009656e-05
0.000101735024058805
6.16990418260068e-05
8.12694914090678e-05
1.83955153363066e-05
6.61997589378681e-05
5.05092421637536e-05
7.8962494895331e-05
-1.27491503959242e-05
3.7826967119202e-05
8.34679481255285e-05
-2.3798904781355e-06
7.68596348360759e-05
7.07377129765931e-05
5.83493854177826e-05
3.04406595172521e-05
2.27820592549587e-05
4.87223597301156e-05
6.18954153886953e-05
0.000118011285099163
6.19937149819511e-05
4.57733778419321e-05
5.23443336170914e-05
4.63112727964367e-05
1.98880920746576e-05
8.60314104082406e-05
0.000110991224649975
7.83803323355473e-05
-2.06730995711558e-05
3.90819082391439e-07
7.29657337525444e-05
-2.61647826022481e-06
5.80697367552142e-05
9.1601488703513e-05
7.91171587309304e-05
6.62645287786241e-05
5.36123332559334e-05
6.59456006323905e-05
8.5561261319814e-05
5.74511781953464e-05
6.43585965138025e-05
3.96024249043442e-05
4.58243702918816e-05
5.4500485937503e-05
6.74818935312961e-05
6.04726595519038e-05
6.99696431527182e-05
9.19933662015091e-05
6.18250844709153e-05
0.000116234473807225
7.46482335949851e-05
1.22190535778136e-05
0.000143724654645597
0.000130691581316744
-1.29598263151596e-05
3.24048008704502e-05
0.000100188868124696
6.18283811974514e-05
4.74160680739932e-05
3.61874215007283e-05
0.000108115821424936
8.16405366012619e-05
4.87285197823652e-05
5.55832725172279e-05
4.01798052013713e-05
9.07452450788532e-05
0.000149573582216152
3.51359315100584e-06
2.3114396737596e-05
5.38967769778765e-05
9.44079350942759e-05
9.12634772151715e-05
6.46354285392664e-05
1.32897808220791e-05
0.000108919311632299
6.49448602022799e-06
3.93570271330252e-05
0.000103366398332276
1.88255690016778e-05
5.89988836593705e-05
7.1913889381162e-06
1.17416136245367e-05
5.22674974704412e-05
4.7951461555689e-05
3.25410069352347e-05
3.02850982621549e-05
1.64996559217597e-05
8.08981134299608e-05
2.69875630371027e-05
4.47297430079462e-05
5.77956000602194e-05
1.77000037779123e-05
0.000127416594874452
4.19547854826042e-05
0.000117737172282899
4.13850128879697e-05
4.44315006832578e-05
3.13464540402024e-05
8.62894707194632e-05
0.00011864638428897
4.08713584311316e-05
1.65844088241319e-05
2.00640669329105e-05
0.000118366220537667
9.80850368931375e-05
6.58330458407788e-05
6.02186358397623e-05
2.1134506786415e-05
3.82548833295546e-05
2.9778489797005e-05
3.67835070044166e-05
1.76775127846079e-05
0.000100194040252537
9.78975593944962e-05
8.59515354495687e-05
-2.49738419219634e-07
4.295003080508e-05
5.48337301935078e-05
3.56915979269053e-05
5.37635022805354e-05
5.82341816286641e-05
1.70402482792055e-05
3.99252089790157e-05
7.23663401440626e-05
7.07428039752022e-05
3.11293367210232e-05
9.01537618674643e-05
7.88434810651157e-05
6.06413754787942e-05
5.66940700933699e-05
4.97924550593387e-05
5.73581637339481e-05
-2.35915658034747e-05
2.92197762513555e-05
6.69390640487013e-06
0.000111917857431966
6.37006892945197e-05
3.95345068538973e-05
5.0631411758657e-05
9.86262426854655e-05
3.91584332640217e-05
4.28203758989903e-05
8.42906013821636e-05
9.0273557135232e-05
-3.82554881098359e-06
7.96292496005022e-05
7.3234502640917e-05
6.14313048703435e-05
4.88525779492185e-05
2.2470715845903e-05
5.48665210302616e-05
5.12131094983784e-05
9.73703787922765e-05
0.000111399403399018
8.06492910263951e-05
-3.35894621160999e-06
4.14966585208922e-05
3.26083308108691e-05
0.000104252020964594
6.86740192527304e-05
2.93690187293109e-05
2.39790429050533e-06
7.72441639106602e-05
1.97941042313177e-05
5.83776189330295e-05
0.000105633662499215
2.4747546647675e-05
9.04409384714858e-05
3.68919410023258e-06
2.13465215830605e-05
5.44917562264746e-05
3.99299861263561e-05
2.98939714407181e-05
2.6958423240521e-05
6.74975300078091e-05
4.46879620708134e-05
5.96177333769426e-05
4.29971790992111e-05
1.84036731029587e-05
2.74080008380742e-05
2.25079349351599e-05
9.45436938270329e-06
5.617993912006e-05
3.74205883443355e-05
1.34349424036699e-05
1.94684567043841e-06
4.48815407772795e-05
3.80849725835188e-05
1.24925137818608e-05
7.58101607435222e-05
3.86971840329708e-05
5.25754211838446e-05
5.31184773789336e-05
9.81667644363091e-05
6.09518153431108e-05
7.93941083391193e-05
9.42607835255031e-05
9.05641734484433e-05
8.15426173749263e-05
6.41106932508925e-05
0.000101872471510243
0.000113922976660258
4.64302898801058e-05
8.11053892941148e-05
6.59625508412346e-05
1.96606396792187e-05
7.19012540380612e-05
7.13934825560022e-05
0.000106557898651176
6.6792418914606e-05
2.79641284967954e-05
7.48193205464228e-05
1.8613844016743e-05
6.62387315414401e-05
2.32485910906697e-05
4.21471446059661e-05
2.27418223910335e-05
3.24607956797426e-05
1.86160708056554e-05
4.52404438184724e-05
7.37366759517672e-05
7.08616840900994e-05
6.33480437931993e-05
4.15801668672291e-05
8.49484979262482e-05
4.02825320109195e-05
2.635518855782e-05
5.71291536732568e-05
0.000111878541519179
6.13659825102156e-05
1.98613233877336e-05
3.85063104435171e-05
8.38276342852676e-05
4.65066131157967e-05
7.19929347277062e-05
4.81736425943947e-05
0.000104153165811951
0.000114279828301125
6.86331503128651e-05
4.24940606848147e-05
5.42336936418864e-05
4.22362941718874e-05
5.12819108977268e-05
5.74286309960245e-05
6.07653808263266e-05
8.75624722679192e-05
7.49128098935881e-05
0.000118330544220041
2.47468530381239e-05
8.03649968090869e-05
6.15789505745146e-05
6.65648317239866e-05
4.75343336799031e-05
9.50857943010738e-05
6.10506910608078e-05
6.49783010327985e-05
3.14405470391787e-05
0.00011420298851729
9.80234144970967e-05
4.66907803643094e-05
8.08551846871889e-05
4.94846226549765e-05
6.5088689840073e-05
4.90516083478488e-05
2.76130448888482e-05
0.000127587876004241
2.4366744668042e-05
1.33196047837336e-05
5.51539787485782e-05
6.8861375428558e-05
2.04930729052868e-05
3.55807246155701e-05
1.94382674128779e-05
5.66225137218436e-05
1.39492004977295e-05
5.14922766649186e-05
5.63575703775582e-05
9.88110761594676e-05
-9.76953318460999e-06
0.000103479738361696
4.16144990213632e-05
0.00017622263188282
4.0935753900004e-05
4.28625011546358e-05
3.02315018332552e-05
6.96906501013152e-05
0.000119196219911483
5.51780414226219e-05
4.98911595949404e-05
9.7290882793173e-05
2.29190928763043e-05
9.16404291857703e-05
0.000130767178599976
3.54062193962343e-05
9.36417483670123e-05
0.000103908080703439
2.65813185562032e-05
4.17985788428064e-05
6.46273184096984e-05
8.93570115657977e-05
4.87360178894777e-05
1.48174115286205e-05
2.7624146325968e-05
5.77637678618718e-05
7.30852892987271e-05
5.44734239928089e-05
4.52393236769005e-05
0.000124458514508106
9.73006150004538e-05
6.97732460965134e-05
-1.72446715515047e-05
-2.75207248861623e-06
7.89061054876556e-05
5.11463306100224e-05
9.61185944015222e-05
9.60162328155119e-05
0.000102819251528778
6.94282296694393e-05
6.18200693520139e-05
5.80305145937168e-05
3.29056248427359e-05
5.48434966665371e-05
3.41533350387238e-05
5.81787259125263e-05
-6.32164439636356e-07
4.35068980589817e-05
4.31308625438178e-05
7.78619796300475e-05
4.51828628097953e-05
5.91613230136586e-05
-1.99755821012346e-05
4.83309303841738e-05
5.68815928767646e-06
-1.40966222713206e-05
7.39668178239099e-05
5.03188637657521e-05
8.04745737784887e-05
-1.43509555433107e-05
0.000115915647915506
1.50385018301939e-05
1.15096760276209e-05
7.17777797928689e-05
3.07530049787188e-06
6.50692646149961e-05
5.86821510712363e-05
1.43553441629069e-05
2.67079592109098e-05
6.8107980694703e-05
0.00012207581941699
0.000106115841354705
8.26243411495505e-06
5.31700745955518e-05
1.99882034167601e-05
4.6761828697395e-05
6.36506414320914e-05
3.65708447475966e-05
3.64559821235837e-05
4.34708874162196e-05
7.92252487895376e-05
1.30276248360868e-05
6.52461786079458e-05
8.90062762575744e-05
2.53047128885105e-05
7.81025117966491e-05
7.19925451350225e-05
0.000113291720178805
0.000109001734041459
7.49319065938903e-05
6.91752922369048e-05
7.38016777993288e-05
0.000102041898011067
0.000115445955701128
5.48839172601714e-05
9.1150193851095e-05
5.00016077438782e-05
5.65746212752608e-05
5.06850446559768e-05
2.4886236214482e-05
5.11026996107507e-05
8.57541392827167e-05
8.26889388981324e-05
8.33233932399644e-05
3.79903978290763e-05
5.90734826926046e-05
2.33451783459319e-05
5.20297836174998e-05
2.52957858233157e-05
3.6809348600368e-05
4.73814011141061e-05
8.58222971826632e-05
5.45914401297708e-05
9.74449955660112e-06
3.79787446237637e-05
3.93033078294781e-05
5.28146313905973e-05
0.000102846771682262
8.14300252421138e-05
6.24774881050077e-05
5.1616534523355e-05
4.52429586159059e-05
0.00012977853870919
5.03627854127254e-05
7.08446016464629e-05
6.12137125459847e-05
2.77301766706316e-05
1.59024091261956e-05
9.23071827230483e-05
7.6183733346787e-05
5.48920658125742e-05
2.86930105470013e-05
6.18534274716466e-05
7.35137448547387e-06
4.68466223590257e-05
7.07115126815019e-05
1.8713651433737e-05
2.49954404180294e-05
6.1827462314016e-05
5.99587108670724e-05
9.08685543605707e-05
5.98717177498749e-05
0.000137030120256807
3.14948280806352e-05
6.30741420015999e-05
9.01082351674929e-05
7.18396838802836e-06
6.23837764705219e-05
9.15532982587814e-05
0.00011886288185203
8.15097426753674e-05
0.000101365559558538
7.22355363317052e-05
0.000120554426294359
2.65820854268557e-05
6.88402249169853e-05
7.7790889618734e-05
5.13446384180335e-05
5.56210900579323e-05
5.55184618186923e-05
2.77105382658389e-05
2.65399697885801e-05
3.47633564075024e-05
5.46817402495005e-05
1.87888688524478e-05
1.21151597303048e-05
3.70676916153544e-05
3.3527790329359e-05
6.6874222999076e-05
3.8878753994729e-06
6.63875067800041e-05
5.3385492436507e-05
6.72927444431286e-05
6.06583461514128e-05
2.54744098375463e-05
3.3899339791569e-05
2.32761014252913e-05
3.6297587491208e-05
4.39562792630305e-05
7.36531850217344e-05
2.68343922121722e-05
-2.47234738453624e-05
5.99353212839473e-05
6.14072975765352e-05
4.29124028519521e-05
2.76230238786778e-05
2.5708799994102e-05
6.46670099940813e-05
3.07916372254969e-05
5.57056285651252e-05
5.08665297999283e-05
-6.15683159785822e-06
7.84546639857792e-05
6.35680630221811e-05
7.42341331475152e-06
0.000104593050228757
8.86282646765311e-05
8.33329002828025e-05
6.6032346922394e-05
1.80532270949735e-05
5.67145848346198e-05
0.000125669445366967
4.76543011940784e-06
4.36995783587782e-05
6.29845864580022e-05
-1.10919131140978e-05
4.01910093898505e-05
-1.85718438012678e-05
5.93830067567453e-05
4.61661882545154e-05
8.32405669305159e-05
5.13160022965758e-05
4.83139591228426e-06
-7.2908470844751e-06
2.02987149308483e-05
7.98983220484027e-05
-3.01354212255802e-05
8.14014800769009e-05
6.13426346079129e-05
5.96320560253066e-05
4.99875445321109e-05
8.62844671625022e-05
3.71349367989199e-05
3.57490560549591e-05
5.11858590936633e-05
4.90250156867679e-05
8.09912103175191e-05
6.07791617699175e-05
1.87340640579335e-05
6.97393518957264e-05
5.44330679886705e-05
8.36733472098909e-05
5.5319806378699e-05
2.96481960774401e-06
5.35956335137927e-05
4.91375791269228e-05
-9.4827042866143e-06
4.45976305018494e-05
3.35363562142561e-05
1.11717598803507e-05
9.25610228320655e-05
3.27597821175225e-05
6.42495828989609e-05
8.96618072275038e-05
6.7970329876834e-05
1.35560884282256e-05
6.65340735894674e-05
0.00011701431713527
4.00713519518822e-05
6.33324374950603e-05
8.83342584433967e-05
9.2484961861921e-05
6.86335709859684e-05
8.49330004660607e-05
3.45885344279347e-05
6.59081009412209e-05
1.78288703996968e-05
5.03823520280467e-05
6.25096831085859e-05
8.18374403399777e-05
5.96957838768047e-05
7.83522796927095e-05
8.06527781297134e-05
7.91319798100741e-05
5.80036323655987e-05
5.58686364192922e-05
6.46584688318049e-05
5.67050785626962e-05
5.12695590864431e-05
-1.07666225579965e-06
8.57579898481369e-05
5.27108110161203e-05
-6.90949369765108e-06
4.39984214796003e-05
2.76851747897293e-05
2.81318922817481e-05
7.54181604941882e-06
1.85969694636722e-05
1.82026706800327e-05
5.03601333648638e-05
3.73475784436947e-05
3.20444206395065e-05
6.45050778246316e-05
4.59509168489142e-05
8.17706777721777e-05
1.83920941720636e-05
5.80637744090412e-05
8.80266102831745e-05
3.91719912738161e-05
5.73584912372777e-05
8.15356822937719e-05
5.08337460095578e-05
6.10066669892612e-05
8.74457017127524e-05
3.48919296195648e-05
3.74730899679393e-05
0.000102913620964262
6.54782100343148e-05
1.12755849373133e-05
0.000100783128065163
0.000101817732404095
5.88344672416305e-05
8.46149006345445e-05
5.80317065605693e-05
5.66399438887504e-05
5.79869466672983e-05
7.70687838664089e-05
5.95076828431058e-05
2.71917915320961e-05
-3.63633849656447e-07
4.03537405545418e-05
6.9943446985014e-05
4.24944531908251e-05
6.06832015033296e-05
8.70614920539749e-05
5.1657460843462e-05
1.8846637615458e-05
9.76067046215061e-05
-5.53909043531016e-06
6.15370552164404e-05
1.39860545002895e-05
4.90333505696019e-05
5.3463560508374e-05
6.92060582397845e-05
4.99950203427503e-05
3.75872804618757e-05
2.22073111401429e-05
3.88554280870694e-05
0.000104048992030788
6.47178645921813e-05
2.0603630956885e-05
1.54757769926583e-05
3.35423190007474e-05
5.01799381721455e-05
8.87498328270295e-05
1.20341722571211e-05
4.56784281340985e-05
2.06804963885781e-05
3.92065588718846e-05
1.56535707447244e-06
5.97728750072533e-06
6.63586159266838e-05
6.99826830828657e-05
6.94767581282947e-05
4.82179320221564e-06
6.28228008552668e-05
0.000105873841866353
0.000144959822937687
7.96359189140718e-05
3.88009050025958e-05
4.97012458275399e-05
9.87899950517349e-05
4.42404753319037e-05
0.000119012441089205
7.95540954055126e-05
3.73990380052644e-05
2.40732961121006e-05
3.46248613053679e-05
4.71416222625428e-05
0.000109612507368363
2.38466052472495e-05
4.36144903786535e-06
5.41177910944675e-05
4.54101413509203e-05
6.86815255818233e-05
2.5236382543519e-05
4.71124168683016e-05
0.000120023329458928
8.13411766394074e-05
2.18534102402684e-05
3.10852067321668e-05
3.35005417045804e-06
8.10741806945562e-05
3.34561508828925e-05
1.81457515428505e-05
4.72979664749845e-05
6.36311334173594e-05
2.40211850551382e-05
8.41254926912926e-05
7.12145738737014e-05
2.64690344921379e-05
3.11974576836534e-05
4.96951696927522e-05
3.43459149964197e-07
5.16909910488087e-05
4.21427628993498e-05
4.2467538960834e-05
2.90198751656686e-05
5.18334823326562e-05
0.000106950600651736
3.2750684205563e-05
7.85198743752748e-05
4.42193516299868e-05
6.65920568993906e-05
9.26113616942486e-05
2.55810794202069e-05
6.22929905060591e-05
4.21457492424373e-05
4.78618178534757e-05
0.000115036197160962
5.87549085194402e-05
6.13515867195305e-05
8.69308726184478e-05
6.58997954298176e-05
2.00137636591758e-05
8.63554652273033e-05
1.73407636050111e-05
5.98267562855795e-05
6.96472735294135e-05
9.46391022719362e-05
3.54896029331017e-05
6.39944490877542e-05
5.25074587362218e-05
7.46035009460947e-05
7.36332882727812e-06
6.9297328998753e-05
4.2461428500812e-05
6.50564386808518e-05
6.41345614532974e-05
9.70287857068104e-05
3.88814828316276e-05
6.77753445336277e-05
6.03226798660021e-05
3.37954599738201e-05
5.16423942500884e-05
4.23957674923858e-05
5.3783976511115e-05
6.27730855061339e-05
9.82230045384985e-05
6.10255793944156e-05
1.89161348543695e-05
5.8271021210386e-05
8.75757502555072e-05
4.58993194522235e-05
3.36340966379469e-05
7.75973233719935e-05
0.000129147893176972
-1.91024369050305e-06
6.54421637513832e-05
0.000108845441836212
9.76723460168286e-05
0.000123015214239078
2.32897700911703e-05
8.93296652064824e-05
4.15862568458291e-05
7.64516718739715e-05
8.87834631252241e-05
7.92807568542503e-05
7.87570397107058e-05
9.44309208441158e-05
9.46970568214117e-05
9.11838762973201e-05
0.000111743722477323
7.51038560855166e-05
6.17333914540116e-05
5.45228511809774e-05
7.45930943488924e-05
6.49725980187949e-05
6.10536774625312e-05
6.8391705956521e-05
0.000100961876982324
6.67697682855335e-05
5.05497263913036e-05
8.00514124920302e-05
3.97891830522823e-05
2.76661351089485e-05
5.68758762439566e-05
2.85772364820038e-05
6.94493102900632e-05
4.12826771830397e-06
7.19346507406477e-05
5.53938166151132e-05
3.03665948196352e-05
5.77993428660561e-05
9.54355986728463e-05
2.19535822328803e-05
1.12665701596536e-05
1.48125297122135e-05
5.22711561091644e-05
2.79868732150241e-05
9.08425928357026e-05
1.25465701976952e-05
6.63352373651942e-05
9.34674781708767e-05
8.65594556935619e-05
7.91859979744535e-05
8.78856156171764e-05
3.92429926409871e-05
4.42879922177852e-05
4.02797235950447e-05
5.36804728116076e-05
7.60778752770152e-05
0.000108233107749991
2.27612069723637e-05
4.40327680557321e-05
8.59098106563673e-05
4.64162769076405e-05
0.000100586040980847
7.8835969100938e-05
0.000124474627299461
8.31929887869379e-05
5.58599526357379e-05
7.93664296263314e-05
3.46565990656564e-05
4.59757709043253e-05
2.8956157550228e-05
3.17025626478907e-05
5.80866039565026e-05
1.72415566029528e-05
4.48942875345162e-05
3.67163252478425e-06
0.000101358035064908
7.94677770834073e-05
3.64966746892898e-05
6.47012380406208e-05
4.02671534044151e-05
3.30114346367001e-05
3.01935824895742e-06
4.63235485636074e-05
1.01272431459714e-05
1.95828062094072e-05
1.34069036608741e-06
7.35047624267359e-05
1.97357156634743e-05
5.52764805300584e-05
7.41610721231299e-06
0.000116722352495669
6.47868569136573e-05
2.63444365279817e-05
8.10247416000624e-05
5.50846777238299e-05
7.24198441314695e-05
3.44864480717507e-06
6.98329345831935e-05
6.75130621442606e-05
5.16759784186563e-05
5.34608579789474e-05
2.89688373845785e-05
7.9767428972044e-05
2.39781878888299e-05
7.64018843371819e-06
5.20595188792313e-05
7.93343599432748e-05
0.00013427763317227
4.32587177920043e-05
6.36628766285764e-05
2.72155233262324e-05
0.000123017806067342
0.000103984108325095
2.32167441432813e-05
7.98274785684655e-05
3.11796839640782e-05
9.3801306637479e-05
0.000107664255697828
1.63698260487803e-05
6.11202458476687e-05
-7.30035357251065e-05
6.6430332526605e-05
7.32699815736795e-06
7.97068973861562e-05
3.18527937120334e-05
3.2956076662168e-05
0.000103693733108712
6.2496082367382e-05
3.84259275055871e-05
8.49262610141933e-05
5.23477790794266e-05
3.40394298038962e-05
4.85423936226948e-05
7.96567331911553e-05
3.73414934067503e-05
6.80210778849942e-05
6.87122654759294e-05
1.44377161618548e-05
5.97726576694698e-05
5.67644573681373e-05
2.43910679584926e-05
8.48099538692121e-05
7.50234715502242e-05
4.15281762876688e-05
7.29581310779805e-05
0.000102854538437765
4.55193171334499e-05
0.000117566536586855
3.30717034111845e-05
4.54319884066125e-05
5.38557833855526e-05
5.44334681033353e-05
5.05829369829614e-05
5.08222992302648e-05
-3.0048520462764e-06
7.35693443859391e-05
4.92426161410569e-05
4.33410124953405e-05
2.61053628219409e-05
4.30455311132395e-05
3.61760642799361e-05
6.6561082246446e-05
0.000147453973457874
8.0746860357011e-05
5.8461013813172e-05
4.77510037903193e-05
8.73808030380272e-05
8.44615952759952e-05
1.2580259782092e-05
3.3455835451394e-05
0.000162275734235299
0.000107719646271235
3.29105196000458e-05
5.10406786681899e-05
4.44228783756398e-05
7.82787807169055e-05
9.35436715877773e-05
3.86609916997691e-05
5.5002530299398e-05
7.07757482065146e-05
3.19104149230344e-05
9.48926284437199e-05
5.19895582211348e-05
6.0155231865369e-05
8.81383350559337e-05
0.000131735788110753
0.000111604391399284
0.000102035850414525
7.93509380106118e-05
-1.56717890072215e-05
7.21689699737645e-05
8.6820733323049e-05
4.03554929821904e-05
2.80179282192971e-05
0.000122063530423616
2.65751159344752e-05
5.56333842376699e-05
4.99022937843732e-05
0.000104878956526339
9.47297047144753e-05
6.8116854863488e-05
6.94282623511572e-05
9.15915660181612e-05
5.67921688959762e-05
2.04277317698666e-05
5.47255682573969e-05
6.13389935135267e-05
7.0414621846626e-05
9.93569436280838e-05
7.61200944533897e-05
1.98238790503753e-05
-2.57572540476241e-05
6.60025213341284e-05
2.71023601138981e-05
5.54450193254782e-05
4.90439893677293e-06
0.00011426547867347
4.97997586773041e-05
3.97600402222992e-05
5.73309734817621e-05
3.61417568011966e-05
1.18591079574935e-05
8.52791601750428e-05
4.0505693498016e-05
1.73181826629532e-05
9.99663905161103e-05
2.2276353594757e-05
7.0737566552864e-05
8.18448282390306e-05
0.000115851660142567
1.96810620491597e-05
4.51928778722824e-05
9.99364091893099e-05
-1.7590030902002e-05
5.78772413286164e-05
5.80171023657507e-05
6.23026235305653e-05
7.1730026361205e-05
7.13309107998225e-05
8.74603050179125e-05
8.52804099742524e-05
7.25764990417001e-05
3.84273265450601e-05
4.69325010877151e-05
9.73105467342069e-05
1.08707365153342e-05
7.10703193997895e-05
3.38197205888565e-05
4.54510959330007e-05
1.24450330831088e-05
2.82782883887619e-05
5.5406149730184e-05
2.87802176516814e-05
6.0157027462341e-05
4.05514558975103e-05
6.79728440518205e-06
4.23700556404064e-05
5.06369497291556e-05
3.37525909904895e-05
0.000112396883652301
8.60873886968173e-05
9.74626072172114e-06
1.37578497684496e-05
0.000140769222071525
5.22985705378125e-05
6.72276436148613e-05
1.36641364278448e-05
5.67992121464517e-05
5.77164178948864e-05
-4.75866626184109e-06
6.18147135175435e-05
5.79452269176255e-05
8.87265583032839e-05
2.35479706309446e-05
4.42912936911291e-05
6.50423660651456e-05
6.73060110763077e-05
8.31210755218908e-05
6.08547897847669e-05
7.36921371349712e-05
5.95193622859432e-05
-2.57359269530975e-06
2.63391983576025e-05
6.80956034352121e-05
7.22889295178557e-05
3.5782243078546e-05
3.08064939259837e-05
4.14490642306588e-05
5.54798645291213e-05
3.60052433584189e-05
5.38945470208906e-05
-1.38465254615456e-05
2.23972660967045e-05
0.000125992147472457
6.73132959704199e-05
3.72860131572912e-05
0.000107707587502521
6.68117194976267e-05
3.70270319138446e-05
3.89373450286498e-05
7.11794003817939e-05
8.25167812978819e-05
5.18313557062776e-06
0.000131570849512173
-2.60826829309538e-05
0.000108554930673281
5.30738658664313e-05
-8.28091921372687e-07
4.48824370495847e-05
8.50139327655841e-05
0.000139391193837633
7.59567164660054e-05
-2.97814342958642e-05
4.1172143788162e-05
5.7816763674306e-05
3.82978922183613e-05
3.06144757632371e-05
0.000123252402297993
7.51174127887623e-05
7.28864029530927e-05
7.86840538944902e-05
4.1542860440173e-05
4.90860310576318e-05
4.85154665439072e-05
7.82362904079892e-05
8.9785652244245e-05
4.7622563249958e-05
7.94738982524738e-05
7.44988663783215e-05
9.71021147746445e-05
2.11196433833222e-05
0.000110378481456156
4.58462713757742e-05
0.000102596745884429
9.69863747199398e-06
9.27313006330556e-05
5.48907346298414e-05
6.91206230831966e-05
3.96206062843532e-05
5.71969525259405e-05
5.9149520344565e-05
7.67228301313616e-05
8.54945653316575e-05
0.00013216955366032
6.97313115592226e-05
6.75345245212584e-05
-1.25420704406355e-05
3.87559851374637e-05
0.000105994418603756
7.67763997002614e-05
1.65881068033347e-05
4.20417464547093e-05
3.25408323292825e-05
5.45955387203103e-05
1.94729038197663e-05
-1.75037655004367e-05
5.54241442497742e-05
7.91645143289121e-05
6.85833463142748e-05
1.8521902252498e-05
5.9130469165847e-05
0.000101425255217132
5.19876977913986e-05
9.82787231307552e-05
7.56337209837184e-05
9.09606947305686e-05
-1.67243799567039e-05
7.74015271895038e-05
5.22167681633983e-05
4.43749809555399e-05
6.4728160008181e-05
0.000110551458841946
0.000117150493864601
-6.73800523998487e-06
1.30644788912394e-05
8.79948876323179e-05
4.07622991185822e-05
0.000104287375136382
3.25658951755893e-05
-1.18820517711656e-05
6.46371716291798e-05
6.49449267067272e-05
0.000143749851813585
6.65801710015377e-05
8.47078630105018e-05
5.6705935510864e-05
3.4266023818539e-05
8.30900719521519e-05
5.58299792814798e-05
7.78526835379309e-05
9.91753620981372e-05
5.47964015963915e-05
2.96704123458654e-05
0.000113064789004813
4.36007678617196e-05
-2.76570071175192e-05
4.47674012708836e-05
5.51302404764111e-05
2.91056790546492e-05
2.72330936989308e-05
4.46871430679354e-05
4.63193899218797e-05
6.58371932426421e-05
6.7654232246626e-05
2.95491737326042e-05
7.69717585690021e-05
6.13615166846498e-05
4.7146641398128e-05
7.19344300666785e-05
3.83329751389508e-05
3.77136474481026e-05
5.22972365202456e-05
0.000113071651831587
5.06094604585573e-05
6.73423457159531e-05
3.85086475355903e-05
7.60148046447512e-05
4.05348734882356e-05
4.57704006907534e-05
5.24205923668941e-05
-1.14031846868658e-05
9.61572867559785e-05
5.41373804738897e-05
-8.28777979615566e-06
0.000106310670415759
3.04012971610287e-05
7.50575925594827e-05
1.34855744211818e-06
2.90114036934049e-05
9.5793567234289e-06
2.69986883650993e-05
3.611466662507e-05
6.34025841809226e-05
6.50185297222775e-05
7.12464468385155e-05
4.24820246367715e-05
3.02244401803382e-05
3.92987282463188e-05
2.68918721191066e-05
8.3048046030087e-05
5.12562672685337e-05
5.64603947267792e-05
2.57267698901383e-05
3.12967265691792e-05
7.15913104059272e-05
4.93356765048441e-05
9.55669493001773e-05
5.12217983989687e-05
5.90160262784648e-05
9.04677281236434e-05
9.29728112159062e-05
2.39331657255333e-05
4.86953060704877e-05
5.24727700890953e-05
4.52754066487646e-05
2.25600579760418e-05
2.71332964299554e-05
4.9275372110419e-05
2.4784387634259e-05
5.47659689292462e-05
4.29083943100726e-05
3.37956060268508e-05
8.16073936958814e-05
4.76970386263511e-05
1.43482795231201e-05
5.10890311395286e-05
5.41822115560309e-05
2.44963265599892e-05
4.55968653552626e-05
9.83266048790761e-05
6.21411068850584e-05
4.8142576173844e-05
5.0195845944234e-05
5.09362225353252e-05
4.70823535331441e-05
7.87032139429389e-05
5.25315549789856e-05
1.31509839659493e-05
8.78324532352403e-05
7.31816040643586e-05
2.14004623092829e-05
6.09609435593319e-05
7.21764448252551e-05
0.000137680082624197
9.86768791000046e-05
5.46063646273123e-05
9.1306733087671e-05
9.3672903536138e-05
6.93844142315551e-05
6.28704898141222e-05
0.000100002537588713
8.83709535048366e-05
0.000125688020679474
3.43403301088639e-05
5.37399630028279e-05
9.12821756146128e-05
7.06481373240301e-05
6.16039907287207e-06
6.40528744815111e-05
8.25826443378707e-05
4.28285938997476e-05
7.74240029227949e-05
4.51012730183895e-05
9.82002663023032e-05
0.000148168511104734
7.79172656123922e-05
8.42127836204163e-05
3.57183734675432e-05
7.86540861455843e-05
6.54040848322064e-05
7.80611160652951e-05
1.67791562339381e-05
6.44354684583747e-05
3.22259547043477e-05
4.98301156341297e-05
-2.01453496174287e-05
-1.25007366971102e-05
1.69186971236091e-05
1.98016043084342e-05
5.20992653825187e-05
4.48097124699869e-05
1.45480702825895e-06
4.80686918303464e-05
2.72687707136306e-05
5.80588269423982e-05
1.37283610990493e-05
3.99913863459772e-05
4.86551134498016e-05
9.18626426273631e-05
6.92493149447356e-05
4.31453859810222e-05
9.78671163268681e-05
9.3904576882912e-06
0.000105152999063278
4.09206228162864e-05
6.750231011771e-05
4.94391515249993e-05
0.000100844733599148
3.50951064127983e-05
6.18628471192341e-05
2.08973888159623e-05
2.83302825460615e-05
8.29288440109098e-05
3.45484119022828e-05
7.40969633772612e-05
8.39972339747801e-05
3.72514632378067e-05
5.60115784426226e-06
4.94523213417851e-05
3.52071336318924e-05
5.59547359197858e-05
4.48083015487769e-05
8.55785466443435e-05
3.95024012248759e-05
3.60217456355051e-05
5.45332749558296e-05
4.94664425522783e-05
0.000103600423201418
0.000130710429946737
6.29431989091166e-05
7.66601392175996e-05
8.90483646377612e-05
3.77084002344545e-05
7.30713416665094e-05
0.000106097888745451
5.6855768753224e-05
7.08227205804099e-05
5.5527172448647e-05
7.9166751650354e-05
3.29637782247858e-05
4.84793624182619e-05
0.000102591069199301
5.88576937540734e-05
7.52249355253352e-05
2.85450037265453e-05
4.67812478831243e-05
3.63600627979742e-05
7.99126469139325e-05
6.39158274364794e-05
6.0190591208279e-05
0.00010211829313841
9.38580954323935e-05
7.11057740322369e-05
3.4371906718138e-05
1.82467107429305e-05
1.16773732686219e-05
6.95826015101477e-05
4.12388474393601e-05
5.4296050429676e-05
5.61190773027778e-05
5.54086341994713e-05
4.95778167216935e-05
3.42358854868373e-05
7.10164293399726e-05
0.000100696487359421
6.23910741694616e-05
8.60829334696961e-05
8.4797218439394e-05
7.21945237792586e-05
7.61116122320631e-05
6.0635726551766e-05
5.00480765551137e-05
3.00062193591085e-05
5.34088450955558e-05
7.40533739572201e-05
3.13002821901296e-06
4.17686842082332e-05
-1.62856123029294e-05
6.77678442137751e-05
5.50357923463513e-05
7.77042885707396e-05
6.43823181063677e-05
5.00405671256999e-05
5.66221456649726e-05
0.000104704037315426
6.02046658265555e-05
5.89764772063322e-05
7.72424861943141e-05
4.9202850233363e-05
8.07106755530243e-05
4.02695771876134e-05
1.71949628730699e-05
3.41566877981162e-05
3.7780321437663e-05
7.31482404263113e-05
3.54365240227828e-05
8.22428448428755e-05
6.05890306312664e-05
0.000105124233403998
4.18407301712598e-05
6.58609799978096e-05
2.3289113529193e-05
0.000150351501331892
0.0001078746475133
6.92216278559696e-05
4.4160647093871e-05
-2.15500272272353e-06
7.32614767398098e-05
7.97460814783401e-05
7.03945376384378e-05
4.20703532063242e-05
6.12806522611828e-05
0.000112582738019963
1.99157514624494e-05
8.84680354345613e-05
7.54785153481869e-05
4.8104081768832e-05
5.80144627437761e-05
5.69167224010056e-05
-7.62263048265717e-06
1.74391903656037e-05
4.63416727785409e-05
7.51505810260568e-05
3.83485304209966e-05
3.96091837815549e-05
6.73823518445749e-05
9.47446039700164e-05
9.10663080996313e-05
7.29658980722116e-05
5.95869468305993e-05
3.27836693487743e-05
6.13056521611023e-06
4.50373233624218e-05
6.06545044417408e-05
5.43846130819603e-05
5.17693006631686e-05
3.93406782577327e-05
7.28480796989121e-05
9.8558586635448e-05
6.02193176242803e-05
5.82624244093671e-05
6.10645735617817e-05
4.05203697386037e-05
2.62484823627033e-05
3.96338463333655e-05
2.47883502399035e-05
3.67767321957735e-05
4.55871403038192e-05
0.000106476549173408
5.2106638957383e-05
0.000153402435827099
5.10310714121122e-05
6.03001004308052e-05
8.21800768366727e-05
8.18557403887635e-05
0.000120235141055532
9.78472120262072e-05
5.05040305196293e-05
1.33508233720785e-05
2.70360931054104e-05
7.80867568461575e-05
8.25142073395123e-05
2.80585683601116e-05
6.87415344264545e-05
5.91878576047863e-05
1.90996884240271e-05
7.73062452909454e-05
1.3181737703031e-05
5.57860510466855e-05
5.60244404002851e-05
-4.10510597848961e-06
2.98989436571002e-05
6.04097831328444e-05
5.30933718633439e-05
7.12766019487864e-05
5.87612213082179e-05
1.33487919441925e-05
7.04618764828081e-05
6.21747875244819e-05
5.14748874211801e-05
7.86460039795701e-05
7.32264108508937e-05
7.26181590220496e-05
3.73767141201251e-05
2.30023099417868e-05
6.51874161764649e-05
4.5353633923575e-05
8.17785378174888e-05
6.71311744461301e-05
7.2560367297661e-05
4.69412726156252e-05
4.25573774357927e-05
4.5229926501282e-05
7.302632897615e-05
4.64134954671428e-05
7.05583105626684e-05
0.000117299714449014
3.81915109723157e-05
6.0661357705146e-05
0.000114883637017584
6.59392352542706e-05
8.40443798769741e-05
-1.14176515480319e-05
7.51879527202005e-05
7.10792896389172e-05
3.52166822461562e-05
5.70917657763064e-05
9.98308813598884e-05
7.8488426737663e-05
5.85197211981143e-05
0.000122960360951924
9.2440184501713e-06
2.71352271092774e-05
9.62954859086709e-05
5.60976422382592e-05
0.000107602771815498
7.84341685274783e-05
1.94597638980888e-05
5.34467166212832e-05
2.89028067238276e-05
0.000107977429310025
3.77402965295794e-05
-9.13823275379179e-06
0.000101432010612639
0.000120027243302235
6.53342914959146e-05
3.56675017086963e-05
4.10366031802461e-05
2.16123657734282e-05
2.47961966051033e-05
6.02877471601862e-05
7.02810963930966e-05
-4.80399223951732e-06
5.81227741070193e-05
2.35766137446289e-05
2.96311829024645e-05
7.85860194466732e-05
5.7350661776134e-05
0.00010944768556377
4.22223172099176e-05
6.36486623815868e-05
6.67339895507068e-05
3.77252880642872e-05
4.2597467512722e-06
4.28633576873558e-05
4.48827920726443e-05
3.12174244173527e-05
2.08303390159923e-06
4.86286699849616e-06
2.77607382696654e-05
5.53157832494108e-05
2.06765476534558e-05
7.05298300545278e-05
0.000113821330005601
0.000104140360948484
5.01344279892437e-05
3.23442101985744e-05
5.74514051629928e-05
6.51916038763787e-05
-2.61126762044658e-05
2.0606717789384e-05
3.61097380029516e-05
1.94329813544087e-05
7.45087255152381e-05
7.44927806319199e-05
3.97757573820847e-05
-5.53678012435929e-07
5.26587946406226e-05
6.63171721564364e-05
0.000117688491312096
4.26387949245958e-05
-1.23200980073846e-05
2.17259969826428e-05
2.3644748956199e-05
6.35014548579451e-05
4.56398883731853e-05
3.34887518895705e-05
5.60685332979626e-05
9.59668150170831e-06
9.26281799497479e-05
9.31037563733473e-05
3.77963097874729e-05
3.74287750636184e-05
3.22866785582453e-05
7.91275863063528e-05
7.76583757865719e-05
3.04116649247167e-05
7.91709744943297e-05
3.80105031643596e-05
4.13326857935231e-05
7.28003696815826e-05
-4.48550235631675e-05
0.000114311986705111
1.92034483095361e-05
5.81108515978059e-05
8.01422616775887e-05
1.43795698808927e-05
7.85185358773185e-05
3.83501252006559e-05
9.88882071562176e-05
3.50017231891371e-05
3.72104644560181e-05
6.94395143986201e-05
1.66738429134094e-05
3.69471582368903e-05
2.83690180425846e-05
9.60961832552073e-05
1.23173548417368e-05
4.56965357160114e-05
9.08369806880837e-05
7.26976795847171e-05
2.72437320402907e-05
7.51170803728265e-05
5.32353528615504e-05
1.77560202056653e-05
8.7916956130084e-05
0.000143482864694728
6.96299565868066e-05
3.28964771278358e-05
0.000119068088842309
5.02156662038495e-05
7.96560957429004e-05
7.81103891271382e-05
3.73959509241828e-06
4.69799992710245e-05
5.4589050167477e-05
2.97368392056219e-05
8.69309579595976e-06
6.88651892675481e-05
3.84581691312879e-05
5.23135265138556e-05
3.10198348246831e-05
5.19100800756427e-05
4.69129285175318e-05
6.85953240479614e-05
4.80275825009509e-07
7.70525440254305e-05
6.77837253252644e-05
4.78244383464845e-05
0.00010716284893498
7.53135741337628e-05
4.25287715251836e-05
2.10852931474613e-05
4.14197279366493e-05
8.48508303201307e-06
8.32474847343034e-05
7.21036192516863e-05
0.000145365541855362
2.93524927615512e-05
0.000112365684621022
3.65552598940958e-05
4.3285093526899e-05
7.74245887579146e-05
-1.59888469471071e-05
9.71365212800149e-06
5.52256175530973e-05
4.63723702807359e-05
2.93616766911745e-05
-8.03388855061838e-06
7.51752618990945e-05
8.73908413513368e-05
9.94968829130616e-05
3.85538053018423e-05
8.73212847195816e-05
7.04019950206972e-05
8.86439386985977e-05
8.31935766208203e-05
9.36701514717682e-05
2.21363223683331e-05
4.77528972508114e-05
-1.55003172347712e-05
8.41481639293986e-05
6.12941147076976e-05
7.02431561975796e-05
6.15957653176752e-05
5.23993374422122e-05
4.52288950721964e-05
0.000105806560749126
5.11043397895461e-05
8.90153455111326e-05
5.65187339775925e-05
8.05761378224739e-05
7.98049055315365e-05
5.2730471048003e-05
2.07268050271784e-05
3.01830137991521e-05
8.24582885196371e-05
4.54752112300514e-05
7.11840026498495e-05
7.56241813979927e-05
0.00010519346147717
3.41883182714728e-05
4.54768006328659e-05
3.74451231010028e-05
0.000104655379435072
6.23228952080811e-05
-6.88792782392999e-06
3.41077524071949e-05
9.17437234522258e-05
3.89667614531625e-05
1.59045044217802e-05
5.23929722183419e-05
6.50182065849682e-05
9.13984933739256e-05
4.28277404018472e-05
0.00010110638222889
8.86223908322491e-05
7.94738690914904e-05
6.58107610557788e-05
2.32068106177964e-05
-2.34848656464596e-05
-1.82358987125868e-05
9.40992887918682e-05
2.84449164320914e-05
6.19768829895439e-05
4.8225797170888e-05
6.00848368714336e-05
7.81372778525278e-05
4.82421697465659e-05
7.10563062356337e-05
-8.14202832502225e-06
7.01064817230559e-05
3.73771579577014e-05
0.000102325813263244
4.80025335087726e-05
6.03231026939322e-05
2.5085319903423e-05
-4.75125645212731e-06
4.04131050293104e-05
4.41097167306051e-05
8.39414022129155e-05
3.2971437418531e-05
2.07142714344305e-06
6.05308337022363e-05
6.17513901953586e-05
4.09824987854641e-05
2.63766765958989e-05
1.44812890947797e-05
3.74003677025497e-05
2.90006823294257e-05
-1.38823328697365e-05
4.03303005469002e-05
1.17336827460478e-05
9.51285568821394e-05
7.97130918964879e-05
3.34852466231253e-05
6.123262792549e-05
8.5168610530707e-05
8.16254378741254e-05
4.02997506090004e-05
0.000112077135200678
2.59629443538214e-05
6.3136890714922e-05
2.29968830235315e-05
7.73522444591252e-05
5.81925973686847e-05
7.21798622973987e-05
4.30745184987207e-05
0.00010000069135468
4.3952565463334e-05
1.80590384147453e-05
7.06681830212503e-05
-1.95529791758316e-05
7.15222299944921e-05
6.38795715424819e-06
0.00011436718473128
4.57503270662591e-05
5.3953679160683e-05
0.000101384334832898
5.47755622366198e-05
9.16118216164538e-05
5.90035994355504e-05
3.28459429469929e-05
5.79241594509249e-05
-3.83894296058639e-06
6.98399734197547e-05
3.30687712548153e-05
5.97857003914969e-05
8.64313844923337e-05
2.01774380622555e-05
5.75808147321117e-05
9.08898441225512e-05
5.51971689837192e-05
9.52592094515298e-05
0.000120051601116068
3.01519369491885e-05
3.39523154613958e-05
3.89901005279305e-05
2.80608614260961e-05
5.51736325651406e-05
5.75999896852396e-05
4.24739341486056e-05
7.44302247082423e-05
9.76254376434979e-05
2.60999400946478e-05
0.000114164724146848
0.000102245025213033
3.02394717360573e-05
8.50439890781442e-05
2.77690150900111e-05
8.56933725773224e-05
4.90124844954069e-05
4.84536009557983e-05
8.48843382270444e-05
7.73310792092764e-05
0.000117427270028966
1.28794315453778e-05
2.27632889715778e-05
3.25095489965753e-05
5.83368361812737e-05
4.89704033741635e-05
5.60951024535499e-05
0.000121621424053632
5.23760221176138e-05
0.000122593769744477
8.40931890246898e-05
4.46641006153964e-06
7.95274850841123e-05
6.09735681364496e-05
0.000127583734862474
6.29737013734828e-05
1.23351565050263e-05
4.29762671438255e-05
0.000120234641533155
9.6107339887026e-05
8.04129597914663e-05
9.40031152652803e-06
4.35655290219826e-05
6.24798852776915e-05
4.0300262484415e-05
1.22203195496453e-06
5.84614455960999e-05
7.11926804139705e-05
0.000120022930952513
0.000117943159095371
3.21444938778905e-05
7.81259663479189e-05
3.83370994972376e-05
3.45387190289282e-05
4.32700861835292e-05
5.04480805848926e-05
6.58835582114115e-06
8.95074946788444e-05
6.13708606658725e-05
2.53454957910114e-05
1.81731091705322e-05
7.80624188732229e-05
7.46853484594912e-05
8.23369505165902e-05
4.24299890294721e-05
6.30578284243843e-05
9.99799965876092e-05
2.10985718408642e-05
2.7217934159781e-05
2.20638131572721e-05
6.50526635403395e-05
6.04597574280777e-05
0.000104370969458532
3.45908053304336e-05
1.65472080029105e-05
3.05064474181549e-05
4.19888877551107e-05
9.75275578803702e-05
0.000104932461837807
8.18148480877363e-05
1.75635853087963e-05
3.04910961644986e-05
7.45758467328712e-05
5.10452395632005e-05
-1.33823947590444e-05
4.44273746275765e-05
5.40363702713452e-05
9.97232149917269e-05
5.6240476534078e-05
8.43785757518811e-05
4.70948380944828e-05
9.90233144337739e-05
7.00506493078676e-05
7.2343276205139e-05
7.9795387555314e-05
5.15770479511532e-05
9.79836547274803e-05
2.84116708781584e-05
7.20899152320904e-05
9.22853886109594e-05
9.02485742503098e-05
2.6186545892353e-05
0.000108478639735014
2.7842605009332e-05
7.1401983940548e-05
3.89738514144177e-05
3.73735520095107e-05
2.82911519938779e-05
6.21517430626225e-05
2.71008163715625e-05
3.04430562780096e-05
3.83504134228748e-05
6.73879074970334e-05
3.98028742461705e-05
0.00014100820994681
6.01186982478305e-05
7.91809768001651e-05
-3.05060256342641e-05
2.84977959325328e-05
7.63564419478203e-05
9.38236419196581e-05
5.98294159935864e-05
5.33673157404055e-05
3.4445184638983e-05
5.97103877283868e-05
7.34298541659815e-05
2.93600353214632e-05
2.94031412790108e-05
7.36857434718306e-05
2.50421108111362e-05
5.79663313030624e-05
6.41085731147999e-05
5.83690051401622e-05
0.000103125937853887
6.350061886209e-05
7.33274553016471e-05
0.000102996482016673
3.09232746960968e-05
9.91277671973983e-05
4.71641363238994e-05
2.43273829656423e-05
1.57333055599333e-05
3.62375373024353e-05
1.96225591439372e-05
3.43232928410945e-05
8.27756747363302e-05
7.9803333708001e-05
7.60656615725629e-05
7.63852675932618e-05
9.40954009801336e-05
4.13490020176238e-05
5.43305670894906e-05
3.66220917595117e-05
8.84336115745143e-05
6.56075435388863e-05
8.27538561349969e-05
6.65398148046857e-05
6.56725983125308e-05
1.47133226129203e-05
5.86967531141716e-05
2.45480925074274e-05
4.1754710484565e-05
6.90867829836816e-05
-5.69425932034088e-06
5.25408555955768e-05
7.17404648617538e-07
3.10183757793274e-05
5.2334633225963e-05
2.0828037514935e-05
7.78404861277014e-05
6.04828714045569e-05
-5.12365645526105e-06
5.07495854166686e-05
3.80086389801633e-05
5.13738694172417e-05
7.56986409004292e-05
5.74419455467773e-05
5.61618883742216e-05
1.68113429029255e-05
6.61608020333589e-05
2.55761902611385e-05
-2.62478631469579e-05
3.82268717534984e-05
4.93654561738797e-05
-4.67054587564924e-06
1.22625975691957e-05
8.44332874669216e-05
0.000116127115403538
3.66197224056617e-05
7.97899097438474e-05
8.9816234604687e-05
3.34411143052746e-05
3.44538218000408e-05
3.12969850018952e-05
5.76895552722656e-05
7.58330772672668e-05
6.6841127792408e-05
7.63745929401414e-05
5.52628188591444e-05
2.954999691634e-05
5.13041388685951e-05
5.84049996878234e-05
-1.15472071067611e-05
3.25112946418962e-05
0.00014041199715985
4.53647311269834e-05
5.63766100344381e-05
8.95506855008136e-05
0.000115874378029934
8.19188735504019e-06
3.18049557218432e-05
3.88153468994261e-05
2.79632386642106e-05
8.92086781152573e-05
0.000126875023913791
6.02397338519051e-05
0.000103041333038539
0.000102218363057006
2.04972707727651e-05
7.05089978722427e-05
0.000129639578160542
4.7706712822215e-05
4.63484297053494e-05
3.46219078777279e-05
0.000150023309285138
5.60073099454996e-05
5.95388937227398e-05
-3.8707809167859e-06
2.25330680028573e-05
6.44930324075278e-05
0.000100072762233104
6.78475824306982e-05
0.000105884286357681
0.000118876443762313
2.70485534943002e-05
9.61274529931509e-05
9.29824330275593e-05
4.64684766344241e-05
2.12372581610364e-05
8.18629512744968e-05
5.49072912716883e-05
-7.65877818911863e-07
8.66315596873834e-05
1.6683535836365e-05
6.38018054887016e-05
9.53374727105582e-05
9.11755597007019e-05
0.000110470714575635
0.00010295613895349
0.000106894348917712
5.77814419781323e-05
3.99241555901576e-05
4.27889729630754e-05
0.000103605619558265
7.68236408293065e-05
4.13423379661777e-05
4.06949429666026e-05
3.71280980212285e-05
5.45339748503705e-05
9.97826652395946e-05
9.10420300481205e-05
2.13238794997784e-05
5.82325055844107e-05
3.21690066354803e-06
-1.97137909744933e-05
5.18481780527202e-05
5.66161671870726e-05
0.000130412013548944
5.47185395646955e-05
6.88645840447388e-05
7.9397247652822e-05
4.6100991498757e-05
7.54980430252761e-05
9.82615177054418e-05
0.000102500032102724
4.62164948589268e-06
8.76854469754411e-05
9.27480872696382e-05
5.76399794084319e-05
5.96009634548304e-05
3.63654533305935e-05
9.60078494749971e-05
6.56015944288746e-05
3.35086157604022e-05
5.11418207901767e-05
2.56325119885889e-05
0.000104585524832708
8.83135377500558e-05
8.0108411643234e-05
5.63092622921991e-05
3.079932204069e-05
5.81723992427915e-05
4.86683653538969e-05
2.34786162764438e-05
7.64766602336813e-05
3.10796768027061e-05
5.06736036089679e-05
5.13792961151468e-05
2.90623108430745e-05
2.88089396366128e-05
2.76635205649426e-05
5.78755690512699e-05
4.097089829813e-05
9.72408287019148e-05
7.30435471695481e-05
4.35032533915651e-05
8.65059298954407e-05
0.000114768203418959
5.11714670884183e-05
5.40785896729861e-05
2.92429235568173e-05
6.78222951793746e-05
3.20797348553366e-05
2.48999856121621e-05
6.01670501011482e-05
8.76734724062043e-05
4.1976479711784e-06
7.5683180281927e-05
4.62203495376713e-05
3.01604006140199e-05
4.44396117200563e-05
5.9320799313805e-05
-2.25728998628454e-06
-4.02901102463487e-07
6.91349500306878e-05
0.000113250549299748
2.81427837437631e-05
6.98072605185448e-05
4.70248124680222e-05
6.16708584193534e-06
7.54286731889971e-05
1.52545435337814e-05
6.99988660526863e-05
0.000115101990084399
5.94597025238729e-05
5.58201391053178e-05
0.000108766966703882
5.23686617814956e-05
1.73274410853858e-06
2.81651322906027e-05
7.4191498012642e-05
7.58212017859557e-05
7.26950529397226e-05
0.000103437250497817
9.12182755627813e-05
6.51462783151183e-05
5.50047809225442e-05
7.92879990966146e-05
2.93103177426407e-05
8.97170225400547e-05
6.51727007142026e-05
6.09508347090343e-05
3.3351686406262e-05
7.65575266007408e-05
5.19880141845007e-05
6.75299792251523e-05
3.56357237094059e-05
0.00011540673020121
8.69433532287484e-05
4.72384196118885e-05
2.09741292466732e-06
3.81845317195421e-05
3.14628716712955e-05
0.000106880049812813
5.96500811354454e-05
9.10535923733007e-05
-5.55895983292019e-06
-2.31123799539618e-05
9.89925675903384e-05
6.36823835035176e-05
6.35482084610486e-05
3.88889502219271e-05
1.14252618933298e-05
8.12961491432883e-05
2.08714643967796e-05
8.20580901709501e-05
5.53930812559712e-05
5.91339782970911e-05
7.02520444244258e-05
1.94216124029701e-05
4.88342761266505e-05
-3.57335508494884e-05
9.45924663399192e-05
7.50605514008159e-05
6.41049366138849e-05
4.57368877771037e-05
9.49121573068503e-05
9.06116649438231e-05
8.18781695940681e-05
4.30129173001221e-05
6.20339208349452e-05
1.66916719633656e-05
5.06279844833205e-05
7.17944411922671e-05
0.000110901884864989
3.09526589438522e-06
1.92141697736249e-05
4.67304256757312e-05
5.15566641710161e-05
0.000110487541222237
8.18564133436405e-05
-1.4569883493842e-06
7.56159084954525e-05
8.10052375123299e-05
2.19829757310234e-05
3.65703267746979e-05
4.85457101328352e-05
-3.27187319336195e-06
2.11243194718893e-05
5.11313920553184e-05
8.12177576853087e-05
2.30496918474542e-05
7.09777925744306e-05
-1.71969872662821e-05
7.95285873005554e-05
5.20800006978956e-05
2.39082030054684e-05
1.29204499895485e-05
3.32496095652036e-05
7.02286070117316e-05
8.25496478762717e-05
5.4166691824022e-05
0.00011835607492058
4.03162858757473e-05
8.2908405421343e-05
3.38561523175704e-05
8.61639978098344e-05
3.29446646092e-05
4.62383071147494e-06
0.000129605141413839
6.24221405111369e-05
3.91807345791574e-05
9.55082127457567e-05
5.77685858578944e-05
9.92814583914715e-05
3.54141736385619e-05
1.28572938430875e-05
3.01667788574373e-05
6.42682832480369e-05
6.69650486391823e-05
5.86664257955093e-05
5.87506946325006e-05
8.06065860197457e-05
6.25912615575852e-05
0.00011627705027609
6.23048081644426e-05
2.87418625980003e-05
0.000106462385609118
8.83598667931321e-05
2.35552485385696e-05
6.57482718930716e-05
8.55198301416319e-05
-7.72931573764482e-06
5.41407254557713e-05
6.72524056808726e-05
8.67004450945353e-05
1.31172374326009e-05
5.30310939939283e-05
8.3882620557405e-05
4.25784982960393e-05
-6.14942241647132e-06
8.7173341191837e-05
8.22392510265508e-07
5.41570988578241e-05
3.10953512330512e-05
7.1437386070047e-05
7.74258830282346e-05
9.82182781230393e-05
4.37786457321313e-05
3.17467986995498e-05
6.01909632238899e-05
5.09828202789342e-05
6.08433705144039e-05
6.01034296360437e-05
0.000105234350861593
1.83940112870747e-05
5.78040564584167e-05
1.86295163215378e-05
5.77893345961774e-05
6.32533168904777e-05
6.21027098381556e-05
0.000102028933609251
3.75656247441184e-05
4.37432683582663e-05
2.70534281508797e-05
9.47086605973836e-05
5.26638140169162e-05
8.03470807834078e-05
5.06530996265052e-05
5.10609587357305e-05
6.11480944987928e-05
1.3490966547431e-05
7.67923191367094e-05
9.71250755770559e-06
5.30109830898725e-05
0.000140821975491894
0.000103098293690603
7.38570627793745e-05
7.14261065135782e-05
8.88143557513065e-05
4.27530595983533e-05
9.21270932405472e-05
1.42538983439991e-05
5.02179250620181e-05
0.000105915830258288
6.51522119854067e-05
-9.62533522416211e-06
-3.02220561823726e-05
-6.93415981488696e-06
6.42038841711669e-05
5.88857778029845e-06
3.20218135856146e-06
5.83145354798873e-05
9.6416929813842e-05
9.07163030108151e-05
6.55468703622414e-05
3.98852517004414e-05
0.000111685424679796
7.81120991605841e-05
9.77290284145287e-05
5.06816540350758e-05
0.000107781688721063
8.95231128729961e-05
9.84379485096218e-06
8.76688438133799e-05
1.71353317823127e-05
0.000115338516759332
6.25462954588949e-05
2.29998246759391e-05
5.50727835119601e-05
3.92497876922318e-05
0.000117340678603491
9.72620706212772e-06
4.43549907231135e-06
6.88285205751366e-05
7.12355405064754e-05
8.93401587137502e-05
4.71180844301352e-05
6.39950004670288e-05
7.02814322339286e-05
0.000103533142206343
2.32771174227048e-05
5.67156546574333e-05
8.91178588115751e-05
9.2157094897873e-05
6.27842167984033e-05
3.22009285894593e-05
5.78083307358187e-05
4.34443768863008e-05
7.26432143995662e-05
4.33221918533937e-05
0.000126560522206691
2.66682981198814e-05
0.000110916556092999
8.24903584719118e-05
1.77338573890129e-06
6.85678623223516e-05
8.59766352698898e-05
8.50738156326296e-05
9.20635450982514e-06
4.94258554642327e-05
5.23443200856139e-05
-4.28580507091205e-07
9.07754516355433e-05
6.27875186576184e-05
4.24362917976923e-05
9.99588295552354e-05
7.67381145439077e-05
3.63289095893649e-05
0.000109583401056082
2.28307744983552e-05
-2.46612825714393e-05
2.11738126761862e-05
-2.17296643066918e-05
7.692862724808e-05
0.000128834713756123
5.47944382536055e-05
9.1640612913353e-05
5.00754573822046e-06
4.85350377925771e-05
6.59812176909187e-05
7.62791242806595e-05
1.80755925701066e-05
-3.45559095133415e-07
7.87021129828879e-06
9.33095814999598e-05
6.63895835257239e-05
1.49742763496233e-05
6.65917145661229e-05
6.83328693658141e-05
4.35451481070924e-05
1.91425421315268e-05
2.51759863296211e-06
3.04013338884696e-05
4.11479156721876e-05
0.000105025013775533
4.11539073268086e-05
6.92842473209069e-05
2.66288038505977e-05
3.78468643736889e-05
4.33692410350425e-05
8.76936634569673e-05
0.000114648184829895
1.05948038458051e-05
0.000117706739386814
9.18151570369787e-05
1.36028781236302e-05
4.33905849667342e-05
6.53487109730193e-05
3.67854820644994e-05
8.48994811542934e-05
5.6698097023336e-05
2.41328612551913e-05
4.58225247425547e-06
9.37615152475044e-05
7.84198130031952e-05
3.35764651049809e-05
3.93639350750217e-05
3.70722374963328e-05
6.78147403410518e-05
4.2936586161375e-05
5.05052575253604e-05
2.20752504396266e-05
4.30453214877628e-05
3.94026974665375e-05
2.90669247242364e-05
1.7430355639547e-05
6.18205496649323e-05
6.88703956453667e-07
5.76445495588244e-05
4.41343819598007e-05
6.22432144699869e-05
9.94073810177019e-05
6.17467988670465e-05
6.4476891592628e-05
8.94918326603467e-05
2.23197081704745e-05
3.68858427824982e-05
6.27198260354846e-05
7.63337279555446e-05
6.84459267050427e-05
2.30411358898009e-05
0.000104294895436252
0.000105184900472812
5.71679501934657e-05
6.95354296217153e-07
7.50120633249857e-05
6.36839483221162e-05
6.45944039793147e-05
2.8474356128475e-05
5.33308373525301e-05
8.25416297144211e-05
9.67448968597125e-05
7.00647015056267e-05
2.47515753490661e-05
5.57275306386403e-05
9.47090814398686e-05
2.36479177207333e-05
0.000112800787534292
6.05972268705984e-05
3.90072712020253e-05
8.13741300389848e-05
1.83239271531077e-05
-2.32731932284329e-06
8.25519713432947e-05
1.38168165417211e-05
0.000107990860125275
8.14054713455442e-07
9.0632407908946e-05
1.36654333789472e-05
7.8168729703608e-05
6.7581446786885e-05
6.46795438890877e-06
3.00987957950139e-05
8.21760527419875e-05
4.67244237616758e-05
4.85186307210098e-05
3.26498567724668e-05
1.59804510346988e-05
3.51196438003276e-05
7.66735272698004e-05
3.74565167512877e-05
5.80189176692677e-05
6.15104885953391e-06
3.57315473415902e-05
5.74271073326636e-05
7.26464063907807e-05
8.95757098891023e-05
8.74289740860461e-05
6.54882972694467e-05
2.06251252007312e-05
3.03244447094322e-05
5.92981487484244e-05
5.64240571351918e-05
1.60562673788187e-05
8.40406230289501e-05
5.80651900977457e-05
6.32297433272673e-05
5.82519108722128e-05
3.81491160372276e-05
3.4022106635962e-05
8.23750538375919e-05
0.000103396089521063
0.000116082086136403
6.35719241762781e-05
0.00012330351875943
4.47705728995042e-05
6.18347280979208e-05
9.72086674450678e-05
8.90175892165019e-05
6.59110036294514e-05
6.28374152576994e-05
3.4585531250452e-05
6.91358201403458e-05
8.93897682780084e-05
6.50921162075142e-05
7.41755251266244e-05
5.94627849397499e-05
3.32441967986318e-05
7.79051748493651e-05
7.22868337578531e-05
3.15282920509386e-05
0.000159334779857357
6.45476323402042e-05
5.5380960168773e-05
-1.0462608420316e-06
5.82951581854605e-05
7.97399452049862e-05
0.000121409113376635
3.98210417685679e-05
6.73334893843987e-05
6.92231508293404e-05
6.35490329051426e-05
6.34498344550693e-05
0.000133036743997215
3.44573213035827e-05
9.74116424877883e-05
0.000101670990962684
8.23756402649419e-05
3.4809780187501e-05
2.55369478962989e-05
7.22041442290431e-05
4.40501074725031e-05
4.91519890237684e-05
7.85347715254707e-05
7.80008245612007e-07
9.45883798440601e-05
8.40992106566208e-05
9.14667245930855e-05
3.91396506815252e-05
9.90434778347632e-05
3.85494746057818e-05
6.85828061822474e-05
6.82633097143835e-05
8.92652837366403e-05
5.79077708879761e-05
6.41794712046655e-05
3.21284695205982e-05
3.6926287390661e-05
2.18745178796836e-05
0.000122726895816126
-8.00428792205352e-06
7.4400359615094e-05
2.00693599900869e-05
4.21292804725166e-05
7.73890014385102e-05
7.10246510586847e-05
2.11499764255047e-07
3.78892571794956e-05
0.000102373186118996
0.00014131562580767
4.95520618377539e-05
6.20471099224939e-05
9.75739134548085e-05
0.000133897471159891
0.000113500740358238
8.46272052263881e-06
9.99606231302268e-05
0.000112538271799477
0.000105426306513354
6.47028393296226e-05
6.67835495253835e-05
4.01968200383811e-05
6.32229737615923e-05
9.14000282455742e-05
5.56475962527254e-05
2.910112613568e-05
5.44308535891411e-05
5.56194286071267e-05
6.82095053667803e-05
8.02118080639907e-05
3.40501869916474e-05
7.13044442302801e-05
6.83339173295851e-05
4.02452222783038e-05
2.91874478628897e-05
3.64522487441248e-05
3.42700150847041e-05
1.3299395240582e-05
1.53523573400151e-05
9.21301417796543e-05
1.60158332021233e-05
9.20650727897667e-05
8.21781454745896e-05
2.65584730842612e-05
0.00011338221251043
2.22617492637123e-05
6.54137471152511e-05
4.04671004489822e-05
6.77992306402332e-05
5.98411617110424e-05
9.49776473837092e-05
2.9943318664504e-05
4.95635175079758e-05
8.77557963896724e-05
7.26850846805818e-05
4.30210249479883e-05
1.21115132419197e-06
6.80943739889782e-05
3.46789900601891e-06
3.70577084417507e-05
0.000100290043149333
2.90435408110337e-05
4.87069032238955e-05
6.46638226216651e-05
6.89731655778183e-05
0.000118455294483166
8.96147082002171e-05
5.86888645221738e-05
5.28312924454424e-05
1.99851452380517e-05
4.51624639286599e-05
6.11837120847023e-06
0.000113512488738933
6.31674361228903e-05
6.07755577710365e-05
0.000108381006633973
7.63312404518058e-05
5.96474987504171e-05
0.000105225611031886
7.19929475559788e-05
5.09953721630286e-05
9.05870673568134e-07
0.000124078079346303
5.21318898545013e-05
2.32397437670923e-05
1.59827526361634e-05
4.47396372249988e-07
8.0503228473649e-06
4.61138917176445e-05
5.29164515284147e-06
6.72701741721691e-05
6.49004263750173e-06
6.22461259516434e-05
8.60633526111478e-05
1.69370867590917e-05
-4.28306352097129e-06
6.13649813728901e-05
4.26029667017445e-07
5.60704593068169e-05
4.82199043378006e-05
4.02942308675271e-05
3.27100476964923e-05
6.11521313022566e-05
8.96769228361981e-05
2.7091162272959e-05
6.67836882124395e-05
9.99381880593321e-05
8.85469471606001e-05
2.69997519063782e-05
3.01558602844263e-05
4.95655963588907e-05
6.44013152841309e-05
0.000103862248910646
1.68073861978521e-05
2.04528630352109e-05
0.000129673155326593
4.43777246304842e-05
9.16236256491477e-05
5.47387491572619e-05
6.82686337517598e-05
1.9769047635036e-05
1.65597890730599e-05
1.93029022122842e-05
6.20560503434391e-05
9.57093742815542e-05
6.95035629312503e-05
8.22723753298781e-05
4.81813896038607e-06
4.38970397195045e-05
6.18356416341528e-05
1.48260404058504e-05
8.32564219469032e-05
3.08860216237013e-05
6.90081449121602e-05
5.32457617456311e-05
7.05800663651941e-05
4.65295796536657e-05
6.24869154110607e-05
1.75235100972161e-05
3.70919569491585e-05
4.41119871843217e-05
0.000108450924807663
2.89046970572966e-05
9.68199559483341e-05
0.000101743210561882
8.31278546628292e-05
4.17951205470672e-05
1.99425272898188e-05
6.60053811354395e-05
9.01440899645738e-05
5.17700630068222e-05
4.31524808021407e-05
0.000111055567063812
0.000136448368215353
6.4241421730122e-05
0.000102576533012549
7.96991977677573e-05
0.000100886565417774
5.23007540237669e-05
4.47837674062247e-05
8.56354478150873e-05
4.9628944785339e-05
-1.35461040235353e-06
6.5226739535505e-05
5.17316743807183e-05
5.33019491273744e-05
4.75672162756956e-05
8.06552377244595e-05
6.4167187923903e-05
0.000112300168548392
8.51913548156973e-05
5.06162425649078e-05
5.52100389085083e-05
5.95078092351417e-05
0.000156903634517595
2.07310206887122e-05
3.35631349608856e-05
6.66270639736937e-05
1.64905715370145e-05
1.62973207321609e-05
0.000124496669414027
6.37335929418912e-05
5.75746614741522e-05
7.90804384062913e-05
-1.36091101307189e-06
7.07814446780859e-05
1.86026607543302e-05
7.64017457590737e-05
7.20032612757074e-05
5.50140441542427e-05
3.67971907662146e-05
6.84911532928465e-05
9.57382094251822e-05
6.37388220193828e-05
0.000107771340464698
-3.72798282683701e-05
6.66500639071039e-05
0.000132696940892278
0.000111793463933054
6.49073162336208e-05
3.6869141699828e-05
6.00703329557438e-05
8.0261773254529e-05
7.71795091613903e-05
3.32681953890613e-05
3.12098644089925e-05
5.51748988362461e-05
5.23743584471503e-05
4.93277877662645e-05
2.95295781851083e-05
6.70434356580649e-05
9.82144068454507e-05
0.000132276458688129
9.44584716114513e-05
5.01544457996709e-05
-1.27564282835734e-05
7.30946363702278e-05
1.08494838845133e-05
6.57647685999193e-05
3.33162783773467e-05
2.64518780806908e-05
4.80640509605942e-05
6.6110711160024e-05
2.06385333348208e-05
7.34484092365257e-05
3.37440685113017e-05
0.000100913498830429
7.65158604542685e-05
6.15562437484474e-05
-8.83633397962053e-06
5.1936506768393e-05
4.72840976760549e-05
4.20701225625358e-05
6.79291019896523e-05
6.22273836576657e-05
8.33865357990237e-05
7.97003637276186e-06
7.04330196258576e-05
6.11524471540206e-05
1.04367940492036e-05
4.43651110170227e-05
7.67996914007357e-05
3.97246159037041e-05
6.07746745332342e-05
2.34219767650281e-05
1.23087465169536e-05
7.687507339769e-05
9.62389137669236e-05
3.54430084754253e-05
8.86800400968213e-05
3.81848740490567e-05
5.5199059458853e-05
6.19812567272181e-05
8.43322725371558e-05
5.94287989503212e-05
7.92657696144657e-05
5.3931351690922e-05
0.000115948296973744
6.94899975960974e-05
4.2477261317064e-05
1.63128115391918e-05
7.98190863961409e-05
8.30837254903649e-05
5.31177843695326e-05
6.15972495885526e-05
3.32773770758117e-05
7.86605756285021e-05
7.27727297704524e-05
3.32667999336935e-05
5.14612122207157e-05
8.64513143458974e-05
2.49520601714683e-05
8.83618704192311e-05
5.71224304539573e-05
5.5797814751064e-05
-7.26871448089871e-07
7.03471867984239e-05
8.3057309442695e-05
4.8281874751971e-05
6.53498013740302e-05
8.54979834974941e-05
7.39432065978161e-05
6.5310421075542e-05
3.49449723963822e-05
6.16875547903758e-05
3.12523374258371e-05
7.16295066688751e-05
8.30386516929202e-05
1.53818589939528e-05
0.000101569520622795
3.33668169201778e-05
0.000132685241382972
5.41057250509609e-05
8.69040024111831e-05
5.61726129010913e-05
7.41259805224047e-05
2.54771476575915e-05
6.53664674021093e-05
5.82863278034994e-05
7.69972760958232e-05
7.30476904807476e-05
7.07769622731626e-05
1.82841467070322e-05
5.09671749682985e-05
0.000115841756967926
6.62854752553398e-05
8.06376950265285e-05
0.000111778342798195
7.02217393526964e-05
5.43894834534645e-05
3.4580535699664e-05
4.10150518269308e-05
8.07234695324679e-05
6.07414193808669e-05
6.96004032017904e-05
4.52767218980832e-05
7.08262423547943e-05
9.19559404683142e-05
2.08103326089384e-05
8.41324804218046e-05
0.000103172368993404
2.59060340788977e-05
4.26922625255589e-05
4.67348190612672e-05
7.41606231742413e-05
8.25098110815782e-05
6.55960589668122e-05
5.64204545518765e-05
5.88458221315996e-05
4.85873401032605e-05
8.92729141816655e-05
2.89169858518975e-05
9.64627071736427e-05
3.74671494156198e-05
5.13737502761917e-05
2.63876934004837e-05
5.21477410647711e-05
6.11270734501536e-05
2.77110634039454e-05
5.61195082668587e-05
2.85916173334476e-05
4.75499912302069e-05
6.11214174798729e-05
3.15005616953151e-05
4.92655388571488e-05
8.93102242344512e-05
2.54295168552761e-05
6.50846339115626e-05
9.28223755716856e-05
6.19037419929218e-05
5.19639841475022e-05
3.40341149327052e-05
7.01537157078947e-05
4.81012501977082e-05
4.38120186088439e-05
8.21063535335378e-05
0.000125889613389391
3.85822914921563e-05
2.07227950752153e-05
4.12416569882297e-05
2.43918694890216e-05
0.000106392095770921
7.87141186650784e-05
-5.62962235174988e-07
9.45057636089257e-05
3.6277782820297e-05
3.97427615110919e-05
0.000138416470414913
4.74035302577024e-05
7.88373188062007e-05
3.5081514173279e-05
6.20621108707359e-05
0.00010192834770271
4.33615642760758e-05
3.60999077679689e-05
8.26022612470598e-05
6.99642301220641e-05
7.80045541268994e-05
2.77379666473369e-05
5.92336366882634e-06
4.85849109849234e-05
8.51627448329807e-05
9.01344713883161e-05
8.81140623399135e-05
8.04765605692808e-05
8.75256990645487e-05
7.25170476783141e-05
4.76437312785388e-05
0.000112536331023696
9.45123194630256e-05
8.01444494657806e-05
4.97801259497908e-05
4.43491888250349e-05
6.0691158842237e-05
0.000119477278127711
6.61326622097465e-05
3.67218440761869e-05
3.57002617995035e-05
9.01501420397289e-05
7.82853748012956e-05
7.68842125168882e-06
0.000107221945811015
2.04619996695386e-05
5.69025491366399e-05
4.54246911986205e-05
1.69678771835818e-05
7.97132730478372e-05
7.5240441003337e-05
5.92028773153975e-05
6.94216817733998e-05
8.83271140971097e-06
4.86182425844227e-05
5.81823666561222e-05
5.26125513264564e-05
4.87981803374028e-05
5.59328345299002e-05
-5.8160448174755e-06
1.11772569048494e-05
7.44190828803491e-05
0.000115402820680486
5.56376241138845e-05
3.8113879717037e-05
0.000109437183982151
8.27904296946364e-05
1.5387340058367e-05
1.14174913686186e-05
1.75662628834998e-05
8.19467959343452e-05
2.8797748694617e-05
8.1757827095186e-05
6.84799760054854e-05
7.08019009330679e-05
8.28934260042213e-05
3.60377916019617e-05
6.24156287287385e-05
5.546569754346e-05
9.11209560974581e-05
2.62095570896548e-06
4.90829214004873e-05
6.89890984803043e-05
4.92752238738113e-05
7.11004410866299e-05
0.00010795025602461
6.91756852059933e-05
4.54015952720121e-05
8.74585097214265e-06
0.000109735693879411
-8.76284550466244e-06
5.40723551466025e-05
7.16328681985483e-05
5.48919086462505e-05
0.000110938343816083
5.63645598700141e-05
0.000129731696849929
7.48250614780428e-05
8.35419652520815e-05
9.30364883179999e-05
2.46673146869374e-05
6.91014769217727e-05
9.62865763277693e-06
3.68306846922667e-05
0.000120339435117056
-4.5002059513908e-06
5.00406166880531e-06
-2.06478866394162e-06
8.92193327308662e-05
-9.28048453947405e-06
0.00010844103420084
8.08350469327014e-05
7.69696066420214e-05
0.000109547360306211
2.23307715035646e-05
3.11624670290833e-05
1.81616211892667e-05
3.58801842151062e-05
1.10626410416449e-05
5.33656498873253e-05
0.000118871485256693
1.65657445352349e-06
5.44269961834109e-05
2.86907990935401e-05
6.87319735064627e-05
0.000114069318295006
6.15326683957923e-05
5.42257987803303e-05
4.23117840226235e-05
5.03891766906603e-05
0.000115402753485197
2.19219048815567e-05
6.26396423514235e-05
0.000100822673457467
9.98891307321426e-05
8.07572952071691e-05
5.97586686746736e-05
0.000102059960874573
5.67128215310415e-05
2.95617448610353e-05
6.0784687402002e-05
3.44580553323729e-05
2.53223485057254e-05
6.13904012408574e-05
2.92043552852252e-05
4.78082809145889e-05
3.21949892099919e-05
4.53346675672597e-05
6.1006853815992e-05
3.079499147138e-05
4.39940880710838e-05
6.79624509465382e-05
0.000125175746923213
9.70120917158029e-05
3.22915673328538e-05
4.2487442505835e-05
6.08557346938189e-06
8.64200020346254e-05
2.52774667835935e-05
1.84584835117566e-05
-9.40077712132395e-06
6.30905496466426e-05
4.56804174671535e-05
4.86629933749483e-05
7.03635271712966e-05
6.05236731837617e-05
1.4188238245275e-05
7.12442421674366e-05
0.000100550473578739
7.20878582984962e-05
8.82958177218963e-05
8.41062153775612e-05
0.000114156677137227
2.12937635863071e-05
0.00011075206079489
9.10628918510623e-05
5.61797225504185e-05
9.5307480859163e-05
2.37662758522486e-05
7.61779205386224e-05
9.61616473523682e-06
4.95723038860081e-05
7.43428864758566e-05
5.87334144895095e-05
8.70450901671005e-05
5.68940402662093e-05
4.411593193959e-05
3.75704629229712e-05
4.25867648774202e-05
6.61856351115747e-05
8.72385805113922e-05
1.21043575731816e-05
4.81156047558729e-05
6.40422479275487e-05
0.000130036772371949
1.6262806046276e-05
7.79222449281631e-05
6.46085480841401e-05
7.90002575013584e-05
8.95141637456014e-05
2.95932744483975e-05
1.37956499667655e-05
5.78886541614772e-05
4.84121274818504e-05
7.01164258275217e-05
4.20066517744305e-05
1.58652821944273e-05
3.94330170485198e-05
3.40026930560572e-05
7.38506607516434e-05
5.18073143312422e-05
6.00371307655428e-05
4.12533037091399e-05
8.4728723074344e-05
4.21548993498647e-05
7.71988443744478e-05
4.51897445730704e-05
-3.87368212477266e-05
7.61395409750816e-05
3.60996411619308e-05
4.86591369679374e-05
5.36232470124207e-05
5.71068712769902e-05
0.000141073722624782
4.96740628096432e-05
1.3872823048164e-05
0.000111967514305932
6.1165377620703e-05
2.77124885573631e-05
0.000126157602008934
0.000119798242493181
4.35578434554429e-05
5.83129622967997e-05
8.92887209239248e-05
6.13841452549995e-05
6.00017890110029e-05
2.22171295091364e-05
3.8119134137545e-05
3.58795072824279e-05
8.64866470182029e-05
4.98699220830097e-05
4.26565111793266e-05
7.74603641840531e-05
1.56945755363921e-05
4.33781643183427e-05
-1.80263085663129e-05
5.41016118879411e-05
8.6606487911007e-05
3.91262450379857e-05
5.06236918847789e-05
8.08520435312092e-05
6.18086965794429e-05
9.67672320940847e-05
-1.83856349126587e-06
9.20564514190772e-05
3.49057000796938e-05
1.16890942168433e-05
0.000112997177691404
2.92149824527568e-05
0.000110370790973451
0.000102663291373892
9.03063417827056e-05
3.5098730095562e-05
8.37893721880003e-05
0.000138595873535492
6.63499398281376e-05
8.81456666985519e-05
6.09275779716233e-05
0.000103472757280662
8.69877872799386e-05
2.96154140819073e-05
0.000104639102724862
5.44911763808732e-05
4.49105708389753e-05
8.30937232060715e-05
3.42960441933062e-06
0.000123669635793536
-7.69427850582212e-07
8.70167112598918e-05
0.000101401725160481
9.10163889845989e-05
5.80948730089687e-05
0.000137764289190316
5.04136168663049e-05
6.50265101897801e-05
4.46270600373073e-05
6.1959100950221e-05
4.95846009791797e-05
3.11285320537596e-05
7.23228722108657e-05
4.60378003671764e-05
6.29991702075097e-05
5.09746950848824e-05
3.66600553886926e-05
5.09493318950513e-05
-1.23915126698806e-05
3.89125271442223e-05
9.08610001405657e-05
5.14105711242513e-05
1.63016565986633e-05
5.21667391781149e-05
1.94097917130026e-05
2.00988176185273e-05
1.5129299924821e-05
6.74640864681181e-05
5.41370131001715e-05
4.24552978009993e-05
4.32278035389173e-05
3.82545146006935e-05
6.49645213229401e-05
8.78382403107701e-05
5.58534463834111e-05
6.06980915460839e-05
3.29137405718494e-05
3.45996687009079e-06
6.86141804050861e-05
6.68928951361662e-05
6.75571781054235e-05
6.68203345725058e-05
9.34814818306684e-05
6.77175282024088e-05
-6.24253015160881e-06
6.59948766080328e-05
7.16972567906184e-05
8.15141666339343e-05
7.77889109106954e-05
7.75223407162276e-05
4.80388531183497e-05
0.000131410647830741
4.8944510684469e-05
7.23283524728078e-05
3.4790858330588e-05
8.68383285634322e-05
7.98221223033707e-05
0.00011263351934823
3.29380723756213e-05
7.40927490626204e-05
6.38333424009852e-05
6.75304811950282e-05
1.47671892561952e-05
1.18136330525138e-05
7.19893339418078e-05
2.87578311713794e-05
6.92261194106158e-05
2.73476221279383e-05
5.36239035944782e-05
9.81126145777075e-05
5.88652254452042e-05
4.20495988617568e-05
8.32552097215608e-05
3.51658152255541e-06
5.76322517012028e-05
6.50282140597416e-05
6.56355189548688e-05
6.94174813258395e-05
6.38989863722856e-05
3.54972640703031e-05
9.25192676605624e-05
4.65891720590382e-05
4.2893985745422e-05
9.03410876860828e-05
2.5959996696482e-05
5.94212182331572e-05
3.48997045930224e-05
8.86363342970304e-05
9.09236636778799e-05
4.81724873938737e-05
4.83377779620287e-05
7.05479859461535e-05
4.84178304392124e-05
3.06994988277826e-05
7.8489380159131e-05
4.52408403168339e-05
1.26794802301397e-05
0.000101248388225676
5.10058754967222e-05
6.10230076526756e-05
5.29462925843568e-05
0.000108863460585001
4.170966125247e-05
9.98873710410008e-05
4.28078758263247e-05
3.4596697386107e-05
5.1846169691172e-05
9.95635528728998e-05
2.24327589185451e-05
6.48772721030429e-05
8.06638082554409e-05
5.41184438537755e-05
8.31882323682902e-05
7.87684723211735e-05
0.000101562528645232
7.46622797900768e-05
7.05089201101965e-05
4.34092848131254e-05
4.71154278607379e-05
8.56861484134445e-05
4.07519779306007e-05
5.28905592402157e-05
5.06122321320884e-05
9.24280246492891e-05
4.94910542478694e-05
4.71076653414266e-05
3.44977477523124e-05
7.31783657643883e-05
8.05584914331893e-05
3.86912302490553e-05
4.24173160554793e-05
7.83134269001606e-05
3.79112235603168e-05
3.69536898193622e-05
9.2477788185205e-05
5.64260166193322e-05
5.35759584510719e-05
4.84946967532322e-05
4.85597422223718e-05
2.3963690529499e-05
2.53341210969364e-05
5.38585036789594e-05
8.38337294955629e-05
4.80853125907472e-05
-2.42909501657854e-05
4.41012053770256e-05
1.9342950620794e-05
0.000120461243551495
5.75805515340235e-05
6.82073130157336e-05
7.09854029834839e-05
0.00013444844349926
4.51789689850965e-05
8.09453125503923e-05
7.79051546368392e-05
8.94153418408195e-05
7.86740880853086e-05
6.49004174746611e-05
9.65758401609246e-05
4.86234744512991e-05
9.37601363197542e-05
8.41762432226237e-05
6.23576856781935e-05
6.23075661146436e-05
5.2676565157409e-05
4.23207731045349e-05
0.000115326060433309
1.72870740203619e-05
3.16988872914916e-05
5.11156027933044e-05
-2.16289340803184e-06
8.12348063536718e-05
5.22611379349692e-05
2.535737970181e-05
5.25470749462358e-06
3.96817879325997e-05
7.11168771885118e-05
1.86266791685301e-05
5.85096635967213e-05
6.83071712569899e-05
3.05076624239316e-05
9.29938472565915e-05
-1.26680110947835e-05
1.01875574434934e-05
7.31999965551698e-06
4.99507736252872e-05
6.78310988008551e-05
9.94484391572754e-06
0.000165965439104619
0.00011214314920809
0.000103778311010797
2.99811812176199e-05
0.000120707200948949
1.89510158439114e-05
2.58512941326801e-05
5.87349900160129e-05
6.47553435840436e-05
5.19227190636125e-05
5.3094282477297e-05
0.000127796657026778
0.000102503441528054
4.13955998391556e-05
0.000144157288899596
8.47537164501012e-06
9.88968343458423e-05
4.11958330517744e-05
6.18801906447367e-05
0.000100851258486382
8.37933268905111e-05
8.29148779971732e-05
1.95982452025427e-05
7.66848851594907e-05
5.95305361561809e-05
1.88505484196433e-05
8.27632688329944e-05
6.92584229246678e-05
0.000112896130101097
5.02114508031726e-05
6.35911539354067e-05
7.74018781025269e-05
0.000141221291549516
3.90975967467956e-05
2.02698152330672e-05
5.71121582052446e-05
0.000103811905890578
5.1872589822285e-05
9.03743556467624e-05
0.000125205545831296
0.000106225291951232
6.91442882813507e-05
5.48505669036143e-05
3.51296410549169e-06
8.67352828373545e-05
6.70723003684067e-05
7.0912728519669e-05
9.80626780843626e-05
2.5039923524466e-05
3.60387708283696e-05
1.81380723121439e-05
4.34627366465414e-05
4.18973386837957e-05
6.30990740806963e-05
5.76334893197856e-05
5.97295384521819e-05
8.70346884717458e-05
6.39084817932805e-05
4.9756443771983e-05
0.000113643839952519
4.30070740160184e-05
8.63766833872075e-05
9.52384657168006e-05
4.14813027334189e-05
9.78193189003761e-05
8.00744502779612e-05
9.13540658552172e-05
2.95486667599518e-05
6.45686038198435e-05
0.000126493025584843
4.80492800913349e-05
7.02527134204429e-05
2.62791257814376e-05
3.76946251787891e-06
2.63280050750411e-06
8.28520660782673e-05
3.84319901083202e-05
6.8039655180494e-05
7.50356815737589e-05
5.87553459562514e-05
7.46837862004349e-05
3.53656628953609e-06
3.75177639309875e-05
3.17385675832538e-05
4.45831417709642e-05
0.000101201644621884
7.24018778659654e-05
9.3299904286857e-05
6.8145045004272e-05
7.33016875821535e-05
2.41831776508442e-05
4.93866392615445e-05
5.22771959868344e-05
4.49680820670872e-05
0.000101860365758192
9.09659127172404e-05
4.14934670858644e-05
4.44636446856992e-05
0.000165019038935821
4.36746678507964e-05
2.05899128702032e-05
2.34317290166212e-05
2.53841672817662e-05
0.000102154576922477
4.7003919904427e-05
2.40998552998802e-05
8.42953786421792e-05
-2.83666691688668e-05
6.67803012587358e-05
5.27172199837836e-05
5.77989513397948e-05
2.87477431366405e-05
4.35274778894032e-05
8.65748740373189e-05
0.000125878888742908
5.97142916588221e-05
0.000103698402167852
9.38492474168527e-05
0.000104792193904667
9.28618959603281e-05
-7.94693317113273e-06
9.1615578833558e-05
4.51943007267727e-05
8.68573719549116e-05
7.48799523211689e-05
2.11805669451033e-05
0.00010136636412943
0.000111991111621083
8.19885715554996e-05
1.60721323186455e-05
3.1820170072117e-05
3.10844240755889e-05
4.0804305962944e-05
9.86383427442877e-05
0.000123537032752143
9.33280906874163e-07
7.66003280414306e-05
4.02250849006585e-05
2.55866767548163e-05
5.43535156617055e-05
5.31644627626648e-05
9.10227093895718e-05
9.32064951957475e-05
3.75435905802961e-05
2.27132126971531e-05
7.3263955546809e-05
0.000151779702485475
7.22358790850358e-05
9.06285108513321e-05
7.78952395154495e-05
5.73769832041575e-05
1.81435441495691e-05
3.83302965180744e-05
3.74153260044278e-05
7.46832117764345e-05
8.70720238849679e-05
2.77768080706862e-05
7.49224361990075e-05
2.6108239592969e-05
7.34795171492657e-05
1.47851579079553e-05
4.26894021182671e-05
4.48444595136218e-05
7.2628605624476e-05
5.79160258395152e-05
3.95698610630238e-05
5.05422746495648e-05
7.63393457737181e-05
9.90630303055717e-05
2.2020649720693e-05
8.16773840281291e-05
3.38975721029753e-05
0.000112297016476614
6.81757603466548e-06
3.91486746838757e-05
3.36331300113536e-05
4.83206588109524e-05
4.34000519185171e-05
6.14103431622583e-05
9.15970197311195e-05
7.14998026510236e-05
8.37349451724109e-05
2.96085441055988e-05
3.0871663545301e-05
-3.72557963164767e-06
3.42166552293439e-05
7.30473528988786e-05
5.60338413450538e-05
3.59550537262233e-05
9.81495741724017e-05
-6.89562833716865e-06
7.14966382976491e-05
8.09936843538153e-05
2.97896495668992e-05
6.91099119908704e-05
4.35277153964699e-05
4.33620610601035e-05
7.09099643481657e-05
4.79599899828229e-05
9.30194631375377e-05
0.000102428416211494
4.65743331109709e-05
6.74934004250909e-05
8.43773802637998e-05
5.69879535879358e-05
9.46519589871046e-05
3.9972706340883e-05
6.82243163656114e-05
2.19579490544443e-05
7.90208701941109e-05
5.82148216269651e-05
9.27924549156749e-05
0.000101083462645489
3.94837016780458e-05
-1.99599271149751e-05
3.21656482440846e-05
-1.92313110928625e-05
9.04114749994495e-05
3.01385858670844e-05
7.23916608017202e-05
6.03925614498223e-05
5.75469997975814e-05
0.000144393542741833
8.8459525900996e-06
4.55692815684076e-05
1.77779987348413e-05
1.14016062736615e-05
4.12337146344909e-05
5.26807723704223e-05
1.44313667795876e-05
3.36106572308024e-05
2.49579529385278e-06
0.000114911787795937
9.16454723276504e-05
5.4776030843795e-05
3.67302685261832e-05
6.26668475692982e-05
2.71170422093287e-05
5.28563603062037e-05
5.99575377768037e-05
1.65217669970718e-05
8.08700189131769e-05
3.93736634115179e-05
4.36647071262024e-05
4.42448988350097e-05
4.1671505710744e-05
7.42091153926876e-05
3.95158098372932e-05
9.87029315742913e-05
8.25861635923326e-05
0.000128198685705508
0.000109172682063268
2.64531476802411e-05
1.37483814078598e-05
6.59575907024213e-05
0.000116242990141627
4.64104101727473e-05
3.69865254008596e-05
4.8533819047283e-05
6.31078979511635e-05
9.09574640310238e-05
8.85768203246666e-05
6.9918809542686e-05
1.90249864177286e-05
7.10055788742545e-05
5.81970090310699e-06
6.16516769222144e-05
4.08956422292587e-05
3.29758892220961e-05
5.2854223842637e-05
5.36946622587228e-05
9.01173986428893e-06
1.20667990702745e-05
0.000120932668002553
8.20660363251094e-05
6.36589616033256e-05
6.64698456029191e-05
5.39334924146133e-05
5.6157917508441e-05
9.75180223938606e-05
-5.74553218657461e-06
5.03912887251089e-05
5.03832737272377e-05
3.32503241228842e-05
7.12276696118728e-05
0.000170384004269197
0.000107870752632965
1.90977657983231e-05
0.000116590733492051
6.42537711362656e-05
5.55726076586452e-05
4.86039638387732e-05
6.98875876901838e-05
3.53750981866033e-05
7.63514898849898e-06
1.92360246472827e-05
6.59781464701065e-05
6.64427311509012e-06
1.4393762368356e-05
4.70718649942544e-05
4.00755712336166e-05
8.17651435697025e-05
4.47882333487502e-05
6.7127679287336e-06
0.000120818196766949
7.7311094614751e-05
3.05253508190453e-05
7.91506576328521e-05
6.36504739044499e-05
4.77927018842073e-05
5.92639052888036e-05
1.66988865658275e-05
5.09830004967904e-05
8.30211226600717e-05
8.11542276072256e-05
1.48090384355943e-05
3.78079421313728e-05
3.40312793706454e-05
4.84839317989692e-05
3.76230770617669e-05
3.01641668063406e-05
0.000128858294255865
3.15807863004589e-05
6.68236137841033e-05
0.000146957068311649
8.48622662810285e-05
3.0550369266149e-05
0.000109645548960811
3.81134766330335e-05
3.74629196248952e-05
5.18968647572739e-05
0.000121019941707682
0.000100922819550847
0.000102442216717971
0.000100841135789792
9.52897776967273e-05
9.8238997591511e-05
0.000103978220694458
5.63500010094149e-05
8.94259273860805e-05
9.56965607769076e-05
7.11076743628235e-05
5.90215906176652e-05
0.000126473402100126
4.54155933316268e-05
9.40022858114127e-05
0.000119000351081994
7.35553649561898e-05
6.00612922307582e-05
3.92229492611623e-05
5.32538815380215e-05
7.93550487896013e-05
7.1554794535752e-05
8.31623479172023e-05
3.15924379797741e-05
6.58043699737837e-05
2.53410288568107e-05
-1.37674064940901e-06
7.13298798960272e-05
4.69077292467651e-05
5.54487379155973e-05
5.80309653307724e-05
6.61298505364404e-05
7.54133216093946e-05
1.08457844114535e-05
1.73208464612905e-05
0.000118105186540148
5.23244652133825e-05
5.29599373590815e-05
6.66140376602849e-05
0.000115999738066165
6.87159839945724e-05
4.60629756840685e-05
3.71687301108644e-05
5.03973807674172e-05
4.69338172073185e-05
2.78221686385735e-05
9.68125214100927e-05
5.04088555627549e-05
9.29375863592299e-05
6.71903350988469e-05
6.078971545915e-05
4.01753272868956e-05
0.000127583538269181
9.18284564720297e-05
9.33753345692974e-05
9.08152088946462e-05
7.53486139497934e-05
2.20600128576774e-05
9.29797299570645e-05
8.22212303722493e-05
4.53697232618263e-05
0.000116333185801654
1.0508877171876e-05
3.17603105647171e-05
1.32699217696534e-05
7.60571514504292e-05
6.24981477177943e-05
0.000103525937361135
4.52730031118783e-05
4.95570440010899e-05
7.85324996820764e-05
7.50386768998345e-05
3.71764541680289e-05
8.6560312671923e-05
3.77702213889946e-05
7.10883277301048e-05
8.21432895554814e-05
7.87904815178705e-05
7.07186059465231e-05
2.71809867725512e-05
6.25163968501204e-05
3.57570315468128e-05
3.80074356797201e-05
9.28080018190519e-05
7.86863479349539e-05
3.47264055766505e-05
7.19776201219482e-05
7.24561524134695e-05
2.51909697841996e-05
2.31423571147757e-05
3.20353660487201e-05
2.6648223093356e-05
6.4296033794067e-05
0.000106182369936482
5.29392555499966e-05
6.58261328414823e-05
8.00844819683628e-05
1.94892946551681e-05
0.000124135955552143
0.000113886291617641
7.82333380588178e-05
1.86558763977539e-05
9.22131423055598e-05
9.42946879618666e-05
7.6627447649957e-05
0.00010428410006072
8.57851426492259e-05
8.18658979086081e-05
6.28793176760601e-05
9.44181551109211e-05
7.16674206129236e-05
3.71745605535887e-05
5.28878428193068e-05
6.42283324765182e-05
6.98800746179432e-05
0.000111484062885431
0.000103325808725791
6.46267869819195e-05
6.2563752009368e-05
6.55845252930961e-05
0.00012540584464031
0.000115988999725791
6.12356435787447e-05
9.58673983255125e-05
5.97733907568e-05
1.80022715814539e-06
2.50338090740967e-05
8.77107340064473e-05
9.66580694102542e-05
1.14629401560737e-05
8.27253395791007e-05
7.37478606022146e-05
0.000103343835363817
6.59836779433575e-06
7.75611550519856e-05
7.44551729745379e-05
-1.09215842542077e-05
7.11985565076484e-05
2.28427873856337e-05
-1.37358624749816e-05
1.80744390436894e-05
8.80940215830581e-05
7.72462656677103e-05
5.71938144853409e-05
3.48033776137301e-05
8.65929712697073e-05
1.80255701064089e-05
6.89278439295091e-05
3.12410294280914e-05
7.9592624297835e-05
0.000118395217903551
1.22243683594758e-05
2.67136483190702e-05
9.75481940104911e-05
4.50741079889932e-05
6.95872936629066e-05
2.60402133892728e-06
1.37543412802127e-05
3.78753879150188e-05
1.40014314891684e-05
1.70715508178655e-05
6.22900912479736e-05
5.79189672572486e-05
2.6897103654367e-05
8.16399217901196e-05
0.000105151982045468
3.81181493420199e-05
-2.51239442760073e-06
3.66458587665321e-06
6.61719936006188e-06
6.95206804919065e-05
6.33881677752483e-05
2.27495063357141e-05
0.000118684955610258
5.22346335603609e-05
0.000101245282640519
5.29895306962226e-05
5.65921456187312e-05
5.65541476835976e-05
7.88406742272185e-05
2.58346282006006e-05
3.45716644828475e-05
0.000116071257809696
5.08652807275639e-05
2.17134263255353e-05
5.98434584687846e-05
3.55221889568125e-05
8.67645627291686e-05
0.000106445883728248
9.34818937985685e-05
5.45389156521158e-05
8.93075353734219e-05
-1.17694968737802e-05
6.50147876176055e-05
5.114116177752e-05
2.58270570269229e-05
2.71482111892118e-05
6.36915212370644e-05
4.38871212022993e-05
4.09631596877153e-05
7.80353396526338e-05
5.05222453404205e-05
3.0854401674439e-05
3.94598415129345e-05
9.28442832092626e-05
1.85356055431771e-05
6.01272415293822e-05
6.5360240128159e-05
1.04783349552444e-05
5.08508120466844e-05
3.60467837192652e-06
-3.37757151902312e-05
4.10385271986875e-05
2.42869151125775e-05
5.06447655067391e-05
3.36402473968201e-05
5.40924290830314e-05
7.08120393642362e-05
7.52369893474005e-05
5.86607962371701e-05
5.58014282922915e-05
7.727134964612e-05
9.11550028339338e-05
3.90737907339928e-05
5.8894354605132e-05
2.81280659204841e-05
4.18612354588717e-05
2.96995561142042e-05
2.9411956214377e-05
-2.38728030292868e-05
2.83408164406126e-05
6.05269559873442e-05
0.000132262997865709
6.29553621540189e-05
9.01920440507064e-05
-1.6407008908703e-06
3.02506235823085e-05
6.83959995747634e-05
-1.98811812213039e-05
3.1147775908502e-05
-1.34907167557014e-05
4.23740558866605e-05
3.38996588393761e-05
2.89989862226481e-05
0.000120980688906143
3.08187783861416e-05
2.97388000202593e-05
6.12109569387317e-05
5.3691962132243e-05
3.69732246398463e-05
6.30594017721733e-05
-7.10463592505101e-07
4.13120283806289e-05
3.40562477606517e-05
7.58641534379308e-05
8.10606521296518e-05
4.61324943567143e-05
6.00651351363495e-05
5.08295283538863e-05
2.06352566274378e-05
1.26558661186101e-05
7.31100722861709e-05
6.8894852343305e-05
0.000104071853133511
8.54468991426066e-05
8.01242433724983e-05
2.44298232810484e-05
5.97995335330766e-05
3.01495954305426e-05
3.79335667125603e-05
-1.03263072020035e-05
0.000111438666765095
4.34452569677498e-05
8.1322089585077e-05
7.7309740159363e-05
4.61476774841754e-05
4.54486343788954e-05
7.96989576351417e-05
7.44098110513617e-05
8.58246029189044e-05
0.000132692748386785
-7.17912412178467e-06
9.16818575353155e-05
3.13964195985798e-05
3.94723026063143e-05
9.73434362190874e-05
9.38526666270519e-05
7.54244454851997e-05
5.59631228068179e-05
-1.96360157424954e-06
4.83625249412757e-05
9.01614656558232e-05
0.000127394780826576
4.75265888710528e-05
5.65827511065137e-05
6.13255571596261e-06
5.60433223583019e-05
8.16612203594852e-05
6.2051204210259e-05
2.89715838733895e-05
4.26449022413123e-06
9.06397102963158e-05
7.35464260214945e-05
9.15370034944619e-05
8.98770134432381e-05
7.74171153692958e-05
3.12181583106032e-05
9.72363740387954e-05
1.33123858967024e-05
3.74503930718491e-05
7.49110567918877e-05
7.49601921302167e-05
5.96541993142427e-05
6.16095187902374e-05
6.26491645752311e-05
6.56667696818269e-05
7.77030258966362e-05
3.42545684782455e-05
-1.80291302227233e-05
6.05900069745916e-05
6.97789990481627e-05
5.45303345359502e-05
0.00012823867333604
3.86572499351926e-05
6.30780505062374e-05
5.03393908266753e-05
4.49572987997149e-05
9.38430321603889e-05
4.98567349915561e-06
6.92548730907969e-05
3.39613337011238e-05
5.95019324768926e-05
2.40309903875696e-05
8.34199759262729e-05
0.00012398462743062
7.628411106758e-05
4.18093400358331e-05
4.80142856055196e-05
5.90671663149226e-05
6.84111272576568e-05
2.58676256758466e-05
3.92309289765195e-05
3.16993219075532e-05
1.18880397297292e-05
7.51385537775209e-05
6.17379447812335e-05
7.18732971005672e-05
6.32301738762813e-06
1.6964543054775e-05
4.74936700215198e-05
5.95083691989237e-05
6.78757940370169e-05
8.51766731878827e-05
1.30046712575712e-05
6.90532359002891e-05
6.90842129497123e-05
0.000128861288939495
8.59072133248349e-05
6.59119796067473e-05
8.28767021438224e-05
8.10972448700674e-05
2.34455382717786e-05
6.52432062964176e-05
3.1139242397494e-05
5.24935318664167e-05
1.87396523342908e-05
3.39678423139822e-05
2.73831131912298e-05
3.41292383830302e-05
2.56027969384234e-05
6.99907147230837e-05
6.57842423395734e-05
1.90709243719895e-05
6.82366902289238e-05
6.26400504314784e-05
7.41456693405338e-05
8.2397074152911e-05
5.46564243036e-05
8.00266062303299e-05
3.75563471033316e-05
5.72455449994091e-05
3.64609205213633e-05
4.08768774461978e-06
0.000115978805927288
3.54996309945205e-05
9.13473881008258e-05
8.51570241880702e-05
9.81576010019035e-05
2.52310168340598e-05
6.41792505712623e-05
5.54311590128904e-05
2.56498550892679e-05
3.67649072596883e-05
4.92179449385319e-05
0.000114490269801463
8.86946682901395e-05
0.00011120502776906
9.52475729067983e-05
3.84630922403156e-05
5.16445067724925e-05
1.19135578796666e-05
1.68476501624727e-05
7.97369262973568e-05
6.64917686919667e-05
5.17618111571491e-05
-3.38013142144979e-05
6.87492421028652e-05
3.66052406084766e-05
3.48768052273479e-05
5.76168198096455e-05
7.63913716145289e-05
6.81541060268892e-05
7.82614279223113e-05
0.000110612572331602
8.96598279708868e-05
0.000105254248766097
4.47749455306704e-05
5.51008035383616e-05
6.89921121046269e-05
3.04467117609845e-05
9.82027836658757e-05
7.56095393875812e-05
6.5845380644948e-05
4.81988788355479e-05
1.36131459889558e-05
6.08730021740995e-05
2.0284435151535e-05
9.55222296816791e-06
5.64141555764847e-05
6.06426573971886e-05
2.01039816441473e-05
7.3680340991625e-05
7.25033390264603e-05
6.59152617304687e-05
3.87978309561232e-05
-6.97117623647717e-06
7.00865327614771e-05
7.10791191614427e-05
6.71866651610167e-05
6.12761779714283e-05
5.79585214701537e-05
1.95413722285068e-05
6.74837446053972e-05
9.57841441810661e-05
8.45740050836561e-05
3.75346128297443e-05
6.97142228496067e-05
5.29159338311008e-05
3.11759917317912e-05
5.96565384387505e-05
8.29665731660369e-05
3.12881337575482e-05
6.34755898123229e-05
2.55259392594964e-05
4.21921294970178e-05
3.23412016840831e-05
4.41195095178038e-05
6.81848521761001e-05
8.37082296442878e-05
9.35578185949605e-05
6.54545761215002e-05
8.3193826449597e-05
8.87522740359607e-05
4.44199163430675e-05
1.29111343698096e-05
8.99718220049982e-05
7.8648612102354e-05
5.71654084319666e-05
4.80312207236187e-05
8.8572502580279e-06
-1.01630597817299e-06
5.95579341804428e-05
6.96662568732767e-05
6.60375016114112e-05
5.21914800163895e-05
3.7259840114376e-05
7.01790870122866e-05
5.3222898114246e-05
1.88432934957284e-05
4.83825233401989e-05
8.80112020892869e-05
4.41492123256945e-05
4.36207854786891e-05
5.95515585899869e-05
2.20897154016189e-05
7.31462923475007e-05
6.22997998605751e-05
1.8588676420582e-05
7.77114211698116e-05
5.77240553038069e-05
5.01010854287506e-05
9.0052295663147e-05
4.72971986319026e-05
0.000110396437293508
3.14293962326932e-05
5.38489049169491e-05
3.68886596425646e-05
-2.37745579393463e-06
7.2527479406711e-05
1.59484630331788e-05
4.65767306183301e-05
3.97319575966535e-05
2.10007280459927e-05
3.93208839790765e-05
6.98789091039697e-05
4.19003195090595e-05
7.40842891452717e-05
8.77231937147122e-05
6.2766618550164e-05
2.78636600543396e-05
7.0599941019622e-05
7.53210127599543e-05
4.53540156730553e-05
5.05563168830528e-05
7.21838575596368e-05
0.000134446529013993
-1.26358007933655e-05
1.25821821920043e-05
8.57029199597324e-06
8.32435096225851e-05
4.80886287568616e-05
7.57615618599354e-05
6.42628681656082e-05
3.85692434569987e-05
5.91580126430497e-05
6.74141802027257e-05
5.87824153416786e-05
9.19366536767906e-05
9.67112032813145e-05
1.11093840271585e-05
8.70711880631161e-05
6.90492228904226e-05
0.000118403435338242
6.30493239198061e-05
0.000107034787783292
5.83197609865602e-05
-3.70467316415714e-06
1.15687715052757e-05
2.77675409806264e-05
1.77402473380559e-05
5.01591785556352e-05
4.23950251443474e-05
6.15919349131104e-05
0.000101546916695166
4.11047620269971e-05
4.56144138233734e-05
3.47767054726653e-05
0.000111460755395011
6.07672149036391e-05
-1.73245329900751e-06
0.000108446983190081
7.95061849305714e-05
3.64959372966575e-05
1.45601976274509e-05
0.000101991513030022
8.67252473454905e-05
2.59119656094195e-05
3.60208543769523e-05
0.000106893041426687
6.73015861566321e-05
2.96079500182343e-05
6.3486719588367e-05
5.14326816800155e-05
0.000125505329412333
2.90880878015273e-05
0.000100724283100287
4.62949932557537e-05
6.79840869357975e-05
8.13239950257194e-05
7.18988164643124e-05
6.39671774397208e-05
5.73563301343621e-05
7.55922838162079e-05
0.000110472025019919
6.8807071187673e-05
0.000111441527458983
3.5816015102122e-05
9.50366852249993e-05
0.0001144425803049
5.81264578379023e-05
-1.20283499952206e-05
4.54653294878437e-05
7.38235170726869e-05
3.19525063913295e-05
4.21438724803009e-05
9.67008023126512e-05
6.58253184555327e-05
8.539989297337e-05
3.74501089880619e-05
2.65734930430013e-05
7.30566640488253e-05
3.43242344239135e-05
4.38576326781114e-05
1.21428772683903e-05
4.62318853294757e-05
5.66681594503614e-05
-1.26489220974158e-05
9.21912458657578e-05
-1.39847750961496e-06
4.13855986279708e-05
6.0139358075036e-05
3.53498970230698e-05
7.35806755517245e-05
4.07272462177151e-05
6.52376646345555e-05
3.5869573262424e-05
3.02437910648715e-05
3.73340251716543e-05
4.52115653087922e-05
4.38621953580038e-05
2.84904511033189e-05
7.13095073470289e-05
7.36939448690372e-05
4.32932349371387e-05
5.33703585668759e-05
1.58719939763019e-06
9.18124743767955e-05
3.42040072862009e-05
8.32428438759194e-05
7.72885397144842e-05
0.000104808543104893
5.26243982337467e-05
0.000111049066294772
0.000109916848822344
1.58962756391259e-05
2.88255764770423e-05
8.76916047819975e-05
7.77417588297514e-05
7.58915005272116e-05
0.000114710617784376
2.87306953089358e-05
5.95289929336227e-05
-1.14494482051754e-05
6.26587439141359e-05
1.73839973021306e-05
3.64975646303484e-05
9.56121608014848e-05
6.26512239395423e-05
0.000120194219652471
4.42556030950103e-06
4.34188767133977e-05
4.34803716177238e-05
7.80986666081337e-05
0.000118232966899933
5.54652772975042e-05
3.32537416543871e-06
4.68138371057383e-06
9.67004660299558e-05
6.407331076952e-05
4.07550307324505e-05
0.000111437680545297
4.106399068146e-05
4.19663243648354e-05
3.78851741654316e-05
5.18780045513522e-05
7.89486002454585e-05
3.92138122070531e-05
7.08805496980156e-06
8.60137932038329e-05
3.31348536679578e-05
4.24698371652446e-05
2.81995476897174e-05
4.15944904396858e-05
6.31797583778079e-05
1.15788013965943e-05
5.49336268112849e-05
0.000152411395333646
1.44936785199838e-07
1.24542593089717e-05
4.80664516794514e-05
1.71832182910435e-05
0.000105356287320489
6.50010698671685e-05
0.000103318157641327
4.93986152231337e-06
3.91968565803418e-05
6.20919560459269e-05
5.42680583259191e-05
3.74444903040101e-05
7.60855377832857e-05
7.78826006918573e-05
2.81665180162346e-05
9.0887652117579e-05
0.000103551096171194
4.57457569856328e-05
6.09316402551256e-05
5.29075006382321e-05
4.66668855720474e-05
6.19020218554642e-05
1.86763076887938e-05
9.31516595771457e-05
4.45229207849515e-05
6.63123067776699e-05
0.000102059893683128
1.74694574674598e-05
1.95965332347425e-05
4.42380141084514e-05
1.62913739172275e-05
6.33968973061668e-05
8.89669794259945e-05
1.91487383754772e-06
-1.57198392934465e-05
7.25767406272537e-05
9.32016849505982e-05
9.91917201713343e-05
2.1247829330241e-05
4.81251419789566e-05
4.92731245708205e-05
3.01277779020039e-05
-1.9604606112407e-05
6.69732712416187e-06
0.000102017550526286
2.93927749639546e-05
9.05145396223971e-05
5.41303600563689e-05
2.69836023991816e-05
0.000126302879615178
-9.82796542164277e-06
7.40428034823688e-05
1.59203264804635e-05
7.85025914421345e-05
5.86589458804021e-05
4.18365443350803e-05
2.51061857285992e-05
0.00013805461165329
5.97131070220205e-05
0.000122704540197921
4.65621258031393e-05
8.49732403692365e-05
2.78051675451979e-05
8.50554269314067e-05
4.55681108732698e-05
8.73158049238445e-05
6.77202541598308e-05
3.71218204053506e-05
0.000104473122540849
5.41133007868421e-05
1.88775428957609e-05
-7.67412784157375e-07
6.25629476467161e-05
0.000112314762063127
8.03959342887155e-05
7.93652463527789e-05
7.60251083781246e-05
5.72735177633089e-05
4.91239412106837e-05
1.83869736227139e-05
6.49862646277521e-05
3.39276841752608e-05
3.78109946369639e-05
8.07654224276584e-05
2.80554159368223e-05
5.42671006576079e-05
5.79886028426705e-05
-3.50551028459481e-06
5.58255826132542e-05
8.54386150874826e-05
7.33403439293955e-05
8.86357622971314e-05
9.29193931834461e-05
-2.17270024589366e-06
0.000103125777969503
2.91705721769296e-05
1.01387639346558e-05
9.20452791111497e-05
4.53225161688016e-05
5.92376325207206e-05
0.000113184425853099
2.97800815207313e-05
5.5150949077496e-05
8.98683009978234e-05
0.00010184815934724
0.000107188422479328
3.69032728351692e-05
3.8635558101335e-05
7.36046669066099e-05
8.27665084945956e-05
0.000113080391770906
-1.26397776462667e-05
2.81745493066661e-05
8.86499963662774e-05
3.8610836770866e-05
7.96273637449566e-06
4.81835868771858e-05
4.85028040203744e-05
7.60099751797026e-05
9.75257504409358e-05
7.65765638220436e-05
9.10326200936956e-05
1.77057584788707e-05
6.16139798939108e-05
6.33548644234369e-05
5.84219513576893e-05
2.01964769512895e-05
2.56560910780133e-05
7.33991466786434e-05
7.58531699465322e-05
5.60185740666755e-05
8.88760232070016e-05
2.3937089574651e-05
1.7680650408386e-05
4.37170962048783e-05
0.000123609617512639
9.67054732085805e-05
4.91353920695358e-05
5.84391037246129e-05
0.00011371655198649
6.99362079994846e-05
7.24620314252887e-05
6.29763609170809e-06
8.22807058604529e-05
4.51671443646478e-05
9.83123725080994e-05
9.43622020828397e-05
3.80324311379174e-05
6.35986224248133e-05
3.03753422685712e-05
6.36825267404427e-05
6.99769265470318e-05
5.20921927989502e-05
2.25745946383179e-05
5.3349087983491e-05
3.23843034204959e-05
6.65881954563255e-05
7.60517468432403e-05
0.000125458474488833
6.0703499696685e-05
4.19060936985126e-05
2.49137788801519e-05
0.000124033629770062
1.18425977976795e-05
3.94161197408225e-05
6.63024968263018e-05
6.24694541629814e-05
2.00187558075023e-05
7.61800659992525e-05
7.72422896742557e-05
5.4590259355286e-05
0.000101947368856245
0.000109866987983092
8.46333577692978e-05
9.46866322192393e-05
8.20500220927002e-05
0.000127761151940863
6.25986491214639e-05
5.27541405642674e-05
0.00012392401180168
0.000101708438002874
4.19630428076459e-05
8.08331666930994e-05
5.83961907635389e-05
-3.18295037226941e-05
1.16529604299682e-05
5.11089131615525e-06
3.36251014569978e-05
5.00245902226688e-05
7.50900060435712e-05
7.84499856568523e-05
5.50171727339805e-05
2.63123014564874e-05
7.17291379421788e-05
8.39987296016429e-05
6.19816569014749e-05
6.17281458332142e-05
3.81154598511674e-07
3.43880211532605e-05
5.20405171538825e-05
1.4177311512518e-05
1.66172087065643e-05
3.0841356514207e-05
3.41719139858375e-05
7.20080005128521e-05
5.36436053322281e-05
3.67355395136486e-05
6.95968682819627e-05
2.96185909618552e-05
3.77453035770313e-05
5.65933444506174e-06
5.33698719139597e-05
8.5389064314478e-05
6.74174554438406e-05
5.92266147680216e-05
-3.47717060999833e-06
0.000115115052978609
6.2174794392646e-05
4.27916992525109e-05
0.000112846123304986
5.22669100912693e-05
6.02889988802367e-05
6.36399241377263e-05
5.91896282027073e-05
3.94650963966389e-05
6.40810334632115e-05
5.05914826327131e-05
3.35542364651778e-05
0.000126336734817742
2.48339677695171e-05
5.21153041752869e-05
8.81374086886598e-05
0.000108616230552194
2.13291466020949e-05
4.78845169237771e-05
7.19552438983445e-05
-1.39766139425386e-05
5.52978776616603e-05
8.20573924243024e-05
5.44058530024513e-05
1.52925845406396e-05
5.41029711427313e-05
5.05380748347992e-05
4.08166672720893e-06
8.83410786752247e-06
9.50843970414596e-05
5.56734083335669e-05
6.90307852615109e-05
6.65690155565075e-05
2.04383673903273e-05
5.24542532345284e-05
8.59745604205264e-05
7.10967224879415e-05
6.18377772669572e-05
0.000104863320320795
1.6620246450989e-05
0.000110832669071604
7.42913881227653e-05
4.68125649893086e-05
3.46581798284607e-05
3.29722843406268e-05
3.6666136751048e-06
4.58114976713757e-05
7.16459486767756e-05
7.08403436181701e-05
5.6900466471886e-05
0.000125645276665688
6.03830577447717e-05
3.8079432910927e-05
8.77476868405307e-05
1.76437776563022e-05
2.08472553657852e-05
3.03904040645325e-05
2.64701354809049e-05
6.86900903870599e-05
6.48198863543507e-06
4.98651880125621e-05
8.86308501673439e-06
5.79165641654769e-05
7.65805800551145e-05
6.62856965846867e-05
6.81409367699655e-05
1.58371318837636e-05
9.49068442719574e-05
6.02570296112163e-05
9.25943258694133e-05
9.19672665073918e-06
3.79789991885951e-05
8.6363256443288e-05
-2.7657048049306e-06
0.000101868057914476
7.50687087403077e-05
4.91487604023634e-05
4.54397801940493e-05
1.14454366814443e-05
7.47992050964291e-05
7.10232597610697e-05
4.02041564198143e-05
7.63209394552735e-05
7.54374513906341e-05
5.23050623379129e-05
7.25864070407158e-05
6.70590563629259e-05
3.25751927758858e-05
6.53011091600265e-05
6.45217117581236e-05
9.65216784000785e-05
7.18213334284368e-05
2.32572105624364e-05
7.09249627184544e-05
5.04860724912706e-05
5.40233922358827e-05
3.23197071496419e-05
4.48249224015978e-05
5.28596246839686e-05
5.18189994136976e-05
4.42801629677272e-05
4.52745331509321e-05
5.89163007514321e-05
8.18074080593175e-05
7.62789939492389e-05
7.26528155231859e-05
7.16935090836179e-05
6.90693445592857e-05
5.51772474439903e-05
0.000108509898807414
3.80796891521242e-05
3.51021870268199e-05
3.18935397113918e-06
1.44416407214182e-05
-6.09856323678498e-07
7.04681196888864e-05
7.925670771468e-05
2.02720446105573e-05
0.000118654167101985
0.000138260699281629
3.75810303097054e-05
9.51569545005638e-05
3.28908044993319e-05
9.97146393986059e-06
5.62816629650566e-05
3.9297090023503e-05
5.35174768229774e-05
7.41590496467749e-05
2.45675736870575e-05
1.77283512222524e-05
9.3143282795246e-05
6.8835586331688e-05
6.36489146593414e-05
5.02674595844681e-05
9.87744334514787e-06
5.4115440571955e-05
6.54420916346082e-05
4.18684020156953e-05
-1.88041139152924e-05
5.03427439040366e-05
0.000128623122286812
3.78719418458585e-05
4.64580169038513e-05
8.49591591034867e-06
8.73964343475067e-05
6.33852264171146e-05
4.97355174289741e-05
5.98491764345578e-05
6.66094645164009e-05
2.23077773038285e-05
9.68369986628753e-05
4.10485397480903e-05
6.47644872533383e-05
5.73824573081048e-05
-2.00633638794227e-05
1.66204816368636e-05
6.70087356872159e-05
5.22560906874457e-05
8.90710180611158e-05
0.000105151129297326
-6.22801574581881e-05
7.59540186011507e-05
2.61164843716243e-05
6.90555400891845e-05
4.77792043907145e-06
2.14410619561302e-05
-1.44218244461778e-06
8.2523283577863e-05
2.67837774936941e-05
0.000107560463781131
1.2866715837287e-05
4.30481364561871e-06
5.41865604522059e-05
1.38082464225074e-05
3.28400219824354e-05
5.08657660831541e-05
6.07823865959705e-05
2.651101208953e-05
6.33750317001587e-05
0.000113652461385597
5.02176578042362e-05
9.67939483094458e-05
3.25295439502603e-05
0.000116620544245936
6.9988767815437e-05
3.3449621388374e-05
2.40746267645976e-05
1.5772162182088e-05
7.44983095520369e-05
3.45351916791483e-05
8.21342006735324e-05
6.04735498168579e-05
4.34678563841926e-05
7.05312041823979e-05
4.77379063741547e-05
3.67915033154595e-05
8.45860966062557e-05
6.55386239279806e-05
3.18589088177942e-05
5.47476634148337e-05
6.45658115653247e-05
8.2671690245179e-05
4.51156402184549e-05
4.09176449363713e-05
6.75375335021471e-05
6.98327419109528e-05
5.20062856315563e-05
1.91942411354941e-05
6.87093178707687e-05
0.000102348125959297
4.77986366313924e-05
6.05334496479687e-05
0.000111368731304652
0.000100955223984933
0.000133250901636336
2.65866650023619e-05
4.54554014586736e-05
4.29268902886554e-05
2.14756947073538e-05
3.75350841401405e-05
6.52058515542402e-05
8.40912891280376e-05
7.83731254443256e-05
7.10392629112695e-05
1.45397007683877e-05
0.000109046757893276
5.62710733198975e-05
2.88949838445467e-05
5.31326875093129e-05
3.42272452912504e-05
8.76820016912877e-05
3.7765937000536e-05
3.11857933407715e-06
3.1163260833935e-05
1.20531908641374e-06
4.57526470824658e-05
8.62635801893113e-05
6.72921490413136e-05
6.47929793348417e-05
3.87167997425024e-05
5.53860526014875e-05
3.18431625603948e-05
-1.40531269107723e-05
8.68130562994922e-05
0.000121428295864973
8.55499465187778e-05
0.000148858408972173
7.53751477647318e-05
8.01800558604277e-05
7.82530896112701e-05
6.47437595593638e-05
2.25868144175818e-05
7.16643586324622e-05
3.20989494586606e-05
9.53844296317234e-05
