# Supplementary material for: Research on computational propagation and identification of mine microseismic signals based on deep learning
Source: PLoS One. 2025 Oct 22;20(10):e0334641. doi: 10.1371/journal.pone.0334641 (PMC12543183; doi:10.1371/journal.pone.0334641)
Supplement: S5 Data — (ZIP) [file pone.0334641.s005.zip › 000100800001586.xlsx_0.txt_24.txt.txt]

6.63178588427981e-05
4.69456794303837e-05
2.26432759349491e-05
2.28481788542671e-05
0.000103930161223853
5.63347971165544e-05
3.99923689984734e-05
6.28991191452917e-05
5.16695322763909e-05
5.77544318789807e-05
6.60731144438372e-05
2.22156590837913e-05
4.52355393764231e-05
7.5691350557492e-05
-1.29557719021226e-06
4.6636802849097e-05
6.79376038329472e-05
5.37618173359172e-05
8.25615484250543e-05
-9.92704714418876e-06
1.81627701408255e-05
5.76565036615574e-05
6.25939010904457e-05
5.54699264247561e-06
5.72818884141973e-05
0.000110425311679329
8.50937265026357e-05
7.31772675311263e-06
3.89613663257019e-05
0.000117920670557124
5.73848294935288e-05
7.15477216718504e-05
6.69630126094471e-05
8.04907950545049e-05
5.75721093745578e-05
2.76065025240216e-05
0.000108424221697557
5.2660040538488e-05
6.28582530859141e-05
4.27803977065684e-05
2.98952155942483e-05
5.98578759126009e-05
7.89521961748189e-05
6.65049316165853e-05
6.32032073005804e-05
1.67909464899894e-05
4.16980906564347e-05
3.09053414610621e-05
8.28853035744953e-05
6.07981733237334e-05
6.31289595052122e-05
6.4820985165991e-05
3.68032837903273e-05
7.16700819676225e-05
5.66665598556046e-05
3.70335631326391e-05
7.31620204016146e-05
8.59264628985905e-05
2.68279811809404e-05
8.24905581316337e-05
2.62129090460981e-05
7.34324903818965e-05
9.22434826203969e-05
8.65037362186914e-05
7.07411193112269e-05
7.31755701729823e-05
8.8326295061486e-05
8.17142485136241e-05
6.87525570567718e-05
5.14520363071221e-05
4.47036829419755e-06
6.57206082530104e-05
5.50099518912495e-05
3.76110574663132e-05
2.0609563750251e-05
5.67128686989183e-05
0.000105953663554631
3.98128505023755e-05
4.10198456749012e-05
5.32039447097939e-05
0.000110544850802069
7.08216399006568e-05
3.25844478511658e-05
1.50534990405707e-05
2.30572380910767e-05
6.86498616038221e-05
5.82023898255756e-05
3.16047865390244e-05
7.05192178039512e-05
1.77696227829859e-05
2.40562029789855e-05
5.16059534249924e-05
5.34075737985498e-05
8.39172751034772e-05
4.10571314951419e-05
2.37965982438884e-05
8.15831453897584e-05
2.00882653826883e-05
4.38861930460481e-05
4.04773975736874e-05
6.57813977771351e-05
3.35086621972913e-05
4.57631074660163e-05
4.77765603046141e-05
7.67479477898496e-05
3.9600722776142e-05
3.82500529917049e-05
5.41034718878265e-05
9.17855968486122e-05
5.50070371616729e-05
3.63496072766019e-05
3.97270006890846e-05
8.02671046186107e-05
0.000111750367378069
0.000103458786208047
4.35753061333687e-05
3.94754034553089e-05
9.28344178945324e-05
7.50680272066687e-05
8.86726330218868e-05
7.24317761267964e-05
2.96140441225786e-05
6.18055115918517e-05
3.16165270224013e-05
9.29346589129373e-05
1.15799912152631e-05
6.184549717073e-05
4.19567465122487e-05
-4.20443593644181e-06
3.76503675553531e-05
7.27446446219496e-05
2.25718775377862e-05
4.16157573531523e-05
8.52826191533144e-05
2.47151332821032e-05
6.49235945673888e-05
3.95334855820648e-05
6.68883444926204e-05
-9.01416621498738e-07
4.6773828488557e-05
7.84250273107361e-05
2.28865734655753e-05
5.94473590342698e-05
3.34803353406917e-05
4.66124680136457e-05
8.5956935527724e-05
5.84124140325908e-05
8.26812883866107e-05
-1.76100998767353e-05
4.79239437844786e-05
1.30962494040997e-05
4.13889167766891e-05
4.35217342926854e-05
5.04842316632048e-05
1.28033535751016e-05
4.72481435006579e-05
6.27563211160388e-05
8.05221217418018e-05
4.87352038246264e-05
4.12712366293737e-05
8.27260040751993e-05
2.95064743724543e-05
3.82646512764751e-05
6.57251653348461e-05
-2.05659076864865e-06
3.38588061935381e-05
7.58577492727422e-05
6.24403459506261e-05
6.55875314143786e-05
-2.9087670995099e-06
1.18246735217915e-05
5.89807641963786e-05
6.10142191763865e-05
6.11451019105303e-05
0.000102025461677319
2.43827419065573e-05
5.50678565784261e-05
8.23268897711855e-05
5.31154526878761e-05
-1.02797742071295e-06
0.000128508582460378
8.64977102664801e-05
0.000102911084611403
3.86124797512422e-05
2.99927860419903e-05
7.49980535988495e-05
-1.98785776764994e-05
7.70552229094284e-05
1.44291026746642e-05
7.90600932833818e-05
3.5521057039963e-05
0.000110069097785075
3.67452992677052e-05
2.69852574705523e-07
0.00011497174522728
6.61836054443294e-05
-1.15766782988869e-05
4.23566804816371e-05
6.84630033645263e-05
7.03246745205306e-05
9.20782222678049e-05
7.39636276867805e-05
2.37266691247199e-05
9.70064599433102e-06
5.22935091946734e-05
7.97706827753162e-05
6.18858897247933e-05
4.52139736753197e-05
2.69551834143297e-05
6.2604934430612e-05
5.49393516811927e-05
6.18379167210451e-05
7.86166101475663e-05
0.000114677888107816
6.70963084953065e-05
7.02512562991592e-05
3.48368639223775e-05
2.99768060264563e-05
5.21052929376428e-05
5.43005405449176e-05
7.75506126163191e-06
9.14074971361564e-05
7.01782128348664e-05
5.21393081926416e-05
2.6928547160374e-05
-1.17911261302766e-06
-2.81289033015107e-05
4.95614405972339e-05
6.12008555282117e-05
3.79057082253957e-05
3.24788537746427e-05
-5.98907991808718e-06
9.12334386205369e-05
5.28345420280609e-05
2.93113678630286e-05
7.89400845283964e-05
6.38758434537105e-05
6.10983962571422e-05
4.3175331159613e-05
6.02803961063001e-05
2.38729495211626e-05
-1.02372455360404e-05
3.64330498062955e-05
6.73539366967428e-05
3.39902086687624e-05
5.14069875777648e-05
3.74302986462158e-05
1.55742833705363e-05
0.000122193153674619
6.12466782130005e-05
6.61542399216029e-05
7.34808197040009e-05
9.14272370608189e-05
6.09080545173832e-05
8.88946446980397e-05
0.00010033657431462
2.16435389422825e-05
2.36884238808907e-05
5.46433546641091e-05
5.63272375182246e-05
7.24363840072127e-05
1.48191459632413e-06
5.53245529817825e-05
5.0189146313738e-05
8.02676642763478e-05
2.88531990338939e-05
9.38830533510344e-05
2.87682260766946e-05
3.618520814197e-05
9.47981102883531e-05
4.43739781070232e-05
7.74272590069826e-05
4.65908811696228e-05
-9.95856749729718e-06
8.72304364987053e-05
-4.57642955641688e-06
3.97215923224429e-05
2.9243460169475e-05
4.77654001956522e-05
3.73233395001976e-05
5.53318347235491e-05
6.51663868994312e-05
7.37679763439532e-05
2.41301369243498e-05
0.000128847648464134
2.49127330250742e-05
2.46404255727845e-05
8.63653528931218e-05
4.58817512863091e-05
6.57567944700267e-05
7.62598662599458e-06
3.93559862660767e-05
6.79749469203232e-05
4.64390980984986e-06
3.90798999668383e-05
5.54683416379427e-05
-3.19282303456484e-05
5.92164225849269e-05
6.08076878082812e-05
4.75738287849158e-05
2.45957493359838e-05
5.59806266081376e-05
9.13203075570373e-05
8.84854389695846e-05
4.34336175316077e-05
7.14739270813527e-05
5.45834020374729e-05
5.8914575604253e-05
3.83011288707297e-05
4.7931284305609e-05
0.00011581838922613
-2.52188729769415e-05
5.10629903586592e-05
7.0033109974831e-05
8.91612057648557e-05
6.10123290614132e-05
6.53841453423515e-05
7.77469410043855e-05
3.05233365487223e-05
6.29006702962029e-05
7.75340717182909e-05
-8.61993775598642e-06
6.89622193769539e-05
8.16875146359691e-08
1.73318187771471e-05
7.4944165474123e-05
6.41245414920296e-05
5.24252703612782e-05
-9.42693303633079e-06
0.000103353943075322
9.91452827361113e-05
4.94767851676635e-05
8.31399248598867e-05
3.17538890561252e-05
2.31888696413669e-05
3.81393170600627e-05
3.92985005459151e-05
6.18983730211945e-05
-4.11448974202702e-06
4.97355126257645e-05
6.14649345954581e-05
2.52374178848083e-05
5.01618557431452e-05
4.03658390050481e-05
7.60882809039517e-05
5.90749434416046e-05
8.09440797702867e-05
6.73791909740636e-05
6.23711654933313e-05
3.31499581540965e-05
1.53043236146653e-05
6.30693589774366e-05
5.27849266136168e-05
1.06715783944831e-05
3.02784480037706e-05
9.14181560425067e-05
7.26793661854207e-05
7.56166231350914e-05
3.26575497574254e-05
1.00079639562774e-05
-4.16157059765684e-05
2.53322225484525e-05
9.56273817979481e-05
3.64976892078512e-05
6.09981047837326e-05
3.04537447320598e-05
3.84528927254702e-05
4.17124250885656e-05
6.1056907931143e-05
4.29031861050407e-05
8.62828685935597e-05
1.35590505241729e-05
5.76865426997929e-05
6.1351467880592e-05
1.42089508136835e-05
8.81318272018693e-05
5.38370502027463e-05
6.58166743337705e-05
7.63222366673832e-05
8.4606248374859e-05
2.55331371465151e-05
5.91806725848831e-05
3.41098923377711e-05
1.41065840562595e-05
2.56864743623091e-05
5.4764312240298e-05
6.43199872293913e-05
2.31170969619198e-05
6.12879054360922e-05
2.69756799028192e-05
9.04792039604508e-05
9.68400746938083e-05
6.89188352608937e-05
5.06082036623852e-05
4.51307940955807e-05
6.00364852091931e-05
5.84528084459911e-05
7.16357046699655e-05
8.12636960044351e-05
1.50978727829226e-05
2.05994274472206e-05
-1.09421078419722e-05
7.58720771584168e-05
9.79632834206938e-05
2.74877448510703e-05
6.27924017421545e-05
7.31182915944988e-05
4.47186051238668e-05
4.81621813253089e-05
9.69015135825205e-05
4.3797376602377e-05
3.8721588645082e-05
8.6799838445329e-05
5.67678181263659e-05
4.96932884778923e-05
6.93068769952122e-05
7.85236545640993e-06
6.50025360507156e-05
7.52705910179088e-05
7.88781962116233e-05
6.5296470886463e-06
8.56982232615111e-05
5.200100828682e-05
7.37737423384627e-05
8.91658013213192e-05
9.35606670141468e-05
9.59426570929833e-05
2.71564398823302e-07
4.51770075889459e-05
9.22531593392578e-05
5.42927157652292e-05
4.78087463395001e-05
8.32472180271938e-05
6.46189423224123e-05
3.44776071544878e-05
9.7107596324492e-05
5.0748294436275e-05
3.23843198244777e-05
2.72675069609233e-05
6.86146361609819e-05
6.03528444477181e-05
6.98612401440482e-05
0.000105087381827768
6.42879423425826e-05
4.09713598305641e-05
7.70304948318591e-05
6.06305767527391e-05
1.13297952783053e-05
3.92631649699075e-05
8.68678572410213e-05
7.17468043758504e-05
3.56708265001198e-05
4.95911864606635e-05
6.16494049811879e-05
5.2257785725713e-05
3.77950038617659e-05
9.42960991503532e-05
7.53693505506636e-05
3.1512989836358e-05
6.57720614019081e-05
3.84293902783102e-05
5.77717314042624e-05
4.58184437562907e-05
5.44587378241768e-05
6.79383052878646e-05
2.19783770634816e-05
3.97352729890638e-05
6.57025753877665e-05
4.46166668667565e-05
7.475292750669e-05
2.2762834707219e-05
6.30986024102486e-05
3.42142941656693e-05
3.08106510253518e-05
0.000124614222132177
4.9235909892071e-05
7.74114448461421e-05
7.61317999010365e-05
8.30769628470294e-05
4.06876240058367e-05
-1.95494667959209e-05
5.5363694974127e-05
9.30839904384798e-05
4.58385543095292e-05
-1.50393005596897e-05
4.99442748124082e-05
5.74033599745662e-05
7.21747558704035e-05
6.36470110013864e-05
7.72909296352416e-05
4.87718376714689e-05
4.18387565704409e-05
2.99653410408569e-05
5.63834665117361e-05
2.43147920168672e-06
8.0379360463027e-06
9.19037255604318e-05
5.47751199288781e-05
1.40779813252018e-05
4.29948891570756e-05
7.97660274880744e-05
3.08698080074119e-05
3.91197398636748e-05
5.8417045815178e-05
6.91772007414571e-05
8.52898569446627e-05
3.35050855409751e-05
8.63768762155308e-05
3.31300866352763e-05
7.85034482859685e-05
6.34828012820067e-05
5.00070879688453e-05
6.19269505004899e-05
5.95299181245012e-05
4.94627775415095e-05
7.89958696749839e-05
1.0743378020645e-05
3.65102065152078e-05
5.76535179743059e-05
7.28062893022306e-05
3.37416872879992e-05
3.57081880998841e-05
3.34705891844842e-05
0.00011813767205245
8.77649469580066e-05
4.11456447197642e-05
7.93772645294577e-05
7.80727670594818e-05
7.86856792303784e-05
3.83579267407704e-05
0.000128786168855567
0.000115174097934391
4.12857992330351e-05
5.00027540320836e-05
3.46570137046121e-05
6.42005206973955e-05
0.000103077712419739
5.21014406657479e-05
0.000110146538437675
5.1838333242e-05
-6.67959409654951e-07
8.07737758735966e-05
9.08958891220417e-05
2.53083885056012e-05
5.70127768529911e-05
3.15118501681065e-05
3.8650721564857e-05
6.59700599264738e-05
8.97847857030658e-05
5.24685259898284e-05
3.08509140383678e-05
0.000118809339391942
7.81108923769791e-05
3.86585389593412e-05
5.77458491103928e-05
3.7042493764154e-05
3.1731114184645e-05
2.0151407660775e-05
4.07429431140035e-05
8.68486118919849e-05
-8.61967543751927e-06
3.04748745362497e-05
6.09199212631772e-05
1.5470901010768e-05
4.88204199948842e-05
-2.56022882608267e-05
7.38804828203357e-05
-1.74752838997583e-05
0.000105652794743329
3.28412378872374e-05
5.70436312362758e-05
4.65086600035274e-05
7.39001107923142e-05
7.22705289375895e-05
6.35887153070361e-06
4.71580451623806e-05
4.55487786905477e-05
2.57346832212104e-05
4.27859643248503e-05
7.96266334379855e-06
9.96600132040515e-05
8.20396090036106e-05
9.12146852657476e-05
4.08730109932947e-05
9.47175616676339e-05
4.58502857443168e-05
4.05772667142998e-05
6.38528082621108e-05
6.44596574454652e-05
5.38747489493047e-05
7.13170708383846e-05
3.50477735760805e-05
4.54976492491826e-05
4.65316145669405e-05
5.35778272737944e-06
2.99950100719933e-05
6.24599544623367e-05
8.18702451225248e-05
5.22239202293128e-05
1.26029299089998e-05
6.90700024595873e-05
8.56146702655777e-05
9.00908049956501e-05
9.82823265863426e-05
0.000110512219703308
3.45687008672785e-05
0.000100201603173946
6.27935233619952e-05
7.55544179839872e-05
1.72139894626316e-05
1.4590102586233e-05
4.30253902826854e-05
7.36827837887863e-05
2.45424999266543e-05
0.000101157429792912
5.67886860459384e-05
5.76637414786421e-05
6.63291395842464e-06
8.14721283894117e-05
9.64529287577306e-05
0.000116589703714598
9.28048404460078e-05
7.96736645130174e-05
7.24495816500843e-05
4.84048198004833e-05
8.45348787655595e-05
5.03642417484707e-05
3.08002209090391e-05
9.47169475788973e-06
5.12594467702373e-05
3.7170820544147e-05
-1.1216195164383e-05
5.23470422385709e-05
-7.70958723768805e-06
7.46438598342177e-05
0.000107135345926081
7.04542946355119e-05
9.30733890983891e-05
8.44288811168905e-05
8.45393472634964e-05
3.06742639021194e-05
5.31300663769781e-05
1.55220357623635e-05
6.04486390656362e-05
1.2334882686779e-06
0.000119872521155182
8.42773113432351e-05
6.11175177312287e-05
8.69768686326358e-05
2.96648100760275e-05
3.67902113635988e-05
4.4455931507674e-05
3.01226825805354e-05
4.67190876204909e-05
4.91267998259516e-05
8.32423583647886e-05
0.000110793150591108
7.7774315445438e-05
5.02491710000406e-05
4.39804780648152e-05
9.03467884721365e-05
0.000119013475385286
4.57778158403999e-05
4.64874477017123e-05
6.91433737980036e-05
8.79445340112739e-05
0.000153359311868156
2.05285579203164e-05
9.03265356030608e-06
6.97746152803192e-05
8.76293870713167e-05
9.62665915498789e-05
9.27821082096277e-05
4.08323646171264e-05
1.67818631767715e-05
7.18236009613846e-05
0.000108737919677894
8.65492706072126e-06
3.36192908151622e-05
5.52442573335948e-05
5.41446360430004e-05
1.6524754518596e-05
5.19577258794956e-05
0.000113294140801847
3.84540128495469e-05
8.39830243798283e-05
2.69509161240076e-05
4.14059415166385e-05
7.11509120109439e-05
2.22795053457086e-05
7.99974581568575e-05
6.30699369991153e-05
4.90491253816726e-05
4.84228398110227e-05
1.1377904090621e-05
0.000113984640442493
5.25542633786308e-05
9.16464043680831e-05
8.76557632906163e-05
7.04394234407538e-05
5.01379199591445e-05
2.19333996745002e-05
6.43020327659425e-05
4.14021071886605e-05
-8.09763923954719e-06
8.33290011969977e-05
7.18403230421443e-05
-2.58977823676034e-06
2.93818754944851e-05
3.71608354209459e-05
4.116279855786e-05
4.24855224244482e-05
-1.64581182615229e-05
0.00011122267494962
2.33637792189646e-05
7.27913800447407e-05
3.70120499830436e-05
0.000112792306460901
5.50482926464111e-05
1.72826213568596e-05
9.74063432137383e-05
2.45840245329133e-05
5.04425402561947e-05
5.68809374568955e-05
6.38983707653186e-05
6.99265082724769e-05
6.32830411757492e-06
8.02819515051499e-06
0.000105310879270651
0.00010428248745323
6.03839450802865e-05
7.1255855100606e-06
3.0536839770294e-05
1.47806973952278e-05
1.56249702466888e-05
8.44995743595007e-06
0.000102218369172511
3.27677935558812e-05
8.6768529821394e-05
7.49586546208764e-06
0.000132144575742927
1.95527910728893e-05
6.10321497629063e-05
2.56868023237544e-06
4.95435957516229e-05
4.99521608916016e-05
4.11396365023479e-05
4.9371927507716e-05
8.57766137468113e-05
4.03103043547923e-05
0.000116351542377557
8.11561915551564e-05
9.93172401940516e-06
9.74533964862907e-05
8.26275196816493e-05
6.9645507096824e-05
-5.88691718167333e-06
4.70195468898647e-05
1.70283939646207e-05
2.83288972472557e-05
8.36441606802475e-05
6.7991435837717e-05
9.68824923205789e-05
6.54752193733348e-05
5.61854680389492e-05
6.13806019627865e-05
6.40909343893524e-06
3.87031161517933e-05
3.19113011028788e-05
-3.68440488962566e-06
4.91330935127959e-05
6.29436271244529e-05
5.84037355931271e-05
6.14079252631031e-05
0.000107800274947794
8.3051951070801e-05
3.21937425043841e-05
5.20190131627269e-05
0.000111442075724728
-6.38949507723293e-06
5.26342932909403e-05
3.0214424364285e-05
2.26859626938338e-05
7.14806244363575e-05
6.7553706605732e-06
7.88507185513082e-05
8.38333727210978e-05
5.39269730124757e-05
8.82156553932485e-05
1.20007644189024e-05
1.25256195752881e-05
6.8619751216768e-05
5.55766511355449e-05
2.39734442039656e-05
5.16383111909263e-05
7.62673655356375e-05
3.5290965154536e-05
7.15437227327533e-05
4.53096627532146e-05
8.44191132985375e-05
1.48436597764035e-05
-4.52408649656945e-05
6.54782971808298e-05
3.07279538659663e-05
0.000103872423787267
6.00304679815474e-05
5.77572943510752e-05
2.39931256520522e-05
4.65927805471014e-05
6.91754074386716e-05
0.000119289095500414
8.67141687355967e-05
6.94991167362683e-05
4.95909220919839e-05
8.86289314044236e-05
0.000108250467840707
4.07610737599479e-05
6.13840371700288e-05
4.62563951758387e-05
4.74578693259178e-05
4.70077013022273e-06
7.4549554207617e-05
7.76528222262631e-05
1.55153609357907e-05
2.32377045824689e-05
3.27872902593347e-05
4.18227190295479e-05
5.11105004955121e-05
8.9443107149955e-06
4.81533726290589e-05
3.24555050212048e-05
4.21455433513223e-05
1.50493274241853e-06
6.70394293303038e-05
5.96725021710372e-05
6.24947095222055e-05
4.2182576429865e-05
0.000129245927484442
8.25127758836085e-05
1.4973571843622e-05
6.84226774658408e-05
7.94922005074508e-06
3.56546831479563e-05
-2.86440372070029e-06
6.43068714687532e-05
4.08524462435876e-05
-1.87544266343248e-05
4.43433416872457e-05
1.49893268351252e-05
1.88625398430195e-05
1.07452052640097e-05
4.62208501258314e-05
9.22045028225431e-05
3.26058422583548e-05
4.63195097036985e-05
1.40039012126333e-05
8.6029282014451e-05
5.16810052935765e-05
1.36815142084431e-05
7.40266570089308e-05
9.47367900303687e-05
2.83644789555495e-05
3.83272074054963e-05
1.35830013306369e-05
7.20864745089553e-05
4.6839339588884e-05
4.76136175728536e-05
6.7055633509864e-05
5.50150458687267e-05
4.91314820803392e-05
5.49828526162734e-05
3.51922865868032e-05
8.03200485081221e-05
7.11911142525831e-05
0.000110975162757474
1.18314506140234e-05
5.80853905992156e-05
3.65871436868396e-05
6.80832595467059e-05
2.98241145579683e-05
8.50855369481912e-05
7.34620773873949e-05
6.54851858987731e-05
8.42060607667808e-05
6.2905559857729e-05
1.76489854635089e-06
9.35363739843133e-05
4.63050462588558e-05
5.75953099354288e-05
7.95640577719385e-06
4.89245120819448e-05
1.55154692809813e-05
5.75786216796661e-05
0.000117750905860535
5.22131068662231e-05
4.87310037520974e-05
-1.81860398799849e-05
5.22269946879482e-05
1.69667732991004e-05
2.31463068228839e-05
3.46592892005219e-05
1.05323096587842e-05
2.64436338237869e-05
8.88507094791188e-05
9.34859701797e-05
5.61090179174067e-05
0.000101984184314485
9.41526231249791e-05
-2.33048534409989e-05
7.069868634678e-05
4.72212977916471e-05
9.52013225433756e-05
6.24988122011053e-05
3.30991684321025e-05
3.67459087451053e-05
5.14224433598284e-05
7.24137813908167e-05
6.47172144731317e-05
8.41322866888422e-05
7.28825034659183e-05
5.53617399768178e-05
6.02437698649362e-05
6.84882827461823e-05
5.04681889182698e-05
6.14919153402999e-05
8.36784067825923e-05
8.15338177558334e-05
8.40537389652754e-05
5.80197649109849e-05
2.64674975679479e-05
8.91194600952784e-05
3.71917438354013e-05
8.21806163917812e-05
8.13474466448157e-05
8.52953602902174e-05
7.36181408662181e-05
3.76299983346407e-05
9.01821282267549e-05
5.638605472496e-05
9.68224045464089e-05
3.10795667189949e-05
4.58172479689643e-05
8.82379039211963e-05
2.08310123513473e-05
8.94747912003712e-05
6.48359185586315e-05
3.31179200016639e-05
6.29807225001477e-05
2.51569631172183e-05
4.18161691492637e-05
6.11961496887503e-05
0.000120466587297613
8.00810353465049e-05
-3.67421232271143e-06
3.08206918229145e-05
3.94815834450265e-05
9.0986557579844e-05
7.12118848005264e-05
6.06747751780857e-05
1.13497714399105e-05
3.56219368835263e-05
2.52449347005299e-05
4.96498248942545e-05
7.13350664503706e-05
6.62220188463143e-05
5.16611412219939e-05
5.06192090298841e-05
7.52305961162174e-05
6.92023628164753e-05
0.00010174839040066
6.49057266239349e-05
4.55315452297944e-05
5.46763473666412e-05
0.0001091708532185
-1.05554704512134e-05
6.38528267409379e-05
2.75511267604229e-05
3.19570281869114e-06
8.37604523637281e-05
2.91367955276986e-05
5.7989030973906e-05
7.13945882052324e-05
5.02833580000589e-05
2.50279726326768e-05
6.66070145818458e-05
1.95234567891039e-05
4.00677572422207e-05
5.60827747338103e-05
2.73514031126908e-05
6.65979304073727e-05
5.0491620375878e-05
4.00498549323239e-05
5.78899170815935e-05
3.65646123047891e-05
6.95089965262093e-05
3.70188733435537e-05
5.88959554620369e-05
7.51903215048075e-05
5.36802665437875e-05
6.65285057396759e-05
3.92161173207649e-05
7.83206288433712e-05
6.95548891223423e-05
8.66572544915831e-05
9.99258255301792e-05
1.622756956366e-05
3.51389179024267e-05
0.000100766107150244
5.24179625561428e-05
-7.54453702124441e-06
5.1881307713548e-05
6.70332111853606e-05
0.00010020681311984
4.39522822692351e-05
-5.38456393946116e-05
8.2063178647126e-05
1.90235221269701e-05
6.04550738862971e-05
9.35678197410964e-05
6.81751757390176e-05
5.22095686924019e-05
1.42819342091699e-05
0.000100826708468436
3.78522523349816e-05
7.65610458173646e-05
-1.85173866033805e-05
4.49247671776332e-05
8.85341290975961e-06
-2.74064037885272e-06
3.60510746314877e-05
2.42290269799064e-05
3.8789659673112e-05
4.17707189486137e-05
2.11323696860899e-05
9.20775049855889e-05
3.45920606235644e-05
3.71876982523823e-05
8.19522780705712e-05
4.1250942717106e-05
3.22459138186871e-05
6.82548470558849e-05
8.24054963618276e-05
4.88659934331394e-05
5.1856838890311e-05
4.8320559843687e-05
4.4136016759775e-05
1.93627657658453e-05
2.20519657593429e-05
5.78247714933941e-05
3.1443938809225e-05
5.64106308031834e-05
6.80523703711034e-05
5.80859981890605e-05
9.00259215879528e-06
4.66001746592363e-05
3.15156446066139e-05
5.82315131494571e-05
2.27673664148413e-05
6.70119110613305e-05
2.44375530304986e-05
2.77091728850401e-05
5.91806915755854e-05
7.07173290478505e-05
0.000104487086013415
4.51552370391436e-05
4.99406084846885e-05
3.90112449790071e-05
7.91064096346363e-05
5.72391686214422e-05
3.02509771830216e-05
5.58002533449795e-05
7.74036059925517e-05
6.56609867585443e-05
0.000109147472500584
2.66677299410144e-05
6.11439791388233e-05
5.20944742412025e-05
5.95674805669643e-05
6.42478407354947e-05
-7.5406893593363e-06
4.85609219860574e-05
3.70470163442754e-05
4.64301324667434e-05
6.76763728959338e-05
4.103029876773e-05
3.60964669486695e-05
6.53344822383942e-05
0.000104907575125937
9.46039690653685e-05
5.59669446564101e-05
2.1465731261978e-05
8.80764812332415e-05
5.09201922890205e-05
2.717218968518e-05
1.8523295977786e-05
9.17551884457571e-05
2.74953937138489e-05
6.01074283679395e-05
2.77149314088393e-05
8.41658820269343e-05
0.000105558807695162
5.55176608628541e-05
8.38584524600858e-05
0.000113823167639155
5.81961724025673e-07
7.35793044304618e-05
8.51377099854678e-05
3.27263877518234e-05
2.26587353973007e-05
6.80401227335295e-05
7.74535152766152e-05
7.88352617450886e-05
6.68914111410298e-05
2.41094362684368e-05
3.66489051686358e-05
3.6038664425721e-05
3.69738185294451e-05
8.9009141219047e-05
5.97255741000478e-05
2.35712549429537e-05
9.79444524172802e-05
2.80448485722027e-05
3.76267000028744e-05
6.75585578678482e-05
2.35448948441685e-05
-6.95571710147006e-06
6.5700072599796e-05
1.46030594637553e-05
5.52931672298082e-05
-8.28833060242413e-06
2.60598028463794e-05
7.54570257147707e-05
3.8961043586768e-05
1.34821275024345e-05
3.59371123524768e-05
7.58339412804836e-05
5.85645581721255e-05
5.68128449477404e-05
1.41274966718317e-05
2.55100292672596e-05
4.9503023853726e-05
7.00477669393358e-05
-1.23706731530708e-05
9.62988552081756e-05
5.11348113191684e-05
4.99944114733428e-05
6.33350919604926e-05
1.73050139702499e-05
6.43005636700974e-05
6.31944192389212e-05
7.06646973300992e-05
1.40083600106753e-06
4.21143567392575e-05
8.19473101362672e-05
7.41515002235287e-05
3.85621829072093e-05
7.98910341885417e-05
1.47515886349602e-06
4.78927210719581e-05
2.51871649933563e-05
5.24362749384257e-05
6.38844382267347e-05
-8.73898811874761e-06
-2.18825455583669e-05
1.8866050015815e-05
3.63314086134886e-05
2.03980720141609e-05
3.60733261088015e-05
7.73064660868393e-05
5.1561601254076e-05
0.000122008853212679
7.33413324524723e-06
2.2617342625037e-05
0.000102249355771142
4.6947112401262e-05
6.38288038617457e-05
4.88057674444795e-05
1.83116031169903e-05
1.64020834866247e-05
0.000102844578718505
2.5119840620368e-05
4.81430139566867e-05
6.37672334218335e-05
6.02314691397824e-05
2.92087783992853e-05
-3.54257616459959e-06
6.12444795181535e-05
2.78066553927642e-05
2.60929759190677e-05
5.79245215446933e-05
0.00012104775713082
2.32107672250376e-05
4.70373409408844e-05
7.79672736938113e-05
3.06894504369544e-06
8.46163689244237e-05
5.08776844109597e-05
4.65314243604958e-05
5.68996739197985e-05
8.54209942430227e-05
-7.66596003494521e-06
5.61801273460897e-05
5.24766209797054e-05
7.08722227658642e-05
0.000122269395862998
3.70515410802901e-05
8.23704901856527e-05
7.33447681270823e-05
3.75309430733848e-05
9.23737735263179e-05
4.77719804669421e-05
4.31783119404966e-05
-4.37094377070713e-06
2.18974093422395e-05
7.67862982031817e-06
5.32917058597298e-05
7.43772287895243e-05
5.80668667796441e-05
7.8717838330396e-05
6.12460497490993e-05
2.20090112764027e-05
-3.34125927542681e-05
6.24453168326998e-05
7.41685064678814e-05
1.86825680361594e-05
9.27598400704796e-05
6.82487572963219e-05
6.36176905342762e-05
3.30217062649326e-05
4.19447971684624e-05
2.15347353113805e-05
8.46990332853506e-05
0.00010822853988293
7.22283413841238e-06
4.9870992657301e-05
9.54840715835057e-05
4.03539738745302e-05
2.04030530482056e-05
4.35058535639177e-05
2.92034322945656e-05
4.73167148798536e-05
4.92404564525485e-05
4.59604653657967e-05
2.77192508287518e-05
0.000106655298870386
9.12549885597177e-05
1.11049777480284e-06
6.39682387249462e-05
7.42422330799627e-05
2.22897823579981e-05
3.75928472073241e-05
0.000103703601867137
3.79168803824919e-05
6.24140836904742e-05
3.35088968637556e-05
9.86067519527144e-05
6.09673769779877e-05
0.000111436525751493
1.29916422929375e-05
6.31848370388565e-05
4.15132750402383e-05
8.64934533246712e-05
8.05772707035169e-05
7.91355951206595e-05
2.40951826606946e-05
3.18727183877907e-05
2.54211213047995e-05
5.43011018624723e-05
4.00694571462935e-05
5.09326657857414e-05
5.75567581108743e-05
6.84125504087073e-05
4.51060588436708e-05
7.41244105643615e-05
4.67559828256439e-05
4.50204642440977e-05
1.3558940511693e-05
7.75964229259607e-05
2.95497144114103e-05
3.69374890625249e-05
4.85844465766229e-05
8.5743074734031e-06
7.67999849476192e-05
6.58275288819068e-05
5.15331293049717e-05
8.36817854344845e-05
6.28918455825446e-05
-1.73892021286141e-06
6.98608592139514e-05
4.51758332328873e-05
3.35450689048588e-05
0.000142892166739985
6.50682733983866e-05
5.75704446995407e-05
6.06365705001623e-05
8.44088788577252e-06
7.99369010623577e-06
4.84444165730252e-05
5.70721975608206e-05
6.0865268938535e-05
8.2329132667481e-05
3.75511386908137e-05
4.30475807947067e-06
4.89151514038503e-05
6.78801421794563e-05
2.10020374106394e-05
2.4205625703258e-05
1.25876359818864e-05
2.86248345716352e-05
7.07258183430004e-06
5.3907506430489e-05
5.36875407932706e-05
7.15494693430156e-05
7.14629951653942e-05
6.86318465372515e-05
4.56466796427513e-05
6.42541838146209e-05
6.09121698233456e-05
0.000102723649579915
5.63734466695356e-05
3.55622604628869e-05
1.36408455655875e-05
3.20626507423205e-05
2.6694881378504e-05
6.61005252122489e-05
7.63207116312635e-05
4.78130166600546e-05
3.42683663875673e-05
2.23160306272572e-05
1.47531143826852e-05
4.20137174829594e-05
4.29639469735806e-05
7.12662179341439e-05
2.98306040533154e-05
4.72537459452042e-05
6.14558508560324e-05
9.87283542150118e-05
4.25021086347889e-05
4.27128335700313e-05
0.000104075801382978
3.32233475693973e-05
5.56426412807037e-05
5.53723633451502e-05
9.27504028754314e-05
0.000100333835197148
7.73138068751709e-05
5.93349822323494e-05
0.000108520282295266
2.21704817855212e-05
7.53152299631117e-05
6.88053711475543e-05
1.4124888238326e-05
2.21455723818042e-05
0.000135397313379618
3.30938740558111e-05
7.72595287991533e-05
7.78997926987088e-05
0.000110726502813552
6.22829320728302e-05
5.80345365387007e-05
5.92837087874363e-05
4.74072376391408e-05
0.00011022197618689
6.49607270106036e-05
3.76131117046977e-05
3.64887234995783e-05
6.92368212055441e-05
2.11707403761857e-05
3.82973695575256e-05
9.10986239363586e-05
6.95355895197973e-05
6.73262927467242e-05
3.48000779087517e-05
4.63510284453109e-06
1.84322450237712e-05
1.73586985219497e-05
4.98909279243001e-05
8.39931461960583e-05
0.000106739685473391
7.50037052403582e-05
7.5352768082274e-05
3.72441356901341e-05
3.57855188935505e-05
9.50140586751763e-05
6.95534138196246e-05
2.98740908819261e-05
5.0870508348644e-05
4.26254985137856e-05
2.75400067874306e-05
4.77144798783268e-05
7.31136844126947e-05
7.37924490134771e-05
7.86983123899667e-05
7.22555885326436e-05
7.4111810028646e-05
6.22294231378419e-05
7.5931078187469e-05
7.91628022174123e-06
4.36053882327424e-05
5.55398698756887e-05
5.03624370343316e-05
5.68151870212094e-05
7.07281605565412e-05
-8.67694791787813e-06
6.91429303098272e-05
4.36138505375386e-05
4.88565987969126e-05
0.000118526772700668
4.22984572113885e-05
4.94206208813973e-05
3.7406401181499e-05
-7.77045783694869e-06
6.41893935086666e-06
6.70624941679504e-05
6.26349590564647e-05
0.000106455016070631
9.08788312069701e-05
7.87399308194644e-05
0.000152799621065802
5.59861275316088e-05
2.02570643875946e-05
0.000128935325453484
5.39774674373277e-05
9.09391306507699e-05
2.69878063323939e-05
3.47000960403052e-05
2.16773691994066e-05
3.31198836544179e-05
5.7660765572086e-05
5.03552598035609e-05
1.27267981012875e-05
1.75861365225869e-05
8.19875804542231e-05
5.57518812888182e-05
8.13065283675071e-05
6.94736552343414e-05
4.98683206892106e-05
5.79373103659519e-05
4.14628696196907e-05
5.80933361157423e-05
-1.23841711396707e-07
7.68809849029923e-05
5.20521365188727e-05
-2.50067336218663e-06
6.22549361399305e-05
7.09367437426997e-05
9.52335687384156e-05
3.86637124812815e-05
8.35419609208467e-06
3.07344248845087e-05
8.06156363727678e-05
7.01170762047742e-05
4.28306810461564e-05
4.52013076476891e-05
6.84293556618071e-05
4.41612222570626e-05
2.30245436957851e-05
0.000120148109178101
6.9283731631449e-05
6.05796619221468e-05
7.51289751776673e-05
6.66879390797053e-05
5.19947871801268e-05
7.71883255653122e-05
6.74434978238402e-05
3.15766107996216e-05
4.97829414053032e-05
5.4860805923019e-05
0.000121621990900318
8.8878073670771e-05
6.17369772248662e-05
2.39491900067919e-05
1.79466736870754e-05
9.35926853161126e-05
3.06881341522516e-05
6.30709787579109e-05
2.19333923187632e-05
6.03349838775794e-05
-3.01188831020233e-05
7.12764060997696e-05
6.07093356536539e-06
7.39300850748325e-05
2.27124683362363e-05
5.92268075762159e-05
9.59429275660569e-05
0.000108185026785828
7.66857645096989e-05
7.08586319669086e-05
2.0410970380018e-05
7.6706862749728e-05
3.31801433462476e-05
6.7662037183066e-05
8.2753588552171e-05
9.88268463007587e-05
7.86231601652616e-05
4.94433327870732e-05
5.98223342905981e-05
-2.69950583370818e-05
7.59083109161957e-05
4.35476798363758e-05
1.0067374034306e-05
-6.13894072339411e-06
6.51270789095702e-05
4.65009803638098e-05
6.6113758724183e-05
3.15382055135053e-05
3.93865937409082e-05
1.01146208578204e-05
7.90139554774027e-05
0.000103915778352938
4.64687783136282e-05
4.08539165572603e-05
5.27457105600322e-05
5.25338297970889e-05
4.05502641890711e-05
6.27216816571934e-05
7.80051453931214e-05
1.70783636905507e-06
7.73270001633308e-05
5.48582088740801e-05
0.000103635919533973
2.37472513877943e-05
5.1621605512336e-05
6.77195358810789e-05
8.82522886081986e-05
4.19284971820351e-05
5.69007493343633e-05
3.25069062880948e-05
9.41324494760022e-05
7.30997179990121e-05
4.76722674251371e-05
5.60432743068445e-06
8.89075822927735e-05
8.67307817836128e-05
5.26779628163347e-05
2.34122157278732e-05
4.37732707776301e-05
3.51695174255526e-05
9.5566474994354e-05
3.50828835082205e-05
6.04382088474062e-05
6.37917488397815e-05
4.74243885785576e-05
3.28061376043457e-05
3.19831064719923e-05
8.74065311290578e-05
5.44694134853389e-05
4.86338126974312e-05
2.67682331544906e-05
-8.61514429188704e-07
4.84075390877271e-05
9.41592909927908e-05
5.25652539149638e-05
3.64900768641804e-05
4.57706507866697e-05
2.52184549623301e-05
3.43514741250916e-05
4.236450786654e-05
4.47613420521742e-05
4.8861824565023e-05
-7.72134417326555e-06
2.58253561442983e-05
3.37456314641771e-05
7.24050535301978e-05
3.11623419821981e-05
8.77648716590852e-05
1.26511811143576e-05
2.10046676287453e-06
6.31375186801655e-05
7.76310280744971e-05
6.59263519027158e-05
3.61097326922511e-05
4.85745815357487e-05
6.74051193721652e-05
5.51847642501684e-06
9.64740199599047e-05
2.48141763335558e-05
8.51816549733641e-05
7.73666215339189e-05
5.08750247701656e-05
5.27965660600174e-05
7.85933230710747e-05
3.04671686758264e-05
5.55843714876471e-05
3.84578326027744e-05
9.31863055687635e-06
5.76817618960826e-05
3.06231730945206e-05
3.44253360487972e-05
9.26693362638857e-05
8.18320714984032e-05
-7.86604786704621e-06
6.80450397572009e-05
7.34477525763281e-05
0.000120886249259486
4.9052569488903e-05
5.09825035730683e-05
5.90018441909999e-05
3.57867230950005e-05
2.71605125856598e-05
7.29022213276025e-05
0.000109355945911505
8.55267527563512e-06
-1.19432096462029e-05
3.19850887094628e-05
2.43841097735451e-05
8.08271122275709e-05
6.64148403004719e-05
5.75265055217251e-05
4.27820690857469e-05
5.31388789688414e-05
8.25919171091072e-05
8.9304232070535e-05
5.69771481795963e-05
4.74709310146221e-05
3.84053783034408e-05
7.43004618899253e-05
8.3967011989761e-05
8.80463598013919e-05
6.33244689181123e-05
-2.67890401065735e-06
4.86345997119344e-05
4.95101861315348e-05
4.74565186392678e-05
5.40660907166015e-05
3.78116162547543e-05
4.57778565977994e-05
7.18388566317227e-05
5.87978415497408e-05
5.41961874502535e-05
8.89197322341681e-05
8.15335550864787e-05
0.000108877067853484
4.55295005740672e-05
5.38435671496665e-06
8.48492939783727e-05
3.00054736185219e-05
7.07879601138267e-05
3.23771814859854e-05
6.42996282595357e-05
7.83029504776341e-05
4.70887885544368e-05
5.60526218295048e-05
6.20153712888994e-05
4.66510434848179e-05
7.66482423667488e-05
6.49724766639e-05
5.73807777512728e-05
-2.24846803511372e-05
5.12002143288523e-05
-1.50632311456226e-05
2.44449407042831e-05
6.01762417379353e-05
2.77546927774524e-05
3.81315095589803e-05
9.98739474648731e-05
9.13025071940648e-05
2.55039211333578e-05
2.72119846280158e-06
1.75033951841775e-05
4.14682658903721e-05
0.000105747581953561
7.51778780579877e-05
-7.39189073309115e-06
7.37693356270602e-05
3.00443820413892e-05
1.37864680871298e-05
4.50883228176532e-05
8.48758172553051e-05
0.000136511776542569
5.02683844327723e-05
2.9689632582082e-05
6.01822134909659e-05
1.89763498413234e-05
4.20680186246354e-05
3.98265808204416e-06
6.00741743420995e-05
1.05234821586762e-05
2.67950885355001e-05
9.07838382237191e-05
5.36576524780891e-05
3.44246001431593e-05
4.85193768165269e-05
6.50002929956328e-05
2.35686131757553e-05
5.55045143707258e-05
3.24486975285835e-05
7.21813469944165e-05
5.29536943202411e-05
2.8952070546774e-05
5.49827863448885e-05
4.59908849546268e-05
7.51189375987733e-05
1.23441510039511e-05
4.81916096938166e-05
6.90815294465699e-05
1.48387093998014e-05
6.62584592532472e-05
3.89584554272247e-05
2.68208746875083e-05
8.20660613538608e-05
5.63268249065618e-05
4.40547018084019e-06
4.91880094596701e-05
5.41702477890823e-05
4.66877424206509e-05
-1.5853348541747e-05
0.000134214359244019
5.80324833693492e-06
-8.74814201192476e-06
5.4325202588542e-05
0.000130322500315737
4.50479528643079e-05
8.48047311874532e-05
2.91217381423637e-05
2.91930336218634e-05
7.48358488795875e-05
5.88227287765377e-05
7.33833479226435e-05
5.22215015449318e-05
4.91368570917821e-05
5.3925618391402e-05
3.37601827409117e-05
3.38188777205079e-05
1.34376457282374e-05
5.94902057577402e-05
3.90315425173534e-05
4.31886053408633e-05
9.49461668208007e-05
4.02503040629773e-05
2.68037118200438e-05
9.28190017120256e-05
4.44665371824303e-05
7.90378072577408e-05
0.000107266366603807
1.4638130445322e-05
3.18916176580071e-05
1.96810562220307e-05
7.43426732035737e-05
7.73671689705063e-05
1.06664429599046e-05
3.13388324547375e-05
4.00875953508421e-05
4.9470330539143e-05
2.2216089320315e-05
4.59149083360489e-05
2.02927008829062e-05
4.23301083436613e-05
0.000140701985401969
4.10451192749638e-05
5.37807899207345e-05
6.1157428191161e-05
5.1351640591701e-05
2.37362149385169e-05
7.72121226434274e-05
1.66895130635175e-05
3.95582151130734e-05
2.47255201612414e-05
5.34351951987178e-05
3.49359556767415e-05
2.09253773890967e-05
5.6654849903138e-05
6.80188476051151e-05
4.22523098337372e-05
8.23732538747513e-05
4.89940014907213e-05
7.64096841092097e-05
9.75541187379265e-05
7.45080414429655e-05
3.30523747719196e-05
5.79612519924699e-05
1.9217004844653e-05
4.81054707766327e-05
-1.81174840222914e-05
6.52841761232307e-05
1.87837619901977e-05
7.31509474448854e-05
1.19057063440141e-05
1.14345294275728e-05
4.89749260561862e-05
2.21689454529156e-05
8.87717811997852e-05
5.04580229801474e-05
5.66895248997672e-05
5.56862740785019e-05
5.99858927170255e-05
3.350096001989e-05
8.91455701100891e-05
4.49230149771026e-05
2.25820752616758e-05
6.24050889875405e-05
6.4249352934939e-05
5.8177488394291e-05
6.87304563871274e-05
0.000105772307303073
5.7147532277354e-05
5.04740548106723e-05
3.61839428173969e-05
3.8675942707071e-05
4.75533818064965e-05
4.99117211367394e-05
3.41699980979226e-05
5.04524680648662e-05
4.38587290965142e-05
4.33770363974317e-05
1.23538422503719e-05
7.38670785171178e-06
1.52604473240827e-05
4.58370556971137e-05
4.40469021566065e-05
4.10007845522034e-05
-4.42089289434916e-07
0.000101943016781337
4.19407838300315e-05
1.66254539685353e-05
2.44008132292632e-05
2.91131116445092e-05
7.69889724546407e-05
1.486662900423e-05
3.50560966648286e-05
1.77739309657906e-05
7.93956228396435e-05
1.20330747107807e-05
-2.24399804830129e-05
5.16584890749317e-05
7.3770215415829e-05
6.42042412177311e-05
7.71056056235128e-05
6.36990115357873e-06
4.80308023156006e-05
8.29069700684024e-05
2.22900373471369e-05
6.04112791050261e-05
6.15341864084175e-05
4.69425637936964e-05
4.97463473394682e-05
7.42893087771008e-05
6.89889540060161e-05
6.92282881516909e-05
4.93995744203579e-05
5.3356520883537e-05
3.68596144010798e-05
9.48023427534879e-05
-3.27858624478499e-06
3.76600804856134e-05
9.72028575162875e-05
6.11713156889101e-05
5.22386632354305e-05
6.6402282869867e-05
4.37341746555167e-05
5.37140421437733e-05
6.69488975312478e-05
4.54439932951155e-05
-2.97372549610831e-07
3.02498093122146e-05
6.58624104268494e-05
0.000106100508117956
4.67716228373685e-05
6.43099096626259e-05
6.65841630032936e-05
2.26464929427566e-05
5.44714954688797e-05
4.41454594028899e-05
3.61947339247073e-05
2.28471981218826e-05
3.82978736696203e-05
5.22627955735177e-05
-2.19049220121095e-05
5.02954142554837e-05
7.16528078892504e-05
0.000107200454850413
4.66451648713611e-05
0.000111236473129703
6.28853678144853e-05
5.31685398314867e-05
0.000102029837269905
2.99375788439742e-05
7.3381183044118e-05
4.97364124215141e-05
1.80276687856725e-05
5.46179226446846e-05
6.5893724514506e-05
2.36601177075208e-05
5.97143145732234e-05
7.18584877976156e-05
7.27684325876067e-05
3.78713172036732e-05
4.68575382553246e-05
1.38832432876657e-05
2.14766863100598e-05
3.68595901513951e-05
7.25615497119991e-05
-4.53360241619317e-06
8.4678158728406e-05
6.76210696902062e-05
5.936097857103e-05
2.64705284936694e-05
-3.72646693938472e-06
6.79656794858279e-05
5.1543031348313e-05
3.96940575393827e-05
6.18923049211689e-05
1.46461484028965e-05
4.94686652950498e-05
4.15041133253562e-05
4.17291911558145e-05
3.78762668991622e-05
6.18794587408202e-05
6.41544228820113e-05
8.00529955310908e-05
9.00875022270524e-05
6.83454657689454e-05
8.34555224545408e-05
7.67691003384385e-05
8.72869391479848e-05
9.1737373574659e-05
4.9957517797524e-05
2.2829956734764e-05
5.93892612623011e-05
7.86663855776396e-05
3.48730885586067e-05
7.240159807405e-05
3.58128311789779e-05
3.7144819045609e-05
6.4731897745474e-05
0.000112635951688707
2.37627191356629e-05
5.60225518766964e-05
7.30982478474889e-05
4.77174385190178e-05
9.62994212982384e-06
5.21286814297264e-05
7.00065326824409e-05
5.7390121171296e-05
4.99872504655608e-05
7.66589784737842e-05
2.16929570055796e-06
9.96048097991641e-05
0.000106955330823524
6.43154483417452e-06
3.7060895659548e-05
9.45980368220695e-05
-2.18722270108779e-05
3.2001054620497e-05
2.28265700962005e-05
4.05265371128442e-05
4.89968861078496e-05
9.6523150772691e-05
0.000117039179518277
7.48143692218525e-05
5.20041869638494e-05
0.00011145976537688
5.4707535836211e-05
4.9183596803124e-05
5.50564178063745e-05
0.000130248158573927
1.39215236144167e-05
1.47562190164488e-05
3.84470756458776e-05
1.45190680767847e-05
2.68724816367831e-05
1.20665491994036e-05
5.99561566638717e-05
5.60825341966546e-05
9.01600089249153e-05
4.9420070158245e-05
5.64617792675236e-06
5.02011028654271e-05
2.20136538302535e-05
5.51067132829548e-05
3.67659445511067e-05
6.98811033727705e-05
6.43685747335188e-06
7.37965532964336e-05
2.63476992537128e-05
5.84118660555198e-05
7.89946747818617e-05
0.000112961702514113
6.99880440858473e-05
3.83671354000562e-05
5.69278935447027e-05
1.50672240229723e-05
5.40137032112163e-05
9.15583593449923e-05
8.21558501856186e-05
9.96753508986062e-05
6.62525850834524e-05
3.75402949929244e-05
8.19251094732521e-05
0.000123711823369223
6.16232737153261e-05
8.24685059805541e-05
4.09982913672198e-06
9.80196896475344e-05
9.64818043993724e-05
7.98498547830595e-05
-1.95949565229236e-05
5.30395448376056e-05
5.23339773156759e-05
7.25130031848401e-05
3.51888099380108e-05
4.25992969034959e-05
3.33279912347867e-05
3.81812194852127e-05
5.21014913466928e-05
2.5648706050168e-05
-2.7988878912561e-05
0.000174929176310628
3.45144217301891e-05
9.86995054375346e-05
9.46486261047846e-05
0.000112922233898633
7.11710368578757e-05
6.41077425615063e-05
9.71528865661796e-05
1.55739716112173e-05
5.6743824454522e-05
2.6433218388616e-05
-2.66510086583149e-05
0.000108492676969453
2.52063874450315e-05
2.60130044016416e-05
9.78562572141715e-05
5.8532771090055e-05
3.75166327462818e-05
2.61992788874194e-05
6.6808184658807e-05
9.04692655218963e-05
2.88434658101675e-05
7.20888188964502e-05
4.13637847641437e-05
9.17561694845819e-07
7.18302904441642e-05
5.25800098073256e-05
6.92871339234701e-05
1.38106829081425e-05
5.65406255515112e-05
3.28836208218702e-05
0.000101093596202084
3.9210356622076e-05
0.000121670503981308
6.22659414841688e-05
2.73678228503991e-05
5.5037604241166e-05
3.57274417314352e-05
9.89387656080386e-05
7.28240090463653e-05
7.33841230799451e-05
6.3152492646327e-05
6.55080872593794e-05
5.64442125175534e-05
4.42976144448861e-05
0.000128094762632386
5.16079543181016e-06
5.6516475538402e-05
7.97494947466361e-05
6.21451622570312e-05
5.65873954507948e-05
9.3174560795666e-05
7.27641610228853e-05
4.53191399959394e-05
4.08439267162384e-05
3.07809418726536e-05
5.98383789842103e-05
-6.33067119509096e-06
7.59799325189753e-05
8.58411418334228e-05
1.84978256387414e-06
7.78880882954712e-05
9.08906013224252e-05
6.44679905816558e-05
6.80035654099343e-05
3.42120958522403e-05
4.13420464323331e-05
6.00757070934496e-05
5.26941785776381e-05
4.72097510959452e-05
-5.68730711418739e-06
2.58157868889861e-05
3.25107978296846e-05
5.23130216168583e-05
1.49243509716134e-05
4.64022577738437e-05
6.7548984191121e-05
7.55635939907501e-05
4.09988365481474e-05
7.25902761247187e-05
-7.61063998420999e-08
3.52759749159215e-05
4.85532888316721e-05
3.96255310092644e-05
3.85198122868642e-05
4.39919470721196e-05
2.64090542569654e-05
7.50090468190151e-05
1.78008302886382e-05
5.19807399621352e-05
0.000100469332431208
7.06961441514689e-05
0.000105248124881623
-2.05465407492677e-05
4.76487242171651e-05
0.000149684561393554
3.47985777947744e-05
1.50498634909103e-05
1.97795128593657e-05
5.36396222769696e-05
5.73832242006668e-05
2.5601528304587e-05
2.40579368766066e-05
5.54575138877993e-05
5.25398733367703e-05
4.12336002658991e-05
3.96660326516986e-05
4.67524075058107e-05
5.45518436830133e-05
8.41232342728757e-05
2.70547054276551e-05
4.83474783111337e-05
3.70730231391418e-05
5.16099810190928e-05
9.27882971099532e-05
7.25461842710095e-05
7.05987385832331e-05
3.0207888209315e-05
7.13127733439273e-05
0.000121492520369986
3.87922897486053e-05
3.98576300479718e-05
7.2682577304827e-05
9.04555547215373e-05
8.33140877410777e-05
6.20987250499107e-05
2.97835220177416e-05
2.30807353116614e-05
-2.23757764682437e-05
8.37246989180765e-05
7.46840375622159e-05
9.17802325903673e-05
6.43075786039908e-05
4.71659814105721e-06
2.73058354145905e-05
7.48921006215529e-05
5.32242634339238e-05
5.98456972597919e-05
9.481542977007e-05
6.03596839508877e-05
-4.61528716556818e-07
5.48210822020625e-05
8.20971695099162e-05
6.27386181027002e-05
4.57336395056953e-05
-2.49714436418509e-06
4.60927684716328e-05
8.86088631446442e-05
7.03221797689427e-05
3.97303563780777e-05
7.87298951706159e-05
7.4339501873165e-05
6.94341960091492e-05
7.95808346635458e-05
6.49978955930288e-05
7.32255222959349e-05
0.000114880122643815
6.38301970816705e-05
7.25369957030124e-05
2.71645982173932e-05
5.9438189153527e-05
8.40304780478925e-05
7.66070955393691e-05
5.9992677697149e-05
6.5613823739294e-05
9.30784566934696e-05
4.53297450761462e-05
3.71521114707552e-05
5.80188374965396e-05
7.82834182809704e-06
7.71629532381143e-05
7.48752649524713e-05
6.82570259343492e-05
7.34818096400248e-05
6.22503988178286e-05
5.52027804704844e-05
1.359076132508e-05
8.10043040972278e-05
3.61921274531047e-05
6.7002339415479e-05
-9.08530538413408e-06
3.92364931094969e-05
7.65773726884459e-06
5.38973632213331e-05
6.90756796348911e-05
-1.73648359898701e-07
4.67785423475677e-05
7.30367715690657e-05
1.64104662126903e-05
-2.18566363100214e-05
8.85177423244493e-05
5.22029253137345e-05
7.51354178702155e-05
8.05441528495173e-05
9.11255850825024e-05
4.92632930273801e-05
7.85936578804189e-05
4.68658373193003e-05
0.000108789815064387
6.79838741089014e-05
8.08212517194147e-05
7.19030521092469e-05
6.88893555985086e-05
2.9476876148007e-05
6.77590272294457e-05
7.60230150127227e-05
4.67831023185476e-05
4.66546831100157e-05
7.2604587307337e-05
0.000110629776560862
7.19528839189331e-05
0.000137259009278061
-2.72216014919967e-06
1.10098484355864e-05
3.603715962594e-05
9.85784743589379e-05
3.21929357451089e-05
7.57934714590763e-05
2.17888138831422e-05
9.33934900424191e-05
4.62065471695947e-05
3.55172232832076e-05
9.29121580284325e-06
2.96525185840114e-05
7.79542482067892e-05
4.82813771773536e-05
9.50974828299457e-05
3.89638904848313e-05
5.94083220578688e-05
9.61755547027916e-05
2.89158125002363e-05
3.01214540118113e-05
-2.77754443209714e-05
1.76738176348329e-05
2.60877686960482e-05
5.14294224409944e-05
4.15274322491557e-05
6.66702333862505e-05
3.6926048001997e-05
2.64751982458248e-05
7.8041763531931e-05
4.72333847553297e-05
6.38801825822267e-05
6.41272186996331e-05
0.000106167593565938
2.2015880909777e-05
4.72362172793393e-05
2.79302502036045e-05
3.07838361989545e-05
6.33048489185898e-05
4.60987524322414e-05
4.96303958788306e-05
3.20545242182047e-05
1.31041810677504e-05
4.71047431736267e-05
3.18423530278766e-05
8.31759955106652e-06
4.67416463540031e-05
0.000101177504164905
7.2657077307254e-05
4.25451651285245e-05
5.43518804583992e-05
3.49625998309452e-06
2.11524941717139e-05
4.42401205950108e-05
5.89503313455016e-05
0.000109602556083683
8.83430776255952e-05
8.33713951844605e-05
1.01577709390116e-05
8.09984278391139e-05
8.76063375422572e-05
5.98681314708378e-05
9.31539705808279e-05
8.91451723901047e-05
8.41618871952646e-05
6.93993778699849e-05
7.02221880206497e-05
6.01303074478912e-05
4.86392186840118e-05
-2.46239262844638e-05
6.66031345163781e-05
3.54544989248722e-05
9.19847405446525e-05
4.72463075036884e-05
5.04723579607933e-05
6.42098135296818e-05
3.31784079195114e-05
5.44909160689063e-05
1.12644304566591e-05
4.91895513344427e-05
3.83743427220594e-05
5.87468085332525e-05
8.86531145017972e-05
3.46745275082122e-05
6.28368680864855e-05
6.15612787691444e-05
0.000100903887019532
3.88013342420843e-05
4.02618188942913e-05
6.81954308068958e-05
8.22486911142293e-05
5.26485609591222e-05
5.47232681874594e-05
0.000106999670379729
6.30176903699186e-05
3.08495372416047e-05
5.44230216234175e-05
6.21361688452309e-05
4.38393919327044e-05
9.28024284585218e-05
1.68717704820094e-05
-1.88043422511439e-05
4.27067123182547e-05
6.47900697840956e-05
8.52697680618109e-05
7.12946422568101e-05
2.76223115414254e-05
2.29586133896776e-05
3.45151878708769e-05
7.36328570924927e-05
3.50221814200679e-05
6.28537980534262e-05
-1.08379416112667e-06
3.5510179425532e-05
6.01581105055958e-05
2.99607011483969e-05
7.10403109190694e-05
6.66210115151357e-05
6.09291630209521e-05
2.16071281589308e-05
0.000109533424291466
5.20215004404078e-05
5.45622944431427e-05
1.40707288643888e-06
6.90841658472871e-05
5.09060949354566e-05
7.11991427618228e-05
-9.5354107780977e-06
3.48947845861009e-05
5.57432127845765e-05
2.57131518832727e-05
9.10843207367498e-05
4.32720417948999e-05
6.69222457366477e-05
2.74213587088079e-05
2.03939860546211e-05
6.77607718544257e-05
5.04064041488354e-05
6.65381748614477e-05
5.92090430769219e-05
2.46831986186158e-05
-2.03396821488638e-06
8.16884309032813e-05
5.82418128465184e-05
9.70233841388837e-05
2.28127621761067e-05
3.62935729129552e-05
6.21960770796466e-05
3.10473948234519e-05
9.78448486164536e-05
5.55166554861859e-05
-1.41246211588408e-05
3.00444687636872e-05
-1.43068152764155e-05
2.24891960071318e-05
4.17635520993808e-05
3.33459228885701e-05
5.75712666548114e-06
7.30665294700774e-05
5.51540058218015e-05
7.11221846719827e-05
4.76691275202017e-05
4.11715015213117e-06
8.55713856022772e-05
2.39800571345908e-05
4.73752421186817e-05
2.4776605864903e-05
6.76678874367752e-05
7.84272187847913e-05
6.01845144902218e-05
0.000123268180918676
3.11104231078054e-05
5.85171925696939e-05
7.75554866762704e-05
2.12051444723884e-05
3.94734639659978e-06
6.44698022022931e-05
3.1398815211642e-05
0.000101990004803492
3.28124836869554e-05
0.000121980485597495
0.000118416765652159
8.84293803983123e-05
8.44165745818916e-05
3.81937317104919e-05
6.22642030955649e-05
3.86855188718227e-05
5.95117756466247e-05
7.54591964047975e-05
0.000129071747911561
9.90859384633701e-05
2.87278687248279e-05
5.71485011828087e-05
4.91536362780603e-05
6.77738685460357e-05
3.29043455229413e-05
5.30034991857171e-05
3.16366416819347e-05
8.82674373360763e-05
6.53014274550993e-05
5.03444854348894e-05
6.85535403020255e-05
5.31215294955754e-06
3.41099339864355e-05
4.42951752671386e-05
2.84606656563864e-05
3.56319600175607e-05
5.24504133405498e-05
7.63115924490442e-05
5.01329034007942e-05
4.37736861441432e-05
7.081507336964e-05
0.000106251948428825
6.32232850986176e-05
4.36883165115982e-05
6.01092919640611e-05
4.49978450939961e-05
4.74749037157808e-06
4.79109359236483e-05
4.30757139960048e-05
0.000122010117856513
4.58763729046434e-05
-2.1113844487106e-05
9.49635940181094e-05
1.90791805456129e-05
5.09611743228887e-05
6.00325026560544e-05
5.45396888794694e-05
0.000100204520559893
5.82311325521848e-05
9.62529075282684e-05
0.000130790764638386
7.10325186374096e-05
-6.00864453560147e-06
4.79955993883045e-05
6.08728237368989e-06
6.30623938698195e-05
6.65153550936068e-05
3.42799402235114e-05
7.60894109569797e-05
5.89721522371681e-05
9.87136671633812e-05
1.37192142492374e-05
8.33106588520147e-05
2.69034738006348e-05
5.12224287318744e-05
5.92618591655208e-05
7.74929025603708e-05
4.08442249589007e-05
4.8923814608066e-05
3.14308781591116e-05
2.16891983314313e-05
3.25814445020747e-05
6.71599511378824e-05
4.71600653216992e-05
6.54560169757593e-05
5.91588991083243e-05
2.65174179841553e-05
3.87752684959749e-05
8.91537698440123e-05
3.70967524454789e-05
8.2071453573604e-05
5.35072508068446e-05
6.47981564125622e-05
6.02660931095958e-05
6.32823086109842e-05
2.91513183987702e-05
8.92196737125462e-05
2.9555993623037e-05
2.97613729346557e-05
2.23405998083505e-05
7.58840893553138e-05
9.74754040319524e-06
6.75986477600592e-05
2.83065600319064e-05
5.24953610584216e-05
0.000100674758230518
6.03640728311621e-05
3.62033755766333e-05
6.47504629211344e-05
0.00013677592969344
8.61564865395688e-05
8.96272461985861e-05
4.79850268443321e-05
6.03037914748705e-05
7.72331417957446e-05
5.2899096296459e-05
6.79596502741011e-05
3.94658771147333e-06
2.40083913103078e-05
0.000107948564980178
0.000101637176942315
6.81690989685434e-05
9.43974563086824e-05
7.35484997145286e-05
8.97173898445943e-05
6.11623678803815e-05
1.18587881361188e-05
6.65332262379957e-05
8.03229103858019e-05
8.04774146915929e-05
5.90316163574093e-05
4.1293410677606e-05
6.30499581036802e-05
4.9388800862953e-05
7.68004116991159e-05
4.79780498614795e-05
3.98457964437855e-05
1.48120931721333e-05
8.183727538576e-05
5.60160049541333e-05
3.06705029903776e-05
5.54813093422524e-05
4.38736088099839e-05
8.01635659950945e-06
4.50998702778099e-05
4.48966154513419e-05
2.38878987222429e-05
5.63638882251905e-05
1.60661396500493e-05
4.42652271818206e-05
5.63873045635615e-05
6.91706102864162e-05
7.07124437430399e-05
5.35559087442427e-05
1.30784503671986e-05
0.000110755252070385
5.98314315455494e-05
7.07376795002236e-05
7.15214887256405e-05
3.13186744663586e-05
5.05060024483444e-05
4.18296729396785e-05
0.000116728587274819
3.38075176779218e-05
8.06120256217546e-05
6.92010462017635e-05
7.88360635291433e-05
8.45511841119006e-05
4.89133640524212e-05
8.70689742895079e-05
5.9467833071504e-05
7.60335789145617e-05
5.4674649703758e-05
4.23079920842849e-05
6.26529417746761e-05
3.26137606279357e-05
3.96991640641818e-05
5.92087461580034e-05
6.95360778053756e-05
7.38935605302406e-05
5.65663280772698e-05
7.24409121030549e-05
5.18729751468655e-05
4.83501408585682e-05
4.20603445401827e-05
6.15411718299645e-05
9.16856998146356e-06
1.33616232084864e-05
5.54407925160023e-05
2.15376707687148e-05
1.8074743276788e-05
0.000112023308992865
6.21869568635617e-05
1.52903446594784e-06
7.09486605962295e-05
7.3968467096182e-05
0.000121959485500328
7.28623609230869e-05
1.90273335595058e-05
6.58268189808574e-05
7.52082556929886e-05
8.22241541377999e-05
4.59958748266788e-05
0.000123491441988153
4.83475727431776e-05
-7.24615022783551e-06
6.78622365324053e-05
7.77717694909364e-05
8.90765479910755e-05
3.52315766565674e-05
4.78057679636742e-05
4.79356892812474e-05
7.31112216443553e-05
5.9790884723644e-05
9.97397371046395e-05
7.74215134796915e-05
4.68966830895019e-05
7.30713914989136e-05
6.65587501387532e-05
0.000102333884126377
4.60535041205458e-05
3.079686873958e-05
1.33517533442398e-05
8.04789608054391e-05
3.00293159681807e-05
2.24423220475247e-05
3.75632055784812e-05
5.35173727412325e-05
6.08739674317532e-05
5.78791917499395e-05
7.00592979878259e-05
2.64300208878032e-05
8.60765745552811e-05
3.22335278748985e-05
4.40126904644534e-06
3.68416693479741e-05
6.22251460832956e-05
3.89891037958664e-05
3.93030218376638e-05
3.22333195898961e-05
4.21881227162094e-05
4.32063989890018e-05
0.000124532005390253
5.25555803140431e-05
3.31268030783811e-05
6.90551669442929e-05
3.19962638762804e-05
6.87765857288717e-05
3.28836741432458e-05
9.41982785504685e-05
0.000124823481784629
7.68394605188793e-05
1.11321230734788e-05
8.17574881559101e-05
6.57977490953031e-05
6.66795955302457e-05
4.18349375418748e-05
7.24184469735704e-05
6.49749703111541e-05
5.20590051426127e-05
9.18274346468621e-05
7.87278667413391e-05
2.65045201454936e-05
5.69513772408957e-05
3.33562549451353e-05
0.000126112500181425
0.000101364260166297
7.95707232797314e-05
6.98268692049855e-05
8.49259433324704e-05
3.32628955108317e-05
6.60085086091094e-05
3.94381892941791e-05
4.1857258178835e-05
0.000113811115877498
3.71933092039852e-05
6.33446239850445e-05
7.43635279654708e-05
4.2094666433474e-05
8.35061912205578e-05
9.65311385238904e-05
4.98914726496327e-05
4.04944235948397e-05
3.2931096609739e-05
2.07036151506103e-05
4.94302590197813e-05
1.88375440073986e-05
6.00058912878375e-05
5.58918578232036e-05
5.20937966005007e-05
4.20311868942671e-06
2.80317765048479e-05
5.37149544593024e-05
5.9706819750842e-05
5.2774076664263e-05
6.14047693231181e-05
1.4838916922725e-05
6.1907338664447e-05
9.23813967891115e-05
-1.29558811724802e-06
5.80071133583276e-05
8.76973796519691e-05
3.89329006550889e-05
0.000108864939836665
7.61226221345879e-05
6.89986179051716e-05
4.63867015408544e-05
8.42266952372462e-05
3.378766821902e-05
4.269806611111e-05
4.07403234688226e-05
4.4792850334602e-05
8.1150206987174e-05
-3.3293386393882e-05
5.47799288445723e-05
3.08461077040436e-05
3.65794915556531e-05
7.6526339322047e-05
5.61739366282632e-05
2.7015537454392e-05
5.91725798245953e-05
8.47605960695248e-05
7.2062615484922e-05
-1.08250671369913e-06
5.81449090601549e-05
3.81305439359803e-05
0.000109920919767228
6.10445960949292e-05
2.12530563245554e-05
5.18431370981323e-05
6.40151804791647e-05
6.96645200026832e-05
-2.20155005343271e-05
7.81789564977057e-05
5.35886835848378e-05
5.52574069209726e-05
1.61683358140111e-05
5.60221332110107e-05
3.65953358600654e-05
4.35437819551537e-05
1.09182064420935e-05
8.73845144400779e-05
-1.5995939586635e-07
5.50387087307234e-05
1.07101956206805e-05
5.52977211546229e-05
4.8266288190946e-05
0.000113497461441985
7.44556768219223e-05
7.54387204150673e-08
8.83266264511523e-05
0.000106651571603299
7.73000214164782e-06
7.15121996810419e-05
-1.42040556639871e-05
3.28766157818239e-05
0.000102594479829199
8.86417193168751e-05
6.25014080259071e-05
3.4093326961409e-05
2.19102267643454e-05
7.39670307411576e-05
5.29128842477382e-05
1.65887309610289e-05
5.40718027825741e-05
0.000104355453918121
6.55303524526891e-05
2.5290581791353e-05
7.59409454781105e-05
7.55242134632103e-05
6.35559235631297e-05
5.191066351824e-05
7.06461929342269e-05
8.21107647278357e-05
5.61901542375903e-05
5.3145732803904e-05
3.6860729726479e-05
4.63011605807523e-05
5.90835270465537e-05
4.69693197258529e-05
1.33673504591446e-05
2.59654965514954e-05
3.52264214245239e-05
5.24163177092088e-05
4.16163282033602e-05
3.64259269992329e-05
3.58545879378258e-05
-2.5597718381539e-05
5.12703610067002e-05
6.91149496326308e-05
5.457343021528e-05
3.37604956043232e-05
3.77851325321528e-05
2.42476550945331e-05
6.21586488841727e-05
2.25641224584011e-05
4.24214257624908e-05
7.02557286765504e-05
-2.1810529042584e-05
7.30533720461119e-05
6.29764730564594e-05
4.6038727507953e-05
5.65899619352534e-05
4.90973873341491e-05
1.5896803733705e-05
4.89264797611062e-05
5.32902954867192e-05
5.04328247967081e-05
4.42559638897826e-05
5.86290576029189e-05
6.8797231761511e-05
5.86885269934824e-05
9.61643730423798e-05
6.78459672882056e-05
4.85525631971957e-05
7.33613276123757e-05
6.67489619180613e-05
5.59774275967869e-05
9.56731107604345e-05
6.44226202837661e-05
3.53315027351003e-05
6.8661627642666e-05
2.47552833534559e-05
3.37899388541768e-05
8.3368316943832e-05
-1.65323146279579e-05
3.38926823624465e-05
3.54655455078441e-05
5.85280034080508e-05
7.18148755210309e-05
6.17589731821996e-05
1.42660509112653e-05
4.82656848045607e-05
7.67932228704018e-05
2.99681187652444e-05
-2.037948338572e-05
9.21194354669254e-05
5.5527785306772e-05
3.74801684786812e-05
1.38478252368915e-05
9.98726571987851e-05
4.58363215887319e-05
4.29230398555014e-05
5.68280315159955e-05
2.79332158932612e-05
5.9281045526442e-06
5.7032012590342e-05
9.52250550167622e-05
0.000114415832998509
7.39696613478042e-05
0.000138334832806873
7.94266179392576e-05
6.41924894056989e-05
8.77127514815116e-05
6.54768120007268e-05
4.42396091723079e-05
7.39890838176819e-05
8.79432153892625e-05
7.65222777562004e-05
2.4810327146288e-05
8.99426402376294e-05
3.0066372289033e-05
5.85622747703932e-05
2.89966700029823e-05
8.79996219918487e-05
7.75294054001756e-05
9.42162848039773e-05
6.00425312646404e-05
0.000128674416877082
0.000101426972240087
9.13300052706494e-05
8.4031232303351e-05
1.47297551981111e-05
2.81526674680215e-05
-9.9036007809818e-06
5.29051419528368e-05
9.11177380206602e-05
6.10311550523293e-05
7.29028753502081e-05
4.49564483975776e-05
6.10338415214522e-05
1.87327633023623e-05
8.90397876429842e-05
6.39363714433972e-05
0.000104297146796804
3.97093406713229e-05
2.38638968529257e-05
3.92559952976507e-05
2.38545407474556e-05
9.91550903208222e-05
-9.14655625641151e-06
2.666608342624e-05
7.89606427288669e-05
-2.02237986423129e-06
6.06500648574088e-05
2.92421764798258e-05
5.44111658470037e-05
5.99397526084475e-05
9.92818360494389e-05
1.87000943272063e-05
4.82498440196321e-05
7.66158651721627e-05
3.27062327451676e-05
6.17665999158259e-05
5.69026129321019e-05
3.81324731856569e-05
4.79493687075552e-05
3.51829987824903e-05
5.12424580170177e-05
7.33979122221004e-05
1.47916717132561e-05
7.71992941979625e-05
-5.92724966421974e-06
5.78200114723929e-05
8.7136506613791e-05
6.85438996783991e-05
9.10934242400031e-05
7.32946720200334e-05
5.35451917869814e-05
4.10293172324336e-05
3.92841760588774e-05
4.23847020656255e-05
1.05495544488354e-05
7.48376412895166e-05
1.3070523852373e-05
2.25313208030208e-05
6.74202119907856e-05
8.77598333001373e-05
7.68069862274012e-05
-2.82622924302053e-06
1.61519362531911e-05
4.3501372801268e-05
2.94918533236756e-05
7.70524085618472e-05
7.65323338884127e-05
9.37015147477585e-05
5.77389386068025e-05
5.31235394616233e-05
2.9704375844099e-05
5.2903659318283e-05
1.21005519743422e-05
8.0841632709098e-05
6.14813682598169e-05
5.01148994485994e-05
2.78771818768465e-05
6.01984115165999e-05
8.85683193406602e-05
1.44310692901512e-05
5.4029449919097e-05
0.00011825949237183
9.65903003715036e-05
8.61407740468634e-05
2.29279952269613e-05
6.02073142444345e-05
5.52627462642054e-05
6.16277185723955e-05
5.69828077660507e-05
4.05058415841428e-05
-1.68333334188521e-06
-1.84499969602504e-05
9.76480630859001e-05
6.14921631580772e-05
4.70609793095408e-05
5.18439121262948e-05
0.00010551612578164
2.66869748495215e-05
3.00935795317079e-05
5.60552637642902e-05
6.60514876679124e-06
6.9847262900311e-05
7.9681199990422e-05
5.72588831627264e-05
3.90608109865313e-05
9.91496375977604e-05
4.56462949610993e-05
0.000103691994880142
6.78430710148409e-05
0.000101721929361074
3.58473537793639e-05
8.63235830680911e-05
1.94563199450144e-05
4.09028174338341e-05
6.71535824628905e-05
3.92242581964541e-05
1.16912345618982e-05
5.59495146918582e-05
7.68953829806333e-05
1.61217484123451e-05
4.02704959283141e-05
8.13291349295552e-05
7.22304054402011e-05
4.08714018510851e-05
3.57572805728535e-05
7.54481745267065e-05
8.61037833107221e-05
8.70535886078396e-05
0.000103354929169543
6.95170376578738e-05
7.65573159267778e-05
9.33310985033857e-05
6.82365219560187e-05
5.20987501997174e-05
3.12728417909747e-05
9.00537685210191e-06
3.56801000821783e-05
2.7085213228966e-05
5.98365853960432e-05
7.99535520913255e-05
4.65251092693965e-05
1.10101521974768e-05
1.6661367367955e-05
6.74473194231201e-05
-1.51946619896409e-05
8.17270609286369e-05
3.34116374286064e-05
4.88872997386002e-05
0.000104662527816267
6.43427905834225e-05
4.41354598455713e-05
5.86563102148225e-05
1.97552725329531e-05
-1.40273059249925e-05
4.42626714442109e-05
4.28708213755246e-05
7.61424549541278e-05
2.80674671036478e-05
1.8874797175956e-05
-9.51197600837539e-06
6.21740740256604e-05
3.43660488953973e-05
3.01859954658209e-05
6.90356683497451e-05
6.09541368593002e-05
8.92317374683316e-05
9.34038191820316e-05
6.31370910604547e-05
5.9763184005094e-05
4.91295940664292e-05
4.36212582848678e-05
2.81318771768872e-05
4.73447899715886e-05
8.26930490083382e-05
4.1439029696517e-05
6.43929078043026e-05
5.35760738776636e-05
0.000101525887637012
4.67684469348641e-05
3.90174771264421e-05
6.15081120827109e-05
7.57659182180726e-05
2.12589925484996e-05
1.94160188321407e-05
7.2605799861233e-05
5.42767831010815e-05
-5.58271070838326e-07
9.59294583155307e-05
3.28430495725061e-05
5.52465271947052e-05
6.27507472031878e-05
-1.80364372027032e-05
5.20818047319829e-05
4.77095389060339e-05
6.58738813148934e-05
3.83108755151032e-05
7.04007819500947e-05
4.1055285620671e-05
9.2586610766029e-05
4.61326492077984e-05
5.3320598668375e-05
0.000124895047018845
7.70248755922814e-05
9.04271748665377e-05
2.07523660786959e-05
3.76554474334221e-05
1.25320263283951e-05
2.80622539813028e-05
1.12694703991156e-05
6.18952057709975e-05
2.7060491803589e-05
-2.4833895697906e-06
4.30609131924843e-05
6.93455602675262e-05
9.41960594018804e-05
7.86927669138308e-05
8.0821594654011e-06
2.33746236628457e-05
4.68226581830751e-05
5.11252692344705e-05
7.70275858888599e-05
5.76632087614714e-05
9.39047348249144e-05
6.33123749033221e-05
7.17809340635486e-05
8.4679551936161e-05
9.64711795083857e-05
4.74903019922884e-05
9.84239882291442e-07
2.67259919361337e-05
5.9096675774278e-05
1.68844434268497e-05
5.96573619988342e-05
8.55465811745209e-05
5.40299540938639e-05
5.74027111390856e-05
6.79675759769095e-05
7.35997659708655e-05
1.88894752510427e-05
7.2784526600385e-05
0.000100008847147528
7.62775050744902e-05
5.32687245290265e-05
6.62643392128239e-05
8.07029985499523e-05
-1.47129756200771e-05
6.25147725393621e-05
4.51292858172397e-05
3.7494106502434e-05
8.3062291296298e-05
2.64026877395972e-05
2.89131782243679e-05
-6.42845727409269e-06
3.06907743159322e-05
8.08931718878237e-05
3.65749379454546e-05
4.83738828314982e-05
9.33444969797343e-06
2.47774205030781e-05
1.93450686300792e-05
3.16101002789401e-05
6.12759654124248e-05
6.67397471168916e-05
2.79879634207025e-05
4.5741202485959e-05
5.75489568233463e-05
4.25992840662452e-05
6.75263550646242e-05
0.000102376575818098
8.23710857080472e-05
7.80696084620431e-06
1.63747544393872e-05
9.63662471533021e-05
4.08170414169273e-05
4.30756441924093e-05
0.000150958185628457
8.11219916955684e-05
3.81476932065837e-05
1.13992606338769e-05
3.08011907115614e-05
6.61382345363902e-05
9.05987085982096e-05
6.35205806535742e-05
9.05989056642463e-05
8.89566662755882e-05
3.00605800133188e-05
3.85702653800681e-05
3.56077966755477e-05
4.2089263287618e-05
1.84019712515322e-05
4.56204168688084e-05
2.12480989518998e-05
2.26170308756601e-05
0.000114536044687383
4.72640633707416e-05
9.73514625714965e-05
-5.89180499429616e-07
8.95812120077446e-05
6.26237822465824e-05
5.84883852876506e-05
3.08385905758499e-05
3.23930503852659e-05
4.54043207108187e-05
4.13272530869922e-05
6.80279834085359e-05
2.88868459639019e-05
2.20937442197645e-05
-2.39483867488701e-05
3.82566017133479e-05
4.75762726258016e-05
7.29019061044699e-05
0.000102662549345962
7.31615323861197e-05
4.71275013806719e-05
6.89520641043091e-05
9.32010261783705e-05
7.96544325373159e-05
1.53971622895171e-05
9.75808659664431e-05
4.92014584845664e-05
3.94509076108108e-05
7.42253953293921e-05
2.50426117955374e-05
3.56651387571253e-05
7.62311791352248e-05
7.26877786176434e-05
0.000124809597335883
-1.59037250731899e-05
-2.13325929399951e-06
5.18411277324833e-06
4.74743252023569e-05
7.70386144459997e-05
8.08018327910991e-05
0.000118552882773579
9.40442842501944e-05
7.36564212954417e-05
9.09890462569824e-05
5.90533115729956e-05
3.94957942840696e-05
5.61819674238385e-05
5.9083341803049e-05
4.59835980211862e-05
4.86701071726227e-05
8.52815648906536e-05
4.96596543848738e-05
7.20092761134585e-05
9.39310024271658e-05
1.08247724961354e-05
8.15662579409744e-05
8.88504959817306e-05
5.47449162412224e-05
2.59466870358586e-05
6.99602918450093e-05
6.41230775624169e-05
8.44257544638338e-05
5.87985193440626e-05
7.80179018556976e-05
4.14188459692889e-05
3.99682517542533e-05
7.63906845809387e-05
3.5924082177157e-05
4.45699209838402e-05
4.29155014765575e-05
-2.33273343293776e-06
7.48197855601568e-05
1.3464181103579e-05
9.2393699333282e-05
8.62062143432896e-05
9.37289883323404e-05
7.25158412202764e-05
5.53308004324481e-05
5.83773336517156e-05
5.56504276946472e-05
4.0856236665262e-05
0.000101538667869324
8.44470196282021e-05
7.5243982400613e-05
6.55029175361166e-05
5.25941657314156e-05
3.0736362177499e-05
6.13064726263061e-05
6.29829842899719e-05
4.72253319013138e-05
5.95876128762799e-05
3.6022642300183e-05
5.43516712028761e-05
2.81288427200349e-05
0.000110174729890852
0.000106974935194038
5.02553914158894e-05
8.07885136429186e-05
9.0957193637387e-05
1.75094872387378e-05
4.99581126532644e-05
8.5216034926635e-05
5.53208690369489e-05
4.91411750822179e-05
2.92182609424915e-05
4.15645433329613e-05
9.67631260810128e-05
5.46020889089239e-05
7.07889149310054e-06
9.75749757650236e-05
0.000126496111939888
6.46474933863908e-05
6.21759367915402e-05
4.8549811775264e-05
1.19183225016832e-05
5.41143136678705e-05
6.3353222561886e-05
6.62304277330477e-05
4.37404563301566e-05
5.30532382438642e-05
0.000119731126740017
0.00010033243486607
0.00010895321564775
-7.86586890945423e-06
7.9200622165277e-05
2.89558384487501e-05
0.000104961379135362
4.93419934058133e-05
5.85928451708703e-05
1.23041724467325e-05
8.5245242063877e-05
2.13832436272916e-05
4.82498501380176e-05
1.22805190814439e-05
2.20163075494785e-05
7.09882337378893e-05
6.80759302461566e-05
4.20848349778864e-05
6.95399257670907e-05
0.000100110281414332
9.47052548088764e-05
5.33045505441625e-05
5.73895975716318e-05
8.23839250037601e-05
1.913551600274e-05
4.99006594243851e-05
8.23867159303394e-05
5.75322477601905e-05
3.52081893857575e-05
3.81117284711217e-05
9.04516849042675e-06
7.4519283379852e-05
1.06833744299748e-05
6.23180072658046e-05
6.5964749676082e-05
0.000109244819682024
6.76841817699729e-05
7.21770993830032e-05
6.82289232123037e-05
6.59278159934897e-05
4.51926496231711e-05
4.45435016986556e-05
3.30835582810716e-05
8.00631278753419e-05
4.81542372934462e-05
6.77404427512415e-05
2.45448372903272e-05
4.89150132345324e-05
-2.76234475549942e-06
8.95979536907865e-05
4.26446587216983e-06
5.12882412560545e-05
9.73887029638874e-05
6.02770978848694e-05
2.63209056760465e-05
8.06540072825237e-05
6.32248817907098e-05
5.41309336778706e-05
-3.8297005521795e-06
7.79539569278622e-05
4.70859796113047e-05
5.67422595962985e-05
0.000116538101565724
4.83593530204498e-05
-6.72411366073294e-06
6.86300410330465e-05
3.67487235518299e-05
7.50878073536641e-05
5.62248419808961e-05
6.76621094467668e-05
7.12214299784164e-05
4.18092441654419e-05
3.02339915192593e-05
3.8489582495731e-05
2.44019359610359e-05
3.63488460032231e-05
8.2872616922665e-05
8.99984857837674e-05
0.000105116639694418
5.19443533820635e-05
6.35441566629934e-05
0.000120491142743908
4.6022653105219e-05
5.03589076422217e-05
8.38422356270325e-05
7.06938303827104e-05
6.18824374617398e-05
2.78389445728429e-05
-1.38649520985982e-06
3.20862140072036e-05
7.79036020544765e-05
3.90828824543559e-05
7.79958961594357e-05
1.18616581981285e-05
8.62002531916261e-05
8.45843980995011e-05
4.20009825410131e-05
8.76811197430499e-05
1.50308596787546e-05
3.84469890259274e-05
8.02811241092199e-05
3.37601443033125e-05
1.04844280217303e-05
1.44235610912608e-05
3.33033183888533e-05
3.14061012948921e-05
5.05953980413132e-05
2.10164179891985e-05
5.99395252785202e-05
4.7664328886645e-05
0.000102072139460961
6.31703148907651e-05
1.16312157888203e-05
5.8694851109006e-05
1.1703646872516e-05
3.80379638726299e-05
0.000102747667806287
-2.16827589165791e-05
2.52448856987816e-05
9.09531471746599e-05
-2.02276604787956e-05
2.07715790078486e-05
0.000102130474464434
0.000100214745920414
7.40007153880087e-05
7.48021971401476e-05
1.33022454847826e-05
8.9089971351681e-05
6.1669462124956e-05
1.47005971474088e-05
4.93320648596634e-05
1.90529280094939e-05
3.26889044849421e-05
4.29301994212131e-05
5.93540040792074e-05
3.6416537523106e-05
4.00679462141966e-05
4.48254723428977e-05
2.89791017729011e-05
9.10543173381898e-06
6.60337191428554e-05
3.42635367244168e-05
6.28756117067078e-05
3.18070669482133e-05
1.6872374752681e-05
2.18174813962389e-05
4.61438557509118e-05
2.9658913492763e-05
5.65823802766054e-05
8.26446861409344e-05
3.86948475691556e-05
9.28219564475325e-05
3.99035395275828e-05
5.90999802654026e-05
6.85294265522138e-05
8.25021836515926e-05
5.62509119932716e-05
7.69116553667087e-05
8.57933808642326e-05
6.62499841025062e-05
2.48373256189898e-05
4.35824623120831e-05
8.14947775829716e-05
5.42915693122121e-05
1.52368412497857e-05
8.54291120789624e-05
3.5417558665628e-05
7.94767005668139e-05
6.70805160155806e-05
3.33692743794598e-05
7.67363300905863e-05
4.40420694139438e-05
3.50740236762906e-05
7.7311290258489e-05
4.10294184663512e-05
6.74505506561086e-05
3.4786611800838e-05
3.03320021999988e-05
8.47287249337997e-05
4.31638783245567e-05
7.07053331501644e-06
9.22544694619784e-05
-8.64524005722924e-06
7.02979269433378e-05
5.33173654051305e-05
3.82894405503573e-05
3.39940810422699e-05
7.19259787531618e-05
1.35992915858274e-05
9.06755868252267e-05
4.71104531558918e-05
7.19340356018483e-05
2.76425891370169e-05
-5.79825301810997e-06
6.24455507648644e-05
9.80156708605254e-05
8.6479059312867e-05
4.69852247242964e-05
5.20558943926524e-05
5.99137284957095e-05
7.11455619771407e-05
8.14540738356218e-05
3.43137211739118e-05
6.15625448871393e-05
2.92566870910578e-05
4.04908508731543e-05
5.33492300984288e-05
5.99254333330116e-05
7.70966887018188e-05
3.62173441293867e-05
2.86354803434196e-06
8.77731887801145e-05
7.10404900678568e-05
8.31787743024017e-05
6.64086680697662e-05
4.4117938414574e-05
6.09463319943129e-05
4.09165593252902e-05
8.13686386707362e-05
4.80707784016997e-05
2.09413447779683e-05
7.23533071732912e-05
5.19434143221635e-05
5.61465645548908e-05
1.51445829406179e-05
8.79896494077826e-05
8.64901204234599e-05
2.70506121825942e-05
-1.81154042113162e-05
7.66431942729047e-05
2.86090692547714e-05
-1.03842291245638e-05
-2.21768013502956e-06
7.24650857607047e-05
4.83956869457488e-05
5.28302166619771e-05
6.92418434971179e-05
9.27562951842849e-05
2.12701696714172e-05
5.49992705846753e-05
3.32701432560222e-05
3.23076139331119e-05
5.0855131120857e-05
6.33881809426577e-05
9.79782942096222e-05
4.07473222454139e-05
3.11406031240806e-05
6.43132794455722e-05
1.17321792915353e-05
3.42992710589391e-05
1.66552309997741e-05
6.57394700902781e-05
6.93075079609112e-05
2.78169796729361e-05
8.85405475373342e-05
-3.75006458733627e-05
6.07537830251333e-05
4.57240599175327e-05
6.91535790068701e-05
2.53252803937278e-05
2.77724998401346e-05
5.86053414832457e-05
2.20144510162733e-05
0.000117141323390555
9.09201860759858e-05
3.40577056659442e-05
5.78742180846778e-05
5.77632927812439e-05
6.71791859557869e-05
4.6045775863365e-05
5.30249976553363e-06
4.87906375732934e-05
3.64819978049286e-05
1.80426620702863e-05
3.5911339579491e-05
3.9332390942489e-05
0.000105909715157511
5.02893325999305e-05
1.68530478473009e-05
3.28563506301673e-05
-2.37577851271926e-06
1.7028895859781e-05
-7.46936769874395e-08
7.32180934144237e-05
3.86214381280769e-05
2.28879475008207e-05
1.3766383753704e-05
4.06734909850808e-05
7.07107559657379e-05
3.20545776258694e-05
1.04173499780534e-05
4.81408521107278e-05
4.09567990959342e-05
4.61808262751963e-05
3.99004210150045e-05
3.25593188838318e-05
6.33849221885984e-05
8.32542103150068e-05
3.25362150389716e-05
4.5370169936559e-05
6.6987481966292e-05
6.74941354053476e-05
6.40711142644458e-06
3.72160235252505e-05
7.3582104788708e-05
5.31312663669222e-05
4.02774434851425e-05
3.32070713655947e-05
3.84596854249944e-05
3.27683086800828e-05
7.80273116583136e-05
0.000102930456498168
5.01340441898242e-05
6.10904095856705e-05
5.75899215842106e-05
6.2236545356729e-05
4.47220446795971e-05
0.00014654172414026
8.2865522153042e-05
5.19126824826495e-05
7.65092910676312e-05
4.51208085497152e-05
2.83317642834497e-05
6.31423501217192e-05
9.01799569178218e-05
3.30244423444839e-05
3.83115497050842e-05
8.27629836884345e-05
5.28131362752593e-05
8.95835403912967e-05
9.51888439629092e-05
5.10119366228621e-05
3.85168575430265e-05
9.27899744753512e-05
7.6683832150805e-05
7.44388504298128e-05
3.11102660248061e-05
1.66765646212632e-05
0.000102749787047368
4.04282244504923e-05
5.60720237470208e-05
0.00011578245790175
7.33404008218196e-05
0.000106211349341718
5.83177304692616e-05
4.97834636420829e-05
5.541423018352e-05
3.25138025937609e-05
3.78362375516983e-05
5.47485773662965e-05
9.02462717645343e-05
7.48891599871008e-05
8.80654642176838e-05
7.59158847566904e-05
4.32752998335052e-05
6.71722371618254e-05
3.33005515496894e-06
6.76101059227113e-05
5.91013751193915e-05
5.5195209192356e-05
6.19257425964612e-05
5.83919156723609e-05
1.81737081861012e-05
6.88685256356959e-05
7.5812910060292e-05
0.000151420932701391
8.16470735037354e-05
6.39402372187707e-05
9.26545549939421e-05
2.20522734054477e-05
5.37221006283028e-05
6.50471240937719e-05
0.000100466503729299
3.3941130712983e-05
5.51124584385974e-05
7.97333510944873e-05
7.60117973322474e-05
4.79247818654747e-05
1.2483759309154e-05
0.00012050659980524
4.40264575207157e-05
3.61082618870761e-05
5.35764515356862e-05
1.1323690150689e-05
7.14656880550108e-05
4.2844108346299e-05
4.25831876242454e-05
4.79174179150132e-05
5.77594791625149e-05
5.2975868813791e-05
9.85353533086661e-05
5.990712987146e-05
4.99543062431181e-05
4.33525038139745e-05
3.54188480307126e-05
5.48191341579652e-05
7.33180676707739e-05
1.48228892702253e-05
6.45845728977865e-05
3.15601987753199e-05
-1.07220798914115e-05
5.30577503403135e-05
8.87662797797197e-07
4.99490226534617e-05
8.41320939947172e-05
1.03686570247805e-05
3.84776051053319e-05
5.9419777621976e-05
6.45093101530317e-05
3.41509512765425e-05
7.12351301093909e-05
9.65365286133444e-05
4.96272640401961e-05
4.11229121241681e-05
2.47145397186931e-05
3.26668487946535e-05
8.62118164388476e-05
8.58304297628027e-05
7.81671363735017e-05
4.06933348253497e-05
2.21879061604362e-06
6.33165619345414e-05
4.11985143972465e-06
2.99205571788594e-05
5.97285163581148e-05
4.97534403939776e-05
3.59763463956771e-05
6.72513076949576e-05
6.02366018260247e-05
7.89608558082232e-07
9.78949875690046e-05
6.53097963121738e-05
6.41034250753027e-05
6.10197214134439e-05
3.86179909797156e-05
6.49639537465194e-05
1.56391897908592e-05
5.93719026996101e-05
-4.44543223649193e-06
4.42145942578914e-05
3.81181109918717e-07
7.80917387450434e-05
6.90683086518066e-05
7.70977733711495e-05
4.35808631391475e-05
4.70650262456889e-05
7.42863458374444e-05
5.62514070613245e-05
2.46074901407359e-05
3.90628782303632e-05
1.19876523277044e-06
7.23828733948921e-05
-3.19732237160262e-06
2.25692844229423e-05
2.94614419697067e-05
9.36769075859142e-05
0.000111270877044795
6.72395334092277e-05
4.67646417329086e-05
2.04410381165217e-05
1.79187342922063e-05
5.74295828432403e-05
0.000105579197131344
5.29610755404418e-05
6.21572819553307e-05
3.00045738966084e-05
6.55328682112165e-05
-2.03706591460123e-05
4.52861742654698e-05
4.57581931535689e-05
9.84913491957408e-05
8.53343989033321e-05
6.32179295586203e-05
5.59054744756113e-05
5.72747520000482e-05
6.70478029135426e-05
5.17815325233068e-05
-3.20777615795041e-06
4.54339980778469e-05
7.27715923950497e-05
7.08607991458529e-06
5.16749166194887e-05
7.66740569316307e-05
3.76016492076485e-05
8.82512963712647e-05
3.71903996301135e-05
8.39158890852068e-05
5.80465145750944e-05
5.54018563029357e-05
4.83395984864123e-05
7.38387106567038e-05
5.76603797606168e-05
2.80052211371951e-05
5.88524670824865e-06
3.89200820217527e-05
4.60881090148589e-06
6.67999620815845e-05
0.000105577061097477
7.23599604439103e-05
9.67638731611016e-05
3.65542457481122e-05
4.26649385346637e-05
1.23507824859012e-05
-1.06827536748534e-05
5.59262501609262e-05
6.66084686596443e-05
4.31795233963851e-05
6.77515905191805e-05
4.2289195257321e-05
2.43285628826616e-06
4.82106814382373e-05
-7.45853250991441e-06
9.53791217634763e-05
1.15512989804721e-05
9.12934953626612e-05
1.96616253976214e-05
3.13819534493853e-05
0.000110306116864919
4.27691649399793e-05
6.02721033658009e-05
5.56761188895385e-05
6.52929518235603e-05
0.000103883013121813
7.42688408273512e-05
9.01642181183722e-05
4.77665954475056e-05
6.26437877659947e-05
6.37756916645956e-05
4.43360454703694e-05
-1.69354506603574e-05
5.53470024347283e-05
9.66130673000172e-05
4.04771150669414e-05
1.8275575119139e-05
3.10720794212274e-05
3.38890140902579e-06
2.36320418458508e-05
7.19020868517962e-05
2.48708758859e-05
-2.30486762001244e-05
4.96719489969587e-05
0.000100455700881746
8.65687628500831e-05
8.15863701529417e-05
9.29446436532115e-05
1.13664886727211e-05
3.3906411044714e-05
2.55792214329238e-05
8.70133551055328e-05
-8.27821175755118e-06
4.85951512974558e-05
8.68103071623106e-05
4.57381994926117e-05
8.67877240961979e-05
0.000110054584113189
8.8650400726101e-05
6.93232317936171e-05
6.32993884787448e-05
6.71223076837476e-05
5.82633853459914e-05
1.96000545180336e-05
3.09416231910294e-05
1.89049887374698e-05
2.95764614483338e-05
-3.05167893936125e-06
9.8288726266303e-05
9.63847619255991e-05
0.000102361793107033
8.52666234116622e-05
6.11576639225305e-05
2.02197069273215e-05
5.42390763395094e-05
6.21760888634e-06
8.3109426918043e-05
3.7570889531451e-05
4.67291231655363e-05
5.69766856812316e-05
3.95229499645678e-05
6.16236590831978e-05
3.97611857716082e-05
3.66338691456019e-05
2.86166185874227e-05
4.44036429960926e-05
2.29940724006246e-05
3.11721872499141e-05
1.55088876863653e-06
5.21968855690785e-05
3.39995019915246e-05
7.49700391423711e-05
7.72863693413425e-05
7.30303559143228e-05
1.9984067041527e-05
3.27226789306998e-05
3.39318468197074e-06
6.24186982978302e-05
9.86619226158377e-05
4.81732938594837e-05
4.63095465696214e-05
6.31096281297812e-05
2.60548111309135e-05
-2.57299186054936e-05
1.72764199649698e-05
3.46374289942875e-05
3.32828252848979e-05
6.19133529215068e-05
8.66736964290089e-05
6.09494825477836e-05
3.63109464907316e-05
6.94404175285869e-05
7.71895873025658e-05
2.87464594299489e-05
4.24244353950688e-05
0.000109055813579238
6.43578062934029e-05
3.86998452601387e-05
1.43565317546486e-05
4.78423836616906e-05
9.87345271646869e-05
-2.34406596982933e-06
5.06990303281839e-05
8.76892687893064e-05
4.77630526137412e-05
2.05831380289659e-05
6.63284123881618e-05
4.75556252765177e-05
9.27793112816297e-05
5.90264650889392e-05
3.5348929922322e-05
3.84716935404608e-05
6.86893169936628e-05
7.84782970068654e-05
5.92757897011403e-05
4.39343228544546e-05
0.000109340291778147
-1.10899561817291e-06
3.07187419488842e-05
6.0905067308508e-05
8.22420203390804e-05
4.08369928804676e-05
-1.28928425931121e-05
7.65066785334363e-05
-1.25207899146913e-05
6.9645043504724e-05
6.54399796802843e-05
3.00644219951685e-05
7.20017199364021e-05
5.70924641447333e-05
7.7466324852006e-05
7.22957017290087e-05
8.56198457763987e-05
5.38161311476832e-05
5.24798973166885e-05
3.1314654613635e-05
8.16370956358158e-05
5.39428868095427e-05
5.08944074602422e-05
9.18366691240169e-05
5.15963995358071e-05
6.16729907928413e-05
6.35558586339365e-05
6.24154547635869e-05
4.52864905643027e-05
5.28890099081226e-05
8.71904765006119e-05
3.31066734863714e-05
5.21106581553018e-05
5.2907494077333e-05
7.13413789345389e-05
1.14943904141557e-06
3.43674489226757e-05
4.75384420868261e-05
4.94005564324145e-05
4.9608715936984e-05
3.1711613598843e-05
8.04125023458823e-05
6.95411333755577e-05
7.18607664418668e-05
3.48292608669024e-05
7.13613574364064e-05
0.000106457265968754
8.10686600482845e-05
5.36864771454988e-05
6.94254629134626e-05
4.8714665589741e-05
9.51157213742235e-05
-1.92475496445686e-05
4.52778091174011e-05
4.66944224146751e-05
7.66785082480297e-05
3.21659407316235e-05
6.37460716633754e-05
0.000102250154391718
4.09909810534977e-05
7.63162530638999e-05
4.37807575173602e-05
7.8411168454615e-05
6.16486075766605e-06
5.7710741029069e-05
-6.26804439519289e-06
8.13105485185698e-07
6.76720357608259e-05
6.10552764265978e-05
9.29431059544329e-05
8.88943238920058e-05
6.31706288516209e-05
3.0357836617172e-05
7.72332824596632e-05
7.92954111005638e-05
4.71067253316451e-05
4.94790565995531e-05
0.000100144176155138
1.43598025755549e-05
4.86274879057392e-05
8.88021472511724e-05
5.5553138700286e-05
5.75651217843819e-05
9.96418933636693e-05
1.33539979940712e-05
-1.66248991859265e-05
5.54333067369573e-05
5.13208591015612e-05
2.89214065479857e-05
7.43681845930884e-05
9.36488230517539e-05
2.49807326123095e-05
6.13702629496916e-05
7.96743538153832e-05
2.41676977038049e-05
3.54511639253813e-05
2.432838697117e-05
4.85822952228362e-05
6.00763685567003e-05
7.92787441380699e-05
-1.79930252253061e-05
5.12203459772562e-05
6.0211765271466e-05
3.34489285462867e-05
5.4146086716959e-05
8.57311730404867e-05
4.63693700321159e-05
7.97504285626371e-05
3.8497966180566e-05
0.000104253269780682
3.09908757299646e-05
3.81347971840341e-05
-2.1955271425129e-06
3.20213283493731e-05
6.32359547240508e-05
4.2298456118101e-05
2.83862303117165e-05
5.3385186093411e-05
5.64753662016789e-05
0.000101822054505468
3.31488618390149e-05
2.89227624720197e-05
0.00010681817585391
9.21302968890469e-06
-2.29445153111284e-05
3.7536547566751e-05
4.63633577728576e-05
5.1448950385852e-05
7.85121207617804e-05
2.98474878808886e-05
-1.98497308604099e-05
0.000114199183597168
3.50721892058822e-05
3.68645080165565e-05
4.7213306693719e-05
2.6763448021621e-05
9.76752774796331e-05
-1.93939582832815e-05
3.31197824542986e-05
3.82893404578226e-05
3.62967583082685e-05
5.91306539498624e-05
4.79215425609831e-05
5.2110013384542e-05
4.74978757021724e-05
1.20454462697645e-05
9.86828392480494e-05
4.41594598440069e-07
1.64412802919826e-05
7.45260161973551e-05
7.76726259238371e-05
0.000134339930526723
1.46958413456916e-05
4.95406862014611e-05
2.08728894447174e-05
2.86144300767327e-05
5.82201807121039e-05
1.61849939997758e-05
6.28386280354633e-05
3.03383306170604e-05
5.43458237042391e-06
8.38117588205893e-05
7.68922030229151e-05
4.50283634935727e-05
6.52020299551371e-05
4.47376386626773e-05
7.87356616346178e-05
6.60169400927371e-05
5.10648266933468e-05
4.23302703994572e-05
5.349627081526e-05
4.13565808805211e-05
5.4004443366313e-05
8.81117480295505e-05
6.3081622822586e-05
1.75086465136803e-05
1.01220395354606e-05
1.76163989910188e-05
4.03957291860664e-05
4.0290663731142e-05
7.92448758396839e-05
0.000121839403614205
7.1415951687808e-05
5.00534107528983e-06
9.83640936677989e-05
2.89137030186899e-05
8.2466096214211e-05
2.92124857350869e-05
4.52976931327889e-05
0.000115166816835025
2.21131144258673e-05
-3.19098104184754e-05
7.8055685249551e-05
7.08212137847282e-05
4.00589346263135e-05
3.17730461094925e-05
8.36844088488035e-05
1.39209766269834e-05
-5.87379491388812e-05
1.14067741094838e-05
-6.05193006537906e-06
6.59211606684835e-05
7.82777217394948e-05
1.85154884477796e-05
4.09050191917719e-05
4.77262884776043e-05
7.73214950126079e-06
6.7158115711163e-05
4.52083205054924e-05
4.93462994233061e-05
3.86161347202818e-05
6.7054942321749e-05
2.07525074183776e-06
7.49951949930619e-05
2.18695090737625e-05
3.45732602785603e-05
9.74619734574958e-05
2.70719806303993e-05
6.35876380273516e-05
-8.80745417519281e-06
4.35353794160317e-05
6.00604112804165e-05
3.37394882908938e-05
0.000113673069906338
6.4864469098548e-06
6.75508306540815e-05
-1.26408583812596e-05
6.76530013356035e-05
3.61727218945528e-05
6.85300959250961e-05
1.86597927690628e-05
6.33427327183258e-05
6.57017095999361e-05
6.87274161405702e-05
1.97626335843765e-05
7.68041321264274e-05
6.75799261333577e-05
5.19488791085757e-05
2.68944958454481e-06
5.96283521545651e-05
7.06545809583359e-05
5.10739153175141e-05
4.35873426859929e-05
3.26341498200783e-05
2.06933504109773e-05
6.670847404227e-05
7.05449096697104e-05
4.94329523745371e-05
7.38721921407137e-05
2.63252535372482e-05
3.5557895855444e-05
6.42753297205488e-05
6.60094810534621e-05
8.86140455953557e-05
1.31481021197827e-05
1.71175871944908e-05
3.30142793923985e-05
6.63468306488391e-05
5.41249297989998e-05
2.78969022213489e-05
6.89681128218092e-05
1.1089786905449e-05
5.43221390947706e-05
3.09407006254229e-05
0.00010479882884604
6.0435645240474e-06
9.31433996479245e-05
4.15659731412663e-05
4.60308177450407e-05
9.10365492644598e-05
6.41150024307502e-05
9.37329505410712e-05
2.88022811238785e-05
8.6069919059855e-05
7.64602020032757e-05
1.43194410902856e-05
5.81758915377055e-05
7.61727012371932e-05
7.56001798936983e-05
6.31822007443106e-05
2.68685405344129e-05
9.24083261269589e-05
5.03027843486743e-05
6.20346479314413e-05
5.33289766311089e-05
0.000120165489620348
6.55392378576809e-05
0.000100454481351786
2.67244018960086e-05
5.7674748823984e-05
4.10266047918837e-05
8.26325052820568e-05
0.000124756728196866
1.36532357721541e-05
-6.08255708019101e-06
4.87822775487451e-05
-3.76663000663694e-06
0.000104394030129208
0.000105916911269878
5.7564674179963e-05
5.49590221640085e-05
0.00015258263374489
6.89831822351367e-05
6.60722798869676e-05
2.78479661651176e-05
7.89108176051759e-05
6.69393231667708e-05
4.0559148697294e-05
9.42028941055377e-05
6.54168798290896e-05
3.82021980587945e-05
4.39617949715935e-05
6.30538274286724e-05
3.24230564622716e-05
3.27414660686967e-06
8.07306998951649e-05
7.7589595977572e-05
4.3126794987201e-05
6.81564595806344e-05
4.45076808773753e-05
5.86807258634682e-05
4.48773128601562e-05
1.5708929706031e-05
7.67465555171327e-05
0.000116752595858759
5.06422730792756e-05
8.72231124804002e-05
3.82211221302008e-05
2.77813638814806e-05
9.55370917819785e-05
6.95319772087971e-05
9.36075023807923e-05
4.83352949707149e-05
6.43229033327617e-05
6.11098608090946e-05
4.2471419845871e-05
6.6081391757849e-05
2.3318495591473e-05
2.657671678095e-05
-3.07982036177791e-05
4.92046977117972e-05
5.53805538238579e-05
4.47066952620778e-05
0.000106739900523161
6.13113861599683e-05
5.55439532276834e-05
6.2681514129433e-05
7.01861197415824e-05
2.92019026819427e-05
1.72917586906587e-05
5.36572600763203e-05
8.3767264484803e-05
5.68537700501986e-05
7.64747543313312e-05
6.58723864872076e-05
2.30086973104138e-05
4.48533534908844e-05
5.88840018688988e-05
5.99230929905327e-05
8.20180869943062e-05
5.1176447343698e-05
5.58463938534811e-05
3.87829248229253e-05
2.52186045568709e-05
5.89476435856623e-05
2.25253379275821e-05
6.0141039876296e-05
3.39900483697317e-05
1.52387960412175e-06
0.000102019346985754
7.88650351821093e-05
0.000103920073419881
8.41637352427329e-05
0.000109975038995654
6.63695206734361e-05
2.45843253516729e-05
3.20305196800352e-05
2.96637638052273e-05
0.000135478455525592
7.53412141669588e-05
4.67818069013955e-05
5.0962359128091e-05
4.71913923632015e-05
7.60905197920828e-05
5.3767561813989e-05
-1.17433139300269e-06
6.30935471777817e-05
5.50481230559562e-05
5.36798820419257e-05
3.94847706429828e-05
4.79510472267651e-05
2.01837857157055e-05
2.56537071258884e-05
3.20981125085307e-05
3.42530578148564e-05
6.85862611965972e-05
7.47282282193036e-05
6.48982856244547e-05
4.72889069362824e-05
4.96663512294548e-05
7.75930140488382e-05
-1.95226910076129e-05
4.363180729511e-05
5.25684875689236e-05
4.26197675926452e-05
2.2251724123176e-05
2.58451811026943e-05
0.000107207824866679
-3.03320005570704e-06
4.66272203830956e-05
4.97140126977135e-05
3.80935902103374e-06
9.8894853782785e-05
5.93141274035131e-06
3.56977616298679e-05
5.21607646076075e-05
-7.25431075663219e-06
3.45856790275553e-05
3.39168735766189e-05
6.78573816291172e-05
6.88883610204314e-05
4.79392910901975e-05
6.75719673955882e-05
7.04343482784197e-05
0.000124339464169114
9.95239353023885e-05
6.38547775503458e-05
8.81608485837859e-05
5.30580162496722e-05
4.70263023637879e-05
1.82840195878736e-05
6.34124382408062e-05
5.04002521770479e-05
1.83592251446523e-05
0.00011895351598735
7.51293559032459e-05
5.61495995461183e-05
5.86468467829033e-05
6.52091072780877e-05
9.17985145532681e-06
9.22557665537063e-05
4.63897358489222e-05
-1.75852488196323e-05
-4.760837892874e-06
4.58393650334547e-05
6.06208616560978e-05
5.0220231059066e-05
8.5627182652776e-05
2.08401867267384e-05
1.69395289543845e-05
9.86371345273154e-05
8.29939230393074e-05
5.26843279101074e-05
2.47797015358823e-05
3.63161590377852e-05
6.41432116775468e-05
1.27376559089192e-05
6.15014790457071e-05
4.97679473958752e-05
6.25071318276107e-05
6.79052948477281e-05
3.14938205460752e-05
4.88816304211503e-05
6.52267802365692e-05
3.78506121467366e-05
3.53484396758622e-05
8.96798989421402e-05
4.54079980484144e-05
7.00958687677778e-05
3.70022746293181e-05
-4.54214169388635e-06
-1.52801182054594e-05
3.07542826420833e-05
7.9231261938951e-05
9.50970182548413e-05
8.99843968330849e-05
8.48524830329629e-05
6.84884463743545e-05
5.06769742109032e-05
-1.05218051109415e-07
1.74598988688883e-05
7.98935792901637e-05
1.23876352386437e-05
4.03492900475177e-05
5.8624705099332e-05
-2.86659342312338e-05
5.4969104502516e-05
0.000147228725528988
7.70794159907222e-05
6.60901532218467e-05
8.39548263589051e-05
-5.83618518997804e-06
1.0966723611999e-05
9.46350413497547e-05
4.79504395971728e-05
5.30684485512602e-06
2.76650738373139e-05
6.05045156440251e-05
5.2579315760305e-05
6.53188309821003e-06
4.00427848727049e-05
9.96906254040287e-05
6.78729335949672e-05
0.000105961768299274
2.49117099321815e-05
1.62619843129264e-05
5.05041986308184e-05
0.000101145928855467
4.04334029814293e-05
5.51626423831456e-05
5.9760016865289e-05
4.48410735431458e-05
-9.17553342849554e-06
6.37134309075777e-05
3.27499278725124e-05
1.33972040962934e-05
5.80862274454708e-05
1.87591433366274e-05
5.69432291546925e-05
2.53456920972343e-05
1.27628996584834e-05
3.10636392206718e-05
5.56694103709607e-05
8.95418080402653e-05
6.31627747454322e-05
1.53543552706612e-05
0.000115202990435073
2.88152005588866e-05
5.20841875180596e-05
8.17406096982375e-05
9.44203986460152e-05
2.7926963363813e-05
9.04246115158391e-05
3.67583397472051e-05
3.12769695677506e-05
3.57094247915033e-05
2.88071869166173e-05
2.80130857420689e-05
1.89329965089052e-05
0.000118808327576875
1.184093320869e-05
0.000120427828366066
1.48692786086763e-05
2.69206983445326e-05
4.2267176294688e-05
4.10956278628698e-05
9.81156664557249e-05
3.81494760662326e-06
2.63365371986944e-05
0.00011638904125617
1.21102210818407e-05
3.50890567867693e-05
5.94447249150286e-05
9.77659053271189e-05
3.02357183979249e-05
2.34987297355908e-06
3.2719172596746e-05
3.88575610296796e-05
7.42025184764494e-05
8.24517620485803e-06
8.25626458842984e-05
5.81801847908257e-05
-1.08959732496198e-05
4.23816817527291e-05
5.52919414349335e-05
-1.02779959702269e-05
6.01981104472563e-05
2.85284308403254e-05
6.38289699126738e-05
0.000120063616566943
8.01116515946359e-05
7.33692282036187e-05
6.45027278920464e-05
5.04659059940849e-05
-1.21547190182766e-05
3.77563090059024e-05
8.7021306420016e-05
6.85707060958107e-05
1.47817007593465e-05
6.39574572862611e-05
4.96588243892746e-05
9.12001356021553e-05
9.25045133813862e-06
5.29190431986214e-05
3.85503943338028e-05
3.80279422274484e-05
7.1248444646393e-05
5.23798925304612e-05
6.9456080828718e-05
6.90604120593958e-05
8.41985118039344e-05
4.40455159587978e-05
2.7323447440902e-05
6.08311334910366e-05
9.30585031205093e-05
6.76257314682405e-06
6.52962540761335e-05
4.71569675506137e-05
5.06871025138922e-05
5.56392423789849e-05
5.56099074666631e-05
4.93413289126878e-05
5.53983319158692e-05
7.43662846711756e-05
8.17612805234447e-05
6.66836825824155e-05
8.0557388840427e-05
8.47721966466514e-05
3.29605277598585e-05
1.23358808557465e-05
5.48468801561391e-05
6.60775984297106e-05
4.8703770251393e-05
6.84706274985455e-05
3.20848437701168e-05
6.04864990665716e-05
4.4251859314802e-05
-1.37673713818465e-05
8.0339945527349e-05
6.985481604321e-05
0.000118547159532654
2.23740560170123e-05
4.26811336911707e-05
6.12795579538512e-05
9.24614608787388e-05
2.48074616921551e-05
5.13038403759875e-05
5.19908577542441e-05
6.24222398083052e-05
5.00299843952133e-05
0.000105964073150275
5.39490533527079e-05
9.98000778559094e-05
3.70965661056862e-05
7.79091550861094e-05
5.39543985865936e-05
6.90349318799021e-05
-5.42633562419744e-06
7.92692317833544e-05
9.85333000693341e-06
4.92837302542524e-05
5.32333527987763e-05
2.24832763287233e-05
4.66757847574324e-05
7.16577023280752e-05
5.04149208371812e-05
9.14234354155887e-05
3.92621989846404e-05
7.97818653479389e-05
6.92615751405766e-06
5.42937511728022e-05
5.59380506871397e-05
6.07326711228675e-06
4.29138694857929e-06
4.76935468018267e-05
2.71486909664564e-05
8.30575820931049e-05
4.51745059106924e-05
1.88218100683413e-05
3.91843676625012e-05
8.839340189767e-05
0.000114188661744094
2.91440304043899e-05
4.06374566053828e-05
7.72849755311818e-05
8.9777287663222e-05
8.17506016063151e-05
6.29790384314689e-05
1.69323541032559e-05
0.000113522534738487
0.000127751750636304
2.11980403433713e-05
7.55284913184381e-06
5.77079113562005e-05
1.29901532173485e-05
3.37371715261836e-05
7.3252048240074e-05
3.30616489866629e-05
4.87536367849729e-06
3.80828360668286e-05
3.21605377545673e-06
7.95660295380228e-05
2.77039605161217e-05
1.47043272263987e-05
8.53202977472193e-05
2.38059311191638e-05
3.32401082611154e-05
3.69750835676017e-05
4.24795819910121e-05
3.06430476564909e-05
3.46182735782951e-05
8.57737963410558e-05
2.09240624093833e-05
6.34606456383594e-05
5.90269418271617e-05
8.77517377641076e-05
-1.65135530971274e-05
0.000111247597413821
7.13065668315577e-05
7.02015503408981e-05
9.33088912704407e-05
-3.24568164376052e-05
7.18369823059413e-05
5.75313547251037e-05
8.14988325124572e-05
6.59625521076123e-05
7.18937391299717e-05
1.51513439305436e-05
9.19138342264396e-05
7.30889116104916e-05
4.61411051467046e-05
7.81373623142504e-05
5.23232466487464e-05
5.60110442419212e-05
8.13743139598737e-05
4.77859875087704e-05
3.83678996102649e-05
7.12849750879081e-05
5.83416125575098e-05
5.52133667140353e-05
9.41422168403694e-05
9.10589182580674e-05
2.78313394069098e-05
1.26631362325094e-06
5.54898902598086e-05
3.89541496883927e-05
1.2824703117717e-05
4.01085700477772e-05
4.79244845191647e-05
-1.88130280656155e-05
3.70870636988418e-05
5.84521808681901e-05
4.6659576074139e-05
9.25252121947938e-05
3.28449939256251e-05
3.10186166352191e-05
6.33577620342856e-05
8.63681945126628e-06
9.92093320638489e-05
4.7219737542062e-05
9.59456802819244e-05
5.63444676035339e-05
9.26554839013316e-05
6.06524563668328e-05
6.21605654267573e-05
8.22591539004808e-05
3.06732910224441e-05
7.64257542694304e-05
9.38547913870697e-05
7.50200734515381e-05
7.3280837337562e-05
2.94907474409032e-05
-1.19065979222321e-05
1.49770059919363e-05
2.51507759025557e-05
3.89060389580662e-05
8.36066163609445e-05
4.34711483360596e-05
3.03643851253851e-05
0.000102000599715517
1.77236816201418e-05
5.50541160618998e-05
5.95499602350025e-05
6.19581442769018e-05
2.73134055549338e-05
3.43218689288977e-05
5.60044659000486e-05
2.98792294213882e-05
7.4669868727233e-05
-3.83616371695822e-06
5.59648094870859e-05
5.4812647832462e-05
9.10761442147798e-05
5.13981349543448e-05
4.12600685571931e-05
6.31984202549429e-05
7.64842459599716e-05
5.49179676161403e-05
5.13474535956826e-05
5.21345361651509e-05
1.54666365897271e-05
0.000103449521082731
2.7066859195166e-05
0.000103588814975343
3.27799257913316e-05
1.20308882245164e-05
5.99972635821824e-05
2.39880005082636e-05
4.98283572959738e-05
6.75193202463763e-05
7.17474369633832e-05
1.38072122547529e-05
-8.30339902765152e-06
4.74227324367155e-05
8.65712383631998e-05
9.85455246253489e-05
5.09945382937687e-05
4.53244670023312e-05
4.01653970650484e-05
4.56429257514982e-05
6.1343592645998e-05
4.16450708286275e-05
3.32894992020515e-05
1.48596880593475e-05
3.56858203745384e-05
7.11916485239629e-05
5.57639144285931e-05
6.4538312213945e-05
9.1921910298651e-05
1.28359861519239e-05
6.26868999711792e-05
6.23426885874898e-05
3.36420318207954e-05
6.30791234673155e-05
6.11812236090567e-05
5.53351697504657e-05
5.03281908463723e-05
0.000110990673673197
0.000109598925273122
5.6615324603372e-05
2.01412090264275e-05
4.27081492885834e-05
8.10258178396876e-05
7.54229550903904e-05
7.93711085531582e-05
7.87620413265151e-05
6.94314510275122e-05
6.252233696474e-05
4.4123475681669e-05
7.0925188511294e-05
6.65470004992119e-05
3.57774572356923e-05
4.24282000523075e-05
6.38162814572864e-05
6.57221536833158e-05
2.1807536570693e-05
3.17264343680632e-05
6.54108528443393e-05
5.75549506369179e-05
2.20808807265786e-05
3.46148018719269e-05
7.4114173466857e-05
4.90158988158521e-05
4.42353679211197e-05
5.66317141034443e-05
4.84944392010667e-05
3.87669445319499e-05
6.70599261594189e-05
2.41563952447282e-05
4.03993008164031e-05
6.56831150955364e-05
2.41683665582666e-05
5.7652184775075e-05
8.64499849307659e-05
-3.70485973450911e-06
6.02142271817029e-05
4.93633129422993e-05
9.08063281044359e-05
2.48404917642861e-05
1.36186310260327e-05
4.77716200009838e-05
8.00523200674535e-05
7.3092006184923e-05
0.000105293770903107
4.18547421351807e-05
6.54972677086307e-05
7.87969163147532e-05
6.06549112115614e-05
8.92971671899748e-05
7.53609353960587e-06
4.06015461185401e-05
3.46018747691393e-05
5.92482977929824e-05
4.50584162023182e-05
4.97826737606425e-05
3.15630057232112e-05
3.54663217472104e-05
4.87023495872917e-05
2.44764867620323e-05
2.9525358588371e-05
2.83519079883516e-05
4.02660523395748e-05
-1.8758072315147e-05
4.85454651765155e-05
3.45872238135776e-05
-2.80010359841278e-06
4.50797885374004e-05
2.87469212697281e-05
6.8589077304842e-05
4.7209352198241e-05
3.24565241431776e-05
9.69493439579391e-05
2.81391932420214e-06
3.30143858900233e-05
2.03852421201962e-05
5.99065455328591e-05
7.36398294611173e-05
3.00041620201395e-05
8.554334920296e-05
8.55657688412798e-05
6.09351245984165e-05
7.4529096377887e-05
6.84527888327048e-05
5.67830362472326e-05
0.000113333186738755
6.80722364903148e-05
2.83847003603952e-05
9.94651224220617e-05
7.01900034418637e-05
4.13522295090232e-05
6.20809017732958e-05
3.9949194933753e-05
3.08665258603564e-05
7.50971587684722e-05
6.35203405138072e-05
8.57457315209514e-06
9.60287217045867e-06
4.59091951643123e-05
3.74586190605041e-05
3.24177177994978e-05
1.21740465517327e-05
5.92375838571962e-05
6.70392218118266e-05
-3.89992823902908e-06
4.33748192290604e-05
8.97112426112049e-05
-1.30632719620569e-05
5.4309400815944e-05
2.25879001663075e-05
0.000119157506707597
2.67097925570752e-05
4.45502685389832e-05
2.72399755013867e-05
4.14394911656752e-05
0.000103137763040579
5.61403110567211e-05
7.01509035637352e-05
5.96278624424965e-05
2.52615272971915e-05
6.77332933453771e-05
0.000109443256943606
7.23533834689893e-05
3.3220140822719e-05
6.37218371562076e-05
9.94815047636647e-05
9.39504540733061e-05
4.90749717176691e-05
6.37116097050577e-05
4.84237242660998e-05
7.32955761731181e-06
8.53628577507511e-05
-2.33915001458915e-07
3.44563035864218e-05
3.43535859873115e-06
5.84571570855554e-05
3.18774543596848e-05
8.7066939813412e-05
3.45564091609775e-05
0.000105726359861611
5.55642539947291e-05
3.96097660965883e-05
3.96166992826567e-05
7.20934025925802e-05
9.27966832177682e-05
5.32947161850793e-05
4.84692617458012e-05
8.90963008193139e-05
0.000124147031025558
6.17060480515652e-05
6.63082731508735e-05
9.2117238168625e-05
1.36839768384052e-05
9.02120146768183e-06
5.29959855678835e-05
-5.05695426863317e-06
9.12015170350396e-05
6.60908915985287e-05
5.36029162841365e-05
6.22940012482997e-05
5.66896830038678e-05
6.1080617100303e-05
4.63098887466185e-05
5.64442800666908e-05
0.000131201018293437
4.85713465487977e-05
1.9560428321549e-06
2.34131763832215e-05
5.29790202515627e-05
7.55354750295921e-05
2.14040752525374e-05
-1.36194759467347e-06
5.26957497863413e-05
4.85468070073883e-05
5.55568348974921e-05
3.85204331191989e-05
0.000119572672574299
-7.68136581245837e-06
9.46305126474427e-05
7.61882213326216e-05
6.69179405957392e-05
6.73610383675277e-06
9.57661435407054e-05
7.13503897426217e-05
5.96766587556056e-05
3.04452241397884e-05
6.56933812567852e-05
8.06170236246493e-05
4.18656506121058e-05
3.34707868475079e-05
8.80641771167219e-06
9.35327202190775e-05
6.45796554897986e-05
3.56197426878986e-05
2.13917899809756e-05
3.24379288382314e-05
3.90870405337671e-06
7.61113053936617e-05
3.62598811755926e-05
5.53570349245367e-05
0.000100009771827361
6.65431516641525e-05
5.70874621584509e-05
6.03426605981384e-05
5.27499882904208e-05
-8.12675662604762e-07
6.64982263948501e-05
8.72871257841488e-05
8.0339646560885e-05
6.43159695271785e-05
7.02566227699752e-05
9.64174915755438e-06
7.13372249484787e-05
0.000103731911971372
0.000105801747883779
6.32244748276201e-05
4.65375453960953e-05
5.45508264057028e-05
6.93354540446754e-05
6.22968240983887e-05
7.53573734665509e-05
6.69353935098992e-05
2.87719019286093e-05
4.28556305160665e-05
9.7139972121786e-05
2.31417697114831e-05
7.3575634851862e-06
4.63529038140877e-05
3.52213412828054e-05
5.33263164026448e-05
5.88253169397214e-05
5.43215767491329e-05
1.40067235107871e-05
8.24618498898898e-05
0.000119806569516464
5.61023558339364e-05
0.000101729208096418
8.98733774944684e-06
9.41167237488797e-05
8.61775509052136e-05
5.33918071332931e-05
0.000116668430608079
2.2605087205126e-05
8.73329455802792e-05
9.48965589886497e-05
4.70583666506813e-05
6.85444123037718e-05
6.5002875890218e-05
2.99793326486226e-05
1.12760867596932e-05
-1.68585284049088e-05
1.28484195982349e-05
2.37530001564254e-05
3.19311361356999e-06
7.49616638701359e-05
5.95580826670893e-05
2.96028124979697e-05
5.3022535535293e-05
0.000105305461972034
8.24236764297473e-05
5.83770753893064e-05
3.48030593585276e-05
-2.02450133678277e-05
3.73905668022054e-05
3.05478066319551e-05
3.59176635840685e-05
3.45595663336813e-05
0.000136559487272602
9.9000932650229e-05
7.84828470945843e-05
5.56703676302142e-05
0.000119401052678573
4.92104744691173e-05
3.47067692344688e-05
3.4446782781083e-05
8.63650891811732e-05
7.13832192599228e-05
4.50268606745725e-05
