# Supplementary material for: Research on computational propagation and identification of mine microseismic signals based on deep learning
Source: PLoS One. 2025 Oct 22;20(10):e0334641. doi: 10.1371/journal.pone.0334641 (PMC12543183; doi:10.1371/journal.pone.0334641)
Supplement: S5 Data — (ZIP) [file pone.0334641.s005.zip › 000100800001587.xlsx_0.txt_24.txt.txt]

4.82699715423174e-05
6.72837673559485e-05
7.21340205509174e-06
1.14565771004286e-05
-1.74215140790728e-06
1.91619467631094e-05
2.60979746005123e-05
4.73907458235034e-05
6.34090915127375e-05
-1.62544337876924e-05
5.89975476839808e-05
1.90480447417613e-05
8.86215768931812e-05
6.56950170570711e-05
-9.63898847728453e-06
3.70004427871477e-05
3.5052825612433e-05
5.86173114819212e-05
2.46473768053413e-05
1.45550984003322e-06
4.81296490536824e-05
3.44767719132458e-05
3.46784144166865e-05
4.49984417465933e-05
4.66958575571798e-05
9.88189867911785e-05
8.70133901226288e-05
3.84006373164556e-05
6.02001561625043e-05
4.69782321234369e-05
7.12346440102213e-05
2.81900960067538e-05
9.84085657761442e-05
6.2905400762618e-05
7.09543923976489e-05
6.09429443575907e-05
9.38921563640893e-05
1.09703467197665e-05
9.61377110533529e-05
0.000103658874872497
4.97049688958642e-05
3.36879898128111e-05
0.000111063826982242
3.07717178124489e-05
4.08552480716649e-05
7.07193749508434e-06
3.89091535923477e-05
7.96762160816759e-05
6.81851734138684e-05
7.91789600994663e-05
8.56237914961258e-05
4.83264382528668e-05
1.82012107466254e-05
7.65974364507396e-05
0.00011020210043033
2.19134201904643e-05
7.90916837430633e-05
4.74984477282642e-05
9.67259357362782e-06
6.43554481510012e-05
3.69935394310355e-05
8.43271719472679e-05
5.78574471317312e-05
0.000114648695433774
8.71036941021336e-05
-1.15604249884617e-05
8.19642896592287e-05
5.92861182430316e-07
-6.34993201300568e-05
2.34103814857442e-05
6.76985928296383e-05
5.09679585836483e-05
2.38627028995482e-05
-5.48778435869093e-06
6.65390000493444e-05
8.3570480888722e-05
6.24988876073254e-05
3.97166827897679e-05
6.52732332677311e-05
7.73536541942885e-05
4.07588996709654e-05
-8.04060675086687e-06
4.2127138259033e-05
7.96872870346654e-05
0.000104217101668064
6.22963449992946e-05
1.83633114600007e-05
2.42353128053438e-05
3.56517333606279e-05
8.64449802709895e-05
4.05101523032114e-05
0.000153957762503776
2.92371335890199e-05
4.19251693019026e-05
7.64027098660214e-05
0.000102597799997984
0.000103724481694787
3.31216584313531e-05
6.79409190188458e-05
7.70671144345692e-05
5.19109451519569e-05
2.45185549200421e-05
5.36640467376205e-05
7.68142040504166e-05
6.81989043863265e-05
3.27882393308305e-05
6.25794682261667e-05
4.85097710320998e-05
6.52948717296254e-05
6.05989974732941e-05
5.54246500641524e-05
4.55441387888962e-05
7.87633279556009e-05
3.02732448804786e-05
2.65126688432332e-05
6.53653663008603e-05
2.88610291589587e-05
6.00796615781734e-05
4.25512257088107e-05
5.65976633943329e-05
3.08014758552751e-05
8.87815478718693e-05
5.01517331115549e-05
2.21238503711942e-05
4.9511368731247e-05
6.1122927372826e-05
6.49287560518215e-05
5.34097799976524e-05
1.53117916205139e-05
0.000130451348107036
4.59201885390487e-05
0.000105254129744535
1.61713103167871e-05
8.7731860081019e-05
3.49969177530267e-05
7.7737159716948e-05
3.66047685641566e-05
4.99748598864352e-05
6.16250690151089e-05
6.21415595175377e-05
1.77424311842783e-05
2.97924810360269e-05
0.000106634270443138
8.15312125693501e-06
4.44431026745809e-05
2.25857471845545e-05
1.39234896181858e-05
6.09422061235838e-05
7.14714081229658e-05
0.000103014744293015
3.8870014006097e-05
2.44100139014268e-05
8.64473990380529e-05
5.63744385398161e-05
5.70077042631177e-05
5.17840935484637e-05
7.03100567477217e-05
2.0430109746192e-05
5.67139991630375e-05
0.000130107874905521
2.8476654247578e-05
7.75976613832699e-05
5.75420542570887e-05
3.71852979184203e-05
2.41989960505797e-05
4.92881532494965e-05
4.04128581972745e-05
5.48644886550557e-05
4.82824594453261e-05
5.96312876123639e-05
2.835189770888e-05
5.52532560471845e-05
3.50366755182559e-06
5.34247230641384e-05
1.53087466164851e-05
2.46681562562489e-05
2.76246417135414e-05
5.21792484696763e-05
9.50499180543157e-05
2.16034602027794e-05
3.06655385094532e-05
0.000111233863037221
0.000104064332672968
0.000125377717560262
2.92615170435112e-05
0.000136600996185383
1.31473336039648e-05
1.65307311414795e-05
5.99986459119335e-05
4.22925548659745e-05
6.0180457053442e-05
9.40948196887921e-05
6.13694659683244e-05
1.65887910830109e-05
9.22773824578528e-05
4.95689550113086e-05
7.44898546904015e-05
4.87005504482071e-05
3.77261685289771e-05
-9.26260576146527e-07
8.67470731305971e-05
8.36112246862647e-05
3.10114656400064e-05
5.63433502259066e-06
7.01744940609646e-05
7.10517088631344e-05
0.000108162642762286
0.000121754451790512
7.75589461054535e-05
6.66228314978675e-05
2.84671428914514e-05
0.000113258219424366
6.03535608673146e-05
6.85867918150216e-05
4.22505560407207e-05
4.33890971303383e-05
2.40646419404964e-05
6.78752449725631e-05
6.33576153394502e-05
3.20838571910398e-05
7.20902847318751e-05
4.64453842120596e-05
4.34624274856316e-05
8.54882317967088e-05
3.19095996937793e-05
0.000114682748631672
5.80313537678036e-05
3.51072109012552e-05
1.90106099211212e-05
4.94049829472689e-05
3.20854227996459e-05
1.86812480649856e-05
7.58013977814797e-06
0.000109726701051563
6.36819048135126e-05
3.13746960791236e-05
3.90693577385249e-05
2.10266342948468e-05
4.14365170175895e-05
-5.23865100674655e-06
3.76501100565207e-05
3.75562730905596e-05
7.92089605554813e-05
6.12591610557238e-05
8.44631570580352e-05
0.000118605237566069
2.04544214572358e-05
2.37738769345544e-05
5.97704878632404e-05
-4.3444031164356e-05
6.25157575621025e-05
1.30476706260822e-05
1.75383404921987e-05
7.45314458207453e-05
5.35995474361535e-05
6.7564248259752e-05
9.95058471762808e-05
8.29659801622549e-05
0.000140454691723903
1.64066452759505e-05
2.66342143847583e-05
0.000120733213144825
6.2289802350709e-05
7.84455863721434e-05
7.6912780776458e-05
7.94920458371752e-05
6.70316947218618e-06
5.91621401999065e-05
6.93347493981677e-05
3.84836503511267e-05
6.61394254170501e-05
0.00010469532138154
4.34474239105104e-05
8.25430384323797e-05
6.82932241032652e-05
6.38194133516104e-05
8.21095524663384e-05
9.21480269701688e-05
5.8529011172699e-05
0.00010691506531332
8.77995644931569e-05
6.38068301468051e-05
5.85025935593274e-05
5.46348199952478e-05
8.13410660559313e-05
7.69959035491073e-05
4.80709026872278e-05
7.2399439737623e-05
7.01690511925419e-05
1.64271030266616e-05
3.57898980916841e-06
0.00010659020789935
4.72353899525264e-05
3.44445850368498e-05
2.54917028650962e-05
2.63351024766419e-05
2.4314532315679e-05
5.82180120491184e-05
4.60573710659755e-05
9.66957470734245e-05
3.23134437728816e-05
8.12147232965972e-05
6.19367612987928e-05
1.90912626827238e-05
6.45473496508647e-05
7.28716222530682e-05
6.47405235722606e-05
5.47087473132052e-05
5.21644792083526e-05
7.28153131086234e-05
2.23671953492754e-05
6.92379216236049e-05
7.92800904319559e-05
6.89400469796174e-05
9.00564065287219e-05
0.000119474742939694
2.18629543759656e-05
4.62786412521227e-06
3.2128028302765e-05
8.91185601943464e-05
7.29276030714802e-05
5.07110572635514e-05
9.30749729758421e-05
9.34762146851275e-05
7.94215660118799e-05
6.46778044283505e-05
9.28822262503872e-05
7.84348507463424e-05
0.000103481412784071
5.1201807126087e-05
4.18740142803527e-05
5.89242402814214e-05
4.19320419618149e-05
5.25880892067189e-05
4.13723480255571e-05
6.74940175401959e-05
4.58916330416823e-05
2.67957752702224e-05
7.71008540944573e-08
5.07346634814928e-05
5.43060565632029e-05
0.00010033560915012
4.69883351574974e-05
6.66479664149056e-05
4.38824674500688e-05
4.5820092601794e-05
4.89122323574945e-05
7.84118080167909e-05
8.27918966313678e-05
0.000101294806799967
8.76443579312671e-05
0.000105049850799224
0.000115895808834984
3.76780156401025e-05
8.09343121828018e-05
3.53386124784455e-05
8.4163369559985e-05
4.43763893726571e-05
3.91354666686322e-05
5.96321279268743e-05
2.09691291693382e-05
4.84023999025433e-05
0.000111300108154219
7.7541627359447e-05
7.55380576964519e-05
5.99923658867612e-05
9.9317141310258e-05
5.37128566387932e-05
8.0365201889295e-05
5.47347434011558e-05
1.70868074520877e-05
6.90785774388307e-05
3.33939984399045e-05
-3.29348358896329e-05
-1.25692975858344e-05
7.01008839451741e-05
7.87588503929543e-05
8.23025742602142e-05
7.20129666782317e-05
2.88354072381768e-05
3.54235294139178e-05
0.000110111989765564
-4.06434418555248e-06
5.20081912077465e-05
2.77033893303355e-05
3.00884148426186e-05
7.88589686152849e-05
4.74478307893293e-05
-8.44887556844857e-06
4.98012235304645e-05
3.73413876562887e-05
5.49135651877084e-05
3.19246825895176e-05
3.87542985245523e-05
5.89383610627214e-05
7.17715055995087e-05
4.91060039481459e-05
4.10982393195194e-05
8.4319875557479e-05
3.12534480023562e-05
7.71988717954641e-05
0.000115023434971258
-1.9734198324613e-05
2.48317973620774e-05
0.000113393369224191
5.63986253997716e-05
8.64839927810096e-05
5.19704884734893e-05
3.44977525973826e-05
7.07116114969872e-05
0.000107930699161956
3.3463055093957e-05
5.46069725652195e-05
2.02925850823611e-05
8.75330097596505e-05
1.00145600212811e-05
7.56488324140289e-05
1.06197354448622e-05
5.1339330412361e-05
7.56957275915592e-05
2.7142430192434e-05
8.98879057273935e-05
9.26020473540577e-05
6.49283059351924e-05
4.67996717094209e-05
-9.48936940413601e-06
7.0654775803148e-05
1.04324114566494e-05
3.6088713072173e-05
3.20229046234922e-05
9.61889983625373e-05
7.00417770933125e-05
-2.0198234119107e-05
3.5677862556027e-05
6.38565735917452e-05
4.63217899131388e-05
7.64917873689562e-05
1.83525470383883e-05
0.000110875998860374
6.5529585471904e-05
4.76467127902011e-05
0.00012244542207232
8.61391521828346e-05
7.86283759525353e-05
-3.13249582432555e-05
6.53783820482796e-05
9.6931224740221e-05
8.98567887337586e-05
5.8572807130112e-05
8.47670165437108e-05
6.20597996854214e-05
8.53394446516457e-05
0.000123092827106316
9.62188013494319e-05
1.90667998022571e-05
2.7430557633464e-05
5.75931783426368e-05
3.16004874469003e-05
5.65543710910854e-05
8.84472283928387e-05
7.87826478732713e-05
1.03718454118081e-05
5.48670802048598e-05
0.000107049671052237
3.66862471365679e-05
0.000117230500208082
4.32051060865955e-05
8.86841388535668e-06
7.89439644651574e-05
4.30181380853366e-05
0.000104825098377791
7.2730043747536e-05
2.90266441903693e-05
1.28867484869616e-06
5.79106065656004e-05
4.53115668510958e-05
8.52956155524973e-05
6.6366446144102e-05
4.00079394120648e-05
6.84356733983707e-05
5.2285692877991e-05
1.43181970464057e-05
1.95047616298797e-05
9.98465580257676e-05
7.47607682379716e-05
7.10873354063545e-05
7.39076093654368e-05
4.3371101843371e-05
7.97069338387589e-06
6.47172046375672e-05
4.20771692491342e-05
5.05673647502908e-05
7.70356749088436e-05
4.76175453302233e-05
4.54611685949655e-05
2.98341349734392e-05
6.4083539135729e-05
4.80841831366829e-05
4.36615530084719e-05
0.000136552883071063
3.15549175743051e-05
5.30884215486089e-05
0.000132389184260616
8.03469839995296e-05
8.7199018473955e-05
6.90507669454042e-05
5.68308901342275e-05
3.95708140897491e-05
2.84997205645226e-05
5.66746193823586e-05
8.08221716812342e-06
6.55022133952097e-05
2.19427799228067e-05
3.4173351883239e-05
5.66634142923135e-05
3.57969909941447e-06
5.64090685895553e-05
5.25404008620969e-05
1.21608557375661e-05
1.28149522600887e-05
7.02195752681467e-05
8.64194329302816e-05
8.20854945388018e-05
4.73225934379306e-05
9.34985146115989e-05
3.71664559610998e-05
2.33482914999496e-05
7.2244202410758e-05
0.000102421775745292
6.12609009017558e-05
6.11403590641186e-05
2.52322520821945e-05
9.68670454536274e-05
4.19434759133452e-05
8.11447980099636e-05
2.66348911997193e-05
3.52946453503075e-05
4.34886502168406e-05
7.29773692848171e-05
3.16905717496002e-05
1.5742332780822e-06
4.67489949753587e-05
3.00995460430196e-05
4.72963369749498e-05
9.73549415867964e-05
5.09108203087976e-05
5.29209572008942e-05
1.90748667278342e-05
2.34618223040052e-05
9.93234123140979e-05
3.91606889709841e-05
8.96486973327937e-05
3.71402415569923e-05
9.86806880533197e-05
7.93231751346213e-05
4.78813815547931e-05
8.08377960703445e-05
6.00478424224951e-05
4.50320792287827e-05
4.89853533381748e-05
-6.28372243981548e-06
4.75153730196672e-06
4.21925401860395e-05
6.43129722995404e-05
1.20640265763812e-05
2.10183089017115e-05
5.47116007874431e-05
3.98561697961747e-05
0.000111456322385513
6.7051215725959e-05
3.48785732749116e-05
4.30439341877328e-05
2.99063162068844e-05
1.70766252802892e-05
6.92651544175208e-05
-1.15839502952827e-05
2.49665571838723e-05
4.93336470469442e-05
3.21303950078633e-05
0.000106526959114681
2.86866745780931e-05
0.000125048647122655
6.0338611202138e-05
2.72256322109255e-05
5.95052061694809e-05
3.41660473395794e-05
8.88715490389758e-05
3.50083895755968e-05
2.00418915572184e-05
2.59661333718493e-05
3.65938709092599e-05
1.28408204152857e-05
7.79145863395189e-05
1.97103047898193e-05
0.000113867383918094
3.49521737870053e-05
4.8742365449428e-05
5.32750055240096e-06
5.48912334837707e-05
9.5849445550053e-05
5.51546545958142e-05
3.86594506855747e-05
3.45053537163368e-05
5.88509350372253e-05
5.7344141672254e-05
2.84686933923365e-05
0.000103164951660687
6.44535421295912e-05
6.55526674429005e-05
6.52615399511477e-05
2.85701089080639e-05
4.61884273119896e-05
5.1227888710438e-05
2.10145283800875e-06
6.77718533266412e-05
7.27544806416557e-05
1.12473520579525e-05
6.60267367081535e-05
6.57183459220644e-05
8.60019974267397e-05
9.73693431999754e-05
8.22776147089367e-05
7.95284649735442e-05
6.33709603009963e-05
4.20911521818716e-05
4.31944812289834e-05
4.94536159064866e-05
6.94351218956468e-05
4.87225463545878e-05
6.66503051314712e-05
0.000103958615496594
9.96268842302489e-05
5.93050149202271e-05
8.39967660639307e-05
4.83017936312734e-05
3.5694248447212e-08
2.65450396010918e-05
6.88995474809868e-05
4.65792601242975e-05
6.36801063060423e-06
1.07273870903445e-05
5.79229935144266e-05
8.49128644212969e-05
2.6289740940794e-05
6.90301742044063e-05
3.05684005276405e-05
6.33452900857288e-05
9.99917903530026e-05
0.000108246662108273
6.72445289415783e-05
6.56683434744199e-06
3.89286221788948e-05
6.01620192324716e-05
3.14331003749729e-05
6.06667562456428e-05
5.40718950702364e-05
0.000130336594799744
9.75305487008363e-05
6.19196437094612e-05
5.21889481961029e-05
9.41212472851095e-05
2.06175522974206e-05
9.50034171554244e-05
1.52342341110221e-05
1.30011429704876e-05
5.83921873920529e-05
8.79718377966695e-06
9.92945698867458e-05
7.38149448623372e-05
9.87255986000077e-05
7.42925986827029e-05
8.79988208652283e-05
2.14511410967105e-05
3.18469102733907e-05
9.29772991633758e-05
1.31612752112655e-05
8.06473225205368e-05
3.91340385690742e-05
0.000107236733849862
9.85946783938907e-05
8.12512731911366e-05
0.00014155894848675
6.58735022718298e-05
7.38607515413548e-05
4.20439956821837e-05
7.66534842747687e-05
2.85975514689804e-05
5.3320942520389e-05
5.99302740844325e-05
5.47140557488387e-05
5.65828533013544e-05
6.18287341748008e-05
6.72876530977019e-05
3.36203152651163e-05
3.95950366107937e-05
2.90223459070015e-05
8.7837138875066e-05
-8.49058388284645e-06
3.09943918091363e-05
8.53610105885973e-05
0.000100774693915128
6.49804622211848e-05
1.69996117900662e-05
0.000111702983364181
9.62994350099382e-05
1.09695745717272e-05
3.2281038470241e-05
3.72540411065115e-05
1.20649760852098e-05
6.98597178151255e-05
2.02393201575013e-05
6.33732894641192e-05
0.000105993457373625
5.9343903987006e-05
6.10895238968403e-05
4.12811853304744e-06
7.90791330828605e-05
9.35360496243399e-05
-1.25358133994903e-05
4.16517709249304e-05
6.14571913990301e-05
4.10290885619635e-05
6.90913729602785e-05
7.55140419093654e-05
6.94803524045477e-05
2.04831900274839e-05
6.41013564218321e-05
5.82725625665689e-05
4.89576051632195e-05
0.000140010571308846
6.33650627348491e-05
6.19917021731949e-05
0.000112820702764911
3.96201460444212e-05
4.25195266211557e-05
3.64757759854879e-05
6.72181884761192e-05
9.24899616564486e-05
8.30673890468126e-05
-1.44747493941397e-05
5.81993793890045e-05
9.33948909459895e-05
6.31426380861849e-05
7.79881684120738e-05
3.96894544708613e-05
9.59904539667426e-05
1.79128096852383e-05
6.29899904296802e-06
2.21303038687259e-05
-3.20410021980996e-05
-3.09396263273435e-06
2.0240634808073e-05
4.85657842802355e-05
7.59271198996491e-05
5.15935652603664e-05
5.27478154879117e-05
0.000110963192666641
6.10096860530144e-05
0.000117664694989055
-1.30059114090819e-06
9.11625994397667e-05
7.1905308931412e-05
5.20518161919764e-05
8.4294856670293e-05
6.35959291710879e-05
7.09249705504649e-05
9.21892347617485e-05
5.02103616626609e-05
2.93590516048142e-05
0.000105454327250915
9.8552750218295e-05
4.87392026715359e-05
3.34308039096854e-05
5.86202516347977e-05
9.64260409686663e-05
6.96318251839242e-05
-1.57495639637411e-05
-1.03523697782965e-05
7.72041957313735e-05
6.53842902754748e-05
4.47142796839914e-05
5.46812541646572e-05
-9.82105346955747e-06
6.45404578299161e-05
0.000100071860219056
3.65598682419077e-05
7.83580358584821e-05
5.86191900677839e-05
3.79417005102511e-05
5.44303806638084e-05
0.000103873166035433
1.94827423220067e-05
-2.93042908514041e-07
5.20158977392764e-05
3.93728603389615e-05
5.01211072742708e-05
4.40778379199644e-05
5.98078187912104e-05
4.18217221861748e-05
3.331506679596e-05
7.22181907461769e-05
3.95924655439415e-05
6.05206370274657e-05
7.27344482341852e-05
0.000124821360714834
-2.74858972715146e-05
2.60839739679874e-05
6.14841383177137e-05
9.61059535220466e-05
8.18747329209625e-05
3.66225091049031e-05
5.30612741650337e-05
1.09545136472186e-05
2.68235032813298e-05
-4.62962164835445e-05
3.48884880613011e-05
3.90143341271018e-05
5.11286717352523e-05
4.07390776248506e-05
9.46376255728694e-05
0.00013490751875181
3.5183337627783e-05
0.00010686231740048
5.70820823876667e-05
0.000126306639312189
8.04528417675905e-05
4.112455365105e-05
8.93388897777398e-05
6.0030990074036e-05
9.57611274029218e-05
4.44854213891127e-05
4.63680743741334e-05
0.00012352294332747
3.97640429807715e-05
8.48550104280996e-05
1.68477366261393e-05
6.5136546440892e-05
3.73473194287928e-05
7.32600611009513e-05
7.99668186152289e-05
7.97672254165083e-05
2.70378444792784e-05
9.84149571434582e-05
4.37078002623161e-05
1.80835903761304e-05
-3.38038213790958e-05
5.07346669252671e-05
8.11313699820218e-05
5.13485385196705e-05
3.31263685299166e-05
5.30690524266248e-05
3.69430623048944e-05
2.67325848681304e-05
7.22574385515936e-05
7.4996809587747e-05
-3.29985925246698e-06
6.77609774409505e-05
2.37552672445937e-05
6.99108946097141e-05
4.99750827953508e-05
2.54599720828651e-05
7.59753242684476e-05
5.80773802493546e-05
9.61595946925307e-05
6.00644359081199e-06
4.8021322313679e-05
2.3171731195258e-05
4.96160461913746e-05
8.29771618663449e-06
2.33157943524731e-05
8.4862488744761e-05
7.67199260938744e-05
6.35061738407505e-05
8.01052242641077e-05
3.85723098390903e-05
6.00255687563992e-05
3.82605328784654e-05
2.79900266033286e-05
8.08611462372722e-05
4.02510038097275e-05
0.000120861754677723
9.7421931369958e-05
7.45833495485076e-05
-8.00479864158791e-06
4.12777095725537e-05
4.68650246732322e-05
5.88375375728719e-05
6.80063123964874e-05
5.11913525427616e-05
8.63650391363499e-05
2.84244878114423e-05
0.000109009746756885
2.10391514032221e-06
9.42772413132014e-06
2.8770645741283e-05
6.99126476231207e-05
0.000124416476111283
5.04294082766338e-05
4.39634154226627e-05
5.17568380344498e-05
6.28667402100425e-05
8.55440958901458e-05
0.00010980913327352
6.35496111171471e-05
5.99551662444122e-05
3.46072819537736e-05
2.24758973387985e-05
4.31113074589831e-05
4.48922301388649e-05
-8.5260541314926e-06
6.19558528701003e-05
2.50746665400962e-05
8.77890128963958e-05
5.17615230122666e-05
7.03337906608734e-05
4.16064209505918e-05
6.04211605767404e-05
1.42864331868758e-05
3.48028504792508e-05
1.45850237001028e-05
5.0808500401592e-05
2.81479112043098e-05
5.92223532527217e-05
7.32713865912227e-05
3.59027252271903e-05
6.03476393176271e-05
8.86166327040635e-05
8.09863897949572e-05
0.000103274845803963
-8.70728009450181e-06
1.64629594428326e-05
0.000104081470885659
8.31099847659131e-05
3.41146071163011e-05
1.97612117359607e-05
-3.50974261553273e-05
0.000104808701323769
4.36381663290397e-05
3.70531917714427e-05
4.8521109341704e-05
5.65560172546479e-05
7.11152807397735e-05
3.44544771601697e-05
5.86362930544979e-06
-8.82098853694299e-06
6.27676643544289e-05
5.23768262947187e-05
6.045902140581e-05
4.79324960822932e-05
4.42574052916135e-05
3.68460754804472e-05
3.62155418109825e-05
5.84705344710452e-05
4.40408405509818e-05
6.83659005873997e-05
5.73809857255548e-05
4.74417457022725e-05
3.24206763507705e-05
0.000108220455064469
0.000100214132746519
5.69379076054652e-05
5.53308871433814e-05
5.18026152698082e-05
4.05153538219455e-05
0.000107692458986748
9.71130624140435e-05
9.47638671643963e-05
1.24317896539533e-06
3.40700945728436e-06
4.76027230075454e-05
2.50253100802976e-05
5.382360384404e-05
1.99363829813849e-05
6.80614486041537e-05
-1.96900686750367e-05
3.72311268105419e-05
0.000153952782672257
0.000112289580952965
9.39402928575137e-05
6.36574934906584e-05
9.21585425413323e-05
2.9894416342143e-05
5.71856943749977e-05
6.88301717972973e-05
8.94587713969766e-05
7.17309356879087e-05
9.20697682354511e-05
4.57835093837552e-05
4.68187590632263e-05
5.09477832880965e-05
5.0560436127468e-05
5.18694445325589e-05
4.76971703788054e-05
6.03034471356909e-05
6.35789151554108e-05
3.69153786303835e-05
4.78797402645814e-05
9.28953225260789e-05
0.000107557206947504
6.57059273378902e-05
5.44246495126259e-05
1.91222621169923e-05
6.48103532840097e-05
6.90207929861692e-05
3.24651574027476e-05
1.71289985452357e-05
0.0001038290062399
7.81529501306447e-05
9.44438663678212e-05
6.57697565716745e-05
7.26379958530537e-05
4.32681869407152e-05
2.9916539896791e-05
4.95795344859855e-06
5.12342716368382e-05
5.2440115583241e-05
6.97247173895348e-05
5.65300331565139e-05
3.26771222093121e-05
6.38481463842931e-05
4.95100032640548e-05
7.11300347517261e-05
3.38580902326957e-05
4.81508807402104e-05
8.62139029159672e-05
5.30187340373425e-05
7.20087929770006e-05
0.000110905393630078
7.03681142093416e-05
4.34244030515852e-05
7.09433368239173e-05
2.13091776739444e-05
8.28023047383215e-05
6.07705580390979e-05
1.10683478463751e-05
3.34552732814949e-05
0.000118509024904277
0.000124108287838788
0.000103527391968151
3.14234963881146e-05
5.91721210911987e-05
6.92535214411365e-05
7.71400105581672e-05
5.3012684478443e-05
6.70243308132541e-05
2.9075787333847e-05
2.31244634219707e-05
5.72590553714894e-05
2.83483538743199e-05
7.8596326200235e-05
1.41580232794785e-05
9.77698660768147e-05
0.000102256907261446
3.86672447305676e-05
0.000103869540620455
5.31921234497139e-05
-1.25771981909667e-06
3.68756324181276e-05
3.34425958753507e-05
3.63733337231665e-05
1.81596697893361e-05
9.32620984374712e-05
3.6796736121797e-05
6.35334749963167e-05
8.06587962971421e-05
3.45289602474882e-05
1.51004231745422e-05
3.14742941451188e-05
2.2675396665105e-05
7.76051035888226e-05
4.58920335600524e-05
9.92994859956495e-05
4.19452231572925e-05
4.92257830690446e-05
0.000117947122408995
0.000110632536260293
4.37050186814016e-05
2.89144980128016e-05
5.22597453978146e-05
0.000102909341560778
1.1241164424975e-05
6.54685543542106e-05
8.40398524914664e-05
6.20001330926766e-05
4.11155757595561e-05
1.64575415003253e-05
8.18503913298063e-05
2.03942060999635e-05
7.7237804387944e-05
5.67076960869666e-05
4.92966760352676e-05
1.86526091072711e-05
8.86034910829083e-05
4.07961554265081e-05
3.97674751584315e-05
8.0435441228889e-05
6.25504474126255e-05
7.81305306299444e-05
0.000131796712768539
0.000119566353866849
9.46448019081993e-05
7.59323430030162e-05
9.73425355034487e-05
0.000117872168290419
6.04011593132814e-05
4.02373869701171e-05
4.35664552465668e-05
8.83641590465302e-05
0.000110297867078525
3.27390052523762e-05
4.5484533077361e-05
6.42273376580008e-05
2.43711628630523e-05
3.04157709949327e-05
7.69307460700777e-05
5.52467464513703e-05
0.000120087694887248
4.92612656002717e-05
-5.381142951549e-06
1.48475938392317e-05
8.1757183100689e-05
0.000132336911021883
6.85901063300086e-05
1.33403355017091e-05
8.53893109639517e-05
1.12976441883212e-05
4.2946140215404e-05
3.17727290662341e-05
7.18437902291262e-05
3.65560776689759e-05
8.9432592130456e-05
6.18893498658055e-05
2.34416804364258e-05
3.61474774449255e-05
5.97128957305392e-05
5.46398754969437e-05
1.74034201657206e-05
5.05702169107845e-05
6.21620478146013e-05
0.000118012872226362
6.90606061710244e-05
5.03229744373717e-05
7.13034489268445e-06
6.46275265144162e-05
5.32002968839174e-05
4.64628089334941e-05
5.40768433326657e-05
2.527894611037e-05
4.63274087337218e-05
5.04980581308011e-05
8.45560315047839e-05
8.66348784878834e-05
3.71733962710427e-05
8.47832606897996e-05
8.0362851958788e-05
7.28474589859367e-05
3.54775012162098e-05
6.70611272624109e-05
6.5028010418232e-05
6.84211364088942e-05
2.5691276734977e-05
6.42779358734478e-05
9.1428243532387e-05
3.78691968538001e-06
-3.29480342922404e-05
5.56828322976701e-05
5.48990829917364e-05
7.33656389034249e-05
7.80052267678236e-05
3.53157808517102e-05
3.68651930330619e-05
1.39357178057928e-05
8.73851615293347e-05
4.27210102069591e-05
8.09229566543906e-05
2.99592543105479e-05
1.90754681274664e-05
5.32558909572931e-05
5.27437142359354e-05
6.70710681273412e-05
-1.98119430540603e-05
5.81063945657672e-05
3.0267739353659e-05
2.23904813279096e-05
9.54554483669572e-05
0.00011245122363151
6.39577039365461e-05
1.27430342659333e-05
6.81092529498559e-05
4.21036290015941e-05
6.35808962281389e-05
4.16704707625586e-06
8.13793843522778e-05
9.48746978922862e-06
7.9315130604574e-05
9.45757714371769e-05
4.53528762406379e-05
5.67979901452213e-05
7.60875891784264e-05
6.55771721607391e-05
8.59330416525587e-05
6.64227808164176e-05
4.94099571175153e-05
6.87634393109236e-05
6.31630575935616e-05
9.06820586786803e-05
7.75331634495956e-05
9.64169070641633e-05
6.01908665838617e-05
0.000118418374919218
5.51607153679532e-05
7.54234261644865e-05
6.1394375461412e-05
4.72483858258418e-05
5.69708903501123e-05
3.31525294784187e-05
5.17563733705957e-05
2.16743908951497e-05
2.94018825373498e-05
3.5892602570085e-05
3.2115199718144e-05
6.78433623413669e-05
5.22602510572829e-05
7.64630609456043e-05
8.83101945392992e-05
2.62324072711607e-05
9.10753807660596e-05
6.80765720073306e-05
-2.2121261723478e-05
2.36607462197586e-05
2.70967423597867e-05
9.26950376648077e-06
1.38035629673933e-05
4.24561107295032e-06
2.40083481255438e-05
8.5289091718857e-05
6.37770126342345e-05
6.09156751786779e-05
8.40958855619367e-05
4.6696413278517e-05
-1.14427298602349e-05
6.15500484545261e-05
0.000101358472279907
1.81648121064559e-05
9.91140444004949e-05
0.0001072695708505
-1.63486579588151e-06
9.04720144957896e-05
6.22404279634925e-05
1.08609755030977e-05
9.17047527413839e-05
3.55383859550065e-05
7.34609092360823e-05
7.31710108633072e-05
2.597099382907e-05
4.20820558070684e-05
1.93394935651565e-05
3.89912090757067e-05
8.95022489532738e-05
1.85305325919124e-05
8.32643836015299e-05
7.65231956003686e-05
0.000103539985033411
4.85402158050396e-05
6.99254875867104e-05
3.40869589334418e-05
1.28308392610908e-05
7.53334562724264e-05
5.649233548284e-05
6.64631313036257e-05
3.22783725654523e-05
2.61132850075667e-05
0.000113346137422041
-1.63011784937838e-05
6.90948560359459e-05
8.62898935402358e-05
7.08768325843667e-05
5.78504881575526e-05
5.81642505118845e-05
0.000130758635818695
5.45020263101135e-05
6.47148284603426e-05
6.51306612588204e-05
1.53802477050588e-05
6.70190588148859e-05
1.58801185603293e-05
1.92149477003185e-05
5.31304413050016e-05
4.71988534318294e-05
3.70778651140152e-05
6.54812761487492e-05
0.000110603535682781
5.21834951893798e-05
7.12635949301032e-06
5.87715907593075e-05
3.17514982711671e-05
6.9608867384785e-05
2.35564309021213e-05
5.93417503568417e-05
7.03090720994898e-05
1.3523076886537e-05
3.01757855977764e-05
0.000101361252837068
-1.98941403443815e-05
6.09121283596275e-06
0.000110597083969631
5.71982252851912e-05
7.12568777224711e-05
4.38008141984712e-05
2.34376986789361e-05
7.06668718405659e-05
6.7333217349385e-05
7.98380482441253e-05
3.27154456239773e-05
8.06013378063296e-05
5.23878389129734e-05
9.09583599491021e-05
2.89107660258231e-05
9.95710655855146e-05
7.45325977702689e-05
7.81483311931905e-05
2.64141569990487e-05
7.46964045719088e-05
4.44369255363715e-05
0.000100850211302508
3.17157604933015e-05
7.28592477229773e-05
-1.76769245615564e-05
-1.49886438620533e-05
4.65132377960295e-05
0.000112137386509428
7.93022672803706e-05
6.4955817843865e-05
9.32695566051242e-05
0.000103684131149342
6.05612997205523e-05
7.31662780774323e-05
9.24627330436041e-05
8.21227208827735e-05
3.68555363489014e-05
5.76941045322032e-05
8.70460743814247e-05
0.000117260366921267
8.13428426193667e-05
6.58611627375395e-05
7.49220550258289e-05
0.000120130672903622
3.22118205903155e-05
5.68854139214488e-05
7.16491391439485e-05
1.95669858420518e-05
2.24041156678919e-05
6.23619401818977e-05
7.03775344579637e-05
3.01315059021447e-05
7.63423864256506e-05
3.08638709615997e-08
3.85715464169412e-05
1.42584963156914e-05
2.04034174872196e-05
9.96552443825834e-05
2.79528683233961e-05
6.84057185170625e-05
1.07496309033261e-05
7.8794308875349e-05
4.10314897031701e-05
7.83016511155101e-05
8.29981467076419e-05
6.35540220703993e-05
8.58544761722659e-05
4.07239044725856e-05
6.87474758781473e-05
-2.45317172080954e-05
0.000102748802797943
6.36857164214e-05
3.48250350532487e-05
7.20852590694322e-05
4.77361441538614e-05
4.93605786771445e-05
1.25715231871607e-05
9.68607775192429e-05
7.18502367723232e-05
2.81016315497056e-05
4.60420482221104e-05
5.88983696134791e-05
7.25529021143676e-05
7.16033855381105e-05
6.52383339435224e-05
8.92536771594897e-05
7.03898047197267e-05
4.68237674523199e-05
5.20504701118382e-05
2.81473379837161e-05
7.36937930858831e-05
8.28596535595302e-05
5.07165247061812e-05
5.88561270782867e-05
6.85427264348483e-05
9.43309253890769e-05
2.86036679982405e-05
0.00010227700379247
0.00012015198528965
7.1413323746702e-05
4.16858202955174e-05
8.22506476797815e-05
0.000100603331817819
8.19137808218819e-05
7.54978692654197e-05
5.36438850521308e-05
5.91245433577797e-05
0.000128483754157104
7.00123536774546e-05
0.000132145734670836
2.4168460791937e-05
3.14343211688404e-05
6.97651069120875e-05
1.86825704491476e-05
5.07448003296945e-05
5.38928341682661e-05
4.59002778793066e-05
4.93658043491313e-05
8.49381600036623e-05
0.000109206314079365
6.00178696256361e-05
3.06655471738435e-05
8.20846047844687e-05
8.68577523851685e-05
5.78965635001419e-05
5.09103899698548e-05
7.64079437412852e-05
6.54145004208018e-05
7.17536915755954e-05
7.73041400910167e-05
1.98580396360802e-05
1.93699015922246e-05
8.14580975589959e-05
6.36413376905835e-05
6.19121074154565e-05
3.26914950255543e-05
7.43494033983344e-05
2.68917068334325e-05
0.000135047121296424
1.32587096143617e-05
0.000100381651797184
6.29724958492056e-05
0.000112359962302304
3.62621542659274e-05
8.28468571522043e-05
3.84698441875043e-05
2.09958099945416e-05
0.000110829629882422
2.89939008500175e-05
0.000112424502251379
7.06861651485922e-05
5.68229416257808e-05
7.26179303221014e-05
3.31069744534877e-05
0.000112896629910902
6.89848725124281e-05
3.85732386747018e-05
3.9093429189079e-05
4.32182039910323e-05
7.3912517085586e-05
4.70454734553811e-05
5.11982221053298e-05
6.81199334944107e-05
0.000103045855123598
7.83908490395983e-05
3.99269137312459e-05
6.81099670135808e-05
9.65651329238639e-05
7.48009252053192e-05
4.75100129109391e-05
1.39126617398183e-05
0.000147500297164633
5.86704550516062e-05
7.28946527194098e-05
8.45347011154908e-05
2.87232640743839e-05
0.000103203037281405
4.98622254466521e-05
9.15148787184319e-05
9.96553479255748e-05
4.50538208258651e-05
8.93390930452597e-05
0.000113147053299527
6.40110900779613e-05
3.25584307565406e-05
7.79804117997852e-05
2.54147415278868e-05
7.88462112192901e-05
3.30340632227041e-05
4.42654055324742e-05
6.36968880244233e-05
6.20289466739321e-05
0.000122157518580626
1.34209389697401e-05
2.34579541506138e-05
5.46805549131745e-05
5.41806657378611e-05
2.65245835779213e-05
5.12601410693588e-05
3.9937866967377e-05
0.000100935755889583
5.87265554851141e-05
-1.7424436946642e-05
9.12092327175384e-05
5.34141379001548e-05
2.43469675576784e-05
6.90039524032368e-05
5.70332631787725e-05
0.000115053941190557
7.54171294053772e-05
5.86069750772705e-05
3.50995973170555e-05
4.08733617250645e-05
5.49783341461185e-05
4.61417358009553e-05
9.64911041358118e-05
8.00244759064567e-05
4.45417226637946e-05
4.5383198681081e-05
6.65550817295236e-05
2.91238713779307e-05
-1.47086171808045e-05
4.35336269904814e-05
2.67546277432898e-05
7.21096115431688e-05
1.28760248426421e-05
4.85545759825641e-05
3.38293286624694e-05
9.92784668753294e-05
3.0200561591322e-05
4.08510221690174e-05
6.99170965945413e-05
8.02714986052966e-05
7.48459485171908e-05
6.55655404941115e-05
2.77889978518716e-05
4.13731571973754e-05
0.000139682898055772
6.82791759009598e-05
5.15504985521181e-05
4.07711415571684e-05
9.82724308842524e-05
1.05680603048187e-05
0.00010659101998642
6.85845302853764e-05
4.60165170958637e-05
0.000111009837847694
9.94493597701005e-05
4.44695537832726e-05
8.21768041999363e-06
1.15793840979058e-05
4.1942852808565e-05
6.9705607431424e-05
1.58826870056734e-05
8.58234199789812e-05
6.45857676973619e-05
9.4482152237237e-05
3.0279790607164e-05
0.000102250840619595
6.65898029388095e-05
3.39866306077207e-05
4.18930076159469e-05
2.33864161322837e-05
6.20681344209492e-05
3.08842107980809e-05
3.4006567137927e-05
1.9210361286943e-05
0.00010028922670823
0.00014099638729114
6.34920265173427e-05
3.52738302361705e-05
6.3313595513228e-05
9.95378529593776e-05
2.99295493502975e-05
5.64989635272732e-05
7.11158249752344e-05
4.50957092047758e-05
4.82287321072101e-05
9.7611144624697e-05
3.97883834844667e-06
0.000107042093297888
7.27497096689431e-05
4.51850946121501e-05
3.26659902614333e-05
0.000100513789541575
1.85053785799961e-05
2.54738455167963e-05
6.61180006318465e-05
2.96519167924414e-05
7.08137412510791e-05
7.74490201959147e-05
1.63098243584528e-05
5.17048582037463e-05
5.48930208726437e-05
8.05589693266129e-05
3.9485541968407e-06
2.85668094289463e-05
2.0522636052952e-06
5.78398703754631e-05
5.53304296408608e-05
-1.14017962395481e-05
7.93080360707975e-05
5.12859674684102e-05
7.7960321868234e-05
4.9826484653811e-05
1.77011963448878e-05
2.13685023806555e-05
7.59478894408662e-05
3.3044646522258e-05
6.12195536983108e-05
0.000108066855924408
7.87050312589787e-05
8.85559246376492e-05
8.00858288202516e-05
4.80276093582338e-05
0.000128831358369322
8.00027181399336e-05
0.000119834453389801
1.40814676131678e-05
-6.89035108340985e-07
2.5703501030531e-05
3.00751537533331e-05
6.40141123824474e-05
6.31562137187135e-05
0.000141832957596353
8.19313136014063e-06
2.49204204324171e-05
5.01574811846716e-05
8.63727032582399e-05
5.9547802009471e-05
1.0776353783689e-05
1.1821978974053e-05
8.36013889562219e-05
6.28140764556213e-05
6.50171178396452e-05
6.76216653374417e-05
6.50777634697483e-05
5.21746815599281e-05
2.40940815058469e-05
4.2681738320058e-05
9.61797780122459e-05
5.88429010285846e-05
0.000117903225448717
7.70260588880845e-05
8.61280576898775e-05
5.09695349856453e-05
6.44874324269373e-05
-2.32509453796838e-06
7.19729581179093e-05
1.66679929090209e-05
0.000103526629719052
7.39438592617102e-05
2.30236983089262e-05
0.000102369115972729
3.19700302276524e-05
9.32136701040574e-05
6.1221010364439e-05
4.09755201552334e-05
2.44014006013224e-05
7.95413990264103e-05
1.37206525144508e-05
6.78012439507058e-05
0.000150379187423962
1.38360539280916e-05
9.13588822856983e-05
0.000102738606296247
8.96275990904758e-05
3.86505781753698e-05
9.83914908050278e-05
7.70149011917586e-05
9.25090631342746e-05
5.28546754381005e-05
0.000104977302742449
9.07432508461205e-05
0.000104635419941025
9.00408901484407e-05
0.000109363444707609
3.04994720724542e-05
4.29226292892503e-05
4.91615294993796e-05
2.61535934969885e-05
8.47663297366328e-05
2.75370686042084e-05
4.60398151520165e-05
7.19986238136782e-05
8.9405635916305e-05
-7.31771244602196e-07
2.72258795903776e-05
1.16946848859892e-06
4.36910875192362e-05
2.21918585815103e-05
6.22108135857337e-05
7.42624708504182e-05
8.21522952856968e-05
0.000123322367691935
2.40140424171277e-05
0.000101623446374296
3.5287790869298e-05
1.34998910556188e-05
0.000105497052782148
3.56949693201957e-05
0.000114347155033844
7.02016398522886e-05
5.17190331034076e-05
4.3901132755088e-06
6.172354219641e-05
5.26107459782686e-05
9.44471392924783e-05
0.000109858472694986
3.22422060002998e-05
5.09439077400158e-05
5.07956404064548e-05
5.69393947630084e-05
7.04806003756747e-05
1.7779062148312e-05
6.37634813673216e-05
6.08813479425763e-05
8.05821148653444e-05
6.52392439089443e-05
3.43414192221429e-05
4.9518792705648e-05
7.2692207950808e-05
4.11125548289111e-05
2.17246125747195e-05
7.788748223555e-05
7.74339988794685e-05
8.83983943956198e-05
0.000119738375607701
8.49463310352973e-05
4.38868683473952e-05
5.83460419178755e-05
-2.03348419849065e-06
1.27581932813226e-05
0.000111842890100201
5.66054105023637e-05
2.50317025581856e-05
5.32687512492894e-05
8.53448780624946e-05
8.827410021462e-05
7.15950465619827e-05
0.000109178891919755
2.20720749908762e-05
0.000111023359593042
8.72673637149118e-05
5.35191957685077e-05
2.78061523460141e-05
7.28218696803708e-05
6.73719232327348e-05
9.08931472128624e-05
7.11641339614705e-05
0.000124062237485762
2.97109833367435e-05
6.87475311934407e-05
-2.92036563297058e-07
0.000137346654504772
1.67418353221162e-05
7.54180676780032e-05
0.000110390961628596
-2.69026940209269e-05
7.39620114749729e-05
0.000118427672100698
6.74673097665236e-05
8.77776773270241e-05
4.45309238368705e-05
0.000132497125422706
7.64116152483343e-05
0.000105710968591527
3.40049167945555e-05
5.98804738618424e-05
8.5245530434593e-06
4.18759055937784e-05
8.4923948345434e-05
1.1192518966924e-05
9.9783945545432e-05
-3.95192463526446e-06
9.76016241382047e-05
9.63294211097733e-05
8.10035352293058e-05
6.22651000575377e-05
0.000117763377420253
0.000118178951892692
6.00809441801783e-05
8.12685583316673e-05
2.65261200289432e-05
4.29909968584173e-05
4.64344054818749e-05
4.35100705466508e-05
1.44416579082034e-05
7.84562923811674e-05
5.78990923468229e-05
5.06234108367427e-05
7.02529809842245e-05
3.15269057979715e-05
8.1082989591616e-05
1.40313794376611e-05
7.13287177151853e-05
4.59954096406167e-05
2.95377314667657e-05
6.65447715431671e-05
6.38084418083041e-05
6.44527867095195e-05
5.31611690763321e-05
-1.20871676865878e-05
5.51022968837766e-05
4.73478807366591e-05
4.41853558832962e-05
3.60542223023926e-05
8.85341990417386e-05
5.39154248696677e-05
1.88464228299706e-05
2.27779239753696e-05
8.31535368220998e-05
3.6458744557168e-05
6.52557131346597e-05
4.0343141986154e-05
0.000125073013522946
3.28714785044406e-05
6.69333208714534e-05
2.59816132283066e-05
9.3433842496307e-05
9.17713471968608e-05
9.3538892806881e-05
4.86602007664354e-05
3.8719091608022e-05
-5.95920476355381e-06
6.17007396640804e-05
8.3237847176987e-05
-6.85686636431283e-06
5.39209904873573e-05
4.17005583697157e-05
0.000103449159763585
5.05194364746327e-05
-3.7809486793743e-06
6.16752685321981e-05
5.8797509028039e-05
6.98501847327577e-05
5.09098641074108e-05
0.000100547744158724
0.000101997464027306
0.000124115546484451
4.36969771626112e-05
7.38474903697854e-05
3.78384831479964e-05
1.66537799230196e-07
8.04281100237588e-05
5.10226333503536e-05
6.83593346236948e-05
9.12188105341232e-05
3.56489823872745e-05
5.31230488835204e-05
0.000105435451698588
5.07649475533952e-05
7.82518782385676e-05
4.73495219713573e-06
6.1119069748983e-05
0.000110851187638195
7.28091743521457e-05
6.29202614494413e-05
7.05185504460762e-05
8.36280749725357e-05
5.74789802749406e-05
8.37765477926601e-05
8.9779536264362e-05
9.88792728368826e-05
8.85342385501359e-05
4.28998441429963e-05
3.85918088596627e-05
-2.29093610407261e-05
7.66620987657058e-05
4.20228910482704e-05
1.16111765852971e-05
9.31493651285526e-05
3.99749553941534e-05
8.070879509027e-05
3.08358860742095e-05
7.18058793890394e-05
0.000133029301888752
4.4468936962789e-05
1.71586200551614e-05
7.47734369814734e-05
4.44489160761919e-05
9.40097787625394e-05
8.27919245046776e-05
1.7182837057895e-05
2.74917964077795e-05
6.20778397845107e-05
7.48034163192465e-05
-3.48084963826675e-06
5.14965365300785e-05
4.93278715702074e-05
6.18213069047589e-05
3.36084525720583e-05
4.77723039923198e-05
8.78116370488785e-05
8.54725910627171e-05
6.80982179571151e-05
5.40047902975715e-05
9.80801006483458e-05
8.07522342812256e-05
3.77487970292918e-05
7.88405339059419e-05
0.000106558396633984
3.90636619478375e-05
5.28597713851357e-05
-4.53334396000356e-06
1.87343011032346e-05
6.92904133766172e-05
9.03532651222612e-05
4.853514185675e-06
9.28227224395943e-05
1.56584976848444e-05
5.40218043179143e-05
7.19742317048958e-05
0.000118994101805384
0.000125054319040321
4.70202277443836e-05
7.10085811804886e-05
2.55023143728464e-05
3.48626329039871e-05
2.77608919018923e-05
9.29517724149332e-06
8.35704597082115e-05
1.24150209378704e-05
0.000102091093648829
3.43922566197311e-05
0.000108176842558457
7.46522371632056e-05
8.5075136997173e-05
9.75178881204788e-05
5.85450506868235e-05
0.000125062183522913
6.94452490111151e-05
6.54445176544732e-05
5.7536906688676e-05
8.31894728211753e-05
8.80384371720011e-05
4.91977873829567e-05
8.0962452569187e-05
9.43771637347309e-05
2.75955095918534e-05
0.000101457968194627
2.26368858152748e-06
1.81245839332749e-05
7.15356049573364e-05
8.21398586890919e-05
3.4429149782295e-05
4.12559383088051e-05
0.000100228533902875
4.178777647765e-05
5.27912411642635e-05
8.94322981208094e-05
5.81521383187708e-05
5.7197857874122e-05
8.66308143062067e-05
7.39511415289029e-06
5.45516314578607e-05
2.890124031347e-05
7.07699955234865e-05
5.79029109509154e-05
2.41786338598767e-05
3.03270092820683e-05
1.42392517278961e-05
3.84646264862299e-05
3.43629693227944e-05
3.84024657168432e-05
0.000108683086203632
0.00011386254385982
9.40026358250433e-05
3.94046131054525e-05
9.79753809009093e-05
7.09653208937929e-05
3.63262019201649e-06
-5.60130752610458e-06
4.81245559934018e-05
6.55076455676121e-05
4.57175777865275e-05
4.6096651841416e-05
7.38550945399247e-05
9.75044913238193e-05
4.88149165993593e-05
5.00232776501942e-05
6.24434205612573e-05
4.37412606204167e-05
4.44507417587679e-05
1.40181894832362e-05
4.65174449561885e-05
0.000104231754854761
6.20192851216434e-05
8.57417795106912e-05
1.5266764290181e-05
3.52060530232552e-05
-3.34431500038768e-05
5.73218378230112e-05
9.32080871510656e-05
0.000123659286868261
4.48603949875366e-06
1.51223309592914e-05
3.49430899542811e-05
0.000110758754493412
8.40069869724698e-05
0.00010506407911457
2.87126734137081e-05
0.000107498606516068
3.49631716615663e-05
3.53070612512598e-05
7.29196622388106e-05
4.1817096214434e-05
7.67686396563327e-05
5.7684787016653e-05
0.000123000822878197
9.11921050845429e-05
7.2566554536178e-05
9.87261298505734e-05
1.92899023181388e-07
6.36703928183405e-05
1.51267399462321e-05
7.80550593890684e-05
3.88493464943756e-05
7.50349372554895e-05
4.3058786956854e-05
6.17447610791785e-05
5.29334710569526e-05
5.62825560413531e-05
6.80879505537049e-05
7.30460607911137e-05
5.52230097751174e-05
6.03586994160324e-05
5.89333800015779e-05
3.06196921423303e-05
7.13166679326967e-05
7.184451998124e-05
5.30235234519037e-05
4.9697579894308e-05
9.23200646230311e-05
2.14112221745609e-05
6.04176179970672e-05
1.40588417515563e-05
8.73996965055415e-05
7.62980047181692e-05
4.93613695278619e-05
7.41088800125227e-05
7.90724382779693e-05
1.6372108783171e-06
4.19005846978032e-05
8.32093886790571e-05
7.1738626968347e-05
2.90573556575703e-05
4.25427052570006e-05
4.41788922550404e-05
2.98206650694765e-05
6.30939672076072e-05
7.7265004263754e-05
5.07146588319285e-05
4.44771136998734e-05
7.82248482004775e-05
5.00845113628228e-05
6.18455480168725e-05
3.34893356314431e-05
6.24194272643447e-05
6.98915678076165e-05
6.23844145893595e-05
1.40191525557174e-05
2.75939039747249e-05
3.96534603386291e-05
4.81578096637225e-06
5.537039492461e-05
5.6063927269392e-05
5.88815206825759e-05
4.80866751846941e-05
6.96072881241437e-05
5.96854968597578e-05
1.57122431006229e-05
6.41649943665711e-05
7.17213637081165e-05
-5.38295743003376e-06
4.08743187002372e-05
3.89393351406509e-05
0.00011300845828952
0.000113286252235435
0.00010582362164026
2.83058582016688e-05
0.000139169001036888
8.65330262433704e-05
2.26570686412316e-05
2.91607133071564e-05
7.09613640088781e-05
-7.44320570983169e-06
8.81107352782135e-05
3.13790616721232e-05
5.88723407593627e-05
6.50059100194031e-05
7.46261061617471e-05
6.99712509910931e-05
4.33086745651584e-05
6.85034378340548e-05
4.70663952890586e-05
6.85580127908618e-05
7.55534663254538e-05
2.59932704966778e-05
0.000103724942352254
0.000106217571596139
3.64446751459561e-05
6.58838983909238e-05
7.21733860497406e-05
7.69141832823501e-05
4.01841818529144e-05
4.67848084353842e-05
7.50650539228925e-05
1.60814585873423e-05
5.19399286976477e-05
5.49889095168508e-05
9.47157707430168e-05
4.75838204428451e-05
4.76499795712623e-05
3.9237367878542e-05
6.87648668731072e-05
8.57204515613184e-05
6.24593079611672e-05
8.83128690566607e-05
5.69389475170825e-05
6.6115590676885e-05
7.62823375017633e-05
5.67080032817496e-05
3.52496396499523e-05
8.23491143071509e-05
4.14639884135007e-05
2.5558070097245e-05
2.00905315912342e-05
4.5267854541964e-05
8.44636167686887e-05
7.71487726624986e-05
6.32949413024924e-05
5.28321165945257e-05
2.04185954591517e-05
5.59016641374379e-05
7.43931507080104e-05
4.59186142553294e-05
4.35044320058154e-05
4.02522635014979e-05
2.59261760314868e-05
5.67725115449e-05
0.000100702061184691
-1.6643188341854e-05
8.07949391419219e-05
6.33719762103385e-05
5.50232539938733e-05
8.82667607769578e-05
9.49805842906886e-05
2.87733384124988e-05
2.94852313603181e-05
7.53028781616546e-07
0.000101679911012223
8.42208525338517e-05
8.38494332758942e-05
3.18770788145702e-05
4.05786579384686e-05
5.84370878725316e-05
-6.78000636036238e-06
8.01257399100122e-05
8.57920070056121e-05
2.97963812579991e-05
6.663025747561e-05
0.000104330608585426
3.05673634341169e-05
1.99292101881414e-05
7.38036818801379e-05
6.17178328065464e-05
5.48829552607326e-05
3.92630075239487e-05
9.00237879210881e-05
5.92344975768401e-05
2.89718907482123e-05
5.76727272894716e-05
5.27537358832853e-05
6.73958331213119e-05
4.54728963007909e-05
-5.52747133171293e-09
5.19304966050473e-05
5.2380008522566e-05
0.000113874416329106
6.40076012685392e-05
4.88127454889865e-05
4.16369797331015e-05
8.72113316791613e-06
6.33408864689175e-05
4.51369144284562e-05
7.87001354153697e-05
9.14371317338104e-05
5.53843214918478e-05
3.46954548102046e-05
3.35240490790321e-05
2.3456635788345e-05
3.67183803127409e-05
8.02728985678196e-05
7.32605690543432e-05
4.9441943351554e-05
6.01300733257385e-05
8.31100433052424e-05
2.35438117351183e-05
7.78262724081184e-05
5.84077122341018e-05
6.21862681285026e-06
5.93981161769363e-05
0.000147942988938524
5.30807847805286e-05
4.5924539789243e-05
5.38062572324431e-05
1.65454727470641e-05
3.76317957614256e-05
7.85849720898693e-05
2.31990414431424e-05
7.69234347630393e-05
3.97603094924036e-05
7.30343331178902e-05
6.67749745259669e-05
2.49864645352464e-05
2.69434487492007e-05
3.22565652637629e-05
4.70790777320183e-05
5.48611262057921e-05
1.5816828030013e-05
4.93433057402475e-06
5.97962012240328e-05
-3.38293427627845e-06
3.16520559614734e-05
9.69932111565135e-05
-4.40755315954617e-06
3.42593854004007e-05
3.39050443174768e-05
1.5142489258237e-05
7.12762366781866e-05
6.91741307057493e-05
1.9567278739851e-05
3.60540859375022e-05
9.3252655913186e-05
7.87782230065974e-05
8.14708655915977e-05
0.000102446010588684
9.24362709974004e-06
5.95012015490536e-05
5.6474529995349e-05
0.00010981526559611
6.49187031654634e-05
7.41588309675274e-05
6.68035995074777e-05
4.69254903421238e-05
3.47753026011206e-05
1.26145655691192e-05
8.5097755540399e-05
9.59766323554013e-05
0.000114524590066946
4.45174565528207e-05
9.20566261026981e-05
3.86563156149785e-05
7.36583433344211e-05
8.00056402453276e-05
4.87109840466013e-05
8.39039928822635e-05
0.000101808715534979
-4.13357283196998e-06
1.74419887415734e-05
2.8349334955035e-05
5.54306296996362e-05
0.000108332576855628
4.94806571199099e-05
7.68295329493721e-05
4.52603209892268e-05
8.85904463962113e-05
-3.53695806774158e-05
9.88693841745109e-05
5.63904498552714e-05
-1.28909978019192e-05
6.30369645991391e-05
3.3395925155607e-05
3.30908475544126e-05
2.88935304652384e-05
8.99575391573895e-05
5.93018601029057e-05
3.80857153389908e-05
5.75845259884993e-05
4.30023685069969e-05
5.42661744823754e-05
2.84373125384047e-05
6.97257147281307e-05
8.44253914954955e-05
0.000143503249691606
1.61383468180987e-05
8.62013899375885e-05
5.29178080005026e-05
8.15624158295155e-05
8.6505390830626e-05
8.31375095004569e-05
3.85356926216229e-05
0.000114950570345676
7.43197895184579e-05
6.94301356077099e-05
5.11758651266073e-05
0.000116269406854796
0.000107795934262925
5.29943748179082e-05
5.11150847987616e-05
8.71190678832672e-05
9.00613940843038e-05
5.32744060545514e-05
5.3273946230488e-05
6.55994209560115e-05
0.000103155657500568
0.000110568484085045
1.63238608925633e-05
7.54754030280658e-05
9.86672268093732e-05
-1.14855640609629e-05
0.00013040012226104
7.45504533045128e-05
9.35904151484321e-05
8.8334195032455e-05
1.69341743867481e-05
8.89142572625171e-05
7.97362680868065e-05
-1.9005783998409e-05
8.47117789795802e-05
8.90432105900246e-05
8.22791460571777e-05
8.23797953613467e-05
3.5380173897419e-05
3.24062762884708e-06
4.58389295311142e-06
7.83573479542322e-05
2.11813985037591e-05
4.44350618832665e-05
1.43919232049472e-05
0.000104501618795818
6.15413807334652e-05
5.5562954217759e-05
4.9882537579349e-05
8.26293570532875e-05
3.22749659746881e-05
3.47413004192107e-05
2.771152247634e-05
5.17259381616193e-05
8.03036484774482e-05
9.01208619875694e-05
-1.00862114130847e-05
9.70896005306976e-05
5.93425299994405e-05
-1.92114879956512e-05
6.34099178462491e-05
4.18756160565984e-05
6.34344666504714e-05
6.49334258393139e-05
9.99578444708352e-05
8.43339126334113e-05
2.18389677566117e-05
9.24009897298781e-05
4.60023069363297e-05
6.66058977010435e-06
-1.94252418093644e-05
4.44303798089955e-05
5.40086106009266e-05
7.19667189980724e-05
8.89222590439427e-05
6.37070616424315e-05
6.5574716268606e-05
5.19675395801293e-05
8.01805391140834e-05
4.64951461632309e-05
5.70519298146473e-05
3.57168024566394e-05
8.33701144755043e-05
0.00011063891493267
9.41178848110855e-05
4.38150635275759e-05
3.97333815489583e-05
0.000119475577334433
7.7300910408304e-05
9.43526044392704e-05
4.32343238344874e-05
5.04786338446098e-05
0.000103682800508488
4.2913837620796e-05
0.000129382027151504
3.67102665839902e-05
5.8825961651616e-05
3.52594321997148e-05
3.92530250933187e-05
-3.59470539663424e-05
6.50315034370472e-05
7.94102175099187e-05
2.47718603969577e-05
3.24827735039164e-05
1.54582755106908e-05
9.86870471419704e-05
7.28783517137028e-05
9.68234657077198e-06
3.96216138056759e-05
3.5860892250733e-05
5.69430297176316e-05
4.17573184527746e-05
2.39906917155812e-05
4.23482370783433e-05
5.81941397870822e-05
5.5663065703379e-05
7.41731436521056e-05
6.02098359110382e-05
0.00012973586595189
8.63623855495183e-05
6.18794755308549e-05
0.000111295819772794
3.2457270104809e-05
8.28232600419336e-05
0.000117157289764658
1.77010833477978e-05
4.22148788070156e-05
7.48023747215297e-06
4.58106460523111e-05
8.69241832223488e-05
6.39146662357167e-05
3.43386272571477e-05
2.44915979722381e-05
6.57766283556636e-05
5.09439245351999e-05
3.95666426272812e-05
9.68995421804856e-06
2.2825039270875e-05
3.98230485658806e-05
6.54861133149671e-05
-1.64932202631595e-05
8.06988696283488e-05
1.03510867780904e-05
6.89223192942438e-05
5.35610309059282e-05
9.05613732031697e-05
-5.31412119233737e-06
8.5005392711128e-06
9.64498266508726e-05
0.000134504829812347
6.71028605971715e-05
1.40694219926304e-05
0.00010443525731917
7.97329885852358e-05
0.000125970858109433
7.01232891791967e-05
1.91111259006322e-05
3.7938884090806e-05
-6.19739518124426e-07
3.62795353453628e-05
0.000123201063551041
2.41715736342591e-05
4.34626735037324e-05
5.18227720393978e-05
7.16529699495783e-05
3.58759124398386e-05
7.3899842684181e-05
1.0134943547457e-05
5.83172338563261e-05
0.000125708927238916
5.32434896831855e-05
4.96978748708875e-05
8.48336919869449e-06
0.000101331954156851
3.28156568701715e-05
2.16576721178236e-05
5.16051558674483e-05
3.75296374112911e-05
6.83662232824671e-05
4.68406033815318e-05
7.02036331200075e-05
9.82159946228675e-05
4.46234427308796e-05
6.58124002088563e-05
5.3987854926294e-05
5.62734578513173e-05
5.34251288421975e-05
8.1769266571673e-05
6.99630554561318e-05
5.09782200175255e-05
6.1512538432434e-05
7.42788974698251e-05
5.13629647303109e-05
6.94671303582824e-05
0.000137474686756203
8.41799604773447e-05
5.81957266887404e-05
2.54185301230801e-05
8.15222181641463e-05
9.66982278253142e-05
3.31365931014191e-05
8.60287815696299e-05
6.26411210202201e-05
3.33962663614582e-05
4.47926142003912e-05
2.46614998845622e-05
5.10002353773283e-05
5.74856376156812e-05
7.14026599016529e-06
6.81385115212166e-05
-4.95543643757486e-06
6.68392391848022e-05
7.15523444940425e-05
1.82182542418279e-05
5.9914967492854e-05
6.34375894636002e-05
7.97704694351773e-05
6.94957309548256e-05
7.68918045918615e-05
9.19024669875749e-05
5.19907613577738e-05
2.3384540446227e-05
4.78279849384314e-05
8.75188917725563e-05
8.54038857687851e-05
6.39691113691306e-05
2.9929622205698e-05
5.18826190862757e-05
3.55446827272615e-05
8.38161749038569e-05
7.23856050401314e-05
9.18019229706026e-05
0.000104100610666105
3.23051822846901e-05
2.69779780715282e-05
4.33253057598684e-05
0.000103140956704229
3.31782852684247e-05
2.68778614538539e-05
4.90196876452823e-05
5.61331933891972e-05
0.00010372220696322
4.89170744438029e-05
0.000114151511462221
-6.84789117694456e-07
2.42430100171686e-06
7.03370532386653e-05
5.2262746191324e-05
4.38965132475858e-05
3.00566262730407e-05
4.36422116441661e-05
7.60392578414562e-05
5.49202789407731e-05
5.71617898311636e-05
5.14863982308085e-05
3.08689464707813e-05
4.18842806887131e-05
0.000107979953128625
0.000100135130363688
8.22268039092998e-05
6.39275322450884e-05
8.46275261619973e-05
6.65728002002025e-05
5.88041192565478e-05
1.978753731748e-05
9.06718737044257e-05
6.96906844254211e-05
8.69856256437385e-05
7.9751633247769e-06
6.99094635827202e-05
9.06582263137367e-05
9.10563093148836e-05
2.4986865088933e-05
5.4342564576793e-05
0.000106891613015694
1.99508807801267e-05
0.000102483103349788
3.13264182702612e-05
8.39176076286378e-05
2.24005797270913e-05
1.25557365728507e-06
3.72155498885233e-05
7.92739573406817e-05
8.69906673497415e-05
-1.29762998339158e-05
3.01802022604661e-05
3.39493904506893e-05
2.71759359330916e-05
-9.62693525113058e-06
1.5013412898589e-05
4.53612493583183e-05
1.8948331273288e-05
6.15155515856132e-05
8.72411026875882e-05
1.52163747621756e-05
6.46928700341284e-05
3.56837448389227e-05
3.65087895410528e-05
0.000108997984821084
9.10626602428134e-05
5.4219588077546e-05
6.41336299019614e-05
4.73523532863743e-05
0.000102339835705954
3.61587683594133e-05
7.38901090988649e-05
6.91173907894166e-05
4.09596365064324e-05
-1.84526688973033e-05
0.000102638144535876
9.76982406250857e-05
6.89360535779449e-05
5.31627819024878e-05
-3.8903070005911e-05
5.23745490947215e-05
7.1379522829533e-05
6.03671531874327e-05
3.7891792465973e-05
7.42913110635943e-05
7.32620055171282e-05
0.000112585151756515
0.00010383760750588
6.93997700093198e-05
6.95301383742327e-05
2.84296793450773e-05
1.19068825216612e-05
7.49166338567051e-05
1.79510254653206e-05
0.000107850183122582
1.12065490092686e-05
4.76517541767306e-05
-9.46533709215047e-06
2.20203767409332e-05
5.777066359576e-05
6.15065082300231e-05
7.50295305556296e-05
0.000106639009570055
4.89181137530074e-05
1.55932533003759e-05
-1.8112655793573e-06
-1.20742720119462e-05
8.62710938632945e-05
0.000112655433329132
4.69630886024114e-05
4.05130986203064e-05
9.78576350065718e-05
-2.16688317927312e-06
6.80641182586636e-05
7.58457727838104e-05
2.24439971371274e-05
4.64755592700209e-05
7.1369733756754e-05
5.37642669248924e-05
6.09776813509785e-05
-8.78237227857055e-06
8.6098771531132e-05
4.11921385802759e-05
2.30641596266897e-05
4.9445208153447e-05
2.98105545320299e-05
9.81018317651613e-05
6.50341385859628e-05
6.1286065690256e-05
8.39639417144299e-05
9.01332720172123e-05
0.000120190166656704
6.74503964257977e-05
9.25796152303371e-05
4.14815152666128e-05
2.27704561959465e-05
4.31323923021562e-05
2.11627510154508e-05
9.67680965631956e-06
4.80325084282368e-05
7.9369717380269e-06
3.55729885270757e-05
4.02753741871542e-05
6.26192627544857e-05
7.98804090775454e-05
7.6342950667319e-05
9.00695876130496e-05
4.05829638311959e-05
7.64783591731789e-05
9.98027847892548e-05
6.62348984941536e-05
7.0105375919614e-05
6.16967186172549e-05
3.08533583837304e-05
8.21174005093333e-05
-8.07186825617486e-06
4.2526929305233e-05
2.5072123040078e-05
2.41824720491248e-05
5.80149499826759e-05
5.10895334913692e-05
-1.34527472378321e-05
6.44426139450927e-05
4.09879734642903e-05
-8.03191394320489e-07
3.27705839431057e-05
3.29668355428206e-05
1.8858406836328e-05
6.37415258132988e-05
-1.33582280264283e-05
8.20095276186407e-05
2.93773617845649e-05
4.79656317803825e-05
0.00010381437289828
3.88899633578455e-05
8.23406288307704e-05
8.7233977047573e-05
3.54729323231399e-05
7.07566285993482e-05
8.95948718477397e-05
8.79964065961591e-05
5.21035107785375e-05
7.95072979015585e-05
-1.99788650195394e-05
-2.93537746541319e-05
3.83983801550802e-05
0.000103542623271719
4.92913042812315e-05
0.000109588118768629
4.22412488364579e-06
5.12722894695657e-05
0.000114318887407084
7.41958888291321e-05
4.43937656088731e-05
7.67168776865016e-05
4.71985480893189e-05
0.000104367332572708
-1.06567583782229e-05
6.00975960625764e-05
1.00919088630604e-05
7.41673821253442e-05
6.57700263621506e-05
3.81561300359443e-05
6.37162199588765e-05
7.3400642068763e-05
2.65705772845636e-05
4.69455838792962e-05
8.63935453242906e-06
4.61465970533977e-05
2.55407402412727e-05
5.7339543936571e-05
0.000107651850478764
7.17418583706224e-05
5.35838193146054e-05
7.91302325377421e-05
4.84865669145334e-05
4.23504433025802e-05
7.49643616811966e-05
0.000112227520502659
1.4557222663755e-05
8.99303264421506e-05
1.53582201956107e-05
7.02521464870474e-05
5.35497243673604e-05
5.35374450140994e-05
7.15019301334455e-05
0.000112779002149839
6.25105068386267e-05
7.66909767466713e-06
7.19891132580833e-05
6.79755879705279e-05
5.68343965717195e-05
5.34326246072451e-05
8.85941482864541e-05
7.64241927568002e-05
2.73255752324529e-05
6.47526356518731e-05
7.18617476149159e-05
7.41403080955727e-05
4.53865775974599e-05
2.88643716466936e-05
4.16169971049132e-05
3.08152578278395e-05
6.45983039143465e-05
2.66569469174287e-06
3.95654057987016e-05
6.11454189447162e-05
1.17252133713752e-05
-2.24558606391505e-06
6.55456947295042e-05
6.00076237377623e-05
7.14987394434693e-05
5.23830589222534e-05
7.5722299031909e-05
9.55561560899723e-05
4.26165096854172e-05
0.000113457125437662
5.22915514939131e-05
4.58270962704382e-05
0.000106594141406672
1.26333747374272e-05
6.43681419022881e-06
3.95076855359907e-05
7.24368199368309e-05
1.09241572723999e-05
2.86790119985192e-05
8.30643883581502e-05
0.000104539469757788
4.77617422994532e-05
1.58886603860623e-05
0.000121224996030098
2.01178333855536e-05
9.23603919870064e-05
7.17662145916916e-05
1.47157615630789e-05
9.3610131468605e-05
3.29427947649556e-05
1.99014712950083e-05
1.857687915949e-05
7.89860899665109e-05
9.30819128020109e-05
-8.17008507049491e-06
7.37951401280378e-05
4.36186910196718e-05
5.49243922283205e-05
-1.13830028833681e-05
7.66622225693712e-05
2.39263629002344e-05
6.73356462069253e-05
1.07822377339921e-05
7.72802792414315e-05
5.93463231506996e-05
3.96825961230104e-05
5.46533033330526e-05
5.23058406380137e-05
4.42422117250257e-05
6.40033108675509e-05
5.5113721237827e-05
8.97008192020537e-06
7.19644085612157e-05
1.70316709239836e-05
6.93412636879668e-05
9.85081326874489e-05
2.49034903517811e-05
4.15836214512799e-05
1.71188942459482e-05
9.92530456985035e-05
6.1736407258521e-05
0.000112744471910787
4.48283273029482e-05
9.89233711242208e-05
5.28850114852798e-05
5.14521450421626e-05
1.95754168822973e-05
8.0748651889853e-05
5.66755466920566e-05
6.18846310358036e-05
3.45184056515919e-05
2.12598726141613e-05
6.49947854145598e-05
2.18969513522115e-05
3.79676870670506e-05
8.97378129076942e-05
2.6927118871996e-05
4.38809680577721e-05
6.32844671593373e-05
6.49520934630131e-05
0.000102455266959699
4.68609174065263e-05
4.26558774065666e-05
4.49837579181649e-05
4.04690717095814e-05
1.27152265984349e-05
5.43162020525983e-05
6.50029964857668e-05
7.61684253481399e-05
8.02679050082391e-05
5.3577822513267e-05
5.28218553467699e-05
8.92853688655517e-05
3.01963308231116e-05
8.85255277562321e-05
1.10781525243259e-05
1.81001703592027e-05
8.39711986477839e-05
4.4140102981684e-05
4.51158910952248e-05
8.13410853282978e-05
5.11209315009554e-05
3.95722450539088e-05
3.7949492750467e-05
8.81212364079088e-05
5.39819078189393e-05
5.32606331165278e-05
4.62008499806369e-05
8.09799390253641e-05
0.000124040178431849
0.000105519786210325
5.24826812226345e-06
1.56962437539839e-05
7.36586392344626e-05
2.9632337982895e-05
5.03584234478797e-05
3.03196231843874e-05
2.86528214266972e-05
7.19133795668746e-05
4.51371588406497e-05
3.5687828003876e-05
4.67268943532024e-05
4.07049663951214e-05
2.84164744197091e-05
6.38117008896141e-05
1.24836075508849e-05
9.69804625389813e-05
9.73941801811335e-06
9.54556463291575e-05
4.56839813982965e-05
1.43171005427978e-05
6.11698090600152e-05
7.21074695232951e-05
0.000111309762471034
2.94762512583986e-05
-1.23800688666769e-05
4.0885685730269e-05
6.72463980600222e-05
3.42310060763704e-05
5.40430597813786e-05
1.44280087028517e-05
-1.0648359599524e-05
2.76204223415259e-05
6.49169015184532e-05
8.05700959662364e-05
2.88612854355865e-05
6.28671386622909e-05
9.28129856780054e-05
3.20204434067848e-05
8.45218597174416e-05
6.5041492776062e-06
3.74744819353244e-05
8.26546158598984e-05
-1.65752265066904e-05
8.46779622823153e-05
6.03022736431855e-05
3.36227176281515e-05
0.00010573940043519
1.55514075286377e-05
6.17696964866331e-05
3.61230042793095e-05
6.99211820812084e-05
2.14470893713749e-05
8.80079769894534e-05
0.000113290793662175
2.78963996466385e-05
5.51873729246632e-05
9.66946787690149e-05
5.8954301625487e-05
5.26058495629983e-06
7.89492797603648e-05
3.00141534086263e-05
0.000104506033667347
2.67434069293643e-05
5.28696751095488e-05
1.60003153496385e-05
5.25204003707855e-05
3.76449039616675e-05
5.99466133633343e-05
6.41190363153652e-05
3.78055559863678e-05
0.000109109351668744
4.35890034257244e-06
9.85546874107356e-05
6.99656430911944e-05
9.6729769088572e-05
4.80872679488877e-05
5.15168794543142e-05
5.22709411045463e-05
4.82200363857666e-05
2.63665026952451e-05
8.69613331734852e-06
5.72403895198755e-05
4.09412761449939e-06
-2.27531585899251e-05
5.93025782319886e-05
5.64872767497681e-05
4.34897185242851e-05
9.68258369520382e-05
-1.35297755014713e-05
4.2928229775384e-05
3.49119554744315e-05
1.41369501182545e-05
0.0001113273525218
7.14817690667204e-06
1.84598937302815e-05
1.9381113851115e-05
5.9021317209698e-05
8.10191580664966e-05
-4.98792773477034e-06
6.43230266344801e-05
4.07673927608742e-05
3.6606833590032e-05
7.80636121659686e-06
3.20736633398984e-05
7.97069539539486e-05
8.9779244479797e-05
8.78813691993458e-05
2.46219549672298e-05
3.41889600362516e-05
5.2397603980258e-05
6.1685734150255e-05
6.94567411308037e-05
6.94272525038522e-05
0.000109397430651277
6.26729830267489e-05
4.31599481061868e-05
2.11024077604831e-05
8.70198234048798e-05
2.73084459141178e-05
0.000101639070813957
1.2345129384317e-05
0.000149548897988071
0.000105539892502757
4.70346594676923e-05
0.000120809517607962
3.20111119330105e-05
5.68961318116623e-05
1.85313982264208e-05
8.70293180863154e-05
4.81714650306551e-05
4.75796639306988e-05
8.9253400401927e-05
9.29818762788485e-05
5.11824198971051e-05
8.00690160801188e-05
1.38736763171084e-05
4.57778628226089e-05
7.7072821915228e-05
6.14395098797344e-05
8.374649953744e-05
1.7692437968218e-05
7.03213883210897e-05
5.82853763084667e-05
9.84810413489518e-05
7.51969786859787e-05
4.10860237538456e-05
5.70341648782499e-05
6.62367477880298e-05
7.59744051214653e-05
6.75408896630473e-05
3.99647262781339e-05
9.03555096015586e-05
6.46953175995914e-06
0.000104930581344256
3.95450336984908e-05
6.64869919725713e-05
5.62302830243925e-05
5.06724699436006e-05
1.50202130163317e-05
5.74543479837233e-06
3.98179400898027e-05
7.01870488855155e-05
6.30455386413664e-05
5.70906185942508e-05
8.062161018403e-05
3.61452952578186e-05
1.50967258899083e-05
6.13298663697681e-05
6.25575937732689e-05
2.70532475564276e-05
7.07558886343538e-05
6.54309613927736e-05
0.000109383472867515
6.62524163127177e-05
4.1168892623446e-05
9.21905373341237e-06
2.80064857717183e-05
9.26046820486711e-05
3.46364766368676e-05
0.000110931303869534
5.33960745684289e-05
9.14702567216809e-05
6.31824526825951e-05
5.81724189126345e-05
5.9144478081198e-05
-1.00329637573172e-05
1.37556817876999e-05
4.98373593764703e-05
5.41337269789332e-05
4.63391215707123e-05
3.28059425348695e-05
6.76583522795506e-05
6.27655691442463e-05
7.532103205468e-05
7.68816149831483e-05
7.61509596591613e-05
0.000126146117360186
9.82530914775419e-05
5.50157558857595e-05
7.27866500948323e-05
5.28444324318791e-05
8.08400025203443e-05
0.000109773086063258
4.36499838614714e-05
2.33599919011525e-05
8.14379083228924e-05
3.88946682258121e-05
6.77215819636353e-05
8.15757096403683e-05
1.91315037215048e-05
6.44793203160308e-05
5.70225739596536e-06
5.07981924816934e-05
5.60892702808451e-06
-3.3078813626853e-05
9.25689567821155e-05
8.36432488528471e-05
3.80614204462158e-05
5.09859527553481e-05
0.000117493956877726
6.46964885642679e-05
0.000106249156670727
6.76605479793648e-05
4.64091056504257e-05
5.83040804156825e-05
3.17967797131448e-05
7.71459770167794e-05
8.8835588916364e-05
6.205591089487e-05
6.40925971769097e-05
3.06863460681239e-05
3.97701807734889e-05
0.000106497119627308
3.97381636497376e-06
8.94842554636516e-05
4.5668646119623e-05
2.04964006116905e-05
3.25511586698509e-05
5.5489426224365e-05
4.92946084769615e-05
7.78012079856765e-05
3.90137725860879e-05
1.95336639757514e-05
7.68742654831781e-05
5.50802429429043e-05
4.34540602851426e-05
3.75095942370043e-05
0.000103333970022091
4.43648411006908e-05
6.96964508755165e-05
9.43405873911691e-05
3.07385513204421e-05
6.40889215625878e-05
0.000103689936435835
6.98658520641033e-05
6.64418122533206e-05
6.06336283453546e-05
6.35653886271926e-05
2.40829028396669e-05
8.77818504173751e-05
5.02666287507193e-05
3.73779199315898e-05
7.38625515251282e-05
6.00583473081101e-05
9.08423130789153e-05
5.37571853582506e-05
2.1920192339598e-05
6.16829339660843e-05
2.15769281302742e-05
8.56274952735128e-05
4.65536756906748e-05
8.46159245826933e-05
7.98624431783686e-05
6.86331184660301e-05
3.8727048228399e-05
9.20260997615293e-06
7.11566307080402e-05
0.000108404625243702
5.33235027340502e-05
0.000112695846951067
6.02948497837255e-05
4.93022726808165e-05
8.3540074798457e-05
-4.91840428701715e-07
5.53229669364346e-05
0.000110909711937497
6.06012814945277e-05
9.04432258825893e-05
2.88407309320922e-05
7.09979986758946e-05
8.74026497085631e-05
3.71307322442794e-05
9.79233566168678e-05
-1.62619910675899e-05
1.23972464381514e-05
7.5639030604743e-05
8.08329314197469e-05
-1.05465341769282e-06
2.14473532060456e-05
1.0422404158044e-05
7.58069474569021e-05
3.02291900342174e-05
6.01353274790708e-05
7.11723962718893e-05
9.07688464364538e-05
8.50435704961221e-05
3.71049168899813e-05
2.25404420157909e-05
0.000106188722726337
5.64330281845802e-05
2.40113672870132e-05
3.69649765056079e-05
-2.33749256900552e-05
6.585934702106e-05
3.72027259383176e-05
2.71369130434371e-05
4.70533730333297e-05
3.9579444416359e-05
6.71866710529751e-05
3.19687608734663e-05
7.66244833436438e-05
4.06500963961592e-05
4.20808590464138e-06
-3.48072236668156e-06
3.52525822233431e-05
6.55609193656246e-05
4.71491666813852e-05
3.38545727441383e-05
2.33986341386399e-05
4.55936985539864e-05
4.41104642274536e-05
0.000110631766687961
9.25536376491574e-05
3.83552458563959e-05
3.22888922494669e-05
7.53714918818166e-05
1.01276919088716e-05
6.58636290835359e-05
4.0742187914515e-05
6.39284551084532e-05
6.35533196250824e-05
-1.88859242753172e-05
7.28543223748429e-05
6.93715611220284e-05
5.7955678866775e-05
3.89513686252442e-05
9.23045055028042e-05
5.26927671963566e-05
7.17314980830482e-05
7.45463244694844e-05
1.3259374385436e-05
3.91308825128271e-05
5.15778469638733e-05
6.42296519027273e-06
7.28047462629114e-05
5.43415245910664e-05
9.54181673210363e-05
4.09855603383179e-05
9.6555011184882e-05
8.28295346396884e-05
9.02474686531317e-05
2.22906501066176e-05
0.000105630981168966
6.03476014493889e-05
9.25724888957038e-05
7.0822764434394e-05
7.43211468282289e-05
5.88506971273316e-05
2.40934712688887e-05
4.4931049719305e-05
6.85362441500467e-05
3.35105938196563e-05
8.87075153695226e-05
0.000115338506141603
4.39267750322884e-05
8.64251291764874e-05
9.18990323633449e-07
5.00914521985481e-05
3.33381820130025e-05
7.05720455882376e-05
6.7760414242661e-05
7.57819641073836e-05
0.000100787687521819
7.67129768166329e-05
6.56642297294028e-05
7.52788086595937e-05
0.00010714443773501
4.10450098118381e-05
4.20852906860127e-05
8.37472629166015e-05
5.94826712994089e-05
4.28915146051178e-05
8.28531702105972e-05
8.04945575846378e-05
6.71571908037798e-05
-2.50196767524281e-06
0.000100360086574303
3.20243222638417e-05
3.99691182221131e-05
6.47464905878086e-05
5.89040061164123e-05
5.22704561427789e-05
6.44201086114528e-05
6.46530271804297e-05
6.96027316100585e-05
7.91186734339509e-05
0.000121102482362396
0.000120992237802638
1.35461080734431e-05
4.88262327080764e-05
8.58130617177032e-05
0.000132575387921205
-3.90474545560338e-05
4.69002701884751e-06
5.3506580433002e-05
6.34552902921513e-05
-4.58431822020355e-05
4.06359927257877e-05
4.52238319487158e-05
3.45512954893463e-05
2.42057298707307e-05
1.97688543194375e-05
3.58985191329247e-05
-3.18216142003542e-06
-3.8382166529369e-06
4.62978833336523e-05
3.13215120368882e-05
6.78312518837077e-05
0.000131770572846556
8.12284194699235e-05
7.05591911564188e-05
9.17917722175015e-05
0.000105014219042103
8.31254139939454e-06
7.77737994261189e-05
7.70261036510098e-05
0.000168315357219847
-3.36834209320703e-06
5.2555110441918e-05
3.80503798466566e-05
3.57983497799146e-05
4.38542113076275e-05
6.06432516823457e-05
8.87827678494588e-05
4.03024678032265e-05
4.80898652528871e-05
0.000118855939631282
2.1348194853565e-05
4.66578358432539e-05
9.78456643801593e-05
2.56349457374134e-05
6.80790527628786e-05
2.14244901829441e-05
8.68701396168144e-05
2.13457483360244e-05
0.000102065495415255
7.82006847205748e-05
2.87841129852346e-05
4.48486336142266e-05
-1.75556683815803e-05
9.70806087258662e-05
1.97732144760018e-05
4.33869973867263e-05
0.000113022000741373
4.80844688533459e-05
7.48545051152255e-05
2.34919843584079e-05
4.25476551497493e-05
7.28079397883925e-05
3.87984539017296e-05
5.89427990657923e-06
9.16578012347995e-05
7.03720161325362e-05
3.47727986282534e-05
2.18264213128866e-05
6.49878882265154e-05
6.86904531221269e-05
-2.01669465538822e-05
3.16626325996158e-06
3.78240738413492e-05
1.3228794485521e-05
4.80177513862045e-05
5.08646597629479e-05
5.68613997740946e-05
4.41762912327184e-05
6.81015213355887e-05
5.85523000719089e-05
0.000125397292034785
9.87623762011147e-05
3.83909770820769e-05
7.72516807280904e-05
9.015004537893e-05
5.04057616738717e-05
0.000109891609503481
6.18882772728731e-05
6.59666627720119e-05
9.18921802006324e-05
5.51296115708833e-05
-2.42577336363855e-05
6.06277622450943e-05
4.21777021417524e-05
7.76962668755037e-05
2.99350520994026e-05
8.49459973127132e-05
2.33663058979011e-05
4.30674295732655e-05
0.000111696779735813
3.11802542074543e-05
2.45720646211604e-05
7.48684937826231e-05
3.49982158916922e-05
7.24012648008878e-05
7.28983906464144e-05
5.18069194847603e-05
0.000102747014898908
0.00011250943409704
6.92182834333283e-05
4.57265848607894e-05
5.3562729168391e-05
2.33335696115976e-05
6.52782120957125e-05
9.55001930437695e-05
9.21371688365252e-05
5.6626026641363e-05
8.36157984342016e-05
4.57613152977122e-05
5.74066480015162e-05
9.96350731216094e-05
4.23997763598438e-05
6.27539826387427e-05
0.0001033434377189
9.83909898951111e-05
5.04005729280408e-05
4.9559861468069e-05
7.49528949132974e-05
7.90294023569842e-05
7.9383211808395e-05
4.84645883989724e-05
5.37768494251839e-05
2.32621149090057e-05
3.61299230492152e-06
0.000106950481227681
3.14789939827577e-05
8.2672281060878e-05
7.4962931463802e-06
4.52466001454451e-05
5.32573522100336e-05
0.000155477680975733
8.70961303132048e-06
9.58478214260801e-05
9.14115829841978e-06
-2.17910424878893e-06
3.8644729211553e-05
8.65940541193831e-05
4.27579552943953e-05
7.45807640507501e-05
1.022629279949e-05
4.20652300653462e-05
4.45590300363295e-05
4.79208892646165e-05
5.89214358320966e-05
8.81033871291375e-05
6.41711002376396e-05
0.00010962984180231
6.11366384805245e-05
8.64676710099657e-05
9.30321246888657e-05
6.34926848638514e-05
5.10969897783366e-05
7.52487846282515e-05
4.09744252531313e-05
5.20088272390913e-05
4.85668583050341e-05
2.56704535790285e-05
6.14903429784868e-05
3.9402439689261e-05
7.91418965748824e-05
8.57518160318818e-06
3.80455729353567e-05
5.08804287739826e-05
5.11501787411673e-05
5.54752366105397e-05
7.28979469622378e-05
4.645524259159e-05
5.67869433180485e-05
9.06489430873336e-05
2.85712205358178e-05
3.06331499033146e-05
-1.0872849154947e-05
3.92207142458872e-05
4.94164552080464e-05
9.63914972062409e-05
6.07373843908004e-05
4.84250060437572e-05
5.48137280808607e-05
1.71688006521932e-05
5.02049903652171e-05
5.06402324725187e-05
8.27386496138354e-05
2.45440735784974e-05
3.4033343284482e-05
3.37391608551155e-05
3.4250254286973e-05
0.000112979900584337
1.08891696249002e-06
6.69445886295976e-05
8.43558967944003e-05
1.23418696311425e-05
6.89718421678662e-05
4.00181887205955e-05
2.18275958156794e-05
6.58722717680909e-05
6.06164900552472e-05
4.99370530099268e-05
7.73982099832712e-05
0.000126163667076963
9.51052226200185e-05
9.77670969020491e-06
4.22539912932816e-05
5.30537694249409e-05
9.42857807316537e-05
6.67749114261498e-05
5.88929951629462e-05
7.68431453066144e-05
0.000106635450731217
5.46767020921237e-05
7.31069599005231e-06
6.37267962764251e-05
0.000136793988306195
7.58118388203416e-05
4.27430764500867e-05
7.67920767944695e-05
4.38905804802657e-05
3.2191886135058e-05
4.64835517412058e-05
0.000133305758432198
5.1636278263689e-05
2.59055469859942e-06
4.03403422823268e-05
7.03851487722594e-05
2.59806294303604e-05
2.46366139196209e-05
0.000109678389216759
6.15094046872044e-05
3.79206820861867e-05
9.81475688205062e-05
3.13533931413853e-05
1.5196922103552e-05
6.43288038636575e-05
0.000119787650727077
2.78901168523814e-05
5.13834474255186e-05
-1.11312246442951e-05
0.000107336386347153
-2.83512076503891e-05
5.69782169514917e-06
7.68351695796088e-05
7.70263172701205e-05
6.57831120000624e-05
2.79752923671493e-05
9.19089038774798e-05
5.55058803156032e-05
5.71391049362734e-05
5.24176861988359e-05
5.79137185294782e-05
8.3066606998732e-05
3.52728121132789e-06
8.91326894741737e-05
3.6259357541606e-05
5.28787560155461e-05
4.96297441930487e-05
5.91508803136007e-05
5.03898649730818e-06
5.39793293735194e-05
6.76680262531548e-05
4.59662759730341e-05
0.000106090473428952
4.15421153895723e-05
9.26936350713325e-05
8.65322181915477e-05
4.48933543551355e-05
4.88232603249323e-05
6.76060336685737e-05
6.3997363310485e-05
0.000111787390424983
4.44049712142889e-05
1.90146541486722e-05
9.37717945537587e-05
0.000161219797466227
3.38507243829304e-05
9.78329838116248e-05
0.000120497781485608
2.95710804386855e-05
8.1444886666977e-05
4.56861197911112e-05
7.2148483674726e-05
2.92468518426761e-05
3.694555067767e-05
2.2743103569643e-05
8.11016928301188e-05
5.14406767114983e-05
6.42056231489119e-05
3.17755878381798e-05
7.92155536181926e-05
9.97096307960697e-05
8.68244831968192e-05
4.60445935312365e-05
6.05772193645465e-05
6.32626700733471e-05
4.23679945175379e-05
0.00010124737498561
8.49571124226553e-05
-1.39472916188175e-05
7.69691913917239e-05
9.78480587323195e-05
2.47394517732662e-05
8.19471437146363e-05
1.11848670567626e-05
7.23170515843527e-05
5.69477969995587e-05
6.53728327575115e-05
5.29828917541989e-05
4.96645728127105e-05
2.84332628252056e-05
4.42898973392477e-05
3.10973365143029e-05
3.30298999873595e-05
4.04411614491953e-05
6.52477401656168e-05
3.24665638662361e-05
8.4082460354682e-05
1.1969399506096e-05
4.93381123642022e-05
0.000118813313797525
7.84020005985732e-05
4.70809423206379e-05
2.76932242479256e-05
6.21523785734248e-05
6.83656136130914e-06
6.12783183627281e-05
0.000102274996552745
4.3630403911705e-05
9.67782915175951e-05
2.62268168982502e-05
7.12652133098266e-05
8.22043017748255e-05
0.000115160800463701
3.19778666763561e-05
5.47018551319921e-05
5.00864167316187e-05
0.000113116511446626
0.000122138103249298
5.74540859626072e-05
8.38742024055346e-05
2.0895131801214e-05
3.15683571919101e-05
0.000109534257809742
7.39543514648831e-05
6.39677757498919e-05
4.50248487465468e-05
9.88898303491684e-05
-1.04308748728031e-05
1.38994021636047e-05
4.19823616229745e-05
0.00010131936741307
6.42887271074841e-05
0.000124003714822382
3.32820333199716e-05
6.69185738908092e-05
1.60645833644251e-05
2.91626186795599e-05
8.7045597268694e-05
9.84451899454481e-05
9.46963744400531e-05
-6.50994361890216e-06
7.47055976611337e-05
6.69011414846915e-05
0.000109972627059159
8.81310464150933e-05
5.77663908461326e-05
5.22179322518945e-05
8.95115776348851e-06
5.52763797269087e-05
0.00010645501597665
8.72461800564923e-05
0.000150734529167252
9.15162925927381e-05
5.93959612126997e-05
3.72747082383466e-05
5.67271108277313e-05
9.31029071244491e-05
2.48789614704118e-05
8.15625377038155e-05
-6.43085194348607e-06
8.05288146660202e-05
7.6318597454604e-05
-2.59576596541588e-06
5.16882563732651e-05
0.000120085794696511
5.03675761398745e-05
2.78041483140381e-05
7.3168059145111e-05
0.00010830955468696
-3.4010720288628e-06
3.03973027245495e-05
7.57421392155023e-05
8.61754302807908e-05
2.76775743414803e-05
6.26849511111489e-05
5.87211535032879e-05
1.01018878019848e-06
3.00247741667142e-05
2.66462769697924e-05
8.94791678293223e-05
-9.06868520920397e-06
8.1332610543271e-05
0.000101133298079471
5.76836841149686e-05
3.95059539649941e-05
3.42608290421463e-05
2.47756375149254e-05
7.55932797392155e-05
2.99212865636134e-05
9.45433763431323e-05
2.6095835803123e-05
3.27647465841885e-05
1.5526080211686e-05
1.32877855481181e-05
4.64572837512965e-05
5.18033130797101e-05
1.86907781254152e-05
2.63677696637968e-05
6.46670490036472e-05
3.07506907480642e-05
6.84246630138408e-05
6.58451424003611e-05
3.82761188490271e-05
8.86066390532715e-05
2.29900787438884e-06
7.74544181234773e-05
6.73403069696556e-05
6.87994524319375e-05
6.80665880959074e-05
8.63466133558145e-05
8.64714724457117e-05
5.32105233815171e-05
9.03825524666797e-05
8.12573316442173e-05
8.07892392781039e-05
0.000108031856773248
7.73203815458661e-05
8.84573020817132e-05
5.98097399640002e-05
5.44461507134284e-05
6.92218045907927e-05
3.82989200320871e-05
0.000105252955311057
5.80281230626934e-05
6.42585755422743e-05
7.19284770065956e-05
9.02293192213173e-05
5.65637665724504e-05
6.27554007083939e-05
7.34338691698504e-05
5.25491865821024e-05
-1.2151341789e-05
-6.73713506115096e-06
7.85837745825045e-05
7.90455030263391e-05
2.32417479116718e-05
6.90522462789664e-05
9.27070343914653e-05
5.31561666914355e-05
8.68274017385132e-06
5.05695301420207e-05
5.15247633971813e-05
5.61689544065424e-05
7.51460362435605e-05
5.48986720031603e-05
7.92794774229799e-05
9.68224408611037e-06
4.06164165653769e-05
6.89768448496131e-05
5.99643690344493e-05
7.00818956890581e-05
2.43544885294178e-05
8.43016673411364e-05
9.33889986771438e-05
0.000107571484388802
6.8572167185759e-05
3.12201345451678e-05
7.21768147595235e-05
8.40630886532714e-05
7.0861441566096e-06
0.000111017700168172
6.80941538726315e-05
-4.72635881948278e-05
7.01451516273782e-05
7.73403134293792e-05
7.15834896829213e-05
2.26993475070364e-05
7.18267173657178e-05
7.96011293706703e-05
6.63406779847653e-05
6.35860612642996e-05
7.80758559479609e-06
8.11772897494471e-05
6.65650685694026e-05
6.63517417706394e-05
4.78653521915151e-05
4.68384976256264e-05
5.76739942195102e-05
9.37781725363296e-05
0.00010465582040304
9.41084219166911e-05
2.18561234211681e-05
9.05276136212847e-05
7.61204764776387e-05
2.29723020015971e-05
6.92684239531565e-05
8.87592521217879e-05
3.15936049111317e-05
1.22604377845018e-05
3.03189321606693e-05
5.74794801588946e-05
4.82640141717666e-05
9.21857762761194e-05
8.29837930214281e-05
1.94557352710563e-05
3.96512267410752e-05
5.84939613041521e-05
7.36715327547144e-06
0.000109284847433756
9.86141453348478e-05
2.78708360065252e-05
-1.3759414033807e-06
7.90209563188943e-05
5.56341754879007e-05
1.45245901105116e-05
7.55492321019123e-05
6.03411473840152e-05
8.06602188307413e-05
3.24574879257057e-05
0.000122580540402202
2.39999423030099e-05
4.67888809409191e-05
8.42351745003588e-05
1.07323488729617e-05
8.65612264637441e-05
9.14428307000921e-05
3.80175276330709e-05
2.85363066115392e-05
9.19956543214213e-05
7.54378611780653e-05
7.24433882991775e-05
6.99480571529502e-05
5.27851692842129e-05
6.40294630035234e-05
0.000106709910804499
5.96144187659839e-05
0.000107113195402363
1.3518065740594e-05
6.72851610363168e-05
7.51759632081095e-05
0.000100563054719477
4.12358631693679e-05
6.99203276259383e-05
0.000105684447604153
8.41594020902478e-05
5.14863450366904e-05
0.000116819455913291
4.93984284491535e-05
1.40328124931e-05
7.40828459675078e-05
2.93746976959132e-05
3.72921129421509e-05
5.23978940555239e-05
3.70057448115005e-05
3.83055683934691e-06
8.61481234650591e-05
3.67682292896562e-05
6.51775466317996e-05
0.000111912560156117
4.99230781033942e-05
4.89827927134815e-05
6.48431661830106e-05
6.22193686854844e-05
8.41577786712615e-05
9.35255122203651e-05
0.000104493480864749
6.344406824926e-05
0.000108780542204671
5.76362396333757e-05
5.4525303175461e-05
8.13075696163051e-05
2.45732816521812e-05
6.33142459145944e-05
5.60182012805605e-05
0.000100853501945151
7.89283574163206e-05
6.48128663569708e-05
0.000104343119946649
6.2323387026511e-05
6.69866785650463e-05
5.97925487500836e-05
9.43135244774501e-05
9.95000176122616e-05
7.08383798145354e-05
8.46650743428874e-05
1.08719804147889e-05
-2.0346161349312e-06
7.62099145182583e-05
0.000100734087423829
1.81480033065955e-06
3.51241038912067e-05
9.29296823433762e-05
4.82620190919642e-05
3.14538520523983e-05
0.00010744317426636
7.25847466156306e-05
7.98412812350099e-05
6.14363489306675e-05
2.60870470942417e-05
4.73666979589262e-05
7.05759893427239e-05
5.44410847480436e-05
0.000110743403742857
8.65331079795438e-05
-3.35595905594915e-05
3.87627037833663e-05
2.06908097848953e-05
3.86801972543795e-05
5.58645660168955e-05
7.54206096709754e-05
2.0728851296104e-05
6.42330700322045e-05
9.14194368995918e-05
9.09599290503687e-05
4.19961599973348e-05
5.09014918728261e-05
0.00011168224616645
8.4672852643005e-05
2.93861377594662e-05
9.53101613996769e-05
9.01858615228964e-05
5.95227732341684e-05
4.73450290187864e-05
8.07334577503567e-05
4.80482027923822e-05
8.33602471117775e-05
0.000149905737992098
5.77544053130199e-05
0.000114660592845426
5.57226188720889e-05
8.36948649444264e-05
7.09143463354951e-05
9.59888762967944e-05
9.12086722030525e-06
1.61604774878556e-06
9.71627440416e-05
5.5632302991361e-05
6.55378469714276e-05
5.56851528180742e-05
1.83275141305521e-05
3.88041951639515e-05
7.5509069094408e-05
3.00985443457076e-05
4.00691728648564e-05
6.43303999862844e-05
4.34587438949838e-05
4.53494843466936e-05
2.57024475827431e-05
7.02234537120536e-05
6.71194816008541e-05
7.56249660324885e-05
6.87163115079051e-05
8.65287813969671e-05
3.2354802723502e-05
5.8890261234153e-05
4.26649049823684e-05
0.000115486220534698
5.63988342774745e-05
6.31584738088925e-05
4.41701489562947e-05
2.28866869559494e-05
7.34544284565011e-05
7.43226392970391e-05
4.0346757026438e-05
5.97051273410639e-05
7.3222396026455e-05
0.000100317746821936
4.11068645238341e-05
2.76524096109416e-05
0.000122500180776243
9.57359682058754e-05
0.000111192919023706
1.592889385609e-05
0.000146325192597056
8.61217884964664e-05
5.72870800550741e-05
6.64231568488344e-05
3.59577350887025e-05
0.000114663673126662
7.38164524940569e-05
0.000103718978808911
6.64037731476705e-05
9.5450379066577e-05
8.41402794823714e-05
6.18925552547059e-05
5.30295580914582e-05
0.000107366518584569
6.35870304584766e-05
9.11607811054331e-05
7.85775797375391e-05
8.32421071310258e-05
3.95024316490114e-05
9.24239209830486e-05
6.433611585513e-05
6.2263335229929e-05
2.2098700733757e-05
5.74884575346317e-05
1.87920915009708e-05
3.51024226682449e-05
3.66672544111112e-05
4.28248685983353e-05
3.81995336187778e-05
1.69242212513508e-05
9.7401442062141e-05
6.06181592089862e-05
4.0911644719929e-05
1.21121660627021e-06
3.7985307614434e-05
2.82256091675767e-05
1.372155703998e-05
-2.52350050661253e-05
6.3280639253646e-05
2.65802996869975e-05
5.92698884413518e-05
4.91911700388503e-05
9.38667250457869e-05
1.74882212598373e-05
9.80177872054301e-06
4.13135362755115e-05
0.000116495775624227
3.93929805802332e-05
6.79339450048576e-05
1.28550061692089e-05
5.65797290362284e-05
0.000125124108846888
2.46981958945998e-06
5.59791211092041e-05
5.71122569263078e-05
7.68097631414901e-05
0.000140298366846023
7.59473768260039e-05
6.03825629751567e-05
-7.99795555353617e-05
3.96831837435389e-05
4.83625690402654e-05
4.20020171695345e-05
7.55630807976721e-05
7.01357214621056e-05
4.64663447246717e-05
8.3938495957467e-05
7.89050944036209e-05
8.00645224360287e-05
4.34949553748879e-05
8.51576847941622e-05
4.2574710989742e-05
0.000101475837690873
6.10038840961855e-05
0.000113823948982832
5.25616718560834e-05
2.15655268502309e-05
3.58528778603052e-05
3.70026239714655e-05
0.000104095679133198
0.000131566499505845
2.63789635363885e-05
5.7896854356093e-05
9.66078578473722e-05
3.58453191367546e-05
2.35603479675636e-05
4.05868319848134e-05
6.54160616214971e-05
6.16845868398909e-05
9.70933502936847e-05
4.60477760572503e-05
2.66864434005897e-05
2.3433739164173e-05
4.95437290765936e-05
5.05833919556016e-05
7.04942989757535e-05
8.33221050695415e-05
8.68608352002956e-05
5.24580099437946e-05
5.88567305788845e-05
0.00010340643700116
5.04309464653734e-05
2.14007559750729e-05
5.60393389354565e-05
9.7838239754641e-05
9.5774229487607e-05
6.16711336537906e-05
2.63824423517069e-05
5.58567270260849e-05
0.000124813475128834
-2.95876558810014e-05
8.21060456400207e-05
7.13843961957199e-05
0.000116979567190061
7.20692549060245e-05
7.82005471386434e-05
2.10929323182344e-05
7.40415651693724e-05
6.30271349785608e-05
5.48350590423633e-05
-3.09957672546375e-05
3.53741317258716e-05
4.68447278130581e-05
1.43095575476231e-05
6.7266819168847e-05
2.84634807094891e-05
1.029730676269e-05
6.81234999275227e-05
3.06894989588856e-05
5.83641300667658e-05
6.61748503583768e-05
8.04229908310629e-05
7.39564131099008e-06
4.03713854465829e-05
6.0333102239128e-05
4.68345132184361e-05
7.33967764014412e-05
6.88118482529169e-05
7.00970232873587e-05
8.60818184980539e-05
4.05141005064504e-05
4.23552807333783e-05
2.88277319131544e-05
3.15545413190105e-05
6.98830511198709e-05
4.37865460568667e-05
2.22400878029921e-05
3.85763888095466e-05
8.09013191577834e-05
6.79680685897009e-05
0.000189052678940899
8.38139765414237e-05
3.18621761075374e-05
9.75763965446788e-05
2.95140206770067e-05
3.22911301531733e-05
6.52141613329046e-05
0.000104086930351332
2.63326391508319e-05
0.000131160883925621
1.7537273873017e-05
1.94354199337868e-05
3.37993998762048e-05
8.20286918758923e-05
8.62018692276962e-05
5.96897642858179e-05
1.16518220700724e-05
9.82026606049172e-05
9.89373502405672e-05
7.83554904019309e-05
2.12842473448978e-07
8.37223589660527e-05
5.2327835547802e-05
2.36607761522541e-05
4.41949143366123e-05
6.79404755777234e-05
5.03776025504425e-05
6.21705998941071e-05
3.79547687885419e-05
8.12391556058052e-05
1.04881775604614e-05
0.000110802153860117
0.000127454360220139
2.90318849723903e-05
4.26707812780569e-05
5.42146725195864e-06
5.20693604042821e-05
7.94667788778085e-05
4.65201869563652e-05
0.000115903106464921
6.10496241509807e-05
0.000122087230774681
5.87875031658826e-05
9.9911189590968e-05
9.60445834252364e-05
5.27716585402617e-05
1.06105439400331e-05
4.65603274401457e-05
2.43486313606554e-05
3.46617584113719e-05
7.70481824584666e-05
0.000107802527509654
2.5056077734698e-05
3.42058292959816e-06
5.82020483972663e-05
2.02152909232281e-05
7.70942963052058e-05
2.81157464393268e-05
5.92857710691415e-06
6.40224236071162e-05
0.000112968652034213
1.68482841803947e-05
3.02934242780241e-05
7.63928072976225e-05
0.000156930870320993
7.750822140335e-05
2.77412691577855e-05
0.000104322904160514
3.26272115446036e-05
4.10913038129646e-05
0.000113569152176668
6.37159370024309e-05
3.55721181387749e-05
9.43255867094537e-05
8.83952501287084e-05
5.2327720946753e-05
2.75540480220484e-05
8.37064901397988e-05
6.03786752693963e-05
6.98250139561632e-05
4.98148017242117e-05
7.78979971090289e-05
3.85040951812936e-05
6.79369032663233e-05
9.31139008251512e-05
6.20306163897348e-05
4.51661471776584e-05
2.22796167054375e-05
9.64026867812119e-06
0.000102640061369435
3.82455645658421e-05
-1.52977971212531e-05
-1.52702461571599e-05
7.51220824779164e-05
0.00011504165010641
9.36262381957265e-05
7.88984615508319e-05
5.29700637481364e-05
6.79402815683285e-05
4.81119415609365e-05
8.01541692234159e-05
0.000123380108162926
2.14118603846951e-05
2.05799068896355e-05
4.87301411036038e-05
3.79178515973245e-05
2.39330217464231e-05
4.27461773492496e-05
4.97503045536166e-05
4.88878293537114e-05
5.55991850562492e-05
-7.48739664386613e-06
7.49776035940866e-05
7.71642025696765e-05
8.59465945046839e-05
2.35110802417347e-05
6.11554219486835e-05
6.82924030074968e-05
-9.83872322763321e-06
4.56423501121401e-05
9.68695988423854e-05
3.57094690827595e-05
1.75090853433907e-05
7.4902600375653e-05
5.0175314586821e-05
9.40088721719161e-05
5.77830319441044e-05
6.33703697199335e-05
0.000105222622518904
5.66217587459719e-05
5.50699786482025e-05
3.10259044000116e-05
0.00013629614681873
2.80168074095358e-05
6.35403218697021e-05
6.74625756929581e-05
7.89488989926879e-05
3.613984623128e-05
2.11543856931949e-05
3.48338866850546e-05
8.69762190433798e-05
5.46742535675621e-05
5.4807125090456e-05
8.65301566713254e-05
3.59522983197023e-06
0.000107332106532615
3.76284419952061e-05
5.39911318422478e-05
7.1509643483121e-05
8.63483933129129e-05
4.65838717734532e-05
5.54373293144825e-05
0.000118241754129969
4.48612062768932e-05
3.78204726165609e-05
3.90285498668878e-05
3.92675616697953e-05
9.94615395035443e-05
8.06143758711611e-05
-1.84960307310726e-05
6.71567190905909e-05
1.53299814611843e-05
3.51181082403476e-05
4.69283598173796e-05
5.98981991618985e-05
0.000133568450720419
8.23715964317227e-05
8.31491246958625e-05
7.7395295772329e-05
0.000131952392479684
7.04268982514437e-05
4.7993176254994e-05
7.76297899003181e-05
0.000110335800896035
3.1407696709771e-05
2.47369643618991e-05
0.000129047026968658
9.66362274836751e-05
6.86740149146275e-05
3.6493750703047e-05
-9.21262688909271e-06
2.82242584551024e-05
5.70147689469068e-05
5.83713757799512e-05
2.71075489275815e-05
6.93414034288687e-05
5.56197511014356e-05
6.31974227923786e-05
3.18906981270791e-05
2.9162238939608e-06
4.78582431544187e-05
8.88242733722595e-05
5.43224352150995e-05
5.48925882587779e-05
5.14072784723307e-05
5.0821863035975e-05
1.90363768279419e-05
7.14283088724054e-05
3.44892971639368e-05
-1.35287821955867e-05
1.94190070653601e-05
4.96726838412563e-05
1.19009917766987e-05
7.19037486597477e-05
5.11472091062306e-05
-3.34607214716118e-06
1.98793450594832e-05
8.25280253317572e-05
-3.84864992209779e-05
4.53245367822645e-05
8.23258996590824e-05
1.27483476148032e-06
7.09738246948033e-05
7.14969252719338e-05
2.2649886034096e-05
1.11764480791605e-06
8.00709925610527e-05
7.5962861850257e-05
6.63407527003179e-05
6.49230702030311e-06
9.5519458004761e-05
4.36965865976698e-05
8.66890469127217e-05
-3.68217225211323e-06
0.000109382299454186
7.2628894143991e-05
0.000106509943028266
2.44156231304136e-05
0.000103120172097205
5.53768105664893e-05
4.18408393190091e-05
3.04075795536335e-05
6.63867442369721e-05
8.5098534748425e-05
7.50570395081583e-05
6.11983939094067e-05
8.54438635872913e-06
5.84578640423432e-05
9.59194680382462e-05
4.09911665174734e-05
2.56255623752027e-05
6.66167725544857e-05
2.97040739646233e-05
9.65093158798943e-05
7.29472833103159e-05
3.92155127577018e-05
4.35818191664115e-05
6.52752156830968e-05
1.96665309757022e-05
5.56143849469727e-05
6.32134343896482e-05
8.12583307627239e-05
9.69089377982938e-05
-2.63764610035882e-05
6.13466306482745e-05
1.58272386090693e-05
3.25883187075594e-05
-3.05055643199703e-05
2.42022108060724e-05
0.000139279887882569
3.832409296183e-05
2.16235297758002e-05
8.17984780952646e-05
6.08514584010838e-06
4.95349545980243e-05
5.95131549820786e-05
4.33741221535116e-05
8.99525356041098e-05
0.000134915410295793
9.547807371933e-05
3.84791729958297e-05
0.000114388540477772
9.90773239635323e-05
2.66144678195953e-05
9.55927918972792e-05
1.57829004434227e-05
4.10873180897495e-05
5.58784461912172e-05
7.42156478249319e-05
2.55952104070484e-05
8.40212184367273e-05
2.96004475827632e-05
7.88846077372018e-05
5.55918385151835e-05
4.8546807993702e-05
1.74219262365515e-05
1.86080727941288e-05
6.29985498060329e-05
3.31104284980482e-05
4.90139895621924e-05
6.85614180725056e-05
4.67973352300456e-05
4.95920377635059e-05
3.61919304880218e-05
3.70084015704246e-05
6.70845589465002e-05
3.92141728226001e-05
3.53015045728474e-05
7.9175288845156e-05
2.27467438079094e-05
1.91153596169059e-05
-2.82407741065931e-06
3.23808250186893e-05
8.16523632580029e-05
2.5468930211638e-05
5.65634474254402e-05
-3.67800370552189e-06
3.29318848108952e-05
3.63644324621305e-05
2.46192081018151e-05
-2.23272271484368e-05
3.39591360421625e-05
9.93805809618256e-05
7.59141298869745e-05
4.08160096701063e-05
0.000102116278019037
1.74822208224901e-05
5.02552174931678e-05
3.67573812234647e-05
2.16156557697155e-05
1.83127403820542e-05
0.000157507425375293
0.000101959695002681
2.1096406245186e-05
3.92884702538993e-05
-1.19201634665924e-05
2.71098274581727e-05
6.27136101919227e-05
3.35526786039455e-05
5.22052400322879e-05
5.60865242774118e-05
-1.43578358086514e-05
4.90299304988174e-05
3.6458504079042e-05
0.000100232845861322
2.1656576191989e-07
5.82926783303674e-05
6.02000228893553e-05
8.64407483681425e-05
1.17497727148336e-05
7.22682464592969e-05
6.10230002535699e-05
7.06965693595323e-05
8.95770770326901e-05
4.53476143905443e-05
2.14620348443302e-05
7.89208837303711e-05
6.65806936351213e-05
3.21421300562441e-05
1.51822052951027e-05
9.16622353853319e-06
1.62466171933402e-05
5.62225632700775e-05
0.000127058253640939
5.36741405386738e-05
0.0001005282870092
7.49903315810154e-05
5.48381268780845e-05
9.58119415910954e-05
4.36317800881737e-05
-1.116704130596e-05
7.17383508191254e-05
6.66767631482452e-05
4.03055629650683e-05
4.29828183621604e-05
4.11118222217441e-05
5.82892605621901e-05
6.22607109537824e-05
6.19995906624598e-05
8.60470849430278e-05
4.25884292662659e-05
7.62537949416222e-05
0.000114039268376576
8.07841973211943e-05
4.63174553299074e-05
7.6305568161401e-05
7.51483430906472e-06
3.386091827629e-05
8.83959944039596e-05
7.93628500511509e-05
6.91493514801635e-05
9.11115749469053e-05
-8.68564121647468e-06
2.7077271082941e-05
5.12259013828096e-05
1.97353869900686e-05
6.50320123481693e-05
9.5099365253414e-06
1.46955211663898e-05
2.01320940197063e-05
5.82190876117966e-05
8.29517280075567e-05
4.11457671238245e-05
-4.98068293039198e-06
7.33995712455089e-06
9.46808479909153e-05
0.000117151724876705
0.000100395241232083
3.79706008391033e-05
6.06815579250221e-05
7.17664164392833e-05
3.89671152257795e-05
9.73937366887877e-05
8.46948378091585e-05
8.32433554472785e-05
8.32892167591862e-05
6.29980390395916e-05
7.16933135069051e-05
4.1958478317097e-05
7.60536032235861e-05
8.69062630166248e-05
6.42712994193724e-05
0.000131468969941943
4.51247174947292e-05
2.10248868610054e-05
6.3402372535671e-05
2.06823569466755e-06
8.1602991964922e-05
6.13079940325663e-05
5.86212667673928e-05
9.38826543409727e-05
7.13982075078041e-05
2.94884800905183e-05
1.49787009964347e-05
6.69491945881534e-05
6.11431902944013e-05
6.965648646363e-05
3.064772266387e-05
5.00417635036528e-05
5.33700286023257e-05
5.63141238288074e-05
0.00012850707168658
-1.69160604502655e-05
6.49004497378134e-05
2.61722215018211e-05
6.68021814844109e-05
5.33735382518641e-05
2.91330737151975e-05
7.27540548760764e-05
8.54640010575261e-05
8.54009671308011e-05
7.23765569268734e-05
6.93134533406327e-05
4.51048649849043e-05
4.64819852880678e-05
1.78172584025388e-05
7.20557970741606e-05
8.14635748454168e-05
1.60499322657129e-05
2.87674727610961e-05
6.05637207763551e-05
6.29801544991751e-05
9.20839020512653e-05
8.04406306577832e-05
6.7753774215711e-05
7.61252805148155e-05
5.21208942845672e-05
9.5913052286409e-05
8.20645755354035e-05
2.56471033587253e-05
9.22188364786996e-05
4.4497414693502e-05
4.55892889733612e-05
8.06509106686987e-05
8.36036450638548e-05
5.2075254874776e-05
6.67938628126672e-05
3.49623103333785e-05
1.6344227921086e-05
2.0833280222136e-05
3.19087462166776e-05
3.60435268467529e-05
7.86765356733957e-05
8.20877007139382e-05
6.61296380019523e-05
5.17310572828387e-05
5.20094479854676e-05
0.000114502271861784
9.45048224307219e-05
5.34061865817815e-05
7.48741934540894e-05
8.18088147199004e-05
6.17192939572153e-05
-1.05433725768098e-05
2.67352934355545e-05
0.000124037219360598
5.24666661983783e-05
3.76255100368096e-05
6.41835463800768e-05
8.12645801185742e-05
5.70253491435353e-05
6.84109655030011e-05
3.73575148998952e-05
-3.49416650746219e-05
2.72373533479148e-05
1.45834220987577e-05
0.000107318550559016
4.76728903059453e-05
4.62057981396506e-05
3.07358483336239e-05
3.76911524171834e-05
5.94144558193146e-05
9.70796884214231e-05
3.33750506059525e-05
5.9195881975507e-05
2.05546940526409e-05
5.3588124893447e-05
3.64978088387504e-05
6.01562424119336e-05
-1.55935250094556e-05
1.30376072208457e-07
1.1703818479903e-05
5.18212228336702e-05
0.000101208140786938
2.41037771409524e-05
5.47846290298194e-05
1.43558969896661e-05
4.63514734788508e-05
6.64411507522071e-05
7.94759008581537e-05
6.79849920054414e-05
6.90527312923833e-05
5.64342533435687e-05
2.10004696330255e-05
-4.15860696960343e-06
3.51097327251541e-05
6.08439896150264e-05
4.39469982733987e-05
8.9064310045813e-05
8.4143784979471e-06
9.23549596221513e-05
6.21978508893038e-05
3.98844580397347e-05
6.17552431653621e-05
4.0213701374371e-05
2.79005543313457e-05
2.46823093201317e-05
8.27407930183016e-05
4.40607268531843e-05
3.27248567700739e-05
7.22662271810337e-05
7.91459247506879e-05
5.74633339899067e-05
1.39792461701102e-05
0.000101280216265828
8.32112791859315e-05
4.01987184195797e-05
2.39972229165692e-05
7.37815443280951e-05
5.91338672812763e-05
-5.27638431222105e-06
0.000100396737196608
6.47222571119789e-05
4.89480811131604e-05
-5.44563348139522e-06
8.24343714077569e-07
7.23934203611029e-05
3.94649638158698e-05
8.25068814431674e-05
7.03263291740398e-05
5.54235842960269e-05
4.46065152896674e-05
4.192797500952e-05
4.14651183273109e-05
8.21306923022126e-05
5.43956915539257e-05
8.37052351717447e-05
-2.00894819813034e-05
1.66746287529121e-05
-1.23386096992819e-05
6.99152846004059e-05
8.45830265385723e-05
9.62951915774582e-05
8.98073049797979e-05
8.62503400607812e-05
2.91062342802928e-05
4.69198915569534e-05
6.62735203665393e-06
5.61332651295254e-05
-1.50885055408798e-06
8.50867185957949e-05
3.53202575169265e-05
6.83526841762593e-05
0.00011144876066983
5.65670085290778e-05
5.73267909052409e-05
-6.4389792771222e-07
6.30464271420997e-05
8.83498458829927e-05
9.60520943120956e-05
6.23512962570319e-05
4.63629059099653e-05
7.53529607425245e-05
9.98159617648371e-05
1.05303947769412e-05
5.44078746094251e-05
5.10486955205016e-05
6.84164049038528e-05
4.03365269556894e-05
5.87410460384486e-05
7.01204000458873e-05
5.3054722382966e-05
7.75792905171804e-05
0.000113882164635748
6.78890124699079e-05
3.59233890227339e-05
0.000117973571540769
6.6110689557221e-05
8.35157624530468e-05
0.000101884306759601
7.89117532390179e-05
5.96401590881192e-05
4.96843378266676e-05
4.31403986154286e-05
9.57682427938396e-05
6.53506881953543e-05
9.16474789426448e-05
0.000116452729117735
9.08563497337074e-05
2.62209626053674e-05
4.39691458844569e-05
7.76684063610604e-05
8.48188557807697e-05
5.90979432771586e-05
6.40040864556889e-05
4.2415620030522e-05
8.62583297032662e-05
4.88126087454618e-05
4.28995563188677e-05
5.85124806686324e-05
4.88168636814166e-05
3.78304565018324e-05
5.82415992032831e-05
4.88844930481918e-05
5.67676707722672e-05
9.91391428925388e-05
4.09350988406171e-05
5.00591447030995e-05
6.3342094866667e-05
8.26000068500951e-05
4.04016855288454e-05
3.7050401330007e-05
6.95818191108875e-05
-2.88538465750888e-05
1.59491033443954e-05
7.99693785165586e-05
5.20385779685891e-05
5.96680648230919e-05
3.89697649261789e-05
3.82745020896531e-05
5.64170347778401e-05
9.99041601730514e-05
7.61613631439834e-05
5.01209324224515e-05
8.72586914778018e-05
8.62806404948756e-05
4.59288689950093e-05
1.70252176293265e-05
6.33055517552134e-05
1.56262353379149e-05
6.93143043146746e-05
8.94440922823372e-05
6.12472228941607e-05
6.02938357718716e-05
2.9346533823135e-05
8.80261578698512e-05
9.94490508549148e-05
7.5171984032853e-05
3.13494307851424e-05
7.2864352320619e-05
7.21099381514062e-05
0.000118946415651671
7.10637158716556e-05
6.14290327866725e-05
5.1046635639757e-05
4.40039112561368e-05
6.71745926969633e-05
5.66035354712454e-05
6.39903110545902e-05
5.18277852179441e-05
8.79741194079944e-05
4.38220272946626e-05
0.000120629692053435
6.40754148439694e-05
7.67630520383959e-05
8.08482763996127e-05
7.33169089942722e-05
2.91528726659159e-05
3.78235530261578e-05
4.32782794052401e-05
4.09173940532851e-05
5.44477635293575e-05
0.00012319815075056
5.98580113943099e-05
7.6145948898856e-05
-9.83174525459269e-06
5.23019907996417e-05
4.59555600168325e-05
6.13118675742697e-05
4.74938853110861e-05
6.61513940895641e-05
4.88031662990335e-05
0.000139219111777579
3.57405836890481e-05
8.9835409480835e-05
8.56620995361126e-05
3.22811527049425e-05
6.19394181610035e-05
6.04049486320454e-05
7.39775596653407e-05
4.92368197770892e-05
8.38113365809707e-05
8.42860509129124e-05
6.50893434055399e-05
4.2310673486069e-05
8.19402183726028e-05
5.11811021230035e-05
9.44297261040456e-05
7.81300364538365e-05
6.34922875881807e-05
4.45136083310969e-05
8.71380619852689e-05
5.61467265571555e-05
0.000102750766213194
0.000143053930524372
7.58240510014203e-07
6.12530015499799e-05
9.30455825295881e-05
3.8572358228275e-05
7.74308205261012e-05
3.64760010245203e-05
0.000151968704273134
6.4473119106281e-05
0.000116860954754809
5.28858984935138e-05
9.83634772953965e-05
0.000106062058577452
7.82758294412182e-05
3.07401377072336e-05
8.59956968008927e-05
6.33455318326354e-05
7.76008909458872e-05
6.53195567758121e-05
4.40219741842278e-05
3.94212150805206e-05
5.71893802773148e-05
4.27217212368026e-05
1.59524388055104e-06
5.02101148632949e-05
9.48836899735198e-05
5.44922821062806e-05
5.78480668245929e-05
8.96579172902121e-05
4.28738201196766e-05
2.53193582914056e-05
4.80552669927118e-05
8.85780105134024e-05
9.36986174383425e-05
0.000101621592204037
7.75024835754054e-05
-1.60142819667888e-05
6.90498572078635e-06
4.38447256505998e-05
2.76195226207425e-05
7.59308244836678e-05
1.38002157503639e-05
6.9907136502325e-05
2.05384944637647e-06
1.8443326423118e-05
-2.60099525382205e-05
5.14219689951249e-05
5.27692758441523e-05
5.56642061834598e-05
0.000118377980621418
3.01613789414978e-05
-1.7777990548361e-05
1.25309982700048e-05
6.39613472889423e-05
1.34906127140814e-05
6.21138897219922e-05
0.000134547090153521
4.40365106656263e-05
8.98151124953552e-05
4.00206888523882e-05
3.78743043148005e-05
8.47173402886719e-05
6.91209805716944e-05
4.79956485923158e-05
9.48506365916462e-05
9.25843510716817e-05
-1.63996772381452e-06
4.20533804612858e-05
8.6373048030168e-05
5.98328702906455e-05
4.17488864535825e-05
6.17765041764194e-05
6.26955352581011e-05
2.75507346113153e-05
7.66096458328658e-05
6.17812736189844e-05
3.5863765180107e-05
1.64268511574609e-05
3.05584522975482e-05
8.75795885537911e-05
9.06482651618885e-05
0.000111918902047641
9.29104804460311e-05
7.02156599182408e-05
3.30687492394926e-05
7.19998375929337e-05
3.53129889477403e-05
8.910375358776e-05
9.22559407982573e-05
3.96228514238191e-05
5.92481954644877e-05
8.91022232778004e-05
6.73837175506769e-05
7.85188887079819e-05
6.86278214911866e-05
4.55116712767664e-05
6.94713383900214e-05
-1.32801733004079e-05
0.000100032583606746
9.69477340555471e-06
6.96601205849274e-05
6.26288386579002e-05
8.84055812641996e-05
-3.91502182134327e-07
6.52578770656308e-05
4.33472059935935e-05
4.20125308447992e-05
5.0650978619252e-05
5.73247744300839e-05
0.000104090268549881
6.46578423887483e-05
4.54969629324625e-05
7.22042533434431e-05
2.29272276183434e-05
9.96050222353433e-05
8.42967634778547e-05
5.44419751771997e-05
0.000112032543820299
3.15294374444096e-05
5.61379803969635e-05
5.63223633092675e-05
6.02986105467023e-05
6.5064586193801e-05
1.88540456955759e-05
3.47604128919004e-05
0.000100126663728512
0.000119428763585859
5.23028628202666e-05
9.67749764215909e-05
2.68587577891953e-05
5.78139075364215e-05
2.65595443191709e-05
4.95924865101001e-05
1.42391772115505e-05
0.000113643125656852
6.91626840206192e-05
0.000101691506296189
8.65939481215266e-05
0.000110313669685064
4.37133859370379e-05
5.17623506620232e-05
1.28822114711711e-05
1.89745547002501e-05
6.62443688601211e-05
3.37373001255895e-05
7.10300491826588e-05
6.62568313997392e-05
5.05114681537283e-05
