# Supplementary material for: Research on computational propagation and identification of mine microseismic signals based on deep learning
Source: PLoS One. 2025 Oct 22;20(10):e0334641. doi: 10.1371/journal.pone.0334641 (PMC12543183; doi:10.1371/journal.pone.0334641)
Supplement: S5 Data — (ZIP) [file pone.0334641.s005.zip › 000100800001590.xlsx_0.txt_24.txt.txt]

6.11651236803886e-05
-4.36969913915504e-06
4.48639671055028e-05
3.31983454273526e-05
5.09046206296557e-05
6.24458338063838e-05
7.45012052762713e-05
3.28790061775646e-05
8.33147803170338e-06
1.56712467179524e-05
8.76955461507624e-05
6.92177856860553e-05
2.39985424619014e-05
2.13804322561268e-05
2.88368344600763e-05
9.71808799212693e-05
8.31365412561827e-05
0.000119598065339625
8.16958862405967e-05
2.73713829206832e-05
1.44066367455748e-05
7.26526773378196e-05
9.70637394495476e-05
8.59881959595136e-05
9.36326899809371e-05
7.50203595350261e-05
1.21655222854978e-05
4.13349409362454e-05
8.28547789332126e-06
2.43431006549126e-05
8.57157560151867e-05
4.39275742323098e-05
4.22848896792738e-05
6.81451494862484e-05
7.82338145298878e-05
2.58463159364286e-05
9.78248838447861e-05
3.63538231596686e-05
6.64834837333896e-05
2.25135101469948e-05
-6.5035991979553e-06
8.2696796307561e-05
0.000118531835112858
9.45211663376765e-05
4.50180365602416e-05
0.000123588754647471
7.70746845856167e-05
5.58499783058638e-05
3.34805694440381e-06
7.81637372224307e-05
6.09111272345027e-05
5.86295844881323e-05
7.3895206569221e-05
6.92740755070994e-05
4.56613670360231e-05
2.79580131627735e-05
0.000110062006957329
8.9567680346674e-05
7.40358194975828e-05
4.87029723916807e-05
2.46766388484649e-05
4.89333259374716e-05
4.99456938705563e-05
2.37665505086899e-05
0.000102566760974423
6.67755858585065e-05
0.000140697152407992
6.52081307372046e-05
8.90944527476922e-05
5.00405513198164e-05
5.85630203361197e-05
4.68323799928355e-05
7.79683938372085e-05
3.19742969202744e-05
-2.78790709580761e-05
7.83588700872624e-05
7.73800423393262e-05
4.91421622077663e-05
0.000133666978671354
0.000108798447529003
2.75061413119277e-05
7.22802463541444e-05
6.33987458910791e-05
4.51845002204427e-05
6.43868784509809e-06
-1.98080134952808e-05
-1.43427744270542e-05
2.50096750818461e-05
3.97267940698077e-05
3.33841712065108e-05
3.17645639984734e-05
9.16524784063805e-05
4.29906033815441e-05
1.17308805451274e-05
0.00010330389381545
5.3494587968102e-05
7.00501992502492e-05
7.42463655778966e-05
2.84859325155024e-05
5.95985498965641e-05
2.7358147996394e-05
7.02194324551561e-05
8.05149212729056e-05
5.68858068647736e-05
3.69544875091705e-05
6.71109290728777e-05
8.89896355770643e-05
4.00865628951961e-05
2.00054553797904e-05
-2.06643538252074e-05
7.15501004078984e-05
8.06029474064257e-05
2.79530492989168e-05
7.89249587119484e-05
8.77457261567434e-05
7.6075792431644e-05
-3.39248779115262e-05
3.70176958319437e-05
2.75434172519462e-05
7.80031474393928e-05
9.94025235746707e-05
6.0386676636016e-05
9.53053953625228e-05
8.84973043440446e-05
5.93049703192609e-05
0.000131161453499098
1.84998317014104e-05
3.70660395336754e-05
4.39285891024261e-05
7.10357500223767e-05
3.317503956467e-05
7.19838138364974e-05
5.65068375565082e-05
3.02854383939604e-05
1.30750892510917e-05
0.000122829805339627
9.92788527611057e-05
1.11442554907129e-05
7.7803659475969e-05
-3.67506541663288e-06
6.60907508071158e-05
3.34014002054591e-05
0.000117866291671919
5.65805452651902e-05
4.09749872728536e-05
5.67856966097849e-05
5.719856602403e-05
6.82173936979214e-05
8.03608018976767e-05
3.23191403273331e-05
-7.72448179541481e-06
0.000122205578489496
3.73632370236651e-05
5.79796379093757e-05
7.90193116888309e-05
7.90510673540645e-05
3.58677304110043e-06
7.0373454318035e-05
5.40363236557151e-05
9.69517546790766e-05
-2.94767831246742e-06
2.08362958895994e-06
2.25446741641874e-05
0.000111301123994461
6.82725396844251e-05
5.0861470938365e-05
4.71413890560561e-05
1.56223235062577e-05
6.97958363697251e-05
0.000117250759916398
8.78397456401137e-05
0.000109187067993712
4.90045997930043e-05
3.56606707785613e-05
1.81060208903553e-05
5.62733306592504e-05
2.37692117880693e-05
5.23398937973626e-05
9.75062765633493e-05
6.07872164426792e-05
7.60824486017414e-05
7.8791845100368e-05
4.16146548995528e-05
6.30437251548604e-05
3.46268695697618e-05
5.05030051983466e-05
1.85388852398711e-05
2.68232627483266e-05
7.96534585892078e-05
4.09950974610796e-05
9.75320147692326e-05
3.89689209579271e-05
9.41714159317565e-05
4.53048637343159e-05
7.89690637207105e-05
2.5527320693657e-05
6.30853664502148e-05
9.45376296695274e-05
2.31982876344052e-05
8.05384289150853e-05
2.28627752138703e-05
8.18395854958801e-05
4.47114725118942e-06
3.53644431667866e-05
-2.00055992694683e-05
0.000138854264837482
1.28719577043359e-05
7.19997654503209e-05
4.89046538207179e-06
3.76873233841361e-05
8.04704143914548e-05
5.46068703717226e-05
2.11105840222989e-05
5.13258925405098e-05
0.000102560750053532
3.81447992671876e-05
8.42490376354493e-05
7.22046561823897e-05
5.79336132183619e-05
8.75391416463302e-05
7.83257651299479e-05
5.03167098820745e-05
9.60350740613535e-06
6.90466792137462e-05
1.98633067061699e-05
0.000154967259243274
2.28340932907091e-05
8.53956925300664e-05
4.84301655720064e-05
5.12107519623588e-05
7.3156932710561e-05
9.54069557312412e-05
5.85477608585442e-05
6.24556767913365e-06
8.65129868987329e-05
6.09497977462263e-05
3.22859570763599e-05
2.63743161612041e-05
-9.97554515534012e-06
8.71771540021221e-05
6.91186825135498e-05
9.97485809742583e-06
4.31181655873158e-05
3.95873890532203e-05
9.14330691862687e-05
4.56955423587663e-05
3.64046086080544e-05
4.42438066097783e-05
5.02591571578125e-05
9.62538747403166e-06
8.60417050306225e-05
2.54322141861299e-05
7.04405834416728e-05
0.000134323191250497
8.47952361029497e-05
9.96632215516914e-05
7.29915873302471e-05
2.4774094808742e-05
2.49871117395038e-05
8.51699428301014e-05
6.36503783273556e-05
2.3389997535227e-05
3.47991383628044e-05
7.92655661576273e-05
7.19677800661626e-05
0.000103099226061841
5.39704299035758e-05
0.000100911596183407
1.68836182521289e-05
7.84913109009547e-05
3.43749705911108e-05
6.06180742914157e-05
-3.43369334460813e-06
3.35064250951275e-05
3.63188718538888e-05
7.19599806166156e-05
5.12600676752125e-05
9.59312268930449e-05
7.92228951310957e-05
9.79919934859918e-05
4.39457367983016e-05
3.1147828221715e-05
1.25685747301572e-05
0.0001019587565961
6.76081713675352e-05
3.7091889244557e-05
4.06841341077928e-05
6.47698496731818e-05
2.11078889203351e-05
3.14432640354826e-05
6.21274321436944e-05
0.000124213398327176
4.46165506104102e-05
5.48077455957771e-05
4.95944019171931e-06
8.14793298419928e-05
9.77815941140315e-05
1.73764519484468e-05
4.70614312350612e-05
2.8768922863423e-06
2.12770354249383e-05
2.0125343950804e-05
8.4301685240294e-05
4.20815232965858e-05
4.53126891549786e-05
6.84659679520419e-05
0.000113469927134293
7.97769034442329e-05
4.25529766081058e-05
4.18233720682889e-05
-1.20803384262311e-05
2.48565704961033e-05
6.0037473337924e-05
4.62877654832019e-05
7.37115248998491e-05
4.98682758004194e-05
3.6733625460151e-05
4.14179036202907e-05
-1.43433158322401e-05
2.01751307841013e-05
8.49144340378431e-05
-3.62085942443715e-06
6.18466728863991e-05
4.74085573439989e-05
1.83685263762482e-05
5.03021876051244e-05
7.36694331513978e-05
0.00014085937222685
7.43713208016651e-05
7.07395436809081e-05
0.000134612625761897
4.84454333158034e-05
6.96620577031721e-05
6.17159477699335e-05
7.53541598391172e-06
9.18750103642805e-05
1.56864453173495e-05
7.38862612938493e-05
-3.70202145885336e-07
5.52628936269912e-05
5.95750774884508e-05
1.7047358241069e-05
0.000106272598372437
7.40077409396056e-05
8.64706044755247e-05
5.5726437707966e-05
0.000116020413405989
7.06765050464256e-05
4.16844776231847e-06
6.87385886888338e-05
4.30314721469263e-05
6.22577866488772e-05
-7.93963051793268e-06
3.75706820113727e-05
0.000113558780571317
7.05404670265431e-05
6.0797251106703e-05
0.000155865143909663
-2.17286757297208e-05
4.3942315999217e-05
2.92053635401571e-05
4.24906389199917e-05
0.000101872561196768
3.78547827462749e-05
3.20962932831276e-05
6.86265639211919e-05
5.06603722834331e-05
1.42651285529983e-05
7.90311230581656e-05
1.96874365806783e-05
5.35032246013613e-05
6.66231715672526e-05
7.40990486539326e-05
6.41237906136882e-05
8.43940360174005e-05
0.000119735984150354
3.84878830556335e-05
7.01171184260487e-05
4.52936738498354e-05
3.86339494047947e-05
3.74981154104861e-05
5.98055660161666e-05
5.29087020880418e-05
1.80543697410492e-05
4.99776038614642e-06
6.61808984282957e-05
6.60862240899653e-05
5.26480922104125e-05
0.000134108134707391
8.54061658035239e-05
9.36819433175683e-06
9.19701424352057e-06
7.36240897036809e-05
8.81513968436115e-05
1.5876446800464e-05
6.67658092233856e-05
5.18060877233344e-05
3.63196941699027e-05
6.11044610543061e-05
5.49259242607835e-05
7.75585637913476e-05
7.87855048520841e-05
2.35108592631052e-05
9.667976181518e-05
4.87468157575075e-05
3.454613933085e-05
6.47753290672661e-05
0.000122260064964962
7.32060987298826e-05
0.000112524739669388
3.97054120195417e-05
7.28874752581096e-05
6.41365835161183e-05
7.9176835626893e-05
9.19273880225707e-05
3.88736258306344e-05
6.48147010384001e-05
7.87576080514726e-05
5.35724036541915e-05
7.7191606173282e-05
5.16090843743987e-05
6.61451180096539e-05
1.05537485280975e-05
2.29852773233748e-05
4.95865129292961e-05
6.12119480919348e-05
8.70505079003075e-05
4.73748025136811e-05
8.09136749517757e-05
7.21084832503283e-05
8.25886653612913e-05
7.23211137721018e-05
8.93683709299069e-05
2.45733759709111e-05
9.63259107503686e-05
2.66320126849526e-05
1.25988730718528e-05
9.32081765486405e-05
3.95363743376951e-05
3.17684372632234e-05
5.11196270615345e-05
3.45279397816415e-05
0.00012356053799559
0.000111624281198116
3.74395985603957e-05
2.98844933966237e-05
5.6246201364682e-05
7.52826096156378e-05
8.18582122542499e-05
3.11428644492923e-05
4.86985092116832e-05
6.97919689757741e-06
4.90597224637485e-05
4.19923323825747e-05
1.32963969655476e-05
1.38025732463599e-05
8.71634554799749e-05
1.92141595202898e-05
4.84201983821246e-05
-7.94611560978175e-06
3.02191082691807e-05
7.44959095899176e-05
8.52766016717099e-05
3.71192865245209e-05
8.49399291768213e-05
9.73495491538264e-05
1.48633675765876e-05
0.000123549830250172
8.58173375766347e-05
0.000104802581351243
3.89707118823196e-05
1.654915735447e-05
7.1613295042528e-05
-6.82617139341659e-06
8.06991824351646e-05
0.000126616830078077
8.52202432130102e-05
8.59790602105167e-05
-5.38134653022947e-06
0.000108148073864621
8.66831180868734e-05
0.000140496668991315
5.80260288761205e-05
2.7065177914344e-05
1.0349468655828e-05
4.79819170844414e-05
1.0925410539305e-05
9.80914261480972e-05
1.68362163012077e-05
5.78173910311052e-05
5.60124115507795e-05
5.9793988228782e-05
4.11632985839652e-05
9.15614985915217e-05
6.10010656295793e-05
1.43745684414381e-06
8.62496187805626e-05
2.01476588406927e-05
2.89408956131546e-05
5.65847058472781e-05
5.23701962056144e-05
2.96020300225137e-05
6.10637121658349e-05
8.01285598893447e-05
2.97705731048553e-05
4.71357444824389e-05
1.91054327229619e-05
6.18787034225434e-05
7.34199731696405e-06
4.4859455339879e-05
9.07075396317834e-05
5.54155397431914e-05
0.000101712655930672
0.000119370981330888
9.73687836603095e-05
3.36171131901482e-05
5.73934986069364e-05
4.3141818603217e-05
2.68078388776752e-05
2.87568424904456e-05
0.000102854097753866
6.09732664732974e-05
1.9754005200941e-05
6.2870475989691e-05
2.07674946217946e-06
6.04330102624503e-05
0.000104305919059243
4.94770945915465e-05
0.000128787553135772
6.09248128428095e-05
7.728999285975e-05
5.42517982639358e-05
6.69568167907914e-05
7.70240424844807e-05
-8.03564502600745e-06
6.28810334091079e-05
3.19581868569239e-05
4.02313456703514e-05
5.28599088609027e-05
6.16943951127497e-05
7.52482889234541e-05
8.32928360491538e-05
2.72461311119929e-05
7.14025512995662e-05
8.68268116374598e-05
2.47031629042419e-05
3.64339466246762e-05
6.5718823910642e-05
5.30219481256833e-05
7.74188218331802e-05
0.000114452554260419
6.22382614554313e-05
0.000107706200432065
6.56568474141664e-05
8.00634833764629e-05
6.94281178381845e-05
3.58525993094853e-05
5.68981141704099e-05
5.61590186238793e-05
3.24807618655329e-05
2.44039788912375e-05
6.32975445568671e-05
1.45513286235764e-05
4.5224366450367e-05
6.92749805370372e-05
0.0001182045720668
2.81436731909125e-05
0.000103218802679003
5.44639726330018e-05
3.96353479459454e-05
6.01160527438123e-05
0.000100374952528781
5.03270224475723e-05
3.18563527162874e-05
0.000107750583489853
5.12541678368542e-05
2.48377402994263e-06
5.40621129723412e-05
-1.61320643704243e-07
4.95719380563362e-05
6.31540456959731e-05
1.68217247190981e-05
6.63028130044505e-05
8.87001846081185e-05
7.1760615564595e-05
7.61490340790504e-05
1.56652279708889e-05
0.000104582168375681
1.50544037031616e-05
1.5989242511046e-05
7.40544651938576e-05
-7.10554833456859e-06
9.2085598424677e-05
8.03800854647894e-05
9.29758814173046e-05
6.00108035180543e-05
2.01707385667679e-05
0.000102464411967069
6.80412830742585e-05
2.50826110327457e-05
0.000100637756537873
1.84839734621969e-05
1.37184123618656e-05
8.99507081982024e-05
0.0001002696055826
8.28772970367853e-05
7.60057684270856e-05
0.000107717674720374
7.82432847803417e-05
1.18265919188133e-06
6.51500730219635e-05
1.46464211522902e-05
4.1057654421355e-05
8.37925273229877e-05
4.54982857081438e-05
0.000127264872394992
3.5624684907168e-05
3.64386304431835e-05
9.26930058234892e-05
3.08542157278831e-05
5.6309633293817e-05
5.66913346657776e-05
6.13092974705723e-05
2.59427387846574e-05
0.000157553344723389
9.9604694395106e-05
1.03720653286752e-06
6.21468032776788e-05
2.00681654526843e-06
1.18737819156612e-05
3.50120650255089e-05
5.47706055882178e-05
4.30919279526044e-05
4.64898592175878e-05
1.79573231453137e-05
5.44641247949989e-05
5.97828896569801e-05
4.13912663321632e-05
5.67187670261841e-05
3.64991241158762e-05
9.62620890869434e-06
6.23172572577708e-05
9.02897395816974e-05
4.01448058632451e-05
4.37163767976092e-05
5.61239585005878e-05
4.90652519098595e-05
3.92396387504971e-05
4.64259894986819e-05
1.1143803366544e-05
3.95776932813087e-05
6.26453424901313e-05
8.28240932466557e-05
3.10672781895497e-05
1.72024310565721e-05
6.90865115262787e-05
5.51306545797677e-05
5.98606085468388e-05
9.39451512465427e-05
3.10455298951159e-06
7.43790171199273e-05
2.0291958968998e-05
8.92150232407111e-05
6.63531013231278e-05
2.08301433581448e-05
4.09841671839622e-05
-1.20318522526482e-05
5.92407045046848e-05
-5.62794417627767e-06
0.000116576826903994
9.88282127994261e-05
-3.02162472766248e-06
8.28466322336643e-05
1.31398577718953e-05
2.58649224354983e-05
0.000140458537829552
4.73527025041513e-05
-2.04531429536866e-05
9.69674088036307e-05
6.98318862557314e-05
7.41927542699816e-05
3.9127688949487e-05
5.87444918114333e-05
8.46954275037982e-05
4.2367186619548e-05
6.65537913241653e-05
7.49717251054833e-05
0.000102154616786485
1.8944670735792e-05
7.17592968107075e-05
0.000113727104367533
9.67196745586863e-05
2.03375809409118e-05
5.99145594782128e-05
8.16405225834547e-05
3.1407023248221e-05
5.21906513087467e-05
3.56888319981893e-05
3.54282933560143e-05
1.60260188239379e-05
2.96349008945746e-05
1.43747082538473e-06
0.000115986415107875
9.00465921516853e-05
2.47524074785964e-05
7.302741956879e-05
4.29313007924542e-05
6.01724382600913e-05
4.80837783475482e-05
2.17374667865859e-05
5.5003281566826e-06
0.000104298587219308
7.66706453461588e-05
1.88417179981098e-05
6.05915819722376e-05
1.89233776280177e-05
2.8850682063225e-05
9.00208398228809e-05
6.84426749294204e-05
3.62819346398031e-05
1.28667181016471e-05
4.21769085585799e-05
2.63462792435375e-05
0.000103178215461581
8.21493597781653e-05
3.8452913786512e-05
8.81821340048951e-05
3.7935199750543e-06
7.09481886603604e-05
6.44241358303857e-05
5.43341015358312e-05
2.44016810786693e-05
0.000101697113152236
0.00010549561984483
3.3032774208439e-05
3.34092427915637e-05
6.09624958239205e-05
4.06044677044318e-05
-2.27075050503417e-05
3.13917095186842e-05
0.00010152085926916
4.63602972284679e-05
3.30938345347272e-05
6.94845217871968e-05
6.23674315197712e-05
6.69209128288762e-05
2.45014681829233e-05
3.01740117467234e-05
6.64489436499188e-06
4.3384310809457e-05
8.09740731474119e-05
6.37291838109863e-05
0.00012488964000575
6.12845621608839e-05
8.38875464309408e-05
8.41593154954303e-05
7.25417015602027e-05
6.50859849325368e-05
6.8617053786459e-06
4.27557102844783e-05
0.000106415691875041
7.97116296936659e-05
0.000148834027033897
2.94624005340618e-05
4.52120671856671e-05
6.58296395852242e-05
2.01883674528543e-05
7.42200131118227e-05
0.000127338062377837
5.29495800576095e-05
5.36781221161064e-05
4.78549100795663e-05
8.04330491977927e-05
8.70046270224388e-05
8.78518610281039e-05
1.7842200251786e-05
8.88320065958652e-05
8.02312779642225e-05
0.000100144048648429
5.46592662988664e-05
5.11470573981566e-05
0.000108468827482664
7.62796992068644e-05
2.30293157155385e-05
5.73624842432204e-05
1.6631242205379e-05
0.000112773874066578
6.12967064129478e-05
6.40422940102496e-05
4.21777271738195e-05
4.05572064860211e-05
2.49696390904439e-05
5.53514047207464e-05
7.12711103455956e-05
1.69845775277482e-05
5.08535755801463e-05
4.9426758940335e-05
1.74401070222403e-05
5.77702963215874e-05
6.60750824271749e-05
3.99383859103476e-05
8.1879444798137e-05
6.53808295569025e-05
3.78468106467427e-05
7.57982728032114e-05
0.000103909084315157
9.82555315813121e-05
9.57294213085585e-05
6.53460648058325e-05
1.67765897944407e-05
2.32057919497997e-05
5.39497036061477e-05
6.73757167230566e-05
6.49611390386982e-05
4.15797568816268e-05
5.34134083572082e-05
7.68661384833173e-05
8.82491939924211e-05
3.74121699980683e-05
4.45535877295262e-05
7.92237207723431e-05
6.64129512071418e-05
7.01370179119903e-05
2.34953383773056e-05
0.000103236399116413
7.98169745976572e-05
7.31041083203049e-05
5.69891013731476e-05
5.74789172876802e-05
7.69860360799632e-05
4.01393434882789e-05
5.80933460007437e-05
9.32751006552502e-05
6.89813743250713e-05
0.000106638681362565
7.02209921825646e-05
1.76028584641341e-05
5.76555281294076e-05
5.78658512636066e-05
1.46530817763405e-05
-2.86836557958894e-05
2.28734125360365e-05
3.77135606193226e-05
4.91181715230999e-05
8.03345282046429e-05
6.72207234063018e-05
0.000102224305426464
4.67351722725378e-05
3.94952789503121e-06
2.98959273190221e-05
7.07775009690038e-05
3.74471912511878e-06
6.58715374048966e-05
2.7008178487293e-05
7.2170171361465e-05
8.43864201169106e-05
3.92648397067113e-05
6.54871883192943e-05
6.00019538600746e-05
4.69585095438047e-05
4.31822245089015e-05
7.17033726349169e-05
6.25114759266209e-05
4.3135422439704e-05
8.1265759142963e-05
4.24584093497675e-05
4.89465888843371e-05
5.7177537052742e-05
6.49729740196081e-05
6.36299931824818e-05
6.62523724922091e-05
3.19409677698244e-05
5.8066211180248e-05
2.3517477027175e-05
4.24976332499078e-05
5.93212720551519e-05
9.14627325482222e-07
4.37593291280065e-05
4.10985223122758e-05
5.81351284532558e-05
2.5816793068433e-05
4.24601943828622e-05
0.000108980139316647
7.91800548905821e-05
9.13003953930442e-05
6.91689966681097e-05
8.05631038097661e-05
3.94172299757938e-05
-3.91654547254184e-06
7.49480521056384e-05
1.34910816621448e-05
6.15040392873857e-05
6.09162797265932e-05
-2.56350697135639e-05
4.34847027713987e-05
3.20090708184119e-05
4.52045628991289e-05
2.50991793383452e-05
8.48526064123727e-05
5.41256743330588e-05
5.32560829620472e-05
-7.88811183203456e-06
0.000111300312372471
7.3386612463782e-05
8.92063293964331e-05
3.53552929465457e-05
0.000100665567114953
3.32354700556195e-05
3.98663066997401e-05
9.94919647081842e-05
-5.1887446122988e-05
4.62636677695753e-05
5.50312642709859e-05
4.02505319925407e-05
8.44979175930187e-05
1.77696463080094e-05
-1.33894039901373e-05
2.47126879839988e-07
7.63550729823298e-05
4.6324449424645e-05
8.59396014974226e-05
8.7652150227039e-05
4.73844070764239e-05
0.000111842489927235
3.6377972325534e-05
6.13545749631222e-05
3.92146221694604e-05
6.21991928797224e-05
2.90697047930516e-05
0.000126552205178262
5.396476620292e-05
4.48130209374281e-05
6.60279542344384e-05
5.87500191218076e-05
4.63660827716654e-05
4.0975934721377e-05
9.25180701347752e-06
8.79967801495567e-05
6.89275340425365e-05
7.07651398451689e-05
6.66535256954004e-05
0.000135785865880028
6.31994693988903e-05
4.28488398733645e-05
6.79334842066485e-05
4.39982209890015e-05
4.47283014114584e-05
8.50174541708691e-06
5.64946692795598e-05
0.000122268649288548
6.49825412913825e-05
1.74438224805321e-05
0.000143299037390882
9.86849770814708e-05
5.28639887839405e-05
6.73242062888298e-05
1.14873935405499e-05
8.44855986026991e-05
7.82780597573931e-05
3.42373292665188e-05
8.1411316983512e-06
5.98249219242489e-05
4.8730737951201e-05
4.29420242059149e-05
3.19159044365979e-05
3.02313156337304e-05
4.02854444508445e-05
5.74586291510206e-05
4.20502093605504e-05
4.53389037405242e-05
7.53346246802233e-05
3.11028215781766e-05
3.11046266502539e-05
8.4175945350598e-05
6.23314129287329e-05
0.000111900531557664
4.23884212941865e-05
4.02838479395378e-05
5.69827367056739e-05
1.60798523867154e-05
7.34456271980885e-05
8.79572208519795e-05
4.87888062612055e-06
4.22282323088261e-05
4.5869101185737e-05
9.28832518284928e-05
0.00010423257833268
6.89848193485146e-05
0.000103194623339097
8.21260579934379e-05
0.000107244431129895
6.32489790091307e-05
6.69258500390969e-06
6.2570546682381e-05
4.90798496554719e-05
8.4418844945015e-05
2.46841093396172e-05
6.6535896147145e-05
4.86789384638452e-05
5.32813560365635e-05
5.01338112512166e-05
3.98567814299298e-05
-1.12195476359538e-05
0.00012036192277457
7.61239744803731e-05
4.29363268480614e-05
8.54946017696776e-05
2.02082657350729e-05
0.000107468168378326
0.000115584728736667
2.93564456912021e-05
4.18684225637588e-05
3.90998325453782e-05
3.76697421832541e-05
0.000117802516269634
8.61410611197925e-05
6.32519083754007e-05
0.000100709576809052
-7.79761113155203e-06
4.11923348928872e-05
8.17112469719112e-05
4.61217592948773e-05
0.000115321843888252
4.2763642043011e-05
9.92968991890003e-05
0.000115565169469913
5.6744695052372e-05
4.03654691095044e-05
-2.38793230890113e-05
8.80076220781898e-05
6.63652047476937e-05
4.70471993192929e-06
2.41304720907015e-05
5.33004069661462e-05
6.60490481175286e-05
7.51554750999346e-05
4.55505305032512e-05
5.36466141072515e-05
9.48046417988893e-05
1.20345767402789e-05
7.87624459388186e-05
9.39926743469734e-05
5.51842036843765e-05
7.78680921762108e-05
3.33783131264368e-05
2.34777458734054e-05
-4.60172242006479e-06
7.27190376369327e-05
7.40118229685152e-05
1.97909912832763e-05
8.3254273510478e-05
7.77444066388494e-05
7.72100873326717e-05
4.36868515919198e-05
0.000113129134871539
5.6235882049287e-05
4.6026789726852e-05
3.35723800441225e-05
7.81298974221547e-05
0.000112682675704661
6.20492630903201e-05
2.68015576186364e-05
1.78899132122838e-05
0.000126252564914844
8.18881685977431e-05
8.47171539688299e-05
8.25175636028598e-05
6.11732128047032e-05
8.92944423953315e-05
7.40883690646923e-05
7.13676804467453e-05
7.98452232489934e-05
5.97661104561814e-05
8.2751194769715e-05
5.65941736901715e-05
8.41259682920888e-05
3.04323113994669e-05
9.49145612960745e-05
3.16351542647471e-05
3.92207434045236e-06
9.99881581615607e-05
7.07241427653997e-05
5.47687012037025e-05
0.000105471781117001
9.27549997068196e-05
2.47278709423825e-05
7.82562699069104e-05
7.26871788547302e-06
8.21918308049959e-05
9.254856663782e-05
2.328534619088e-05
4.77868817271312e-05
4.26222973813636e-05
0.000129397512463233
0.000108373861521755
2.89724862936287e-05
1.17112904152795e-05
6.28672695674184e-05
6.33935650539247e-05
9.87025494571735e-05
6.30303846194991e-05
4.49936996150495e-05
0.00010124054111812
-1.63536947830744e-06
1.6407214843609e-05
6.9671292098399e-05
9.40182225926779e-05
6.91388774535751e-05
7.70350370424649e-05
3.74523037748755e-05
0.000108551680672961
0.00012365544290571
4.43051263442677e-05
4.10951428335562e-07
4.08736145523869e-06
0.00010341320166999
2.24592738621338e-05
7.71021081610606e-05
0.000135198474826121
8.18801867112846e-05
5.72668630983211e-05
0.000115745324600025
5.72545458503288e-05
5.64737777710917e-05
7.25017533954683e-05
8.17187308926006e-05
3.21374873216035e-05
4.39109393115329e-05
3.23917596189347e-05
5.94029215470549e-05
0.000126846985923642
-1.16894139245772e-05
4.3594186572977e-05
9.86649122581202e-05
6.32073202631519e-05
7.96659467798398e-05
4.56887830375114e-05
5.19710147436616e-05
9.64415119386537e-05
7.0597562991735e-05
0.000117734754773051
8.17923115011446e-05
5.75527890188588e-05
2.12313333025936e-05
6.63684303740125e-05
1.21972610500949e-05
6.19510594265652e-05
3.9194067000876e-05
5.10922613878309e-05
3.98688925457876e-05
9.51006769949695e-05
2.6755699948306e-05
5.19831791470006e-05
6.90436786295556e-05
1.47277533516931e-05
6.60231212571989e-05
4.3324792992434e-05
7.86971971568723e-05
6.18414735132593e-05
5.98926406180847e-05
0.000105966126158979
4.85189763265299e-05
7.09375135288379e-05
4.67162748817298e-05
3.98800451847616e-05
3.05146223818807e-05
4.46067233158298e-05
7.38505549647076e-05
6.82150597740292e-05
4.71114326187811e-05
8.33329263801926e-05
6.30502869792752e-05
5.47316546042714e-05
0.000115702561021756
-2.30388671479607e-07
3.27843345721e-05
5.63882902518499e-05
4.88991760646543e-05
8.27577740579631e-05
3.75367230946276e-05
0.000121962186298862
1.9718487028801e-05
3.72635196816245e-05
6.49141482093738e-05
3.84056894575475e-05
3.69701121760291e-05
1.79461828674047e-05
6.23880724939903e-05
5.00687889136078e-05
9.15945008064708e-05
6.19323520107197e-05
9.3953886150762e-05
5.68461778581719e-05
6.51507456619928e-05
3.39138216566206e-05
0.000106451760713907
6.5167220566169e-05
9.58592329583168e-05
1.79294878827335e-05
8.12834266765937e-05
0.000105591002221339
8.71528131382007e-05
7.55747640267399e-05
5.90657190600985e-05
7.23944147339994e-05
3.5587549329214e-05
9.8334712848703e-05
2.28796766829774e-05
-2.30272656938742e-05
5.92090862696305e-05
1.17142722156623e-05
4.13745230121117e-05
2.44591601671909e-05
5.95538068267072e-05
2.24696248538305e-05
-1.76215369319536e-05
4.69253290960345e-05
1.40336662270266e-05
8.18495527297593e-05
2.99775927814922e-05
5.61527047094323e-05
-6.2063278277906e-07
6.74694289644047e-05
7.33480224790968e-05
0.000103216639164833
0.000122849141104746
7.24911329423433e-05
-3.11063912476492e-05
0.000101198572920395
2.50617721487578e-05
6.1446693473154e-05
5.38712291435998e-05
9.92683287548234e-05
0.000102120062276059
8.51270910139311e-06
0.000102677634562262
3.78931113922852e-05
2.8937655496738e-07
3.27218697636065e-05
1.57194864250341e-05
5.45923212738615e-05
5.19997071613052e-05
7.60935352536594e-05
2.93730680747177e-05
2.29804067096893e-05
1.90493406470951e-05
2.59627962189222e-05
2.37079117344819e-05
5.13843209545069e-05
7.74526829671279e-05
6.58742269279661e-05
7.49732363922573e-05
7.72179264703747e-06
3.97173211909246e-05
6.40053679853064e-05
5.43133022642122e-05
5.81865112966314e-05
8.70966899034972e-05
7.16530438754514e-05
4.51812433837226e-05
0.000118927563743785
9.32337600801593e-05
4.55444009591558e-05
2.05948763162101e-05
1.54007100599444e-05
8.5227860089073e-05
2.29144222572817e-05
6.92601597888029e-05
0.000115050049808889
4.46248201363451e-05
4.90055828736568e-05
7.42617484560702e-05
5.34132702574125e-05
3.83488172164115e-05
7.25902747062487e-05
2.42110272478274e-05
4.83315804060386e-05
6.38451438910578e-05
5.44233952033638e-05
5.25208685219365e-05
6.79900305788526e-05
0.000128079278222752
3.08709136278275e-05
1.96796692396253e-05
8.77269375379222e-05
4.66385482508194e-05
4.59797724532647e-05
6.92237685668952e-05
9.36951838334638e-06
7.28240074767165e-05
0.000102115873667629
8.37911531521735e-05
5.1558862471873e-05
9.13067419006289e-05
7.53665495713963e-05
2.65727068310097e-05
5.53788946374578e-05
-3.36447934124118e-06
1.45635039437459e-06
9.2473478069883e-05
7.77038973897288e-05
1.83677511079008e-05
8.97652469641327e-05
6.13392157116029e-05
3.83456289515755e-05
8.79742640324947e-05
5.89582108989401e-05
7.85619132836751e-05
4.36116368698251e-05
7.31164464874685e-05
7.07221982569686e-05
8.73252699026725e-05
8.77165956376852e-05
8.78673444004712e-05
7.21773557587698e-05
4.81806612794885e-05
6.01892387131943e-05
4.47087590607905e-05
8.0692367303636e-05
6.85274348474637e-05
4.06820093069292e-05
1.02653766041282e-05
0.00012534052022089
2.5498691691004e-05
7.26242878279617e-05
4.12746134431619e-05
3.35786786308061e-05
3.97374735354087e-06
6.52897403289078e-05
0.000109973324518351
2.89472688110925e-05
9.39940387845086e-05
9.28134277786606e-05
7.33158386539358e-05
9.86876351118638e-05
7.99989502841455e-05
0.000123019909695412
6.39270093529335e-05
4.04543769177536e-05
0.000137032314221383
0.000100388830045817
8.94139477519411e-05
6.49520142715404e-05
0.000109163805011543
8.16110648078778e-05
2.86551843564963e-05
4.66579691021271e-05
5.94285111224453e-05
0.000128111238098058
5.82269828868221e-05
4.74513736613965e-05
4.60826719080117e-05
2.36191665906508e-05
8.63321545194802e-05
1.47200726954491e-05
3.27779228692912e-05
3.18733321689875e-05
7.34245794958002e-05
0.000117215525602374
9.72754282320915e-05
2.85911451069528e-05
7.31770522169103e-05
6.58044932266866e-05
5.88699730468018e-05
7.67038205346796e-06
2.24608860643301e-05
6.9245730055351e-05
2.02255877583053e-05
6.21866627660154e-05
3.03966615876181e-05
8.35823070462208e-05
2.38414545052465e-05
4.17026843031884e-05
6.78296320037157e-05
3.60225103553148e-05
8.45383652810653e-05
0.000110474146444905
8.87588637984512e-05
8.47130550056671e-05
7.17419036927438e-05
0.000109420590275879
0.00010495107043691
4.75446055240574e-05
0.000114926021560383
5.76493347730354e-05
5.4055050551247e-05
2.17950082551759e-05
6.50895730842761e-05
3.45646159123061e-05
0.000119206560325449
1.88392267245938e-05
5.32139187751992e-05
7.81798644753124e-05
2.32532695291003e-05
-1.7895612203419e-06
4.32635698001694e-05
2.84471412362003e-05
4.86584286741099e-05
8.79381049907548e-05
8.99825074453519e-05
6.55620999057322e-05
5.48601764419668e-05
6.27905361306218e-05
8.48724071634513e-05
-5.27662634856192e-06
3.69751817263141e-05
4.55300559409302e-05
4.03089761896082e-05
0.000130894318790641
9.98136699116867e-05
0.000144613791557617
6.1520731731728e-05
2.03624196374928e-05
2.88857749900646e-05
7.96908631495943e-05
5.12993086357751e-05
1.34847983786819e-05
5.7497755190793e-05
4.01961709743463e-05
8.26701469844535e-05
6.20039946839104e-05
0.000114121438850696
4.88476237022631e-05
9.06658376906676e-05
4.66601697646176e-05
7.53096097114119e-05
-3.18732339531807e-06
9.73666313561769e-05
0.000132981768112041
0.00011299932508289
0.000110728069208323
0.000129179879445892
6.40297578998995e-05
8.17913128116316e-05
7.84935751770397e-05
7.0730262311249e-05
2.98585880298898e-05
8.20573075767768e-05
3.47714142172334e-05
5.14364717384127e-05
4.68814749631842e-05
0.00010595667850905
1.87053698969944e-05
3.96028515106261e-05
6.65465279482735e-05
6.03525092722568e-05
8.82176808354754e-05
3.74437226243236e-05
8.94214936076618e-05
7.80913887119195e-05
1.29942901846328e-05
5.14753792611981e-05
5.01132573801935e-05
2.28906322266318e-05
5.53497148970799e-05
9.77153114396081e-05
6.70825999301735e-06
0.0001011590019616
0.000110487009758334
5.00324139983593e-05
7.4787302644024e-05
7.92287483377998e-05
3.34753445983283e-05
9.27585526134826e-05
3.57798632960659e-05
4.83394204980349e-05
4.60419210624839e-05
4.68791973487416e-05
4.51920158392238e-05
1.73395215485966e-05
3.9297787603317e-05
0.000103943650311877
-9.28328040135373e-06
3.76680193511892e-05
6.23701402231995e-05
0.000113223941874293
2.34647562993464e-05
5.75974883461792e-05
0.000118737595848853
-2.67339709849163e-06
3.19523907252472e-05
8.31182486521188e-05
3.51551787562239e-05
3.20833669593504e-05
3.0685278401044e-05
-2.44661090272082e-05
0.000101881457480942
9.28256784438251e-05
6.05832789803416e-05
8.5722817869312e-05
0.000102916873182428
3.22084032317039e-05
8.06679205838644e-05
4.93574617101926e-05
5.18634475677605e-05
7.13282081699385e-05
4.83182999887691e-05
7.26614695092691e-05
2.43058033200524e-05
3.96333590225624e-05
0.000105192134306568
5.00540560603498e-05
5.40808506673883e-05
9.3982219723509e-05
9.90901060936335e-05
3.38902949610591e-05
3.17306797699839e-05
5.06378533355811e-05
8.42498526620902e-05
9.78211263922955e-05
0.000102386650647885
7.67487560232617e-05
5.42723772475076e-05
4.62494879091622e-06
4.0417889776195e-05
8.74286244650205e-05
8.3245429707531e-05
1.29528235689197e-05
8.19647239018672e-05
2.97872117765139e-05
-3.9771225581069e-07
5.39720189716872e-05
5.44095811016112e-05
8.00529799992152e-05
5.25334401191743e-05
3.93100272458562e-05
2.44429339094355e-05
-3.23125751997224e-05
3.93092472455822e-05
7.1624527749337e-05
5.04152451865716e-05
4.56190618704601e-05
0.000103314413867054
4.48001905956278e-05
6.13147123514365e-05
-1.46826061139524e-06
6.10053258035508e-05
6.24459300887429e-05
4.3019174381958e-05
7.63840215964933e-05
5.85246890052582e-05
4.13202167318519e-05
2.4874310627283e-05
5.09787718367962e-05
5.47764016703189e-05
0.000104506954233731
4.20318741510023e-05
2.88267178434373e-05
2.25912278732737e-05
4.38157916980791e-05
5.1169751758163e-05
6.08143262053331e-05
5.90692031623124e-05
5.85815542230802e-05
9.37232712014672e-05
0.000109944731512272
4.28473007242354e-05
9.693414747433e-05
3.48984581123918e-05
5.6858576679658e-05
7.05563221378403e-05
5.7441135407705e-05
8.7281756745167e-05
9.18573398196732e-05
5.72612322767067e-05
6.5432814918242e-05
8.17975852875729e-06
7.33503881732678e-05
7.92638273522574e-05
8.53228549607698e-05
1.75886576133066e-05
7.81949551485413e-05
2.85032214100913e-05
7.22189068181036e-05
2.90681563487602e-05
0.000104869764478769
2.70472673964464e-05
8.60637746659456e-05
5.17186564036408e-05
5.00126570825339e-05
6.90303399048375e-05
7.68330897966375e-05
1.40929409838085e-05
3.79391281100105e-05
4.0983100570303e-05
7.19627199148076e-05
8.11111269177058e-05
4.83447813921354e-05
4.38364548382157e-05
0.000111702505133621
3.54613307884819e-05
-2.07458590325326e-05
8.5221873660788e-05
5.25877389309748e-05
4.85266058249898e-05
1.31332947907787e-05
7.50756974811914e-06
7.29601251389608e-05
8.64379672219491e-05
2.40270815609993e-05
5.79999267802294e-05
0.000110871526112136
5.4873502742095e-05
7.90884351874337e-05
6.20343012584099e-05
6.35259174847468e-05
1.64721686512405e-05
5.49168430861145e-05
0.000101836055462369
0.000114197829845457
5.44211112230212e-05
0.000106150234765524
7.58617674106862e-05
6.87739589206914e-05
5.42196316573604e-05
9.61748565333203e-05
0.000103676341919888
6.0801519027781e-05
7.34095857486181e-05
0.000101632452052371
4.97615242314803e-05
1.76122830348707e-05
9.38825349602062e-05
1.82368732401789e-05
2.70120657988265e-05
1.51650364289476e-05
5.91543128590554e-05
6.52568247697642e-06
-4.74752615339729e-06
2.36068754300835e-05
7.35264046735796e-05
5.47681698398001e-05
2.62275160113674e-05
6.92443665674735e-05
5.8652047772158e-05
7.78279050171353e-05
4.95910336451368e-05
6.74957701612744e-05
8.78262811948659e-05
9.0787646752692e-05
6.25367028348686e-05
3.40807865318979e-05
3.05469368555256e-05
7.66351151112992e-05
-8.4945181223515e-06
5.06099502767667e-05
7.65650442611296e-05
8.73771944470566e-05
0.000106420403640282
0.000135351779848679
4.11783173753662e-05
1.23229753729294e-05
7.09736796578609e-06
9.6378121865866e-06
7.05213996602586e-05
1.69216377489143e-05
8.91147687310934e-05
5.12080017796103e-05
0.000113115081259139
0.000104970259196606
3.29592139528431e-05
4.1995605806611e-05
7.54189140081479e-05
3.09594085475369e-05
4.09468799016603e-05
3.02607373817265e-05
4.93516015523745e-05
8.93955466787505e-05
3.0745852873399e-05
5.4506508787723e-05
8.86225647200396e-05
5.77202793351102e-05
5.12852432458064e-05
7.95834276679162e-05
-8.17334172494798e-06
2.30234844657516e-05
0.000107148575810708
4.17383891892446e-05
4.13715867026964e-05
2.59484195883247e-05
6.6435485183759e-05
5.22897745369913e-05
0.000101954775472269
6.78120849377759e-05
2.67594491477777e-05
5.54760447431092e-05
7.37361366082956e-05
0.00010536070922341
5.79653486564249e-05
6.57944133558758e-05
7.32200341210399e-05
8.26346796718458e-05
7.29653597296085e-05
5.78729462217841e-05
3.65979477457993e-05
3.85409099272049e-05
0.0001128830141327
1.6859502953407e-05
5.11684196798915e-05
4.26119363274773e-05
7.17252432791015e-05
8.46620412555663e-05
7.37429407190788e-05
2.98786158640803e-05
5.8992717842557e-05
1.84104255935962e-05
3.70954070078636e-05
3.94347781010367e-05
4.40808293109315e-05
7.43190544063171e-05
0.000123796342455748
3.73269351444676e-05
-1.52020467121993e-06
3.69880957762805e-05
0.000134645662410309
7.25604715002462e-05
2.52292379244987e-05
6.64966104285553e-05
7.28204755560629e-05
5.50245188632614e-05
6.59923547542374e-05
6.50051248112896e-05
6.71073886548432e-05
8.77198638033115e-05
7.62417922759416e-05
5.47573378416927e-05
7.93368136266902e-05
8.28444620170868e-05
9.10842774400366e-05
1.33176235285127e-05
2.81772475302087e-05
9.51333895740689e-05
4.5804747409106e-05
1.16764562929904e-05
0.000111365718949628
-2.91103391266036e-05
2.51362806149026e-05
-9.45182042927619e-07
5.50103344792716e-05
3.12680588620976e-05
7.15537284343944e-05
5.96174604508721e-05
9.43981042005397e-05
7.45910740620107e-05
8.19853777211768e-05
3.92981831105881e-05
4.03619499042143e-05
8.43238060120449e-05
1.60280265320995e-06
2.63135488889826e-05
2.76521128511464e-05
4.91496197951871e-05
4.50792755528269e-05
0.000135335508788074
8.84930496980195e-05
1.07689139873808e-05
9.77424729008242e-05
1.7092715070574e-05
8.03818372111253e-05
5.00854565039977e-05
4.79980811071188e-05
0.000105580518163629
7.27007535581741e-05
4.33723812510374e-05
5.42052154506849e-05
4.48554364746981e-05
1.19513299792629e-05
0.000124909623938209
1.60271982819753e-05
6.59814298262049e-05
8.26226566111161e-05
6.49050944465292e-05
4.54160256981953e-05
6.33343177908829e-05
5.93408763076245e-05
8.03546326746618e-05
7.07161474424805e-05
4.03885267105603e-05
5.14339585616045e-05
7.31278710223933e-05
6.85260132039611e-05
8.81289279728042e-05
7.83324273471701e-05
2.51293032508025e-05
7.33716040438726e-05
0.000102926635189731
7.65433935102853e-05
8.05893038649639e-05
-6.03568267659836e-06
7.80600951500832e-05
6.52606398994693e-05
3.76762403367408e-05
8.05962870556293e-05
3.35317233393793e-05
9.17484657825244e-05
4.5995486318287e-05
4.60728751022979e-05
2.26245002090699e-05
6.80475439454006e-05
2.03442599577116e-05
4.76840148259771e-05
7.82396463585573e-05
8.84101433229448e-05
3.34394282295225e-05
6.38175725265331e-05
0.000107198209284677
3.08798027217745e-05
4.05789867238722e-05
6.92305267665569e-05
8.68176544689621e-05
4.48692586316293e-05
1.55047390118101e-05
2.14224350224007e-05
4.97729206578058e-06
1.23751235032711e-05
3.288275940962e-05
6.35623218658036e-05
7.29628206876008e-05
-1.62087896398654e-06
6.01055744735093e-05
6.75506979400022e-05
6.60371334912107e-05
4.12262333434124e-05
7.5065067606253e-05
3.24129952328274e-05
9.31707397265455e-05
4.08761438808609e-05
7.93211612913604e-05
9.85384203001686e-05
7.85834825803504e-05
2.9304866279035e-05
3.20564742151374e-05
6.05609465702212e-05
1.98632837757754e-05
8.26526691674256e-05
3.39636019298598e-05
0.000133175603502997
1.98005300983556e-05
9.40348061041102e-05
2.12806146039846e-05
4.19938614031563e-05
8.53718320392631e-05
9.12291227224546e-05
1.25831244567014e-05
7.9482383393542e-05
4.74056884245486e-05
2.77581881870811e-05
7.62323379808688e-05
5.51704198249361e-05
6.70213465491315e-05
6.83497009899845e-05
5.80126464650805e-05
-1.90609891858925e-05
5.19840930146183e-05
3.54670562418081e-05
7.10005916712087e-05
5.60113122719301e-05
0.000129485813637197
3.22113861554125e-05
7.95118732673524e-05
7.96761024966634e-05
3.40275615973112e-05
6.37982507646649e-05
0.000119110567505279
5.76365745487908e-05
1.18749068074633e-05
4.85069090972696e-05
7.7604035335196e-05
5.81137360820255e-05
8.26291313720929e-05
5.13286013894299e-05
6.88618078967657e-05
5.2666045003006e-05
0.000106098530792116
4.82390866325342e-05
3.73705300775801e-05
6.5837705730972e-05
5.73023955784177e-05
0.000108355889589998
3.21795139644944e-05
2.96578492767101e-05
5.65834865131727e-05
1.55131894714767e-05
8.26661401590971e-05
8.69128185252598e-05
1.53118207273608e-05
1.27082610111054e-05
5.5419329272259e-06
3.08972136165492e-05
4.10189232490047e-05
4.79469428883005e-05
3.13611196793731e-05
6.69522939981838e-05
6.74958648126082e-05
4.89317455970338e-05
0.000138553396381167
0.000113379455425764
2.81339089636353e-05
3.34016169089191e-05
6.09867311911442e-05
4.14189747447262e-05
6.35807446916774e-05
3.23606044003528e-05
6.0540346214004e-05
7.21513201279794e-05
8.69926313964795e-05
6.8612953788304e-05
6.18813044167282e-05
2.50656464217591e-05
-9.13722943305974e-06
3.70027449491306e-05
5.67778823890832e-05
4.64101104290111e-05
9.11750111206664e-05
0.000111766235183286
8.46088605838107e-05
2.59763896483257e-05
2.20530508998654e-05
8.53929345038737e-05
2.186225015466e-05
4.42539988535052e-05
5.6144455647922e-05
0.000109539791619679
1.95506208183778e-05
7.69796850140373e-05
3.78610582234486e-05
1.14291417725916e-05
4.80071911897255e-05
-6.06118105861066e-06
4.31740226845215e-06
8.52810156441085e-05
3.66180756839008e-05
1.48591236564664e-05
1.81550581055661e-05
2.62106185391193e-05
2.28330152540526e-05
8.44840077757279e-05
5.69646583697858e-05
6.21095664781999e-05
6.09180100972393e-05
7.32347960663741e-05
7.11135046058867e-05
0.000108305188425303
6.62614072313694e-05
6.85464754421164e-05
6.28514504620713e-05
5.72342286419015e-05
4.68172395304638e-05
6.55363007954361e-05
4.53040449888032e-05
5.54604965602802e-05
8.93167436829531e-05
1.9317437952716e-05
6.36139902656626e-05
7.60672538630807e-05
0.000118583651984412
3.03896448483645e-05
3.49985307261199e-05
8.2959360419528e-07
6.28730967892613e-05
0.000107961518261067
6.84604796067531e-05
3.56620951801026e-05
1.43598928684208e-05
4.9712587515002e-05
9.04710075552238e-05
8.03335704556269e-05
9.20347272213316e-05
4.20216390729207e-05
7.39489904629609e-05
0.000106874640303382
6.36782356269077e-05
8.38759444408452e-05
7.44001405292742e-05
5.64444549561136e-05
3.8173321224552e-05
9.96203639610711e-05
8.28001581212301e-05
8.61625279182339e-05
5.60595362776662e-05
6.81303199123944e-05
1.61777880122918e-05
9.19219659269522e-05
3.03847683020759e-05
2.49157895246226e-05
6.54787093629777e-05
2.8816768577233e-05
7.84773867176674e-05
8.27011780809342e-06
6.13293971000827e-05
6.78884458544597e-05
0.000107534347652001
4.86673682707914e-05
4.90391265294212e-06
3.5180814512581e-05
8.72482543551059e-05
8.97870895976941e-05
3.21112747167741e-05
6.04460303460963e-05
9.67472642032084e-05
7.7157024316365e-05
7.29292536567892e-05
9.17394730425255e-05
4.8309937186972e-05
1.85121938514716e-05
0.000102604353451241
8.90640146237995e-05
8.36584525504369e-05
9.59364943316541e-05
5.79762502722105e-05
8.02884162015609e-05
9.98272238412806e-05
3.70442036257809e-05
9.2935012302425e-05
8.82222304828245e-05
7.15746585065125e-05
6.10147125258905e-05
3.23387390115206e-05
0.000117611104021382
3.19418795618018e-05
8.88039756482431e-05
3.23938690582174e-05
5.65593201820975e-05
3.57300406965792e-05
8.28965114913688e-05
7.34695403720981e-05
4.28625786343384e-05
4.83346403865162e-05
8.01738687519878e-05
5.56349249419469e-05
1.64207623698241e-05
7.10952663615431e-05
7.92831670155596e-05
7.01927381441212e-05
5.07964191652507e-05
3.88670303302377e-05
0.000119629531923373
4.27485745556568e-05
6.13770329281497e-05
-9.36078301232538e-06
6.52255524294917e-05
8.16632423684231e-05
9.26345099589705e-05
1.47245747558059e-05
6.83316033177432e-05
3.33520272216012e-05
7.60347947369569e-05
3.89243173779816e-05
1.74565819406531e-05
0.000117301624786566
7.9317650337797e-05
7.62379496850114e-05
2.78969613763213e-05
9.57029821468438e-05
6.25162707581344e-05
4.77010691312619e-05
5.26495399721589e-05
0.000105058465994231
6.2119031586897e-05
1.08448797385155e-05
4.38294120629469e-05
9.9004065504912e-05
3.44616144955475e-05
0.000146684450096407
1.41389427872209e-05
4.75562237868723e-05
7.35397855973973e-05
9.4668273475868e-05
0.000117291396600753
1.15671023375158e-05
2.38119531375461e-05
6.6363110743059e-05
6.8426668075071e-05
9.36269159574247e-05
6.63724535846582e-05
0.00010261618391723
2.0864473365679e-05
6.14971026139038e-05
7.09452841206076e-05
5.60451940906124e-05
1.80940436235862e-05
6.27243700898303e-05
3.79335487438425e-05
8.28039347796738e-05
5.48701082023888e-05
-1.03950195284275e-05
-2.1462083791931e-05
7.63132836467481e-05
8.2940987524149e-05
6.51051244413643e-05
4.01350080955932e-05
2.58408587176698e-05
0.000113552280467324
3.4790212321049e-05
7.18796604378157e-05
2.87751960644342e-05
5.52562528062944e-05
0.00010665188739627
5.74526271889986e-05
0.000103887056317361
9.43171798555836e-05
1.69544899686127e-05
5.2058690379612e-05
5.91062126466357e-05
0.000102306178356224
1.20995348336485e-05
0.000113614075353436
7.15174871883755e-05
5.98184595365073e-05
0.000115447757694645
1.18470996333419e-05
4.82981959338033e-05
3.59052879950129e-05
6.55054842881682e-05
7.15484646212264e-05
0.000127978677001509
4.28010100747312e-05
1.16805900193469e-05
3.9713293951055e-05
5.36388780244917e-05
1.01029750136545e-06
6.9703742479509e-05
3.47618981126561e-05
1.99870687387348e-05
5.92022851577806e-05
6.92701792234721e-05
0.000100684211004021
0.000128723345102534
5.71831744677534e-05
5.5358154498807e-05
8.1300112131528e-05
7.19774765494725e-05
4.8326083852181e-05
6.77337984374544e-05
6.07490700832844e-05
8.03803475274995e-05
7.89361167088302e-05
8.02606350691752e-05
3.15166982886885e-05
0.000113152887936736
5.61571854447011e-05
3.33752494941543e-05
2.5121644889005e-05
-2.43714588807593e-05
0.000118310334321126
6.67278680235505e-05
4.73439793657321e-05
0.000100745249188383
5.10660940163342e-05
8.28551492725325e-05
6.07028004690087e-05
4.05982509631017e-05
3.93476074108873e-05
8.0527801807033e-05
8.07250733840747e-05
8.61516156564669e-05
5.56359589409174e-05
2.09718271318829e-05
-1.02895296323413e-05
7.97425644434772e-05
2.87524182661777e-05
9.93313933278151e-05
5.12114683644169e-05
5.00793000106655e-05
0.00011730177770817
3.59271552957991e-05
4.03959636491001e-05
0.000129796229314991
8.67328343878211e-05
9.0335457316268e-05
8.39974684769419e-05
5.43392966187036e-05
5.60878613420782e-05
2.01114041025195e-05
4.96852601004361e-05
5.74341658264648e-05
6.46666057764945e-05
4.11710024182826e-05
2.68663600621525e-05
9.41594946786977e-06
0.000117554946967527
0.000112453011826748
7.02473553918468e-05
9.24883225427312e-05
8.05817755145405e-05
3.47019411576534e-05
1.45997958553693e-05
3.58239986528748e-05
7.20172709898279e-05
7.31103758262045e-05
6.49865767757361e-05
2.27143729276819e-05
8.96914534400527e-05
4.47663374856428e-05
1.1905637863865e-05
0.000101257350308014
7.76317534227759e-05
3.31682970995667e-05
6.73439823726445e-05
2.30150947001463e-05
6.31692857023422e-05
9.70305999846808e-05
4.62592850618344e-05
0.000164724274091368
6.99924555256272e-06
1.78387797560351e-05
6.17333178326477e-05
6.61560177867262e-05
4.2863830579329e-05
5.92066553410319e-05
3.56775681982289e-05
4.04936274623344e-05
7.47428261316447e-05
7.18868239653349e-05
6.83028300837565e-05
-1.30824851656115e-05
1.25468181061827e-05
7.52810502186872e-05
3.23912861499082e-05
5.24304133936641e-05
6.61302056273209e-05
5.28699602755033e-05
1.06983249614816e-05
5.3800038782913e-05
-4.51649678571693e-06
3.47575611985463e-05
4.4574480114247e-05
8.05700254553512e-05
2.50546677328287e-05
5.31495767919378e-05
5.35307439206536e-05
8.92361405319608e-05
2.68799866048666e-05
4.66291042936073e-05
6.36654904080307e-05
3.75419858850312e-05
3.78839595966256e-05
5.91647350728815e-05
3.57375677382223e-05
1.89706886468606e-05
7.21924797977435e-05
8.56885627920563e-05
2.71892529632941e-05
1.77179158399035e-05
6.90092025374456e-05
3.44985746906593e-05
3.94669033719629e-05
4.1897485151438e-05
2.58920900043123e-05
5.37359308283383e-05
4.21263814257092e-05
7.2386095882365e-05
9.7068250362439e-05
5.31374813632628e-05
5.03987187199646e-05
3.33311524215643e-05
5.98479376217024e-05
0.000114439335066386
3.11509469673178e-05
4.47975895462966e-05
-2.8615287751856e-05
2.08139150881676e-05
3.7827542846304e-05
4.93505469923774e-05
7.21653221002959e-05
6.74136132511406e-05
0.000123258067980017
3.51087362826629e-05
4.5612052725301e-05
2.9297610125619e-05
9.00613854815904e-05
7.97759299779184e-05
2.81746745556585e-05
6.75930401438908e-05
-1.17022062491051e-06
1.88813600909512e-05
7.03908313401229e-05
0.000108789882634131
3.42366695780934e-05
5.29058650147242e-05
7.68663617047136e-05
-1.35950649135149e-06
6.24068975843386e-05
1.26483012140453e-05
9.03155925002942e-05
2.92463641551951e-05
0.000101105441431754
5.91436522521877e-05
5.71531594111491e-05
4.01910542900013e-05
6.38614713747975e-05
1.79055036397158e-05
8.457727592905e-05
7.35984581186334e-05
5.8364561849443e-05
6.44252887055698e-05
1.16520187402903e-05
6.31263602570177e-05
8.01464767743618e-05
-3.13237926060274e-05
2.58234855123096e-05
4.46917942240493e-05
2.23460777729322e-05
4.18863785741905e-05
4.70474380942825e-05
6.55283119502426e-05
4.65967272445354e-05
4.51673619055829e-05
5.60302789746918e-05
8.48599090380259e-05
3.0887693890808e-05
6.99973122171317e-05
2.58081227664938e-05
3.95416540674937e-05
0.000141642048708261
2.13499927014658e-05
7.85687722253723e-05
-1.78006845313324e-06
8.63879354529169e-05
4.30948091778998e-05
3.53078345563359e-05
4.99278975824577e-05
2.95050741421055e-05
8.6529746606265e-05
7.06964026058359e-05
4.85392188138602e-05
0.000104304085124882
8.75981117776344e-05
7.1338408885705e-06
8.91120369506393e-05
4.65417666934687e-05
3.80076855408229e-05
0.0001403375681399
6.1647777983376e-06
3.81636707706206e-05
-5.92662713392309e-06
9.46601288676926e-05
-5.09244264496816e-06
-1.55397115405957e-05
7.50394211973917e-05
3.24992332048489e-05
8.78882853142942e-05
9.64010018911907e-05
6.87268279208653e-05
5.94267271625193e-05
9.85834752568636e-05
0.00010057962312053
8.08345593967994e-05
7.11951716715522e-05
3.34485038945627e-05
5.95321984195252e-05
8.82497398823243e-05
2.3280903460783e-05
3.781730628164e-05
2.19737902452975e-05
4.1213226504877e-05
9.35303429831324e-05
2.13448315985181e-05
0.000110467049729038
5.22639360449037e-05
4.5347925737662e-05
4.432057720395e-05
6.68855517664805e-05
1.63941523469124e-06
1.79273135567714e-05
6.80668114712728e-05
8.74640300772914e-05
2.60065704573952e-05
2.23882758195797e-05
8.35383146977824e-05
6.41653000417213e-05
4.01341858146515e-05
5.1880446686051e-05
0.000126970789914241
1.84220395664154e-05
6.30910241262109e-05
9.09563213079476e-05
5.93027219437438e-05
0.000102271718589562
6.04220417332303e-05
7.40879545320515e-05
1.05104739038421e-05
7.4787746813656e-05
2.76276155352132e-05
5.65496417293456e-05
7.01875600910195e-05
0.000107645373977312
7.65915124034386e-05
8.35414069425274e-05
7.08469541736972e-05
5.69864040600892e-06
0.000105471792679893
9.76220539843301e-05
2.44996776188491e-05
7.72714780934666e-05
3.20992218515726e-05
6.87297318290981e-05
6.1429688324314e-05
8.07480341076915e-05
1.71640937637676e-05
8.82899703598266e-05
9.44048865551009e-05
6.48467713995707e-05
5.27522359295322e-05
3.34698154748265e-05
2.57537428244577e-05
-2.16791390211876e-05
6.9257223924986e-05
6.677680382591e-05
3.29609258221792e-06
2.71372790776712e-05
5.87035038970108e-05
1.88993089161181e-05
5.00009340670789e-05
8.03027578878275e-05
3.75724984027073e-05
4.15108658937034e-05
3.28317749216663e-05
6.33547375561633e-05
5.52570721824586e-05
6.65075262304547e-05
1.8135901065011e-08
7.73275076200813e-05
7.04238078685725e-05
4.84359666777978e-05
9.33387705870085e-05
5.23053058236146e-05
3.87095831745459e-05
8.22801688432256e-05
4.71405215757109e-05
5.95237277456389e-05
6.07775501663383e-06
3.95303044127001e-05
4.91725420767365e-05
9.58474314360738e-05
5.59758095341671e-05
1.59695362661814e-05
9.65577083073719e-05
4.40023873574202e-05
7.88535313271436e-05
2.77789918222889e-05
4.94319714493835e-05
0.000120359306810211
8.29669571138523e-06
3.00350186961353e-05
7.75405224086501e-05
7.21046002509388e-05
9.30803870046923e-07
1.36776784375838e-05
5.32592982054257e-05
0.000111801081784079
1.16082497229182e-05
8.86493204744305e-05
0.000109473425883217
-3.86016793730515e-06
6.90454772229227e-05
7.38524911486007e-05
5.39677119941926e-05
4.21215300492465e-05
4.85043473229466e-05
9.8788043109962e-05
3.68018638776459e-05
3.70706250621542e-05
3.14794169365955e-05
4.31873873789318e-05
2.40165030319629e-05
6.29838804557034e-05
6.62764521496611e-05
4.88766718500262e-05
7.93858389457678e-05
3.09454695043045e-05
5.08937083331857e-05
0.000103166032748876
3.34550724283569e-05
6.24467808271578e-05
2.47713738515101e-07
5.07326555038455e-05
7.66407396802341e-05
5.3051452721169e-05
5.5988357970829e-05
5.9807245378298e-05
8.9522869572837e-06
6.61684325262989e-05
6.28938893012566e-05
5.9278360611031e-05
4.99396908439534e-05
3.02388936787372e-05
6.93974301233329e-05
3.16669878965759e-05
4.27523502260776e-05
8.16456866703931e-05
4.17635045971723e-05
5.60085918737368e-05
2.30872690044882e-05
2.41221578654699e-05
1.46759022282682e-05
0.000106670468690946
8.88659934547648e-05
8.61979324528623e-05
4.50616716506954e-05
5.62683045223707e-05
4.1027812608809e-05
7.99701751995405e-06
5.17808823842942e-05
5.40554718633045e-05
4.43960149873288e-05
0.000155664850686086
7.24181421301441e-05
2.29893026240453e-05
3.39843716416373e-05
2.67714003176974e-05
6.38693628067054e-05
0.000128066163249628
5.50877959263985e-05
7.23456114279612e-05
4.11152262797002e-05
0.000124409917690762
6.43524287920503e-05
8.06629370420226e-05
4.08241853321154e-05
4.05230013763798e-05
-1.98437989709482e-05
1.29550255070846e-05
3.39864294926222e-05
0.000150228699859287
4.12776126683693e-05
1.24300145421983e-05
8.50540506136273e-05
4.76461841860522e-05
6.05855998244784e-05
7.39594806980856e-05
5.56390265784084e-05
5.3437767529771e-05
7.63053936311524e-05
3.06926736637819e-05
6.41283841033603e-05
1.83683417805953e-05
8.46996864490693e-05
3.41281330551406e-05
3.61241119330654e-05
4.86414531587051e-05
9.05530762865206e-05
9.20190676237508e-05
0.00010896418425627
0.000101354703668829
5.26776520296594e-05
5.30105494841294e-05
9.64779611005593e-05
7.18656945433511e-05
2.45886627416172e-05
0.000102210553435805
7.50027028245381e-05
8.37949877476138e-05
7.39093696752733e-05
5.91961945994345e-05
-2.3237104299741e-05
4.19904480994287e-05
4.03141173231116e-05
0.000117644122533372
2.7481378245208e-05
5.54853783142577e-05
1.04304169992598e-05
5.42565386124743e-05
2.57924867411917e-05
0.000124561015842414
-1.72049865435584e-05
2.74855757177046e-05
8.76990907346341e-05
5.26692172707786e-05
9.52241928521612e-05
6.1941074614948e-05
-1.36373968792857e-05
0.000108249048340568
2.92140738003498e-05
1.09322003139422e-05
5.63455381707577e-05
2.745594374217e-05
2.55102633695394e-05
-2.76840751824957e-05
3.14817599900303e-05
3.62943239724937e-05
4.64248165544169e-05
0.000102687960151296
2.56515153756751e-05
6.55394586862165e-05
2.90239872187115e-05
2.89023975334171e-05
7.23830611966428e-05
6.48827801220615e-05
0.000123279710125072
8.02350734522822e-05
7.16983186705252e-05
0.000118994679506104
5.48218211833858e-05
7.00424474650543e-05
9.62324143981074e-05
3.53056550012673e-05
0.00012551923810203
8.91692129020025e-05
8.55834753052194e-05
3.20986947031441e-06
6.15570771050543e-05
8.25808426449667e-05
6.92876542218193e-05
5.59423307696146e-05
6.22088490312188e-05
5.74039961180068e-05
8.05845548748311e-05
3.73037909665504e-05
1.553761350973e-05
5.7920827480992e-05
1.11235580163383e-05
-1.44033642124022e-06
1.8166239784851e-05
7.50502346748342e-05
3.48736257508106e-05
-2.21472793176313e-05
4.05640890812494e-05
3.36348924797833e-05
3.85505517076908e-05
8.01213866348445e-05
2.58765420227682e-06
2.14115178645293e-05
1.42957194289556e-05
7.68055376750132e-05
5.23720629374925e-05
6.25615098566907e-05
4.62451797760427e-05
6.45538235020994e-05
6.68761337126143e-05
6.61216409694714e-05
5.45448477724852e-05
4.18243238339137e-05
7.02420522370057e-05
9.6854067667304e-05
6.11708398703499e-05
2.89941861986275e-05
0.000132171545679786
0.000138636053109756
4.12976182321847e-05
-3.68639786799483e-06
5.00743786897104e-05
4.58234387130447e-05
2.17387670213612e-05
2.14897694234146e-05
9.04676013260623e-05
2.91230474177913e-05
4.78885034186005e-06
0.000132937567655993
1.55816496070652e-05
0.000101948464368011
3.97449518290708e-05
4.17388462379274e-05
7.26404656078738e-05
0.000123274231607766
4.37212002196526e-05
5.24445483227165e-05
9.07322406539321e-05
6.28194560207608e-05
6.15926428206654e-05
4.15610213351908e-05
1.6666752096895e-05
8.20819924190711e-05
5.86798189052113e-05
3.47143008925668e-05
8.1168572565352e-05
7.0612051923536e-05
5.14640049266776e-05
2.72368773438037e-05
9.9485712248139e-05
0.000128879786021684
5.87102895672563e-05
5.85121642020581e-05
5.26998229062421e-05
4.63869979275723e-05
3.77700335025272e-05
4.220944009504e-05
5.05906412567272e-05
4.22488184283947e-05
8.27876259772025e-05
6.20277352993612e-05
4.07730081202682e-05
7.18362753776867e-05
4.74504938550291e-05
4.53999787859717e-05
7.41767942237953e-05
2.40665486435696e-05
2.7943885240658e-05
6.01922206880587e-05
2.39246600380687e-05
7.52284809973204e-06
0.000123569693515092
6.03043121536173e-05
0.000110468314402999
7.27452705027687e-05
6.1249755911286e-05
8.16388970949522e-05
4.15943087431247e-05
0.000105681014772723
1.64487007145995e-05
6.47635666619909e-05
0.000128103921394733
1.09099277921682e-05
9.14585062933432e-05
4.56970879893288e-05
-8.34604692498203e-06
7.64261629484191e-05
8.18413880058185e-05
8.71630148123851e-05
6.92897402831724e-05
0.000105341789072565
5.75934340849176e-05
5.09616895528738e-05
6.04625228221838e-05
8.8025392447848e-05
4.08951816515032e-05
8.3124465790915e-05
9.99436687400872e-05
4.44596216219742e-05
6.79270915852517e-05
0.000106279369930346
8.62369160899554e-05
3.75983644338899e-05
6.67008403427357e-05
6.85807279792902e-05
5.32311458975413e-05
9.09609572251437e-05
5.36670375819248e-05
2.70567160126675e-05
5.14025991535821e-05
6.61676651824953e-06
1.3865206773524e-05
5.50904330594638e-05
6.67328935180296e-05
5.31120441411862e-05
0.000112379705037601
2.61997909143922e-05
2.90106251646316e-05
5.08207604738518e-05
5.6670500137134e-05
1.56435382136394e-05
9.13106577053146e-05
6.06735676148998e-05
2.85871929534973e-05
-3.47804249278308e-05
5.2845316846909e-05
0.000107309968678577
0.000157212378056652
2.92216738825524e-05
4.85518634387494e-05
0.000105836834997011
1.91371858887354e-05
7.18819739857103e-05
4.85903674463845e-05
7.99031961177723e-05
4.00483819935063e-05
7.9732212367402e-06
-6.43954132811605e-07
4.51183879721026e-05
8.95984641455529e-05
7.59714541164329e-05
5.39139653880174e-05
3.97292782330163e-05
0.000137369385921288
6.54264402015205e-05
8.70679751661717e-05
7.60189496685632e-05
5.56383847492149e-05
4.26103714498962e-05
3.39567031382624e-05
-3.34997909903871e-05
5.56645161791378e-05
5.16378180711882e-05
3.17746701146598e-05
0.000112678030932524
3.51633546516512e-05
2.35229721855568e-05
6.34554375419829e-05
6.23852766083122e-05
1.9883657323069e-05
4.42438039154655e-05
6.70906384314457e-05
4.97221295149401e-05
5.22872529567683e-05
-6.41088299103518e-06
8.63677217745211e-05
5.77372056451548e-05
5.20338682006205e-05
2.50921818771495e-05
7.40094832142366e-05
2.54847287012619e-05
4.00835043493543e-05
-3.94798539954234e-05
9.95123934568684e-05
6.35163185836614e-05
7.96902735694779e-05
3.03724919790265e-05
5.98188915205115e-05
9.01559568871013e-05
4.51241154859544e-05
1.71102315007076e-05
3.93507487825871e-05
5.60800311013902e-05
2.40798765399173e-05
8.80073463631443e-05
9.5138068005613e-06
0.00010322618149014
4.6835670143935e-05
4.45643846024557e-05
6.46775891429054e-05
8.80724860188084e-05
4.61109379957424e-05
2.36351245585504e-05
3.23464868088085e-05
4.98531247123555e-05
5.05666852290858e-05
3.24784704978093e-05
6.63257045990877e-05
6.15110674633965e-05
8.54386699411162e-05
2.16285418292787e-05
4.67775691387688e-05
9.68243071365978e-05
2.57374364373094e-05
8.93697366130761e-05
9.40776653782703e-05
0.000131718493938494
6.17791823368335e-05
3.66840822281333e-05
6.35683781478695e-05
2.88125123276468e-05
5.93845215423971e-05
6.29451462650435e-05
4.22706692901322e-05
7.70853240999046e-05
3.84736976066352e-05
3.71373028890938e-05
0.000106542599793203
2.54903033846668e-05
6.65358704246234e-05
0.000100974601057621
0.00012537086309501
4.23030736566647e-05
3.26882982596076e-05
8.30151204310831e-05
9.12562842897538e-05
6.53196112033118e-05
4.53718541082068e-05
6.78002508743812e-05
3.90606741759972e-05
0.000136765340260409
2.32939140558043e-05
8.21342384804196e-05
-1.89064828037972e-05
9.44608822174867e-05
1.79988828291367e-05
5.0800216765297e-05
6.2318596282184e-05
5.12145563821358e-05
9.57477307080876e-05
6.34260564703538e-05
1.62591616992047e-05
7.55520259348302e-05
2.57676101125632e-05
3.10063385458262e-05
6.3910142833948e-05
5.15694039879426e-05
6.52056799104429e-05
3.71052238798738e-05
8.01977365125269e-05
5.25141086124121e-05
8.41167404735194e-05
5.54149995090364e-05
-1.43508863778864e-05
5.09327737044319e-05
8.36847541347158e-05
7.92144808414484e-05
2.50341299170361e-05
6.37963988385013e-05
4.9759355715026e-05
6.64897220788974e-05
0.000105178066020055
3.97016137875401e-06
9.02780708034921e-05
7.14877469016089e-05
1.10370761601434e-05
4.01927884702616e-05
4.43804476022229e-05
9.04775392796155e-05
1.89196062263692e-05
3.8892625065218e-05
5.91525382516865e-05
5.47304019214579e-05
-2.13967310731024e-05
6.20359054566595e-05
7.68234059961529e-05
4.01624155107265e-05
4.92334976838078e-05
9.15172733903956e-06
8.78418680985247e-05
2.97811703221296e-05
2.71444409946487e-05
8.62240727888378e-05
5.15355618557752e-05
9.20631555557301e-05
7.47836110470224e-05
8.05416678896335e-05
5.41806043571127e-05
0.000107943601168035
7.38315563937133e-05
4.63565413623256e-05
1.93981237131962e-05
8.60778313021119e-05
8.01663468391045e-05
5.29511279860404e-05
5.23733187414425e-05
5.08464983522687e-06
-7.50995748165207e-06
2.78269327259163e-05
0.000108340688150289
5.84183865813706e-05
9.68523644770271e-05
6.06135550919573e-05
3.98559890915564e-05
3.05483129286815e-05
0.000121455025985284
4.97948076990403e-05
9.46081132685279e-05
5.1584594941212e-05
2.67501546723246e-05
8.51046227417857e-05
8.52403062524439e-05
8.86224295092957e-05
0.000123661037370851
6.75673242569153e-05
8.68682716734102e-05
2.86772310654205e-05
0.00010519172408255
6.68331353081444e-05
9.55024761956145e-05
7.32487017022307e-05
8.50417546561074e-05
7.4765369976892e-05
9.75489079969863e-05
8.61562482953808e-05
4.84046809409048e-05
3.17027880880309e-05
3.26732084277547e-05
4.63778595444506e-05
6.02387639280114e-05
5.37286620404763e-05
6.72898008939862e-05
0.000104205553101762
2.85523637578515e-05
3.34736553100729e-05
0.000156168149517453
8.4618494453829e-05
8.25443761708368e-05
9.84269092233992e-05
8.2991079574361e-05
5.55211542425912e-05
1.46578471611026e-05
9.68404984829213e-05
4.55955563011002e-05
7.59656378058462e-05
6.29185370224565e-05
2.39383057320237e-05
7.26359492554271e-05
9.34092082467134e-05
8.27002556700387e-05
5.7353003703456e-05
5.98805526407921e-05
9.03590375373411e-05
5.33055815036943e-05
2.39132811926236e-05
3.11594264852914e-05
5.57462595396671e-05
4.91175825525851e-05
6.84698721230761e-05
4.25810871901004e-05
4.52318744939424e-05
5.42222694356172e-06
4.68044397306017e-05
6.80263388091176e-05
4.10711670575158e-05
3.08183785831516e-05
3.86367394846018e-05
4.02286466109154e-05
-3.10498275587607e-06
7.72827326949393e-05
-1.97313000746038e-05
5.33570392379497e-05
2.03385660327212e-05
9.08333837709272e-05
2.75205493254554e-05
1.74237926183062e-05
3.27668590619458e-05
7.05262223865111e-05
1.34283688763008e-05
7.96932888628011e-05
3.89266246532604e-05
-1.99051117904294e-05
5.6855831659064e-05
2.11512730594533e-05
7.63581452361971e-05
4.65713474958328e-05
0.000100221864855636
6.83838057503246e-05
3.42539356160358e-05
6.86091630982499e-05
5.44163841568069e-05
1.88039514153262e-05
7.53763437453753e-05
4.99956969405195e-05
6.9381742700097e-05
2.32618190623632e-05
9.01103506065902e-05
2.27744710769771e-05
6.82859851347471e-05
0.000109510722350702
2.49824781955383e-05
8.02855987366822e-05
7.07890789986559e-05
6.61258728160796e-05
5.77545547732022e-05
4.00722125585597e-05
4.51349792019036e-05
5.04659241422956e-05
2.94335236844266e-05
7.96203058008231e-05
4.74417795868057e-05
3.14085189285006e-05
5.98069544180722e-05
3.87291151039345e-05
0.000109685051428753
2.18009292018711e-05
6.68279349824004e-05
2.75382996851179e-05
4.99998743380628e-05
2.5624310606408e-05
3.06605232941896e-05
5.15308140276856e-05
6.22740899778714e-05
5.67152717802691e-05
2.85953944190879e-05
3.35516922762249e-05
4.95659858395741e-05
5.99839933666655e-05
-2.57692659282067e-05
8.00506840293731e-05
6.1560313344423e-05
6.47087435314931e-05
0.00011665456490275
5.84142867757886e-05
6.0877248552652e-05
1.70698902884626e-05
8.05706125683939e-06
4.11696260150025e-05
3.62203929475184e-05
1.93271030241402e-05
3.25446239906818e-05
2.31935485785986e-05
3.94190712436992e-05
4.78438013092752e-05
6.21923340554821e-05
5.26864129293465e-05
9.81000069085538e-05
3.85344014725894e-05
0.000119261590468506
4.82336579527562e-05
4.0931591227684e-05
1.02796126011518e-05
9.77833926687501e-05
6.76657498847221e-05
7.0759031271012e-05
4.18344000099518e-05
7.53033202079775e-05
1.60481762418235e-05
8.80771071710361e-05
6.55078160167423e-05
9.21765987272009e-05
4.00824759936012e-05
7.03613018447581e-05
9.64450384196955e-05
8.74135118922288e-05
5.89377047112224e-05
7.65448955909094e-05
0.000115871674631693
3.949197146586e-05
5.03434248247742e-05
4.34654422984564e-05
1.89015284138311e-05
0.000100689488122213
3.54192144918849e-05
6.06120977420688e-05
9.92241535700191e-05
2.89353198996397e-05
7.34067579666536e-05
5.92912387074822e-05
6.29460268659626e-05
1.66110071092176e-05
7.59159415170751e-05
3.17243735522974e-05
9.03116257823268e-05
5.15329220849844e-05
3.50121911359608e-05
2.46227286693489e-05
5.20918868535277e-05
8.46088039588091e-05
5.62250136148638e-05
5.7363057360973e-05
8.24768109829923e-05
8.73849958900588e-05
8.152658645645e-05
5.42751642720621e-06
1.4141766778075e-05
4.98564531953519e-05
6.21101888661172e-05
7.20679910049604e-05
6.78026050935034e-05
7.48015569860966e-05
6.11430460560663e-05
4.16487467884746e-05
4.6706844655155e-05
6.45665120493085e-05
0.000101426900015279
3.41819984740166e-05
7.61653823614272e-05
1.11481396674455e-05
8.38408890878924e-05
9.27033610854203e-05
-1.5336129747593e-05
8.89779203489623e-05
2.2325689146781e-05
7.4193626006616e-05
5.55781696804156e-05
-1.02762333378355e-05
4.14303485769557e-05
6.77643730673806e-05
5.42410969081917e-05
5.19309281660522e-05
5.69872332623628e-05
5.1084449723888e-05
4.53776988027021e-05
-2.19594686481059e-05
3.71232985079715e-05
7.43547995169732e-05
4.57881373635309e-05
2.25242882913202e-05
4.24486437929112e-05
3.32116300659937e-05
6.41320287261456e-05
7.89229149634663e-05
6.33823190372277e-05
2.75442856616031e-06
8.50333949526489e-05
5.15649239020014e-05
0.000142040245333208
7.16085992198893e-05
3.29319725671209e-05
6.0509924266183e-05
5.72645028737629e-05
6.71285952410553e-05
4.52693159732767e-05
-1.1314586256844e-05
4.97101758466966e-05
5.52424497842335e-05
4.79713281752039e-05
4.29407122884008e-05
9.72093210826539e-05
2.90028636699455e-05
1.41691319166035e-05
6.01272101628898e-05
3.59363712915437e-05
0.000108628750453179
8.58511877742601e-05
1.26871091013258e-05
3.54881015466941e-05
0.000156921471199481
1.88815775621161e-05
1.80133187921833e-05
0.000106548413714691
-1.05788388924481e-05
1.53047603793188e-05
9.96175849364304e-05
7.05014554198713e-05
0.000102508871297111
2.52544171200038e-06
9.1076739499821e-05
1.13874366564076e-05
5.40043900001403e-05
9.8327047804591e-05
0.000110241200869056
9.22914133071853e-05
5.16931794341781e-05
4.44386676537464e-05
3.4914766929643e-05
4.19722720518195e-05
5.25296671990664e-05
3.16657111392403e-05
7.9037828501202e-05
7.58571185357482e-05
5.9537408879332e-05
3.55654794982158e-05
5.30342949058555e-05
5.20174581494964e-05
7.28875568962976e-05
1.41498913449287e-05
0.000103368539102314
4.12358059138393e-05
3.18041278857074e-05
5.87328449112004e-06
0.000101882209968102
0.000109013563997984
0.000100875686675968
3.02898989073263e-05
2.52820350444497e-05
0.000109673237075248
5.5699961761536e-05
6.38235730819473e-05
6.57923763974785e-05
6.40155423767851e-05
2.7570520821361e-05
3.60811625112044e-05
5.32980066467355e-05
6.08096108139858e-05
3.48221203789107e-05
8.2143687184241e-05
2.32375851547514e-05
6.65220489394814e-05
4.77153002286887e-05
4.0857613547032e-05
2.98724337310517e-06
2.40817175751645e-05
6.87482491955937e-05
6.68083105694418e-05
0.000109781755255782
5.48719240291505e-05
2.73759421634846e-05
9.5535949021925e-05
7.37838377205635e-05
0.000132330966262573
3.32157497685018e-05
-1.12064617934189e-06
6.36473262388525e-05
3.22363070851099e-05
0.000102875394702826
-1.78297681015055e-05
2.71755678677571e-05
3.03363988586469e-05
6.41248440335106e-05
6.28194982219783e-05
5.32512870051946e-05
6.74737622793115e-05
-2.3263528052548e-05
7.20526508530774e-05
8.56567502726604e-05
7.69590224874041e-05
3.1705025072801e-05
0.000112168561250709
7.8763003207789e-05
7.47535817555832e-05
0.000119318126910045
6.55073075284294e-05
6.3525601119085e-05
6.37005904495866e-05
2.59301232099398e-05
5.29156374324014e-05
2.87461669048888e-05
6.16246514900717e-05
3.01369420060029e-05
1.45805309709276e-05
6.64019658451718e-05
4.77747812371378e-05
4.00658130918917e-05
4.39647541821446e-05
6.98953096029981e-05
0.000116650102739722
5.4300782018496e-05
8.24521883692768e-05
5.50188413325008e-05
4.06145326466222e-05
-3.34146094062374e-06
9.88708862518458e-05
8.68556072159285e-05
9.66594961602329e-05
3.44266544973949e-05
2.69396678523151e-05
3.32923363568061e-05
3.46773414989399e-05
5.26399332474802e-05
0.000101610475011055
1.18953575582523e-05
2.76471775106917e-05
4.24312406437841e-05
8.32761174750842e-05
5.51866328165494e-05
6.29674565344686e-05
0.000112278907691178
0.000113507069848397
5.90662783613629e-05
9.87278473582461e-05
6.10538192825418e-05
9.12635207187031e-05
5.73222958009456e-05
5.37686331272672e-05
9.35158764787847e-05
4.54734091937662e-05
2.05386709716132e-05
0.000110311757178467
4.41318651162736e-05
5.96893657075127e-05
0.000121050853282328
5.66125925622742e-05
8.08087479746963e-05
8.5481274193781e-05
8.67651403740898e-05
4.24881342762936e-06
-6.85727787062208e-06
-9.70735707992357e-07
4.80389205367928e-05
7.19351157351326e-05
6.1858839041138e-05
8.47287859399252e-05
4.61120716036125e-05
6.40353221319194e-05
0.000117075892898418
4.07190276731307e-05
4.07228746971036e-05
9.2878677462894e-05
0.000108471570669087
4.5068560788729e-05
3.84451930796042e-05
0.000126534211356444
9.77363230721035e-05
-1.89623834056857e-05
4.15483556910366e-05
1.42291359855319e-06
0.000115238686957566
4.01933476499918e-05
9.87684716831504e-05
5.16638076592958e-05
8.27864129542102e-05
3.13551203315153e-05
7.54399260266406e-05
1.15496427968002e-05
7.6704175704634e-05
6.34395908076749e-05
4.46428957426248e-05
7.62966143898391e-05
5.31709828058411e-05
0.000101918642262842
0.000112555099958224
6.36182851266122e-05
8.29591773790694e-05
6.4247755276073e-05
5.47974178297922e-05
3.35991770852186e-05
3.82623023661578e-05
5.77652408339573e-05
-2.28385171000668e-05
6.48008202573003e-05
0.000101402796164861
8.93460661006709e-05
5.79636264058469e-05
3.11477117818823e-05
3.39315167742221e-05
3.22654152818261e-05
9.43848780197395e-05
5.16519061646e-05
1.22545868579792e-05
1.1260315085329e-05
9.951665253166e-05
0.000128503863284443
0.000134941355076862
9.67588675797968e-05
3.34574082065374e-05
2.34349516291474e-05
9.20539652845556e-05
9.0230730619451e-05
0.000105199962614181
8.95833972855579e-05
1.60704673380531e-05
4.6227058604216e-05
0.00011657705414815
7.53045376179613e-05
4.53633282106614e-05
1.58544657217696e-05
5.01095460166903e-05
3.82403676000541e-05
5.53974047454327e-05
6.3954460994655e-05
0.000105672854979141
4.06493339814932e-05
5.39688444655679e-05
4.40591306279392e-05
7.13748951540613e-05
5.86301856559196e-05
-1.52410851222123e-05
8.59745500335855e-05
6.86985607043583e-05
3.28547150764112e-05
3.84296879761095e-05
7.42795702881235e-05
3.64797724338826e-05
5.23496230221183e-05
7.68847893954842e-05
3.36139062870202e-05
6.55270472188075e-05
9.00735140718481e-05
4.55816461957051e-05
9.26387521180644e-05
-4.34139765260682e-06
3.08677923184783e-05
5.26509292892269e-05
6.86272262509627e-05
6.51531215548476e-05
7.6148464817843e-05
5.81742608218387e-05
4.26307158561813e-05
6.21735526467434e-05
3.19018876318255e-05
2.8545464349645e-05
1.34134622515215e-05
1.98077246676951e-05
9.10479100668609e-05
5.65450479350574e-05
5.02565379937652e-05
2.72206708679826e-05
4.80422628949344e-05
7.16995330838089e-05
2.57143798295068e-05
4.19366582222819e-05
1.57434769874492e-05
8.64985074241282e-05
9.15645697232361e-05
6.86209250750595e-05
8.00294118682082e-05
4.47403377511772e-05
3.56758485331983e-05
0.000124845988843974
0.000130259007268501
4.29397241539427e-05
6.68633581520832e-05
9.96701448094318e-05
0.000104870321327493
8.07386074938854e-05
5.26041808129737e-05
1.34618081902486e-05
4.51452275328564e-05
0.000108686254305683
0.000129617256746742
7.45257674668703e-05
8.75440972177743e-05
0.000122323469885355
4.03918960826734e-05
5.63148039064896e-05
8.73322011200789e-05
2.5210677661662e-05
5.76132778238763e-05
5.47558240771003e-05
8.2979316316989e-05
9.99950033187367e-05
3.70868950520614e-05
2.74417470364458e-05
6.55519530376805e-05
0.000104905142236081
2.62511252776571e-05
8.60490043999199e-05
0.000124125258058589
5.0463490139874e-05
6.29882869985803e-05
4.39919651574625e-05
2.2150212094174e-05
8.04502447805433e-05
4.02280502623512e-05
8.65046737567654e-05
0.000106069557706524
3.78358865748556e-05
5.69308896045634e-05
5.65665641273186e-05
9.61387327798248e-05
8.02302159449917e-05
5.91452733613046e-05
9.39859409020668e-05
5.20543522924128e-05
3.91125278099001e-05
2.292505218277e-05
7.2457264891636e-05
5.13074621386857e-05
5.76516273057333e-05
8.28922109721399e-05
4.07641584183094e-05
9.91579233856807e-05
-8.779900922015e-06
1.98214244045937e-05
2.16165018631101e-05
5.95343484055816e-05
5.06679916157116e-05
9.07553921907454e-05
4.94642837446099e-06
9.15535460073973e-05
5.95224560526267e-05
3.81861856278229e-05
4.48933266565418e-05
0.00010005650967517
7.79235384511021e-05
3.40746559343022e-05
4.94822195212759e-05
2.20089469121319e-05
4.32919773166004e-05
5.43186016371843e-05
2.83469833919827e-07
3.46089047640001e-05
5.13115668240878e-05
8.92605404505921e-05
3.00959124226794e-05
5.72633985879613e-05
7.50877290744754e-05
1.11513873212266e-05
2.09258081376171e-05
7.19231862228858e-05
4.10519331797418e-05
9.4503401455456e-05
8.4920122129354e-05
4.46531426081048e-05
5.60700769665827e-05
8.5341230260984e-05
6.54155118301175e-05
8.1410862353922e-05
3.46159378387377e-05
4.79345762535094e-05
5.85465339632497e-05
8.42311615489523e-05
4.47526227505395e-05
0.000105380705403514
6.57477399124109e-05
0.000104964986577697
3.77511189103347e-05
9.46134745054806e-05
5.81038551827676e-05
8.28909915553566e-05
6.18315040984251e-05
6.47436967417323e-05
5.5777939230557e-05
2.0119464580831e-05
8.87209955402637e-05
2.16495799948608e-05
7.14905671399029e-05
7.99353590574971e-05
6.04457598851834e-05
2.66186218997665e-05
9.51030833455544e-05
2.97597424408397e-05
7.73113614082826e-05
6.84218528732892e-05
5.28169248970738e-05
3.8608186676658e-05
6.45446479532865e-05
0.000143726371512948
4.7905561652114e-05
6.2520980237948e-05
6.32431929586288e-05
8.71590645221475e-05
5.45946750994951e-05
1.12129980648815e-05
6.65496179950793e-05
6.99593944422716e-05
6.6409939086014e-05
1.89409580084789e-05
8.80215598979624e-05
6.40719818489487e-05
8.31664777884392e-05
7.4826199558516e-05
1.13083410050563e-05
3.42950000019341e-05
5.79686524031004e-05
4.68932937436808e-05
9.325184354323e-05
7.66437089422544e-05
0.000103047711173077
1.31910186112213e-05
6.82035749564428e-05
3.79668571212428e-05
8.95023404332396e-05
6.64755204238245e-05
8.45743762382215e-05
5.97830348559921e-05
8.40271728657268e-05
7.77671190964675e-06
5.77127473830604e-05
7.39477686608572e-05
2.02550272036316e-05
3.95864532260287e-05
6.79511810279944e-05
9.57344395969626e-05
9.41285921847914e-06
2.57712503917575e-05
0.000102992973239309
1.46203779017964e-05
2.7265025851667e-05
5.8670660578337e-05
6.3801595472679e-05
7.842291117536e-05
7.59602359938151e-05
0.000114937159531686
5.72774369046889e-05
8.95085237119787e-05
6.37442839154805e-05
1.14734247862614e-05
4.51526108857412e-05
5.92524444725628e-05
5.94119745428357e-05
5.28344429477378e-05
3.36989623716257e-05
3.54041558876976e-05
5.50320055397684e-05
7.11990292806237e-05
9.67521512351802e-05
5.83852714061031e-05
5.87996747589966e-05
-1.87298933623097e-05
2.87756541257709e-05
0.000104511664526959
9.02101356458328e-05
1.99446727526409e-05
6.28455442281371e-05
4.11165795435443e-05
4.7922955123698e-05
0.000120175015489606
-2.52639121934433e-05
6.32720038251244e-05
3.72609653524629e-05
1.65934474168816e-05
4.40611769911308e-05
3.81885990507704e-05
6.83438688337853e-05
7.1527720082523e-05
1.05667459247057e-05
2.08310544687245e-05
5.18799390725343e-05
7.82184486610379e-05
8.56044613032386e-05
3.46692895325758e-05
6.42589994313288e-05
0.00011977777558515
9.3236089306764e-05
-1.41532128611486e-05
4.50707096243024e-05
3.55095414580162e-05
5.40795722614988e-05
-9.06399784371609e-06
0.000127030838277056
6.91174752120735e-05
3.80615362876182e-05
2.11051907606125e-05
5.14131883281692e-05
3.56812648357821e-05
0.000167991879399383
4.25012621566186e-05
3.91452585337396e-05
-1.60536949613264e-05
6.94945988418735e-05
6.34634272067405e-05
6.87496850479767e-05
9.05545056884025e-05
2.01038371497228e-05
0.000101652419296978
5.90536199407068e-05
9.18840142321689e-05
5.57135411490136e-05
5.15382454634141e-05
2.22085439974092e-05
2.36556396423162e-05
3.92696485587794e-05
1.09631447356439e-05
-1.85102223481192e-05
6.8748075166155e-05
9.67172676902303e-05
6.24605275214035e-05
5.93184814248284e-05
5.75677427469925e-05
6.80789345254679e-05
7.91469934205079e-05
2.59391318166402e-05
2.42423113421515e-05
7.09023753294495e-05
2.93013137116536e-05
5.48082943485988e-05
6.55038399796166e-05
8.25543914128026e-05
6.30408606549062e-05
2.97278905016882e-06
1.9832316126051e-05
4.45999471754724e-05
4.52321297574069e-05
3.82611499629375e-05
2.27475584097927e-05
6.45245661843558e-05
4.60943878576433e-05
2.87889765555093e-05
6.25996973369398e-05
4.21004561873257e-05
0.00010967582523984
4.1673428162819e-05
3.79560523895593e-05
1.46081750999987e-05
7.61056852090846e-05
9.18119833411167e-06
0.000127762902670018
8.7378188453099e-05
6.67542860778569e-05
1.73301763670844e-05
4.65230416136643e-05
7.08684061256479e-05
1.93468082195616e-05
2.32479172824612e-05
8.78734304893106e-05
8.87510228820721e-05
5.66481785622145e-05
2.52406676380222e-05
7.24988731121137e-05
9.89179112079342e-05
3.9360078670345e-05
6.63495121967539e-05
4.75942368778647e-05
7.79425539069907e-05
1.99395226586484e-05
5.89843810704724e-05
2.37773733903801e-05
3.53374018095274e-05
0.000103847550048651
3.63008750155768e-05
-4.3751898551817e-06
7.06929645070534e-05
3.70198887212579e-05
6.31316709515108e-05
8.78991714580226e-05
7.26939932677158e-05
0.000108964384553862
4.58963196588679e-05
4.87733337880517e-05
5.61529851355149e-05
8.01842746025991e-05
-5.12165280724476e-06
2.03153195396861e-05
0.000103265351173869
9.10650390813989e-05
1.36747774799052e-05
1.65110649779737e-05
0.000138956973164637
2.26395642036705e-05
7.94887685231795e-05
0.000105382161769349
1.4091909722987e-05
2.54018574137537e-05
4.12405286371644e-05
2.52258488749484e-06
7.52848832383477e-05
7.40229737492282e-05
4.41764484073285e-05
6.20188901632946e-05
2.9060388282556e-05
2.48897013661902e-05
7.2079413132543e-05
7.07635570955006e-05
6.14173610422911e-05
3.74706490780627e-05
-1.05678542862176e-05
7.48114885282842e-05
7.3648409057541e-05
6.84101618791285e-05
2.68040101064051e-05
6.9227423454486e-05
0.000108947156124299
5.78222384651192e-05
6.31804420665429e-05
9.48846582262462e-05
9.10274326398857e-05
4.11111029253841e-05
4.97435838891039e-05
6.91312663920728e-05
3.80707938537095e-05
6.52196767130502e-05
5.03476865748385e-05
4.93632008148652e-05
2.1885205663738e-05
7.80416760251902e-06
3.75755735991306e-06
4.21962406795125e-05
5.57196582240216e-05
7.21448728366938e-05
2.88422069735363e-05
7.56780773020934e-05
0.000101596541775399
0.000103877021690469
0.000100241210857714
7.03463801877323e-05
9.7841826067058e-06
8.09826433139312e-05
7.57438609460664e-05
7.08777589430274e-05
4.82483632079962e-05
7.34295422622787e-05
6.30572714899971e-05
6.96277767945758e-05
6.02926885166506e-05
-1.30652025857387e-05
8.26009799412407e-05
7.12570116443826e-05
2.04579700111905e-05
6.98120745592143e-05
6.58766126070182e-05
-1.19027257416521e-05
4.26990551348723e-05
2.59584984935878e-05
5.88672629440146e-05
0.000113893297010962
3.36245589545767e-05
5.26713626570633e-05
7.97579845368432e-05
9.75614658891696e-05
5.16999997102228e-05
6.03496448811942e-05
1.79156032331315e-05
3.77988294341845e-06
6.51572356916335e-06
4.7086805572933e-05
6.28090102530796e-05
1.91133159415259e-05
0.000125912088245942
3.45823342416165e-05
2.65412396537262e-05
3.16508096229912e-06
6.28775147148394e-05
5.51768530575387e-05
-2.5381962821904e-05
2.8308186513005e-05
0.000113212964064747
4.18254501835271e-05
6.22121542265349e-05
4.71422322073307e-06
4.45917801029568e-05
5.76574112698752e-05
6.69827495898119e-05
8.52743877649572e-05
8.65165628888307e-05
7.03384559833602e-05
9.07169882671304e-05
4.63111012243772e-05
5.39840462827491e-05
0.00010593222624676
7.2771616837582e-05
4.57195488955269e-05
6.10620709475698e-05
0.000121336026136043
3.69734970894622e-05
6.9394530164018e-05
9.54639872866236e-05
0.000104187551463659
4.33806712870165e-05
7.44379938931793e-05
6.77856582321099e-05
0.000120024518262473
9.85341807867176e-05
8.36717726262722e-05
5.63340956806948e-05
4.12960734137266e-05
3.1375485993534e-05
5.04033458306993e-05
1.15208150220192e-06
5.00935171739064e-05
7.35390963883589e-05
6.92834311729798e-05
8.32374613136571e-05
5.97508435320356e-05
2.87464277845278e-05
8.30642605336232e-05
0.00010022574249559
4.30626179502549e-05
4.50651810663397e-05
7.65263106955621e-05
8.86078050645294e-05
7.56178478277996e-05
0.000111124125536315
0.000163667448233958
0.000104886796001608
4.01094291463641e-05
6.18235091545179e-05
7.45238432859461e-05
6.78462081433509e-05
8.20617524546789e-05
7.85668182799933e-05
4.46871184249251e-05
6.8103300341368e-05
6.54545498168908e-05
8.78200075194682e-05
1.27790278706813e-05
2.92884046628616e-05
4.59081248762661e-05
-3.14845358089556e-06
6.76098310684091e-05
8.9809947226084e-05
2.55724244826819e-05
4.66091731572285e-05
6.36540744287131e-05
3.69245716677373e-05
2.84323516806191e-05
5.66953845202931e-05
7.60968702796968e-05
3.85544317618752e-05
6.03206528031924e-05
5.83552885685347e-05
3.89352194962424e-05
9.69175274843622e-05
6.15870222774671e-05
8.69851704285348e-05
2.57134209644769e-05
7.90585434925361e-05
6.01267300065573e-05
9.00229486940073e-05
2.51070983559951e-05
3.01336265572823e-05
4.5897646865196e-05
8.71106015887866e-05
4.24372843238577e-05
4.17178893141042e-05
3.88656195848665e-05
4.39304928737649e-05
7.99108034287516e-05
8.72975341080001e-06
2.04168497458163e-05
8.25426381686675e-05
6.8893780181389e-05
0.000108411324724485
-3.76117788642107e-06
6.23248753497323e-05
7.8388055907079e-05
2.63168822644967e-05
3.74971155792069e-05
8.0021494030792e-05
6.43869072044591e-05
5.44337725161599e-05
5.6456821879361e-05
5.96284991278701e-05
5.78709918743531e-05
6.75796334955441e-05
3.15423734380296e-05
0.000109081579294242
7.47265020007447e-05
2.52342726195472e-05
6.04777298981633e-05
4.40526631270388e-05
3.50858255817769e-05
2.05814632050138e-05
8.01134377337412e-05
4.78729638307492e-05
4.58816504860368e-07
7.41324680258328e-05
2.89719066009937e-05
3.98405929678345e-05
5.94333106947593e-05
4.85321292216944e-05
3.78696564881762e-05
6.62424548956403e-06
4.27133108316441e-05
6.04559686322607e-05
4.84040562010735e-05
8.9835469656461e-05
3.34338728040701e-05
8.11260129796592e-05
3.53910515575693e-05
3.49963231361338e-05
4.21361873586027e-05
4.25030550584368e-05
1.42503645291603e-05
0.00011198510338411
3.42165642103836e-05
5.87455635181427e-05
0.000120880057753397
0.000132026926729749
5.32002395916873e-05
5.18957172993215e-05
7.64107393712466e-05
5.64388200022281e-05
3.97185663213023e-06
7.0147402544275e-05
3.29347185838064e-05
0.000110608479277392
6.51033632552047e-05
5.72987607309654e-05
1.69317500264711e-05
6.10619417927119e-06
4.26573631449462e-05
8.09325404814883e-05
3.1884553407039e-05
4.33615482868103e-05
1.55047479881668e-05
5.24446463895282e-05
4.16617380522241e-05
4.7833844665598e-05
4.4311061980248e-05
6.04854935815898e-05
4.56404476874355e-05
2.32265019111427e-05
3.68234902668877e-05
7.49239524232094e-06
4.95606351625607e-05
4.99360337106191e-05
4.5239885226499e-05
-2.08595253518611e-05
8.76184816362995e-06
8.38980431803161e-05
5.81674329392887e-05
6.91413773774801e-05
7.24256144698336e-05
4.13555570716443e-05
7.08777292149683e-05
4.16446138041764e-05
6.59973950879929e-05
7.54383429489514e-05
2.25481774540924e-05
3.60917011063869e-05
5.33116657412223e-05
0.000137795376484621
3.94948573180972e-05
0.000104582330289543
9.06763222925171e-05
6.55964150367908e-05
3.24174574120895e-05
2.4454389917327e-05
-6.58107746685819e-06
5.44580402841448e-05
2.53240114175839e-05
3.24078694286123e-05
8.7655981607602e-05
7.12189980073374e-05
7.79707606335875e-05
6.99986342718489e-05
2.5601589606521e-05
0.000100058493537252
-1.21479782385466e-05
1.11342501423234e-06
5.80547496300276e-05
6.3211843615357e-05
0.000104345521399052
2.40636603486183e-05
6.71515170587185e-05
7.34889469518139e-05
6.41358800591847e-05
8.01329754911876e-05
9.92573764474107e-05
7.50455727452055e-05
-1.54470310452079e-05
-9.05444276164631e-06
6.1273975186554e-05
0.000128163575168249
8.44710438499676e-05
0.000104858101255237
6.28538497396822e-05
0.000102861515243983
1.39742990003943e-06
-7.15853330656665e-06
-1.00175682487282e-05
4.7833843967132e-05
7.68460079883858e-05
3.76906067230083e-05
7.91744891268119e-05
6.16827512936943e-05
3.94626687336329e-05
8.60648907858428e-05
9.39504659259889e-05
2.68618403448357e-05
7.28899888322174e-05
7.71380612397469e-05
4.72668909210059e-05
3.70276288878754e-05
0.000108671599615715
5.70139470033126e-05
0.000108052716901372
9.6556834357066e-05
1.36003957563081e-05
5.05452965442914e-05
0.000108520349005164
4.93525156418816e-05
4.43251263830654e-05
3.88227659068548e-05
9.9426929867406e-05
4.70751259852829e-05
5.834753393653e-05
3.04341623693533e-05
9.63974431397819e-05
0.00014386091708324
0.000110875686684045
1.71261833673757e-05
1.13493227648364e-05
5.98577008819172e-05
4.02852976734052e-05
2.58777166619572e-05
2.82577385884245e-05
3.81458223361027e-05
5.55237775955753e-05
5.49087890135083e-05
6.44729806740127e-05
6.09598333376371e-05
5.36933130085848e-05
2.44027226730617e-05
8.87178178305864e-06
3.19888827472902e-05
-3.38796240677267e-05
9.0736164757205e-05
-5.62515555720389e-06
7.76271215492858e-05
5.53335526382748e-05
5.27151863472565e-05
9.67959239138985e-05
5.18882405611442e-05
2.1837326580607e-05
8.49546880112928e-05
3.22210676140749e-05
1.96733488895254e-05
9.16018550580871e-05
7.4772728040971e-05
3.44371082941766e-05
8.79574553913368e-05
4.27909056646121e-05
5.49583766373299e-05
8.05189394914912e-05
5.43830930460162e-05
1.95214776984082e-06
2.98856379562058e-05
0.000116275861552816
6.98370895221862e-05
5.42833851154176e-05
0.000102072023014581
1.92784503428496e-05
3.70378982983407e-05
6.05608582163553e-05
1.01011781354064e-05
3.13537947585117e-05
4.28277028218322e-05
7.9589439754465e-05
5.42205823345886e-06
-2.64210665516164e-05
0.00010781875946238
3.50410607485688e-05
0.000103934692394576
1.57024900034907e-05
3.66368861231451e-05
4.53093068810208e-05
6.26943091024838e-05
5.18008243213907e-05
2.07502197983973e-05
4.80991045688562e-05
1.57243693742925e-05
6.2159938513795e-05
2.82828113678881e-05
5.0625038821261e-05
9.56392576575875e-05
5.89736968044139e-05
2.58019874191203e-05
-1.20433383418106e-06
0.000101414336416459
3.70452059441132e-05
6.18251145246252e-05
7.07536740234546e-05
-1.67801459506599e-05
9.58400718320411e-06
8.18618000842669e-05
5.98562338321909e-05
0.000136197049147198
6.77937610622465e-05
4.25424183725601e-05
9.74655161458706e-05
6.69916866486603e-05
0.000131844721404524
9.56882257723734e-05
5.06489264088771e-05
6.69532469535914e-05
2.91246745682959e-05
7.15347377758824e-05
5.35446686659507e-05
6.62348464241329e-05
6.98965244935039e-05
8.67431257974596e-05
6.52601080529394e-05
8.66888274236202e-05
6.19573238922733e-05
6.84555085619835e-05
8.44929267951323e-05
5.79187279802014e-05
6.59200509908291e-05
8.70528209482825e-05
6.55376631074877e-05
9.38102619594384e-05
2.39154092492899e-05
4.72763960713302e-05
8.33595606034784e-05
5.76921811417173e-05
7.09483778979394e-05
5.90180718889949e-05
5.14802337934062e-05
5.22593876679951e-05
2.7922475035014e-05
7.41357138598513e-05
3.59342416086306e-05
9.10642826271618e-05
7.36638833223036e-05
7.56967326725357e-05
-5.96089766641737e-06
6.6414014421243e-05
-7.74571715222514e-06
1.9350011712811e-05
8.81104291880543e-06
4.97674197365898e-05
0.000104282171005273
5.75847269532503e-05
2.5185273877156e-05
5.88311698260913e-05
3.03840015257566e-05
5.08948542187192e-05
5.43503063662287e-05
7.77890361426438e-05
8.78817889157354e-05
2.30879927128686e-05
8.20515877403142e-05
0.000114619026299953
9.01238531937358e-05
1.09330563099253e-05
8.62903090754093e-05
8.63288430377832e-05
7.68233138240398e-05
4.35243698961123e-05
6.63420145756642e-05
0.000137321765901292
5.65223496764094e-05
0.000107032290284102
6.6760858293058e-05
2.45773570555354e-05
5.07504320373409e-05
7.89818839687704e-05
1.74115098889546e-05
5.02375989632766e-05
7.25875895654693e-05
4.68861264523185e-05
3.75001077775008e-05
3.17074905771503e-05
0.000101757520482354
5.33976005411304e-06
-2.27315715638907e-05
5.68511900311662e-05
5.21290774775794e-05
-1.5674841221606e-05
6.16456700906247e-05
1.22894186344198e-06
1.14393916743668e-05
-1.54216988700416e-05
-2.44716956131862e-05
9.00840887914791e-05
0.000105642657655917
4.96802151887994e-05
3.4273609612699e-05
9.36531840736764e-05
3.74160548920199e-05
-3.15996513178236e-07
-6.91926736035442e-06
0.000104896629486559
0.000115056542999232
8.94613711751003e-05
7.10782310138261e-05
3.68711833702801e-05
0.000107216046971307
1.61819270487906e-05
8.04261246775003e-05
9.58360510993717e-05
6.98899107874261e-05
0.000100462556183828
4.28292827793213e-05
7.21184342065349e-05
3.07918099844462e-05
0.000100295627510699
6.79178185570177e-05
7.84293219779038e-05
2.72161077689048e-05
6.40472661650097e-05
8.2035630606752e-05
6.04140532827604e-05
9.17994989876162e-05
7.17476148682479e-05
7.23301673228849e-05
2.12762710239841e-05
-6.0100000075336e-06
3.04744567561787e-05
5.45949966445485e-05
3.55236916493395e-05
4.71098553044858e-05
8.44412311183316e-05
8.3534746879747e-05
3.60504475563886e-05
7.6348073533242e-05
1.93713527940806e-05
4.06836960880385e-06
6.18639856065926e-06
1.13715412707509e-05
2.12303234134704e-05
3.69727084517495e-05
1.2151652011814e-05
9.9325266107883e-05
4.60613345021984e-05
3.15789006961384e-05
1.67258025871349e-05
8.92387823310411e-05
3.8646204838975e-05
4.10721557098312e-05
6.86359472951708e-06
8.11111277841097e-05
3.22174813247978e-05
8.89228304417351e-05
7.53516041339965e-05
1.69413508837091e-05
4.18374784556666e-05
3.74373778442779e-05
3.85308735817968e-05
5.4849821557398e-05
8.49868571432605e-05
3.59148609697422e-05
8.02752935595747e-05
6.00234998360853e-05
6.0500927277217e-05
2.82643053188474e-05
8.15236419531338e-05
0.000103830561145217
4.34857348849839e-05
2.13810311140453e-05
5.05181207032661e-05
4.05103903189114e-05
5.9577354635142e-05
8.46410908940169e-05
6.24282449395958e-05
5.05890917728156e-05
8.31615353744601e-05
1.69279009796046e-06
2.38563302060462e-05
5.33056844620081e-05
6.85425086150928e-05
4.97159168842882e-05
7.7814774689671e-05
6.40810901245496e-05
6.86248631125815e-05
5.37227069258501e-05
9.15841979965537e-05
7.30902943392335e-05
5.68594148215845e-06
1.23099708764253e-05
2.81337635302801e-05
3.49210033045107e-05
4.9193017538926e-05
5.03657717924865e-05
7.23614658585872e-06
6.92151580884815e-05
7.95650375483801e-05
7.61610462600471e-05
5.98092640798334e-05
5.06869417318948e-05
8.0239679617345e-06
7.36809585771828e-05
4.14591636363604e-05
7.44451325852765e-05
7.7338045933979e-05
7.96449335505124e-05
3.11982202913344e-05
0.000105974360510843
0.000130202011501339
7.22357485801028e-05
0.0001055666015238
1.30048448293532e-05
0.000107854329765976
0.000122742579847698
6.0489580043178e-05
4.83222949198363e-05
8.48776445825369e-05
3.58307263600026e-05
3.70343345088642e-05
9.93392745640164e-05
7.7177149000944e-07
4.36001084385514e-05
6.20697328805399e-05
9.76578992757904e-05
5.564665274319e-05
6.80172347927086e-05
5.8625284205011e-05
-5.65930704112775e-06
5.81301013476609e-05
3.3708823999088e-05
2.0553460876914e-05
2.44718538867096e-05
4.24912526615979e-05
0.000100066181951395
9.45067180302093e-06
7.83429581283205e-05
2.67652217867706e-05
9.70568315146954e-05
5.87480905995238e-05
2.64371209369792e-05
7.72857902379252e-05
3.70699254536348e-05
5.02730527256424e-05
8.11622228175063e-05
6.29595045023158e-05
2.76671047482671e-05
8.16834338546821e-05
4.42868141309875e-05
8.53283736992642e-05
5.03645620134991e-05
1.68185931027072e-05
0.000132836789012394
8.79908575306995e-05
0.00011644924536072
7.05224884307625e-05
3.94664092390631e-06
0.000104806968413467
7.51114331364262e-05
3.16135354657311e-05
7.61663277759449e-05
8.67551498960149e-05
7.87445720766196e-06
7.7478092945401e-05
6.21086940862528e-05
9.4088932485735e-05
4.93300284119739e-05
7.70455892201715e-05
-5.08739682903514e-06
5.53124896856791e-05
-3.1705865452713e-06
7.87448301996045e-05
-3.42312867008723e-05
2.51008883566064e-05
5.2220665003247e-05
6.50180078543112e-05
4.17193740844312e-05
3.09416790933112e-05
2.72088493344654e-05
7.25793775675068e-05
7.40579240416863e-05
6.40486553574941e-05
7.58247131588407e-05
6.33075629173165e-05
6.01690389402841e-05
1.77186936200029e-05
8.27181862923108e-05
8.67517322205914e-05
3.69122532272515e-05
5.72908554037857e-05
6.41816954350638e-05
2.81910248828954e-05
6.14760717289726e-05
4.61052524979457e-05
8.65853328771676e-05
4.82311729307858e-05
6.94278282744625e-05
0.000137127254866968
0.000103737064634559
8.59888762183409e-07
3.84113430968065e-05
5.78621305255173e-05
6.62266472918418e-05
0.000110465105016713
7.4637178487042e-05
3.66592916398607e-05
5.74595298965329e-05
3.32208015054032e-05
6.08470503798924e-05
1.1506562176059e-05
8.44490757635807e-05
7.40635930702549e-05
4.03216814588542e-05
3.31954217605185e-05
5.66848563663058e-05
2.50565546972352e-05
7.77198396497552e-05
2.77006586844906e-06
3.28547680379064e-05
3.33799400123697e-05
6.45685891922016e-05
4.24243189476248e-05
7.64026875427245e-05
7.56371295379166e-05
-1.61293713598251e-05
8.68887347906487e-05
9.62737589000991e-05
2.88142908452089e-05
0.000117858369191157
3.3669331322561e-05
5.61213155979396e-05
-1.28835842409287e-06
4.31624878242434e-05
0.000108957126578133
8.18009371679795e-05
9.51332082471085e-05
9.36176217418258e-05
8.06696300872183e-05
6.6945412970841e-05
-1.98549748371331e-07
5.67194619180334e-05
3.09955813492339e-05
0.000105608388920219
7.28445167347573e-05
5.57859990446334e-05
0.000131616063213875
5.48419026234933e-05
3.04324415564752e-05
-2.58653332662156e-05
3.51935475050374e-05
7.91479637365433e-05
0.000122699677263998
7.04339958197846e-05
0.000128020421206773
9.25654991735398e-06
8.44101222223058e-05
8.20366546197968e-05
6.58849457260035e-05
5.2867108145484e-05
2.46978526976576e-05
-1.50561568330438e-05
2.89117530566674e-06
5.53272635663869e-05
4.06256261406749e-05
4.50671519889177e-05
0.000108728567538121
-6.57450314401965e-06
4.23614190792241e-05
6.32259843713099e-05
5.4740667684578e-05
6.39854994054895e-05
9.37816785571814e-05
3.9454877643619e-05
9.80641249587071e-05
1.76920583682295e-05
1.84978889312613e-05
9.27889573305224e-05
5.5104137128562e-05
0.000107418083522202
3.93790770447137e-05
3.71021239196997e-05
8.42486724738374e-05
5.28132487307162e-07
4.57463365317007e-05
1.62039594034426e-05
0.000114201375830628
3.82379202264102e-05
4.63996608533347e-05
9.94354861879133e-05
6.73581478673522e-05
5.81301068542366e-05
-7.13494071423216e-06
8.07967796229463e-05
1.46607495100428e-05
6.56253837335416e-05
0.000109276384168876
0.000103111561343575
5.60111401603237e-05
-6.11038269021172e-06
0.000107963834208584
8.81972617706767e-05
5.06185667405257e-06
2.8436678569246e-05
8.39234607989792e-05
0.000128050292071037
8.96303794176252e-05
9.30918365303323e-05
4.39147588991644e-05
0.000101139454323438
1.61873660219263e-05
1.80450201214439e-05
3.62803553056379e-05
6.05633060245773e-05
3.11227745564052e-05
7.24819676779123e-05
-2.35875586286373e-06
5.88900563722451e-05
8.72664542253281e-05
1.36371316887366e-06
7.90093082180795e-05
4.20928621822089e-05
8.20907261199078e-05
4.70313107512142e-05
4.33542567005943e-05
3.51832638984015e-05
1.40461935415119e-07
4.88028350551779e-05
7.98507141728351e-05
8.48704667895768e-05
7.90400615990285e-05
4.2865596877955e-05
3.64356471065272e-05
8.4734192335959e-05
4.14890391174475e-05
2.36269796111026e-06
2.67848991805164e-05
0.000116801620666247
6.57769166194083e-05
4.98281226038602e-05
9.18756244458573e-05
7.86997258610823e-05
2.45146991341263e-05
7.16765158398531e-05
1.20620502188585e-05
6.0283052177749e-05
1.9778029797673e-06
5.69642916899764e-05
5.2312316700917e-05
4.06480367335683e-05
6.58532571896757e-05
6.78946227015067e-05
7.10261746640888e-05
-4.92851255152094e-06
1.70247896409536e-05
0.000109836622268373
5.46944923636951e-05
8.3003958705551e-05
0.000117716169405555
6.79466824407132e-05
6.14476824483355e-05
6.91623361523024e-06
6.97749187423633e-05
8.86046895127921e-05
9.75901282969259e-05
-3.57431020178627e-05
6.01340847929356e-05
4.92949335301053e-05
2.39868305341811e-06
5.50907657694095e-05
-3.8471311169206e-05
3.57134904998974e-05
1.78029409529481e-05
3.42951069391845e-06
2.75929109085555e-05
7.81625450610642e-05
0.00010005715626094
4.99063891159673e-05
7.66690741377646e-05
5.44129875256819e-05
4.98944286577106e-06
0.00010667437750831
7.10659790805919e-05
7.18952637921127e-05
-7.41158207838907e-06
0.0001047833964018
4.70110727480394e-05
5.04119325230854e-05
7.19656893737583e-05
0.000122322099431456
2.71215945810956e-05
0.000102852809372966
6.71364109299203e-05
0.000104242291183076
6.9043251093312e-05
0.000122279707848583
1.74194510615601e-05
4.05288770669381e-05
5.24087196299366e-05
1.80136065061635e-05
0.000100426200498798
8.98716903033541e-05
6.43545929261911e-05
2.63899600172437e-05
0.000131237642507143
0.000121043371327833
5.48148141560761e-05
0.000103659887482382
2.57035649156274e-05
5.15525890006975e-05
3.1429021511099e-05
6.32789940246024e-05
6.87844546431492e-05
5.68558399299318e-05
4.73012378338745e-05
2.34369928916377e-05
4.06102619869959e-05
3.91931336336409e-05
1.92808721816947e-05
0.000104027916389348
6.82300304503586e-05
0.000108358170028694
9.97049350626384e-05
0.000112223363736761
3.85435369524944e-05
5.18660790956717e-05
4.78701204913865e-05
3.32863183570241e-05
9.9185316202529e-05
8.02752723300749e-06
8.69323419999435e-05
8.23993491696629e-05
1.94015067926164e-05
5.53947097419961e-05
7.5202847942946e-06
4.74196547324902e-05
4.63895467545002e-05
2.95899961841587e-05
9.52656925646341e-05
1.04905218391336e-05
8.39774067398544e-05
5.53229307947735e-05
6.08300054063387e-05
4.53733709310752e-05
6.1961302346001e-05
9.22401296910355e-05
6.13857047767753e-05
7.12471311305406e-05
2.94291223019144e-05
8.64497839301137e-05
3.91024184672669e-05
8.20620476285726e-05
5.87347609977922e-05
5.32659613907224e-05
1.73449940541223e-05
5.35155403265998e-05
7.15900347186927e-05
0.000144007534846818
4.2653201670654e-05
3.4090256414788e-05
7.17088618900788e-05
8.45822665365254e-05
0.000117572161130068
5.029092003712e-05
9.23063256232674e-05
2.72556759888792e-05
8.0326618251187e-05
9.59268660877145e-05
0.000118705272458931
4.45438288652051e-05
4.1452135810199e-05
3.00684647755556e-05
6.31548591478579e-05
8.96727087179205e-05
8.55519697389206e-05
0.000136171313419068
6.35318762429648e-05
7.21253235618805e-05
5.72493469349321e-05
8.32233980330267e-05
5.62196317570475e-05
6.64741567317893e-06
4.420120754271e-05
2.5966693509652e-05
0.000101555280923111
5.93357202124419e-05
5.00088545776758e-05
5.59546774107958e-05
9.8061024768324e-05
9.16407136713194e-05
1.56594226243803e-05
7.68640966454451e-05
7.87537026602271e-05
4.07388776033858e-05
4.87525020118127e-05
7.9825724799875e-05
5.45811510897688e-06
4.87208688706764e-05
4.51539318642205e-05
1.7708817462063e-05
5.46575504308785e-05
4.98264918719721e-05
7.70023524329708e-05
4.18523072452243e-05
4.50454477436185e-05
5.87630208957631e-05
7.90137584197544e-05
5.0144151363781e-05
7.80939106734465e-05
8.62222450567763e-05
0.000117942191713309
7.0694901175629e-05
5.62082658417567e-05
7.15781301215804e-05
8.79405638612349e-05
6.2706991838002e-05
7.73513948401582e-05
1.67435574620066e-05
6.66094901669992e-05
9.18976110973214e-05
2.27784426026238e-05
3.04441193033816e-05
0.00011874049556055
2.42670798414879e-05
6.73579131441476e-05
4.11722571726307e-05
0.000113356753506522
4.44174059661101e-05
3.13855542056492e-05
-1.63084197179039e-05
6.09731178315654e-05
0.000102714717989127
3.67526920048704e-05
8.36939829958961e-05
7.45819914803408e-05
1.66488118880648e-05
5.96028348792336e-05
7.10228100759421e-05
1.91300346694954e-05
8.65709601062273e-05
5.36052967307061e-05
6.4296978679139e-06
0.000100953893538779
3.41214956024423e-05
4.77462708007724e-05
7.99275258852649e-05
0.000100447920247764
7.04709662490834e-05
1.73824243391368e-05
-2.85957170281262e-07
6.6363639120841e-05
5.66083799663618e-05
7.37549094145031e-05
3.91121345221427e-05
7.98881263434496e-05
5.70615499149123e-05
8.23197414874947e-05
3.10237932352094e-05
7.01623683073179e-05
7.9955234384718e-05
3.00301606348957e-05
6.25187567242981e-05
6.89496981467765e-05
7.53670974730432e-05
9.16323636142569e-05
0.000106519411856065
3.13605001502056e-05
0.000124222608288815
0.000123508031773804
3.42670302163599e-06
5.53565900755634e-05
7.82186841527782e-05
-2.4960287603558e-05
6.79552084648843e-05
2.94891602257291e-05
-5.20755522565522e-06
5.09590504659199e-05
2.85797537048846e-05
6.62046731625355e-05
4.65958154165855e-05
7.58369989533391e-05
4.86734688214595e-05
6.80933243922761e-05
2.25850240030663e-05
0.000106375359398572
8.80739020164352e-05
2.426447553357e-05
3.15957110737938e-05
6.17623635434067e-05
5.42713443044317e-05
2.50586417161023e-05
1.59213699524528e-05
5.98758105199829e-05
1.98273433232896e-05
4.42806686856023e-05
6.77916402263954e-05
6.73182258997795e-05
7.22863937090604e-05
-1.10649530079035e-05
8.00430310833424e-05
3.46940781279771e-05
5.0914340352014e-05
-2.40095210717645e-05
0.000134658864382283
8.76196111453217e-05
7.28119782703332e-05
4.7347399211704e-05
4.77413119770038e-05
9.14471542674926e-05
3.25399756831906e-05
7.05256379570033e-05
2.75047963508179e-05
7.03320926069722e-05
0.000121061023852806
1.25747874884289e-05
6.64288253392389e-05
3.75195146572952e-05
4.9320461673421e-05
9.4184942534067e-05
5.85127961154058e-05
8.65044639765644e-05
3.41975546499275e-05
6.74279219624193e-05
4.04757005203636e-05
5.55199412128778e-05
0.000101405035187301
6.33160632305375e-05
2.13659807000687e-05
8.35434841591989e-05
6.98050633216555e-05
1.15275768880376e-05
2.37525337456381e-05
0.000111944352743222
1.02311448113617e-05
4.38784679911824e-05
0.000146566848593436
6.04183012729217e-05
7.84497267482096e-05
4.41394058573907e-05
5.85497913030351e-05
9.60477869392833e-05
7.84246485640504e-05
4.32052334719176e-05
5.26088182159955e-06
0.000173809803703228
2.39608638678286e-05
5.20251632847138e-05
7.85810767642271e-05
5.37279273115714e-05
4.79055471205152e-05
3.76587718646912e-05
9.81234042638001e-05
7.57590860217205e-05
6.23321667128364e-05
5.46652370628229e-05
3.48602808253579e-05
1.4412809547135e-05
5.88679637623763e-05
0.000114144668023536
6.28368042254387e-05
1.10753710875427e-05
4.23955698767213e-05
7.71079279930365e-05
1.9108460104997e-05
6.22334667041349e-05
7.5981958780269e-05
7.61794879120295e-05
7.26056381991072e-05
3.20962702593942e-05
5.10895316060274e-06
8.39352795310341e-05
2.81179275939238e-05
5.55975861102322e-05
7.59198153455883e-05
2.49244371854342e-05
4.69624871723238e-05
8.55124295641372e-05
0.000105933843884272
3.33123057306459e-05
7.98870223599095e-05
9.91721108844035e-05
6.60624247804596e-06
0.000111583154284423
6.58112914706898e-05
-2.09784581160067e-06
3.37387271668043e-05
9.43700759085265e-05
7.30290878799949e-05
4.39612538024166e-05
5.07336346150878e-05
5.33523193751276e-05
9.80070112272087e-05
8.43657282422091e-05
2.56522525626948e-05
8.50553301815096e-05
7.23564493563476e-05
5.71554017392104e-05
0.000109115410423409
2.21579817561991e-05
0.000115509473498088
4.79531542879304e-05
2.78379541393524e-05
6.81436584013354e-05
7.04972138940646e-05
9.176442606725e-05
2.7011847268467e-05
3.87388865866923e-05
8.24677751306784e-05
7.21363308052688e-06
3.01904461166076e-05
4.30550337142362e-05
0.000119359582082261
7.94611819713577e-05
9.11899192271682e-05
6.48568979836415e-05
5.66318902376507e-05
3.83547929405263e-05
8.23147573941538e-05
1.4354331127155e-05
7.394402279627e-05
6.56008017221397e-05
7.53415953418372e-05
5.98102455134409e-05
7.79898630283706e-05
1.96378847614411e-05
5.88057706104519e-05
6.92083209881224e-06
8.13781022775894e-05
7.34243693233113e-05
2.93882097955118e-05
6.83731322750265e-05
4.69047625581189e-05
0.000108128187309613
4.76791173101441e-05
-9.28178443104888e-06
7.57604561193633e-05
2.23524545232529e-05
1.64742817027345e-05
