# Supplementary material for: Research on computational propagation and identification of mine microseismic signals based on deep learning
Source: PLoS One. 2025 Oct 22;20(10):e0334641. doi: 10.1371/journal.pone.0334641 (PMC12543183; doi:10.1371/journal.pone.0334641)
Supplement: S5 Data — (ZIP) [file pone.0334641.s005.zip › 000100800001591.xlsx_0.txt_24.txt.txt]

7.37804159093709e-05
2.51356983701864e-05
5.64459413223837e-05
6.24273050796497e-05
5.66986753321409e-05
6.13371939967506e-05
0.00011140092199339
7.02853012608363e-05
5.45610098906413e-05
7.25987018686606e-05
8.55446839359661e-05
7.44709843780371e-05
7.14353245319948e-05
4.60549948323045e-05
6.92574822923119e-05
4.86550153520683e-05
7.10233440002062e-05
0.000110549998520949
0.0001022666508144
5.01372059651057e-05
9.48401505697684e-06
4.15842504011757e-05
8.40557076060482e-05
2.51581140230541e-05
0.000108686322390382
3.59840092426192e-05
7.40645222375549e-05
7.0876105274659e-05
7.10160565765116e-05
3.88038382107783e-05
1.91898661201694e-05
3.2895646612435e-05
9.14000107370267e-05
0.000108116405033173
7.85858774567917e-05
2.55991454611644e-05
8.29437697473976e-05
7.13401009394327e-05
0.000120940710836335
5.36161229325583e-05
7.76946944158387e-05
9.82772286985506e-05
5.33342653251121e-05
2.04511666887786e-05
9.6422571820384e-05
5.80550203166232e-05
9.31517372706443e-05
5.63020674469388e-05
6.76215432748082e-05
7.64891918166768e-05
1.82275710232158e-05
8.4914699678792e-05
0.000118202265426579
9.45209791318897e-05
6.18240094977629e-05
5.10328812704699e-05
1.92662964792845e-05
2.88881556653316e-05
3.12247763828276e-05
9.38134944181379e-05
8.67335702229268e-05
6.18881399262086e-05
3.79856295311092e-05
3.28984681291309e-05
2.09497702571739e-05
5.89944594131273e-05
2.72259370844194e-05
5.34150181307697e-05
3.15868406980077e-05
1.43848808859913e-05
6.1141632945878e-05
7.16770216689471e-05
0.00010478239942861
2.23533854321995e-05
5.43383789265614e-06
4.07052379038941e-05
0.000110335989762887
2.20690689268917e-06
6.71307780725863e-06
4.80871474492709e-05
6.76590946949736e-05
1.29296096326547e-05
8.82882650348587e-05
6.52364857887497e-05
9.11777138563629e-05
4.61313764903987e-05
2.56213601903841e-05
9.11928132002822e-05
3.73349302475626e-05
8.23501900211002e-05
5.42180485362475e-05
7.49510471918458e-05
5.47441451512775e-05
6.96644930581166e-05
7.48292636801198e-05
-4.63237164185556e-06
7.93073952325937e-05
6.85000016293404e-05
2.38500594996931e-05
3.93258157850911e-05
1.17464562012241e-05
1.0007040842181e-06
0.000104772760327541
3.31617368895412e-05
4.84440642362193e-05
4.87580025033989e-05
6.2199028744127e-05
5.45006649964335e-05
7.93708543270689e-05
1.78292397307946e-05
7.93771067631904e-06
4.68659942959995e-05
3.63571960216062e-05
5.7130337511053e-05
5.00706800176615e-05
8.1414636185996e-05
8.00020805484244e-05
3.69575823895257e-05
8.61957424499256e-05
0.000127922231278892
9.55445020771572e-05
5.37816509696105e-05
4.47716845115629e-05
1.92722254863778e-05
7.21183676415387e-05
2.23582394200869e-05
7.0199577767507e-05
3.33628417812218e-05
4.77980824863319e-05
1.96313163474216e-05
4.14584880652588e-05
7.8596462486558e-05
0.000105567207798207
-7.344749916315e-08
7.79160631905014e-05
8.45346666729742e-05
7.10707842627373e-05
1.07372015649606e-05
7.0238781104445e-05
1.87302175878696e-05
3.90602480818328e-05
5.47982411957196e-05
8.38199619783792e-05
7.1159579385084e-05
6.16065084315299e-05
8.16358671146521e-05
9.94139882104803e-06
7.03088047093681e-05
8.02929888850155e-05
6.19122405583884e-05
1.8304289435351e-05
7.00023237847641e-05
7.55382117983985e-05
8.3416888957746e-05
4.30569689711534e-05
3.9941846536311e-05
4.09464144374103e-05
4.73568508086491e-05
0.000111184463060733
7.27894449479458e-05
8.61154348104448e-05
9.70624922398244e-05
4.91347667308015e-05
3.01722420334483e-05
4.01561740851237e-05
7.45369051154358e-05
8.60334939132792e-05
4.00401862431651e-05
7.51298764789151e-05
5.86970652538343e-05
4.24105502864252e-05
4.21673007926422e-05
1.26784251117829e-05
7.25429226459184e-05
6.01221694100614e-05
3.18296152575269e-05
8.01430804777248e-05
3.96081969676727e-05
6.81666012604621e-05
1.72642055459609e-05
8.83195528698362e-05
6.71757850546449e-05
4.45700936569399e-05
-1.0459887855339e-05
3.79718015608602e-05
6.19360016618575e-05
2.37248577389266e-05
0.000141079026221486
8.21229600763959e-05
5.44347914344393e-05
7.45228318487251e-05
6.41529035988702e-05
7.33714953214415e-05
4.74205287439918e-05
4.21996046911699e-05
4.20478783692549e-05
6.31118656836887e-05
2.78342965596681e-05
5.93066393248113e-05
3.21555527071238e-05
6.72136177361266e-05
5.37377423540535e-05
0.000107250426619527
2.70396726782178e-05
7.63536500599979e-05
3.83191055824098e-05
-2.74907072147632e-05
0.000108776288272562
2.72205057096179e-05
4.0199079807976e-05
0.000140248703916347
7.69327576030865e-05
2.8967890693006e-05
3.1444161078357e-05
8.13401601453835e-05
0.000121725556188023
2.94696290548219e-05
1.68258249596712e-05
7.94851585109604e-05
8.27448735350248e-05
9.69967704938452e-05
9.41962070759538e-05
7.47286852226314e-05
6.00433083731658e-05
1.38334228805463e-05
7.1915130278308e-05
3.03267722109319e-05
0.000123475175152154
5.09131835479932e-05
4.35279731919846e-05
1.46356573594373e-05
5.06035240570639e-05
0.000101577704026771
8.26299832284136e-05
4.98317227800268e-05
3.47314152730517e-05
6.92249658647889e-05
5.18157564117577e-05
7.91751892325321e-05
2.46763924878728e-05
4.75805758296038e-05
0.000117571398844107
7.29387546196002e-05
1.78236789991676e-05
8.74591765501639e-05
8.62299974395145e-05
2.54289381341924e-05
6.17504105272089e-05
5.34830248633959e-05
8.9611219587951e-05
2.58157533601706e-05
5.98496236657689e-05
9.28603748824832e-05
2.35788549507357e-05
6.87941491180287e-05
7.77665349723832e-05
4.02879454737621e-05
4.98833049034751e-05
8.16745955476447e-05
3.77187943596386e-05
5.29122438114403e-05
3.48024842938696e-05
2.91081650482943e-05
5.03887924317068e-05
7.05634393913869e-05
2.75529168818654e-05
1.98599322192204e-05
2.52198831048959e-05
8.40201634118147e-05
5.99408169703114e-05
5.82707930983497e-05
4.57435623054575e-05
-2.48719739883485e-07
7.93780771111731e-05
3.51087047189937e-05
6.38030648790139e-05
0.000108742482557713
9.08653535160713e-05
4.84051516581579e-05
0.000114937065927015
7.95717375656622e-05
4.58403531512803e-05
7.12877116476258e-05
4.20578685862573e-05
4.38149953210002e-05
4.15194262893867e-05
5.88694269848402e-05
9.65530929013649e-05
9.67049348442395e-06
7.02689932738176e-05
5.63883998085377e-05
3.420834883067e-05
6.2742544997029e-05
1.6152336480397e-05
3.72932586333094e-05
7.98559350260756e-05
0.000102102431633516
4.96871251494871e-05
9.33223178282113e-05
7.83814246322246e-05
5.05143408434698e-05
2.81936240842888e-05
5.59055295271748e-05
0.000109235359166662
8.01021474126034e-05
6.4795325068059e-05
9.74613786908296e-05
4.01465424167681e-05
2.77700625241843e-05
5.9879533734557e-05
8.07578321437034e-05
4.0842628407332e-05
1.54764987330262e-05
1.31338182912851e-05
7.39143454649091e-05
5.48130509593224e-05
4.07566937731839e-05
3.23295606501597e-05
1.74019783013439e-05
4.51121335866218e-05
4.44163187728249e-05
4.22945891889646e-05
0.000125655193639772
7.56785068352308e-05
4.46720494831722e-05
1.47515631396009e-06
5.71445664320652e-05
7.09277978786548e-05
8.31144084911681e-05
5.14263977073973e-05
5.32289661904946e-05
0.000119197473565414
5.82141449383139e-05
9.63361992279183e-05
6.16483858583466e-05
6.53499948774744e-05
9.60566941930177e-05
5.84693257323139e-05
2.26286903410145e-05
2.07085312282326e-05
3.46454993218438e-05
7.52367068887537e-05
0.000140071681215798
7.9441210367613e-05
7.7843841590347e-05
-2.6458201415607e-06
6.30390278326273e-05
9.07105349311228e-05
5.60763389284944e-05
0.000105092051453789
2.51879279059708e-05
5.33360745231006e-05
5.78801584676539e-05
3.2542622961164e-05
5.74422762904525e-05
5.36879659771686e-05
8.06502562180734e-05
6.1755927829155e-05
6.57230608102168e-05
7.18374167681092e-05
0.00010600345868548
0.000109073523905557
2.33083036733337e-05
7.38794751113528e-05
4.26113443545206e-05
7.68878129401883e-05
7.77459846347605e-05
7.66145604164694e-05
6.03697625999183e-05
4.13918513178425e-05
4.21244879740617e-05
7.88802184309162e-05
5.85855581236555e-05
8.82741708406754e-05
4.40781834619721e-05
5.56278154662671e-05
3.1325402079073e-05
7.17047542695877e-05
2.26718179721035e-05
2.71937547586173e-05
3.36941225195868e-05
4.1372957542176e-05
6.3384911188677e-05
0.00011281718154976
7.04311301247893e-06
9.11427704380843e-06
0.000101439393019227
8.24505677298938e-05
0.000127243948012223
4.35611799883351e-05
6.90034327070446e-05
0.000111358506687416
2.38742821028896e-05
4.89861157385712e-05
3.26746709255349e-06
5.14333800969963e-05
5.32279375052002e-05
6.14484296358856e-05
2.97038640634333e-05
-2.93590273766976e-06
2.787163064944e-05
2.66687183680991e-05
-2.13234266744665e-05
6.73263636914477e-05
6.81286839534479e-05
0.000100217369340964
8.20559053108358e-05
5.34580527207078e-05
3.70713168845946e-05
4.65285013340597e-05
0.00010197859882653
4.10969588565307e-05
0.000107480569327339
9.22372637184167e-05
7.21163197337882e-05
1.01985301607528e-05
8.80769065499666e-05
9.84869071421472e-05
2.31069354934934e-05
7.43872918757282e-05
7.33874282771984e-05
4.21396333376737e-06
4.98581778091803e-05
4.06917173616295e-05
5.52994307118699e-05
9.33882807736518e-05
8.67479567615345e-05
1.40683734736831e-05
6.53225357165825e-05
9.41974809356023e-06
3.93481407727247e-05
8.08121541313337e-05
1.95281066646178e-05
9.5508884007463e-05
3.82002259456184e-05
9.12411256377666e-05
9.91322371872102e-05
2.91059861711641e-05
5.85831507460096e-05
9.87845996619104e-05
8.23253356458885e-05
8.75206211445205e-05
9.77457615616986e-05
1.8376320270552e-05
3.61257593241014e-05
1.10656642234277e-05
0.000117818623871088
2.59344065206113e-05
8.15344266707824e-05
0.000101168941565014
9.5037711587981e-05
6.12361292974756e-05
2.64948724054379e-05
5.96547845120038e-05
9.72471955355154e-05
6.38454516410816e-05
0.000116651434067885
-4.58794253455721e-06
5.09490312466983e-05
-1.53353063747499e-05
5.71452577035922e-05
3.84028683473123e-05
0.000116230869020405
4.85873571653794e-05
1.9811862326155e-05
5.29348973343843e-05
4.40855300785193e-05
3.67545468607733e-05
7.18469297218332e-05
2.94766855349482e-05
1.7862617303209e-05
8.58650058171208e-05
6.50195506088832e-05
6.545047103425e-05
6.13036659518379e-05
6.59133819501258e-05
4.23894535909014e-05
0.000102064661936989
4.36968595491814e-05
5.58447922430149e-05
7.22203893109995e-05
4.77115769765176e-05
1.9090326207378e-05
7.93247509323516e-05
5.71656395324118e-05
2.25255093026835e-05
3.88682781446298e-05
0.000118620254684888
0.000105777138055242
0.000115975806447231
5.72965499920669e-05
3.74739557176248e-05
7.53333551184448e-05
1.6473949755656e-05
2.6100320287883e-05
8.94264040474725e-05
3.98799542238809e-05
2.46681553243932e-06
6.1188983053325e-05
3.23994200981702e-05
5.19310694248274e-06
-2.64134515109712e-06
1.92307267260221e-05
9.91587392542804e-05
8.72017248210064e-05
6.53808167010778e-05
5.97661450626005e-05
0.000116107659362278
7.41914985901307e-05
7.86194944768721e-05
4.14929066705379e-05
5.49634436637915e-05
3.09223946769876e-05
6.20520223082154e-05
0.000134795367832926
1.30073374659634e-05
2.31919472301099e-05
9.83511559912912e-05
0.000111897061175803
6.42529311926361e-05
2.7566866347354e-05
4.16006774008886e-05
7.48509503672564e-05
2.73687823969646e-05
2.78661876272078e-05
6.188355579551e-05
4.56567112843292e-05
0.000103853128189878
7.71169431728166e-05
0.000141111730799648
5.9281056362479e-05
0.000108795459169303
6.92216342835875e-05
2.38290058470925e-05
8.14354186142053e-05
6.65585662423782e-05
1.11306395220596e-05
7.61450140059589e-05
1.86285651352934e-05
6.1886431189756e-06
8.83944783861938e-05
1.22826534900273e-05
3.26891930251875e-05
-1.52840991035818e-05
7.47269541782991e-05
6.55260247783768e-05
5.02858908227214e-05
2.60743486091024e-05
6.49981672143816e-05
3.44338382578281e-05
6.14110947602539e-05
3.54368054875086e-05
0.000126807125590527
9.66172871795995e-06
8.41515582873906e-05
3.7711166349792e-05
8.20970806986515e-05
2.83276990208743e-05
9.79578723099279e-05
-8.69375497329554e-06
0.000102761884328015
4.04930909856878e-05
1.22584384209086e-05
6.78974917847936e-05
5.93005055777009e-05
0.000132551969808118
7.42864463232362e-05
1.92878902668076e-05
2.22416224100976e-05
3.92951082647817e-05
7.19502512396322e-05
0.000107111517236756
8.81137512233516e-05
4.53033357019282e-05
8.63610271799774e-05
0.000118745408265884
5.87245503224694e-05
0.000144297430746613
-1.86264409411294e-05
0.000108769705894472
6.44422957957139e-05
5.77368213085128e-05
5.70525326058635e-05
9.26209888839142e-05
3.88148330698443e-05
2.27063938448593e-05
0.000100365871224947
2.01075232868191e-05
5.21272456090049e-05
7.26589804416993e-05
0.00010268270938116
2.08922481650403e-05
9.26187912830783e-05
1.96101867464028e-05
6.74237088300301e-05
2.52402066486184e-05
5.68770766665634e-05
3.87740603209437e-05
1.63629635804958e-05
2.02424952665775e-05
3.93340334349436e-05
8.84557252134845e-05
5.52855777746537e-05
0.000124158181858454
5.95461471131233e-05
9.53712202522675e-05
3.18818998696997e-05
6.2684020391664e-05
5.58741407060181e-05
0.000100571734245618
7.84068238692116e-05
4.42758604604036e-05
5.66189038956827e-05
1.05881916772757e-05
4.23511801386572e-05
2.97733607717988e-05
5.74038709279983e-05
7.97493427070905e-05
6.44245994963923e-05
7.57689861260905e-05
7.9921578598296e-05
8.02857800028303e-05
4.58269226987693e-05
6.62914778723185e-05
7.255316751034e-05
0.000102748570541261
3.19198720705858e-05
5.32195608849084e-05
3.0243188795379e-05
1.40921718964065e-05
-2.43316743097199e-05
7.58131416860215e-05
0.000124364976797973
8.19869890484442e-05
8.63121938687321e-05
8.39444110744829e-05
9.85016170226601e-05
5.04490914523977e-05
5.85910975157802e-05
0.000120949104494427
2.48621700302867e-05
4.73517514066881e-05
4.45795103946703e-05
3.13552663999552e-05
1.94264685761987e-05
7.76236790675777e-05
4.59944158082232e-07
5.08395684124762e-05
3.39714150947615e-05
7.87576011031852e-05
1.89825261103537e-05
5.51897581230419e-05
-2.75795452034153e-06
1.73979012899865e-05
5.7091670575824e-05
2.5366085412134e-05
5.04410353565453e-05
9.79656597851349e-05
2.49379136548284e-05
5.51811130022404e-05
8.45190498745277e-05
6.89084985881716e-06
3.25323202554602e-05
1.80527136567719e-05
6.02540115586041e-05
3.07101069361375e-05
4.88999749528849e-05
8.93896181809421e-05
8.10666231326078e-05
7.46106505322347e-05
8.12592514518789e-05
9.24839516895063e-05
3.5025505776215e-05
1.3107338510919e-05
9.94613120127751e-05
9.33969544146084e-05
2.1730315429076e-05
3.76228531615416e-05
6.1337548694697e-05
8.59151452253311e-05
4.74970655293836e-05
4.31320930364563e-05
6.00673350539479e-05
3.09518658704016e-05
2.11034591523609e-05
0.000113770093958236
-9.18762114138071e-06
9.98540620844654e-05
9.73512125930377e-05
0.000105196576867952
3.99375430507768e-05
4.93545515602496e-05
2.64589018533173e-05
3.13949606519917e-05
0.000107658814476959
4.82447649550314e-05
5.5803161108443e-05
4.1155740555714e-05
2.97838244849833e-05
6.279633196124e-05
9.28723328613276e-05
9.07676803281162e-05
5.31080524372996e-05
5.09378658576428e-05
7.21346807186961e-05
6.39869594714847e-05
3.27525069800415e-05
6.00542450911721e-05
7.5897591790724e-05
6.32498044025553e-05
7.638612850785e-05
7.75126061650774e-05
5.79686330379216e-05
6.60110667435888e-05
6.31105641195751e-05
3.80205321630243e-05
-8.52446659923909e-07
2.03863578435696e-05
9.07031818825761e-05
0.000100607593791005
2.92383359020291e-05
3.52902150878833e-05
3.2600264451289e-05
6.36537150339457e-05
7.40951746415403e-05
1.87223114764178e-05
7.21559518619508e-05
2.51364130797023e-06
1.95547928886606e-05
9.3060936706789e-05
9.56633466465035e-05
8.9203123374407e-05
9.09548446797813e-05
5.12968845721559e-05
8.13205401727094e-05
3.39782873983002e-05
1.4753339434423e-05
5.66611104186625e-05
2.23608608671342e-05
6.14659422735934e-05
7.30481380241277e-05
8.25886955476835e-05
7.5283574097201e-06
5.04820421308499e-05
-3.41239304627809e-05
3.54215961522658e-05
6.85942963383494e-05
7.33906420351065e-05
2.57616630832551e-05
0.000110845116844643
1.40176293902954e-05
9.07869655795767e-05
-3.22808890896025e-05
7.74369898746091e-05
1.71797379630602e-05
8.31449821301894e-05
3.77030753814523e-05
3.22458438542957e-05
0.000114292151283056
3.79188987337278e-05
8.37133048137135e-05
7.11340239129409e-05
8.92993841330177e-05
2.99730607419038e-05
4.09064444931486e-05
4.11520341704244e-05
3.36013714770935e-05
5.21046313884129e-05
5.75188630543132e-05
8.32058821336912e-05
6.4200009262106e-05
2.50530313260661e-05
3.5799716804479e-05
7.30070005532767e-05
5.01993621253036e-05
5.63598435834634e-06
6.40188689899555e-06
0.000126311617128257
5.45804298015614e-05
4.18141878536349e-05
7.02759090144457e-05
3.07011810228887e-05
4.5166581356214e-05
6.225636552133e-05
8.50580683506928e-06
4.78250539730906e-05
7.79238587616241e-05
3.00002052747129e-05
2.10790005373605e-05
3.205478427818e-05
7.50881074136704e-05
7.85146426483971e-05
4.39779402608808e-05
8.96229162136404e-05
8.84286536534719e-05
3.14710353073933e-05
4.95119241130157e-05
3.57117860202963e-05
3.05558262049058e-05
2.58350947653819e-06
8.25050875672369e-05
5.00215754197291e-05
0.000111789784814807
9.13810249639475e-05
1.68752705890923e-05
0.00012122772298268
5.25200200367851e-05
5.41026439800293e-05
5.19107927241003e-05
4.61472321431882e-05
6.92507872316573e-05
5.11563993739135e-05
-2.67658567401881e-06
7.65208265194793e-05
1.1080486117073e-05
2.33626008721071e-05
6.58967759749232e-05
0.000104386498529841
7.90742449434549e-06
-2.97718051075367e-07
9.19663234055478e-05
4.86774415544698e-05
4.02576998399175e-06
7.14546930641652e-05
6.65690286201993e-05
9.80688029079601e-05
5.48169599793645e-05
5.69793966096835e-05
4.14883500799973e-05
5.46047977539647e-05
6.94294670197065e-05
6.30068626899819e-05
1.52801284479761e-05
0.000104160692968481
2.56903269688372e-05
4.52162717132e-05
6.53672076844295e-05
2.56709671452867e-05
5.3946429747136e-05
-4.97297733812753e-05
0.000109816615473582
4.07118441005367e-05
0.000130838037274944
2.78315272707978e-05
5.01486846378264e-05
5.48986526897233e-05
8.74575525731008e-05
7.97162684828618e-05
7.70294514414357e-05
2.9692611233323e-05
3.69326520689316e-05
4.42286613682881e-05
4.17529721360314e-05
6.51402847936103e-05
5.43773378023742e-05
7.15834314241389e-05
7.55621720070159e-05
4.83036949667597e-05
4.58104844622319e-05
1.85980254798643e-05
6.6480186435445e-05
9.13702667685173e-05
0.000150001134178891
9.08843912616994e-05
8.23656965094112e-05
7.43885848523514e-05
6.79590803789445e-05
7.52219396323441e-05
9.9425300844381e-05
5.0575596301496e-05
-2.0717043148956e-05
0.00013175972775687
7.1463695453426e-05
2.2798988575224e-05
4.79906375704509e-05
0.00010043977255176
5.37167460260614e-05
6.56321200332327e-05
1.21283164149733e-05
0.000142379517239728
8.19803952504136e-05
5.52540831291872e-05
7.50828179786423e-05
7.39239158332482e-05
5.33696624670105e-05
7.65534052428646e-05
3.50393092905843e-05
6.13545729699358e-05
4.14526687917357e-05
-1.60404406981136e-05
9.19725527799056e-05
1.20170656887214e-05
1.64857111479478e-05
3.19164000826377e-05
3.17806016728697e-05
4.48333977074743e-05
1.49807050698986e-05
8.70473485022686e-06
5.40257625801748e-05
0.0001188965036802
6.38222282279653e-05
4.14623652025113e-05
9.29246605020238e-05
1.43678269388837e-05
5.08300318104652e-05
0.000130765863402353
5.16053153642645e-05
5.03221286412706e-05
3.96463691464213e-05
0.000115882812117041
2.07967870090408e-05
9.01279540879863e-05
0.00011009332378671
2.43698159632524e-05
0.000112048530543673
8.34045562236683e-05
3.51832052524823e-05
5.22517902902683e-05
9.96238519029971e-06
3.72625959370007e-06
6.08742112389769e-05
3.57015227662057e-05
3.7305523239498e-05
0.000109978380526904
2.72217441831811e-05
3.51007612911985e-05
4.64943421328096e-05
3.05107926805628e-05
1.05612972505027e-05
6.12023178976851e-05
4.09104635364524e-05
4.49524393240458e-05
5.33290186360981e-05
-6.24250339078616e-06
-1.6782585636997e-05
4.17916181100222e-05
4.29138201487792e-05
2.69900707631085e-05
3.5936076986323e-05
9.65058046410411e-05
6.73341290545459e-05
5.76160200314712e-05
5.03539760118895e-05
0.000105123091462545
6.12733650027688e-05
5.3773610602e-05
4.83841613789157e-05
8.2880634522503e-05
4.5483622071377e-05
5.83530231836029e-05
6.89092809130738e-05
0.000100973276995582
1.63711328446863e-06
8.07284609453511e-05
3.76691453905879e-05
6.86343825218095e-05
6.25637595673139e-05
7.13326067457092e-05
4.28032067069448e-05
3.53147779441615e-05
6.87382826088913e-05
7.70610360059446e-05
4.01146542873691e-05
6.5515109405386e-05
6.9802849270171e-05
4.30530391653994e-05
3.81296905784816e-05
8.33295238764095e-05
6.09531614081172e-05
2.51202062843692e-05
2.40006218541727e-05
9.29225670398594e-05
1.94299327243288e-06
9.13184069559696e-05
7.81707619475762e-05
7.40526368558635e-05
0.000100027526345405
8.04260692222197e-05
6.90503711725211e-06
4.8227404975465e-05
0.000100557561871108
7.00327471581589e-05
1.17392525032067e-05
2.68952374740429e-05
2.65945714583762e-05
9.81497703581563e-06
3.83006178584157e-05
5.04550026006387e-05
4.50872608151659e-05
5.85870365877021e-05
-1.2762790850513e-05
2.37308480428633e-05
4.9764289652843e-05
8.7319351789428e-05
3.94808833666931e-05
6.90242397514318e-05
6.25594152275113e-05
6.27632420192176e-05
0.000109148509265847
0.000109797835082733
6.98352622496355e-05
4.46196652447605e-05
5.4413884219148e-05
4.73857702898009e-05
4.2843097354789e-05
2.57205755930348e-05
3.37790871991033e-05
3.39721086885557e-05
6.04911974431792e-05
9.04960713726669e-05
7.19729545983829e-05
2.29905700037738e-05
3.57709152122432e-05
3.97548894433796e-05
0.000102934573185353
3.44824198449541e-05
8.70386807932276e-05
2.37860975356919e-05
8.07620086762269e-05
7.03664611768148e-05
0.000122144998378999
4.02969664571166e-05
8.60691210544242e-05
2.11311410459046e-05
0.000106507569505955
0.000123919280320494
4.58710112643099e-05
3.54543123422173e-05
6.83529982783976e-05
4.91618585315876e-05
3.11957272959483e-05
5.37512554202041e-05
3.9277269899975e-05
8.83316583867505e-05
4.54206339484356e-05
-5.00575513089897e-05
4.54991892504181e-05
4.12649466440184e-05
5.73113902797465e-05
3.46128997890066e-05
3.98341940444054e-05
7.42160185784274e-05
7.23338489917284e-05
6.17126152045703e-05
2.84439978851184e-05
8.13031194263199e-05
0.000145812702060082
6.39205014511261e-05
3.95996638562747e-05
8.93641602862716e-05
6.53489035234819e-05
5.44486009710798e-05
6.72508786175341e-05
1.56808446891801e-05
3.03549903539798e-05
7.75927391583453e-05
7.83308175093618e-05
5.06099403057905e-05
7.14159320696065e-05
2.7331529900512e-05
3.64520367534731e-05
3.60728901992592e-05
0.000117160707991929
0.000132508538696562
0.000123984979583493
0.000120388305199634
2.98964100953342e-05
7.0025689420248e-05
4.55627799386675e-05
2.27222857948763e-05
7.07689091843372e-05
2.59488482780679e-05
6.84454294119113e-05
-4.00081161749367e-06
7.01221953404616e-05
7.61926055808579e-05
1.7128282644426e-05
8.03970494102955e-05
2.65637266124141e-06
2.16686811025141e-05
4.19878650957784e-05
8.53693244416629e-05
3.12138418302911e-05
5.64115509760313e-05
3.57275045317977e-05
7.72779701492696e-05
9.74790387093307e-05
0.0001108040715842
3.61243801685248e-06
5.39970498211534e-05
7.23808436815281e-05
6.86150052311012e-06
0.000112921005322768
3.89174278552961e-05
3.39885763303328e-05
6.80932825359525e-05
8.02264550305933e-05
0.000101785447731519
5.739267989996e-05
5.86967107446043e-05
4.89496083468875e-05
2.62578359784521e-05
5.29271722435413e-05
0.000108844785438094
7.71826026965098e-05
5.5365413742168e-05
5.40127524642657e-05
3.60968292671736e-05
4.91828052488687e-05
6.32791099943659e-05
7.19083735838073e-05
3.8413125309796e-05
3.02754069011026e-05
8.51268165776299e-05
8.16375026558468e-05
5.37858262055126e-05
9.37427323421634e-05
6.4887884473213e-05
3.88613462464086e-05
7.56570307279377e-05
5.24425489238134e-05
2.65628564103155e-05
0.00010421662268342
8.70545214277276e-05
6.50697242335556e-05
9.96799731807473e-05
6.37989242435038e-05
4.70919113552019e-05
3.36445280564109e-05
5.49267536507771e-05
6.61380351084827e-05
5.07796402841722e-05
5.9263796161174e-05
5.53428571465764e-05
3.89063194217452e-05
3.50734062983146e-05
6.05342570783372e-05
3.60075556612085e-05
5.82964941606173e-05
-4.76888636046868e-06
0.00012484011949692
3.75280148129649e-05
7.29561477948579e-05
2.11235248970839e-05
1.19843675207199e-05
9.08948920058317e-05
3.41657406592135e-05
1.23305815102917e-05
0.000113231748763639
-1.63124806786557e-05
4.69054132616388e-05
3.58774399450078e-05
3.10435200739951e-05
4.89631186871532e-05
0.000103735748690603
0.000101733585391891
7.10443958302473e-05
5.04853997085112e-05
9.42003474787375e-05
3.29253853766922e-05
3.33638887786386e-05
4.49834090230058e-05
8.4147261760196e-06
4.70380140201798e-05
3.90396080114137e-05
0.000118017875973195
3.22711481575737e-05
-1.48104495529265e-05
-7.32570732413367e-06
7.05099355061081e-05
8.20262324238769e-05
6.97584929088324e-05
0.000110136979494174
6.06957059397088e-05
4.87743723747644e-05
8.11723098054829e-05
6.06246236812583e-05
9.55760294186038e-05
4.61352478865609e-05
0.000100008370259452
4.49157854036674e-05
7.22628895469865e-05
7.4064388704416e-05
5.10987668504166e-05
4.84577086467455e-05
4.60859773601967e-05
6.58246358900942e-06
6.93722931993647e-05
8.7512011128625e-05
4.20351348012073e-05
2.53012305167934e-06
7.60690056320925e-05
0.00010108404532137
4.99850036132963e-05
2.99162128226865e-05
8.29380756635592e-05
-3.2822459415424e-05
5.37898955475094e-06
3.17901787711859e-05
9.31801006507201e-05
9.25708539372196e-05
9.34510504673536e-05
7.24426824764484e-05
0.000100661832141252
1.0125526785292e-05
9.27770392050746e-05
6.74066558872299e-06
5.81572595920547e-05
6.76561856532008e-05
7.8289264284532e-05
1.62203048814803e-05
4.8057069108324e-05
4.49917328918699e-05
1.0823426191345e-05
7.24446062672348e-05
5.71095397800483e-05
6.27446674383808e-05
5.02887204140755e-06
7.17180536750041e-05
8.11917973776562e-05
8.80712219428675e-05
0.000141100172876767
-8.90456452014098e-08
8.37290460032432e-05
9.81209184993884e-05
9.77044788044463e-05
0.000106780929471396
3.76240590262997e-05
9.33532460721881e-05
1.94606437539649e-07
1.99727041119716e-05
7.68499663336369e-05
3.5874061301195e-05
4.04005994157263e-05
3.28176680053768e-05
8.49023507851682e-05
0.000110136002910621
6.54730876827861e-05
1.7917531369999e-05
0.000115501021782833
9.62799051287061e-06
-5.37780899807319e-05
9.12538587055641e-05
2.41042387608287e-05
4.32254514363732e-05
6.29635599818427e-05
9.12445061266149e-05
7.62304286634272e-05
3.96215225197532e-05
0.000131266461400707
7.81244200541273e-05
7.90796107397464e-05
4.14403556528107e-05
7.01881962494938e-05
4.19607423040271e-05
-1.12895705836294e-06
5.87353998206647e-05
4.79333910693623e-05
3.98901742080928e-05
5.56062019613913e-06
4.71522123330274e-05
3.54276239531633e-05
5.12597602499514e-05
8.50476673001916e-05
2.14991333113941e-05
7.67546210947505e-05
0.000114854105244428
2.41403820635306e-05
6.53121311142759e-05
5.06151704656661e-05
0.00010241074254865
4.61403623048974e-05
8.19329640419168e-05
5.60262163070036e-05
1.04442053338849e-05
6.54430077569526e-05
6.97154030207356e-05
2.12789144994904e-05
3.0398452876268e-05
5.35154273473008e-05
3.36806123144456e-05
2.54397519310143e-05
7.9694420297922e-05
6.02499602495607e-05
1.5877276053306e-05
7.98430232044353e-05
8.52380245462545e-05
6.45184437475413e-05
-5.78587100971853e-06
4.42159651101104e-05
0.000112515643837788
7.07171740801741e-05
3.38730292976637e-05
8.2595340654391e-05
7.02642493594514e-05
4.83810664227585e-05
5.21244492191535e-05
2.33461719719543e-05
6.48354030344688e-05
8.45886332714508e-05
4.4617487166737e-06
6.7519335780454e-06
5.54119266978608e-05
5.02586695212762e-05
6.47779905088794e-05
5.02583285472046e-05
0.000126198905182042
0.000102226560376036
7.12768216501494e-05
4.50165661409389e-05
9.39229999563305e-05
2.09984530713118e-06
6.56701550948338e-05
8.78701545797288e-05
4.12620634979672e-05
9.14079945572977e-05
9.80627966576205e-05
2.60216267706622e-05
7.0363833989443e-05
-2.3318628171923e-05
5.9016364887577e-05
4.67803425254249e-05
-1.5226734402932e-05
5.84286906514164e-05
8.45629383770188e-05
7.33573182851775e-05
3.62980758470039e-05
7.56328602231485e-05
4.96464259803733e-05
5.93942600768819e-05
3.44260612606942e-05
8.48502477952059e-05
1.74385145493613e-06
9.50471033348548e-05
5.23505424497863e-05
1.83839987489146e-05
7.83807647765288e-05
6.4763109211915e-05
0.000100067904974133
3.13051779296951e-06
9.64841100763631e-05
4.46406400599212e-05
5.10664122862493e-05
5.7014294518553e-05
6.25769454219105e-05
2.52415278548734e-05
2.36981128409646e-05
2.57254982523551e-05
4.88807682662789e-05
4.9910594198251e-05
6.80907216309019e-05
4.81006574604301e-05
6.21801828757561e-05
1.63159694991149e-05
3.1767271404939e-05
5.98826786916145e-05
5.79585197620667e-05
1.31456157042088e-05
4.34872459875823e-05
3.0652086579501e-05
1.84290898772854e-05
1.35493007668664e-05
8.12239931219513e-05
6.19625450579608e-05
0.000115246890123212
0.000144967116030958
3.44303700687088e-05
4.91553886313483e-05
9.07738170270667e-05
8.12400710608498e-05
5.45125190325251e-05
9.15770836272172e-05
3.5548674527129e-05
2.16298681488308e-05
3.63230338450922e-05
6.23702085226784e-05
5.31298492632796e-05
4.84509053165166e-06
6.49841765708947e-05
3.95981848888245e-05
2.91344327695779e-05
4.73702467595442e-05
9.26025027851026e-05
8.97747079621229e-05
2.39854378566642e-05
7.88833867653858e-05
1.42442597854424e-05
3.23998108595551e-05
1.10135123929751e-05
3.71393039007534e-05
3.74634172261053e-05
8.34100995881294e-05
7.31894176368915e-05
4.30314568484594e-05
5.28088584857093e-05
8.67169234328116e-05
3.68517665503406e-05
5.77482223829023e-05
0.000123354583407865
4.4746416092968e-05
5.15006699583218e-05
5.26015844858821e-05
4.39595553251072e-05
8.11109000053113e-05
1.56111978821528e-05
2.04371254231786e-05
3.07891437021497e-05
5.59288600289637e-05
6.23941859711457e-05
1.30619784375529e-05
8.26851088517724e-05
7.60527104085075e-05
5.67406821173867e-05
1.32447043632186e-05
4.02395386686976e-05
9.84455690464206e-05
5.50316632267018e-05
7.28361656101846e-05
8.5357046008141e-05
-2.80814276649912e-06
8.88434520225419e-05
9.67256360302422e-05
4.78488410711712e-05
4.53661089391008e-05
0.00010469522470519
8.81715326821411e-05
4.54554951985766e-05
9.32606537316333e-05
9.21697907730048e-05
7.98281515139017e-05
4.61599998036018e-05
2.72149208684555e-05
4.44660214879533e-05
8.43422370466119e-05
8.65483910067762e-05
3.41023035041732e-05
3.14237923408129e-05
7.32405604650781e-05
2.17526493519883e-05
2.96735595852696e-05
5.14655703420107e-05
6.41799119976938e-05
6.94954439035457e-05
7.15177618785157e-05
5.06105121232679e-06
6.9023531232503e-05
2.30499464847762e-05
3.07174074917505e-05
3.92596055333577e-05
9.1317310562362e-05
5.78045376436095e-05
4.35910884703528e-05
4.35623349574602e-05
3.21922766253427e-05
5.96953109375614e-05
5.27188733046804e-05
-8.43533838980668e-06
5.43057665019731e-05
0.000113411837134482
7.33183299654419e-05
7.69136931523452e-05
7.53555758951801e-05
9.27011960229411e-05
6.14313934425299e-05
7.22334096750646e-06
2.97171610620918e-05
2.70389225776039e-05
9.59807989812201e-05
0.000124322953159785
8.04773402787387e-05
6.1326457250137e-05
1.64234081679369e-05
5.57793211387996e-05
5.33536635705754e-05
9.21857557232868e-05
-1.83970407117512e-06
3.8695224627782e-05
7.39048258796486e-05
8.23894690000286e-05
8.21032863877221e-05
5.83856766113878e-05
0.000105113951632301
9.0114919407323e-05
4.01928594544929e-05
0.000120185132460556
8.26289689354368e-05
8.63222137088905e-06
7.59202776701765e-06
5.34906408153338e-05
7.97045538122237e-05
3.78080801767406e-05
4.06716462965668e-05
8.5853018736223e-05
5.89164834647097e-05
3.12817466306274e-05
6.01944705903491e-05
3.90621020733228e-05
2.66448550163245e-06
8.35218678736059e-05
1.06777595885565e-05
0.00012161833232626
4.02977684593366e-05
1.29964071058934e-05
3.55652682727228e-05
6.37415456996306e-05
6.08248999541949e-05
9.00254647162607e-05
6.04857001302136e-06
-8.02836599904567e-06
7.65094859935848e-05
0.000105114810565088
4.73246588878705e-05
9.59926040072164e-05
2.71990008092965e-05
0.000107894267930755
5.56128980339036e-05
1.25791646097222e-05
6.27095718924659e-05
3.85128333026181e-05
6.06676817722567e-05
3.41633413754084e-05
4.4676455729544e-05
5.83771830742917e-05
6.74920741470857e-05
4.90199063009358e-05
5.85183502157236e-05
6.56569691733632e-05
4.39941707619804e-05
-7.49936334669472e-06
4.65196210243167e-05
1.58034271541882e-05
-1.75231699534416e-05
3.20534683041243e-05
7.60701787146394e-05
4.14980403105744e-05
4.97948989768748e-05
6.0154526912588e-05
4.17110339558548e-05
6.5485299223199e-05
9.69628013985734e-05
3.79941992213035e-05
6.99538826477198e-05
6.38989935376767e-05
7.02977915729221e-05
2.73812167783694e-05
3.91982808454284e-05
8.04904573107757e-05
0.000142651660682809
9.92782091517377e-05
-8.38952949290612e-06
8.78517310391607e-05
7.31990614025279e-05
5.44802365710168e-05
5.25050250994156e-05
8.91605198387846e-05
4.73285888963139e-05
7.01049880109522e-05
7.136552327594e-05
7.58615758527132e-05
6.88603446873972e-05
5.34522490979064e-05
6.27290880709215e-05
4.46403519391071e-05
7.32023866538143e-05
2.35061937271182e-05
3.22693535317711e-07
7.01234980212669e-05
-4.36673899137474e-06
9.28267693414777e-05
2.03773908741208e-05
-3.38988013136936e-05
1.55071722388249e-05
9.94839386706738e-05
1.60205889436244e-05
5.30390285349598e-05
5.20182474007211e-05
6.21900251075931e-05
5.28804215403506e-05
7.11569738485533e-05
8.58588205047618e-05
8.08680890169508e-05
6.22001270798868e-05
5.53232229304794e-05
7.33706989699733e-05
4.92953919274301e-05
7.9648798973929e-05
4.79188906418584e-05
0.000108517785349603
5.19966471879544e-05
8.29792162492871e-05
7.80594440756594e-05
1.77788860284311e-05
3.38123874845208e-05
7.69716269032677e-05
7.06577409985897e-05
9.42951352837878e-05
9.69241834124846e-05
0.000122519518974421
7.45495298042739e-05
7.96426924519241e-05
7.47537709289823e-05
7.99201878434571e-05
-1.70559129839214e-05
9.10892533660953e-05
1.31604650510038e-05
0.00010742783029761
3.79592355695659e-05
8.11878897013545e-05
9.51349027946689e-05
4.76670360198343e-05
7.57389194623867e-05
6.5717353461486e-05
4.62868109312609e-05
6.42417405100953e-05
8.12055519630049e-05
4.77351198994251e-05
2.54944081983784e-05
0.000106155732090912
4.74793139203822e-05
1.2614725070002e-05
8.63717067228752e-05
4.47573795111152e-05
8.91068708228762e-05
0.000151887161788172
2.47116588099734e-05
4.96527902348805e-05
5.94146072430125e-05
3.94047363484571e-05
9.32633941602873e-05
8.161515787615e-05
8.35041123138126e-05
5.55814486865449e-05
0.000111239270217849
8.79353817871606e-05
7.71136683477524e-05
8.99129134894461e-05
2.36773519548756e-05
9.6657510229718e-05
9.20005846878387e-05
9.94002767943543e-05
6.37469950282383e-05
8.54323863880802e-05
-1.63696123059201e-05
1.51600609911488e-05
8.43086296555821e-05
4.27146702001786e-05
8.59262767993561e-05
4.60732811383227e-05
3.71516892136872e-05
4.73015364930168e-05
6.10207141723412e-05
3.66722432710022e-05
9.71142655544142e-05
5.08356265400286e-05
8.95107692165418e-05
0.000106205954362748
2.44712522316921e-05
7.17231927913311e-05
3.32318698176916e-05
1.14834859806116e-05
5.81030003768315e-05
6.27571873589456e-05
2.59498286073253e-05
5.78198363686621e-05
8.109519208063e-05
2.73957442003076e-05
7.15762944001724e-05
4.63252001628298e-05
1.91220358894242e-05
9.06812296928398e-05
5.7448566528842e-05
8.40757966882819e-05
2.83270847560629e-05
5.41427414025377e-05
8.50202189186561e-05
-3.72951852402194e-06
-1.03804883753107e-05
8.50348636572014e-05
7.8740912130257e-05
6.22635800419448e-06
9.74270106249415e-06
5.8961490356493e-05
6.25335045172961e-05
9.55772298201653e-05
8.7728820727907e-05
3.49215375448028e-05
7.53265057401716e-05
8.80031310162179e-06
6.21244810264648e-05
7.20626873467879e-05
3.66297825008624e-05
4.51987039944245e-05
0.000104307312750778
6.38997084219337e-05
0.000131757625283661
6.31250688423256e-05
7.65844622100776e-05
7.46275048472242e-05
9.32934335958162e-05
4.16091561617228e-05
9.83034809694006e-05
4.955718105599e-05
8.91685345182603e-05
4.65799228856075e-05
3.73338797893233e-05
2.82039384332988e-05
8.0994530798181e-05
4.34788156816099e-05
0.000103971137668508
9.57504401110015e-05
5.88868033847929e-05
8.25057261864282e-05
1.63052646381636e-05
6.64913705224431e-05
0.000102772044499785
3.44951231812299e-05
0.000135731036449166
0.000114862185655832
8.96265457366925e-05
7.39352685703332e-05
4.62301320529801e-05
0.000143884191182153
5.10885657485898e-05
4.71685101731691e-05
5.54439710267978e-05
3.17511116634819e-05
3.45116114764148e-05
8.40112479016968e-05
-2.25916823148276e-05
0.000110993687192926
4.10046253684486e-05
3.55424903477131e-05
5.97769804261488e-05
7.35487758880581e-05
0.000135086924665209
6.19505928043006e-05
6.48348997801302e-06
8.66624464822063e-05
1.32834329076125e-05
5.49955603731188e-05
5.06735337687101e-05
3.09181137760247e-05
0.000139923553256959
3.38818638887497e-05
8.08026909737098e-05
3.9085736622291e-05
7.68057241882003e-05
3.59463706167913e-05
2.47676798068295e-05
-1.72832955143673e-05
6.59382613193252e-05
1.38470824154851e-05
7.33094467971031e-05
1.22295700641222e-05
8.88852639892615e-05
4.35472962098678e-05
3.50463989008653e-05
2.79575996522269e-05
6.0090383399215e-05
2.58274833268584e-05
6.56445094908003e-05
7.27953707455971e-05
7.33513642142622e-05
5.82415588670602e-05
0.000100892454395923
9.48955485198529e-05
-1.65558716971444e-05
6.59470618424203e-05
7.81477871808966e-05
6.04406126855682e-05
2.63349269274249e-05
8.74990503419268e-05
3.27409169810111e-05
2.82932230663411e-05
9.60819560898757e-05
7.21732900466284e-05
4.12459725945474e-05
5.06412057379575e-05
3.83585662645331e-05
9.94234598432733e-05
6.96724048428852e-05
3.58301316954979e-05
6.20611326926961e-05
8.55659179386779e-05
5.19388543827455e-05
-7.60737630167863e-06
2.56513817365771e-05
4.83199567304948e-05
0.000124568763672085
2.45889580546075e-05
6.68621845151728e-05
6.44251877092753e-05
4.49373084305744e-06
0.000129739220221411
2.30496260117983e-05
6.97654608978188e-05
5.30367571644891e-05
6.63123529048988e-05
1.67639838619859e-05
7.21598223936481e-05
2.05288618376808e-05
6.95183987023857e-05
0.00012188452039953
4.43717721928262e-05
2.32896592279738e-05
-9.02379262307472e-08
5.32360728495486e-05
8.95980428477443e-05
1.70138136615585e-05
5.23661161298534e-05
2.80549145849878e-05
5.11913268426591e-05
4.31364341379052e-05
5.71718332645611e-05
8.56390887654727e-05
6.46458850599872e-05
6.02324778616093e-05
8.71919851211057e-05
7.15152548436355e-05
2.58546863327462e-05
7.33354084280586e-05
0.000161081011357579
8.41939673609375e-05
2.03278254384631e-05
1.76307402681497e-05
1.30548802077181e-05
1.46015471260687e-05
7.43382960885757e-05
8.29544213324428e-05
7.2633572280284e-06
5.05682096752285e-05
7.72791127637096e-05
8.69521034828281e-05
0.000106238911327573
4.79211354414343e-05
7.6575822284527e-05
7.50612589462928e-05
0.000114895566036346
6.89523260830093e-05
1.49211020645582e-05
1.14305393222252e-05
5.57384436850101e-05
8.42695426466019e-05
0.000116301745524815
-2.12098401666142e-05
8.59583768515593e-05
4.48755422149606e-05
-1.74412024148471e-05
8.20233396816929e-05
2.39227616757095e-05
4.71678264365927e-05
2.66058600603451e-05
7.55613330231158e-05
9.89483605826074e-05
3.26354697174573e-05
5.60145040162026e-05
1.25641821056215e-05
5.82227708636505e-05
5.25392006458702e-05
-1.0249367571945e-05
8.8529396651842e-05
0.000112540824148741
7.37603202328462e-05
7.55382042685672e-05
4.55577038314329e-05
3.75955357546317e-06
0.000104659555709456
0.000141707693974351
3.00491693146538e-05
6.82994430311317e-05
5.03972741126076e-05
9.31486040247134e-05
0.00015005962439217
6.52861230484869e-05
5.04285556751095e-05
4.94625811316207e-05
6.8650068725438e-05
6.67988045579151e-05
-1.8103568296588e-05
6.02766270195439e-05
4.28090797096735e-05
8.00704551569845e-05
4.29039471488174e-05
8.82522389185869e-05
0.000102127731975118
0.000109613551345745
7.26595994135213e-05
4.21559677327021e-05
7.64253617382814e-05
8.30397130810311e-05
0.000155900402059428
2.26688955890115e-05
4.84983232214163e-05
3.54180114270097e-05
5.2103785376872e-05
8.17448165455033e-05
3.31356790300521e-05
7.07518198327315e-06
6.83516146779301e-05
2.74741704661064e-05
0.000102664599507897
7.52090125511378e-05
6.81696842221019e-05
0.000102888567989289
5.41222258899611e-05
5.41597009481288e-05
1.18224320106086e-05
4.18778073725276e-05
-1.78462405526803e-05
5.10975801268453e-05
7.47782937450339e-05
0.000107739486288025
5.35654320162212e-05
2.72942886637311e-06
8.88280612603184e-05
6.70225411931622e-05
6.76318142162291e-05
4.26669969578612e-05
8.43440521627662e-05
5.98016895917962e-05
2.06894832940426e-05
0.000126521944418948
4.51802313206258e-05
8.35247774225014e-05
5.18102658378577e-05
-2.16458482093704e-06
0.000105005693106413
5.76971426537943e-05
7.24247858758442e-05
8.33258206735793e-05
2.85877710277765e-05
4.78633929521251e-05
0.000104442478699763
9.11526457726848e-05
5.42441962270629e-05
2.65902450095015e-05
1.3400494536879e-05
2.41441621574611e-05
8.43172719558988e-05
2.69196548536455e-05
7.51087618068331e-05
5.35392581462208e-05
0.000115623006436608
3.6206122718408e-05
9.69829185283517e-06
8.81665960465007e-06
6.46754343928447e-05
9.68909788617436e-05
3.94044960690677e-05
7.33770373411212e-05
6.2887838611062e-05
0.000108078720863225
9.21562660900027e-05
8.37384284318774e-05
7.07714624236455e-05
2.0346799148409e-05
3.18974419753241e-05
5.66091376595383e-05
4.33783124636797e-05
7.86761823176145e-05
1.93339518470634e-05
3.28557749720031e-05
5.292199822488e-05
0.000123125270394382
4.6586723324413e-05
2.40852338712386e-05
8.48924872281664e-05
6.41340436978894e-05
7.63330306353644e-05
7.17802278506213e-05
2.7801093719831e-05
4.40083210545906e-05
9.30287883963756e-05
9.1387608826169e-05
7.7327567336198e-05
8.94030343930531e-05
7.93656833688136e-05
7.05902270161175e-05
8.2582384190589e-05
2.3303629706829e-05
0.000149032918646473
5.03737677973327e-05
7.26728144383341e-05
9.25454995672297e-05
0.000108743322020565
2.07196100970186e-05
3.61277587192205e-05
6.80686424826491e-05
1.7555379865379e-05
9.37965109621994e-05
5.0387057322592e-05
3.41810881400367e-05
6.97411709330965e-05
6.96549049708756e-05
9.46776220782108e-05
4.56595320723646e-05
1.57684463043603e-06
6.64949733116683e-05
3.22039639405159e-05
6.90023399846082e-07
9.08905768530044e-05
5.59985751422648e-05
0.000101997309388631
8.37693342904275e-05
5.70509509045715e-05
5.22576518207266e-05
2.71822002237442e-05
6.16035925193707e-05
7.88435622178858e-05
8.78205263657072e-05
7.28139513224883e-05
7.13047192867442e-06
1.56059403778857e-05
9.39950639598291e-05
5.56187638399978e-05
3.04243694851571e-05
4.36864983304511e-05
6.30762539400731e-05
4.04797618106026e-05
0.000122485114583184
3.87408325164978e-05
0.00011272724056327
5.99329795443559e-05
9.42311526450848e-05
5.4934985868401e-05
9.56229761401591e-05
8.78011990666179e-05
5.98037543531983e-05
1.86757895391505e-05
7.50020076492175e-05
5.86781453859325e-05
6.38412193600987e-05
4.40804216923788e-05
8.36649973559522e-05
0.000146391659757557
2.80136541634629e-05
5.07869503196099e-05
5.17929534510115e-05
0.000117551546614337
3.40455149166644e-05
-1.01364185790546e-06
9.61839752601637e-05
1.81964271331325e-05
1.25880344472671e-05
7.19625449951942e-05
6.3908193821688e-05
7.18190681145111e-05
1.34339567470851e-05
3.6005768137716e-05
2.40815015713606e-05
4.69337811671945e-05
2.67524188212409e-05
3.67593507184888e-05
1.42262158638464e-05
7.85192414800831e-05
0.000104574454270034
7.3664152306195e-05
0.000100608780124855
3.6350751458539e-05
1.58673473714662e-05
4.23192510355664e-05
6.47614337169197e-05
3.19400330727506e-05
9.53226342479409e-05
4.35901854132806e-05
5.08210773186856e-05
8.00885103648171e-05
2.84826756262677e-05
1.80659505057104e-05
3.6133047866381e-05
3.48162391587338e-05
8.56862430979724e-05
9.84755217659704e-05
7.30840868095656e-05
6.11181065216566e-05
6.36018005395506e-05
8.92697280286534e-05
5.12448171544131e-05
2.88167168102747e-05
6.36527461142918e-05
-1.74548231365762e-05
3.68438463164438e-05
8.27386439498896e-05
4.43912174675028e-05
9.34461726492672e-05
7.02404434331711e-05
8.80177755049788e-05
5.63547663633091e-05
0.000147648907362968
1.08064598681853e-05
0.000131502522606598
9.56662576433923e-05
1.74791725202473e-05
7.17227124255494e-05
8.95764677933072e-05
9.54430808915592e-05
-2.23395991300911e-05
5.82985558303474e-05
2.2147774532674e-05
4.77548111884629e-05
4.60292522249719e-05
4.67475082299572e-05
9.81367643893987e-05
3.472157304161e-05
8.99272304994696e-05
0.000114731784442246
7.99930807428698e-05
2.17460855458918e-05
8.02122892006988e-05
7.37666992305088e-05
2.99706925493418e-05
8.15723105523092e-05
2.67323381978691e-05
8.76109556597758e-05
0.0001212186238342
6.43975125392787e-05
6.4682298865269e-05
-1.99689404689469e-05
-3.49723490948623e-05
9.71279070608041e-05
7.22106318221866e-05
3.80321846305789e-05
4.3248109128512e-05
2.22966531424243e-05
5.63544287536962e-05
6.18936771181715e-05
3.91556128193556e-05
5.74274369056506e-05
2.54818862968916e-05
2.70026616437656e-05
0.000104859954660576
0.00010671738632097
6.55347085660091e-05
1.57422840028797e-05
-4.10856292330303e-06
3.90539638098097e-05
2.88724082662922e-05
7.99839357185014e-05
6.58530921572806e-05
1.62236358979503e-05
1.75290303406921e-05
5.22279071852223e-05
6.81365913013106e-05
3.88610513623988e-05
0.000106699835175058
5.30679661337911e-05
5.24452614037972e-05
6.74342205217927e-05
7.27522029163719e-05
0.000101931390750105
6.43986890872503e-05
6.88927347904644e-05
0.000120773143261594
4.5542259364575e-05
4.62226411287269e-05
8.77237033537928e-05
4.68505415089147e-05
3.05723794522741e-05
5.2348122017785e-05
7.15701743188764e-05
0.000104878542899292
1.86850864589604e-05
6.2997822947106e-05
6.62561863637428e-05
1.06934944298536e-05
4.65166248652338e-05
5.06222897532732e-07
-2.61630401616304e-05
3.28377135883613e-05
1.48952590030297e-05
3.56795351697837e-05
1.93320953712284e-05
6.33073216670471e-05
4.98487972721515e-05
0.00010647009745849
0.000111522143779137
3.96929557127664e-05
5.4890993132335e-05
7.01691160327341e-05
4.06126650328235e-05
9.36699007997949e-05
4.62043943871405e-05
6.26706676983114e-05
7.3925086926369e-05
8.64330901171379e-05
0.000102657225827674
8.66763867973114e-05
9.17662215167528e-05
7.71556006682521e-05
3.23528516688266e-05
4.13666749473624e-05
8.28677838030923e-05
2.33264741514212e-05
2.09984415847087e-05
7.86580254632194e-05
4.11499364750781e-05
2.63305768641841e-05
1.24500407137803e-05
1.33082237010562e-05
7.51996136986076e-05
5.26327934013047e-05
6.73787276342011e-05
9.00551917022218e-05
3.84891992954559e-05
0.000110211386031263
0.000110535637902227
0.000100398888973458
0.000114333201950979
3.45966205657633e-05
1.10546025008486e-05
6.40473078930178e-05
5.75963426645479e-05
5.07653171821529e-05
9.87238806838593e-05
-5.09583923191866e-05
2.30701859767099e-05
8.43362405122252e-05
9.72908678255011e-05
3.07832948844967e-05
2.22711509644145e-05
-2.08004943716864e-05
5.40538657413265e-05
8.93993998216322e-05
7.51812031046321e-05
3.9362321698836e-05
4.3576229060882e-05
0.000142191955888267
8.01216353851252e-05
0.000132260559237987
4.76152437627511e-05
6.40915916456389e-05
8.58996195614737e-05
5.01905171796125e-05
0.000111107248011538
6.97165932595629e-05
7.61613300673171e-05
5.0529685870139e-05
8.51172874013814e-05
1.87894296030828e-05
5.14496951833042e-05
2.97652005135744e-05
0.000108884584196055
6.22803680798701e-05
1.9414426349154e-05
8.29711344893416e-05
6.01411730194174e-05
3.97963524594078e-05
2.25436951358463e-05
6.55596487784273e-05
1.23798424019617e-05
8.69883623303072e-05
8.70292484899915e-05
6.5574895376238e-05
0.000122208249851438
-3.16760712604206e-05
7.52989034569542e-05
2.36855862414441e-05
2.61078393453099e-05
7.30516378369468e-05
9.01804372042766e-06
4.88283833058158e-05
4.56123422131544e-05
3.8913602658579e-05
4.96993244143556e-05
9.75890779786324e-05
0.00013166570920832
2.36681345815293e-05
0.000102271745350568
0.000109605159278304
4.88106494816877e-05
6.13566117705203e-05
3.32469290933887e-05
6.03220609278685e-05
0.000101785734268914
8.2685573017698e-05
0.000110500930537571
8.23333004256611e-05
7.86228744003632e-05
7.2109178079441e-05
9.73863032393993e-05
7.50512968446008e-05
6.805172819817e-05
8.94423750632457e-05
4.62011767652915e-05
6.71055091802969e-05
4.81588844122529e-05
7.57010677105922e-05
2.37967131465012e-05
-5.20809104012865e-05
7.25631355130935e-05
6.73707704789889e-05
4.89600916654484e-05
9.63133875996864e-05
3.95596322595259e-05
9.60172812291146e-06
8.15020321204763e-05
5.32047410509457e-05
0.000110300685185766
5.03680766017952e-05
6.13855086012357e-05
-5.91749489428852e-05
9.23327453499118e-05
6.76782264160442e-05
3.24240021648107e-05
5.32801436094045e-05
3.95678168322132e-05
5.52770199087035e-05
0.000108021399224247
7.35680479978464e-05
2.32904885746181e-05
8.10367295415283e-05
5.41850228240401e-05
1.22445944977347e-05
8.70171332265165e-05
8.32421250374758e-05
1.55773540479628e-05
0.000102503443359144
2.33659456569462e-05
6.87064829735664e-05
4.62576179470794e-05
5.52383072322261e-05
4.28164588045412e-05
7.13759676134198e-05
6.82680258620957e-05
7.76242625101845e-05
2.97322928834428e-05
8.01946000360676e-05
7.53314256515675e-05
5.01817224943145e-05
4.23680785166794e-05
2.34708666052669e-05
0.000102896640233857
6.00632033169362e-05
2.26656606229788e-05
-6.38045733448647e-07
9.67578172122457e-05
8.76546850111798e-05
5.45403908966195e-05
9.9167137950043e-05
1.48117046500483e-05
3.21097431557587e-05
9.28470380084072e-05
4.36803297127641e-05
6.65222939706163e-05
6.33972656932132e-05
5.12269478823801e-05
2.58742686971416e-05
4.96137165362068e-06
8.0802742076516e-05
4.37608439794566e-05
6.27901966974813e-05
2.29768512022494e-05
3.83342604456343e-05
5.41416481614235e-05
3.25414775297112e-05
3.81031445874211e-05
4.83917629385337e-05
6.98686472239105e-05
2.75731612024616e-05
5.96736405947545e-05
6.41492984488701e-05
4.24208426547686e-05
4.73102780813797e-05
8.09218544281166e-05
8.15736962496911e-05
0.000101011576321792
0.000120809686180157
6.4955117584704e-05
4.85704808372023e-05
4.20800877267182e-05
1.53954263742328e-05
2.51292930472863e-05
3.10594199055025e-05
1.15220834510234e-05
9.27322780406952e-06
8.2672634715565e-05
6.50374487212244e-05
0.000124720978017996
4.81220249504417e-05
6.48765528361173e-05
6.56132220926072e-05
6.75511192373625e-05
-2.9065354032662e-05
8.83561926953199e-05
7.18330705796935e-05
2.41568559700966e-06
7.81788226653558e-05
5.60372251630347e-05
2.96311891874425e-06
7.18439250866526e-05
6.83379668085687e-05
0.000107264724020142
3.87800582869908e-05
5.09273697569255e-06
3.87827282309148e-05
6.95081043758557e-05
1.69141777042153e-05
4.23940050421324e-05
4.45365880457789e-05
7.12164192887068e-05
4.12126675513923e-05
0.000125030747618818
0.000102339676713369
5.38051604023419e-05
3.22310012119182e-05
8.84502848366605e-05
4.73100211936533e-05
7.63203077409432e-05
6.40702551855405e-05
4.47233484306014e-05
4.43482536393649e-05
5.62261152246433e-05
2.82996580678302e-05
5.10988132439761e-05
4.2868083229624e-05
-9.60311723094684e-06
-2.17012198614073e-06
4.87412989664158e-05
6.61187468201081e-05
8.35067193821133e-05
5.58427775428843e-05
8.32713261674612e-05
8.58939030936088e-05
9.07707422545002e-05
9.51342511150933e-05
9.16865940294586e-05
2.70553053509849e-05
-4.86210503326618e-05
0.000124954485238807
5.1948367015639e-05
8.83045904856404e-05
3.825499087924e-05
3.23927171370332e-05
0.000156625642215625
4.8266911790644e-05
6.8080690755189e-05
5.72327060361323e-05
-9.653652091624e-06
1.83274439938778e-05
1.47154405937702e-05
3.62902127143436e-05
-6.31540645626658e-06
7.4279881253138e-05
6.35151151168371e-05
8.31022259644327e-05
3.41788059874868e-05
0.000108347308192443
6.23546765803334e-05
9.65071851226277e-05
2.84916972404912e-05
0.000109841224300737
2.37258518932198e-05
5.48674227624931e-05
2.91384692496999e-05
6.58003218476215e-05
9.49220900559447e-05
5.9059856818868e-05
6.32183599309324e-05
5.81707222231292e-05
9.41748392297102e-05
0.000112042630848043
6.05286952106345e-05
0.000114261868178198
3.75183821667499e-05
7.56365268425225e-05
5.46798120122922e-05
5.08159133604066e-05
6.98904852281884e-05
4.28240323962138e-05
0.000170212372845225
8.40364235675628e-05
7.0131879331125e-05
0.000137728931022133
0.000121081083577867
1.59323818113628e-05
6.57545802059189e-05
4.30138012751881e-05
4.97674753626557e-05
-2.1676562994143e-06
0.000100907646143047
2.19382272503704e-05
-2.66103478102376e-07
2.87542640223809e-05
8.50131862928564e-05
-2.71598159961457e-06
7.95579275142494e-05
0.000113525757772721
4.03888098772807e-05
6.72967734463975e-05
0.000132603539455828
5.86666272880859e-05
7.23706888101035e-05
4.54697980828242e-05
8.27456897163047e-05
4.53931968143437e-05
4.83366189467917e-05
5.96949923118187e-05
2.97074162879788e-05
0.000115230800521869
5.69339843184287e-05
9.18393765798403e-05
5.83220183557972e-05
9.61500088069095e-05
3.85989977480786e-05
5.90844573432371e-05
3.66373620715879e-05
9.28501692122579e-05
7.49250105562449e-05
5.43213484910929e-05
4.41657214462538e-06
3.25712291608268e-05
1.86564688933009e-05
5.54989728003107e-05
0.00011122477589564
7.47548289804914e-05
0.000103225170233344
1.54113041757866e-05
4.28395375461316e-05
3.21330553478163e-05
2.59457083866662e-05
8.30142619342264e-05
0.00011403208854566
4.4891203486278e-05
0.000101799833706587
4.25252911255017e-05
9.58640899428951e-05
8.47387136667953e-05
7.66650798176177e-05
6.71741486791837e-05
9.30872399464242e-05
2.05987330090413e-05
5.38687976639935e-05
9.56786778545771e-06
6.27635610094176e-05
8.71451988797214e-05
5.72752053470672e-05
7.3969111712261e-05
7.09333691546622e-05
0.000101134940717834
4.93511550503198e-05
1.78217288844717e-05
0.000126295767055769
2.04669628858161e-05
0.000104953921865753
0.000122752635591028
8.18776705933059e-05
-2.55006293856692e-06
-6.61343688377462e-06
0.000103962974636208
7.14940281403649e-05
4.33326191457331e-05
9.97637719096651e-05
2.42791058633418e-05
9.42650502790715e-05
9.79491174887594e-05
8.02560304783924e-05
-1.10699934485848e-05
4.69787975113956e-05
7.55805007705433e-05
9.68839014076577e-05
-2.79495618911631e-05
8.40567700676321e-05
8.6493834501505e-05
3.99480826246642e-05
5.00134920895146e-05
0.000104468892387278
0.000111081607312328
4.13511003958942e-05
1.58717126949284e-06
6.70618978108519e-05
4.33006626861756e-05
3.89079937523767e-05
-5.69526640087075e-06
5.98324820975407e-05
6.0218524026209e-05
5.7856458444216e-05
4.65305383411465e-05
5.46585765777793e-05
3.36153858698556e-05
0.000113521713587426
4.58939387708748e-05
3.6643352600275e-05
0.000118898287326815
6.45757048968411e-05
3.66567013992388e-05
5.26461638328199e-05
5.02412155646896e-05
0.000106423287839933
7.58952280063808e-05
9.99624594614815e-05
4.15328183107209e-05
5.56278372091405e-05
0.000110429368344708
8.63920700801474e-05
2.81392621815072e-06
1.55324700965065e-05
0.000132031252444247
9.40468422779887e-05
6.98476496904026e-05
5.97708730568066e-05
7.2175934779438e-05
7.37893929091777e-06
5.21455124488068e-05
0.000112379972976898
3.05772462713763e-05
5.70466121000314e-05
0.000113119315807114
3.74986572949429e-05
9.60193046392978e-05
4.73662725420044e-05
7.85958174443209e-05
3.17554582413151e-05
9.73606423345108e-05
5.17956146998544e-05
3.19346353972709e-05
5.72031562447319e-05
8.1649531602429e-05
0.000109965882232587
4.36777118094831e-05
2.90558285988105e-05
7.80394737901514e-05
4.20096454365178e-05
7.37095352887252e-05
0.000112387600709354
3.16394445799891e-08
3.04189381438888e-05
2.54551755839898e-05
2.50680668686778e-05
2.59889531701787e-05
1.25707550865348e-05
4.12494740153113e-05
1.30130875815482e-06
2.92197221141723e-05
9.57383615693917e-05
4.68503329949604e-05
2.58431299545782e-05
0.000104260022887143
8.84245407003825e-05
3.57926239667163e-05
3.88946426116849e-06
1.5466899383283e-05
7.17224311194458e-06
6.39174979835584e-05
3.105062757034e-06
8.67771994800309e-05
8.22979901812304e-05
4.7597387598002e-05
5.87730676837177e-05
9.71306874690798e-05
7.07852429273408e-05
3.67813047487943e-05
5.63285450093794e-05
9.01421208177675e-07
3.86381554419903e-05
5.35847586490423e-05
8.86706016569866e-05
4.81367569504916e-05
8.66681120179927e-05
5.15107009623517e-05
6.9938397274129e-05
6.5676093107424e-05
8.18099318332811e-05
7.91447348714037e-05
1.54718040931604e-05
3.12554209876399e-05
3.02092574126878e-05
1.98483748149685e-05
-2.22873649210074e-06
9.00777216830107e-05
0.000107398139246414
0.000121056549255246
6.07767107953636e-06
7.02347442054439e-05
4.60049975047166e-05
0.000106967409042757
0.000118763473548825
6.46064715668032e-05
3.34751473517214e-05
9.28236065999591e-05
2.18727591379595e-05
8.00880303491327e-05
7.22795692341446e-05
9.13367064944351e-05
1.19179685829542e-05
6.35973691972906e-05
6.38862831992156e-05
6.98240635421612e-05
6.88407412277684e-05
8.32798668844589e-05
3.98198642660476e-05
5.971929567978e-05
4.20040617591841e-05
3.74841657490788e-05
6.98049991427073e-06
3.2312474805066e-06
6.10701409746786e-06
5.72344248553794e-05
-1.50831782753954e-05
8.92309810090775e-05
6.30204348073793e-05
9.21237573047076e-05
3.97770752725985e-05
4.81654890214169e-05
6.99590095597621e-05
9.32391288447589e-05
2.22971152212549e-05
6.506873227848e-05
2.58953475405493e-05
6.38062179646779e-06
5.5705756174798e-05
5.06405732054206e-05
5.09107567588345e-05
3.44217370899153e-05
6.81859418560213e-05
9.27977215661449e-05
9.16979699854262e-06
6.099801398893e-05
2.34965575560028e-05
6.31910193586531e-07
7.9083440304021e-05
-1.79811069636695e-05
9.21735374398077e-05
3.0992832481147e-05
3.39417798877863e-05
2.75345639399059e-05
2.79027255557811e-05
9.67963080726943e-05
6.9491243738945e-05
8.82889795655868e-05
4.62057681765621e-05
6.19693545511164e-05
4.0032014098806e-05
5.04359785083278e-06
9.948619285955e-06
9.54448205631685e-05
5.67818400861144e-05
7.94790171943462e-05
3.38383690053961e-05
2.7154713154947e-05
5.75316251225696e-05
7.45870381501755e-06
7.00450921684673e-05
9.24841336094619e-06
5.97406873401934e-05
6.55140696229213e-05
7.27564358801941e-05
2.55824448114641e-05
5.02352568875571e-05
7.68351674914393e-05
6.85493829035182e-05
1.65214527064464e-05
5.27986877896267e-05
2.45684866396982e-05
5.38462639643836e-05
7.67249682102544e-05
3.58953014101681e-05
7.93247078800643e-05
8.00836343602038e-05
3.49354379323811e-05
1.9391482908383e-05
7.896689724887e-05
8.63971323479295e-05
2.06864057223694e-05
2.90623939929949e-05
8.61787645386503e-05
4.10744909330435e-05
5.73119196261883e-05
7.06818921402372e-05
1.253093215874e-05
0.000101247047803621
6.99432094016293e-05
9.03694306929367e-05
8.09555013784833e-05
7.13655408633332e-05
3.75750606996412e-05
6.78169889100094e-05
7.89032022996812e-05
3.93436382888506e-05
4.79030166735554e-05
5.65468060903058e-05
5.42997374157259e-05
1.77255817538032e-05
3.39759778697853e-05
0.000111494200136442
8.07685347073297e-05
2.66963085931449e-05
3.34565619590816e-05
7.68768257314874e-05
5.21698448550351e-05
7.56814745352857e-05
5.94399906842727e-05
0.000100797342753892
6.82406208569159e-05
2.79421361980971e-05
4.49892936490357e-05
2.84055086477429e-05
0.000106162654405775
4.10138426293005e-05
5.96546352331313e-05
6.62518330499499e-05
7.40530284080422e-05
4.01760717348414e-05
2.80437177866134e-05
3.97315971535961e-05
7.20520099049707e-05
5.6756609703226e-05
4.6264395661085e-05
7.13669548716988e-05
5.62003723958624e-05
6.35219917523991e-05
4.05487543537758e-05
4.88155781089022e-05
4.89223163674854e-05
4.26711528721975e-05
7.06621512091041e-05
4.31970433355596e-05
7.53123493687085e-05
6.51191857445914e-05
0.000118384968753757
6.25220506007317e-05
5.65587214424511e-05
5.69680883137821e-05
3.06891735273749e-05
6.62034200770372e-05
2.88798780899704e-06
5.66979424231928e-05
4.69021131892574e-05
7.54272724676214e-05
6.86014674953387e-05
6.43396613074409e-05
8.13936622016652e-05
4.50031467720927e-05
9.95928953380166e-05
9.48542794858144e-05
2.016630478008e-05
2.85936620070751e-05
6.26189567464074e-05
5.05533818937658e-05
9.21246107779198e-05
8.86617484782517e-05
5.70691162476184e-05
1.83255258147437e-05
6.19446612522061e-05
7.69338046152121e-05
5.14352500145617e-05
7.73503428222115e-05
8.40638219248477e-05
7.11801389533645e-05
3.67232460661299e-05
6.3414239210065e-05
6.25769594739913e-05
2.00357127928032e-05
6.59875776087254e-05
9.1086470429771e-05
6.27402495741179e-05
8.13905865503695e-05
2.77262447911622e-05
1.29015894232139e-05
6.32347153734904e-05
4.92471025495284e-05
4.20016282106327e-05
8.10429861123025e-05
-6.63141921335211e-06
9.89263415943084e-05
2.89682681807457e-05
7.70235427636234e-05
1.88321929440304e-05
5.90964650831837e-05
4.00666413592047e-05
6.96116504796693e-05
3.58187503345964e-05
7.66924628668114e-05
8.67693918157971e-05
6.93174696786815e-05
9.78963143492536e-05
2.37195012931902e-05
2.47568451510331e-05
0.000118699235327291
0.000102042078809891
7.16271601577194e-05
3.98407576711828e-05
6.59579481631918e-05
7.57378997271406e-05
9.24743164606616e-05
0.000108766261686392
6.63510233139606e-05
7.9498342518602e-05
6.98810315775378e-05
3.6324243877209e-05
4.83267691137683e-05
3.4285738368962e-05
6.65625242221577e-05
2.19020942445218e-05
9.67777651814543e-05
4.06357618152918e-05
1.54226119970015e-05
2.63470431978871e-05
3.11719194393197e-05
1.73931598942363e-05
7.7813879678432e-05
2.88798405988084e-05
7.19783620691478e-05
6.17732761819275e-05
6.4718335671415e-05
5.46117278873759e-05
9.11708080681574e-05
-1.41935537112492e-05
0.000113878020292422
-2.26815069117602e-06
4.540975884478e-05
0.000127198721836314
7.01559777153871e-05
5.72550227816463e-05
8.32497923888984e-05
7.6329461859145e-05
1.11534472418311e-05
9.06171639448717e-05
8.53922951752244e-05
0.000110489964448608
5.02732291242181e-05
7.49757516753405e-05
1.25087260857975e-05
5.59379728949019e-05
8.54435946176473e-06
4.87406871797854e-05
9.14140332953339e-05
-2.73301607333756e-06
1.76145265790132e-05
5.74465918327675e-05
6.21687697207269e-05
6.40927078141227e-05
9.37525869101328e-05
3.64155246636464e-05
-2.28733596664662e-05
3.40508249874496e-05
4.25176000658421e-05
5.51165413032287e-05
-1.43337344095612e-05
9.14730589406185e-05
-7.89592664510311e-06
7.89746644216352e-05
0.000112354376185758
7.28798407024098e-05
8.26512084396669e-05
-8.45733108721864e-08
5.74028809819596e-05
5.4509550599287e-05
3.64941431591575e-05
5.52773763485132e-05
5.72464335554344e-05
3.88061414006706e-05
8.2589388286227e-05
6.18039032244149e-05
8.83917932442291e-05
4.3875590157112e-05
2.47997607912451e-05
2.32880764217833e-05
7.79634566315682e-05
4.76696896645445e-05
0.000132332943707395
4.88791560035924e-05
6.11503218029554e-05
5.23181460563173e-06
7.39243759978106e-05
4.59662247237145e-05
1.37752182617118e-05
6.51230124472239e-05
2.40653251068348e-05
5.85933901992572e-06
5.70243117611588e-05
4.5882240796581e-05
8.99907121021462e-05
6.91202624486818e-05
6.14171275210941e-05
0.000115537186751713
3.03828236777475e-05
7.52652491405666e-05
5.35080009968936e-05
8.86566281378704e-05
2.15076885904747e-05
1.46692672139427e-05
6.62944195409318e-05
-4.74606030962336e-06
0.000118232879747304
5.31015219646662e-05
0.000102384734965228
0.000101830013893593
1.76299909184276e-05
6.63749331368955e-05
1.59247099596344e-05
2.99305956374387e-05
7.80293133920699e-05
2.28353162612453e-05
4.72107781885185e-05
1.37706155041196e-05
2.63904739255033e-05
4.18938494802349e-05
6.69327970582481e-05
5.64542721455904e-05
2.51921892068966e-05
4.04521655639467e-05
5.14814206236936e-05
1.66762092419845e-05
8.1845141937816e-05
7.78652635377247e-05
1.55869009647323e-05
9.61332107643028e-05
1.87027132365755e-05
6.13962218929527e-05
4.2383119993892e-05
5.90999926853249e-05
6.58347081605473e-05
3.91306829952357e-05
6.68772367984814e-05
1.14117606362968e-05
0.000119131799992164
2.62641782434875e-05
4.3725255254891e-05
1.46296613154169e-05
6.14367716943787e-05
7.25848434497142e-05
7.34120984450316e-05
6.12710523881627e-05
3.71485673208424e-05
0.000104483233667324
7.04579753872668e-05
7.1764593743493e-05
3.82872017260973e-05
4.74717966184657e-05
6.07822829207663e-05
4.74994336203649e-05
0.000106276676716451
4.81296624578292e-05
3.11683547683146e-05
9.15617778004702e-05
6.27086005540335e-05
0.000141798878738702
5.13787852819752e-05
8.0338760315533e-05
-2.97586673521602e-05
4.0742605845567e-05
7.80784154293233e-05
7.5163171412547e-05
0.000116872704020119
6.29324024405396e-05
4.08807636018203e-05
2.01899034978308e-05
6.90605802436685e-05
0.000101726637137888
3.87842416926654e-05
9.63869670268858e-06
7.53573117657119e-05
6.26717002538443e-05
4.95792587195116e-05
4.41019533792952e-05
3.29625505547834e-05
7.10609215394359e-05
7.14773198859709e-05
8.17902564580994e-05
9.19235054417713e-05
8.00377224718065e-05
7.30571291104037e-05
7.77338443889984e-05
1.72894861208897e-05
6.61944288192847e-05
0.00016366481603188
0.000124621579439334
0.000121969989516092
9.00655846817718e-05
1.45143389904035e-05
5.52454535068352e-05
0.000116632663024729
7.42605389529624e-05
6.50816628065135e-05
1.80457842594441e-05
6.05129893717004e-05
7.28772742385074e-05
2.04541059415267e-05
6.02772617130349e-05
9.04039346340309e-05
8.46825277611922e-05
3.10689437236664e-05
1.7853217339407e-05
7.82753082856681e-05
7.14436315777342e-05
6.39925338242346e-05
5.10975630934451e-05
2.80752033743295e-05
0.000114981965612722
3.64263782904253e-05
4.93679683667035e-05
0.000100885330001996
5.75484452517102e-05
4.03682304609013e-05
3.51808611551259e-05
5.54479540476207e-06
2.62956436986739e-05
9.00281498862882e-05
-2.19813198001652e-06
-1.315793315067e-05
0.000110433232217787
-6.8604130452754e-06
5.56635417999163e-05
5.43862363582721e-05
8.48358121649682e-05
-1.83734063699841e-05
9.48570554664465e-05
5.40620184853206e-05
7.92396413220814e-05
3.65772479527464e-05
0.000108547299636015
9.84180694565838e-06
9.72250765543246e-05
5.09045356795494e-05
5.40449855389409e-05
2.25193766632902e-06
1.93172747796627e-05
8.20384161095738e-05
2.71106430111754e-05
2.39802179571655e-05
7.34838168449299e-05
5.60417756269779e-05
7.3131220976473e-05
5.88846366669746e-05
2.11150869085278e-05
4.77819640298515e-05
1.71125721872519e-05
0.000126750063597149
-5.07417480754042e-08
2.27628942222504e-05
4.92716204617125e-05
2.92182215030754e-05
4.49587164115663e-05
1.87165640175785e-05
5.71918229158721e-05
2.14384929739288e-05
2.7666428447817e-05
9.44442835848623e-05
6.83222816075357e-05
8.21560628537107e-05
9.32890429676253e-05
8.13167315633843e-05
4.40339191079651e-05
4.07273156762437e-05
3.77877623116173e-05
3.25619571734791e-05
5.46309518368844e-05
7.8419526143286e-05
6.96582888807252e-05
8.84236769375976e-05
0.000131448003721799
6.11677953964603e-05
3.72304147228872e-05
5.31111959292236e-05
5.44304351523608e-05
8.80074778600852e-05
3.35431712885578e-05
2.87975334802814e-05
8.66342035558329e-05
5.60564815030598e-05
8.68002692650822e-05
1.41315850816004e-05
9.0512545863034e-05
5.09778300695187e-05
8.59943848394932e-05
3.43736804912593e-05
6.00014434226845e-05
1.65981389645312e-05
4.26449327242231e-05
4.88360749825341e-05
6.1443712947275e-05
5.94582295612268e-05
5.13949473059624e-05
9.54737136760809e-05
3.47769372698263e-05
3.59978075132387e-05
0.000112411730697821
3.38114644752432e-05
8.59342574546786e-05
8.44507912864703e-05
4.66742415685118e-05
9.03288029884017e-05
3.47067428419562e-05
7.15405585202727e-05
9.97443926004974e-05
0.000123438459401305
7.87566012568366e-05
1.32826614565401e-05
5.7125116434208e-05
3.19752955199629e-05
0.000100501858432493
0.000100932504758854
8.35004706191905e-05
1.85539313662392e-05
-1.99504303355586e-05
0.000109864148179017
3.07848366392687e-05
5.11877032763554e-05
-1.91651272964318e-05
8.35653557956831e-05
3.27522902051228e-05
2.41457931629372e-05
7.61627215165079e-05
8.34838749640854e-05
-1.24961718424967e-05
2.90970872705519e-05
6.14156082482592e-06
6.60006795437656e-05
4.85041558733426e-05
5.89893495188967e-05
4.7549908215454e-05
4.87222225053139e-05
6.75792632619411e-05
7.75436912726171e-05
0.000118961879851381
4.96751893665577e-05
4.04187928623101e-05
8.77743999034234e-05
3.76349936722211e-05
5.04895157428355e-05
5.81019441196416e-05
4.98608614333893e-05
4.06543680824495e-05
4.79195235461829e-05
7.02590472909458e-05
1.55373564920455e-05
7.10908088987678e-06
7.64208589918689e-05
7.96019849652167e-05
5.52415321102529e-05
4.9237047993149e-05
9.14119893086863e-05
1.96086115039575e-05
2.07437688196326e-05
3.92313261161833e-05
4.46579263192418e-05
7.70685126187159e-05
7.80699988657748e-05
3.08426172216735e-05
-8.09341227867045e-06
2.4308634163198e-05
7.0301372193345e-05
6.3024281660272e-05
7.58486057322781e-05
-4.88999065092819e-06
0.000108885044304361
2.64121882649263e-05
4.18704375995098e-05
0.000106806810422185
6.90098253448671e-05
7.67196715834508e-05
0.000110348159431292
9.80017608724505e-05
9.19656054094787e-05
0.000132730324305271
7.2329789356765e-05
3.60330723906249e-05
3.03165539821485e-05
7.45412189603912e-05
8.03327940472671e-05
8.58494629365668e-05
9.40304035519669e-07
5.80809090361426e-05
7.32847672431527e-05
0.000116040287339571
5.25184772451737e-05
5.96339734848222e-05
4.91026389431935e-06
7.1723473783662e-05
1.14679704603799e-05
7.64854131729241e-05
3.14795784181207e-05
9.835437557641e-05
5.62871417119464e-06
6.28104276092907e-05
4.31468299939545e-05
2.08541498977076e-06
5.49485563716373e-05
-1.16280457922124e-05
-4.8830665911324e-06
4.02671761085056e-05
3.85016139779296e-05
5.29763819199338e-05
1.66189348579233e-05
8.93077736379692e-05
-2.37272175317735e-05
0.000102027039459283
6.71745109758929e-05
3.48656631810783e-05
5.0350147747437e-05
7.42220739463165e-05
6.26487615930744e-05
3.91776474810109e-05
5.40794733833665e-05
0.000118788489188664
4.17791481197042e-05
5.55568664004463e-05
8.88836808353071e-05
5.04212366596384e-05
4.29958249221528e-05
7.11809654781447e-05
6.01588124043248e-05
9.14392036470391e-05
6.26788130780017e-06
5.46882437669964e-05
3.11968134350188e-05
9.27923519905602e-05
5.87022179907008e-05
4.64144709010274e-05
5.11610050368036e-05
6.92721204054654e-05
6.00267813386727e-05
2.19598691195041e-07
7.26421545984986e-05
8.79430313860568e-05
2.123461885811e-05
4.24032745176925e-05
1.85994063090744e-05
3.54416417627899e-05
7.232645128042e-05
8.57550387362197e-05
6.73851570795818e-05
8.84213668333139e-06
5.72326334972499e-05
3.63385152189793e-05
9.8535981587716e-06
2.12345053415828e-05
8.84051002410479e-05
2.90307696859996e-05
2.45561267502926e-05
6.88869916922277e-05
7.26103256931059e-05
7.87188645665738e-05
3.94242800511016e-05
7.12607722029746e-05
0.000106489816155705
4.53242794193885e-05
5.28992320280391e-05
7.20888231269955e-05
4.2714317765396e-05
4.29922762810956e-05
4.72286434373985e-05
3.49161364981826e-05
0.000105512716051419
6.74190485463381e-05
7.77512864536545e-05
2.00141310950854e-05
6.35725700568117e-05
0.0001392655048438
5.20093032134199e-05
6.57046603615436e-05
3.58747566177946e-05
4.45939727393857e-05
5.84682966144977e-05
7.16067275936636e-05
0.000101705070680113
3.59858048065676e-05
6.59511846776594e-05
5.2275791678013e-05
0.000101543694865507
0.000104753137083451
5.57160779457915e-05
0.000118941997920564
9.37779045271942e-05
7.8537537305018e-05
8.3957870955687e-05
7.87850658024357e-05
3.88576641097191e-05
-3.78524616148234e-06
6.2340976362187e-05
8.17209522369742e-05
3.67615244868634e-05
5.9268259324467e-05
9.14772247072308e-05
7.69289259855746e-05
5.03285412537596e-05
0.000111651228307666
7.46628896851515e-05
2.03188666864268e-05
3.26844940977929e-05
2.86728010362513e-05
5.95740014005459e-05
-2.10784019056801e-05
7.02372688885911e-05
3.39896807344896e-05
2.96407157847972e-05
8.01905197537738e-05
3.03500120804821e-05
5.53782281515984e-05
0.000103757484280891
9.53766081573151e-05
8.92261889556296e-05
5.98612606808911e-05
1.17014410692612e-05
6.2515263673712e-05
8.22861241262428e-05
7.93112269760688e-05
8.28928740360669e-06
1.83234798389539e-05
9.79850298496862e-05
9.15958265760932e-05
5.76767967471367e-05
9.5472678161627e-05
4.42573595548542e-05
7.53973251998309e-05
7.25446336639532e-05
4.18813824182418e-05
4.09303045058434e-05
5.54792280225076e-05
6.21793711206742e-05
8.88678048250354e-05
2.92610838107873e-05
4.71158890825291e-05
6.28813538367439e-05
4.94600090805536e-05
9.44970200796509e-05
8.92256351933948e-05
7.50966444844378e-05
7.43565077608087e-05
7.74686917553363e-05
7.33604751157194e-05
-2.89160492596191e-05
6.74850750346013e-05
5.31492126147713e-05
5.53906422070635e-05
2.6151510766204e-05
5.78900652726448e-05
6.92715886026529e-05
9.48130358236989e-05
0.000102735988150417
0.000108960959866062
5.12778521475333e-05
4.84496718517185e-05
5.61306449611035e-05
2.48827606080177e-05
2.48104834188772e-05
5.75987253526195e-05
3.34695807702582e-05
5.59001505488774e-06
1.88302393516944e-05
6.76165506884668e-05
7.57856732955256e-05
6.66003277202949e-05
5.37226801807545e-05
7.58643832028263e-05
8.35324475329363e-05
2.25737905361903e-05
1.37279769927042e-05
-1.28800581685059e-05
2.11027469578398e-05
5.30466207411842e-05
9.87416333462966e-05
3.78252567216171e-05
6.34250583708447e-05
3.32312174563995e-05
2.24633657025814e-05
0.000117687741650453
1.17241787398329e-05
7.75649046396715e-05
6.49011745188067e-05
7.21208215870341e-05
1.920171504876e-05
0.000116730995172423
7.14954519529724e-05
2.4705231682328e-05
6.5138070823318e-05
7.57032806053181e-05
7.96220551257641e-05
7.74640541181291e-05
4.74416952080749e-05
9.57225094774488e-05
5.37410699884499e-05
1.73680926652616e-05
3.60011340290691e-05
0.000147764956426011
5.01390385950423e-05
9.00531532895501e-05
5.83159976356707e-05
0.000114143476489607
7.85264504446928e-05
3.2893377037817e-05
1.68720753109316e-05
6.4543771123695e-05
3.00359619838218e-05
6.474584540752e-05
2.82763934313036e-05
5.65480149046126e-05
7.62771505644552e-05
3.67847330560502e-05
0.000129095622824225
-2.26598764079789e-06
5.06861358490315e-05
1.33345832606926e-05
2.69234583617186e-05
4.49679165077984e-05
5.16235522563464e-05
-1.14105210881317e-05
6.6000374756025e-05
3.25953927758443e-06
6.13977191708573e-05
5.81775292794178e-05
-1.85508494364044e-05
5.61877616404978e-05
6.0658100616839e-05
2.73765998925251e-05
5.82783642578887e-05
4.79477123546828e-05
0.000113241182003102
6.55764260626211e-05
6.26030067752844e-05
8.02807322442509e-05
9.45264461159505e-05
8.11276584868646e-05
8.95431701245248e-05
7.06175400937035e-05
8.18469252798035e-05
6.77148047224925e-05
4.51577718246826e-05
3.63013224056626e-06
3.42468522974582e-05
2.88113251317531e-05
6.84692426278567e-05
9.22133586062545e-05
8.09961226292557e-05
7.76362655578408e-05
5.64647969033259e-05
6.47606034274509e-05
6.28442180256471e-06
5.69360137853896e-05
6.80897494758557e-05
5.36226565873872e-05
6.63486359786243e-05
8.95247288805461e-05
8.5333552335636e-05
2.35356844782196e-05
5.67489368223262e-05
1.15934055724597e-05
6.53946360328997e-05
6.34323204809661e-05
5.84514856155415e-05
8.26640580509921e-05
8.04715000564597e-05
9.83539636314237e-05
7.0811696251976e-05
6.17187879626872e-05
4.46340270242233e-05
6.50123889463594e-05
1.47944068495267e-05
0.000100739373036295
8.09106998079174e-05
6.26971160598087e-05
4.87283128132471e-05
4.13189726786951e-05
6.1941585344679e-05
2.02593217694106e-05
4.07951344971156e-05
6.81187685504164e-05
5.95251908693836e-05
0.000117235919032958
4.58652432306077e-05
4.14955942188188e-05
8.31632303013009e-05
7.95932544421825e-05
3.64871227507722e-05
4.11419942192479e-05
6.15254422874792e-05
4.14436267297095e-05
5.76778186791729e-05
2.40242743314444e-05
0.000100232521081076
9.27922140333098e-05
3.84598026849804e-05
5.95725484189643e-05
3.9226063920036e-05
0.000104775689393965
4.42230395731143e-05
5.70826739147049e-05
1.39891746736662e-05
7.8342707886385e-05
4.40756385733849e-05
-1.36578024752302e-06
3.93386359830475e-05
2.42173746726001e-05
0.000121953559250888
4.9969401517809e-05
-1.06054577174674e-05
4.60551519798191e-05
1.9393839717414e-05
5.99380408385825e-05
-1.95498294641567e-06
6.5689453873367e-05
0.000104871932853178
2.79372693786346e-05
8.47398020005094e-05
0.00011558706642158
5.77478741447412e-05
7.72796551733317e-05
1.51656531729856e-05
6.8753535751587e-05
7.26020266235165e-05
3.46316442741145e-05
8.04863751696845e-05
7.60167334656906e-05
5.77678970659972e-05
0.000108605517572327
1.82460242203015e-05
5.71319197309006e-05
2.28822940432145e-05
3.39583378013159e-05
2.2892067328782e-05
9.33599085912501e-05
5.41123043356984e-05
2.6825361696761e-05
8.97203478965713e-05
6.6211053406522e-05
5.32395304621485e-05
3.40756766580005e-05
6.86649509134331e-05
9.88974729890559e-05
5.07244709870538e-05
4.89852617951722e-05
-1.66695113095793e-05
6.14720232539043e-05
5.57938987749137e-05
7.13755874060856e-05
7.79566750312183e-05
-1.35759282681984e-05
6.52706806102918e-05
7.18463428205142e-05
3.39764374516247e-05
3.59984158079741e-05
-4.50883738024941e-05
3.90885962874182e-05
4.95678693581542e-05
6.54580272503246e-06
9.525704203246e-05
0.000117022844962737
7.89478818716076e-05
4.67964018255188e-05
3.35076784607726e-05
1.59553405881949e-05
4.45724198500197e-05
6.93651865703784e-05
7.46502880566199e-05
0.000132577157980218
8.13540778701711e-05
6.85500732609656e-05
7.07763812310954e-05
5.02209976188845e-05
6.00818817722149e-05
0.000107277366314473
4.27105482960114e-05
2.34555763482031e-05
3.3408271252775e-05
1.54998507080165e-05
8.24959714902903e-05
7.02168911280141e-05
7.76457559322734e-05
5.51827233827695e-05
8.31131818045224e-05
3.40141859902224e-05
0.000108302515222521
6.99025467200297e-05
6.46132151635545e-05
9.19176880390701e-05
6.49893086828349e-05
7.68088125646945e-05
0.000124258010197142
3.49332479448415e-06
6.90547579900433e-05
3.94423124977351e-05
1.53911962576471e-05
8.92441431809625e-05
7.44318083998692e-05
7.3379691755649e-05
6.84918066770121e-05
1.93337931330549e-05
2.24548594214885e-06
5.70720886029984e-05
8.89303764509452e-06
1.853390680989e-05
4.22601887880607e-06
5.89553400701678e-05
-5.39862074314797e-06
6.24269744881957e-05
0.000125525042260158
5.86766436164625e-05
9.0155980369828e-07
8.68666924176674e-05
3.39176659833874e-05
7.9983854001186e-05
7.74034753961733e-05
7.3407422342907e-05
8.75211413266394e-05
6.89074554682038e-05
4.33683692537924e-05
0.000122050215433699
1.15406884199113e-05
9.62261266504707e-05
5.31829449774114e-05
9.75144178407824e-05
0.000148595806152644
0.000119028114678526
8.16552030437915e-05
8.14968194647444e-05
4.10958820046861e-05
0.000107122079575439
4.96879582693533e-05
4.88155545926873e-05
5.18923426405242e-05
-1.47079970588185e-05
6.62951291853823e-05
7.77805947226124e-05
8.77671474288475e-05
5.41684510589967e-05
2.89094294453445e-05
9.01831783710873e-05
2.62886910887044e-05
7.99443030157055e-05
4.85583314520426e-05
2.97041898880788e-05
4.34655304045389e-05
7.09950220254445e-05
8.24657551316348e-05
5.44662009662073e-05
3.94040262081291e-05
2.64143436543336e-05
7.75317410024089e-05
7.83974689366547e-05
-2.52524294027454e-05
5.55119700605485e-05
1.22264633758016e-05
7.51910767760769e-05
3.06179235257167e-05
2.02774153009258e-09
1.78088864325473e-05
4.38785307494862e-05
4.9860439172742e-05
5.35755197068654e-05
6.18172771843809e-05
3.86568365056403e-05
4.83260992363492e-05
9.49563037672892e-05
6.82470932410564e-05
6.74816169862069e-05
0.000150564643762779
3.93461480498798e-05
8.53361970536375e-05
1.00183029023116e-05
0.000104799787966128
0.000110830964630398
6.2451346399153e-05
9.33211176287213e-05
4.12188961502641e-05
8.71721064663927e-05
7.08110948226006e-05
3.44286608156575e-05
1.63524842898739e-05
6.17900191004934e-05
-5.84085090236032e-07
9.39460067003795e-05
8.02988633115952e-05
9.58147281059891e-05
6.53716595067821e-05
3.9211107169176e-05
0.000100551769482728
9.66169569121363e-05
-1.03428605874988e-06
0.000115427965302013
0.000102780283630389
3.71201492379321e-05
0.000104643323461555
6.79824530547007e-05
7.30723505696179e-05
5.31172681465989e-05
2.46452988816965e-05
1.95843126207667e-06
6.20118126688836e-05
8.97141365823262e-05
6.40785476018653e-05
5.77148365859621e-05
3.05174181482183e-05
9.60788177308956e-05
3.8732034996918e-05
3.58117641139978e-05
3.59552211056274e-05
5.94210271733697e-05
1.31649098045559e-05
3.41997624240661e-05
1.25206789061858e-05
4.49679239723253e-05
4.53845838738776e-05
4.95139939289188e-05
3.79061419052149e-05
2.23516979329851e-05
3.88636142682856e-05
7.74531033030045e-05
1.33973579249627e-05
4.36406928676189e-05
0.000106079130879336
8.06601941623108e-05
7.22245320377359e-05
9.42140893021458e-05
7.38772385433662e-05
3.01753191378748e-05
8.48404208245676e-05
3.48905727067021e-05
6.96699313552242e-05
5.19247675363265e-05
4.13739104791893e-05
0.00012429902916048
9.74020341543837e-05
3.88345159118979e-05
5.13172325516438e-05
8.19595539061625e-05
3.25352939723252e-05
7.23058865422655e-05
6.4463684169932e-05
2.96032144440034e-05
3.09333363313336e-05
-1.85422930407796e-05
7.63692315646066e-05
2.62570070037495e-05
2.72882992651729e-05
0.000107498401454477
0.000113458260884539
1.55921404242183e-05
3.17525528101757e-05
7.1600540398291e-05
9.83888246964398e-05
3.23608308302541e-05
7.36070138127322e-05
8.40674059644515e-05
0.000101738493800476
4.72214860354621e-05
4.46710376693258e-05
1.40548007388815e-05
8.39517193971938e-05
1.08526384228957e-05
-6.79733205130987e-06
3.70657871003546e-05
5.8184584581597e-05
7.68470377847801e-05
5.74815991335616e-05
1.54316785274786e-05
5.0323920234082e-05
0.000105403239236574
8.84214280376299e-05
1.68858221159299e-05
0.000132054192597809
4.1481903172989e-06
7.05630185288267e-05
2.23529665532736e-05
0.000157989189819763
1.41337198030153e-05
3.52881040540116e-05
6.47553588501436e-05
-1.7725396060531e-05
7.70933764682444e-05
5.91218546160514e-05
8.85847235979881e-05
6.30421570754472e-05
6.41230678592777e-05
2.70099274042456e-05
-1.54913232874492e-06
6.42666788194256e-05
0.000101541211272557
4.52291461477368e-05
3.09361442686144e-05
4.06638471639791e-05
8.3398849036937e-05
5.3928725375329e-05
-9.42532469970642e-06
6.96283831675068e-05
5.77232664515165e-05
7.15977264673196e-05
2.69239562679056e-05
9.09344337062017e-05
-4.72777349208452e-06
5.87139938107562e-05
1.90804567039549e-05
2.3040599654408e-05
0.000115433877263558
6.99785272805053e-05
8.9222025441711e-06
5.10868558823557e-05
9.0519691936289e-05
5.92276504495853e-05
3.87779257984218e-05
2.86992117977879e-05
2.43206148657004e-05
8.70197920357633e-05
4.19578451834022e-05
7.2219799269262e-05
8.80985966291928e-05
3.19127059152299e-06
1.87694248107332e-05
2.38494655908022e-05
3.74761757629056e-05
7.13725804589207e-05
7.62078470318578e-05
2.47936688267233e-05
0.000117446325773423
2.46019347232745e-05
2.19121223724614e-07
9.32594267022219e-05
4.45141634573694e-05
4.76187697263009e-05
9.46140504977173e-06
-9.40309792515218e-06
7.28021932820739e-05
6.75340593672859e-05
0.000108214917769233
6.42030906811339e-05
-2.87058626284553e-05
8.57266279325455e-05
5.33445303582373e-05
4.26656711165159e-05
0.000101982832899157
3.0586966892307e-05
3.85949341176512e-05
7.32762056494302e-05
1.99028534722965e-05
8.81201023273717e-05
6.19472004430539e-06
2.61975022498645e-05
2.40013404547371e-05
3.66493708673888e-05
8.63043876370623e-05
0.000107673573237667
6.48786120856686e-05
5.62444170439152e-05
2.70014184535293e-05
5.73071938413139e-05
6.67567705847483e-05
6.61239575113221e-05
8.91401174984795e-05
-1.29872060241431e-06
7.7699049598775e-05
6.66406403959713e-05
7.26966660435411e-05
7.63373102819481e-05
6.18430312000232e-05
7.12537174766522e-05
3.60784401325645e-05
1.5774507672579e-05
2.02475353086408e-05
7.10526564950124e-05
4.26244104067506e-05
8.23943831130462e-05
8.29985772488974e-05
3.75186439606511e-05
6.79620777703089e-05
-1.2607828679171e-05
7.76313924977375e-05
4.90056993535964e-05
6.3396399800978e-05
5.57570827914098e-05
5.7334342865356e-05
7.54349349622272e-05
1.77779674835311e-05
9.44447817613927e-05
7.25623498332135e-05
3.72046046071498e-05
7.45809895695104e-05
3.96340546650412e-05
7.27494710303915e-05
1.63811086197315e-05
9.11442976638443e-05
5.2321748776316e-05
-3.25922697616776e-05
7.36102198392652e-05
7.60096853634191e-05
1.41618985950494e-05
3.83554850711773e-05
3.77731940533936e-05
1.97273944176476e-05
6.87299678380793e-05
0.000107221696111105
7.00037279733848e-05
5.62863947032615e-05
0.000101091993175917
6.03857697346515e-05
5.65581896687203e-05
8.8109807993993e-05
7.64843899278783e-05
5.05054742366155e-05
8.99569902176592e-05
9.49490404409205e-05
6.06397313603145e-05
7.39181394793097e-05
5.95758530770457e-05
4.86674582105076e-05
4.4462239332039e-05
9.32156474972054e-05
8.74601858998898e-05
6.75384467608654e-05
7.38710391869422e-05
3.03962662875547e-05
6.29034400598825e-05
6.88117804751404e-05
3.54286689834285e-05
5.60930935691446e-05
3.34637499586039e-05
0.000127346508734187
6.89998361013756e-05
3.42025406022906e-05
2.63078355847789e-05
6.57160840900731e-05
6.54116066175069e-05
2.23269507043495e-06
0.000103175327212317
4.26877951157313e-05
2.85858539341367e-05
9.30699810946859e-05
5.13374024584654e-05
4.00667313697394e-05
5.65486033877088e-05
3.4168781132708e-05
1.74204759715531e-05
5.46360376584086e-05
9.01482635810143e-05
6.13630337442748e-05
1.93640998324716e-05
6.34155360519234e-05
0.000102931913425956
2.4802091788641e-05
1.50814681755603e-05
9.61146647481441e-05
3.82619522127361e-05
3.24737694185074e-05
5.39153128661079e-05
0.000103880025943151
0.00011785137052303
5.29091374044168e-05
1.78647939947649e-05
2.80144231735348e-05
6.66109261177638e-05
4.20654378783801e-05
6.01293576461986e-05
7.68475253387352e-05
8.88819930856308e-05
3.11435336785426e-05
8.65425153694288e-05
1.97685467841565e-05
1.68535601026021e-06
8.91083507819107e-05
6.8850679669638e-05
5.21123171306518e-05
5.11625021562805e-05
5.11246085925903e-05
9.83632977982614e-05
4.31940771016484e-05
9.62523197793303e-05
-1.12672533088531e-05
3.98205239580332e-05
3.61044887616107e-05
3.21347325360466e-05
9.08598203384932e-05
7.52956567772337e-05
4.91636607403052e-05
-8.19343512785423e-06
8.52672000145022e-05
8.56113783350325e-05
8.11133989888429e-05
8.85167164341065e-05
9.62866264912785e-05
8.42017168417995e-05
4.63823854997358e-06
7.63943033815263e-05
1.98017516221016e-05
1.60471554583919e-05
6.64356265551713e-05
5.9704902039943e-05
7.76510330244381e-05
4.02000876149215e-05
-1.24201640332759e-05
7.50218127196531e-05
6.80234055614066e-05
3.8899525821518e-05
0.000119689278667005
0.000104002714842928
7.82523823693671e-05
5.01773795774688e-05
5.54056751967857e-05
6.63120758950411e-05
4.92982512476803e-05
0.000106227846057376
1.77478356120743e-05
4.73946903845733e-05
2.69525776765079e-05
0.000103898726111876
6.5133943565499e-05
1.75060188397252e-05
8.76956942287311e-05
6.60852064870866e-06
0.000103030157019193
6.93401353154904e-05
8.58702833734656e-05
1.80273167389633e-05
9.862917881542e-05
-2.69758628014802e-06
6.12976340609905e-05
3.86348920843203e-05
6.72896948056493e-05
5.43624874196362e-05
6.72284334807545e-05
7.62865360688658e-05
8.89115101020868e-05
8.47745021144017e-05
7.57401739310986e-05
8.19044968386472e-05
1.78242488133738e-05
4.00120699909976e-05
3.17562518624524e-05
8.30982638699185e-05
9.13188872398131e-05
7.10099557462718e-05
2.18033209871321e-06
4.8704581227026e-05
3.40993272509895e-05
9.98742455475906e-05
8.44718959976619e-05
2.68983890573469e-05
8.49186629411439e-05
0.000109379051189263
0.00010110254186208
5.7372952098609e-06
6.71417327760014e-05
6.15168671413044e-05
6.65991471507391e-05
4.52713473895445e-05
6.29902491253433e-05
0.000105638707986251
5.78891607502086e-05
0.000104920335099262
6.52647781718346e-06
8.08775534968884e-05
4.18369887112189e-05
8.83026674029451e-05
4.48220335113052e-05
7.8157198845163e-05
5.24010025454013e-05
0.000115030551169593
4.63313654901847e-05
6.2825075962462e-05
1.7982244692049e-05
5.52532594780725e-05
4.54804311695301e-05
9.13636604207365e-05
5.10311439099322e-05
5.50984623449302e-05
8.76702479021272e-05
0.000119196805267281
6.17856971757044e-05
5.23657307520588e-05
8.03346008721975e-05
5.06051204987223e-05
4.65767338177462e-05
7.45926210527252e-05
4.17078625685774e-05
5.43085236421972e-05
6.95384628352613e-05
7.05547042241585e-05
9.28084403472752e-05
-5.79361791730427e-07
7.70788835827087e-05
8.76746751863762e-05
0.000113830544735657
9.16330269058114e-06
-2.03361640696073e-05
4.64426624329227e-05
-3.86034685552197e-06
7.59462878139303e-05
4.0332051819815e-05
2.21608478324505e-05
4.17177817226708e-05
7.78964380643346e-06
0.000100080238457428
5.25324803449074e-05
7.12156909160253e-05
3.98410666661544e-05
5.03662070917836e-07
9.5518428120589e-05
2.31376332812642e-05
8.1218731307841e-05
8.53376905723006e-05
6.75549478814734e-05
0.000121915668548288
7.7218997482056e-05
8.50845926557925e-05
3.95420882611432e-05
3.07270019625299e-05
9.57675687724347e-05
0.000105841252449679
-9.28788342128717e-06
2.6606424345909e-05
3.36046872172705e-06
0.000120632387982094
8.05811332715331e-05
5.0129079885523e-05
6.10130782097939e-05
7.50806423702336e-05
3.67865177027532e-05
4.99659938591538e-05
1.82895995069974e-05
6.87963100719949e-05
3.17801088349348e-05
6.67150962472263e-05
4.49683815016581e-05
-9.72344554782781e-06
3.80835504902738e-05
4.23630345721764e-05
8.29726881163837e-05
4.02619151478015e-05
9.7794799436704e-05
5.05218944862169e-05
4.79302532088326e-05
2.26831085468722e-05
5.8786500551877e-05
6.41177373883849e-05
1.75797491912919e-05
6.32249732159081e-05
6.23792682676674e-05
5.07113850407461e-05
3.82566395750775e-05
-1.14803098163863e-05
-1.25951223359345e-05
9.09578237490463e-05
8.70626232402562e-05
3.37825703372971e-05
4.37248621052594e-05
5.54704122296264e-05
7.49641080376509e-05
6.9446450440333e-05
7.97070452092029e-05
7.1205583597915e-05
7.66814629383207e-05
7.2874339503235e-05
-1.39944663149039e-06
7.79742983028384e-05
4.62524898425429e-05
5.68573351196432e-05
2.10470518780623e-05
5.99453773089506e-05
6.39760553376211e-05
6.84354614458738e-05
7.88689490256321e-05
9.90532493021823e-05
1.51608934830332e-05
8.43805353566562e-05
-6.53705505309838e-06
5.94858445798033e-05
0.000107092718555043
2.83528119537379e-05
0.00012121004455759
6.44943263523149e-05
1.55821857533143e-05
4.03858285655004e-05
5.48602760346895e-05
5.04146313751296e-05
0.000116161583215535
8.18973836671854e-05
2.29521815122988e-05
8.43229375360292e-05
9.51421028176119e-05
7.22279171488622e-05
7.06829393253452e-05
0.000100158663293056
3.45660172821618e-05
7.56241192303512e-05
0.000116832685780452
0.000100022865136835
8.05568041159339e-05
3.07271919828927e-05
3.30079694710833e-05
4.15669238190743e-05
7.29060096135104e-05
6.91132413934368e-05
0.000107801375303023
7.85184844794191e-05
4.49417459028332e-05
-2.30007982558225e-06
7.08712240679537e-05
7.4005577125722e-05
1.95126511579311e-05
1.35691037695346e-05
5.29725836566085e-05
2.54385290943487e-05
3.51629385890539e-05
4.96190179550161e-05
8.92247833053247e-05
7.97993835858382e-05
9.22381358118938e-05
7.54920463662184e-05
4.84560097035024e-05
9.84909795163554e-05
3.14714765638523e-05
9.70395214861229e-05
3.33467306539835e-05
2.2466560933306e-05
9.03415445462283e-05
4.15619366913334e-05
6.93781907866607e-05
7.88585319886302e-07
3.85014123517337e-05
2.44432046235727e-05
9.95057712396673e-05
5.53004835611456e-05
3.80555880456342e-05
3.48377421579189e-05
-4.2309229247626e-05
7.43621464208565e-05
3.20837944893565e-05
3.08752648077513e-05
6.6724727296845e-05
6.03864749319141e-05
3.38996618368456e-05
8.14020991171072e-05
5.14852675030907e-05
8.06323003128007e-05
1.5783368331544e-05
2.02566455234728e-05
3.72341020831938e-05
2.97654428700673e-05
5.25410319238658e-05
6.44138205748706e-05
7.95820034521722e-05
9.32324359926005e-05
4.5674466238711e-06
9.2730830440662e-05
5.42366090748181e-05
4.77117986295507e-05
7.21184419999655e-05
2.80000684133721e-05
0.000119683796254425
2.8915064051247e-05
4.41132475328096e-05
5.39505512127891e-05
-6.68592664443108e-06
5.74744621184446e-05
6.04655811375275e-05
0.0001473288631277
7.96640394688698e-05
7.50783499334326e-05
3.82088297650997e-05
9.92079604781732e-05
5.58371030553048e-05
9.60826828279471e-05
7.12440993589346e-06
1.62609107950997e-07
9.52938353001782e-05
2.94500447827902e-05
8.02093466657107e-05
7.17219100512074e-05
4.06853048539773e-05
1.72692132762262e-05
3.30736725480233e-05
7.01654960856543e-06
-7.17729714520434e-06
5.05762521312326e-05
6.1963055683167e-05
1.24996988547546e-05
4.67485269407786e-05
4.98033561592531e-05
4.25913549971869e-05
6.36263439403601e-05
4.76208037949973e-05
9.42719241097156e-06
9.82437796954161e-05
2.25552157090616e-05
7.06229572836345e-05
0.00012875455044371
6.51847006157805e-05
9.23156264355058e-05
6.40782735920184e-05
4.93445754381851e-05
6.07693486261047e-05
7.04264158432296e-05
2.0944205188227e-05
0.00010450376438743
1.0136093205813e-05
4.58563668156704e-05
6.31328246797195e-05
9.19887730342225e-05
0.000108182086390289
8.19764939965318e-05
5.16414006719271e-05
1.58437347521569e-05
5.82921013471477e-05
5.20300890288106e-05
5.01795322286168e-05
5.38207507107738e-05
5.85846579325793e-05
5.62561478631101e-05
4.64210060234141e-05
6.73016550677358e-05
0.000105084405197865
2.25209509758547e-05
0.000105959411185882
5.56445032307648e-05
9.80380362446555e-05
4.12855217601968e-05
6.54789805505311e-05
8.39792974025219e-06
4.67125375684802e-06
7.08229246604777e-05
3.13083088331426e-05
5.71997423736071e-05
1.71739931582752e-05
3.22349618314371e-05
7.69895518943649e-05
7.28844799070722e-05
4.72650579956043e-05
8.21073253984658e-05
1.51086750318596e-05
7.21436820076726e-05
2.24164344598432e-05
5.53070795845636e-05
4.90517874830138e-05
8.73427679860002e-05
7.60308480982764e-05
4.73871050893457e-05
1.65229292814402e-05
4.61111841244928e-05
3.049014618408e-05
5.61393795310781e-05
0.000105128906862508
-1.88609654082992e-05
5.21261379157351e-05
8.68134783025844e-05
4.27604837643847e-06
7.77103682622943e-05
5.68649117918672e-05
8.90722762217441e-05
0.000123244917639164
3.82834164806501e-05
8.12247706605489e-05
3.75316294090705e-05
-1.22456445001783e-05
5.23077028509181e-05
2.4704395339341e-05
1.47950548101437e-05
4.90890606000351e-05
5.21340633518515e-05
2.72850634285061e-05
0.00010315850679803
2.5395692982418e-05
6.19497543647447e-05
7.38902892313661e-05
8.53079106155046e-05
3.83225893921566e-05
2.55529563170734e-05
9.52542827873509e-05
5.27472563581605e-05
3.18861351600665e-05
0.000128785428884764
4.19088929796074e-05
-3.3248922033e-06
6.70763176377322e-05
5.82962834003564e-05
1.92908362277449e-05
8.95326329793576e-05
8.2418622943488e-05
4.36598443680198e-05
6.6915331578475e-05
2.98664775956846e-05
-2.21122541188358e-06
3.96080032606556e-05
8.14082964247237e-05
2.64690523795387e-05
7.3942848203447e-05
-1.07796099200865e-06
0.000101157713309059
9.8676524084091e-05
1.08137813477921e-05
6.41251656564108e-05
3.76430317156073e-05
4.73715898104945e-05
7.49644928678872e-05
4.77483640832945e-05
6.35875016076184e-05
3.02364992889054e-05
3.72695838696413e-05
7.17296229838703e-05
4.91858134715835e-05
2.48482091221401e-05
8.81018556954291e-05
4.63444253852188e-05
2.13111805129615e-05
3.32858771063258e-05
6.59088567156176e-05
6.16636069713157e-05
0.000101209685607562
8.90681496526507e-05
7.25553134960913e-05
0.000111409563711787
8.44329327960775e-05
3.66621880893683e-05
4.59525326757696e-05
4.36326204923933e-05
6.35515519909165e-05
4.34113230789513e-05
-3.69138414980973e-06
5.3441988915986e-05
4.54014808361562e-05
4.5749537927429e-05
5.3769685307319e-05
4.60223302060497e-05
4.28165038373519e-05
5.91757774005521e-05
-2.47138126651133e-05
0.000100650352504212
6.54348576237415e-05
3.74539178409605e-05
0.000109541937201607
2.42737748034433e-05
2.7098681540364e-05
5.24672668529297e-05
4.48911161378169e-05
3.92790849989469e-05
2.05756146031587e-05
0.000108123705072486
1.7358587374769e-05
4.32419768593177e-05
8.80986885314687e-05
6.07140947976777e-05
4.02622640959825e-05
8.87027227621985e-05
7.27767236528234e-05
4.62986164411471e-05
6.11447348294624e-05
6.00462019592837e-05
6.24277711291513e-05
7.22777946545397e-05
1.17233855787454e-05
7.36873975493874e-05
4.89914885026494e-05
0.000116379168612203
9.60138533291163e-05
8.34816679809922e-05
6.94981192983458e-05
4.52203043694422e-05
3.65262369851045e-05
1.50742535450952e-05
0.000100071744171272
5.18533863975769e-05
5.80688438388426e-05
4.58305549750767e-05
9.49796233775425e-05
2.60416891140893e-05
5.7138671169648e-05
8.25241899889109e-05
3.70349220173121e-05
9.82455593731073e-05
0.000136449556222187
9.09349068138579e-05
5.09835412731406e-05
0.000110810941329699
5.32456988953766e-05
3.4597038683325e-05
1.86306985754778e-06
5.11095795231229e-05
5.42801755454753e-05
2.54638394229221e-05
8.99202115638996e-05
2.38917662746935e-05
-2.20773260310251e-05
3.38915856544804e-05
6.34769599005982e-05
7.96162254334926e-05
4.28089064832606e-05
9.06610069643786e-05
4.398853635265e-05
7.90078537375406e-05
3.77693662638375e-05
7.50588928347795e-05
0.000118108408596348
2.91261875700005e-05
0.000121902933268006
1.10449487204003e-05
6.87747544620366e-05
4.50752428393065e-05
8.45740933919235e-05
7.80297026417418e-05
3.27278696223578e-05
0.000100847073168256
3.1061545824547e-05
3.60869328528242e-05
3.60767732931321e-05
1.87960529347131e-05
3.82135056663347e-05
7.30749920425615e-05
3.15668324614599e-05
2.76895247891648e-05
2.70126924618717e-05
3.99588389890142e-05
4.50642486474416e-05
8.57995598777888e-05
5.12897822284026e-05
8.8853100060328e-05
2.6496503471346e-05
4.53662606651648e-05
3.07019759927692e-05
5.56300189877296e-05
0.000118992246793954
4.62067941531053e-05
-2.67664048064433e-05
9.52755410520723e-05
8.4018398363757e-05
4.66221623402256e-05
7.96895445228463e-05
1.90579235571275e-05
8.23698218755426e-05
6.84784983494427e-05
5.32148975603422e-05
9.20949049373639e-05
0.000105215891838862
7.70276646606482e-05
7.6111052223366e-05
4.79395696764924e-05
0.000100066058646799
5.82916672455513e-05
4.9254449177116e-05
4.28649905449169e-05
6.80797792925744e-05
3.37025375109365e-05
0.000116241626906101
6.78786324533203e-05
4.08921289335914e-05
3.76935261216546e-05
3.6082300500931e-05
3.33760369956461e-05
6.15496388591709e-05
2.05829285126244e-05
3.08894340446714e-05
0.000139892496690359
4.63502937120094e-05
4.16632974500202e-05
8.8475141260616e-05
2.65230696944245e-05
3.56020112679243e-05
9.89831527626388e-05
8.40641326631278e-05
0.000119104649121158
5.80437902714235e-05
5.68845899173157e-05
1.25333827638636e-05
8.21882766991188e-05
4.52677629618814e-05
2.9004849427071e-05
4.75794069732633e-05
1.30106008637303e-05
4.48695302955122e-05
4.00682797896574e-05
6.35731498035166e-05
7.243191351376e-05
2.53294745739848e-05
-1.07133259775927e-05
5.66660630878565e-05
1.3790528059071e-05
1.65399042960953e-05
0.000104081404618452
7.25494107535793e-05
6.49647841945485e-05
8.51424131775549e-05
1.13601245491825e-05
8.36521980881376e-05
5.23267167312494e-05
4.34427459941671e-05
3.06609908977192e-05
6.2117237050613e-05
7.14053999882131e-05
4.90384183825808e-05
8.28809663217303e-05
4.2902464220177e-05
3.56642936154558e-05
5.91977006807077e-05
3.93765655783843e-05
6.85736840399731e-05
0.000113484840941386
5.02820814323711e-05
6.05999194562363e-05
9.15942473818044e-06
1.98480674403097e-06
7.33886203249858e-05
9.84580161024203e-05
6.56429928450842e-05
3.03365628282638e-05
7.2358508249347e-05
3.7928557337007e-05
3.26068725057519e-05
4.81328526877532e-05
9.18936542805873e-05
8.07322107346155e-05
5.05548955748275e-06
3.98632786972513e-05
8.68453389086479e-05
8.71937045540767e-05
5.67355286883441e-05
6.11654542914803e-05
8.30223255251686e-05
0.000142804567870109
2.21361152034213e-05
3.08382471155927e-05
6.61933284912703e-05
7.36895613703899e-05
7.53851504104493e-05
8.53552156933643e-05
-3.66247631771668e-05
4.1628272723692e-05
9.66475369142792e-05
9.11168921290944e-05
0.000103847858413734
3.48621609626094e-05
3.94451260042396e-06
2.73796257327282e-05
5.02289674294889e-05
7.01600093068566e-05
0.000128669648797831
4.28986585639162e-06
5.05702808563759e-05
3.09776890332114e-05
8.05994837068063e-05
1.95538692661503e-05
2.99768946948569e-05
1.22085498965848e-05
6.5782296588253e-05
7.37905675275495e-05
8.83783601513987e-05
6.35008951061668e-05
7.9819343779965e-05
7.5801540550655e-05
0.000166463887889217
7.90100405131012e-05
3.95292127568354e-05
3.57572475026091e-05
9.85595844281361e-05
6.24806031848149e-05
0.000127578550676198
5.31375241603917e-05
7.47199462339013e-05
3.89614170402283e-05
0.000116187141931811
1.79526842276776e-05
4.83964842961624e-05
1.51044486058665e-05
9.15214065196817e-05
-9.5420048774041e-06
7.67082651499318e-05
3.03380907434121e-05
-7.71864610284672e-06
7.09377103204377e-05
6.67205546487931e-05
2.58911204634866e-05
4.34296977530524e-05
7.79001592662467e-05
3.19357976501966e-05
5.94783037116113e-05
4.6545532507889e-05
4.68889708242149e-05
4.32740268553556e-05
3.26118343086291e-05
6.83557174539371e-05
9.72284485793589e-05
0.000108351088616278
7.64983432385178e-05
0.000121381346416946
6.7982561042589e-05
5.94247821982895e-05
0.000114197942374434
5.58681877092198e-05
2.30443432129776e-05
1.37037475497606e-05
3.29040565866398e-05
8.85267197314803e-05
1.97076805039354e-05
5.70854906559719e-05
2.83726118272454e-05
4.78727597097692e-05
5.71818789790173e-05
8.06867524972732e-05
0.000101793589257531
0.000154022819136555
2.61872675547502e-05
4.7958828297965e-05
-6.47289840651634e-06
8.21089273485981e-05
7.21369001891666e-05
-2.02475020421235e-06
7.34118782347096e-05
7.65819349365739e-05
5.1960865759086e-05
4.47778361627064e-05
7.87018766432859e-05
-1.19584432854572e-05
9.1916122958251e-05
1.81021098500596e-05
5.20434127915895e-05
8.62875318614907e-05
4.28477047935991e-05
8.28940943493064e-05
4.14509400451913e-05
4.33717236704992e-05
-1.14287286309119e-05
-1.44642438868371e-05
7.54219521030074e-05
2.43401409785949e-05
5.30249241797649e-05
9.06093136856288e-05
4.8464344489153e-05
8.77731348837463e-05
4.56013735856856e-05
0.000112327792528528
6.82377468405496e-05
5.99880640532655e-05
6.33500675541627e-05
3.46056782347126e-05
4.95612246515985e-05
4.69347284861939e-05
0.000111639675235937
4.89745632780982e-05
5.74632397456168e-05
3.47734735963022e-05
4.71731416882306e-05
2.98051859052041e-05
5.63771796975155e-05
4.41480715631487e-05
9.59539377965006e-05
5.4415182417306e-05
3.3265234880076e-05
7.33477042819173e-05
-2.15057870439637e-06
3.14230463586915e-05
5.93143952450142e-05
3.15104293930098e-05
6.2018128070447e-05
5.95120057636847e-05
6.76816314705561e-05
7.08163664961792e-05
8.28213894819814e-05
7.13498654995766e-05
3.25936010047973e-05
1.02762613460344e-05
3.25091827839926e-05
5.79476316894684e-05
2.4879989568012e-05
7.16050375940824e-05
1.92333173814954e-05
8.41029652753937e-06
5.8692055506483e-05
3.96204216653687e-05
5.78715826780445e-05
6.14596479785272e-05
9.03533102730462e-05
6.4658426557107e-05
8.38099710724872e-05
3.41530258969234e-05
0.000111737661348128
4.02043185721686e-05
8.9099312293287e-05
8.26081836088298e-05
8.37200286726088e-05
1.74946034789914e-05
4.20253824878902e-06
0.000110542463490868
8.65238991162491e-05
4.95025720788393e-05
1.85827882344949e-05
8.8598735115414e-05
4.98790172396319e-05
7.36054818255073e-05
1.5285512682738e-05
3.8403920545355e-05
3.715078387144e-05
2.31883320140834e-05
5.18702121641637e-05
6.3347688790625e-05
2.42505100919548e-05
6.19020467788392e-05
5.67975160083925e-05
6.11949992193367e-05
0.000143240785369564
5.89225944503658e-05
4.75592128965256e-05
7.82670063395801e-05
7.87326660539379e-05
1.61340933041062e-05
3.92650924455026e-05
0.00011608080108828
3.39750963438152e-05
6.85381681986463e-05
7.11165179102e-05
7.51482310586281e-05
4.7891466220187e-05
3.08937528333801e-05
7.8303389442261e-05
8.02195175528379e-05
9.4059599276512e-06
1.65897140667567e-06
5.94231547189982e-05
6.45357251614025e-05
-2.21244597611691e-05
9.52368090056808e-05
0.000144161789645219
6.22968680579116e-05
1.73514871476205e-05
8.62139975844136e-05
6.66273716627255e-05
2.67904528892889e-05
7.25366871557427e-05
0.000103347725021339
9.68385604997522e-05
6.25709140646105e-05
8.89017081854941e-05
0.000102326843446321
1.62589283298321e-05
1.85529770245409e-05
2.49012260586632e-05
6.85887592689948e-05
3.70356677799869e-05
9.06112325622757e-05
-1.01054252320189e-05
4.81657522569921e-05
5.79480828962967e-05
7.63792116043074e-05
2.6232821708832e-05
4.71641760382809e-05
8.181415298241e-05
4.78210459784662e-05
6.19590602174715e-05
8.4213205320134e-05
4.25148830107979e-05
4.94403946559152e-05
5.50049754019283e-05
6.21112379977664e-05
0.000117183709983253
9.70757303234331e-05
7.94579627403462e-05
0.000126211298726042
4.13337087111353e-05
3.59431064332016e-05
5.73308089523705e-05
3.64798252904237e-05
5.99088681079701e-05
3.6241045778792e-05
5.47886106024585e-05
7.96429488798235e-05
8.72316264154601e-05
1.64299280995712e-05
3.69274516149634e-05
-4.67481501480952e-06
7.27088126360815e-05
9.66699743443843e-05
7.66683047174487e-05
5.53802293726479e-05
2.47729261689514e-05
8.96000186921879e-05
5.07038832316375e-05
6.32661707094409e-05
6.14246381760857e-05
0.000102926977282326
2.23125739612784e-05
3.25626730837699e-05
3.2283422266875e-05
2.89378784621682e-05
8.31233029740993e-05
3.64814122750404e-05
3.71978416012786e-05
8.92072490936092e-05
4.28932185385232e-05
5.76995274682681e-05
7.1240353283512e-05
0.000102685392315825
4.01329570177499e-05
9.00280965541855e-05
7.47198484410734e-05
5.83395384693752e-05
6.55346734400962e-05
8.64923913515192e-05
8.78154493243967e-05
5.08038096930028e-05
0.000111994076979225
5.8168798848487e-05
2.96723858267813e-05
5.86839696723187e-05
1.95307020586821e-05
5.71409251184272e-06
9.64431463032939e-05
6.45321143333027e-05
4.55555820732954e-05
4.50989915267534e-05
5.82425479080515e-05
-6.96105629404456e-08
6.72003567193602e-05
1.37969241977788e-05
7.95807475776726e-05
0.000103454962223564
3.29148398798835e-05
7.06453319362976e-05
