# Supplementary material for: Research on computational propagation and identification of mine microseismic signals based on deep learning
Source: PLoS One. 2025 Oct 22;20(10):e0334641. doi: 10.1371/journal.pone.0334641 (PMC12543183; doi:10.1371/journal.pone.0334641)
Supplement: S5 Data — (ZIP) [file pone.0334641.s005.zip › 000100800001592.xlsx_0.txt_24.txt.txt]

5.04629754196906e-05
6.25661694589317e-05
2.33848786207644e-05
7.42796594377041e-05
9.97490127741926e-05
7.56480053279328e-05
5.04155124463931e-05
4.35750949164432e-05
3.62139050276204e-05
0.000103216986861435
8.50771523604461e-05
9.77222512788389e-05
5.79841316280917e-05
1.19636904500736e-05
4.65651732553228e-05
8.35300278941299e-05
0.0001127186465838
-8.79830502737947e-06
3.86166718328607e-05
4.40126675175829e-05
8.13402987458955e-05
8.75045652782186e-05
2.11139476930437e-05
0.000102623850396322
3.26630468342706e-05
2.15007717361916e-05
9.5466870601775e-05
0.000117532291444805
8.88178099022877e-05
0.000154276008009914
5.12533282184767e-05
4.05432891125216e-05
3.90088906703513e-05
2.70736306404785e-05
5.54616019425538e-05
1.64405768078073e-05
0.000108456202373917
9.78928829245439e-05
4.69086487246201e-05
1.96759115552048e-05
0.000111873503623129
9.7967809544026e-05
0.000125130106588117
6.53904357674107e-05
0.000109474836974154
6.56006303499861e-05
6.52186409987285e-05
3.38692766569741e-05
-8.24664961359798e-06
6.12750524270609e-05
1.97773298913705e-05
9.16236088989538e-05
6.81029138489687e-05
7.93170042150857e-05
5.70216366993919e-05
9.54904259216583e-05
2.5038951041965e-05
4.31470464015498e-05
2.4493858388589e-05
7.73748014007822e-05
6.01708047458484e-05
1.18689334706679e-05
0.00010221986643831
8.29201537283703e-05
0.000100791213234174
-2.67173853398156e-05
7.55878602055076e-05
2.01032443876929e-05
-1.37509881377007e-05
7.39864079240863e-05
7.6046443164353e-05
0.000103039452852974
8.12025329430279e-05
5.61973301335143e-05
0.000101883758569945
3.64465786624245e-05
7.54401551588061e-05
5.20424025120481e-05
6.84680386945665e-05
9.02414143888777e-05
9.70266781331457e-05
7.18614798187683e-05
8.68997359078974e-05
0.000104452327370754
3.6351061127291e-05
7.8725090124433e-05
1.17756988501476e-05
0.000133272048409077
4.64912764541843e-05
4.98988139887821e-05
7.90523025310482e-05
6.2406448233035e-05
7.77241406436734e-05
4.36124150783941e-05
6.78297970565257e-05
4.50183872980215e-05
0.000128379013299501
2.03245922734229e-06
5.05190354518777e-05
7.71801269396198e-05
4.6932645369775e-05
6.8154217841171e-05
5.03266859152658e-05
1.01554069507699e-05
3.38070532715935e-05
7.92920134338114e-05
7.03840486187689e-05
6.3353548673655e-05
-6.75145183354966e-06
4.9431188397581e-05
8.39094966518338e-05
2.78375713162742e-05
1.87191973001681e-05
9.59806984062546e-05
2.42194461202702e-05
7.47047777872271e-05
1.39298452193495e-06
4.35510455170754e-05
0.000126894920948943
-2.87445152368997e-06
7.93429850869258e-05
9.11529013677838e-05
-6.58337010012016e-06
9.9188184748742e-05
6.3201005875248e-05
0.00010452766683836
4.04063750763697e-05
4.99977198150751e-05
5.39947139215105e-05
7.93522995537737e-05
7.42549821022967e-05
7.39163751289995e-05
4.52228904152756e-05
9.64912416765486e-05
2.60274735563351e-05
2.44241081065765e-05
-2.04667289961291e-06
0.000115895517017032
7.86773564800489e-05
6.4154593631682e-05
1.94315219524479e-05
3.6548152008131e-05
5.89657180411621e-05
-1.29818652412318e-05
2.47959696942511e-05
4.61435459408501e-05
0.000105915659310471
4.82906640985189e-05
6.83155030582042e-05
6.861158393084e-05
5.8799532382307e-05
7.19733060938906e-05
6.1373897519376e-05
4.22452613287694e-05
5.47167265628794e-05
7.94181638127197e-05
1.0747262852934e-05
7.71728768398714e-05
8.85480986143306e-05
5.83513947006341e-05
7.04761614145895e-05
0.000114015280689394
-2.03089964793391e-05
6.11305364792778e-05
2.27825637815594e-05
4.33735554014448e-05
6.94869818863854e-05
6.22135067189571e-05
8.38583068017141e-05
1.32545879267684e-05
0.000107729270332208
5.17739714047247e-05
8.38492659198994e-05
0.000106438590552453
3.09102249596043e-05
5.16967986656877e-05
5.30061204082524e-05
4.32297745818345e-05
0.000103736661153933
6.21624055849272e-05
3.77148266851119e-06
6.8845408895088e-05
0.000116324976746531
2.26341377827165e-05
4.41708251749498e-05
4.60469698895966e-05
1.50951810828162e-05
5.43686942194068e-05
4.06949069059624e-05
2.09903787815609e-05
0.000130663133546185
4.53249688045508e-05
3.84457143821334e-05
9.27358032306205e-05
4.33459743179657e-05
6.938289266643e-06
0.000103087100060314
5.12082372845234e-05
3.81030045857432e-05
5.41045703024238e-05
6.66265672492408e-05
5.02135084737586e-05
8.87541116703806e-05
8.55906410211741e-05
3.88634046519955e-05
6.03947693483404e-05
5.69313441161263e-05
5.3377150884888e-05
5.51662039750492e-05
6.25509899926718e-05
4.49934540612111e-06
1.0706748283268e-05
6.78848013450479e-05
0.000113091311447512
1.99774468556522e-05
5.29407642375312e-05
5.90067187003962e-05
2.60099018756491e-05
2.1821631940089e-05
2.0002950815677e-05
5.59405426141567e-05
8.17597790693724e-05
1.93711543097805e-05
7.0279145886723e-05
9.62129989416588e-06
4.50643490931722e-05
0.000106418479743288
4.17194357247982e-05
2.87764889586744e-05
-1.23044353273009e-05
3.26579212558783e-05
2.37155148524636e-05
0.00010570994012907
1.96895335363495e-05
9.90544163916628e-05
4.33866882865616e-05
9.13062787104703e-05
4.63161102115576e-05
3.15055054483619e-05
3.07742794515091e-05
0.000108679977147035
0.000120400078891187
7.84124728254885e-05
8.11408763216328e-05
5.07885297041402e-05
6.85068750031053e-05
2.30689533141372e-05
9.72177605788105e-05
5.47231647853854e-05
5.95499276964346e-05
5.57734153596926e-05
7.18641916274993e-05
0.000109854342282417
-1.24348208499055e-05
5.978929854682e-05
4.94335749957382e-05
2.8989020970541e-05
2.82304365778572e-05
5.16264522267371e-05
7.90545952523869e-05
5.80237602869149e-05
0.000125100309468288
9.83905097723178e-05
4.31547299585266e-05
0.000105798538382909
0.000119042217032722
5.12566426067132e-05
-5.44474218742516e-06
5.0299882228524e-05
6.28699106893402e-05
6.14048986549836e-06
1.6711628794433e-05
8.24133891181697e-05
1.79192049856796e-05
7.42497918883502e-05
5.41825832815605e-05
4.51740106382819e-05
7.72772670874683e-05
3.41597987240758e-05
0.000100815027289616
-3.90584711935062e-06
2.32380294391341e-05
2.40764639850312e-05
7.74472071503376e-05
8.97997012457268e-05
8.40004675998706e-05
5.58477876170239e-05
8.83292491275874e-05
8.81825955112552e-05
1.29216006202622e-05
4.2483575485211e-05
9.17015278299548e-05
3.38342902468992e-05
0.000104381687073785
3.7191132896258e-05
-1.24615446388773e-06
3.46368840808518e-05
3.70853863847177e-05
3.0808154061595e-05
6.76451877184204e-05
7.36108316346943e-05
6.74880014995293e-05
0.000107084435991907
6.2986500676398e-05
3.73443276271943e-05
2.25747018947464e-05
2.42741543484429e-05
8.24567512147305e-05
9.20839250568258e-05
8.59406925312914e-05
3.67522092261542e-05
6.43521798702437e-05
7.56745905560752e-05
1.18973977167863e-05
8.6403841318117e-05
-9.34231917948539e-06
8.77806894025063e-05
7.60741286392076e-05
7.01721722489982e-05
7.60235895703028e-05
6.154332435713e-05
2.78230804110715e-05
2.17470048686587e-05
3.396503346288e-05
6.95205709792629e-05
4.64025032922831e-05
6.08239001032069e-05
6.49978438886039e-05
7.01306827893049e-05
1.9826331420096e-05
4.70870811179961e-05
3.43286825943935e-05
9.32168774295528e-05
4.18314704405217e-05
4.60868254733421e-05
6.55357531209303e-05
8.15991683212115e-05
7.5959197525622e-05
5.05305014025886e-05
3.5074839524623e-05
7.23244867912235e-05
5.73114016516196e-05
1.42953713366979e-05
1.02056347432428e-05
2.79652651305047e-05
2.89024385178253e-05
7.06384166722918e-05
8.77380560255519e-05
-7.8367172053562e-06
4.00559064230267e-05
0.000159302868310009
4.77536274240817e-05
8.32660879760038e-05
1.50266898230186e-05
2.70089515768585e-05
9.23916312095594e-05
7.70319292277178e-05
1.63623634072155e-05
9.39549852521487e-05
5.79012610680314e-05
5.91582225139031e-05
5.03854103741351e-05
5.32553874591041e-05
0.000126690553733253
2.55201269229434e-05
3.39089125379326e-05
4.00742883520411e-05
9.44695974961642e-05
6.03683112105167e-05
8.74255377232067e-05
6.73236950376289e-05
3.15935280619301e-05
6.23875482510907e-05
4.64582316245546e-05
4.52133009095536e-05
7.35613109201633e-05
1.47456961591063e-05
6.610844644238e-05
-1.40042636012808e-06
5.95585793540215e-05
3.79589945585348e-05
2.61304374889912e-05
0.000101178155081268
2.49032542292929e-05
4.49674273829917e-06
3.28228367127025e-05
1.45780623056474e-05
0.000117802066216147
4.32080167687924e-05
5.30175119628973e-05
2.87769111306902e-06
2.61306394617807e-05
7.39151235987044e-05
7.21080648095759e-05
-3.0795502254482e-05
5.82854736314171e-05
5.93299075953342e-05
2.24469328343894e-05
2.10744620768438e-05
-8.79066368463855e-06
8.40079574009266e-05
3.54604450451669e-05
5.51911476261816e-05
6.8891586871021e-05
6.12919802370581e-05
0.000108365000937078
6.94230600817902e-05
4.39874344543751e-05
5.55040253793252e-05
4.92977518019203e-05
1.0930497515504e-05
0.000100226815649197
5.13017053272893e-05
5.05914257165553e-05
7.35505492476653e-05
8.63843062740115e-05
5.23130944503014e-05
5.91855620733386e-05
7.46121511586851e-05
7.89708230355122e-05
2.40414919641808e-05
8.59889883565452e-05
2.19582635804222e-05
5.78237690527923e-05
7.2149814776781e-05
1.78310438654329e-05
8.91060323397038e-05
5.68673761132506e-05
3.84679348723801e-05
3.09064686954424e-05
9.51171393138566e-05
1.0714341677757e-05
3.10589642747982e-05
3.70923833165147e-05
2.8617391470492e-05
8.47442162164556e-05
8.57086484911464e-05
9.37966842700411e-05
5.00586501480027e-05
4.93919958720697e-05
1.27942253253945e-05
1.35476202744565e-05
8.06384700741649e-05
8.90105135326618e-05
0.000106951726777625
0.000104511908968273
9.54275362397629e-05
6.90088676982846e-05
3.73514570402389e-06
9.92245375037878e-05
1.32989214139336e-05
-1.20492803080549e-05
5.28110712976765e-05
0.000101917890563775
3.73059565873391e-05
8.48968425012834e-05
7.40710171401559e-05
8.9445261774552e-05
7.49679895427172e-05
2.80971624785826e-05
-1.95725667717757e-05
6.00629572140878e-05
5.00340685290609e-05
0.000121357321413468
3.04389149527217e-05
-1.21488624712537e-05
2.32968232322784e-05
8.812777634305e-05
6.98008461561773e-05
7.83858994353668e-05
0.000100911894439137
4.70561040950537e-05
5.71277693916219e-05
4.62862832777974e-06
3.7459322506024e-05
4.0162619719446e-05
4.67706236754925e-05
2.8586888616824e-05
0.000108001066643028
7.50336348828421e-05
0.000110549618735162
9.21415626840402e-05
0.000106144434114488
2.79958582206133e-05
9.08211749878576e-05
5.60484125606832e-05
7.81951881310084e-05
4.2653297426614e-05
6.58445355237706e-05
0.000124229777280012
2.30804361375594e-05
5.77329325335989e-05
7.52371956758177e-05
0.000102443322467665
5.92308594775115e-05
5.08503397344797e-05
8.14748278772731e-05
5.34141431513548e-05
0.000123900340144003
6.97708587577579e-05
6.75554635763122e-05
6.69977164317738e-05
5.26304313492442e-05
7.78949712768417e-05
9.18680578300492e-05
5.41393382238054e-05
7.72184409747453e-05
7.18772656550297e-05
4.43313313859959e-05
4.78805244794503e-05
7.79311284680217e-05
6.82376702528049e-05
6.25286274707015e-05
3.80132530866462e-05
7.58799309827342e-05
5.68048489988463e-05
3.14863419676502e-05
7.6082329823335e-05
0.0001288041925932
5.633478669881e-05
0.000133111972746092
5.87525817489467e-05
4.25978259096817e-05
7.94521013444065e-05
4.09483620362887e-05
2.23728131661472e-05
3.98985188658137e-05
4.93230266023867e-06
6.13449545931479e-05
6.123364173377e-06
1.84453195503152e-05
5.46554604634651e-05
5.35305574143054e-05
2.08815533129945e-05
6.1297045867312e-05
7.0715421513951e-05
4.95594079651645e-05
2.8571436462131e-06
2.01703013878999e-05
-4.6850006890433e-06
2.04496851623532e-05
5.45435767873945e-05
6.05376698566637e-05
0.000140275999195051
6.16976918589816e-05
2.36130939700655e-05
2.91954730147047e-05
8.70149686448977e-05
7.65046313404237e-05
8.40037625892386e-05
9.49469355396272e-05
7.53359107970182e-05
7.20366118815501e-05
6.52764580560065e-05
3.87647254018112e-05
4.02590273431979e-05
5.12345167118047e-05
6.09843906028078e-05
4.88844580421104e-05
3.72024712164607e-06
2.305890924512e-05
4.3585203549073e-05
4.09832708026085e-05
4.14060772949927e-05
9.89518637164835e-05
2.91553580655901e-05
3.32027469615027e-05
8.73133477636203e-05
5.99464019663852e-05
3.69055299053748e-05
3.2772461205417e-05
7.87843169905519e-05
-3.48739894910642e-06
7.61162705397077e-05
8.2896370196718e-06
7.94588919635572e-06
3.60853887535883e-05
7.46819943522895e-05
7.28556136231934e-05
8.54765269802545e-05
5.07600833232193e-05
4.51382440060384e-05
9.18038704367897e-05
1.19583451486861e-05
1.12025777185724e-05
7.17657772902511e-05
5.89980702602756e-05
9.5969662389717e-05
-6.02217067736047e-06
8.96963888886526e-05
5.21080382016041e-05
8.54307104499339e-05
8.32212463629676e-05
0.000109924484029978
1.83211380135666e-05
3.73924300484141e-05
0.000105128610472523
8.79943749714314e-05
8.62357642580421e-05
5.61515207299099e-05
3.24100262327007e-05
4.53513884795639e-05
6.96289511929131e-05
7.05294632942831e-05
8.28453536272318e-05
8.3400576048364e-05
8.32863097563705e-05
0.00011937322606474
8.8487450988684e-05
3.0462253590972e-05
3.65810357986064e-05
3.85109235948594e-05
0.000142937706152589
8.42577947688027e-05
4.41663353812987e-05
-4.74464710526756e-06
0.000106399748905106
3.52545880048837e-05
7.04099097624985e-05
3.75747710828101e-05
4.39008093672947e-05
2.02222948103141e-05
5.43540901651421e-05
4.98000841522021e-05
1.54073750429928e-05
4.96254269383002e-05
6.15848892112539e-05
6.56577563916049e-05
1.44994560800509e-05
3.05239608467263e-05
4.70746038476559e-05
6.26213711033076e-05
8.28201865783722e-05
7.47431684306895e-05
-1.58089968033791e-05
-1.12599328746924e-05
1.66318329918907e-05
7.4966596822654e-05
9.94277727201954e-05
5.13128593285614e-05
0.00010683136918503
9.44981382879429e-05
4.94721629090658e-05
-1.34531388854616e-06
6.10497034089863e-05
1.48421243732939e-05
7.85712981273916e-05
6.62531285877769e-05
9.58682112573207e-05
-1.67384992769843e-06
4.98396410627863e-05
0.000100447785253641
0.000113334657579983
5.5718737167773e-05
3.1626534238624e-05
4.39837023980393e-05
9.46472582843349e-05
9.98700099122017e-05
0.000112074264509853
7.41095752149373e-05
5.61658067230937e-05
6.64754140082113e-05
-8.8144035272692e-06
7.51523677960458e-05
5.24118010073254e-05
0.000138670242308177
5.76416030741026e-05
-3.74506810537026e-06
4.20573865973535e-05
-1.77529489842242e-05
3.64280276353866e-05
8.52751212974504e-05
5.4087993651779e-05
1.4358470985451e-05
5.86674563213495e-05
3.06203993454362e-05
3.76211863388093e-05
2.09937060879938e-05
4.43467437649661e-05
2.95741882284442e-05
8.7760736141417e-05
9.22631336283045e-05
1.5393351297425e-05
7.8839084211619e-05
-1.06082751355581e-05
0.000109270097821226
0.000132602888263057
4.37260013129261e-05
3.35896589387707e-05
2.56527606264322e-05
9.19167684495107e-05
8.4552450924507e-05
8.31287164131735e-05
8.54453143292196e-05
6.94965207016115e-05
3.35155080142375e-05
3.96346894412622e-05
6.60243404247398e-05
2.94543258123363e-05
2.3002824124171e-05
8.10981556437326e-05
-6.51986391298506e-07
7.13522586950103e-05
6.85159678964553e-05
6.90166811991506e-05
5.0021591358769e-05
6.87067427765688e-05
9.08390802003246e-05
6.39901910801581e-05
1.50888724239695e-05
2.05127634626218e-05
6.44287854383951e-05
7.44608469853561e-05
5.38830768970893e-05
3.19630918074084e-05
3.92935455945967e-05
2.83024238549242e-05
7.38102447366034e-05
4.37171181125259e-05
0.000111609002783605
1.61526267709837e-05
8.29131332748021e-05
3.3464083830381e-05
1.34947739251453e-05
-3.61726727131379e-05
-2.72017577814219e-05
3.6018495048892e-05
7.83989262565529e-05
2.51214054594746e-05
5.38591431927281e-05
4.84596906788013e-05
8.90067625112985e-05
7.34232590348078e-05
4.97838295740927e-05
6.92732838664763e-05
6.93542159280023e-05
6.16140320009845e-05
6.04595831856262e-05
8.14846740752091e-05
5.54251729601227e-05
8.26748371211822e-05
4.23545427236447e-05
4.56360272477946e-05
0.000109532986695351
4.4107244422462e-05
0.000117120230047976
8.49285908956712e-05
2.94978280312286e-05
3.9169154243422e-05
6.85831645545873e-05
6.15779079928771e-05
6.02155037953519e-05
5.91653452807387e-05
7.35010785597613e-05
-2.11206405561836e-05
3.98617462356283e-05
1.73564845255761e-05
6.29678699425564e-05
7.58324477543367e-05
5.58323866993386e-05
7.85699492601319e-05
0.000101169150706572
7.37922156935856e-05
7.42876164666675e-05
9.16516398975756e-05
3.18720700933522e-05
9.63887097982176e-05
7.88957015866819e-05
-2.88246514452135e-05
4.82580216630915e-05
3.17548782722862e-05
5.24953358539398e-05
8.98540063357765e-05
3.28129112115216e-05
8.3275031593594e-05
2.85858709785199e-05
7.41137789725116e-05
7.32871932773481e-05
5.90560488996743e-05
6.31268431000268e-05
6.63763329220085e-05
2.0427272373996e-05
0.000101627950306184
4.59769139974349e-05
7.55942337894245e-05
7.5221089601995e-05
2.53723180795822e-05
9.5980332999981e-05
1.84412033764329e-05
8.77888796110859e-05
2.11615524321172e-05
4.71942958200553e-05
9.54658997022328e-05
-1.57805364992891e-05
9.177477219134e-05
6.43218848176777e-05
3.73348625193819e-05
6.73286822090527e-05
4.94131120726288e-05
3.92745318490194e-05
3.69312027473031e-05
2.96944226881089e-05
1.42306005605913e-05
0.000103110536532373
-9.92256166338195e-06
4.63294919210056e-05
3.25565172931034e-05
2.53059381097575e-05
8.73630314451519e-05
9.99065898764468e-05
-1.70835106407659e-06
8.8894066266863e-05
2.26460405967847e-05
3.54419457210627e-05
2.54248849908026e-05
0.000136868973286124
-7.52866118150896e-05
0.000102237549423692
5.51332661631735e-05
0.000114559408402035
3.66829396621275e-05
2.82809239161211e-05
4.06598860262464e-05
8.13979348401304e-05
7.77679676689067e-05
4.22203319672733e-05
6.03514488353976e-05
7.78141661646387e-05
7.37705636420628e-05
7.55746371676978e-05
7.87746787734813e-05
8.70266682856558e-05
8.06817718719945e-05
0.000123892187688815
0.000110651990737452
0.000111369338800709
4.43850864461596e-05
9.05408673092835e-05
0.000169794242230981
6.11348572325852e-05
8.72386222400274e-05
6.58009992267179e-05
4.02951751587956e-05
6.51645792077934e-05
0.000108119579979018
8.39866936923227e-05
0.000123215699676378
8.11928279911019e-05
6.07281098592586e-05
2.58474501234788e-05
4.20014973924021e-05
6.2200999463042e-05
6.03286884841811e-05
6.24404384339697e-05
1.67442001922313e-05
3.39231721485454e-05
-1.69956802607901e-05
9.93843546559853e-05
7.22258946271946e-05
4.82482946298298e-05
6.52270211656126e-05
2.83846128094294e-05
7.44320783631807e-05
2.92378744718695e-05
2.73889077855444e-05
2.6747786924108e-05
6.50143449861354e-05
5.30349442127712e-05
8.23447365356782e-05
4.69176540305723e-05
6.56364168544407e-05
8.31135473155317e-05
3.33936215055009e-05
6.39986238347778e-05
6.76040576266844e-05
4.47400961249805e-05
2.2373021710894e-05
-2.32111398911555e-05
5.78979508708036e-05
9.62181667155746e-05
0.000106256446152916
6.24451800214583e-05
8.57629964934109e-05
6.89719620930537e-06
7.68791846817778e-05
9.22355073308246e-05
6.8017381427901e-05
1.82636901205483e-05
5.80559917280405e-06
7.12422678486504e-05
5.00531064382638e-05
3.75774599704539e-05
3.55119295929379e-05
5.60237417465517e-05
5.46872601033255e-05
3.06095592841134e-05
0.000151540624629554
5.07071463402713e-05
9.11918011501048e-05
2.21879600453788e-05
3.92128168568648e-05
7.76757347590979e-05
2.60279696517112e-05
6.71170837715266e-05
8.62049323225665e-05
2.92174007767225e-05
8.45392294539024e-05
5.77494773050825e-05
3.72211869843519e-05
1.63541194103037e-05
6.31476358107132e-05
7.34431796892131e-05
6.63420882261842e-05
-2.18137874865462e-06
6.99826762747372e-05
-1.10450491955737e-05
8.23578298425815e-05
8.88403241410581e-05
9.4396762506007e-05
2.75372270559459e-06
5.40620879662482e-05
5.44886798388822e-05
5.42972305885972e-05
8.17753787282029e-05
2.25845169398482e-05
4.68266476616981e-05
-1.23602477062579e-05
6.13658734120658e-05
5.61651952870837e-05
9.549191880296e-05
4.60118674142456e-05
5.40106424042388e-05
2.53853478960694e-05
-1.22955448384928e-06
8.45690694958656e-05
0.000125101930947623
9.24209262758255e-05
9.15680564773451e-05
9.61595335913757e-05
7.29253363491985e-05
6.77010476733838e-05
3.62528843090757e-05
8.09166822438891e-05
5.92954432263665e-05
7.93580976288416e-05
3.80517458155831e-05
3.23287937655171e-05
1.58679823406182e-05
5.03788130712444e-05
8.28520215485034e-05
0.000108428274874721
4.84072637899787e-05
6.24662121820207e-05
4.48147244283627e-05
8.21225117557063e-05
8.61161362721363e-05
5.44092010175921e-05
5.26219579255772e-05
4.71944431124341e-05
6.49174875008219e-05
2.39600110858516e-05
8.08180695300595e-05
7.66148031767615e-05
6.65142127905649e-05
2.57463019920262e-05
9.32425687489427e-05
9.92359598092426e-05
5.97817309102714e-05
3.83249027867292e-05
8.34402377960758e-05
6.60103565601137e-05
6.47109286925589e-05
2.51445754856699e-05
4.56767055300403e-05
2.23016340792218e-05
8.59046800650181e-05
1.59432505508549e-05
7.40185149836895e-05
8.40104816612084e-05
8.74403982499555e-05
6.98847327461884e-05
4.56914814753658e-05
0.000115590404966189
1.11911128089526e-05
7.91301969163982e-05
0.000112366670074205
8.99494711680724e-05
0.000100657437614621
0.000119645765561801
8.61497950192935e-05
7.31929903684398e-05
6.33622277642715e-05
3.79314447964248e-05
5.52602743288564e-05
6.23566537803959e-05
4.48904334469119e-05
6.75839391357249e-05
7.87493059821773e-05
1.81057720220146e-05
-2.00538923227541e-05
9.36914999886628e-05
1.86851537208944e-05
0.000113705386551672
2.57486878063367e-05
2.97056400767034e-05
4.61906779386537e-05
3.77103029175972e-05
9.5769510499439e-05
7.54269259611999e-05
1.36967317836032e-05
4.19962141539464e-05
4.14389183334363e-05
5.1740064813812e-05
8.57838007504332e-05
3.66127484122551e-05
8.25165241880294e-05
8.30866552342499e-06
4.81890011137112e-05
8.12817515777129e-05
4.01933234138118e-05
6.6879362115867e-05
5.7148695498222e-05
9.60327454851653e-05
7.2660872031841e-06
3.41284581864893e-05
1.27815019690258e-05
3.95173704311125e-05
-9.56386255027754e-06
1.52196562830549e-05
0.000127999264337196
0.000114106717487589
6.63651626930295e-05
-2.14390252353389e-05
5.07803435121824e-05
0.000107013632912183
4.78468927639215e-05
7.49406502480556e-05
3.20866438819984e-05
8.20889322322559e-05
5.39466907956199e-05
8.50852879187715e-05
3.9854477913051e-05
0.000155358913446701
5.00178246694206e-05
9.54007101933296e-05
8.57686716587524e-05
5.66446614713248e-05
0.00010270637118722
5.01761606421386e-05
8.88705645836168e-05
6.92347443088924e-05
6.1519585398251e-05
5.6311365753618e-05
9.04871728577869e-06
4.35865789737615e-05
5.9641811682768e-05
1.2920498223444e-05
3.88919205001894e-05
6.79803658085165e-05
6.39121125963239e-05
2.82633256700162e-05
2.2982295905346e-05
5.12569994926347e-06
-3.81118715236063e-05
1.87465281791081e-05
8.81642989214081e-05
6.10126269307483e-05
3.77132250741479e-05
7.62458753133271e-05
5.64207333832324e-05
9.11229491021557e-05
5.19736628396667e-05
3.2849102342734e-05
4.98008579975703e-05
1.71223111219907e-05
1.8994482720907e-05
7.38945228190668e-05
1.0112725376532e-05
4.81617334671132e-05
3.99543435445447e-05
2.80029829081876e-05
3.27642283358246e-06
6.96140979970601e-05
2.29945218086209e-05
2.13328589575155e-05
2.41450626328522e-05
0.000124638639532629
7.28071359734821e-05
5.5964985142478e-05
9.80193257106599e-05
0.000117567154929655
7.00177345207626e-05
8.52838944926146e-05
3.75084589422666e-05
2.28179751711859e-05
6.76241893337956e-05
8.63744943267931e-05
8.22042530147094e-05
0.000125511332456797
0.000125070809814962
5.99711116083846e-05
3.36454530547788e-05
-9.31921799630179e-08
1.51880484921539e-05
5.21012629175819e-05
-1.14922903402973e-06
6.59192138857708e-05
0.000103484432252656
3.8188923160116e-05
4.1333629223149e-05
5.66335284168167e-05
6.12019515495894e-05
2.55303090514859e-05
6.51153929767294e-05
2.05254964201096e-05
0.000100703677299545
0.00014249003517514
6.02037596117006e-05
-1.09832588450983e-05
7.83824281565307e-05
4.6285260843282e-05
1.85799880217479e-05
3.87802471467488e-05
4.07343569169358e-05
7.58130326302724e-05
1.8370271749341e-05
-1.98251915262003e-05
6.44879472330324e-05
7.57873150777865e-05
7.83222896561112e-05
3.66569405543635e-05
6.37624276658281e-05
1.03244425145996e-05
5.09314992494442e-05
6.13518753366465e-05
0.000105355227976922
0.000108477403877989
0.00010860320846775
9.3013440944694e-05
2.87200097432728e-05
9.81987844414661e-05
0.000103986005276015
5.96682120334498e-05
-3.06842769140989e-05
6.75684354572258e-05
1.26494900878134e-05
0.000103313035728498
7.90621901918971e-05
4.97942772806326e-05
1.78068373865706e-05
4.01595151936949e-05
0.000105993616675432
8.90280019230211e-05
2.32232345864593e-05
3.78318363002728e-05
8.76801108500506e-05
2.00918491214983e-05
2.52475890796322e-05
0.000106182845158151
3.20312528493504e-05
4.12352070662167e-05
9.53144955090481e-05
4.7972947039039e-05
3.44576864101526e-05
0.0001019609479884
5.96065900962793e-05
4.29893281402497e-05
2.91633334336334e-05
-5.05180799693929e-06
3.82504715059978e-05
9.15219532012704e-05
2.14256138805839e-05
4.997205607597e-05
8.96243319637913e-05
5.77647879962944e-05
4.7699808795323e-05
4.53947443059061e-05
1.81202455088164e-05
6.23508770944264e-05
5.941634955715e-05
7.93799316636943e-05
9.58311348736759e-05
7.50319054438415e-05
0.000116858222380913
3.68978722480792e-05
0.000108518050764948
8.70766386549927e-05
7.19320555257358e-05
7.40920358197365e-05
0.000109748387318654
7.19556137493633e-05
5.51861428669494e-06
8.20025205586707e-05
3.80318266237075e-05
2.09229056276656e-05
2.47425302203952e-05
-1.7682382263166e-06
2.58729375702572e-05
0.000105724963134836
4.2965481017138e-05
3.98351749909472e-05
7.31990840418847e-05
4.41523416491718e-05
5.41155795530103e-05
4.77791518825809e-05
8.22912626370692e-05
2.75490797938949e-05
7.28258305209613e-05
5.8382433150416e-05
7.56325925333483e-05
8.78230956104874e-05
4.78917595794031e-05
6.65823648073607e-06
5.57425325233125e-05
8.82944918674733e-05
-8.83022258990588e-07
5.09144520807707e-05
6.31474123469002e-05
4.09036286284735e-05
2.88480300804892e-05
7.36388081342852e-05
6.1821377077855e-05
5.71742478612752e-05
7.5136764264035e-05
4.50832050697625e-05
9.93060092033678e-05
4.2146803551802e-05
0.00010177652284518
5.4139554792702e-05
4.0402884499232e-05
1.91699751388552e-05
-4.28944110564894e-06
1.2967055124312e-05
0.000104793615172165
8.55871186213815e-05
2.57025225342027e-05
6.1849814238841e-05
1.85440120127451e-05
6.6572954738091e-05
4.06847195701466e-05
2.62143840729369e-05
3.32305586371559e-05
6.95967730643124e-05
6.56048149897089e-06
3.57518401095395e-05
7.02282677800303e-05
3.22511025184572e-05
1.12663263591911e-05
8.41482719848608e-05
7.90025864415905e-05
3.56578721452256e-05
2.91232857069953e-06
6.19369409295837e-05
7.34049214162609e-05
6.11379071784868e-05
0.000104917299928312
4.33056169220795e-05
4.54039050030585e-05
5.21434199224781e-05
-8.84894833041602e-07
0.000125198746180407
5.27999317424329e-05
6.12141582735281e-05
8.47777392499616e-05
9.73576093720788e-06
0.000101425648499875
0.000112617156122648
7.42866639508391e-05
0.000138586526856755
6.90588709587969e-05
6.86386744340852e-05
6.1680812137465e-05
2.39892283925218e-05
6.45394845213662e-05
5.47681008782311e-05
3.12804330076872e-05
9.87031101394844e-05
0.000120606411348467
3.70643703866744e-05
9.58187898552958e-05
5.97682310928809e-05
3.3601829835904e-05
5.61995332883715e-05
0.0001050550978731
6.17420592743166e-05
0.000100103708779943
3.25808514224376e-05
6.08461276570331e-05
2.90453778392401e-05
6.61430387315472e-05
7.52004369538129e-05
8.06690629288489e-05
-1.37430449281693e-05
3.93963791505236e-05
5.37630787974834e-05
6.61606003177781e-05
7.12029708254872e-05
5.79404193644462e-05
6.51445663452874e-05
6.49492700653963e-05
4.52783167923884e-05
6.57494672164287e-05
3.35948439697468e-05
0.000111424499811939
3.44563151740585e-05
3.37317118457663e-05
4.00905018031784e-05
2.1005479908958e-05
6.9569685066397e-05
0.000135531786062945
-1.31357432461205e-05
9.36800099878311e-05
9.83864463323173e-05
8.69437859542856e-05
5.83025952775578e-05
5.33883817588712e-05
2.92341205119196e-06
5.55873161442851e-05
4.58583583890113e-05
7.88353945152196e-05
0.000129875253527438
3.90571566476206e-05
4.73201531134738e-05
5.49228058199612e-05
4.88630686977018e-05
6.67019321824684e-05
5.0761455804374e-05
4.07292987050081e-05
4.84658422409024e-05
6.97420902037973e-05
2.61431564223289e-05
2.38312058389041e-05
7.31215487448239e-05
6.8788836196987e-05
5.09317254350749e-05
3.77184092357408e-05
2.91749280562927e-05
6.72326055671908e-05
3.89061851538239e-05
5.13330249723001e-05
4.11792123183307e-05
5.81621351191681e-05
3.74066755442945e-05
0.000112405401779478
4.02074754240216e-05
5.50915787469078e-05
7.21517249131858e-05
9.68659118167337e-05
6.80106720381587e-06
0.000109117322066211
6.80981096689111e-05
6.50185383382049e-05
7.45126437076731e-05
7.6761906224207e-05
6.10386359903847e-05
5.95977446387753e-05
6.25613895466499e-05
0.000113311106866943
7.27846087019128e-05
7.2861566158442e-05
8.96481291882551e-06
3.00855906630007e-05
1.6301915050369e-06
9.56930671620877e-05
4.84877954407376e-05
1.55662707375115e-05
5.23013152783952e-05
4.0711145763797e-05
2.03825192665607e-05
6.9731943077148e-05
3.61668119965864e-05
8.95365986816457e-05
6.99980038357729e-05
2.39610672367975e-05
7.34557011530976e-05
5.69226318241919e-05
2.54764098897043e-05
0.000135071625145295
1.81339804879722e-06
9.69870842187149e-05
8.00055519384705e-05
3.94367148083481e-05
0.000115724308463876
6.97678895562089e-05
4.07464761601367e-05
4.8254655648347e-05
5.80335960573998e-05
5.48015883013607e-05
0.000104545140995806
7.80577724521353e-05
0.000111465565008038
3.26774409389645e-05
2.33683652568272e-05
9.44458320819789e-05
8.69706089849135e-05
0.000111296522438585
0.000129717514130031
6.8827103489174e-05
6.18411423361973e-05
2.13033445296515e-05
4.44201367262195e-05
6.12429905831275e-05
8.73446496709174e-05
0.000110038538928093
0.000142650457223544
0.000139246069066196
7.28609960114013e-05
3.65737344585851e-05
2.65336729906e-05
5.45183695129688e-05
7.21032322198194e-05
8.20232347965914e-05
1.72148989673541e-05
5.07685166295818e-05
2.75642857316856e-05
2.86835930491932e-05
8.56295621860334e-05
4.63077392490058e-05
6.00333114629336e-05
7.47991799599138e-05
4.41899487366598e-05
-3.61955206844171e-06
4.48786809072533e-05
5.57821649576185e-05
5.25127410823225e-05
8.40956676432952e-05
9.06535219507478e-05
5.74457253006077e-05
6.79482442293683e-05
7.05727436528743e-05
4.46347288602025e-05
4.26331340379139e-05
1.61928127826549e-06
6.11266616266251e-05
6.2011741882003e-05
7.54188050039698e-05
7.81886093790974e-05
7.2156844220414e-05
6.4960231062884e-05
0.000117571559237609
5.43266156921627e-05
9.74546180514039e-05
6.91496293707037e-06
7.14574922242603e-05
7.64189014857163e-05
8.40462271596355e-05
3.63977755202888e-05
7.74688900178851e-05
9.05389719416569e-05
8.52612457141291e-05
0.000100306731476223
7.76641897750908e-05
7.64131485856629e-05
3.39160988620959e-05
9.26864183252435e-05
7.88104672991772e-05
6.9616150980261e-05
5.26613458028053e-05
3.38767710726736e-05
8.74986101132116e-05
3.72339751161109e-05
4.44403747003887e-05
8.20793270961184e-05
6.18339387147279e-05
5.6001111261313e-05
4.51409469509614e-05
6.26927852712396e-05
7.31388431944218e-05
6.69219231942592e-05
7.33256832337406e-05
0.000142412851436965
4.71050529759932e-05
1.6124581687e-05
9.77564523624429e-05
4.18094793914858e-05
6.17176272360057e-05
4.39384740412448e-05
5.20745451556096e-05
3.75046703685842e-05
4.83182382264444e-05
5.46240480707963e-05
9.15051336350093e-05
1.94712457478921e-05
2.32886862567563e-05
1.14590702807192e-05
6.83222724124216e-05
4.86137270673967e-05
3.17401583432409e-05
9.55752116031892e-05
6.08254120044986e-05
6.94766116307323e-05
5.35523703956554e-05
3.49771641694401e-05
8.33862333169942e-05
7.26775506634539e-05
5.90139819295274e-05
0.000122059068280462
9.31516441596855e-05
5.22962391812095e-05
7.22624828295968e-05
9.28983142771506e-05
8.99183426862511e-05
8.75026342789077e-05
7.08754398746616e-05
4.66565412398511e-05
6.95692933329966e-05
0.000100549319271341
-3.05289665102985e-05
0.000108229570268977
3.26133176474081e-05
7.58589644300665e-05
3.030591820514e-05
9.03768153733517e-05
3.73187336649396e-05
4.33605692928931e-05
8.47981334776087e-05
1.69224930097885e-05
5.97015383750102e-05
6.59844819069246e-05
7.09323482938597e-05
8.95734383506348e-05
3.06400349540912e-06
6.45132969929043e-05
3.13123392562668e-05
9.84836855526154e-05
4.40013863628501e-05
5.6242356879878e-05
9.94162630743651e-06
9.11100842584692e-05
6.0830268145669e-05
6.03076040329767e-05
7.05871993259453e-05
7.39737565956171e-05
6.95995357088347e-05
6.98226816575497e-05
3.56653514322599e-05
6.18700691584735e-05
-3.2031085116988e-05
5.51494763771063e-05
6.35705794944762e-05
1.80853576223742e-07
8.66924197103111e-05
8.28450855516534e-05
7.65859633788921e-06
9.00705101990931e-05
0.000134767868613017
6.79799882634041e-05
7.01320262992451e-05
0.000115869855442386
9.48160317484901e-05
4.9828626446173e-05
6.34622298608743e-05
4.83206070555207e-05
4.05180619499346e-05
9.02829363053062e-05
0.00011310851907888
4.69374898169618e-05
2.29514453756861e-05
8.32581568404539e-05
3.74069494140707e-05
0.000103555161927381
6.37578963910278e-05
8.2944211325151e-05
9.52445106526093e-05
9.15191573030979e-06
6.28927851580744e-05
8.03536565942233e-05
6.56020083912103e-05
0.00011211788309128
4.86647475471159e-05
0.000115732907113599
6.33876550476072e-05
6.08184198970187e-05
1.09798278344822e-05
2.46889336735938e-05
9.28391974048369e-05
4.07953765335325e-05
7.42959828027289e-05
6.07546557884384e-05
5.15971541477443e-05
1.44739110980484e-05
7.38444776636686e-05
3.49075128726756e-05
5.50599833740476e-05
2.6477508360308e-05
0.0001093849099445
7.07381216820115e-05
7.85173704136209e-05
3.86507713860596e-05
2.96813374412011e-05
6.54775727624826e-06
-6.72810215751101e-06
5.28471503781723e-05
5.06318162059307e-05
5.22523612377174e-05
8.00733964583631e-05
3.32819387144891e-05
4.0208745005239e-05
7.04789740246536e-05
4.91907046468721e-05
7.48587676517124e-05
4.20737701288902e-05
5.90059515700238e-05
1.84608599493788e-05
2.83564868935081e-05
3.15229566662698e-05
6.60837066850839e-05
2.13713212498769e-05
9.85171273556668e-05
7.59191876914016e-05
3.69204095186176e-05
8.197508717529e-05
6.89526744463812e-05
0.000104997799319782
0.000111279228676991
9.99478520272998e-05
-1.66857265934928e-05
5.60209471540856e-05
6.31234123844354e-05
-2.23522684740746e-05
1.58393495345404e-05
7.41930635367195e-05
7.01870638020414e-05
6.76145928801723e-05
6.3854032187492e-05
4.93271615975446e-05
3.57221006290243e-05
3.9068788618642e-05
6.35915223500873e-05
6.64449004775979e-05
5.89784383332703e-05
6.34463978269596e-05
2.16206258522279e-05
6.8870756808482e-05
0.000118903459697324
2.49329886713599e-05
8.8290470852233e-05
4.09638562418002e-05
9.01011957807993e-05
9.2180908042964e-05
4.15100728568757e-05
5.60484207592011e-05
3.15813518146448e-05
9.68705481647509e-05
4.04271404683941e-05
0.000120057137156092
4.63050887975123e-05
9.94767718656778e-05
3.36647829773142e-05
3.41683599760904e-05
3.00863735394213e-05
4.43503222662041e-05
5.40437428034261e-05
1.25459374726107e-05
0.000102092234573282
1.86166504371154e-05
6.73507369864923e-05
9.98850814043003e-05
0.000124553280227238
5.23514592552483e-05
6.0969948146603e-05
2.70232029976781e-05
4.97315266843051e-06
-6.05342869517262e-06
0.000129454460681914
9.89324451489211e-05
5.77967672458189e-06
3.90298680916604e-05
5.65516998032182e-05
4.25506221986347e-05
7.53793248320081e-05
4.89060697746479e-05
5.08667156249147e-05
7.88708384266457e-05
5.21975751389213e-05
5.94513621274024e-05
6.86479699185016e-05
2.96405185670508e-05
3.00679949770674e-05
6.05022881139361e-05
5.80460181140494e-05
6.59390950735692e-05
0.000109632204032357
5.47576537100154e-05
2.22402777490823e-05
-7.70426043798135e-07
4.01315686070229e-05
1.70541487572272e-05
0.000181361423161874
4.81331659653616e-05
5.94669378039635e-05
0.000128622564220687
0.000117913998604147
5.55069230577097e-05
4.64950620614253e-05
0.000120781581957095
7.17620633959884e-05
8.26648277028051e-05
4.25290248549007e-05
5.1986542165726e-05
7.09961171806748e-05
9.200420598606e-05
7.33994082211594e-05
6.74282305857153e-05
0.000107216921832101
6.08926440190391e-05
4.51937124968258e-05
1.74351665131352e-05
3.46939136616496e-05
7.44982575520943e-05
8.72200323321165e-05
2.86824908980229e-05
3.78952276727579e-05
4.26004341711023e-05
7.68870092246963e-05
2.52880691907242e-05
3.62467686248166e-05
-2.54971818759264e-05
2.75452016789263e-05
2.34249971569449e-05
1.78964205379318e-05
7.19400071669787e-05
4.31927134886046e-05
7.46502696661006e-05
7.6391616385695e-05
0.000104864245209793
1.42576965149236e-06
5.15097028144984e-05
2.03049657690471e-05
5.45141692307342e-05
4.95958629616928e-05
1.77264754832535e-05
5.76481313466465e-05
6.29358069973099e-05
2.85005302354255e-05
7.33703327184616e-05
7.05814526169882e-05
4.01051274681286e-05
6.04081759759804e-05
2.16255986177412e-05
7.56160484617429e-05
4.00676991963792e-05
3.97112288111984e-05
7.61723237068162e-05
6.53373764752735e-05
4.52568247902382e-05
6.20446240129842e-05
3.30227307159853e-05
3.58793551262948e-05
2.43021745535948e-05
8.20281524099867e-05
3.97161924224716e-05
0.0001224811714271
-1.34447954321312e-05
-6.82443066806132e-06
-4.65410384494301e-07
8.94134097248447e-05
7.94811103031465e-05
1.28003186032752e-05
3.87875356263844e-05
5.46562060911769e-05
3.9516029310893e-05
4.55285447787875e-05
8.47340973137545e-05
9.65548589352147e-05
7.60063063903391e-05
4.70575338959809e-05
2.27571601929347e-05
5.99156332592642e-05
3.58914937096592e-05
3.07815217028672e-05
4.50734906577082e-05
7.2182067463068e-05
5.45944425463631e-05
-1.90335680708757e-06
6.6761755209031e-05
2.76355771794202e-05
0.000107573425803133
3.58351046457999e-05
-8.01507165535934e-06
3.80237692982852e-05
4.34165287084863e-06
0.000110793479963081
3.12874178523614e-05
8.26165535248523e-05
7.38559934734657e-05
0.000103395603815792
7.0772821132117e-05
3.71251623749305e-05
5.27198813654387e-05
4.09516201068303e-05
0.000114896690102073
4.54181373138809e-05
7.92933315502811e-05
8.86872303626976e-05
4.0357764580138e-05
3.36349582184956e-05
7.28184042345217e-05
8.13961653837061e-05
6.31815068994665e-05
4.03515243680975e-05
0.000118564595742826
4.06295123318119e-05
8.52970424701012e-05
6.37429767682928e-05
7.18536699161775e-05
3.34387426825532e-05
3.284168933365e-05
3.94948882922055e-05
7.9061608315996e-05
6.6819637711736e-05
5.13780412938029e-05
6.67440846005557e-05
0.000115394789156297
0.000106964045610212
0.000108806096245538
4.15376991901585e-05
8.42515170981348e-05
7.83963977730349e-05
2.70811256185387e-05
0.000100422670916376
8.36532821123612e-05
9.76552803969719e-05
3.57872915487795e-05
4.14463765531708e-05
0.000105123199661458
3.50898434846119e-05
5.36059047027271e-05
6.596979317234e-05
0.000135727810006163
-2.64214451872901e-05
7.36150594408956e-05
8.43014470305366e-05
1.09937904705864e-06
1.1017713080094e-05
4.49072116930896e-05
5.40633903955221e-05
2.18447090252071e-05
3.50012669454233e-06
1.93512536032072e-05
2.51010279891549e-05
8.315169233921e-05
5.25467666259213e-05
6.78596225647635e-05
3.16225698772549e-05
2.95126268525496e-05
5.62095995668736e-05
3.05379642522201e-05
9.40497908291003e-05
6.25790273201986e-05
5.4471435821904e-05
3.81706722466223e-05
9.24410174493337e-05
7.10636970498507e-05
4.93139903933747e-05
5.47223288869552e-05
6.25070599292131e-05
6.63981673785008e-05
7.38155772481505e-05
7.02352619650982e-05
0.000105149984557501
3.41903033448014e-05
2.48203979690046e-05
-1.14331736826225e-06
5.664020540131e-05
1.55776894233725e-05
6.66226495577778e-05
3.36361405196526e-05
2.83943034007773e-05
-1.32620383776288e-05
5.50981176538183e-05
0.000109161344976372
0.000113385487137858
5.51317820852678e-05
2.46117887504709e-05
-2.86947866380747e-05
-4.95686570611684e-06
6.10720952927724e-05
6.94553309590506e-05
0.000119944162602783
2.40730085061918e-05
5.24239053529121e-05
0.000139902461423668
0.000109049788290314
8.88850195912081e-05
6.57231089290463e-05
8.97330840056822e-05
0.000116201485156589
0.000103362882130967
0.000118827161246085
4.54251836361247e-05
7.65494850660517e-05
8.5331332667761e-05
8.32135087914273e-05
6.82029613880738e-05
4.82259456620545e-05
6.43709217200494e-05
1.53738884148658e-05
7.54183464030289e-05
0.000108712327943485
1.10185069401312e-05
1.84208086898794e-05
6.61434365078354e-05
5.86420877513708e-05
2.85047532862007e-05
1.2489882533283e-05
9.72605297765684e-05
4.8218051620825e-05
3.11560431063254e-05
7.38614623490835e-05
7.16420657367252e-05
6.68780717449989e-05
6.22019089896626e-06
6.84580771622486e-05
6.19879369417104e-05
-1.50755395345426e-05
-1.25446309353034e-05
7.26242847908107e-05
4.72591793297573e-05
4.64320243371952e-05
9.85822842377148e-05
4.77762390103679e-05
5.29193541729846e-05
4.80925579707966e-05
3.32038467187847e-05
2.22397381318172e-05
7.96826487433741e-05
8.04550758830298e-05
2.28307198044357e-05
2.11858319288248e-05
6.57770256808928e-05
7.30069826400573e-05
5.70792722345796e-05
5.50246006803576e-05
3.81286039870631e-05
3.93504502335324e-05
7.09743225710026e-05
2.33135808257729e-05
2.5955298929302e-05
1.32649202367922e-05
8.1208239694709e-05
6.99925458108173e-05
7.18182615382992e-05
5.52767157548864e-05
4.33985781441731e-05
-4.78050972045914e-06
9.89985617137839e-05
4.16011102397111e-05
0.00010677169509744
1.30106660142729e-05
8.41963635795322e-05
8.56592946899886e-05
1.74541756714888e-05
4.48864536340054e-05
6.42080736562227e-05
9.18689030988341e-05
9.39430329675639e-05
5.52512573836464e-05
3.6051361688186e-05
6.53942680261292e-05
4.32999437958446e-05
3.48215220907226e-05
6.64104986159665e-05
-2.93763014796315e-05
5.44501397586321e-05
2.85484514954648e-05
8.99077015080016e-05
1.59802779492186e-05
3.10432968897468e-05
2.23628242223768e-05
3.62354170755393e-05
9.1538818990366e-05
6.53510765020328e-05
3.03189758483749e-05
8.49678152671007e-05
7.1452562298461e-05
-1.24897226041432e-05
6.91177097736823e-05
3.28091677320687e-05
0.000110420551608992
0.000114407159806444
4.10273157237913e-05
5.27433404342665e-05
0.00010252667283379
7.47181992105941e-05
8.21565088193056e-05
4.04646188311306e-07
3.92171623209395e-05
6.25168570774437e-05
7.51786670112514e-05
4.42172717912413e-05
2.55790315736829e-05
4.0112722886847e-05
7.2995070768891e-05
2.92236909265191e-05
7.00893754891248e-05
3.21980408412192e-05
1.96043108733364e-05
5.25305930293219e-05
7.49314862634133e-05
3.80547562188439e-05
9.46927222229095e-05
0.000112232623910823
7.14224554747968e-05
3.94366041010255e-05
4.47401843813247e-05
0.000117263881054893
3.71320301658208e-05
5.12151433890924e-05
3.7986892860353e-05
6.55808600546627e-05
6.78957621460968e-05
7.55067757566541e-05
3.921512210822e-05
6.82679490630176e-05
3.93600861299283e-05
1.15112479209853e-05
4.56728599833893e-05
4.46126676864824e-05
5.54505977584739e-05
4.61048427913381e-05
8.70715436778581e-05
4.94238201322937e-05
3.85962061564645e-05
6.18574520629217e-05
7.70341591335583e-05
5.79013464231466e-05
6.64749803129439e-05
2.94370584405148e-05
3.52622764073856e-05
6.50482105127815e-05
7.99096968485176e-05
0.000107280062945523
-1.79096156166997e-05
2.89386053703245e-05
0.000118742331900038
8.98931579721292e-05
2.95064125005577e-05
5.22143308909092e-05
7.47564549655509e-05
5.32747084695754e-05
6.85396986075012e-05
5.13288054823223e-05
1.96346459350708e-05
4.5467076495723e-05
6.80441246991724e-05
3.64479080350875e-05
3.60421800800827e-05
8.70546834851643e-05
4.12950465467408e-05
9.37226714006499e-05
-5.23559111762688e-08
6.9998005586709e-05
3.24309513270684e-05
5.10543407843095e-05
2.71608688165176e-05
3.74930264536115e-05
0.000110348724397828
0.000105218588486824
2.09248820182477e-05
5.12497171082333e-05
3.87534651455558e-05
8.92281197985363e-05
4.65414546439948e-05
3.5759541846678e-05
3.69261633038662e-05
9.09579901399621e-05
1.10234662966856e-05
4.99860737517319e-05
6.15853481529355e-05
9.08770918537636e-05
6.24082123499862e-05
8.06109012723107e-05
7.28403318797866e-05
8.89508501265541e-05
4.12347747419729e-05
8.6277353769213e-05
-1.11464295931594e-05
0.000103534690845143
0.000123455081781365
9.34711516202064e-05
5.88161140828973e-05
7.37226865944194e-05
2.57181921982356e-07
4.752713113569e-05
6.66010676219178e-05
3.3676753691706e-05
4.52877062258039e-05
6.30083289662153e-05
7.10261851628072e-05
5.09020595917724e-05
0.000100808039486684
9.09662376264972e-05
9.02435075140727e-05
4.71439000925154e-05
8.75692730611905e-05
4.01333462636189e-05
2.18841610630074e-05
9.98524744269294e-06
5.24528835570079e-05
0.000102925463603382
8.66082438826312e-05
5.49258648281647e-05
4.68958881804107e-05
4.60292977211844e-05
0.000112410134380174
-1.18355718075613e-05
4.21271788378705e-05
0.000108872290154569
3.29771219072336e-05
5.68164895085798e-05
5.15740767611471e-05
5.90676746096651e-05
6.77189325994093e-05
8.10680188676709e-05
6.42451478964009e-05
6.56466253491755e-05
7.37210701818872e-05
0.000107472535333779
2.46626592725899e-05
2.40456015792304e-05
5.20097026409974e-05
3.82925816858626e-05
4.47336205858066e-05
2.51534222443502e-05
6.53399261753853e-05
3.84960403875153e-06
0.000107215477536725
4.53750132593822e-05
0.000100419221294565
5.06725652764774e-05
3.05617151474304e-05
1.67122474745941e-05
4.05394400775337e-05
3.67334285289141e-05
7.19014603520622e-06
5.36613044652181e-05
7.07409002464973e-05
8.94902773137015e-05
7.41264091318344e-05
8.63220563728421e-05
-1.42116339135477e-06
5.22988788149115e-05
5.17536428276815e-05
9.25602210569892e-05
6.30012797654545e-05
7.38128764155087e-06
5.20866210638258e-05
3.37517730737735e-05
7.23996785285404e-05
4.74417265094994e-05
8.32315756512309e-05
9.27500251681835e-05
0.00011569201756514
3.13374383486211e-05
4.62721493256835e-05
1.47885681182562e-05
5.72880756330161e-05
0.000118156204763102
8.53670190356088e-05
5.41666090954124e-06
6.38270366265749e-05
7.36758754017801e-05
3.60635190624198e-05
8.4254124538675e-05
9.51029593897703e-05
3.61306537827324e-05
1.45436364087172e-05
4.73173929108681e-05
5.06484734798277e-05
7.64929543809403e-05
9.1038730066082e-05
6.11621962444476e-05
6.66241472587563e-05
3.53378810640127e-05
1.63200341886828e-05
0.000126163168980788
3.2295876376335e-05
9.58629843438669e-05
5.14619055023019e-05
2.10443290836867e-05
5.82301657302786e-05
2.26037849283516e-05
4.37456768710727e-05
6.58602571419241e-05
5.75646561592739e-05
5.16506488834039e-05
6.09292154906038e-05
5.85425829314622e-05
4.68207519883349e-05
8.70591756775193e-05
5.80580930317104e-05
7.3538971789448e-05
3.72934814439893e-05
0.000105829743589916
4.9999333059289e-05
4.65500128547493e-05
-3.89254555583667e-06
3.72621215271533e-05
7.58543607176947e-05
4.83576665925936e-05
9.36418812082637e-05
9.06305677377451e-05
7.96707792366548e-05
3.34817639599906e-05
7.86119242464771e-05
7.3476128332683e-05
3.94443951026114e-05
4.27970399595013e-05
7.77801961077992e-05
5.27731484114926e-05
3.11201990641928e-05
5.15295162754254e-05
7.35633293189781e-05
2.16742472863055e-05
5.03164089614232e-05
8.90508557337115e-05
7.26782937108207e-05
5.88903811107623e-05
5.89954439488463e-05
9.31780088595864e-05
3.34774912201141e-05
7.58064228472372e-05
0.000107774855381701
4.81513358246761e-05
0.000112451648183552
3.8417845175796e-05
-1.25072413104816e-06
1.48064322429593e-05
3.4793881966542e-05
5.42041269076056e-05
4.15711009074645e-05
9.08124046711564e-06
3.27695600609698e-05
0.000114350180432499
5.0301406013123e-06
7.61281570765828e-05
9.6177144106658e-05
3.6201242537424e-05
7.23501133395257e-05
-4.60020845156962e-06
-8.4609018746932e-06
8.59689685405306e-05
2.41433677415143e-05
6.0214126296455e-05
4.12998884877188e-05
5.3629023106731e-05
2.18142144229294e-05
6.2424616645696e-05
6.24889431756975e-05
6.91892598430571e-05
7.43749595250471e-05
5.97334154714091e-05
7.99265530757257e-05
5.3165879997364e-05
3.73998220004658e-05
8.97693723702398e-05
3.99054708368275e-05
6.81344456873147e-05
0.000105660977286332
7.47826899018605e-05
6.52066863714375e-06
7.065824091845e-05
6.50590915362582e-05
3.63345781381564e-05
7.49517054183644e-05
8.90529497640113e-05
3.97697106665706e-05
3.9401723418857e-05
6.26260962613889e-05
3.70495029882663e-05
6.19310862546064e-05
0.000111333598894702
4.04908680080137e-05
4.85147540556676e-07
2.21028328463557e-05
5.92673765064454e-05
4.19490447814524e-05
2.17984169370958e-05
0.000115975532463658
7.00732777149584e-05
6.80010588490256e-05
9.66412388341642e-05
-1.54874472470738e-05
5.70966277064114e-05
4.63437512513018e-05
4.76154004668172e-05
8.3780534922543e-05
6.18912414779641e-05
8.28485174170271e-05
9.57186911533119e-05
0.000100722194328369
6.56095021418928e-05
1.61324530993498e-05
5.46876405411981e-05
3.64555619658623e-05
6.5022727701544e-05
7.79587097801437e-05
5.13845239626314e-05
8.07648396573677e-05
7.66634283941374e-05
3.44536155800961e-05
0.000128952901259281
8.7502664057997e-05
2.66521627408511e-05
5.7942738154534e-05
7.99855934287084e-05
8.63877681446912e-05
0.000102729486113455
9.37480322301778e-05
7.24651171218968e-05
6.53085069734795e-05
1.09173876107093e-05
6.51507174853954e-05
9.60383458356862e-05
9.72456987165374e-05
5.70275978121806e-05
-2.81659854135373e-05
7.08488062232657e-05
0.000100260089744077
2.49747347745078e-05
3.98591047706949e-05
8.08475444210613e-05
3.41476033169078e-05
7.45921488766767e-05
7.31477054277326e-05
6.48455717382172e-05
6.93768200145176e-05
0.000106638233157826
5.68591551723844e-05
0.000115225879382116
6.10061549155214e-05
9.27778264556368e-05
7.06643625489155e-05
7.68360505335819e-05
5.02632363255409e-05
9.09916132988096e-05
0.000112178293052493
1.63757600395277e-05
2.82834477441942e-05
6.37125389392616e-05
8.89867741346519e-05
5.13524153287284e-05
7.39387690342809e-05
-8.78334857434572e-06
0.000107060782582942
9.031629079477e-05
7.48130628414596e-05
5.96960424013165e-05
6.09134112909411e-05
8.3885058508864e-05
4.96763449158767e-05
6.22662120237013e-05
9.06864048993795e-05
4.56682915409313e-05
1.08506758297398e-05
6.4554840581417e-05
4.01422299545777e-05
3.29181715208377e-05
5.56413811984504e-05
0.000127881732790471
9.19613064252751e-05
8.02079046323091e-05
9.052350929232e-05
7.37971265652642e-05
0.000115795231697212
2.55805339981597e-05
4.17576107697131e-05
-2.26971421403878e-05
0.000106089316711981
-4.80996106109265e-05
9.12899182497465e-05
7.32034597133459e-06
4.92123361296944e-05
6.24105247566912e-05
5.00273417701704e-05
6.81090759140136e-05
9.44682936824394e-05
5.776632336183e-05
6.38272981602549e-05
7.29843473079415e-05
4.42055666032804e-06
-1.28169420510647e-05
0.00010457177060998
5.63174139546685e-05
2.73967945087781e-05
3.23361733881781e-05
5.16279484780422e-05
8.78281398443119e-05
4.80335629898169e-05
5.77677034744158e-05
5.7197812347187e-05
6.39865137179538e-05
8.23703151290026e-05
7.39875233536258e-05
1.4185887784247e-05
4.13201820393123e-05
4.41178996473099e-05
-1.25674194591514e-06
-1.80284480078663e-05
2.53115585603549e-05
5.44627987922325e-05
2.04550145702127e-05
1.16640561261221e-05
7.74008784188793e-05
7.41084950721276e-05
6.03380308484936e-05
-1.03295618816027e-05
6.28548708778044e-05
0.00010020041437522
4.46309654323506e-05
5.37089661154233e-05
7.10593662935723e-05
5.22859271137367e-05
9.89093223233604e-06
9.63168299476911e-05
8.08630213317117e-05
7.0513189950524e-05
7.15204968736889e-05
0.000163890538148881
4.80344785547641e-05
5.90352488415999e-05
6.13712620644795e-05
7.35448099055533e-05
2.00265153969792e-05
-1.1530506701843e-06
3.6838056943332e-05
4.84553988980783e-05
3.44049519144685e-05
2.09249144373057e-05
5.10690893226816e-05
9.04891560974816e-05
2.12257289998778e-05
0.000121446692087549
7.96327053838754e-05
7.0038508381069e-05
8.90756997111617e-05
7.91195793457235e-05
7.73437502370759e-05
3.21034459654357e-05
4.24681448687937e-05
5.30650186281652e-05
8.88385335183273e-06
5.62161403892888e-05
6.61805665135405e-05
5.41840002366367e-05
6.77332481458862e-05
0.000130071055667407
4.18463157549469e-05
-1.97062682025151e-05
5.70279696300997e-05
5.24622649696593e-05
6.44095708342305e-05
0.000100307489588
5.80024942727269e-05
2.75140589580666e-05
7.63806282522046e-05
4.72800978071894e-05
4.37830962067832e-05
6.86862243892008e-05
1.71378244629539e-05
9.62252638617808e-05
5.7767862562652e-05
2.49272870862143e-05
8.67425868451518e-05
5.48124781843939e-05
5.60852525918434e-05
4.83176645223487e-05
4.54558407605784e-05
3.04497536129379e-05
4.9923868296795e-05
6.1489417645327e-05
6.01746304014046e-05
6.70184826008234e-05
8.27819620261288e-05
3.62400030501496e-05
3.88588349369555e-05
5.65546818512769e-05
2.85033515755658e-05
5.80230996065283e-05
9.72020523509387e-05
6.83971958172791e-05
5.42714668096121e-05
8.60738930306075e-05
6.94364227364473e-05
4.83323522877754e-05
9.78000198941933e-05
8.48798711878849e-05
-3.13921272567957e-05
2.33492964973722e-05
5.02504583440111e-05
2.79441793272188e-05
0.00013529997816179
-8.43743184918112e-07
4.51439927869802e-05
0.000117414140570298
3.59792702929921e-05
-5.36142974113048e-07
4.10296278101067e-05
7.62390776943739e-05
7.45403556816133e-05
1.00903675389984e-05
7.18795393383825e-06
2.3320573040672e-05
6.23825803065589e-05
3.02002187324708e-05
8.50686490812931e-05
4.10404224376708e-05
7.54162605198464e-05
1.57722119340454e-05
1.21728780826861e-05
3.43528776437258e-05
6.4409419651705e-05
7.75599356157021e-05
2.46349800684356e-05
0.000103244275085933
3.8522898061567e-05
6.51416098952588e-05
0.000103128498694994
3.16926319607361e-05
5.57164316905594e-05
2.70423711048558e-05
7.63984096108369e-05
7.77545207467853e-05
4.7968429084055e-05
-7.25724732095406e-06
2.83008664061967e-05
6.85113541038778e-05
6.57690875531275e-05
6.79094410887862e-05
1.09709830963408e-05
7.14766973851495e-06
7.80664012837798e-05
6.08535250745018e-05
5.84079814422034e-05
6.83609275690841e-05
8.55500529501721e-05
2.65737614707514e-05
1.90380328468191e-05
2.99754811564321e-05
-5.32932185114835e-06
6.65223899122607e-05
1.42115511010141e-05
3.47179663906079e-05
3.53483132416028e-05
9.24274549140633e-06
6.3927535209268e-05
0.000100439420486309
4.66757290351002e-05
5.984288404808e-05
2.73324791823405e-05
4.61838753883288e-05
4.25999600256854e-05
0.000104531142933924
3.78521502892439e-05
4.73025258766255e-05
5.9461886569066e-05
1.84253433854943e-05
9.52949169955958e-05
3.45587206448121e-05
9.8855473006605e-05
9.849590760156e-05
8.94467070486043e-05
8.10593074101061e-05
5.66371223924838e-05
8.357684890476e-05
7.20433835326679e-05
4.55189011696551e-05
8.78145764475926e-05
8.61836151361696e-05
6.73123747839662e-05
4.69878855338342e-05
6.06314287032808e-06
2.74015726074533e-05
2.28569977405763e-05
4.86629161935136e-05
1.97832820105802e-05
4.57275535224479e-05
4.84280835797389e-05
2.08000258638582e-06
1.24045553802622e-05
5.90574058677089e-05
5.04816431137758e-05
3.08431697065251e-05
2.14900203671305e-05
5.57128397202138e-05
0.000117777017921268
8.25061626248502e-05
1.88055061001329e-05
5.86463342737407e-06
3.91274428768322e-05
6.56499320326332e-05
2.66136481185806e-05
9.31016737569634e-05
9.49980879046381e-05
5.06497476080247e-05
4.5451199210327e-05
7.59364484258428e-05
7.48004320660294e-05
4.31280040845252e-05
4.28956801482264e-05
6.06490160827426e-05
8.61244891839441e-05
8.8545558103803e-05
1.5472468413633e-05
6.33125213251102e-05
5.09088639917292e-05
7.73244736956169e-05
2.63814909619098e-05
8.62709494759739e-05
1.05964976326336e-05
3.39350020700593e-05
4.36658668724625e-05
0.000133806412137433
7.93364934941161e-05
4.56910464040744e-05
6.48476806270967e-05
0.000109195973145451
8.89223171229493e-05
3.4125384226304e-05
6.49275442761061e-05
7.67196239483384e-05
3.5435022655313e-05
0.000204674412370785
0.000104748664917644
4.70530454596986e-05
6.98975622809301e-05
3.07479784819919e-05
3.90800656988055e-05
2.63369360346283e-05
6.19583447405301e-05
8.70737210136602e-05
5.15870080809226e-05
0.000126397421820145
5.10172690451997e-05
4.63420095982635e-05
4.77004755773724e-05
7.71477894883687e-05
3.78190884200609e-05
1.24803779617051e-05
4.05392652277052e-05
6.62022238895582e-05
3.41287395490702e-05
6.97913902690987e-05
2.56048081774983e-05
4.32566416150316e-05
5.51191597764935e-05
3.21256844794164e-05
3.63408684379467e-05
5.7686724600331e-05
0.00010584210669633
6.4766791542129e-07
4.58182341526993e-05
7.76418166451126e-05
5.75153607306503e-05
0.000104024807659002
2.56270124887929e-05
3.29691648933351e-05
7.28649853155325e-05
2.77975729268451e-05
7.52788692936811e-05
2.62371265234666e-05
-5.63756526907473e-07
5.85204861803907e-05
0.00010785675904996
6.35702150169825e-05
7.71948557720468e-05
7.50289189890193e-05
9.12615416420323e-05
6.46638107354133e-05
5.34523085981188e-05
4.22335406295436e-05
9.32812724443434e-05
7.90011586553843e-05
-1.18910351079554e-06
4.26176433431985e-05
8.04661286381411e-05
0.000142254377662121
2.49803263919327e-05
8.37085968384918e-05
4.01336972038936e-05
7.26786125464149e-07
3.44901817633177e-05
2.80904641640614e-05
6.60896503285686e-06
8.33289679995427e-05
9.31626280257551e-05
4.72546733674874e-05
5.93445183720931e-05
7.89138917511368e-05
3.4357211070122e-05
7.34390349698972e-05
3.00990367499376e-05
5.90109684653814e-05
3.67128387613036e-05
9.7681166355688e-06
5.62928712887355e-05
1.99126394779084e-05
1.09433758157181e-05
7.62945961810094e-05
2.87400116540833e-05
4.20187832039876e-05
4.17042264850195e-05
7.59164612082278e-05
6.79301169500852e-05
4.75188389222702e-05
0.00010558324230301
7.36978520021179e-05
4.16075346276309e-05
5.96391563452368e-05
9.75184600681927e-05
2.05823683827294e-05
0.000111909727077009
6.51985108449531e-05
-2.20801223520086e-05
5.60277913943489e-05
7.85921576984406e-05
9.3982418404048e-05
7.97157719539848e-05
1.49842818400921e-05
0.000118765361292796
2.43933190859925e-05
5.94562968669856e-05
5.05273616553678e-05
7.85261636696366e-05
3.45664618434305e-05
2.50271487720624e-05
8.76307161171081e-05
6.57979259127028e-05
6.11196314117351e-05
8.89076907544913e-05
8.87660254469426e-05
3.46343864149968e-05
5.47576830113314e-05
5.13877423600028e-05
4.02616521007303e-05
5.25978200239264e-05
4.13022637729182e-05
7.78735447959157e-05
3.50591367609445e-05
8.89058535210461e-05
8.41558184482269e-05
1.79607534737407e-05
9.96647120410412e-05
4.43800317352989e-06
5.77419327253163e-06
9.84069658146455e-05
-3.25091272630334e-05
9.26821452741078e-05
9.61785534708681e-05
2.38380138592947e-05
6.76129994414109e-05
8.67201259829713e-05
7.70169840679268e-05
3.27200227584091e-05
4.70367864088564e-05
5.88612242571307e-05
8.46307882903415e-05
1.8390645803065e-05
5.8657775685979e-05
5.0932950340047e-05
3.10816750801915e-05
7.83862345960831e-05
5.50529910815771e-05
5.97379790484167e-05
-6.88959108199885e-06
2.98692435794453e-05
7.07221680309119e-05
3.2890375932218e-05
5.74766237475258e-05
4.60079769280342e-05
3.6366909606208e-05
7.38919774578215e-05
3.40887676114707e-05
-8.9502808204848e-06
9.57304848194711e-05
6.58745954632452e-05
6.28310507917562e-05
8.75919687634512e-05
9.15203082528652e-05
7.93115293406561e-05
7.35058846034422e-05
0.000100410754188818
-2.17234584696095e-06
8.13102742289376e-05
4.82650198454242e-05
7.40042609510755e-06
7.09463277397516e-05
5.19854614057617e-05
1.84553335124248e-05
9.62162394612877e-05
7.55475695513955e-05
4.21555576173436e-05
3.86784579681616e-05
-5.08169544645315e-06
3.37129539771008e-05
-1.11838071466892e-05
8.48763196260257e-05
2.73992785661164e-05
9.34663332527122e-05
5.50602957259282e-05
5.59115543725936e-05
3.00700378082049e-05
5.21883352470159e-05
9.27984185832721e-05
5.60883854529394e-05
3.41474607811948e-05
1.67509494508855e-05
3.95526080485086e-05
6.5529319373729e-05
9.46001244349053e-05
0.00010341945451372
6.61583751302053e-05
0.000126567759263272
4.62820023768445e-05
9.85394449825403e-05
7.77275306653004e-05
5.13032727484636e-05
4.52024070233199e-05
5.12368425377802e-05
4.46754271808682e-05
8.40193058993984e-05
7.96037277390388e-05
8.17856599479207e-05
6.01550571082337e-05
8.15784126945689e-05
6.49897963035301e-05
2.71126143982236e-05
9.77928389242842e-05
7.40581547169263e-05
0.00011359270354323
-1.84811080169834e-05
0.000122438645944154
7.25300230730979e-05
3.02356209170474e-05
-1.67551661324371e-05
8.12618424414173e-05
4.16876673960316e-05
9.75272887031674e-05
2.36830944696331e-05
2.28083516068659e-05
5.4675389895377e-05
0.00010135194583229
4.09437680601067e-05
5.40172846762378e-05
-3.14874126808896e-05
9.58689364457818e-06
3.3383993786852e-05
5.97108371374625e-05
6.79428934501788e-05
4.15144382080021e-05
5.47068753561806e-06
6.40177820279711e-05
8.15125930974818e-05
0.000119170162999599
1.1006781308577e-05
4.39954524327221e-05
5.24201967232923e-05
9.37024897858064e-05
6.24558233998591e-05
9.98907548250551e-05
2.8082343992809e-05
9.15566434458124e-05
3.02963814410422e-05
1.90485633706986e-05
7.46958252947446e-05
0.000104161747093529
3.81861313025936e-05
5.84698913164224e-05
5.53839864893059e-05
4.09845988006864e-05
1.94950250470452e-05
1.3897640562512e-05
5.70743550558604e-05
7.42403978319868e-05
3.74240051417664e-05
5.16352016233775e-05
5.59690725098848e-05
8.58252145302922e-05
1.88131990091973e-05
0.000118218828828788
6.55763068159698e-05
-4.01567690709516e-07
4.07569354498695e-05
0.00010062136119252
6.59791690647547e-05
5.3233980101733e-05
-1.29301640413344e-05
7.85420113122826e-05
4.87556211995548e-05
6.47292340235653e-05
9.01195940176515e-05
1.63229462731998e-05
4.18085600022885e-05
6.25362507945785e-05
2.85050801382431e-05
8.40966191289768e-07
2.62038099855818e-05
3.18529664205158e-05
7.06210519553202e-05
9.26708048358881e-05
3.96336678249115e-05
0.000103600691700515
1.58377250810541e-05
4.76542398550824e-05
0.000118880829993574
9.69643563623624e-05
9.23886781098672e-05
0.000113698328959003
6.13670887249964e-05
6.45905504144972e-05
-1.3418486234193e-05
0.00010575045342409
6.39355440132395e-05
1.01803817596624e-05
3.3401879373213e-05
5.51575712422122e-05
9.31174642994026e-05
9.250269733215e-05
6.91498534981802e-05
0.000106301077908714
7.41355345123072e-05
7.67237658805966e-05
4.35856005492818e-05
5.35624727527851e-05
3.76983324906011e-05
-2.23923188861052e-05
2.60051547286187e-05
8.24831875089547e-05
2.45555806150838e-05
8.51072536872976e-05
4.76307615722523e-05
6.95045819022124e-05
7.58822641049318e-06
8.92486017779736e-05
9.31765707269378e-05
5.12360376322177e-05
3.80382883737039e-05
6.95132047980528e-05
2.61686327067256e-05
6.14331420556894e-05
6.16330757858656e-06
2.87465117991378e-05
2.48464108737498e-05
6.12839324757663e-05
9.55762151000158e-05
4.79692428275464e-05
8.69785972852237e-05
7.99159051300992e-05
9.58136052474916e-07
4.11956998830461e-05
-1.91646101749518e-05
0.000104620148832285
3.26172895059221e-05
9.74948943616053e-05
4.29026660863196e-05
-6.71641510669321e-07
2.57790050741802e-05
1.74154443248389e-05
0.000102903317591023
7.65250258566501e-05
0.00010090406371802
5.84481001362605e-05
5.1612494146408e-05
0.000138801650766855
6.03350927188443e-05
6.71169871133617e-05
8.64745542497444e-05
7.0626468415267e-05
1.78387840395749e-05
2.24268316399339e-05
5.62710464459957e-06
6.37387500108939e-05
6.87360484263603e-05
8.978605294631e-05
8.23360607078143e-05
5.92777733447744e-05
-3.49486157717568e-06
1.9053746496387e-05
8.97192590082715e-05
6.48757034531344e-05
3.4684419125362e-05
4.64500956824327e-05
3.54602930141305e-05
2.25275364787408e-05
9.79310904507214e-05
4.52827075645143e-06
2.37019542670528e-05
3.7956027831641e-05
8.03442944917242e-05
1.79215437096948e-05
6.17628858732115e-05
8.27793029189034e-05
2.14271227447719e-05
8.1083856652854e-05
6.83047533462655e-05
5.00426310209185e-05
6.3604231624142e-05
3.55518362635428e-05
0.000110567728420565
8.11923226231792e-05
6.59783836947288e-05
5.96782259495855e-05
8.33010244725859e-05
5.08851780722703e-05
-3.69546336479355e-07
5.43154887040392e-06
5.37041435916616e-05
8.76351237542592e-05
5.17461221567551e-05
5.72419998428507e-05
9.17943449695935e-07
6.84945582396765e-05
7.42341066245671e-05
3.63127896839912e-06
9.96963221670249e-05
3.83558323881362e-05
2.40745726994025e-05
9.11056167145395e-05
2.77220329770598e-05
5.40172441174639e-05
9.33728888782461e-05
6.9844417848694e-05
3.50289543984312e-05
4.88151353421826e-05
0.000103425148325363
4.97002865671718e-06
3.66635350937288e-05
3.60931526426907e-05
6.60524025048338e-05
3.16980701014765e-05
4.76739217324031e-05
2.42826549806527e-05
3.77225644095814e-05
4.47210214290221e-05
-2.58414889058326e-06
7.17318047323752e-05
8.08014067144356e-05
7.15676588769853e-05
4.94072817441532e-05
1.10368975159711e-05
4.29304188339496e-05
4.9584554441659e-05
8.49137320583917e-05
9.2227474033025e-05
5.98242862093025e-05
3.82624606374913e-05
1.80423637513338e-05
5.3513170612775e-05
5.46129098293872e-05
8.95316314720694e-05
4.14142031499288e-05
9.51068170953497e-05
4.72593082661641e-05
5.86020631966934e-05
0.000124751220801265
7.51889980051581e-05
8.60675914516159e-05
4.46794421822493e-05
4.43866883870592e-05
2.99553958812219e-05
3.0102681079559e-05
8.6834393398826e-05
2.43269379225511e-05
4.63576590113545e-05
5.1095735487608e-05
3.36930254749292e-05
7.65091290115829e-05
3.45868824224044e-05
2.95543887341447e-05
2.96984593254317e-05
2.36533770025407e-05
5.84821077639821e-05
1.90121213975214e-05
4.33908700550556e-05
9.09971406952053e-06
0.000117356184658987
4.20282715356654e-05
-1.02198590560034e-05
5.4011480144382e-05
3.24498018652856e-05
3.30366608013872e-05
1.54222328776569e-05
8.41452183472017e-05
9.52724046323462e-05
0.000120694360802471
0.000104624495128656
6.70970108389651e-05
6.38261598404047e-05
9.24093881276398e-05
4.01467940408244e-05
8.11667378186161e-05
8.88744203989734e-05
3.69901777224173e-05
8.21189234372948e-05
3.87131863564228e-05
8.59709303640575e-05
7.06586085123399e-05
2.65271871653873e-05
6.10012689548244e-05
5.88583265700229e-05
8.04419452222362e-05
1.56684575827521e-05
0.000105067838234324
2.04500930574483e-05
5.65817629438091e-05
3.46136094009785e-05
7.04130744631538e-05
8.71148664725573e-05
-3.5093421716705e-05
9.26637839338172e-05
7.26128403897555e-05
2.51137701452971e-05
7.03749387812367e-06
5.0259718796506e-05
6.681459307232e-05
3.50902006669379e-05
4.61320064083333e-05
7.11738496566901e-05
6.8829004180279e-05
5.07726355673073e-05
8.33428752356437e-05
1.40681057594314e-05
2.34630963433014e-05
3.2580621430134e-05
5.56924638132558e-05
4.47764957822529e-05
9.75776452974362e-05
3.92672434234012e-05
9.57557106211266e-05
6.26246811358877e-05
5.95315755521201e-05
3.32416567923884e-05
0.000107884886562943
4.9440678596808e-05
1.95089852855132e-05
4.81654890756199e-05
4.42275462136362e-05
5.6572413176629e-05
8.41328880334176e-06
0.000124041176124817
8.08966194559964e-05
6.55720494250797e-05
7.26451624544335e-05
3.15919735124899e-05
5.30925977678901e-05
6.09234007078007e-05
5.95945662921353e-05
4.58443953590695e-05
0.000118688280614822
3.50910741230959e-05
9.71665809915141e-05
4.09084249283498e-05
5.04991679422396e-05
0.000121598396962479
7.33997474942795e-05
7.20066260738459e-05
2.97982539865422e-05
4.94293917529296e-05
4.80789626948346e-05
2.80463710793487e-05
8.66998639959647e-05
4.81118374517432e-05
1.87053283581022e-05
3.87726829569901e-05
3.53061409632987e-05
5.53458062898625e-05
8.83211456141496e-05
2.71814664270432e-06
2.30160387751113e-05
1.32279738708115e-05
3.88432560117569e-05
-7.54449544777308e-06
3.2659562345523e-05
4.89384711686121e-05
4.40163416894525e-05
7.9908410860289e-05
2.43332263204197e-05
-9.36063422071171e-06
7.55368095115808e-05
5.35983212565312e-05
0.000118135790163436
3.44463502371561e-05
0.000146682463415214
4.66626183276348e-05
4.37288098013526e-05
1.32497120731393e-05
7.71465518523095e-05
0.000117104462527838
-3.94037458563693e-05
8.87116045956945e-05
7.91144009861568e-05
6.28534128604804e-05
0.000103397035780976
5.66893026747704e-05
9.28876153504629e-05
8.42359721644086e-05
5.03574123694748e-05
7.07010611715421e-05
3.5261444236886e-05
0.000161290474152293
6.80048111740337e-05
3.66772392586724e-05
9.88295786268518e-05
1.35965231041814e-05
0.000112887312809392
0.000114709832061943
2.82126798814731e-05
-3.03640287268685e-06
3.00017769547825e-05
0.000104146084131445
6.62828156239213e-05
0.000102437969374018
6.57067719990243e-05
1.6771123826717e-05
3.4228436230658e-05
5.18753957888908e-05
3.64373681459718e-05
1.27050092063377e-05
3.90712248122209e-05
8.19491959847582e-05
5.86620005003723e-05
0.000106128971831985
0.000101625945186633
9.35478965056755e-05
2.4233328604111e-05
1.4375450352311e-05
7.789837836744e-05
4.54394264580644e-05
2.01542032689936e-05
5.26162023303223e-05
2.63627121733856e-05
3.47997410351334e-05
5.69832797346791e-05
5.39022930896473e-05
3.21344968774674e-05
6.46287490837197e-05
4.62285823703863e-05
4.01335062204824e-05
4.65814248290324e-05
2.83335308263561e-05
6.58249240388977e-05
3.43471086386056e-05
1.36482485092882e-05
6.23258772025433e-05
6.39448406721692e-05
2.43986536023289e-05
8.06204969387923e-05
3.22071185439919e-05
6.47460122633887e-05
-1.24500323721753e-05
4.58063527144046e-05
8.59025487423997e-05
2.6313032007232e-05
-8.60106292416044e-06
6.87666443806274e-05
5.61608426148973e-05
1.7648131590716e-05
5.37251881420767e-05
0.00011679373831954
5.20571075478843e-05
-5.01489692278583e-05
5.46216209592134e-05
6.33228241391224e-05
2.15646510517244e-05
5.1469375860376e-05
2.43700795673634e-05
-1.63265749675866e-05
8.91469901904748e-05
5.01034169337949e-05
4.9478641581753e-05
4.11403086002685e-05
2.16093562599899e-05
7.14950814700126e-05
9.53766045012621e-05
6.02795145054783e-05
-2.23678042780815e-06
7.35045693774429e-05
3.61163366450045e-05
0.000116656047629164
6.16709456211784e-05
8.41877906681112e-05
4.43579677210803e-05
6.42837082274313e-05
9.00719149952873e-05
6.82441966196363e-05
9.81571510758213e-05
5.76838294592393e-05
2.48987038235308e-05
4.13119551842847e-05
2.09956428666007e-05
7.0168451735764e-05
-1.0402026971902e-05
5.55354819247792e-05
6.67693971511953e-05
2.34251403131978e-05
7.6079704739113e-05
7.96197451311748e-05
7.56522194171564e-05
0.000113128574061919
7.75162163259453e-05
7.16674320117858e-05
3.36238965428979e-05
7.68485269596618e-05
5.58727390329133e-05
3.80011184727524e-05
3.31828589408473e-05
1.99733086304026e-05
3.72586439300646e-05
5.40600122397476e-05
5.72886108313992e-05
8.27596963135297e-05
0.000119644060095957
5.7853425680417e-05
7.21466289979535e-05
7.03570006574956e-05
7.00149076652244e-06
0.000105675263902191
4.25894041342766e-06
6.31553835489555e-05
4.30784249931824e-05
7.07255436172731e-05
7.29514939749726e-05
-1.08190511992707e-05
3.9536481455353e-05
6.74820112096765e-05
6.81491080250494e-05
6.37496417880884e-05
9.13970555938752e-05
0.000108657321356241
8.63377654352716e-05
8.39558082700728e-05
8.71742281625456e-05
0.000107772491837609
6.25025481912636e-05
6.93596332926194e-05
7.34358614768172e-05
6.67193862692169e-05
3.74292903717085e-05
6.397721354701e-05
4.42735142235982e-05
4.80008921844305e-05
7.86812956658305e-05
7.19796378792896e-05
4.56647058005381e-05
8.35876414915078e-05
5.98623554932474e-05
8.14454854887138e-05
-5.18800744837281e-06
5.97063064707314e-05
1.23449549293192e-05
6.80126222379302e-05
7.55033973612653e-05
2.20026034390045e-05
-6.2466060689519e-06
8.21781868614979e-05
6.60672600219323e-05
2.92185760664206e-05
0.00010531600460905
4.39522500326166e-05
2.41621484463607e-05
7.21979315142383e-05
6.52706766749052e-05
8.81734080782599e-05
6.11828876485818e-05
0.000101144442267613
1.55843878242999e-05
1.41679040976495e-05
7.73997402327907e-05
-1.33001709318852e-05
2.73181112978901e-05
1.46293549244827e-05
7.59452336937168e-05
6.98108315289264e-05
5.67290159049359e-05
3.96454945917196e-05
2.20978851989548e-05
6.94359914631895e-05
9.22887669468577e-05
5.28904334629422e-05
2.65222623657071e-05
7.66468913039181e-05
3.2999417600393e-05
6.1271206063123e-05
2.79510313341704e-05
0.000100582785984494
6.99776269795792e-05
2.39720072936787e-05
3.68918586195587e-05
8.66245473297666e-05
6.68958955557584e-05
-2.91069944227889e-06
9.3420703025235e-05
7.18530361682292e-05
8.65273774619982e-05
1.22461678109078e-05
7.37171432332728e-05
7.29268335106262e-05
4.28340829403511e-05
2.03526212574982e-05
7.74197603757154e-05
1.23425562544773e-05
7.75106634561623e-05
5.34169203080802e-05
1.75635254486198e-05
5.70955548159705e-05
0.000129935034751441
7.05275474386626e-05
4.55917920139283e-05
8.56827324414672e-05
4.35879673668299e-05
0.000111394974656243
5.19650651733169e-05
5.73617602688002e-05
5.52607635149155e-05
3.51121360952709e-05
-5.66806568815279e-06
5.99304404208471e-05
3.31418425851319e-05
3.36696892551865e-05
0.000117167112908519
8.59571231277201e-05
2.32057398268116e-05
1.29191358951859e-05
9.07989746556615e-05
-7.68078108387742e-07
2.84901027260817e-05
8.35555361288806e-05
6.5337600924227e-05
2.84467843431029e-05
8.88634151462222e-05
-1.76507666116485e-05
3.57148163542043e-05
4.47645899441212e-05
0.000110609258104788
6.5734439210152e-05
8.55581836948498e-05
0.000128800196325935
7.86457774404116e-05
7.95918704790715e-05
5.60162393411898e-05
0.000111138750648068
-4.56471102525973e-05
8.84586094450733e-05
9.25973746287228e-05
0.00011850622858172
6.02269777162035e-05
3.15863372529056e-05
2.63709754343767e-05
4.9385482084944e-05
6.57623873914089e-05
1.35342174339537e-05
8.44228261438268e-05
2.26102521957528e-05
5.42053344082186e-05
7.92421706461269e-05
7.38239679033455e-05
5.80351023845873e-05
6.58409718693807e-05
3.48261532293517e-05
5.12334704772576e-05
6.54714288947227e-05
5.22927404002503e-05
0.000108152192189488
2.05854848009494e-05
8.20607350161953e-05
9.12754770466999e-05
7.71219268465548e-05
8.13159046414568e-05
7.00363587401964e-05
4.19017925090938e-05
8.1344784933589e-05
8.54625920669815e-05
3.65172917365631e-05
5.39767248148216e-05
4.74945553056482e-05
5.79943219500536e-05
6.5615117953739e-05
3.59392808980263e-05
7.16362989852292e-05
5.18245877416444e-05
4.16792565006204e-06
3.27131134406141e-05
4.94383888376011e-06
0.000101792689247042
8.16148930537509e-05
8.01868270590408e-05
0.000104323596014117
9.64706063188797e-05
3.22477849207434e-05
5.63214454665626e-05
4.08625457892598e-05
4.58378507152628e-05
8.0597981853015e-05
5.00770835379687e-05
5.92153692020823e-05
6.91625238267063e-05
5.9903634456591e-05
-3.24987852063859e-06
6.07411535947508e-05
9.54289780215551e-05
6.84888770168961e-05
2.46664847672915e-05
1.79177696034939e-05
8.6233767389815e-05
4.65208223735018e-05
2.3303757202792e-05
-4.71507601219306e-05
-6.07713180731593e-06
2.02766987128695e-05
7.66034384811237e-05
4.42635815056631e-05
2.31641241109387e-05
5.02958041107292e-05
-9.13136206783257e-06
3.69801158484675e-05
8.77232725271854e-05
7.86883076182742e-05
-5.15241683046764e-06
7.41001645992884e-05
4.20438626638224e-05
3.68144891446271e-05
-2.77395976597082e-05
5.55623729550331e-05
1.22759918405727e-05
8.35049472150194e-05
5.44917991162803e-05
1.51423840048123e-05
0.000109020334642368
1.64977553353476e-05
7.83654871284763e-05
4.96383705600099e-05
0.000106345938215539
0.000118233145930717
6.88119121057032e-05
0.00011354730746504
5.27914352471183e-05
4.87520238404654e-05
0.000111716839625971
6.02031105079113e-05
1.64192857894412e-05
6.29290403327311e-05
5.70180300884372e-05
8.09536890662365e-05
4.53543981932977e-05
7.40270706555518e-05
7.59020562607169e-05
0.000109544104680371
4.61172438077912e-05
4.84033366635533e-05
3.11925646983207e-05
2.45450600037475e-05
5.59187260979914e-05
4.37680218686353e-05
5.5728759002865e-05
3.89522415133999e-05
0.000101877802739963
3.77542484678774e-05
6.10165156554335e-05
4.43668854422649e-05
0.00010535221112268
7.18268924475826e-05
5.99067267285304e-05
3.07260446053635e-05
9.20009276958044e-05
9.14149197149351e-05
5.94814999790111e-05
7.76278958578074e-05
0.000105520798239601
8.79340280154605e-05
2.08838199912423e-05
4.53333558923344e-05
7.35711790041217e-05
9.03489580465547e-05
3.02124047118346e-05
9.28994011303567e-05
6.12050647694298e-05
8.44213283128323e-05
9.59553392327709e-05
-3.63140937648865e-06
5.98729786253228e-05
5.4348004774693e-05
9.38575997325884e-05
5.83534774603381e-05
6.47143858962741e-05
8.25916209487469e-05
4.9568036339592e-05
5.8405927669033e-05
5.67514234012193e-05
6.96026167557235e-05
6.1721911076032e-05
7.02037135986056e-05
4.4497933648041e-05
7.73533974893171e-06
0.000111327799845899
8.25206256613056e-05
0.000138179595623851
6.32229904592959e-05
8.33817372808435e-05
8.67058954873341e-05
6.86017325983848e-05
0.000105803208670914
3.64669288908355e-05
9.41563312524906e-05
4.51182933693063e-05
0.000110739078579392
8.46902833367741e-05
1.79851240549746e-05
4.64219660561842e-05
4.21908702678792e-05
6.81586737542064e-05
4.66562353667109e-05
6.58943155422035e-05
-1.87552768769388e-05
4.73308526040155e-05
9.77966236615032e-07
5.00639935680249e-05
5.86950622451827e-05
3.06343632676416e-05
3.61733615313753e-05
9.80663206789689e-05
8.3175801973545e-05
7.33870087731649e-05
4.2250685563404e-05
-9.0984919849016e-07
4.46362856772916e-05
1.83730937042891e-05
8.77229903757373e-05
9.78160618338705e-05
0.000124548154798618
3.66334862092595e-05
-4.11259361089059e-06
9.25178742765529e-05
5.90819886515309e-05
0.000122282383569132
4.36891756167473e-05
5.58785919357953e-05
8.97203680362292e-05
6.56898611414203e-05
6.14345339692467e-05
4.80246142768955e-05
5.44706310355588e-05
0.00010748284729616
4.19277614510337e-05
8.52345184313016e-06
6.64471161212508e-05
-9.43185587506812e-06
6.81220823872778e-05
0.000111036428028319
8.41328978354969e-05
4.95801596007126e-05
3.91094625474887e-05
7.38793229670832e-05
3.99689787497597e-05
5.6904324304896e-05
5.6496733425812e-05
7.43818776492239e-05
2.56289190714529e-05
2.4953368956187e-05
-2.02666438878376e-06
6.33236794735361e-05
6.74352518105038e-05
0.000129090497534547
6.41799026138883e-05
6.3934561032308e-05
4.82891787994985e-05
7.88146638433299e-05
5.50531034938538e-05
1.45918891404549e-05
6.57701472306506e-05
2.25259739402634e-05
4.13911667645435e-05
2.31346313871078e-05
7.13213965914233e-05
8.69845275711498e-05
3.66796421677926e-05
5.04809705148289e-05
1.67683901450986e-05
3.86732930505244e-05
-6.43470302620766e-06
5.7333183692475e-05
5.37072615596997e-05
5.74574505006205e-05
1.29676290614795e-05
9.10666133973216e-05
9.1514121352456e-05
3.0360299271892e-05
0.000106579691865927
0.000158976480175564
7.70022258038825e-05
1.63724812691449e-05
8.81910377808245e-05
1.94357463353786e-05
2.47831483582444e-05
4.89925345961197e-05
2.4596146672625e-05
-3.45802789233656e-05
1.629550121841e-05
4.29415972873911e-05
3.57114370121021e-05
3.09471211731826e-05
4.33406644479354e-05
0.000117770667668936
6.32063144640209e-05
0.000106796539121221
8.33228204457184e-05
0.000102677943198694
4.29898911453238e-05
5.17551949793795e-05
3.65594760493417e-05
3.6012707796595e-05
7.13182253441791e-05
4.64999138572454e-05
6.42284938173151e-05
5.29973537599339e-05
5.50672493397474e-05
9.46867302204215e-05
4.95295847597526e-05
5.98255166815738e-05
2.07149700326711e-05
7.15158347526387e-05
5.35089705991531e-05
0.000106345744549589
0.000107338921886849
6.58065963263474e-05
9.15996010550942e-05
4.74379892792776e-05
1.82720900229808e-05
1.66540502793766e-05
5.85433468621086e-05
8.69772776179897e-05
4.33965114008225e-05
7.82151764081952e-05
6.85104345265941e-05
5.18285858793096e-05
6.88388912748178e-05
3.56038129637088e-05
7.22535337256966e-05
6.8120264243211e-05
5.90731739816017e-05
0.000101077209053404
-3.78061623313505e-06
-2.06693854830637e-06
1.90171657445146e-05
3.88511943274038e-05
9.40021664649631e-05
8.71439289114024e-05
8.62874974563775e-05
8.80076175821459e-05
4.80572316134092e-05
4.00218998025945e-05
-1.05989306346064e-06
8.07054497664796e-05
3.62370880914745e-05
0.000123752746505001
5.84666396690659e-05
6.08338843628054e-05
8.25682760884055e-05
6.64495630696722e-05
5.62487577695563e-05
6.77690428057079e-05
2.46717639260522e-05
6.76821111435011e-05
8.52035085320463e-05
0.000113488910151269
7.56050036573354e-05
5.25088041233651e-05
6.89627443178481e-05
3.15478400713807e-05
5.96192928767803e-05
6.31562350582285e-05
3.93091874052993e-05
6.58682249452113e-05
2.87818648708452e-05
1.02646911487848e-05
5.27655896593633e-05
4.51122176419778e-05
0.00011032105489182
3.93013777464828e-05
4.9233581082225e-05
2.84543825009971e-05
6.42903863097463e-05
0.000120243101469324
9.9960220752854e-05
6.12103961253218e-05
5.02311999529264e-05
8.87254397056055e-05
0.000103849593048361
4.3676671308737e-05
3.91315223353008e-05
4.48290589793307e-05
3.91197520160177e-05
6.01944257100709e-05
1.62753152501424e-05
9.53521117075188e-05
3.62112586429313e-05
2.75801056640461e-05
4.56551829939456e-05
4.93639627062893e-05
4.69123932486397e-05
3.16329561798672e-05
9.00120406862234e-06
7.64646552727633e-05
6.42530171691017e-05
8.83010059452136e-06
8.67641591989667e-05
6.83859242212093e-05
0.000127388228375983
4.10896000344726e-05
2.71489830426088e-05
5.01552235404374e-05
0.000101631012967945
1.74622464083831e-05
6.76015068953566e-05
4.16748137807032e-05
2.48350688893978e-05
-2.13774729244135e-06
3.56269350913537e-05
9.29097473832943e-05
-9.13120284846547e-06
2.97347703739281e-05
5.00605412520909e-05
4.20088422135267e-05
2.35979873109431e-05
5.32566035253601e-05
9.34999981921471e-06
6.85987411081543e-05
-5.48514472532982e-06
4.06861100740998e-05
7.67074338893292e-05
9.46204596866195e-05
5.94945965810041e-05
3.12655448270443e-05
3.54418451647551e-05
4.83299609532939e-05
0.000131941216118045
6.30693449803977e-05
4.93669427297127e-05
8.79450444806547e-05
7.4442636548159e-05
3.34015105316332e-05
6.5115384132187e-05
5.97956409318546e-05
4.39422917929457e-05
8.59494761362419e-05
2.78374373491543e-05
1.48098579108426e-05
4.89120771213362e-05
7.99967827201272e-05
9.85292432555316e-05
1.50632864779476e-05
6.07248960497602e-05
8.90360762623477e-06
-7.81516276708679e-07
3.60787414328059e-05
8.39782186705664e-05
8.04708790088682e-05
3.79210884509677e-05
2.99012322476937e-05
8.79162689249051e-05
9.90961526457836e-06
1.83927006059297e-05
3.35991667789178e-05
-6.15469299876834e-06
5.66811790700223e-05
2.81746049997184e-05
9.80925601399732e-05
3.86777458098646e-05
2.23520929211693e-05
5.40978055458582e-05
5.78204842260748e-05
3.55484134943358e-05
3.70522818113839e-05
5.18407472409266e-06
-1.36818056576001e-05
-1.33809969042339e-06
4.09331847509614e-05
8.1867474975927e-05
5.44021888719059e-05
0.000122786392835554
2.14443597323274e-05
6.52817449795638e-05
8.64106353844688e-05
5.79944748207623e-05
7.23487883420241e-05
7.60204035596282e-05
5.31678660015057e-05
7.09224203076951e-05
4.61412929200831e-05
4.73071061572354e-05
6.99929372086408e-05
5.01060905904481e-05
2.23510858679037e-05
6.18323282983894e-05
5.13489575291154e-05
-2.11079060204455e-05
8.47721177540799e-05
8.35578724391499e-05
9.0314749673754e-05
4.62083005428472e-05
6.13451483346022e-05
3.59930141718629e-05
-1.08814942451868e-06
0.000106813225038884
5.44487445061593e-05
3.61116533320145e-05
4.73931342307262e-05
8.2488786294e-05
9.07149085934819e-05
8.31211115140719e-05
8.5845716761909e-05
8.50857860772576e-05
2.71742540769833e-05
8.28855074061886e-05
6.23116142060369e-05
2.61935893832842e-05
4.88677718406497e-05
1.65185238026761e-05
4.33719677223142e-05
-7.7598123208741e-06
7.50754595574562e-05
4.05897084216491e-05
1.53994703372554e-05
5.82006190624143e-06
4.5956483477905e-05
7.11060922572431e-05
4.58239613403884e-05
9.45334565632791e-06
2.28221595989601e-05
4.37899690076766e-05
6.13971243115891e-05
4.81798964928356e-05
1.15926490689183e-05
9.50838577797007e-05
6.181918118905e-05
3.60262280614719e-05
5.6579345810498e-05
0.000102533643836702
6.5188637707688e-05
2.81493435967058e-05
3.06948301059436e-05
9.66565978430472e-05
3.95744732876381e-05
5.07000073188156e-05
1.07112859681171e-05
7.42238282089871e-05
7.88755671263179e-05
1.65472874391655e-05
7.10258189914823e-05
4.51705602463439e-05
3.67463067714877e-05
8.69095040684431e-05
0.000116218333056615
7.66601590290141e-05
6.92663119180114e-05
5.81829944636787e-05
6.75471160835251e-05
6.37077521328043e-05
6.26069843645878e-05
6.32395672551302e-05
1.56759114267885e-05
6.25621784350251e-05
6.91368029688125e-05
4.95053166738172e-05
5.98707591797048e-05
7.23502923418846e-05
7.27779908336581e-05
6.53935389579132e-05
2.9837345072257e-05
-5.36915411556954e-06
4.0713076849985e-05
3.10961914630988e-05
4.5111945306936e-05
0.000101161674171863
4.25127625276536e-05
5.57694303097992e-05
6.08452976114161e-05
7.45535458914799e-05
3.79134193884576e-05
5.46579840143682e-05
1.91934620323211e-05
-2.10478541010107e-06
5.3370774577747e-05
1.17931859066332e-05
6.15102039021718e-05
0.00014813469835334
6.555703116733e-05
8.74252286834582e-05
1.35834939571848e-05
6.96479820688679e-05
3.52942384096196e-05
0.000103440211872599
-6.31765917651358e-06
5.01131625509473e-05
0.000110376859889543
6.04807213131842e-05
8.23751329860577e-05
0.000117739327001817
9.73112089515821e-05
5.92650096051709e-05
4.89440527804486e-05
1.08000763576073e-05
3.15980996536137e-05
4.464694234508e-05
9.83153261216671e-05
0.000152191673603441
5.88121883828266e-05
7.76154727078512e-05
1.00982591590637e-05
4.19691864488184e-05
6.93922958681775e-05
8.64471330534156e-05
5.15271771483993e-05
6.5423725853458e-05
2.79327046238002e-05
5.69858304752947e-05
5.64805775394277e-05
8.8164158859212e-05
9.21845180622968e-05
0.00010319468476021
6.98847275499886e-05
0.00011687913971797
7.8773530261454e-05
1.43396425448494e-05
8.0980322951042e-05
9.80989214925758e-05
7.14967846348816e-05
8.18591293408131e-05
7.66288603649081e-05
7.04871221425252e-05
5.55069202768489e-05
2.02775328274737e-05
7.4691041177324e-05
4.89495289200904e-05
4.0595672209968e-05
9.24542741427388e-05
7.35039805471102e-05
7.18298606947538e-05
0.000102774334862755
8.05944721499027e-05
7.60654543924969e-05
3.40910771793548e-05
4.07248371891436e-05
-1.78228999342711e-06
8.64595727425244e-05
9.94410631232674e-05
8.29864085887127e-05
5.77872234752621e-05
4.18623253687642e-05
6.74729302508024e-05
6.33673865911262e-05
2.11246747580729e-05
2.15667821865817e-05
7.2530202258746e-05
7.72238500583229e-05
1.41395827379325e-05
3.44546578044637e-06
9.03427750944236e-05
9.98304616796887e-05
2.32194515284167e-05
4.21882755069067e-05
4.98757729425975e-05
2.68236364612236e-05
2.1801694784244e-05
3.53537105714814e-05
9.22759792857095e-05
7.11142697972122e-05
4.10074041301403e-05
0.000145967169374463
8.57846046274562e-05
4.1528671283581e-05
3.42738347046324e-05
4.30302212140832e-05
4.49354915325087e-05
4.92210773315645e-05
2.73455014453677e-05
-1.4045255193004e-06
4.7963389309195e-05
4.36536836968396e-05
4.19047065591354e-05
0.000114364545358368
3.79791769380883e-05
8.90192514803679e-05
8.73108588958853e-05
9.01349315155913e-05
6.25663325194741e-05
5.82631493969605e-05
6.21926092206303e-05
3.68455630133164e-05
6.86399485727773e-05
1.87764518594128e-05
6.15347685726172e-05
8.1689810384214e-06
8.69249892032245e-05
6.91441514392583e-05
5.59315345898931e-05
9.20230447915262e-05
5.35353092590932e-05
0.000107977040071677
3.32698539416142e-05
9.16640605625056e-05
4.36792683998373e-05
3.09920821335682e-05
7.32860670584618e-05
0.000100754830829064
7.97635262729353e-05
6.61738790369388e-05
6.33602558308012e-05
6.43085849968573e-05
2.25830433232789e-05
-3.30834859897383e-06
0.00011423051054943
1.17845522740673e-05
5.58381950481348e-05
3.17102888600342e-05
0.000103895760770882
4.84836590194591e-05
5.50682858471072e-05
0.000111412139162419
4.74859880989739e-05
4.34617936533785e-05
7.7504079863103e-05
8.33489711286882e-05
7.08864224687513e-05
9.41520421468543e-05
6.22072687466371e-05
4.5636601673954e-05
6.0647541600706e-05
3.11126409259505e-05
2.14750852415454e-05
6.91647782552584e-05
-1.72635018207451e-05
5.23656529075918e-05
4.46596587088635e-05
0.000101897886200557
9.11864516564532e-05
4.21889102159082e-05
0.000102629077212833
5.91235257486042e-05
1.00015171111155e-05
8.65385901326679e-05
0.000115869578397085
9.88942969954617e-05
2.778936973504e-05
9.57225729001181e-05
6.00770573729936e-05
9.74289617769293e-05
4.04742451222078e-05
5.14734542726605e-05
0.000114957140879839
6.89667269982427e-05
3.4314619369816e-05
8.36048828616964e-05
1.74866566725495e-05
9.09692959499997e-05
3.29522713430223e-06
4.33260855031592e-05
6.20854724941003e-05
4.29901081253474e-05
4.16035610147634e-05
5.4720962295454e-05
3.15478039693012e-05
9.45919807096214e-05
3.91183886820158e-05
-2.61995423325434e-05
1.33937741896565e-05
1.08534831402582e-06
3.64427087985582e-05
3.37123331137463e-05
1.93808420001219e-05
9.05900224339133e-05
0.000139952190527607
7.72224366924993e-05
7.60762792699295e-05
1.10391714652442e-05
2.9591978676326e-05
0.000109214859075488
0.000102521387863504
6.76794326560654e-05
1.14200197920425e-05
0.000130730475454769
4.52639184755005e-05
3.96899324105335e-05
0.000129587178664837
5.17356678916806e-05
2.85156559315509e-05
4.07601656984348e-05
5.69519355581529e-05
9.11513611613557e-05
-4.13847026998539e-07
7.4095728144616e-05
7.62928835853164e-05
6.427240209171e-05
8.18554164133862e-05
0.000108997884572887
3.92863302256497e-05
4.89185440673529e-05
5.94105187864896e-05
0.000112793585285659
1.47808522809439e-05
4.19546114412879e-05
0.000116372996522296
9.3054257899996e-05
1.99650970764078e-05
5.77683877670805e-05
3.11951268242914e-05
2.86509903442994e-05
4.97795989909106e-05
4.97540568631063e-05
3.84268225198385e-05
2.98414908419032e-05
4.16527554154058e-05
7.17144588098038e-05
3.66932114712102e-05
6.33201791508841e-05
6.2960939914739e-05
1.04755438983891e-06
8.09607544453743e-05
5.97618293997835e-05
4.93397349866508e-05
-1.2154633248905e-05
0.000104168058327415
9.73494009378479e-05
5.02513172995763e-06
3.62111116583755e-05
6.26490512861594e-05
4.09258805231738e-05
7.59951788831078e-05
5.38601343401147e-05
6.96124817289237e-05
3.38470402464977e-05
2.41507229462632e-05
6.58795395691977e-05
5.20801037056081e-05
7.68908181150217e-05
9.80355724797722e-05
0.000152708152738906
3.14462331672156e-05
2.71112250442435e-05
1.05739623307037e-05
5.31689962676562e-05
-6.33044541930573e-06
0.000110447648798178
6.24446688763603e-05
0.000110961886403542
2.39386996812251e-05
1.54465214823753e-05
0.000131819889543673
8.38060377496774e-05
7.69804830216541e-05
5.51219239552395e-05
3.99993098117192e-05
6.76528614513228e-05
4.4301947365517e-05
-3.85156608719669e-05
5.70892641191013e-05
7.21856666811505e-05
1.06161419285139e-05
4.59058472879769e-05
5.22620999061302e-05
-1.75817937483787e-05
4.36863157842997e-05
3.65451079263302e-05
2.36335544414247e-06
6.63894115934534e-05
6.43215409327352e-05
9.30824879887399e-05
8.23441068498446e-05
4.00274218422283e-05
6.2366227779745e-05
7.66105197851198e-05
3.50194555311813e-05
3.62294293239082e-06
0.000101070348729597
1.27947588698162e-05
7.07573683650883e-05
0.000108311203478262
5.64226172504911e-05
6.00677855715027e-05
8.59886448247274e-05
9.48446029717743e-05
9.32216450602732e-05
6.82160650973623e-05
5.33863841278788e-05
5.14820649380904e-05
3.724845045936e-05
2.32706959265511e-05
5.67846863109063e-05
8.38186544748615e-05
4.63389996019055e-05
3.56729651886432e-05
0.000119111730763734
0.000105344284380541
2.81527294573862e-05
4.99710725579216e-05
0.000116635169863716
6.60196015278775e-05
3.70034111538406e-05
5.2175078609705e-05
2.51905354917564e-05
5.87207096779388e-05
1.79600647886482e-05
9.57047971959455e-05
5.05947714384934e-05
5.62865196869076e-05
1.53435343260801e-05
0.000104307087817446
6.93441979173927e-05
5.72702554885919e-05
2.88036458995617e-05
1.70707359182939e-05
6.35080939522262e-05
4.05120520962395e-05
2.33137863573049e-05
9.22937222139807e-05
3.03407081894986e-05
5.698942053562e-05
2.36469055407095e-05
3.8768527696657e-05
0.000111752694094844
3.45355738128261e-05
5.04992571402387e-05
4.55102087956856e-05
7.89497341849268e-05
7.01998581881311e-05
3.44782995102087e-05
6.68142994615271e-05
7.37234182537388e-05
5.4676757047735e-05
7.44395447710548e-05
3.00987927346753e-05
4.04571135940097e-05
7.54245321682878e-05
3.6686182011514e-05
8.69421907601605e-05
5.70680969525598e-05
5.09308372550994e-05
3.53042997083458e-05
5.26231567122732e-05
5.57590341825592e-05
2.76477506723833e-05
4.3144773392836e-05
1.17914647043697e-05
2.74369617401401e-06
5.92923750099381e-05
6.85323707520189e-05
7.15411842257894e-05
-2.7305901096727e-05
5.34364827301354e-05
3.88965114719893e-05
3.4843838022907e-05
4.08258480610075e-05
2.1541441176502e-05
3.49357350953225e-05
2.24193201158269e-05
6.00255635927831e-05
0.000100361112426351
9.839947407956e-05
1.27537284738009e-05
9.55180352952106e-05
7.98424728103082e-05
1.91107874945874e-05
8.06907605374465e-05
9.27432600858793e-05
2.33303640941707e-05
0.000117042517255946
3.89881524174328e-05
2.32655202271636e-05
6.79979541721694e-05
6.91889228778193e-05
0.00011691440480802
7.88686123251902e-05
2.73403279431611e-05
2.87675132567349e-05
6.2774929806912e-05
4.17239469484474e-05
4.1354991589431e-05
4.76297931886728e-05
0.000105130909473965
5.34415256603015e-05
5.15157831777862e-05
7.36387453676521e-05
7.60057621231301e-05
6.65036061794809e-05
4.88960974137878e-05
8.71029094645057e-05
7.47373360846146e-05
1.7064361635666e-06
1.1352257792748e-05
1.71418919824137e-05
7.58123248982654e-06
6.39388893964925e-05
-8.79625024945397e-06
9.38238423608139e-05
5.17404711117973e-05
7.75332635269856e-05
7.0170900166654e-05
3.64074812492504e-05
7.96722735009892e-05
-1.13418209771123e-05
5.10533292842122e-05
5.55386205187935e-05
7.93924060657354e-05
7.31217587792744e-05
9.55728427986207e-05
2.87012320889017e-05
6.67966988868063e-06
5.4968536442105e-05
6.57361054225983e-05
4.54604489804476e-05
7.27456385862769e-05
5.90450285105736e-05
9.01441851951874e-05
6.27554566809807e-05
5.42748388466828e-05
4.18035792250518e-05
1.01080097723573e-05
3.46737751487935e-05
6.39057667257036e-05
4.94992745112811e-05
4.50484934464625e-06
5.74750958154058e-05
7.62852744695599e-05
0.000113274971680478
7.01002025311971e-05
9.32271319969603e-05
4.88131773570813e-05
9.54714892032967e-05
7.36110757917833e-05
4.81333113859268e-05
3.84024646791303e-05
0.000103346753035241
4.19041767416731e-05
0.000102552668601389
8.72368235329691e-05
-9.9518800799232e-06
8.60010656847845e-05
0.000134740445512737
9.10521218251962e-06
5.27166012977968e-05
8.43016400749421e-05
2.9163413303314e-05
8.40460682738268e-05
2.06683076772347e-05
5.33036307421063e-05
5.38797821990104e-05
0.000108990215570693
7.77360113941972e-05
2.86731393701012e-05
3.30917981877388e-05
6.22226156596766e-05
4.79948017665643e-05
5.54156769982238e-05
4.59280914303818e-05
6.37701460915034e-05
6.78410761449629e-05
3.29875314554001e-05
7.3938920329134e-05
0.000109891539771787
9.84557917910175e-05
9.42257183956501e-05
4.68878924445375e-05
5.08981515191499e-05
8.91169461652857e-05
0.000104820824557643
8.78402495562359e-05
6.67421353205463e-05
4.59452899751452e-05
3.28503216454246e-05
7.11692504911338e-05
-1.37861283563866e-05
8.48063190474677e-05
0.000118501447832822
9.73130312724242e-06
4.59982471192905e-05
6.83220632065691e-05
1.4240609243914e-05
0.000149348805268123
-4.62350974656583e-06
6.86820218213553e-05
4.84661831810435e-05
7.32722485540209e-05
-7.03766948137097e-06
5.67593811204533e-05
3.52132934017623e-06
4.72794210612524e-06
2.47182859635187e-05
7.53571672700188e-05
0.00010197414990987
1.57963817546736e-05
0.000110971523041524
8.05448324379633e-05
0.000115199937078508
4.64133777059141e-05
6.16012014876344e-05
7.57364317991688e-05
4.16252463773739e-05
-2.15812214540222e-05
4.14574938086008e-05
8.55027504719173e-05
0.000100482192290256
4.16565514478442e-05
8.81594190920903e-05
3.83816217303951e-05
6.11679836052633e-05
0.000102530131860104
3.60226049994989e-05
9.9565908710072e-05
6.78135088068986e-05
2.68257966247364e-05
0.000104813437656053
6.92583091295534e-05
4.45899415199058e-05
4.99608783471491e-05
5.36257463627231e-05
4.04174041504034e-05
3.85141004422629e-05
7.16738383455926e-05
0.000112954747282762
8.98923138890414e-05
6.99701093832635e-05
8.46769303536147e-05
0.000107175726488398
0.000105804405612873
5.3728222444226e-05
7.07801375649442e-05
4.07559465559079e-05
3.20708962896229e-05
9.03230876290749e-05
7.16357129657208e-05
6.52696546382103e-05
8.14651094744122e-05
4.57903618747413e-05
7.54843317503435e-05
1.10667447751219e-05
6.81255901624815e-05
6.31776859331424e-05
6.70450257140665e-05
2.42813837309509e-05
5.66668283783399e-05
6.43832603799242e-05
4.51960476557631e-05
8.33989028002759e-05
3.09708581800637e-05
-2.5296528227806e-05
7.36009932760881e-06
7.01613608971701e-05
8.12594312861354e-05
4.11577398900527e-05
5.4827739643657e-05
9.69258186492577e-05
4.44892046205577e-05
0.000110780784810743
2.62863553571058e-05
4.92174999982451e-05
2.49163918077707e-05
8.38945434605136e-05
-1.47376839779219e-05
2.59364555441135e-05
0.000101198430477687
5.48206108245897e-05
8.27908017138281e-05
8.90577929538548e-05
4.51751681410864e-05
5.99768123561311e-05
0.000101062938829233
9.23875354644433e-05
7.28260212683079e-05
4.30596395819369e-05
3.12305030416854e-05
3.52940631336407e-05
6.41093522990713e-05
-3.98076306565617e-06
8.58070576398114e-05
-3.41924063160516e-06
3.5500986515337e-05
8.4295137447947e-05
1.31783882832375e-05
1.0837315720243e-05
2.61873663257223e-06
7.16932938702555e-05
9.25800494277048e-05
3.22883072831713e-05
6.24968864583358e-05
7.41160815591681e-05
0.000100911568618245
5.03468141569929e-05
5.01887913085036e-05
8.01911732354567e-05
7.45827709004713e-05
5.47198261766437e-05
9.55725606400513e-05
6.87411845938507e-05
4.4945371591777e-05
8.41314140461298e-05
3.32192104760714e-06
3.49240732482137e-05
4.70793127437013e-05
-1.22952869923669e-06
4.72344626908922e-05
0.000108206226850152
4.78790728242254e-05
8.25082961412248e-05
3.87265399672317e-05
8.73988642462897e-05
6.49925520793143e-05
6.02505398112896e-05
4.09344759158354e-06
-2.80107145749372e-05
0.000119537472703611
3.82155578970877e-05
4.71620734259443e-05
2.05967547529368e-05
6.17012527370672e-05
5.66585076691904e-05
3.03025241644972e-05
4.30736137845712e-05
9.70241405181154e-05
-1.93338013989238e-05
8.18071020313065e-05
3.10508994336818e-05
5.39005382859694e-05
1.91363900264402e-05
7.07503159588264e-05
9.32063550569493e-05
3.85072419568234e-05
3.1395760043508e-05
5.7942652625851e-05
2.80435290623347e-05
6.62357337435448e-05
8.81542538383836e-05
3.73457456653541e-05
1.60579180782745e-05
2.10543935407212e-05
1.80028661764862e-05
0.00011421600289686
6.86613899867104e-05
1.32655901677619e-05
4.47353133831706e-05
3.30433678147843e-05
5.99825925168303e-05
6.97908750253886e-05
5.30493004570329e-05
5.60775610744169e-05
4.78662175914169e-05
1.32114659813929e-05
0.0001371498341947
0.000100077043380322
1.7218947048819e-05
9.87841236927947e-05
7.17402443139884e-05
6.32684671459202e-05
4.35765816056544e-05
0.000123741241455286
7.18477215203341e-05
6.13870041991241e-05
7.11757152110891e-05
4.01157339505371e-05
8.704520901001e-05
9.87444566547847e-05
3.74778420853522e-05
7.26290732438811e-05
8.93406989722572e-05
4.8529269302146e-05
8.11323184559077e-05
9.65548182741444e-05
7.25483206006009e-05
7.13013746714556e-05
1.95311673337196e-06
4.68446443176533e-05
9.29617396812666e-05
0.000111803598928917
3.1181780874488e-05
7.07505474622703e-05
0.000105343517503405
7.61545611110337e-05
7.95824682811499e-05
2.73218458857091e-05
5.46865195643962e-05
-3.11415382298811e-05
0.000101327937007047
7.5353023615573e-05
4.89740405384269e-05
2.3235471799769e-05
4.40124615300779e-05
5.51430795805703e-05
2.61133866886734e-05
7.2136061787055e-05
4.27665825404864e-05
5.77978050939783e-05
3.44912631552583e-05
5.55175470925596e-05
0.00011338706317175
2.78333425898825e-05
4.77901698957235e-05
7.08198456866765e-05
6.80120161126083e-05
7.40738188827756e-08
3.58277803882276e-05
2.6124092767578e-05
0.000171712021684835
8.8836609901265e-05
5.9491547187127e-05
9.52908834371899e-05
3.85028844264015e-05
5.50575328277693e-05
2.92972844427227e-05
5.23135497825122e-05
8.41785096527418e-05
9.36325689967069e-05
8.68601413341776e-05
5.13930512824622e-05
3.94015980693486e-05
-1.12893617080394e-05
5.54089223268874e-05
3.82327155429206e-05
4.36069786525887e-05
3.93854223601304e-05
5.08161759367449e-05
4.91582347510277e-05
0.000113574078198711
3.1615714301847e-05
5.27768015071149e-05
6.45489986441687e-05
0.000107748316673881
6.51141485352074e-05
5.11497299058759e-05
7.65913071263736e-05
0.000115435720436327
5.46989748133562e-05
8.67472885014404e-05
-2.36706701940262e-06
9.07538568651642e-05
9.25414420612692e-05
0.000126703325948676
8.04856806346791e-05
7.54107854511033e-05
0.000116404420780385
5.38459605699352e-05
3.29843460875813e-05
1.43453624043431e-05
0.000134357205925324
1.13488649320146e-05
7.2717953865084e-05
6.99140080617017e-05
7.99193785488286e-05
0.000116236474991069
7.93797519667268e-05
2.22821276511696e-05
4.46065019393404e-05
7.16734600377833e-05
6.40149252003647e-05
6.3673894030092e-05
0.000116242869748323
-6.29235888675683e-06
6.48967145072249e-05
9.03519550766873e-05
0.000101932255412222
6.42499462829304e-05
0.000129815880952951
-7.73471968943072e-06
5.03610479774498e-05
1.99432178750626e-05
8.48558754091583e-05
2.44564679638836e-05
6.14945246050054e-05
0.000113247003706545
5.4031828711815e-05
7.05983911536332e-05
2.93913463689706e-05
3.85570859616531e-05
9.0724485233458e-05
-1.48505237205119e-05
9.67686362495222e-05
3.6672054029741e-05
2.14104194428649e-05
2.12910700414898e-05
4.38177913994209e-05
4.07533850828827e-05
4.8423760782012e-05
5.59504113867672e-05
0.000115696196714691
3.68547731016372e-05
7.04286057844036e-05
7.11199771225998e-05
5.16093051733764e-05
0.000101475044360064
8.59593159486699e-06
1.87497561055363e-05
5.5815723003439e-05
0.000100691794480395
0.000113688334477955
5.05310073652921e-05
7.92208862528202e-05
4.76436488419248e-05
5.60007369517313e-05
6.3550788318427e-05
4.81106552831984e-05
8.23792275915879e-05
-6.73782671508521e-07
9.30379780334066e-05
3.86013967499296e-05
8.0985183106386e-05
5.77893320448557e-05
0.000101116052146696
0.000117023057050512
3.05917373032016e-05
6.64662554015409e-05
4.3765838430634e-05
1.79876411011047e-05
1.44247688835409e-05
0.00012109708294207
4.43071113877549e-05
9.40456532774992e-05
6.52761941339144e-05
8.04029182004828e-05
3.45080142801538e-05
4.9310343118241e-05
4.37473004698894e-05
2.93989769307347e-05
2.94611009076316e-05
0.000117164189822326
8.26746872867748e-05
7.59190022062661e-05
6.77901951602549e-05
6.07369023251819e-05
9.2571772890942e-05
0.000114845992956566
3.40239941962659e-05
5.79775777070564e-05
7.89552539395148e-05
6.30563722087148e-05
2.89770663435938e-05
6.95656566271838e-05
3.9463984586789e-05
7.78424065043983e-05
0.000110100737492773
8.25146161404193e-05
1.64659463712953e-05
6.45810031800243e-05
3.1322698156918e-05
3.24334976541146e-05
5.14209036029658e-05
6.23102390487824e-05
4.48163012573389e-05
5.1753254487279e-05
8.21639023069806e-05
2.22813792021377e-05
9.42749289502928e-05
2.68705715666594e-05
8.56456400530121e-05
0.000106775939372431
6.6121815066142e-05
2.23031718331294e-05
5.5784786500708e-05
4.46909575571914e-05
9.22637923904365e-05
5.65106790360275e-05
6.58362749574565e-05
8.03627040631094e-05
4.733784887516e-05
3.14571789192811e-05
4.9814697791964e-05
0.00010155650076781
5.05961965717437e-05
5.40612198673498e-06
0.000120987259884173
7.50366958652543e-05
0.000116009359616278
6.87079584153544e-05
-5.26544635675735e-05
5.72561304605806e-05
3.26604027676935e-05
4.49899397206243e-05
6.13316957224151e-05
1.57047355946531e-06
4.50569106270441e-05
0.000118429496633876
4.61509730475655e-05
5.63770715596695e-05
8.46329673969923e-05
1.26387702780149e-05
6.62950107341573e-05
5.505312500125e-05
4.40631944521569e-05
7.81093243827523e-05
0.000107108274247906
8.00508329903013e-05
5.29567270601488e-05
2.81656519155812e-05
5.90316477300486e-05
0.000110414451100058
5.06054397329062e-05
0.00013773197008487
7.10968697573266e-05
7.16171033991674e-05
7.67111263845938e-05
4.67831032451596e-05
3.75256006648533e-05
7.8916024694431e-05
5.33865941883598e-05
6.70231160444465e-05
6.62821870062922e-05
3.93992735969703e-05
-4.47079657910635e-06
3.4146176978005e-05
0.000110538840071778
5.54463116643517e-05
0.000102268758885666
9.33887155438032e-05
9.45269475867729e-05
8.16545594239629e-05
5.2654974641501e-05
3.76279599683525e-05
7.81990398145557e-05
7.29222485661523e-05
9.17809277861614e-05
7.63767621686015e-05
5.03104748756655e-05
5.53426701842856e-05
9.77816146223148e-05
0.000108009523868047
6.57634700830027e-05
2.09505188730734e-05
6.31744009717972e-05
8.68849735348842e-05
7.97623966627884e-05
3.5489641546813e-05
0.000103849432431173
1.51299105861747e-05
4.22718508359781e-05
3.57046464456961e-05
-6.78079536223285e-06
6.44063240930906e-05
5.18772662993867e-05
8.71619774418775e-05
1.82800494636766e-05
4.41244154079376e-05
1.26853845642415e-05
6.58147285807704e-05
6.26291947122504e-05
6.45256981685053e-05
6.40793429979124e-05
5.26787323116534e-05
3.02856280406254e-05
4.10335413964651e-05
9.57931517251316e-05
0.000112748221364126
6.71466325571806e-05
3.05527658002957e-05
1.77111625227586e-05
7.46139475995119e-05
8.59127111054556e-05
6.56386498980378e-05
4.68144489126199e-05
9.21619882172957e-05
4.74691855794698e-05
7.71377078506041e-05
7.66083796384607e-05
1.11586448082315e-05
5.05536037086403e-05
6.28025135028454e-05
9.96182439432022e-05
5.61479662554377e-05
7.63405734285887e-05
7.23265492047861e-05
5.94889463538804e-05
4.21699232894073e-05
3.21362958970753e-05
4.62528845165034e-05
5.89391132869529e-05
3.66508177119229e-05
5.558710757977e-05
0.000133770786427295
6.66646207405513e-05
5.064241511874e-05
2.63465725275024e-05
0.000102424786342498
4.00442344211368e-05
5.48444729760601e-05
7.83464473887466e-05
2.7177641224943e-05
5.65322724543749e-05
7.42190783258069e-05
7.43993827425975e-05
7.40238886815591e-05
3.60042456339279e-05
6.71825445213406e-05
5.84615087041088e-06
9.30318432873832e-05
4.69861569138179e-05
6.42489797091955e-05
-9.4461047134439e-06
7.23312035315125e-05
7.59980166953415e-05
8.18077722083598e-05
0.000131068517791063
3.12422420654604e-05
6.51762664862158e-05
0.000112857359915044
