# Supplementary material for: Research on computational propagation and identification of mine microseismic signals based on deep learning
Source: PLoS One. 2025 Oct 22;20(10):e0334641. doi: 10.1371/journal.pone.0334641 (PMC12543183; doi:10.1371/journal.pone.0334641)
Supplement: S5 Data — (ZIP) [file pone.0334641.s005.zip › 000100800001593.xlsx_0.txt_24.txt.txt]

3.64055394657578e-05
9.10093239147919e-05
5.80650260026628e-05
7.32360355386724e-05
3.26301489349019e-05
7.12234084524712e-05
4.00784636148323e-05
5.14780434292801e-05
3.05012698515405e-05
6.51025917668337e-05
5.97558360672968e-05
6.95505772624469e-05
7.19346598286918e-05
6.33901113861035e-05
5.70903420315309e-05
6.93888559717783e-05
7.20828925641371e-05
5.10584981058634e-05
7.55818589096527e-05
-3.2954378553914e-05
8.02866682454317e-05
5.52068598942336e-05
4.62959302291193e-05
4.91420259511276e-05
7.25277526012279e-05
6.42775218073756e-05
7.8335719814507e-05
2.32750405979285e-05
2.45875841898865e-05
7.27455121180942e-05
3.38673726704933e-05
5.97586288149326e-05
1.97401019087803e-05
4.20641631618972e-05
8.07758801361543e-05
9.31307432757872e-05
6.84243167916805e-05
8.497399399417e-05
6.05940276917151e-05
1.08870949712121e-05
3.59294784430056e-05
6.46627366706119e-05
4.14843017577187e-05
1.63309815014607e-05
0.000150875352634099
8.84209968294354e-05
4.92634946141085e-05
2.49680049203308e-05
6.45794552652679e-05
-2.56254260797944e-05
9.6557810924918e-05
2.23962272560346e-05
8.76645460194097e-05
8.353358522548e-05
6.3407149901142e-05
9.48748096378055e-05
8.38594440899106e-05
4.5665086713411e-05
3.00283827528207e-05
5.61000043464714e-05
2.20056769608225e-05
7.35995123304608e-05
1.26623647429329e-05
3.17000386924795e-05
9.36387180973337e-05
5.35627503060748e-05
5.89279809347927e-05
4.1305371744491e-05
8.71386624603928e-05
2.46741422880616e-05
6.12786890447155e-05
0.000120452291956827
6.46078856892568e-05
3.25658148445578e-05
8.41562557174581e-05
0.000112807927256947
-4.06880668241733e-05
5.52179174830177e-05
4.06196809823269e-05
1.95883947770273e-05
4.90520872974287e-05
6.34511354964983e-05
2.47450460936046e-05
4.38692035936529e-06
6.47819506504575e-05
4.24571666677853e-05
2.30671066754903e-05
7.16639157823231e-05
6.78678977053962e-05
3.55900586760782e-05
4.58410269909512e-05
5.12469446536509e-05
9.46451471015307e-05
1.15592978841603e-05
8.2405286369905e-05
2.76364195050138e-06
4.35264415319997e-05
9.2671705295688e-05
8.02539294735197e-05
5.39419622457741e-05
3.91466968552791e-05
0.000162564599949155
5.80124027298803e-05
1.832920845299e-05
7.22774634450258e-05
8.83799466488277e-05
9.84183481614624e-05
7.26846539789645e-05
5.26540149199825e-05
0.000114981319570492
3.07076176545916e-05
0.000104343372838216
6.86031969663753e-05
3.0052629959678e-05
0.000134539730725016
3.82521754054182e-05
0.000118819333686643
5.28985287261359e-05
4.91665245925912e-05
5.7326997453311e-05
5.226395563933e-05
1.42012601784897e-07
5.74920296950444e-05
8.37129452938044e-05
5.59285464933476e-05
3.89502720695559e-05
6.83640568902219e-05
5.59479986784327e-05
4.71772333807027e-05
3.60158751120585e-05
7.52498029014068e-05
8.37924646745859e-05
0.000118505361714686
1.97889399415336e-05
6.64577402354809e-05
5.20924896251484e-05
6.48745863547551e-05
6.57758490416756e-05
0.000106759986835768
4.73372979375832e-05
8.1018661488561e-05
5.03059835181623e-05
7.36097627824896e-05
4.2629674918329e-05
5.3330158060615e-05
1.18683317129304e-05
8.86596700778369e-05
3.22843547175104e-06
1.2487456370648e-05
7.1567412149185e-05
4.52423684539778e-05
9.16082026219333e-05
2.07865939470284e-05
5.83566960691523e-05
5.59980984459646e-05
5.55105393530495e-05
3.31763570220014e-05
4.14103708224135e-05
4.61863321645154e-05
2.46682020290782e-05
9.7455936676688e-05
7.22272192672886e-05
4.57555263062993e-05
3.40318596356269e-05
2.08751502632763e-05
3.00561853194439e-05
8.88435683056883e-05
1.2774688169933e-05
6.5671458956696e-05
4.47367376431163e-05
-5.32589773480385e-06
1.65957367797721e-05
6.19763821676584e-05
8.18958758357608e-05
3.93230583618611e-05
7.55048977129746e-05
5.48262695655197e-05
3.8711155548586e-05
7.30345647949475e-05
2.09164029407001e-05
-1.67039098124132e-05
-9.23243937089445e-07
6.33062731042679e-05
5.01606048447402e-05
8.38953493494298e-05
8.67591787225142e-05
0.000108473439875646
4.44880174579926e-05
1.8192887887958e-05
4.25629398175857e-05
4.04062101688572e-05
4.41241446972574e-05
5.80764042240949e-05
4.34367241956205e-05
7.91680071700853e-05
9.41577080022363e-05
4.06073507323831e-05
4.10551223435907e-05
5.69313500240275e-05
9.539239168311e-05
0.000127293720822488
8.46754942641337e-06
7.34142202911615e-06
0.00013096009304175
5.90848771318985e-05
5.32853269881336e-05
6.78804984982508e-05
0.000100732400412809
9.72002994337471e-05
5.37491041944255e-05
8.7536881097121e-05
8.36786508215436e-05
0.000104399055944019
3.53056842514549e-05
1.53321536582999e-05
9.66869150625475e-05
6.4418137326982e-05
-4.28053878986683e-05
0.000105293913172344
4.20156413057765e-05
4.94445426874438e-05
1.51930691865446e-05
4.87483630892198e-05
1.49976475417554e-05
6.00366427778349e-05
6.14828246601974e-05
3.87387383854157e-05
7.61033513619213e-05
5.78372271233219e-05
4.28514123302849e-05
6.1088752688882e-05
8.05560148969636e-05
4.39559645234723e-05
0.000125839023584002
7.59967140292262e-05
7.38476440877174e-05
5.34593312080418e-05
9.53257009281705e-05
2.2024121805055e-05
4.0726242152658e-05
7.93627993805662e-05
3.70785447421024e-05
6.97086312908776e-05
7.51869886745578e-05
6.10765379567617e-05
3.90680629703333e-05
9.81173564366576e-05
5.39815075153432e-05
0.000107938816409044
9.00836385577151e-05
0.000106226508939671
5.86306817562031e-05
7.98097540525815e-05
8.6799845856654e-05
-3.55887392099312e-06
4.24148339382288e-05
5.19080255402393e-05
-1.29047814178482e-05
0.000112235047546817
9.28653904011991e-05
4.18604515862433e-05
4.14361438444045e-05
3.51700068481987e-05
7.66758141360535e-05
9.27945276167894e-05
-2.47542035965067e-05
2.67803252586347e-05
3.20196580170901e-05
5.58319017398614e-06
7.25608392847034e-05
4.05927317464469e-05
3.54584546551315e-05
2.76575002613693e-05
4.36350512783231e-05
9.12166811065948e-05
2.92355770439402e-05
8.12553318522929e-05
1.37780773754015e-05
3.13277688396002e-05
9.54367428252687e-05
9.26343423125668e-05
7.45242564226637e-05
6.13521311101012e-05
0.000106218910169391
0.00010369208372009
4.17440028863754e-05
3.710865991469e-05
3.19964394988762e-05
4.83677493072677e-05
0.000114481906488583
5.37668364661388e-05
4.65976739560818e-05
4.61685280914355e-05
6.41814450204586e-05
6.4542375031246e-05
0.000111397431128515
6.63215550081051e-05
7.94173855012994e-05
5.50053131952486e-05
5.99815888820547e-05
5.25465449034728e-05
-1.07083166894495e-05
2.63176063990601e-05
7.59193494512928e-05
1.9076241678054e-05
1.69502143673025e-06
3.92464357380002e-05
-1.85147311149776e-05
0.000112837248224874
0.000112583646215518
4.6946158396831e-05
9.54500416292498e-05
6.75129237751298e-05
5.85518855922158e-05
1.69920405130148e-05
6.51155673220496e-05
1.85427919174989e-05
8.22563771629897e-05
3.51901140441186e-05
7.83390458413503e-05
2.41122418620046e-05
5.71815902858811e-05
6.79148412375454e-05
1.73519250655723e-06
2.31564778324401e-05
6.21350964647391e-05
3.8003826221395e-06
7.25426308647651e-05
9.2923065304981e-05
6.3246748947247e-05
6.04453074470507e-05
3.65132541035876e-05
2.78204564105108e-05
6.55247405646239e-05
4.43781981981442e-05
7.20892194765013e-05
7.01116361839652e-05
0.000138940480813698
8.814191448023e-05
6.5948101698767e-05
8.24156461788351e-05
0.000103622853175945
5.10463856371424e-05
5.25928967673504e-05
6.74879533902721e-05
9.10172704150165e-05
8.46129406490491e-05
4.81308274271234e-05
1.03040522645459e-06
9.2946834954436e-05
2.81783424533824e-06
0.000102304480894536
6.16953383458744e-05
5.54130182085836e-05
0.00010889362865051
6.76730175925716e-05
3.13883960311708e-05
-3.15771473429722e-06
9.51138924381352e-05
9.18091454357101e-05
4.62209452085546e-05
4.1184202372889e-05
8.16468641950663e-05
2.49793317028215e-05
4.43465523559999e-05
3.73213001366897e-05
3.18314209192917e-05
0.000102511055587318
2.97894497079581e-05
8.03549342368278e-05
7.88396733973538e-05
0.000115423071683504
-5.2597634885676e-06
8.21379550158061e-05
0.000100727590918806
2.22816952366505e-05
5.64373798177421e-05
4.71133878288122e-05
9.59718333271484e-05
7.65962914010653e-05
5.56446337160666e-05
5.06449933219467e-06
5.39182660514917e-05
0.000121576586291067
0.000110779175567543
7.49646693209537e-05
3.78229511071988e-05
6.4787342835284e-05
4.80372326479678e-05
7.23012144756393e-05
2.03655625049704e-05
9.00231159901479e-05
5.92389887831802e-05
6.16929105221617e-05
2.68917945125295e-05
-3.05533653694255e-05
4.60374669344607e-05
0.000103121922087941
6.50376072325223e-05
7.18601752321222e-05
9.89329662276726e-05
6.94520468164038e-05
0.000150388227182011
2.63848275350601e-05
3.1898410289987e-05
6.61485335654451e-05
0.00011428048625227
4.54936960295264e-05
7.69321237959422e-05
7.81811047291684e-05
9.75144278085815e-05
3.89557598503529e-05
8.03564093075939e-05
4.31443838847595e-05
5.43291033131657e-05
5.61816225223487e-05
7.50185494044324e-06
5.27843207088534e-05
2.96352606278487e-05
0.000103204073981194
2.94170029825059e-05
8.21232279358661e-05
3.6001737270635e-05
5.70226746835886e-05
5.72968859416117e-05
4.34834027493379e-05
8.67018376061774e-05
7.12224851698077e-05
2.40354902217738e-05
2.36883855138187e-05
1.9641946563656e-05
0.000144571619642279
7.144140580581e-05
7.50953285589221e-05
5.44406943397875e-05
7.98709337334207e-05
-3.78548130766532e-06
6.11306217126087e-05
6.65995118019298e-05
5.18343951541845e-05
5.77141216991047e-05
4.20806533150154e-05
7.81264174853399e-05
4.03666744447233e-05
9.48793012047473e-05
3.04379833464713e-06
7.96031275218415e-05
5.82325242525629e-05
-2.2731338841029e-05
4.76780858311836e-05
4.39607439285241e-05
7.34304193063968e-05
7.38192218446115e-05
6.35121189779294e-05
7.17188727053222e-05
9.95977678576807e-05
0.000115902720724396
2.54902565183683e-06
1.68289681246991e-05
4.01643333634211e-05
5.94655961078061e-05
3.44767627069713e-05
-2.09502390195011e-05
0.000103027639537787
9.68227401803728e-05
6.56403113004891e-05
4.09243211933605e-05
0.000101448536033993
3.34140098109657e-05
8.50814393022761e-05
4.54479557941947e-05
2.65492588496522e-05
5.02304101179743e-05
7.0204695950015e-05
3.70851881507575e-05
8.05537201266984e-05
8.4971462876197e-05
0.000101859750747224
2.48188617464964e-05
6.65158243651396e-05
4.71900646002689e-05
3.27511671167919e-05
5.77973337014189e-05
5.76469381806247e-05
7.16524739302879e-05
7.85420903136943e-05
4.10005485554384e-05
1.83988671704331e-05
7.71987613523556e-05
9.18362173832986e-05
9.14497436688807e-05
9.70395363602732e-05
1.79695246894825e-05
0.00010391217474243
8.14002744297536e-05
5.20880183927211e-05
5.03113611091008e-05
6.08147369102223e-05
0.000118098846792844
1.50446097355849e-05
3.80333768815642e-05
2.95022723326882e-05
6.52387776819371e-05
5.42967297140268e-05
6.7109554967606e-05
4.59189569647746e-05
4.65744845000931e-05
2.40008251729745e-05
4.57076480405758e-05
-3.68543608175236e-06
8.83099491126694e-05
6.25137638211215e-05
9.0343421365274e-05
8.50261261093394e-05
6.03295527068542e-05
3.14974370650846e-05
8.03027187175923e-05
2.27412337942373e-05
4.78311385565072e-05
2.93644687927065e-05
1.61280987180677e-05
5.64472261496852e-05
7.21790287726078e-05
6.65619844513215e-05
6.60917661608256e-06
-7.34520742360761e-06
6.97851659756411e-05
9.8810518710037e-05
7.40258790794106e-05
5.99028425917127e-05
5.63154424784186e-05
0.000108252688848538
2.13779063304616e-06
9.83291029153118e-05
9.08893749054612e-05
7.45265489973087e-05
4.2271724598121e-05
9.14134360829688e-05
0.000103691221375153
7.92886515752165e-05
5.11084475856321e-05
7.89103855188627e-05
2.92906713847022e-05
7.28454317400099e-05
5.68019542572366e-07
4.12329932113909e-05
-2.15103553633225e-05
0.000110693807761323
8.42834635415564e-05
1.43947597792831e-06
7.64343957710916e-05
9.54684062520016e-05
6.44605766983192e-05
6.39190204328042e-05
7.68003334597264e-05
0.000115985830740612
1.45118346433485e-06
4.0338534102452e-05
2.01988102260668e-05
3.1104704038405e-05
7.70822820970908e-05
0.000105556457660911
5.6638291638331e-05
5.3017529891482e-05
-8.51842642785324e-06
5.82945966735866e-05
5.73091610098893e-05
8.5241409068975e-05
7.82672333195075e-05
7.31780049135464e-05
9.10582699828941e-05
3.65125014270873e-05
4.75537069136314e-05
5.73151526270023e-05
4.09298955963504e-05
9.80884514826468e-06
8.38076350630914e-06
3.44607827564772e-05
5.52499058060487e-05
9.9869751885648e-05
8.50914073392135e-05
4.87043593799236e-05
7.96818555242033e-05
5.67315501350594e-05
5.77837516001095e-05
4.61275844165681e-05
8.8940011004997e-05
9.2665631488572e-05
4.63631434624245e-05
5.68843378763674e-05
5.88914424704724e-05
0.000119987838978956
7.3450095969187e-05
7.00488690306259e-05
0.000143080870318951
2.06743544346085e-05
0.000149672127955177
5.02767006541919e-06
3.18001632161699e-05
7.47844652718716e-05
7.07926852815678e-05
5.22447931640324e-05
6.08223248163573e-05
4.31506178091834e-05
1.30860220661916e-05
2.88390858748325e-05
1.39869425020361e-08
7.5892126054509e-05
6.15129897655883e-05
2.55411934822564e-05
3.61866339724767e-05
9.25375030091063e-05
6.25773298464717e-05
6.30604059331638e-05
7.24124862715738e-05
1.60436900180656e-05
4.89423393640264e-05
8.34696837787233e-05
2.20573491096088e-05
2.7630287241295e-05
5.52603522455709e-07
0.000104063825131272
7.09661233020733e-05
-4.53908051792452e-06
4.50687821210679e-05
6.01557907484628e-05
3.72476468534964e-05
6.18519376894899e-05
5.06845604029393e-05
-2.10644813890262e-05
4.71397524292219e-05
4.7747240089692e-05
4.70378136740031e-05
2.82256418185438e-05
3.30455089516369e-06
3.75160220984176e-05
3.37877569306243e-05
4.34650150120132e-05
6.39793215121361e-05
8.63493073012704e-05
7.31580291748941e-05
4.93610556363024e-05
2.22533109353965e-05
8.77987895554443e-05
-9.88145146298814e-06
2.14307185632856e-05
0.000147617543992587
1.0871430826163e-05
5.03041038423577e-05
9.41321664415002e-05
6.21632248079647e-05
3.85486318457584e-05
0.000121577750875633
9.4534779932377e-05
7.09477047301254e-05
0.000169106575435498
3.87222585578671e-05
4.1413441672335e-05
8.61215867356309e-05
8.60848210900047e-05
4.93376459533515e-05
3.73599172951668e-05
4.26056176203928e-05
6.22978944629235e-05
9.19451315824895e-05
6.56781082599324e-05
5.93465359734035e-05
3.2516776957005e-05
8.61421130586651e-05
6.87665735814455e-05
5.35110950327544e-05
-1.28317326693978e-05
9.50253596417114e-05
4.72248604456739e-05
-3.22943411478677e-05
7.54588636383411e-05
4.33248376242558e-05
9.04625493699368e-05
1.90297725583393e-05
5.7385597919135e-05
6.61410904827515e-05
0.000113091209882198
0.000104474829717653
4.01724873866846e-05
9.10242037252316e-05
6.47247821913303e-05
5.50276445214545e-05
-1.87477652234859e-06
7.27479022149479e-05
7.67838774283796e-05
9.27108952854479e-05
3.55475625228842e-05
1.06023095062924e-05
-1.21270189613775e-05
7.86147476615775e-05
7.10811296416913e-05
2.13769183116569e-05
5.5419826241519e-05
5.41509562248639e-05
4.78667057514156e-05
7.79792667339461e-06
4.55295700862221e-05
5.93778203956346e-05
6.71339329686909e-05
1.88812888965051e-06
6.58223449775113e-05
6.03958816616555e-05
5.73512523038359e-05
6.41277514844558e-05
6.79848265327583e-05
0.000113626389515491
2.95029734410364e-05
1.13741592428024e-05
5.35518080883977e-05
7.74454814978894e-05
3.70214905139332e-05
7.49114324926436e-05
4.21452988539101e-06
5.84101498235426e-05
7.44581839135664e-05
1.63249166205695e-05
3.08199518745401e-05
3.56458971540011e-05
5.20632939928039e-05
-4.76496653371634e-06
4.11804835018944e-05
7.08130386444515e-05
4.77684086599644e-05
4.09991468450336e-05
5.63356877993344e-06
7.68498285579054e-05
6.25411370977774e-05
8.15965224724933e-05
5.9039223808776e-05
6.07646900205097e-05
6.77683085142612e-05
6.52881615574427e-05
8.39082672835873e-05
0.000109782653701994
5.60074324788192e-05
0.000145609588400278
4.3211994558369e-05
9.43705730507496e-05
9.93717396787305e-06
4.81999378144203e-05
3.78465479683476e-05
6.97154065679471e-05
5.77464323454582e-05
0.000104675332444104
8.09234156030985e-05
6.8404283968887e-05
7.89935535556476e-05
6.19339243359345e-05
4.64230239786e-05
8.41045943653996e-05
0.000121088038081909
5.73252768002581e-05
2.79406187314991e-05
9.57979947268065e-05
9.3620643840121e-05
5.40925264899563e-05
1.90462990613206e-05
9.69364009504563e-05
0.000114706253869254
-4.08814566392672e-05
4.21403803751824e-05
8.70807189407751e-05
2.35706559020371e-05
0.000101144710166503
3.80630577777261e-05
4.92999226892465e-05
-9.02337834374035e-06
9.29002630046512e-05
2.53466504717366e-05
2.25615170489783e-05
4.09687465139749e-05
8.05643488826153e-05
2.54691518512032e-05
2.06693460234158e-05
5.31117184045217e-05
7.24673928103101e-05
5.96700035828295e-05
-2.01866928865631e-06
4.9403295285108e-05
6.62511835009314e-05
6.77503980758425e-05
2.87862331390792e-05
0.00017267561391142
7.86021573348353e-05
2.91496085598219e-05
0.000103413920014348
2.21909556938551e-05
2.20087716947224e-05
5.67347367301934e-05
1.33141985348434e-05
7.8382891365465e-05
4.76987050687629e-05
9.09976230248545e-05
6.61002717767718e-05
5.24082909235885e-06
6.02827202667535e-05
3.42107765986162e-05
6.25073273904366e-05
5.11293059107547e-05
7.86297064492334e-05
1.94014221952021e-05
9.25553799873772e-05
8.62588307581063e-05
4.56852730368818e-05
4.85322413989173e-05
2.50630444630673e-05
6.3775507213983e-05
3.8505501215702e-05
4.65630900868026e-05
6.7292677306917e-05
7.31696636019409e-05
0.000100820520008151
4.88499172664293e-05
0.000121235317535639
0.00010034819298485
3.58550833419313e-05
9.12969439678924e-05
6.28145470195913e-05
4.89620152063795e-05
4.45712411870573e-05
6.36248114220306e-05
6.43206199635131e-05
9.58153672861052e-05
2.26968144545148e-05
-6.31343549574645e-06
4.84485453875758e-05
3.37837565133753e-05
1.71539070291854e-05
5.51234462501277e-05
4.74950675361238e-05
2.12159136153993e-05
5.87911972460087e-05
9.7811732527909e-05
7.86426171857804e-05
5.53413834319484e-05
1.29083153093679e-05
9.42156814222987e-05
2.11546065388558e-05
6.68218523599575e-05
2.03645304188877e-05
6.91371359066185e-05
0.000100550926607647
-6.94094011783797e-06
2.3604560769469e-05
6.8923840301663e-05
9.14267223260925e-05
0.000105319651219634
9.02412837288521e-05
0.000101405333124192
8.7906744949962e-05
9.19230778455232e-05
3.31618528161027e-05
8.33075070918988e-05
9.43453028176265e-05
0.000125145104030755
0.000110355305124612
4.46627316015282e-05
-2.92373138455254e-06
6.39559752428967e-05
9.0605468100306e-05
-1.05518739694037e-05
4.07019354807938e-05
5.07935515976513e-05
4.8877413470665e-05
7.80655700799036e-05
6.37042442620595e-05
1.82744907026725e-05
6.44202915604071e-05
0.000107683110939801
0.00011169308091575
6.1849311021552e-05
3.97741524908458e-05
9.64057170679087e-05
0.000111071288372122
4.98299328839209e-05
6.8437908593448e-05
8.33920789014733e-05
8.246989612448e-05
8.92754358471724e-05
2.78003487625576e-05
6.29382446930438e-05
2.72662702657506e-05
5.75495615977855e-05
7.03039930168555e-05
0.000130570187871178
4.95451024148394e-05
8.0091577154572e-05
6.08460256262824e-05
8.22002426265766e-05
4.5214376517745e-05
8.51714143943264e-05
0.000109802417131722
5.30593216160495e-05
5.52357115751893e-05
7.25255912529419e-05
4.84940458775398e-05
7.99435581104063e-05
6.65698194880283e-05
6.4981674213101e-05
8.21405864683051e-05
1.13921595183693e-05
3.97294470766984e-05
0.000137047066322523
3.90832940332432e-05
1.38426230255586e-05
8.46731726802489e-05
8.28803806771014e-05
9.73707086887984e-05
5.25777908166063e-05
1.09949040992204e-05
8.97049711131468e-05
8.52750748918475e-05
0.000116552900396897
5.66747586484165e-05
4.82050369310547e-06
8.57937363808124e-05
9.27581563932405e-05
6.30383151551895e-05
0.000101751025993279
0.000115408593422405
5.06282264244897e-05
8.5465001327076e-06
5.14821037948513e-05
6.30404660849857e-05
4.22175657597838e-05
7.08157888330558e-05
6.86523167473107e-05
2.01261046728037e-05
5.35075617293951e-05
0.000126314407113407
6.46428523318219e-05
9.96924883784816e-05
3.1472376860603e-05
8.13997650424661e-05
3.38378494408817e-05
6.53083904623051e-05
5.57852537693768e-05
0.000100912859544371
7.51882560895542e-05
3.21559573256054e-05
3.05357979371823e-05
4.68102389523783e-05
6.35426148679833e-05
0.000142945641445995
0.000129767658342742
3.07064516341904e-05
6.43774130095538e-05
0.000101600797032249
2.68925467338186e-05
5.93879044673887e-05
7.20823244553611e-05
2.9709069797904e-05
0.000103367529561067
7.68961233812943e-05
4.90874375176566e-05
3.18436061632619e-05
0.000126255797818727
5.14303804414381e-05
7.59718206834991e-06
7.2556666599677e-05
8.03834652413942e-05
5.34108706948683e-05
0.000115326008387693
2.62155398343869e-05
3.9171103379641e-05
3.70331027789808e-05
8.22114389790324e-05
4.45309133756057e-05
3.01070674679192e-05
6.05803689506094e-05
0.000123596128710626
6.11757197839363e-05
6.37302302285845e-05
7.13389578219625e-05
5.56107426752322e-05
7.05204910963156e-05
8.45082516982556e-05
6.22778413435279e-05
9.82579221208278e-05
6.4620408223367e-05
3.75910167446741e-05
1.47135734148053e-05
7.35016922846892e-05
8.02641003956637e-06
3.1775971533364e-05
6.19221443966747e-05
3.14859039608895e-06
5.8620865270096e-05
6.60357671492487e-05
5.45615263106033e-05
8.46804411821542e-05
0.000110264093632602
7.86701391513456e-05
5.41517530037517e-05
2.79728697755152e-05
5.09013818737169e-05
3.72304468274e-05
8.30803489320443e-05
4.57858511798359e-05
7.25705026894538e-06
6.16064967854159e-05
4.30881825345541e-05
5.94460193797388e-05
2.15529641011949e-05
2.73515576510094e-05
9.30158679051594e-05
9.99614475325762e-05
0.000104009738694298
7.08486286316236e-05
2.59683816505558e-05
7.52075781776977e-05
3.00112302003525e-05
2.22742532429257e-05
0.000142244595177029
4.84904186225511e-05
5.46766806087301e-05
5.93203150692071e-05
0.000115265045638679
6.7249779841067e-05
9.88852693656481e-06
1.46937902359101e-05
8.89275298744273e-06
6.99671069034656e-05
-7.58729060143556e-06
1.63286516909429e-06
1.11851467171287e-05
2.39382080058423e-05
6.15484823298473e-05
0.000103950963521423
7.37706380088524e-05
5.38992186706604e-05
7.80481726440234e-05
-1.1361498022187e-05
0.000124181884533625
6.55328612461468e-05
5.56798018261495e-06
7.16125399566333e-05
0.000102276660943412
6.00051023205702e-05
7.31390008359727e-05
2.13252118448522e-05
4.70505437596538e-05
6.54163155201164e-05
1.52209740062934e-05
5.7895910610397e-05
7.65536503505669e-05
0.000109830189723889
0.000101287309111215
3.34478429602255e-05
6.96634737757514e-05
9.74802821850629e-05
9.31066480763211e-05
1.77237477973438e-05
-9.62013065496348e-06
-1.959865485359e-05
6.56397374536186e-05
0.000132547045328443
0.000114793687030683
0.000113009572830394
5.24791744399421e-05
7.87033896936933e-05
4.57964740349196e-05
1.52089415357882e-05
7.37904917417064e-05
6.43455355187134e-05
6.96518566890071e-05
2.80621760392723e-05
0.000105580560173353
1.70515064702359e-05
3.03289841830291e-05
7.1058253178824e-05
9.34258009798225e-05
2.07491606620483e-05
7.05214027793859e-05
1.31257432309357e-05
7.61254549744278e-06
2.21461798915875e-05
2.16148332564518e-05
-1.31521136877517e-06
6.12566983928402e-05
2.47651859895012e-05
8.59601029691635e-05
8.93215070604202e-05
1.58435453299679e-05
4.27767917795761e-05
3.95673945309026e-05
0.000113815944553412
6.34771084034276e-05
0.000107241005411398
5.43616653043545e-05
6.11067518706357e-05
5.89843403914828e-05
3.74433226116482e-05
-1.951241676463e-05
6.44678951019731e-05
7.68316849755983e-05
2.49254857819447e-05
-1.10111731236922e-05
4.40693530296941e-05
6.16607205136793e-05
0.000103090892193069
6.86936346376334e-05
0.000139405332132893
6.08386965268612e-05
3.90177469638572e-05
-1.40549172162282e-05
2.665266682881e-05
6.27571551579315e-05
2.93473004710136e-05
0.000109838090261977
9.43331403749045e-05
3.99211556169674e-06
7.96370628335004e-05
3.25932993565091e-05
3.14327253090953e-05
0.000111390848847146
5.62939826179618e-05
1.99927256101196e-05
-2.61312153957857e-05
4.77106533641103e-05
8.92913928108899e-05
5.76281162127463e-05
9.71185499514158e-05
2.77758461954376e-05
4.08872044101826e-05
-2.15575538453395e-06
5.47587846681752e-05
5.65112347168163e-05
2.23855293072172e-05
5.66028420438116e-05
8.07353832224995e-05
7.33349960996891e-05
9.34710588383072e-05
7.67375438543813e-05
5.4209884326518e-05
9.58842645664995e-05
4.74828298992293e-05
8.31504127485285e-05
0.000126315539872293
2.85089938407365e-05
0.000117186448018355
8.36434123742983e-05
8.76437458510975e-05
6.84957902872545e-06
1.81821798785837e-05
3.44414549297733e-05
5.43871504892968e-05
7.13551532355653e-05
0.00011731728857975
3.33791686938543e-05
0.000127549353741148
0.000127664165879226
0.000114747013616265
7.50716520957572e-05
6.53784165922898e-05
2.77439501740385e-05
7.40404614981318e-05
2.02652441055632e-05
7.69655987464741e-05
1.41508694177164e-05
7.26127886433374e-05
3.14400342276715e-05
0.000181021890174824
0.000121720474737339
6.22913023649744e-05
5.05996143447611e-05
6.73759720483141e-05
6.05424007158423e-05
3.67671514148434e-05
2.0933700506521e-05
2.0125004956655e-05
7.38298881445933e-05
6.20172883779096e-05
6.69759359445998e-05
9.92711980276366e-05
-2.55158049338459e-06
6.84288952765569e-05
4.67723039188147e-05
6.49693532326112e-05
3.76556788637592e-05
2.39161251057731e-05
4.21168687111845e-05
5.34949090336403e-05
4.92678026548501e-05
4.7796987624147e-05
6.46915546139534e-05
-7.37045576111722e-06
1.90433664998837e-05
3.19772144060427e-05
9.35906060850575e-05
3.99443070700025e-05
4.9893027642191e-05
0.000105532245079739
0.000139637694442057
2.29547188594951e-05
6.89456407586699e-05
4.13333513157539e-05
6.3651157948399e-05
2.72657550440294e-05
4.52552478737735e-05
4.56945561706873e-05
4.76374699082818e-05
8.54866858865083e-05
9.39641268509928e-05
6.79397615424229e-05
2.37619493483519e-05
2.15974285062744e-05
9.99056891552315e-05
7.35574992793149e-05
0.000101773057651048
5.79436434976849e-05
8.76120191220359e-05
8.16610265471434e-05
6.01464187021908e-05
9.327948742852e-05
9.14431893230989e-05
8.82494601318599e-05
0.000124945265206561
2.49901276206651e-05
7.5051858631842e-05
7.84213295718653e-05
4.55123435843133e-05
3.26119720554109e-05
0.000121311246735541
6.40687956205925e-05
7.87226398470903e-05
8.79028165300698e-06
7.72822919022504e-05
1.83744959927485e-05
0.000128253038024725
6.9691828902094e-05
7.67006548418915e-05
6.6095531979035e-05
7.49542744027654e-05
8.61611026289743e-05
9.45874044865002e-05
0.000128785323274343
3.55769615554669e-05
7.42591390360666e-05
1.09383824489616e-05
8.84554812929809e-05
-3.89840677283178e-06
3.04795514037907e-05
1.82841495319355e-05
4.11840580788492e-05
0.000113591104113515
4.50582240553255e-05
7.1154892862023e-05
9.46874607130434e-05
6.44032429350676e-05
6.10619503531735e-05
2.72174222486657e-05
5.33352685865257e-05
7.01005423154165e-05
4.25913513121039e-05
1.94371084739522e-06
7.76502470280465e-05
8.98664040127841e-05
0.0001298893954231
2.54092988165726e-05
0.000109571065051198
8.40274004266739e-05
7.58162185432926e-05
8.59954015388051e-05
4.45768404489582e-05
3.26804954462517e-05
7.0540980940977e-05
0.000133010173361013
6.14276427784195e-05
6.84532790444702e-05
8.69176930382052e-05
0.000106661696879618
5.99319456637934e-05
0.000115245521545829
-2.18087561050683e-05
9.08248439853433e-05
0.000104212792951885
5.09717912411211e-05
0.000129141095740264
6.55578154378798e-05
3.50238974856073e-05
4.68008171999565e-05
8.95059038327139e-05
6.68788067435775e-05
3.35826606501977e-05
7.17963538434751e-05
6.08862560411666e-05
3.91522147643635e-05
0.000131828007800173
4.76349411081275e-05
5.76598348045978e-05
9.3501908113353e-05
7.62869493773838e-05
6.77777104991297e-05
5.2724305424683e-05
8.2615195484832e-05
8.10710083343182e-05
4.10556003512968e-05
3.0058440847864e-05
6.01011153265583e-05
6.21704319642761e-05
1.48163480706757e-05
1.53532016094984e-05
4.26694517943369e-05
1.84476945762008e-05
-7.50062876228879e-06
3.86946986336113e-05
9.76957789348066e-05
-7.06325511626297e-06
8.62023877486631e-05
6.65911859398214e-05
7.4580686179888e-05
9.47993464636621e-05
4.19945828633154e-05
3.37197677180064e-05
7.54878520750606e-05
5.59757183136094e-05
0.000118945367187714
5.57041619475438e-05
6.99503235788683e-05
3.2289469425913e-05
1.20666369303128e-06
0.000101854588323541
-1.72233520154995e-05
0.000112408101293202
7.96851642742333e-05
8.08678547913165e-05
7.37453545279761e-05
6.36982404146847e-05
3.33181402011688e-05
8.01293403200767e-05
9.06262909465499e-05
2.48145461910496e-05
0.000102514579626295
8.84176211955406e-05
5.58175427434471e-05
7.35604165406156e-05
0.00011215773665742
-1.76283041831257e-05
8.30579226399214e-06
9.05822385725816e-05
4.36426089249237e-05
5.26491233015646e-05
5.37878515476247e-05
4.34613346907061e-05
5.38206383011609e-05
3.10158124664531e-05
2.87776848494455e-05
3.75578045267576e-05
8.75414909233916e-05
5.17302623877871e-05
4.78477477896804e-05
2.39525908295983e-05
5.01032868928801e-05
5.08795328540542e-05
9.47273206394312e-06
8.79894565683084e-05
0.000108976031460018
7.460407260078e-05
0.000100146283708872
5.55098601235523e-05
5.60707135056092e-05
4.84800034237355e-05
-1.95810314716796e-05
6.54539720857656e-05
-1.02463439041157e-05
7.59612564851944e-05
0.000142215706265157
0.000110684058346811
0.000123624587766726
4.2418753748362e-05
7.37777305544327e-05
6.81952250936195e-05
6.59922817569814e-05
3.30283373602974e-05
9.49414325282356e-05
7.03393302773019e-05
9.5834104840345e-05
3.89707845990502e-05
4.2486952537021e-05
2.98510162651122e-05
0.000104107492813477
6.23299966562802e-06
7.81139412989929e-05
2.80092327626937e-05
8.56352292432364e-05
6.13352640803382e-05
6.19197659937197e-05
9.48036530920201e-05
3.74328579139386e-06
6.01022018927921e-05
0.000175253170752003
6.88415416911553e-05
1.2424365730304e-05
6.95851104330628e-05
3.89963134595033e-05
5.90560916777071e-05
2.12514854277234e-05
5.19546074468382e-05
1.18461025756483e-05
6.22615859023968e-05
3.17895838369318e-05
3.93874221310349e-05
7.67552706568644e-05
4.43096928084371e-05
5.9707205250331e-05
1.75841032697736e-05
0.000116564526636486
3.21227413970298e-05
7.32705497907661e-05
0.00011873848928757
6.35789989756732e-05
5.80006760362815e-05
5.20529333482929e-05
3.48216852833736e-05
8.60575856585723e-05
4.29287037574742e-05
-8.36258344478595e-06
5.09615327867079e-06
-2.90673133363961e-05
7.58299260224135e-05
8.56975252026844e-05
0.000102894487541924
8.44165583627749e-05
8.1007098404783e-05
5.44447770497887e-05
3.13551247048652e-05
2.63937202970571e-05
5.82501149566142e-05
2.18320334611178e-05
3.91567417510498e-05
5.38690623516064e-05
2.31493794708448e-05
2.16129798637598e-05
7.54159539392621e-05
9.78416996546467e-05
2.61117569805392e-05
7.13870665078158e-05
7.98021075650193e-05
4.42965869583084e-05
2.24863548368653e-05
5.23406831171341e-05
8.9010765900415e-05
9.40540865622283e-05
-1.31040919572003e-06
8.03853844182504e-05
7.23122608713479e-05
-1.2825343729599e-06
2.00339319376181e-05
7.76430415375572e-05
6.34309599612456e-05
5.46231247774232e-05
7.78586796074052e-05
7.59175614871752e-05
2.87593081211623e-05
6.04146091933001e-05
9.43836377974693e-05
6.9258309068954e-05
3.68236120408802e-05
7.81335577178296e-05
0.00012387263410559
5.70785779971112e-05
6.91576925736878e-05
7.09429277634634e-05
0.00010170256246837
7.54672673111819e-05
7.07858424379588e-05
0.000119793138879909
7.65693491146169e-05
4.90393084745631e-05
5.33252523311463e-05
0.000102562626694616
3.84081629000645e-05
4.2350644963761e-05
8.3562747739426e-05
6.99987693494713e-05
6.40754243765723e-05
9.18090273310727e-05
4.58536725362374e-05
4.37887011839092e-05
5.81532636709645e-05
9.87331995414976e-05
7.1186392813809e-05
9.32408922474014e-05
-6.73728643095911e-06
2.64106815854209e-05
8.37801873393323e-05
6.83804106976606e-05
8.40681512248067e-05
2.91053034032559e-05
4.13161875800039e-05
4.00084286904169e-05
8.884435026347e-05
5.63990789077192e-05
3.86767930946996e-05
4.77567516613555e-05
3.21900986972609e-06
2.48211886350483e-05
1.74882824907066e-05
2.26242943086131e-05
5.15491962807525e-05
8.19211959962945e-05
4.40264529240902e-05
6.23110664946619e-05
3.92847016892371e-05
-1.36297585345214e-07
6.35739273493912e-06
7.99074701050347e-05
8.05206207790665e-05
-9.10118819642271e-06
6.02235903126227e-05
4.98161958349211e-05
5.33052638190646e-05
7.79548997164456e-05
7.66139320898476e-05
8.34640320984038e-05
7.36173002240304e-05
8.91899549322899e-05
-1.41573967082086e-05
4.17681829527866e-05
8.01979186125525e-05
5.27963683486694e-05
6.5487212939482e-05
4.7970955591287e-05
0.000129987430044954
8.96789439875178e-07
7.34434069509871e-05
2.31593989121635e-05
9.13347907692123e-05
3.17684627339808e-05
9.27065829606926e-05
7.51436911541477e-05
2.84667360019129e-05
3.47127970070247e-05
6.11539750195735e-05
5.91155668317674e-05
3.48335927152253e-06
0.000119238365045387
7.66393309119657e-05
6.71931254454828e-05
9.35852446856229e-05
8.44937468249942e-05
6.30735676715085e-05
9.92748398131658e-05
5.9857202777986e-05
2.75570155080255e-05
4.13837724468273e-05
6.37382633535589e-05
3.41579884815716e-05
4.18796058872317e-05
5.27017536370357e-06
3.9720447512794e-05
5.57652216275791e-05
7.14001165254435e-05
-9.22670047375977e-06
1.59315828773946e-05
3.54898633653602e-05
5.06173039835364e-05
7.60385105326921e-05
8.04847891168247e-05
5.21981857767424e-05
0.000125871102967151
2.88351205130048e-05
3.62553103933969e-05
2.61549931848852e-05
5.26728192760818e-05
5.48848561188943e-05
0.000123167705263501
5.56559897479984e-05
6.64075364743259e-05
2.96524500650249e-05
7.73487445952005e-05
6.83284737290474e-05
5.24391143675479e-05
0.000102758990017082
5.12576663669127e-05
1.83610699733182e-05
8.60305183169974e-05
3.44512394445521e-05
4.60394423500803e-05
7.32950053479261e-05
3.80810739065255e-05
6.76321086258754e-05
9.16998364953974e-05
3.31873597180337e-05
0.000120077112527303
7.40712241180813e-05
4.59156838134576e-05
8.28871148274031e-05
4.19233650320381e-05
2.17700581517837e-05
1.02557027789834e-05
8.7727276288627e-05
5.57511626735576e-05
5.26396841624844e-05
7.76804452896938e-05
3.46194189527639e-05
4.52868985051776e-05
8.81224486890647e-05
9.82607899895327e-05
0.00012212141540127
9.01033485112667e-05
2.29740612649354e-06
5.2453447408245e-05
6.70315319406386e-05
8.8813870645415e-05
4.77034238343574e-05
9.91819484662766e-05
0.000105927960955173
7.34850082380129e-06
7.39635542611017e-05
9.26745727544704e-05
2.88992948913576e-05
2.41147468824152e-05
5.09282116663989e-05
6.85063875840504e-05
5.42310997451069e-05
4.50926564506046e-05
8.67000465605482e-05
3.2781680476766e-05
0.000103732463614692
8.55671886730212e-05
1.49854812221329e-05
4.45032009985854e-05
6.28919052040732e-05
5.70162316652514e-05
7.0846244486372e-05
8.99350174348633e-05
4.26140063760936e-05
0.000100651321174249
3.64301487983944e-05
7.43220508726145e-05
4.90555842595234e-05
6.90720946820923e-05
0.00011166021462382
9.14721920790974e-05
5.22500644036026e-05
3.9098278162327e-05
5.06803970523394e-05
4.31439406401909e-05
0.000136388847434204
8.3716973284732e-05
6.04784821126469e-06
2.86481279127578e-05
2.98534220708677e-05
5.5268437447211e-05
1.45347717616284e-06
2.32767789355291e-05
5.09595674705957e-05
6.6051272162997e-05
5.24118726376685e-05
8.53744848216113e-05
1.60776946629604e-05
4.60260167516543e-05
6.98452860434913e-05
6.76995579404333e-05
2.39573075014124e-05
5.93068403907402e-05
6.52561748370548e-05
8.03258403341645e-05
4.60496979959945e-05
0.00011943592956117
1.1205705437674e-05
0.000121183603468551
9.46276820499899e-05
0.00010133218433555
5.03073623893764e-05
7.21152679568741e-05
6.72370279941829e-05
9.32351457428601e-05
7.55587624159286e-05
8.79711430169565e-05
4.17929868718828e-05
6.29901553807637e-05
6.90238334490398e-05
3.47333164569408e-05
0.000110158038736764
7.5546005259221e-05
8.95999396025107e-05
3.0679789538902e-05
4.34128201714281e-05
5.18353876397257e-05
8.44217050893024e-05
1.79077543916091e-05
5.25262853862973e-05
3.8356897683227e-05
8.47476599075123e-05
6.47566812475351e-05
5.54218716003936e-05
3.67819653651702e-05
9.71549948208689e-05
4.64716509632586e-05
5.17237740043136e-05
3.30582756254724e-05
5.15844781151913e-05
1.55451897195933e-05
6.70403890726645e-05
4.71290830876631e-05
7.26594374844008e-05
6.83349148042944e-05
5.22102886559918e-05
6.57288260759651e-05
5.69628965134203e-05
0.000130033409720255
2.74344871434787e-05
1.49803524267164e-05
7.58554868446433e-06
3.60442473680027e-05
4.72218142353575e-05
0.000122811698331415
3.83310043489438e-05
7.93762904911663e-05
5.38202659395697e-05
8.311634785305e-05
1.76028570995676e-05
5.79803715959974e-05
1.90085807457943e-05
3.57629763314265e-06
5.75552473841704e-05
7.05964583042687e-05
5.19962896358621e-05
3.49664258775792e-05
0.000105150276338324
3.90599486989421e-05
4.5266610620003e-05
5.37846290760746e-05
7.85437763806275e-05
-4.32930067918535e-06
-2.79602077676755e-06
2.50392958305388e-06
8.4439964065436e-05
7.00759971332147e-05
7.0253661788105e-05
2.63680570986104e-05
5.6856992746303e-05
1.67091164284915e-05
6.25166899060279e-05
2.13050627305238e-05
3.41331534535518e-05
1.53459303785465e-05
4.02806038184946e-05
4.65105075647982e-05
8.63562736731371e-05
9.69919623091977e-05
1.49360572705484e-05
7.53246001179588e-05
3.30486677533273e-05
7.12324809871337e-05
5.51367974696381e-05
6.36031137385567e-05
0.000113705117737254
5.54715183771984e-05
0.00013627601753577
2.78749563808655e-05
4.7486769187134e-05
-2.94648613219181e-05
8.91715584605195e-05
9.27320827086753e-05
6.08318709481785e-05
6.91484646499298e-05
0.000105501582957101
5.80533348180606e-05
8.97320113365055e-05
8.87652084671719e-05
5.37806704383829e-05
4.88711295712894e-05
6.67673758559601e-05
3.78339252070609e-05
6.42009117133293e-05
0.000101883737664851
0.00010358244678372
2.69418358014879e-05
5.03968696382963e-05
0.000113186465482931
5.42997732011747e-05
3.70407107327437e-05
2.46497300490604e-05
1.81626153029184e-05
6.57544669995744e-05
4.68321272898811e-05
0.000103269110006694
4.40023492140683e-05
2.2576774766033e-05
3.91038213220999e-05
5.55160387109037e-05
5.11220118626536e-05
7.32047298978198e-05
6.76722654228387e-05
6.67131977402152e-05
3.79514308043892e-05
7.05821636385939e-05
6.60576443132089e-05
3.39337603485596e-05
8.34100895298025e-05
8.6459845220798e-06
2.23830481285174e-05
8.31809042507636e-05
3.30868327590554e-05
7.5332236122622e-05
6.94230401101778e-05
0.000109672261863068
2.02169309548188e-05
3.71834068555445e-05
2.42770091118721e-05
7.30010931105321e-05
8.04075625315633e-05
2.82314703009719e-05
5.61213623387429e-05
9.4132922505503e-05
8.12143831509876e-05
0.000123723934548778
0.000135508076822396
8.8324928851578e-06
5.43977926242475e-05
1.72288217965035e-05
0.000105961069191217
5.2294497183955e-05
6.02552079974673e-05
7.19893847853251e-05
0.000105929288745018
-5.55926065406717e-06
9.79229620120738e-05
5.6238537503747e-05
3.76714826496132e-06
4.89911784558755e-05
1.11715175589318e-05
1.06275251525541e-05
7.30054029837449e-05
2.74708180057679e-05
5.24500525883164e-05
9.23462535577237e-05
5.24498212313282e-05
6.30191663180771e-05
5.72351763114609e-05
8.06742350299006e-05
4.11055641849237e-05
2.24645493967968e-06
-1.11901445648302e-05
5.69317801043048e-05
4.24270067036966e-05
9.95604745890571e-05
2.98260567227625e-05
7.34563305816967e-05
3.9148715913624e-05
7.54719169196696e-05
6.66333313861276e-05
4.71798347831284e-05
7.5422897871908e-05
6.26208064436038e-05
6.90926144426286e-05
1.56705642301389e-05
8.48345193745994e-05
9.69092586833428e-05
0.000112758986544268
8.7777266705442e-05
6.82955342919038e-05
5.8829491476824e-05
0.000100055228489389
3.64382850540718e-05
9.79218901489384e-05
4.54126412254978e-05
1.5437054020011e-05
0.000122921870689495
7.60258712681359e-05
0.000112556300258038
4.48318264611401e-05
9.81755246505936e-05
0.000100591955801869
9.84807993026646e-05
5.61327738774583e-05
5.02319737903453e-05
5.96731686695784e-05
5.39390416702361e-05
3.79758598682121e-05
7.96809058854146e-05
6.47126376871967e-05
3.06493449139961e-05
7.31957694240543e-05
4.55765581742285e-05
0.000103696690681248
2.84061607977397e-05
4.83343584240526e-05
4.12763720627945e-05
3.7465599159e-05
4.60003359979449e-05
5.81202226644486e-05
5.97895544899062e-05
1.18997992820678e-05
7.9380911327993e-06
3.17088254550072e-05
0.000108310532165622
9.61048438246208e-05
6.39845773189245e-05
1.06659105139558e-05
2.27669058787961e-05
9.13128447635187e-05
9.41209159090938e-05
8.11974856727672e-05
2.67944702823471e-05
9.69270466472846e-05
8.91755631982948e-05
2.17844449224969e-05
5.29350147169584e-05
2.13772076483786e-05
1.12353739708597e-05
9.96347570622508e-05
9.7984099006555e-05
6.902987771908e-05
5.40355220004265e-05
4.12594146213907e-05
6.3389062950748e-05
4.19258411561515e-05
9.43759080264719e-05
0.000134024804872433
3.30947652812112e-05
6.69535807768459e-05
8.90369626385805e-05
3.97020263834652e-05
2.5488684170284e-05
2.85286561702575e-05
5.82323479371238e-05
6.09549687798686e-05
7.17752401885301e-05
2.41729948931896e-05
9.02248411832209e-05
4.62614137530992e-05
5.18427077391661e-05
8.31433806063791e-05
8.77471931426501e-05
0.000142591553860628
7.42434524330617e-05
2.17742501111106e-05
5.88406570280819e-05
6.94406349883581e-05
5.92027546068683e-05
4.41822925136363e-05
5.67518853759713e-05
3.30308771460018e-05
6.48719585839631e-05
4.4195215247595e-05
5.58683333901703e-05
6.86400539117193e-05
0.000130417670130973
5.88384393594777e-05
3.22405919394294e-05
6.57903975922021e-05
-1.35595546545231e-05
9.01741264023892e-05
3.17444127005879e-05
0.000106215231262761
4.61176571526259e-05
5.58626144510793e-05
5.53588513708995e-05
8.44447411452301e-05
8.66906130447223e-06
8.01463569441967e-05
7.12453238127229e-05
5.21969498704168e-05
-4.25244348320213e-06
6.91598354907109e-06
9.02339196841281e-05
5.25461901155313e-05
5.97758341054528e-05
6.57874259619543e-05
7.29791865673081e-05
0.000116726323700862
2.73679778955832e-05
4.85765255398688e-05
6.84940078192922e-05
5.78817600240114e-05
1.01620425219003e-05
3.83303956442391e-05
1.6705310574949e-05
6.40166001034217e-05
6.08222891599401e-05
4.67907765030194e-05
1.66849284196006e-05
4.62212421661424e-05
0.000136225694728972
7.37989989209676e-05
4.8368933178679e-05
8.54107362048339e-05
1.59311410269795e-05
4.63182949045788e-05
9.31607643029723e-05
1.01229016381028e-05
6.44540231013856e-05
5.19649268590811e-05
3.05468208841907e-05
1.9271214968063e-05
4.01212996415745e-05
7.66176982698478e-05
8.68706366572368e-05
6.52057461405438e-05
0.000135257024235576
1.02468846863005e-05
4.41854000528608e-05
7.31431965678874e-05
2.57991348183797e-05
0.0001083955405952
5.54598947936095e-05
5.97482039086545e-05
7.56739064304082e-05
6.17141893186436e-05
7.78415044851555e-05
1.74056251718208e-05
0.00010513798528264
0.000122384997822624
5.60525163433737e-05
0.000132354732215433
5.10573019223921e-05
4.5600957676292e-05
5.22951831576482e-05
6.76730047358614e-05
5.68364678638181e-05
8.31804545691556e-05
9.48000854877761e-05
6.80257100709676e-06
9.30368422358814e-05
6.90705125999489e-05
4.69943340856464e-05
7.17202357584258e-05
2.8257622501471e-06
3.85051937230756e-05
8.69781112984059e-05
6.77222941534352e-05
7.4635304858349e-05
6.92320617377137e-05
6.44886536955153e-05
2.61743072347521e-05
6.28665343645988e-05
-1.95594538721162e-05
6.21489129035508e-05
8.46322801458224e-05
7.80991236852512e-05
5.73099743294229e-05
1.43407258499987e-05
5.33973515338742e-05
3.54391295098386e-05
4.61600700707294e-05
7.48823575392618e-05
4.70857154619901e-05
7.22373465197788e-05
7.05533714673983e-05
9.76217715076808e-05
2.71946463648683e-05
6.27709934589284e-05
0.000121384273699287
6.17728088167294e-05
-1.0346641139131e-05
6.0117385303301e-05
-1.03495338688422e-05
6.09890315295288e-05
2.67914474360907e-05
7.6369946713912e-05
5.74599934402849e-05
7.41039067720298e-05
4.56457174522615e-05
3.87251551627361e-05
7.46333239121197e-05
8.84729514550304e-05
8.5992538513295e-05
3.12845450810973e-05
7.50366149101546e-05
7.45599736746502e-05
2.58001467526939e-05
7.20784090441725e-05
4.30150368809971e-05
7.22577809285742e-05
2.72572188249439e-05
4.3039289901044e-05
0.000106827502987943
1.73715946571236e-05
4.19367866614624e-05
5.29925503334492e-05
7.33214744787461e-06
9.90704909664229e-05
5.47885932916256e-05
-3.09323236296113e-05
6.27269688559265e-05
5.39529463910855e-07
4.59370318003422e-05
2.82274443846308e-05
0.000117572274756365
4.0732657184714e-05
8.26887008710109e-05
0.000108448772580735
7.24458579052503e-05
7.1225547833206e-05
0.000106066953053713
0.000105929072665532
9.87235595990464e-06
9.55148906901563e-05
1.21691182656062e-05
4.30637707893853e-05
5.81882095026464e-05
6.89540581739475e-05
6.41813036787681e-05
8.45795461311508e-05
9.41728509244841e-05
5.99513742834328e-05
6.6237596390829e-05
7.59608528871898e-05
3.92534434967984e-05
1.92177297264742e-05
3.74332016329083e-05
4.58140983773491e-05
4.07828403854621e-05
5.74730132967532e-05
6.90824923435103e-05
3.71885968155499e-05
7.76349163030232e-05
4.9052342881712e-05
2.27857741644656e-05
5.63528391642295e-05
0.000100527926198461
4.92116314690219e-05
3.43112970305551e-05
5.82537331523197e-05
7.76386169734042e-05
5.96588015658084e-05
6.4944574187703e-07
1.93995035669116e-05
3.16690587217095e-05
2.28259189189624e-05
2.73467324894062e-05
7.33654413852899e-05
0.000121403908088444
3.15910144216853e-05
3.21108934428173e-05
-2.44783715789165e-05
4.96484668270765e-05
-6.30091952433573e-06
1.63826638893603e-05
5.26663475855286e-05
4.20034252298452e-05
0.000150063398310506
8.20238149383207e-05
5.78461596504827e-05
4.39005614631837e-05
6.53748404886216e-05
0.000131417242578928
-3.44339350742639e-05
2.29290763630514e-05
0.000102166538376017
6.6317960084394e-05
4.5585509992882e-05
2.44472842401978e-05
2.40305277906032e-05
6.18854028134661e-05
7.41491463285701e-05
4.53007386862051e-05
6.79898266293907e-05
6.71183773287627e-05
5.10810341436135e-05
6.16781785452479e-05
9.79657735669453e-05
4.62246333847714e-05
6.92401913472558e-05
6.24562993134874e-05
2.09501284652341e-05
0.000143065738329682
7.1108642083984e-05
2.87297826586022e-06
5.29569220188995e-05
3.78583087712999e-05
4.28826796042876e-05
8.69925847823519e-05
5.78412274662973e-05
4.83571815206879e-05
9.90316157757918e-05
6.80156070749804e-05
4.80392161725905e-05
6.83658405465913e-05
7.84095363294531e-05
5.96915879083975e-05
-1.59862505830589e-05
9.70034806790836e-05
7.967419458036e-05
7.90915339351074e-05
6.99194574699287e-05
0.000132009107796854
0.000125823260487073
8.36729481475544e-05
5.01145842979956e-05
6.84393289832955e-05
3.77318184049404e-05
5.6032696129785e-05
5.08325409543742e-05
9.1242545972627e-05
6.66986598156708e-05
3.50537604270013e-05
4.57726658690995e-05
4.78943501720251e-05
9.89510074892926e-05
8.28734589013104e-05
3.91230308993603e-05
0.000123127424917599
5.20340043897923e-05
6.32411862100739e-05
1.46285447422399e-05
-6.48502440566618e-06
6.03074544824012e-05
7.58348311861576e-05
2.04784355733131e-05
-4.29292258865479e-06
7.88092881257284e-05
7.49117041574828e-05
4.09019054018378e-05
5.71477935216952e-05
4.90617945286031e-06
4.33747409421546e-05
4.31272821031162e-05
5.33934181487027e-06
5.2911231168177e-05
0.000101932807591785
-1.24885890993907e-05
3.05026278875452e-05
6.2935355026232e-05
6.10627108195791e-05
8.47959555216466e-05
6.0225010986815e-05
8.89381355304183e-05
2.93880864085009e-05
2.7278736900291e-05
4.50620541781744e-05
7.50093554631466e-05
-3.00552514538418e-06
2.82393833187388e-05
5.35847194970468e-05
4.11916323923435e-05
7.32642000870523e-05
2.97046352373176e-05
4.54966245676465e-05
0.000114964986026649
7.4246857625013e-05
4.15421655580832e-05
0.000124404041852286
4.90515077883532e-05
1.09795251749838e-05
3.45046224465563e-05
5.08062883021288e-05
4.09529125904734e-05
8.96725804225842e-05
8.51406597950402e-05
7.90925734104678e-05
5.93743165274463e-05
7.80160802083715e-05
0.000119426969345494
4.44324230615731e-05
6.72242232833888e-05
9.60930990076984e-05
2.25853469223714e-05
6.94403796976327e-05
-1.32488315032691e-05
3.75917365283542e-05
4.08175452722518e-05
3.92842675605943e-05
8.64864613602651e-05
3.36603451832693e-05
9.37167954538575e-05
1.41601263824485e-05
7.22025764219012e-05
7.80907982638449e-05
2.58425279211657e-05
9.34509151791606e-05
4.08232390049843e-05
4.24185745881988e-05
4.25743940483941e-05
3.33435647923776e-05
4.68977426926147e-05
3.05385176307809e-05
2.65258129561425e-05
9.12504766838869e-06
5.83460475266453e-05
0.000105646560210455
3.95048924439411e-05
4.38300915048858e-05
6.01353909987572e-05
0.000118783332822898
3.59162370476045e-05
0.000104295415980851
7.58000177106844e-05
3.67394803096821e-05
0.000115641164430074
8.20218905972321e-05
6.48265139520927e-05
8.79473799927729e-05
5.89322292058529e-05
8.71936419862469e-05
8.46773799185245e-05
7.08395043375179e-06
4.11688670461882e-05
4.47521884206826e-05
4.21318119151451e-05
-1.38666544919072e-05
0.000107683229905845
6.99841924372049e-05
5.52405614122948e-05
5.62192641812724e-05
4.90483328290629e-05
2.02978773943125e-05
5.1398426161191e-05
2.82615986938126e-05
6.97186235016103e-05
5.61318818747311e-05
6.27144207429805e-05
-5.2375488311497e-06
6.55488080315839e-06
0.000102761262429548
2.28347555703496e-05
0.000107157518033964
6.05954171038041e-05
8.43318110950794e-05
3.91632783356084e-06
6.41445496850249e-05
1.33557696213939e-05
3.69239978801119e-05
7.83266071999174e-05
7.32896479595927e-05
7.19441956958675e-05
0.000100096744803305
0.000132187727301113
0.000103876533729215
7.94311261027778e-05
5.28919214088169e-05
0.000100186261169535
0.000105701496207913
3.09621858067744e-05
7.00532244410724e-05
-1.11734380343415e-05
5.17888595128931e-05
7.43558507326379e-05
5.81266205644094e-05
5.64831694800718e-05
2.86728519532069e-05
9.01974476623163e-05
0.000109032378914203
9.72381605752302e-05
-2.43310514595662e-06
-4.17801792374288e-07
4.96769134003246e-05
1.67975630771061e-05
8.26179173176589e-05
4.89540335499928e-05
4.08192045873774e-05
5.85959871078181e-05
5.30897165503268e-05
6.49543026492662e-05
0.000102673215072379
0.00010963553134719
4.7996614611754e-05
7.28006681132327e-05
0.000104114038150607
3.38225954825863e-05
7.12073795893925e-05
2.3437656651362e-05
3.55114624802963e-05
5.6645305015624e-05
9.36339371000485e-05
8.96199542147336e-05
0.000102559689681696
1.17595634451113e-05
6.33601559783367e-05
4.15795902669728e-05
3.33733427305583e-05
0.000115780576099288
7.57826198279764e-05
4.82686498375913e-05
8.2414046368668e-06
0.000110156033910998
2.59232930429763e-05
3.88432955671865e-05
2.75070795642114e-05
2.30648921084029e-05
3.25732656114531e-05
5.61653109972198e-05
8.10132604340317e-05
5.37085556150137e-05
2.11437179495472e-05
0.000102155213630338
2.36255381780334e-05
5.97303423185787e-05
1.80184623316133e-05
0.000110829204000377
1.22936054908669e-05
4.65792385503817e-05
9.85596919646867e-05
8.48030421751244e-05
0.000100211875510246
2.59716090305714e-05
3.21341821004653e-05
6.8001381501236e-05
9.46050774563655e-05
-5.27486317915968e-07
7.57546080017102e-05
4.40066032913283e-05
6.66960798421989e-05
5.95387021289522e-05
3.57589084336935e-05
5.26775370718004e-05
4.44680130676503e-05
5.36683384548975e-05
6.98849366634528e-05
4.35467684699662e-05
5.86562648908945e-05
3.7821977202249e-05
5.03088707973911e-05
2.14778055316931e-05
3.29347657860791e-05
5.45061050399759e-05
9.23673150614052e-05
5.08459178573175e-05
7.54339026394204e-05
0.000116930421649599
2.76914853654099e-05
4.3543912292704e-05
7.4387047130424e-05
8.7744742827488e-05
8.34153671077182e-05
3.85261121388186e-05
4.67206188969346e-05
7.31690438085353e-05
0.000102263720858863
8.02571594552567e-05
3.010599372158e-05
6.88302274616418e-05
9.2085235032534e-06
5.69772589254848e-05
3.49916504382814e-05
4.49779865617457e-05
7.16569255243089e-05
3.65348005933301e-05
8.00170765428106e-05
5.58962081362099e-05
9.9499490588867e-05
4.53345100598207e-05
9.04177813626988e-05
5.06383915684668e-05
3.21395700274777e-05
5.99710313980649e-05
0.000100172337268161
9.18581578484239e-05
1.8560192219311e-05
5.05880931402846e-05
0.000104986658662223
2.62258074606363e-05
5.72481343110047e-05
7.59757646592015e-05
2.88286197301863e-05
0.000100918367211469
5.6504437181581e-06
3.42585252856893e-05
4.36112007779217e-05
8.80166965143109e-05
6.41646311317724e-06
7.43770338797169e-05
1.9848714337505e-05
5.37534180853343e-05
7.99225443055153e-05
4.86141232580675e-05
0.000110893897002243
4.42098951806808e-05
3.20083574280041e-05
1.36655492025962e-05
3.78337815990641e-05
6.15551647940681e-05
7.90295502946382e-05
8.20750931948197e-06
9.33834174795937e-05
4.14629254724519e-05
0.000102580398317037
0.0001119941613771
6.64900963425468e-05
4.05416226355681e-05
3.72303852395245e-05
9.5347811997874e-05
0.000119197607905779
3.41438016505392e-05
1.64214933387396e-05
1.8270659529222e-05
7.73995764413078e-05
2.44005503923038e-05
0.000117160459427198
2.80962657100108e-05
2.36697940800172e-05
0.000105035631524065
6.81377893007411e-05
6.45900748170551e-05
6.73530051983839e-05
3.20260283466353e-05
4.93570610376603e-05
8.08712155795566e-05
6.274950529198e-05
7.79145913625852e-05
6.02429225186173e-05
3.471807578023e-05
2.7992570942081e-05
8.95139468409597e-05
2.39436840002926e-05
4.38426716070956e-05
6.84893095432793e-05
4.15458054507022e-05
5.96932162516862e-05
9.60465255310685e-05
9.92637683200732e-05
2.43413870204417e-05
6.77092699317854e-05
8.56495329840316e-05
6.63228809107776e-05
9.49568456065798e-05
0.000103819393946901
1.55997481357826e-05
2.54749568929632e-05
9.09870498019294e-05
2.05079240135354e-05
7.3254290539229e-05
4.32402177609116e-05
2.85853594302318e-05
2.09119301141051e-05
4.33038583731567e-05
4.13256539063825e-05
1.84104228368361e-05
0.000121120122596433
3.85675725253378e-05
4.29434695582095e-05
6.56665805022627e-05
4.17457749141595e-06
4.06878847150596e-05
7.60075506572829e-05
0.000104366780999406
0.000109502976270991
4.62593043535456e-05
6.94578822734012e-05
7.54618014240374e-05
3.63608293408117e-05
7.70227687108459e-05
5.62946475682791e-05
-1.05761343166716e-06
0.000117189119781233
1.33282463474236e-05
6.9130297126867e-05
4.46829667346515e-05
4.98857075276932e-05
8.86975749452756e-05
4.98031659432311e-05
2.24574428881714e-05
0.000102765506062074
5.50988998872857e-05
7.5193581161726e-05
6.7109639664809e-05
2.37786613793148e-05
2.50059259225467e-05
9.48054027622389e-05
6.60954941170387e-05
7.2086425439419e-05
3.70873254628948e-05
-2.63458097272238e-05
2.19742871166938e-05
6.06524500016658e-05
4.26229428442363e-05
5.4292493079112e-05
6.67601446417166e-05
8.29644811238939e-05
6.54640782916088e-05
1.63560696837001e-05
0.000135059842786219
1.42588340869217e-05
3.97934054354333e-05
-4.46288667685824e-05
3.11834011319156e-05
4.7702263698354e-05
3.49114152109486e-05
4.02663330447038e-05
0.000101011976379037
2.95293133459871e-05
4.78411304798754e-05
7.78003331906053e-05
0.000146786532092599
0.000100413614800789
1.45900981276479e-05
4.77663966812162e-05
5.38666916220198e-05
4.3759327010181e-05
0.000133485074058527
8.48750145796758e-05
1.45657189898581e-05
3.68490633990704e-05
3.96376941059787e-05
3.91568263031031e-05
3.39024536013668e-06
7.05404645218952e-06
5.15217508371044e-05
-1.58259332262799e-05
4.67890482886655e-05
3.96474594267955e-05
9.03600213660138e-05
9.99256199091237e-05
6.37827829943785e-05
8.39260114825021e-05
3.33582679702816e-05
8.19211888777069e-05
6.26964001372562e-05
2.06252666236696e-05
1.21796059560262e-05
2.00829204898598e-05
7.29277172136025e-05
4.01751804509608e-05
3.08265309713131e-05
4.63433512825062e-05
5.21240931529923e-05
4.31951749814659e-05
4.11221989911353e-05
5.14642557084694e-05
1.81114057870129e-05
2.09809575756245e-05
5.47806289068284e-05
7.77122771714449e-05
7.22626538731412e-05
-3.38773080335461e-06
-2.902973202527e-07
7.80728822328425e-05
2.89004898631314e-05
9.63256467685791e-05
-3.83912710568365e-05
0.000103746552445715
9.20887043678691e-05
3.82477413485682e-05
9.19092032728592e-05
-2.60133734337197e-06
7.18281635328629e-06
6.8391112279845e-05
-3.18850055207897e-05
7.02626245197985e-05
3.18408572405411e-05
8.42377996148249e-05
-2.63951616342234e-05
3.40971963811373e-05
8.11281863747564e-05
7.19536309273122e-05
8.46491773788632e-05
5.51127470567247e-05
3.49071481001612e-05
7.80834543866439e-05
5.18421616462513e-05
5.74893049458389e-05
7.39832560735085e-05
7.05823261123181e-05
4.30153430212483e-05
3.94234969448701e-05
5.81922268979018e-05
7.61219150252081e-05
5.36890940994885e-05
0.000106391521556159
5.77545585082445e-05
5.75642253854134e-05
6.58045617160565e-05
3.2125579421117e-05
2.73955803891439e-05
5.18873186809813e-05
1.5280511362318e-05
7.6328151066859e-05
4.42856510839425e-05
1.37430259625506e-05
9.72311541701822e-05
3.50109628852149e-05
1.70877477695961e-05
7.10829899390712e-05
6.939303929672e-05
2.05126728216536e-05
4.94887537255018e-05
0.000125363212255712
9.64470334023621e-05
8.93611281320099e-05
0.000116783944283384
4.92662001365741e-05
4.16182578881008e-05
4.86632917405284e-05
6.34400996605462e-05
9.01786002210076e-05
9.40445058785646e-05
1.94366575835853e-05
6.89983114751664e-05
4.09381171422201e-05
3.90099850353668e-05
8.45192078345752e-05
6.84421638863628e-05
5.16835777529716e-05
6.68992011964556e-05
9.69700624187264e-05
6.49304253228025e-05
5.1709036651196e-05
9.36845359684665e-05
3.20560021586559e-05
5.63315509201308e-05
1.21538485618493e-05
7.45053303431949e-06
4.69646214758956e-05
3.78789371297755e-05
8.19743358273423e-05
9.45753615855213e-05
8.27705688288199e-05
4.80631638312865e-05
6.52635817582249e-05
4.12502914160239e-05
1.73967415919074e-05
4.5425983758742e-05
9.0550421444347e-05
7.60258382500283e-05
8.83031896840407e-05
3.85513325211549e-05
6.27117301301419e-05
8.06372352721869e-05
0.000131629155880966
0.000122650842221459
4.63147650343124e-05
6.04374876413577e-05
3.96938198750762e-05
1.63006143232426e-05
2.00629115263777e-06
-1.9972688226439e-05
4.65327668099952e-05
5.71570890801304e-05
7.80220578334503e-05
6.46976155626577e-05
3.87598430902621e-05
6.72460389777375e-05
9.52495301855287e-05
2.12564336583452e-05
3.19689928623124e-05
4.61513441281866e-05
5.75245475992769e-05
3.8679581665447e-05
4.23599876255269e-05
6.69374909666311e-05
0.000102092657394138
9.49074102898782e-05
2.3906526565743e-05
7.10006319779685e-05
1.60594414859815e-05
6.91076972595725e-05
8.04888995500248e-05
6.18616869681253e-05
0.000119602892037548
4.05346338009264e-06
8.74086423872713e-05
0.000109966115198916
4.01936874622373e-05
9.83946035970291e-05
6.89090472748022e-05
5.29951377136673e-05
4.43595012919522e-05
9.24559447445684e-05
0.000125196485543956
3.63076639007125e-05
4.51693978200704e-05
3.39090340918705e-05
-2.89386688892231e-06
9.08098249306196e-05
3.8089589499394e-05
4.89103177335978e-05
7.67577507681477e-05
8.0068787530963e-05
4.97832278949203e-05
-6.25465689195884e-06
9.95223734339355e-05
-1.42668546330874e-05
7.49470441649641e-05
7.5885496095539e-05
0.000131768962751967
-9.29301572302359e-06
9.49026541663675e-05
8.51589732756421e-05
6.65277960487004e-05
0.000149550599194224
0.000112792704082881
9.96531125972569e-05
5.36922135819601e-05
6.37793072873937e-05
5.30917660489962e-05
8.59147400167439e-05
7.64682386754747e-06
6.76909056189074e-05
4.9572445388965e-05
6.56662357059556e-05
5.42658921325916e-05
3.49846732104104e-05
3.23068779550496e-05
0.000124106524315083
1.90550445617798e-05
-6.85307253718803e-07
0.000113641394936358
8.77336299328668e-05
6.78515866453785e-05
3.03988232734456e-05
1.27020074041372e-05
2.34134850051574e-05
3.18613884734319e-05
-4.82215364422337e-05
6.25680089972285e-05
6.4358107218604e-05
2.90105775412634e-05
8.82743126148431e-05
6.71559427835408e-05
3.95089274395665e-05
4.38929096272112e-05
3.6099521620585e-05
9.05533082917218e-07
0.000122776127019371
4.64302377761955e-05
1.78524128481209e-06
-1.17707195236158e-06
6.29647592679198e-05
5.57565524053915e-05
9.82086853256877e-05
9.68691983580116e-05
3.28597805104506e-05
5.44245884353304e-05
0.000128458424420986
-2.48228198514855e-06
4.53845391485666e-05
1.5080805080501e-05
7.38993024926883e-05
6.70617128861093e-05
7.20348831449088e-05
5.22905299905841e-05
6.1630887352452e-05
1.65425746306766e-05
5.75065134815661e-05
9.73776503351237e-05
3.3027750504784e-05
3.59256035249344e-05
2.72135891256632e-05
5.70082981785678e-06
4.49434166745823e-05
3.06550916629631e-05
5.9138368110213e-05
5.83648793891604e-05
8.93094687403646e-05
4.69073261951186e-05
9.2429119390671e-05
6.75432448251156e-05
4.30425079203241e-05
6.29804652885573e-05
5.46019795774957e-05
5.17604932975555e-05
0.000128532056971235
-4.14966879171553e-06
8.35517798508824e-05
4.8661180262619e-05
6.5769096806359e-05
5.41139950260994e-05
7.28314407887796e-05
3.05001750824601e-06
8.55211303909105e-05
3.53728483891559e-05
4.18648793083859e-05
6.7781870004734e-05
8.44927855278296e-05
9.69817699637338e-05
0.000105676421595997
8.06822361694809e-05
2.65097405430298e-07
9.92163834536242e-05
5.37025294490813e-05
0.000132718321605857
6.54809335008537e-05
3.74967879288343e-05
7.01763450154437e-05
2.98005127328908e-05
6.86553605322438e-05
3.49747198549418e-05
8.66603219828754e-05
4.1173541489165e-05
3.33781088263512e-05
5.15989815307113e-05
8.91436597357012e-05
4.85550501233158e-05
5.41649486991069e-05
3.79572886384176e-05
6.59048141201761e-05
7.6135317590931e-05
9.74370150651587e-05
9.06898728563844e-05
2.79737316682514e-05
5.51408698695537e-05
5.44890944846891e-05
8.7935889901883e-05
1.51286613419334e-05
6.65527995734987e-05
0.000142571365727524
6.36572167757094e-05
5.85347424175741e-05
9.72515235939358e-05
3.5443826328748e-05
-6.73792778026198e-06
1.85030534301354e-05
8.64928839280329e-05
2.25167412579125e-05
1.92832531629526e-05
6.82392824810818e-05
9.87081116849361e-05
0.000101028253244974
4.16039663724523e-05
3.43491958781483e-05
6.78592369960193e-05
9.9262964326687e-06
1.69281916108585e-05
1.81674881622859e-05
3.58519141759809e-05
5.54480453019583e-06
1.85018682617072e-06
2.80191083185732e-05
2.06111060417446e-05
6.46940799719483e-05
5.78350841525055e-05
7.78442659933812e-05
0.000101124814003396
6.5770754030426e-05
5.67411847395376e-05
4.83099552693999e-05
1.42493166519821e-07
9.1935776714245e-05
7.13318206610794e-05
8.55260278943104e-05
8.74183943633535e-05
4.1613668530184e-05
6.27129277210487e-05
6.72162196259286e-05
8.53778758621129e-05
-2.33764159185281e-05
6.16291224785432e-05
3.51301002763218e-05
6.07387190133804e-05
4.68420910565502e-05
5.68261943749595e-05
5.09350660031558e-05
-1.11138631065315e-06
6.28969895098046e-05
2.13497555965303e-05
0.000147481897149918
7.0781131337274e-05
0.000106050937428247
2.57114431998219e-05
5.65444146115557e-05
4.63074086988731e-05
4.48166100029569e-05
9.4716827674525e-05
3.46215301565066e-05
5.89543386547949e-05
7.85521607869897e-05
6.35291589733293e-05
4.93932844891091e-05
0.000100871368270681
3.12855817692687e-05
6.70016546010172e-05
8.67026046072826e-05
5.08043498922909e-05
2.71168713744461e-05
0.0001047992432456
0.000107135828685754
5.51205206320032e-05
3.86106825430006e-05
3.39846847649278e-05
7.56856436289399e-05
7.39171285705843e-05
7.66048196934138e-05
3.87377822887259e-05
8.06394760158619e-05
8.18613676371238e-05
6.14223387236366e-05
5.42748636779218e-05
4.462346344434e-05
3.79711340223492e-05
8.5440701822739e-05
0.000105923653994743
0.000128138094002659
1.33285079044505e-05
1.91291955545442e-05
4.47132424408451e-05
4.52970162997975e-05
6.73763640258615e-05
3.25336241199381e-05
8.79887217449903e-06
0.000114851554911265
2.31914191240289e-05
2.45385441139836e-05
3.4347594255765e-05
6.12674174997461e-05
0.000107502327512823
6.68688653937628e-05
6.68233144809867e-05
7.97413510489462e-05
4.49586419084203e-05
8.49485976627052e-05
9.35258961812217e-05
6.59348660604169e-05
1.58741200329247e-05
3.87186250760184e-05
6.10603131131334e-05
8.00037316825262e-05
6.09296374634269e-05
7.63596850665738e-05
7.95900300913918e-05
0.000106878392832765
9.60555610406345e-05
4.07722530569217e-05
7.95295223561137e-05
9.7310942939797e-05
7.32794505289397e-05
0.000114518875476255
4.35739976074876e-05
4.73368379730795e-05
2.14422402248574e-05
2.94494916016814e-05
-2.12324645109306e-05
2.16035518878395e-05
2.3196050050258e-06
5.93804843240238e-05
4.45311156938157e-05
4.37047480963146e-05
2.9469524085223e-05
1.77778469329775e-05
3.77711352604313e-05
4.09375868809115e-05
9.31446521952673e-05
7.40213613702954e-05
4.26409676063301e-05
8.50880333495103e-05
8.59615319132677e-06
3.32333199926818e-05
4.01699566268025e-05
6.08131014946366e-05
4.48445628942271e-05
3.62945509090375e-05
0.000102007826279157
9.68128128491935e-05
5.25352073160618e-05
4.2175281854887e-05
3.29497959169653e-05
0.000114238210399937
2.65168200816427e-05
6.82189040210787e-05
8.48651489122598e-05
5.72860781378305e-05
4.76103864270364e-05
8.19636458215706e-05
2.45633876106454e-05
0.000129239908482696
0.00011331619590522
4.1302645973429e-05
1.81484813053369e-05
7.19523288231232e-05
1.18191972309308e-05
5.04373026645086e-05
3.99501691737453e-05
4.10703469645817e-05
4.25965611495323e-05
8.18574601083023e-05
0.000113267730197045
6.812341561685e-05
7.22259384907176e-05
8.79988497381115e-05
6.18389521353891e-05
3.95519181773354e-05
5.17232165559114e-05
6.73298396365608e-05
6.23967025155363e-05
6.7642373477135e-05
0.000102449451263016
4.63841023581435e-05
6.82674273321672e-05
4.43994791295241e-05
5.60872486425159e-05
5.13477309064884e-05
9.58610660133266e-05
3.32191234971903e-05
7.5738879798686e-05
2.41454755393195e-05
9.35370519590504e-06
2.73675793350289e-05
5.87724779655759e-05
6.8587013518735e-05
3.99782239319775e-05
4.97222979905898e-05
7.69509958827168e-05
6.23399195588383e-05
4.7073551885946e-05
7.78989181856471e-05
4.06006858278917e-05
-2.81216168992638e-06
-5.48116935781423e-06
0.000116626077001788
0.00010967841157287
5.42763520852963e-05
3.47380009601334e-05
3.91333567965106e-05
2.10108873656832e-05
2.53336314093481e-05
0.000116931362967754
1.33915493915449e-05
4.14877243275441e-05
0.000100977724792392
0.000128296193928898
7.23346249703271e-05
4.63290635600817e-05
2.97853950392921e-05
4.82140142740261e-05
7.48473765746942e-05
6.86250780760154e-05
6.28000763513614e-05
2.03027341748348e-05
8.1965599506367e-05
5.15566078985202e-05
7.95428251212899e-05
5.62183508088468e-05
6.6977194613628e-05
9.11240929336709e-05
3.36829055416116e-05
5.94123987995501e-05
0.000104167864322117
2.39527807555005e-05
6.49815003014442e-05
8.53445803336669e-05
3.88849959790235e-05
0.000103930711110733
2.7472353782666e-05
3.22664405579047e-05
4.52845734322366e-05
9.35362103906068e-05
6.61197276083137e-05
3.26951737998286e-05
0.000138170936995158
7.43761515011719e-05
5.24456648505433e-05
2.26498903184845e-05
5.12457416154503e-05
0.00013044198410532
4.39120730320838e-05
4.84829176989586e-05
8.68219624384967e-05
6.4727474263041e-05
5.51783875655021e-05
4.40524054526625e-05
3.61451804907501e-05
0.000139433693519212
3.73879468538559e-05
5.87117960339362e-05
3.76577163958101e-05
1.35748216625932e-05
7.37563175862655e-05
3.73429863734356e-05
5.69815111266784e-05
8.18966401166322e-05
7.0546272674195e-05
2.64838522018994e-05
6.02102613361492e-05
4.4865871946974e-05
5.50156397721068e-05
0.000125634028698849
8.8041595812329e-05
7.27206026436999e-05
2.92012651736626e-05
6.42165080270218e-05
-5.1522632883623e-06
5.80790789327959e-05
5.71552073030622e-05
2.3975999987107e-05
6.53567538520168e-05
3.38365266122973e-05
0.000100645758584071
3.46193598445814e-05
0.000129955301009278
4.78402114381679e-05
7.98873031167462e-05
4.34711354350871e-05
5.36717588105605e-05
0.000112731577462393
8.36702203748414e-05
4.46185382737215e-05
5.28497880714296e-05
6.71011203391474e-05
0.000102674068519592
6.55727225391828e-05
8.49758394832388e-05
6.69623525299104e-05
6.71833198992009e-05
3.14476631375936e-05
2.16264344036648e-05
2.01792518433878e-05
9.3727843906308e-05
4.06524426200519e-05
9.94917208147375e-05
5.77130820430824e-05
9.0064779904517e-05
9.94733783832326e-05
-3.78298405652161e-05
6.39258165262688e-05
9.89912900962725e-05
6.161213309118e-05
8.96264539578735e-05
9.62097039201962e-05
4.87895377405721e-05
2.31587101576304e-06
3.6344060427831e-05
5.51257655420813e-05
8.16772410528164e-05
9.56820928640509e-05
4.67821659512958e-05
5.58623770918042e-06
4.4316011928996e-05
1.64590556762957e-05
4.42328893901051e-05
3.99337788367206e-05
4.72444327121866e-05
2.95626201112636e-05
6.14411114445037e-05
6.1800854993119e-05
0.000100115671835554
4.1513718773971e-05
3.56853803156725e-05
7.30185830506156e-05
7.97327415833683e-06
8.50462239067907e-05
5.7098405672923e-05
6.10739040592417e-05
6.03623900031488e-05
6.08501533187708e-05
7.58382271746134e-05
5.43627194906037e-05
3.37499743711377e-05
0.00010112461535042
5.36758760327931e-05
3.31580893930475e-05
2.79069844741101e-05
4.82509819723635e-05
5.39778852303138e-05
6.29010174412046e-05
2.66330655678236e-06
9.31940192270493e-05
5.53963548776569e-05
8.80713473706974e-05
0.000109097624187999
5.0084913349562e-05
1.11821372418259e-05
0.000110738028749319
7.72829459579848e-06
6.9469587124206e-05
8.94289490764715e-05
4.68314219101786e-05
5.42184630874179e-05
5.91314612460903e-05
6.55038098491227e-05
3.47815454470349e-05
6.35879046555944e-05
-2.35640433381455e-05
6.55086674873561e-06
9.7693434660795e-05
2.95023347082143e-05
3.70567695305217e-05
5.43641092996214e-05
4.51585094409225e-05
5.07967180420195e-05
0.000122613928128173
3.97769176324845e-05
7.35208748568587e-05
7.45459319986372e-05
-1.59965069772272e-05
4.39003757390371e-05
4.41371716284494e-05
6.07500280988301e-05
5.161705953834e-05
2.98295504257774e-05
7.91293898164659e-05
6.96066281805895e-05
4.87383962121851e-05
0.000116426413358104
8.14617495352775e-05
7.87254407432985e-05
-1.16426787273462e-05
6.03022626440499e-05
0.000104389979658176
8.25101083890437e-05
8.843959407102e-05
2.21155271967942e-05
6.53382424118649e-05
4.5935819477577e-05
6.71900986720157e-05
4.12682313352159e-05
7.55349785926386e-05
6.48628232578991e-05
6.57772161264286e-05
4.55409497030018e-05
9.21625702512391e-05
5.86666843945734e-05
5.70667097752217e-05
6.47972262875606e-05
4.54210507314877e-05
8.97717862844652e-05
0.000113256385910158
6.27268669836076e-05
5.47642764982852e-05
5.90261979981883e-05
3.95601684492623e-05
0.000138400181529263
8.20359431780872e-05
1.69881416901584e-05
3.79306015494943e-05
7.83580728096988e-05
4.23773446226995e-05
2.68873653975515e-05
8.24914439391647e-05
1.77421020310547e-05
5.10242315827511e-05
4.04496380323433e-07
6.50305878515111e-05
3.42212167119899e-05
2.6273561716673e-05
6.09824742676444e-05
5.03630995892291e-05
7.87440837063256e-05
3.12163873633893e-05
3.15138487930942e-05
4.78336247967317e-05
-1.74762300568908e-05
-2.84235467439161e-05
3.1823006811728e-05
-6.64045391021831e-06
5.41888998646306e-06
3.48958199511893e-05
1.4605922593385e-05
7.13687610143247e-05
2.68255013576364e-05
6.26181310142952e-05
4.9754946280258e-05
1.83826062083479e-05
7.3800031487924e-05
0.000120045056257606
6.31843616269047e-05
7.99497835102691e-05
1.20971587279168e-06
6.58073130500699e-05
3.13649260958322e-05
8.85117095519551e-05
2.93539181034305e-05
0.000119410534269516
4.2540634292565e-05
7.66445860356381e-05
4.69589842826022e-05
4.3326831935757e-05
5.87021759426557e-05
1.22940228576825e-05
5.31991400338838e-05
7.59645633806315e-05
7.63643332623354e-05
4.11275640449916e-05
8.29505200571981e-05
2.5528576697018e-05
1.83196086614347e-05
6.01960574093778e-05
2.04155907855895e-05
4.7076495564748e-05
2.58360595319808e-05
5.35768371535005e-05
3.45207153221475e-05
2.16347268088003e-05
4.4910447910546e-05
2.32505506937423e-05
-1.88671197667041e-06
0.000128247554996986
4.60792094541373e-05
2.42843859207285e-05
5.58412207019617e-05
8.36941016195012e-05
0.000109028938578714
7.44983855550289e-05
4.92347797937405e-05
5.88070500313783e-05
9.87203685151782e-05
7.28187732734519e-05
7.94445148757213e-05
3.56704299197597e-05
4.07394785263315e-05
8.53294966440843e-05
7.94249769313904e-05
9.12820639828832e-05
4.36127834299018e-05
6.01506653339274e-05
6.36293444524084e-05
9.74396931834959e-05
2.88067232044225e-05
5.71859852606689e-05
4.26862690647355e-05
6.76379040453088e-05
2.36833069344239e-05
7.29315644797489e-05
7.28817654266635e-05
4.30647763393004e-05
6.40975572865863e-05
3.66045688859137e-05
4.4215283767754e-05
5.7245659083671e-05
1.92353012028045e-05
9.75580595889853e-05
3.19083551071236e-05
5.53601238550365e-05
1.55588033991413e-05
1.45576793455893e-05
9.11491498124486e-05
7.44086684204028e-06
8.21297765496304e-05
-1.8503367894658e-05
1.58720419623319e-05
7.22248451490043e-05
4.73274281763495e-05
6.57959168864908e-05
7.54460696244299e-05
7.65479909975666e-05
5.1078533178073e-05
4.92398470831792e-08
0.000123146687490593
9.37771734807246e-05
-1.31903183968094e-06
3.26007916682091e-05
6.70181703625527e-05
9.88298440794232e-05
6.71511896682081e-05
7.51522900737281e-05
6.40479454208501e-05
7.11115608353597e-05
3.60822124688122e-05
5.18323090279037e-05
6.49388797132972e-05
5.26897953608133e-05
1.76475280894038e-05
4.56582810132045e-05
5.76088375076888e-05
4.64383380710385e-05
8.3260595803342e-05
6.9876586860685e-05
0.000124346356565748
4.43747331389713e-05
8.60815793068565e-05
8.70130659498272e-05
2.40662113428392e-05
-8.96211004580412e-07
5.87484900440201e-05
2.30587552988596e-05
8.06694232147943e-07
-1.75581890435712e-05
9.88376171017035e-05
6.19511609546743e-05
6.10176284853596e-05
1.73675048059427e-05
7.6480019453869e-05
3.44689640952295e-05
0.000110150421494062
1.56852371374434e-05
9.69440023458174e-05
4.03311016060911e-05
5.47989799823872e-05
4.63000951414308e-05
9.47935157739967e-05
4.76510871463684e-05
8.49033727479501e-05
4.74283761775548e-05
3.39191018241434e-05
2.84322373364582e-05
9.50815334656337e-05
5.88198583119625e-06
0.000108565648016187
8.34833766829265e-05
7.30042288455798e-05
7.14785685612194e-05
7.50422526104933e-05
5.77403950636017e-05
6.32503446620028e-05
4.40577526868921e-06
4.33515198203802e-05
8.55123541261023e-05
4.85726147446096e-05
5.10283827273663e-05
5.66997409830808e-05
8.71510744835103e-05
8.5591631410436e-05
4.83607239965587e-05
8.12213753802703e-05
4.25764152677869e-05
-2.00861350757337e-05
4.14104479899689e-05
1.00430531754228e-05
4.14752991484363e-06
5.70662167200956e-05
8.5745035112857e-05
6.96636132396021e-06
1.30968716658282e-05
5.15796230134582e-05
5.09987930403535e-05
1.07653807978478e-05
5.7160849095777e-05
3.84427782524114e-05
3.00440138220567e-05
3.93799860356319e-05
4.26558009511915e-05
4.54652411763253e-05
0.000103379241562153
1.71423064422743e-05
4.48330902010297e-05
2.07902562831712e-05
2.87340387582879e-05
3.73657837423632e-05
5.71062674541124e-05
7.04824315733003e-05
9.45338171508245e-05
0.000103601314966871
0.000105701266815343
4.47078379402811e-05
9.10305295942214e-05
3.43979487605183e-05
5.92012014732815e-05
4.95132249024516e-05
6.80184837951491e-05
5.9299902293682e-05
5.28142753148778e-05
-3.92382232266661e-05
8.82549543949211e-05
9.95582888069922e-05
0.00012585787231889
0.000117669987920651
2.61613392092408e-05
7.95607319247697e-05
3.58397877096655e-05
5.96558122648586e-05
1.527421820388e-05
5.20016907365399e-05
5.61628655503973e-05
9.44129592423963e-05
2.48687709577536e-05
7.75794499334467e-05
0.000114045226577622
9.89489699308742e-05
0.000111409900925098
4.51339819694889e-05
7.38576718974688e-05
2.38129106983168e-05
0.000132120197798099
1.35166097204453e-05
6.74287111744053e-05
8.14611187676761e-05
5.15576222636749e-05
6.34021914661191e-05
7.66101156863964e-05
4.87847259050192e-05
8.01670872723328e-05
8.39621289363582e-05
3.20927970253753e-05
6.04623894133301e-06
2.92194163071472e-05
3.08024107843478e-05
9.04574317175626e-06
8.60956220361001e-05
0.000111762266631963
-9.67508289265641e-06
7.35564974711933e-05
8.54115368571112e-05
1.33690485245058e-05
3.86915201996575e-05
9.19829502476322e-05
6.31915929858654e-05
2.83519071389368e-05
7.10376118749174e-05
3.37484006545302e-05
4.47644861844876e-05
0.000134976428199226
0.000115405709287671
3.96309392605096e-05
1.43636590878793e-05
5.86709486599382e-05
0.000110636897960013
8.78564873106648e-05
5.02119526594912e-05
3.06704757661705e-05
0.000100240219679763
6.85794787857921e-05
5.55423108146481e-05
5.26980623241978e-05
0.000142602343806349
0.000117376618590738
-5.78423374780964e-06
6.07540489884595e-05
4.98353178044015e-05
2.30489940728158e-05
1.42901374438274e-05
7.67141861304446e-05
3.75560454633623e-05
6.73192711678204e-05
3.67330953204811e-05
8.4893169080777e-05
9.03955210140856e-05
1.76325104361212e-05
8.44759043897979e-05
5.76176493792716e-05
4.98317110369928e-05
6.66993661046278e-05
-3.32963579945999e-05
8.22320310068077e-05
9.04823334574424e-05
4.42443660640361e-06
3.63868468361495e-05
4.3007057344914e-05
3.3088837148558e-05
6.31049018077394e-05
3.02632270526112e-05
7.16300293430873e-05
3.74024429210133e-05
4.21291198436574e-05
5.1953228378097e-05
8.19427630246512e-06
3.21097577208119e-05
2.98440196530079e-05
8.37380663739889e-05
4.82840116913108e-05
4.45504051777607e-05
9.01182728206051e-05
0.000114290636214257
1.53130259572284e-05
5.82367925103101e-05
8.89091123565643e-05
7.20686124279726e-05
3.35850249101976e-05
8.89090672749565e-05
3.23700924212828e-05
9.2545436592818e-05
0.000102652199995594
2.91294165102093e-05
5.11529535555273e-05
2.594179633751e-05
4.12408091191128e-05
9.32668771565241e-05
0.000102388168717166
6.56330476042009e-05
5.5287217143627e-05
3.9901300039549e-05
-5.9376171606525e-06
1.80356691342831e-05
1.60809573396411e-05
9.89101405337795e-05
2.46649394525289e-05
6.37967534953735e-05
8.46506259968395e-05
-4.82646464969374e-06
-8.27044597343724e-06
8.9903802181473e-05
9.00610866881171e-05
2.7799421052754e-05
3.67220903546496e-05
4.78598952473074e-05
5.55437046578178e-05
6.83879431545408e-05
8.27243241554565e-05
2.96337039062544e-05
4.72135641747692e-05
2.96819918833069e-05
9.95908198517947e-05
0.000123571274478101
1.65063076495049e-05
8.07370384160217e-05
0.000139321255275659
3.47122208547395e-05
9.06112134790718e-05
1.41385006684551e-05
5.53467088073249e-05
2.53951051719401e-05
4.31173536320747e-05
0.000142291963848041
6.03901499481693e-05
4.63988870287889e-05
5.95669929750794e-05
2.95134883515735e-05
2.65403002847667e-06
8.90320145743329e-05
-2.08193108956075e-06
9.67860319560437e-05
5.73410561638223e-05
4.3311593828395e-05
5.88603585544251e-05
6.28146880830058e-05
8.42795956037893e-05
6.57457412597491e-05
7.03188634656491e-05
4.17137867990674e-05
2.97440833843937e-05
0.000127515600975794
0.000137426005907697
3.03758801311633e-05
7.06170522761593e-05
7.96825466389548e-06
5.68444369497999e-05
3.75198615595008e-05
7.95152848309488e-05
4.73047081486098e-05
7.42391747792478e-05
4.31174343940688e-05
4.42897688333097e-05
7.26551260505986e-05
1.03769200133526e-05
7.70369857778109e-05
4.52979682346503e-05
0.000111141128084626
6.74211678119643e-05
4.67293620863002e-05
5.11465305660952e-05
6.83612646895188e-05
5.23529549981505e-05
2.63835802322878e-05
1.5622354533723e-05
7.39840799904387e-05
8.21758820048775e-05
0.000126928473685814
3.11055234596036e-05
6.29653686576606e-05
3.94621412373487e-05
8.61476913520787e-05
9.14404566256706e-05
3.86262383747243e-05
6.75864294569036e-05
2.79930471757916e-05
1.99487561954387e-05
2.734560834095e-05
5.98167607021115e-05
0.000114816404159084
2.05390312595019e-05
0.00010853307147307
9.45740463120593e-05
0.000110214059024497
4.66838085776245e-05
3.19266630343241e-05
7.66754505327413e-06
6.23966079930516e-05
4.44829276055741e-05
7.27560273530348e-05
2.29422417064633e-05
5.18530974772589e-05
5.89306640028959e-05
-3.2706662322428e-06
0.000123955653955663
7.27947016946582e-05
4.11794470937462e-05
6.76653083750513e-05
9.51842651419464e-05
8.31355553209442e-05
-5.46122623910545e-05
8.86490218743791e-05
3.62523937841733e-05
0.000139452934173409
8.13771656395654e-05
0.000128993715272013
9.52002471233697e-05
2.68789017128291e-05
5.95927788467799e-05
0.000151983916004138
0.000100314876129561
6.02401975089764e-05
0.000121448867044607
4.74403076280513e-05
5.68870653470428e-05
2.61169447667522e-05
8.10268126563068e-05
4.70986559468104e-05
6.30420483647794e-05
9.5136392099523e-05
5.61614136458333e-05
5.71342039807456e-05
7.22416234132436e-05
6.82658114127008e-05
4.91648579675372e-05
1.63204234348236e-05
3.67627910836203e-05
6.06365237050174e-05
9.07182617134056e-05
0.000103240605362685
-2.49227327838558e-05
6.59686599257237e-05
6.712795219817e-05
2.29679528784838e-05
-4.48381024074854e-06
1.99677099294912e-05
4.77775886238235e-05
9.27312216180999e-05
-2.42426035601109e-06
7.18907634990475e-05
1.49481917280466e-05
4.6702844282513e-06
4.78539048127422e-05
1.83245547696316e-05
3.24277077334003e-05
-4.68392443198446e-06
8.02385489074504e-05
0.000184163501935757
6.67502236394564e-05
6.37968697546965e-05
6.84810316009884e-05
0.000119300751071647
4.45113786537694e-05
1.61486232653583e-05
6.09818346502499e-05
6.40049533211244e-05
6.9634649778526e-06
-1.58307614331653e-05
2.52228978723498e-05
3.25672977239802e-05
8.10972879708965e-06
7.86666268316467e-06
5.28192921341855e-05
3.6663534360278e-05
5.97880834781461e-05
4.71354152093007e-05
9.46819929333739e-05
3.14368109938787e-05
8.27482345354112e-05
5.03545680658592e-05
0.000106186921858751
0.000104843210487025
6.36990782595553e-05
6.09243921957779e-05
7.30415421080519e-05
5.51016038489138e-05
4.88651632485745e-05
4.95978620344097e-05
7.31011626833444e-05
4.69667615792502e-05
1.42748777958429e-05
3.12850734301291e-06
4.99733193032214e-05
2.01971912758976e-05
8.05703623368376e-05
8.30665884763178e-05
4.40775605975294e-05
4.8359125097763e-05
6.19811072508477e-05
6.02931161190138e-05
7.92521755552036e-05
5.54359691201808e-05
-1.02127436814591e-05
1.17273204686634e-06
0.000103661725286632
3.66627136989635e-05
2.7760147557982e-05
4.25204043521188e-05
5.55552461056604e-05
9.3238353684733e-05
5.25854491632114e-05
2.58340018975096e-05
4.65218210204777e-05
1.3927294722955e-05
7.84564671979234e-05
6.98745185364132e-05
2.56302579575729e-05
5.38847979957064e-05
9.75506156459961e-05
3.01135101700543e-05
6.68746539748661e-05
1.82990391251958e-05
7.21781085302659e-05
6.12416343564891e-05
0.000107178504294816
5.97604369638549e-05
4.01526280245435e-05
7.31157385101255e-05
9.70528006209897e-05
9.50169916843307e-05
6.75031026142694e-05
6.98290066717682e-05
4.28109913594956e-05
7.01368285943035e-06
4.47275515199984e-05
7.78175145433607e-05
1.50508481783251e-05
4.48112297563179e-05
0.000104405277018436
4.72135447535942e-05
3.18272802115486e-05
5.88136164817496e-06
0.000108427184867486
5.45083961294922e-05
7.1261486932137e-05
6.05535948852697e-05
5.65084583840109e-05
8.07172464867885e-05
7.21228758650789e-05
5.74982407554869e-05
5.04460799526335e-05
9.81508017743395e-06
1.95925556365568e-05
1.64084664072595e-05
1.76776268301243e-05
8.58694410280046e-05
8.81502401579512e-05
5.71454118768921e-05
2.98716173075951e-05
0.00010925178338256
4.55494647052482e-05
1.67443122389129e-05
4.54234275851157e-05
4.15004054092079e-05
1.19612173631749e-05
5.34921288986475e-05
3.82335844912615e-05
6.88059621045959e-05
6.22244495796485e-05
5.00306453405034e-05
3.67995130870272e-06
2.8988632141526e-05
7.27917742879398e-05
5.9618517765261e-05
8.76382577467279e-05
8.38341177571214e-05
5.99328641057632e-05
6.37430584179275e-05
0.000117185347407174
3.78058794192465e-05
5.65991874964302e-05
-1.50942241936935e-06
5.31989740371806e-05
1.47096073613513e-06
2.24145723567739e-05
0.000100652543777909
5.09287216547118e-05
9.03817319676038e-06
1.48564935605898e-05
4.34781359233978e-05
3.2976990001876e-05
6.77047038991795e-05
6.46686239334976e-05
4.88866137581243e-05
7.44341452392527e-05
6.22517824870825e-05
4.52578216383515e-05
6.48176529062312e-05
3.55994125042778e-05
3.12842237827523e-05
7.10008977450734e-06
1.98793983966925e-05
7.88070031092017e-05
7.80619951807943e-05
6.26670701295759e-05
6.56863232203715e-05
7.73888471178102e-05
5.19199998783218e-05
3.10694218302258e-05
6.06397442331715e-05
3.56296153617535e-05
0.000116326695431043
4.32736134166539e-05
9.75258925504282e-05
2.08951128572171e-05
6.54256112127068e-05
6.5382532946841e-05
3.35148991172613e-05
1.49223036566744e-05
8.80116995798197e-05
5.83314785743161e-05
4.07928372012293e-07
0.000106452990416273
6.90957755961367e-05
0.000141573195033032
6.88012872143114e-05
1.91866993386607e-05
2.4404417803611e-05
4.33106056144728e-05
3.48100492906692e-05
3.8739588770163e-05
3.83317378498193e-05
3.32686699165688e-05
2.7816683770431e-05
6.40318110207386e-06
1.09716977895542e-05
2.10413350107787e-05
7.33867914503701e-05
3.23046832460647e-05
5.31280800955555e-05
4.77770086143055e-05
2.0201584581748e-05
4.05488342394113e-05
6.03853620475848e-05
5.80323259818046e-05
5.76299952889307e-05
7.00484107431641e-05
2.1983504125747e-05
8.30766190509142e-05
-2.00822718806073e-05
4.76286213510547e-05
4.4931467595579e-05
7.30908542630852e-05
1.43920032148439e-05
7.00539007862642e-05
5.39020727516896e-05
7.77641195661286e-05
4.76476568382901e-05
5.4061675700322e-05
9.94850289609646e-05
4.78531632282427e-05
0.000111034165449689
0.000117456758892128
7.52392750712757e-05
3.97601224982007e-05
1.54726842772958e-05
8.81957282269237e-05
4.49589712249302e-05
4.79946274593575e-05
2.91224960806575e-05
5.65625407371803e-05
4.06677652256968e-05
6.49293617601773e-05
2.9126563002144e-05
8.80178087114742e-05
5.87385995275189e-05
2.24509299533226e-05
5.55562358411431e-05
9.90094282252275e-05
4.46372074121248e-05
5.99688689792755e-05
8.47663689379215e-05
7.3094095408223e-05
8.74938081549302e-05
5.41005793778215e-05
9.8825672752142e-05
4.91581460614497e-05
8.65959784757975e-05
9.33688013011293e-05
9.31542157104702e-05
6.38871539312386e-05
5.92032333275082e-06
7.22310176091017e-05
2.60766706483898e-05
0.000115119351648038
0.000132301445969267
6.42233603589848e-05
5.59858567347811e-05
6.88195386860262e-05
7.65941239249082e-05
6.97095323694479e-05
3.17924125699222e-05
2.69806604249748e-05
0.000109980734100126
1.80041557321783e-05
8.12808152583416e-05
2.46490880246926e-05
3.78571004699708e-05
4.48433969592371e-05
4.18011828868193e-05
2.37447406213493e-05
2.86531886319699e-05
4.98425011493531e-05
1.30142906765539e-05
4.05170281944517e-05
5.71992716216754e-05
2.7535337236169e-05
4.71452160843132e-05
5.29598729776754e-05
9.81610397237295e-05
0.000108302225194226
4.27883891615052e-05
3.5661421724681e-06
4.01355842186453e-05
5.9846635036841e-05
6.74513461594325e-05
4.58736724751613e-05
1.62488055160878e-05
0.000116631799185533
3.90333161679228e-05
2.5679603019876e-05
8.84407935480187e-05
0.000121782913479333
8.09673629790857e-05
-3.79157661870513e-06
5.23455010776627e-05
8.5585701807696e-05
6.43601059199877e-05
8.80702084603317e-05
6.54659878948546e-05
7.30327279967349e-05
9.82926922742404e-05
4.83405911852721e-05
8.61350721705887e-06
9.84050198376157e-05
0.000105873789263735
7.15070372370588e-05
7.04310946030285e-05
8.53036708422917e-05
0.000104797760073429
8.50162565300919e-05
6.24709138556073e-05
0.000124769104679086
8.74002633239418e-05
4.83764733583573e-05
9.39867928997191e-05
4.76575875916282e-05
9.10335145040768e-05
3.87102876236033e-05
7.87023101091856e-05
5.4376563119826e-05
5.56351044100374e-05
6.86890005916505e-05
2.25013141673996e-05
5.73285388850816e-05
9.73982929696771e-05
-8.61849434583011e-06
6.77953350407116e-05
5.98099827646759e-05
8.41317618877395e-05
3.64595069380404e-05
8.22741280841516e-05
2.10424432992286e-05
1.5967503917902e-05
0.000107115985197317
4.94787437264608e-05
-1.96536137184474e-05
9.00268364258388e-05
1.08885599723793e-05
2.93661052984612e-05
2.65035208852708e-05
5.32236999617472e-05
4.12401971933252e-05
4.36291740186649e-05
6.78829477017743e-05
8.93587138597095e-05
6.45357863122973e-05
0.000107505106318706
9.0480232106317e-05
7.69741449168979e-05
3.52457192252371e-05
3.47948189067067e-05
3.58367164875575e-05
9.41274169547097e-05
7.98016645389255e-05
3.23324365484217e-05
6.18933620355978e-05
2.28849656026121e-05
5.37285883322826e-05
-5.66153780308318e-06
3.1622865555244e-05
8.0907714075122e-05
0.000107364480327874
7.28807367207462e-05
5.76489024925697e-05
2.50827407735255e-05
7.5650040121286e-05
6.23133431669141e-05
5.81026773017643e-05
7.25065794688088e-05
2.83613112066537e-05
0.000135122187497555
8.5073555231148e-05
0.000103636576719001
1.7940288327567e-05
3.31710021421273e-05
8.06036616971594e-05
9.18871940802756e-05
7.14223656890996e-05
5.63993089329031e-05
3.65552734762907e-05
1.40511209774418e-05
2.98746753181409e-05
7.96582209420575e-05
-7.38994129881618e-06
0.00012597887025951
0.000140475669232274
3.1589510628234e-05
8.07485228778099e-05
2.0465282458404e-05
2.12981764600833e-05
0.000100149324768227
0.000121205036767022
4.58193184517714e-05
5.06945005634721e-05
2.80215454546189e-05
0.000106889619956619
2.54664039012057e-05
0.000115860053486137
6.56117343663096e-05
2.8930625481878e-05
3.10154894614508e-05
5.30793346826306e-05
6.44200931056486e-05
6.29713056820691e-05
6.40256682852471e-05
0.000152166790220963
2.82048022676469e-05
7.73740104039127e-05
9.07358714029445e-05
7.05293098125101e-05
3.92829362722318e-05
4.63643967636396e-05
0.000105410137008078
6.81640420282912e-05
5.20136984566612e-05
5.27450874775194e-05
6.38188983392268e-05
3.95693132309171e-05
2.81767887656805e-05
1.13995677423955e-05
6.51867204133376e-05
1.14443649830432e-05
3.17581278445536e-05
2.48087557033577e-05
7.52711612559325e-05
9.56866241155064e-05
4.89107090315055e-05
6.46265822541009e-05
3.3183535968153e-05
1.73573875749131e-05
7.83284198797354e-05
4.000539907138e-05
9.24897367465013e-05
4.74844245332093e-05
7.19885977171979e-05
6.96989948371775e-06
9.18703584027693e-05
8.63699092291603e-05
7.11922877632399e-05
5.3475214490037e-05
1.89899996843042e-06
0.000118703512290164
8.51544787051748e-05
3.09424963227265e-05
3.41188801147769e-05
1.89619792654305e-05
6.98481767936484e-05
6.70102734485696e-05
0.000103027848254021
4.17990546705412e-05
5.37367936440363e-05
4.86161181536373e-05
4.56968448241297e-05
2.69169558250609e-05
7.29328416877697e-05
4.42300577561236e-05
0.000116897842355326
0.000113707538004028
5.82481518683878e-05
0.000106734867474099
4.55489856984396e-05
9.1377638466354e-05
-2.46147008194599e-06
4.83655028553414e-05
2.61569592147495e-05
6.07919291804875e-05
0.000110255308322957
5.88150817331042e-05
1.68883439433416e-05
5.26231191869321e-05
9.45180492459067e-05
5.28724402317332e-05
6.29173045422565e-05
7.90782774326804e-05
3.54279771252027e-05
4.54680825082723e-05
5.32570205314682e-05
4.67884203976478e-05
1.86553839436495e-05
3.43688495090495e-05
4.03819759763542e-05
5.9363405295044e-05
7.77554624495094e-05
6.90584264071281e-05
-4.27224591135641e-06
1.93957862850616e-06
8.12821897360299e-05
5.01300920591515e-05
9.41160074412025e-05
7.23273640494872e-05
2.82195004603027e-05
5.81194346152522e-05
0.000114638403650875
7.38054951831563e-05
2.3574864613518e-05
5.74011687167507e-05
-1.25797038830418e-05
5.5519285649897e-05
1.45060654760397e-05
9.10892727625509e-05
-1.17857224050163e-05
5.96039017540176e-05
0.000107357000369808
7.91446221673998e-05
5.60614344042082e-05
8.8083956875491e-05
0.00010206004294179
-3.11799684822161e-06
7.80599170696919e-05
-1.07005630486631e-05
5.82170915261743e-05
6.47540894669017e-05
4.93233771685969e-05
6.36385286627907e-05
5.37266562510786e-05
1.99599809210686e-05
6.87715369189825e-05
9.67411832125027e-05
5.20877751015088e-05
7.01941835504153e-05
3.98941536926346e-05
9.9009664484605e-05
0.000100713653118894
3.86997188895666e-05
0.00011680154252382
7.87239935686322e-05
3.64064549312444e-05
1.98960172819145e-05
5.33047118634255e-05
3.4157456981923e-05
9.75806165071293e-05
8.1419480981774e-05
8.52503108403757e-05
-5.25042179740232e-06
3.89434391884723e-05
4.86134575815956e-06
0.000113495784951044
9.11345330466282e-05
0.00012469772096017
0.000110914611889258
7.23455555334989e-05
6.16360140183668e-06
9.22958225103568e-06
1.76362755791715e-05
4.35759361964431e-05
6.58428158184748e-05
5.34955720792795e-05
6.08983321352383e-05
4.04012268545303e-05
7.35021904276219e-05
6.60634409527873e-05
7.81622482484356e-05
2.35409281441524e-05
5.00011502982435e-05
9.03939344822577e-05
2.39078644582099e-05
8.26477759873829e-05
5.67203496153215e-05
6.83367813349916e-05
5.4201851571014e-05
3.06140042102325e-05
9.13543031185243e-05
4.20534949332152e-05
4.20733625604712e-05
5.39190110865717e-05
2.57720209737678e-05
-1.48323282607642e-05
1.85392052183586e-05
6.70175746918266e-05
4.45990884991472e-05
1.81822746915543e-05
2.70908869721421e-05
5.22302105956462e-05
3.06764128582745e-05
5.52519291476516e-05
2.30136773469712e-05
-5.48461275655312e-06
6.69729761964015e-05
6.62176687674027e-05
7.69509901506549e-05
5.79380510053334e-05
6.1913185973493e-05
4.85596475703951e-05
2.58260917778532e-05
2.08070128364447e-05
5.33159219302079e-05
4.92087322721735e-05
6.2279831963979e-05
7.34348952456031e-05
6.72875958236406e-05
6.51950644717555e-05
0.000120573848156004
9.91762062383091e-05
2.69444136683152e-05
9.03076734977632e-05
3.34767831611694e-05
4.01036919740328e-05
8.50537203878108e-05
7.90821213756795e-05
5.39756268486566e-05
6.7003472317439e-05
7.65018611437191e-05
4.40716653495436e-05
2.49497715463459e-05
8.98668273465436e-05
5.14877273555541e-05
-7.02312849568937e-06
9.64231255076951e-06
6.07847856805126e-05
1.29282640299351e-05
-9.6690596611589e-06
9.03453919643647e-05
3.29681711683599e-05
8.60471250166543e-05
9.38515943824081e-05
6.19648050336994e-05
9.60116181665264e-05
2.67442440193352e-05
5.18910783276274e-05
5.07301296357473e-05
7.05341493623625e-05
3.77072615499283e-05
4.42924413012777e-05
7.9654103219133e-05
9.89609707850839e-05
7.44788714528629e-05
9.16812067221384e-05
7.96077835789256e-05
5.90979866394315e-05
9.60575197166721e-06
5.76488510321427e-05
3.75199989459276e-05
4.68966759505055e-05
0.000107412964713904
5.06330445177049e-05
5.45034065966503e-05
9.27883689727868e-05
6.69443830854909e-05
0.000112082771490259
4.46537977570664e-05
1.11640916905901e-05
5.57732307102802e-05
-1.27284068989212e-05
2.74425168577214e-05
2.18383826831736e-05
4.27588428182079e-05
6.82872083322487e-05
9.63690304176052e-05
3.39684938001992e-06
8.46341617768435e-05
0.000101691285139907
2.55903573549209e-05
6.16242259014357e-05
0.000100206979160139
0.000106567835672004
5.68954052170541e-05
1.7762974338235e-05
3.86843889680317e-05
3.69278800506904e-05
4.04896587803445e-05
9.83802300155609e-05
4.99354761211106e-05
5.6151735026007e-05
9.8409707743928e-05
9.77466803828377e-05
6.07691049623618e-05
9.81233260211597e-05
7.13438872276175e-05
7.8789957535669e-05
4.87071521261574e-05
-1.18866516003737e-05
5.39521784120058e-05
2.38999689320678e-05
3.45443999158679e-05
6.12997031578336e-05
6.13914587867332e-05
5.9559316669011e-05
6.00897036991375e-05
8.75480448827915e-06
2.34845208318499e-05
9.70728034089973e-05
7.18651223277015e-05
7.16105062972872e-05
9.83127714568126e-05
0.000101751902567849
9.5628924816903e-05
5.71091301431076e-05
-5.06075683972523e-06
7.54458423905614e-05
0.000116765327844137
4.61944926331821e-05
6.42454975257053e-05
6.44037442156104e-05
0.000138267512422642
6.62356462549445e-05
5.31471254416167e-05
8.1867300415957e-05
6.15925098907407e-05
1.45418957986914e-05
4.1563271335562e-05
1.74785111631219e-05
5.5076663827068e-05
6.4101810825576e-05
1.30038772711075e-05
6.36267603442096e-05
4.18337248296477e-05
4.2859371819818e-05
9.59311204684941e-05
1.94284331126266e-05
4.68805933515031e-05
7.70446773702034e-05
7.92805415507257e-05
4.12832131772922e-05
7.84639241233823e-05
1.55832476632265e-05
7.07516715963724e-05
0.000113147413298956
8.69660865560197e-05
-1.84209036920884e-05
7.17898001534478e-06
4.30040163599599e-05
4.14570087834079e-05
8.83224910671022e-05
3.26360205882207e-05
3.61644624453505e-05
8.01722898876605e-05
5.79773158139563e-05
8.13985056201276e-05
4.7303563871837e-05
5.67408975962903e-05
9.01073291280648e-05
0.000114417404568652
6.09952997083671e-05
4.20133961229747e-05
8.53671881795825e-05
3.82505479379031e-05
5.41772492283037e-05
4.24541840837975e-05
-7.52663962777029e-06
8.26990029071432e-05
5.91575063480347e-05
4.68991213384998e-05
4.60937682469849e-05
1.12990347972867e-05
5.16851609734904e-05
4.54492191153958e-05
3.83737892650389e-05
3.42185046127926e-05
0.000122843584892115
8.09301577837294e-05
8.68130571606759e-05
-1.48680186333983e-06
9.01191209277246e-05
-3.8788758775086e-06
5.09933917931203e-06
1.2387042053607e-05
3.22530569586494e-05
3.83200516975172e-05
7.55552733049716e-05
6.57446267905344e-05
3.72765414195993e-05
4.91855144877662e-05
5.58677401406257e-05
9.8506489828462e-06
3.52616880757911e-05
1.83707310133254e-06
7.18119541320266e-05
5.53618040323855e-05
4.87214251236514e-05
-7.67623108753196e-06
6.53104750381146e-05
6.33907577545654e-05
7.93609536974928e-05
5.07452981070448e-05
1.51861916119703e-05
5.39446959658098e-05
1.6738502920179e-05
1.64078976186075e-05
8.92122188089329e-05
9.80198920005771e-05
3.57317959798617e-05
4.15297503979132e-05
1.10014239642535e-06
9.01795497578176e-05
3.16444997494234e-05
4.71206930880351e-05
6.23331981379114e-05
7.76053938502295e-05
6.01785844962592e-05
3.31052058497569e-05
0.000129028635105553
3.06576941493453e-05
5.55753220347941e-05
4.76349270559555e-05
4.48148411362375e-05
6.8613832683626e-05
0.000120751970887861
8.19488275254705e-05
8.03564174069289e-06
5.66048719131001e-05
0.000112291033400394
2.64297686412394e-05
1.41962242704155e-05
7.12849357062234e-05
0.00010436125960261
3.81727753049163e-05
3.12602558279841e-05
5.8821486198597e-05
1.86080238952366e-05
6.72306904656802e-05
5.91005786362434e-05
0.000117198571496934
9.76981061501955e-05
7.80737930575682e-05
2.29988818843512e-05
7.70251288628572e-05
1.42558617030017e-05
3.70876386598909e-05
-9.33357667943003e-06
-5.91860750887106e-07
2.30989623058958e-05
7.46418081291729e-05
7.17573516432446e-06
6.5079596054168e-05
8.89469141025317e-05
6.90016378824081e-05
4.35375321405792e-05
6.60599228708834e-05
4.56088198540993e-05
-3.07565579410157e-05
4.84431669878881e-06
6.98115664452737e-05
3.55908681347465e-05
5.6725487259827e-05
4.06909245247955e-05
3.80071935098191e-05
6.99096379318976e-05
7.43955306173875e-05
6.2965809229546e-05
6.70466186877063e-05
6.80899494200496e-05
3.17892814269052e-05
0.000114060058698407
5.5352271801348e-05
8.02150547564753e-05
0.000111897657722372
7.90401258678936e-05
7.75878445696922e-05
6.55166262818555e-05
6.47516618651438e-05
2.59127795142481e-05
9.49509422879798e-05
4.89864103241436e-05
9.13257488924247e-05
0.000117242537298836
0.00011680481579699
6.13291876658553e-05
6.33574101748084e-05
0.000102596544681719
7.0702584993216e-06
8.25571550068133e-05
9.4382297845632e-06
3.27661053637698e-05
8.84390744000295e-05
0.000123507134901557
2.9405064488021e-05
5.93530317408714e-05
9.34809656747126e-05
2.12697477253341e-05
2.49788163134087e-05
5.99507350528537e-05
8.18619798671935e-05
0.000124972095123966
2.4095422114478e-05
2.84495134790676e-05
9.20643508049902e-05
5.33575277221531e-05
5.46586236103562e-05
5.90250852674707e-05
6.80974773632783e-08
8.8647575084085e-05
7.59861285451335e-05
2.82274851749013e-05
9.00787269234839e-05
9.48935576769784e-05
3.88813289655838e-05
4.68000264471885e-05
6.67182898645907e-05
6.13784556200287e-05
7.20644547295548e-05
0.00012236745927406
3.78694014502057e-05
1.05345792887808e-05
6.6011494809879e-05
8.11002380896594e-05
0.000103944271152166
2.61863563437334e-05
5.18527414949052e-05
5.24779656599302e-05
3.62917136928276e-05
2.76298176990232e-05
0.000158700786972427
0.000112723479691016
8.31922273465448e-05
7.744594470812e-06
4.04128619304299e-05
7.77475474389303e-05
7.00590585789667e-05
9.24993827484704e-05
4.60771683236292e-05
3.70457751393951e-05
1.47760198504415e-05
0.000101370241760752
1.23385605842949e-05
4.77461474281823e-05
-9.90075337700217e-06
4.03443304968707e-05
7.77309740839774e-05
5.33733502105435e-05
3.93782273235162e-05
5.09687014624708e-05
1.89122518258365e-05
8.73566229217531e-05
8.67889783959591e-06
4.22451997720324e-06
5.50420808594979e-05
4.71959042762811e-05
6.83246934596609e-05
4.47506390399945e-05
5.6237084318608e-05
5.83213464310891e-05
4.40234770395093e-05
5.17920324421483e-05
4.10862941481708e-05
6.37190902794824e-05
7.87834919527382e-05
7.85033911429026e-06
5.80949079855503e-05
4.742702363755e-05
6.06127996101584e-05
0.000135468937069537
8.95736614457308e-05
1.18098116726019e-05
8.73654283484322e-05
0.00013707612254739
5.65752128041176e-05
4.37607331992714e-05
4.94988448006979e-05
0.000105963046835535
5.42461943316117e-05
0.000106007883218172
5.63568170705364e-05
0.000114847953419933
8.19059308875854e-05
6.00435754729686e-05
1.90301095025888e-05
0.000123303217203678
4.99443701570351e-05
2.62950096206428e-05
7.91431794944437e-05
6.67132086096924e-05
6.60088915267842e-05
0.000124984174927192
5.98078687741394e-05
1.30265689054696e-05
7.95670210687637e-05
6.04284076913664e-05
5.33697211409856e-05
5.19517517797186e-05
9.53971793742854e-05
5.99799036417234e-05
7.52157192507847e-05
0.000135734432189061
7.75381044083621e-05
1.54768184506021e-05
6.12206885687722e-05
3.27651991860397e-05
6.04608287204456e-05
4.72445327766459e-05
3.55205808549573e-05
1.34652600242465e-05
5.33635934893128e-05
4.15328961647722e-05
4.6141857680931e-05
7.99496779455526e-06
6.03666306607778e-05
0.000129280342462979
5.90965052267618e-05
7.17622512440603e-05
7.56724416021106e-05
9.12002692252853e-05
4.7400165962285e-05
2.10191742976889e-05
8.18483890850767e-05
7.32277877942359e-05
6.11483910740308e-05
5.48192446395121e-05
-6.71395042000075e-06
2.59883946461441e-05
8.01847763021195e-05
7.77321942671514e-05
0.000112199754442711
1.28125380128436e-05
5.36959609416656e-05
7.53119220878343e-05
3.14043862050349e-05
6.43602275127326e-05
4.11218182506617e-05
7.17986059222665e-05
0.000110237674697915
0.000127445322581582
7.38843664574525e-05
6.51456598166987e-05
0.000116082323073141
1.04833706861136e-05
0.000110459547187476
4.20468360443718e-05
1.1063342620332e-05
9.64889264090891e-05
9.14222234730158e-05
4.30272933412852e-05
5.31516913732865e-05
5.67894770504115e-05
5.10070794253138e-05
7.39027564195429e-05
4.96322789653568e-05
2.87695973589983e-05
9.16781054319746e-05
-4.21266377098099e-05
7.05776846064787e-05
3.56223787533592e-05
8.21741526333089e-05
8.69059809356028e-05
6.22831001042183e-05
3.3834222240332e-05
1.84486992220838e-05
-1.32067741823124e-05
6.95307613986393e-05
5.90366118403928e-05
2.3356889952433e-05
0.000119897732881419
3.4137718984409e-05
4.59095517177065e-05
-2.41762814300012e-05
2.77170117022185e-05
3.15735972544476e-05
8.26855532968808e-05
8.17760090196462e-05
5.95657036555337e-05
5.83996639943895e-05
3.22372369656242e-05
4.64060860114013e-05
7.3130688539085e-05
9.97049299541682e-05
4.72242504967326e-05
3.40083496225365e-05
9.86476510700696e-05
0.000102427488770271
1.79447375842567e-05
1.60426931446078e-05
5.20393712138516e-05
6.76762723975924e-05
4.01811807782693e-05
5.02951268731676e-05
5.34954254360187e-05
4.28260980932216e-05
2.23795072132724e-05
8.88953645041208e-05
5.99039769757055e-05
4.4668571451359e-05
0.000120863791994905
8.88280017371971e-05
6.42241516817413e-05
4.23184673039246e-05
3.85416320928413e-05
5.78665846699799e-05
5.08707488175833e-05
6.8266365871541e-05
4.35546319639397e-05
9.05011026341343e-05
6.77784965490257e-05
3.04908784478108e-05
4.21716651426527e-05
7.56269675501862e-05
0.000104402006831477
2.67014117452668e-05
4.43367952999019e-05
7.12444775705676e-05
7.60563033118365e-05
9.35713548669115e-05
6.20662268723082e-05
9.11469654639292e-05
5.90365891299877e-05
8.17093696546988e-05
2.44195910240578e-05
4.43959646161812e-05
0.000120221674530268
6.95726033609198e-05
0.000110988544593662
3.53883361114296e-05
6.6631836128573e-05
2.5590799573466e-05
6.84202081498718e-05
6.97360575024577e-05
0.000103737108353167
6.74046639232963e-05
5.81144818323718e-05
6.47426082399869e-05
2.58309746143614e-05
6.05394853067126e-05
7.35194886406681e-05
6.46360286709488e-05
2.14706078822381e-05
6.5391073985478e-05
-1.15209531040318e-06
7.57131270478823e-05
5.17476498110681e-05
6.95413163401401e-05
8.15884609476605e-05
-4.39520821941011e-06
3.19861068200726e-05
8.6210195194951e-05
0.000112898561853843
5.18601276189543e-05
4.12847446296822e-05
5.97005165195112e-05
2.14922269042706e-05
3.66615236105751e-05
3.70751792927779e-05
4.32259432750836e-05
7.7281507081301e-05
2.93879605633388e-05
9.87109698424648e-05
-8.2456035089877e-06
4.7187836548163e-05
5.20362319776971e-05
9.5293819811556e-05
1.8698360490397e-06
0.000121590235519827
4.26680060461712e-05
0.000114688618306243
1.92766980434724e-05
4.80662465359703e-05
6.7830531736386e-05
8.0039083233763e-05
3.19523949369696e-05
2.37521413178114e-05
1.22503134557056e-05
3.69235319017379e-05
5.15507173061735e-05
5.68916479962432e-05
4.07673506526215e-05
9.6502649776872e-05
5.02366021282229e-05
2.38629031493104e-05
0.000121179898729105
8.87994870106876e-05
2.93641156557722e-05
5.99686989172418e-05
7.67466865968372e-05
6.26159183475112e-05
6.12287082161886e-05
8.35019258273295e-05
7.41892452225963e-05
4.17553991402789e-05
8.52599403017369e-05
5.47841101580682e-05
5.65705256746221e-05
0.000124473610375293
0.000108926323565721
3.21899083787348e-05
7.99689963860037e-05
0.000140525736502186
1.55498758372658e-05
0.000104978895437798
8.59381661710052e-05
2.44242117648614e-05
0.000107237089672568
5.08289362954252e-05
4.28231173924507e-05
5.12894603312394e-05
6.13573850425222e-05
3.19999117789447e-05
5.68385510358619e-05
1.02623271820406e-05
5.19613107911217e-05
8.12493269965261e-05
3.66809558947361e-05
4.70791866421303e-05
5.90621130686142e-06
4.68362749447549e-05
6.90573524862936e-05
4.76097578498561e-05
8.46337970052591e-05
6.9401041129249e-05
2.96522933025133e-05
0.000101743456167445
6.10920843271386e-05
6.9567728281207e-05
8.43442406264711e-05
2.45263120595565e-05
1.45846868916436e-05
8.67013497321388e-05
4.77500700583171e-05
1.05209362928679e-05
5.32678882976682e-05
8.58098140380017e-05
7.69742763833887e-05
2.27310252841983e-05
6.23916140335621e-05
3.89998895032674e-05
6.63085592243281e-05
0.000138109304300598
