# Supplementary material for: Research on computational propagation and identification of mine microseismic signals based on deep learning
Source: PLoS One. 2025 Oct 22;20(10):e0334641. doi: 10.1371/journal.pone.0334641 (PMC12543183; doi:10.1371/journal.pone.0334641)
Supplement: S5 Data — (ZIP) [file pone.0334641.s005.zip › 000100800001595.xlsx_0.txt_24.txt.txt]

8.42955946736061e-05
6.10152936271486e-05
5.98504136185236e-05
6.08092579038466e-05
-5.00048768827167e-05
3.03225919066794e-05
3.15984428250341e-05
1.81491463229074e-05
9.18806199613695e-05
1.41815871737034e-05
5.66227573457612e-05
6.22226215383346e-05
6.26654399859493e-05
5.59029411996917e-05
6.1698965267901e-05
4.70252619441195e-05
6.10423756282763e-05
8.01899723295636e-05
4.52955310311894e-05
-3.90076763669142e-06
3.7527082816298e-05
5.44114234253164e-05
5.21182693786417e-05
0.000101938386049566
9.58690412449124e-05
4.87482326744179e-05
5.2924720501977e-05
5.13516497611859e-05
6.0170006888616e-05
8.31891988571849e-05
2.79041458859115e-05
9.60276269566825e-05
3.1528512448308e-06
9.04121108463394e-05
7.44210569185492e-05
3.6007985742457e-05
4.62567047110083e-05
6.57592945920531e-05
5.53079811264973e-05
6.66996220495379e-05
9.01917377986243e-05
-1.75469441383105e-05
0.00011567224666401
9.41073411958667e-05
9.92890473749829e-05
7.1025390518102e-05
6.96753790155064e-05
3.3742092364064e-05
6.22375879951431e-05
4.01683482655433e-05
5.59354069983219e-05
8.39388262876782e-05
4.5688757856959e-05
5.65674708350484e-05
3.17613226859161e-05
8.90798574853034e-05
3.6372882630753e-05
4.02313649636632e-05
9.40818002282014e-05
5.32985478854035e-05
3.99626027858139e-05
7.54230202121317e-05
8.29317298876223e-05
7.01350577678854e-05
5.28460157674711e-05
7.04855439498703e-05
5.92011407541344e-05
9.99971297275541e-05
0.000130675361742354
3.84271123777494e-05
5.76837215275534e-05
0.000105583537020348
7.68357612626003e-05
4.98939073913087e-05
5.23511211396421e-05
4.2012349514338e-05
6.79791851787141e-05
6.43943114775539e-05
5.69407268100722e-05
0.00010790603494691
7.14166611066728e-05
5.73579498223954e-05
0.000125128133104676
5.58059340520189e-05
5.13096531030394e-05
5.70041172278986e-05
5.30781496869579e-05
5.24456405545335e-05
4.96915651023723e-05
6.44998915897077e-05
6.99397376432741e-05
4.40556882369433e-05
6.08983650433406e-05
-6.11485410537723e-06
8.94302391012957e-05
4.21289296795137e-05
-1.81856918865947e-05
6.52859128588335e-05
3.66324853507517e-05
-5.68020424582433e-06
-1.80458554888892e-05
8.2372843441536e-05
7.31804303304425e-05
3.81284313932335e-05
8.13067751559226e-05
8.46342876451758e-05
7.44690930384712e-05
6.47119751998271e-05
9.43920471549386e-05
2.97599754459738e-05
9.3473365588956e-05
1.68888427273761e-05
2.92821271517749e-05
9.33052217533467e-05
0.0001243875676992
4.87299672442195e-05
5.7609755199781e-05
4.46253677687313e-05
8.06155343820463e-05
0.000116334823865432
9.3204494781209e-05
6.27593586570053e-05
3.98086535070541e-05
5.22127995858357e-05
6.33518618844735e-05
7.80084235822938e-05
8.66478137905483e-05
4.67279541778194e-05
3.81938302276946e-05
6.02148707756787e-05
3.91518286735547e-05
2.14649158041254e-05
7.01848868388457e-05
8.20744353327073e-05
-9.47898133924427e-06
0.00012024445578584
7.56256054235584e-05
6.1684007506838e-05
5.42596612746279e-05
9.00802147386376e-05
5.49270201019274e-05
7.50862984357753e-05
2.84255403775887e-05
0.000112100352245427
2.77510992854271e-05
4.00986665358777e-05
5.25039912601061e-05
3.47137904113194e-05
7.2487318127369e-05
2.49595333454538e-05
3.62653805328129e-05
4.74214137582606e-05
3.7393323218765e-05
1.52122695583974e-05
2.26128050608446e-05
0.00011310029086986
0.000102692562262348
6.22712579206471e-05
2.88107459004088e-05
0.000110049880146434
9.93050256561206e-05
7.03836779820072e-05
8.75451379719109e-05
5.23416455691653e-05
6.42429061824474e-05
5.46114457169287e-05
4.57840354075133e-05
8.15270417344022e-05
0.000106858255936145
5.87282325542301e-05
4.79502832414539e-05
3.22165841584067e-05
1.85917985990415e-05
7.15511193403149e-05
-2.07671747010368e-05
5.18584073712251e-05
7.96976361269336e-05
-1.74247516380157e-05
4.88765449361147e-05
6.46478725757221e-05
4.72346745634056e-05
4.92989868632616e-05
4.08186905652173e-05
7.12297155417806e-05
4.04078288701032e-05
4.82474359909914e-05
7.46469445034213e-05
6.54141324375117e-05
5.89734842753589e-05
4.85708799239906e-05
3.97155164892117e-05
4.65885150064021e-05
5.83767853439232e-05
7.73036561614442e-05
1.2091411830699e-05
1.41503587715492e-05
7.68047958636865e-05
8.24855099656241e-05
4.14050153857839e-05
7.89081743480515e-05
6.72937592605459e-05
7.12992649005349e-05
4.34978250570162e-05
0.000104301002459832
5.01372099263947e-05
6.88072633087931e-05
7.0585151073731e-05
5.43000251551552e-05
2.99695400708295e-05
7.85817112090413e-05
4.57877863405127e-05
6.49448780590158e-05
7.0860658369167e-05
7.45536048024577e-05
8.11200254079598e-05
3.24028575792885e-05
3.43282411477591e-05
6.29095676446013e-05
7.83483257501985e-05
7.36203552378838e-07
-2.18493576726476e-05
5.82416496118281e-05
8.5416566606563e-05
4.71670904289006e-05
-1.50761580262226e-05
5.04570531375421e-05
7.12239864576596e-05
7.52916409351877e-05
2.27141559225796e-05
-8.59943426385529e-06
2.49683694382091e-05
3.5224273144034e-05
5.71076942671867e-05
-4.97222157605413e-06
3.80471119227046e-05
2.56887168626202e-05
6.46008112294961e-06
7.8432036402346e-05
6.7028444439804e-05
6.10975516216237e-05
5.46045812141424e-05
2.41385907498767e-05
4.40937243370518e-05
2.11263974540116e-05
4.45228054659019e-05
9.33082518691932e-05
2.92382200666573e-05
5.37729195380965e-05
6.08871440907296e-05
6.09420909460034e-05
6.18681611895741e-05
2.65565253417649e-05
9.5631293782164e-05
6.3319301417159e-05
9.29055744850064e-05
9.63909751885981e-05
2.84438276906625e-05
7.78406793508422e-05
3.66730487557669e-05
3.44593142962279e-05
7.74084994615452e-05
0.000101299491100013
6.33963002399218e-05
2.17648994599555e-05
7.02997257595161e-05
4.29941374487751e-05
4.22018494993625e-05
6.4352526422949e-05
2.62673449137709e-05
3.87976616337134e-05
-4.43245857405339e-07
5.19732644599311e-05
8.73652856567166e-05
6.60962167423456e-05
0.000102718774917489
3.53098293406222e-05
7.73848630105366e-05
0.000115291757995941
5.88097588768555e-05
4.9729318724121e-05
7.10818505414797e-05
0.000106386013744403
7.13344618019583e-06
9.00279740873104e-05
5.37068229521152e-05
6.52692958440618e-05
6.57864316232335e-05
7.80751660968323e-05
0.000147680737561389
7.22075414293222e-05
3.58532082903753e-05
6.70186635734009e-05
0.00013856551744423
9.35840278760288e-05
4.8763043311858e-05
8.05651581653235e-05
6.95668225427308e-05
0.000102313330968423
0.000102240997294294
7.43283488915422e-05
6.37870056906284e-05
6.89989875553053e-05
8.93767204358836e-05
7.5544484783086e-05
1.00305987759909e-05
5.71567812330504e-05
2.47326629481803e-05
5.93493720819209e-05
7.06139686983034e-05
7.49771938999506e-06
3.1916558011034e-05
3.51229563984407e-05
7.12037221815044e-05
4.99573440729324e-05
4.05336836547152e-05
3.67251304339754e-05
7.39097422515068e-05
5.4538229564046e-05
2.10570498641584e-05
3.67170610717957e-05
9.33316305152213e-05
7.31761617080404e-05
6.68895135122808e-05
5.64805154018255e-05
5.66477540001674e-05
9.64579767942739e-05
5.84475523678666e-05
9.26822961266011e-05
3.95442948699571e-05
4.54109478787298e-05
4.91758175803633e-05
6.7059970328754e-05
8.44506985456777e-05
1.80801420724737e-05
9.69898341602473e-05
2.62052898010014e-05
9.16726603724482e-05
3.50207510398604e-05
6.09123519110011e-05
0.000104695112390178
9.67263031022981e-05
8.0399658026091e-05
3.95169677953534e-05
3.63145309707596e-05
5.48571202616348e-05
7.35277291427334e-05
6.80478824929929e-05
2.4469658522423e-06
3.81084670264414e-05
4.43584291298041e-05
4.56170667324299e-05
2.0405314761311e-05
2.86050723764461e-05
8.36032217023917e-05
0.000128340031041911
2.45789613227703e-05
3.73101186793674e-05
0.00012165159027122
6.03516651455309e-05
6.46990140068502e-05
1.87548145900994e-05
5.46404185634739e-05
3.61377776828467e-06
2.46917742959882e-05
5.55457476826528e-05
7.18513928400084e-05
6.70498679450088e-05
5.10522793030874e-05
4.63666891347382e-05
0.000130276435297489
4.75004746119082e-05
8.76882967352144e-07
8.94497961316239e-05
1.86976538971464e-05
4.85718245281101e-05
4.16827418499768e-05
7.11139933414736e-05
3.70200505114827e-05
9.82611012989364e-05
8.07095110000779e-05
6.7992649514503e-05
9.73605186701621e-05
5.22726951134646e-05
3.96155563669876e-05
6.97660094281325e-05
-1.66130682111316e-07
1.77425722110666e-05
7.89108313292251e-05
6.4728537011183e-05
4.94898368483516e-05
5.93089781633776e-05
7.90396599277833e-05
8.49363080430862e-05
7.40377605387014e-05
5.30556872797229e-05
6.01683151510765e-05
3.71109972000827e-05
2.06531524653899e-05
2.48829632265586e-05
-2.97402478036238e-05
0.000124361417149946
5.01348174789041e-06
9.87784369718057e-05
5.10716956068275e-05
8.30555405195936e-05
0.00010541663079486
0.000111638208512143
6.18474313363834e-05
3.23271077657802e-05
3.06639743678739e-05
2.47460475743866e-05
6.04685323519574e-05
8.96488114998205e-05
6.52792473258663e-05
3.66223810688988e-05
8.96274619146766e-05
0.000102073140064946
3.3250448440852e-05
6.60111841969741e-05
0.000124119075969584
8.05383605771409e-05
6.28328692864683e-05
8.22626479237649e-05
6.60008356572425e-05
1.24852852302598e-05
3.48864236453791e-05
0.000130715839365221
7.69559804092207e-05
7.15965109707038e-05
2.38458836491449e-05
1.33231052780007e-05
6.08297437496661e-05
3.88260620456924e-05
2.39711348315652e-05
6.82257421605748e-05
7.11817005519809e-05
2.08648422550127e-05
6.7127234039145e-05
6.99094026327219e-05
6.74182272729529e-05
8.14410003110597e-05
2.17964179482194e-05
8.04938077962428e-05
3.92773755150246e-05
-3.84857747474749e-05
6.83513258283371e-05
0.000136145888806567
7.73053661751805e-05
6.66852757387722e-05
8.11944489064818e-05
8.36652238709923e-05
9.11594953425064e-05
4.45994041018061e-05
4.69317493872052e-05
0.000118583368277398
3.9917700119656e-05
4.05579269902188e-05
1.80374286601112e-06
5.29196884557058e-05
6.92496923612336e-05
5.08796774335684e-05
2.70935280272266e-05
3.47539842477435e-06
3.9758752304903e-05
0.00010803811558929
2.29391184689166e-05
7.80419329325677e-05
6.49585933281379e-05
7.02649615720949e-05
-8.50996874773391e-06
4.26380432337032e-05
5.71148950333951e-05
5.54692631653976e-05
8.68557891335001e-06
4.73870536755347e-05
6.64226472761773e-05
5.81330925086748e-05
7.70585442927387e-05
4.05774335383476e-05
7.9555172183164e-05
6.8288506797666e-05
2.72936916538623e-05
5.07892373440184e-05
8.5383121212165e-05
-1.38744703343795e-05
6.26790401534453e-05
3.47607952282669e-05
1.76245265520929e-05
2.64921239483674e-05
2.8857934550185e-05
6.51702795649569e-06
3.51553461172978e-05
5.38370131990682e-05
1.16233637064093e-05
7.16897679864877e-05
5.82399496631875e-05
0.000104418957136942
3.96510456785346e-05
8.46522837420472e-05
3.23441680973442e-05
7.09665690045292e-05
6.04254884858118e-05
-1.97365265032907e-06
4.17367114275294e-05
4.18309706262634e-05
7.01562093729779e-05
6.73779730813948e-05
1.13076615780325e-05
-5.67010043458846e-06
0.000102977793293574
3.90360697201457e-05
9.06418193201344e-05
4.04970357987024e-05
6.9103049263686e-05
7.53036132245368e-05
2.38574272239359e-05
1.94447493651412e-05
8.54750258941085e-05
2.95308837595287e-05
3.51923088432173e-05
8.02113631896238e-05
8.8326730662001e-05
0.000113596481892435
0.000101833548058093
7.28136794350063e-05
4.89470452141766e-05
6.1381368476347e-05
4.45194418524678e-05
5.98476348408372e-05
4.37761602660486e-05
5.3051787557982e-05
2.58365638637919e-05
4.2256776864024e-05
7.00341428541386e-06
3.83781711567259e-05
8.33675411017668e-05
6.11009334601479e-05
9.1877030033769e-05
3.01155298098879e-05
1.98619687143456e-05
2.47184864945011e-05
4.61383754592678e-05
1.91608620524046e-05
1.04805180044592e-05
-1.93689191225292e-05
-2.77285074837587e-07
2.78600935007581e-05
8.64697845231588e-05
5.76970883468367e-05
2.13869997980154e-05
0.000105501986345141
5.73804942136835e-05
6.79703176932051e-05
1.07819177045172e-05
5.44363504011988e-06
8.90161807327721e-05
3.6326414315082e-05
8.20627183408677e-05
9.34635231348754e-05
5.06051463002896e-05
6.23888959072115e-05
1.44439380518041e-05
0.000111062036339748
6.06723352749669e-05
4.45297127409048e-05
9.17211351965082e-07
7.97882578507046e-05
9.6407142452268e-05
5.14494073334505e-05
5.73385179203711e-06
5.05364292669458e-05
0.000107481842699346
5.79917487094879e-05
9.2017894735763e-05
3.59635932795164e-05
9.11668340046943e-05
0.000101860030422727
6.13719586185373e-05
5.30514738627107e-05
5.39197447984485e-05
0.000118153473388173
8.81100635325435e-05
1.26560777788211e-05
1.67759807537032e-05
0.000100736006138865
4.27476073835361e-05
1.64598986834033e-05
9.62041135178111e-05
1.95451577444981e-05
8.04137242451018e-05
0.000105193696882925
4.90947397220904e-05
6.8291901920957e-05
4.03207568639807e-05
3.21594732182558e-05
4.08951469335085e-05
0.000107019839637761
8.39620350877197e-05
4.52090147177975e-05
6.88254996198047e-05
1.87463101871118e-05
5.45590724718764e-05
5.3288145516768e-05
4.05907268227029e-05
5.226108106582e-05
7.1631716486424e-05
0.000199265401787394
6.42160565190854e-05
7.04273560424673e-05
0.000139614522077046
7.69377723112345e-05
8.3066517641998e-05
5.90043048386226e-05
3.14890827064266e-05
0.000118099087990746
6.21189792334338e-06
6.91421971184131e-05
6.68373002476976e-05
3.4336447582529e-05
2.65143544281553e-05
0.000113839649922919
9.07931535807143e-05
0.000109559144978222
4.43306325653845e-05
0.00010224728125496
0.000105857590048382
6.10366989948958e-05
5.66598003469341e-05
8.53672792067159e-05
7.42399821897014e-05
6.43594958115389e-05
6.42475049488351e-05
0.000166061757425141
4.10397416726113e-05
7.01114883516176e-05
3.45553502660779e-05
7.74484791491075e-05
5.45138216658677e-05
7.63526669590651e-05
0.000145988655503022
1.90525957866565e-05
7.20347859914751e-05
5.18791269295523e-05
1.77375422639805e-05
6.87633965189347e-05
5.53767952538812e-05
2.041301631337e-05
4.41447339979646e-05
2.66117190323025e-05
5.79998316392025e-05
8.27297119403596e-05
7.32225351397465e-05
9.60383558553376e-05
1.28610120108019e-05
8.95082591965804e-05
0.000118946943807897
0.000103371725321811
1.07137785648404e-05
3.06155185900733e-05
2.91551673945292e-05
7.19281891913096e-05
6.35214650357311e-05
3.69865035272462e-05
1.76534006425455e-05
8.68393172748736e-05
5.69921026370924e-05
-8.82235672411884e-06
0.000123650886436979
3.67296896744054e-05
5.39960030610604e-05
2.03501934964351e-05
5.18692230690871e-05
3.02088141636568e-05
6.1698427997824e-05
-3.82601107679448e-06
8.59574757306571e-05
6.78345449411775e-05
3.17308752309695e-05
1.11402297943794e-05
1.6253224088865e-05
9.62188001670731e-05
1.54031436942833e-05
9.60448792921677e-05
8.3017632739005e-05
3.81028127178431e-05
7.49121015433032e-05
6.50232408613437e-05
4.59437815399212e-05
7.8640478434276e-05
3.33280848024071e-05
7.66839595295218e-05
3.74369957496832e-05
5.78285049085851e-05
-1.78912443431251e-05
6.25490712199556e-05
5.80396150046533e-05
6.17065966375296e-05
6.03792080066518e-05
4.91065694443967e-05
7.15277032538915e-05
7.85910293285812e-05
4.40494345293748e-05
5.84459709824322e-05
4.70906249060425e-05
9.02012033516569e-05
0.000137939732665975
8.79456110964742e-05
9.60628629386459e-05
0.000104067685792726
7.26821852433003e-05
-3.3580667783712e-05
5.57932583986278e-05
0.000101549762838397
8.75148127552016e-05
3.84804467052339e-05
6.11223719103853e-05
5.30543116751952e-05
8.26612772341765e-05
1.42594524105345e-05
5.63601540164697e-05
4.19323720952339e-05
5.76207105083621e-05
9.20726361823525e-06
5.69945586799168e-05
8.03681220652134e-05
7.05962763765386e-05
9.09522752417203e-05
6.49320562376608e-05
7.39597552802659e-05
1.68054339315173e-05
-8.00696646677665e-06
6.65207299358971e-05
8.15583781833442e-05
0.000104156323538858
6.03101619492475e-05
1.49476773843315e-05
7.6615010659721e-05
7.96413040679542e-05
4.4239335614629e-05
5.46825664839496e-05
5.7839341395233e-05
2.17532919925058e-05
5.63117218749833e-05
2.77308767028603e-05
4.0722779707568e-05
0.000126107823718522
4.34261445555181e-05
3.86849556974688e-05
1.80604980241863e-05
1.28859149978878e-05
5.41681466836677e-05
6.79261985074536e-05
1.34990349749312e-06
2.69161123966338e-05
1.95905157183642e-05
3.1022529187613e-05
1.8206655951863e-05
6.56052230165253e-05
3.60631530861701e-05
3.69860198711122e-05
8.38774666633364e-05
6.29009416529847e-05
8.96807354470378e-05
9.80040100498652e-05
7.6879343819293e-05
8.52572960692738e-05
5.01918005223752e-05
6.02864108604672e-05
0.000111467388073725
0.000112438858884004
4.53113832868757e-05
-6.35122107422064e-06
8.4861132185343e-05
0.000112291028749745
5.06289026188259e-05
0.00014624311150905
7.60992617490225e-06
4.50491149961476e-05
6.60606773435265e-05
4.39999215263256e-06
9.69929098343735e-05
8.4628450708832e-05
0.000108304187905078
6.64638275313144e-05
3.24483333871904e-05
9.40841865996327e-05
8.19545745151419e-05
4.57243428886068e-05
2.7830327836272e-05
5.24673272485096e-05
4.66306011526659e-05
3.59521290610595e-05
2.20617689055349e-06
0.000128645300404325
0.000114519105949099
4.47810610354071e-05
0.00010567940007121
9.7537404741351e-05
3.2840161037049e-05
-1.83846346879787e-05
4.10737164471731e-05
1.10225666295455e-05
6.61504110710393e-05
2.9581299271554e-05
6.95917007510685e-05
5.49379931692324e-05
5.28762330936422e-05
0.000104139720950544
0.000103343417124764
8.06501705290258e-05
7.94437808058256e-05
5.40379540950945e-05
2.19983980794866e-05
6.777591674152e-05
5.08407430069405e-05
2.48437904571221e-05
7.69605631375483e-05
6.74322386001882e-05
1.21194177893701e-05
0.000101742547546842
1.41996625251646e-05
7.22682945703177e-05
7.03830254346098e-05
8.69873254398334e-05
8.6643362232476e-06
9.39381719485473e-05
-2.21559470336793e-05
8.47348161924205e-05
3.941468601921e-05
6.92483493807427e-05
6.94131488041043e-05
2.09054803681765e-05
0.000100198252331658
0.000130284150244802
5.06599422110437e-05
5.50936154153312e-05
3.72803107970242e-05
3.6462869002203e-05
6.18144013949062e-05
-1.05719845818379e-05
3.41061366980853e-05
9.09788862251216e-05
4.64251397988308e-05
7.96603112308708e-05
6.4227378774027e-05
1.90370477746687e-05
4.68389368041967e-05
2.71490630977865e-05
6.27227469400632e-05
7.38869939930234e-05
8.55379142984979e-05
9.56776108360489e-05
7.81582975570234e-05
6.03233224672006e-05
5.44124464878405e-05
8.72386677546649e-05
2.7490156937376e-05
8.39541479592935e-05
2.43795461789883e-05
5.84400068760454e-06
6.45160973873842e-05
5.7923030214501e-05
0.000125363511217527
6.93799553965814e-05
6.66222331590947e-05
0.000102875738851894
6.40801808930047e-05
7.03569687900137e-05
4.89168607275094e-05
7.04158414273056e-05
5.99402708505375e-05
8.6055915442642e-05
0.000129921473232646
8.48971797090581e-05
9.19542136496144e-06
5.48989672486152e-05
-7.13125232294142e-06
2.6679830491792e-05
-2.14331791193253e-06
0.000105777158028547
2.9934541778043e-05
2.72074129844298e-05
1.88337808014427e-05
8.41559872362754e-05
5.44335211064674e-05
0.000102696269772552
4.42071498821717e-05
6.10232290504574e-05
5.6152580088659e-05
9.07683266823409e-05
7.86621065046483e-05
3.91543033532207e-05
2.71940768252932e-05
2.20289366946955e-05
0.000109644746546725
6.01207632056939e-05
7.65076376162157e-05
9.08232390874135e-05
6.93831841945659e-05
9.86836406919933e-05
6.33188582863053e-05
0.000104152453417586
4.5057093654841e-05
8.31191314043179e-06
-1.87632176654849e-05
9.59251286075954e-05
4.71677952497605e-05
0.000116798594818986
6.3319103134262e-05
8.2485743507917e-05
4.47307139354169e-05
1.12508539475165e-05
7.54493362958134e-05
1.76410641584096e-05
2.13620155610721e-05
6.34580814119114e-05
2.02282809456219e-05
5.19228743279916e-05
4.3738471620738e-05
7.40215226175985e-05
6.08156518527927e-05
6.76973465917889e-05
6.72815941293058e-05
3.17941837480205e-05
7.35875870495542e-05
5.6183879683603e-05
0.000107950441896133
0.000122283304779384
3.67136790827105e-05
4.61232269171e-05
8.34546255773725e-05
6.70814045488274e-05
2.06589127521318e-05
1.52773017045632e-05
9.80561041554386e-05
9.35620824215533e-05
8.75921678007596e-05
6.64591576531788e-05
3.06401780294733e-05
0.000118570262342382
0.00012303858146462
4.18461748090745e-05
1.11366124674416e-05
2.7933937533923e-05
5.58621041795846e-05
0.000122542970052097
8.63325190640427e-05
6.63115912125325e-05
7.36909126576303e-05
1.92961663405468e-05
4.92146553794991e-05
3.8651035042869e-05
5.23053408722608e-05
6.50397058892424e-06
9.0897210685622e-05
2.22485800860363e-05
0.000100822858964776
8.59157456893444e-05
5.22707105288766e-05
4.82792344892572e-05
-1.00787543144059e-05
7.63749934196894e-05
5.31795191578729e-05
9.17347087333562e-05
5.10673648155857e-05
-8.57031483013502e-06
8.50938889814283e-05
3.86767711355668e-05
6.81697266953732e-06
6.70576404173455e-05
3.33439834628464e-05
0.000111517593166525
9.13535440749728e-05
-8.5584746839893e-06
3.27541689812215e-05
8.07810336704379e-05
0.000140820845720668
6.01790871608892e-05
4.67210798861647e-05
3.36589655719914e-05
6.86910219402406e-05
6.3819563983258e-05
6.57027587970341e-05
2.00356807964222e-05
9.10364344067875e-05
0.000123861070386668
0.000105973072132821
7.96936898119343e-05
-3.11275382873869e-06
5.5285469252764e-05
5.74095215260597e-05
0.000112288903047322
0.00010160172238815
7.59152313161179e-05
0.0001012219985476
5.94316538672214e-05
6.50708776245674e-05
7.29738239347491e-05
2.01591904732981e-05
3.82891955160733e-05
7.02091489829641e-05
5.59050778573012e-05
9.35240636765531e-05
2.54987004525335e-05
-4.33457353477297e-06
3.96718138244981e-05
1.16137298411144e-05
8.04618563662102e-05
7.14595152238069e-05
9.38109756309332e-05
7.37264768511018e-05
6.7993350905153e-05
-1.3654232486284e-07
6.93834679375781e-05
5.89604960342826e-05
6.15341337206932e-05
6.2283373009412e-05
8.29368388990584e-05
4.702839501546e-05
3.47777433821014e-05
0.000122437252953213
4.51584934063984e-05
3.71796095776064e-05
5.26598756961624e-05
5.70278904569187e-05
6.27772595119163e-05
-7.95689401780641e-06
1.51202157432105e-05
7.82335583369647e-05
6.14971851551818e-05
6.05949267351428e-05
1.01529860193548e-05
3.99515466861464e-05
7.81057559773962e-05
3.37076644806194e-05
0.000111003419338812
4.67875313640848e-05
5.02154318204129e-05
7.67040985174505e-05
3.80773827632622e-05
4.51210360519435e-05
3.30339753782654e-05
2.55851341567586e-05
7.06159465124589e-05
7.20123132241221e-05
6.90910825312222e-05
5.11708537034302e-05
4.60811329676186e-05
7.78174672494235e-05
4.85870539563134e-05
4.24660855689948e-05
4.58514204217195e-05
6.01613815479771e-05
6.18259325351862e-05
8.64665455113173e-05
3.39033898172328e-05
9.28616817249397e-05
8.22094547167999e-05
1.13731989555175e-06
1.24560402782721e-05
6.44255203028646e-05
5.58455191617396e-05
6.56529355528848e-05
4.32284330515741e-05
6.83080695385783e-05
8.01538609969278e-05
3.96819781297511e-05
9.5060446245641e-05
6.66820869456064e-05
7.7909266404848e-05
6.96505693942065e-05
-1.1164275313329e-05
2.32095779397998e-05
5.28382119555822e-05
0.000155261546130783
5.66082797752136e-05
1.88983114516057e-05
7.70146319657263e-05
8.09966310120298e-05
4.07938756322538e-05
7.56271809286247e-05
6.09842285431012e-05
7.24280581050465e-06
3.15341519015849e-05
8.27942845818077e-05
6.21465985118426e-05
4.17356281632297e-05
7.22920153038081e-05
5.1401384663119e-05
8.39239071339421e-05
4.38844476597284e-05
-5.91745153501187e-06
9.03341480458445e-05
7.26443628464968e-05
2.71747473355882e-05
0.000101177628943604
6.60185412746088e-05
6.1639294103989e-05
9.45732915973713e-05
3.52657540369066e-05
8.05187443414854e-05
9.25929101863638e-05
8.57351886216306e-05
7.39717956515753e-05
3.69076646493671e-05
6.40358311557873e-05
0.00010494766873945
7.58584762007201e-05
5.71096309971851e-05
2.38654301637115e-05
5.65895643507853e-05
5.07463630403725e-05
5.59874978811099e-05
6.18699848764637e-05
2.29069842332019e-05
3.02430934915948e-06
3.58070929657789e-05
2.46710179637046e-05
9.7160240142968e-05
7.14507901398748e-05
4.34528636519471e-05
3.85828749272985e-05
2.70919651121881e-05
4.9114709804527e-05
2.79596320785177e-05
5.08394813633542e-05
5.89141625711778e-05
4.8937500324972e-05
5.66999318897241e-05
7.00926744539882e-05
7.94099492004978e-05
0.00012870542690644
4.43990053439887e-05
7.08194382712351e-05
7.66378168449977e-05
4.75037118875068e-05
5.9266953872636e-05
9.2489006736133e-05
6.77457851885809e-05
7.17600329427857e-05
3.66047632286471e-05
3.80164768564106e-05
1.65331127478609e-05
8.68188615575101e-05
6.18460877171865e-05
5.99607248125959e-05
4.14460694748626e-05
8.99971248705287e-05
3.34427554599078e-05
3.83967036517813e-05
2.84631951485819e-05
5.36359265123022e-05
0.00010166299901584
4.24062192285852e-06
1.4884285089311e-05
7.88839144887984e-05
5.0577929542061e-05
9.71819582371462e-05
-3.70051622493846e-05
1.89692294933191e-05
3.49175608649225e-05
8.01655439609019e-05
4.90968530049182e-05
7.07048368280895e-05
6.86075214511416e-05
2.34128735541036e-06
7.77937448455595e-05
2.54228740943804e-05
5.64940019025817e-05
2.30304184270473e-05
4.35808643470187e-05
0.000113307478679209
4.57167031809814e-05
1.54054806420716e-05
3.22330330654102e-05
5.13205394487869e-05
6.14676316198163e-05
9.5106761673471e-05
7.12357093263141e-06
6.19549792609448e-05
9.32165014718129e-05
8.95329205799173e-05
8.59966753188329e-05
7.12659214363245e-05
2.32928709208406e-05
2.84200914633717e-05
2.67487483902806e-05
5.32974329675858e-05
1.98475468743269e-05
5.75955597411043e-05
4.51332091485091e-06
6.27492006274443e-05
5.66125056918041e-05
-8.0408356774169e-07
0.00012692516784549
4.13045854916735e-05
4.91432222219474e-05
6.08094324519851e-05
7.42896983339182e-05
-3.52405846149422e-05
9.7689906525812e-05
2.20965899820767e-05
3.73268615352154e-05
3.68074371806138e-05
8.75049158019375e-05
9.98726972609534e-05
6.63223739961375e-06
8.71817391112692e-05
4.82437278501828e-05
7.59493222421435e-05
3.7410422133254e-05
-1.54613939573075e-05
2.1853226387821e-05
8.05730957123009e-05
6.83747913272838e-05
8.62676816944681e-05
5.68803853973146e-05
0.000124375032838862
4.05037562374458e-05
-5.73109219400952e-06
0.00011406525630534
0.00011955491436969
2.25324060377787e-05
4.02060495762405e-05
6.99370980682889e-05
4.00317759060249e-05
4.46053586015713e-06
2.04905504993653e-06
7.03649946522515e-05
8.95166035411012e-05
8.42542172526269e-05
8.56957761765621e-05
1.90224647046596e-05
4.20215328308114e-05
6.04807380955549e-05
7.67121362155634e-05
9.17017637517339e-05
-5.92354383980133e-06
8.17940482690584e-05
0.00010747920534268
9.97898410855908e-05
4.07912571311979e-05
7.90813315044378e-05
2.7551827923481e-05
4.56984854589893e-05
4.48509578435098e-05
9.96283167391308e-05
7.2082446723324e-05
7.71264279927791e-05
4.8281791425902e-05
6.22283841759853e-06
6.51163146738502e-05
4.28131735921839e-05
1.91105988609076e-05
4.32355320434761e-05
6.80959675858341e-05
3.42577958081318e-05
5.76196423335759e-05
5.16414344180524e-05
7.51305294458956e-05
9.86299314576343e-05
1.71850469053379e-05
1.10914551280027e-05
6.57066842893295e-05
6.69589101789682e-05
6.41737450532902e-05
4.43733858561413e-05
6.97593576543014e-05
9.79296568818098e-05
0.000115219673521087
4.41526730438968e-05
2.49117234062957e-05
5.9892803435261e-05
4.98946077432524e-05
3.68169561812685e-05
7.39522519858572e-05
0.000100136617891325
4.78038229631304e-05
7.49392304362835e-05
6.9893283671621e-05
6.01760653368497e-05
8.6897684928741e-05
6.41827008984876e-05
3.44541112349743e-05
6.53955703915088e-05
4.08308300119752e-05
2.68677933986324e-05
5.96453563954201e-05
-2.51526079549659e-06
9.34447180313381e-05
-9.95431622015869e-06
6.64628679894312e-05
8.40541931121865e-05
9.54110921164798e-05
6.62705128395712e-05
1.2024694014753e-05
6.78549985390825e-05
6.8537054443034e-05
6.05568054124289e-05
8.15850653587146e-05
1.58251621330963e-05
1.48717394191634e-05
7.96947499247524e-05
4.53673522026366e-05
2.62293219212283e-05
0.000109781818601608
7.04304923302553e-05
9.71926190652041e-05
7.79368155908476e-05
0.000106977593657137
4.22315741520001e-05
6.80302862672979e-05
8.8177377139359e-05
0.000136899422767206
3.14630615053533e-05
6.64029696625852e-05
0.000105643200751812
2.9996389608951e-05
0.000103103247847333
6.44513790074408e-05
0.00010721599344302
8.42872329593246e-05
6.82049633252445e-05
5.37432557161773e-05
7.30595677576879e-05
4.25147374160408e-05
6.17217581264327e-05
4.92110448444369e-05
8.78082210949687e-05
0.00010421239222798
4.27017224178479e-05
5.04791101718201e-05
8.04322222559085e-05
5.39496568063269e-05
9.29583075282558e-05
5.19857527475631e-05
9.55549391272911e-05
5.96355500103305e-05
2.29174088402656e-05
4.53570993582952e-05
4.51326368975142e-05
5.06200537998006e-05
5.31788728771217e-05
8.10807522525125e-05
8.81144614375063e-05
1.03474906311439e-05
0.000100661841986807
4.35206568351897e-05
5.34538695164344e-05
3.69653046745073e-05
6.717241427412e-05
4.57175758867743e-05
2.0268968556927e-05
5.93504433357093e-05
4.03545570571455e-05
0.000102510028397428
6.48727466472165e-05
2.03074229628612e-05
0.000121976013037319
8.82436433835634e-05
6.34662504242548e-05
6.26238957869731e-05
9.17266488358697e-05
1.36866414661874e-05
6.54241170325861e-05
0.00013988146353356
8.09162003472124e-05
2.94846256079646e-05
7.91672135974746e-05
4.36267013246006e-05
7.47814334584676e-05
7.41430731757741e-05
2.25104634456535e-05
-3.24365839526816e-05
0.000102912956531762
6.04792862346285e-05
7.22880847531414e-05
2.25755870990202e-05
5.61579099022259e-05
2.4206147931837e-05
3.44634689324247e-06
6.65800499644551e-05
3.80508978146291e-05
6.92287559304518e-05
3.8539547266656e-05
4.1970214719105e-05
4.5124040024408e-05
8.1108823629764e-05
3.39724324520606e-05
5.93183220084051e-05
5.30972393941592e-05
7.14454596487007e-05
6.17527500834373e-05
7.14239708530181e-05
8.24606368794826e-05
0.00011513915032044
7.86599429368724e-05
6.23840475525705e-05
9.49524118049393e-05
0.000104485901147701
4.43122552013004e-05
5.75853907875768e-05
2.43642873173047e-05
0.000127235109277638
8.86850116412018e-05
-1.41672003048476e-06
2.92812939589337e-05
8.22611052433065e-05
7.44611373339856e-05
8.22367822546684e-05
-2.89265222921262e-05
0.000105065324464295
8.72348400596938e-05
9.85596983549689e-05
8.51049195393777e-05
5.47701348687805e-05
5.62987426520449e-05
8.00588057912148e-05
5.67527218692239e-05
8.1093363359205e-05
0.000106745310137479
5.67899855461464e-05
4.91196689502699e-05
4.77823583806283e-05
-3.70932169545433e-05
4.26785945619841e-05
-2.88119215091152e-06
2.81314823610962e-05
5.07737925460759e-05
5.33665995438939e-05
5.81580522426082e-05
4.44375736844613e-05
7.02230889257452e-05
6.36209504129444e-05
4.50814232516313e-05
2.39992487489967e-05
6.03220653788756e-05
6.37122029687781e-05
6.38772519180616e-05
0.000128152932578602
5.39620676848825e-05
3.96154644820944e-05
6.68692576785494e-06
0.000114731697699646
1.62094292599144e-05
2.54309502628535e-05
8.61667894712872e-05
3.65825849413098e-05
2.31401308056131e-05
7.83598199069668e-05
0.000130725972193642
6.18738948249579e-05
3.93705801938536e-05
4.03873915202896e-05
3.30442304917813e-05
5.97264659876805e-05
6.84201845792826e-05
4.53976257835671e-05
6.66301195818881e-05
5.49782126194564e-05
0.000114346273358978
9.17170538451712e-05
2.87168758527407e-05
3.36231228208648e-05
3.61073863154686e-05
6.89578879678129e-05
7.21949494784786e-05
5.22351635074246e-05
5.8626954707022e-06
0.000106455923734264
9.76203665848036e-05
3.447426360481e-05
5.08495235748379e-05
4.82512047817414e-05
4.3189712880568e-05
4.72895533199903e-05
7.04602961600848e-05
7.2387618250288e-05
0.000111308621587194
0.00010630125113189
9.61384232607505e-05
6.30708968916983e-05
0.00010018316677627
7.36374388322868e-05
5.05809822319677e-05
0.000104316834952674
7.86855301398765e-05
4.25264919930244e-05
9.41858057309232e-05
-2.37344311286496e-06
3.37315154513559e-05
4.05226260019353e-05
4.74275845008301e-05
8.41489376766736e-05
2.5467157406851e-05
3.52795663628006e-05
3.66122077739115e-05
6.47441020910946e-05
9.52267029973437e-05
7.52362747444116e-05
6.81982146552404e-06
3.81141178888367e-05
5.2579925515017e-05
0.000119576318522706
8.65910070481135e-05
-3.79265238205886e-06
5.65625894108441e-05
0.000121837281866452
4.82186711544501e-05
4.12670619940921e-05
1.80292089089344e-05
0.000104849841927895
6.33593350263975e-05
-6.30352933694008e-06
7.66718151308895e-05
5.57181517557673e-05
7.98927583577601e-05
4.41229364767853e-05
2.36611440538063e-05
2.07144909430315e-05
0.000122701205318542
6.54984166656039e-05
-2.91756875271796e-06
8.97758821187409e-05
6.84777342865759e-05
9.77000698633508e-07
8.24783562207963e-05
5.48216352593867e-05
7.19014034614515e-05
4.44677921307589e-05
0.000120129318242016
9.01045654700976e-05
9.83454591827702e-05
-5.79611447456763e-06
6.84418566686282e-05
9.11009244995421e-05
3.37617740126162e-05
6.37604378173461e-05
9.28289826640054e-05
5.26197823113425e-05
4.76170324796724e-05
0.000113801428048578
6.40403099803701e-05
2.96388099162532e-05
0.000109317689862228
6.27706406432169e-05
3.272874845772e-05
-4.76775869735961e-06
3.25294045028401e-05
3.94349612907198e-05
5.82692410037051e-05
5.06211752117656e-05
-1.87730274674913e-06
3.86572587834274e-05
7.61562907402675e-05
6.26531239738704e-05
2.98986759896991e-05
5.9530857344564e-05
5.38400689705849e-05
2.12863962739927e-05
2.62023636453111e-05
2.03239650109703e-05
2.68262813853258e-05
3.08999138884952e-05
6.71194231971298e-05
3.60738481952258e-05
4.22302181969869e-05
5.26479937018538e-05
8.50076866327212e-05
3.85811773700369e-05
9.98115582353789e-05
1.71599812502641e-05
9.08954458330264e-05
7.54329182910426e-05
2.09936580888135e-05
5.97293935978807e-06
7.49811980015091e-05
5.1272984923565e-05
4.7779157906758e-05
7.7447693139944e-05
0.00012299416968162
1.30426867421631e-05
7.60082846108396e-05
3.63307965541301e-05
8.20128448936526e-05
3.90045607689382e-05
5.16322252651165e-05
5.92605726094085e-05
9.30946599617358e-05
3.57875705247565e-05
2.88452636593366e-06
8.3928140939874e-05
7.50138277435875e-05
3.59803879362577e-05
3.03487580832695e-05
0.000111437664400696
6.76705865595243e-05
8.0743602549786e-05
0.000112336323987973
2.18439700319328e-05
3.58403769238999e-05
-2.14199190967816e-05
4.48717318680447e-05
4.01160356621288e-05
5.66427631268681e-05
8.16934168129644e-05
-3.85686088660372e-06
6.91519453691241e-05
5.55282383208101e-05
4.35904776202124e-05
0.000124217952353701
3.60960692855437e-05
5.37199038644182e-05
2.11770248067304e-05
3.5095889924933e-05
7.6245338759496e-05
8.31925247918897e-06
0.000127920051983171
0.000119878351380943
0.000109485620762331
0.000102985025916496
6.62013004894363e-05
5.27618807714818e-05
6.33868060064553e-05
0.000116344602173418
5.17848366564916e-05
0.000118255345790432
5.48710039427119e-05
7.34420400148937e-05
3.21179831657029e-05
0.00013368644680313
4.51477130136853e-05
7.73108629028725e-05
3.35911018339983e-05
9.40928639512024e-05
5.6816938964171e-05
1.38606679247736e-05
1.12534371373288e-05
2.66869569409238e-05
-5.59436038201521e-06
-6.15619541308997e-06
7.00256649342785e-05
8.7151906612416e-05
9.44790452993938e-05
7.28888695528155e-05
3.10430694289226e-05
7.17314264515224e-05
5.24723119233917e-05
4.08106343662862e-05
6.67170089157401e-05
8.88065895645091e-05
0.000108878043177941
7.41378024855761e-05
3.9326654325997e-05
4.5670281784732e-05
4.02401232691128e-05
6.36935818131908e-07
4.27487449202485e-05
2.2174914264622e-05
6.30982155077183e-05
9.93536493555716e-05
5.4983166580475e-05
3.79895114082138e-05
0.000101592737195662
9.67954198832194e-05
8.62647009668775e-05
4.85031299634804e-05
9.70822664733023e-05
6.51268691086141e-05
1.71961162683259e-05
6.98232910568048e-05
3.21455800167877e-05
0.000121849981676387
5.3765062552808e-05
2.54175771381836e-05
5.85906077412817e-05
0.000117346681661491
5.29658137196799e-05
5.82259977829316e-05
7.90582987880026e-05
5.39462061065867e-05
4.67319468139247e-05
1.26248193913168e-05
2.12727355106067e-05
9.03369182646264e-05
2.10446189591947e-05
0.0001003965076628
8.48735393947038e-05
0.000124250487081137
6.37899245019026e-05
3.30869485249252e-05
4.82911895751822e-05
1.81700641559328e-05
3.55099115098422e-05
0.000135404609075293
4.42937885054466e-05
0.000118697503317657
0.000109980025231986
6.4444808402736e-05
5.03719472021059e-05
4.79408706409155e-05
7.37881306167685e-05
5.34264980489662e-05
4.89281727985441e-05
2.97285387373595e-05
9.13805849435709e-05
1.96340134611954e-05
4.19392804057081e-05
4.65583176518598e-05
9.72513889838522e-05
4.1341567282579e-05
5.5008887803066e-05
5.018985804162e-05
0.000116143844546122
7.95457535041356e-05
0.000117646134784088
3.01659227507292e-05
2.64524399197448e-05
2.39848803881732e-05
6.25087119969947e-05
5.96005158135303e-05
9.46891998734965e-06
2.40455012758365e-05
2.37484163241911e-05
6.44556225971372e-05
3.92389160456605e-05
2.00292047831755e-05
9.68179206913991e-05
7.30661657785294e-05
7.78652233099089e-05
8.64734744794617e-05
8.30367018805114e-06
-1.95050139952995e-07
9.66651108395359e-05
3.40541120603655e-05
4.47610524740762e-05
5.96785925192611e-05
8.98960275218701e-05
5.9271946220797e-05
7.38760610980748e-05
4.46705744793887e-05
7.62874909798482e-05
7.11056073258959e-05
6.30472748176445e-05
0.000122842162618211
4.85968529273342e-07
8.62731121902119e-05
6.0981563109752e-05
9.15430203496944e-05
7.07427261930146e-05
2.25344159372122e-05
3.48061968150454e-05
7.71172864197755e-05
8.56108374280662e-05
7.13362292579874e-05
1.77811602375142e-05
4.44503600915023e-05
0.000100280015232201
5.31205786641716e-05
5.6058118473051e-05
7.22205000586049e-05
0.000105477554627043
5.73503706689116e-05
9.37835338866394e-05
6.14798643880247e-05
0.000122135871494075
1.88597957641244e-05
4.60470969997709e-05
4.10460812500341e-05
0.000115771312924248
7.89956228234242e-06
4.45103006128719e-05
6.66424508062672e-05
9.37940581351101e-05
9.22583155803249e-05
3.67994813674842e-05
0.000103651861488749
6.58202228661916e-05
1.91069723766645e-05
9.98629374127242e-05
4.48288771603287e-05
4.74453974371154e-05
9.87340741096128e-05
4.38932438085602e-06
6.97562434814897e-05
5.9613338703017e-05
3.22077114199257e-05
9.45777665702115e-05
3.46251753985527e-05
5.33154048803573e-05
6.03672669576333e-05
6.67926250010554e-05
0.000100881253281646
3.74118006039357e-05
4.62182511449005e-05
3.82485375378294e-05
8.78383324598043e-05
3.80162686394784e-05
5.7357039329248e-05
4.16419210745076e-05
4.06826338865249e-05
0.000108600514157411
7.6203347278356e-05
1.29580270856356e-05
1.80638204897721e-05
3.87124016094781e-05
5.1746828700645e-05
2.77796085849261e-05
2.01590114663103e-05
3.70301860075678e-05
7.62996523184917e-05
4.80350911702577e-05
1.62406921732539e-05
2.79650272476346e-05
0.000117352478874033
5.140876817796e-05
9.26325237381706e-05
0.000135379626203747
0.000110434744451725
6.48171711180886e-05
4.00656329465317e-05
0.000130856825752011
3.55079754836381e-05
0.000118599991097003
-7.07100670903327e-06
4.98109979075286e-05
-1.18558068673569e-05
2.30414023426359e-05
4.78498798524538e-05
7.34768079148922e-05
0.000127382048765372
5.59115985215622e-05
8.20911763594328e-05
6.42923856328543e-05
5.39577643981101e-05
7.9712496091143e-05
8.68227700248331e-05
0.000106295897556056
9.94691927088836e-05
3.85042448959505e-06
7.75680749517489e-05
0.000125573878218612
5.13274922056803e-05
1.20230916819156e-05
1.3764796176195e-05
7.93480409639714e-05
5.60418445602779e-05
7.60247114256144e-05
4.85944333965785e-05
2.41138432465761e-05
2.9837925912392e-05
9.60395073520325e-05
9.08746598250763e-05
9.35658389604226e-05
9.11892894048476e-05
3.87416365964234e-05
4.25962729399026e-05
6.54995049151838e-05
8.42896365198106e-05
2.32306717964683e-05
8.92059280794863e-05
8.38511097336081e-05
4.98270428454148e-05
7.12892210474332e-05
7.34199512884816e-05
3.01307831707479e-05
3.0622971106499e-05
5.95736446119928e-05
6.80096078556798e-05
5.10304517440297e-05
7.84556097004529e-05
8.3843575804175e-05
6.13925904019609e-05
4.25393319911343e-05
0.000108649520615351
2.5766785503689e-05
7.71345196718355e-05
2.27469183373103e-05
6.8932232550366e-05
6.69547768676707e-05
6.22807112365933e-05
7.93954096130287e-05
2.55531809864629e-05
1.38537110067467e-05
2.4360001514498e-05
0.000122627779964399
7.9998171494435e-05
6.14646688195882e-05
5.82832367215185e-06
3.84720126937783e-05
3.58506341752823e-05
-1.41800844148287e-05
4.6046741486926e-05
9.62623143443499e-05
8.91142969380421e-05
3.55053609322387e-05
5.06246324149425e-05
0.000113111940474451
5.01046135700133e-05
4.67371413816323e-05
2.09482603066957e-05
4.41279452376197e-05
0.000125792043767763
5.76056389998391e-05
3.21596174347327e-05
2.13167167719246e-05
9.16771459057114e-05
7.93890187020489e-05
5.89631833842474e-05
6.77183178080091e-05
5.40201927816648e-06
5.20801216638825e-06
5.4670744188769e-05
4.39452794160144e-05
5.93334184744249e-05
9.87576700751271e-05
6.65263471684124e-05
2.54424640617099e-05
8.81654089623472e-05
5.28215704149363e-05
-2.95361502892486e-05
5.3752165726869e-05
6.01619253569772e-05
0.000134219775629191
7.67204796745504e-05
1.50347217452775e-05
0.000120689795186745
4.73342338446015e-05
5.3499537875225e-05
5.92529202314291e-05
8.33778494830752e-05
8.9068794898898e-05
8.36414293253696e-05
7.34381036424329e-05
4.09052041077848e-05
5.09649900274031e-05
8.22410705462792e-05
5.58316478713488e-05
7.78685397937932e-05
9.24661432719628e-05
3.37641908622077e-05
3.84968943036318e-05
7.42615966899088e-05
5.14326226497396e-05
3.05343575575685e-05
5.75485178261427e-05
1.33179742273904e-05
2.6947380691523e-05
4.05937816160087e-05
5.57217469915049e-05
7.49561323369857e-05
3.50422845082163e-05
8.79503053786978e-05
3.52006570690917e-05
8.72914610524915e-05
9.07934350775726e-05
0.000102264098990589
0.000133927838954596
3.12815265005779e-05
3.31059286288397e-05
1.13430402659397e-05
5.59809459615242e-05
0.000104275884169592
8.97192281798396e-05
7.03550676610316e-05
7.83315317791534e-05
-1.88270774047477e-05
1.29009531195435e-05
5.0472392199284e-05
1.93736183241606e-05
6.38807140093366e-05
8.81487553451029e-05
5.03006001089279e-05
2.61794749182385e-05
3.93507630317626e-05
7.13662843539343e-05
6.81985835650997e-05
4.775485334868e-05
0.000101059673951626
5.27587927898317e-05
-9.82023428832826e-06
7.33801571484893e-05
5.81083006847387e-05
-1.13040840855877e-06
0.000106400384807858
-4.09039533802725e-05
3.15516749285714e-05
4.95680179920585e-05
3.26999234088106e-05
3.89614970247221e-05
5.85146814141346e-05
9.46801347404468e-05
9.60809802697583e-05
2.17916396028061e-05
7.56162412575852e-05
5.8553331211099e-05
8.30311062627055e-05
6.05373157238275e-05
8.94430978406174e-05
8.44314180759153e-05
7.01049583525274e-05
7.08744247742922e-05
1.42515397404753e-05
7.88528327807304e-05
7.79602108574927e-05
5.50294176783895e-05
6.8041043682759e-05
8.53777124938031e-05
1.00383538629388e-05
1.34577580195791e-05
0.000139338433718247
2.73435402339202e-05
8.46577565851137e-05
7.48996846853677e-05
6.17949521159344e-05
8.3585104087832e-05
0.000162470540588856
5.7712289139553e-05
7.49177231135296e-05
4.9310418193869e-05
1.01184099965641e-05
6.85208880701985e-05
2.61573266971451e-05
4.33706142919984e-05
7.6888445608746e-05
2.61310437241753e-05
0.000106782695883683
4.87926541468075e-05
7.68895017748471e-05
5.18479936765619e-05
5.63455298908015e-05
1.63034861524854e-05
8.51448428145413e-05
1.58475588798694e-05
2.17586561972837e-05
7.50535259067064e-05
-2.75582214244941e-06
9.59158114126957e-07
7.58226243237402e-05
4.38325883567204e-05
3.7048643257196e-05
9.58103126989394e-05
6.37068784403706e-05
7.25074778373723e-05
5.57347370297382e-05
3.83818170520324e-05
2.86174435864392e-05
5.64060494856589e-06
3.51922766291107e-05
7.34245403376434e-05
6.23296392577015e-05
7.17426401409214e-05
0.000103813940580698
5.3873891490273e-05
7.91566627598353e-05
0.000104530628449879
5.16693293106042e-05
0.000112413264065312
2.31557670996522e-05
1.99529139766849e-05
1.2420280428464e-05
6.88996106208328e-05
7.81042124930511e-05
8.2844976332163e-05
5.54995707689672e-05
1.2627821344741e-05
8.53376341049895e-05
6.18843106518552e-05
3.929525810914e-05
8.87507503508159e-05
6.01865896037671e-05
0.000133745232399198
5.71971491785604e-05
0.000104263732687719
3.33781818611675e-05
-7.34764895669561e-06
0.000117779087918282
8.68530531605936e-05
5.10542478845235e-05
-1.72853151353384e-05
6.27732623561689e-05
1.74236849541799e-05
8.44845118687251e-05
7.80863323754876e-05
7.45350386632805e-05
2.97789026837401e-05
8.04928538265845e-05
3.28140410468635e-05
3.83233406745968e-06
-3.44194717350271e-07
0.000116132793368352
3.54345570010183e-05
7.67259090035141e-05
2.8477490419939e-05
7.32230909310796e-05
8.47107095065462e-05
1.36743476860922e-05
1.10920955424624e-05
5.89426655435375e-05
9.34219881030994e-05
5.54078309542093e-05
6.04196116730247e-05
4.33094250291588e-05
5.61152715022588e-05
6.17041918884995e-05
4.53562513441939e-05
3.80915194747098e-05
6.70302253401839e-05
5.57960588065798e-05
5.05532718001861e-05
7.55978446828169e-05
6.39832448445213e-05
5.72698873821344e-05
8.18274953350344e-05
7.99109624379762e-05
7.50276808216222e-05
4.75807591448448e-05
5.37974823240586e-05
7.23393329620592e-05
5.15491783345837e-05
3.77862400738022e-05
9.27075547270533e-05
3.26593453227501e-05
8.71324976403771e-05
-1.45151286816068e-07
6.0252533645268e-06
0.000106381969783359
4.70445839499034e-05
6.0942438473515e-05
-1.03119121198292e-05
1.1276493015852e-05
6.41683683297377e-05
4.33231131297086e-05
0.000105383502831115
3.33418467678814e-05
8.97956133725836e-05
1.56186359777824e-05
6.0678734902319e-05
4.4042010814591e-05
7.94863451161668e-05
-1.80784025144886e-05
1.93957932830794e-05
5.04739215563884e-05
0.000131905479110809
6.00407653092608e-05
0.00014376859412569
1.61101914683178e-05
0.000108539448309701
2.62004362660058e-05
1.07567480536085e-05
3.69413100033732e-05
2.80453359951139e-05
9.61792603297658e-05
7.12115261095446e-05
5.51909341452719e-05
8.11198993706566e-05
6.35929742570911e-05
7.59596153252196e-05
7.60312909563137e-05
4.17256741105333e-05
6.18107708880258e-05
0.00012388799523273
3.2642911358583e-06
8.89005604984439e-05
1.85402082582975e-05
8.62428139372763e-05
4.72055339318151e-05
6.00695730588069e-05
4.48866005382647e-05
4.48119609582518e-05
5.13786984489693e-05
4.88014289597115e-05
5.67415560192024e-05
0.000135232263751706
9.92741833889415e-05
2.67829866772462e-05
7.47669013459175e-05
1.88672444437054e-05
8.52419266272039e-05
2.22852540759782e-05
1.16582385062473e-05
6.29161344535572e-05
8.25587173262633e-05
3.60341302855726e-05
3.7088888954272e-05
6.71537102901607e-05
3.22310618385629e-05
-1.64157362781355e-05
8.89969653065359e-05
3.61261792233161e-05
6.1986021846657e-05
2.94018986614654e-05
-8.2940747595533e-06
5.95866882821088e-05
7.62320715078545e-05
5.25866023213083e-05
3.47488304148285e-05
3.62985023329525e-05
4.74568997594295e-05
4.02070062994661e-05
6.214201265011e-05
6.28197363134223e-05
4.46342665497912e-05
3.09332444316229e-05
9.70924334144581e-05
8.48509228987786e-05
3.86952533396956e-05
7.36135980782105e-05
0.000112589600353676
3.25650723460637e-05
5.21261304018967e-05
6.81690316839864e-05
2.07235076726044e-06
3.52184139467129e-05
2.73554018946286e-05
9.49199328962029e-05
4.76694101964884e-05
9.17868450699885e-05
0.000105323885513283
6.84605092798935e-05
9.36254050344248e-05
4.55460027950214e-05
4.67077106295498e-05
9.49068291056945e-05
1.17598592148019e-06
7.34642698947195e-05
3.71191754610115e-05
6.13763538744215e-05
2.81733977394148e-05
6.09905797098419e-05
7.52643817867022e-05
4.73333202408991e-05
5.52720576377543e-05
2.54649910826745e-05
8.6263247086042e-05
1.94092792957313e-06
2.02378130805057e-05
9.25929830542171e-05
5.82238291780864e-05
1.9498061100126e-05
4.01173812861226e-05
4.47721950295016e-05
7.42412749387031e-05
3.96271884952417e-05
8.49420978498926e-06
3.67074525407846e-05
4.89229265249548e-05
6.06794078275008e-05
3.35191766631458e-05
3.28140231123066e-05
6.62369030657002e-05
2.58518886374516e-05
7.22154909079004e-05
8.15904911058156e-06
4.40235921653079e-06
0.000116892034486966
4.65425796213697e-05
6.01406777722757e-05
4.77279716217717e-05
4.97297354558282e-05
6.35301078338422e-05
5.39030611195487e-05
3.77331016165836e-05
6.35702145675635e-05
8.65334542345972e-05
0.000117840679375201
0.000128392536517184
8.71571993927601e-05
4.73290504119367e-05
7.40687144007373e-05
3.03857620517344e-05
3.18626267569216e-05
7.24726954579649e-05
5.72930022751466e-05
3.81645349837774e-05
7.41075299993242e-05
8.60153893009677e-05
9.97571149235012e-05
4.28004406361743e-05
7.56066071833472e-05
3.56478681131136e-05
-1.15073052498545e-06
6.70181291337737e-05
8.84805497686018e-05
5.40199034030679e-05
2.03773810252548e-05
9.38929142681227e-05
9.35495245442059e-05
-2.8788319809356e-05
7.41183473945336e-05
5.89614128987301e-05
5.51551153658414e-05
2.83901860539786e-05
7.99370940072405e-05
8.76891919386205e-05
0.00010750588064099
-1.04967251590584e-05
8.44688152727594e-05
6.35602254701729e-05
3.23268334892161e-05
9.07668311123653e-05
6.21984628908509e-05
8.01357840770374e-05
4.85423019248752e-05
1.21176214303543e-05
6.41651097261216e-05
1.49695360824013e-05
5.96457535981233e-05
9.65289283664205e-05
5.79379962736584e-05
7.18131995871478e-05
2.45667894153356e-05
7.01433347153257e-05
1.1683272717965e-05
1.53255747469312e-05
0.000103481069497339
0.000100199820547221
8.50680118732605e-05
8.02524588121391e-05
1.01170253118607e-05
9.65704976874588e-05
4.19343390479861e-05
7.36049420942173e-05
5.35828149904916e-05
8.88626311918501e-05
0.00012322037474376
7.22589741440953e-05
1.43257554116054e-05
8.67235171313532e-05
5.29314553966375e-05
3.09780297742714e-05
6.48851777480043e-06
2.03462056217357e-05
5.43080850101508e-05
2.41191150796767e-05
4.30999585146225e-05
9.70749875377368e-05
3.74103776788434e-05
7.27134127068765e-05
3.23663459206512e-05
7.25888838784267e-05
8.67875210026612e-05
6.78829662546463e-05
8.98906648724275e-05
4.56982729512598e-05
1.19736916367245e-06
7.17166984897857e-05
7.64909835691806e-05
3.48287631160333e-05
8.54239702819393e-05
4.46279765307765e-05
8.41849381433941e-05
6.95307631116657e-05
4.2549005832424e-05
5.38272080713155e-05
6.19594190355128e-06
5.10374783880112e-05
6.51970417142818e-05
9.73617860336615e-05
-2.63302601211485e-05
0.00011035159034899
3.05464402057622e-05
3.88491300156783e-05
6.66044116594228e-05
2.62206073397086e-05
9.22679496677517e-05
4.82978919884522e-05
1.63207205169652e-05
7.07971759449305e-05
5.22556993542694e-05
0.000103824528748007
9.88641195642141e-05
5.64225767211095e-05
3.13649665398003e-05
0.000100059881240128
3.54102422388412e-05
6.04585438258807e-05
4.87079800827749e-05
3.8006129422011e-05
5.93380613150318e-05
8.67377587403161e-05
7.43731882323461e-05
3.24263924818898e-05
5.58342908632688e-05
5.53106371219842e-05
3.39060449915036e-05
7.17884647020884e-05
3.98654149179653e-05
2.04528954135031e-05
1.8815252378943e-05
7.17563988906126e-05
3.13564104868722e-05
6.13583104302629e-05
4.33133115301947e-05
8.14774507628913e-05
8.52591441208337e-05
6.54226261328302e-05
7.72754935676655e-05
7.35781972683201e-05
3.73171846751579e-05
-6.22674261170169e-06
0.000139786446283874
2.18226336888097e-05
7.97602035121926e-05
0.000106990355994214
3.87598701902543e-05
1.59151856558644e-05
4.53740436786867e-05
9.71442541329818e-05
9.74851225510507e-05
8.50895808809211e-05
6.49857429767749e-05
1.85317391255236e-05
8.17409957541023e-05
7.79045098619848e-05
5.89217576232573e-05
9.27986188445714e-05
5.84242313268978e-05
1.22951270212714e-05
8.66088459462212e-06
7.58291793951e-05
6.06038982923463e-05
3.6604007631481e-05
7.49317502399714e-05
5.56506673391185e-05
5.83068698421267e-05
8.74120611570071e-05
5.20117640149202e-05
2.08389620190228e-05
8.45054909494072e-05
3.30023120432785e-05
6.43542376405414e-05
0.000106867142878325
4.65312070533442e-05
0.000117557210870201
2.53054134529897e-05
6.4001469602825e-05
4.38888184352972e-05
-1.83528051164601e-05
3.56032619511385e-05
7.93920294736602e-05
8.06329849821561e-05
6.17200153683775e-05
2.20343450402275e-05
8.25018405880695e-05
1.54207332022933e-05
9.60914482739403e-05
1.62409080935284e-05
1.49813851626148e-05
-9.34675916936031e-06
2.89228856838613e-05
-8.43490436862043e-06
0.000102692742378442
-6.14454834824009e-06
7.45706087119366e-05
9.17553785852894e-05
3.64303350141257e-05
5.26960661944218e-05
7.26969467680052e-05
2.24652775121526e-05
5.45646500904116e-05
9.35114780534349e-05
5.58544277865557e-05
7.69492709609155e-05
1.67258706150582e-05
8.23909201209983e-05
4.04335650338365e-05
4.32464962233672e-05
4.04328697077553e-05
6.26255203956776e-05
7.77892993902504e-05
4.92965697829052e-05
8.28375588518315e-05
-2.90532710810533e-06
0.000104575643384501
2.45365632472094e-05
9.16893153417664e-05
-1.36375657963386e-05
5.86654923670613e-05
9.9773349945757e-05
8.01239291779706e-05
4.63262444795774e-05
9.26497429921589e-05
0.000102845400438015
-9.16410841619471e-06
8.95664030700396e-05
2.31043494785438e-05
8.07826052321499e-05
7.95113064564028e-05
9.13162221658623e-05
7.66898882385304e-05
1.13273035321171e-05
6.33777902430143e-05
8.3486998460033e-05
6.58212215825279e-05
3.10307875449761e-05
6.57557407157412e-05
0.000107400067912345
3.46262678810467e-05
8.22967478761883e-05
8.73554746151722e-05
9.06398619159648e-06
6.52743216453612e-05
5.49068489521138e-05
2.97315911475657e-05
3.42227409555748e-05
9.22337174461416e-05
7.52204913996408e-05
6.64234801387734e-05
4.72909236002941e-05
4.06400624113985e-05
4.38793457383089e-05
8.36814562258421e-05
6.22048728451387e-05
6.94067291844974e-05
6.39850214179968e-05
7.60243487517221e-05
0.000118277728775592
3.29900490831998e-05
4.43794747317906e-05
-1.26290920924276e-05
2.82439764389137e-05
5.56718533376993e-05
9.90431755120329e-05
8.30433077482611e-05
3.16060051098146e-05
5.37959585824993e-05
0.000108901712471212
6.82283548504546e-05
7.42504006520519e-05
5.67461583752238e-05
2.95520038765387e-05
2.75559940694447e-05
-5.32333679702238e-06
1.99519384580181e-05
8.04297752089352e-05
3.8695463031553e-05
7.43742736355632e-05
8.66193846687325e-05
6.86396581380439e-05
6.67958021914165e-05
1.33511155036894e-05
4.32464511786875e-05
3.13566594033539e-05
6.44851127161148e-05
3.0517610866729e-05
2.63766728775332e-05
8.22624303267126e-05
5.6012339367856e-05
7.76736654391173e-05
0.000112588907964497
0.000104377686988691
0.000138556283272497
1.87610309479983e-05
1.49185635527217e-05
0.000101302959913543
2.02799150068872e-05
5.18399137166942e-05
0.000113347033178205
3.76909236328487e-05
0.000105604113685811
4.49464852137798e-05
9.22286095126954e-05
2.12752687603932e-05
2.7546307964837e-05
8.10210942632477e-05
8.100250103028e-05
0.000111723584913311
7.36965456887436e-05
6.53988590683392e-05
6.62307689274083e-05
4.50205149816922e-05
4.87810687850597e-05
2.94997515882586e-05
0.000106946855206463
6.1753078796819e-05
6.31152213220917e-05
2.92599066068051e-05
7.47570929115285e-05
8.86511010022399e-05
4.48285969522489e-05
7.40877172104886e-05
4.499278776013e-05
6.33173538421839e-05
4.96169459695398e-05
1.69246577121405e-05
5.97650945566771e-05
8.49694970232858e-05
-2.9001200501268e-05
3.97843142028467e-05
6.10804913857602e-05
2.86525200911396e-05
4.26544811013339e-05
2.87311520553484e-05
3.34651660674725e-05
4.37464670581481e-05
7.18383194545481e-05
4.1442560125331e-05
6.74568424707727e-05
0.000161220744888991
3.23977992407161e-05
4.74835272614896e-05
-3.39072780959783e-06
-1.3595784773644e-05
2.75570347590526e-05
4.32078764554434e-05
-4.99933602536943e-06
1.8898222697608e-05
7.14424495042829e-05
8.48718962403016e-05
8.07623227639488e-05
1.09484961234381e-05
4.12218117495527e-05
3.21824678771832e-05
9.36935233485344e-05
7.12871647973299e-05
9.23459230843764e-05
7.59123732837567e-05
-1.13002871946845e-05
-3.20260668817509e-05
5.46576663814964e-05
8.62161990236854e-05
5.09908680912039e-05
0.000137870602715502
8.22891300233755e-05
0.000110506663125833
6.11351130606477e-05
0.000146264453282188
5.71276947129156e-05
6.85113263680499e-05
2.11024676115668e-05
7.27118028554225e-05
-2.62912011920401e-05
7.02426966410497e-05
2.82774954932395e-05
0.000140621129044286
7.40195533637689e-05
7.81869169421137e-06
6.44204166067004e-05
7.93519553065898e-07
-4.56296119911073e-05
5.39902985247699e-05
3.15131768491222e-05
6.58790713816624e-05
8.35594264052705e-05
2.51212897665896e-06
9.56697532957206e-05
3.42262038636993e-05
1.20373718641604e-05
0.000100142507257778
5.30250053726165e-05
6.36579905956062e-05
4.83290512095809e-05
1.6871187249405e-05
2.81204057475414e-05
5.50039419192194e-05
8.31458713191846e-05
3.48695683979123e-05
4.64153855100813e-05
5.49731273844142e-05
9.16536380144223e-05
3.54388373399116e-05
4.51540005773701e-05
0.000103137415005431
0.000122100625893103
4.43745018366635e-05
5.53130555885066e-05
5.46068464758983e-05
3.17821203264841e-05
5.03121930130004e-05
8.23830511995125e-05
7.62723812307412e-05
8.69819775011999e-05
6.41140519546229e-05
-2.50424812373996e-05
6.69992794251673e-05
8.60548215453623e-05
-2.69832345553197e-06
2.87069843284944e-05
9.4224179734704e-05
2.38037011755627e-05
4.19060583041657e-05
3.83968396908469e-05
8.06541448594741e-05
0.000120369292009296
7.73037771950191e-05
1.58017344092057e-05
2.38620017112058e-05
5.5952283578624e-05
6.34500414121939e-05
5.78638946925147e-05
7.50775832765735e-05
8.561983609445e-05
2.37900346947987e-05
8.01308679857567e-05
6.49238840211703e-05
7.31299403308565e-05
0.000132388708384894
0.000124344514393249
-3.61848104841938e-06
3.8843255733672e-05
7.96562078816855e-05
7.46272272811166e-06
4.39196229360868e-05
3.46426946279173e-05
1.68583187119583e-05
3.2065969617089e-05
6.87720323463612e-06
8.56369266435218e-05
-8.24782058527259e-06
1.03217475776228e-06
7.92170668123275e-05
4.54875238890236e-05
5.12607462093127e-05
8.33026162875998e-05
8.38122141531858e-05
5.85922551227235e-05
7.97785386419888e-05
5.91362910834368e-05
4.43283728903149e-05
8.91240874020858e-05
4.66002818446128e-05
5.3108133061561e-05
9.30700743837142e-05
7.09061061889174e-05
3.79432787337173e-05
0.000102874858854188
9.44923685811418e-05
4.90455387682828e-05
7.64261812742484e-05
8.25372641064671e-05
6.54419923072136e-05
1.94285311788184e-05
1.75884355797468e-05
7.68414051404816e-05
5.99561660068831e-05
-4.09997041392959e-06
-5.83215080390643e-06
2.63102236548375e-05
6.16170068055559e-05
8.94524578091969e-05
5.05471801109887e-05
0.000113774185495597
6.60085443529738e-05
4.23376368948277e-05
8.78312033270713e-05
8.52210420950531e-05
3.17947971153426e-05
-6.53631594467921e-06
6.01551636766526e-05
0.000111377435826
3.61292735523537e-05
0.000105966499450214
3.13775111578658e-05
3.01440766350801e-05
8.54009740084263e-05
6.30421148078657e-05
0.000106102110028909
3.37514495350317e-05
-2.48678899065544e-05
6.14301143266181e-05
6.93822895506803e-05
0.000126501666046802
9.36691490086606e-05
2.48540156476969e-05
9.74079320676516e-05
0.000123022252681033
7.57074857477446e-05
3.58277776498498e-05
4.69141678560756e-05
3.25431429150077e-05
4.49259501138864e-05
0.000110632218191741
9.47366455588229e-05
6.05147512417156e-05
4.88652504192303e-05
3.10690905873069e-05
1.29293679054367e-05
1.74375339150876e-05
5.87156173630082e-05
7.19476289835756e-05
6.16069091432667e-05
6.04107706964814e-05
4.74552923344813e-05
5.03944821565927e-05
1.49143535119545e-05
-8.95806577221372e-07
6.80194152330119e-05
1.89751609834685e-05
3.15583777789331e-05
3.73169665517819e-05
6.80112156402064e-05
2.9330327488124e-05
7.8131561246179e-05
9.92146472551666e-05
1.86487210106846e-05
1.14081886857345e-05
3.09608825915335e-05
0.000127594730316647
2.41495103340053e-05
5.82713526743644e-05
7.78652064240121e-05
1.03394036771397e-05
6.66266223459352e-05
-3.20359505809067e-05
0.000129430931112777
6.72883983602189e-05
0.00010663071332629
-2.46438041356648e-05
8.9901087670124e-05
4.03043116720691e-05
8.35248169127157e-05
5.74355755902476e-05
7.11899582645657e-05
9.07581421784489e-05
5.89051992845881e-05
0.0001020890272965
4.63776955343004e-05
5.24570813035928e-05
6.32323278124477e-05
5.1565356776851e-05
7.65656689458698e-05
0.000115085038987641
0.00010354905208306
6.7399654807407e-05
0.000109509113022882
1.53619707819317e-05
5.56955594937583e-05
4.93588594219551e-05
0.000123228643534049
8.439034324558e-06
4.45468938626512e-05
3.41466993558052e-05
6.75100099590643e-05
8.83674320770716e-05
3.63916709335296e-05
4.45905237373101e-05
1.43789151161061e-05
9.00001149617553e-05
4.64038495382009e-05
8.26101019319346e-05
2.93377149480424e-05
5.61182116283259e-05
7.98883639042577e-05
8.70865692730896e-05
8.66362990286346e-05
2.8014054902656e-05
3.26613294055655e-06
5.46495463522511e-05
2.46250785173498e-05
8.08834381499504e-05
4.03947866140654e-05
6.91775879458605e-05
2.30998297470022e-05
6.97677189920322e-05
9.70069022695354e-05
5.75414083594792e-05
7.35486801277368e-05
3.59218514465688e-05
6.61783838303695e-05
3.41029463698925e-05
6.27357548241835e-05
5.06643372076203e-05
5.9469209010019e-05
5.76295997091339e-06
2.35226292958881e-05
9.25741367594738e-05
5.13621276363353e-05
0.000106332344382195
0.0001254281602924
5.99763297824808e-05
6.2431915509202e-05
2.04062549885037e-06
6.98590385862024e-05
2.2593066850304e-05
4.69828531467582e-05
2.51461480422761e-05
7.34211408589017e-05
3.37891888245156e-05
7.47456739628231e-06
4.93508596960735e-05
6.77785408563597e-05
2.79548319809344e-05
0.00010269151848016
6.39128935172973e-05
7.56455013997857e-05
5.48840646716454e-05
2.4806916155198e-05
0.000116998290225782
3.51896370118444e-05
7.46837790800866e-05
5.94381509789322e-05
1.14283330334861e-05
8.07988162853509e-05
5.75084482056988e-05
5.21930682759272e-05
8.56349913762093e-05
2.65070912969748e-05
0.000105658803807596
0.000100862100580789
8.04363867978857e-05
6.80911310101859e-05
4.91132495801116e-05
3.23199125009038e-05
4.11870701871092e-05
3.56681434425901e-05
8.44839235587781e-05
8.00360304988133e-05
4.65413098207188e-05
5.94744376791149e-05
9.97798707791914e-05
-3.21644082784842e-05
6.66891703641214e-05
2.86421039226945e-05
0.000102127777328456
6.51829869756625e-05
2.17471982807559e-05
3.88066775050957e-05
1.09997093245168e-05
0.00010763101757366
2.86563259644525e-05
2.92506440904623e-05
7.07453878459023e-05
-2.42523578038582e-05
8.66801721195802e-05
7.26509651538642e-05
5.93030332696158e-05
5.15919910971087e-05
4.07357800531521e-05
2.80931560689622e-05
-7.92087292727437e-06
0.000117637463409775
3.78600691849402e-05
5.21384353679855e-05
9.35899853988549e-05
5.91137040028909e-05
6.01848625874407e-05
7.27358048822761e-05
-4.20115851276531e-06
6.13487542045882e-05
0.000117024836905831
5.17775693191983e-05
7.55750350747757e-05
9.7507752849605e-05
4.68745502023228e-05
4.27726574230275e-05
7.72686537266056e-05
6.15868524067976e-05
7.29383757600326e-05
2.71251963464514e-05
8.3185567294978e-05
7.78163108655819e-05
5.83232839012085e-05
8.44792201505221e-06
2.52398799496882e-05
8.09929202885519e-07
5.92344366818026e-05
5.61247642223874e-05
2.03857276522099e-05
5.49388694552104e-05
4.85894260606878e-05
6.43896789427987e-05
6.22819028548675e-05
6.81013150298936e-05
2.63106725486321e-05
6.9542683313887e-05
0.000105715551457907
1.70136090948281e-05
6.4073794303497e-05
3.20315191031134e-05
5.29751189543703e-05
5.06832192714392e-05
3.78511696360375e-05
4.65436422079409e-05
3.63061157002721e-05
6.80308782661596e-05
7.10035889376197e-05
5.12910333204122e-05
3.93261172867082e-05
7.79521430037986e-05
6.16293390170545e-05
5.70052332314682e-05
-3.11738630956216e-06
9.16971166676805e-05
8.70706669844609e-05
4.85972966922933e-05
5.19843368722486e-05
5.64617088547837e-05
2.64542713404587e-05
7.2561494766686e-05
7.09215953802121e-05
8.87889635215199e-05
8.97644108296994e-05
5.48679286103495e-05
0.000110118228378329
3.81901759899702e-05
3.67590877799148e-05
9.63949141661322e-05
1.32561736994517e-05
-6.50952196618241e-07
8.01218191247929e-05
3.75041199469834e-05
3.66727587274734e-07
4.48905778056397e-05
6.90602377986905e-05
6.574161835123e-05
0.000111839841966533
5.15423204271888e-05
6.2909774802332e-05
8.74485525639528e-05
8.47017742971702e-05
5.22234390636459e-05
7.01144096338071e-05
7.24909943079507e-05
3.48681177627086e-05
1.42833819872429e-06
5.45009845259681e-05
4.80332929069836e-05
7.72004768128457e-05
4.20826374922162e-05
4.0662331495181e-05
4.62600202066601e-05
5.43613991694453e-05
0.000102806510154388
6.41094857679954e-05
5.90907796160899e-05
3.3083313339459e-05
7.48671132671903e-05
3.7312737604052e-05
4.29127980089214e-05
-3.43507837811265e-06
2.63866436835012e-05
3.4622772198221e-05
5.70931889668996e-05
3.84850755483701e-05
6.89557882448011e-05
7.53978425448559e-05
7.45462644270959e-05
6.85106524838069e-05
6.66338906003968e-05
8.89843227928692e-05
1.26870766080914e-05
8.91929272140001e-05
6.42577040000909e-05
6.82226199310259e-05
5.36894459835127e-05
9.59425964322698e-05
6.01821175473992e-05
5.53061689047375e-05
6.38309072941575e-05
6.19868409723991e-05
6.44411672795887e-05
6.41910753904284e-05
3.48472264026271e-05
6.56711065461908e-05
7.19295472496096e-05
7.6905585153808e-05
0.000109279986790169
6.68440512405384e-05
8.56690427792741e-06
7.13481684825307e-05
0.00013772808092942
5.13630348453001e-05
9.28443682706474e-05
6.71723982561187e-05
2.58622491892711e-05
2.97868771795962e-05
6.04968299910657e-05
6.18057295610713e-05
6.83177572486991e-05
4.49553931960943e-05
8.37305206792645e-05
6.75895835745782e-05
7.5443450972818e-05
1.68077898233849e-05
2.21838632775795e-05
9.83166419091277e-05
-5.89953106458278e-06
2.94667632862417e-05
4.63727246477598e-05
1.34494114805326e-05
-1.94691503729557e-05
-9.97824788623588e-06
2.67623822477873e-05
0.00011946842630558
5.86158393545778e-05
1.3076955241036e-05
3.92732003579808e-05
5.78294376673472e-05
4.59382857146661e-06
5.13410114220073e-05
9.97471262653516e-05
0.000121954167660957
5.00893579828959e-06
8.53213255381191e-05
0.000100080807466686
8.95071608000976e-05
4.9176543113943e-05
0.000107678925980958
5.16810559781889e-05
7.0196565125759e-05
7.21133367380457e-05
3.72059034068016e-05
9.36554217651082e-05
8.11787370213897e-05
5.76414038153183e-05
0.000119316750716741
7.06644154342499e-05
6.61791097078363e-05
8.69615940086666e-05
0.000122342339892117
5.41021743331814e-05
5.28691139430461e-05
5.61957979496846e-05
5.87851742934524e-05
0.000122343814323766
0.000100042747481055
5.53662748446659e-05
3.29475468006652e-05
2.91901562376308e-05
9.15059287984232e-05
-1.82130087319488e-05
-5.3287149719897e-06
5.58011611195174e-05
6.32289239258968e-05
2.2678691296693e-05
5.63118754727586e-05
2.26076063859408e-05
3.26477641467447e-05
9.47001474379138e-05
9.8494054311832e-05
8.98209246000363e-05
0.000119466783917527
1.96079932282709e-05
5.56310506697366e-05
5.37424202765267e-05
8.8896410160152e-05
6.49753458946818e-05
4.10975866472269e-05
3.01856706439224e-05
2.74429327302037e-05
4.62408262760054e-06
9.99946224886102e-05
5.35261640597485e-06
5.85528944231903e-05
5.70343527942566e-05
2.95193974801128e-05
0.000102646089396017
-2.6610116501313e-06
6.03755202447158e-05
0.000105496742393704
9.32876505414666e-05
7.28097393813642e-06
9.38348820549536e-05
6.00087090318927e-05
1.72978000121526e-05
4.65262335021357e-05
6.38989182734756e-05
8.80172471390466e-05
3.55327056063448e-05
0.000118315275937101
4.22653044538974e-05
1.81847353886845e-05
9.35889728285732e-05
6.78782074887116e-05
6.5119450820688e-05
4.2186815108858e-05
6.09448686683104e-06
4.89406098880313e-05
0.000149171977305535
0.000123703282034595
5.89967130733193e-05
7.54935744799139e-05
3.54826784183661e-05
6.33165062165283e-05
3.89489709374668e-05
7.04963251240644e-05
9.6241798398346e-05
-1.50327622766864e-06
1.07293578313352e-05
6.90089104785002e-05
4.73970137569544e-05
5.1479016885322e-05
9.18000350158668e-05
0.000109432216093521
6.9503753631182e-05
7.64363266308805e-05
2.05356609521489e-05
2.22661199778542e-07
6.23791679690617e-05
-1.57067408557231e-05
2.05580458149342e-05
5.82861649419689e-05
1.11704511468361e-05
5.95842793482224e-05
-3.55836198697503e-05
5.03903373789699e-05
6.21738093427287e-05
3.26918660460535e-05
7.7268943384494e-05
0.000108335558039452
7.78075984450452e-05
2.15211259847975e-05
3.58014778449922e-05
8.66378500415638e-05
8.67122029691191e-05
9.07594171883549e-05
5.55313145455469e-05
2.15837373202759e-05
8.50780335316968e-05
4.87613289094748e-05
0.000103046432499628
0.000148471665329032
2.31841859029494e-05
2.79327325512825e-05
6.31932637073942e-05
3.99806682357315e-05
5.91694230388471e-05
4.91566781840021e-05
5.02840395233467e-05
4.63488186250238e-05
9.89308265241221e-05
2.05075361732482e-05
7.22952870154775e-05
3.57214130433508e-05
6.37869925875359e-05
8.64115232650338e-05
1.82841443750194e-05
-1.25124554254505e-05
0.000126582934468462
5.71033204057067e-05
9.9385521247615e-05
7.87682498237805e-05
5.20701269419635e-05
8.07195523402982e-05
0.00010858454362182
1.30422763475348e-05
0.000141657645332178
8.01112122527579e-05
3.71541381964045e-05
5.38585871722082e-05
8.69818548047348e-05
8.77529811254138e-05
6.64127196894318e-05
3.81550090348284e-05
4.09392889188616e-05
3.17795402124673e-05
3.49082493512255e-05
2.1827201349265e-05
5.70462718458756e-05
9.33796929955795e-05
6.30549646477178e-05
2.54738013379357e-05
5.02571973900459e-05
8.23236967476777e-05
6.82414641713496e-05
0.000114550257187059
7.48082796142208e-05
1.70530292744577e-05
0.000105376172684152
6.44149500828153e-05
6.37023212122719e-05
3.55069420230447e-05
0.00010941837293791
4.06477775148697e-05
6.59502824615331e-05
6.05264916859315e-05
3.62230925407397e-05
8.21300030841206e-05
4.57924131818721e-05
1.71031854489672e-05
3.0316760724041e-05
5.82937328764601e-05
2.45794864528664e-05
3.97309592061822e-05
3.75861107214178e-05
8.58829675665269e-05
3.60671087625878e-05
7.53368011476633e-05
5.67597904142193e-05
5.5383538255261e-05
7.21962532570304e-05
6.91289188041591e-05
4.76678582160839e-05
7.18588473840895e-05
0.000119553396376643
0.000109771357184891
0.000111602915935449
6.9377842210672e-05
9.06291088769521e-05
6.90759203273629e-05
4.64255369501364e-06
6.47232689497158e-05
0.000100191836781555
0.000126433475809993
8.9986438335571e-05
7.83828781935352e-05
2.7579670757864e-05
8.15549363894828e-06
3.66025378628864e-05
1.24657102912499e-05
5.76962327235707e-05
6.30288590127115e-05
7.5105826325933e-05
5.009137332713e-05
6.59373904548751e-05
2.00179687624316e-05
5.0912203127575e-05
6.50367381858086e-05
3.07042287087262e-05
-2.0539108730633e-05
5.28991790043074e-05
1.86608991807418e-05
0.000109873870848185
8.17443777318228e-06
9.81322264722345e-05
6.66927046834416e-05
0.000100215985818921
2.5262799520992e-05
0.000128311124685875
7.67096960430658e-05
6.82281084376521e-05
4.30386176079532e-05
0.000100392964010913
6.17267484058523e-05
4.71150708578606e-05
3.82507950401072e-05
8.93089339249106e-05
3.78666830718012e-05
7.46692685773416e-05
4.66672268111786e-05
5.14393601015644e-05
2.31195799536854e-05
3.08948435705891e-05
0.000119718775070783
1.5865484008329e-05
8.38259128596766e-05
4.10585904774779e-05
7.59996618572483e-05
2.04029637826876e-05
7.41603036011839e-05
4.10503169013711e-05
8.43581722309591e-05
0.00010309859976729
5.51947609603225e-05
2.66579229977987e-05
5.96263411686736e-05
5.88194890733714e-05
0.000103280022267663
8.91773161100309e-05
5.81611441027266e-05
5.60513944336045e-05
0.000100511770651306
4.07303339320837e-05
3.4195673408833e-05
2.60142075870847e-05
9.33174240313097e-05
6.14980016809174e-05
6.86395880454755e-05
9.18998168383511e-05
7.85573653194207e-05
4.75208032033458e-05
0.000160098998143856
8.96782879512213e-05
9.96675337885036e-07
5.11516073401046e-05
5.72516450329015e-05
0.000102375656194049
6.78227732515484e-05
4.35738772284293e-05
2.82398763700429e-05
4.25071565603356e-05
6.10218004013558e-05
6.17290850713661e-05
1.84110416666498e-05
8.71332140380354e-05
1.3781999278833e-06
7.74973031947944e-05
2.58214743881921e-05
6.42957222151123e-05
-3.49703988274268e-05
9.23672551160605e-05
2.79086250879409e-05
9.43079372664383e-05
0.000124899158871348
0.000100951467104559
4.14985105143481e-05
3.59823374538896e-05
4.77724819408586e-05
7.86066103482236e-05
5.48164770812025e-05
5.99868631810848e-06
1.22220663951452e-05
7.10659032450108e-05
7.50042786639269e-05
0.000158041213069033
5.15309302746083e-05
5.56981484576487e-05
9.70416265614922e-05
7.94642101677563e-05
2.80383167539742e-05
4.18065991397234e-05
6.46963594500412e-05
4.55122458052614e-05
0.000106139665438011
4.32532686211224e-05
3.5928844951286e-05
5.54656201581514e-05
0.00012825451173207
3.55760638500817e-05
7.82453977598889e-05
7.989274263899e-05
2.72572105347802e-05
2.15984217126419e-05
4.4236910323891e-05
2.28784572759748e-05
4.55766862817086e-05
8.2134797967447e-05
9.91667012898603e-05
9.23823394971562e-05
2.04255784675545e-05
3.68861830003545e-05
5.96010662343049e-05
7.09034499997737e-05
6.40104152008377e-05
6.13844577119582e-05
0.00012011491026514
3.27406438351384e-05
5.37493211549945e-05
4.39065502676563e-05
6.91813770377987e-05
3.96979424199952e-05
9.26168153683865e-05
2.22019035713285e-05
4.93410108115913e-05
7.51804483800145e-05
1.95337186121049e-05
7.54146127595264e-05
2.57831004111263e-05
7.38032035253434e-05
9.0597017545033e-05
9.82577002342318e-05
0.000101065320867445
5.34687976124236e-05
9.60380096116176e-05
4.30488893270684e-05
0.000101828480975784
7.60917257779056e-05
6.81982650235561e-05
1.94013680592076e-05
0.00010189518314725
2.83262449399436e-05
5.1921240127304e-05
7.72875722536608e-05
8.34966317885031e-05
7.40152436017208e-05
6.97714258315746e-05
4.39961794351353e-05
5.74578876848601e-05
7.33780379235284e-05
0.000113862639527121
3.52792108812254e-05
4.18803764849842e-05
5.02798351828254e-05
5.28406160721859e-05
9.01857911886651e-05
7.79483225007456e-05
-9.60217110120923e-06
-5.55198694961435e-06
2.08648173833256e-05
1.92883072044499e-05
2.51076807800912e-05
-1.95646410083423e-06
9.49529034899823e-05
8.07351039073842e-05
8.97527567065558e-06
0.000124648951190108
8.60207165889869e-05
1.49432633898199e-05
9.55280524442492e-05
7.67827914353307e-07
8.60931551636858e-05
2.78485074695891e-05
9.87476618564308e-05
5.27811699488122e-05
6.96769249712662e-05
2.69883359382519e-05
0.000116330062876287
8.30882893336641e-05
1.85048007025296e-05
1.95238481855082e-05
7.89870559232914e-05
1.80286767856874e-05
6.25049157963724e-05
5.80289181267085e-05
-2.42747076220853e-06
5.93052784656257e-05
0.000114705522948341
7.74780684710586e-05
4.54987250345072e-05
7.40708756446951e-05
6.55458835606495e-05
1.63651663751038e-06
9.70433610326264e-05
7.83457736606934e-05
9.70456352700018e-05
0.000130370977085516
4.29380166117561e-05
4.96249409644932e-05
4.38358711098651e-05
3.03423123641319e-05
7.85770237734914e-05
5.85526703527863e-05
7.63979818213471e-05
5.73637061149082e-05
5.8266124108868e-05
-2.04884391609017e-06
4.82835196704229e-05
8.56233043913895e-05
5.86541084106103e-05
5.35506519496933e-05
0.00011997115115211
4.91685255208133e-05
6.53518282910098e-05
3.39397068643079e-05
8.16807372937642e-05
8.24495087458288e-05
6.5487344998296e-05
4.60472490702452e-05
7.58805078282586e-05
0.000103420984218668
4.57531597681403e-05
6.91178541532581e-05
6.23153393048826e-05
7.25640890654588e-05
9.02803963170065e-05
3.34806606583876e-06
8.93330858823328e-05
5.36640396664548e-05
6.13639244990213e-05
6.40290292041651e-05
0.000113946219183074
5.36334794711311e-06
-6.63270050660258e-06
3.68096921349498e-05
-5.81776394216649e-06
6.86877884140755e-05
-3.43295255263942e-05
4.95245227438515e-05
5.63105490909981e-05
4.75485978591854e-05
3.09391551189976e-05
4.17011086925666e-05
3.44310489950106e-05
3.26093868341814e-05
9.52342954523054e-05
5.56141833065716e-05
6.63272045189678e-05
3.49890985575859e-05
4.75315626992527e-05
8.98870217245807e-05
-3.33729500357272e-06
7.68869711262793e-05
5.94362270071534e-05
9.79447540404556e-05
9.49551891640338e-05
8.30719510857793e-05
1.18263760181308e-05
5.889702822756e-05
7.71999783833756e-06
3.73312392448653e-05
0.000102637243160277
1.70530486200504e-05
5.07936091182261e-05
4.90780963321864e-05
8.90439618198507e-05
8.88925689039965e-05
3.12724714473625e-05
4.18044862636181e-05
0.000103263532924759
-2.76161874614837e-05
8.74527622205916e-05
1.76442700302468e-05
1.66287321157678e-05
3.169404213284e-05
5.18845452837038e-05
3.29123001308267e-05
6.0564648856797e-05
3.43882627626626e-05
2.90829580692875e-05
7.3284269936742e-05
-7.78672428265699e-06
9.01437301962614e-05
1.41682834325834e-05
6.60462308797125e-05
0.000113142781919793
3.40621325081002e-05
4.13298633478473e-05
5.19309940077547e-05
5.33298047891442e-05
0.00010436232403247
0.00010148340401556
0.000109093125016565
0.000108428789303898
8.10633863334505e-05
2.04865555841403e-05
3.16457689037361e-05
2.9929233631533e-05
5.61270444432113e-05
7.23582139880001e-05
2.87755865002828e-05
3.63251424592972e-05
3.97952124606978e-05
1.87450067379943e-05
5.77120181934619e-05
8.44839011845984e-05
2.7223915732737e-05
3.90057945412046e-05
4.32267456926292e-05
3.43547238222515e-05
9.71657503472442e-05
-4.23282006612088e-06
8.38012567691128e-05
3.37466898623468e-05
6.62274504346538e-05
4.63396191627903e-05
3.41660721220771e-05
7.95455638450763e-05
7.87079182190001e-05
5.56869423637923e-05
7.36237913999981e-05
2.4187343350584e-05
3.34615212956358e-05
6.2415280154278e-05
5.23554649510614e-05
3.32285350025298e-05
8.53676045656131e-05
3.46788601914148e-05
8.93054054110799e-05
4.7547353556256e-05
9.23588360014106e-05
-2.07597308302888e-06
8.25146396327956e-05
4.62904354882117e-05
4.81060377736177e-05
7.05443635660243e-06
2.98942891099581e-05
9.61192850944913e-05
5.48394802237098e-05
8.63103349313205e-05
4.77534907979342e-05
5.53573597238675e-05
2.60289883089168e-05
4.17756846046935e-05
8.78690138581494e-05
4.22948275594886e-05
9.81146709611305e-05
5.87843966951889e-05
4.84490487554186e-05
7.88249951467078e-05
5.83012908468909e-05
4.98723307849146e-05
0.000102493130610988
4.21458475389983e-05
6.59001342005046e-05
2.01031212382596e-05
7.7868306092605e-05
6.20597670162336e-05
0.000106618332692602
6.60433671310176e-05
7.95053092392897e-05
8.90786102069813e-05
-5.49335773793628e-06
-1.9021247783932e-05
3.7254459077024e-05
1.74815438197096e-05
3.6335518453366e-05
5.99526898431884e-05
5.39451563523832e-05
8.42060553926773e-05
2.27687885139086e-05
7.5924498979256e-05
8.53967452643799e-05
6.91197250309109e-05
7.37944213416543e-05
3.51043349471545e-05
2.58756699323688e-05
0.000127057932187159
0.000113852699948493
2.36350968037519e-07
1.99687469652392e-05
5.92952333139169e-05
7.49396605443711e-05
5.8014492970314e-05
3.29576827814892e-05
4.90594058597666e-05
3.96903881434548e-05
4.73591536392169e-07
7.59798129307035e-05
5.55403962354042e-05
2.71503461528423e-05
4.70778153358872e-05
0.000104428644526547
5.82156994648272e-05
6.22555780525731e-05
5.22934581462795e-05
0.000100376906122516
1.96414313447463e-05
6.95827967629753e-05
1.75612288491641e-05
4.55252670788892e-05
7.70928727110183e-05
6.93586539295441e-05
0.000111094418484173
5.93152860611172e-05
5.74600410285718e-05
4.836013926505e-05
-2.7407625619286e-06
-3.50371183375914e-05
6.42947834423159e-05
8.66742320957182e-05
3.11515803701928e-05
8.58795442080518e-05
2.57580935457973e-05
2.66128026682414e-05
9.56582282863891e-05
0.000136326070336303
3.27483417699615e-05
-8.47344379624244e-06
3.02554363841227e-07
3.26313616881906e-05
3.77056434612071e-05
8.22520260406854e-05
3.54634651149585e-05
7.09382390599596e-05
5.70337546398834e-05
-3.23193644244624e-05
4.19851753178555e-05
0.000106095575743258
7.47862936007718e-05
1.18738092194903e-05
7.89547102493769e-05
3.94523523466035e-05
5.49242704958109e-05
0.000110523345724787
8.79776473466486e-05
7.24260739296904e-05
-6.2126427019104e-06
1.30857347273205e-05
0.000115540254319033
6.64811223551137e-05
3.04387889918073e-05
5.04573018498574e-05
5.26795001052627e-05
7.10344224497567e-05
2.49962449731421e-05
6.11890901936439e-05
0.000149346718609578
-4.7389305296251e-06
5.91196397318411e-05
7.05828187354845e-05
2.78992700970693e-05
8.07949158886061e-05
9.4959361727624e-06
2.5672519436976e-05
5.98337341477706e-05
6.31177954161769e-05
8.76942758031596e-05
2.83565415626794e-05
2.4008922412529e-05
-1.01667755801301e-05
3.56378229983563e-05
5.44025513499934e-05
0.000101666884037185
6.65011076674673e-05
7.15420148486422e-05
5.311185946126e-05
8.98269582040463e-05
3.40288340058294e-05
7.74130554771258e-05
4.71953765494381e-05
6.62479386604199e-05
3.30645709932742e-05
6.92623219895802e-05
2.63885034937215e-05
9.552123732156e-05
5.80926786085792e-05
0.000109372471429403
8.69151267805798e-05
6.85502150581324e-05
4.58945800962989e-05
0.000113470678051564
6.16779990349511e-05
0.000109029832563489
4.39100866739724e-05
1.78589484717387e-05
4.87338282098542e-05
9.43993819462988e-05
5.78157573364367e-05
4.25073031794535e-05
6.93706506524683e-05
5.7022695540205e-05
8.10385635434056e-05
2.87407941899505e-05
6.43961867348455e-05
4.91218012308263e-05
7.98400609773801e-05
6.70316241852038e-05
7.23236992483675e-05
8.40620273126222e-05
2.05908621073082e-05
7.01199483034874e-05
4.08521211413303e-05
7.43286694131468e-05
1.77322412578913e-05
8.59529809944297e-05
5.82086819253059e-05
8.61925310954564e-05
8.0438601786426e-05
6.32344653632883e-05
9.84904300630444e-05
-2.34337327089693e-06
9.12468695365896e-06
9.17634986476342e-07
4.53071219046293e-05
3.60560694744491e-05
7.88415884015634e-05
-1.69684580457108e-05
5.20714375236909e-05
1.01501784335544e-05
6.94065653314135e-05
5.575200965068e-05
5.49168404377838e-05
0.000118410059216442
4.92081984361959e-05
5.8457701295065e-05
5.9760151406959e-05
1.84548782884998e-05
1.9438912005064e-05
3.969081693565e-05
1.61871607877487e-05
6.86067602481452e-05
5.63973313723743e-05
5.14588688680543e-05
0.000120107897228379
4.94270774891502e-05
2.64011822313136e-05
0.00010377688388513
6.12969715122389e-05
8.90195362668143e-05
7.60020151506377e-05
-2.45294460747691e-05
2.8356186540842e-06
6.03036766214074e-05
8.20874448074564e-05
6.32475188825494e-05
2.20381741797381e-05
6.43308851886363e-05
0.000103577658905887
0.000112285812891873
1.50924985413937e-05
8.85357050063127e-05
6.20747792738976e-05
5.67110611686951e-05
3.4186985101708e-05
4.88837941344927e-05
4.88526079308607e-05
2.80740161153286e-05
5.79450578447685e-05
1.79804508547946e-05
7.96861589065595e-05
0.00014002263034958
4.38138228879483e-05
6.80272932445188e-05
8.71040264372707e-05
8.25739509867363e-05
5.69464092659293e-05
1.96307933372491e-05
3.29472177934708e-05
3.89800191723472e-05
9.29110363544432e-05
4.49626169177551e-05
4.13879684656058e-05
5.84741728333802e-05
6.80010484567065e-05
3.83485717020284e-05
9.42532616948247e-05
6.64802778337205e-06
7.48741071238569e-05
5.47980824245732e-05
6.78299340452234e-05
1.1339994423323e-05
5.45025528496654e-05
1.89762183860241e-05
3.93832767796088e-05
6.16201333820493e-05
5.70167696289101e-05
6.51197994937568e-05
4.10274879496502e-05
-2.1469445783805e-05
4.99276331300817e-05
8.03739080219882e-05
2.26098893444839e-05
6.61961860712778e-05
6.16550328682835e-05
2.30077186893064e-05
4.98280169747787e-05
7.67348710594115e-05
4.41492332905349e-05
8.7517888424197e-05
6.99111777465802e-05
1.26574945717087e-05
-1.03633907224854e-06
4.73646876464065e-05
0.000108885207831832
0.0001283275697665
9.22193740749564e-05
5.16620467301221e-05
8.98458865822875e-05
8.00999856816266e-05
1.58802237445296e-05
0.000122524618328791
9.16070214196625e-05
4.55382991188834e-05
4.5939035526871e-05
7.72608332424721e-05
5.4546811116508e-05
6.41951925440997e-05
6.73439369517607e-05
1.62150041589882e-05
5.64856689920167e-05
3.91189550182048e-05
1.79273839481942e-06
-8.12003162102926e-06
2.91762101819413e-05
6.1662239606478e-05
1.18323918073911e-05
7.0809009123985e-05
2.98578502183819e-05
0.000125907479851728
0.000103023218998505
5.36734174783189e-05
8.00888284519019e-07
8.53789013562351e-05
2.63123861361345e-05
1.45696375412595e-05
9.01749880552638e-05
3.57205949453956e-05
6.09733506508569e-05
6.91589367762729e-05
8.03646676019865e-05
6.58459356946394e-05
6.80704680906806e-05
7.24358722041562e-05
0.000100981882343199
0.000114527141159704
1.53890680722006e-05
4.35521189669613e-05
0.000112863930748285
2.43305249911408e-05
5.88881946131438e-05
4.80929662565434e-05
6.61061773607919e-05
6.29818102832747e-05
9.07293139593019e-05
1.51126194105094e-05
0.000141464254117312
3.90259620619718e-05
5.31331341165638e-06
1.93894214461255e-05
-1.2936282490857e-05
5.39449755045101e-06
7.84176151433306e-05
6.2209555925866e-05
0.000156691963354547
6.3869638659636e-05
8.32966938479888e-05
0.000104120449275678
5.82571653624766e-05
-3.513878354867e-06
2.29946139174589e-08
-1.82435166570105e-05
0.000137807573930111
6.31892221726121e-05
5.54597078971728e-05
1.8850659196792e-05
0.000116115343620889
3.76766865767638e-05
3.09421938222894e-05
6.65164330617511e-05
-4.82837670388064e-05
8.35409055222701e-05
2.43283819902366e-05
7.1670324496311e-05
8.41910123292621e-05
0.000117540272166907
2.93055597792002e-05
4.75539431968396e-05
6.73146346067296e-05
5.08772355472059e-05
2.48911792034959e-05
4.61106594896597e-05
6.59994561500206e-05
0.000117709007254675
9.02427599433323e-05
4.86737656514383e-05
4.7029388168352e-05
5.98031136574305e-05
4.46611429711263e-05
6.19582751040875e-05
7.58905228979001e-05
3.91963205948669e-05
8.19984554242053e-05
6.63990913745695e-05
3.87430937685554e-05
4.44989441085377e-05
9.40921384616783e-05
3.23445501315149e-05
9.06776251542971e-05
9.46431581678976e-05
0.000129638092947053
8.7670897366738e-06
7.32714231750241e-05
1.90546166542908e-05
0.000102807179933878
-1.22725495259952e-05
-1.95606866961066e-05
5.51680915808149e-05
5.58835582287972e-05
3.0552534806421e-05
6.13893395131106e-05
8.85088712165726e-05
3.25878347738797e-05
7.41249309900187e-05
4.49563416884485e-05
2.79175223432366e-05
7.7681294017524e-05
0.000117514871518174
1.30429350094673e-05
8.14695111177355e-05
0.000128358585221777
3.83634062209655e-05
5.08246012422448e-05
6.16711122505077e-05
0.000104493360015193
5.13778651390545e-05
1.88470110228355e-05
0.000111574471195554
0.000111046252662532
-1.24284478291945e-05
-8.39774768116422e-06
9.91781643801e-05
0.000132944008094587
6.82368159323956e-05
0.000133355178413733
4.64460973689854e-05
2.10560154330794e-05
6.23265218403436e-05
3.00367259027347e-06
6.57837358711671e-05
5.55304686322046e-05
2.33395511223392e-05
4.99736800751235e-05
8.82106206873752e-05
0.000117603557452174
3.75043969655054e-05
6.45199910672073e-05
4.680061507217e-05
8.68693177824204e-05
4.56479502213743e-05
0.000103372757013347
5.49642718769891e-05
6.58528156979654e-05
8.74335333845918e-05
6.25896922352523e-05
5.88269310256167e-05
3.74589304376351e-05
9.54610011745284e-05
9.01916913324407e-05
0.000100985063203816
6.50954859839046e-05
3.58492950694573e-05
5.29237600916011e-05
9.05237039925852e-05
3.64859447215174e-05
5.65505205174467e-05
7.79267975247639e-05
6.19316382081498e-05
8.19679801785235e-05
9.66359459840653e-05
7.67622147778179e-05
4.41859509819898e-05
-5.38351721300369e-06
8.6034302449345e-05
7.30059014832093e-05
7.37573740292345e-05
0.00013821929522474
-2.38238827736631e-05
7.81862471753556e-05
4.34485824762967e-05
3.03643060320775e-05
3.28224439295251e-05
4.1519688531075e-05
8.44672394084966e-05
0.000113730456404003
-8.58426006015211e-06
4.49465413665684e-05
5.67172726681439e-05
4.6698600393794e-05
1.24869959649684e-05
1.54558722220738e-05
0.000124025243843765
3.40874081009828e-05
7.05525744705617e-05
1.80834723703992e-05
-5.78467769005031e-06
5.2978226179834e-05
1.75103137149094e-05
4.7089556981876e-05
4.73008871896602e-05
6.49447607945995e-05
8.27114292051293e-05
8.05974091255892e-05
7.07758080274855e-05
3.79020991043868e-05
5.4062093804476e-05
9.67592632680109e-05
5.96532515470375e-05
7.96243737043254e-05
2.02432877419016e-05
8.9568169968559e-05
-1.33628409045316e-05
2.58907266784607e-05
3.46756027053795e-05
5.00537570780696e-05
5.58652512703003e-05
3.04263435182419e-05
7.29272422591414e-05
8.22063995641903e-05
5.42549695039361e-05
4.00696822589941e-05
5.19552403491645e-05
7.3567211868892e-05
3.76876079379575e-05
5.11000693181963e-06
2.83518698569882e-05
5.63431424391112e-05
6.59366652467595e-05
3.29986534897389e-05
7.4596854060418e-05
0.000108270416841258
3.95192936176573e-05
6.50464522813753e-05
6.04334746567648e-05
1.41970568524171e-05
5.78418446284182e-05
-6.81951991777874e-06
7.99650280428759e-05
1.67372540461723e-05
6.0401991851937e-05
0.000100832747913709
0.000102616545940609
7.00475959738353e-05
6.91190557355729e-05
8.00428880068061e-05
8.27693914251405e-05
9.03582124300091e-05
0.000116141848125291
7.54369528385622e-05
6.39001147940818e-05
9.89400205386819e-05
6.43672133019386e-05
7.91829316898272e-05
6.07236613214151e-05
3.21657712584336e-05
6.46495071366535e-05
6.55007174612602e-05
0.000119758795102965
6.93525775407663e-05
1.21779405348818e-05
5.35767980248254e-06
3.68094269779842e-05
2.45435646520529e-05
2.40102429994348e-05
6.97973046283341e-05
6.87133704134501e-05
9.19159984992876e-05
8.36746631071932e-05
4.40261619824704e-05
4.01451364217237e-05
4.36625971709763e-05
6.40408144080757e-05
9.29282128855188e-05
4.84415481359157e-05
-1.83587927650851e-05
8.81432527998079e-05
4.10076122199769e-05
5.21649729038004e-05
0.000112958897371149
6.92604884151826e-05
4.09924936383085e-05
7.99677118627099e-05
4.40878594134294e-05
7.3792700890173e-05
5.64038351248034e-05
5.26009476685107e-05
-2.04382854165066e-05
7.87560973713643e-06
0.000170064269413626
4.6436611411893e-05
7.62880162346262e-05
9.69838640932539e-05
7.57688668077764e-05
7.33536096077812e-05
7.93623196016315e-05
2.3789964975767e-05
2.2308375335833e-05
6.51723558562412e-05
0.000134023528747626
3.19655826732771e-05
7.04510084691416e-05
2.47954568195483e-05
8.80423839193272e-05
4.31384966131684e-05
0.000135982548243778
3.51386114485214e-05
4.74694726948328e-05
6.2529798172996e-05
0.000101591873269275
3.659847302608e-05
9.78617502375115e-05
3.32467894253941e-05
5.63271584391509e-05
8.74565508970707e-05
7.7297671155032e-05
7.81445684806373e-05
6.69455078177659e-05
7.69563640512347e-05
6.35745130388986e-05
7.51702880170407e-05
5.05292807086297e-05
3.95260050557889e-05
3.07280335664783e-05
8.24786810564965e-06
8.79469678557477e-05
4.50567855289085e-05
7.26191382541962e-05
3.15053272564983e-05
1.66392530681014e-05
3.22309768547874e-05
7.64847183982599e-05
6.31255648505004e-05
6.45961054042742e-05
9.19978132515744e-05
6.44184473949118e-05
0.000114197150126894
2.68016648389742e-05
3.41351535137308e-05
5.89983492075629e-05
9.87284504606591e-05
5.99206173973132e-05
4.47680893879919e-05
7.28956750975966e-05
6.43523507306533e-05
5.93100397552197e-05
0.000122030989257531
4.99874041881454e-05
9.50915979241085e-06
3.74382809878402e-05
5.95786104116181e-05
0.000107885631113336
9.17142621131933e-05
9.32801250242867e-05
3.78821385908663e-06
4.59767089339579e-05
2.25650308875892e-05
6.10376419457431e-05
-7.37381970534415e-07
6.13489259963418e-05
7.53038628418016e-05
7.09960274654652e-05
0.000126200419861996
6.47511677071746e-05
2.57453793105906e-05
6.56894792380105e-07
4.35330545706415e-05
7.23040565868378e-05
7.70258937439842e-05
7.02709596541069e-05
3.13501247692264e-05
5.57381657423166e-05
5.43147052054464e-05
6.86924019386534e-05
8.18861017386296e-05
6.24507274029944e-05
5.75377117264488e-05
6.24370875203742e-05
3.5560857189975e-05
2.12248569965519e-05
4.67000609324801e-05
2.35249552051073e-05
3.52053674889624e-05
8.07122379906102e-05
4.84898424643329e-05
6.08552451611885e-05
6.01423052536496e-05
2.95817357199405e-05
0.000103204701824613
3.9751398859329e-05
2.6769987405011e-05
5.10331954563386e-05
4.27646384092672e-05
7.84960144989553e-05
7.56077183946533e-05
1.07517393952283e-05
6.13817057295918e-05
6.80264760948061e-05
5.68333085006405e-05
0.000113410250977359
9.08359593983358e-05
7.45626327664159e-05
4.17293507692604e-05
3.22347075896447e-05
2.51361538136058e-05
5.45364585684905e-05
6.38234089702557e-05
9.14591007791411e-05
9.82686584820842e-05
7.21811240806481e-05
3.49357525833694e-05
0.000126883794867072
0.000106330799936261
6.86010852261047e-05
5.47050611858867e-05
8.35069104521031e-05
2.31451611650929e-05
4.47570846607351e-05
7.33905373178241e-05
6.11455347717396e-05
0.000151006685318525
4.55504222302784e-05
4.98669526088911e-05
8.19852466363292e-05
7.77857296253403e-05
0.000103572336053402
5.45291883725265e-05
7.25481625863288e-05
6.08709534641977e-05
3.58042677294554e-05
5.31063470716338e-05
6.80751614855331e-05
0.000126736493536952
3.38603715845279e-05
9.06419459437115e-05
4.02420646095668e-05
5.31367733826564e-05
1.19568694803343e-05
8.46064458275008e-05
5.03826851830566e-05
1.35348260927099e-05
9.15517073324409e-05
5.19335342848579e-05
7.96856966151391e-05
1.29897605827318e-05
2.42833032311116e-05
0.000126281382172077
5.81666983160334e-05
5.64817139505035e-05
4.48568014964465e-05
5.91317389823135e-05
6.20519614409261e-05
6.99973694107725e-05
4.35448966981944e-05
4.88226781747492e-05
6.86039570454251e-05
0.000105146466758424
5.14248069875246e-05
0.000119408064167988
6.4974469122721e-06
5.54703109430515e-05
6.13820533078302e-05
6.44891647550469e-05
9.22330127103178e-05
6.41251937814384e-05
5.61698499346424e-05
8.93439672732578e-06
9.36970506865684e-05
0.000107693325911773
9.08191824221686e-05
5.94125669938426e-05
8.81530815848982e-05
8.84771412738523e-05
7.72693675715175e-05
2.76129257032332e-05
0.000102269235434514
1.96078374098607e-05
3.40531067278014e-05
6.78380516231523e-05
5.49023349590466e-05
2.50865850558121e-05
7.34792449041784e-05
4.10436762676657e-06
7.83985090684862e-05
6.31523837228832e-05
5.07810333511115e-05
2.95128793902936e-05
8.26317171883804e-05
3.04275960909187e-05
6.54523574597292e-05
7.63685072069556e-06
7.89288302198718e-05
6.12241843743371e-05
3.98773017337488e-05
8.18827630568692e-05
5.18406446809149e-06
7.7623737002308e-05
7.76356968683366e-05
2.53236804636792e-05
7.71903627047536e-05
7.60015540992836e-05
5.66308710408281e-06
3.97676165016731e-05
3.41088207875752e-05
2.50576543636763e-05
2.12631164176234e-05
5.27825925297459e-05
3.31414156917056e-05
8.67639744075917e-05
1.67189262143577e-05
0.000140099345076428
6.23232931181025e-05
-2.96964490695352e-05
9.71743762989736e-05
-1.87887225154443e-05
8.84332384424253e-05
4.48734041540544e-05
9.96486038075708e-06
0.000122428000689483
1.0454211348252e-05
2.84870549719545e-05
0.000103753982438807
7.85635601849714e-05
8.41195488647021e-05
5.62870007077873e-05
2.41949971363406e-05
1.48761143447366e-05
8.81806857479254e-05
4.3731965187398e-05
0.000107351082451327
-1.39116627608797e-05
3.6753568754303e-05
4.70662617787186e-05
5.47197188448231e-05
6.22935093948563e-05
4.00477080792109e-05
3.60491911224515e-05
5.41785481790935e-05
-2.55939577257599e-05
6.38222024160166e-05
3.44811586060292e-05
7.38010016045923e-05
8.99249541092915e-05
9.83680469361265e-05
-1.58883646835574e-05
9.09784112461802e-05
4.55798959977341e-05
7.36507272550623e-05
-3.79471490224149e-06
2.90166144748761e-06
7.73756822633322e-05
0.000109387164143855
3.36583014748357e-05
5.33040526053587e-05
5.28855596495662e-05
1.40417077214379e-05
2.34741065559945e-05
7.49474502617689e-05
0.000117933434564449
6.13386449553125e-05
6.48649344916066e-05
4.03090966460401e-05
5.89138639358599e-05
0.000110972400403932
8.51748833782838e-05
0.000102998635687089
5.07462705687956e-05
7.3712564496663e-05
4.12598096731075e-05
2.19914447788188e-05
-3.72969847337933e-07
8.3202473029603e-05
8.19584101306977e-05
5.62380005278371e-05
3.04779257478987e-05
3.45480144652696e-05
2.0199422769582e-05
4.10343642510437e-05
6.12573597863828e-05
4.93810030962563e-05
8.66931146497895e-05
8.73286507058002e-05
7.03828005420118e-05
1.31086276609988e-05
6.62259444835051e-05
1.03221369834324e-05
4.44867151411841e-05
3.70043354887258e-05
5.93148133702536e-05
3.43931773977087e-05
7.82576149280674e-05
2.91174762635617e-06
8.44486152917959e-05
4.57154226447433e-05
4.11411576576138e-05
7.02056492886968e-05
9.14601236136257e-05
7.36801609092256e-05
8.87349028920973e-05
5.10333744768621e-05
4.89024296100201e-05
1.57133198461293e-05
7.01005572023614e-05
9.46062957455366e-05
-1.76843331696374e-05
8.53644467656641e-05
7.35090935233638e-05
1.77987173850099e-05
0.000119665072569832
0.000103911265755392
5.85302130866373e-05
3.48567982748272e-05
2.17967997303248e-05
4.29762721602427e-05
6.21989465084895e-05
5.13450718897309e-05
3.50672474417123e-05
9.21702018626021e-05
9.169597374134e-05
6.32767907964293e-05
5.16146394060981e-05
4.63141215603558e-05
2.96702907147898e-05
5.65571306823198e-05
7.01237914459988e-05
-4.90991515538652e-06
3.7340380441373e-05
7.12988155190749e-05
7.28239833166394e-05
8.49991578452275e-05
9.06008995114648e-05
3.89631451661701e-05
6.13505500242623e-05
1.43195024079461e-05
6.72278705665567e-05
6.99228283447718e-05
3.54963478655248e-05
9.86279112954561e-05
6.76927781840574e-05
4.89534716409089e-05
5.76312688296846e-05
3.50354836263722e-06
5.41615734110362e-05
4.94507271502906e-05
1.572623421752e-05
5.96849497892947e-05
9.47700843657926e-05
8.82677775342282e-05
5.23687970809204e-05
6.62339739960262e-05
6.24265640969422e-05
9.4385721223846e-06
5.32793399828945e-05
3.78352736354758e-05
9.66126515587969e-05
1.96054479169648e-05
5.71153922864353e-05
7.59054636063334e-05
3.1815980256466e-05
2.56166758031964e-05
8.51485806187937e-05
1.66634302329551e-05
5.36884680072814e-05
9.0674530958653e-05
4.59279898713774e-05
0.000107162099506708
3.25887537072448e-05
4.36710316657082e-05
9.39320481740059e-05
5.00295259379579e-05
7.44327671554753e-05
5.37175809520469e-05
8.18253719810623e-05
3.86208815464032e-05
5.09725702603284e-05
1.34641006869494e-05
7.37935909679673e-05
2.59103889376484e-05
8.14000090589493e-05
4.32534576542013e-05
6.52908093406319e-05
3.9431089777881e-05
4.72133753875706e-05
9.02280813553577e-05
6.18396799049474e-05
1.20975816171677e-05
4.53538237915554e-05
7.03667495711494e-05
4.58776547911048e-05
9.25220784646525e-05
8.16763510673695e-05
5.65203628282674e-05
6.26660158530106e-05
1.72799809379661e-05
7.10893781413635e-05
9.92440190207426e-05
0.000100788069981065
7.83901830282317e-06
3.98588427185749e-05
7.7141177664971e-05
7.14617889251766e-05
0.000105719532840548
6.83942778339484e-05
6.81866908622342e-05
6.31906624976015e-05
2.69748348671133e-05
8.20163758635753e-05
6.39257281288429e-05
5.31543094909853e-05
4.49198567601502e-05
1.16117691921346e-05
5.48736604232108e-05
-1.97701322367695e-05
2.58102579964184e-05
7.16760886126296e-05
8.04756481357621e-05
1.50884955155492e-05
8.60443100937388e-05
6.74977731744707e-05
2.49382223314164e-05
7.82297948760923e-05
6.4877881141709e-05
3.3113797014969e-06
0.000108524137154243
4.93271010067676e-05
4.39434747430361e-05
2.81891041443037e-05
8.63923241242868e-05
7.03630144789323e-05
8.35500017391718e-05
0.000122553875104841
0.000129902705988806
5.39363294390735e-05
3.1930868063659e-05
5.5630125536023e-05
5.56666738843254e-05
0.000105786104955134
4.33274133540952e-05
5.98756098770757e-05
6.66715004325123e-05
0.000104871511822893
0.000126518809087833
6.18309120695749e-05
5.74223878167125e-05
5.6325834331183e-05
5.87756139817027e-05
6.58855891340747e-05
2.69445270026849e-05
9.66614356062794e-06
0.000106849432870684
2.68149751599358e-06
1.7768774133965e-05
9.4636113404269e-05
3.25079555449078e-06
6.42866549534687e-05
5.35788848553971e-05
5.32613599959349e-05
7.19088573624616e-05
8.43995296514054e-05
8.95926347273498e-05
-1.54776610206839e-05
4.13667463484468e-05
6.80211086720025e-05
2.48467819751916e-05
8.00774583308164e-05
6.46019937236406e-05
3.42058305667887e-05
4.59542379711963e-05
5.23076087906792e-05
7.71448402650647e-05
4.16343979577573e-05
3.52142659851117e-05
0.000111469804079717
0.000105121484277456
2.08451710743591e-05
3.39904253798297e-05
7.46796249289134e-05
7.14235681910887e-05
9.57137522891501e-05
5.14363953047657e-05
6.85209855495901e-05
4.89076992680597e-05
4.42381801773321e-05
1.91864330548254e-05
3.55901937682479e-05
0.000115160687019494
-3.86571584114807e-05
9.63589171902164e-05
6.67800790505576e-05
4.12617538944914e-05
4.12621780071454e-05
4.96870952331519e-05
9.27561720749409e-06
2.70982189224337e-05
5.0955827549879e-05
-5.87649801970033e-06
2.05172847305153e-05
5.45467527361669e-05
1.8605702045659e-05
3.51795968964479e-05
0.000122893704320757
3.6750263725383e-05
6.18365220138746e-05
0.000102314789780986
9.17202918847241e-05
3.95062462153613e-05
-1.03983210169684e-05
2.37246499537089e-05
7.67335978207094e-05
-2.57276447083182e-05
-7.36888156557473e-06
2.29487861015413e-05
6.49728455539426e-05
3.49961589013492e-05
-6.55527781566416e-07
2.36521190615756e-05
7.63557099236221e-05
4.8245284920377e-05
3.20584343650256e-05
5.38527237577918e-05
8.78510537585816e-06
-2.58818605967717e-05
3.77556108027965e-05
6.14611994711646e-05
8.90015199481446e-05
8.21133037771007e-05
4.45305891109889e-05
3.76268614086693e-05
5.04315333957848e-05
5.35595664610327e-05
8.03772462513985e-05
6.5574496150019e-05
2.54756357177629e-05
3.53444291439609e-05
9.12605502147595e-05
3.9189281962411e-05
6.16528262660454e-05
3.57022213928256e-05
3.80217111286024e-05
4.28987445383636e-05
5.25396158231429e-05
3.83232965152708e-05
3.50912501816704e-05
0.000123452494935396
5.21277432314896e-05
7.54477289693947e-05
4.81041110022201e-05
8.74215072323734e-05
5.35587631646049e-05
4.23518417058015e-05
2.63323619734649e-05
8.99199431928028e-05
6.6313918680864e-05
-4.11601915552664e-06
7.1287842927698e-05
5.67070761351679e-05
2.71064979279675e-05
0.000112563353779216
7.72599570436315e-05
2.52081755767691e-05
5.37011320119299e-05
3.70519909983971e-05
5.92184033614536e-05
6.57717190137859e-05
6.22835187331037e-05
7.34755787146189e-05
0.000108259445920902
8.45470769881295e-05
6.12809295280152e-05
3.13358146522818e-05
5.28469951680391e-05
-2.58781455425152e-05
6.89811720776227e-05
6.76870998673669e-05
4.56134655982146e-05
1.90482468189452e-05
8.47150967461031e-05
6.74830524994205e-05
6.572531165002e-05
2.63603754467236e-05
2.36467401027728e-05
7.67072728253927e-05
5.19802459198207e-05
8.66151808589107e-05
8.72952465250229e-05
9.36317015742122e-05
6.91843127019966e-06
4.06987434523528e-05
7.63524635921148e-05
4.51037485601927e-05
4.69621754616249e-05
8.05996502697021e-05
7.82493477539181e-05
2.2399934436706e-05
5.079902703164e-05
7.29882947411019e-05
6.70798795958817e-05
2.37995499253727e-05
7.59426859632909e-05
5.34561200075949e-05
5.1430793781718e-05
8.33286375500715e-05
3.53460706012812e-05
3.91149123909999e-05
7.02429501855969e-05
6.89396804202567e-05
8.76775399168798e-05
0.000102534287674633
6.78368393023469e-05
2.05591997336041e-05
6.6093100879199e-06
6.45378852380111e-05
9.38128277325382e-05
0.000101984807995678
9.76666824646937e-05
4.32819641132501e-05
4.63084169417971e-05
5.01631330426635e-05
6.97404314257633e-05
5.79521850206289e-05
5.48849267327755e-05
9.35558276674651e-05
5.46359277296655e-05
5.41546984046264e-05
8.65288456827819e-05
8.61083564604882e-05
3.02712728803637e-05
4.15218751017747e-05
1.17750648775695e-05
3.82224065608558e-05
4.66755126421194e-05
2.70957885911916e-05
6.80879799754894e-05
6.53254705267566e-05
8.84657312674569e-05
5.07609818665892e-05
0.000104420276020501
3.61523625982088e-05
9.58592947384588e-05
2.498816294341e-05
4.72967540350666e-05
4.17823105735206e-05
9.55546840114323e-05
-1.96352276095101e-06
4.57590586226092e-05
0.000118245258155223
0.000165218500557273
6.99536817887006e-05
0.000105815801680235
2.93907017547606e-05
9.73325895807096e-05
3.12295456275236e-05
4.52304261070463e-05
7.69492608891183e-05
6.55776190247707e-05
8.27455243791364e-05
8.33744570636319e-05
3.49030373463219e-05
5.20363738028767e-05
2.25571153757282e-05
5.95049250272614e-05
2.52439164684075e-05
6.4758578283328e-05
7.97178136321815e-05
8.49487910373961e-05
6.79687449443822e-05
4.48050769882164e-05
8.14209200202433e-05
4.49098693354146e-05
5.31356206475684e-05
9.38329970689786e-05
9.29581486534561e-05
0.000115356504086507
6.63944017777102e-05
4.45861026715071e-05
8.91494771257226e-05
4.81498188318134e-05
7.24768094350709e-05
6.59436465828971e-05
5.53953225110903e-05
4.55686612013713e-05
3.23283314814431e-05
-2.76873062890132e-06
5.0821872600229e-05
2.06947822696317e-05
4.46339996225718e-05
9.01965315143883e-05
7.25288739605204e-05
-3.71332447123116e-05
0.000120888086977522
3.74008779325606e-05
4.84005204802223e-05
2.84129569604815e-05
4.36999416480025e-05
2.02354389593755e-05
3.06811936980384e-05
2.76856687009608e-05
7.0131382956291e-05
5.09300961967162e-05
-6.51587642913886e-06
6.9372778440721e-05
6.4334687698928e-05
8.70951159280924e-05
8.75280746290496e-05
8.80035193958674e-05
6.28324216628139e-05
6.64166432503974e-05
-2.98529879289109e-05
8.43528458280402e-05
6.09638959971639e-05
5.86296961574191e-05
6.94971471276158e-05
0.000102351794264184
1.75595032989998e-05
-3.69971069777769e-06
6.94235892384997e-05
6.86466659965302e-05
7.00219897865704e-06
9.73148144529517e-05
0.000111442435551412
4.74404868835281e-05
0.000120194184007448
1.6363059320742e-05
2.12260862437217e-05
2.96797318613413e-05
-1.42812953138795e-06
4.78421067439934e-05
7.89737566210978e-05
-1.04175554503342e-05
5.09257685615157e-05
4.42461566796426e-05
1.56422356539989e-05
9.24471989279306e-05
3.47218009937424e-05
2.33137567214095e-05
8.0625581273509e-05
0.000107781933692517
4.286369178474e-05
4.79703897238915e-05
9.05036117400797e-05
0.000105413470969225
0.000115843328516522
0.000142605915061643
7.20421654877531e-05
8.69605899498963e-05
6.59953807958115e-05
6.12353943456585e-05
6.13577720216846e-05
7.61023501562448e-05
9.7515328718472e-05
6.56229613661643e-05
3.9589590945792e-05
5.73809352126882e-05
0.000104174066955753
-1.06766458606005e-05
3.90759797910198e-05
7.16845453229273e-05
0.000109733666938592
3.97525535537557e-05
7.83270685126344e-05
0.000100343695776932
5.60825484281957e-05
4.23061372616757e-05
4.49197180108237e-05
3.95642806543736e-05
0.000102473773445428
4.522137796951e-05
1.03985075495131e-05
7.16684724913696e-05
6.64741494213822e-05
0.000109950087501421
7.11024346689519e-05
6.25210194535828e-05
2.71138781127451e-05
5.93779275830491e-05
7.83374541419919e-05
5.54253473473849e-05
1.48233166806698e-05
6.26045622562999e-05
4.91902589864702e-05
5.24995546198814e-05
